# Supplementary material for: Geodynamic evolution of southwestern North America since the Late Eocene
Source: Nat Commun. 2019 Nov 18;10:5213. doi: 10.1038/s41467-019-12950-8 (PMC6861285; doi:10.1038/s41467-019-12950-8)
Supplement: Supplementary file 4 — Supplementary Data 1 [file 41467_2019_12950_MOESM4_ESM.xlsx]

## Sheet: Sheet1
Data for 0.0 Ma	0.5 Ma	1.0 Ma	1.5 Ma	2.0 Ma	2.5 Ma	3.0 Ma	3.5 Ma	4.0 Ma	4.5 Ma	5.0 Ma	5.5 Ma	6.0 Ma	6.5 Ma	7.0 Ma	7.5 Ma	8.0 Ma	8.5 Ma	9.0 Ma	9.5 Ma	10.0 Ma	10.5 Ma	11.0 Ma	11.5 Ma	12.0 Ma	12.5 Ma	13.0 Ma	13.5 Ma	14.0 Ma	14.5 Ma	15.0 Ma	15.5 Ma	16.0 Ma	16.5 Ma	17.0 Ma	17.5 Ma	18.0 Ma	18.5 Ma	19.0 Ma	19.5 Ma	20.0 Ma	20.5 Ma	21.0 Ma	21.5 Ma	22.0 Ma	22.5 Ma	23.0 Ma	23.5 Ma	24.0 Ma	24.5 Ma
-128.75 23.250 -29.879 26.470 0.948 0.944 -0.1544	-128.75 23.250 -29.963 26.618 0.927 0.923 -0.1480	-128.75 23.250 -30.047 26.767 0.906 0.901 -0.1408	-128.75 23.250 -30.130 26.915 0.884 0.878 -0.1328	-128.75 23.250 -30.213 27.064 0.862 0.854 -0.1238	-128.75 23.250 -30.300 27.233 0.687 0.684 -0.1720	-128.75 23.250 -30.382 27.380 0.666 0.663 -0.1611	-128.75 23.250 -30.574 27.038 0.685 0.683 -0.1706	-128.75 23.250 -30.768 26.694 0.703 0.702 -0.1790	-128.75 23.250 -30.935 26.336 0.915 0.907 -0.1173	-128.75 23.250 -31.124 25.992 0.936 0.929 -0.1246	-128.75 23.250 -31.061 25.988 0.938 0.932 -0.1255	-128.75 23.250 -30.998 25.983 0.941 0.935 -0.1264	-128.75 23.250 -30.940 25.979 0.906 0.902 -0.1391	-128.75 23.250 -30.876 25.975 0.909 0.904 -0.1399	-128.75 23.250 -30.799 25.978 0.915 0.910 -0.1422	-128.75 23.250 -30.723 25.981 0.920 0.916 -0.1444	-128.75 23.250 -30.641 25.983 0.972 0.966 -0.1326	-128.75 23.250 -30.564 25.986 0.978 0.972 -0.1347	-128.75 23.250 -30.598 26.002 0.971 0.965 -0.1322	-128.75 23.250 -30.632 26.018 0.963 0.957 -0.1297	-128.75 23.250 -30.670 26.034 0.911 0.907 -0.1410	-128.75 23.250 -30.703 26.050 0.904 0.899 -0.1383	-128.75 23.250 -30.716 26.061 0.897 0.892 -0.1358	-128.75 23.250 -30.729 26.073 0.890 0.885 -0.1331	-128.75 23.250 -30.748 26.086 0.818 0.815 -0.1528	-128.75 23.250 -30.761 26.097 0.811 0.808 -0.1500	-128.75 23.250 -31.382 26.086 0.723 0.716 -0.0788	-128.75 23.250 -32.006 26.078 0.626 0.614 0.0071	-128.75 23.250 -32.633 26.071 0.462 0.447 0.0786	-128.75 23.250 -32.633 26.071 0.462 0.447 0.0786	-128.75 23.250 -32.475 26.060 0.458 0.442 0.0833	-128.75 23.250 -31.688 26.055 0.546 0.537 -0.0108	-128.75 23.250 -30.899 26.051 0.645 0.640 -0.0958	-128.75 23.250 -30.107 26.047 0.725 0.723 -0.1675	-128.75 23.250 -30.104 26.036 0.728 0.726 -0.1648	-128.75 23.250 -30.101 26.024 0.731 0.729 -0.1621	-128.75 23.250 -30.099 26.011 1.145 1.124 -0.0329	-128.75 23.250 -30.096 26.000 1.149 1.128 -0.0304	-128.75 23.250 -30.094 25.989 1.152 1.131 -0.0278	-128.75 23.250 -30.091 25.978 1.155 1.135 -0.0250	-128.75 23.250 -30.089 25.967 1.158 1.138 -0.0222	-128.75 23.250 -30.086 25.956 1.161 1.141 -0.0193	-128.75 23.250 -30.096 25.977 1.168 1.150 -0.0239	-128.75 23.250 -30.105 25.998 1.176 1.159 -0.0284	-128.75 23.250 -30.114 26.019 1.183 1.168 -0.0330	-128.75 23.250 -30.124 26.040 1.190 1.177 -0.0375	-128.75 23.250 -30.133 26.061 1.197 1.186 -0.0421	-128.75 23.250 -30.142 26.082 1.204 1.195 -0.0467	-128.75 23.250 -30.151 26.103 1.276 1.266 -0.0376
-128.25 23.250 -29.787 26.467 0.752 0.750 -0.0387	-128.25 23.250 -29.873 26.649 0.735 0.733 -0.0430	-128.25 23.250 -29.958 26.831 0.717 0.715 -0.0476	-128.25 23.250 -30.043 27.014 0.700 0.696 -0.0523	-128.25 23.250 -30.127 27.197 0.681 0.677 -0.0571	-128.25 23.250 -30.216 27.400 0.547 0.544 -0.0652	-128.25 23.250 -30.300 27.580 0.530 0.527 -0.0693	-128.25 23.250 -30.496 27.176 0.546 0.543 -0.0651	-128.25 23.250 -30.695 26.770 0.561 0.558 -0.0612	-128.25 23.250 -30.866 26.350 0.723 0.720 -0.0520	-128.25 23.250 -31.061 25.944 0.740 0.737 -0.0471	-128.25 23.250 -30.997 25.933 0.742 0.739 -0.0465	-128.25 23.250 -30.933 25.922 0.744 0.742 -0.0459	-128.25 23.250 -30.873 25.912 0.718 0.715 -0.0459	-128.25 23.250 -30.809 25.901 0.720 0.718 -0.0454	-128.25 23.250 -30.731 25.902 0.725 0.722 -0.0443	-128.25 23.250 -30.652 25.903 0.729 0.727 -0.0432	-128.25 23.250 -30.569 25.903 0.769 0.766 -0.0414	-128.25 23.250 -30.491 25.904 0.774 0.771 -0.0403	-128.25 23.250 -30.525 25.915 0.768 0.765 -0.0417	-128.25 23.250 -30.559 25.925 0.762 0.759 -0.0431	-128.25 23.250 -30.597 25.936 0.722 0.719 -0.0450	-128.25 23.250 -30.631 25.947 0.716 0.714 -0.0463	-128.25 23.250 -30.644 25.958 0.710 0.708 -0.0477	-128.25 23.250 -30.656 25.969 0.705 0.702 -0.0492	-128.25 23.250 -30.674 25.981 0.650 0.647 -0.0518	-128.25 23.250 -30.687 25.992 0.644 0.641 -0.0532	-128.25 23.250 -31.308 25.976 0.572 0.569 -0.0348	-128.25 23.250 -31.932 25.962 0.495 0.487 -0.0230	-128.25 23.250 -32.560 25.949 0.365 0.355 -0.0163	-128.25 23.250 -32.560 25.949 0.365 0.355 -0.0163	-128.25 23.250 -32.398 25.947 0.362 0.350 -0.0173	-128.25 23.250 -31.607 25.959 0.432 0.427 -0.0237	-128.25 23.250 -30.814 25.970 0.511 0.510 -0.0380	-128.25 23.250 -30.017 25.982 0.577 0.575 -0.0593	-128.25 23.250 -30.014 25.972 0.580 0.578 -0.0531	-128.25 23.250 -30.012 25.962 0.582 0.581 -0.0468	-128.25 23.250 -30.009 25.950 0.902 0.893 -0.0380	-128.25 23.250 -30.006 25.939 0.904 0.896 -0.0322	-128.25 23.250 -30.004 25.929 0.906 0.900 -0.0264	-128.25 23.250 -30.002 25.919 0.908 0.904 -0.0206	-128.25 23.250 -29.999 25.909 0.910 0.908 -0.0147	-128.25 23.250 -29.997 25.899 0.912 0.912 -0.0087	-128.25 23.250 -30.006 25.916 0.917 0.919 -0.0108	-128.25 23.250 -30.015 25.934 0.923 0.926 -0.0130	-128.25 23.250 -30.024 25.952 0.928 0.933 -0.0152	-128.25 23.250 -30.033 25.969 0.934 0.940 -0.0175	-128.25 23.250 -30.042 25.987 0.939 0.947 -0.0198	-128.25 23.250 -30.052 26.004 0.945 0.954 -0.0222	-128.25 23.250 -30.061 26.022 1.001 1.009 -0.0251
-127.75 23.250 -29.697 26.501 0.697 0.729 -0.0161	-127.75 23.250 -29.787 26.716 0.684 0.712 -0.0204	-127.75 23.250 -29.876 26.931 0.670 0.695 -0.0246	-127.75 23.250 -29.964 27.147 0.656 0.676 -0.0288	-127.75 23.250 -30.052 27.363 0.642 0.657 -0.0328	-127.75 23.250 -30.145 27.600 0.507 0.527 -0.0373	-127.75 23.250 -30.233 27.814 0.494 0.510 -0.0416	-127.75 23.250 -30.438 27.341 0.506 0.525 -0.0372	-127.75 23.250 -30.646 26.865 0.518 0.540 -0.0327	-127.75 23.250 -30.825 26.375 0.681 0.698 -0.0280	-127.75 23.250 -31.028 25.900 0.694 0.716 -0.0238	-127.75 23.250 -30.962 25.882 0.696 0.718 -0.0234	-127.75 23.250 -30.897 25.865 0.698 0.720 -0.0229	-127.75 23.250 -30.835 25.847 0.670 0.695 -0.0225	-127.75 23.250 -30.769 25.830 0.672 0.697 -0.0221	-127.75 23.250 -30.688 25.828 0.676 0.702 -0.0212	-127.75 23.250 -30.606 25.826 0.679 0.707 -0.0203	-127.75 23.250 -30.520 25.824 0.718 0.745 -0.0194	-127.75 23.250 -30.438 25.823 0.722 0.750 -0.0185	-127.75 23.250 -30.473 25.828 0.718 0.744 -0.0196	-127.75 23.250 -30.508 25.834 0.713 0.738 -0.0207	-127.75 23.250 -30.547 25.839 0.673 0.699 -0.0218	-127.75 23.250 -30.582 25.845 0.669 0.693 -0.0229	-127.75 23.250 -30.593 25.855 0.664 0.687 -0.0241	-127.75 23.250 -30.604 25.866 0.660 0.681 -0.0254	-127.75 23.250 -30.621 25.878 0.605 0.628 -0.0267	-127.75 23.250 -30.632 25.888 0.600 0.622 -0.0279	-127.75 23.250 -31.254 25.864 0.542 0.550 -0.0206	-127.75 23.250 -31.879 25.841 0.478 0.467 -0.0122	-127.75 23.250 -32.507 25.818 0.359 0.335 -0.0046	-127.75 23.250 -32.507 25.818 0.359 0.335 -0.0046	-127.75 23.250 -32.336 25.825 0.356 0.330 -0.0048	-127.75 23.250 -31.536 25.854 0.415 0.410 -0.0146	-127.75 23.250 -30.733 25.884 0.482 0.493 -0.0237	-127.75 23.250 -29.927 25.914 0.535 0.557 -0.0318	-127.75 23.250 -29.924 25.905 0.537 0.561 -0.0282	-127.75 23.250 -29.922 25.895 0.540 0.565 -0.0246	-127.75 23.250 -29.919 25.885 0.869 0.863 -0.0186	-127.75 23.250 -29.916 25.876 0.872 0.869 -0.0156	-127.75 23.250 -29.914 25.866 0.874 0.874 -0.0125	-127.75 23.250 -29.911 25.857 0.876 0.879 -0.0094	-127.75 23.250 -29.909 25.848 0.878 0.885 -0.0063	-127.75 23.250 -29.907 25.839 0.880 0.890 -0.0031	-127.75 23.250 -29.915 25.852 0.884 0.896 -0.0050	-127.75 23.250 -29.924 25.865 0.888 0.902 -0.0070	-127.75 23.250 -29.933 25.878 0.893 0.908 -0.0090	-127.75 23.250 -29.941 25.892 0.897 0.913 -0.0111	-127.75 23.250 -29.950 25.905 0.901 0.919 -0.0131	-127.75 23.250 -29.959 25.918 0.905 0.925 -0.0152	-127.75 23.250 -29.968 25.931 0.962 0.976 -0.0168
-127.25 23.250 -29.618 26.555 0.678 0.722 -0.0023	-127.25 23.250 -29.714 26.802 0.666 0.705 -0.0053	-127.25 23.250 -29.809 27.050 0.653 0.687 -0.0082	-127.25 23.250 -29.904 27.299 0.641 0.668 -0.0111	-127.25 23.250 -29.997 27.547 0.627 0.649 -0.0139	-127.25 23.250 -30.097 27.819 0.493 0.520 -0.0172	-127.25 23.250 -30.190 28.065 0.481 0.502 -0.0200	-127.25 23.250 -30.406 27.522 0.492 0.518 -0.0169	-127.25 23.250 -30.625 26.977 0.503 0.533 -0.0137	-127.25 23.250 -30.815 26.417 0.666 0.689 -0.0101	-127.25 23.250 -31.029 25.872 0.678 0.707 -0.0069	-127.25 23.250 -30.960 25.845 0.680 0.709 -0.0066	-127.25 23.250 -30.892 25.818 0.681 0.712 -0.0063	-127.25 23.250 -30.828 25.792 0.653 0.687 -0.0061	-127.25 23.250 -30.760 25.764 0.655 0.689 -0.0058	-127.25 23.250 -30.673 25.758 0.658 0.694 -0.0052	-127.25 23.250 -30.587 25.752 0.662 0.699 -0.0047	-127.25 23.250 -30.495 25.746 0.701 0.737 -0.0040	-127.25 23.250 -30.408 25.740 0.705 0.742 -0.0035	-127.25 23.250 -30.445 25.740 0.700 0.736 -0.0042	-127.25 23.250 -30.482 25.739 0.696 0.730 -0.0048	-127.25 23.250 -30.522 25.739 0.656 0.691 -0.0056	-127.25 23.250 -30.558 25.739 0.652 0.685 -0.0063	-127.25 23.250 -30.567 25.749 0.648 0.679 -0.0071	-127.25 23.250 -30.576 25.759 0.644 0.673 -0.0079	-127.25 23.250 -30.590 25.770 0.588 0.620 -0.0089	-127.25 23.250 -30.599 25.780 0.584 0.615 -0.0097	-127.25 23.250 -31.220 25.744 0.530 0.543 -0.0067	-127.25 23.250 -31.844 25.707 0.471 0.461 -0.0038	-127.25 23.250 -32.472 25.671 0.355 0.332 -0.0015	-127.25 23.250 -32.472 25.671 0.355 0.332 -0.0015	-127.25 23.250 -32.286 25.686 0.353 0.327 -0.0018	-127.25 23.250 -31.472 25.737 0.408 0.405 -0.0051	-127.25 23.250 -30.655 25.788 0.471 0.486 -0.0088	-127.25 23.250 -29.835 25.840 0.520 0.550 -0.0125	-127.25 23.250 -29.832 25.832 0.523 0.555 -0.0108	-127.25 23.250 -29.830 25.824 0.525 0.559 -0.0091	-127.25 23.250 -29.827 25.815 0.858 0.854 -0.0062	-127.25 23.250 -29.825 25.808 0.861 0.861 -0.0047	-127.25 23.250 -29.823 25.800 0.864 0.867 -0.0032	-127.25 23.250 -29.820 25.792 0.867 0.873 -0.0016	-127.25 23.250 -29.818 25.785 0.869 0.879 -0.0000	-127.25 23.250 -29.816 25.777 0.872 0.886 0.0016	-127.25 23.250 -29.824 25.785 0.876 0.889 0.0003	-127.25 23.250 -29.831 25.794 0.879 0.893 -0.0010	-127.25 23.250 -29.839 25.802 0.882 0.897 -0.0023	-127.25 23.250 -29.847 25.811 0.885 0.901 -0.0036	-127.25 23.250 -29.855 25.819 0.888 0.904 -0.0050	-127.25 23.250 -29.862 25.827 0.891 0.908 -0.0063	-127.25 23.250 -29.870 25.836 0.947 0.956 -0.0074
-126.75 23.250 -29.553 26.613 0.671 0.720 0.0017	-126.75 23.250 -29.657 26.893 0.659 0.703 -0.0002	-126.75 23.250 -29.761 27.172 0.646 0.684 -0.0021	-126.75 23.250 -29.864 27.452 0.633 0.665 -0.0040	-126.75 23.250 -29.966 27.733 0.620 0.645 -0.0059	-126.75 23.250 -30.073 28.039 0.486 0.517 -0.0079	-126.75 23.250 -30.175 28.316 0.474 0.499 -0.0098	-126.75 23.250 -30.404 27.713 0.485 0.515 -0.0077	-126.75 23.250 -30.636 27.108 0.495 0.531 -0.0055	-126.75 23.250 -30.839 26.485 0.658 0.686 -0.0032	-126.75 23.250 -31.066 25.880 0.670 0.704 -0.0011	-126.75 23.250 -30.994 25.839 0.671 0.706 -0.0009	-126.75 23.250 -30.923 25.797 0.673 0.709 -0.0007	-126.75 23.250 -30.856 25.756 0.645 0.684 -0.0005	-126.75 23.250 -30.784 25.714 0.647 0.686 -0.0002	-126.75 23.250 -30.690 25.701 0.650 0.692 0.0001	-126.75 23.250 -30.596 25.687 0.654 0.697 0.0004	-126.75 23.250 -30.497 25.674 0.693 0.734 0.0008	-126.75 23.250 -30.404 25.660 0.697 0.739 0.0011	-126.75 23.250 -30.442 25.652 0.693 0.733 0.0007	-126.75 23.250 -30.481 25.643 0.688 0.727 0.0003	-126.75 23.250 -30.524 25.635 0.649 0.688 -0.0000	-126.75 23.250 -30.562 25.626 0.644 0.682 -0.0004	-126.75 23.250 -30.567 25.636 0.640 0.676 -0.0009	-126.75 23.250 -30.572 25.647 0.636 0.670 -0.0014	-126.75 23.250 -30.584 25.657 0.581 0.617 -0.0020	-126.75 23.250 -30.588 25.667 0.577 0.612 -0.0025	-126.75 23.250 -31.205 25.613 0.524 0.540 -0.0016	-126.75 23.250 -31.826 25.559 0.466 0.459 -0.0008	-126.75 23.250 -32.450 25.505 0.353 0.330 -0.0002	-126.75 23.250 -32.450 25.505 0.353 0.330 -0.0002	-126.75 23.250 -32.244 25.527 0.351 0.326 -0.0004	-126.75 23.250 -31.412 25.604 0.404 0.403 -0.0016	-126.75 23.250 -30.578 25.681 0.465 0.483 -0.0030	-126.75 23.250 -29.740 25.759 0.513 0.547 -0.0043	-126.75 23.250 -29.738 25.753 0.516 0.552 -0.0035	-126.75 23.250 -29.736 25.748 0.519 0.557 -0.0027	-126.75 23.250 -29.734 25.741 0.852 0.851 -0.0016	-126.75 23.250 -29.732 25.736 0.855 0.858 -0.0009	-126.75 23.250 -29.730 25.730 0.859 0.865 -0.0002	-126.75 23.250 -29.728 25.724 0.863 0.872 0.0005	-126.75 23.250 -29.726 25.719 0.866 0.878 0.0012	-126.75 23.250 -29.724 25.713 0.870 0.885 0.0019	-126.75 23.250 -29.731 25.718 0.872 0.887 0.0014	-126.75 23.250 -29.737 25.722 0.875 0.890 0.0009	-126.75 23.250 -29.744 25.727 0.877 0.892 0.0004	-126.75 23.250 -29.750 25.731 0.879 0.894 -0.0001	-126.75 23.250 -29.757 25.736 0.881 0.897 -0.0006	-126.75 23.250 -29.763 25.740 0.884 0.899 -0.0012	-126.75 23.250 -29.769 25.745 0.938 0.946 -0.0016
-126.25 23.250 -29.502 26.664 0.667 0.719 0.0030	-126.25 23.250 -29.616 26.974 0.654 0.701 0.0018	-126.25 23.250 -29.730 27.284 0.642 0.683 0.0006	-126.25 23.250 -29.843 27.595 0.629 0.663 -0.0007	-126.25 23.250 -29.956 27.906 0.615 0.643 -0.0019	-126.25 23.250 -30.074 28.246 0.482 0.515 -0.0032	-126.25 23.250 -30.187 28.554 0.470 0.497 -0.0044	-126.25 23.250 -30.434 27.909 0.480 0.514 -0.0030	-126.25 23.250 -30.683 27.263 0.491 0.529 -0.0017	-126.25 23.250 -30.902 26.595 0.653 0.684 -0.0003	-126.25 23.250 -31.146 25.948 0.665 0.703 0.0010	-126.25 23.250 -31.070 25.883 0.667 0.705 0.0012	-126.25 23.250 -30.994 25.819 0.668 0.707 0.0014	-126.25 23.250 -30.923 25.755 0.641 0.683 0.0017	-126.25 23.250 -30.846 25.691 0.642 0.685 0.0019	-126.25 23.250 -30.743 25.665 0.646 0.690 0.0021	-126.25 23.250 -30.640 25.639 0.650 0.695 0.0023	-126.25 23.250 -30.530 25.613 0.689 0.733 0.0025	-126.25 23.250 -30.427 25.587 0.692 0.738 0.0027	-126.25 23.250 -30.468 25.567 0.688 0.732 0.0025	-126.25 23.250 -30.509 25.547 0.684 0.726 0.0023	-126.25 23.250 -30.555 25.527 0.644 0.687 0.0020	-126.25 23.250 -30.596 25.506 0.640 0.681 0.0018	-126.25 23.250 -30.596 25.517 0.636 0.675 0.0016	-126.25 23.250 -30.596 25.527 0.631 0.669 0.0013	-126.25 23.250 -30.603 25.537 0.576 0.616 0.0010	-126.25 23.250 -30.602 25.547 0.572 0.610 0.0007	-126.25 23.250 -31.210 25.471 0.520 0.539 0.0006	-126.25 23.250 -31.823 25.396 0.464 0.458 0.0004	-126.25 23.250 -32.439 25.320 0.352 0.330 0.0001	-126.25 23.250 -32.439 25.320 0.352 0.330 0.0001	-126.25 23.250 -32.204 25.350 0.350 0.325 -0.0000	-126.25 23.250 -31.352 25.457 0.401 0.401 -0.0000	-126.25 23.250 -30.498 25.565 0.462 0.482 -0.0002	-126.25 23.250 -29.640 25.672 0.508 0.546 -0.0004	-126.25 23.250 -29.639 25.669 0.512 0.551 -0.0001	-126.25 23.250 -29.637 25.666 0.516 0.556 0.0002	-126.25 23.250 -29.637 25.663 0.848 0.850 0.0005	-126.25 23.250 -29.636 25.660 0.852 0.857 0.0008	-126.25 23.250 -29.635 25.657 0.856 0.864 0.0010	-126.25 23.250 -29.633 25.654 0.861 0.871 0.0013	-126.25 23.250 -29.632 25.651 0.865 0.878 0.0016	-126.25 23.250 -29.631 25.647 0.869 0.884 0.0019	-126.25 23.250 -29.636 25.650 0.871 0.886 0.0018	-126.25 23.250 -29.642 25.652 0.873 0.889 0.0016	-126.25 23.250 -29.647 25.654 0.874 0.891 0.0015	-126.25 23.250 -29.652 25.656 0.876 0.893 0.0014	-126.25 23.250 -29.658 25.659 0.878 0.895 0.0012	-126.25 23.250 -29.663 25.661 0.880 0.897 0.0011	-126.25 23.250 -29.668 25.663 0.934 0.943 0.0010
-125.75 23.250 -29.460 26.697 0.665 0.719 0.0034	-125.75 23.250 -29.587 27.036 0.652 0.701 0.0027	-125.75 23.250 -29.714 27.376 0.639 0.682 0.0019	-125.75 23.250 -29.839 27.716 0.626 0.663 0.0011	-125.75 23.250 -29.965 28.056 0.612 0.642 0.0003	-125.75 23.250 -30.096 28.427 0.479 0.514 -0.0005	-125.75 23.250 -30.221 28.764 0.466 0.496 -0.0013	-125.75 23.250 -30.493 28.110 0.477 0.513 -0.0006	-125.75 23.250 -30.768 27.454 0.488 0.528 0.0001	-125.75 23.250 -31.011 26.770 0.649 0.683 0.0008	-125.75 23.250 -31.280 26.113 0.661 0.702 0.0015	-125.75 23.250 -31.197 26.013 0.663 0.704 0.0017	-125.75 23.250 -31.114 25.913 0.665 0.706 0.0020	-125.75 23.250 -31.038 25.814 0.638 0.682 0.0023	-125.75 23.250 -30.955 25.713 0.639 0.684 0.0026	-125.75 23.250 -30.839 25.668 0.643 0.690 0.0027	-125.75 23.250 -30.722 25.622 0.647 0.695 0.0029	-125.75 23.250 -30.600 25.575 0.686 0.733 0.0030	-125.75 23.250 -30.483 25.530 0.690 0.738 0.0032	-125.75 23.250 -30.527 25.492 0.686 0.731 0.0031	-125.75 23.250 -30.571 25.455 0.681 0.725 0.0030	-125.75 23.250 -30.620 25.417 0.641 0.687 0.0029	-125.75 23.250 -30.664 25.379 0.637 0.680 0.0028	-125.75 23.250 -30.657 25.390 0.633 0.674 0.0026	-125.75 23.250 -30.650 25.400 0.629 0.668 0.0024	-125.75 23.250 -30.650 25.409 0.574 0.615 0.0023	-125.75 23.250 -30.642 25.420 0.569 0.609 0.0021	-125.75 23.250 -31.235 25.320 0.518 0.538 0.0015	-125.75 23.250 -31.833 25.219 0.462 0.458 0.0009	-125.75 23.250 -32.436 25.119 0.352 0.330 0.0003	-125.75 23.250 -32.436 25.119 0.352 0.330 0.0003	-125.75 23.250 -32.165 25.158 0.349 0.325 0.0002	-125.75 23.250 -31.291 25.298 0.400 0.401 0.0006	-125.75 23.250 -30.415 25.439 0.459 0.481 0.0011	-125.75 23.250 -29.534 25.580 0.505 0.545 0.0014	-125.75 23.250 -29.534 25.580 0.509 0.550 0.0015	-125.75 23.250 -29.534 25.580 0.513 0.555 0.0016	-125.75 23.250 -29.535 25.580 0.846 0.849 0.0014	-125.75 23.250 -29.535 25.580 0.850 0.857 0.0015	-125.75 23.250 -29.535 25.580 0.855 0.864 0.0016	-125.75 23.250 -29.535 25.580 0.859 0.871 0.0017	-125.75 23.250 -29.535 25.580 0.864 0.877 0.0017	-125.75 23.250 -29.535 25.581 0.869 0.884 0.0018	-125.75 23.250 -29.539 25.582 0.870 0.886 0.0018	-125.75 23.250 -29.544 25.583 0.872 0.888 0.0018	-125.75 23.250 -29.549 25.584 0.873 0.890 0.0018	-125.75 23.250 -29.553 25.585 0.875 0.892 0.0018	-125.75 23.250 -29.558 25.586 0.876 0.894 0.0017	-125.75 23.250 -29.563 25.587 0.878 0.896 0.0017	-125.75 23.250 -29.567 25.588 0.932 0.942 0.0017
-125.25 23.250 -29.425 26.710 0.663 0.719 0.0035	-125.25 23.250 -29.566 27.076 0.651 0.701 0.0030	-125.25 23.250 -29.706 27.442 0.638 0.682 0.0025	-125.25 23.250 -29.846 27.808 0.624 0.662 0.0019	-125.25 23.250 -29.986 28.175 0.610 0.642 0.0014	-125.25 23.250 -30.132 28.574 0.477 0.514 0.0009	-125.25 23.250 -30.271 28.937 0.464 0.495 0.0004	-125.25 23.250 -30.582 28.320 0.475 0.512 0.0005	-125.25 23.250 -30.897 27.702 0.486 0.528 0.0006	-125.25 23.250 -31.176 27.049 0.647 0.682 0.0008	-125.25 23.250 -31.484 26.428 0.659 0.700 0.0009	-125.25 23.250 -31.392 26.274 0.661 0.703 0.0013	-125.25 23.250 -31.300 26.119 0.663 0.706 0.0017	-125.25 23.250 -31.214 25.967 0.636 0.682 0.0021	-125.25 23.250 -31.121 25.811 0.637 0.684 0.0025	-125.25 23.250 -30.988 25.734 0.641 0.689 0.0027	-125.25 23.250 -30.855 25.657 0.645 0.694 0.0029	-125.25 23.250 -30.714 25.578 0.684 0.732 0.0031	-125.25 23.250 -30.580 25.501 0.688 0.737 0.0033	-125.25 23.250 -30.626 25.437 0.684 0.731 0.0032	-125.25 23.250 -30.673 25.373 0.679 0.725 0.0032	-125.25 23.250 -30.725 25.309 0.640 0.686 0.0032	-125.25 23.250 -30.771 25.245 0.635 0.680 0.0031	-125.25 23.250 -30.754 25.255 0.631 0.674 0.0030	-125.25 23.250 -30.737 25.266 0.627 0.668 0.0029	-125.25 23.250 -30.729 25.275 0.572 0.615 0.0028	-125.25 23.250 -30.712 25.286 0.568 0.609 0.0027	-125.25 23.250 -31.282 25.160 0.517 0.538 0.0019	-125.25 23.250 -31.857 25.033 0.461 0.457 0.0011	-125.25 23.250 -32.438 24.905 0.351 0.330 0.0003	-125.25 23.250 -32.438 24.905 0.351 0.330 0.0003	-125.25 23.250 -32.123 24.953 0.348 0.325 0.0003	-125.25 23.250 -31.225 25.129 0.398 0.401 0.0011	-125.25 23.250 -30.325 25.306 0.458 0.481 0.0018	-125.25 23.250 -29.421 25.482 0.504 0.544 0.0024	-125.25 23.250 -29.422 25.486 0.508 0.550 0.0023	-125.25 23.250 -29.423 25.490 0.512 0.555 0.0023	-125.25 23.250 -29.427 25.494 0.844 0.849 0.0020	-125.25 23.250 -29.429 25.497 0.849 0.856 0.0019	-125.25 23.250 -29.431 25.501 0.854 0.863 0.0019	-125.25 23.250 -29.432 25.505 0.859 0.870 0.0019	-125.25 23.250 -29.434 25.508 0.864 0.877 0.0019	-125.25 23.250 -29.436 25.512 0.869 0.884 0.0019	-125.25 23.250 -29.440 25.512 0.870 0.886 0.0019	-125.25 23.250 -29.445 25.513 0.871 0.888 0.0019	-125.25 23.250 -29.449 25.513 0.873 0.890 0.0019	-125.25 23.250 -29.454 25.514 0.874 0.892 0.0019	-125.25 23.250 -29.458 25.514 0.876 0.894 0.0019	-125.25 23.250 -29.463 25.514 0.877 0.896 0.0019	-125.25 23.250 -29.467 25.515 0.931 0.942 0.0018
-124.75 23.250 -29.391 26.702 0.663 0.718 0.0035	-124.75 23.250 -29.547 27.091 0.650 0.700 0.0032	-124.75 23.250 -29.703 27.479 0.637 0.682 0.0028	-124.75 23.250 -29.858 27.869 0.623 0.662 0.0025	-124.75 23.250 -30.012 28.259 0.609 0.641 0.0021	-124.75 23.250 -30.175 28.682 0.476 0.513 0.0018	-124.75 23.250 -30.329 29.068 0.463 0.495 0.0014	-124.75 23.250 -30.703 28.555 0.474 0.511 0.0009	-124.75 23.250 -31.080 28.044 0.484 0.527 0.0003	-124.75 23.250 -31.418 27.484 0.645 0.681 -0.0001	-124.75 23.250 -31.788 26.967 0.657 0.699 -0.0006	-124.75 23.250 -31.681 26.732 0.659 0.702 0.0001	-124.75 23.250 -31.573 26.497 0.661 0.705 0.0008	-124.75 23.250 -31.473 26.265 0.634 0.681 0.0015	-124.75 23.250 -31.366 26.029 0.636 0.683 0.0022	-124.75 23.250 -31.209 25.904 0.640 0.689 0.0024	-124.75 23.250 -31.052 25.778 0.644 0.694 0.0027	-124.75 23.250 -30.886 25.650 0.683 0.732 0.0029	-124.75 23.250 -30.729 25.525 0.687 0.737 0.0032	-124.75 23.250 -30.776 25.419 0.683 0.731 0.0032	-124.75 23.250 -30.823 25.314 0.678 0.724 0.0032	-124.75 23.250 -30.877 25.209 0.639 0.686 0.0032	-124.75 23.250 -30.923 25.104 0.634 0.680 0.0032	-124.75 23.250 -30.894 25.115 0.630 0.674 0.0031	-124.75 23.250 -30.864 25.126 0.626 0.667 0.0031	-124.75 23.250 -30.844 25.136 0.571 0.615 0.0030	-124.75 23.250 -30.814 25.147 0.567 0.609 0.0029	-124.75 23.250 -31.352 24.994 0.516 0.538 0.0021	-124.75 23.250 -31.896 24.839 0.460 0.457 0.0012	-124.75 23.250 -32.447 24.684 0.351 0.329 0.0003	-124.75 23.250 -32.447 24.684 0.351 0.329 0.0003	-124.75 23.250 -32.076 24.741 0.348 0.325 0.0003	-124.75 23.250 -31.153 24.954 0.398 0.400 0.0012	-124.75 23.250 -30.228 25.166 0.457 0.481 0.0020	-124.75 23.250 -29.298 25.380 0.503 0.544 0.0027	-124.75 23.250 -29.301 25.387 0.507 0.549 0.0026	-124.75 23.250 -29.305 25.395 0.511 0.555 0.0025	-124.75 23.250 -29.312 25.404 0.843 0.849 0.0021	-124.75 23.250 -29.315 25.411 0.848 0.856 0.0021	-124.75 23.250 -29.319 25.419 0.853 0.863 0.0020	-124.75 23.250 -29.323 25.427 0.858 0.870 0.0019	-124.75 23.250 -29.327 25.435 0.863 0.877 0.0019	-124.75 23.250 -29.331 25.442 0.869 0.884 0.0018	-124.75 23.250 -29.336 25.442 0.870 0.886 0.0018	-124.75 23.250 -29.341 25.442 0.871 0.888 0.0018	-124.75 23.250 -29.346 25.442 0.873 0.890 0.0019	-124.75 23.250 -29.352 25.442 0.874 0.892 0.0019	-124.75 23.250 -29.357 25.442 0.875 0.894 0.0019	-124.75 23.250 -29.362 25.442 0.877 0.896 0.0019	-124.75 23.250 -29.367 25.442 0.930 0.942 0.0018
-124.25 23.250 -29.356 26.675 0.662 0.718 0.0035	-124.25 23.250 -29.528 27.082 0.649 0.700 0.0033	-124.25 23.250 -29.699 27.489 0.636 0.681 0.0030	-124.25 23.250 -29.869 27.897 0.622 0.662 0.0027	-124.25 23.250 -30.040 28.306 0.608 0.641 0.0025	-124.25 23.250 -30.219 28.750 0.475 0.513 0.0022	-124.25 23.250 -30.388 29.154 0.462 0.495 0.0020	-124.25 23.250 -30.862 28.848 0.472 0.510 0.0006	-124.25 23.250 -31.340 28.544 0.483 0.525 -0.0008	-124.25 23.250 -31.776 28.171 0.642 0.678 -0.0020	-124.25 23.250 -32.247 27.859 0.654 0.696 -0.0033	-124.25 23.250 -32.112 27.502 0.656 0.699 -0.0022	-124.25 23.250 -31.978 27.144 0.659 0.703 -0.0010	-124.25 23.250 -31.851 26.793 0.632 0.679 0.0001	-124.25 23.250 -31.717 26.432 0.634 0.683 0.0013	-124.25 23.250 -31.527 26.234 0.638 0.688 0.0017	-124.25 23.250 -31.338 26.036 0.642 0.694 0.0021	-124.25 23.250 -31.138 25.834 0.682 0.731 0.0025	-124.25 23.250 -30.949 25.636 0.686 0.737 0.0029	-124.25 23.250 -30.992 25.467 0.682 0.731 0.0030	-124.25 23.250 -31.035 25.298 0.678 0.724 0.0031	-124.25 23.250 -31.087 25.129 0.638 0.686 0.0032	-124.25 23.250 -31.131 24.961 0.634 0.680 0.0032	-124.25 23.250 -31.084 24.972 0.629 0.673 0.0032	-124.25 23.250 -31.038 24.983 0.625 0.667 0.0031	-124.25 23.250 -31.002 24.992 0.570 0.614 0.0031	-124.25 23.250 -30.955 25.003 0.566 0.609 0.0030	-124.25 23.250 -31.449 24.823 0.515 0.538 0.0022	-124.25 23.250 -31.951 24.641 0.460 0.457 0.0012	-124.25 23.250 -32.461 24.459 0.351 0.329 0.0004	-124.25 23.250 -32.461 24.459 0.351 0.329 0.0004	-124.25 23.250 -32.023 24.525 0.348 0.325 0.0003	-124.25 23.250 -31.073 24.774 0.397 0.400 0.0012	-124.25 23.250 -30.121 25.023 0.456 0.480 0.0021	-124.25 23.250 -29.164 25.272 0.502 0.544 0.0029	-124.25 23.250 -29.169 25.285 0.506 0.549 0.0028	-124.25 23.250 -29.175 25.297 0.511 0.555 0.0027	-124.25 23.250 -29.186 25.311 0.843 0.849 0.0022	-124.25 23.250 -29.193 25.323 0.848 0.856 0.0022	-124.25 23.250 -29.199 25.335 0.853 0.863 0.0021	-124.25 23.250 -29.206 25.348 0.858 0.870 0.0020	-124.25 23.250 -29.212 25.360 0.863 0.877 0.0019	-124.25 23.250 -29.218 25.372 0.869 0.884 0.0018	-124.25 23.250 -29.225 25.372 0.870 0.886 0.0018	-124.25 23.250 -29.232 25.371 0.871 0.888 0.0018	-124.25 23.250 -29.238 25.371 0.873 0.890 0.0019	-124.25 23.250 -29.245 25.370 0.874 0.892 0.0019	-124.25 23.250 -29.251 25.370 0.875 0.894 0.0019	-124.25 23.250 -29.258 25.369 0.877 0.896 0.0019	-124.25 23.250 -29.265 25.369 0.930 0.942 0.0018
-123.75 23.250 -29.319 26.630 0.662 0.718 0.0035	-123.75 23.250 -29.505 27.052 0.649 0.700 0.0033	-123.75 23.250 -29.691 27.474 0.636 0.681 0.0031	-123.75 23.250 -29.877 27.897 0.622 0.662 0.0029	-123.75 23.250 -30.062 28.320 0.607 0.641 0.0027	-123.75 23.250 -30.258 28.780 0.474 0.513 0.0025	-123.75 23.250 -30.442 29.199 0.461 0.494 0.0023	-123.75 23.250 -31.079 29.243 0.471 0.509 0.0001	-123.75 23.250 -31.719 29.288 0.481 0.522 -0.0022	-123.75 23.250 -32.331 29.282 0.639 0.672 -0.0040	-123.75 23.250 -32.967 29.323 0.650 0.688 -0.0062	-123.75 23.250 -32.779 28.765 0.653 0.693 -0.0047	-123.75 23.250 -32.591 28.208 0.656 0.698 -0.0032	-123.75 23.250 -32.410 27.659 0.629 0.676 -0.0018	-123.75 23.250 -32.224 27.102 0.632 0.681 -0.0003	-123.75 23.250 -31.987 26.802 0.636 0.687 0.0004	-123.75 23.250 -31.750 26.501 0.641 0.692 0.0011	-123.75 23.250 -31.503 26.193 0.681 0.731 0.0018	-123.75 23.250 -31.266 25.892 0.685 0.737 0.0025	-123.75 23.250 -31.298 25.623 0.681 0.730 0.0027	-123.75 23.250 -31.330 25.355 0.677 0.724 0.0028	-123.75 23.250 -31.372 25.087 0.638 0.686 0.0030	-123.75 23.250 -31.404 24.819 0.633 0.680 0.0031	-123.75 23.250 -31.335 24.829 0.629 0.673 0.0031	-123.75 23.250 -31.266 24.839 0.625 0.667 0.0030	-123.75 23.250 -31.211 24.847 0.570 0.614 0.0030	-123.75 23.250 -31.141 24.857 0.565 0.609 0.0030	-123.75 23.250 -31.579 24.652 0.515 0.538 0.0021	-123.75 23.250 -32.026 24.444 0.460 0.457 0.0012	-123.75 23.250 -32.482 24.235 0.351 0.329 0.0003	-123.75 23.250 -32.482 24.235 0.351 0.329 0.0003	-123.75 23.250 -31.963 24.310 0.348 0.325 0.0003	-123.75 23.250 -30.984 24.593 0.397 0.400 0.0013	-123.75 23.250 -30.002 24.877 0.456 0.480 0.0022	-123.75 23.250 -29.016 25.160 0.501 0.544 0.0030	-123.75 23.250 -29.024 25.178 0.506 0.549 0.0029	-123.75 23.250 -29.032 25.196 0.510 0.555 0.0028	-123.75 23.250 -29.048 25.215 0.842 0.849 0.0023	-123.75 23.250 -29.057 25.232 0.847 0.856 0.0022	-123.75 23.250 -29.066 25.249 0.853 0.863 0.0021	-123.75 23.250 -29.076 25.267 0.858 0.870 0.0020	-123.75 23.250 -29.085 25.284 0.863 0.877 0.0019	-123.75 23.250 -29.094 25.301 0.869 0.884 0.0018	-123.75 23.250 -29.103 25.301 0.870 0.886 0.0018	-123.75 23.250 -29.112 25.300 0.871 0.888 0.0018	-123.75 23.250 -29.121 25.299 0.873 0.890 0.0019	-123.75 23.250 -29.130 25.298 0.874 0.892 0.0019	-123.75 23.250 -29.139 25.297 0.875 0.894 0.0019	-123.75 23.250 -29.148 25.296 0.877 0.896 0.0019	-123.75 23.250 -29.158 25.295 0.930 0.942 0.0018
-123.25 23.250 -29.278 26.570 0.662 0.718 0.0035	-123.25 23.250 -29.478 27.003 0.649 0.700 0.0033	-123.25 23.250 -29.678 27.436 0.635 0.681 0.0032	-123.25 23.250 -29.878 27.871 0.621 0.662 0.0030	-123.25 23.250 -30.077 28.305 0.607 0.641 0.0028	-123.25 23.250 -30.287 28.777 0.474 0.513 0.0027	-123.25 23.250 -30.485 29.207 0.461 0.494 0.0025	-123.25 23.250 -31.354 29.681 0.470 0.506 0.0008	-123.25 23.250 -32.222 30.150 0.479 0.518 -0.0009	-123.25 23.250 -33.102 30.635 0.636 0.665 -0.0022	-123.25 23.250 -33.975 31.117 0.646 0.678 -0.0039	-123.25 23.250 -33.720 30.377 0.649 0.684 -0.0037	-123.25 23.250 -33.466 29.642 0.652 0.691 -0.0035	-123.25 23.250 -33.216 28.919 0.626 0.671 -0.0034	-123.25 23.250 -32.968 28.198 0.628 0.677 -0.0033	-123.25 23.250 -32.659 27.747 0.633 0.683 -0.0020	-123.25 23.250 -32.352 27.296 0.638 0.690 -0.0008	-123.25 23.250 -32.034 26.831 0.678 0.729 0.0005	-123.25 23.250 -31.726 26.379 0.683 0.735 0.0017	-123.25 23.250 -31.731 25.955 0.680 0.729 0.0021	-123.25 23.250 -31.737 25.532 0.676 0.723 0.0024	-123.25 23.250 -31.753 25.111 0.637 0.685 0.0027	-123.25 23.250 -31.759 24.688 0.633 0.679 0.0030	-123.25 23.250 -31.660 24.695 0.629 0.673 0.0030	-123.25 23.250 -31.562 24.702 0.624 0.667 0.0030	-123.25 23.250 -31.480 24.707 0.569 0.614 0.0030	-123.25 23.250 -31.381 24.714 0.565 0.608 0.0029	-123.25 23.250 -31.747 24.484 0.514 0.538 0.0021	-123.25 23.250 -32.125 24.252 0.459 0.457 0.0012	-123.25 23.250 -32.514 24.018 0.350 0.329 0.0004	-123.25 23.250 -32.514 24.018 0.350 0.329 0.0004	-123.25 23.250 -31.896 24.099 0.348 0.325 0.0003	-123.25 23.250 -30.885 24.414 0.397 0.400 0.0013	-123.25 23.250 -29.871 24.729 0.455 0.480 0.0023	-123.25 23.250 -28.851 25.044 0.501 0.544 0.0031	-123.25 23.250 -28.861 25.068 0.506 0.549 0.0029	-123.25 23.250 -28.871 25.091 0.510 0.555 0.0028	-123.25 23.250 -28.893 25.116 0.842 0.849 0.0023	-123.25 23.250 -28.905 25.139 0.847 0.856 0.0022	-123.25 23.250 -28.917 25.162 0.853 0.863 0.0021	-123.25 23.250 -28.929 25.185 0.858 0.870 0.0020	-123.25 23.250 -28.941 25.208 0.863 0.877 0.0019	-123.25 23.250 -28.952 25.231 0.869 0.884 0.0018	-123.25 23.250 -28.965 25.230 0.870 0.886 0.0018	-123.25 23.250 -28.978 25.229 0.871 0.888 0.0018	-123.25 23.250 -28.991 25.227 0.873 0.890 0.0019	-123.25 23.250 -29.004 25.226 0.874 0.892 0.0019	-123.25 23.250 -29.016 25.224 0.875 0.894 0.0019	-123.25 23.250 -29.029 25.223 0.876 0.896 0.0019	-123.25 23.250 -29.043 25.221 0.930 0.942 0.0018
-122.75 23.250 -29.233 26.495 0.662 0.718 0.0035	-122.75 23.250 -29.446 26.937 0.649 0.700 0.0034	-122.75 23.250 -29.658 27.379 0.635 0.681 0.0032	-122.75 23.250 -29.870 27.822 0.621 0.662 0.0031	-122.75 23.250 -30.081 28.265 0.607 0.641 0.0029	-122.75 23.250 -30.305 28.746 0.474 0.513 0.0028	-122.75 23.250 -30.515 29.184 0.461 0.494 0.0027	-122.75 23.250 -31.630 29.984 0.469 0.506 0.0024	-122.75 23.250 -32.740 30.777 0.478 0.516 0.0020	-122.75 23.250 -33.881 31.600 0.634 0.662 0.0018	-122.75 23.250 -35.003 32.411 0.643 0.675 0.0015	-122.75 23.250 -34.770 31.812 0.645 0.679 -0.0004	-122.75 23.250 -34.539 31.217 0.647 0.683 -0.0022	-122.75 23.250 -34.304 30.624 0.621 0.661 -0.0042	-122.75 23.250 -34.077 30.039 0.622 0.664 -0.0060	-122.75 23.250 -33.659 29.334 0.628 0.674 -0.0044	-122.75 23.250 -33.244 28.632 0.634 0.683 -0.0028	-122.75 23.250 -32.826 27.923 0.675 0.724 -0.0011	-122.75 23.250 -32.414 27.226 0.680 0.733 0.0004	-122.75 23.250 -32.360 26.563 0.677 0.727 0.0010	-122.75 23.250 -32.307 25.902 0.674 0.722 0.0016	-122.75 23.250 -32.266 25.244 0.636 0.685 0.0022	-122.75 23.250 -32.214 24.583 0.632 0.679 0.0028	-122.75 23.250 -32.077 24.583 0.628 0.673 0.0028	-122.75 23.250 -31.940 24.583 0.624 0.667 0.0028	-122.75 23.250 -31.821 24.580 0.569 0.614 0.0028	-122.75 23.250 -31.683 24.580 0.565 0.608 0.0028	-122.75 23.250 -31.962 24.326 0.514 0.537 0.0020	-122.75 23.250 -32.255 24.069 0.459 0.457 0.0011	-122.75 23.250 -32.560 23.811 0.350 0.329 0.0003	-122.75 23.250 -32.560 23.811 0.350 0.329 0.0003	-122.75 23.250 -31.822 23.896 0.348 0.325 0.0003	-122.75 23.250 -30.775 24.239 0.397 0.400 0.0013	-122.75 23.250 -29.723 24.581 0.455 0.480 0.0022	-122.75 23.250 -28.666 24.923 0.501 0.544 0.0030	-122.75 23.250 -28.677 24.953 0.505 0.549 0.0029	-122.75 23.250 -28.688 24.984 0.510 0.555 0.0028	-122.75 23.250 -28.716 25.016 0.842 0.849 0.0023	-122.75 23.250 -28.730 25.045 0.847 0.856 0.0022	-122.75 23.250 -28.744 25.074 0.853 0.863 0.0021	-122.75 23.250 -28.757 25.104 0.858 0.870 0.0020	-122.75 23.250 -28.771 25.133 0.863 0.877 0.0019	-122.75 23.250 -28.785 25.163 0.869 0.884 0.0018	-122.75 23.250 -28.803 25.160 0.870 0.886 0.0018	-122.75 23.250 -28.822 25.158 0.871 0.888 0.0018	-122.75 23.250 -28.841 25.156 0.873 0.890 0.0019	-122.75 23.250 -28.859 25.154 0.874 0.892 0.0019	-122.75 23.250 -28.878 25.152 0.875 0.894 0.0019	-122.75 23.250 -28.896 25.150 0.876 0.896 0.0019	-122.75 23.250 -28.916 25.147 0.930 0.942 0.0018
-122.25 23.250 -29.184 26.408 0.662 0.718 0.0035	-122.25 23.250 -29.407 26.857 0.649 0.700 0.0034	-122.25 23.250 -29.630 27.305 0.635 0.681 0.0033	-122.25 23.250 -29.852 27.755 0.621 0.662 0.0031	-122.25 23.250 -30.074 28.204 0.607 0.641 0.0030	-122.25 23.250 -30.310 28.692 0.474 0.513 0.0029	-122.25 23.250 -30.530 29.137 0.460 0.494 0.0028	-122.25 23.250 -31.859 30.099 0.469 0.506 0.0026	-122.25 23.250 -33.185 31.057 0.477 0.516 0.0024	-122.25 23.250 -34.530 32.005 0.633 0.662 0.0021	-122.25 23.250 -35.866 32.972 0.642 0.675 0.0020	-122.25 23.250 -35.760 32.741 0.643 0.675 0.0014	-122.25 23.250 -35.655 32.510 0.644 0.676 0.0009	-122.25 23.250 -35.536 32.264 0.616 0.652 0.0003	-122.25 23.250 -35.429 32.027 0.617 0.653 -0.0003	-122.25 23.250 -34.927 31.175 0.623 0.663 -0.0007	-122.25 23.250 -34.429 30.333 0.629 0.673 -0.0011	-122.25 23.250 -33.941 29.494 0.669 0.715 -0.0014	-122.25 23.250 -33.448 28.662 0.675 0.726 -0.0018	-122.25 23.250 -33.281 27.626 0.673 0.722 -0.0007	-122.25 23.250 -33.114 26.592 0.671 0.718 0.0004	-122.25 23.250 -32.958 25.562 0.634 0.683 0.0015	-122.25 23.250 -32.795 24.525 0.632 0.679 0.0026	-122.25 23.250 -32.607 24.511 0.627 0.673 0.0026	-122.25 23.250 -32.419 24.497 0.623 0.667 0.0026	-122.25 23.250 -32.250 24.481 0.568 0.614 0.0026	-122.25 23.250 -32.061 24.467 0.564 0.608 0.0025	-122.25 23.250 -32.233 24.187 0.514 0.537 0.0019	-122.25 23.250 -32.421 23.905 0.459 0.457 0.0010	-122.25 23.250 -32.624 23.621 0.350 0.329 0.0003	-122.25 23.250 -32.624 23.621 0.350 0.329 0.0003	-122.25 23.250 -31.742 23.703 0.348 0.325 0.0003	-122.25 23.250 -30.652 24.068 0.397 0.400 0.0013	-122.25 23.250 -29.557 24.433 0.455 0.480 0.0023	-122.25 23.250 -28.455 24.797 0.501 0.544 0.0031	-122.25 23.250 -28.466 24.835 0.505 0.549 0.0030	-122.25 23.250 -28.475 24.873 0.510 0.555 0.0028	-122.25 23.250 -28.509 24.913 0.842 0.848 0.0023	-122.25 23.250 -28.523 24.950 0.847 0.856 0.0022	-122.25 23.250 -28.537 24.987 0.852 0.863 0.0021	-122.25 23.250 -28.552 25.024 0.858 0.870 0.0020	-122.25 23.250 -28.565 25.061 0.863 0.877 0.0019	-122.25 23.250 -28.579 25.097 0.869 0.884 0.0018	-122.25 23.250 -28.606 25.094 0.870 0.886 0.0018	-122.25 23.250 -28.634 25.091 0.871 0.888 0.0018	-122.25 23.250 -28.661 25.088 0.873 0.890 0.0019	-122.25 23.250 -28.688 25.084 0.874 0.892 0.0019	-122.25 23.250 -28.715 25.081 0.875 0.894 0.0019	-122.25 23.250 -28.742 25.078 0.876 0.896 0.0019	-122.25 23.250 -28.771 25.074 0.930 0.942 0.0018
-121.75 23.250 -29.129 26.311 0.662 0.718 0.0035	-121.75 23.250 -29.362 26.764 0.649 0.700 0.0034	-121.75 23.250 -29.593 27.219 0.635 0.681 0.0033	-121.75 23.250 -29.825 27.673 0.621 0.662 0.0032	-121.75 23.250 -30.056 28.128 0.607 0.641 0.0030	-121.75 23.250 -30.301 28.621 0.474 0.513 0.0029	-121.75 23.250 -30.530 29.072 0.460 0.494 0.0028	-121.75 23.250 -32.029 30.112 0.469 0.506 0.0030	-121.75 23.250 -33.526 31.150 0.477 0.516 0.0032	-121.75 23.250 -35.024 32.169 0.633 0.662 0.0033	-121.75 23.250 -36.527 33.213 0.642 0.675 0.0036	-121.75 23.250 -36.582 33.199 0.642 0.675 0.0034	-121.75 23.250 -36.638 33.185 0.642 0.675 0.0033	-121.75 23.250 -36.679 33.164 0.614 0.650 0.0032	-121.75 23.250 -36.731 33.148 0.614 0.650 0.0031	-121.75 23.250 -36.274 32.594 0.618 0.656 0.0017	-121.75 23.250 -35.818 32.044 0.622 0.662 0.0003	-121.75 23.250 -35.391 31.513 0.661 0.699 -0.0010	-121.75 23.250 -34.940 30.971 0.665 0.705 -0.0023	-121.75 23.250 -34.585 29.364 0.665 0.706 -0.0012	-121.75 23.250 -34.231 27.760 0.665 0.707 -0.0000	-121.75 23.250 -33.882 26.155 0.631 0.677 0.0010	-121.75 23.250 -33.541 24.562 0.631 0.678 0.0021	-121.75 23.250 -33.284 24.520 0.627 0.672 0.0021	-121.75 23.250 -33.026 24.477 0.622 0.666 0.0021	-121.75 23.250 -32.787 24.433 0.568 0.613 0.0021	-121.75 23.250 -32.529 24.391 0.564 0.608 0.0021	-121.75 23.250 -32.573 24.080 0.513 0.537 0.0015	-121.75 23.250 -32.635 23.768 0.459 0.457 0.0008	-121.75 23.250 -32.712 23.453 0.350 0.329 0.0002	-121.75 23.250 -32.712 23.453 0.350 0.329 0.0002	-121.75 23.250 -31.656 23.522 0.348 0.325 0.0003	-121.75 23.250 -30.514 23.904 0.397 0.400 0.0013	-121.75 23.250 -29.368 24.285 0.455 0.480 0.0023	-121.75 23.250 -28.213 24.666 0.501 0.544 0.0031	-121.75 23.250 -28.219 24.713 0.505 0.549 0.0030	-121.75 23.250 -28.223 24.761 0.510 0.555 0.0028	-121.75 23.250 -28.262 24.810 0.842 0.848 0.0023	-121.75 23.250 -28.273 24.856 0.847 0.856 0.0022	-121.75 23.250 -28.285 24.902 0.852 0.863 0.0021	-121.75 23.250 -28.296 24.948 0.858 0.870 0.0020	-121.75 23.250 -28.307 24.994 0.863 0.877 0.0019	-121.75 23.250 -28.318 25.040 0.869 0.884 0.0018	-121.75 23.250 -28.358 25.035 0.870 0.886 0.0018	-121.75 23.250 -28.397 25.029 0.871 0.888 0.0018	-121.75 23.250 -28.437 25.024 0.873 0.890 0.0019	-121.75 23.250 -28.477 25.019 0.874 0.892 0.0019	-121.75 23.250 -28.517 25.014 0.875 0.894 0.0019	-121.75 23.250 -28.557 25.009 0.876 0.896 0.0019	-121.75 23.250 -28.599 25.004 0.930 0.942 0.0018
-121.25 23.250 -29.069 26.205 0.662 0.718 0.0036	-121.25 23.250 -29.309 26.663 0.649 0.700 0.0035	-121.25 23.250 -29.548 27.123 0.635 0.681 0.0033	-121.25 23.250 -29.787 27.582 0.621 0.662 0.0032	-121.25 23.250 -30.025 28.042 0.607 0.641 0.0031	-121.25 23.250 -30.279 28.540 0.474 0.513 0.0030	-121.25 23.250 -30.516 28.995 0.460 0.494 0.0029	-121.25 23.250 -32.136 30.050 0.469 0.506 0.0029	-121.25 23.250 -33.756 31.104 0.477 0.517 0.0030	-121.25 23.250 -35.356 32.120 0.633 0.662 0.0029	-121.25 23.250 -36.977 33.175 0.642 0.675 0.0030	-121.25 23.250 -37.202 33.321 0.642 0.675 0.0042	-121.25 23.250 -37.429 33.467 0.641 0.675 0.0054	-121.25 23.250 -37.644 33.613 0.612 0.649 0.0067	-121.25 23.250 -37.868 33.759 0.611 0.648 0.0080	-121.25 23.250 -37.501 33.512 0.615 0.652 0.0065	-121.25 23.250 -37.132 33.263 0.618 0.655 0.0050	-121.25 23.250 -36.801 33.040 0.656 0.689 0.0035	-121.25 23.250 -36.436 32.795 0.659 0.692 0.0020	-121.25 23.250 -35.944 30.782 0.660 0.696 0.0020	-121.25 23.250 -35.454 28.773 0.662 0.700 0.0019	-121.25 23.250 -34.960 26.759 0.628 0.672 0.0019	-121.25 23.250 -34.488 24.768 0.629 0.675 0.0019	-121.25 23.250 -34.139 24.669 0.625 0.670 0.0018	-121.25 23.250 -33.790 24.571 0.621 0.664 0.0017	-121.25 23.250 -33.454 24.472 0.567 0.612 0.0016	-121.25 23.250 -33.106 24.373 0.563 0.607 0.0016	-121.25 23.250 -32.999 24.020 0.513 0.536 0.0012	-121.25 23.250 -32.908 23.667 0.458 0.456 0.0007	-121.25 23.250 -32.833 23.313 0.350 0.329 0.0002	-121.25 23.250 -32.833 23.313 0.350 0.329 0.0002	-121.25 23.250 -31.564 23.352 0.348 0.325 0.0003	-121.25 23.250 -30.361 23.745 0.396 0.400 0.0013	-121.25 23.250 -29.152 24.138 0.455 0.480 0.0022	-121.25 23.250 -27.932 24.530 0.500 0.544 0.0030	-121.25 23.250 -27.926 24.589 0.505 0.549 0.0029	-121.25 23.250 -27.920 24.648 0.510 0.555 0.0028	-121.25 23.250 -27.960 24.708 0.842 0.848 0.0023	-121.25 23.250 -27.964 24.765 0.847 0.856 0.0022	-121.25 23.250 -27.967 24.822 0.852 0.863 0.0021	-121.25 23.250 -27.970 24.879 0.858 0.870 0.0020	-121.25 23.250 -27.972 24.936 0.863 0.877 0.0019	-121.25 23.250 -27.974 24.993 0.869 0.884 0.0018	-121.25 23.250 -28.033 24.985 0.870 0.886 0.0018	-121.25 23.250 -28.091 24.977 0.871 0.888 0.0019	-121.25 23.250 -28.150 24.969 0.873 0.890 0.0019	-121.25 23.250 -28.208 24.961 0.874 0.892 0.0019	-121.25 23.250 -28.267 24.954 0.875 0.894 0.0019	-121.25 23.250 -28.325 24.946 0.876 0.896 0.0019	-121.25 23.250 -28.387 24.938 0.930 0.942 0.0018
-120.75 23.250 -29.002 26.094 0.662 0.718 0.0036	-120.75 23.250 -29.248 26.558 0.649 0.700 0.0035	-120.75 23.250 -29.494 27.022 0.635 0.681 0.0034	-120.75 23.250 -29.739 27.486 0.621 0.662 0.0033	-120.75 23.250 -29.985 27.951 0.607 0.641 0.0031	-120.75 23.250 -30.245 28.453 0.474 0.513 0.0031	-120.75 23.250 -30.488 28.913 0.460 0.494 0.0029	-120.75 23.250 -32.191 29.958 0.469 0.506 0.0031	-120.75 23.250 -33.897 31.002 0.477 0.517 0.0033	-120.75 23.250 -35.565 32.004 0.633 0.663 0.0034	-120.75 23.250 -37.267 33.048 0.643 0.676 0.0036	-120.75 23.250 -37.663 33.347 0.641 0.673 0.0057	-120.75 23.250 -38.063 33.649 0.638 0.671 0.0080	-120.75 23.250 -38.452 33.946 0.608 0.643 0.0103	-120.75 23.250 -38.851 34.249 0.606 0.640 0.0126	-120.75 23.250 -38.532 34.024 0.610 0.646 0.0097	-120.75 23.250 -38.212 33.799 0.614 0.651 0.0069	-120.75 23.250 -37.929 33.591 0.653 0.687 0.0042	-120.75 23.250 -37.614 33.368 0.657 0.693 0.0016	-120.75 23.250 -37.121 31.325 0.658 0.695 0.0018	-120.75 23.250 -36.631 29.282 0.659 0.696 0.0021	-120.75 23.250 -36.122 27.230 0.625 0.667 0.0023	-120.75 23.250 -35.643 25.192 0.626 0.668 0.0025	-120.75 23.250 -35.184 25.009 0.622 0.664 0.0020	-120.75 23.250 -34.724 24.825 0.619 0.660 0.0016	-120.75 23.250 -34.265 24.639 0.565 0.609 0.0011	-120.75 23.250 -33.808 24.458 0.562 0.605 0.0006	-120.75 23.250 -33.528 24.035 0.512 0.535 0.0005	-120.75 23.250 -33.256 23.617 0.458 0.455 0.0004	-120.75 23.250 -32.996 23.203 0.350 0.328 0.0001	-120.75 23.250 -32.996 23.203 0.350 0.328 0.0001	-120.75 23.250 -31.468 23.192 0.348 0.325 0.0003	-120.75 23.250 -30.188 23.592 0.396 0.400 0.0013	-120.75 23.250 -28.902 23.991 0.455 0.480 0.0023	-120.75 23.250 -27.603 24.388 0.500 0.544 0.0031	-120.75 23.250 -27.576 24.462 0.505 0.549 0.0029	-120.75 23.250 -27.546 24.536 0.510 0.555 0.0028	-120.75 23.250 -27.585 24.609 0.841 0.848 0.0023	-120.75 23.250 -27.571 24.680 0.847 0.856 0.0022	-120.75 23.250 -27.556 24.751 0.852 0.863 0.0021	-120.75 23.250 -27.541 24.822 0.858 0.870 0.0020	-120.75 23.250 -27.526 24.893 0.863 0.877 0.0019	-120.75 23.250 -27.510 24.964 0.869 0.884 0.0018	-120.75 23.250 -27.595 24.952 0.870 0.886 0.0018	-120.75 23.250 -27.681 24.940 0.871 0.888 0.0018	-120.75 23.250 -27.767 24.928 0.873 0.890 0.0019	-120.75 23.250 -27.853 24.916 0.874 0.892 0.0019	-120.75 23.250 -27.939 24.904 0.875 0.894 0.0019	-120.75 23.250 -28.025 24.892 0.876 0.896 0.0019	-120.75 23.250 -28.115 24.879 0.930 0.942 0.0018
-120.25 23.250 -28.928 25.983 0.662 0.718 0.0036	-120.25 23.250 -29.181 26.452 0.649 0.700 0.0035	-120.25 23.250 -29.432 26.920 0.635 0.681 0.0035	-120.25 23.250 -29.684 27.389 0.621 0.662 0.0034	-120.25 23.250 -29.935 27.859 0.607 0.641 0.0033	-120.25 23.250 -30.201 28.366 0.474 0.513 0.0032	-120.25 23.250 -30.450 28.831 0.460 0.494 0.0032	-120.25 23.250 -32.207 29.842 0.469 0.506 0.0032	-120.25 23.250 -33.966 30.854 0.477 0.517 0.0033	-120.25 23.250 -35.673 31.816 0.634 0.663 0.0032	-120.25 23.250 -37.426 32.825 0.643 0.677 0.0033	-120.25 23.250 -37.960 33.183 0.640 0.672 0.0035	-120.25 23.250 -38.498 33.543 0.637 0.668 0.0037	-120.25 23.250 -39.027 33.898 0.605 0.638 0.0039	-120.25 23.250 -39.566 34.258 0.602 0.633 0.0040	-120.25 23.250 -39.269 34.065 0.607 0.640 0.0041	-120.25 23.250 -38.974 33.872 0.612 0.648 0.0042	-120.25 23.250 -38.710 33.692 0.652 0.685 0.0041	-120.25 23.250 -38.419 33.501 0.657 0.692 0.0040	-120.25 23.250 -38.004 31.499 0.657 0.693 0.0035	-120.25 23.250 -37.590 29.499 0.658 0.694 0.0031	-120.25 23.250 -37.153 27.487 0.623 0.663 0.0026	-120.25 23.250 -36.745 25.487 0.624 0.664 0.0022	-120.25 23.250 -36.225 25.304 0.620 0.660 0.0017	-120.25 23.250 -35.703 25.120 0.617 0.655 0.0012	-120.25 23.250 -35.167 24.929 0.563 0.605 0.0007	-120.25 23.250 -34.650 24.749 0.560 0.601 0.0002	-120.25 23.250 -34.180 24.221 0.510 0.531 0.0002	-120.25 23.250 -33.704 23.694 0.456 0.453 0.0001	-120.25 23.250 -33.222 23.166 0.349 0.327 -0.0000	-120.25 23.250 -33.222 23.166 0.349 0.327 -0.0000	-120.25 23.250 -31.365 23.041 0.348 0.325 0.0004	-120.25 23.250 -29.992 23.443 0.396 0.400 0.0014	-120.25 23.250 -28.610 23.843 0.455 0.480 0.0023	-120.25 23.250 -27.214 24.241 0.500 0.544 0.0031	-120.25 23.250 -27.149 24.334 0.505 0.549 0.0030	-120.25 23.250 -27.080 24.428 0.510 0.555 0.0028	-120.25 23.250 -27.107 24.518 0.841 0.848 0.0023	-120.25 23.250 -27.061 24.607 0.847 0.856 0.0022	-120.25 23.250 -27.014 24.696 0.852 0.863 0.0021	-120.25 23.250 -26.967 24.785 0.858 0.870 0.0020	-120.25 23.250 -26.918 24.875 0.863 0.877 0.0019	-120.25 23.250 -26.870 24.964 0.869 0.884 0.0018	-120.25 23.250 -26.995 24.946 0.870 0.886 0.0018	-120.25 23.250 -27.121 24.927 0.871 0.888 0.0018	-120.25 23.250 -27.246 24.908 0.873 0.890 0.0018	-120.25 23.250 -27.372 24.890 0.874 0.892 0.0019	-120.25 23.250 -27.498 24.871 0.875 0.894 0.0019	-120.25 23.250 -27.624 24.853 0.877 0.896 0.0019	-120.25 23.250 -27.756 24.833 0.930 0.942 0.0018
-119.75 23.250 -28.849 25.879 0.662 0.718 0.0038	-119.75 23.250 -29.107 26.352 0.649 0.700 0.0037	-119.75 23.250 -29.364 26.825 0.635 0.681 0.0036	-119.75 23.250 -29.622 27.298 0.621 0.662 0.0035	-119.75 23.250 -29.878 27.772 0.607 0.641 0.0034	-119.75 23.250 -30.151 28.283 0.474 0.513 0.0034	-119.75 23.250 -30.406 28.752 0.461 0.494 0.0033	-119.75 23.250 -32.194 29.723 0.469 0.506 0.0033	-119.75 23.250 -33.988 30.694 0.478 0.517 0.0034	-119.75 23.250 -35.716 31.613 0.634 0.664 0.0033	-119.75 23.250 -37.499 32.581 0.644 0.677 0.0033	-119.75 23.250 -38.120 32.922 0.640 0.673 0.0035	-119.75 23.250 -38.745 33.265 0.637 0.669 0.0038	-119.75 23.250 -39.363 33.608 0.605 0.639 0.0040	-119.75 23.250 -39.989 33.951 0.602 0.635 0.0043	-119.75 23.250 -39.711 33.800 0.607 0.642 0.0035	-119.75 23.250 -39.434 33.649 0.612 0.650 0.0028	-119.75 23.250 -39.179 33.504 0.652 0.687 0.0020	-119.75 23.250 -38.906 33.354 0.657 0.694 0.0014	-119.75 23.250 -38.602 31.412 0.657 0.694 0.0018	-119.75 23.250 -38.299 29.470 0.657 0.695 0.0022	-119.75 23.250 -37.975 27.521 0.623 0.664 0.0027	-119.75 23.250 -37.673 25.579 0.623 0.664 0.0031	-119.75 23.250 -37.139 25.471 0.619 0.659 0.0028	-119.75 23.250 -36.603 25.364 0.616 0.654 0.0025	-119.75 23.250 -36.045 25.243 0.562 0.603 0.0022	-119.75 23.250 -35.512 25.136 0.559 0.598 0.0019	-119.75 23.250 -34.845 24.492 0.509 0.529 0.0015	-119.75 23.250 -34.159 23.836 0.456 0.451 0.0009	-119.75 23.250 -33.455 23.168 0.349 0.327 0.0003	-119.75 23.250 -33.455 23.168 0.349 0.327 0.0003	-119.75 23.250 -31.256 22.893 0.348 0.325 0.0003	-119.75 23.250 -29.766 23.294 0.396 0.400 0.0013	-119.75 23.250 -28.267 23.693 0.455 0.480 0.0022	-119.75 23.250 -26.750 24.090 0.500 0.544 0.0031	-119.75 23.250 -26.622 24.209 0.505 0.549 0.0029	-119.75 23.250 -26.489 24.329 0.510 0.555 0.0028	-119.75 23.250 -26.488 24.441 0.842 0.848 0.0023	-119.75 23.250 -26.387 24.555 0.847 0.856 0.0023	-119.75 23.250 -26.285 24.669 0.852 0.863 0.0022	-119.75 23.250 -26.183 24.782 0.858 0.870 0.0021	-119.75 23.250 -26.079 24.897 0.863 0.877 0.0020	-119.75 23.250 -25.974 25.011 0.869 0.884 0.0019	-119.75 23.250 -26.157 24.982 0.870 0.886 0.0019	-119.75 23.250 -26.341 24.953 0.871 0.888 0.0019	-119.75 23.250 -26.524 24.924 0.873 0.890 0.0019	-119.75 23.250 -26.708 24.896 0.874 0.892 0.0019	-119.75 23.250 -26.892 24.867 0.875 0.894 0.0019	-119.75 23.250 -27.076 24.838 0.877 0.896 0.0019	-119.75 23.250 -27.269 24.808 0.930 0.942 0.0019
-119.25 23.250 -28.766 25.788 0.662 0.718 0.0038	-119.25 23.250 -29.030 26.265 0.649 0.700 0.0038	-119.25 23.250 -29.294 26.741 0.636 0.681 0.0038	-119.25 23.250 -29.557 27.218 0.622 0.662 0.0037	-119.25 23.250 -29.820 27.695 0.607 0.641 0.0037	-119.25 23.250 -30.099 28.210 0.474 0.513 0.0037	-119.25 23.250 -30.360 28.682 0.461 0.494 0.0036	-119.25 23.250 -32.165 29.604 0.470 0.506 0.0036	-119.25 23.250 -33.976 30.527 0.478 0.518 0.0036	-119.25 23.250 -35.712 31.394 0.635 0.665 0.0035	-119.25 23.250 -37.510 32.314 0.645 0.678 0.0035	-119.25 23.250 -38.177 32.649 0.641 0.673 0.0028	-119.25 23.250 -38.849 32.986 0.638 0.669 0.0020	-119.25 23.250 -39.517 33.322 0.606 0.639 0.0013	-119.25 23.250 -40.189 33.659 0.602 0.634 0.0006	-119.25 23.250 -39.933 33.540 0.608 0.642 0.0018	-119.25 23.250 -39.679 33.421 0.613 0.649 0.0029	-119.25 23.250 -39.440 33.309 0.652 0.687 0.0039	-119.25 23.250 -39.190 33.191 0.658 0.695 0.0049	-119.25 23.250 -39.003 31.287 0.658 0.695 0.0044	-119.25 23.250 -38.817 29.383 0.658 0.695 0.0040	-119.25 23.250 -38.616 27.473 0.623 0.664 0.0035	-119.25 23.250 -38.430 25.569 0.623 0.664 0.0030	-119.25 23.250 -37.903 25.523 0.619 0.658 0.0029	-119.25 23.250 -37.376 25.476 0.615 0.653 0.0028	-119.25 23.250 -36.828 25.420 0.562 0.603 0.0028	-119.25 23.250 -36.302 25.374 0.558 0.598 0.0027	-119.25 23.250 -35.445 24.625 0.508 0.528 0.0019	-119.25 23.250 -34.565 23.868 0.455 0.450 0.0009	-119.25 23.250 -33.668 23.105 0.349 0.326 0.0002	-119.25 23.250 -33.668 23.105 0.349 0.326 0.0002	-119.25 23.250 -31.136 22.744 0.348 0.325 0.0003	-119.25 23.250 -29.504 23.143 0.396 0.400 0.0013	-119.25 23.250 -27.859 23.541 0.455 0.480 0.0022	-119.25 23.250 -26.194 23.935 0.500 0.544 0.0030	-119.25 23.250 -25.965 24.090 0.505 0.549 0.0029	-119.25 23.250 -25.731 24.246 0.510 0.554 0.0028	-119.25 23.250 -25.675 24.390 0.842 0.848 0.0023	-119.25 23.250 -25.485 24.537 0.847 0.856 0.0023	-119.25 23.250 -25.293 24.685 0.853 0.863 0.0022	-119.25 23.250 -25.100 24.833 0.858 0.870 0.0021	-119.25 23.250 -24.905 24.981 0.863 0.877 0.0021	-119.25 23.250 -24.709 25.129 0.869 0.884 0.0020	-119.25 23.250 -24.976 25.085 0.870 0.886 0.0020	-119.25 23.250 -25.244 25.040 0.872 0.888 0.0020	-119.25 23.250 -25.511 24.995 0.873 0.890 0.0020	-119.25 23.250 -25.779 24.951 0.874 0.892 0.0020	-119.25 23.250 -26.047 24.906 0.875 0.894 0.0020	-119.25 23.250 -26.315 24.861 0.877 0.896 0.0020	-119.25 23.250 -26.595 24.814 0.930 0.942 0.0019
-118.75 23.250 -28.685 25.720 0.663 0.719 0.0041	-118.75 23.250 -28.955 26.198 0.650 0.700 0.0041	-118.75 23.250 -29.225 26.676 0.636 0.682 0.0041	-118.75 23.250 -29.495 27.154 0.622 0.662 0.0041	-118.75 23.250 -29.764 27.633 0.608 0.641 0.0040	-118.75 23.250 -30.050 28.150 0.474 0.513 0.0041	-118.75 23.250 -30.317 28.624 0.461 0.495 0.0041	-118.75 23.250 -32.130 29.493 0.470 0.507 0.0039	-118.75 23.250 -33.950 30.364 0.479 0.518 0.0037	-118.75 23.250 -35.684 31.175 0.636 0.665 0.0035	-118.75 23.250 -37.489 32.040 0.645 0.679 0.0033	-118.75 23.250 -38.181 32.371 0.642 0.675 0.0033	-118.75 23.250 -38.877 32.705 0.638 0.671 0.0033	-118.75 23.250 -39.572 33.038 0.607 0.641 0.0032	-118.75 23.250 -40.268 33.372 0.603 0.637 0.0032	-118.75 23.250 -40.033 33.249 0.609 0.644 0.0027	-118.75 23.250 -39.801 33.127 0.614 0.652 0.0022	-118.75 23.250 -39.576 33.007 0.653 0.690 0.0018	-118.75 23.250 -39.346 32.887 0.659 0.697 0.0014	-118.75 23.250 -39.276 31.034 0.658 0.697 0.0019	-118.75 23.250 -39.206 29.181 0.658 0.696 0.0024	-118.75 23.250 -39.128 27.325 0.623 0.665 0.0030	-118.75 23.250 -39.059 25.472 0.623 0.664 0.0035	-118.75 23.250 -38.549 25.493 0.619 0.659 0.0035	-118.75 23.250 -38.038 25.513 0.615 0.654 0.0036	-118.75 23.250 -37.514 25.526 0.561 0.603 0.0037	-118.75 23.250 -37.005 25.547 0.558 0.597 0.0038	-118.75 23.250 -35.974 24.715 0.508 0.528 0.0028	-118.75 23.250 -34.926 23.877 0.455 0.450 0.0016	-118.75 23.250 -33.867 23.031 0.349 0.326 0.0005	-118.75 23.250 -33.867 23.031 0.349 0.326 0.0005	-118.75 23.250 -31.002 22.585 0.348 0.325 0.0003	-118.75 23.250 -29.194 22.986 0.396 0.400 0.0013	-118.75 23.250 -27.371 23.384 0.455 0.480 0.0022	-118.75 23.250 -25.523 23.780 0.500 0.544 0.0030	-118.75 23.250 -25.141 23.985 0.505 0.549 0.0030	-118.75 23.250 -24.751 24.192 0.510 0.554 0.0029	-118.75 23.250 -24.596 24.378 0.842 0.848 0.0025	-118.75 23.250 -24.265 24.572 0.847 0.856 0.0024	-118.75 23.250 -23.931 24.768 0.853 0.863 0.0024	-118.75 23.250 -23.596 24.963 0.858 0.870 0.0024	-118.75 23.250 -23.259 25.159 0.864 0.878 0.0023	-118.75 23.250 -22.919 25.355 0.869 0.885 0.0023	-118.75 23.250 -23.306 25.287 0.871 0.887 0.0023	-118.75 23.250 -23.694 25.218 0.872 0.888 0.0022	-118.75 23.250 -24.081 25.149 0.873 0.890 0.0022	-118.75 23.250 -24.469 25.080 0.874 0.892 0.0022	-118.75 23.250 -24.858 25.011 0.876 0.894 0.0022	-118.75 23.250 -25.246 24.942 0.877 0.896 0.0021	-118.75 23.250 -25.652 24.870 0.930 0.942 0.0020
-118.25 23.250 -28.612 25.682 0.663 0.719 0.0045	-118.25 23.250 -28.889 26.158 0.650 0.701 0.0045	-118.25 23.250 -29.166 26.635 0.637 0.682 0.0046	-118.25 23.250 -29.442 27.112 0.623 0.662 0.0046	-118.25 23.250 -29.718 27.589 0.608 0.642 0.0046	-118.25 23.250 -30.012 28.106 0.475 0.513 0.0048	-118.25 23.250 -30.286 28.578 0.462 0.495 0.0048	-118.25 23.250 -32.101 29.396 0.471 0.507 0.0045	-118.25 23.250 -33.924 30.215 0.479 0.519 0.0042	-118.25 23.250 -35.652 30.973 0.636 0.666 0.0038	-118.25 23.250 -37.457 31.787 0.646 0.680 0.0036	-118.25 23.250 -38.158 32.110 0.643 0.675 0.0030	-118.25 23.250 -38.861 32.433 0.639 0.671 0.0024	-118.25 23.250 -39.566 32.758 0.608 0.641 0.0019	-118.25 23.250 -40.270 33.082 0.604 0.637 0.0013	-118.25 23.250 -40.067 32.980 0.609 0.645 0.0026	-118.25 23.250 -39.866 32.878 0.614 0.652 0.0038	-118.25 23.250 -39.668 32.779 0.654 0.690 0.0050	-118.25 23.250 -39.469 32.677 0.659 0.698 0.0062	-118.25 23.250 -39.507 30.841 0.659 0.697 0.0056	-118.25 23.250 -39.546 29.005 0.658 0.697 0.0051	-118.25 23.250 -39.582 27.164 0.624 0.665 0.0046	-118.25 23.250 -39.620 25.327 0.623 0.665 0.0041	-118.25 23.250 -39.131 25.411 0.619 0.660 0.0041	-118.25 23.250 -38.642 25.495 0.615 0.654 0.0041	-118.25 23.250 -38.145 25.574 0.561 0.603 0.0042	-118.25 23.250 -37.657 25.659 0.558 0.598 0.0042	-118.25 23.250 -36.472 24.743 0.508 0.528 0.0029	-118.25 23.250 -35.273 23.825 0.455 0.450 0.0015	-118.25 23.250 -34.068 22.909 0.349 0.326 0.0003	-118.25 23.250 -34.068 22.909 0.349 0.326 0.0003	-118.25 23.250 -30.846 22.408 0.348 0.325 0.0003	-118.25 23.250 -28.823 22.817 0.396 0.400 0.0013	-118.25 23.250 -26.782 23.224 0.455 0.480 0.0023	-118.25 23.250 -24.710 23.627 0.500 0.544 0.0031	-118.25 23.250 -24.102 23.905 0.505 0.549 0.0031	-118.25 23.250 -23.485 24.185 0.510 0.555 0.0031	-118.25 23.250 -23.159 24.433 0.842 0.849 0.0027	-118.25 23.250 -22.613 24.697 0.848 0.856 0.0028	-118.25 23.250 -22.065 24.961 0.854 0.864 0.0028	-118.25 23.250 -21.515 25.226 0.859 0.871 0.0029	-118.25 23.250 -20.962 25.491 0.865 0.878 0.0029	-118.25 23.250 -20.405 25.757 0.871 0.885 0.0030	-118.25 23.250 -20.962 25.651 0.872 0.887 0.0029	-118.25 23.250 -21.519 25.545 0.873 0.889 0.0028	-118.25 23.250 -22.076 25.438 0.874 0.891 0.0027	-118.25 23.250 -22.634 25.332 0.875 0.893 0.0026	-118.25 23.250 -23.192 25.225 0.876 0.894 0.0026	-118.25 23.250 -23.750 25.118 0.878 0.896 0.0025	-118.25 23.250 -24.332 25.008 0.931 0.942 0.0023
-117.75 23.250 -28.557 25.682 0.664 0.719 0.0051	-117.75 23.250 -28.842 26.152 0.651 0.701 0.0052	-117.75 23.250 -29.125 26.623 0.638 0.682 0.0053	-117.75 23.250 -29.409 27.094 0.624 0.663 0.0053	-117.75 23.250 -29.692 27.566 0.609 0.642 0.0054	-117.75 23.250 -29.993 28.078 0.476 0.514 0.0056	-117.75 23.250 -30.274 28.545 0.463 0.495 0.0056	-117.75 23.250 -32.089 29.312 0.471 0.508 0.0052	-117.75 23.250 -33.913 30.082 0.480 0.519 0.0047	-117.75 23.250 -35.633 30.783 0.637 0.667 0.0041	-117.75 23.250 -37.438 31.545 0.647 0.681 0.0036	-117.75 23.250 -38.137 31.855 0.644 0.677 0.0034	-117.75 23.250 -38.840 32.165 0.640 0.673 0.0031	-117.75 23.250 -39.547 32.479 0.609 0.643 0.0029	-117.75 23.250 -40.249 32.790 0.605 0.639 0.0027	-117.75 23.250 -40.090 32.705 0.610 0.647 0.0029	-117.75 23.250 -39.933 32.623 0.615 0.654 0.0032	-117.75 23.250 -39.775 32.537 0.654 0.691 0.0035	-117.75 23.250 -39.620 32.455 0.659 0.699 0.0038	-117.75 23.250 -39.753 30.619 0.659 0.698 0.0039	-117.75 23.250 -39.888 28.784 0.659 0.698 0.0040	-117.75 23.250 -40.025 26.948 0.624 0.667 0.0042	-117.75 23.250 -40.160 25.109 0.624 0.666 0.0042	-117.75 23.250 -39.695 25.290 0.620 0.660 0.0048	-117.75 23.250 -39.230 25.471 0.616 0.655 0.0053	-117.75 23.250 -38.761 25.643 0.561 0.603 0.0059	-117.75 23.250 -38.297 25.824 0.557 0.597 0.0064	-117.75 23.250 -36.970 24.820 0.508 0.528 0.0047	-117.75 23.250 -35.629 23.809 0.455 0.450 0.0026	-117.75 23.250 -34.282 22.791 0.348 0.326 0.0008	-117.75 23.250 -34.282 22.791 0.348 0.326 0.0008	-117.75 23.250 -30.660 22.204 0.348 0.325 0.0003	-117.75 23.250 -28.374 22.634 0.397 0.400 0.0013	-117.75 23.250 -26.066 23.061 0.455 0.480 0.0022	-117.75 23.250 -23.720 23.484 0.501 0.544 0.0030	-117.75 23.250 -22.797 23.871 0.506 0.549 0.0033	-117.75 23.250 -21.864 24.260 0.511 0.555 0.0036	-117.75 23.250 -21.261 24.613 0.843 0.850 0.0033	-117.75 23.250 -20.406 24.984 0.849 0.857 0.0035	-117.75 23.250 -19.548 25.357 0.855 0.865 0.0038	-117.75 23.250 -18.687 25.730 0.861 0.873 0.0041	-117.75 23.250 -17.823 26.104 0.867 0.880 0.0044	-117.75 23.250 -16.956 26.478 0.873 0.888 0.0047	-117.75 23.250 -17.743 26.310 0.874 0.889 0.0045	-117.75 23.250 -18.531 26.141 0.875 0.891 0.0043	-117.75 23.250 -19.319 25.972 0.876 0.892 0.0040	-117.75 23.250 -20.108 25.803 0.877 0.894 0.0038	-117.75 23.250 -20.897 25.635 0.878 0.896 0.0036	-117.75 23.250 -21.686 25.466 0.879 0.897 0.0034	-117.75 23.250 -22.503 25.292 0.932 0.943 0.0030
-117.25 23.250 -28.536 25.727 0.666 0.720 0.0062	-117.25 23.250 -28.826 26.185 0.652 0.702 0.0063	-117.25 23.250 -29.116 26.643 0.639 0.683 0.0064	-117.25 23.250 -29.406 27.102 0.625 0.664 0.0065	-117.25 23.250 -29.696 27.563 0.610 0.643 0.0065	-117.25 23.250 -30.005 28.065 0.477 0.515 0.0068	-117.25 23.250 -30.292 28.519 0.464 0.496 0.0069	-117.25 23.250 -32.110 29.253 0.473 0.508 0.0062	-117.25 23.250 -33.937 29.989 0.481 0.520 0.0054	-117.25 23.250 -35.653 30.655 0.639 0.668 0.0045	-117.25 23.250 -37.459 31.384 0.648 0.681 0.0039	-117.25 23.250 -38.149 31.675 0.645 0.677 0.0035	-117.25 23.250 -38.842 31.967 0.642 0.673 0.0032	-117.25 23.250 -39.542 32.263 0.610 0.644 0.0030	-117.25 23.250 -40.235 32.556 0.606 0.640 0.0027	-117.25 23.250 -40.146 32.552 0.610 0.646 0.0050	-117.25 23.250 -40.058 32.549 0.614 0.652 0.0073	-117.25 23.250 -39.971 32.548 0.652 0.689 0.0093	-117.25 23.250 -39.885 32.546 0.656 0.695 0.0115	-117.25 23.250 -40.096 30.640 0.657 0.696 0.0100	-117.25 23.250 -40.308 28.733 0.658 0.696 0.0085	-117.25 23.250 -40.528 26.821 0.624 0.666 0.0070	-117.25 23.250 -40.743 24.914 0.625 0.667 0.0055	-117.25 23.250 -40.292 25.164 0.621 0.661 0.0060	-117.25 23.250 -39.845 25.415 0.616 0.654 0.0066	-117.25 23.250 -39.391 25.655 0.561 0.602 0.0072	-117.25 23.250 -38.943 25.906 0.557 0.596 0.0079	-117.25 23.250 -37.489 24.818 0.507 0.526 0.0059	-117.25 23.250 -36.012 23.718 0.454 0.449 0.0035	-117.25 23.250 -34.520 22.608 0.348 0.326 0.0012	-117.25 23.250 -34.520 22.608 0.348 0.326 0.0012	-117.25 23.250 -30.428 21.965 0.348 0.325 0.0003	-117.25 23.250 -27.822 22.434 0.397 0.400 0.0013	-117.25 23.250 -25.189 22.899 0.455 0.480 0.0022	-117.25 23.250 -22.511 23.360 0.501 0.544 0.0030	-117.25 23.250 -21.176 23.898 0.506 0.550 0.0037	-117.25 23.250 -19.832 24.437 0.512 0.557 0.0045	-117.25 23.250 -18.816 24.969 0.845 0.853 0.0043	-117.25 23.250 -17.542 25.500 0.852 0.862 0.0049	-117.25 23.250 -16.265 26.031 0.858 0.870 0.0056	-117.25 23.250 -14.985 26.563 0.865 0.879 0.0063	-117.25 23.250 -13.702 27.096 0.871 0.887 0.0070	-117.25 23.250 -12.416 27.629 0.878 0.896 0.0078	-117.25 23.250 -13.501 27.366 0.878 0.897 0.0073	-117.25 23.250 -14.585 27.103 0.879 0.898 0.0068	-117.25 23.250 -15.670 26.840 0.879 0.899 0.0063	-117.25 23.250 -16.755 26.577 0.880 0.899 0.0059	-117.25 23.250 -17.840 26.315 0.880 0.900 0.0054	-117.25 23.250 -18.925 26.052 0.881 0.901 0.0049	-117.25 23.250 -20.042 25.785 0.934 0.947 0.0042
-116.75 23.250 -28.565 25.820 0.668 0.722 0.0079	-116.75 23.250 -28.860 26.257 0.655 0.704 0.0079	-116.75 23.250 -29.155 26.694 0.641 0.685 0.0080	-116.75 23.250 -29.450 27.133 0.627 0.666 0.0080	-116.75 23.250 -29.744 27.573 0.612 0.645 0.0080	-116.75 23.250 -30.060 28.057 0.479 0.516 0.0083	-116.75 23.250 -30.352 28.491 0.465 0.498 0.0084	-116.75 23.250 -32.180 29.213 0.474 0.510 0.0075	-116.75 23.250 -34.017 29.938 0.483 0.521 0.0065	-116.75 23.250 -35.736 30.581 0.640 0.669 0.0054	-116.75 23.250 -37.550 31.296 0.650 0.683 0.0045	-116.75 23.250 -38.223 31.559 0.647 0.679 0.0040	-116.75 23.250 -38.898 31.823 0.643 0.675 0.0035	-116.75 23.250 -39.583 32.093 0.611 0.646 0.0031	-116.75 23.250 -40.258 32.357 0.608 0.642 0.0025	-116.75 23.250 -40.251 32.417 0.610 0.645 0.0053	-116.75 23.250 -40.245 32.477 0.612 0.648 0.0080	-116.75 23.250 -40.240 32.543 0.649 0.680 0.0107	-116.75 23.250 -40.237 32.606 0.651 0.683 0.0134	-116.75 23.250 -40.525 30.634 0.654 0.687 0.0115	-116.75 23.250 -40.814 28.663 0.656 0.692 0.0096	-116.75 23.250 -41.115 26.688 0.624 0.665 0.0079	-116.75 23.250 -41.412 24.720 0.627 0.669 0.0060	-116.75 23.250 -40.934 24.997 0.622 0.662 0.0060	-116.75 23.250 -40.460 25.274 0.617 0.655 0.0060	-116.75 23.250 -39.980 25.547 0.562 0.602 0.0060	-116.75 23.250 -39.505 25.824 0.557 0.595 0.0060	-116.75 23.250 -37.939 24.654 0.508 0.526 0.0039	-116.75 23.250 -36.345 23.484 0.455 0.449 0.0019	-116.75 23.250 -34.731 22.314 0.348 0.326 0.0003	-116.75 23.250 -34.731 22.314 0.348 0.326 0.0003	-116.75 23.250 -30.133 21.681 0.348 0.325 0.0003	-116.75 23.250 -27.139 22.215 0.397 0.400 0.0013	-116.75 23.250 -24.112 22.745 0.455 0.480 0.0022	-116.75 23.250 -21.030 23.271 0.501 0.544 0.0030	-116.75 23.250 -19.200 23.979 0.507 0.552 0.0039	-116.75 23.250 -17.364 24.687 0.513 0.560 0.0048	-116.75 23.250 -15.811 25.426 0.848 0.859 0.0047	-116.75 23.250 -14.022 26.137 0.855 0.870 0.0055	-116.75 23.250 -12.232 26.848 0.862 0.880 0.0064	-116.75 23.250 -10.439 27.559 0.870 0.891 0.0072	-116.75 23.250 -8.645 28.271 0.877 0.901 0.0081	-116.75 23.250 -6.849 28.982 0.884 0.912 0.0090	-116.75 23.250 -8.278 28.616 0.884 0.911 0.0084	-116.75 23.250 -9.707 28.250 0.884 0.911 0.0078	-116.75 23.250 -11.136 27.884 0.884 0.911 0.0073	-116.75 23.250 -12.565 27.518 0.884 0.910 0.0067	-116.75 23.250 -13.994 27.152 0.884 0.910 0.0061	-116.75 23.250 -15.423 26.786 0.884 0.909 0.0055	-116.75 23.250 -16.884 26.419 0.937 0.954 0.0047
-116.25 23.250 -28.672 25.960 0.672 0.727 0.0102	-116.25 23.250 -28.968 26.364 0.658 0.708 0.0102	-116.25 23.250 -29.264 26.769 0.644 0.689 0.0101	-116.25 23.250 -29.559 27.176 0.630 0.669 0.0100	-116.25 23.250 -29.855 27.584 0.615 0.649 0.0099	-116.25 23.250 -30.174 28.038 0.481 0.519 0.0102	-116.25 23.250 -30.467 28.441 0.467 0.500 0.0102	-116.25 23.250 -32.321 29.205 0.476 0.512 0.0091	-116.25 23.250 -34.185 29.973 0.485 0.523 0.0080	-116.25 23.250 -35.926 30.648 0.643 0.672 0.0065	-116.25 23.250 -37.767 31.403 0.653 0.685 0.0054	-116.25 23.250 -38.416 31.633 0.649 0.681 0.0052	-116.25 23.250 -39.067 31.864 0.645 0.677 0.0049	-116.25 23.250 -39.731 32.104 0.613 0.648 0.0048	-116.25 23.250 -40.383 32.335 0.609 0.644 0.0046	-116.25 23.250 -40.433 32.364 0.611 0.647 0.0038	-116.25 23.250 -40.484 32.392 0.613 0.649 0.0031	-116.25 23.250 -40.536 32.416 0.648 0.682 0.0023	-116.25 23.250 -40.590 32.445 0.650 0.684 0.0015	-116.25 23.250 -40.999 30.496 0.653 0.689 0.0033	-116.25 23.250 -41.410 28.546 0.657 0.694 0.0051	-116.25 23.250 -41.834 26.595 0.626 0.667 0.0069	-116.25 23.250 -42.253 24.641 0.629 0.672 0.0086	-116.25 23.250 -41.683 24.932 0.624 0.665 0.0084	-116.25 23.250 -41.117 25.223 0.619 0.658 0.0082	-116.25 23.250 -40.545 25.515 0.563 0.605 0.0081	-116.25 23.250 -39.977 25.806 0.559 0.598 0.0079	-116.25 23.250 -38.314 24.525 0.509 0.529 0.0057	-116.25 23.250 -36.620 23.253 0.456 0.450 0.0031	-116.25 23.250 -34.910 21.983 0.349 0.327 0.0009	-116.25 23.250 -34.910 21.983 0.349 0.327 0.0009	-116.25 23.250 -29.752 21.349 0.348 0.325 0.0003	-116.25 23.250 -26.287 21.983 0.397 0.400 0.0013	-116.25 23.250 -22.783 22.613 0.455 0.480 0.0022	-116.25 23.250 -19.214 23.240 0.501 0.544 0.0030	-116.25 23.250 -16.847 24.111 0.508 0.553 0.0035	-116.25 23.250 -14.477 24.981 0.514 0.562 0.0040	-116.25 23.250 -12.340 25.883 0.850 0.864 0.0037	-116.25 23.250 -9.993 26.758 0.858 0.877 0.0042	-116.25 23.250 -7.645 27.632 0.866 0.889 0.0047	-116.25 23.250 -5.297 28.505 0.874 0.901 0.0052	-116.25 23.250 -2.948 29.379 0.882 0.913 0.0057	-116.25 23.250 -0.599 30.253 0.890 0.925 0.0062	-116.25 23.250 -2.373 29.805 0.890 0.924 0.0058	-116.25 23.250 -4.146 29.358 0.889 0.922 0.0055	-116.25 23.250 -5.920 28.910 0.889 0.921 0.0051	-116.25 23.250 -7.694 28.462 0.888 0.919 0.0048	-116.25 23.250 -9.469 28.014 0.888 0.918 0.0044	-116.25 23.250 -11.243 27.566 0.887 0.916 0.0041	-116.25 23.250 -13.053 27.114 0.939 0.960 0.0036
-115.75 23.250 -28.885 26.134 0.677 0.737 0.0126	-115.75 23.250 -29.175 26.494 0.664 0.718 0.0124	-115.75 23.250 -29.465 26.855 0.649 0.698 0.0121	-115.75 23.250 -29.756 27.217 0.635 0.678 0.0118	-115.75 23.250 -30.047 27.581 0.619 0.656 0.0115	-115.75 23.250 -30.361 27.984 0.484 0.524 0.0116	-115.75 23.250 -30.649 28.344 0.470 0.505 0.0114	-115.75 23.250 -32.559 29.229 0.479 0.517 0.0104	-115.75 23.250 -34.478 30.118 0.488 0.528 0.0094	-115.75 23.250 -36.284 30.916 0.647 0.677 0.0081	-115.75 23.250 -38.182 31.792 0.657 0.690 0.0072	-115.75 23.250 -38.799 31.979 0.653 0.686 0.0063	-115.75 23.250 -39.418 32.167 0.649 0.682 0.0054	-115.75 23.250 -40.048 32.367 0.616 0.653 0.0046	-115.75 23.250 -40.668 32.554 0.612 0.649 0.0036	-115.75 23.250 -40.753 32.575 0.614 0.651 0.0041	-115.75 23.250 -40.837 32.595 0.616 0.653 0.0046	-115.75 23.250 -40.921 32.607 0.652 0.686 0.0051	-115.75 23.250 -41.008 32.628 0.653 0.688 0.0056	-115.75 23.250 -41.580 30.644 0.657 0.693 0.0068	-115.75 23.250 -42.153 28.658 0.660 0.699 0.0080	-115.75 23.250 -42.734 26.675 0.629 0.673 0.0093	-115.75 23.250 -43.311 24.687 0.632 0.678 0.0106	-115.75 23.250 -42.586 24.991 0.627 0.671 0.0100	-115.75 23.250 -41.866 25.295 0.622 0.663 0.0094	-115.75 23.250 -41.132 25.604 0.566 0.610 0.0091	-115.75 23.250 -40.411 25.907 0.561 0.603 0.0085	-115.75 23.250 -38.663 24.462 0.511 0.533 0.0058	-115.75 23.250 -36.879 23.029 0.457 0.454 0.0030	-115.75 23.250 -35.073 21.602 0.350 0.328 0.0008	-115.75 23.250 -35.073 21.602 0.350 0.328 0.0008	-115.75 23.250 -29.255 20.964 0.348 0.325 0.0004	-115.75 23.250 -25.222 21.749 0.397 0.400 0.0014	-115.75 23.250 -21.142 22.531 0.456 0.481 0.0023	-115.75 23.250 -16.990 23.309 0.502 0.544 0.0032	-115.75 23.250 -14.089 24.348 0.509 0.554 0.0032	-115.75 23.250 -11.189 25.388 0.515 0.564 0.0033	-115.75 23.250 -8.492 26.444 0.852 0.867 0.0028	-115.75 23.250 -5.596 27.484 0.861 0.880 0.0029	-115.75 23.250 -2.699 28.523 0.869 0.893 0.0030	-115.75 23.250 0.196 29.563 0.877 0.906 0.0030	-115.75 23.250 3.091 30.602 0.886 0.919 0.0031	-115.75 23.250 5.985 31.642 0.894 0.932 0.0032	-115.75 23.250 3.920 31.128 0.893 0.930 0.0031	-115.75 23.250 1.854 30.614 0.892 0.928 0.0030	-115.75 23.250 -0.212 30.100 0.892 0.926 0.0029	-115.75 23.250 -2.279 29.586 0.891 0.924 0.0028	-115.75 23.250 -4.347 29.071 0.890 0.921 0.0027	-115.75 23.250 -6.414 28.557 0.889 0.919 0.0026	-115.75 23.250 -8.526 28.035 0.941 0.962 0.0024
-115.25 23.250 -29.209 26.247 0.686 0.754 0.0112	-115.25 23.250 -29.486 26.554 0.671 0.734 0.0112	-115.25 23.250 -29.763 26.862 0.656 0.713 0.0111	-115.25 23.250 -30.041 27.171 0.641 0.691 0.0109	-115.25 23.250 -30.319 27.480 0.625 0.668 0.0108	-115.25 23.250 -30.615 27.810 0.488 0.532 0.0109	-115.25 23.250 -30.890 28.117 0.473 0.511 0.0108	-115.25 23.250 -32.893 29.215 0.482 0.523 0.0100	-115.25 23.250 -34.902 30.316 0.491 0.534 0.0092	-115.25 23.250 -36.834 31.379 0.652 0.686 0.0080	-115.25 23.250 -38.828 32.475 0.662 0.700 0.0072	-115.25 23.250 -39.413 32.635 0.658 0.695 0.0067	-115.25 23.250 -40.000 32.797 0.653 0.691 0.0063	-115.25 23.250 -40.592 32.960 0.620 0.660 0.0059	-115.25 23.250 -41.181 33.122 0.616 0.656 0.0054	-115.25 23.250 -41.286 33.126 0.617 0.658 0.0047	-115.25 23.250 -41.392 33.129 0.619 0.661 0.0041	-115.25 23.250 -41.505 33.135 0.655 0.695 0.0034	-115.25 23.250 -41.612 33.139 0.657 0.697 0.0028	-115.25 23.250 -42.358 31.090 0.660 0.702 0.0050	-115.25 23.250 -43.105 29.042 0.664 0.707 0.0072	-115.25 23.250 -43.843 26.989 0.632 0.680 0.0096	-115.25 23.250 -44.591 24.941 0.635 0.685 0.0118	-115.25 23.250 -43.649 25.239 0.630 0.678 0.0109	-115.25 23.250 -42.709 25.536 0.625 0.672 0.0100	-115.25 23.250 -41.738 25.832 0.570 0.618 0.0093	-115.25 23.250 -40.798 26.129 0.565 0.611 0.0084	-115.25 23.250 -38.978 24.477 0.515 0.540 0.0060	-115.25 23.250 -37.109 22.830 0.460 0.459 0.0032	-115.25 23.250 -35.206 21.186 0.351 0.330 0.0010	-115.25 23.250 -35.206 21.186 0.351 0.330 0.0010	-115.25 23.250 -28.606 20.546 0.348 0.325 0.0003	-115.25 23.250 -23.889 21.550 0.398 0.401 0.0014	-115.25 23.250 -19.121 22.551 0.457 0.481 0.0026	-115.25 23.250 -14.282 23.548 0.503 0.545 0.0036	-115.25 23.250 -10.890 24.779 0.510 0.555 0.0032	-115.25 23.250 -7.501 26.011 0.516 0.564 0.0029	-115.25 23.250 -4.290 27.252 0.854 0.868 0.0022	-115.25 23.250 -0.891 28.483 0.862 0.882 0.0019	-115.25 23.250 2.508 29.714 0.870 0.895 0.0016	-115.25 23.250 5.905 30.945 0.879 0.908 0.0013	-115.25 23.250 9.300 32.176 0.887 0.921 0.0010	-115.25 23.250 12.694 33.408 0.896 0.934 0.0007	-115.25 23.250 10.438 32.839 0.895 0.932 0.0008	-115.25 23.250 8.180 32.270 0.894 0.929 0.0009	-115.25 23.250 5.922 31.701 0.893 0.927 0.0010	-115.25 23.250 3.662 31.132 0.892 0.925 0.0011	-115.25 23.250 1.402 30.563 0.891 0.923 0.0012	-115.25 23.250 -0.858 29.993 0.890 0.920 0.0013	-115.25 23.250 -3.177 29.410 0.941 0.963 0.0014
-114.75 23.250 -29.602 26.092 0.693 0.767 0.0060	-114.75 23.250 -29.858 26.344 0.678 0.746 0.0063	-114.75 23.250 -30.114 26.596 0.663 0.724 0.0067	-114.75 23.250 -30.370 26.849 0.647 0.701 0.0070	-114.75 23.250 -30.627 27.102 0.630 0.677 0.0073	-114.75 23.250 -30.893 27.358 0.491 0.539 0.0078	-114.75 23.250 -31.149 27.611 0.476 0.517 0.0082	-114.75 23.250 -33.267 28.957 0.486 0.529 0.0077	-114.75 23.250 -35.389 30.302 0.495 0.540 0.0071	-114.75 23.250 -37.475 31.654 0.657 0.693 0.0064	-114.75 23.250 -39.590 33.002 0.668 0.707 0.0059	-114.75 23.250 -40.130 33.134 0.663 0.702 0.0050	-114.75 23.250 -40.672 33.266 0.659 0.698 0.0040	-114.75 23.250 -41.213 33.395 0.625 0.667 0.0031	-114.75 23.250 -41.757 33.527 0.620 0.662 0.0021	-114.75 23.250 -41.871 33.526 0.622 0.664 0.0021	-114.75 23.250 -41.984 33.525 0.623 0.667 0.0021	-114.75 23.250 -42.110 33.531 0.660 0.700 0.0021	-114.75 23.250 -42.225 33.530 0.661 0.702 0.0021	-114.75 23.250 -43.140 31.421 0.664 0.707 0.0037	-114.75 23.250 -44.055 29.313 0.667 0.712 0.0053	-114.75 23.250 -44.946 27.194 0.635 0.685 0.0069	-114.75 23.250 -45.856 25.085 0.638 0.689 0.0085	-114.75 23.250 -44.670 25.396 0.633 0.683 0.0078	-114.75 23.250 -43.485 25.705 0.629 0.677 0.0071	-114.75 23.250 -42.250 26.004 0.573 0.624 0.0065	-114.75 23.250 -41.066 26.315 0.569 0.618 0.0058	-114.75 23.250 -39.190 24.453 0.517 0.546 0.0040	-114.75 23.250 -37.254 22.587 0.462 0.463 0.0021	-114.75 23.250 -35.268 20.715 0.351 0.332 0.0006	-114.75 23.250 -35.268 20.715 0.351 0.332 0.0006	-114.75 23.250 -27.764 20.148 0.348 0.326 0.0004	-114.75 23.250 -22.236 21.455 0.399 0.402 0.0019	-114.75 23.250 -16.663 22.759 0.458 0.483 0.0033	-114.75 23.250 -11.034 24.057 0.504 0.547 0.0046	-114.75 23.250 -7.229 25.495 0.511 0.556 0.0039	-114.75 23.250 -3.429 26.934 0.517 0.566 0.0031	-114.75 23.250 0.248 28.386 0.855 0.870 0.0020	-114.75 23.250 4.069 29.824 0.863 0.883 0.0014	-114.75 23.250 7.889 31.263 0.871 0.896 0.0008	-114.75 23.250 11.707 32.701 0.879 0.908 0.0001	-114.75 23.250 15.524 34.140 0.888 0.921 -0.0006	-114.75 23.250 19.338 35.579 0.896 0.933 -0.0013	-114.75 23.250 17.039 34.993 0.895 0.931 -0.0010	-114.75 23.250 14.739 34.407 0.894 0.929 -0.0007	-114.75 23.250 12.437 33.820 0.893 0.927 -0.0004	-114.75 23.250 10.135 33.233 0.892 0.925 -0.0001	-114.75 23.250 7.831 32.646 0.891 0.922 0.0001	-114.75 23.250 5.527 32.058 0.890 0.920 0.0004	-114.75 23.250 3.151 31.449 0.942 0.963 0.0007
-114.25 23.250 -29.993 25.552 0.699 0.773 0.0024	-114.25 23.250 -30.221 25.750 0.684 0.752 0.0030	-114.25 23.250 -30.448 25.948 0.668 0.729 0.0036	-114.25 23.250 -30.676 26.146 0.652 0.706 0.0042	-114.25 23.250 -30.904 26.344 0.634 0.681 0.0048	-114.25 23.250 -31.136 26.543 0.494 0.542 0.0054	-114.25 23.250 -31.363 26.741 0.479 0.520 0.0060	-114.25 23.250 -33.603 28.326 0.489 0.532 0.0059	-114.25 23.250 -35.843 29.909 0.498 0.543 0.0058	-114.25 23.250 -38.072 31.505 0.661 0.697 0.0055	-114.25 23.250 -40.310 33.093 0.672 0.711 0.0054	-114.25 23.250 -40.799 33.221 0.667 0.706 0.0047	-114.25 23.250 -41.291 33.349 0.662 0.701 0.0039	-114.25 23.250 -41.779 33.474 0.628 0.670 0.0032	-114.25 23.250 -42.272 33.602 0.623 0.665 0.0024	-114.25 23.250 -42.385 33.596 0.625 0.667 0.0020	-114.25 23.250 -42.497 33.589 0.626 0.670 0.0015	-114.25 23.250 -42.623 33.588 0.662 0.704 0.0010	-114.25 23.250 -42.737 33.582 0.664 0.707 0.0006	-114.25 23.250 -43.782 31.417 0.667 0.711 0.0015	-114.25 23.250 -44.827 29.252 0.670 0.716 0.0025	-114.25 23.250 -45.842 27.078 0.638 0.688 0.0035	-114.25 23.250 -46.879 24.913 0.641 0.692 0.0044	-114.25 23.250 -45.446 25.259 0.636 0.686 0.0043	-114.25 23.250 -44.014 25.604 0.631 0.680 0.0042	-114.25 23.250 -42.525 25.940 0.576 0.627 0.0041	-114.25 23.250 -41.095 26.287 0.571 0.621 0.0040	-114.25 23.250 -39.190 24.243 0.520 0.549 0.0028	-114.25 23.250 -37.217 22.192 0.463 0.465 0.0015	-114.25 23.250 -35.194 20.136 0.352 0.333 0.0004	-114.25 23.250 -35.194 20.136 0.352 0.333 0.0004	-114.25 23.250 -26.708 19.797 0.349 0.327 0.0006	-114.25 23.250 -20.247 21.514 0.400 0.405 0.0024	-114.25 23.250 -13.764 23.225 0.460 0.487 0.0041	-114.25 23.250 -7.263 24.924 0.506 0.551 0.0055	-114.25 23.250 -3.149 26.550 0.512 0.560 0.0044	-114.25 23.250 0.961 28.176 0.518 0.568 0.0033	-114.25 23.250 5.065 29.834 0.856 0.873 0.0019	-114.25 23.250 9.201 31.461 0.864 0.885 0.0010	-114.25 23.250 13.336 33.089 0.871 0.896 0.0000	-114.25 23.250 17.470 34.717 0.879 0.908 -0.0010	-114.25 23.250 21.602 36.345 0.887 0.919 -0.0020	-114.25 23.250 25.733 37.973 0.895 0.931 -0.0030	-114.25 23.250 23.578 37.470 0.894 0.929 -0.0026	-114.25 23.250 21.423 36.966 0.893 0.927 -0.0021	-114.25 23.250 19.266 36.462 0.892 0.925 -0.0016	-114.25 23.250 17.109 35.957 0.892 0.923 -0.0012	-114.25 23.250 14.950 35.452 0.891 0.921 -0.0007	-114.25 23.250 12.791 34.947 0.890 0.919 -0.0002	-114.25 23.250 10.557 34.411 0.941 0.962 0.0002
-113.75 23.250 -30.319 24.649 0.703 0.775 0.0015	-113.75 23.250 -30.513 24.795 0.687 0.754 0.0020	-113.75 23.250 -30.707 24.941 0.671 0.732 0.0025	-113.75 23.250 -30.901 25.087 0.655 0.708 0.0030	-113.75 23.250 -31.094 25.233 0.638 0.684 0.0035	-113.75 23.250 -31.289 25.379 0.497 0.544 0.0040	-113.75 23.250 -31.483 25.525 0.481 0.521 0.0046	-113.75 23.250 -33.845 27.340 0.491 0.534 0.0051	-113.75 23.250 -36.207 29.154 0.501 0.545 0.0055	-113.75 23.250 -38.567 30.981 0.665 0.700 0.0059	-113.75 23.250 -40.929 32.799 0.676 0.714 0.0064	-113.75 23.250 -41.364 32.949 0.671 0.709 0.0055	-113.75 23.250 -41.800 33.099 0.666 0.705 0.0045	-113.75 23.250 -42.233 33.248 0.632 0.673 0.0035	-113.75 23.250 -42.671 33.398 0.627 0.668 0.0026	-113.75 23.250 -42.776 33.390 0.628 0.671 0.0027	-113.75 23.250 -42.881 33.383 0.629 0.673 0.0027	-113.75 23.250 -42.995 33.379 0.665 0.706 0.0028	-113.75 23.250 -43.101 33.372 0.666 0.709 0.0029	-113.75 23.250 -44.233 31.163 0.669 0.713 0.0031	-113.75 23.250 -45.364 28.954 0.673 0.718 0.0033	-113.75 23.250 -46.465 26.737 0.641 0.690 0.0036	-113.75 23.250 -47.586 24.526 0.644 0.694 0.0038	-113.75 23.250 -45.923 24.905 0.639 0.688 0.0038	-113.75 23.250 -44.260 25.283 0.634 0.682 0.0037	-113.75 23.250 -42.536 25.651 0.577 0.629 0.0036	-113.75 23.250 -40.875 26.030 0.573 0.623 0.0036	-113.75 23.250 -38.983 23.844 0.521 0.550 0.0026	-113.75 23.250 -37.018 21.649 0.464 0.466 0.0014	-113.75 23.250 -35.000 19.448 0.352 0.334 0.0004	-113.75 23.250 -35.000 19.448 0.352 0.334 0.0004	-113.75 23.250 -25.482 19.495 0.349 0.328 0.0005	-113.75 23.250 -18.006 21.744 0.401 0.408 0.0020	-113.75 23.250 -10.547 23.982 0.461 0.490 0.0034	-113.75 23.250 -3.132 26.192 0.507 0.555 0.0046	-113.75 23.250 1.188 27.933 0.513 0.563 0.0034	-113.75 23.250 5.502 29.672 0.519 0.570 0.0022	-113.75 23.250 9.998 31.485 0.856 0.874 0.0009	-113.75 23.250 14.346 33.232 0.863 0.884 -0.0001	-113.75 23.250 18.692 34.979 0.870 0.895 -0.0012	-113.75 23.250 23.038 36.726 0.878 0.905 -0.0023	-113.75 23.250 27.383 38.473 0.885 0.915 -0.0035	-113.75 23.250 31.726 40.220 0.892 0.925 -0.0046	-113.75 23.250 29.912 39.955 0.891 0.924 -0.0040	-113.75 23.250 28.097 39.691 0.891 0.923 -0.0034	-113.75 23.250 26.281 39.427 0.890 0.922 -0.0027	-113.75 23.250 24.465 39.162 0.890 0.921 -0.0021	-113.75 23.250 22.648 38.898 0.889 0.920 -0.0015	-113.75 23.250 20.831 38.633 0.889 0.918 -0.0008	-113.75 23.250 18.960 38.350 0.941 0.962 -0.0002
-113.25 23.250 -30.537 23.438 0.705 0.777 0.0018	-113.25 23.250 -30.692 23.532 0.690 0.756 0.0021	-113.25 23.250 -30.847 23.626 0.674 0.734 0.0024	-113.25 23.250 -31.002 23.720 0.657 0.710 0.0027	-113.25 23.250 -31.157 23.815 0.640 0.685 0.0030	-113.25 23.250 -31.311 23.909 0.498 0.545 0.0033	-113.25 23.250 -31.466 24.003 0.483 0.523 0.0037	-113.25 23.250 -33.955 26.042 0.493 0.535 0.0048	-113.25 23.250 -36.443 28.080 0.503 0.547 0.0060	-113.25 23.250 -38.933 30.133 0.668 0.703 0.0070	-113.25 23.250 -41.422 32.175 0.680 0.717 0.0082	-113.25 23.250 -41.808 32.388 0.675 0.713 0.0069	-113.25 23.250 -42.196 32.600 0.670 0.708 0.0056	-113.25 23.250 -42.580 32.811 0.636 0.677 0.0043	-113.25 23.250 -42.969 33.023 0.631 0.672 0.0030	-113.25 23.250 -43.062 33.026 0.632 0.674 0.0028	-113.25 23.250 -43.156 33.030 0.632 0.676 0.0025	-113.25 23.250 -43.256 33.036 0.667 0.709 0.0022	-113.25 23.250 -43.349 33.040 0.667 0.711 0.0020	-113.25 23.250 -44.524 30.761 0.671 0.716 0.0025	-113.25 23.250 -45.696 28.482 0.675 0.721 0.0030	-113.25 23.250 -46.839 26.193 0.643 0.693 0.0035	-113.25 23.250 -47.999 23.911 0.646 0.697 0.0040	-113.25 23.250 -46.107 24.321 0.641 0.691 0.0039	-113.25 23.250 -44.217 24.731 0.636 0.684 0.0038	-113.25 23.250 -42.264 25.126 0.579 0.630 0.0038	-113.25 23.250 -40.376 25.537 0.573 0.624 0.0038	-113.25 23.250 -38.545 23.256 0.522 0.551 0.0028	-113.25 23.250 -36.635 20.959 0.465 0.467 0.0015	-113.25 23.250 -34.671 18.654 0.353 0.334 0.0005	-113.25 23.250 -34.671 18.654 0.353 0.334 0.0005	-113.25 23.250 -24.151 19.245 0.349 0.328 0.0003	-113.25 23.250 -15.650 22.135 0.401 0.407 0.0012	-113.25 23.250 -7.220 24.994 0.461 0.490 0.0020	-113.25 23.250 1.082 27.789 0.507 0.554 0.0027	-113.25 23.250 5.524 29.512 0.513 0.561 0.0015	-113.25 23.250 9.961 31.236 0.518 0.568 0.0003	-113.25 23.250 14.839 33.123 0.854 0.869 -0.0005	-113.25 23.250 19.318 34.855 0.861 0.879 -0.0016	-113.25 23.250 23.795 36.586 0.867 0.888 -0.0027	-113.25 23.250 28.272 38.317 0.874 0.897 -0.0038	-113.25 23.250 32.747 40.049 0.881 0.906 -0.0050	-113.25 23.250 37.222 41.780 0.887 0.915 -0.0062	-113.25 23.250 35.894 41.811 0.887 0.915 -0.0056	-113.25 23.250 34.565 41.841 0.887 0.915 -0.0050	-113.25 23.250 33.236 41.871 0.887 0.915 -0.0044	-113.25 23.250 31.907 41.902 0.887 0.915 -0.0039	-113.25 23.250 30.578 41.933 0.887 0.915 -0.0033	-113.25 23.250 29.248 41.963 0.887 0.915 -0.0027	-113.25 23.250 27.921 42.004 0.939 0.959 -0.0021
-112.75 23.250 -30.619 21.977 0.706 0.779 0.0018	-112.75 23.250 -30.730 22.018 0.691 0.758 0.0020	-112.75 23.250 -30.841 22.060 0.675 0.735 0.0022	-112.75 23.250 -30.953 22.102 0.658 0.712 0.0024	-112.75 23.250 -31.064 22.143 0.641 0.687 0.0026	-112.75 23.250 -31.174 22.185 0.500 0.546 0.0028	-112.75 23.250 -31.285 22.227 0.484 0.524 0.0030	-112.75 23.250 -33.908 24.471 0.495 0.537 0.0048	-112.75 23.250 -36.530 26.714 0.505 0.549 0.0067	-112.75 23.250 -39.157 28.972 0.671 0.706 0.0084	-112.75 23.250 -41.780 31.220 0.683 0.721 0.0102	-112.75 23.250 -42.131 31.537 0.679 0.717 0.0091	-112.75 23.250 -42.483 31.855 0.674 0.712 0.0079	-112.75 23.250 -42.833 32.170 0.641 0.681 0.0067	-112.75 23.250 -43.185 32.488 0.637 0.676 0.0056	-112.75 23.250 -43.267 32.526 0.635 0.677 0.0062	-112.75 23.250 -43.348 32.564 0.634 0.677 0.0068	-112.75 23.250 -43.434 32.607 0.668 0.709 0.0074	-112.75 23.250 -43.516 32.646 0.666 0.710 0.0080	-112.75 23.250 -44.678 30.255 0.671 0.716 0.0073	-112.75 23.250 -45.838 27.863 0.676 0.721 0.0067	-112.75 23.250 -46.970 25.459 0.645 0.694 0.0061	-112.75 23.250 -48.115 23.063 0.649 0.699 0.0055	-112.75 23.250 -45.997 23.485 0.643 0.692 0.0051	-112.75 23.250 -43.883 23.908 0.637 0.685 0.0048	-112.75 23.250 -41.700 24.307 0.579 0.630 0.0045	-112.75 23.250 -39.588 24.731 0.573 0.623 0.0042	-112.75 23.250 -37.883 22.429 0.521 0.550 0.0034	-112.75 23.250 -36.086 20.099 0.464 0.466 0.0022	-112.75 23.250 -34.221 17.748 0.353 0.334 0.0009	-112.75 23.250 -34.221 17.748 0.353 0.334 0.0009	-112.75 23.250 -22.798 18.934 0.349 0.327 0.0003	-112.75 23.250 -13.360 22.450 0.400 0.405 0.0010	-112.75 23.250 -4.066 25.907 0.460 0.486 0.0017	-112.75 23.250 5.012 29.264 0.506 0.550 0.0023	-112.75 23.250 9.529 30.855 0.511 0.556 0.0013	-112.75 23.250 14.040 32.445 0.516 0.562 0.0003	-112.75 23.250 19.314 34.280 0.851 0.860 -0.0003	-112.75 23.250 23.873 35.868 0.857 0.868 -0.0012	-112.75 23.250 28.432 37.457 0.862 0.876 -0.0021	-112.75 23.250 32.989 39.046 0.868 0.884 -0.0030	-112.75 23.250 37.546 40.636 0.874 0.891 -0.0040	-112.75 23.250 42.102 42.227 0.880 0.899 -0.0050	-112.75 23.250 41.289 42.387 0.880 0.900 -0.0047	-112.75 23.250 40.476 42.546 0.881 0.900 -0.0045	-112.75 23.250 39.662 42.706 0.881 0.900 -0.0042	-112.75 23.250 38.849 42.865 0.881 0.901 -0.0040	-112.75 23.250 38.035 43.024 0.881 0.901 -0.0038	-112.75 23.250 37.222 43.184 0.881 0.902 -0.0035	-112.75 23.250 36.475 43.351 0.933 0.947 -0.0031
-112.25 23.250 -30.554 20.324 0.706 0.780 0.0006	-112.25 23.250 -30.616 20.313 0.691 0.759 0.0009	-112.25 23.250 -30.677 20.303 0.676 0.737 0.0012	-112.25 23.250 -30.738 20.293 0.659 0.713 0.0015	-112.25 23.250 -30.799 20.282 0.642 0.688 0.0018	-112.25 23.250 -30.859 20.272 0.501 0.547 0.0021	-112.25 23.250 -30.921 20.262 0.485 0.524 0.0024	-112.25 23.250 -33.687 22.667 0.497 0.538 0.0050	-112.25 23.250 -36.453 25.071 0.507 0.551 0.0075	-112.25 23.250 -39.224 27.492 0.674 0.709 0.0100	-112.25 23.250 -41.991 29.901 0.686 0.725 0.0125	-112.25 23.250 -42.327 30.365 0.683 0.721 0.0113	-112.25 23.250 -42.664 30.829 0.679 0.718 0.0101	-112.25 23.250 -42.999 31.290 0.646 0.687 0.0090	-112.25 23.250 -43.336 31.755 0.643 0.683 0.0078	-112.25 23.250 -43.410 31.862 0.639 0.680 0.0078	-112.25 23.250 -43.484 31.970 0.636 0.676 0.0078	-112.25 23.250 -43.560 32.083 0.668 0.704 0.0077	-112.25 23.250 -43.634 32.192 0.664 0.700 0.0077	-112.25 23.250 -44.729 29.636 0.670 0.709 0.0075	-112.25 23.250 -45.820 27.079 0.676 0.718 0.0073	-112.25 23.250 -46.885 24.510 0.647 0.694 0.0071	-112.25 23.250 -47.959 21.949 0.652 0.702 0.0069	-112.25 23.250 -45.579 22.326 0.645 0.694 0.0055	-112.25 23.250 -43.204 22.702 0.638 0.686 0.0041	-112.25 23.250 -40.756 23.054 0.580 0.629 0.0027	-112.25 23.250 -38.384 23.431 0.573 0.621 0.0013	-112.25 23.250 -36.878 21.201 0.521 0.549 0.0009	-112.25 23.250 -35.274 18.942 0.464 0.465 0.0004	-112.25 23.250 -33.592 16.664 0.353 0.333 0.0001	-112.25 23.250 -33.592 16.664 0.353 0.333 0.0001	-112.25 23.250 -21.593 18.353 0.349 0.326 0.0005	-112.25 23.250 -11.435 22.303 0.399 0.402 0.0018	-112.25 23.250 -1.470 26.199 0.459 0.483 0.0030	-112.25 23.250 8.209 29.994 0.505 0.547 0.0040	-112.25 23.250 12.787 31.440 0.510 0.552 0.0033	-112.25 23.250 17.358 32.885 0.514 0.558 0.0027	-112.25 23.250 22.941 34.556 0.847 0.853 0.0020	-112.25 23.250 27.572 35.999 0.853 0.860 0.0015	-112.25 23.250 32.202 37.442 0.858 0.867 0.0010	-112.25 23.250 36.832 38.887 0.864 0.874 0.0004	-112.25 23.250 41.461 40.332 0.869 0.882 -0.0002	-112.25 23.250 46.090 41.778 0.875 0.889 -0.0008	-112.25 23.250 45.698 41.899 0.875 0.889 -0.0006	-112.25 23.250 45.307 42.021 0.875 0.889 -0.0005	-112.25 23.250 44.915 42.142 0.875 0.890 -0.0004	-112.25 23.250 44.524 42.263 0.875 0.890 -0.0002	-112.25 23.250 44.132 42.385 0.876 0.891 -0.0001	-112.25 23.250 43.741 42.506 0.876 0.891 0.0000	-112.25 23.250 43.448 42.613 0.928 0.936 0.0002
-111.75 23.250 -30.339 18.540 0.706 0.781 -0.0022	-111.75 23.250 -30.345 18.480 0.691 0.760 -0.0016	-111.75 23.250 -30.350 18.421 0.676 0.737 -0.0009	-111.75 23.250 -30.355 18.362 0.660 0.714 -0.0002	-111.75 23.250 -30.361 18.303 0.643 0.689 0.0005	-111.75 23.250 -30.364 18.244 0.502 0.548 0.0011	-111.75 23.250 -30.370 18.185 0.487 0.525 0.0018	-111.75 23.250 -33.283 20.684 0.498 0.540 0.0050	-111.75 23.250 -36.197 23.181 0.509 0.553 0.0082	-111.75 23.250 -39.115 25.696 0.677 0.713 0.0113	-111.75 23.250 -42.030 28.199 0.690 0.730 0.0145	-111.75 23.250 -42.379 28.841 0.687 0.727 0.0136	-111.75 23.250 -42.728 29.484 0.684 0.723 0.0127	-111.75 23.250 -43.076 30.123 0.651 0.693 0.0119	-111.75 23.250 -43.426 30.765 0.648 0.689 0.0110	-111.75 23.250 -43.502 30.980 0.644 0.684 0.0082	-111.75 23.250 -43.579 31.196 0.640 0.680 0.0053	-111.75 23.250 -43.655 31.419 0.670 0.706 0.0024	-111.75 23.250 -43.731 31.637 0.665 0.701 -0.0005	-111.75 23.250 -44.694 28.890 0.672 0.710 0.0021	-111.75 23.250 -45.652 26.142 0.678 0.720 0.0046	-111.75 23.250 -46.582 23.375 0.649 0.696 0.0071	-111.75 23.250 -47.522 20.621 0.655 0.705 0.0096	-111.75 23.250 -44.827 20.901 0.647 0.696 0.0070	-111.75 23.250 -42.136 21.179 0.640 0.688 0.0043	-111.75 23.250 -39.373 21.425 0.581 0.631 0.0016	-111.75 23.250 -36.686 21.703 0.574 0.623 -0.0011	-111.75 23.250 -35.471 19.647 0.522 0.551 -0.0009	-111.75 23.250 -34.160 17.559 0.465 0.467 -0.0007	-111.75 23.250 -32.771 15.451 0.353 0.334 -0.0003	-111.75 23.250 -32.771 15.451 0.353 0.334 -0.0003	-111.75 23.250 -20.618 17.533 0.349 0.326 0.0006	-111.75 23.250 -10.019 21.708 0.399 0.402 0.0024	-111.75 23.250 0.369 25.837 0.458 0.482 0.0040	-111.75 23.250 10.434 29.874 0.504 0.546 0.0054	-111.75 23.250 15.065 31.255 0.509 0.551 0.0050	-111.75 23.250 19.686 32.632 0.513 0.557 0.0045	-111.75 23.250 25.454 34.263 0.846 0.851 0.0036	-111.75 23.250 30.156 35.656 0.851 0.858 0.0032	-111.75 23.250 34.857 37.050 0.856 0.865 0.0028	-111.75 23.250 39.558 38.445 0.861 0.872 0.0025	-111.75 23.250 44.258 39.840 0.867 0.879 0.0021	-111.75 23.250 48.958 41.236 0.872 0.886 0.0017	-111.75 23.250 48.855 41.306 0.872 0.886 0.0017	-111.75 23.250 48.753 41.375 0.872 0.887 0.0017	-111.75 23.250 48.651 41.444 0.873 0.887 0.0018	-111.75 23.250 48.549 41.513 0.873 0.888 0.0018	-111.75 23.250 48.446 41.582 0.873 0.888 0.0019	-111.75 23.250 48.344 41.651 0.873 0.889 0.0019	-111.75 23.250 48.333 41.709 0.926 0.933 0.0019
-111.25 23.250 -29.981 16.684 0.705 0.780 -0.0064	-111.25 23.250 -29.925 16.583 0.690 0.759 -0.0052	-111.25 23.250 -29.868 16.482 0.675 0.737 -0.0039	-111.25 23.250 -29.812 16.380 0.660 0.714 -0.0027	-111.25 23.250 -29.756 16.279 0.644 0.689 -0.0014	-111.25 23.250 -29.698 16.178 0.503 0.548 -0.0002	-111.25 23.250 -29.642 16.077 0.488 0.525 0.0011	-111.25 23.250 -32.695 18.582 0.500 0.541 0.0049	-111.25 23.250 -35.747 21.085 0.511 0.556 0.0087	-111.25 23.250 -38.806 23.606 0.680 0.717 0.0124	-111.25 23.250 -41.860 26.115 0.693 0.735 0.0163	-111.25 23.250 -42.255 26.944 0.691 0.732 0.0157	-111.25 23.250 -42.649 27.774 0.688 0.729 0.0152	-111.25 23.250 -43.043 28.599 0.656 0.699 0.0148	-111.25 23.250 -43.438 29.430 0.654 0.696 0.0142	-111.25 23.250 -43.535 29.794 0.650 0.692 0.0109	-111.25 23.250 -43.633 30.160 0.646 0.688 0.0075	-111.25 23.250 -43.729 30.537 0.676 0.715 0.0041	-111.25 23.250 -43.825 30.905 0.672 0.710 0.0007	-111.25 23.250 -44.573 27.918 0.678 0.718 0.0031	-111.25 23.250 -45.317 24.929 0.683 0.725 0.0055	-111.25 23.250 -46.032 21.913 0.653 0.700 0.0080	-111.25 23.250 -46.756 18.917 0.658 0.707 0.0105	-111.25 23.250 -43.695 19.099 0.650 0.699 0.0070	-111.25 23.250 -40.636 19.279 0.643 0.691 0.0035	-111.25 23.250 -37.514 19.421 0.583 0.634 0.0001	-111.25 23.250 -34.459 19.604 0.575 0.627 -0.0034	-111.25 23.250 -33.624 17.815 0.523 0.554 -0.0025	-111.25 23.250 -32.712 15.991 0.466 0.469 -0.0015	-111.25 23.250 -31.738 14.140 0.353 0.335 -0.0005	-111.25 23.250 -31.738 14.140 0.353 0.335 -0.0005	-111.25 23.250 -19.828 16.523 0.349 0.326 0.0007	-111.25 23.250 -9.052 20.744 0.399 0.402 0.0028	-111.25 23.250 1.507 24.911 0.458 0.483 0.0048	-111.25 23.250 11.729 28.986 0.505 0.546 0.0065	-111.25 23.250 16.378 30.413 0.509 0.552 0.0061	-111.25 23.250 21.009 31.831 0.513 0.557 0.0057	-111.25 23.250 26.923 33.627 0.846 0.851 0.0046	-111.25 23.250 31.673 35.098 0.851 0.858 0.0043	-111.25 23.250 36.423 36.569 0.856 0.865 0.0039	-111.25 23.250 41.172 38.040 0.861 0.872 0.0036	-111.25 23.250 45.921 39.512 0.866 0.879 0.0033	-111.25 23.250 50.669 40.985 0.871 0.885 0.0030	-111.25 23.250 50.752 41.027 0.871 0.886 0.0029	-111.25 23.250 50.834 41.069 0.871 0.886 0.0029	-111.25 23.250 50.916 41.111 0.872 0.887 0.0029	-111.25 23.250 50.998 41.153 0.872 0.887 0.0028	-111.25 23.250 51.080 41.195 0.872 0.888 0.0028	-111.25 23.250 51.162 41.237 0.873 0.888 0.0028	-111.25 23.250 51.320 41.278 0.925 0.933 0.0026
-110.75 23.250 -29.493 14.813 0.704 0.778 -0.0114	-110.75 23.250 -29.371 14.680 0.689 0.757 -0.0095	-110.75 23.250 -29.249 14.546 0.675 0.735 -0.0076	-110.75 23.250 -29.128 14.413 0.660 0.712 -0.0056	-110.75 23.250 -29.006 14.280 0.644 0.688 -0.0036	-110.75 23.250 -28.883 14.147 0.503 0.548 -0.0017	-110.75 23.250 -28.761 14.013 0.489 0.526 0.0003	-110.75 23.250 -31.930 16.430 0.501 0.542 0.0045	-110.75 23.250 -35.099 18.844 0.513 0.558 0.0087	-110.75 23.250 -38.275 21.275 0.682 0.722 0.0129	-110.75 23.250 -41.445 23.695 0.696 0.741 0.0172	-110.75 23.250 -41.917 24.695 0.694 0.738 0.0171	-110.75 23.250 -42.389 25.696 0.693 0.736 0.0171	-110.75 23.250 -42.860 26.692 0.661 0.706 0.0170	-110.75 23.250 -43.332 27.693 0.659 0.704 0.0170	-110.75 23.250 -43.479 28.238 0.656 0.700 0.0144	-110.75 23.250 -43.625 28.784 0.652 0.696 0.0119	-110.75 23.250 -43.770 29.345 0.684 0.724 0.0093	-110.75 23.250 -43.915 29.896 0.680 0.719 0.0067	-110.75 23.250 -44.346 26.600 0.685 0.727 0.0070	-110.75 23.250 -44.774 23.304 0.690 0.735 0.0072	-110.75 23.250 -45.179 19.991 0.659 0.710 0.0075	-110.75 23.250 -45.592 16.696 0.664 0.717 0.0077	-110.75 23.250 -42.149 16.806 0.655 0.708 0.0040	-110.75 23.250 -38.706 16.916 0.646 0.698 0.0002	-110.75 23.250 -35.220 17.004 0.586 0.640 -0.0035	-110.75 23.250 -31.780 17.116 0.577 0.631 -0.0073	-110.75 23.250 -31.403 15.663 0.525 0.557 -0.0054	-110.75 23.250 -30.975 14.188 0.467 0.472 -0.0031	-110.75 23.250 -30.518 12.701 0.354 0.336 -0.0010	-110.75 23.250 -30.518 12.701 0.354 0.336 -0.0010	-110.75 23.250 -19.196 15.332 0.349 0.326 0.0008	-110.75 23.250 -8.471 19.417 0.400 0.403 0.0032	-110.75 23.250 2.037 23.441 0.459 0.484 0.0055	-110.75 23.250 12.207 27.366 0.506 0.547 0.0075	-110.75 23.250 16.796 28.943 0.510 0.553 0.0072	-110.75 23.250 21.352 30.500 0.514 0.558 0.0070	-110.75 23.250 27.417 32.672 0.847 0.852 0.0056	-110.75 23.250 32.170 34.351 0.852 0.859 0.0054	-110.75 23.250 36.923 36.031 0.857 0.866 0.0052	-110.75 23.250 41.675 37.711 0.862 0.873 0.0050	-110.75 23.250 46.426 39.392 0.867 0.880 0.0048	-110.75 23.250 51.176 41.072 0.871 0.886 0.0046	-110.75 23.250 51.375 41.087 0.872 0.887 0.0045	-110.75 23.250 51.573 41.102 0.872 0.887 0.0044	-110.75 23.250 51.771 41.118 0.872 0.888 0.0043	-110.75 23.250 51.969 41.133 0.873 0.888 0.0042	-110.75 23.250 52.167 41.148 0.873 0.889 0.0041	-110.75 23.250 52.364 41.163 0.873 0.889 0.0040	-110.75 23.250 52.636 41.162 0.926 0.934 0.0037
-110.25 23.250 -28.896 12.976 0.702 0.774 -0.0162	-110.25 23.250 -28.707 12.823 0.688 0.754 -0.0137	-110.25 23.250 -28.519 12.669 0.674 0.732 -0.0111	-110.25 23.250 -28.330 12.516 0.660 0.710 -0.0085	-110.25 23.250 -28.141 12.363 0.644 0.687 -0.0059	-110.25 23.250 -27.951 12.210 0.504 0.547 -0.0033	-110.25 23.250 -27.762 12.056 0.490 0.526 -0.0007	-110.25 23.250 -31.010 14.300 0.503 0.544 0.0037	-110.25 23.250 -34.257 16.541 0.514 0.561 0.0081	-110.25 23.250 -37.512 18.797 0.685 0.726 0.0125	-110.25 23.250 -40.761 21.043 0.699 0.746 0.0169	-110.25 23.250 -41.334 22.168 0.698 0.745 0.0174	-110.25 23.250 -41.908 23.295 0.697 0.743 0.0179	-110.25 23.250 -42.480 24.416 0.665 0.713 0.0184	-110.25 23.250 -43.054 25.543 0.664 0.712 0.0189	-110.25 23.250 -43.280 26.268 0.662 0.709 0.0174	-110.25 23.250 -43.506 26.995 0.660 0.706 0.0158	-110.25 23.250 -43.732 27.738 0.693 0.737 0.0142	-110.25 23.250 -43.956 28.471 0.691 0.734 0.0127	-110.25 23.250 -43.997 24.944 0.695 0.741 0.0106	-110.25 23.250 -44.035 21.422 0.699 0.749 0.0085	-110.25 23.250 -44.061 17.894 0.667 0.722 0.0065	-110.25 23.250 -44.092 14.383 0.670 0.729 0.0045	-110.25 23.250 -40.294 14.429 0.661 0.717 0.0006	-110.25 23.250 -36.497 14.475 0.650 0.704 -0.0033	-110.25 23.250 -32.675 14.516 0.588 0.642 -0.0072	-110.25 23.250 -28.879 14.562 0.577 0.630 -0.0111	-110.25 23.250 -29.017 13.470 0.525 0.556 -0.0081	-110.25 23.250 -29.124 12.374 0.467 0.471 -0.0046	-110.25 23.250 -29.220 11.274 0.354 0.336 -0.0014	-110.25 23.250 -29.220 11.274 0.354 0.336 -0.0014	-110.25 23.250 -18.699 13.996 0.349 0.327 0.0009	-110.25 23.250 -8.215 17.782 0.401 0.404 0.0035	-110.25 23.250 2.054 21.500 0.461 0.485 0.0062	-110.25 23.250 11.997 25.118 0.507 0.549 0.0084	-110.25 23.250 16.398 26.885 0.511 0.555 0.0087	-110.25 23.250 20.741 28.613 0.516 0.560 0.0090	-110.25 23.250 27.029 31.390 0.851 0.856 0.0058	-110.25 23.250 31.726 33.381 0.856 0.863 0.0061	-110.25 23.250 36.420 35.372 0.861 0.870 0.0064	-110.25 23.250 41.113 37.363 0.866 0.877 0.0068	-110.25 23.250 45.804 39.354 0.871 0.883 0.0071	-110.25 23.250 50.493 41.345 0.876 0.890 0.0074	-110.25 23.250 50.768 41.332 0.876 0.890 0.0072	-110.25 23.250 51.044 41.318 0.876 0.891 0.0069	-110.25 23.250 51.319 41.305 0.877 0.891 0.0067	-110.25 23.250 51.594 41.292 0.877 0.892 0.0064	-110.25 23.250 51.868 41.279 0.877 0.892 0.0062	-110.25 23.250 52.143 41.266 0.877 0.893 0.0059	-110.25 23.250 52.485 41.247 0.930 0.937 0.0054
-109.75 23.250 -28.216 11.215 0.701 0.767 -0.0199	-109.75 23.250 -27.961 11.054 0.687 0.748 -0.0170	-109.75 23.250 -27.706 10.893 0.674 0.728 -0.0139	-109.75 23.250 -27.451 10.732 0.659 0.707 -0.0108	-109.75 23.250 -27.196 10.571 0.645 0.684 -0.0077	-109.75 23.250 -26.940 10.410 0.505 0.546 -0.0047	-109.75 23.250 -26.685 10.249 0.491 0.527 -0.0016	-109.75 23.250 -29.965 12.262 0.504 0.545 0.0025	-109.75 23.250 -33.245 14.274 0.516 0.563 0.0066	-109.75 23.250 -36.531 16.296 0.688 0.730 0.0108	-109.75 23.250 -39.813 18.310 0.702 0.752 0.0150	-109.75 23.250 -40.500 19.491 0.701 0.751 0.0162	-109.75 23.250 -41.187 20.671 0.701 0.750 0.0173	-109.75 23.250 -41.872 21.848 0.669 0.721 0.0185	-109.75 23.250 -42.559 23.029 0.669 0.720 0.0197	-109.75 23.250 -42.892 23.900 0.668 0.719 0.0190	-109.75 23.250 -43.225 24.772 0.667 0.717 0.0184	-109.75 23.250 -43.559 25.662 0.703 0.750 0.0177	-109.75 23.250 -43.891 26.540 0.702 0.748 0.0171	-109.75 23.250 -43.534 22.998 0.705 0.754 0.0131	-109.75 23.250 -43.177 19.459 0.708 0.759 0.0093	-109.75 23.250 -42.813 15.917 0.674 0.730 0.0054	-109.75 23.250 -42.454 12.391 0.676 0.735 0.0016	-109.75 23.250 -38.323 12.363 0.665 0.720 -0.0019	-109.75 23.250 -34.193 12.334 0.653 0.704 -0.0054	-109.75 23.250 -30.047 12.305 0.588 0.639 -0.0089	-109.75 23.250 -25.919 12.276 0.576 0.624 -0.0124	-109.75 23.250 -26.596 11.488 0.524 0.551 -0.0088	-109.75 23.250 -27.250 10.698 0.466 0.467 -0.0048	-109.75 23.250 -27.894 9.923 0.354 0.334 -0.0014	-109.75 23.250 -27.894 9.923 0.354 0.334 -0.0014	-109.75 23.250 -18.321 12.565 0.350 0.328 0.0010	-109.75 23.250 -8.238 15.927 0.402 0.406 0.0037	-109.75 23.250 1.642 19.225 0.463 0.489 0.0065	-109.75 23.250 11.225 22.435 0.509 0.553 0.0089	-109.75 23.250 15.240 24.305 0.514 0.558 0.0109	-109.75 23.250 19.157 26.104 0.518 0.564 0.0129	-109.75 23.250 25.744 29.801 0.873 0.871 -0.0019	-109.75 23.250 30.269 32.123 0.878 0.879 0.0004	-109.75 23.250 34.790 34.444 0.883 0.886 0.0027	-109.75 23.250 39.308 36.763 0.889 0.893 0.0050	-109.75 23.250 43.821 39.082 0.894 0.900 0.0074	-109.75 23.250 48.330 41.399 0.899 0.906 0.0098	-109.75 23.250 48.667 41.351 0.899 0.907 0.0091	-109.75 23.250 49.004 41.303 0.900 0.907 0.0085	-109.75 23.250 49.341 41.254 0.900 0.907 0.0079	-109.75 23.250 49.677 41.206 0.900 0.908 0.0072	-109.75 23.250 50.014 41.158 0.900 0.908 0.0066	-109.75 23.250 50.350 41.110 0.900 0.908 0.0059	-109.75 23.250 50.629 41.035 0.947 0.951 0.0086
-109.25 23.250 -27.481 9.563 0.699 0.759 -0.0213	-109.25 23.250 -27.163 9.405 0.686 0.741 -0.0182	-109.25 23.250 -26.845 9.247 0.673 0.722 -0.0151	-109.25 23.250 -26.527 9.089 0.659 0.702 -0.0119	-109.25 23.250 -26.209 8.931 0.645 0.681 -0.0088	-109.25 23.250 -25.891 8.773 0.506 0.545 -0.0057	-109.25 23.250 -25.574 8.614 0.493 0.527 -0.0025	-109.25 23.250 -28.841 10.376 0.506 0.546 0.0011	-109.25 23.250 -32.107 12.137 0.518 0.565 0.0047	-109.25 23.250 -35.379 13.903 0.691 0.734 0.0083	-109.25 23.250 -38.648 15.665 0.705 0.756 0.0120	-109.25 23.250 -39.441 16.824 0.705 0.756 0.0135	-109.25 23.250 -40.235 17.982 0.705 0.756 0.0151	-109.25 23.250 -41.027 19.138 0.674 0.728 0.0167	-109.25 23.250 -41.821 20.296 0.673 0.728 0.0182	-109.25 23.250 -42.276 21.244 0.674 0.728 0.0189	-109.25 23.250 -42.731 22.194 0.674 0.728 0.0195	-109.25 23.250 -43.191 23.160 0.711 0.762 0.0201	-109.25 23.250 -43.647 24.116 0.711 0.763 0.0207	-109.25 23.250 -42.934 20.760 0.713 0.765 0.0153	-109.25 23.250 -42.221 17.407 0.715 0.768 0.0100	-109.25 23.250 -41.505 14.051 0.680 0.736 0.0046	-109.25 23.250 -40.795 10.710 0.681 0.738 -0.0007	-109.25 23.250 -36.349 10.689 0.668 0.720 -0.0032	-109.25 23.250 -31.906 10.688 0.654 0.700 -0.0057	-109.25 23.250 -27.450 10.657 0.587 0.631 -0.0082	-109.25 23.250 -23.013 10.685 0.573 0.611 -0.0107	-109.25 23.250 -24.225 10.153 0.521 0.540 -0.0075	-109.25 23.250 -25.414 9.550 0.464 0.459 -0.0040	-109.25 23.250 -26.582 8.889 0.353 0.330 -0.0011	-109.25 23.250 -26.582 8.889 0.353 0.330 -0.0011	-109.25 23.250 -18.049 11.132 0.351 0.329 0.0008	-109.25 23.250 -8.486 14.022 0.404 0.410 0.0030	-109.25 23.250 0.897 16.855 0.466 0.493 0.0054	-109.25 23.250 10.028 19.616 0.513 0.558 0.0073	-109.25 23.250 13.409 21.338 0.517 0.563 0.0132	-109.25 23.250 16.631 22.938 0.522 0.568 0.0190	-109.25 23.250 24.093 28.428 0.890 0.895 0.0444	-109.25 23.250 28.428 31.151 0.896 0.903 0.0511	-109.25 23.250 32.754 33.870 0.902 0.910 0.0581	-109.25 23.250 37.071 36.583 0.908 0.917 0.0654	-109.25 23.250 41.379 39.290 0.914 0.924 0.0730	-109.25 23.250 45.676 41.992 0.919 0.930 0.0808	-109.25 23.250 46.056 41.940 0.919 0.930 0.0796	-109.25 23.250 46.435 41.887 0.919 0.931 0.0784	-109.25 23.250 46.813 41.834 0.919 0.931 0.0772	-109.25 23.250 47.192 41.780 0.919 0.932 0.0760	-109.25 23.250 47.569 41.726 0.919 0.932 0.0747	-109.25 23.250 47.947 41.671 0.919 0.932 0.0735	-109.25 23.250 47.763 41.188 0.949 0.964 0.0583
-108.75 23.250 -26.721 8.045 0.698 0.750 -0.0185	-108.75 23.250 -26.345 7.897 0.685 0.733 -0.0160	-108.75 23.250 -25.970 7.749 0.673 0.716 -0.0135	-108.75 23.250 -25.594 7.602 0.659 0.697 -0.0109	-108.75 23.250 -25.218 7.454 0.646 0.678 -0.0084	-108.75 23.250 -24.843 7.307 0.507 0.544 -0.0059	-108.75 23.250 -24.467 7.159 0.494 0.527 -0.0034	-108.75 23.250 -27.685 8.676 0.508 0.547 -0.0004	-108.75 23.250 -30.903 10.193 0.520 0.566 0.0026	-108.75 23.250 -34.124 11.712 0.694 0.736 0.0056	-108.75 23.250 -37.343 13.229 0.709 0.759 0.0085	-108.75 23.250 -38.222 14.311 0.709 0.760 0.0101	-108.75 23.250 -39.102 15.393 0.709 0.761 0.0116	-108.75 23.250 -39.980 16.474 0.678 0.734 0.0131	-108.75 23.250 -40.860 17.555 0.678 0.735 0.0146	-108.75 23.250 -41.427 18.486 0.679 0.736 0.0164	-108.75 23.250 -41.994 19.416 0.680 0.738 0.0182	-108.75 23.250 -42.567 20.359 0.718 0.775 0.0199	-108.75 23.250 -43.136 21.294 0.720 0.777 0.0217	-108.75 23.250 -42.151 18.289 0.720 0.776 0.0156	-108.75 23.250 -41.166 15.285 0.721 0.776 0.0096	-108.75 23.250 -40.179 12.279 0.685 0.741 0.0036	-108.75 23.250 -39.199 9.284 0.686 0.740 -0.0024	-108.75 23.250 -34.438 9.158 0.671 0.719 -0.0031	-108.75 23.250 -29.684 9.070 0.655 0.696 -0.0039	-108.75 23.250 -24.915 8.927 0.587 0.624 -0.0047	-108.75 23.250 -20.169 8.895 0.571 0.601 -0.0054	-108.75 23.250 -21.904 8.679 0.519 0.532 -0.0038	-108.75 23.250 -23.609 8.338 0.463 0.453 -0.0020	-108.75 23.250 -25.285 7.858 0.352 0.328 -0.0005	-108.75 23.250 -25.285 7.858 0.352 0.328 -0.0005	-108.75 23.250 -17.871 9.754 0.352 0.331 0.0003	-108.75 23.250 -8.903 12.168 0.407 0.414 0.0013	-108.75 23.250 -0.075 14.533 0.469 0.499 0.0025	-108.75 23.250 8.560 16.843 0.517 0.564 0.0036	-108.75 23.250 10.993 17.978 0.519 0.567 0.0177	-108.75 23.250 13.208 18.939 0.521 0.568 0.0315	-108.75 23.250 19.869 25.423 0.750 0.810 0.0174	-108.75 23.250 23.418 27.930 0.755 0.816 0.0345	-108.75 23.250 26.951 30.431 0.760 0.822 0.0519	-108.75 23.250 30.470 32.925 0.764 0.828 0.0696	-108.75 23.250 33.974 35.412 0.768 0.832 0.0878	-108.75 23.250 37.466 37.889 0.772 0.836 0.1065	-108.75 23.250 38.041 37.931 0.772 0.837 0.1051	-108.75 23.250 38.614 37.971 0.773 0.837 0.1037	-108.75 23.250 39.185 38.012 0.773 0.838 0.1023	-108.75 23.250 39.755 38.051 0.773 0.838 0.1009	-108.75 23.250 40.322 38.091 0.773 0.838 0.0995	-108.75 23.250 40.888 38.129 0.774 0.839 0.0981	-108.75 23.250 40.475 38.323 0.781 0.861 0.0685
-108.25 23.250 -25.968 6.672 0.696 0.744 -0.0100	-108.25 23.250 -25.540 6.539 0.684 0.728 -0.0090	-108.25 23.250 -25.112 6.406 0.672 0.711 -0.0080	-108.25 23.250 -24.685 6.273 0.659 0.693 -0.0069	-108.25 23.250 -24.257 6.140 0.646 0.675 -0.0059	-108.25 23.250 -23.830 6.008 0.508 0.542 -0.0048	-108.25 23.250 -23.402 5.875 0.496 0.527 -0.0038	-108.25 23.250 -26.547 7.169 0.510 0.547 -0.0015	-108.25 23.250 -29.693 8.463 0.523 0.567 0.0008	-108.25 23.250 -32.839 9.759 0.697 0.738 0.0031	-108.25 23.250 -35.985 11.053 0.713 0.761 0.0055	-108.25 23.250 -36.927 12.033 0.713 0.763 0.0067	-108.25 23.250 -37.870 13.012 0.713 0.765 0.0079	-108.25 23.250 -38.812 13.991 0.682 0.738 0.0092	-108.25 23.250 -39.754 14.971 0.683 0.740 0.0104	-108.25 23.250 -40.401 15.817 0.684 0.743 0.0123	-108.25 23.250 -41.047 16.663 0.686 0.747 0.0142	-108.25 23.250 -41.699 17.514 0.725 0.786 0.0161	-108.25 23.250 -42.348 18.362 0.727 0.789 0.0179	-108.25 23.250 -41.188 15.786 0.727 0.786 0.0126	-108.25 23.250 -40.029 13.211 0.727 0.783 0.0072	-108.25 23.250 -38.869 10.635 0.690 0.745 0.0019	-108.25 23.250 -37.714 8.063 0.690 0.741 -0.0034	-108.25 23.250 -32.613 7.506 0.674 0.721 -0.0025	-108.25 23.250 -27.517 6.964 0.658 0.699 -0.0017	-108.25 23.250 -22.409 6.400 0.589 0.629 -0.0008	-108.25 23.250 -17.322 5.882 0.573 0.607 0.0001	-108.25 23.250 -19.569 6.088 0.521 0.537 -0.0001	-108.25 23.250 -21.789 6.238 0.464 0.456 -0.0003	-108.25 23.250 -23.986 6.347 0.352 0.329 -0.0002	-108.25 23.250 -23.986 6.347 0.352 0.329 -0.0002	-108.25 23.250 -17.768 8.389 0.354 0.333 -0.0002	-108.25 23.250 -9.417 10.324 0.411 0.419 -0.0007	-108.25 23.250 -1.148 12.240 0.474 0.505 -0.0009	-108.25 23.250 6.994 14.131 0.522 0.571 -0.0011	-108.25 23.250 8.261 14.127 0.516 0.561 0.0172	-108.25 23.250 9.281 13.908 0.508 0.549 0.0340	-108.25 23.250 11.965 17.020 0.590 0.634 0.2904	-108.25 23.250 13.503 17.622 0.586 0.627 0.3261	-108.25 23.250 15.017 18.224 0.583 0.619 0.3616	-108.25 23.250 16.511 18.829 0.579 0.611 0.3967	-108.25 23.250 17.990 19.443 0.576 0.603 0.4310	-108.25 23.250 19.459 20.075 0.573 0.592 0.4646	-108.25 23.250 20.354 20.472 0.574 0.593 0.4636	-108.25 23.250 21.246 20.868 0.575 0.593 0.4625	-108.25 23.250 22.135 21.262 0.577 0.594 0.4614	-108.25 23.250 23.021 21.655 0.578 0.595 0.4604	-108.25 23.250 23.905 22.047 0.579 0.595 0.4593	-108.25 23.250 24.787 22.438 0.581 0.596 0.4583	-108.25 23.250 25.449 23.248 0.587 0.617 0.4907
-107.75 23.250 -25.252 5.443 0.694 0.743 0.0035	-107.75 23.250 -24.778 5.326 0.683 0.727 0.0024	-107.75 23.250 -24.303 5.209 0.671 0.710 0.0012	-107.75 23.250 -23.829 5.092 0.659 0.693 -0.0000	-107.75 23.250 -23.354 4.975 0.647 0.675 -0.0012	-107.75 23.250 -22.881 4.858 0.509 0.542 -0.0024	-107.75 23.250 -22.406 4.741 0.498 0.526 -0.0037	-107.75 23.250 -25.468 5.840 0.512 0.548 -0.0020	-107.75 23.250 -28.530 6.938 0.526 0.567 -0.0003	-107.75 23.250 -31.591 8.038 0.701 0.739 0.0014	-107.75 23.250 -34.653 9.136 0.717 0.763 0.0032	-107.75 23.250 -35.639 10.005 0.717 0.765 0.0041	-107.75 23.250 -36.625 10.874 0.718 0.767 0.0050	-107.75 23.250 -37.610 11.743 0.687 0.740 0.0059	-107.75 23.250 -38.596 12.612 0.688 0.743 0.0069	-107.75 23.250 -39.291 13.364 0.690 0.748 0.0083	-107.75 23.250 -39.987 14.116 0.692 0.753 0.0097	-107.75 23.250 -40.685 14.869 0.733 0.793 0.0111	-107.75 23.250 -41.382 15.621 0.735 0.798 0.0126	-107.75 23.250 -40.129 13.465 0.734 0.793 0.0084	-107.75 23.250 -38.877 11.309 0.733 0.788 0.0043	-107.75 23.250 -37.625 9.152 0.695 0.747 0.0002	-107.75 23.250 -36.375 6.997 0.694 0.742 -0.0040	-107.75 23.250 -30.903 6.033 0.678 0.723 -0.0014	-107.75 23.250 -25.434 5.063 0.662 0.704 0.0012	-107.75 23.250 -19.958 4.100 0.592 0.635 0.0038	-107.75 23.250 -14.494 3.124 0.575 0.615 0.0063	-107.75 23.250 -17.252 3.732 0.523 0.543 0.0044	-107.75 23.250 -19.993 4.350 0.465 0.461 0.0023	-107.75 23.250 -22.723 4.986 0.353 0.331 0.0006	-107.75 23.250 -22.723 4.986 0.353 0.331 0.0006	-107.75 23.250 -17.653 7.151 0.355 0.335 -0.0009	-107.75 23.250 -9.866 8.670 0.414 0.422 -0.0030	-107.75 23.250 -2.115 10.190 0.478 0.509 -0.0047	-107.75 23.250 5.564 11.705 0.526 0.576 -0.0061	-107.75 23.250 5.897 10.542 0.513 0.558 0.0088	-107.75 23.250 6.016 9.244 0.497 0.537 0.0234	-107.75 23.250 5.621 7.480 0.564 0.570 0.0097	-107.75 23.250 5.422 6.018 0.539 0.537 -0.0251	-107.75 23.250 5.185 4.535 0.513 0.500 -0.0720	-107.75 23.250 4.917 3.034 0.488 0.460 -0.1341	-107.75 23.250 4.627 1.516 0.466 0.421 -0.2105	-107.75 23.250 4.326 -0.010 0.447 0.389 -0.2892	-107.75 23.250 5.192 0.388 0.447 0.389 -0.2878	-107.75 23.250 6.057 0.784 0.448 0.389 -0.2864	-107.75 23.250 6.921 1.178 0.448 0.389 -0.2850	-107.75 23.250 7.785 1.571 0.449 0.389 -0.2836	-107.75 23.250 8.647 1.961 0.449 0.389 -0.2823	-107.75 23.250 9.510 2.350 0.450 0.389 -0.2809	-107.75 23.250 11.141 3.384 0.468 0.410 -0.3645
-107.25 23.250 -24.602 4.329 0.691 0.749 0.0130	-107.25 23.250 -24.086 4.229 0.681 0.732 0.0104	-107.25 23.250 -23.569 4.129 0.670 0.714 0.0078	-107.25 23.250 -23.052 4.030 0.659 0.696 0.0052	-107.25 23.250 -22.535 3.930 0.648 0.677 0.0025	-107.25 23.250 -22.020 3.831 0.511 0.543 -0.0001	-107.25 23.250 -21.503 3.731 0.501 0.526 -0.0029	-107.25 23.250 -24.479 4.659 0.515 0.548 -0.0017	-107.25 23.250 -27.456 5.587 0.529 0.568 -0.0005	-107.25 23.250 -30.431 6.515 0.706 0.740 0.0007	-107.25 23.250 -33.407 7.444 0.722 0.763 0.0019	-107.25 23.250 -34.421 8.202 0.722 0.766 0.0026	-107.25 23.250 -35.435 8.960 0.723 0.769 0.0032	-107.25 23.250 -36.449 9.719 0.692 0.742 0.0039	-107.25 23.250 -37.464 10.477 0.693 0.745 0.0045	-107.25 23.250 -38.189 11.151 0.696 0.750 0.0054	-107.25 23.250 -38.914 11.825 0.699 0.756 0.0063	-107.25 23.250 -39.640 12.499 0.740 0.798 0.0073	-107.25 23.250 -40.366 13.174 0.743 0.804 0.0082	-107.25 23.250 -39.075 11.388 0.741 0.797 0.0052	-107.25 23.250 -37.783 9.602 0.739 0.791 0.0022	-107.25 23.250 -36.493 7.816 0.700 0.749 -0.0007	-107.25 23.250 -35.202 6.030 0.698 0.742 -0.0037	-107.25 23.250 -29.362 4.924 0.682 0.725 0.0000	-107.25 23.250 -23.521 3.811 0.664 0.707 0.0037	-107.25 23.250 -17.677 2.704 0.593 0.639 0.0075	-107.25 23.250 -11.837 1.584 0.575 0.621 0.0112	-107.25 23.250 -15.084 2.393 0.523 0.549 0.0081	-107.25 23.250 -18.324 3.215 0.466 0.466 0.0045	-107.25 23.250 -21.560 4.037 0.353 0.333 0.0013	-107.25 23.250 -21.560 4.037 0.353 0.333 0.0013	-107.25 23.250 -17.476 6.058 0.357 0.335 -0.0013	-107.25 23.250 -10.159 7.257 0.417 0.423 -0.0046	-107.25 23.250 -2.856 8.454 0.482 0.510 -0.0073	-107.25 23.250 4.411 9.651 0.531 0.577 -0.0096	-107.25 23.250 4.277 8.172 0.517 0.562 -0.0055	-107.25 23.250 4.012 6.649 0.501 0.544 -0.0017	-107.25 23.250 3.082 4.860 0.683 0.726 0.0377	-107.25 23.250 2.509 3.284 0.664 0.694 0.0365	-107.25 23.250 1.907 1.692 0.645 0.661 0.0358	-107.25 23.250 1.283 0.087 0.628 0.629 0.0362	-107.25 23.250 0.645 -1.528 0.614 0.600 0.0387	-107.25 23.250 0.004 -3.143 0.605 0.577 0.0441	-107.25 23.250 0.460 -2.997 0.605 0.579 0.0429	-107.25 23.250 0.916 -2.852 0.605 0.581 0.0419	-107.25 23.250 1.371 -2.709 0.605 0.582 0.0409	-107.25 23.250 1.827 -2.568 0.605 0.584 0.0399	-107.25 23.250 2.282 -2.428 0.605 0.585 0.0391	-107.25 23.250 2.737 -2.291 0.606 0.587 0.0383	-107.25 23.250 3.498 -2.184 0.655 0.628 0.0433
-106.75 23.250 -24.036 3.287 0.688 0.757 0.0119	-106.75 23.250 -23.481 3.208 0.679 0.739 0.0098	-106.75 23.250 -22.926 3.130 0.669 0.720 0.0077	-106.75 23.250 -22.371 3.051 0.659 0.700 0.0055	-106.75 23.250 -21.817 2.973 0.649 0.680 0.0034	-106.75 23.250 -21.263 2.894 0.513 0.544 0.0012	-106.75 23.250 -20.708 2.816 0.504 0.526 -0.0011	-106.75 23.250 -23.604 3.593 0.518 0.548 -0.0003	-106.75 23.250 -26.501 4.370 0.532 0.568 0.0005	-106.75 23.250 -29.395 5.147 0.710 0.740 0.0013	-106.75 23.250 -32.291 5.923 0.727 0.764 0.0020	-106.75 23.250 -33.322 6.575 0.728 0.767 0.0024	-106.75 23.250 -34.354 7.226 0.729 0.770 0.0028	-106.75 23.250 -35.385 7.877 0.698 0.743 0.0032	-106.75 23.250 -36.416 8.528 0.699 0.746 0.0036	-106.75 23.250 -37.162 9.141 0.702 0.752 0.0042	-106.75 23.250 -37.908 9.754 0.705 0.758 0.0047	-106.75 23.250 -38.654 10.367 0.747 0.801 0.0052	-106.75 23.250 -39.400 10.981 0.750 0.807 0.0058	-106.75 23.250 -38.102 9.513 0.748 0.800 0.0037	-106.75 23.250 -36.805 8.045 0.746 0.793 0.0017	-106.75 23.250 -35.507 6.577 0.705 0.750 -0.0004	-106.75 23.250 -34.210 5.109 0.703 0.742 -0.0025	-106.75 23.250 -28.036 4.060 0.685 0.727 0.0004	-106.75 23.250 -21.859 3.008 0.667 0.710 0.0033	-106.75 23.250 -15.682 1.958 0.594 0.644 0.0062	-106.75 23.250 -9.503 0.902 0.575 0.628 0.0091	-106.75 23.250 -13.184 1.694 0.523 0.554 0.0066	-106.75 23.250 -16.864 2.492 0.465 0.470 0.0036	-106.75 23.250 -20.544 3.288 0.353 0.335 0.0011	-106.75 23.250 -20.544 3.288 0.353 0.335 0.0011	-106.75 23.250 -17.279 5.032 0.358 0.336 -0.0015	-106.75 23.250 -10.335 5.980 0.420 0.424 -0.0054	-106.75 23.250 -3.395 6.927 0.485 0.511 -0.0087	-106.75 23.250 3.527 7.873 0.535 0.577 -0.0115	-106.75 23.250 3.239 6.600 0.523 0.565 -0.0092	-106.75 23.250 2.881 5.319 0.509 0.549 -0.0066	-106.75 23.250 2.163 3.996 0.807 0.811 0.0009	-106.75 23.250 1.696 2.685 0.787 0.788 0.0032	-106.75 23.250 1.223 1.376 0.768 0.766 0.0049	-106.75 23.250 0.745 0.070 0.751 0.746 0.0060	-106.75 23.250 0.268 -1.234 0.738 0.729 0.0065	-106.75 23.250 -0.204 -2.535 0.730 0.718 0.0068	-106.75 23.250 -0.005 -2.370 0.730 0.718 0.0068	-106.75 23.250 0.194 -2.204 0.730 0.718 0.0068	-106.75 23.250 0.392 -2.038 0.730 0.718 0.0068	-106.75 23.250 0.589 -1.873 0.731 0.719 0.0068	-106.75 23.250 0.785 -1.707 0.731 0.719 0.0068	-106.75 23.250 0.981 -1.542 0.731 0.719 0.0068	-106.75 23.250 0.988 -1.296 0.790 0.775 0.0054
-106.25 23.250 -23.559 2.280 0.685 0.761 0.0040	-106.25 23.250 -22.971 2.228 0.677 0.742 0.0037	-106.25 23.250 -22.383 2.175 0.668 0.723 0.0035	-106.25 23.250 -21.795 2.122 0.660 0.703 0.0032	-106.25 23.250 -21.207 2.069 0.651 0.682 0.0029	-106.25 23.250 -20.620 2.016 0.515 0.545 0.0026	-106.25 23.250 -20.031 1.963 0.507 0.526 0.0022	-106.25 23.250 -22.858 2.602 0.522 0.548 0.0025	-106.25 23.250 -25.684 3.240 0.536 0.568 0.0029	-106.25 23.250 -28.508 3.879 0.716 0.740 0.0034	-106.25 23.250 -31.334 4.518 0.733 0.764 0.0037	-106.25 23.250 -32.374 5.067 0.734 0.768 0.0040	-106.25 23.250 -33.414 5.615 0.735 0.771 0.0042	-106.25 23.250 -34.454 6.164 0.704 0.744 0.0044	-106.25 23.250 -35.493 6.713 0.705 0.747 0.0046	-106.25 23.250 -36.257 7.275 0.709 0.754 0.0048	-106.25 23.250 -37.021 7.838 0.712 0.760 0.0051	-106.25 23.250 -37.784 8.401 0.755 0.803 0.0053	-106.25 23.250 -38.547 8.963 0.758 0.809 0.0055	-106.25 23.250 -37.261 7.767 0.756 0.802 0.0042	-106.25 23.250 -35.975 6.572 0.753 0.794 0.0028	-106.25 23.250 -34.690 5.376 0.711 0.750 0.0015	-106.25 23.250 -33.404 4.180 0.709 0.743 0.0001	-106.25 23.250 -26.944 3.307 0.689 0.728 0.0005	-106.25 23.250 -20.480 2.433 0.669 0.712 0.0010	-106.25 23.250 -14.017 1.561 0.595 0.646 0.0014	-106.25 23.250 -7.551 0.685 0.573 0.631 0.0019	-106.25 23.250 -11.599 1.334 0.522 0.557 0.0014	-106.25 23.250 -15.648 1.986 0.465 0.471 0.0008	-106.25 23.250 -19.698 2.640 0.353 0.336 0.0002	-106.25 23.250 -19.698 2.640 0.353 0.336 0.0002	-106.25 23.250 -17.088 4.054 0.360 0.335 -0.0016	-106.25 23.250 -10.428 4.814 0.423 0.423 -0.0055	-106.25 23.250 -3.771 5.575 0.489 0.510 -0.0089	-106.25 23.250 2.879 6.336 0.540 0.577 -0.0117	-106.25 23.250 2.586 5.323 0.528 0.565 -0.0092	-106.25 23.250 2.255 4.308 0.514 0.550 -0.0065	-106.25 23.250 1.756 3.231 0.820 0.817 -0.0027	-106.25 23.250 1.372 2.200 0.800 0.796 -0.0007	-106.25 23.250 0.986 1.166 0.780 0.775 0.0006	-106.25 23.250 0.600 0.131 0.763 0.757 0.0010	-106.25 23.250 0.214 -0.905 0.750 0.742 0.0008	-106.25 23.250 -0.170 -1.941 0.741 0.734 0.0003	-106.25 23.250 -0.018 -1.815 0.741 0.734 0.0004	-106.25 23.250 0.134 -1.689 0.742 0.735 0.0004	-106.25 23.250 0.286 -1.562 0.742 0.735 0.0005	-106.25 23.250 0.437 -1.436 0.742 0.736 0.0006	-106.25 23.250 0.589 -1.310 0.742 0.736 0.0007	-106.25 23.250 0.740 -1.183 0.742 0.737 0.0007	-106.25 23.250 0.880 -1.092 0.799 0.789 0.0004
-105.75 23.250 -23.174 1.282 0.681 0.759 -0.0067	-105.75 23.250 -22.558 1.258 0.674 0.741 -0.0043	-105.75 23.250 -21.942 1.235 0.667 0.722 -0.0020	-105.75 23.250 -21.326 1.211 0.660 0.702 0.0004	-105.75 23.250 -20.710 1.188 0.652 0.681 0.0027	-105.75 23.250 -20.095 1.164 0.517 0.545 0.0049	-105.75 23.250 -19.479 1.140 0.511 0.527 0.0071	-105.75 23.250 -22.247 1.647 0.526 0.548 0.0071	-105.75 23.250 -25.016 2.154 0.541 0.569 0.0071	-105.75 23.250 -27.781 2.660 0.722 0.741 0.0073	-105.75 23.250 -30.549 3.167 0.739 0.765 0.0073	-105.75 23.250 -31.592 3.619 0.740 0.768 0.0074	-105.75 23.250 -32.636 4.071 0.742 0.772 0.0075	-105.75 23.250 -33.679 4.524 0.711 0.745 0.0075	-105.75 23.250 -34.722 4.976 0.712 0.748 0.0076	-105.75 23.250 -35.503 5.491 0.716 0.755 0.0076	-105.75 23.250 -36.283 6.007 0.720 0.761 0.0076	-105.75 23.250 -37.063 6.522 0.763 0.804 0.0077	-105.75 23.250 -37.844 7.038 0.767 0.811 0.0077	-105.75 23.250 -36.578 6.076 0.764 0.803 0.0069	-105.75 23.250 -35.313 5.114 0.760 0.795 0.0061	-105.75 23.250 -34.048 4.152 0.718 0.751 0.0053	-105.75 23.250 -32.782 3.190 0.715 0.743 0.0045	-105.75 23.250 -26.074 2.561 0.694 0.728 0.0015	-105.75 23.250 -19.362 1.932 0.671 0.711 -0.0015	-105.75 23.250 -12.651 1.304 0.594 0.645 -0.0045	-105.75 23.250 -5.936 0.675 0.570 0.629 -0.0076	-105.75 23.250 -10.293 1.119 0.519 0.556 -0.0054	-105.75 23.250 -14.652 1.565 0.463 0.470 -0.0030	-105.75 23.250 -19.012 2.010 0.352 0.335 -0.0009	-105.75 23.250 -19.012 2.010 0.352 0.335 -0.0009	-105.75 23.250 -16.920 3.098 0.361 0.335 -0.0014	-105.75 23.250 -10.468 3.740 0.426 0.423 -0.0046	-105.75 23.250 -4.017 4.383 0.494 0.510 -0.0074	-105.75 23.250 2.431 5.026 0.545 0.576 -0.0096	-105.75 23.250 2.171 4.249 0.533 0.564 -0.0074	-105.75 23.250 1.891 3.473 0.519 0.550 -0.0050	-105.75 23.250 1.540 2.691 0.825 0.817 -0.0022	-105.75 23.250 1.240 1.912 0.804 0.796 -0.0006	-105.75 23.250 0.940 1.133 0.784 0.776 0.0003	-105.75 23.250 0.640 0.354 0.766 0.758 0.0004	-105.75 23.250 0.340 -0.426 0.751 0.744 -0.0001	-105.75 23.250 0.040 -1.206 0.743 0.735 -0.0009	-105.75 23.250 0.139 -1.142 0.743 0.735 -0.0009	-105.75 23.250 0.238 -1.078 0.743 0.736 -0.0009	-105.75 23.250 0.336 -1.014 0.743 0.737 -0.0009	-105.75 23.250 0.435 -0.950 0.743 0.737 -0.0010	-105.75 23.250 0.534 -0.886 0.743 0.738 -0.0010	-105.75 23.250 0.633 -0.822 0.744 0.738 -0.0010	-105.75 23.250 0.728 -0.752 0.800 0.789 -0.0010
-105.25 23.250 -22.877 0.269 0.674 0.750 -0.0184	-105.25 23.250 -22.239 0.277 0.669 0.733 -0.0128	-105.25 23.250 -21.601 0.284 0.664 0.716 -0.0072	-105.25 23.250 -20.963 0.292 0.659 0.698 -0.0017	-105.25 23.250 -20.325 0.299 0.654 0.679 0.0038	-105.25 23.250 -19.688 0.307 0.520 0.545 0.0090	-105.25 23.250 -19.050 0.315 0.516 0.528 0.0144	-105.25 23.250 -21.774 0.689 0.531 0.550 0.0141	-105.25 23.250 -24.498 1.063 0.546 0.570 0.0136	-105.25 23.250 -27.220 1.438 0.729 0.743 0.0137	-105.25 23.250 -29.943 1.812 0.747 0.767 0.0134	-105.25 23.250 -30.986 2.174 0.748 0.770 0.0134	-105.25 23.250 -32.029 2.535 0.750 0.773 0.0134	-105.25 23.250 -33.071 2.896 0.718 0.747 0.0133	-105.25 23.250 -34.114 3.258 0.720 0.750 0.0133	-105.25 23.250 -34.912 3.725 0.724 0.756 0.0131	-105.25 23.250 -35.710 4.192 0.728 0.763 0.0129	-105.25 23.250 -36.507 4.659 0.772 0.806 0.0128	-105.25 23.250 -37.305 5.126 0.776 0.813 0.0126	-105.25 23.250 -36.062 4.367 0.772 0.805 0.0123	-105.25 23.250 -34.819 3.609 0.768 0.797 0.0119	-105.25 23.250 -33.578 2.851 0.725 0.753 0.0114	-105.25 23.250 -32.335 2.092 0.722 0.744 0.0111	-105.25 23.250 -25.403 1.746 0.698 0.727 0.0040	-105.25 23.250 -18.463 1.401 0.673 0.709 -0.0031	-105.25 23.250 -11.524 1.055 0.593 0.640 -0.0104	-105.25 23.250 -4.580 0.712 0.566 0.622 -0.0176	-105.25 23.250 -9.207 0.921 0.515 0.549 -0.0125	-105.25 23.250 -13.837 1.128 0.460 0.466 -0.0068	-105.25 23.250 -18.467 1.335 0.351 0.333 -0.0020	-105.25 23.250 -18.467 1.335 0.351 0.333 -0.0020	-105.25 23.250 -16.785 2.141 0.363 0.335 -0.0006	-105.25 23.250 -10.472 2.739 0.430 0.423 -0.0022	-105.25 23.250 -4.160 3.337 0.499 0.509 -0.0035	-105.25 23.250 2.150 3.936 0.550 0.576 -0.0044	-105.25 23.250 1.916 3.354 0.538 0.564 -0.0028	-105.25 23.250 1.671 2.773 0.524 0.549 -0.0011	-105.25 23.250 1.399 2.194 0.831 0.816 0.0001	-105.25 23.250 1.148 1.614 0.809 0.795 0.0008	-105.25 23.250 0.898 1.033 0.787 0.775 0.0009	-105.25 23.250 0.647 0.453 0.767 0.757 0.0003	-105.25 23.250 0.396 -0.128 0.752 0.743 -0.0008	-105.25 23.250 0.145 -0.708 0.743 0.734 -0.0020	-105.25 23.250 0.211 -0.671 0.743 0.735 -0.0020	-105.25 23.250 0.278 -0.635 0.743 0.736 -0.0020	-105.25 23.250 0.344 -0.598 0.743 0.736 -0.0021	-105.25 23.250 0.410 -0.561 0.743 0.737 -0.0021	-105.25 23.250 0.476 -0.525 0.744 0.737 -0.0022	-105.25 23.250 0.542 -0.488 0.744 0.738 -0.0022	-105.25 23.250 0.607 -0.450 0.800 0.789 -0.0022
-104.75 23.250 -22.663 -0.777 0.665 0.730 -0.0294	-104.75 23.250 -22.009 -0.739 0.662 0.717 -0.0202	-104.75 23.250 -21.355 -0.701 0.660 0.703 -0.0110	-104.75 23.250 -20.701 -0.662 0.658 0.688 -0.0018	-104.75 23.250 -20.048 -0.624 0.655 0.673 0.0072	-104.75 23.250 -19.394 -0.585 0.524 0.543 0.0157	-104.75 23.250 -18.741 -0.547 0.521 0.530 0.0248	-104.75 23.250 -21.434 -0.310 0.537 0.551 0.0240	-104.75 23.250 -24.126 -0.074 0.552 0.571 0.0232	-104.75 23.250 -26.817 0.163 0.737 0.745 0.0233	-104.75 23.250 -29.509 0.399 0.755 0.769 0.0227	-104.75 23.250 -30.550 0.675 0.757 0.773 0.0225	-104.75 23.250 -31.591 0.950 0.758 0.776 0.0224	-104.75 23.250 -32.631 1.226 0.727 0.749 0.0222	-104.75 23.250 -33.672 1.501 0.728 0.752 0.0220	-104.75 23.250 -34.486 1.915 0.733 0.759 0.0217	-104.75 23.250 -35.300 2.329 0.737 0.766 0.0214	-104.75 23.250 -36.114 2.743 0.782 0.809 0.0213	-104.75 23.250 -36.928 3.157 0.786 0.816 0.0209	-104.75 23.250 -35.707 2.579 0.782 0.808 0.0210	-104.75 23.250 -34.486 2.001 0.778 0.799 0.0210	-104.75 23.250 -33.267 1.423 0.734 0.755 0.0208	-104.75 23.250 -32.046 0.845 0.730 0.747 0.0208	-104.75 23.250 -24.901 0.804 0.703 0.725 0.0092	-104.75 23.250 -17.744 0.769 0.675 0.703 -0.0026	-104.75 23.250 -10.587 0.733 0.591 0.631 -0.0146	-104.75 23.250 -3.421 0.704 0.559 0.607 -0.0266	-104.75 23.250 -8.293 0.663 0.509 0.536 -0.0188	-104.75 23.250 -13.168 0.620 0.456 0.456 -0.0099	-104.75 23.250 -18.043 0.574 0.349 0.329 -0.0028	-104.75 23.250 -18.043 0.574 0.349 0.329 -0.0028	-104.75 23.250 -16.687 1.162 0.365 0.335 0.0005	-104.75 23.250 -10.457 1.795 0.435 0.423 0.0018	-104.75 23.250 -4.228 2.429 0.505 0.509 0.0032	-104.75 23.250 2.001 3.063 0.557 0.576 0.0046	-104.75 23.250 1.779 2.632 0.544 0.564 0.0050	-104.75 23.250 1.551 2.202 0.529 0.549 0.0055	-104.75 23.250 1.313 1.771 0.837 0.815 0.0043	-104.75 23.250 1.083 1.341 0.813 0.794 0.0036	-104.75 23.250 0.853 0.910 0.790 0.774 0.0024	-104.75 23.250 0.624 0.479 0.769 0.756 0.0007	-104.75 23.250 0.394 0.048 0.752 0.741 -0.0014	-104.75 23.250 0.164 -0.383 0.742 0.732 -0.0032	-104.75 23.250 0.207 -0.368 0.742 0.733 -0.0033	-104.75 23.250 0.250 -0.352 0.743 0.733 -0.0033	-104.75 23.250 0.293 -0.337 0.743 0.734 -0.0034	-104.75 23.250 0.336 -0.321 0.743 0.735 -0.0034	-104.75 23.250 0.379 -0.305 0.743 0.735 -0.0034	-104.75 23.250 0.422 -0.290 0.743 0.736 -0.0035	-104.75 23.250 0.465 -0.275 0.800 0.786 -0.0035
-104.25 23.250 -22.522 -1.872 0.649 0.697 -0.0304	-104.25 23.250 -21.858 -1.806 0.651 0.690 -0.0185	-104.25 23.250 -21.194 -1.739 0.653 0.682 -0.0067	-104.25 23.250 -20.530 -1.673 0.654 0.673 0.0050	-104.25 23.250 -19.866 -1.607 0.655 0.664 0.0165	-104.25 23.250 -19.203 -1.540 0.527 0.541 0.0275	-104.25 23.250 -18.540 -1.475 0.528 0.533 0.0391	-104.25 23.250 -21.213 -1.386 0.544 0.554 0.0380	-104.25 23.250 -23.887 -1.297 0.560 0.575 0.0369	-104.25 23.250 -26.558 -1.208 0.747 0.749 0.0369	-104.25 23.250 -29.232 -1.120 0.765 0.774 0.0361	-104.25 23.250 -30.270 -0.927 0.767 0.777 0.0359	-104.25 23.250 -31.309 -0.734 0.768 0.780 0.0357	-104.25 23.250 -32.347 -0.541 0.737 0.753 0.0353	-104.25 23.250 -33.385 -0.348 0.739 0.756 0.0351	-104.25 23.250 -34.214 0.008 0.743 0.763 0.0346	-104.25 23.250 -35.042 0.364 0.748 0.770 0.0342	-104.25 23.250 -35.869 0.719 0.793 0.814 0.0340	-104.25 23.250 -36.697 1.075 0.797 0.821 0.0336	-104.25 23.250 -35.495 0.660 0.793 0.812 0.0339	-104.25 23.250 -34.294 0.245 0.788 0.804 0.0342	-104.25 23.250 -33.092 -0.170 0.744 0.759 0.0343	-104.25 23.250 -31.890 -0.586 0.739 0.751 0.0347	-104.25 23.250 -24.540 -0.306 0.709 0.724 0.0195	-104.25 23.250 -17.171 -0.020 0.675 0.694 0.0042	-104.25 23.250 -9.800 0.268 0.586 0.615 -0.0116	-104.25 23.250 -2.414 0.563 0.547 0.583 -0.0272	-104.25 23.250 -7.509 0.274 0.500 0.516 -0.0188	-104.25 23.250 -12.612 -0.018 0.449 0.442 -0.0096	-104.25 23.250 -17.716 -0.313 0.346 0.323 -0.0027	-104.25 23.250 -17.716 -0.313 0.346 0.323 -0.0027	-104.25 23.250 -16.628 0.144 0.368 0.336 0.0025	-104.25 23.250 -10.436 0.897 0.440 0.424 0.0083	-104.25 23.250 -4.243 1.650 0.512 0.511 0.0138	-104.25 23.250 1.949 2.403 0.565 0.577 0.0187	-104.25 23.250 1.726 2.083 0.551 0.565 0.0174	-104.25 23.250 1.500 1.763 0.536 0.549 0.0163	-104.25 23.250 1.269 1.445 0.844 0.815 0.0117	-104.25 23.250 1.042 1.126 0.819 0.793 0.0090	-104.25 23.250 0.815 0.806 0.794 0.772 0.0059	-104.25 23.250 0.588 0.487 0.771 0.753 0.0026	-104.25 23.250 0.361 0.167 0.753 0.738 -0.0007	-104.25 23.250 0.135 -0.152 0.741 0.728 -0.0033	-104.25 23.250 0.161 -0.150 0.741 0.729 -0.0033	-104.25 23.250 0.187 -0.149 0.742 0.730 -0.0034	-104.25 23.250 0.213 -0.147 0.742 0.730 -0.0034	-104.25 23.250 0.239 -0.145 0.742 0.731 -0.0035	-104.25 23.250 0.265 -0.144 0.742 0.731 -0.0035	-104.25 23.250 0.291 -0.142 0.743 0.732 -0.0036	-104.25 23.250 0.317 -0.140 0.799 0.782 -0.0035
-103.75 23.250 -22.443 -3.021 0.627 0.664 -0.0171	-103.75 23.250 -21.774 -2.933 0.635 0.663 -0.0041	-103.75 23.250 -21.105 -2.845 0.642 0.661 0.0087	-103.75 23.250 -20.436 -2.757 0.649 0.659 0.0214	-103.75 23.250 -19.767 -2.669 0.655 0.657 0.0339	-103.75 23.250 -19.099 -2.581 0.532 0.540 0.0460	-103.75 23.250 -18.430 -2.494 0.536 0.538 0.0588	-103.75 23.250 -21.095 -2.566 0.553 0.560 0.0575	-103.75 23.250 -23.759 -2.638 0.570 0.580 0.0562	-103.75 23.250 -26.421 -2.710 0.758 0.757 0.0561	-103.75 23.250 -29.085 -2.783 0.777 0.781 0.0551	-103.75 23.250 -30.122 -2.671 0.779 0.784 0.0548	-103.75 23.250 -31.158 -2.558 0.781 0.788 0.0546	-103.75 23.250 -32.195 -2.446 0.750 0.760 0.0541	-103.75 23.250 -33.232 -2.334 0.752 0.763 0.0539	-103.75 23.250 -34.071 -2.041 0.756 0.770 0.0533	-103.75 23.250 -34.910 -1.748 0.761 0.777 0.0528	-103.75 23.250 -35.748 -1.455 0.807 0.822 0.0526	-103.75 23.250 -36.587 -1.162 0.812 0.829 0.0521	-103.75 23.250 -35.399 -1.425 0.807 0.820 0.0527	-103.75 23.250 -34.211 -1.688 0.802 0.811 0.0532	-103.75 23.250 -33.024 -1.952 0.757 0.766 0.0535	-103.75 23.250 -31.836 -2.215 0.752 0.758 0.0541	-103.75 23.250 -24.295 -1.591 0.716 0.724 0.0364	-103.75 23.250 -16.724 -0.961 0.676 0.688 0.0189	-103.75 23.250 -9.148 -0.330 0.580 0.601 0.0011	-103.75 23.250 -1.543 0.300 0.532 0.558 -0.0164	-103.75 23.250 -6.842 -0.248 0.487 0.495 -0.0107	-103.75 23.250 -12.152 -0.794 0.440 0.427 -0.0050	-103.75 23.250 -17.469 -1.337 0.343 0.317 -0.0010	-103.75 23.250 -17.469 -1.337 0.343 0.317 -0.0010	-103.75 23.250 -16.602 -0.924 0.372 0.338 0.0056	-103.75 23.250 -10.416 0.030 0.447 0.428 0.0178	-103.75 23.250 -4.230 0.985 0.520 0.515 0.0291	-103.75 23.250 1.956 1.939 0.575 0.581 0.0393	-103.75 23.250 1.725 1.692 0.560 0.568 0.0357	-103.75 23.250 1.492 1.445 0.544 0.552 0.0323	-103.75 23.250 1.254 1.200 0.852 0.818 0.0230	-103.75 23.250 1.020 0.954 0.825 0.795 0.0177	-103.75 23.250 0.786 0.708 0.798 0.772 0.0120	-103.75 23.250 0.552 0.461 0.773 0.751 0.0065	-103.75 23.250 0.317 0.215 0.752 0.735 0.0016	-103.75 23.250 0.083 -0.031 0.740 0.724 -0.0020	-103.75 23.250 0.097 -0.032 0.740 0.725 -0.0020	-103.75 23.250 0.111 -0.033 0.740 0.725 -0.0021	-103.75 23.250 0.125 -0.034 0.740 0.726 -0.0021	-103.75 23.250 0.138 -0.036 0.740 0.726 -0.0021	-103.75 23.250 0.152 -0.037 0.741 0.727 -0.0022	-103.75 23.250 0.166 -0.038 0.741 0.728 -0.0022	-103.75 23.250 0.180 -0.039 0.797 0.778 -0.0022
-103.25 23.250 -22.414 -4.232 0.594 0.619 -0.0133	-103.25 23.250 -21.743 -4.130 0.611 0.629 0.0034	-103.25 23.250 -21.072 -4.028 0.627 0.638 0.0201	-103.25 23.250 -20.402 -3.926 0.642 0.646 0.0365	-103.25 23.250 -19.731 -3.824 0.655 0.652 0.0527	-103.25 23.250 -19.060 -3.721 0.541 0.544 0.0695	-103.25 23.250 -18.390 -3.620 0.550 0.548 0.0863	-103.25 23.250 -21.052 -3.867 0.570 0.570 0.0855	-103.25 23.250 -23.713 -4.115 0.589 0.590 0.0847	-103.25 23.250 -26.374 -4.363 0.776 0.771 0.0829	-103.25 23.250 -29.035 -4.610 0.797 0.795 0.0821	-103.25 23.250 -30.071 -4.578 0.799 0.799 0.0818	-103.25 23.250 -31.107 -4.547 0.801 0.802 0.0815	-103.25 23.250 -32.142 -4.515 0.771 0.774 0.0813	-103.25 23.250 -33.178 -4.483 0.773 0.777 0.0811	-103.25 23.250 -34.024 -4.255 0.778 0.784 0.0806	-103.25 23.250 -34.869 -4.026 0.784 0.791 0.0802	-103.25 23.250 -35.715 -3.797 0.830 0.836 0.0796	-103.25 23.250 -36.560 -3.569 0.835 0.844 0.0792	-103.25 23.250 -35.382 -3.686 0.830 0.835 0.0798	-103.25 23.250 -34.203 -3.804 0.824 0.826 0.0804	-103.25 23.250 -33.025 -3.921 0.778 0.780 0.0812	-103.25 23.250 -31.847 -4.039 0.772 0.771 0.0818	-103.25 23.250 -24.142 -3.009 0.728 0.730 0.0577	-103.25 23.250 -16.397 -1.973 0.678 0.683 0.0343	-103.25 23.250 -8.640 -0.933 0.571 0.585 0.0111	-103.25 23.250 -0.833 0.106 0.509 0.526 -0.0122	-103.25 23.250 -6.305 -0.742 0.468 0.468 -0.0079	-103.25 23.250 -11.793 -1.588 0.429 0.410 -0.0037	-103.25 23.250 -17.292 -2.433 0.339 0.309 -0.0011	-103.25 23.250 -17.292 -2.433 0.339 0.309 -0.0011	-103.25 23.250 -16.600 -2.049 0.376 0.341 0.0095	-103.25 23.250 -10.403 -0.819 0.455 0.435 0.0309	-103.25 23.250 -4.207 0.410 0.532 0.524 0.0504	-103.25 23.250 1.989 1.640 0.593 0.591 0.0694	-103.25 23.250 1.748 1.435 0.575 0.576 0.0618	-103.25 23.250 1.506 1.230 0.556 0.559 0.0545	-103.25 23.250 1.259 1.024 0.863 0.825 0.0384	-103.25 23.250 1.015 0.819 0.833 0.799 0.0291	-103.25 23.250 0.770 0.614 0.803 0.773 0.0195	-103.25 23.250 0.526 0.409 0.775 0.750 0.0106	-103.25 23.250 0.282 0.203 0.752 0.730 0.0032	-103.25 23.250 0.037 -0.002 0.737 0.718 -0.0019	-103.25 23.250 0.043 -0.003 0.737 0.718 -0.0019	-103.25 23.250 0.048 -0.003 0.737 0.719 -0.0020	-103.25 23.250 0.054 -0.004 0.738 0.719 -0.0020	-103.25 23.250 0.060 -0.005 0.738 0.720 -0.0021	-103.25 23.250 0.065 -0.005 0.738 0.720 -0.0021	-103.25 23.250 0.071 -0.006 0.738 0.721 -0.0021	-103.25 23.250 0.077 -0.006 0.795 0.770 -0.0022
-102.75 23.250 -22.419 -5.511 0.562 0.570 -0.0131	-102.75 23.250 -21.748 -5.400 0.590 0.593 0.0080	-102.75 23.250 -21.076 -5.290 0.618 0.615 0.0308	-102.75 23.250 -20.405 -5.180 0.642 0.636 0.0538	-102.75 23.250 -19.734 -5.070 0.665 0.655 0.0767	-102.75 23.250 -19.063 -4.959 0.566 0.555 0.1098	-102.75 23.250 -18.392 -4.849 0.581 0.568 0.1338	-102.75 23.250 -21.055 -5.285 0.605 0.591 0.1364	-102.75 23.250 -23.718 -5.721 0.629 0.613 0.1390	-102.75 23.250 -26.381 -6.157 0.813 0.798 0.1258	-102.75 23.250 -29.044 -6.593 0.839 0.824 0.1274	-102.75 23.250 -30.079 -6.642 0.841 0.827 0.1273	-102.75 23.250 -31.114 -6.691 0.844 0.831 0.1273	-102.75 23.250 -32.150 -6.740 0.816 0.802 0.1298	-102.75 23.250 -33.185 -6.789 0.819 0.805 0.1298	-102.75 23.250 -34.034 -6.624 0.826 0.813 0.1301	-102.75 23.250 -34.883 -6.458 0.833 0.820 0.1304	-102.75 23.250 -35.731 -6.292 0.878 0.867 0.1276	-102.75 23.250 -36.580 -6.127 0.885 0.874 0.1279	-102.75 23.250 -35.406 -6.100 0.878 0.865 0.1278	-102.75 23.250 -34.232 -6.073 0.870 0.856 0.1277	-102.75 23.250 -33.058 -6.046 0.825 0.808 0.1305	-102.75 23.250 -31.884 -6.019 0.817 0.799 0.1304	-102.75 23.250 -24.064 -4.523 0.758 0.746 0.0928	-102.75 23.250 -16.194 -3.014 0.692 0.685 0.0559	-102.75 23.250 -8.307 -1.501 0.570 0.569 0.0218	-102.75 23.250 -0.354 0.016 0.486 0.492 -0.0107	-102.75 23.250 -5.950 -1.185 0.450 0.451 -0.0058	-102.75 23.250 -11.564 -2.384 0.417 0.411 -0.0009	-102.75 23.250 -17.191 -3.584 0.333 0.323 0.0023	-102.75 23.250 -17.191 -3.584 0.333 0.323 0.0023	-102.75 23.250 -16.612 -3.224 0.379 0.362 0.0141	-102.75 23.250 -10.400 -1.664 0.467 0.455 0.0444	-102.75 23.250 -4.189 -0.105 0.557 0.544 0.0811	-102.75 23.250 2.023 1.455 0.630 0.612 0.1226	-102.75 23.250 1.774 1.274 0.609 0.594 0.1050	-102.75 23.250 1.524 1.092 0.585 0.574 0.0879	-102.75 23.250 1.270 0.910 0.874 0.855 0.0567	-102.75 23.250 1.018 0.728 0.841 0.827 0.0431	-102.75 23.250 0.767 0.546 0.808 0.799 0.0298	-102.75 23.250 0.515 0.364 0.776 0.773 0.0178	-102.75 23.250 0.263 0.181 0.750 0.751 0.0082	-102.75 23.250 0.011 -0.001 0.733 0.736 0.0021	-102.75 23.250 0.013 -0.001 0.733 0.736 0.0021	-102.75 23.250 0.014 -0.001 0.733 0.736 0.0020	-102.75 23.250 0.016 -0.001 0.733 0.737 0.0020	-102.75 23.250 0.017 -0.001 0.734 0.737 0.0020	-102.75 23.250 0.019 -0.001 0.734 0.737 0.0020	-102.75 23.250 0.020 -0.001 0.734 0.738 0.0020	-102.75 23.250 0.022 -0.001 0.790 0.791 0.0021
-102.25 23.250 -22.439 -6.840 0.685 0.657 0.1144	-102.25 23.250 -21.768 -6.725 0.718 0.686 0.1312	-102.25 23.250 -21.096 -6.610 0.749 0.714 0.1513	-102.25 23.250 -20.425 -6.495 0.778 0.739 0.1736	-102.25 23.250 -19.754 -6.380 0.803 0.763 0.1969	-102.25 23.250 -19.082 -6.265 0.685 0.654 0.2554	-102.25 23.250 -18.411 -6.150 0.703 0.670 0.2783	-102.25 23.250 -21.076 -6.781 0.732 0.700 0.2865	-102.25 23.250 -23.742 -7.413 0.759 0.729 0.2938	-102.25 23.250 -26.407 -8.044 0.984 0.939 0.2629	-102.25 23.250 -29.072 -8.675 1.016 0.971 0.2694	-102.25 23.250 -30.108 -8.806 1.019 0.976 0.2700	-102.25 23.250 -31.143 -8.936 1.023 0.980 0.2706	-102.25 23.250 -32.179 -9.067 0.988 0.949 0.2775	-102.25 23.250 -33.215 -9.198 0.991 0.953 0.2781	-102.25 23.250 -34.064 -9.091 1.000 0.962 0.2797	-102.25 23.250 -34.913 -8.985 1.009 0.972 0.2813	-102.25 23.250 -35.763 -8.879 1.064 1.025 0.2755	-102.25 23.250 -36.612 -8.772 1.073 1.035 0.2770	-102.25 23.250 -35.439 -8.598 1.064 1.023 0.2755	-102.25 23.250 -34.266 -8.424 1.054 1.011 0.2739	-102.25 23.250 -33.093 -8.251 0.998 0.957 0.2796	-102.25 23.250 -31.919 -8.077 0.989 0.945 0.2779	-102.25 23.250 -24.042 -6.088 0.918 0.876 0.2365	-102.25 23.250 -16.117 -4.081 0.837 0.798 0.1904	-102.25 23.250 -8.175 -2.070 0.690 0.661 0.1543	-102.25 23.250 -0.174 -0.049 0.590 0.567 0.1060	-102.25 23.250 -5.826 -1.618 0.545 0.520 0.0612	-102.25 23.250 -11.493 -3.190 0.502 0.475 0.0290	-102.25 23.250 -17.170 -4.765 0.397 0.374 0.0171	-102.25 23.250 -17.170 -4.765 0.397 0.374 0.0171	-102.25 23.250 -16.628 -4.427 0.449 0.420 0.0463	-102.25 23.250 -10.406 -2.513 0.563 0.531 0.1214	-102.25 23.250 -4.183 -0.600 0.676 0.641 0.2006	-102.25 23.250 2.039 1.315 0.763 0.727 0.2774	-102.25 23.250 1.787 1.151 0.737 0.701 0.2536	-102.25 23.250 1.534 0.987 0.706 0.672 0.2269	-102.25 23.250 1.277 0.822 1.036 0.981 0.1218	-102.25 23.250 1.022 0.658 0.993 0.945 0.0950	-102.25 23.250 0.768 0.493 0.952 0.909 0.0698	-102.25 23.250 0.513 0.329 0.916 0.877 0.0483	-102.25 23.250 0.259 0.165 0.887 0.850 0.0320	-102.25 23.250 0.004 0.001 0.869 0.832 0.0212	-102.25 23.250 0.005 0.001 0.869 0.833 0.0212	-102.25 23.250 0.005 0.001 0.869 0.833 0.0211	-102.25 23.250 0.006 0.001 0.870 0.833 0.0211	-102.25 23.250 0.006 0.001 0.870 0.834 0.0211	-102.25 23.250 0.007 0.002 0.870 0.834 0.0210	-102.25 23.250 0.008 0.002 0.870 0.834 0.0210	-102.25 23.250 0.008 0.002 0.936 0.896 0.0208
-128.75 23.750 -29.752 26.487 0.764 0.737 -0.0347	-128.75 23.750 -29.872 26.635 0.747 0.719 -0.0396	-128.75 23.750 -29.992 26.784 0.730 0.701 -0.0446	-128.75 23.750 -30.111 26.933 0.712 0.683 -0.0498	-128.75 23.750 -30.230 27.082 0.694 0.664 -0.0551	-128.75 23.750 -30.354 27.251 0.555 0.536 -0.0610	-128.75 23.750 -30.473 27.398 0.538 0.518 -0.0658	-128.75 23.750 -30.600 27.053 0.553 0.535 -0.0609	-128.75 23.750 -30.730 26.706 0.568 0.550 -0.0564	-128.75 23.750 -30.832 26.345 0.737 0.705 -0.0500	-128.75 23.750 -30.958 25.999 0.754 0.722 -0.0447	-128.75 23.750 -30.887 25.993 0.756 0.725 -0.0441	-128.75 23.750 -30.816 25.988 0.758 0.727 -0.0434	-128.75 23.750 -30.749 25.983 0.730 0.702 -0.0428	-128.75 23.750 -30.678 25.978 0.732 0.704 -0.0421	-128.75 23.750 -30.599 25.981 0.737 0.709 -0.0410	-128.75 23.750 -30.520 25.983 0.742 0.714 -0.0399	-128.75 23.750 -30.437 25.985 0.783 0.751 -0.0386	-128.75 23.750 -30.358 25.988 0.787 0.756 -0.0375	-128.75 23.750 -30.386 26.004 0.782 0.750 -0.0390	-128.75 23.750 -30.413 26.020 0.776 0.744 -0.0405	-128.75 23.750 -30.444 26.038 0.734 0.706 -0.0419	-128.75 23.750 -30.471 26.054 0.728 0.700 -0.0434	-128.75 23.750 -30.484 26.065 0.723 0.694 -0.0449	-128.75 23.750 -30.497 26.076 0.717 0.689 -0.0465	-128.75 23.750 -30.515 26.089 0.659 0.635 -0.0487	-128.75 23.750 -30.528 26.101 0.654 0.630 -0.0502	-128.75 23.750 -31.141 26.089 0.584 0.556 -0.0345	-128.75 23.750 -31.756 26.080 0.505 0.476 -0.0231	-128.75 23.750 -32.375 26.072 0.372 0.346 -0.0143	-128.75 23.750 -32.375 26.072 0.372 0.346 -0.0143	-128.75 23.750 -32.229 26.061 0.369 0.342 -0.0150	-128.75 23.750 -31.464 26.056 0.442 0.418 -0.0243	-128.75 23.750 -30.697 26.053 0.522 0.498 -0.0373	-128.75 23.750 -29.926 26.049 0.585 0.566 -0.0553	-128.75 23.750 -29.924 26.038 0.588 0.568 -0.0492	-128.75 23.750 -29.922 26.026 0.591 0.570 -0.0431	-128.75 23.750 -29.920 26.013 0.924 0.870 -0.0370	-128.75 23.750 -29.918 26.002 0.928 0.872 -0.0316	-128.75 23.750 -29.917 25.990 0.931 0.875 -0.0261	-128.75 23.750 -29.915 25.979 0.935 0.877 -0.0205	-128.75 23.750 -29.913 25.968 0.938 0.879 -0.0149	-128.75 23.750 -29.911 25.957 0.942 0.881 -0.0092	-128.75 23.750 -29.918 25.978 0.948 0.888 -0.0109	-128.75 23.750 -29.924 25.999 0.954 0.895 -0.0127	-128.75 23.750 -29.930 26.020 0.960 0.903 -0.0145	-128.75 23.750 -29.936 26.041 0.966 0.910 -0.0163	-128.75 23.750 -29.942 26.062 0.972 0.917 -0.0182	-128.75 23.750 -29.948 26.083 0.977 0.925 -0.0201	-128.75 23.750 -29.954 26.105 1.036 0.979 -0.0227
-128.25 23.750 -29.664 26.494 0.628 0.616 -0.0313	-128.25 23.750 -29.787 26.678 0.616 0.603 -0.0363	-128.25 23.750 -29.908 26.861 0.604 0.591 -0.0413	-128.25 23.750 -30.029 27.045 0.591 0.578 -0.0463	-128.25 23.750 -30.150 27.229 0.578 0.565 -0.0512	-128.25 23.750 -30.277 27.435 0.459 0.450 -0.0557	-128.25 23.750 -30.397 27.617 0.448 0.438 -0.0604	-128.25 23.750 -30.530 27.209 0.458 0.450 -0.0554	-128.25 23.750 -30.666 26.798 0.469 0.460 -0.0506	-128.25 23.750 -30.772 26.372 0.614 0.600 -0.0459	-128.25 23.750 -30.903 25.962 0.626 0.612 -0.0408	-128.25 23.750 -30.830 25.950 0.627 0.614 -0.0402	-128.25 23.750 -30.757 25.938 0.629 0.615 -0.0397	-128.25 23.750 -30.688 25.926 0.604 0.592 -0.0389	-128.25 23.750 -30.615 25.914 0.606 0.594 -0.0384	-128.25 23.750 -30.534 25.914 0.609 0.597 -0.0373	-128.25 23.750 -30.453 25.914 0.612 0.600 -0.0362	-128.25 23.750 -30.368 25.913 0.647 0.633 -0.0353	-128.25 23.750 -30.286 25.913 0.650 0.637 -0.0342	-128.25 23.750 -30.314 25.924 0.646 0.633 -0.0356	-128.25 23.750 -30.341 25.935 0.642 0.628 -0.0370	-128.25 23.750 -30.372 25.947 0.607 0.595 -0.0381	-128.25 23.750 -30.399 25.958 0.603 0.591 -0.0395	-128.25 23.750 -30.412 25.969 0.599 0.587 -0.0410	-128.25 23.750 -30.424 25.980 0.595 0.583 -0.0424	-128.25 23.750 -30.442 25.992 0.545 0.535 -0.0436	-128.25 23.750 -30.454 26.003 0.541 0.531 -0.0451	-128.25 23.750 -31.067 25.987 0.488 0.476 -0.0349	-128.25 23.750 -31.682 25.973 0.427 0.413 -0.0247	-128.25 23.750 -32.300 25.960 0.317 0.301 -0.0134	-128.25 23.750 -32.300 25.960 0.317 0.301 -0.0134	-128.25 23.750 -32.151 25.957 0.314 0.298 -0.0136	-128.25 23.750 -31.382 25.966 0.373 0.361 -0.0270	-128.25 23.750 -30.610 25.976 0.435 0.425 -0.0376	-128.25 23.750 -29.835 25.986 0.484 0.475 -0.0493	-128.25 23.750 -29.833 25.975 0.485 0.476 -0.0445	-128.25 23.750 -29.831 25.964 0.486 0.477 -0.0396	-128.25 23.750 -29.829 25.951 0.776 0.751 -0.0344	-128.25 23.750 -29.827 25.941 0.776 0.752 -0.0299	-128.25 23.750 -29.825 25.930 0.777 0.753 -0.0254	-128.25 23.750 -29.823 25.920 0.778 0.754 -0.0209	-128.25 23.750 -29.822 25.909 0.779 0.754 -0.0163	-128.25 23.750 -29.820 25.899 0.779 0.755 -0.0118	-128.25 23.750 -29.826 25.917 0.784 0.761 -0.0135	-128.25 23.750 -29.832 25.934 0.788 0.767 -0.0152	-128.25 23.750 -29.838 25.952 0.793 0.773 -0.0169	-128.25 23.750 -29.844 25.970 0.797 0.778 -0.0187	-128.25 23.750 -29.850 25.988 0.802 0.784 -0.0205	-128.25 23.750 -29.856 26.006 0.806 0.790 -0.0223	-128.25 23.750 -29.862 26.023 0.857 0.838 -0.0240
-127.75 23.750 -29.583 26.539 0.605 0.594 -0.0107	-127.75 23.750 -29.710 26.756 0.595 0.582 -0.0149	-127.75 23.750 -29.835 26.974 0.585 0.570 -0.0191	-127.75 23.750 -29.961 27.191 0.574 0.557 -0.0233	-127.75 23.750 -30.085 27.409 0.563 0.544 -0.0275	-127.75 23.750 -30.217 27.650 0.443 0.433 -0.0312	-127.75 23.750 -30.341 27.866 0.434 0.421 -0.0355	-127.75 23.750 -30.485 27.387 0.443 0.432 -0.0310	-127.75 23.750 -30.631 26.906 0.451 0.442 -0.0265	-127.75 23.750 -30.746 26.409 0.597 0.577 -0.0225	-127.75 23.750 -30.888 25.929 0.607 0.590 -0.0181	-127.75 23.750 -30.811 25.909 0.609 0.591 -0.0176	-127.75 23.750 -30.733 25.890 0.610 0.593 -0.0172	-127.75 23.750 -30.661 25.871 0.585 0.570 -0.0167	-127.75 23.750 -30.584 25.851 0.586 0.572 -0.0162	-127.75 23.750 -30.498 25.848 0.589 0.575 -0.0154	-127.75 23.750 -30.412 25.844 0.592 0.579 -0.0145	-127.75 23.750 -30.322 25.841 0.627 0.611 -0.0137	-127.75 23.750 -30.236 25.837 0.629 0.614 -0.0129	-127.75 23.750 -30.264 25.843 0.626 0.610 -0.0139	-127.75 23.750 -30.291 25.849 0.622 0.606 -0.0150	-127.75 23.750 -30.322 25.855 0.587 0.573 -0.0160	-127.75 23.750 -30.350 25.861 0.584 0.569 -0.0170	-127.75 23.750 -30.361 25.872 0.580 0.565 -0.0183	-127.75 23.750 -30.372 25.882 0.577 0.561 -0.0195	-127.75 23.750 -30.389 25.894 0.527 0.515 -0.0206	-127.75 23.750 -30.400 25.904 0.524 0.511 -0.0218	-127.75 23.750 -31.012 25.880 0.475 0.457 -0.0163	-127.75 23.750 -31.626 25.857 0.419 0.394 -0.0098	-127.75 23.750 -32.244 25.835 0.313 0.284 -0.0037	-127.75 23.750 -32.244 25.835 0.313 0.284 -0.0037	-127.75 23.750 -32.085 25.838 0.310 0.281 -0.0041	-127.75 23.750 -31.307 25.864 0.365 0.345 -0.0120	-127.75 23.750 -30.527 25.890 0.424 0.409 -0.0191	-127.75 23.750 -29.743 25.917 0.467 0.457 -0.0253	-127.75 23.750 -29.741 25.907 0.468 0.459 -0.0221	-127.75 23.750 -29.739 25.897 0.469 0.460 -0.0189	-127.75 23.750 -29.737 25.886 0.762 0.722 -0.0147	-127.75 23.750 -29.735 25.877 0.763 0.724 -0.0117	-127.75 23.750 -29.733 25.867 0.764 0.726 -0.0087	-127.75 23.750 -29.731 25.858 0.765 0.728 -0.0057	-127.75 23.750 -29.730 25.848 0.767 0.730 -0.0027	-127.75 23.750 -29.728 25.839 0.768 0.732 0.0003	-127.75 23.750 -29.734 25.852 0.771 0.737 -0.0011	-127.75 23.750 -29.739 25.865 0.775 0.742 -0.0025	-127.75 23.750 -29.745 25.879 0.779 0.747 -0.0040	-127.75 23.750 -29.751 25.892 0.783 0.751 -0.0054	-127.75 23.750 -29.756 25.906 0.786 0.756 -0.0069	-127.75 23.750 -29.762 25.919 0.790 0.761 -0.0084	-127.75 23.750 -29.768 25.932 0.840 0.805 -0.0096
-127.25 23.750 -29.512 26.606 0.595 0.589 -0.0012	-127.25 23.750 -29.644 26.856 0.585 0.577 -0.0043	-127.25 23.750 -29.776 27.106 0.575 0.564 -0.0073	-127.25 23.750 -29.907 27.357 0.565 0.551 -0.0104	-127.25 23.750 -30.037 27.608 0.554 0.538 -0.0134	-127.25 23.750 -30.175 27.884 0.436 0.427 -0.0163	-127.25 23.750 -30.305 28.132 0.426 0.415 -0.0194	-127.25 23.750 -30.465 27.583 0.435 0.426 -0.0160	-127.25 23.750 -30.628 27.032 0.443 0.437 -0.0125	-127.25 23.750 -30.760 26.464 0.588 0.571 -0.0093	-127.25 23.750 -30.918 25.914 0.598 0.584 -0.0059	-127.25 23.750 -30.834 25.884 0.599 0.585 -0.0056	-127.25 23.750 -30.750 25.854 0.600 0.587 -0.0053	-127.25 23.750 -30.671 25.825 0.575 0.565 -0.0049	-127.25 23.750 -30.587 25.795 0.577 0.566 -0.0046	-127.25 23.750 -30.494 25.787 0.579 0.570 -0.0041	-127.25 23.750 -30.401 25.778 0.582 0.573 -0.0035	-127.25 23.750 -30.303 25.769 0.617 0.605 -0.0030	-127.25 23.750 -30.210 25.761 0.620 0.609 -0.0024	-127.25 23.750 -30.237 25.761 0.616 0.604 -0.0031	-127.25 23.750 -30.264 25.761 0.613 0.600 -0.0038	-127.25 23.750 -30.295 25.761 0.578 0.568 -0.0045	-127.25 23.750 -30.323 25.760 0.574 0.563 -0.0052	-127.25 23.750 -30.331 25.770 0.571 0.559 -0.0060	-127.25 23.750 -30.340 25.780 0.568 0.555 -0.0068	-127.25 23.750 -30.355 25.791 0.518 0.509 -0.0077	-127.25 23.750 -30.364 25.801 0.515 0.505 -0.0085	-127.25 23.750 -30.973 25.764 0.468 0.452 -0.0063	-127.25 23.750 -31.586 25.727 0.414 0.390 -0.0037	-127.25 23.750 -32.202 25.691 0.310 0.283 -0.0012	-127.25 23.750 -32.202 25.691 0.310 0.283 -0.0012	-127.25 23.750 -32.028 25.701 0.307 0.279 -0.0014	-127.25 23.750 -31.237 25.747 0.360 0.342 -0.0052	-127.25 23.750 -30.445 25.794 0.417 0.404 -0.0084	-127.25 23.750 -29.648 25.841 0.459 0.451 -0.0112	-127.25 23.750 -29.647 25.833 0.460 0.454 -0.0095	-127.25 23.750 -29.645 25.825 0.462 0.456 -0.0078	-127.25 23.750 -29.643 25.816 0.754 0.716 -0.0056	-127.25 23.750 -29.642 25.808 0.756 0.719 -0.0041	-127.25 23.750 -29.640 25.800 0.758 0.722 -0.0026	-127.25 23.750 -29.639 25.792 0.759 0.725 -0.0010	-127.25 23.750 -29.637 25.785 0.761 0.728 0.0005	-127.25 23.750 -29.636 25.777 0.763 0.731 0.0021	-127.25 23.750 -29.641 25.785 0.766 0.734 0.0013	-127.25 23.750 -29.646 25.794 0.769 0.737 0.0004	-127.25 23.750 -29.651 25.802 0.772 0.740 -0.0004	-127.25 23.750 -29.656 25.811 0.774 0.743 -0.0013	-127.25 23.750 -29.661 25.819 0.777 0.746 -0.0021	-127.25 23.750 -29.666 25.828 0.780 0.749 -0.0030	-127.25 23.750 -29.671 25.836 0.828 0.791 -0.0037
-126.75 23.750 -29.452 26.678 0.590 0.587 0.0028	-126.75 23.750 -29.592 26.960 0.580 0.575 0.0007	-126.75 23.750 -29.731 27.242 0.570 0.562 -0.0013	-126.75 23.750 -29.869 27.525 0.559 0.549 -0.0034	-126.75 23.750 -30.007 27.808 0.548 0.535 -0.0054	-126.75 23.750 -30.153 28.119 0.431 0.425 -0.0074	-126.75 23.750 -30.290 28.399 0.421 0.413 -0.0095	-126.75 23.750 -30.476 27.790 0.430 0.424 -0.0072	-126.75 23.750 -30.664 27.179 0.438 0.435 -0.0048	-126.75 23.750 -30.819 26.547 0.582 0.569 -0.0025	-126.75 23.750 -31.002 25.936 0.591 0.581 -0.0002	-126.75 23.750 -30.908 25.891 0.593 0.583 0.0001	-126.75 23.750 -30.815 25.846 0.594 0.585 0.0003	-126.75 23.750 -30.726 25.801 0.570 0.563 0.0006	-126.75 23.750 -30.632 25.756 0.571 0.564 0.0008	-126.75 23.750 -30.529 25.739 0.574 0.568 0.0011	-126.75 23.750 -30.425 25.722 0.577 0.571 0.0015	-126.75 23.750 -30.315 25.705 0.611 0.603 0.0018	-126.75 23.750 -30.211 25.688 0.614 0.607 0.0022	-126.75 23.750 -30.237 25.679 0.610 0.602 0.0018	-126.75 23.750 -30.264 25.671 0.607 0.598 0.0014	-126.75 23.750 -30.295 25.662 0.572 0.565 0.0010	-126.75 23.750 -30.321 25.654 0.569 0.561 0.0006	-126.75 23.750 -30.327 25.663 0.565 0.557 0.0000	-126.75 23.750 -30.332 25.673 0.562 0.553 -0.0005	-126.75 23.750 -30.344 25.682 0.513 0.507 -0.0010	-126.75 23.750 -30.349 25.692 0.510 0.503 -0.0015	-126.75 23.750 -30.953 25.636 0.463 0.450 -0.0011	-126.75 23.750 -31.560 25.581 0.410 0.389 -0.0006	-126.75 23.750 -32.171 25.526 0.308 0.282 -0.0002	-126.75 23.750 -32.171 25.526 0.308 0.282 -0.0002	-126.75 23.750 -31.977 25.542 0.306 0.278 -0.0004	-126.75 23.750 -31.171 25.614 0.357 0.340 -0.0015	-126.75 23.750 -30.362 25.686 0.412 0.402 -0.0025	-126.75 23.750 -29.550 25.759 0.454 0.449 -0.0033	-126.75 23.750 -29.549 25.753 0.456 0.452 -0.0026	-126.75 23.750 -29.548 25.747 0.458 0.454 -0.0019	-126.75 23.750 -29.547 25.741 0.749 0.714 -0.0010	-126.75 23.750 -29.546 25.735 0.751 0.717 -0.0003	-126.75 23.750 -29.545 25.730 0.754 0.721 0.0003	-126.75 23.750 -29.545 25.724 0.756 0.724 0.0010	-126.75 23.750 -29.544 25.718 0.759 0.727 0.0017	-126.75 23.750 -29.543 25.713 0.761 0.730 0.0024	-126.75 23.750 -29.547 25.717 0.763 0.732 0.0020	-126.75 23.750 -29.551 25.722 0.765 0.734 0.0017	-126.75 23.750 -29.555 25.726 0.767 0.736 0.0014	-126.75 23.750 -29.560 25.731 0.769 0.737 0.0010	-126.75 23.750 -29.564 25.736 0.771 0.739 0.0007	-126.75 23.750 -29.568 25.740 0.773 0.741 0.0004	-126.75 23.750 -29.572 25.744 0.821 0.782 0.0000
-126.25 23.750 -29.402 26.740 0.587 0.586 0.0041	-126.25 23.750 -29.551 27.053 0.577 0.574 0.0028	-126.25 23.750 -29.699 27.366 0.567 0.561 0.0015	-126.25 23.750 -29.847 27.680 0.556 0.547 0.0002	-126.25 23.750 -29.994 27.995 0.545 0.534 -0.0011	-126.25 23.750 -30.149 28.340 0.428 0.424 -0.0024	-126.25 23.750 -30.296 28.651 0.418 0.411 -0.0037	-126.25 23.750 -30.519 28.002 0.426 0.423 -0.0023	-126.25 23.750 -30.745 27.351 0.435 0.434 -0.0008	-126.25 23.750 -30.934 26.675 0.577 0.567 0.0007	-126.25 23.750 -31.154 26.024 0.587 0.580 0.0021	-126.25 23.750 -31.046 25.954 0.589 0.582 0.0024	-126.25 23.750 -30.939 25.885 0.590 0.584 0.0026	-126.25 23.750 -30.837 25.816 0.566 0.562 0.0028	-126.25 23.750 -30.729 25.747 0.567 0.563 0.0030	-126.25 23.750 -30.610 25.716 0.570 0.567 0.0032	-126.25 23.750 -30.491 25.685 0.573 0.570 0.0034	-126.25 23.750 -30.366 25.654 0.608 0.602 0.0036	-126.25 23.750 -30.246 25.623 0.611 0.606 0.0038	-126.25 23.750 -30.271 25.603 0.607 0.601 0.0036	-126.25 23.750 -30.295 25.582 0.603 0.597 0.0034	-126.25 23.750 -30.324 25.561 0.569 0.565 0.0032	-126.25 23.750 -30.348 25.540 0.565 0.560 0.0030	-126.25 23.750 -30.349 25.549 0.562 0.556 0.0027	-126.25 23.750 -30.350 25.559 0.558 0.552 0.0024	-126.25 23.750 -30.357 25.567 0.509 0.506 0.0021	-126.25 23.750 -30.357 25.577 0.506 0.502 0.0017	-126.25 23.750 -30.951 25.498 0.460 0.449 0.0013	-126.25 23.750 -31.549 25.420 0.408 0.388 0.0008	-126.25 23.750 -32.151 25.341 0.307 0.282 0.0002	-126.25 23.750 -32.151 25.341 0.307 0.282 0.0002	-126.25 23.750 -31.929 25.364 0.305 0.278 0.0001	-126.25 23.750 -31.105 25.466 0.354 0.339 0.0003	-126.25 23.750 -30.278 25.567 0.409 0.401 0.0005	-126.25 23.750 -29.448 25.670 0.450 0.448 0.0006	-126.25 23.750 -29.448 25.667 0.453 0.450 0.0008	-126.25 23.750 -29.447 25.664 0.455 0.453 0.0011	-126.25 23.750 -29.448 25.661 0.746 0.713 0.0012	-126.25 23.750 -29.448 25.658 0.749 0.716 0.0014	-126.25 23.750 -29.448 25.655 0.752 0.720 0.0017	-126.25 23.750 -29.448 25.652 0.755 0.723 0.0019	-126.25 23.750 -29.448 25.649 0.758 0.727 0.0021	-126.25 23.750 -29.448 25.647 0.761 0.730 0.0023	-126.25 23.750 -29.452 25.649 0.762 0.732 0.0023	-126.25 23.750 -29.456 25.651 0.764 0.733 0.0022	-126.25 23.750 -29.459 25.654 0.765 0.734 0.0021	-126.25 23.750 -29.463 25.656 0.767 0.736 0.0020	-126.25 23.750 -29.467 25.658 0.768 0.737 0.0019	-126.25 23.750 -29.470 25.660 0.770 0.739 0.0019	-126.25 23.750 -29.474 25.662 0.817 0.780 0.0017
-125.75 23.750 -29.358 26.781 0.585 0.586 0.0044	-125.75 23.750 -29.518 27.124 0.575 0.574 0.0036	-125.75 23.750 -29.678 27.467 0.564 0.560 0.0028	-125.75 23.750 -29.836 27.811 0.553 0.547 0.0020	-125.75 23.750 -29.994 28.155 0.542 0.533 0.0011	-125.75 23.750 -30.161 28.533 0.425 0.423 0.0003	-125.75 23.750 -30.319 28.873 0.415 0.410 -0.0006	-125.75 23.750 -30.597 28.218 0.424 0.422 0.0002	-125.75 23.750 -30.879 27.561 0.432 0.433 0.0010	-125.75 23.750 -31.119 26.874 0.574 0.566 0.0019	-125.75 23.750 -31.394 26.216 0.584 0.579 0.0027	-125.75 23.750 -31.266 26.109 0.586 0.581 0.0029	-125.75 23.750 -31.138 26.001 0.588 0.583 0.0032	-125.75 23.750 -31.017 25.896 0.563 0.561 0.0034	-125.75 23.750 -30.889 25.788 0.565 0.563 0.0037	-125.75 23.750 -30.750 25.736 0.568 0.566 0.0038	-125.75 23.750 -30.610 25.683 0.571 0.570 0.0040	-125.75 23.750 -30.464 25.629 0.605 0.602 0.0042	-125.75 23.750 -30.324 25.577 0.608 0.605 0.0043	-125.75 23.750 -30.344 25.538 0.605 0.601 0.0042	-125.75 23.750 -30.363 25.499 0.601 0.597 0.0041	-125.75 23.750 -30.389 25.459 0.567 0.564 0.0040	-125.75 23.750 -30.408 25.420 0.563 0.560 0.0039	-125.75 23.750 -30.402 25.429 0.559 0.555 0.0037	-125.75 23.750 -30.396 25.438 0.556 0.551 0.0036	-125.75 23.750 -30.398 25.446 0.507 0.505 0.0034	-125.75 23.750 -30.391 25.455 0.504 0.501 0.0032	-125.75 23.750 -30.969 25.350 0.458 0.449 0.0024	-125.75 23.750 -31.552 25.245 0.406 0.387 0.0014	-125.75 23.750 -32.140 25.140 0.307 0.281 0.0004	-125.75 23.750 -32.140 25.140 0.307 0.281 0.0004	-125.75 23.750 -31.883 25.170 0.304 0.278 0.0003	-125.75 23.750 -31.038 25.304 0.353 0.339 0.0012	-125.75 23.750 -30.191 25.439 0.407 0.400 0.0019	-125.75 23.750 -29.339 25.574 0.448 0.447 0.0025	-125.75 23.750 -29.340 25.575 0.451 0.450 0.0025	-125.75 23.750 -29.342 25.576 0.453 0.453 0.0025	-125.75 23.750 -29.344 25.576 0.744 0.712 0.0023	-125.75 23.750 -29.346 25.577 0.747 0.716 0.0023	-125.75 23.750 -29.347 25.577 0.750 0.719 0.0023	-125.75 23.750 -29.349 25.578 0.754 0.723 0.0023	-125.75 23.750 -29.350 25.578 0.757 0.726 0.0023	-125.75 23.750 -29.352 25.579 0.760 0.730 0.0023	-125.75 23.750 -29.355 25.580 0.762 0.731 0.0023	-125.75 23.750 -29.359 25.581 0.763 0.733 0.0023	-125.75 23.750 -29.362 25.582 0.764 0.734 0.0023	-125.75 23.750 -29.366 25.583 0.766 0.735 0.0023	-125.75 23.750 -29.369 25.584 0.767 0.737 0.0023	-125.75 23.750 -29.373 25.585 0.768 0.738 0.0023	-125.75 23.750 -29.376 25.586 0.815 0.779 0.0022
-125.25 23.750 -29.318 26.800 0.584 0.586 0.0045	-125.25 23.750 -29.490 27.169 0.574 0.573 0.0040	-125.25 23.750 -29.662 27.539 0.563 0.560 0.0034	-125.25 23.750 -29.832 27.910 0.552 0.546 0.0029	-125.25 23.750 -30.003 28.281 0.540 0.532 0.0024	-125.25 23.750 -30.183 28.688 0.424 0.422 0.0018	-125.25 23.750 -30.353 29.055 0.413 0.410 0.0013	-125.25 23.750 -30.713 28.445 0.422 0.421 0.0015	-125.25 23.750 -31.077 27.834 0.430 0.432 0.0017	-125.25 23.750 -31.395 27.184 0.572 0.566 0.0020	-125.25 23.750 -31.751 26.570 0.582 0.579 0.0022	-125.25 23.750 -31.595 26.405 0.584 0.580 0.0026	-125.25 23.750 -31.438 26.240 0.586 0.582 0.0030	-125.25 23.750 -31.290 26.078 0.561 0.560 0.0033	-125.25 23.750 -31.133 25.912 0.563 0.562 0.0037	-125.25 23.750 -30.966 25.825 0.566 0.566 0.0039	-125.25 23.750 -30.799 25.739 0.569 0.569 0.0040	-125.25 23.750 -30.623 25.651 0.604 0.601 0.0042	-125.25 23.750 -30.456 25.564 0.607 0.605 0.0043	-125.25 23.750 -30.467 25.497 0.603 0.601 0.0043	-125.25 23.750 -30.478 25.429 0.600 0.596 0.0043	-125.25 23.750 -30.496 25.362 0.565 0.564 0.0042	-125.25 23.750 -30.507 25.295 0.562 0.559 0.0042	-125.25 23.750 -30.492 25.303 0.558 0.555 0.0041	-125.25 23.750 -30.477 25.312 0.555 0.551 0.0040	-125.25 23.750 -30.470 25.319 0.505 0.505 0.0038	-125.25 23.750 -30.455 25.328 0.502 0.501 0.0037	-125.25 23.750 -31.009 25.195 0.457 0.448 0.0028	-125.25 23.750 -31.570 25.061 0.405 0.387 0.0016	-125.25 23.750 -32.136 24.926 0.306 0.281 0.0005	-125.25 23.750 -32.136 24.926 0.306 0.281 0.0005	-125.25 23.750 -31.836 24.962 0.304 0.278 0.0004	-125.25 23.750 -30.968 25.132 0.352 0.338 0.0015	-125.25 23.750 -30.098 25.303 0.406 0.400 0.0026	-125.25 23.750 -29.223 25.474 0.447 0.447 0.0034	-125.25 23.750 -29.226 25.478 0.449 0.450 0.0033	-125.25 23.750 -29.229 25.482 0.452 0.452 0.0031	-125.25 23.750 -29.235 25.487 0.742 0.712 0.0027	-125.25 23.750 -29.239 25.492 0.746 0.716 0.0026	-125.25 23.750 -29.242 25.496 0.750 0.719 0.0025	-125.25 23.750 -29.246 25.501 0.753 0.723 0.0024	-125.25 23.750 -29.249 25.505 0.757 0.726 0.0023	-125.25 23.750 -29.253 25.509 0.760 0.730 0.0022	-125.25 23.750 -29.256 25.510 0.762 0.731 0.0023	-125.25 23.750 -29.260 25.510 0.763 0.733 0.0023	-125.25 23.750 -29.264 25.511 0.764 0.734 0.0023	-125.25 23.750 -29.267 25.511 0.765 0.735 0.0023	-125.25 23.750 -29.271 25.512 0.766 0.737 0.0023	-125.25 23.750 -29.274 25.513 0.768 0.738 0.0023	-125.25 23.750 -29.278 25.513 0.815 0.779 0.0023
-124.75 23.750 -29.277 26.794 0.584 0.586 0.0044	-124.75 23.750 -29.462 27.187 0.573 0.573 0.0041	-124.75 23.750 -29.647 27.580 0.562 0.560 0.0037	-124.75 23.750 -29.831 27.974 0.551 0.546 0.0034	-124.75 23.750 -30.014 28.368 0.539 0.532 0.0030	-124.75 23.750 -30.208 28.800 0.422 0.422 0.0026	-124.75 23.750 -30.391 29.190 0.412 0.409 0.0023	-124.75 23.750 -30.871 28.698 0.421 0.421 0.0019	-124.75 23.750 -31.356 28.207 0.429 0.431 0.0016	-124.75 23.750 -31.793 27.662 0.570 0.564 0.0014	-124.75 23.750 -32.270 27.166 0.580 0.577 0.0011	-124.75 23.750 -32.072 26.915 0.582 0.579 0.0017	-124.75 23.750 -31.874 26.664 0.584 0.581 0.0022	-124.75 23.750 -31.686 26.417 0.560 0.560 0.0028	-124.75 23.750 -31.488 26.165 0.562 0.562 0.0034	-124.75 23.750 -31.284 26.027 0.565 0.565 0.0036	-124.75 23.750 -31.079 25.888 0.568 0.569 0.0038	-124.75 23.750 -30.864 25.747 0.603 0.601 0.0040	-124.75 23.750 -30.660 25.609 0.606 0.605 0.0042	-124.75 23.750 -30.656 25.498 0.602 0.601 0.0042	-124.75 23.750 -30.653 25.387 0.599 0.596 0.0042	-124.75 23.750 -30.657 25.276 0.564 0.564 0.0042	-124.75 23.750 -30.653 25.165 0.561 0.559 0.0042	-124.75 23.750 -30.625 25.173 0.557 0.555 0.0042	-124.75 23.750 -30.598 25.181 0.553 0.551 0.0041	-124.75 23.750 -30.580 25.188 0.504 0.505 0.0040	-124.75 23.750 -30.552 25.196 0.501 0.501 0.0039	-124.75 23.750 -31.075 25.033 0.456 0.448 0.0029	-124.75 23.750 -31.605 24.869 0.405 0.387 0.0017	-124.75 23.750 -32.141 24.705 0.306 0.281 0.0005	-124.75 23.750 -32.141 24.705 0.306 0.281 0.0005	-124.75 23.750 -31.787 24.747 0.303 0.278 0.0005	-124.75 23.750 -30.894 24.954 0.351 0.338 0.0017	-124.75 23.750 -29.998 25.160 0.405 0.400 0.0029	-124.75 23.750 -29.098 25.367 0.445 0.447 0.0038	-124.75 23.750 -29.104 25.376 0.448 0.449 0.0036	-124.75 23.750 -29.109 25.385 0.451 0.452 0.0034	-124.75 23.750 -29.119 25.395 0.742 0.712 0.0029	-124.75 23.750 -29.125 25.403 0.745 0.716 0.0028	-124.75 23.750 -29.131 25.412 0.749 0.719 0.0027	-124.75 23.750 -29.137 25.421 0.753 0.723 0.0025	-124.75 23.750 -29.143 25.430 0.757 0.726 0.0024	-124.75 23.750 -29.149 25.438 0.760 0.730 0.0022	-124.75 23.750 -29.153 25.439 0.761 0.731 0.0022	-124.75 23.750 -29.157 25.439 0.763 0.733 0.0022	-124.75 23.750 -29.162 25.439 0.764 0.734 0.0023	-124.75 23.750 -29.166 25.439 0.765 0.735 0.0023	-124.75 23.750 -29.170 25.439 0.766 0.737 0.0023	-124.75 23.750 -29.174 25.440 0.767 0.738 0.0023	-124.75 23.750 -29.179 25.440 0.814 0.779 0.0022
-124.25 23.750 -29.234 26.768 0.583 0.586 0.0044	-124.25 23.750 -29.432 27.179 0.573 0.573 0.0041	-124.25 23.750 -29.630 27.591 0.562 0.560 0.0039	-124.25 23.750 -29.827 28.004 0.550 0.546 0.0036	-124.25 23.750 -30.024 28.417 0.538 0.532 0.0033	-124.25 23.750 -30.232 28.870 0.422 0.422 0.0031	-124.25 23.750 -30.428 29.278 0.411 0.409 0.0028	-124.25 23.750 -31.080 29.010 0.419 0.420 0.0020	-124.25 23.750 -31.735 28.745 0.427 0.430 0.0011	-124.25 23.750 -32.352 28.406 0.567 0.562 0.0004	-124.25 23.750 -33.001 28.132 0.577 0.574 -0.0004	-124.25 23.750 -32.747 27.753 0.579 0.577 0.0004	-124.25 23.750 -32.492 27.373 0.581 0.579 0.0011	-124.25 23.750 -32.248 27.000 0.558 0.559 0.0019	-124.25 23.750 -31.995 26.617 0.560 0.561 0.0027	-124.25 23.750 -31.740 26.402 0.563 0.565 0.0030	-124.25 23.750 -31.485 26.186 0.567 0.569 0.0034	-124.25 23.750 -31.218 25.966 0.602 0.601 0.0037	-124.25 23.750 -30.962 25.751 0.605 0.605 0.0040	-124.25 23.750 -30.933 25.572 0.602 0.600 0.0040	-124.25 23.750 -30.904 25.393 0.598 0.596 0.0041	-124.25 23.750 -30.885 25.214 0.564 0.563 0.0041	-124.25 23.750 -30.856 25.035 0.560 0.559 0.0042	-124.25 23.750 -30.811 25.042 0.556 0.555 0.0041	-124.25 23.750 -30.767 25.049 0.553 0.551 0.0041	-124.25 23.750 -30.734 25.054 0.504 0.505 0.0040	-124.25 23.750 -30.689 25.062 0.500 0.501 0.0040	-124.25 23.750 -31.169 24.869 0.455 0.448 0.0029	-124.25 23.750 -31.658 24.675 0.404 0.387 0.0017	-124.25 23.750 -32.155 24.480 0.306 0.281 0.0005	-124.25 23.750 -32.155 24.480 0.306 0.281 0.0005	-124.25 23.750 -31.734 24.528 0.303 0.278 0.0005	-124.25 23.750 -30.814 24.770 0.351 0.338 0.0017	-124.25 23.750 -29.891 25.013 0.404 0.400 0.0029	-124.25 23.750 -28.963 25.256 0.445 0.447 0.0039	-124.25 23.750 -28.971 25.269 0.448 0.449 0.0037	-124.25 23.750 -28.980 25.283 0.451 0.452 0.0035	-124.25 23.750 -28.993 25.298 0.741 0.712 0.0030	-124.25 23.750 -29.002 25.312 0.745 0.716 0.0028	-124.25 23.750 -29.011 25.325 0.749 0.719 0.0027	-124.25 23.750 -29.020 25.339 0.753 0.723 0.0025	-124.25 23.750 -29.029 25.352 0.756 0.726 0.0024	-124.25 23.750 -29.038 25.366 0.760 0.730 0.0022	-124.25 23.750 -29.044 25.366 0.761 0.731 0.0022	-124.25 23.750 -29.049 25.366 0.763 0.733 0.0022	-124.25 23.750 -29.055 25.366 0.764 0.734 0.0022	-124.25 23.750 -29.060 25.366 0.765 0.735 0.0023	-124.25 23.750 -29.066 25.366 0.766 0.737 0.0023	-124.25 23.750 -29.071 25.366 0.767 0.738 0.0023	-124.25 23.750 -29.077 25.366 0.814 0.779 0.0022
-123.75 23.750 -29.188 26.724 0.583 0.586 0.0043	-123.75 23.750 -29.399 27.150 0.572 0.573 0.0041	-123.75 23.750 -29.609 27.576 0.561 0.560 0.0040	-123.75 23.750 -29.819 28.004 0.550 0.546 0.0038	-123.75 23.750 -30.028 28.431 0.538 0.532 0.0036	-123.75 23.750 -30.251 28.899 0.421 0.422 0.0034	-123.75 23.750 -30.459 29.322 0.410 0.409 0.0032	-123.75 23.750 -31.346 29.427 0.418 0.418 0.0020	-123.75 23.750 -32.231 29.531 0.425 0.427 0.0008	-123.75 23.750 -33.121 29.601 0.563 0.556 -0.0002	-123.75 23.750 -34.011 29.706 0.571 0.566 -0.0014	-123.75 23.750 -33.681 29.117 0.574 0.570 -0.0006	-123.75 23.750 -33.353 28.529 0.577 0.574 0.0002	-123.75 23.750 -33.034 27.949 0.555 0.555 0.0010	-123.75 23.750 -32.713 27.364 0.558 0.559 0.0018	-123.75 23.750 -32.388 27.038 0.561 0.563 0.0023	-123.75 23.750 -32.064 26.711 0.565 0.568 0.0028	-123.75 23.750 -31.726 26.377 0.600 0.600 0.0032	-123.75 23.750 -31.401 26.050 0.604 0.604 0.0037	-123.75 23.750 -31.330 25.764 0.601 0.600 0.0038	-123.75 23.750 -31.259 25.480 0.597 0.596 0.0039	-123.75 23.750 -31.200 25.196 0.563 0.563 0.0040	-123.75 23.750 -31.128 24.911 0.560 0.559 0.0041	-123.75 23.750 -31.061 24.916 0.556 0.555 0.0040	-123.75 23.750 -30.994 24.921 0.552 0.551 0.0040	-123.75 23.750 -30.941 24.923 0.503 0.505 0.0039	-123.75 23.750 -30.874 24.928 0.500 0.501 0.0039	-123.75 23.750 -31.299 24.706 0.455 0.448 0.0029	-123.75 23.750 -31.735 24.482 0.404 0.387 0.0016	-123.75 23.750 -32.179 24.258 0.306 0.281 0.0005	-123.75 23.750 -32.179 24.258 0.306 0.281 0.0005	-123.75 23.750 -31.678 24.310 0.303 0.278 0.0005	-123.75 23.750 -30.727 24.586 0.350 0.338 0.0017	-123.75 23.750 -29.774 24.862 0.404 0.400 0.0029	-123.75 23.750 -28.815 25.139 0.444 0.446 0.0039	-123.75 23.750 -28.826 25.158 0.447 0.449 0.0037	-123.75 23.750 -28.837 25.177 0.450 0.452 0.0035	-123.75 23.750 -28.856 25.199 0.740 0.712 0.0030	-123.75 23.750 -28.869 25.217 0.744 0.715 0.0028	-123.75 23.750 -28.881 25.236 0.748 0.719 0.0027	-123.75 23.750 -28.893 25.255 0.752 0.723 0.0025	-123.75 23.750 -28.906 25.274 0.756 0.726 0.0024	-123.75 23.750 -28.918 25.293 0.760 0.730 0.0022	-123.75 23.750 -28.925 25.292 0.761 0.731 0.0022	-123.75 23.750 -28.933 25.292 0.763 0.733 0.0022	-123.75 23.750 -28.941 25.292 0.764 0.734 0.0022	-123.75 23.750 -28.948 25.292 0.765 0.735 0.0023	-123.75 23.750 -28.956 25.291 0.766 0.737 0.0023	-123.75 23.750 -28.963 25.291 0.767 0.738 0.0023	-123.75 23.750 -28.971 25.291 0.814 0.779 0.0022
-123.25 23.750 -29.139 26.664 0.583 0.586 0.0043	-123.25 23.750 -29.361 27.101 0.572 0.573 0.0042	-123.25 23.750 -29.583 27.538 0.561 0.560 0.0040	-123.25 23.750 -29.804 27.976 0.549 0.546 0.0038	-123.25 23.750 -30.025 28.414 0.537 0.532 0.0036	-123.25 23.750 -30.260 28.894 0.421 0.422 0.0035	-123.25 23.750 -30.480 29.328 0.410 0.409 0.0033	-123.25 23.750 -31.641 29.873 0.416 0.416 0.0026	-123.25 23.750 -32.794 30.410 0.422 0.422 0.0019	-123.25 23.750 -34.027 31.007 0.558 0.547 0.0013	-123.25 23.750 -35.204 31.569 0.565 0.555 0.0006	-123.25 23.750 -34.820 30.803 0.569 0.561 0.0007	-123.25 23.750 -34.441 30.043 0.572 0.567 0.0008	-123.25 23.750 -34.066 29.297 0.550 0.550 0.0009	-123.25 23.750 -33.702 28.559 0.554 0.555 0.0010	-123.25 23.750 -33.287 28.073 0.558 0.560 0.0016	-123.25 23.750 -32.872 27.585 0.563 0.565 0.0022	-123.25 23.750 -32.445 27.085 0.598 0.598 0.0028	-123.25 23.750 -32.031 26.598 0.602 0.603 0.0033	-123.25 23.750 -31.892 26.148 0.599 0.599 0.0035	-123.25 23.750 -31.753 25.699 0.596 0.595 0.0037	-123.25 23.750 -31.628 25.252 0.562 0.563 0.0038	-123.25 23.750 -31.489 24.803 0.559 0.559 0.0040	-123.25 23.750 -31.391 24.802 0.555 0.555 0.0039	-123.25 23.750 -31.295 24.802 0.552 0.551 0.0039	-123.25 23.750 -31.214 24.799 0.503 0.504 0.0039	-123.25 23.750 -31.116 24.799 0.499 0.500 0.0038	-123.25 23.750 -31.471 24.548 0.454 0.448 0.0028	-123.25 23.750 -31.839 24.296 0.404 0.387 0.0016	-123.25 23.750 -32.217 24.042 0.305 0.281 0.0005	-123.25 23.750 -32.217 24.042 0.305 0.281 0.0005	-123.25 23.750 -31.617 24.096 0.303 0.278 0.0005	-123.25 23.750 -30.632 24.403 0.350 0.338 0.0018	-123.25 23.750 -29.645 24.710 0.404 0.399 0.0029	-123.25 23.750 -28.651 25.017 0.444 0.446 0.0039	-123.25 23.750 -28.665 25.042 0.447 0.449 0.0037	-123.25 23.750 -28.679 25.067 0.450 0.452 0.0035	-123.25 23.750 -28.704 25.095 0.740 0.712 0.0030	-123.25 23.750 -28.720 25.120 0.744 0.715 0.0029	-123.25 23.750 -28.736 25.144 0.748 0.719 0.0027	-123.25 23.750 -28.751 25.169 0.752 0.723 0.0025	-123.25 23.750 -28.767 25.194 0.756 0.726 0.0024	-123.25 23.750 -28.783 25.218 0.760 0.730 0.0022	-123.25 23.750 -28.793 25.218 0.761 0.731 0.0022	-123.25 23.750 -28.804 25.217 0.763 0.733 0.0022	-123.25 23.750 -28.815 25.217 0.764 0.734 0.0022	-123.25 23.750 -28.826 25.216 0.765 0.735 0.0022	-123.25 23.750 -28.837 25.216 0.766 0.737 0.0023	-123.25 23.750 -28.848 25.215 0.767 0.738 0.0023	-123.25 23.750 -28.859 25.215 0.814 0.779 0.0022
-122.75 23.750 -29.087 26.589 0.583 0.586 0.0043	-122.75 23.750 -29.320 27.034 0.572 0.573 0.0042	-122.75 23.750 -29.552 27.479 0.561 0.560 0.0040	-122.75 23.750 -29.783 27.925 0.549 0.546 0.0039	-122.75 23.750 -30.014 28.372 0.537 0.532 0.0037	-122.75 23.750 -30.261 28.860 0.420 0.422 0.0036	-122.75 23.750 -30.490 29.301 0.410 0.409 0.0034	-122.75 23.750 -31.876 30.151 0.415 0.415 0.0032	-122.75 23.750 -33.252 30.993 0.420 0.421 0.0030	-122.75 23.750 -34.726 31.889 0.556 0.545 0.0028	-122.75 23.750 -36.132 32.756 0.562 0.551 0.0027	-122.75 23.750 -35.852 32.177 0.564 0.555 0.0025	-122.75 23.750 -35.576 31.603 0.567 0.559 0.0023	-122.75 23.750 -35.289 31.027 0.544 0.540 0.0021	-122.75 23.750 -35.023 30.465 0.547 0.543 0.0019	-122.75 23.750 -34.493 29.728 0.552 0.551 0.0022	-122.75 23.750 -33.968 28.997 0.558 0.558 0.0025	-122.75 23.750 -33.442 28.262 0.594 0.593 0.0028	-122.75 23.750 -32.922 27.538 0.600 0.601 0.0030	-122.75 23.750 -32.677 26.833 0.597 0.597 0.0032	-122.75 23.750 -32.432 26.129 0.594 0.594 0.0035	-122.75 23.750 -32.202 25.430 0.561 0.562 0.0037	-122.75 23.750 -31.959 24.725 0.559 0.559 0.0039	-122.75 23.750 -31.821 24.715 0.555 0.555 0.0038	-122.75 23.750 -31.685 24.705 0.551 0.550 0.0038	-122.75 23.750 -31.567 24.693 0.502 0.504 0.0037	-122.75 23.750 -31.429 24.683 0.499 0.500 0.0036	-122.75 23.750 -31.695 24.403 0.454 0.448 0.0027	-122.75 23.750 -31.978 24.121 0.404 0.387 0.0015	-122.75 23.750 -32.272 23.838 0.305 0.281 0.0005	-122.75 23.750 -32.272 23.838 0.305 0.281 0.0005	-122.75 23.750 -31.551 23.889 0.303 0.278 0.0005	-122.75 23.750 -30.528 24.223 0.350 0.338 0.0018	-122.75 23.750 -29.501 24.556 0.403 0.399 0.0029	-122.75 23.750 -28.467 24.888 0.444 0.446 0.0039	-122.75 23.750 -28.484 24.920 0.447 0.449 0.0037	-122.75 23.750 -28.500 24.952 0.450 0.452 0.0035	-122.75 23.750 -28.532 24.987 0.740 0.712 0.0030	-122.75 23.750 -28.551 25.019 0.744 0.715 0.0028	-122.75 23.750 -28.570 25.050 0.748 0.719 0.0027	-122.75 23.750 -28.588 25.081 0.752 0.723 0.0025	-122.75 23.750 -28.607 25.112 0.756 0.726 0.0024	-122.75 23.750 -28.625 25.143 0.760 0.730 0.0022	-122.75 23.750 -28.641 25.142 0.761 0.731 0.0022	-122.75 23.750 -28.657 25.142 0.763 0.733 0.0022	-122.75 23.750 -28.673 25.141 0.764 0.734 0.0022	-122.75 23.750 -28.688 25.140 0.765 0.735 0.0022	-122.75 23.750 -28.704 25.140 0.766 0.737 0.0023	-122.75 23.750 -28.720 25.139 0.767 0.738 0.0023	-122.75 23.750 -28.737 25.138 0.814 0.779 0.0022
-122.25 23.750 -29.032 26.500 0.583 0.586 0.0043	-122.25 23.750 -29.273 26.951 0.572 0.573 0.0042	-122.25 23.750 -29.514 27.403 0.561 0.560 0.0041	-122.25 23.750 -29.754 27.855 0.549 0.546 0.0039	-122.25 23.750 -29.994 28.308 0.537 0.532 0.0038	-122.25 23.750 -30.250 28.802 0.420 0.422 0.0036	-122.25 23.750 -30.488 29.250 0.409 0.409 0.0035	-122.25 23.750 -32.036 30.252 0.415 0.415 0.0035	-122.25 23.750 -33.576 31.250 0.420 0.421 0.0035	-122.25 23.750 -35.194 32.260 0.555 0.544 0.0034	-122.25 23.750 -36.759 33.273 0.561 0.551 0.0035	-122.25 23.750 -36.662 33.048 0.562 0.552 0.0035	-122.25 23.750 -36.565 32.823 0.563 0.553 0.0035	-122.25 23.750 -36.447 32.581 0.539 0.532 0.0036	-122.25 23.750 -36.350 32.351 0.540 0.533 0.0036	-122.25 23.750 -35.786 31.514 0.546 0.542 0.0036	-122.25 23.750 -35.229 30.689 0.552 0.550 0.0036	-122.25 23.750 -34.683 29.871 0.589 0.586 0.0035	-122.25 23.750 -34.133 29.057 0.594 0.594 0.0035	-122.25 23.750 -33.737 27.968 0.593 0.592 0.0036	-122.25 23.750 -33.341 26.880 0.591 0.590 0.0036	-122.25 23.750 -32.959 25.795 0.559 0.560 0.0037	-122.25 23.750 -32.567 24.705 0.558 0.558 0.0038	-122.25 23.750 -32.377 24.678 0.554 0.554 0.0037	-122.25 23.750 -32.187 24.650 0.551 0.550 0.0036	-122.25 23.750 -32.018 24.620 0.502 0.504 0.0035	-122.25 23.750 -31.827 24.592 0.499 0.500 0.0035	-122.25 23.750 -31.984 24.280 0.454 0.448 0.0026	-122.25 23.750 -32.159 23.967 0.403 0.387 0.0015	-122.25 23.750 -32.349 23.653 0.305 0.281 0.0004	-122.25 23.750 -32.349 23.653 0.305 0.281 0.0004	-122.25 23.750 -31.480 23.693 0.303 0.278 0.0005	-122.25 23.750 -30.412 24.048 0.350 0.338 0.0018	-122.25 23.750 -29.340 24.401 0.403 0.399 0.0029	-122.25 23.750 -28.260 24.754 0.444 0.446 0.0039	-122.25 23.750 -28.277 24.793 0.447 0.449 0.0037	-122.25 23.750 -28.294 24.833 0.450 0.452 0.0035	-122.25 23.750 -28.333 24.876 0.740 0.712 0.0030	-122.25 23.750 -28.354 24.915 0.744 0.715 0.0028	-122.25 23.750 -28.375 24.953 0.748 0.719 0.0027	-122.25 23.750 -28.395 24.992 0.752 0.723 0.0025	-122.25 23.750 -28.416 25.031 0.756 0.726 0.0024	-122.25 23.750 -28.436 25.069 0.760 0.730 0.0022	-122.25 23.750 -28.459 25.068 0.761 0.731 0.0022	-122.25 23.750 -28.482 25.067 0.763 0.733 0.0022	-122.25 23.750 -28.505 25.066 0.764 0.734 0.0022	-122.25 23.750 -28.528 25.065 0.765 0.735 0.0022	-122.25 23.750 -28.551 25.063 0.766 0.737 0.0023	-122.25 23.750 -28.575 25.062 0.767 0.738 0.0023	-122.25 23.750 -28.599 25.061 0.814 0.779 0.0022
-121.75 23.750 -28.974 26.400 0.583 0.586 0.0043	-121.75 23.750 -29.222 26.856 0.572 0.573 0.0042	-121.75 23.750 -29.470 27.313 0.561 0.560 0.0041	-121.75 23.750 -29.718 27.771 0.549 0.546 0.0039	-121.75 23.750 -29.965 28.228 0.537 0.532 0.0038	-121.75 23.750 -30.229 28.728 0.420 0.422 0.0037	-121.75 23.750 -30.474 29.181 0.409 0.409 0.0035	-121.75 23.750 -32.142 30.254 0.414 0.415 0.0037	-121.75 23.750 -33.804 31.324 0.420 0.421 0.0038	-121.75 23.750 -35.525 32.395 0.554 0.544 0.0039	-121.75 23.750 -37.207 33.477 0.561 0.551 0.0040	-121.75 23.750 -37.254 33.461 0.561 0.551 0.0043	-121.75 23.750 -37.301 33.445 0.561 0.552 0.0046	-121.75 23.750 -37.329 33.419 0.537 0.530 0.0049	-121.75 23.750 -37.375 33.402 0.537 0.530 0.0052	-121.75 23.750 -36.940 32.860 0.541 0.535 0.0053	-121.75 23.750 -36.507 32.321 0.546 0.540 0.0055	-121.75 23.750 -36.103 31.802 0.580 0.572 0.0056	-121.75 23.750 -35.674 31.270 0.584 0.577 0.0058	-121.75 23.750 -35.084 29.643 0.585 0.579 0.0053	-121.75 23.750 -34.497 28.020 0.586 0.581 0.0048	-121.75 23.750 -33.917 26.396 0.556 0.555 0.0043	-121.75 23.750 -33.346 24.787 0.557 0.557 0.0038	-121.75 23.750 -33.086 24.726 0.553 0.553 0.0037	-121.75 23.750 -32.827 24.666 0.550 0.549 0.0035	-121.75 23.750 -32.590 24.604 0.501 0.504 0.0034	-121.75 23.750 -32.329 24.543 0.498 0.500 0.0032	-121.75 23.750 -32.351 24.193 0.453 0.447 0.0024	-121.75 23.750 -32.394 23.843 0.403 0.386 0.0014	-121.75 23.750 -32.454 23.491 0.305 0.281 0.0004	-121.75 23.750 -32.454 23.491 0.305 0.281 0.0004	-121.75 23.750 -31.403 23.509 0.303 0.278 0.0005	-121.75 23.750 -30.283 23.878 0.350 0.338 0.0017	-121.75 23.750 -29.158 24.246 0.403 0.399 0.0029	-121.75 23.750 -28.023 24.612 0.444 0.446 0.0039	-121.75 23.750 -28.038 24.660 0.447 0.449 0.0037	-121.75 23.750 -28.053 24.709 0.450 0.452 0.0035	-121.75 23.750 -28.099 24.762 0.740 0.712 0.0030	-121.75 23.750 -28.119 24.809 0.744 0.715 0.0028	-121.75 23.750 -28.140 24.856 0.748 0.719 0.0027	-121.75 23.750 -28.160 24.903 0.752 0.723 0.0025	-121.75 23.750 -28.180 24.951 0.756 0.726 0.0024	-121.75 23.750 -28.200 24.998 0.760 0.730 0.0022	-121.75 23.750 -28.234 24.996 0.761 0.731 0.0022	-121.75 23.750 -28.267 24.994 0.763 0.733 0.0022	-121.75 23.750 -28.301 24.992 0.764 0.734 0.0022	-121.75 23.750 -28.335 24.990 0.765 0.735 0.0023	-121.75 23.750 -28.369 24.988 0.766 0.737 0.0023	-121.75 23.750 -28.403 24.986 0.767 0.738 0.0023	-121.75 23.750 -28.439 24.984 0.814 0.779 0.0022
-121.25 23.750 -28.911 26.291 0.583 0.586 0.0043	-121.25 23.750 -29.165 26.752 0.572 0.573 0.0042	-121.25 23.750 -29.420 27.214 0.561 0.560 0.0041	-121.25 23.750 -29.673 27.676 0.549 0.546 0.0040	-121.25 23.750 -29.927 28.138 0.537 0.532 0.0038	-121.25 23.750 -30.197 28.643 0.420 0.422 0.0037	-121.25 23.750 -30.449 29.100 0.409 0.409 0.0036	-121.25 23.750 -32.199 30.184 0.415 0.415 0.0037	-121.25 23.750 -33.944 31.265 0.420 0.421 0.0038	-121.25 23.750 -35.725 32.327 0.555 0.545 0.0039	-121.25 23.750 -37.485 33.414 0.561 0.552 0.0040	-121.25 23.750 -37.652 33.546 0.561 0.552 0.0051	-121.25 23.750 -37.819 33.679 0.561 0.551 0.0061	-121.25 23.750 -37.972 33.809 0.536 0.529 0.0073	-121.25 23.750 -38.139 33.941 0.536 0.529 0.0083	-121.25 23.750 -37.825 33.678 0.539 0.532 0.0075	-121.25 23.750 -37.511 33.412 0.542 0.535 0.0066	-121.25 23.750 -37.227 33.169 0.575 0.565 0.0057	-121.25 23.750 -36.914 32.906 0.579 0.568 0.0048	-121.25 23.750 -36.256 30.929 0.581 0.571 0.0047	-121.25 23.750 -35.601 28.955 0.582 0.575 0.0045	-121.25 23.750 -34.948 26.977 0.554 0.551 0.0044	-121.25 23.750 -34.312 25.020 0.555 0.555 0.0043	-121.25 23.750 -33.970 24.907 0.552 0.551 0.0039	-121.25 23.750 -33.627 24.793 0.549 0.548 0.0036	-121.25 23.750 -33.304 24.678 0.500 0.503 0.0033	-121.25 23.750 -32.962 24.565 0.497 0.499 0.0029	-121.25 23.750 -32.820 24.163 0.453 0.447 0.0022	-121.25 23.750 -32.698 23.762 0.403 0.386 0.0012	-121.25 23.750 -32.595 23.361 0.305 0.281 0.0004	-121.25 23.750 -32.595 23.361 0.305 0.281 0.0004	-121.25 23.750 -31.321 23.337 0.303 0.278 0.0005	-121.25 23.750 -30.138 23.714 0.350 0.338 0.0017	-121.25 23.750 -28.950 24.089 0.403 0.399 0.0029	-121.25 23.750 -27.750 24.463 0.443 0.446 0.0038	-121.25 23.750 -27.758 24.522 0.447 0.449 0.0037	-121.25 23.750 -27.765 24.580 0.450 0.452 0.0035	-121.25 23.750 -27.816 24.645 0.740 0.712 0.0030	-121.25 23.750 -27.832 24.702 0.744 0.715 0.0028	-121.25 23.750 -27.848 24.759 0.748 0.719 0.0027	-121.25 23.750 -27.863 24.817 0.752 0.723 0.0025	-121.25 23.750 -27.879 24.874 0.756 0.726 0.0024	-121.25 23.750 -27.894 24.931 0.760 0.730 0.0022	-121.25 23.750 -27.943 24.928 0.761 0.731 0.0022	-121.25 23.750 -27.993 24.925 0.763 0.733 0.0022	-121.25 23.750 -28.042 24.922 0.764 0.734 0.0022	-121.25 23.750 -28.092 24.918 0.765 0.735 0.0023	-121.25 23.750 -28.142 24.915 0.766 0.737 0.0023	-121.25 23.750 -28.192 24.912 0.767 0.738 0.0023	-121.25 23.750 -28.244 24.908 0.814 0.779 0.0022
-120.75 23.750 -28.844 26.176 0.583 0.586 0.0044	-120.75 23.750 -29.104 26.643 0.572 0.573 0.0043	-120.75 23.750 -29.363 27.109 0.561 0.560 0.0042	-120.75 23.750 -29.622 27.576 0.549 0.546 0.0040	-120.75 23.750 -29.881 28.043 0.537 0.532 0.0039	-120.75 23.750 -30.157 28.552 0.420 0.422 0.0038	-120.75 23.750 -30.414 29.015 0.409 0.409 0.0037	-120.75 23.750 -32.222 30.084 0.415 0.415 0.0038	-120.75 23.750 -34.027 31.151 0.420 0.421 0.0039	-120.75 23.750 -35.854 32.197 0.555 0.545 0.0039	-120.75 23.750 -37.670 33.269 0.561 0.552 0.0041	-120.75 23.750 -37.930 33.507 0.560 0.551 0.0056	-120.75 23.750 -38.191 33.746 0.560 0.550 0.0072	-120.75 23.750 -38.442 33.982 0.535 0.527 0.0088	-120.75 23.750 -38.704 34.222 0.534 0.526 0.0104	-120.75 23.750 -38.459 34.032 0.537 0.529 0.0089	-120.75 23.750 -38.213 33.841 0.540 0.532 0.0073	-120.75 23.750 -37.991 33.660 0.573 0.562 0.0057	-120.75 23.750 -37.746 33.470 0.576 0.566 0.0042	-120.75 23.750 -37.170 31.453 0.578 0.569 0.0044	-120.75 23.750 -36.596 29.437 0.580 0.572 0.0046	-120.75 23.750 -36.011 27.412 0.551 0.547 0.0049	-120.75 23.750 -35.446 25.398 0.553 0.550 0.0051	-120.75 23.750 -35.019 25.224 0.550 0.547 0.0045	-120.75 23.750 -34.592 25.049 0.547 0.544 0.0039	-120.75 23.750 -34.171 24.871 0.499 0.500 0.0034	-120.75 23.750 -33.747 24.699 0.496 0.497 0.0028	-120.75 23.750 -33.413 24.219 0.452 0.445 0.0021	-120.75 23.750 -33.089 23.742 0.402 0.385 0.0012	-120.75 23.750 -32.783 23.268 0.305 0.280 0.0003	-120.75 23.750 -32.783 23.268 0.305 0.280 0.0003	-120.75 23.750 -31.233 23.175 0.303 0.278 0.0005	-120.75 23.750 -29.975 23.554 0.350 0.338 0.0017	-120.75 23.750 -28.710 23.931 0.403 0.399 0.0029	-120.75 23.750 -27.432 24.306 0.443 0.446 0.0038	-120.75 23.750 -27.424 24.377 0.446 0.449 0.0037	-120.75 23.750 -27.414 24.449 0.450 0.452 0.0035	-120.75 23.750 -27.468 24.526 0.740 0.712 0.0030	-120.75 23.750 -27.472 24.596 0.744 0.715 0.0028	-120.75 23.750 -27.475 24.665 0.748 0.719 0.0027	-120.75 23.750 -27.479 24.735 0.752 0.723 0.0025	-120.75 23.750 -27.482 24.804 0.756 0.726 0.0024	-120.75 23.750 -27.484 24.874 0.760 0.730 0.0022	-120.75 23.750 -27.557 24.869 0.761 0.731 0.0022	-120.75 23.750 -27.630 24.863 0.763 0.733 0.0022	-120.75 23.750 -27.703 24.858 0.764 0.734 0.0022	-120.75 23.750 -27.776 24.852 0.765 0.735 0.0023	-120.75 23.750 -27.849 24.847 0.766 0.737 0.0023	-120.75 23.750 -27.922 24.842 0.767 0.738 0.0023	-120.75 23.750 -27.999 24.836 0.814 0.779 0.0022
-120.25 23.750 -28.773 26.062 0.583 0.586 0.0044	-120.25 23.750 -29.038 26.533 0.572 0.573 0.0043	-120.25 23.750 -29.302 27.004 0.561 0.560 0.0042	-120.25 23.750 -29.565 27.476 0.549 0.546 0.0041	-120.25 23.750 -29.828 27.948 0.537 0.532 0.0040	-120.25 23.750 -30.110 28.462 0.420 0.422 0.0039	-120.25 23.750 -30.371 28.929 0.409 0.409 0.0038	-120.25 23.750 -32.214 29.962 0.415 0.415 0.0039	-120.25 23.750 -34.055 30.995 0.420 0.421 0.0039	-120.25 23.750 -35.902 31.996 0.555 0.545 0.0040	-120.25 23.750 -37.750 33.031 0.561 0.553 0.0041	-120.25 23.750 -38.076 33.316 0.561 0.551 0.0049	-120.25 23.750 -38.403 33.601 0.560 0.549 0.0057	-120.25 23.750 -38.725 33.887 0.534 0.526 0.0066	-120.25 23.750 -39.053 34.173 0.533 0.524 0.0074	-120.25 23.750 -38.862 34.023 0.537 0.528 0.0066	-120.25 23.750 -38.670 33.872 0.540 0.532 0.0058	-120.25 23.750 -38.496 33.727 0.573 0.562 0.0049	-120.25 23.750 -38.305 33.577 0.576 0.566 0.0041	-120.25 23.750 -37.847 31.604 0.577 0.568 0.0042	-120.25 23.750 -37.388 29.631 0.578 0.570 0.0043	-120.25 23.750 -36.917 27.649 0.549 0.545 0.0045	-120.25 23.750 -36.463 25.676 0.551 0.547 0.0047	-120.25 23.750 -36.022 25.511 0.548 0.544 0.0043	-120.25 23.750 -35.581 25.346 0.545 0.541 0.0040	-120.25 23.750 -35.129 25.171 0.497 0.497 0.0037	-120.25 23.750 -34.690 25.008 0.494 0.494 0.0034	-120.25 23.750 -34.151 24.425 0.450 0.442 0.0025	-120.25 23.750 -33.603 23.836 0.401 0.382 0.0014	-120.25 23.750 -33.046 23.242 0.304 0.279 0.0004	-120.25 23.750 -33.046 23.242 0.304 0.279 0.0004	-120.25 23.750 -31.137 23.022 0.303 0.278 0.0005	-120.25 23.750 -29.788 23.397 0.350 0.338 0.0017	-120.25 23.750 -28.431 23.769 0.403 0.399 0.0029	-120.25 23.750 -27.058 24.140 0.443 0.446 0.0038	-120.25 23.750 -27.020 24.227 0.446 0.449 0.0036	-120.25 23.750 -26.981 24.315 0.450 0.452 0.0035	-120.25 23.750 -27.030 24.408 0.740 0.712 0.0030	-120.25 23.750 -27.010 24.493 0.744 0.715 0.0028	-120.25 23.750 -26.989 24.578 0.748 0.719 0.0027	-120.25 23.750 -26.969 24.663 0.752 0.723 0.0025	-120.25 23.750 -26.947 24.748 0.756 0.726 0.0024	-120.25 23.750 -26.925 24.833 0.760 0.730 0.0022	-120.25 23.750 -27.032 24.824 0.761 0.731 0.0022	-120.25 23.750 -27.139 24.815 0.763 0.733 0.0022	-120.25 23.750 -27.246 24.806 0.764 0.734 0.0022	-120.25 23.750 -27.352 24.797 0.765 0.735 0.0023	-120.25 23.750 -27.460 24.788 0.766 0.737 0.0023	-120.25 23.750 -27.567 24.779 0.767 0.738 0.0023	-120.25 23.750 -27.680 24.770 0.814 0.779 0.0022
-119.75 23.750 -28.699 25.954 0.583 0.586 0.0045	-119.75 23.750 -28.968 26.430 0.572 0.573 0.0044	-119.75 23.750 -29.236 26.906 0.561 0.560 0.0044	-119.75 23.750 -29.504 27.383 0.549 0.546 0.0043	-119.75 23.750 -29.772 27.859 0.537 0.532 0.0042	-119.75 23.750 -30.057 28.377 0.420 0.422 0.0041	-119.75 23.750 -30.323 28.849 0.410 0.409 0.0040	-119.75 23.750 -32.190 29.841 0.415 0.415 0.0040	-119.75 23.750 -34.055 30.832 0.420 0.421 0.0039	-119.75 23.750 -35.917 31.792 0.555 0.546 0.0039	-119.75 23.750 -37.787 32.785 0.562 0.553 0.0039	-119.75 23.750 -38.164 33.066 0.561 0.551 0.0041	-119.75 23.750 -38.541 33.347 0.559 0.549 0.0043	-119.75 23.750 -38.916 33.630 0.534 0.525 0.0046	-119.75 23.750 -39.295 33.912 0.532 0.523 0.0048	-119.75 23.750 -39.134 33.793 0.536 0.527 0.0046	-119.75 23.750 -38.972 33.673 0.539 0.531 0.0044	-119.75 23.750 -38.820 33.556 0.572 0.562 0.0041	-119.75 23.750 -38.659 33.437 0.575 0.566 0.0039	-119.75 23.750 -38.324 31.514 0.577 0.568 0.0040	-119.75 23.750 -37.989 29.591 0.578 0.570 0.0041	-119.75 23.750 -37.643 27.663 0.549 0.544 0.0042	-119.75 23.750 -37.310 25.740 0.550 0.546 0.0043	-119.75 23.750 -36.883 25.645 0.547 0.542 0.0042	-119.75 23.750 -36.457 25.549 0.544 0.539 0.0040	-119.75 23.750 -36.012 25.442 0.496 0.495 0.0039	-119.75 23.750 -35.587 25.347 0.493 0.491 0.0038	-119.75 23.750 -34.843 24.653 0.449 0.440 0.0028	-119.75 23.750 -34.075 23.947 0.400 0.381 0.0015	-119.75 23.750 -33.287 23.228 0.304 0.278 0.0004	-119.75 23.750 -33.287 23.228 0.304 0.278 0.0004	-119.75 23.750 -31.032 22.871 0.303 0.278 0.0005	-119.75 23.750 -29.573 23.239 0.350 0.338 0.0017	-119.75 23.750 -28.103 23.603 0.403 0.399 0.0028	-119.75 23.750 -26.616 23.965 0.443 0.446 0.0038	-119.75 23.750 -26.527 24.073 0.447 0.449 0.0036	-119.75 23.750 -26.435 24.182 0.450 0.452 0.0035	-119.75 23.750 -26.468 24.295 0.740 0.712 0.0030	-119.75 23.750 -26.405 24.400 0.744 0.715 0.0028	-119.75 23.750 -26.342 24.505 0.748 0.719 0.0027	-119.75 23.750 -26.278 24.610 0.752 0.723 0.0026	-119.75 23.750 -26.213 24.715 0.756 0.726 0.0024	-119.75 23.750 -26.147 24.820 0.760 0.730 0.0023	-119.75 23.750 -26.303 24.805 0.762 0.731 0.0023	-119.75 23.750 -26.460 24.790 0.763 0.733 0.0023	-119.75 23.750 -26.616 24.775 0.764 0.734 0.0023	-119.75 23.750 -26.773 24.760 0.765 0.735 0.0023	-119.75 23.750 -26.929 24.745 0.766 0.737 0.0023	-119.75 23.750 -27.086 24.730 0.767 0.738 0.0023	-119.75 23.750 -27.251 24.714 0.814 0.779 0.0022
-119.25 23.750 -28.625 25.863 0.583 0.586 0.0047	-119.25 23.750 -28.898 26.342 0.573 0.573 0.0046	-119.25 23.750 -29.170 26.822 0.561 0.560 0.0045	-119.25 23.750 -29.442 27.302 0.550 0.546 0.0045	-119.25 23.750 -29.714 27.782 0.537 0.532 0.0044	-119.25 23.750 -30.004 28.304 0.421 0.422 0.0043	-119.25 23.750 -30.274 28.779 0.410 0.409 0.0043	-119.25 23.750 -32.151 29.720 0.415 0.415 0.0043	-119.25 23.750 -34.029 30.661 0.421 0.422 0.0042	-119.25 23.750 -35.891 31.566 0.556 0.546 0.0042	-119.25 23.750 -37.770 32.508 0.562 0.554 0.0042	-119.25 23.750 -38.187 32.783 0.561 0.552 0.0042	-119.25 23.750 -38.605 33.059 0.560 0.550 0.0042	-119.25 23.750 -39.023 33.336 0.534 0.525 0.0042	-119.25 23.750 -39.443 33.612 0.532 0.523 0.0042	-119.25 23.750 -39.303 33.519 0.536 0.528 0.0041	-119.25 23.750 -39.162 33.425 0.539 0.532 0.0041	-119.25 23.750 -39.026 33.333 0.572 0.562 0.0040	-119.25 23.750 -38.886 33.239 0.576 0.567 0.0040	-119.25 23.750 -38.668 31.359 0.577 0.568 0.0041	-119.25 23.750 -38.450 29.480 0.578 0.570 0.0042	-119.25 23.750 -38.225 27.596 0.549 0.544 0.0043	-119.25 23.750 -38.008 25.716 0.550 0.546 0.0043	-119.25 23.750 -37.599 25.680 0.546 0.542 0.0043	-119.25 23.750 -37.191 25.643 0.543 0.538 0.0042	-119.25 23.750 -36.765 25.598 0.495 0.494 0.0041	-119.25 23.750 -36.357 25.562 0.492 0.490 0.0041	-119.25 23.750 -35.424 24.770 0.448 0.439 0.0030	-119.25 23.750 -34.466 23.970 0.399 0.380 0.0017	-119.25 23.750 -33.488 23.164 0.304 0.278 0.0005	-119.25 23.750 -33.488 23.164 0.304 0.278 0.0005	-119.25 23.750 -30.913 22.718 0.303 0.278 0.0005	-119.25 23.750 -29.320 23.076 0.350 0.338 0.0017	-119.25 23.750 -27.715 23.431 0.403 0.399 0.0028	-119.25 23.750 -26.088 23.782 0.443 0.446 0.0038	-119.25 23.750 -25.917 23.918 0.447 0.449 0.0036	-119.25 23.750 -25.741 24.055 0.450 0.452 0.0035	-119.25 23.750 -25.736 24.194 0.740 0.712 0.0030	-119.25 23.750 -25.601 24.325 0.744 0.715 0.0029	-119.25 23.750 -25.465 24.457 0.748 0.719 0.0028	-119.25 23.750 -25.328 24.589 0.752 0.723 0.0026	-119.25 23.750 -25.190 24.720 0.757 0.726 0.0025	-119.25 23.750 -25.051 24.852 0.761 0.730 0.0024	-119.25 23.750 -25.279 24.827 0.762 0.731 0.0024	-119.25 23.750 -25.507 24.803 0.763 0.733 0.0024	-119.25 23.750 -25.736 24.778 0.764 0.734 0.0024	-119.25 23.750 -25.964 24.753 0.765 0.735 0.0024	-119.25 23.750 -26.193 24.728 0.766 0.737 0.0024	-119.25 23.750 -26.422 24.703 0.767 0.738 0.0024	-119.25 23.750 -26.664 24.678 0.814 0.779 0.0023
-118.75 23.750 -28.554 25.796 0.584 0.586 0.0049	-118.75 23.750 -28.831 26.277 0.573 0.573 0.0048	-118.75 23.750 -29.107 26.758 0.562 0.560 0.0048	-118.75 23.750 -29.383 27.239 0.550 0.546 0.0048	-118.75 23.750 -29.659 27.721 0.538 0.532 0.0047	-118.75 23.750 -29.954 28.245 0.421 0.422 0.0047	-118.75 23.750 -30.227 28.722 0.410 0.409 0.0047	-118.75 23.750 -32.113 29.612 0.416 0.416 0.0044	-118.75 23.750 -33.999 30.502 0.421 0.422 0.0042	-118.75 23.750 -35.862 31.355 0.556 0.547 0.0039	-118.75 23.750 -37.749 32.246 0.563 0.554 0.0037	-118.75 23.750 -38.191 32.513 0.561 0.552 0.0036	-118.75 23.750 -38.636 32.780 0.560 0.550 0.0036	-118.75 23.750 -39.082 33.049 0.534 0.526 0.0036	-118.75 23.750 -39.528 33.317 0.532 0.523 0.0036	-118.75 23.750 -39.402 33.230 0.536 0.528 0.0038	-118.75 23.750 -39.277 33.143 0.539 0.532 0.0039	-118.75 23.750 -39.153 33.055 0.572 0.563 0.0040	-118.75 23.750 -39.028 32.968 0.576 0.567 0.0041	-118.75 23.750 -38.923 31.128 0.577 0.569 0.0042	-118.75 23.750 -38.818 29.288 0.578 0.570 0.0043	-118.75 23.750 -38.709 27.445 0.549 0.545 0.0045	-118.75 23.750 -38.605 25.604 0.550 0.546 0.0046	-118.75 23.750 -38.210 25.632 0.546 0.542 0.0046	-118.75 23.750 -37.817 25.660 0.543 0.538 0.0046	-118.75 23.750 -37.412 25.682 0.495 0.494 0.0047	-118.75 23.750 -37.018 25.710 0.492 0.490 0.0047	-118.75 23.750 -35.918 24.839 0.448 0.439 0.0035	-118.75 23.750 -34.797 23.963 0.399 0.380 0.0019	-118.75 23.750 -33.663 23.083 0.303 0.278 0.0006	-118.75 23.750 -33.663 23.083 0.303 0.278 0.0006	-118.75 23.750 -30.776 22.554 0.303 0.278 0.0004	-118.75 23.750 -29.022 22.904 0.350 0.338 0.0017	-118.75 23.750 -27.252 23.250 0.403 0.399 0.0028	-118.75 23.750 -25.457 23.592 0.443 0.446 0.0038	-118.75 23.750 -25.156 23.767 0.447 0.449 0.0036	-118.75 23.750 -24.849 23.943 0.450 0.452 0.0035	-118.75 23.750 -24.770 24.117 0.740 0.712 0.0031	-118.75 23.750 -24.519 24.285 0.744 0.715 0.0030	-118.75 23.750 -24.267 24.453 0.749 0.719 0.0029	-118.75 23.750 -24.013 24.622 0.753 0.723 0.0028	-118.75 23.750 -23.757 24.791 0.757 0.727 0.0028	-118.75 23.750 -23.500 24.959 0.761 0.730 0.0027	-118.75 23.750 -23.832 24.919 0.762 0.732 0.0026	-118.75 23.750 -24.164 24.878 0.763 0.733 0.0026	-118.75 23.750 -24.496 24.837 0.764 0.734 0.0026	-118.75 23.750 -24.829 24.796 0.766 0.735 0.0026	-118.75 23.750 -25.162 24.755 0.767 0.737 0.0025	-118.75 23.750 -25.495 24.714 0.768 0.738 0.0025	-118.75 23.750 -25.845 24.672 0.814 0.779 0.0024
-118.25 23.750 -28.494 25.763 0.584 0.586 0.0052	-118.25 23.750 -28.774 26.242 0.573 0.573 0.0052	-118.25 23.750 -29.054 26.721 0.562 0.560 0.0052	-118.25 23.750 -29.333 27.201 0.551 0.547 0.0052	-118.25 23.750 -29.612 27.681 0.539 0.532 0.0052	-118.25 23.750 -29.911 28.205 0.422 0.422 0.0052	-118.25 23.750 -30.188 28.680 0.411 0.409 0.0052	-118.25 23.750 -32.079 29.518 0.416 0.416 0.0050	-118.25 23.750 -33.971 30.356 0.422 0.422 0.0048	-118.25 23.750 -35.828 31.152 0.557 0.547 0.0046	-118.25 23.750 -37.717 31.991 0.563 0.555 0.0045	-118.25 23.750 -38.177 32.251 0.562 0.553 0.0043	-118.25 23.750 -38.638 32.513 0.561 0.551 0.0041	-118.25 23.750 -39.103 32.775 0.534 0.526 0.0040	-118.25 23.750 -39.565 33.037 0.533 0.524 0.0038	-118.25 23.750 -39.466 32.966 0.536 0.528 0.0040	-118.25 23.750 -39.366 32.896 0.539 0.532 0.0043	-118.25 23.750 -39.265 32.826 0.572 0.563 0.0045	-118.25 23.750 -39.166 32.755 0.576 0.567 0.0048	-118.25 23.750 -39.163 30.932 0.577 0.569 0.0048	-118.25 23.750 -39.160 29.109 0.578 0.571 0.0049	-118.25 23.750 -39.158 27.281 0.549 0.545 0.0050	-118.25 23.750 -39.156 25.457 0.550 0.546 0.0050	-118.25 23.750 -38.770 25.549 0.546 0.543 0.0052	-118.25 23.750 -38.386 25.641 0.543 0.539 0.0053	-118.25 23.750 -37.996 25.727 0.495 0.494 0.0055	-118.25 23.750 -37.611 25.820 0.492 0.490 0.0056	-118.25 23.750 -36.364 24.872 0.448 0.439 0.0041	-118.25 23.750 -35.101 23.921 0.399 0.380 0.0023	-118.25 23.750 -33.830 22.970 0.303 0.278 0.0007	-118.25 23.750 -33.830 22.970 0.303 0.278 0.0007	-118.25 23.750 -30.615 22.370 0.303 0.278 0.0004	-118.25 23.750 -28.666 22.717 0.350 0.338 0.0017	-118.25 23.750 -26.697 23.060 0.403 0.399 0.0028	-118.25 23.750 -24.698 23.398 0.443 0.446 0.0037	-118.25 23.750 -24.202 23.629 0.447 0.449 0.0037	-118.25 23.750 -23.699 23.861 0.450 0.452 0.0037	-118.25 23.750 -23.487 24.084 0.741 0.712 0.0033	-118.25 23.750 -23.055 24.305 0.745 0.716 0.0033	-118.25 23.750 -22.622 24.527 0.749 0.720 0.0033	-118.25 23.750 -22.186 24.749 0.754 0.723 0.0033	-118.25 23.750 -21.747 24.971 0.758 0.727 0.0033	-118.25 23.750 -21.307 25.194 0.762 0.731 0.0032	-118.25 23.750 -21.787 25.127 0.763 0.732 0.0032	-118.25 23.750 -22.267 25.060 0.764 0.733 0.0031	-118.25 23.750 -22.748 24.992 0.765 0.735 0.0030	-118.25 23.750 -23.229 24.925 0.766 0.736 0.0029	-118.25 23.750 -23.711 24.858 0.767 0.737 0.0029	-118.25 23.750 -24.193 24.791 0.768 0.738 0.0028	-118.25 23.750 -24.698 24.721 0.815 0.779 0.0026
-117.75 23.750 -28.453 25.773 0.585 0.587 0.0058	-117.75 23.750 -28.735 26.245 0.574 0.574 0.0058	-117.75 23.750 -29.017 26.718 0.563 0.561 0.0059	-117.75 23.750 -29.299 27.192 0.552 0.547 0.0059	-117.75 23.750 -29.580 27.666 0.540 0.533 0.0059	-117.75 23.750 -29.882 28.184 0.422 0.423 0.0059	-117.75 23.750 -30.162 28.653 0.412 0.410 0.0060	-117.75 23.750 -32.063 29.444 0.417 0.416 0.0054	-117.75 23.750 -33.967 30.235 0.422 0.423 0.0048	-117.75 23.750 -35.825 30.980 0.558 0.548 0.0041	-117.75 23.750 -37.724 31.771 0.564 0.555 0.0035	-117.75 23.750 -38.190 32.018 0.563 0.553 0.0035	-117.75 23.750 -38.659 32.265 0.561 0.551 0.0035	-117.75 23.750 -39.132 32.516 0.534 0.527 0.0035	-117.75 23.750 -39.602 32.764 0.533 0.525 0.0036	-117.75 23.750 -39.531 32.718 0.536 0.529 0.0043	-117.75 23.750 -39.460 32.672 0.539 0.533 0.0051	-117.75 23.750 -39.384 32.624 0.573 0.564 0.0059	-117.75 23.750 -39.312 32.578 0.576 0.568 0.0066	-117.75 23.750 -39.409 30.747 0.577 0.570 0.0063	-117.75 23.750 -39.506 28.916 0.578 0.571 0.0060	-117.75 23.750 -39.608 27.082 0.549 0.546 0.0057	-117.75 23.750 -39.705 25.249 0.550 0.547 0.0054	-117.75 23.750 -39.317 25.421 0.547 0.543 0.0058	-117.75 23.750 -38.930 25.594 0.543 0.539 0.0062	-117.75 23.750 -38.541 25.761 0.495 0.494 0.0067	-117.75 23.750 -38.153 25.934 0.492 0.490 0.0071	-117.75 23.750 -36.774 24.906 0.448 0.439 0.0052	-117.75 23.750 -35.383 23.873 0.399 0.380 0.0028	-117.75 23.750 -33.988 22.836 0.303 0.278 0.0008	-117.75 23.750 -33.988 22.836 0.303 0.278 0.0008	-117.75 23.750 -30.420 22.156 0.303 0.278 0.0004	-117.75 23.750 -28.235 22.511 0.350 0.338 0.0016	-117.75 23.750 -26.028 22.861 0.403 0.399 0.0027	-117.75 23.750 -23.782 23.204 0.444 0.446 0.0037	-117.75 23.750 -23.004 23.516 0.447 0.450 0.0037	-117.75 23.750 -22.216 23.830 0.451 0.453 0.0038	-117.75 23.750 -21.773 24.131 0.742 0.713 0.0035	-117.75 23.750 -21.069 24.431 0.746 0.717 0.0036	-117.75 23.750 -20.361 24.733 0.751 0.721 0.0037	-117.75 23.750 -19.651 25.034 0.755 0.725 0.0038	-117.75 23.750 -18.937 25.336 0.760 0.729 0.0039	-117.75 23.750 -18.221 25.639 0.765 0.733 0.0040	-117.75 23.750 -18.910 25.529 0.765 0.734 0.0039	-117.75 23.750 -19.600 25.418 0.766 0.735 0.0038	-117.75 23.750 -20.290 25.308 0.767 0.736 0.0036	-117.75 23.750 -20.981 25.198 0.768 0.737 0.0035	-117.75 23.750 -21.671 25.087 0.769 0.739 0.0033	-117.75 23.750 -22.362 24.977 0.769 0.740 0.0032	-117.75 23.750 -23.083 24.864 0.816 0.780 0.0030
-117.25 23.750 -28.442 25.836 0.587 0.588 0.0065	-117.25 23.750 -28.724 26.294 0.576 0.575 0.0066	-117.25 23.750 -29.007 26.753 0.565 0.562 0.0066	-117.25 23.750 -29.289 27.213 0.553 0.548 0.0067	-117.25 23.750 -29.571 27.674 0.541 0.534 0.0067	-117.25 23.750 -29.875 28.181 0.424 0.424 0.0068	-117.25 23.750 -30.155 28.637 0.413 0.411 0.0068	-117.25 23.750 -32.075 29.396 0.418 0.417 0.0064	-117.25 23.750 -33.999 30.156 0.423 0.424 0.0059	-117.25 23.750 -35.865 30.864 0.559 0.549 0.0054	-117.25 23.750 -37.780 31.623 0.565 0.556 0.0049	-117.25 23.750 -38.250 31.855 0.564 0.554 0.0046	-117.25 23.750 -38.721 32.089 0.562 0.552 0.0044	-117.25 23.750 -39.199 32.326 0.535 0.527 0.0041	-117.25 23.750 -39.672 32.560 0.533 0.525 0.0038	-117.25 23.750 -39.637 32.563 0.536 0.529 0.0054	-117.25 23.750 -39.602 32.566 0.539 0.532 0.0069	-117.25 23.750 -39.561 32.569 0.572 0.562 0.0084	-117.25 23.750 -39.526 32.572 0.575 0.565 0.0100	-117.25 23.750 -39.722 30.695 0.577 0.568 0.0089	-117.25 23.750 -39.918 28.817 0.578 0.571 0.0079	-117.25 23.750 -40.122 26.936 0.550 0.546 0.0070	-117.25 23.750 -40.319 25.057 0.551 0.548 0.0059	-117.25 23.750 -39.901 25.287 0.548 0.544 0.0064	-117.25 23.750 -39.484 25.517 0.544 0.539 0.0069	-117.25 23.750 -39.071 25.742 0.495 0.494 0.0074	-117.25 23.750 -38.654 25.973 0.492 0.490 0.0079	-117.25 23.750 -37.154 24.863 0.448 0.439 0.0058	-117.25 23.750 -35.647 23.750 0.399 0.380 0.0032	-117.25 23.750 -34.139 22.635 0.304 0.278 0.0010	-117.25 23.750 -34.139 22.635 0.304 0.278 0.0010	-117.25 23.750 -30.179 21.903 0.303 0.278 0.0004	-117.25 23.750 -27.712 22.280 0.350 0.338 0.0016	-117.25 23.750 -25.216 22.653 0.403 0.399 0.0027	-117.25 23.750 -22.674 23.018 0.444 0.446 0.0036	-117.25 23.750 -21.504 23.441 0.448 0.450 0.0037	-117.25 23.750 -20.326 23.866 0.452 0.454 0.0038	-117.25 23.750 -19.497 24.287 0.743 0.716 0.0036	-117.25 23.750 -18.396 24.701 0.749 0.721 0.0037	-117.25 23.750 -17.291 25.116 0.754 0.726 0.0039	-117.25 23.750 -16.184 25.531 0.759 0.731 0.0040	-117.25 23.750 -15.073 25.947 0.764 0.736 0.0041	-117.25 23.750 -13.959 26.363 0.769 0.741 0.0043	-117.25 23.750 -14.936 26.188 0.770 0.741 0.0041	-117.25 23.750 -15.913 26.013 0.770 0.742 0.0040	-117.25 23.750 -16.890 25.839 0.771 0.742 0.0038	-117.25 23.750 -17.867 25.664 0.771 0.743 0.0036	-117.25 23.750 -18.845 25.489 0.771 0.743 0.0035	-117.25 23.750 -19.822 25.314 0.772 0.743 0.0033	-117.25 23.750 -20.834 25.137 0.818 0.783 0.0031
-116.75 23.750 -28.475 25.954 0.589 0.590 0.0074	-116.75 23.750 -28.755 26.389 0.578 0.577 0.0075	-116.75 23.750 -29.035 26.825 0.567 0.564 0.0075	-116.75 23.750 -29.314 27.262 0.555 0.550 0.0076	-116.75 23.750 -29.594 27.701 0.543 0.536 0.0076	-116.75 23.750 -29.897 28.188 0.425 0.425 0.0077	-116.75 23.750 -30.175 28.621 0.414 0.412 0.0077	-116.75 23.750 -32.131 29.374 0.420 0.419 0.0067	-116.75 23.750 -34.093 30.130 0.425 0.425 0.0057	-116.75 23.750 -35.984 30.817 0.561 0.550 0.0046	-116.75 23.750 -37.934 31.567 0.567 0.557 0.0036	-116.75 23.750 -38.399 31.776 0.565 0.555 0.0037	-116.75 23.750 -38.866 31.986 0.563 0.553 0.0037	-116.75 23.750 -39.342 32.202 0.536 0.528 0.0038	-116.75 23.750 -39.811 32.412 0.534 0.526 0.0039	-116.75 23.750 -39.798 32.443 0.537 0.529 0.0051	-116.75 23.750 -39.786 32.475 0.540 0.532 0.0063	-116.75 23.750 -39.763 32.502 0.572 0.561 0.0074	-116.75 23.750 -39.751 32.533 0.575 0.564 0.0087	-116.75 23.750 -40.070 30.629 0.577 0.567 0.0082	-116.75 23.750 -40.389 28.724 0.579 0.571 0.0077	-116.75 23.750 -40.721 26.818 0.551 0.547 0.0073	-116.75 23.750 -41.041 24.911 0.553 0.550 0.0068	-116.75 23.750 -40.563 25.172 0.549 0.545 0.0070	-116.75 23.750 -40.088 25.432 0.545 0.540 0.0072	-116.75 23.750 -39.618 25.691 0.496 0.495 0.0074	-116.75 23.750 -39.141 25.952 0.493 0.490 0.0076	-116.75 23.750 -37.526 24.755 0.449 0.439 0.0055	-116.75 23.750 -35.904 23.561 0.400 0.380 0.0031	-116.75 23.750 -34.284 22.366 0.304 0.278 0.0009	-116.75 23.750 -34.284 22.366 0.304 0.278 0.0009	-116.75 23.750 -29.878 21.600 0.303 0.278 0.0004	-116.75 23.750 -27.070 22.024 0.350 0.338 0.0016	-116.75 23.750 -24.229 22.442 0.404 0.399 0.0026	-116.75 23.750 -21.332 22.853 0.444 0.446 0.0035	-116.75 23.750 -19.667 23.411 0.448 0.452 0.0035	-116.75 23.750 -17.996 23.970 0.453 0.457 0.0036	-116.75 23.750 -16.618 24.543 0.746 0.721 0.0033	-116.75 23.750 -14.997 25.097 0.753 0.728 0.0033	-116.75 23.750 -13.375 25.651 0.759 0.735 0.0034	-116.75 23.750 -11.751 26.205 0.765 0.742 0.0035	-116.75 23.750 -10.125 26.760 0.771 0.748 0.0035	-116.75 23.750 -8.497 27.315 0.777 0.755 0.0036	-116.75 23.750 -9.830 27.061 0.777 0.754 0.0035	-116.75 23.750 -11.163 26.808 0.776 0.753 0.0034	-116.75 23.750 -12.496 26.554 0.776 0.753 0.0033	-116.75 23.750 -13.829 26.301 0.776 0.752 0.0032	-116.75 23.750 -15.162 26.047 0.776 0.751 0.0031	-116.75 23.750 -16.495 25.793 0.775 0.750 0.0030	-116.75 23.750 -17.861 25.538 0.821 0.789 0.0028
-116.25 23.750 -28.570 26.129 0.593 0.595 0.0076	-116.25 23.750 -28.842 26.529 0.582 0.582 0.0077	-116.25 23.750 -29.114 26.930 0.570 0.568 0.0078	-116.25 23.750 -29.387 27.332 0.559 0.554 0.0079	-116.25 23.750 -29.659 27.736 0.546 0.540 0.0080	-116.25 23.750 -29.956 28.189 0.428 0.428 0.0081	-116.25 23.750 -30.226 28.588 0.417 0.415 0.0082	-116.25 23.750 -32.247 29.393 0.422 0.421 0.0075	-116.25 23.750 -34.274 30.202 0.427 0.427 0.0068	-116.25 23.750 -36.226 30.933 0.563 0.552 0.0061	-116.25 23.750 -38.241 31.733 0.569 0.559 0.0055	-116.25 23.750 -38.700 31.916 0.567 0.557 0.0052	-116.25 23.750 -39.162 32.099 0.565 0.554 0.0048	-116.25 23.750 -39.634 32.291 0.537 0.530 0.0045	-116.25 23.750 -40.097 32.475 0.535 0.527 0.0041	-116.25 23.750 -40.107 32.497 0.537 0.530 0.0045	-116.25 23.750 -40.118 32.519 0.540 0.532 0.0049	-116.25 23.750 -40.116 32.533 0.572 0.561 0.0053	-116.25 23.750 -40.127 32.555 0.575 0.563 0.0057	-116.25 23.750 -40.582 30.640 0.577 0.567 0.0062	-116.25 23.750 -41.038 28.724 0.580 0.572 0.0067	-116.25 23.750 -41.508 26.809 0.552 0.549 0.0073	-116.25 23.750 -41.964 24.888 0.555 0.552 0.0078	-116.25 23.750 -41.379 25.154 0.551 0.548 0.0076	-116.25 23.750 -40.796 25.420 0.547 0.543 0.0075	-116.25 23.750 -40.218 25.689 0.498 0.497 0.0073	-116.25 23.750 -39.633 25.955 0.494 0.493 0.0072	-116.25 23.750 -37.902 24.639 0.450 0.441 0.0053	-116.25 23.750 -36.161 23.331 0.401 0.382 0.0030	-116.25 23.750 -34.422 22.031 0.304 0.279 0.0009	-116.25 23.750 -34.422 22.031 0.304 0.279 0.0009	-116.25 23.750 -29.497 21.242 0.303 0.278 0.0004	-116.25 23.750 -26.283 21.745 0.350 0.338 0.0015	-116.25 23.750 -23.027 22.242 0.404 0.400 0.0025	-116.25 23.750 -19.706 22.731 0.444 0.446 0.0034	-116.25 23.750 -17.491 23.440 0.449 0.453 0.0033	-116.25 23.750 -15.274 24.150 0.454 0.459 0.0032	-116.25 23.750 -13.285 24.881 0.749 0.726 0.0029	-116.25 23.750 -11.089 25.588 0.756 0.734 0.0028	-116.25 23.750 -8.892 26.294 0.763 0.742 0.0028	-116.25 23.750 -6.695 27.001 0.770 0.750 0.0027	-116.25 23.750 -4.498 27.708 0.777 0.758 0.0027	-116.25 23.750 -2.301 28.415 0.783 0.766 0.0026	-116.25 23.750 -4.003 28.081 0.783 0.765 0.0026	-116.25 23.750 -5.706 27.746 0.782 0.763 0.0026	-116.25 23.750 -7.410 27.412 0.781 0.761 0.0025	-116.25 23.750 -9.113 27.077 0.780 0.760 0.0025	-116.25 23.750 -10.817 26.742 0.780 0.758 0.0025	-116.25 23.750 -12.521 26.407 0.779 0.756 0.0025	-116.25 23.750 -14.258 26.071 0.824 0.794 0.0024
-115.75 23.750 -28.737 26.334 0.600 0.605 0.0049	-115.75 23.750 -28.996 26.687 0.588 0.591 0.0053	-115.75 23.750 -29.254 27.041 0.576 0.577 0.0058	-115.75 23.750 -29.512 27.396 0.564 0.562 0.0062	-115.75 23.750 -29.771 27.753 0.551 0.547 0.0066	-115.75 23.750 -30.050 28.148 0.431 0.433 0.0069	-115.75 23.750 -30.307 28.500 0.420 0.419 0.0074	-115.75 23.750 -32.430 29.436 0.425 0.425 0.0063	-115.75 23.750 -34.557 30.375 0.430 0.431 0.0052	-115.75 23.750 -36.623 31.246 0.567 0.557 0.0041	-115.75 23.750 -38.740 32.177 0.574 0.564 0.0030	-115.75 23.750 -39.194 32.331 0.571 0.562 0.0030	-115.75 23.750 -39.648 32.486 0.568 0.559 0.0031	-115.75 23.750 -40.111 32.650 0.540 0.534 0.0031	-115.75 23.750 -40.567 32.805 0.538 0.531 0.0032	-115.75 23.750 -40.604 32.818 0.540 0.534 0.0033	-115.75 23.750 -40.642 32.831 0.542 0.536 0.0034	-115.75 23.750 -40.671 32.836 0.574 0.565 0.0036	-115.75 23.750 -40.709 32.848 0.577 0.568 0.0037	-115.75 23.750 -41.303 30.894 0.580 0.572 0.0047	-115.75 23.750 -41.898 28.939 0.583 0.577 0.0057	-115.75 23.750 -42.501 26.984 0.555 0.554 0.0068	-115.75 23.750 -43.095 25.024 0.558 0.558 0.0078	-115.75 23.750 -42.357 25.292 0.554 0.553 0.0073	-115.75 23.750 -41.622 25.559 0.550 0.549 0.0068	-115.75 23.750 -40.879 25.828 0.501 0.502 0.0064	-115.75 23.750 -40.142 26.095 0.497 0.498 0.0059	-115.75 23.750 -38.301 24.613 0.452 0.445 0.0043	-115.75 23.750 -36.435 23.137 0.402 0.385 0.0025	-115.75 23.750 -34.562 21.665 0.305 0.280 0.0007	-115.75 23.750 -34.562 21.665 0.305 0.280 0.0007	-115.75 23.750 -29.016 20.826 0.303 0.278 0.0004	-115.75 23.750 -25.315 21.454 0.351 0.338 0.0014	-115.75 23.750 -21.564 22.076 0.404 0.400 0.0024	-115.75 23.750 -17.738 22.690 0.445 0.447 0.0032	-115.75 23.750 -14.972 23.572 0.450 0.453 0.0030	-115.75 23.750 -12.208 24.456 0.455 0.460 0.0028	-115.75 23.750 -9.646 25.356 0.751 0.728 0.0024	-115.75 23.750 -6.882 26.235 0.758 0.737 0.0023	-115.75 23.750 -4.120 27.115 0.766 0.746 0.0021	-115.75 23.750 -1.358 27.994 0.773 0.754 0.0019	-115.75 23.750 1.403 28.874 0.780 0.763 0.0018	-115.75 23.750 4.163 29.754 0.787 0.772 0.0016	-115.75 23.750 2.137 29.339 0.786 0.769 0.0017	-115.75 23.750 0.110 28.923 0.785 0.767 0.0017	-115.75 23.750 -1.917 28.508 0.784 0.765 0.0018	-115.75 23.750 -3.945 28.092 0.783 0.763 0.0019	-115.75 23.750 -5.974 27.676 0.782 0.761 0.0019	-115.75 23.750 -8.003 27.260 0.781 0.759 0.0020	-115.75 23.750 -10.074 26.840 0.825 0.797 0.0020
-115.25 23.750 -28.950 26.440 0.608 0.619 0.0006	-115.25 23.750 -29.189 26.739 0.596 0.604 0.0015	-115.25 23.750 -29.427 27.038 0.584 0.589 0.0023	-115.25 23.750 -29.666 27.339 0.571 0.573 0.0031	-115.25 23.750 -29.905 27.640 0.557 0.557 0.0040	-115.25 23.750 -30.156 27.958 0.435 0.440 0.0048	-115.25 23.750 -30.393 28.256 0.423 0.425 0.0056	-115.25 23.750 -32.647 29.404 0.429 0.431 0.0050	-115.25 23.750 -34.901 30.552 0.434 0.436 0.0044	-115.25 23.750 -37.140 31.692 0.573 0.565 0.0039	-115.25 23.750 -39.394 32.841 0.579 0.572 0.0033	-115.25 23.750 -39.845 32.975 0.576 0.568 0.0029	-115.25 23.750 -40.297 33.109 0.572 0.565 0.0025	-115.25 23.750 -40.748 33.240 0.544 0.539 0.0021	-115.25 23.750 -41.202 33.375 0.540 0.536 0.0017	-115.25 23.750 -41.265 33.380 0.543 0.538 0.0017	-115.25 23.750 -41.328 33.384 0.545 0.541 0.0018	-115.25 23.750 -41.397 33.395 0.577 0.570 0.0019	-115.25 23.750 -41.460 33.400 0.579 0.572 0.0020	-115.25 23.750 -42.193 31.367 0.583 0.578 0.0032	-115.25 23.750 -42.925 29.335 0.586 0.583 0.0045	-115.25 23.750 -43.647 27.294 0.559 0.560 0.0057	-115.25 23.750 -44.377 25.260 0.563 0.565 0.0070	-115.25 23.750 -43.436 25.519 0.559 0.561 0.0062	-115.25 23.750 -42.496 25.777 0.555 0.556 0.0055	-115.25 23.750 -41.525 26.028 0.505 0.509 0.0048	-115.25 23.750 -40.586 26.287 0.501 0.505 0.0040	-115.25 23.750 -38.655 24.607 0.456 0.452 0.0030	-115.25 23.750 -36.679 22.925 0.405 0.390 0.0017	-115.25 23.750 -34.673 21.240 0.306 0.283 0.0006	-115.25 23.750 -34.673 21.240 0.306 0.283 0.0006	-115.25 23.750 -28.407 20.369 0.303 0.278 0.0004	-115.25 23.750 -24.123 21.181 0.351 0.339 0.0013	-115.25 23.750 -19.781 21.989 0.405 0.400 0.0022	-115.25 23.750 -15.359 22.791 0.445 0.447 0.0029	-115.25 23.750 -12.073 23.880 0.451 0.454 0.0026	-115.25 23.750 -8.791 24.971 0.456 0.461 0.0023	-115.25 23.750 -5.703 26.068 0.752 0.729 0.0018	-115.25 23.750 -2.408 27.153 0.760 0.738 0.0016	-115.25 23.750 0.885 28.239 0.767 0.747 0.0013	-115.25 23.750 4.176 29.325 0.774 0.756 0.0010	-115.25 23.750 7.466 30.411 0.781 0.765 0.0007	-115.25 23.750 10.754 31.497 0.789 0.773 0.0004	-115.25 23.750 8.492 31.005 0.787 0.771 0.0006	-115.25 23.750 6.229 30.513 0.786 0.769 0.0008	-115.25 23.750 3.965 30.020 0.785 0.767 0.0009	-115.25 23.750 1.700 29.528 0.784 0.764 0.0011	-115.25 23.750 -0.567 29.035 0.783 0.762 0.0012	-115.25 23.750 -2.834 28.542 0.781 0.760 0.0014	-115.25 23.750 -5.158 28.041 0.826 0.797 0.0015
-114.75 23.750 -29.151 26.253 0.616 0.630 -0.0017	-114.75 23.750 -29.364 26.496 0.604 0.615 -0.0007	-114.75 23.750 -29.578 26.739 0.591 0.599 0.0003	-114.75 23.750 -29.791 26.983 0.577 0.582 0.0013	-114.75 23.750 -30.005 27.227 0.563 0.564 0.0023	-114.75 23.750 -30.223 27.473 0.439 0.445 0.0033	-114.75 23.750 -30.435 27.716 0.427 0.429 0.0044	-114.75 23.750 -32.815 29.095 0.432 0.435 0.0039	-114.75 23.750 -35.193 30.473 0.438 0.441 0.0034	-114.75 23.750 -37.586 31.870 0.578 0.571 0.0028	-114.75 23.750 -39.970 33.253 0.585 0.579 0.0023	-114.75 23.750 -40.411 33.366 0.581 0.575 0.0021	-114.75 23.750 -40.853 33.479 0.577 0.571 0.0018	-114.75 23.750 -41.289 33.587 0.548 0.545 0.0016	-114.75 23.750 -41.733 33.700 0.544 0.541 0.0013	-114.75 23.750 -41.817 33.698 0.546 0.543 0.0015	-114.75 23.750 -41.901 33.695 0.548 0.546 0.0016	-114.75 23.750 -41.997 33.701 0.580 0.575 0.0017	-114.75 23.750 -42.081 33.698 0.582 0.577 0.0018	-114.75 23.750 -42.946 31.607 0.586 0.583 0.0027	-114.75 23.750 -43.809 29.515 0.590 0.588 0.0036	-114.75 23.750 -44.649 27.413 0.564 0.565 0.0045	-114.75 23.750 -45.507 25.321 0.567 0.570 0.0055	-114.75 23.750 -44.346 25.589 0.563 0.566 0.0048	-114.75 23.750 -43.186 25.857 0.559 0.561 0.0042	-114.75 23.750 -41.974 26.113 0.508 0.514 0.0036	-114.75 23.750 -40.815 26.382 0.504 0.510 0.0030	-114.75 23.750 -38.832 24.508 0.459 0.457 0.0022	-114.75 23.750 -36.784 22.625 0.407 0.394 0.0013	-114.75 23.750 -34.686 20.732 0.307 0.284 0.0004	-114.75 23.750 -34.686 20.732 0.307 0.284 0.0004	-114.75 23.750 -27.625 19.910 0.304 0.278 0.0003	-114.75 23.750 -22.645 20.983 0.352 0.340 0.0011	-114.75 23.750 -17.606 22.055 0.406 0.402 0.0019	-114.75 23.750 -12.492 23.124 0.446 0.449 0.0025	-114.75 23.750 -8.741 24.448 0.452 0.455 0.0021	-114.75 23.750 -4.996 25.773 0.457 0.462 0.0017	-114.75 23.750 -1.420 27.092 0.753 0.731 0.0012	-114.75 23.750 2.348 28.412 0.760 0.739 0.0009	-114.75 23.750 6.114 29.732 0.768 0.748 0.0005	-114.75 23.750 9.879 31.052 0.775 0.756 0.0001	-114.75 23.750 13.641 32.372 0.782 0.765 -0.0003	-114.75 23.750 17.401 33.692 0.789 0.773 -0.0007	-114.75 23.750 15.034 33.153 0.788 0.771 -0.0004	-114.75 23.750 12.665 32.613 0.786 0.768 -0.0002	-114.75 23.750 10.294 32.073 0.785 0.766 0.0001	-114.75 23.750 7.922 31.533 0.784 0.764 0.0003	-114.75 23.750 5.549 30.992 0.783 0.762 0.0006	-114.75 23.750 3.175 30.451 0.782 0.760 0.0008	-114.75 23.750 0.725 29.894 0.826 0.797 0.0011
-114.25 23.750 -29.299 25.680 0.621 0.634 -0.0021	-114.25 23.750 -29.482 25.868 0.609 0.619 -0.0012	-114.25 23.750 -29.665 26.057 0.596 0.603 -0.0003	-114.25 23.750 -29.849 26.245 0.582 0.586 0.0007	-114.25 23.750 -30.032 26.434 0.567 0.568 0.0016	-114.25 23.750 -30.218 26.624 0.442 0.448 0.0025	-114.25 23.750 -30.401 26.812 0.429 0.432 0.0035	-114.25 23.750 -32.891 28.421 0.435 0.438 0.0036	-114.25 23.750 -35.379 30.029 0.441 0.444 0.0038	-114.25 23.750 -37.888 31.658 0.582 0.575 0.0040	-114.25 23.750 -40.383 33.272 0.589 0.582 0.0041	-114.25 23.750 -40.811 33.382 0.585 0.578 0.0033	-114.25 23.750 -41.241 33.494 0.580 0.574 0.0024	-114.25 23.750 -41.664 33.601 0.550 0.546 0.0016	-114.25 23.750 -42.095 33.712 0.546 0.542 0.0007	-114.25 23.750 -42.188 33.702 0.547 0.544 0.0009	-114.25 23.750 -42.281 33.692 0.549 0.546 0.0012	-114.25 23.750 -42.387 33.688 0.581 0.575 0.0014	-114.25 23.750 -42.480 33.678 0.583 0.578 0.0016	-114.25 23.750 -43.458 31.534 0.588 0.584 0.0022	-114.25 23.750 -44.434 29.390 0.592 0.590 0.0028	-114.25 23.750 -45.382 27.237 0.566 0.567 0.0033	-114.25 23.750 -46.349 25.091 0.570 0.572 0.0039	-114.25 23.750 -44.952 25.385 0.565 0.568 0.0036	-114.25 23.750 -43.556 25.677 0.561 0.564 0.0034	-114.25 23.750 -42.101 25.958 0.511 0.517 0.0031	-114.25 23.750 -40.706 26.253 0.507 0.513 0.0028	-114.25 23.750 -38.715 24.213 0.461 0.459 0.0021	-114.25 23.750 -36.652 22.164 0.408 0.395 0.0013	-114.25 23.750 -34.534 20.108 0.307 0.285 0.0004	-114.25 23.750 -34.534 20.108 0.307 0.285 0.0004	-114.25 23.750 -26.623 19.486 0.304 0.280 0.0003	-114.25 23.750 -20.819 20.923 0.353 0.342 0.0012	-114.25 23.750 -14.970 22.362 0.407 0.405 0.0020	-114.25 23.750 -9.071 23.800 0.448 0.452 0.0027	-114.25 23.750 -4.939 25.352 0.453 0.458 0.0022	-114.25 23.750 -0.814 26.905 0.458 0.463 0.0016	-114.25 23.750 3.225 28.454 0.754 0.732 0.0011	-114.25 23.750 7.381 30.006 0.761 0.740 0.0006	-114.25 23.750 11.535 31.558 0.768 0.748 0.0001	-114.25 23.750 15.687 33.110 0.774 0.755 -0.0004	-114.25 23.750 19.838 34.662 0.781 0.763 -0.0010	-114.25 23.750 23.986 36.214 0.787 0.770 -0.0015	-114.25 23.750 21.697 35.709 0.786 0.768 -0.0012	-114.25 23.750 19.407 35.203 0.785 0.766 -0.0009	-114.25 23.750 17.115 34.697 0.784 0.764 -0.0005	-114.25 23.750 14.822 34.191 0.783 0.762 -0.0002	-114.25 23.750 12.528 33.684 0.782 0.761 0.0001	-114.25 23.750 10.232 33.176 0.781 0.759 0.0004	-114.25 23.750 7.850 32.641 0.826 0.796 0.0007
-113.75 23.750 -29.372 24.741 0.625 0.637 -0.0010	-113.75 23.750 -29.522 24.877 0.612 0.621 -0.0004	-113.75 23.750 -29.671 25.013 0.599 0.605 0.0003	-113.75 23.750 -29.821 25.149 0.585 0.588 0.0009	-113.75 23.750 -29.971 25.286 0.570 0.570 0.0016	-113.75 23.750 -30.122 25.422 0.445 0.449 0.0022	-113.75 23.750 -30.272 25.558 0.432 0.433 0.0029	-113.75 23.750 -32.862 27.397 0.438 0.440 0.0035	-113.75 23.750 -35.450 29.233 0.444 0.446 0.0040	-113.75 23.750 -38.057 31.089 0.587 0.578 0.0045	-113.75 23.750 -40.651 32.932 0.594 0.586 0.0051	-113.75 23.750 -41.066 33.069 0.589 0.581 0.0041	-113.75 23.750 -41.483 33.205 0.584 0.577 0.0031	-113.75 23.750 -41.894 33.339 0.554 0.549 0.0021	-113.75 23.750 -42.311 33.476 0.549 0.545 0.0011	-113.75 23.750 -42.411 33.464 0.550 0.547 0.0015	-113.75 23.750 -42.511 33.452 0.552 0.549 0.0019	-113.75 23.750 -42.620 33.443 0.583 0.578 0.0023	-113.75 23.750 -42.720 33.431 0.585 0.580 0.0027	-113.75 23.750 -43.770 31.230 0.589 0.586 0.0029	-113.75 23.750 -44.816 29.028 0.594 0.592 0.0031	-113.75 23.750 -45.834 26.818 0.568 0.569 0.0033	-113.75 23.750 -46.869 24.613 0.572 0.574 0.0035	-113.75 23.750 -45.236 24.937 0.568 0.570 0.0033	-113.75 23.750 -43.604 25.260 0.563 0.566 0.0032	-113.75 23.750 -41.907 25.571 0.512 0.518 0.0030	-113.75 23.750 -40.277 25.895 0.508 0.514 0.0029	-113.75 23.750 -38.339 23.733 0.462 0.460 0.0021	-113.75 23.750 -36.321 21.559 0.409 0.396 0.0012	-113.75 23.750 -34.245 19.377 0.308 0.286 0.0004	-113.75 23.750 -34.245 19.377 0.308 0.286 0.0004	-113.75 23.750 -25.397 19.118 0.305 0.281 0.0006	-113.75 23.750 -18.639 21.047 0.354 0.344 0.0020	-113.75 23.750 -11.871 22.976 0.409 0.407 0.0032	-113.75 23.750 -5.113 24.897 0.450 0.455 0.0042	-113.75 23.750 -0.705 26.606 0.454 0.460 0.0034	-113.75 23.750 3.695 28.315 0.459 0.465 0.0027	-113.75 23.750 8.187 30.042 0.754 0.733 0.0018	-113.75 23.750 12.626 31.756 0.760 0.740 0.0011	-113.75 23.750 17.064 33.470 0.767 0.746 0.0004	-113.75 23.750 21.500 35.183 0.773 0.753 -0.0003	-113.75 23.750 25.935 36.897 0.779 0.759 -0.0010	-113.75 23.750 30.368 38.610 0.785 0.765 -0.0017	-113.75 23.750 28.398 38.267 0.784 0.764 -0.0014	-113.75 23.750 26.426 37.924 0.783 0.763 -0.0011	-113.75 23.750 24.454 37.580 0.782 0.762 -0.0008	-113.75 23.750 22.481 37.237 0.782 0.760 -0.0005	-113.75 23.750 20.507 36.893 0.781 0.759 -0.0002	-113.75 23.750 18.532 36.548 0.780 0.758 0.0001	-113.75 23.750 16.490 36.180 0.825 0.796 0.0004
-113.25 23.750 -29.353 23.489 0.627 0.638 0.0007	-113.25 23.750 -29.465 23.572 0.614 0.623 0.0010	-113.25 23.750 -29.578 23.656 0.601 0.606 0.0013	-113.25 23.750 -29.691 23.739 0.587 0.589 0.0016	-113.25 23.750 -29.803 23.823 0.572 0.572 0.0019	-113.25 23.750 -29.916 23.906 0.446 0.450 0.0022	-113.25 23.750 -30.029 23.990 0.433 0.434 0.0025	-113.25 23.750 -32.716 26.056 0.440 0.441 0.0037	-113.25 23.750 -35.402 28.120 0.446 0.448 0.0049	-113.25 23.750 -38.102 30.205 0.590 0.581 0.0062	-113.25 23.750 -40.793 32.275 0.598 0.589 0.0075	-113.25 23.750 -41.202 32.477 0.593 0.584 0.0058	-113.25 23.750 -41.613 32.678 0.588 0.579 0.0042	-113.25 23.750 -42.020 32.877 0.557 0.551 0.0025	-113.25 23.750 -42.432 33.079 0.551 0.546 0.0008	-113.25 23.750 -42.537 33.078 0.552 0.548 0.0015	-113.25 23.750 -42.643 33.076 0.553 0.549 0.0023	-113.25 23.750 -42.755 33.078 0.584 0.578 0.0030	-113.25 23.750 -42.861 33.077 0.584 0.579 0.0038	-113.25 23.750 -43.932 30.790 0.590 0.586 0.0038	-113.25 23.750 -44.999 28.502 0.595 0.592 0.0037	-113.25 23.750 -46.037 26.203 0.569 0.570 0.0037	-113.25 23.750 -47.089 23.911 0.574 0.576 0.0036	-113.25 23.750 -45.203 24.256 0.569 0.571 0.0036	-113.25 23.750 -43.318 24.601 0.565 0.567 0.0036	-113.25 23.750 -41.367 24.929 0.513 0.519 0.0036	-113.25 23.750 -39.484 25.275 0.509 0.515 0.0036	-113.25 23.750 -37.664 23.043 0.463 0.461 0.0027	-113.25 23.750 -35.759 20.794 0.410 0.397 0.0016	-113.25 23.750 -33.794 18.533 0.308 0.286 0.0005	-113.25 23.750 -33.794 18.533 0.308 0.286 0.0005	-113.25 23.750 -23.968 18.816 0.305 0.281 0.0007	-113.25 23.750 -16.155 21.361 0.354 0.344 0.0027	-113.25 23.750 -8.401 23.889 0.409 0.407 0.0045	-113.25 23.750 -0.750 26.380 0.450 0.455 0.0059	-113.25 23.750 3.823 28.108 0.454 0.459 0.0050	-113.25 23.750 8.390 29.833 0.458 0.463 0.0041	-113.25 23.750 13.355 31.657 0.753 0.730 0.0030	-113.25 23.750 17.969 33.391 0.758 0.735 0.0022	-113.25 23.750 22.583 35.125 0.763 0.740 0.0014	-113.25 23.750 27.195 36.859 0.769 0.746 0.0006	-113.25 23.750 31.806 38.593 0.774 0.751 -0.0002	-113.25 23.750 36.416 40.327 0.779 0.756 -0.0010	-113.25 23.750 34.994 40.214 0.779 0.756 -0.0008	-113.25 23.750 33.571 40.101 0.779 0.756 -0.0006	-113.25 23.750 32.148 39.988 0.779 0.755 -0.0003	-113.25 23.750 30.725 39.875 0.778 0.755 -0.0001	-113.25 23.750 29.301 39.762 0.778 0.755 0.0001	-113.25 23.750 27.877 39.649 0.778 0.754 0.0004	-113.25 23.750 26.454 39.530 0.823 0.794 0.0006
-112.75 23.750 -29.230 21.983 0.628 0.640 0.0015	-112.75 23.750 -29.301 22.013 0.616 0.624 0.0016	-112.75 23.750 -29.372 22.042 0.602 0.608 0.0018	-112.75 23.750 -29.443 22.072 0.588 0.591 0.0019	-112.75 23.750 -29.514 22.101 0.574 0.573 0.0020	-112.75 23.750 -29.585 22.131 0.448 0.451 0.0020	-112.75 23.750 -29.656 22.161 0.435 0.435 0.0021	-112.75 23.750 -32.441 24.437 0.442 0.443 0.0040	-112.75 23.750 -35.225 26.711 0.449 0.450 0.0058	-112.75 23.750 -38.018 29.010 0.594 0.584 0.0077	-112.75 23.750 -40.805 31.291 0.603 0.593 0.0096	-112.75 23.750 -41.219 31.600 0.598 0.588 0.0078	-112.75 23.750 -41.633 31.908 0.592 0.583 0.0060	-112.75 23.750 -42.043 32.213 0.561 0.555 0.0042	-112.75 23.750 -42.458 32.522 0.555 0.550 0.0024	-112.75 23.750 -42.575 32.554 0.555 0.550 0.0037	-112.75 23.750 -42.692 32.586 0.555 0.551 0.0049	-112.75 23.750 -42.813 32.622 0.585 0.578 0.0062	-112.75 23.750 -42.930 32.654 0.585 0.578 0.0074	-112.75 23.750 -43.961 30.238 0.591 0.586 0.0068	-112.75 23.750 -44.988 27.820 0.597 0.593 0.0061	-112.75 23.750 -45.985 25.390 0.571 0.571 0.0055	-112.75 23.750 -46.994 22.967 0.577 0.578 0.0048	-112.75 23.750 -44.840 23.306 0.572 0.573 0.0045	-112.75 23.750 -42.689 23.646 0.566 0.567 0.0042	-112.75 23.750 -40.467 23.963 0.514 0.519 0.0038	-112.75 23.750 -38.318 24.304 0.509 0.514 0.0035	-112.75 23.750 -36.694 22.077 0.463 0.461 0.0026	-112.75 23.750 -34.979 19.826 0.410 0.397 0.0015	-112.75 23.750 -33.198 17.557 0.308 0.286 0.0005	-112.75 23.750 -33.198 17.557 0.308 0.286 0.0005	-112.75 23.750 -22.406 18.508 0.304 0.280 0.0009	-112.75 23.750 -13.531 21.704 0.353 0.342 0.0033	-112.75 23.750 -4.813 24.852 0.408 0.405 0.0054	-112.75 23.750 3.685 27.922 0.449 0.452 0.0072	-112.75 23.750 8.331 29.530 0.452 0.455 0.0063	-112.75 23.750 12.971 31.137 0.456 0.459 0.0055	-112.75 23.750 18.429 32.950 0.749 0.722 0.0042	-112.75 23.750 23.120 34.558 0.753 0.726 0.0035	-112.75 23.750 27.810 36.166 0.758 0.730 0.0027	-112.75 23.750 32.500 37.775 0.763 0.735 0.0019	-112.75 23.750 37.189 39.384 0.767 0.739 0.0012	-112.75 23.750 41.878 40.994 0.772 0.743 0.0004	-112.75 23.750 41.075 41.023 0.772 0.743 0.0005	-112.75 23.750 40.272 41.051 0.772 0.743 0.0007	-112.75 23.750 39.469 41.079 0.772 0.743 0.0008	-112.75 23.750 38.666 41.107 0.772 0.743 0.0010	-112.75 23.750 37.863 41.135 0.772 0.743 0.0012	-112.75 23.750 37.060 41.163 0.772 0.743 0.0013	-112.75 23.750 36.342 41.189 0.817 0.783 0.0014
-112.25 23.750 -28.997 20.286 0.628 0.642 0.0007	-112.25 23.750 -29.021 20.261 0.616 0.626 0.0008	-112.25 23.750 -29.046 20.237 0.603 0.609 0.0010	-112.25 23.750 -29.070 20.212 0.589 0.592 0.0012	-112.25 23.750 -29.094 20.187 0.575 0.574 0.0014	-112.25 23.750 -29.118 20.163 0.449 0.452 0.0015	-112.25 23.750 -29.142 20.138 0.436 0.436 0.0017	-112.25 23.750 -32.025 22.581 0.444 0.444 0.0043	-112.25 23.750 -34.907 25.021 0.451 0.452 0.0069	-112.25 23.750 -37.796 27.489 0.598 0.588 0.0097	-112.25 23.750 -40.681 29.937 0.607 0.597 0.0124	-112.25 23.750 -41.109 30.397 0.602 0.593 0.0101	-112.25 23.750 -41.539 30.857 0.597 0.588 0.0077	-112.25 23.750 -41.965 31.312 0.565 0.559 0.0054	-112.25 23.750 -42.395 31.773 0.560 0.554 0.0030	-112.25 23.750 -42.529 31.869 0.559 0.553 0.0038	-112.25 23.750 -42.663 31.966 0.558 0.552 0.0046	-112.25 23.750 -42.800 32.069 0.587 0.578 0.0054	-112.25 23.750 -42.934 32.166 0.585 0.577 0.0062	-112.25 23.750 -43.867 29.570 0.592 0.585 0.0062	-112.25 23.750 -44.794 26.974 0.599 0.593 0.0062	-112.25 23.750 -45.691 24.362 0.574 0.573 0.0062	-112.25 23.750 -46.599 21.759 0.580 0.580 0.0062	-112.25 23.750 -44.141 22.050 0.574 0.574 0.0049	-112.25 23.750 -41.685 22.340 0.568 0.569 0.0036	-112.25 23.750 -39.159 22.603 0.515 0.520 0.0023	-112.25 23.750 -36.707 22.895 0.510 0.515 0.0010	-112.25 23.750 -35.362 20.769 0.464 0.461 0.0008	-112.25 23.750 -33.924 18.612 0.410 0.397 0.0005	-112.25 23.750 -32.420 16.434 0.308 0.286 0.0002	-112.25 23.750 -32.420 16.434 0.308 0.286 0.0002	-112.25 23.750 -20.982 18.008 0.304 0.279 0.0009	-112.25 23.750 -11.227 21.731 0.353 0.340 0.0033	-112.25 23.750 -1.696 25.393 0.407 0.402 0.0056	-112.25 23.750 7.525 28.955 0.448 0.449 0.0074	-112.25 23.750 12.193 30.411 0.451 0.452 0.0068	-112.25 23.750 16.854 31.864 0.454 0.455 0.0061	-112.25 23.750 22.634 33.592 0.745 0.716 0.0048	-112.25 23.750 27.354 35.051 0.749 0.719 0.0043	-112.25 23.750 32.074 36.510 0.754 0.723 0.0037	-112.25 23.750 36.794 37.970 0.758 0.727 0.0031	-112.25 23.750 41.513 39.431 0.762 0.730 0.0025	-112.25 23.750 46.232 40.892 0.766 0.734 0.0018	-112.25 23.750 45.913 40.942 0.766 0.734 0.0019	-112.25 23.750 45.594 40.991 0.766 0.734 0.0020	-112.25 23.750 45.275 41.040 0.766 0.734 0.0020	-112.25 23.750 44.957 41.089 0.766 0.734 0.0021	-112.25 23.750 44.638 41.139 0.766 0.734 0.0021	-112.25 23.750 44.319 41.188 0.766 0.734 0.0022	-112.25 23.750 44.116 41.232 0.811 0.773 0.0022
-111.75 23.750 -28.656 18.459 0.628 0.643 -0.0021	-111.75 23.750 -28.628 18.383 0.616 0.627 -0.0015	-111.75 23.750 -28.600 18.307 0.603 0.610 -0.0010	-111.75 23.750 -28.572 18.231 0.590 0.593 -0.0005	-111.75 23.750 -28.544 18.156 0.576 0.575 0.0001	-111.75 23.750 -28.515 18.080 0.450 0.453 0.0006	-111.75 23.750 -28.487 18.004 0.438 0.436 0.0011	-111.75 23.750 -31.463 20.544 0.446 0.445 0.0044	-111.75 23.750 -34.439 23.080 0.454 0.454 0.0077	-111.75 23.750 -37.422 25.647 0.602 0.592 0.0112	-111.75 23.750 -40.400 28.193 0.612 0.602 0.0146	-111.75 23.750 -40.858 28.838 0.607 0.598 0.0128	-111.75 23.750 -41.316 29.484 0.602 0.593 0.0111	-111.75 23.750 -41.773 30.124 0.571 0.564 0.0093	-111.75 23.750 -42.232 30.770 0.566 0.560 0.0076	-111.75 23.750 -42.394 30.972 0.563 0.557 0.0061	-111.75 23.750 -42.556 31.175 0.560 0.554 0.0047	-111.75 23.750 -42.722 31.386 0.588 0.578 0.0032	-111.75 23.750 -42.883 31.589 0.585 0.575 0.0018	-111.75 23.750 -43.650 28.767 0.593 0.585 0.0031	-111.75 23.750 -44.411 25.943 0.600 0.594 0.0045	-111.75 23.750 -45.139 23.098 0.576 0.574 0.0059	-111.75 23.750 -45.877 20.267 0.583 0.583 0.0073	-111.75 23.750 -43.086 20.470 0.576 0.577 0.0048	-111.75 23.750 -40.297 20.672 0.570 0.571 0.0023	-111.75 23.750 -37.438 20.841 0.517 0.521 -0.0002	-111.75 23.750 -34.654 21.044 0.510 0.516 -0.0027	-111.75 23.750 -33.680 19.119 0.464 0.462 -0.0020	-111.75 23.750 -32.617 17.161 0.411 0.398 -0.0012	-111.75 23.750 -31.482 15.177 0.309 0.286 -0.0004	-111.75 23.750 -31.482 15.177 0.309 0.286 -0.0004	-111.75 23.750 -19.844 17.253 0.304 0.278 0.0009	-111.75 23.750 -9.517 21.297 0.352 0.340 0.0033	-111.75 23.750 0.576 25.282 0.407 0.402 0.0055	-111.75 23.750 10.322 29.165 0.447 0.449 0.0073	-111.75 23.750 14.982 30.538 0.450 0.451 0.0068	-111.75 23.750 19.631 31.904 0.453 0.454 0.0063	-111.75 23.750 25.509 33.618 0.744 0.714 0.0052	-111.75 23.750 30.239 35.019 0.748 0.718 0.0047	-111.75 23.750 34.969 36.420 0.752 0.721 0.0043	-111.75 23.750 39.699 37.821 0.756 0.724 0.0039	-111.75 23.750 44.428 39.222 0.759 0.728 0.0034	-111.75 23.750 49.157 40.625 0.763 0.731 0.0030	-111.75 23.750 49.132 40.664 0.763 0.731 0.0029	-111.75 23.750 49.107 40.703 0.763 0.731 0.0029	-111.75 23.750 49.082 40.742 0.763 0.731 0.0029	-111.75 23.750 49.057 40.782 0.764 0.732 0.0029	-111.75 23.750 49.032 40.821 0.764 0.732 0.0029	-111.75 23.750 49.006 40.860 0.764 0.732 0.0028	-111.75 23.750 49.083 40.898 0.809 0.771 0.0028
-111.25 23.750 -28.212 16.563 0.627 0.642 -0.0062	-111.25 23.750 -28.127 16.444 0.615 0.627 -0.0052	-111.25 23.750 -28.042 16.324 0.603 0.610 -0.0041	-111.25 23.750 -27.957 16.204 0.590 0.593 -0.0030	-111.25 23.750 -27.872 16.085 0.576 0.575 -0.0019	-111.25 23.750 -27.787 15.965 0.451 0.453 -0.0007	-111.25 23.750 -27.702 15.845 0.439 0.437 0.0004	-111.25 23.750 -30.760 18.388 0.447 0.447 0.0043	-111.25 23.750 -33.818 20.927 0.456 0.457 0.0082	-111.25 23.750 -36.883 23.497 0.605 0.596 0.0124	-111.25 23.750 -39.943 26.046 0.615 0.607 0.0164	-111.25 23.750 -40.445 26.890 0.612 0.604 0.0150	-111.25 23.750 -40.949 27.734 0.608 0.600 0.0136	-111.25 23.750 -41.450 28.572 0.577 0.571 0.0122	-111.25 23.750 -41.953 29.417 0.573 0.568 0.0108	-111.25 23.750 -42.157 29.768 0.570 0.564 0.0081	-111.25 23.750 -42.361 30.120 0.566 0.560 0.0054	-111.25 23.750 -42.567 30.485 0.593 0.584 0.0027	-111.25 23.750 -42.771 30.838 0.589 0.580 0.0001	-111.25 23.750 -43.291 27.734 0.597 0.590 0.0013	-111.25 23.750 -43.805 24.629 0.605 0.599 0.0026	-111.25 23.750 -44.288 21.501 0.581 0.579 0.0039	-111.25 23.750 -44.781 18.390 0.588 0.587 0.0052	-111.25 23.750 -41.625 18.500 0.580 0.581 0.0023	-111.25 23.750 -38.471 18.608 0.573 0.574 -0.0007	-111.25 23.750 -35.257 18.683 0.519 0.524 -0.0036	-111.25 23.750 -32.107 18.793 0.511 0.518 -0.0066	-111.25 23.750 -31.587 17.156 0.465 0.464 -0.0049	-111.25 23.750 -30.995 15.490 0.411 0.400 -0.0028	-111.25 23.750 -30.346 13.800 0.309 0.287 -0.0009	-111.25 23.750 -30.346 13.800 0.309 0.287 -0.0009	-111.25 23.750 -18.918 16.284 0.304 0.278 0.0009	-111.25 23.750 -8.306 20.437 0.353 0.340 0.0033	-111.25 23.750 2.075 24.529 0.407 0.402 0.0056	-111.25 23.750 12.099 28.519 0.448 0.449 0.0074	-111.25 23.750 16.703 29.929 0.451 0.452 0.0071	-111.25 23.750 21.290 31.323 0.453 0.454 0.0069	-111.25 23.750 27.233 33.234 0.745 0.714 0.0052	-111.25 23.750 31.940 34.721 0.749 0.718 0.0050	-111.25 23.750 36.646 36.209 0.752 0.721 0.0048	-111.25 23.750 41.353 37.696 0.756 0.724 0.0046	-111.25 23.750 46.058 39.184 0.759 0.728 0.0044	-111.25 23.750 50.764 40.672 0.763 0.731 0.0041	-111.25 23.750 50.903 40.694 0.763 0.731 0.0040	-111.25 23.750 51.043 40.717 0.763 0.731 0.0039	-111.25 23.750 51.182 40.740 0.763 0.731 0.0038	-111.25 23.750 51.322 40.762 0.764 0.731 0.0037	-111.25 23.750 51.461 40.785 0.764 0.732 0.0036	-111.25 23.750 51.601 40.808 0.764 0.732 0.0035	-111.25 23.750 51.829 40.821 0.809 0.771 0.0036
-110.75 23.750 -27.678 14.658 0.626 0.640 -0.0112	-110.75 23.750 -27.534 14.505 0.614 0.625 -0.0095	-110.75 23.750 -27.389 14.353 0.602 0.609 -0.0078	-110.75 23.750 -27.244 14.200 0.590 0.592 -0.0060	-110.75 23.750 -27.100 14.047 0.577 0.574 -0.0042	-110.75 23.750 -26.955 13.894 0.451 0.453 -0.0023	-110.75 23.750 -26.810 13.741 0.440 0.437 -0.0005	-110.75 23.750 -29.927 16.186 0.449 0.448 0.0039	-110.75 23.750 -33.043 18.627 0.458 0.459 0.0083	-110.75 23.750 -36.169 21.099 0.609 0.600 0.0130	-110.75 23.750 -39.288 23.550 0.619 0.613 0.0175	-110.75 23.750 -39.850 24.573 0.616 0.610 0.0169	-110.75 23.750 -40.413 25.597 0.613 0.606 0.0163	-110.75 23.750 -40.974 26.613 0.584 0.579 0.0157	-110.75 23.750 -41.536 27.637 0.581 0.575 0.0152	-110.75 23.750 -41.799 28.176 0.576 0.571 0.0115	-110.75 23.750 -42.062 28.717 0.572 0.566 0.0078	-110.75 23.750 -42.326 29.277 0.598 0.590 0.0041	-110.75 23.750 -42.589 29.823 0.593 0.584 0.0003	-110.75 23.750 -42.797 26.404 0.602 0.595 0.0005	-110.75 23.750 -43.003 22.987 0.610 0.606 0.0007	-110.75 23.750 -43.187 19.557 0.586 0.586 0.0008	-110.75 23.750 -43.379 16.149 0.594 0.595 0.0009	-110.75 23.750 -39.838 16.177 0.585 0.588 -0.0020	-110.75 23.750 -36.296 16.203 0.577 0.580 -0.0049	-110.75 23.750 -32.719 16.214 0.521 0.528 -0.0078	-110.75 23.750 -29.179 16.242 0.513 0.521 -0.0108	-110.75 23.750 -29.167 14.949 0.466 0.466 -0.0081	-110.75 23.750 -29.113 13.640 0.412 0.401 -0.0048	-110.75 23.750 -29.039 12.327 0.309 0.288 -0.0015	-110.75 23.750 -29.039 12.327 0.309 0.288 -0.0015	-110.75 23.750 -18.169 15.113 0.304 0.279 0.0009	-110.75 23.750 -7.516 19.172 0.353 0.341 0.0034	-110.75 23.750 2.906 23.165 0.408 0.403 0.0056	-110.75 23.750 12.976 27.058 0.449 0.450 0.0075	-110.75 23.750 17.448 28.606 0.452 0.453 0.0078	-110.75 23.750 21.890 30.128 0.454 0.455 0.0080	-110.75 23.750 27.924 32.505 0.747 0.717 0.0068	-110.75 23.750 32.579 34.209 0.750 0.720 0.0071	-110.75 23.750 37.233 35.913 0.754 0.723 0.0074	-110.75 23.750 41.887 37.617 0.757 0.726 0.0077	-110.75 23.750 46.540 39.321 0.761 0.730 0.0080	-110.75 23.750 51.192 41.024 0.764 0.733 0.0083	-110.75 23.750 51.428 41.029 0.764 0.733 0.0080	-110.75 23.750 51.664 41.033 0.764 0.733 0.0077	-110.75 23.750 51.901 41.038 0.765 0.733 0.0074	-110.75 23.750 52.138 41.042 0.765 0.733 0.0072	-110.75 23.750 52.375 41.046 0.765 0.733 0.0069	-110.75 23.750 52.612 41.049 0.765 0.734 0.0066	-110.75 23.750 52.978 40.989 0.811 0.773 0.0043
-110.25 23.750 -27.073 12.795 0.624 0.636 -0.0164	-110.25 23.750 -26.868 12.622 0.613 0.621 -0.0140	-110.25 23.750 -26.662 12.449 0.601 0.606 -0.0116	-110.25 23.750 -26.457 12.276 0.589 0.590 -0.0091	-110.25 23.750 -26.251 12.103 0.577 0.573 -0.0066	-110.25 23.750 -26.045 11.930 0.452 0.452 -0.0040	-110.25 23.750 -25.839 11.757 0.441 0.437 -0.0015	-110.25 23.750 -28.982 14.012 0.451 0.450 0.0031	-110.25 23.750 -32.123 16.264 0.460 0.462 0.0076	-110.25 23.750 -35.275 18.541 0.612 0.605 0.0125	-110.25 23.750 -38.420 20.800 0.623 0.619 0.0171	-110.25 23.750 -39.056 21.960 0.621 0.616 0.0171	-110.25 23.750 -39.692 23.121 0.619 0.614 0.0172	-110.25 23.750 -40.326 24.275 0.590 0.587 0.0171	-110.25 23.750 -40.963 25.436 0.588 0.584 0.0172	-110.25 23.750 -41.297 26.167 0.583 0.580 0.0142	-110.25 23.750 -41.632 26.899 0.579 0.576 0.0112	-110.25 23.750 -41.969 27.656 0.606 0.600 0.0081	-110.25 23.750 -42.304 28.395 0.602 0.595 0.0051	-110.25 23.750 -42.188 24.756 0.610 0.605 0.0033	-110.25 23.750 -42.072 21.123 0.618 0.616 0.0016	-110.25 23.750 -41.947 17.488 0.593 0.596 -0.0001	-110.25 23.750 -41.827 13.877 0.600 0.604 -0.0018	-110.25 23.750 -37.920 13.833 0.591 0.594 -0.0046	-110.25 23.750 -34.014 13.791 0.580 0.584 -0.0074	-110.25 23.750 -30.089 13.744 0.523 0.529 -0.0102	-110.25 23.750 -26.185 13.702 0.512 0.519 -0.0130	-110.25 23.750 -26.713 12.769 0.466 0.465 -0.0097	-110.25 23.750 -27.216 11.833 0.412 0.400 -0.0057	-110.25 23.750 -27.711 10.895 0.309 0.287 -0.0018	-110.25 23.750 -27.711 10.895 0.309 0.287 -0.0018	-110.25 23.750 -17.585 13.805 0.305 0.280 0.0008	-110.25 23.750 -7.107 17.603 0.355 0.342 0.0031	-110.25 23.750 3.142 21.330 0.410 0.405 0.0052	-110.25 23.750 13.055 24.958 0.451 0.452 0.0069	-110.25 23.750 17.260 26.666 0.454 0.455 0.0090	-110.25 23.750 21.413 28.328 0.456 0.457 0.0110	-110.25 23.750 27.605 31.523 0.758 0.726 -0.0062	-110.25 23.750 32.126 33.559 0.761 0.729 -0.0039	-110.25 23.750 36.646 35.594 0.765 0.732 -0.0016	-110.25 23.750 41.164 37.628 0.768 0.736 0.0008	-110.25 23.750 45.682 39.659 0.772 0.739 0.0031	-110.25 23.750 50.199 41.689 0.775 0.742 0.0056	-110.25 23.750 50.510 41.647 0.776 0.742 0.0050	-110.25 23.750 50.822 41.606 0.776 0.742 0.0044	-110.25 23.750 51.133 41.566 0.776 0.743 0.0038	-110.25 23.750 51.445 41.525 0.776 0.743 0.0032	-110.25 23.750 51.757 41.486 0.776 0.743 0.0026	-110.25 23.750 52.069 41.446 0.777 0.743 0.0021	-110.25 23.750 52.464 41.407 0.823 0.785 0.0041
-109.75 23.750 -26.418 11.015 0.621 0.629 -0.0206	-109.75 23.750 -26.152 10.835 0.611 0.615 -0.0177	-109.75 23.750 -25.886 10.655 0.600 0.601 -0.0147	-109.75 23.750 -25.620 10.475 0.589 0.586 -0.0118	-109.75 23.750 -25.355 10.295 0.577 0.570 -0.0087	-109.75 23.750 -25.089 10.115 0.453 0.451 -0.0055	-109.75 23.750 -24.823 9.935 0.443 0.438 -0.0025	-109.75 23.750 -27.952 11.942 0.453 0.451 0.0017	-109.75 23.750 -31.079 13.946 0.462 0.464 0.0059	-109.75 23.750 -34.217 15.965 0.615 0.609 0.0104	-109.75 23.750 -37.348 17.974 0.627 0.624 0.0146	-109.75 23.750 -38.068 19.193 0.626 0.623 0.0156	-109.75 23.750 -38.789 20.412 0.624 0.621 0.0166	-109.75 23.750 -39.507 21.625 0.595 0.594 0.0175	-109.75 23.750 -40.227 22.845 0.594 0.593 0.0185	-109.75 23.750 -40.647 23.741 0.591 0.589 0.0164	-109.75 23.750 -41.067 24.639 0.587 0.586 0.0142	-109.75 23.750 -41.493 25.568 0.616 0.612 0.0119	-109.75 23.750 -41.914 26.476 0.613 0.608 0.0097	-109.75 23.750 -41.504 22.823 0.620 0.616 0.0064	-109.75 23.750 -41.095 19.177 0.626 0.624 0.0032	-109.75 23.750 -40.682 15.531 0.600 0.602 -0.0000	-109.75 23.750 -40.278 11.912 0.606 0.609 -0.0032	-109.75 23.750 -36.012 11.775 0.594 0.597 -0.0054	-109.75 23.750 -31.748 11.641 0.582 0.583 -0.0076	-109.75 23.750 -27.470 11.502 0.523 0.526 -0.0097	-109.75 23.750 -23.213 11.370 0.511 0.512 -0.0119	-109.75 23.750 -24.292 10.766 0.465 0.459 -0.0089	-109.75 23.750 -25.346 10.154 0.411 0.395 -0.0053	-109.75 23.750 -26.385 9.544 0.309 0.285 -0.0017	-109.75 23.750 -26.385 9.544 0.309 0.285 -0.0017	-109.75 23.750 -17.186 12.398 0.306 0.281 0.0007	-109.75 23.750 -7.085 15.810 0.357 0.345 0.0024	-109.75 23.750 2.810 19.155 0.412 0.408 0.0039	-109.75 23.750 12.409 22.413 0.454 0.456 0.0051	-109.75 23.750 16.152 24.145 0.456 0.458 0.0112	-109.75 23.750 19.804 25.788 0.459 0.461 0.0171	-109.75 23.750 26.766 30.543 0.772 0.739 0.0514	-109.75 23.750 31.164 33.054 0.775 0.743 0.0577	-109.75 23.750 35.558 35.561 0.779 0.746 0.0643	-109.75 23.750 39.949 38.065 0.782 0.750 0.0711	-109.75 23.750 44.336 40.566 0.785 0.753 0.0781	-109.75 23.750 48.719 43.065 0.789 0.756 0.0852	-109.75 23.750 49.064 43.016 0.789 0.756 0.0841	-109.75 23.750 49.408 42.967 0.789 0.756 0.0831	-109.75 23.750 49.753 42.918 0.789 0.756 0.0820	-109.75 23.750 50.097 42.870 0.789 0.757 0.0809	-109.75 23.750 50.441 42.821 0.789 0.757 0.0798	-109.75 23.750 50.785 42.772 0.789 0.757 0.0787	-109.75 23.750 50.962 42.552 0.829 0.793 0.0756
-109.25 23.750 -25.732 9.353 0.618 0.620 -0.0225	-109.25 23.750 -25.409 9.177 0.608 0.608 -0.0194	-109.25 23.750 -25.086 9.002 0.598 0.595 -0.0164	-109.25 23.750 -24.763 8.826 0.588 0.581 -0.0132	-109.25 23.750 -24.440 8.651 0.577 0.567 -0.0101	-109.25 23.750 -24.117 8.476 0.453 0.450 -0.0067	-109.25 23.750 -23.794 8.300 0.444 0.438 -0.0036	-109.25 23.750 -26.877 10.042 0.454 0.452 0.0000	-109.25 23.750 -29.959 11.783 0.464 0.466 0.0036	-109.25 23.750 -33.048 13.531 0.619 0.612 0.0074	-109.25 23.750 -36.132 15.274 0.631 0.629 0.0111	-109.25 23.750 -36.924 16.458 0.630 0.628 0.0125	-109.25 23.750 -37.715 17.642 0.629 0.628 0.0139	-109.25 23.750 -38.504 18.822 0.600 0.602 0.0152	-109.25 23.750 -39.296 20.006 0.599 0.601 0.0167	-109.25 23.750 -39.809 20.991 0.597 0.599 0.0166	-109.25 23.750 -40.323 21.978 0.595 0.596 0.0166	-109.25 23.750 -40.848 22.995 0.625 0.624 0.0166	-109.25 23.750 -41.366 23.995 0.623 0.621 0.0165	-109.25 23.750 -40.709 20.548 0.629 0.627 0.0112	-109.25 23.750 -40.056 17.109 0.634 0.632 0.0060	-109.25 23.750 -39.402 13.668 0.606 0.607 0.0008	-109.25 23.750 -38.760 10.253 0.611 0.612 -0.0043	-109.25 23.750 -34.115 10.030 0.598 0.596 -0.0050	-109.25 23.750 -29.473 9.818 0.584 0.580 -0.0057	-109.25 23.750 -24.819 9.588 0.522 0.519 -0.0063	-109.25 23.750 -20.185 9.395 0.508 0.502 -0.0068	-109.25 23.750 -21.829 9.090 0.462 0.450 -0.0049	-109.25 23.750 -23.447 8.743 0.409 0.388 -0.0027	-109.25 23.750 -25.039 8.365 0.308 0.282 -0.0008	-109.25 23.750 -25.039 8.365 0.308 0.282 -0.0008	-109.25 23.750 -16.956 10.967 0.307 0.283 0.0002	-109.25 23.750 -7.390 13.928 0.360 0.349 0.0007	-109.25 23.750 2.020 16.838 0.416 0.413 0.0011	-109.25 23.750 11.198 19.679 0.458 0.461 0.0014	-109.25 23.750 14.163 21.006 0.459 0.462 0.0139	-109.25 23.750 17.000 22.213 0.459 0.463 0.0261	-109.25 23.750 23.324 27.765 0.694 0.671 0.0542	-109.25 23.750 27.100 30.168 0.697 0.674 0.0677	-109.25 23.750 30.868 32.568 0.699 0.676 0.0814	-109.25 23.750 34.629 34.966 0.701 0.678 0.0952	-109.25 23.750 38.381 37.360 0.703 0.680 0.1094	-109.25 23.750 42.127 39.752 0.705 0.682 0.1238	-109.25 23.750 42.587 39.741 0.705 0.682 0.1226	-109.25 23.750 43.048 39.731 0.704 0.682 0.1213	-109.25 23.750 43.508 39.720 0.704 0.682 0.1200	-109.25 23.750 43.968 39.708 0.704 0.682 0.1187	-109.25 23.750 44.428 39.697 0.704 0.682 0.1174	-109.25 23.750 44.887 39.684 0.704 0.682 0.1161	-109.25 23.750 44.921 39.690 0.730 0.710 0.0925
-108.75 23.750 -25.040 7.831 0.614 0.610 -0.0208	-108.75 23.750 -24.664 7.669 0.605 0.599 -0.0182	-108.75 23.750 -24.287 7.506 0.596 0.588 -0.0155	-108.75 23.750 -23.911 7.343 0.586 0.575 -0.0128	-108.75 23.750 -23.535 7.181 0.576 0.563 -0.0101	-108.75 23.750 -23.158 7.019 0.454 0.448 -0.0072	-108.75 23.750 -22.782 6.855 0.445 0.437 -0.0045	-108.75 23.750 -25.798 8.346 0.456 0.453 -0.0016	-108.75 23.750 -28.813 9.836 0.467 0.467 0.0014	-108.75 23.750 -31.833 11.329 0.623 0.615 0.0044	-108.75 23.750 -34.849 12.820 0.635 0.632 0.0073	-108.75 23.750 -35.690 13.916 0.635 0.632 0.0086	-108.75 23.750 -36.531 15.012 0.634 0.633 0.0098	-108.75 23.750 -37.370 16.106 0.606 0.607 0.0111	-108.75 23.750 -38.210 17.202 0.605 0.608 0.0123	-108.75 23.750 -38.793 18.148 0.605 0.608 0.0136	-108.75 23.750 -39.377 19.096 0.604 0.608 0.0148	-108.75 23.750 -39.972 20.060 0.636 0.638 0.0162	-108.75 23.750 -40.561 21.014 0.635 0.638 0.0175	-108.75 23.750 -39.742 17.970 0.639 0.640 0.0117	-108.75 23.750 -38.925 14.929 0.642 0.641 0.0060	-108.75 23.750 -38.108 11.886 0.612 0.612 0.0003	-108.75 23.750 -37.302 8.858 0.615 0.614 -0.0053	-108.75 23.750 -32.238 8.460 0.600 0.596 -0.0057	-108.75 23.750 -27.172 8.083 0.585 0.577 -0.0062	-108.75 23.750 -22.102 7.677 0.522 0.515 -0.0066	-108.75 23.750 -17.036 7.335 0.506 0.495 -0.0070	-108.75 23.750 -19.243 7.365 0.460 0.444 -0.0051	-108.75 23.750 -21.444 7.325 0.408 0.384 -0.0029	-108.75 23.750 -23.635 7.216 0.307 0.280 -0.0009	-108.75 23.750 -23.635 7.216 0.307 0.280 -0.0009	-108.75 23.750 -16.794 9.606 0.309 0.285 -0.0006	-108.75 23.750 -7.830 12.112 0.363 0.353 -0.0020	-108.75 23.750 1.029 14.577 0.421 0.418 -0.0032	-108.75 23.750 9.724 16.987 0.463 0.467 -0.0041	-108.75 23.750 11.564 17.338 0.457 0.460 0.0102	-108.75 23.750 13.231 17.530 0.450 0.453 0.0238	-108.75 23.750 15.690 19.848 0.579 0.561 0.2457	-108.75 23.750 17.615 20.536 0.575 0.557 0.2639	-108.75 23.750 19.530 21.226 0.571 0.552 0.2817	-108.75 23.750 21.436 21.919 0.568 0.548 0.2992	-108.75 23.750 23.335 22.614 0.564 0.544 0.3161	-108.75 23.750 25.231 23.312 0.561 0.540 0.3324	-108.75 23.750 25.957 23.532 0.561 0.541 0.3319	-108.75 23.750 26.684 23.751 0.561 0.541 0.3313	-108.75 23.750 27.411 23.970 0.561 0.541 0.3308	-108.75 23.750 28.138 24.188 0.561 0.542 0.3302	-108.75 23.750 28.865 24.406 0.561 0.542 0.3297	-108.75 23.750 29.592 24.623 0.561 0.542 0.3291	-108.75 23.750 30.264 25.460 0.582 0.571 0.3128
-108.25 23.750 -24.360 6.465 0.610 0.601 -0.0123	-108.25 23.750 -23.936 6.318 0.602 0.591 -0.0112	-108.25 23.750 -23.511 6.172 0.594 0.581 -0.0100	-108.25 23.750 -23.087 6.026 0.585 0.570 -0.0088	-108.25 23.750 -22.662 5.881 0.576 0.559 -0.0076	-108.25 23.750 -22.237 5.736 0.455 0.447 -0.0062	-108.25 23.750 -21.813 5.589 0.447 0.437 -0.0051	-108.25 23.750 -24.751 6.855 0.459 0.453 -0.0027	-108.25 23.750 -27.689 8.121 0.469 0.467 -0.0005	-108.25 23.750 -30.629 9.389 0.626 0.616 0.0018	-108.25 23.750 -33.568 10.655 0.639 0.633 0.0041	-108.25 23.750 -34.444 11.643 0.639 0.635 0.0051	-108.25 23.750 -35.320 12.632 0.639 0.636 0.0060	-108.25 23.750 -36.195 13.620 0.611 0.611 0.0070	-108.25 23.750 -37.071 14.608 0.611 0.612 0.0080	-108.25 23.750 -37.692 15.454 0.611 0.614 0.0091	-108.25 23.750 -38.315 16.300 0.612 0.617 0.0102	-108.25 23.750 -38.943 17.150 0.646 0.650 0.0114	-108.25 23.750 -39.567 17.997 0.647 0.652 0.0125	-108.25 23.750 -38.657 15.416 0.648 0.650 0.0078	-108.25 23.750 -37.747 12.835 0.650 0.649 0.0032	-108.25 23.750 -36.837 10.253 0.618 0.616 -0.0014	-108.25 23.750 -35.933 7.676 0.619 0.614 -0.0060	-108.25 23.750 -30.476 6.931 0.603 0.597 -0.0059	-108.25 23.750 -25.012 6.195 0.587 0.578 -0.0059	-108.25 23.750 -19.552 5.446 0.522 0.515 -0.0058	-108.25 23.750 -14.079 4.728 0.505 0.496 -0.0059	-108.25 23.750 -16.806 5.147 0.459 0.444 -0.0044	-108.25 23.750 -19.546 5.530 0.407 0.384 -0.0025	-108.25 23.750 -22.294 5.884 0.307 0.280 -0.0008	-108.25 23.750 -22.294 5.884 0.307 0.280 -0.0008	-108.25 23.750 -16.654 8.307 0.310 0.287 -0.0013	-108.25 23.750 -8.296 10.367 0.366 0.357 -0.0044	-108.25 23.750 0.003 12.401 0.425 0.423 -0.0069	-108.25 23.750 8.197 14.399 0.467 0.472 -0.0089	-108.25 23.750 8.949 13.653 0.454 0.456 0.0025	-108.25 23.750 9.470 12.697 0.439 0.439 0.0136	-108.25 23.750 8.495 10.222 0.503 0.485 0.1050	-108.25 23.750 8.541 8.842 0.478 0.458 0.0816	-108.25 23.750 8.568 7.455 0.452 0.432 0.0553	-108.25 23.750 8.581 6.064 0.426 0.406 0.0269	-108.25 23.750 8.587 4.669 0.403 0.384 -0.0014	-108.25 23.750 8.593 3.275 0.385 0.368 -0.0253	-108.25 23.750 9.361 3.626 0.385 0.368 -0.0253	-108.25 23.750 10.129 3.977 0.385 0.367 -0.0253	-108.25 23.750 10.899 4.328 0.384 0.367 -0.0253	-108.25 23.750 11.670 4.679 0.384 0.367 -0.0253	-108.25 23.750 12.442 5.030 0.384 0.367 -0.0253	-108.25 23.750 13.215 5.382 0.384 0.367 -0.0252	-108.25 23.750 14.257 5.663 0.409 0.391 -0.0181
-107.75 23.750 -23.712 5.253 0.608 0.599 0.0053	-107.75 23.750 -23.245 5.124 0.600 0.590 0.0036	-107.75 23.750 -22.777 4.995 0.593 0.580 0.0018	-107.75 23.750 -22.310 4.866 0.585 0.569 0.0001	-107.75 23.750 -21.842 4.737 0.577 0.559 -0.0017	-107.75 23.750 -21.375 4.609 0.456 0.446 -0.0033	-107.75 23.750 -20.907 4.480 0.449 0.437 -0.0051	-107.75 23.750 -23.765 5.551 0.461 0.453 -0.0033	-107.75 23.750 -26.622 6.622 0.472 0.468 -0.0016	-107.75 23.750 -29.479 7.694 0.630 0.617 0.0000	-107.75 23.750 -32.336 8.766 0.644 0.634 0.0017	-107.75 23.750 -33.239 9.641 0.644 0.636 0.0025	-107.75 23.750 -34.142 10.516 0.644 0.638 0.0032	-107.75 23.750 -35.045 11.391 0.616 0.613 0.0039	-107.75 23.750 -35.947 12.266 0.616 0.615 0.0046	-107.75 23.750 -36.595 13.018 0.618 0.618 0.0053	-107.75 23.750 -37.242 13.770 0.619 0.622 0.0061	-107.75 23.750 -37.893 14.522 0.654 0.657 0.0068	-107.75 23.750 -38.541 15.274 0.656 0.660 0.0076	-107.75 23.750 -37.574 13.119 0.656 0.657 0.0041	-107.75 23.750 -36.608 10.963 0.657 0.653 0.0006	-107.75 23.750 -35.641 8.808 0.623 0.618 -0.0028	-107.75 23.750 -34.676 6.653 0.623 0.615 -0.0062	-107.75 23.750 -28.916 5.579 0.607 0.598 -0.0033	-107.75 23.750 -23.147 4.497 0.590 0.581 -0.0003	-107.75 23.750 -17.383 3.419 0.524 0.519 0.0027	-107.75 23.750 -11.604 2.323 0.506 0.501 0.0057	-107.75 23.750 -14.766 3.083 0.460 0.448 0.0043	-107.75 23.750 -17.944 3.856 0.408 0.387 0.0025	-107.75 23.750 -21.128 4.641 0.307 0.281 0.0008	-107.75 23.750 -21.128 4.641 0.307 0.281 0.0008	-107.75 23.750 -16.512 7.087 0.312 0.288 -0.0018	-107.75 23.750 -8.718 8.737 0.370 0.359 -0.0059	-107.75 23.750 -0.948 10.377 0.429 0.426 -0.0092	-107.75 23.750 6.763 12.000 0.472 0.475 -0.0120	-107.75 23.750 6.806 10.663 0.454 0.455 -0.0073	-107.75 23.750 6.632 9.159 0.435 0.433 -0.0032	-107.75 23.750 4.985 6.128 0.570 0.546 -0.0484	-107.75 23.750 4.390 4.296 0.541 0.515 -0.0589	-107.75 23.750 3.776 2.445 0.513 0.484 -0.0690	-107.75 23.750 3.151 0.578 0.486 0.455 -0.0773	-107.75 23.750 2.523 -1.303 0.463 0.430 -0.0823	-107.75 23.750 1.901 -3.193 0.447 0.412 -0.0829	-107.75 23.750 2.399 -3.063 0.446 0.412 -0.0835	-107.75 23.750 2.897 -2.934 0.446 0.412 -0.0840	-107.75 23.750 3.395 -2.806 0.446 0.412 -0.0845	-107.75 23.750 3.893 -2.679 0.446 0.412 -0.0849	-107.75 23.750 4.390 -2.552 0.445 0.412 -0.0854	-107.75 23.750 4.888 -2.427 0.445 0.411 -0.0858	-107.75 23.750 5.303 -2.402 0.488 0.449 -0.0899
-107.25 23.750 -23.118 4.164 0.607 0.609 0.0168	-107.25 23.750 -22.612 4.053 0.600 0.598 0.0134	-107.25 23.750 -22.105 3.942 0.593 0.586 0.0099	-107.25 23.750 -21.599 3.831 0.586 0.574 0.0064	-107.25 23.750 -21.093 3.721 0.579 0.562 0.0028	-107.25 23.750 -20.587 3.610 0.458 0.448 -0.0007	-107.25 23.750 -20.081 3.499 0.451 0.437 -0.0042	-107.25 23.750 -22.858 4.402 0.463 0.453 -0.0030	-107.25 23.750 -25.636 5.305 0.475 0.468 -0.0018	-107.25 23.750 -28.413 6.208 0.635 0.617 -0.0007	-107.25 23.750 -31.190 7.111 0.648 0.635 0.0005	-107.25 23.750 -32.113 7.874 0.649 0.637 0.0010	-107.25 23.750 -33.036 8.636 0.649 0.639 0.0015	-107.25 23.750 -33.958 9.398 0.621 0.615 0.0020	-107.25 23.750 -34.881 10.161 0.622 0.617 0.0025	-107.25 23.750 -35.551 10.837 0.624 0.621 0.0029	-107.25 23.750 -36.222 11.512 0.626 0.625 0.0034	-107.25 23.750 -36.893 12.188 0.662 0.661 0.0038	-107.25 23.750 -37.563 12.864 0.664 0.665 0.0043	-107.25 23.750 -36.560 11.082 0.664 0.660 0.0017	-107.25 23.750 -35.556 9.299 0.663 0.655 -0.0008	-107.25 23.750 -34.553 7.517 0.628 0.619 -0.0032	-107.25 23.750 -33.550 5.734 0.627 0.615 -0.0057	-107.25 23.750 -27.566 4.548 0.610 0.600 -0.0011	-107.25 23.750 -21.572 3.350 0.593 0.585 0.0036	-107.25 23.750 -15.582 2.160 0.526 0.525 0.0084	-107.25 23.750 -9.577 0.948 0.507 0.509 0.0132	-107.25 23.750 -13.080 1.860 0.461 0.456 0.0098	-107.25 23.750 -16.596 2.793 0.409 0.393 0.0056	-107.25 23.750 -20.115 3.735 0.308 0.284 0.0018	-107.25 23.750 -20.115 3.735 0.308 0.284 0.0018	-107.25 23.750 -16.324 5.987 0.313 0.289 -0.0022	-107.25 23.750 -9.017 7.294 0.372 0.360 -0.0070	-107.25 23.750 -1.719 8.599 0.432 0.427 -0.0109	-107.25 23.750 5.551 9.897 0.475 0.476 -0.0142	-107.25 23.750 5.234 8.509 0.458 0.457 -0.0107	-107.25 23.750 4.773 7.055 0.438 0.435 -0.0070	-107.25 23.750 3.587 5.274 0.659 0.631 0.0404	-107.25 23.750 2.960 3.724 0.629 0.596 0.0558	-107.25 23.750 2.323 2.159 0.600 0.562 0.0734	-107.25 23.750 1.683 0.580 0.574 0.531 0.0920	-107.25 23.750 1.045 -1.009 0.553 0.505 0.1095	-107.25 23.750 0.413 -2.600 0.539 0.488 0.1229	-107.25 23.750 0.640 -2.456 0.539 0.488 0.1226	-107.25 23.750 0.867 -2.310 0.539 0.488 0.1224	-107.25 23.750 1.093 -2.163 0.538 0.488 0.1221	-107.25 23.750 1.318 -2.015 0.538 0.488 0.1218	-107.25 23.750 1.542 -1.866 0.538 0.487 0.1214	-107.25 23.750 1.765 -1.716 0.538 0.487 0.1211	-107.25 23.750 1.882 -1.467 0.589 0.536 0.1322
-106.75 23.750 -22.591 3.148 0.607 0.620 0.0135	-106.75 23.750 -22.050 3.059 0.600 0.607 0.0109	-106.75 23.750 -21.509 2.970 0.594 0.594 0.0083	-106.75 23.750 -20.968 2.882 0.587 0.580 0.0057	-106.75 23.750 -20.427 2.793 0.581 0.566 0.0030	-106.75 23.750 -19.886 2.704 0.460 0.449 0.0004	-106.75 23.750 -19.345 2.616 0.454 0.437 -0.0023	-106.75 23.750 -22.048 3.371 0.466 0.453 -0.0015	-106.75 23.750 -24.750 4.126 0.478 0.468 -0.0008	-106.75 23.750 -27.453 4.881 0.639 0.617 -0.0001	-106.75 23.750 -30.155 5.636 0.653 0.635 0.0007	-106.75 23.750 -31.091 6.289 0.654 0.637 0.0010	-106.75 23.750 -32.027 6.942 0.655 0.639 0.0013	-106.75 23.750 -32.964 7.596 0.626 0.615 0.0016	-106.75 23.750 -33.900 8.249 0.627 0.617 0.0019	-106.75 23.750 -34.591 8.865 0.629 0.622 0.0021	-106.75 23.750 -35.282 9.482 0.632 0.627 0.0023	-106.75 23.750 -35.973 10.099 0.669 0.663 0.0025	-106.75 23.750 -36.664 10.715 0.672 0.667 0.0027	-106.75 23.750 -35.639 9.252 0.670 0.662 0.0010	-106.75 23.750 -34.615 7.789 0.669 0.657 -0.0008	-106.75 23.750 -33.591 6.327 0.633 0.620 -0.0025	-106.75 23.750 -32.566 4.864 0.632 0.615 -0.0043	-106.75 23.750 -26.412 3.757 0.614 0.602 -0.0009	-106.75 23.750 -20.250 2.645 0.596 0.588 0.0026	-106.75 23.750 -14.090 1.538 0.528 0.530 0.0062	-106.75 23.750 -7.921 0.419 0.508 0.517 0.0098	-106.75 23.750 -11.689 1.288 0.462 0.463 0.0073	-106.75 23.750 -15.466 2.167 0.409 0.399 0.0042	-106.75 23.750 -19.245 3.050 0.308 0.287 0.0013	-106.75 23.750 -19.245 3.050 0.308 0.287 0.0013	-106.75 23.750 -16.120 4.967 0.314 0.289 -0.0024	-106.75 23.750 -9.216 6.002 0.375 0.360 -0.0077	-106.75 23.750 -2.315 7.036 0.436 0.427 -0.0120	-106.75 23.750 4.572 8.067 0.479 0.476 -0.0155	-106.75 23.750 4.133 6.839 0.461 0.457 -0.0120	-106.75 23.750 3.613 5.591 0.441 0.435 -0.0082	-106.75 23.750 2.835 4.253 0.695 0.648 0.0005	-106.75 23.750 2.240 2.978 0.668 0.615 0.0045	-106.75 23.750 1.641 1.703 0.643 0.584 0.0075	-106.75 23.750 1.038 0.429 0.621 0.556 0.0093	-106.75 23.750 0.435 -0.841 0.603 0.533 0.0098	-106.75 23.750 -0.168 -2.109 0.592 0.519 0.0094	-106.75 23.750 -0.034 -1.950 0.592 0.518 0.0093	-106.75 23.750 0.100 -1.792 0.592 0.518 0.0093	-106.75 23.750 0.234 -1.633 0.591 0.517 0.0092	-106.75 23.750 0.368 -1.475 0.591 0.517 0.0092	-106.75 23.750 0.503 -1.317 0.591 0.517 0.0091	-106.75 23.750 0.637 -1.160 0.591 0.516 0.0091	-106.75 23.750 0.827 -1.043 0.642 0.564 0.0054
-106.25 23.750 -22.136 2.166 0.606 0.624 0.0049	-106.25 23.750 -21.564 2.104 0.600 0.611 0.0043	-106.25 23.750 -20.993 2.043 0.594 0.597 0.0037	-106.25 23.750 -20.421 1.981 0.589 0.583 0.0031	-106.25 23.750 -19.849 1.920 0.583 0.568 0.0024	-106.25 23.750 -19.278 1.858 0.462 0.450 0.0018	-106.25 23.750 -18.706 1.797 0.457 0.436 0.0011	-106.25 23.750 -21.342 2.417 0.469 0.453 0.0015	-106.25 23.750 -23.978 3.038 0.481 0.468 0.0018	-106.25 23.750 -26.614 3.659 0.644 0.617 0.0022	-106.25 23.750 -29.250 4.279 0.659 0.635 0.0026	-106.25 23.750 -30.193 4.829 0.659 0.637 0.0027	-106.25 23.750 -31.137 5.378 0.660 0.640 0.0029	-106.25 23.750 -32.081 5.927 0.632 0.616 0.0030	-106.25 23.750 -33.024 6.476 0.633 0.618 0.0032	-106.25 23.750 -33.734 7.044 0.636 0.623 0.0032	-106.25 23.750 -34.444 7.611 0.638 0.628 0.0032	-106.25 23.750 -35.154 8.178 0.676 0.664 0.0032	-106.25 23.750 -35.864 8.746 0.679 0.669 0.0032	-106.25 23.750 -34.831 7.555 0.677 0.663 0.0020	-106.25 23.750 -33.797 6.365 0.675 0.657 0.0009	-106.25 23.750 -32.764 5.175 0.638 0.620 -0.0003	-106.25 23.750 -31.731 3.985 0.636 0.615 -0.0015	-106.25 23.750 -25.430 3.067 0.618 0.603 -0.0005	-106.25 23.750 -19.124 2.147 0.598 0.590 0.0004	-106.25 23.750 -12.819 1.230 0.529 0.533 0.0014	-106.25 23.750 -6.508 0.307 0.508 0.520 0.0024	-106.25 23.750 -10.502 1.020 0.462 0.466 0.0018	-106.25 23.750 -14.500 1.736 0.409 0.401 0.0010	-106.25 23.750 -18.498 2.453 0.308 0.288 0.0003	-106.25 23.750 -18.498 2.453 0.308 0.288 0.0003	-106.25 23.750 -15.918 3.998 0.316 0.288 -0.0024	-106.25 23.750 -9.340 4.826 0.378 0.359 -0.0077	-106.25 23.750 -2.763 5.654 0.439 0.426 -0.0118	-106.25 23.750 3.807 6.481 0.483 0.475 -0.0152	-106.25 23.750 3.372 5.477 0.465 0.456 -0.0117	-106.25 23.750 2.896 4.466 0.445 0.434 -0.0079	-106.25 23.750 2.334 3.400 0.701 0.649 -0.0026	-106.25 23.750 1.835 2.372 0.674 0.616 0.0005	-106.25 23.750 1.335 1.343 0.648 0.585 0.0025	-106.25 23.750 0.835 0.312 0.625 0.558 0.0032	-106.25 23.750 0.334 -0.719 0.607 0.536 0.0025	-106.25 23.750 -0.166 -1.750 0.596 0.522 0.0012	-106.25 23.750 -0.030 -1.632 0.595 0.522 0.0012	-106.25 23.750 0.106 -1.514 0.595 0.521 0.0011	-106.25 23.750 0.242 -1.396 0.595 0.521 0.0010	-106.25 23.750 0.378 -1.278 0.595 0.521 0.0010	-106.25 23.750 0.514 -1.161 0.594 0.520 0.0009	-106.25 23.750 0.651 -1.043 0.594 0.520 0.0009	-106.25 23.750 0.805 -0.937 0.644 0.564 0.0003
-105.75 23.750 -21.755 1.192 0.602 0.623 -0.0042	-105.75 23.750 -21.158 1.161 0.598 0.610 -0.0024	-105.75 23.750 -20.560 1.131 0.593 0.596 -0.0006	-105.75 23.750 -19.962 1.100 0.589 0.582 0.0012	-105.75 23.750 -19.364 1.069 0.584 0.567 0.0030	-105.75 23.750 -18.767 1.039 0.464 0.450 0.0047	-105.75 23.750 -18.169 1.008 0.460 0.437 0.0064	-105.75 23.750 -20.748 1.501 0.473 0.453 0.0064	-105.75 23.750 -23.327 1.993 0.485 0.468 0.0063	-105.75 23.750 -25.905 2.486 0.650 0.617 0.0065	-105.75 23.750 -28.484 2.979 0.664 0.635 0.0065	-105.75 23.750 -29.430 3.431 0.665 0.638 0.0065	-105.75 23.750 -30.377 3.882 0.666 0.640 0.0066	-105.75 23.750 -31.324 4.334 0.638 0.616 0.0065	-105.75 23.750 -32.271 4.786 0.639 0.618 0.0065	-105.75 23.750 -32.999 5.307 0.642 0.623 0.0064	-105.75 23.750 -33.726 5.828 0.645 0.628 0.0063	-105.75 23.750 -34.453 6.349 0.684 0.665 0.0062	-105.75 23.750 -35.181 6.870 0.687 0.670 0.0060	-105.75 23.750 -34.146 5.914 0.684 0.664 0.0053	-105.75 23.750 -33.112 4.958 0.682 0.658 0.0046	-105.75 23.750 -32.079 4.002 0.644 0.621 0.0039	-105.75 23.750 -31.045 3.045 0.642 0.615 0.0032	-105.75 23.750 -24.597 2.371 0.622 0.602 0.0011	-105.75 23.750 -18.145 1.697 0.600 0.589 -0.0010	-105.75 23.750 -11.692 1.023 0.529 0.532 -0.0032	-105.75 23.750 -5.235 0.348 0.505 0.519 -0.0054	-105.75 23.750 -9.438 0.851 0.459 0.465 -0.0040	-105.75 23.750 -13.644 1.354 0.407 0.400 -0.0023	-105.75 23.750 -17.850 1.858 0.307 0.287 -0.0007	-105.75 23.750 -17.850 1.858 0.307 0.287 -0.0007	-105.75 23.750 -15.733 3.052 0.318 0.288 -0.0020	-105.75 23.750 -9.410 3.742 0.381 0.358 -0.0064	-105.75 23.750 -3.087 4.433 0.443 0.425 -0.0098	-105.75 23.750 3.232 5.123 0.487 0.474 -0.0126	-105.75 23.750 2.838 4.346 0.469 0.455 -0.0094	-105.75 23.750 2.425 3.566 0.449 0.433 -0.0058	-105.75 23.750 1.978 2.773 0.705 0.647 -0.0015	-105.75 23.750 1.557 1.989 0.677 0.615 0.0012	-105.75 23.750 1.136 1.205 0.650 0.585 0.0028	-105.75 23.750 0.714 0.421 0.627 0.558 0.0031	-105.75 23.750 0.293 -0.364 0.608 0.536 0.0022	-105.75 23.750 -0.127 -1.148 0.596 0.522 0.0008	-105.75 23.750 -0.021 -1.073 0.596 0.522 0.0007	-105.75 23.750 0.085 -0.998 0.595 0.522 0.0007	-105.75 23.750 0.191 -0.922 0.595 0.521 0.0006	-105.75 23.750 0.298 -0.847 0.595 0.521 0.0006	-105.75 23.750 0.404 -0.772 0.595 0.521 0.0005	-105.75 23.750 0.510 -0.696 0.594 0.520 0.0005	-105.75 23.750 0.617 -0.611 0.644 0.563 0.0004
-105.25 23.750 -21.450 0.203 0.594 0.614 -0.0132	-105.25 23.750 -20.831 0.205 0.592 0.602 -0.0086	-105.25 23.750 -20.211 0.207 0.590 0.590 -0.0039	-105.25 23.750 -19.592 0.210 0.587 0.577 0.0007	-105.25 23.750 -18.973 0.212 0.585 0.564 0.0054	-105.25 23.750 -18.354 0.214 0.466 0.449 0.0096	-105.25 23.750 -17.735 0.216 0.464 0.437 0.0142	-105.25 23.750 -20.267 0.581 0.477 0.453 0.0137	-105.25 23.750 -22.799 0.945 0.489 0.469 0.0132	-105.25 23.750 -25.330 1.310 0.656 0.618 0.0134	-105.25 23.750 -27.862 1.674 0.671 0.636 0.0130	-105.25 23.750 -28.809 2.035 0.672 0.639 0.0129	-105.25 23.750 -29.756 2.395 0.673 0.641 0.0128	-105.25 23.750 -30.703 2.755 0.644 0.617 0.0126	-105.25 23.750 -31.650 3.116 0.645 0.619 0.0126	-105.25 23.750 -32.394 3.589 0.649 0.624 0.0123	-105.25 23.750 -33.137 4.061 0.652 0.630 0.0120	-105.25 23.750 -33.880 4.534 0.691 0.666 0.0118	-105.25 23.750 -34.624 5.007 0.695 0.672 0.0115	-105.25 23.750 -33.594 4.254 0.692 0.665 0.0112	-105.25 23.750 -32.564 3.501 0.689 0.659 0.0110	-105.25 23.750 -31.535 2.748 0.650 0.622 0.0106	-105.25 23.750 -30.506 1.995 0.648 0.615 0.0103	-105.25 23.750 -23.900 1.597 0.625 0.601 0.0047	-105.25 23.750 -17.285 1.201 0.601 0.586 -0.0011	-105.25 23.750 -10.670 0.804 0.527 0.527 -0.0070	-105.25 23.750 -4.049 0.410 0.499 0.512 -0.0130	-105.25 23.750 -8.459 0.678 0.454 0.458 -0.0095	-105.25 23.750 -12.873 0.945 0.404 0.395 -0.0054	-105.25 23.750 -17.288 1.212 0.306 0.285 -0.0017	-105.25 23.750 -17.288 1.212 0.306 0.285 -0.0017	-105.25 23.750 -15.572 2.106 0.319 0.287 -0.0012	-105.25 23.750 -9.440 2.734 0.385 0.358 -0.0036	-105.25 23.750 -3.310 3.362 0.448 0.424 -0.0055	-105.25 23.750 2.819 3.990 0.492 0.473 -0.0069	-105.25 23.750 2.471 3.405 0.474 0.454 -0.0042	-105.25 23.750 2.114 2.820 0.453 0.432 -0.0013	-105.25 23.750 1.743 2.232 0.710 0.646 0.0014	-105.25 23.750 1.384 1.646 0.681 0.614 0.0031	-105.25 23.750 1.024 1.061 0.653 0.584 0.0039	-105.25 23.750 0.664 0.475 0.628 0.558 0.0036	-105.25 23.750 0.304 -0.110 0.608 0.536 0.0023	-105.25 23.750 -0.056 -0.695 0.596 0.522 0.0007	-105.25 23.750 0.016 -0.650 0.596 0.522 0.0006	-105.25 23.750 0.089 -0.605 0.595 0.522 0.0006	-105.25 23.750 0.161 -0.560 0.595 0.521 0.0005	-105.25 23.750 0.234 -0.515 0.595 0.521 0.0004	-105.25 23.750 0.307 -0.469 0.595 0.521 0.0004	-105.25 23.750 0.379 -0.424 0.594 0.520 0.0004	-105.25 23.750 0.452 -0.380 0.644 0.563 0.0003
-104.75 23.750 -21.217 -0.821 0.580 0.593 -0.0214	-104.75 23.750 -20.581 -0.787 0.581 0.584 -0.0135	-104.75 23.750 -19.945 -0.752 0.582 0.576 -0.0056	-104.75 23.750 -19.309 -0.717 0.583 0.567 0.0023	-104.75 23.750 -18.672 -0.682 0.584 0.557 0.0102	-104.75 23.750 -18.037 -0.647 0.468 0.447 0.0173	-104.75 23.750 -17.401 -0.612 0.468 0.438 0.0249	-104.75 23.750 -19.897 -0.382 0.482 0.455 0.0240	-104.75 23.750 -22.393 -0.152 0.494 0.470 0.0231	-104.75 23.750 -24.887 0.079 0.663 0.620 0.0235	-104.75 23.750 -27.383 0.309 0.678 0.638 0.0227	-104.75 23.750 -28.329 0.584 0.679 0.640 0.0225	-104.75 23.750 -29.275 0.858 0.680 0.643 0.0224	-104.75 23.750 -30.221 1.133 0.651 0.619 0.0220	-104.75 23.750 -31.167 1.407 0.652 0.621 0.0218	-104.75 23.750 -31.924 1.827 0.656 0.626 0.0214	-104.75 23.750 -32.682 2.246 0.659 0.631 0.0209	-104.75 23.750 -33.439 2.665 0.699 0.668 0.0208	-104.75 23.750 -34.197 3.085 0.703 0.674 0.0203	-104.75 23.750 -33.174 2.511 0.700 0.667 0.0204	-104.75 23.750 -32.151 1.937 0.697 0.661 0.0206	-104.75 23.750 -31.128 1.364 0.657 0.623 0.0204	-104.75 23.750 -30.105 0.790 0.654 0.617 0.0205	-104.75 23.750 -23.327 0.692 0.629 0.599 0.0110	-104.75 23.750 -16.532 0.599 0.600 0.580 0.0011	-104.75 23.750 -9.735 0.505 0.522 0.516 -0.0091	-104.75 23.750 -2.921 0.416 0.489 0.496 -0.0194	-104.75 23.750 -7.541 0.439 0.446 0.444 -0.0139	-104.75 23.750 -12.171 0.458 0.398 0.384 -0.0076	-104.75 23.750 -16.804 0.475 0.303 0.280 -0.0022	-104.75 23.750 -16.804 0.475 0.303 0.280 -0.0022	-104.75 23.750 -15.441 1.139 0.322 0.287 0.0005	-104.75 23.750 -9.446 1.787 0.389 0.357 0.0014	-104.75 23.750 -3.452 2.435 0.452 0.423 0.0022	-104.75 23.750 2.542 3.083 0.497 0.473 0.0029	-104.75 23.750 2.229 2.652 0.479 0.454 0.0046	-104.75 23.750 1.911 2.221 0.458 0.432 0.0065	-104.75 23.750 1.590 1.789 0.716 0.646 0.0064	-104.75 23.750 1.273 1.357 0.685 0.614 0.0066	-104.75 23.750 0.955 0.926 0.656 0.584 0.0060	-104.75 23.750 0.637 0.494 0.630 0.557 0.0045	-104.75 23.750 0.319 0.062 0.609 0.536 0.0025	-104.75 23.750 0.001 -0.369 0.596 0.522 0.0006	-104.75 23.750 0.046 -0.348 0.596 0.522 0.0006	-104.75 23.750 0.091 -0.327 0.595 0.522 0.0005	-104.75 23.750 0.135 -0.306 0.595 0.521 0.0005	-104.75 23.750 0.180 -0.285 0.595 0.521 0.0004	-104.75 23.750 0.225 -0.264 0.595 0.521 0.0004	-104.75 23.750 0.270 -0.243 0.594 0.520 0.0003	-104.75 23.750 0.315 -0.222 0.644 0.563 0.0002
-104.25 23.750 -21.050 -1.899 0.549 0.546 -0.0209	-104.25 23.750 -20.402 -1.834 0.557 0.546 -0.0103	-104.25 23.750 -19.754 -1.769 0.565 0.545 0.0003	-104.25 23.750 -19.106 -1.704 0.572 0.545 0.0107	-104.25 23.750 -18.457 -1.639 0.579 0.544 0.0209	-104.25 23.750 -17.809 -1.574 0.469 0.443 0.0300	-104.25 23.750 -17.161 -1.510 0.473 0.441 0.0394	-104.25 23.750 -19.631 -1.424 0.487 0.457 0.0380	-104.25 23.750 -22.101 -1.338 0.499 0.472 0.0367	-104.25 23.750 -24.570 -1.252 0.670 0.623 0.0376	-104.25 23.750 -27.040 -1.166 0.685 0.641 0.0364	-104.25 23.750 -27.984 -0.974 0.687 0.644 0.0361	-104.25 23.750 -28.928 -0.782 0.688 0.646 0.0359	-104.25 23.750 -29.873 -0.590 0.659 0.622 0.0352	-104.25 23.750 -30.817 -0.397 0.660 0.624 0.0349	-104.25 23.750 -31.586 -0.037 0.664 0.630 0.0344	-104.25 23.750 -32.356 0.323 0.667 0.635 0.0339	-104.25 23.750 -33.125 0.683 0.708 0.672 0.0337	-104.25 23.750 -33.894 1.043 0.712 0.677 0.0332	-104.25 23.750 -32.878 0.631 0.708 0.671 0.0336	-104.25 23.750 -31.862 0.220 0.705 0.664 0.0341	-104.25 23.750 -30.847 -0.192 0.664 0.626 0.0341	-104.25 23.750 -29.831 -0.604 0.661 0.620 0.0346	-104.25 23.750 -22.874 -0.385 0.631 0.595 0.0226	-104.25 23.750 -15.883 -0.160 0.597 0.567 0.0098	-104.25 23.750 -8.886 0.067 0.511 0.496 -0.0039	-104.25 23.750 -1.841 0.298 0.468 0.464 -0.0182	-104.25 23.750 -6.668 0.068 0.428 0.417 -0.0135	-104.25 23.750 -11.516 -0.162 0.386 0.365 -0.0077	-104.25 23.750 -16.380 -0.392 0.298 0.271 -0.0025	-104.25 23.750 -16.380 -0.392 0.298 0.271 -0.0025	-104.25 23.750 -15.346 0.133 0.324 0.287 0.0031	-104.25 23.750 -9.440 0.888 0.394 0.358 0.0090	-104.25 23.750 -3.534 1.644 0.458 0.424 0.0136	-104.25 23.750 2.371 2.400 0.503 0.474 0.0177	-104.25 23.750 2.079 2.082 0.484 0.454 0.0180	-104.25 23.750 1.785 1.765 0.463 0.432 0.0182	-104.25 23.750 1.490 1.453 0.722 0.647 0.0143	-104.25 23.750 1.196 1.138 0.690 0.615 0.0120	-104.25 23.750 0.902 0.823 0.659 0.585 0.0092	-104.25 23.750 0.608 0.509 0.632 0.558 0.0060	-104.25 23.750 0.313 0.194 0.610 0.536 0.0029	-104.25 23.750 0.019 -0.121 0.596 0.522 0.0006	-104.25 23.750 0.040 -0.116 0.596 0.522 0.0005	-104.25 23.750 0.061 -0.111 0.595 0.521 0.0005	-104.25 23.750 0.082 -0.106 0.595 0.521 0.0004	-104.25 23.750 0.102 -0.101 0.595 0.521 0.0004	-104.25 23.750 0.123 -0.097 0.595 0.521 0.0003	-104.25 23.750 0.144 -0.092 0.594 0.520 0.0003	-104.25 23.750 0.165 -0.087 0.644 0.563 0.0002
-103.75 23.750 -20.943 -3.031 0.524 0.511 0.0044	-103.75 23.750 -20.287 -2.943 0.538 0.518 0.0135	-103.75 23.750 -19.631 -2.855 0.552 0.524 0.0228	-103.75 23.750 -18.975 -2.767 0.564 0.530 0.0322	-103.75 23.750 -18.319 -2.679 0.576 0.536 0.0416	-103.75 23.750 -17.663 -2.591 0.471 0.442 0.0493	-103.75 23.750 -17.008 -2.504 0.479 0.445 0.0582	-103.75 23.750 -19.461 -2.576 0.493 0.462 0.0565	-103.75 23.750 -21.914 -2.649 0.506 0.477 0.0550	-103.75 23.750 -24.366 -2.721 0.678 0.629 0.0563	-103.75 23.750 -26.820 -2.794 0.694 0.647 0.0548	-103.75 23.750 -27.763 -2.682 0.695 0.650 0.0544	-103.75 23.750 -28.706 -2.570 0.697 0.652 0.0540	-103.75 23.750 -29.649 -2.458 0.667 0.628 0.0532	-103.75 23.750 -30.592 -2.346 0.669 0.630 0.0528	-103.75 23.750 -31.370 -2.051 0.672 0.636 0.0522	-103.75 23.750 -32.148 -1.755 0.676 0.641 0.0516	-103.75 23.750 -32.926 -1.459 0.718 0.678 0.0515	-103.75 23.750 -33.704 -1.163 0.722 0.684 0.0508	-103.75 23.750 -32.695 -1.424 0.718 0.677 0.0516	-103.75 23.750 -31.685 -1.685 0.714 0.671 0.0523	-103.75 23.750 -30.676 -1.946 0.673 0.632 0.0525	-103.75 23.750 -29.666 -2.207 0.669 0.626 0.0532	-103.75 23.750 -22.553 -1.635 0.635 0.595 0.0406	-103.75 23.750 -15.394 -1.059 0.595 0.560 0.0278	-103.75 23.750 -8.224 -0.480 0.502 0.480 0.0146	-103.75 23.750 -0.990 0.093 0.450 0.438 0.0018	-103.75 23.750 -5.995 -0.404 0.414 0.395 0.0018	-103.75 23.750 -11.026 -0.898 0.376 0.349 0.0012	-103.75 23.750 -16.077 -1.388 0.294 0.265 0.0006	-103.75 23.750 -16.077 -1.388 0.294 0.265 0.0006	-103.75 23.750 -15.285 -0.925 0.327 0.289 0.0068	-103.75 23.750 -9.430 0.024 0.399 0.360 0.0196	-103.75 23.750 -3.577 0.974 0.464 0.427 0.0295	-103.75 23.750 2.277 1.924 0.510 0.477 0.0383	-103.75 23.750 1.996 1.680 0.491 0.457 0.0365	-103.75 23.750 1.713 1.437 0.469 0.435 0.0345	-103.75 23.750 1.429 1.198 0.730 0.650 0.0256	-103.75 23.750 1.145 0.957 0.696 0.618 0.0199	-103.75 23.750 0.862 0.716 0.663 0.587 0.0139	-103.75 23.750 0.578 0.475 0.634 0.559 0.0082	-103.75 23.750 0.295 0.234 0.611 0.537 0.0034	-103.75 23.750 0.011 -0.007 0.596 0.522 0.0005	-103.75 23.750 0.018 -0.007 0.596 0.522 0.0005	-103.75 23.750 0.024 -0.007 0.595 0.521 0.0004	-103.75 23.750 0.030 -0.006 0.595 0.521 0.0003	-103.75 23.750 0.036 -0.006 0.595 0.521 0.0003	-103.75 23.750 0.043 -0.006 0.594 0.520 0.0002	-103.75 23.750 0.049 -0.005 0.594 0.520 0.0002	-103.75 23.750 0.055 -0.005 0.644 0.563 0.0001
-103.25 23.750 -20.889 -4.227 0.497 0.477 0.0059	-103.25 23.750 -20.228 -4.124 0.519 0.493 0.0194	-103.25 23.750 -19.568 -4.022 0.539 0.507 0.0331	-103.25 23.750 -18.907 -3.919 0.558 0.521 0.0465	-103.25 23.750 -18.247 -3.817 0.575 0.534 0.0596	-103.25 23.750 -17.586 -3.714 0.475 0.445 0.0713	-103.25 23.750 -16.926 -3.612 0.487 0.453 0.0829	-103.25 23.750 -19.371 -3.859 0.502 0.470 0.0816	-103.25 23.750 -21.816 -4.105 0.516 0.486 0.0806	-103.25 23.750 -24.259 -4.351 0.689 0.641 0.0804	-103.25 23.750 -26.704 -4.598 0.705 0.659 0.0789	-103.25 23.750 -27.646 -4.566 0.707 0.661 0.0785	-103.25 23.750 -28.589 -4.534 0.709 0.664 0.0781	-103.25 23.750 -29.531 -4.502 0.679 0.639 0.0775	-103.25 23.750 -30.473 -4.471 0.681 0.642 0.0771	-103.25 23.750 -31.257 -4.241 0.685 0.647 0.0765	-103.25 23.750 -32.041 -4.011 0.689 0.652 0.0760	-103.25 23.750 -32.825 -3.781 0.731 0.690 0.0755	-103.25 23.750 -33.609 -3.552 0.735 0.696 0.0749	-103.25 23.750 -32.604 -3.669 0.731 0.689 0.0758	-103.25 23.750 -31.599 -3.785 0.727 0.683 0.0767	-103.25 23.750 -30.594 -3.902 0.685 0.644 0.0773	-103.25 23.750 -29.588 -4.019 0.681 0.637 0.0781	-103.25 23.750 -22.361 -3.025 0.641 0.600 0.0612	-103.25 23.750 -15.083 -2.025 0.594 0.557 0.0442	-103.25 23.750 -7.789 -1.023 0.494 0.468 0.0262	-103.25 23.750 -0.432 -0.024 0.430 0.412 0.0061	-103.25 23.750 -5.571 -0.837 0.398 0.374 0.0032	-103.25 23.750 -10.731 -1.647 0.367 0.335 0.0011	-103.25 23.750 -15.905 -2.457 0.291 0.259 0.0004	-103.25 23.750 -15.905 -2.457 0.291 0.259 0.0004	-103.25 23.750 -15.255 -2.043 0.331 0.292 0.0123	-103.25 23.750 -9.425 -0.821 0.405 0.366 0.0333	-103.25 23.750 -3.595 0.401 0.472 0.434 0.0501	-103.25 23.750 2.235 1.623 0.519 0.484 0.0665	-103.25 23.750 1.958 1.421 0.500 0.465 0.0612	-103.25 23.750 1.679 1.218 0.477 0.442 0.0558	-103.25 23.750 1.399 1.015 0.739 0.658 0.0409	-103.25 23.750 1.119 0.812 0.703 0.624 0.0309	-103.25 23.750 0.840 0.610 0.669 0.591 0.0209	-103.25 23.750 0.560 0.407 0.637 0.561 0.0118	-103.25 23.750 0.281 0.204 0.612 0.536 0.0048	-103.25 23.750 0.001 0.001 0.596 0.521 0.0012	-103.25 23.750 0.002 0.002 0.596 0.520 0.0011	-103.25 23.750 0.004 0.002 0.595 0.520 0.0011	-103.25 23.750 0.005 0.003 0.595 0.520 0.0010	-103.25 23.750 0.007 0.004 0.595 0.519 0.0010	-103.25 23.750 0.008 0.004 0.595 0.519 0.0009	-103.25 23.750 0.010 0.005 0.594 0.519 0.0009	-103.25 23.750 0.011 0.005 0.644 0.562 0.0008
-102.75 23.750 -20.877 -5.501 0.469 0.452 0.0163	-102.75 23.750 -20.214 -5.390 0.498 0.476 0.0309	-102.75 23.750 -19.552 -5.279 0.526 0.500 0.0472	-102.75 23.750 -18.889 -5.168 0.552 0.522 0.0642	-102.75 23.750 -18.226 -5.058 0.577 0.543 0.0813	-102.75 23.750 -17.564 -4.947 0.487 0.459 0.1036	-102.75 23.750 -16.901 -4.836 0.504 0.473 0.1207	-102.75 23.750 -19.343 -5.271 0.522 0.491 0.1217	-102.75 23.750 -21.785 -5.706 0.539 0.508 0.1228	-102.75 23.750 -24.227 -6.140 0.708 0.667 0.1149	-102.75 23.750 -26.669 -6.574 0.728 0.687 0.1150	-102.75 23.750 -27.611 -6.623 0.730 0.689 0.1147	-102.75 23.750 -28.553 -6.672 0.732 0.692 0.1145	-102.75 23.750 -29.495 -6.721 0.704 0.667 0.1155	-102.75 23.750 -30.437 -6.770 0.706 0.669 0.1153	-102.75 23.750 -31.224 -6.605 0.712 0.675 0.1151	-102.75 23.750 -32.011 -6.440 0.717 0.681 0.1150	-102.75 23.750 -32.797 -6.275 0.758 0.720 0.1131	-102.75 23.750 -33.584 -6.110 0.763 0.726 0.1130	-102.75 23.750 -32.581 -6.083 0.758 0.719 0.1135	-102.75 23.750 -31.578 -6.057 0.752 0.711 0.1140	-102.75 23.750 -30.575 -6.031 0.711 0.671 0.1162	-102.75 23.750 -29.571 -6.005 0.706 0.664 0.1166	-102.75 23.750 -22.269 -4.525 0.656 0.619 0.0892	-102.75 23.750 -14.917 -3.033 0.598 0.566 0.0629	-102.75 23.750 -7.543 -1.535 0.487 0.464 0.0388	-102.75 23.750 -0.109 -0.032 0.410 0.395 0.0139	-102.75 23.750 -5.334 -1.215 0.382 0.365 0.0069	-102.75 23.750 -10.572 -2.400 0.357 0.338 -0.0004	-102.75 23.750 -15.821 -3.586 0.287 0.269 -0.0052	-102.75 23.750 -15.821 -3.586 0.287 0.269 -0.0052	-102.75 23.750 -15.250 -3.218 0.334 0.309 0.0152	-102.75 23.750 -9.426 -1.663 0.413 0.384 0.0489	-102.75 23.750 -3.602 -0.108 0.485 0.453 0.0777	-102.75 23.750 2.222 1.448 0.540 0.505 0.1095	-102.75 23.750 1.946 1.268 0.517 0.484 0.0975	-102.75 23.750 1.669 1.087 0.491 0.461 0.0857	-102.75 23.750 1.389 0.905 0.747 0.693 0.0567	-102.75 23.750 1.111 0.724 0.709 0.658 0.0416	-102.75 23.750 0.833 0.543 0.673 0.625 0.0266	-102.75 23.750 0.554 0.362 0.639 0.595 0.0131	-102.75 23.750 0.276 0.181 0.611 0.571 0.0032	-102.75 23.750 -0.002 0.000 0.594 0.555 -0.0017	-102.75 23.750 -0.003 0.000 0.594 0.555 -0.0017	-102.75 23.750 -0.003 0.000 0.594 0.555 -0.0018	-102.75 23.750 -0.003 0.000 0.594 0.555 -0.0018	-102.75 23.750 -0.004 0.000 0.593 0.554 -0.0018	-102.75 23.750 -0.004 0.000 0.593 0.554 -0.0018	-102.75 23.750 -0.004 0.000 0.593 0.554 -0.0018	-102.75 23.750 -0.005 0.000 0.642 0.600 -0.0024
-102.25 23.750 -20.891 -6.840 0.569 0.520 -0.0159	-102.25 23.750 -20.228 -6.725 0.600 0.547 0.0051	-102.25 23.750 -19.564 -6.610 0.630 0.574 0.0286	-102.25 23.750 -18.901 -6.495 0.658 0.598 0.0527	-102.25 23.750 -18.237 -6.380 0.685 0.621 0.0767	-102.25 23.750 -17.573 -6.265 0.583 0.532 0.1088	-102.25 23.750 -16.910 -6.150 0.602 0.548 0.1323	-102.25 23.750 -19.353 -6.783 0.624 0.573 0.1338	-102.25 23.750 -21.796 -7.415 0.646 0.596 0.1354	-102.25 23.750 -24.238 -8.047 0.844 0.769 0.1257	-102.25 23.750 -26.680 -8.679 0.869 0.795 0.1265	-102.25 23.750 -27.623 -8.810 0.872 0.798 0.1263	-102.25 23.750 -28.565 -8.940 0.875 0.801 0.1260	-102.25 23.750 -29.508 -9.071 0.843 0.776 0.1275	-102.25 23.750 -30.451 -9.201 0.846 0.779 0.1273	-102.25 23.750 -31.237 -9.096 0.852 0.787 0.1273	-102.25 23.750 -32.024 -8.991 0.859 0.795 0.1273	-102.25 23.750 -32.811 -8.886 0.907 0.837 0.1251	-102.25 23.750 -33.597 -8.781 0.914 0.845 0.1251	-102.25 23.750 -32.594 -8.609 0.907 0.836 0.1255	-102.25 23.750 -31.591 -8.436 0.900 0.826 0.1260	-102.25 23.750 -30.587 -8.264 0.851 0.782 0.1285	-102.25 23.750 -29.584 -8.092 0.844 0.773 0.1290	-102.25 23.750 -22.246 -6.097 0.784 0.715 0.0934	-102.25 23.750 -14.862 -4.084 0.714 0.650 0.0572	-102.25 23.750 -7.463 -2.065 0.584 0.533 0.0222	-102.25 23.750 -0.022 -0.035 0.495 0.453 -0.0121	-102.25 23.750 -5.280 -1.610 0.458 0.418 -0.0092	-102.25 23.750 -10.545 -3.189 0.425 0.387 -0.0049	-102.25 23.750 -15.814 -4.770 0.340 0.309 -0.0010	-102.25 23.750 -15.814 -4.770 0.340 0.309 -0.0010	-102.25 23.750 -15.259 -4.431 0.388 0.352 0.0153	-102.25 23.750 -9.433 -2.511 0.486 0.437 0.0483	-102.25 23.750 -3.607 -0.590 0.579 0.522 0.0848	-102.25 23.750 2.219 1.330 0.648 0.592 0.1248	-102.25 23.750 1.943 1.165 0.618 0.564 0.1097	-102.25 23.750 1.666 0.999 0.585 0.534 0.0940	-102.25 23.750 1.387 0.832 0.868 0.788 0.0559	-102.25 23.750 1.109 0.665 0.824 0.749 0.0409	-102.25 23.750 0.831 0.499 0.782 0.712 0.0276	-102.25 23.750 0.554 0.333 0.746 0.679 0.0171	-102.25 23.750 0.276 0.167 0.718 0.653 0.0106	-102.25 23.750 -0.002 0.001 0.702 0.638 0.0080	-102.25 23.750 -0.002 0.001 0.701 0.637 0.0080	-102.25 23.750 -0.002 0.001 0.701 0.637 0.0080	-102.25 23.750 -0.002 0.001 0.701 0.637 0.0080	-102.25 23.750 -0.002 0.001 0.701 0.636 0.0080	-102.25 23.750 -0.002 0.001 0.700 0.636 0.0080	-102.25 23.750 -0.003 0.001 0.700 0.636 0.0080	-102.25 23.750 -0.003 0.001 0.759 0.689 0.0076
-128.75 24.250 -29.608 26.520 0.746 0.685 -0.0136	-128.75 24.250 -29.770 26.669 0.730 0.671 -0.0178	-128.75 24.250 -29.932 26.818 0.712 0.657 -0.0220	-128.75 24.250 -30.093 26.968 0.694 0.643 -0.0262	-128.75 24.250 -30.253 27.118 0.676 0.628 -0.0301	-128.75 24.250 -30.421 27.287 0.540 0.499 -0.0348	-128.75 24.250 -30.580 27.435 0.523 0.485 -0.0390	-128.75 24.250 -30.650 27.084 0.538 0.498 -0.0344	-128.75 24.250 -30.721 26.731 0.552 0.510 -0.0298	-128.75 24.250 -30.765 26.365 0.717 0.666 -0.0249	-128.75 24.250 -30.833 26.013 0.734 0.680 -0.0205	-128.75 24.250 -30.752 26.006 0.736 0.682 -0.0202	-128.75 24.250 -30.671 25.998 0.739 0.684 -0.0198	-128.75 24.250 -30.593 25.992 0.712 0.658 -0.0195	-128.75 24.250 -30.512 25.984 0.714 0.660 -0.0191	-128.75 24.250 -30.429 25.986 0.719 0.663 -0.0182	-128.75 24.250 -30.345 25.989 0.724 0.667 -0.0174	-128.75 24.250 -30.258 25.990 0.763 0.705 -0.0165	-128.75 24.250 -30.175 25.993 0.768 0.708 -0.0157	-128.75 24.250 -30.196 26.009 0.762 0.704 -0.0168	-128.75 24.250 -30.217 26.026 0.756 0.699 -0.0178	-128.75 24.250 -30.241 26.043 0.716 0.661 -0.0189	-128.75 24.250 -30.262 26.060 0.710 0.656 -0.0199	-128.75 24.250 -30.274 26.072 0.705 0.652 -0.0212	-128.75 24.250 -30.287 26.084 0.699 0.647 -0.0224	-128.75 24.250 -30.304 26.097 0.642 0.593 -0.0235	-128.75 24.250 -30.317 26.109 0.636 0.589 -0.0247	-128.75 24.250 -30.926 26.097 0.566 0.528 -0.0185	-128.75 24.250 -31.538 26.086 0.485 0.460 -0.0113	-128.75 24.250 -32.152 26.077 0.352 0.340 -0.0053	-128.75 24.250 -32.152 26.077 0.352 0.340 -0.0053	-128.75 24.250 -32.014 26.065 0.348 0.336 -0.0055	-128.75 24.250 -31.261 26.061 0.425 0.402 -0.0136	-128.75 24.250 -30.506 26.059 0.506 0.471 -0.0215	-128.75 24.250 -29.749 26.056 0.569 0.526 -0.0285	-128.75 24.250 -29.747 26.044 0.573 0.529 -0.0253	-128.75 24.250 -29.745 26.032 0.577 0.531 -0.0222	-128.75 24.250 -29.743 26.017 0.895 0.841 -0.0168	-128.75 24.250 -29.741 26.005 0.900 0.844 -0.0141	-128.75 24.250 -29.739 25.993 0.905 0.846 -0.0114	-128.75 24.250 -29.737 25.981 0.911 0.849 -0.0086	-128.75 24.250 -29.735 25.969 0.916 0.851 -0.0058	-128.75 24.250 -29.734 25.957 0.921 0.854 -0.0029	-128.75 24.250 -29.738 25.979 0.927 0.860 -0.0040	-128.75 24.250 -29.742 26.001 0.932 0.867 -0.0052	-128.75 24.250 -29.746 26.023 0.938 0.873 -0.0063	-128.75 24.250 -29.750 26.044 0.944 0.879 -0.0075	-128.75 24.250 -29.754 26.066 0.950 0.885 -0.0087	-128.75 24.250 -29.758 26.088 0.956 0.892 -0.0099	-128.75 24.250 -29.763 26.110 1.010 0.946 -0.0109
-128.25 24.250 -29.523 26.549 0.608 0.594 -0.0086	-128.25 24.250 -29.687 26.735 0.596 0.584 -0.0128	-128.25 24.250 -29.851 26.921 0.584 0.573 -0.0170	-128.25 24.250 -30.015 27.107 0.571 0.561 -0.0212	-128.25 24.250 -30.177 27.294 0.558 0.550 -0.0253	-128.25 24.250 -30.349 27.503 0.443 0.435 -0.0290	-128.25 24.250 -30.511 27.688 0.431 0.425 -0.0332	-128.25 24.250 -30.586 27.269 0.442 0.434 -0.0286	-128.25 24.250 -30.663 26.849 0.452 0.444 -0.0240	-128.25 24.250 -30.711 26.412 0.592 0.584 -0.0199	-128.25 24.250 -30.784 25.993 0.604 0.595 -0.0154	-128.25 24.250 -30.700 25.978 0.606 0.596 -0.0150	-128.25 24.250 -30.616 25.963 0.607 0.597 -0.0146	-128.25 24.250 -30.536 25.948 0.584 0.574 -0.0142	-128.25 24.250 -30.451 25.933 0.586 0.575 -0.0138	-128.25 24.250 -30.365 25.932 0.589 0.578 -0.0130	-128.25 24.250 -30.279 25.930 0.592 0.581 -0.0121	-128.25 24.250 -30.189 25.928 0.625 0.614 -0.0114	-128.25 24.250 -30.103 25.927 0.629 0.617 -0.0105	-128.25 24.250 -30.124 25.938 0.625 0.613 -0.0116	-128.25 24.250 -30.145 25.950 0.621 0.610 -0.0126	-128.25 24.250 -30.169 25.962 0.587 0.576 -0.0136	-128.25 24.250 -30.190 25.973 0.583 0.572 -0.0146	-128.25 24.250 -30.202 25.985 0.579 0.569 -0.0158	-128.25 24.250 -30.214 25.996 0.575 0.565 -0.0170	-128.25 24.250 -30.231 26.009 0.526 0.517 -0.0180	-128.25 24.250 -30.243 26.020 0.522 0.514 -0.0192	-128.25 24.250 -30.852 26.005 0.469 0.463 -0.0143	-128.25 24.250 -31.464 25.992 0.408 0.404 -0.0086	-128.25 24.250 -32.078 25.980 0.299 0.296 -0.0032	-128.25 24.250 -32.078 25.980 0.299 0.296 -0.0032	-128.25 24.250 -31.935 25.974 0.296 0.293 -0.0036	-128.25 24.250 -31.178 25.980 0.357 0.353 -0.0106	-128.25 24.250 -30.420 25.987 0.419 0.413 -0.0170	-128.25 24.250 -29.657 25.994 0.467 0.459 -0.0225	-128.25 24.250 -29.655 25.982 0.468 0.460 -0.0196	-128.25 24.250 -29.653 25.971 0.470 0.461 -0.0166	-128.25 24.250 -29.651 25.957 0.746 0.737 -0.0129	-128.25 24.250 -29.649 25.945 0.748 0.738 -0.0102	-128.25 24.250 -29.647 25.934 0.750 0.740 -0.0074	-128.25 24.250 -29.645 25.922 0.752 0.741 -0.0047	-128.25 24.250 -29.643 25.911 0.754 0.742 -0.0019	-128.25 24.250 -29.640 25.899 0.756 0.744 0.0008	-128.25 24.250 -29.645 25.918 0.761 0.749 -0.0002	-128.25 24.250 -29.649 25.937 0.765 0.755 -0.0013	-128.25 24.250 -29.653 25.955 0.770 0.760 -0.0023	-128.25 24.250 -29.657 25.974 0.774 0.766 -0.0034	-128.25 24.250 -29.662 25.993 0.778 0.771 -0.0045	-128.25 24.250 -29.666 26.011 0.783 0.776 -0.0056	-128.25 24.250 -29.670 26.030 0.830 0.824 -0.0066
-127.75 24.250 -29.447 26.623 0.588 0.576 -0.0043	-127.75 24.250 -29.617 26.842 0.578 0.565 -0.0077	-127.75 24.250 -29.785 27.062 0.567 0.554 -0.0112	-127.75 24.250 -29.953 27.283 0.556 0.542 -0.0146	-127.75 24.250 -30.120 27.503 0.544 0.530 -0.0181	-127.75 24.250 -30.296 27.748 0.429 0.420 -0.0209	-127.75 24.250 -30.462 27.966 0.419 0.410 -0.0244	-127.75 24.250 -30.550 27.474 0.428 0.419 -0.0204	-127.75 24.250 -30.639 26.979 0.437 0.428 -0.0165	-127.75 24.250 -30.698 26.467 0.577 0.563 -0.0133	-127.75 24.250 -30.783 25.973 0.588 0.574 -0.0094	-127.75 24.250 -30.693 25.950 0.589 0.576 -0.0091	-127.75 24.250 -30.603 25.926 0.591 0.577 -0.0087	-127.75 24.250 -30.517 25.903 0.567 0.555 -0.0084	-127.75 24.250 -30.426 25.880 0.568 0.556 -0.0081	-127.75 24.250 -30.334 25.874 0.571 0.559 -0.0074	-127.75 24.250 -30.243 25.868 0.574 0.562 -0.0068	-127.75 24.250 -30.147 25.862 0.607 0.594 -0.0062	-127.75 24.250 -30.055 25.857 0.610 0.597 -0.0056	-127.75 24.250 -30.075 25.863 0.607 0.593 -0.0064	-127.75 24.250 -30.096 25.869 0.603 0.590 -0.0072	-127.75 24.250 -30.119 25.876 0.570 0.557 -0.0079	-127.75 24.250 -30.139 25.882 0.566 0.553 -0.0087	-127.75 24.250 -30.150 25.893 0.563 0.550 -0.0096	-127.75 24.250 -30.161 25.903 0.559 0.546 -0.0106	-127.75 24.250 -30.177 25.915 0.510 0.500 -0.0114	-127.75 24.250 -30.188 25.926 0.507 0.496 -0.0123	-127.75 24.250 -30.796 25.903 0.458 0.446 -0.0094	-127.75 24.250 -31.407 25.881 0.401 0.386 -0.0057	-127.75 24.250 -32.021 25.861 0.296 0.280 -0.0019	-127.75 24.250 -32.021 25.861 0.296 0.280 -0.0019	-127.75 24.250 -31.869 25.861 0.293 0.277 -0.0022	-127.75 24.250 -31.103 25.882 0.350 0.338 -0.0074	-127.75 24.250 -30.336 25.903 0.409 0.398 -0.0116	-127.75 24.250 -29.565 25.925 0.452 0.443 -0.0150	-127.75 24.250 -29.563 25.914 0.453 0.445 -0.0130	-127.75 24.250 -29.560 25.903 0.455 0.447 -0.0109	-127.75 24.250 -29.558 25.891 0.734 0.709 -0.0087	-127.75 24.250 -29.556 25.881 0.737 0.712 -0.0067	-127.75 24.250 -29.554 25.870 0.739 0.715 -0.0048	-127.75 24.250 -29.551 25.860 0.742 0.718 -0.0028	-127.75 24.250 -29.549 25.849 0.744 0.720 -0.0008	-127.75 24.250 -29.547 25.839 0.747 0.723 0.0012	-127.75 24.250 -29.551 25.853 0.750 0.728 0.0004	-127.75 24.250 -29.555 25.867 0.754 0.732 -0.0004	-127.75 24.250 -29.560 25.882 0.758 0.737 -0.0011	-127.75 24.250 -29.564 25.896 0.761 0.741 -0.0019	-127.75 24.250 -29.568 25.910 0.765 0.746 -0.0027	-127.75 24.250 -29.572 25.924 0.768 0.750 -0.0034	-127.75 24.250 -29.576 25.938 0.815 0.794 -0.0042
-127.25 24.250 -29.385 26.720 0.580 0.571 -0.0001	-127.25 24.250 -29.560 26.972 0.569 0.560 -0.0026	-127.25 24.250 -29.734 27.224 0.559 0.549 -0.0052	-127.25 24.250 -29.908 27.477 0.548 0.537 -0.0078	-127.25 24.250 -30.081 27.731 0.536 0.524 -0.0103	-127.25 24.250 -30.263 28.010 0.422 0.415 -0.0126	-127.25 24.250 -30.435 28.261 0.412 0.404 -0.0152	-127.25 24.250 -30.544 27.695 0.421 0.414 -0.0122	-127.25 24.250 -30.655 27.128 0.430 0.423 -0.0092	-127.25 24.250 -30.734 26.541 0.569 0.557 -0.0065	-127.25 24.250 -30.840 25.974 0.579 0.569 -0.0034	-127.25 24.250 -30.739 25.939 0.581 0.570 -0.0032	-127.25 24.250 -30.639 25.904 0.582 0.572 -0.0030	-127.25 24.250 -30.543 25.870 0.558 0.549 -0.0027	-127.25 24.250 -30.442 25.834 0.560 0.551 -0.0025	-127.25 24.250 -30.341 25.822 0.563 0.554 -0.0020	-127.25 24.250 -30.240 25.811 0.566 0.557 -0.0016	-127.25 24.250 -30.135 25.798 0.598 0.589 -0.0012	-127.25 24.250 -30.034 25.786 0.602 0.592 -0.0008	-127.25 24.250 -30.052 25.786 0.598 0.588 -0.0013	-127.25 24.250 -30.071 25.785 0.594 0.584 -0.0018	-127.25 24.250 -30.092 25.785 0.561 0.552 -0.0023	-127.25 24.250 -30.111 25.785 0.557 0.548 -0.0028	-127.25 24.250 -30.120 25.795 0.554 0.544 -0.0035	-127.25 24.250 -30.129 25.805 0.551 0.540 -0.0042	-127.25 24.250 -30.143 25.816 0.502 0.494 -0.0048	-127.25 24.250 -30.151 25.826 0.499 0.491 -0.0054	-127.25 24.250 -30.757 25.789 0.452 0.441 -0.0041	-127.25 24.250 -31.366 25.753 0.396 0.382 -0.0025	-127.25 24.250 -31.978 25.718 0.294 0.279 -0.0008	-127.25 24.250 -31.978 25.718 0.294 0.279 -0.0008	-127.25 24.250 -31.811 25.723 0.291 0.276 -0.0011	-127.25 24.250 -31.033 25.764 0.345 0.334 -0.0036	-127.25 24.250 -30.253 25.805 0.402 0.394 -0.0058	-127.25 24.250 -29.469 25.847 0.444 0.438 -0.0075	-127.25 24.250 -29.467 25.838 0.447 0.440 -0.0063	-127.25 24.250 -29.465 25.830 0.449 0.443 -0.0052	-127.25 24.250 -29.463 25.820 0.727 0.704 -0.0038	-127.25 24.250 -29.461 25.811 0.730 0.708 -0.0027	-127.25 24.250 -29.459 25.803 0.733 0.711 -0.0016	-127.25 24.250 -29.457 25.794 0.736 0.715 -0.0005	-127.25 24.250 -29.455 25.785 0.739 0.718 0.0007	-127.25 24.250 -29.453 25.777 0.743 0.722 0.0018	-127.25 24.250 -29.457 25.786 0.745 0.725 0.0015	-127.25 24.250 -29.461 25.795 0.748 0.728 0.0011	-127.25 24.250 -29.465 25.804 0.751 0.731 0.0007	-127.25 24.250 -29.468 25.813 0.753 0.733 0.0003	-127.25 24.250 -29.472 25.822 0.756 0.736 -0.0001	-127.25 24.250 -29.476 25.831 0.759 0.739 -0.0005	-127.25 24.250 -29.480 25.840 0.804 0.782 -0.0009
-126.75 24.250 -29.337 26.820 0.575 0.570 0.0025	-126.75 24.250 -29.519 27.104 0.565 0.558 0.0008	-126.75 24.250 -29.700 27.389 0.554 0.546 -0.0010	-126.75 24.250 -29.881 27.674 0.543 0.534 -0.0028	-126.75 24.250 -30.061 27.960 0.532 0.521 -0.0046	-126.75 24.250 -30.251 28.275 0.418 0.412 -0.0062	-126.75 24.250 -30.431 28.557 0.408 0.401 -0.0080	-126.75 24.250 -30.572 27.929 0.417 0.411 -0.0058	-126.75 24.250 -30.716 27.299 0.426 0.421 -0.0037	-126.75 24.250 -30.826 26.648 0.564 0.554 -0.0016	-126.75 24.250 -30.964 26.018 0.574 0.566 0.0005	-126.75 24.250 -30.849 25.965 0.576 0.568 0.0007	-126.75 24.250 -30.734 25.913 0.577 0.569 0.0009	-126.75 24.250 -30.623 25.861 0.554 0.547 0.0011	-126.75 24.250 -30.508 25.808 0.555 0.549 0.0012	-126.75 24.250 -30.393 25.787 0.558 0.552 0.0015	-126.75 24.250 -30.278 25.765 0.561 0.555 0.0017	-126.75 24.250 -30.159 25.742 0.594 0.587 0.0020	-126.75 24.250 -30.044 25.720 0.597 0.590 0.0023	-126.75 24.250 -30.059 25.710 0.593 0.586 0.0020	-126.75 24.250 -30.074 25.701 0.590 0.582 0.0017	-126.75 24.250 -30.093 25.691 0.557 0.550 0.0013	-126.75 24.250 -30.108 25.681 0.553 0.546 0.0010	-126.75 24.250 -30.113 25.691 0.549 0.542 0.0006	-126.75 24.250 -30.119 25.700 0.546 0.538 0.0002	-126.75 24.250 -30.130 25.710 0.498 0.492 -0.0002	-126.75 24.250 -30.135 25.719 0.495 0.489 -0.0007	-126.75 24.250 -30.736 25.663 0.448 0.439 -0.0005	-126.75 24.250 -31.339 25.607 0.393 0.381 -0.0003	-126.75 24.250 -31.946 25.552 0.292 0.278 -0.0001	-126.75 24.250 -31.946 25.552 0.292 0.278 -0.0001	-126.75 24.250 -31.759 25.563 0.289 0.275 -0.0003	-126.75 24.250 -30.965 25.629 0.342 0.332 -0.0010	-126.75 24.250 -30.169 25.695 0.399 0.391 -0.0016	-126.75 24.250 -29.370 25.762 0.440 0.435 -0.0021	-126.75 24.250 -29.369 25.756 0.443 0.438 -0.0016	-126.75 24.250 -29.367 25.750 0.446 0.441 -0.0010	-126.75 24.250 -29.366 25.743 0.723 0.702 -0.0005	-126.75 24.250 -29.364 25.737 0.726 0.706 0.0000	-126.75 24.250 -29.363 25.731 0.730 0.710 0.0005	-126.75 24.250 -29.361 25.725 0.734 0.714 0.0011	-126.75 24.250 -29.360 25.719 0.737 0.718 0.0016	-126.75 24.250 -29.359 25.713 0.741 0.721 0.0021	-126.75 24.250 -29.362 25.718 0.743 0.723 0.0020	-126.75 24.250 -29.365 25.722 0.745 0.725 0.0019	-126.75 24.250 -29.369 25.728 0.747 0.727 0.0017	-126.75 24.250 -29.372 25.732 0.749 0.729 0.0016	-126.75 24.250 -29.375 25.737 0.751 0.730 0.0015	-126.75 24.250 -29.378 25.743 0.753 0.732 0.0014	-126.75 24.250 -29.382 25.747 0.797 0.773 0.0012
-126.25 24.250 -29.301 26.905 0.573 0.569 0.0037	-126.25 24.250 -29.491 27.221 0.563 0.557 0.0026	-126.25 24.250 -29.681 27.538 0.552 0.546 0.0015	-126.25 24.250 -29.870 27.855 0.540 0.533 0.0003	-126.25 24.250 -30.059 28.173 0.529 0.520 -0.0009	-126.25 24.250 -30.259 28.522 0.416 0.411 -0.0020	-126.25 24.250 -30.447 28.837 0.405 0.400 -0.0032	-126.25 24.250 -30.637 28.169 0.414 0.410 -0.0018	-126.25 24.250 -30.831 27.499 0.423 0.420 -0.0004	-126.25 24.250 -30.987 26.804 0.560 0.553 0.0010	-126.25 24.250 -31.174 26.133 0.571 0.565 0.0024	-126.25 24.250 -31.037 26.054 0.572 0.567 0.0026	-126.25 24.250 -30.901 25.975 0.574 0.568 0.0027	-126.25 24.250 -30.770 25.897 0.551 0.546 0.0029	-126.25 24.250 -30.633 25.817 0.552 0.548 0.0030	-126.25 24.250 -30.499 25.780 0.555 0.551 0.0032	-126.25 24.250 -30.366 25.742 0.559 0.554 0.0033	-126.25 24.250 -30.226 25.703 0.591 0.586 0.0035	-126.25 24.250 -30.093 25.665 0.594 0.589 0.0037	-126.25 24.250 -30.101 25.642 0.591 0.585 0.0035	-126.25 24.250 -30.110 25.618 0.587 0.581 0.0034	-126.25 24.250 -30.123 25.595 0.554 0.549 0.0032	-126.25 24.250 -30.132 25.571 0.550 0.545 0.0030	-126.25 24.250 -30.133 25.580 0.547 0.541 0.0028	-126.25 24.250 -30.134 25.589 0.543 0.537 0.0025	-126.25 24.250 -30.141 25.598 0.495 0.491 0.0023	-126.25 24.250 -30.141 25.607 0.492 0.487 0.0020	-126.25 24.250 -30.732 25.526 0.445 0.438 0.0015	-126.25 24.250 -31.326 25.446 0.391 0.380 0.0009	-126.25 24.250 -31.924 25.366 0.291 0.278 0.0003	-126.25 24.250 -31.924 25.366 0.291 0.278 0.0003	-126.25 24.250 -31.710 25.381 0.289 0.275 0.0001	-126.25 24.250 -30.897 25.477 0.340 0.332 0.0005	-126.25 24.250 -30.084 25.573 0.396 0.391 0.0009	-126.25 24.250 -29.266 25.670 0.438 0.434 0.0011	-126.25 24.250 -29.266 25.667 0.441 0.437 0.0013	-126.25 24.250 -29.265 25.664 0.443 0.440 0.0014	-126.25 24.250 -29.265 25.660 0.720 0.701 0.0014	-126.25 24.250 -29.265 25.658 0.724 0.705 0.0016	-126.25 24.250 -29.264 25.655 0.728 0.709 0.0017	-126.25 24.250 -29.264 25.652 0.732 0.713 0.0019	-126.25 24.250 -29.263 25.649 0.737 0.717 0.0020	-126.25 24.250 -29.263 25.646 0.741 0.721 0.0022	-126.25 24.250 -29.266 25.649 0.742 0.723 0.0021	-126.25 24.250 -29.269 25.651 0.744 0.724 0.0021	-126.25 24.250 -29.272 25.654 0.745 0.726 0.0021	-126.25 24.250 -29.275 25.657 0.747 0.727 0.0021	-126.25 24.250 -29.278 25.659 0.748 0.728 0.0021	-126.25 24.250 -29.280 25.662 0.750 0.730 0.0020	-126.25 24.250 -29.283 25.664 0.794 0.771 0.0020
-125.75 24.250 -29.270 26.964 0.572 0.569 0.0041	-125.75 24.250 -29.471 27.310 0.561 0.557 0.0034	-125.75 24.250 -29.671 27.657 0.550 0.545 0.0027	-125.75 24.250 -29.871 28.004 0.539 0.532 0.0020	-125.75 24.250 -30.070 28.353 0.527 0.519 0.0013	-125.75 24.250 -30.280 28.736 0.414 0.410 0.0006	-125.75 24.250 -30.478 29.080 0.403 0.399 -0.0001	-125.75 24.250 -30.742 28.411 0.412 0.409 0.0006	-125.75 24.250 -31.009 27.740 0.421 0.419 0.0014	-125.75 24.250 -31.233 27.036 0.558 0.552 0.0022	-125.75 24.250 -31.492 26.364 0.569 0.564 0.0030	-125.75 24.250 -31.326 26.243 0.570 0.566 0.0032	-125.75 24.250 -31.160 26.123 0.572 0.568 0.0034	-125.75 24.250 -31.000 26.004 0.549 0.546 0.0036	-125.75 24.250 -30.833 25.883 0.550 0.547 0.0038	-125.75 24.250 -30.674 25.821 0.554 0.550 0.0039	-125.75 24.250 -30.515 25.758 0.557 0.554 0.0040	-125.75 24.250 -30.349 25.695 0.590 0.585 0.0041	-125.75 24.250 -30.190 25.632 0.593 0.589 0.0042	-125.75 24.250 -30.189 25.588 0.589 0.585 0.0041	-125.75 24.250 -30.188 25.544 0.585 0.581 0.0041	-125.75 24.250 -30.191 25.501 0.552 0.548 0.0040	-125.75 24.250 -30.190 25.457 0.548 0.544 0.0039	-125.75 24.250 -30.184 25.465 0.545 0.541 0.0038	-125.75 24.250 -30.178 25.473 0.541 0.537 0.0036	-125.75 24.250 -30.179 25.480 0.493 0.491 0.0035	-125.75 24.250 -30.173 25.489 0.490 0.487 0.0033	-125.75 24.250 -30.748 25.380 0.444 0.438 0.0025	-125.75 24.250 -31.328 25.271 0.390 0.379 0.0014	-125.75 24.250 -31.911 25.162 0.291 0.278 0.0004	-125.75 24.250 -31.911 25.162 0.291 0.278 0.0004	-125.75 24.250 -31.662 25.183 0.288 0.274 0.0003	-125.75 24.250 -30.829 25.312 0.339 0.331 0.0013	-125.75 24.250 -29.994 25.441 0.395 0.390 0.0021	-125.75 24.250 -29.156 25.571 0.436 0.434 0.0028	-125.75 24.250 -29.157 25.571 0.439 0.437 0.0027	-125.75 24.250 -29.158 25.572 0.442 0.440 0.0026	-125.75 24.250 -29.160 25.573 0.718 0.700 0.0024	-125.75 24.250 -29.161 25.574 0.723 0.704 0.0023	-125.75 24.250 -29.162 25.575 0.727 0.709 0.0023	-125.75 24.250 -29.163 25.576 0.732 0.713 0.0022	-125.75 24.250 -29.164 25.577 0.736 0.717 0.0022	-125.75 24.250 -29.165 25.578 0.740 0.721 0.0021	-125.75 24.250 -29.168 25.580 0.742 0.723 0.0021	-125.75 24.250 -29.171 25.581 0.743 0.724 0.0021	-125.75 24.250 -29.174 25.582 0.745 0.725 0.0022	-125.75 24.250 -29.177 25.583 0.746 0.727 0.0022	-125.75 24.250 -29.180 25.585 0.747 0.728 0.0022	-125.75 24.250 -29.183 25.586 0.749 0.729 0.0022	-125.75 24.250 -29.185 25.587 0.792 0.770 0.0021
-125.25 24.250 -29.240 26.990 0.571 0.568 0.0042	-125.25 24.250 -29.452 27.364 0.560 0.557 0.0038	-125.25 24.250 -29.663 27.739 0.549 0.545 0.0034	-125.25 24.250 -29.874 28.115 0.537 0.532 0.0029	-125.25 24.250 -30.085 28.491 0.525 0.519 0.0025	-125.25 24.250 -30.308 28.904 0.412 0.410 0.0020	-125.25 24.250 -30.517 29.276 0.402 0.398 0.0016	-125.25 24.250 -30.887 28.661 0.411 0.409 0.0019	-125.25 24.250 -31.261 28.046 0.420 0.419 0.0022	-125.25 24.250 -31.586 27.389 0.556 0.551 0.0026	-125.25 24.250 -31.952 26.771 0.566 0.563 0.0030	-125.25 24.250 -31.745 26.588 0.568 0.565 0.0032	-125.25 24.250 -31.538 26.404 0.570 0.567 0.0034	-125.25 24.250 -31.339 26.224 0.547 0.545 0.0036	-125.25 24.250 -31.131 26.040 0.549 0.547 0.0039	-125.25 24.250 -30.939 25.940 0.552 0.550 0.0040	-125.25 24.250 -30.745 25.840 0.556 0.553 0.0041	-125.25 24.250 -30.544 25.738 0.588 0.585 0.0042	-125.25 24.250 -30.351 25.638 0.592 0.589 0.0043	-125.25 24.250 -30.333 25.563 0.588 0.585 0.0043	-125.25 24.250 -30.316 25.488 0.584 0.580 0.0042	-125.25 24.250 -30.305 25.413 0.551 0.548 0.0042	-125.25 24.250 -30.287 25.338 0.547 0.544 0.0042	-125.25 24.250 -30.272 25.345 0.544 0.540 0.0041	-125.25 24.250 -30.257 25.352 0.540 0.536 0.0040	-125.25 24.250 -30.250 25.359 0.492 0.490 0.0039	-125.25 24.250 -30.235 25.366 0.489 0.487 0.0039	-125.25 24.250 -30.787 25.226 0.443 0.437 0.0029	-125.25 24.250 -31.345 25.086 0.389 0.379 0.0017	-125.25 24.250 -31.907 24.946 0.290 0.277 0.0005	-125.25 24.250 -31.907 24.946 0.290 0.277 0.0005	-125.25 24.250 -31.615 24.970 0.288 0.274 0.0004	-125.25 24.250 -30.759 25.135 0.338 0.331 0.0017	-125.25 24.250 -29.901 25.300 0.393 0.390 0.0027	-125.25 24.250 -29.039 25.465 0.435 0.433 0.0036	-125.25 24.250 -29.042 25.471 0.438 0.436 0.0034	-125.25 24.250 -29.045 25.476 0.441 0.439 0.0032	-125.25 24.250 -29.050 25.482 0.717 0.700 0.0028	-125.25 24.250 -29.053 25.487 0.722 0.704 0.0027	-125.25 24.250 -29.056 25.492 0.727 0.708 0.0026	-125.25 24.250 -29.059 25.498 0.731 0.713 0.0024	-125.25 24.250 -29.062 25.503 0.736 0.717 0.0023	-125.25 24.250 -29.065 25.508 0.740 0.721 0.0021	-125.25 24.250 -29.068 25.509 0.742 0.723 0.0021	-125.25 24.250 -29.072 25.509 0.743 0.724 0.0022	-125.25 24.250 -29.075 25.510 0.744 0.725 0.0022	-125.25 24.250 -29.078 25.511 0.746 0.727 0.0022	-125.25 24.250 -29.081 25.512 0.747 0.728 0.0022	-125.25 24.250 -29.084 25.512 0.748 0.729 0.0022	-125.25 24.250 -29.087 25.513 0.792 0.770 0.0022
-124.75 24.250 -29.204 26.989 0.571 0.568 0.0042	-124.75 24.250 -29.428 27.386 0.560 0.557 0.0040	-124.75 24.250 -29.652 27.785 0.548 0.545 0.0037	-124.75 24.250 -29.875 28.184 0.537 0.532 0.0034	-124.75 24.250 -30.098 28.584 0.524 0.519 0.0032	-124.75 24.250 -30.335 29.023 0.412 0.409 0.0028	-124.75 24.250 -30.556 29.418 0.401 0.398 0.0026	-124.75 24.250 -31.078 28.937 0.410 0.408 0.0025	-124.75 24.250 -31.603 28.456 0.418 0.418 0.0025	-124.75 24.250 -32.080 27.921 0.554 0.550 0.0026	-124.75 24.250 -32.597 27.435 0.564 0.562 0.0026	-124.75 24.250 -32.335 27.159 0.566 0.564 0.0029	-124.75 24.250 -32.072 26.883 0.568 0.566 0.0032	-124.75 24.250 -31.819 26.613 0.546 0.544 0.0034	-124.75 24.250 -31.557 26.336 0.548 0.546 0.0037	-124.75 24.250 -31.319 26.180 0.551 0.550 0.0038	-124.75 24.250 -31.081 26.025 0.555 0.553 0.0039	-124.75 24.250 -30.833 25.866 0.587 0.585 0.0041	-124.75 24.250 -30.595 25.710 0.591 0.588 0.0042	-124.75 24.250 -30.553 25.586 0.587 0.584 0.0042	-124.75 24.250 -30.510 25.463 0.583 0.580 0.0042	-124.75 24.250 -30.475 25.340 0.550 0.548 0.0042	-124.75 24.250 -30.432 25.217 0.547 0.544 0.0043	-124.75 24.250 -30.405 25.223 0.543 0.540 0.0042	-124.75 24.250 -30.377 25.229 0.539 0.536 0.0042	-124.75 24.250 -30.359 25.234 0.491 0.490 0.0041	-124.75 24.250 -30.331 25.240 0.488 0.486 0.0041	-124.75 24.250 -30.853 25.068 0.442 0.437 0.0030	-124.75 24.250 -31.380 24.895 0.389 0.379 0.0017	-124.75 24.250 -31.914 24.722 0.290 0.277 0.0005	-124.75 24.250 -31.914 24.722 0.290 0.277 0.0005	-124.75 24.250 -31.567 24.750 0.287 0.274 0.0005	-124.75 24.250 -30.685 24.951 0.338 0.331 0.0018	-124.75 24.250 -29.802 25.153 0.393 0.390 0.0030	-124.75 24.250 -28.914 25.354 0.434 0.433 0.0039	-124.75 24.250 -28.920 25.364 0.437 0.436 0.0037	-124.75 24.250 -28.925 25.375 0.441 0.439 0.0034	-124.75 24.250 -28.933 25.386 0.717 0.700 0.0030	-124.75 24.250 -28.939 25.396 0.721 0.704 0.0028	-124.75 24.250 -28.944 25.406 0.726 0.708 0.0027	-124.75 24.250 -28.950 25.416 0.731 0.713 0.0025	-124.75 24.250 -28.956 25.426 0.736 0.717 0.0023	-124.75 24.250 -28.961 25.436 0.740 0.721 0.0021	-124.75 24.250 -28.965 25.437 0.742 0.723 0.0021	-124.75 24.250 -28.969 25.437 0.743 0.724 0.0021	-124.75 24.250 -28.972 25.437 0.744 0.725 0.0022	-124.75 24.250 -28.976 25.438 0.745 0.727 0.0022	-124.75 24.250 -28.980 25.438 0.747 0.728 0.0022	-124.75 24.250 -28.983 25.439 0.748 0.729 0.0022	-124.75 24.250 -28.987 25.439 0.791 0.770 0.0021
-124.25 24.250 -29.161 26.965 0.571 0.568 0.0042	-124.25 24.250 -29.398 27.381 0.559 0.557 0.0040	-124.25 24.250 -29.634 27.799 0.548 0.544 0.0038	-124.25 24.250 -29.870 28.216 0.536 0.532 0.0037	-124.25 24.250 -30.106 28.635 0.523 0.518 0.0035	-124.25 24.250 -30.356 29.095 0.411 0.409 0.0032	-124.25 24.250 -30.590 29.509 0.400 0.398 0.0031	-124.25 24.250 -31.318 29.267 0.408 0.407 0.0029	-124.25 24.250 -32.049 29.029 0.416 0.417 0.0026	-124.25 24.250 -32.746 28.719 0.551 0.547 0.0025	-124.25 24.250 -33.474 28.473 0.561 0.559 0.0023	-124.25 24.250 -33.139 28.066 0.563 0.561 0.0026	-124.25 24.250 -32.805 27.657 0.566 0.564 0.0029	-124.25 24.250 -32.481 27.256 0.544 0.543 0.0031	-124.25 24.250 -32.149 26.845 0.546 0.545 0.0034	-124.25 24.250 -31.853 26.607 0.550 0.549 0.0036	-124.25 24.250 -31.556 26.369 0.553 0.552 0.0037	-124.25 24.250 -31.248 26.126 0.586 0.584 0.0039	-124.25 24.250 -30.952 25.888 0.590 0.588 0.0041	-124.25 24.250 -30.870 25.690 0.586 0.584 0.0041	-124.25 24.250 -30.789 25.492 0.583 0.580 0.0041	-124.25 24.250 -30.717 25.296 0.550 0.548 0.0041	-124.25 24.250 -30.636 25.099 0.546 0.544 0.0042	-124.25 24.250 -30.592 25.103 0.542 0.540 0.0041	-124.25 24.250 -30.548 25.107 0.539 0.536 0.0041	-124.25 24.250 -30.514 25.109 0.491 0.490 0.0041	-124.25 24.250 -30.470 25.113 0.487 0.486 0.0040	-124.25 24.250 -30.949 24.908 0.441 0.437 0.0030	-124.25 24.250 -31.437 24.702 0.388 0.379 0.0017	-124.25 24.250 -31.931 24.495 0.290 0.277 0.0005	-124.25 24.250 -31.931 24.495 0.290 0.277 0.0005	-124.25 24.250 -31.517 24.526 0.287 0.274 0.0005	-124.25 24.250 -30.607 24.763 0.337 0.331 0.0018	-124.25 24.250 -29.696 25.000 0.392 0.389 0.0030	-124.25 24.250 -28.779 25.238 0.433 0.433 0.0040	-124.25 24.250 -28.787 25.253 0.437 0.436 0.0038	-124.25 24.250 -28.796 25.269 0.440 0.439 0.0035	-124.25 24.250 -28.808 25.286 0.716 0.700 0.0031	-124.25 24.250 -28.817 25.301 0.721 0.704 0.0029	-124.25 24.250 -28.826 25.317 0.726 0.708 0.0027	-124.25 24.250 -28.834 25.332 0.731 0.713 0.0025	-124.25 24.250 -28.843 25.347 0.735 0.717 0.0023	-124.25 24.250 -28.852 25.363 0.740 0.721 0.0021	-124.25 24.250 -28.856 25.363 0.741 0.723 0.0021	-124.25 24.250 -28.861 25.363 0.743 0.724 0.0021	-124.25 24.250 -28.866 25.363 0.744 0.725 0.0021	-124.25 24.250 -28.871 25.364 0.745 0.727 0.0021	-124.25 24.250 -28.876 25.364 0.746 0.728 0.0022	-124.25 24.250 -28.880 25.364 0.748 0.729 0.0022	-124.25 24.250 -28.885 25.364 0.791 0.770 0.0021
-123.75 24.250 -29.115 26.923 0.570 0.568 0.0041	-123.75 24.250 -29.363 27.353 0.559 0.557 0.0040	-123.75 24.250 -29.611 27.784 0.548 0.544 0.0039	-123.75 24.250 -29.858 28.216 0.536 0.532 0.0038	-123.75 24.250 -30.105 28.649 0.523 0.518 0.0037	-123.75 24.250 -30.368 29.123 0.410 0.409 0.0035	-123.75 24.250 -30.613 29.551 0.399 0.397 0.0034	-123.75 24.250 -31.610 29.704 0.407 0.405 0.0032	-123.75 24.250 -32.604 29.853 0.414 0.413 0.0030	-123.75 24.250 -33.617 29.988 0.546 0.541 0.0029	-123.75 24.250 -34.621 30.145 0.555 0.550 0.0027	-123.75 24.250 -34.198 29.519 0.558 0.555 0.0028	-123.75 24.250 -33.777 28.895 0.562 0.559 0.0030	-123.75 24.250 -33.366 28.279 0.541 0.540 0.0031	-123.75 24.250 -32.954 27.662 0.544 0.544 0.0033	-123.75 24.250 -32.583 27.308 0.548 0.547 0.0034	-123.75 24.250 -32.212 26.952 0.552 0.551 0.0036	-123.75 24.250 -31.827 26.589 0.585 0.584 0.0038	-123.75 24.250 -31.457 26.233 0.589 0.588 0.0039	-123.75 24.250 -31.318 25.922 0.586 0.584 0.0040	-123.75 24.250 -31.179 25.610 0.582 0.580 0.0040	-123.75 24.250 -31.051 25.301 0.549 0.548 0.0041	-123.75 24.250 -30.913 24.990 0.546 0.544 0.0041	-123.75 24.250 -30.846 24.990 0.542 0.540 0.0041	-123.75 24.250 -30.780 24.991 0.538 0.536 0.0041	-123.75 24.250 -30.726 24.989 0.490 0.490 0.0040	-123.75 24.250 -30.659 24.990 0.487 0.486 0.0040	-123.75 24.250 -31.083 24.751 0.441 0.437 0.0030	-123.75 24.250 -31.518 24.512 0.388 0.379 0.0017	-123.75 24.250 -31.961 24.271 0.290 0.277 0.0005	-123.75 24.250 -31.961 24.271 0.290 0.277 0.0005	-123.75 24.250 -31.465 24.302 0.287 0.274 0.0005	-123.75 24.250 -30.524 24.573 0.337 0.331 0.0019	-123.75 24.250 -29.581 24.844 0.392 0.389 0.0031	-123.75 24.250 -28.632 25.115 0.433 0.433 0.0040	-123.75 24.250 -28.644 25.136 0.436 0.436 0.0038	-123.75 24.250 -28.655 25.158 0.440 0.439 0.0035	-123.75 24.250 -28.673 25.182 0.716 0.700 0.0031	-123.75 24.250 -28.685 25.203 0.721 0.704 0.0029	-123.75 24.250 -28.697 25.224 0.726 0.708 0.0027	-123.75 24.250 -28.709 25.245 0.730 0.713 0.0025	-123.75 24.250 -28.721 25.266 0.735 0.717 0.0023	-123.75 24.250 -28.733 25.287 0.740 0.721 0.0021	-123.75 24.250 -28.740 25.288 0.741 0.723 0.0021	-123.75 24.250 -28.746 25.288 0.743 0.724 0.0021	-123.75 24.250 -28.753 25.288 0.744 0.725 0.0021	-123.75 24.250 -28.760 25.288 0.745 0.727 0.0021	-123.75 24.250 -28.766 25.288 0.746 0.728 0.0021	-123.75 24.250 -28.773 25.288 0.748 0.729 0.0022	-123.75 24.250 -28.780 25.288 0.791 0.770 0.0021
-123.25 24.250 -29.065 26.864 0.570 0.568 0.0041	-123.25 24.250 -29.323 27.304 0.559 0.556 0.0040	-123.25 24.250 -29.581 27.745 0.547 0.544 0.0039	-123.25 24.250 -29.838 28.187 0.535 0.532 0.0038	-123.25 24.250 -30.096 28.630 0.523 0.518 0.0037	-123.25 24.250 -30.369 29.115 0.410 0.409 0.0036	-123.25 24.250 -30.625 29.553 0.399 0.397 0.0035	-123.25 24.250 -31.911 30.147 0.405 0.403 0.0035	-123.25 24.250 -33.188 30.731 0.411 0.409 0.0036	-123.25 24.250 -34.563 31.403 0.541 0.533 0.0037	-123.25 24.250 -35.869 32.020 0.548 0.540 0.0037	-123.25 24.250 -35.395 31.229 0.552 0.546 0.0037	-123.25 24.250 -34.925 30.445 0.556 0.551 0.0037	-123.25 24.250 -34.461 29.673 0.536 0.534 0.0036	-123.25 24.250 -34.009 28.914 0.540 0.540 0.0036	-123.25 24.250 -33.548 28.399 0.545 0.544 0.0037	-123.25 24.250 -33.087 27.883 0.549 0.549 0.0037	-123.25 24.250 -32.614 27.354 0.583 0.582 0.0038	-123.25 24.250 -32.155 26.838 0.588 0.587 0.0039	-123.25 24.250 -31.933 26.352 0.584 0.583 0.0039	-123.25 24.250 -31.711 25.867 0.581 0.579 0.0040	-123.25 24.250 -31.502 25.385 0.549 0.547 0.0040	-123.25 24.250 -31.280 24.900 0.545 0.544 0.0041	-123.25 24.250 -31.183 24.894 0.542 0.540 0.0040	-123.25 24.250 -31.087 24.888 0.538 0.536 0.0040	-123.25 24.250 -31.006 24.881 0.490 0.490 0.0039	-123.25 24.250 -30.909 24.875 0.487 0.486 0.0039	-123.25 24.250 -31.263 24.602 0.441 0.437 0.0029	-123.25 24.250 -31.630 24.329 0.388 0.379 0.0016	-123.25 24.250 -32.006 24.055 0.290 0.277 0.0005	-123.25 24.250 -32.006 24.055 0.290 0.277 0.0005	-123.25 24.250 -31.410 24.083 0.287 0.274 0.0005	-123.25 24.250 -30.434 24.384 0.337 0.331 0.0018	-123.25 24.250 -29.455 24.685 0.392 0.389 0.0030	-123.25 24.250 -28.471 24.986 0.433 0.433 0.0040	-123.25 24.250 -28.485 25.014 0.436 0.436 0.0037	-123.25 24.250 -28.500 25.042 0.440 0.439 0.0035	-123.25 24.250 -28.523 25.073 0.715 0.699 0.0031	-123.25 24.250 -28.539 25.100 0.720 0.704 0.0029	-123.25 24.250 -28.555 25.128 0.725 0.708 0.0027	-123.25 24.250 -28.570 25.155 0.730 0.713 0.0025	-123.25 24.250 -28.586 25.183 0.735 0.717 0.0023	-123.25 24.250 -28.601 25.210 0.740 0.721 0.0021	-123.25 24.250 -28.611 25.210 0.741 0.723 0.0021	-123.25 24.250 -28.620 25.211 0.743 0.724 0.0021	-123.25 24.250 -28.630 25.211 0.744 0.725 0.0021	-123.25 24.250 -28.640 25.211 0.745 0.727 0.0021	-123.25 24.250 -28.649 25.211 0.746 0.728 0.0021	-123.25 24.250 -28.659 25.211 0.748 0.729 0.0021	-123.25 24.250 -28.669 25.211 0.791 0.770 0.0021
-122.75 24.250 -29.013 26.789 0.570 0.568 0.0041	-122.75 24.250 -29.279 27.236 0.559 0.556 0.0040	-122.75 24.250 -29.546 27.685 0.547 0.544 0.0039	-122.75 24.250 -29.811 28.134 0.535 0.532 0.0039	-122.75 24.250 -30.077 28.584 0.522 0.518 0.0038	-122.75 24.250 -30.360 29.076 0.410 0.409 0.0036	-122.75 24.250 -30.623 29.521 0.399 0.397 0.0036	-122.75 24.250 -32.131 30.392 0.404 0.402 0.0036	-122.75 24.250 -33.628 31.255 0.409 0.407 0.0037	-122.75 24.250 -35.237 32.185 0.538 0.530 0.0038	-122.75 24.250 -36.769 33.077 0.544 0.536 0.0039	-122.75 24.250 -36.405 32.511 0.548 0.540 0.0042	-122.75 24.250 -36.044 31.951 0.551 0.544 0.0044	-122.75 24.250 -35.676 31.386 0.530 0.525 0.0047	-122.75 24.250 -35.327 30.837 0.533 0.529 0.0050	-122.75 24.250 -34.764 30.079 0.539 0.536 0.0048	-122.75 24.250 -34.207 29.328 0.545 0.542 0.0045	-122.75 24.250 -33.647 28.574 0.579 0.577 0.0043	-122.75 24.250 -33.094 27.830 0.585 0.584 0.0041	-122.75 24.250 -32.757 27.082 0.582 0.581 0.0041	-122.75 24.250 -32.420 26.336 0.579 0.578 0.0041	-122.75 24.250 -32.096 25.594 0.548 0.547 0.0040	-122.75 24.250 -31.760 24.847 0.545 0.543 0.0040	-122.75 24.250 -31.624 24.830 0.541 0.540 0.0040	-122.75 24.250 -31.489 24.812 0.537 0.536 0.0039	-122.75 24.250 -31.371 24.794 0.490 0.490 0.0039	-122.75 24.250 -31.234 24.777 0.486 0.486 0.0038	-122.75 24.250 -31.500 24.469 0.440 0.437 0.0029	-122.75 24.250 -31.780 24.162 0.388 0.379 0.0017	-122.75 24.250 -32.071 23.853 0.290 0.277 0.0005	-122.75 24.250 -32.071 23.853 0.290 0.277 0.0005	-122.75 24.250 -31.351 23.872 0.287 0.274 0.0005	-122.75 24.250 -30.335 24.199 0.337 0.331 0.0018	-122.75 24.250 -29.316 24.525 0.391 0.389 0.0030	-122.75 24.250 -28.292 24.850 0.432 0.433 0.0039	-122.75 24.250 -28.309 24.885 0.436 0.436 0.0037	-122.75 24.250 -28.325 24.920 0.440 0.439 0.0035	-122.75 24.250 -28.356 24.959 0.715 0.699 0.0030	-122.75 24.250 -28.375 24.994 0.720 0.704 0.0029	-122.75 24.250 -28.394 25.028 0.725 0.708 0.0027	-122.75 24.250 -28.413 25.062 0.730 0.713 0.0025	-122.75 24.250 -28.431 25.097 0.735 0.717 0.0023	-122.75 24.250 -28.450 25.131 0.740 0.721 0.0021	-122.75 24.250 -28.464 25.132 0.741 0.723 0.0021	-122.75 24.250 -28.478 25.132 0.743 0.724 0.0021	-122.75 24.250 -28.492 25.132 0.744 0.725 0.0021	-122.75 24.250 -28.506 25.132 0.745 0.727 0.0021	-122.75 24.250 -28.520 25.132 0.746 0.728 0.0021	-122.75 24.250 -28.534 25.133 0.748 0.729 0.0021	-122.75 24.250 -28.548 25.133 0.791 0.770 0.0021
-122.25 24.250 -28.958 26.698 0.570 0.568 0.0041	-122.25 24.250 -29.231 27.151 0.559 0.556 0.0040	-122.25 24.250 -29.504 27.605 0.547 0.544 0.0039	-122.25 24.250 -29.777 28.060 0.535 0.532 0.0039	-122.25 24.250 -30.049 28.516 0.522 0.518 0.0038	-122.25 24.250 -30.339 29.015 0.410 0.409 0.0036	-122.25 24.250 -30.610 29.465 0.398 0.397 0.0036	-122.25 24.250 -32.267 30.472 0.404 0.402 0.0037	-122.25 24.250 -33.915 31.474 0.409 0.407 0.0038	-122.25 24.250 -35.657 32.501 0.537 0.529 0.0039	-122.25 24.250 -37.336 33.522 0.543 0.535 0.0041	-122.25 24.250 -37.144 33.299 0.545 0.537 0.0044	-122.25 24.250 -36.953 33.075 0.547 0.539 0.0047	-122.25 24.250 -36.743 32.833 0.525 0.518 0.0051	-122.25 24.250 -36.554 32.605 0.527 0.520 0.0054	-122.25 24.250 -35.981 31.781 0.534 0.528 0.0053	-122.25 24.250 -35.415 30.968 0.540 0.535 0.0051	-122.25 24.250 -34.856 30.162 0.574 0.570 0.0050	-122.25 24.250 -34.296 29.360 0.580 0.578 0.0048	-122.25 24.250 -33.812 28.232 0.578 0.576 0.0046	-122.25 24.250 -33.329 27.105 0.577 0.574 0.0045	-122.25 24.250 -32.858 25.982 0.546 0.545 0.0042	-122.25 24.250 -32.377 24.854 0.544 0.543 0.0040	-122.25 24.250 -32.191 24.818 0.541 0.539 0.0040	-122.25 24.250 -32.005 24.782 0.537 0.535 0.0039	-122.25 24.250 -31.839 24.744 0.489 0.489 0.0038	-122.25 24.250 -31.652 24.708 0.486 0.486 0.0037	-122.25 24.250 -31.805 24.362 0.440 0.437 0.0028	-122.25 24.250 -31.976 24.017 0.387 0.379 0.0016	-122.25 24.250 -32.159 23.671 0.290 0.277 0.0005	-122.25 24.250 -32.159 23.671 0.290 0.277 0.0005	-122.25 24.250 -31.287 23.671 0.287 0.274 0.0005	-122.25 24.250 -30.226 24.017 0.337 0.331 0.0018	-122.25 24.250 -29.162 24.363 0.391 0.389 0.0030	-122.25 24.250 -28.090 24.706 0.432 0.433 0.0039	-122.25 24.250 -28.109 24.749 0.436 0.436 0.0037	-122.25 24.250 -28.127 24.792 0.439 0.439 0.0034	-122.25 24.250 -28.164 24.841 0.715 0.699 0.0030	-122.25 24.250 -28.185 24.883 0.720 0.704 0.0028	-122.25 24.250 -28.207 24.925 0.725 0.708 0.0027	-122.25 24.250 -28.228 24.968 0.730 0.713 0.0025	-122.25 24.250 -28.249 25.010 0.735 0.717 0.0023	-122.25 24.250 -28.270 25.052 0.740 0.721 0.0021	-122.25 24.250 -28.291 25.053 0.741 0.723 0.0021	-122.25 24.250 -28.311 25.053 0.743 0.724 0.0021	-122.25 24.250 -28.331 25.053 0.744 0.725 0.0021	-122.25 24.250 -28.352 25.053 0.745 0.727 0.0021	-122.25 24.250 -28.372 25.053 0.746 0.728 0.0021	-122.25 24.250 -28.393 25.053 0.748 0.729 0.0021	-122.25 24.250 -28.414 25.053 0.791 0.770 0.0021
-121.75 24.250 -28.900 26.594 0.570 0.568 0.0041	-121.75 24.250 -29.179 27.052 0.559 0.556 0.0040	-121.75 24.250 -29.457 27.511 0.547 0.544 0.0040	-121.75 24.250 -29.735 27.971 0.535 0.532 0.0039	-121.75 24.250 -30.013 28.432 0.522 0.518 0.0038	-121.75 24.250 -30.309 28.935 0.410 0.409 0.0036	-121.75 24.250 -30.584 29.390 0.398 0.397 0.0036	-121.75 24.250 -32.346 30.464 0.403 0.402 0.0037	-121.75 24.250 -34.100 31.534 0.408 0.407 0.0038	-121.75 24.250 -35.935 32.620 0.536 0.529 0.0039	-121.75 24.250 -37.716 33.705 0.542 0.535 0.0041	-121.75 24.250 -37.651 33.660 0.544 0.536 0.0044	-121.75 24.250 -37.586 33.614 0.545 0.537 0.0047	-121.75 24.250 -37.504 33.560 0.523 0.516 0.0050	-121.75 24.250 -37.440 33.514 0.524 0.517 0.0053	-121.75 24.250 -37.006 33.001 0.529 0.522 0.0056	-121.75 24.250 -36.574 32.489 0.533 0.526 0.0059	-121.75 24.250 -36.162 31.997 0.566 0.558 0.0062	-121.75 24.250 -35.733 31.490 0.571 0.563 0.0065	-121.75 24.250 -35.083 29.851 0.571 0.565 0.0059	-121.75 24.250 -34.435 28.216 0.571 0.567 0.0054	-121.75 24.250 -33.794 26.580 0.543 0.540 0.0048	-121.75 24.250 -33.157 24.957 0.543 0.542 0.0043	-121.75 24.250 -32.908 24.890 0.540 0.538 0.0041	-121.75 24.250 -32.660 24.823 0.536 0.535 0.0039	-121.75 24.250 -32.432 24.755 0.489 0.489 0.0037	-121.75 24.250 -32.183 24.688 0.485 0.485 0.0036	-121.75 24.250 -32.196 24.297 0.440 0.436 0.0027	-121.75 24.250 -32.229 23.906 0.387 0.378 0.0015	-121.75 24.250 -32.278 23.515 0.289 0.277 0.0005	-121.75 24.250 -32.278 23.515 0.289 0.277 0.0005	-121.75 24.250 -31.219 23.483 0.287 0.274 0.0005	-121.75 24.250 -30.106 23.841 0.337 0.331 0.0018	-121.75 24.250 -28.988 24.198 0.391 0.389 0.0029	-121.75 24.250 -27.863 24.554 0.432 0.433 0.0039	-121.75 24.250 -27.880 24.605 0.436 0.436 0.0036	-121.75 24.250 -27.897 24.657 0.439 0.439 0.0034	-121.75 24.250 -27.940 24.717 0.715 0.699 0.0030	-121.75 24.250 -27.962 24.768 0.720 0.704 0.0028	-121.75 24.250 -27.984 24.819 0.725 0.708 0.0026	-121.75 24.250 -28.005 24.870 0.730 0.713 0.0025	-121.75 24.250 -28.027 24.922 0.735 0.717 0.0023	-121.75 24.250 -28.048 24.973 0.740 0.721 0.0021	-121.75 24.250 -28.078 24.973 0.741 0.723 0.0021	-121.75 24.250 -28.108 24.973 0.743 0.724 0.0021	-121.75 24.250 -28.138 24.973 0.744 0.725 0.0021	-121.75 24.250 -28.168 24.973 0.745 0.727 0.0021	-121.75 24.250 -28.198 24.973 0.746 0.728 0.0021	-121.75 24.250 -28.228 24.973 0.748 0.729 0.0021	-121.75 24.250 -28.260 24.973 0.791 0.770 0.0021
-121.25 24.250 -28.839 26.480 0.570 0.568 0.0041	-121.25 24.250 -29.122 26.943 0.559 0.556 0.0041	-121.25 24.250 -29.404 27.407 0.547 0.544 0.0040	-121.25 24.250 -29.686 27.872 0.535 0.532 0.0039	-121.25 24.250 -29.968 28.337 0.522 0.518 0.0038	-121.25 24.250 -30.269 28.845 0.410 0.409 0.0037	-121.25 24.250 -30.549 29.305 0.398 0.397 0.0036	-121.25 24.250 -32.378 30.388 0.403 0.402 0.0037	-121.25 24.250 -34.201 31.468 0.408 0.407 0.0038	-121.25 24.250 -36.086 32.546 0.536 0.530 0.0040	-121.25 24.250 -37.932 33.636 0.542 0.535 0.0041	-121.25 24.250 -37.959 33.713 0.544 0.536 0.0046	-121.25 24.250 -37.986 33.790 0.545 0.537 0.0051	-121.25 24.250 -38.001 33.864 0.522 0.515 0.0056	-121.25 24.250 -38.029 33.942 0.523 0.516 0.0061	-121.25 24.250 -37.727 33.689 0.527 0.519 0.0060	-121.25 24.250 -37.423 33.434 0.531 0.523 0.0058	-121.25 24.250 -37.141 33.196 0.562 0.553 0.0057	-121.25 24.250 -36.839 32.943 0.566 0.556 0.0056	-121.25 24.250 -36.151 31.000 0.567 0.559 0.0054	-121.25 24.250 -35.465 29.060 0.568 0.562 0.0051	-121.25 24.250 -34.781 27.117 0.541 0.537 0.0049	-121.25 24.250 -34.107 25.190 0.542 0.540 0.0047	-121.25 24.250 -33.788 25.079 0.538 0.536 0.0044	-121.25 24.250 -33.469 24.968 0.535 0.533 0.0042	-121.25 24.250 -33.168 24.857 0.488 0.488 0.0039	-121.25 24.250 -32.849 24.746 0.485 0.485 0.0036	-121.25 24.250 -32.693 24.293 0.439 0.436 0.0027	-121.25 24.250 -32.555 23.843 0.387 0.378 0.0015	-121.25 24.250 -32.434 23.393 0.289 0.277 0.0005	-121.25 24.250 -32.434 23.393 0.289 0.277 0.0005	-121.25 24.250 -31.146 23.307 0.287 0.274 0.0005	-121.25 24.250 -29.971 23.670 0.337 0.331 0.0018	-121.25 24.250 -28.791 24.032 0.391 0.389 0.0030	-121.25 24.250 -27.602 24.391 0.432 0.433 0.0039	-121.25 24.250 -27.613 24.453 0.436 0.436 0.0036	-121.25 24.250 -27.624 24.516 0.439 0.439 0.0034	-121.25 24.250 -27.673 24.586 0.715 0.699 0.0030	-121.25 24.250 -27.691 24.648 0.720 0.704 0.0028	-121.25 24.250 -27.710 24.709 0.725 0.708 0.0026	-121.25 24.250 -27.728 24.771 0.730 0.713 0.0025	-121.25 24.250 -27.746 24.833 0.735 0.717 0.0023	-121.25 24.250 -27.763 24.894 0.740 0.721 0.0021	-121.25 24.250 -27.808 24.894 0.741 0.723 0.0021	-121.25 24.250 -27.852 24.894 0.743 0.724 0.0021	-121.25 24.250 -27.896 24.893 0.744 0.725 0.0021	-121.25 24.250 -27.940 24.893 0.745 0.727 0.0021	-121.25 24.250 -27.984 24.893 0.746 0.728 0.0021	-121.25 24.250 -28.028 24.892 0.748 0.729 0.0021	-121.25 24.250 -28.075 24.892 0.791 0.770 0.0021
-120.75 24.250 -28.775 26.358 0.570 0.568 0.0041	-120.75 24.250 -29.061 26.827 0.559 0.556 0.0041	-120.75 24.250 -29.346 27.296 0.547 0.544 0.0040	-120.75 24.250 -29.632 27.766 0.535 0.532 0.0039	-120.75 24.250 -29.917 28.236 0.522 0.518 0.0039	-120.75 24.250 -30.221 28.749 0.410 0.409 0.0037	-120.75 24.250 -30.504 29.214 0.398 0.397 0.0037	-120.75 24.250 -32.382 30.285 0.403 0.402 0.0037	-120.75 24.250 -34.254 31.353 0.408 0.407 0.0038	-120.75 24.250 -36.181 32.419 0.536 0.529 0.0040	-120.75 24.250 -38.073 33.497 0.542 0.535 0.0041	-120.75 24.250 -38.161 33.649 0.543 0.536 0.0047	-120.75 24.250 -38.250 33.802 0.544 0.536 0.0052	-120.75 24.250 -38.328 33.953 0.522 0.514 0.0058	-120.75 24.250 -38.418 34.108 0.522 0.515 0.0064	-120.75 24.250 -38.199 33.946 0.526 0.518 0.0059	-120.75 24.250 -37.980 33.783 0.529 0.521 0.0055	-120.75 24.250 -37.778 33.628 0.561 0.551 0.0050	-120.75 24.250 -37.560 33.466 0.564 0.554 0.0046	-120.75 24.250 -36.971 31.488 0.565 0.556 0.0048	-120.75 24.250 -36.383 29.510 0.566 0.559 0.0050	-120.75 24.250 -35.787 27.524 0.538 0.533 0.0052	-120.75 24.250 -35.204 25.547 0.539 0.535 0.0053	-120.75 24.250 -34.818 25.391 0.536 0.533 0.0050	-120.75 24.250 -34.432 25.234 0.533 0.530 0.0046	-120.75 24.250 -34.051 25.074 0.486 0.486 0.0042	-120.75 24.250 -33.667 24.919 0.483 0.483 0.0039	-120.75 24.250 -33.312 24.381 0.438 0.434 0.0029	-120.75 24.250 -32.966 23.845 0.386 0.377 0.0016	-120.75 24.250 -32.635 23.311 0.289 0.276 0.0005	-120.75 24.250 -32.635 23.311 0.289 0.276 0.0005	-120.75 24.250 -31.066 23.143 0.287 0.274 0.0005	-120.75 24.250 -29.818 23.504 0.336 0.331 0.0018	-120.75 24.250 -28.564 23.862 0.391 0.389 0.0029	-120.75 24.250 -27.299 24.218 0.432 0.433 0.0038	-120.75 24.250 -27.298 24.293 0.436 0.436 0.0036	-120.75 24.250 -27.295 24.367 0.439 0.439 0.0034	-120.75 24.250 -27.346 24.452 0.715 0.699 0.0030	-120.75 24.250 -27.354 24.525 0.720 0.704 0.0028	-120.75 24.250 -27.363 24.599 0.725 0.708 0.0026	-120.75 24.250 -27.371 24.672 0.730 0.713 0.0024	-120.75 24.250 -27.379 24.746 0.735 0.717 0.0023	-120.75 24.250 -27.386 24.819 0.740 0.721 0.0021	-120.75 24.250 -27.451 24.818 0.741 0.723 0.0021	-120.75 24.250 -27.516 24.817 0.743 0.724 0.0021	-120.75 24.250 -27.581 24.816 0.744 0.725 0.0021	-120.75 24.250 -27.646 24.815 0.745 0.727 0.0021	-120.75 24.250 -27.711 24.813 0.746 0.728 0.0021	-120.75 24.250 -27.776 24.812 0.748 0.729 0.0021	-120.75 24.250 -27.844 24.811 0.791 0.770 0.0021
-120.25 24.250 -28.707 26.236 0.570 0.568 0.0042	-120.25 24.250 -28.995 26.710 0.559 0.557 0.0041	-120.25 24.250 -29.283 27.185 0.547 0.544 0.0041	-120.25 24.250 -29.571 27.660 0.535 0.532 0.0040	-120.25 24.250 -29.859 28.136 0.522 0.518 0.0039	-120.25 24.250 -30.166 28.654 0.410 0.409 0.0038	-120.25 24.250 -30.452 29.125 0.398 0.397 0.0038	-120.25 24.250 -32.359 30.162 0.403 0.402 0.0038	-120.25 24.250 -34.262 31.196 0.408 0.407 0.0038	-120.25 24.250 -36.207 32.220 0.537 0.530 0.0039	-120.25 24.250 -38.126 33.262 0.543 0.536 0.0040	-120.25 24.250 -38.256 33.453 0.543 0.536 0.0044	-120.25 24.250 -38.386 33.645 0.544 0.536 0.0048	-120.25 24.250 -38.510 33.837 0.522 0.514 0.0053	-120.25 24.250 -38.641 34.030 0.522 0.514 0.0057	-120.25 24.250 -38.488 33.918 0.526 0.517 0.0053	-120.25 24.250 -38.334 33.805 0.529 0.521 0.0050	-120.25 24.250 -38.192 33.696 0.560 0.551 0.0046	-120.25 24.250 -38.038 33.583 0.563 0.554 0.0042	-120.25 24.250 -37.572 31.634 0.564 0.556 0.0044	-120.25 24.250 -37.106 29.686 0.565 0.557 0.0046	-120.25 24.250 -36.630 27.730 0.537 0.531 0.0049	-120.25 24.250 -36.167 25.782 0.538 0.533 0.0051	-120.25 24.250 -35.784 25.648 0.535 0.530 0.0049	-120.25 24.250 -35.401 25.514 0.531 0.527 0.0048	-120.25 24.250 -35.009 25.371 0.485 0.483 0.0046	-120.25 24.250 -34.628 25.239 0.482 0.480 0.0045	-120.25 24.250 -34.061 24.597 0.436 0.431 0.0033	-120.25 24.250 -33.486 23.948 0.385 0.375 0.0019	-120.25 24.250 -32.901 23.292 0.288 0.275 0.0005	-120.25 24.250 -32.901 23.292 0.288 0.275 0.0005	-120.25 24.250 -30.978 22.987 0.287 0.274 0.0005	-120.25 24.250 -29.643 23.339 0.336 0.331 0.0018	-120.25 24.250 -28.302 23.688 0.391 0.389 0.0029	-120.25 24.250 -26.947 24.034 0.432 0.433 0.0038	-120.25 24.250 -26.920 24.123 0.436 0.436 0.0036	-120.25 24.250 -26.891 24.212 0.439 0.439 0.0034	-120.25 24.250 -26.937 24.312 0.715 0.699 0.0030	-120.25 24.250 -26.925 24.400 0.720 0.704 0.0028	-120.25 24.250 -26.913 24.488 0.725 0.708 0.0026	-120.25 24.250 -26.900 24.576 0.730 0.713 0.0025	-120.25 24.250 -26.886 24.664 0.735 0.717 0.0023	-120.25 24.250 -26.872 24.752 0.740 0.721 0.0021	-120.25 24.250 -26.968 24.749 0.742 0.723 0.0021	-120.25 24.250 -27.063 24.747 0.743 0.724 0.0021	-120.25 24.250 -27.159 24.744 0.744 0.725 0.0021	-120.25 24.250 -27.255 24.741 0.745 0.727 0.0021	-120.25 24.250 -27.351 24.738 0.747 0.728 0.0021	-120.25 24.250 -27.446 24.735 0.748 0.729 0.0022	-120.25 24.250 -27.547 24.733 0.791 0.770 0.0021
-119.75 24.250 -28.635 26.121 0.570 0.568 0.0042	-119.75 24.250 -28.926 26.601 0.559 0.557 0.0042	-119.75 24.250 -29.216 27.081 0.547 0.544 0.0042	-119.75 24.250 -29.506 27.561 0.535 0.532 0.0041	-119.75 24.250 -29.797 28.042 0.523 0.518 0.0040	-119.75 24.250 -30.107 28.566 0.410 0.409 0.0039	-119.75 24.250 -30.394 29.042 0.399 0.397 0.0039	-119.75 24.250 -32.325 30.040 0.404 0.402 0.0039	-119.75 24.250 -34.251 31.036 0.408 0.407 0.0039	-119.75 24.250 -36.215 32.025 0.536 0.530 0.0040	-119.75 24.250 -38.157 33.029 0.542 0.536 0.0041	-119.75 24.250 -38.316 33.228 0.543 0.536 0.0042	-119.75 24.250 -38.476 33.427 0.544 0.536 0.0044	-119.75 24.250 -38.630 33.627 0.521 0.513 0.0045	-119.75 24.250 -38.792 33.827 0.522 0.513 0.0047	-119.75 24.250 -38.677 33.737 0.525 0.517 0.0045	-119.75 24.250 -38.562 33.646 0.528 0.520 0.0044	-119.75 24.250 -38.454 33.557 0.560 0.550 0.0042	-119.75 24.250 -38.340 33.466 0.563 0.554 0.0041	-119.75 24.250 -37.996 31.560 0.563 0.555 0.0042	-119.75 24.250 -37.653 29.655 0.564 0.557 0.0044	-119.75 24.250 -37.303 27.745 0.536 0.531 0.0045	-119.75 24.250 -36.961 25.839 0.537 0.532 0.0046	-119.75 24.250 -36.602 25.765 0.534 0.529 0.0046	-119.75 24.250 -36.245 25.691 0.530 0.525 0.0046	-119.75 24.250 -35.872 25.607 0.484 0.481 0.0046	-119.75 24.250 -35.515 25.534 0.480 0.478 0.0046	-119.75 24.250 -34.740 24.788 0.435 0.429 0.0034	-119.75 24.250 -33.945 24.032 0.384 0.373 0.0019	-119.75 24.250 -33.133 23.265 0.288 0.275 0.0006	-119.75 24.250 -33.133 23.265 0.288 0.275 0.0006	-119.75 24.250 -30.879 22.834 0.287 0.274 0.0005	-119.75 24.250 -29.441 23.171 0.336 0.331 0.0017	-119.75 24.250 -27.995 23.506 0.391 0.389 0.0029	-119.75 24.250 -26.533 23.837 0.432 0.433 0.0038	-119.75 24.250 -26.461 23.944 0.436 0.436 0.0036	-119.75 24.250 -26.386 24.051 0.439 0.439 0.0034	-119.75 24.250 -26.416 24.171 0.715 0.699 0.0030	-119.75 24.250 -26.365 24.277 0.720 0.704 0.0028	-119.75 24.250 -26.314 24.383 0.725 0.708 0.0027	-119.75 24.250 -26.263 24.488 0.730 0.713 0.0025	-119.75 24.250 -26.210 24.594 0.735 0.717 0.0023	-119.75 24.250 -26.156 24.700 0.740 0.721 0.0022	-119.75 24.250 -26.297 24.694 0.742 0.723 0.0022	-119.75 24.250 -26.438 24.688 0.743 0.724 0.0022	-119.75 24.250 -26.579 24.682 0.744 0.725 0.0022	-119.75 24.250 -26.720 24.677 0.745 0.727 0.0022	-119.75 24.250 -26.861 24.671 0.747 0.728 0.0022	-119.75 24.250 -27.002 24.665 0.748 0.729 0.0022	-119.75 24.250 -27.150 24.659 0.791 0.770 0.0021
-119.25 24.250 -28.562 26.025 0.571 0.568 0.0044	-119.25 24.250 -28.855 26.508 0.559 0.557 0.0044	-119.25 24.250 -29.147 26.992 0.548 0.544 0.0043	-119.25 24.250 -29.440 27.477 0.536 0.532 0.0043	-119.25 24.250 -29.732 27.962 0.523 0.518 0.0042	-119.25 24.250 -30.044 28.489 0.410 0.409 0.0041	-119.25 24.250 -30.334 28.969 0.399 0.398 0.0040	-119.25 24.250 -32.279 29.920 0.404 0.403 0.0040	-119.25 24.250 -34.219 30.868 0.409 0.408 0.0040	-119.25 24.250 -36.188 31.803 0.537 0.530 0.0040	-119.25 24.250 -38.142 32.759 0.543 0.536 0.0040	-119.25 24.250 -38.327 32.957 0.544 0.536 0.0040	-119.25 24.250 -38.513 33.155 0.544 0.536 0.0041	-119.25 24.250 -38.697 33.354 0.521 0.514 0.0042	-119.25 24.250 -38.885 33.554 0.522 0.514 0.0042	-119.25 24.250 -38.800 33.484 0.525 0.517 0.0042	-119.25 24.250 -38.715 33.414 0.528 0.520 0.0041	-119.25 24.250 -38.634 33.345 0.559 0.550 0.0041	-119.25 24.250 -38.549 33.275 0.563 0.554 0.0040	-119.25 24.250 -38.318 31.407 0.563 0.555 0.0041	-119.25 24.250 -38.087 29.539 0.564 0.557 0.0043	-119.25 24.250 -37.852 27.667 0.536 0.531 0.0044	-119.25 24.250 -37.622 25.799 0.537 0.532 0.0045	-119.25 24.250 -37.287 25.779 0.533 0.528 0.0045	-119.25 24.250 -36.953 25.758 0.530 0.525 0.0046	-119.25 24.250 -36.605 25.731 0.483 0.480 0.0046	-119.25 24.250 -36.271 25.711 0.479 0.477 0.0046	-119.25 24.250 -35.309 24.879 0.434 0.429 0.0034	-119.25 24.250 -34.326 24.041 0.383 0.373 0.0019	-119.25 24.250 -33.327 23.197 0.288 0.274 0.0005	-119.25 24.250 -33.327 23.197 0.288 0.274 0.0005	-119.25 24.250 -30.766 22.677 0.287 0.274 0.0005	-119.25 24.250 -29.205 22.998 0.336 0.331 0.0017	-119.25 24.250 -27.634 23.316 0.391 0.389 0.0029	-119.25 24.250 -26.044 23.628 0.432 0.433 0.0037	-119.25 24.250 -25.897 23.758 0.436 0.436 0.0035	-119.25 24.250 -25.746 23.889 0.439 0.439 0.0034	-119.25 24.250 -25.738 24.033 0.715 0.699 0.0030	-119.25 24.250 -25.622 24.161 0.720 0.704 0.0028	-119.25 24.250 -25.504 24.290 0.725 0.708 0.0027	-119.25 24.250 -25.386 24.418 0.731 0.713 0.0025	-119.25 24.250 -25.266 24.547 0.736 0.717 0.0024	-119.25 24.250 -25.145 24.675 0.741 0.721 0.0022	-119.25 24.250 -25.352 24.664 0.742 0.723 0.0022	-119.25 24.250 -25.559 24.653 0.743 0.724 0.0022	-119.25 24.250 -25.767 24.641 0.744 0.725 0.0022	-119.25 24.250 -25.974 24.630 0.746 0.727 0.0022	-119.25 24.250 -26.182 24.618 0.747 0.728 0.0022	-119.25 24.250 -26.390 24.607 0.748 0.729 0.0022	-119.25 24.250 -26.607 24.595 0.791 0.770 0.0022
-118.75 24.250 -28.492 25.958 0.571 0.569 0.0045	-118.75 24.250 -28.786 26.442 0.560 0.557 0.0045	-118.75 24.250 -29.080 26.928 0.548 0.545 0.0045	-118.75 24.250 -29.374 27.414 0.536 0.532 0.0045	-118.75 24.250 -29.668 27.901 0.523 0.519 0.0044	-118.75 24.250 -29.982 28.430 0.411 0.409 0.0043	-118.75 24.250 -30.273 28.912 0.399 0.398 0.0043	-118.75 24.250 -32.234 29.815 0.404 0.403 0.0042	-118.75 24.250 -34.190 30.716 0.409 0.408 0.0041	-118.75 24.250 -36.173 31.607 0.537 0.530 0.0041	-118.75 24.250 -38.141 32.516 0.543 0.536 0.0041	-118.75 24.250 -38.344 32.706 0.543 0.536 0.0040	-118.75 24.250 -38.546 32.896 0.544 0.536 0.0040	-118.75 24.250 -38.748 33.086 0.521 0.514 0.0040	-118.75 24.250 -38.953 33.277 0.522 0.514 0.0040	-118.75 24.250 -38.887 33.215 0.525 0.517 0.0040	-118.75 24.250 -38.821 33.153 0.528 0.520 0.0041	-118.75 24.250 -38.756 33.091 0.559 0.551 0.0042	-118.75 24.250 -38.690 33.029 0.562 0.554 0.0042	-118.75 24.250 -38.562 31.196 0.563 0.555 0.0044	-118.75 24.250 -38.435 29.364 0.564 0.557 0.0045	-118.75 24.250 -38.307 27.527 0.536 0.531 0.0046	-118.75 24.250 -38.180 25.694 0.537 0.532 0.0048	-118.75 24.250 -37.865 25.730 0.533 0.528 0.0048	-118.75 24.250 -37.550 25.766 0.529 0.525 0.0049	-118.75 24.250 -37.227 25.796 0.483 0.480 0.0049	-118.75 24.250 -36.912 25.833 0.479 0.477 0.0049	-118.75 24.250 -35.788 24.930 0.434 0.428 0.0036	-118.75 24.250 -34.647 24.023 0.383 0.372 0.0020	-118.75 24.250 -33.494 23.113 0.288 0.274 0.0006	-118.75 24.250 -33.494 23.113 0.288 0.274 0.0006	-118.75 24.250 -30.634 22.509 0.287 0.274 0.0005	-118.75 24.250 -28.926 22.813 0.336 0.331 0.0017	-118.75 24.250 -27.206 23.113 0.391 0.389 0.0028	-118.75 24.250 -25.464 23.407 0.432 0.433 0.0037	-118.75 24.250 -25.197 23.568 0.436 0.436 0.0036	-118.75 24.250 -24.925 23.730 0.440 0.439 0.0034	-118.75 24.250 -24.844 23.906 0.715 0.700 0.0030	-118.75 24.250 -24.619 24.065 0.721 0.704 0.0030	-118.75 24.250 -24.393 24.224 0.726 0.708 0.0028	-118.75 24.250 -24.165 24.383 0.731 0.713 0.0027	-118.75 24.250 -23.935 24.542 0.736 0.717 0.0026	-118.75 24.250 -23.704 24.701 0.741 0.722 0.0025	-118.75 24.250 -24.008 24.679 0.742 0.723 0.0025	-118.75 24.250 -24.312 24.658 0.744 0.724 0.0025	-118.75 24.250 -24.617 24.636 0.745 0.725 0.0024	-118.75 24.250 -24.921 24.615 0.746 0.727 0.0024	-118.75 24.250 -25.226 24.593 0.747 0.728 0.0024	-118.75 24.250 -25.532 24.571 0.748 0.729 0.0024	-118.75 24.250 -25.851 24.550 0.792 0.770 0.0023
-118.25 24.250 -28.432 25.930 0.571 0.569 0.0048	-118.25 24.250 -28.726 26.412 0.560 0.557 0.0048	-118.25 24.250 -29.020 26.896 0.549 0.545 0.0048	-118.25 24.250 -29.315 27.379 0.537 0.532 0.0048	-118.25 24.250 -29.609 27.864 0.524 0.519 0.0048	-118.25 24.250 -29.924 28.392 0.411 0.410 0.0046	-118.25 24.250 -30.215 28.871 0.400 0.398 0.0047	-118.25 24.250 -32.191 29.726 0.405 0.403 0.0045	-118.25 24.250 -34.164 30.578 0.409 0.408 0.0043	-118.25 24.250 -36.151 31.415 0.537 0.530 0.0041	-118.25 24.250 -38.134 32.274 0.543 0.536 0.0040	-118.25 24.250 -38.351 32.458 0.544 0.536 0.0040	-118.25 24.250 -38.569 32.642 0.544 0.536 0.0040	-118.25 24.250 -38.788 32.826 0.521 0.514 0.0040	-118.25 24.250 -39.008 33.010 0.522 0.514 0.0040	-118.25 24.250 -38.964 32.964 0.525 0.517 0.0041	-118.25 24.250 -38.920 32.918 0.528 0.520 0.0042	-118.25 24.250 -38.875 32.872 0.559 0.550 0.0043	-118.25 24.250 -38.832 32.826 0.562 0.554 0.0044	-118.25 24.250 -38.796 31.005 0.563 0.555 0.0046	-118.25 24.250 -38.761 29.185 0.564 0.557 0.0048	-118.25 24.250 -38.729 27.361 0.536 0.531 0.0050	-118.25 24.250 -38.695 25.539 0.537 0.533 0.0053	-118.25 24.250 -38.388 25.634 0.533 0.529 0.0053	-118.25 24.250 -38.083 25.729 0.530 0.525 0.0054	-118.25 24.250 -37.775 25.819 0.483 0.480 0.0054	-118.25 24.250 -37.469 25.915 0.479 0.476 0.0055	-118.25 24.250 -36.205 24.944 0.434 0.428 0.0040	-118.25 24.250 -34.928 23.972 0.383 0.372 0.0022	-118.25 24.250 -33.643 22.998 0.288 0.274 0.0007	-118.25 24.250 -33.643 22.998 0.288 0.274 0.0007	-118.25 24.250 -30.477 22.319 0.287 0.274 0.0004	-118.25 24.250 -28.594 22.611 0.337 0.331 0.0017	-118.25 24.250 -26.696 22.897 0.391 0.389 0.0028	-118.25 24.250 -24.771 23.176 0.432 0.433 0.0036	-118.25 24.250 -24.322 23.379 0.436 0.436 0.0036	-118.25 24.250 -23.865 23.582 0.440 0.439 0.0035	-118.25 24.250 -23.652 23.802 0.716 0.700 0.0032	-118.25 24.250 -23.256 24.002 0.721 0.704 0.0032	-118.25 24.250 -22.858 24.202 0.727 0.709 0.0031	-118.25 24.250 -22.457 24.402 0.732 0.713 0.0031	-118.25 24.250 -22.054 24.602 0.737 0.718 0.0030	-118.25 24.250 -21.649 24.802 0.742 0.722 0.0030	-118.25 24.250 -22.093 24.764 0.744 0.724 0.0029	-118.25 24.250 -22.538 24.725 0.745 0.725 0.0029	-118.25 24.250 -22.983 24.687 0.746 0.726 0.0028	-118.25 24.250 -23.428 24.649 0.747 0.727 0.0027	-118.25 24.250 -23.874 24.610 0.748 0.728 0.0027	-118.25 24.250 -24.320 24.572 0.749 0.730 0.0026	-118.25 24.250 -24.785 24.534 0.792 0.770 0.0025
-117.75 24.250 -28.389 25.954 0.572 0.569 0.0051	-117.75 24.250 -28.681 26.428 0.561 0.558 0.0052	-117.75 24.250 -28.974 26.903 0.550 0.545 0.0052	-117.75 24.250 -29.267 27.378 0.538 0.533 0.0052	-117.75 24.250 -29.559 27.855 0.525 0.519 0.0051	-117.75 24.250 -29.873 28.377 0.412 0.410 0.0050	-117.75 24.250 -30.163 28.848 0.401 0.399 0.0050	-117.75 24.250 -32.165 29.662 0.405 0.403 0.0048	-117.75 24.250 -34.165 30.474 0.410 0.408 0.0045	-117.75 24.250 -36.173 31.266 0.538 0.530 0.0043	-117.75 24.250 -38.181 32.085 0.543 0.536 0.0041	-117.75 24.250 -38.405 32.256 0.544 0.536 0.0041	-117.75 24.250 -38.629 32.427 0.544 0.536 0.0040	-117.75 24.250 -38.855 32.599 0.522 0.514 0.0040	-117.75 24.250 -39.082 32.772 0.522 0.514 0.0040	-117.75 24.250 -39.055 32.741 0.525 0.517 0.0043	-117.75 24.250 -39.029 32.711 0.528 0.521 0.0047	-117.75 24.250 -38.998 32.678 0.559 0.551 0.0051	-117.75 24.250 -38.972 32.648 0.562 0.554 0.0054	-117.75 24.250 -39.029 30.822 0.564 0.556 0.0054	-117.75 24.250 -39.087 28.996 0.565 0.558 0.0055	-117.75 24.250 -39.152 27.169 0.537 0.532 0.0055	-117.75 24.250 -39.212 25.341 0.538 0.534 0.0055	-117.75 24.250 -38.898 25.502 0.534 0.530 0.0057	-117.75 24.250 -38.587 25.662 0.530 0.526 0.0059	-117.75 24.250 -38.278 25.819 0.483 0.480 0.0061	-117.75 24.250 -37.965 25.980 0.479 0.477 0.0063	-117.75 24.250 -36.576 24.937 0.434 0.428 0.0046	-117.75 24.250 -35.179 23.894 0.383 0.372 0.0026	-117.75 24.250 -33.776 22.850 0.288 0.274 0.0008	-117.75 24.250 -33.776 22.850 0.288 0.274 0.0008	-117.75 24.250 -30.287 22.098 0.287 0.274 0.0004	-117.75 24.250 -28.196 22.385 0.337 0.331 0.0017	-117.75 24.250 -26.086 22.666 0.391 0.389 0.0027	-117.75 24.250 -23.944 22.939 0.432 0.433 0.0036	-117.75 24.250 -23.225 23.194 0.436 0.436 0.0036	-117.75 24.250 -22.499 23.451 0.440 0.440 0.0035	-117.75 24.250 -22.057 23.723 0.717 0.701 0.0033	-117.75 24.250 -21.399 23.975 0.723 0.706 0.0033	-117.75 24.250 -20.738 24.227 0.728 0.711 0.0033	-117.75 24.250 -20.075 24.479 0.734 0.716 0.0033	-117.75 24.250 -19.408 24.731 0.740 0.720 0.0033	-117.75 24.250 -18.739 24.983 0.745 0.725 0.0033	-117.75 24.250 -19.384 24.921 0.746 0.726 0.0032	-117.75 24.250 -20.029 24.859 0.747 0.727 0.0031	-117.75 24.250 -20.674 24.797 0.748 0.728 0.0030	-117.75 24.250 -21.320 24.735 0.748 0.729 0.0029	-117.75 24.250 -21.965 24.674 0.749 0.730 0.0028	-117.75 24.250 -22.611 24.612 0.750 0.731 0.0027	-117.75 24.250 -23.281 24.550 0.793 0.771 0.0026
-117.25 24.250 -28.373 26.039 0.574 0.570 0.0054	-117.25 24.250 -28.661 26.497 0.563 0.559 0.0055	-117.25 24.250 -28.949 26.955 0.551 0.547 0.0055	-117.25 24.250 -29.237 27.415 0.539 0.534 0.0055	-117.25 24.250 -29.525 27.876 0.526 0.521 0.0054	-117.25 24.250 -29.836 28.384 0.413 0.411 0.0053	-117.25 24.250 -30.121 28.839 0.402 0.400 0.0054	-117.25 24.250 -32.161 29.627 0.406 0.404 0.0050	-117.25 24.250 -34.201 30.414 0.411 0.409 0.0046	-117.25 24.250 -36.237 31.173 0.539 0.531 0.0043	-117.25 24.250 -38.281 31.965 0.544 0.537 0.0040	-117.25 24.250 -38.513 32.125 0.545 0.537 0.0040	-117.25 24.250 -38.746 32.285 0.545 0.537 0.0040	-117.25 24.250 -38.981 32.447 0.522 0.514 0.0041	-117.25 24.250 -39.215 32.607 0.522 0.514 0.0041	-117.25 24.250 -39.205 32.600 0.525 0.517 0.0046	-117.25 24.250 -39.195 32.592 0.528 0.520 0.0051	-117.25 24.250 -39.179 32.581 0.559 0.550 0.0056	-117.25 24.250 -39.169 32.574 0.562 0.553 0.0061	-117.25 24.250 -39.337 30.723 0.563 0.556 0.0059	-117.25 24.250 -39.504 28.872 0.565 0.558 0.0058	-117.25 24.250 -39.683 27.021 0.538 0.533 0.0057	-117.25 24.250 -39.853 25.168 0.539 0.535 0.0056	-117.25 24.250 -39.492 25.379 0.535 0.531 0.0058	-117.25 24.250 -39.134 25.591 0.531 0.526 0.0061	-117.25 24.250 -38.781 25.801 0.484 0.481 0.0064	-117.25 24.250 -38.421 26.013 0.480 0.477 0.0067	-117.25 24.250 -36.916 24.891 0.435 0.429 0.0049	-117.25 24.250 -35.406 23.770 0.383 0.373 0.0027	-117.25 24.250 -33.895 22.650 0.288 0.274 0.0008	-117.25 24.250 -33.895 22.650 0.288 0.274 0.0008	-117.25 24.250 -30.054 21.833 0.287 0.274 0.0004	-117.25 24.250 -27.714 22.130 0.337 0.331 0.0016	-117.25 24.250 -25.353 22.421 0.391 0.389 0.0026	-117.25 24.250 -22.953 22.701 0.432 0.433 0.0035	-117.25 24.250 -21.860 23.023 0.437 0.437 0.0033	-117.25 24.250 -20.760 23.346 0.441 0.441 0.0030	-117.25 24.250 -19.946 23.678 0.719 0.704 0.0027	-117.25 24.250 -18.909 23.993 0.725 0.710 0.0025	-117.25 24.250 -17.870 24.308 0.732 0.716 0.0024	-117.25 24.250 -16.827 24.623 0.738 0.722 0.0022	-117.25 24.250 -15.782 24.939 0.744 0.727 0.0020	-117.25 24.250 -14.734 25.255 0.750 0.733 0.0019	-117.25 24.250 -15.653 25.162 0.751 0.733 0.0019	-117.25 24.250 -16.572 25.070 0.751 0.734 0.0019	-117.25 24.250 -17.491 24.978 0.752 0.734 0.0019	-117.25 24.250 -18.410 24.886 0.752 0.734 0.0020	-117.25 24.250 -19.329 24.793 0.752 0.735 0.0020	-117.25 24.250 -20.249 24.701 0.753 0.735 0.0020	-117.25 24.250 -21.195 24.608 0.796 0.775 0.0020
-116.75 24.250 -28.396 26.192 0.576 0.573 0.0053	-116.75 24.250 -28.675 26.622 0.565 0.561 0.0053	-116.75 24.250 -28.954 27.053 0.554 0.549 0.0054	-116.75 24.250 -29.233 27.486 0.541 0.536 0.0054	-116.75 24.250 -29.512 27.920 0.529 0.523 0.0054	-116.75 24.250 -29.815 28.405 0.415 0.413 0.0053	-116.75 24.250 -30.092 28.833 0.404 0.401 0.0054	-116.75 24.250 -32.195 29.625 0.408 0.406 0.0050	-116.75 24.250 -34.298 30.417 0.412 0.410 0.0046	-116.75 24.250 -36.389 31.164 0.540 0.532 0.0044	-116.75 24.250 -38.494 31.956 0.545 0.538 0.0041	-116.75 24.250 -38.729 32.099 0.545 0.538 0.0041	-116.75 24.250 -38.964 32.243 0.546 0.537 0.0041	-116.75 24.250 -39.204 32.393 0.523 0.515 0.0042	-116.75 24.250 -39.441 32.537 0.523 0.515 0.0042	-116.75 24.250 -39.439 32.542 0.526 0.518 0.0047	-116.75 24.250 -39.438 32.548 0.529 0.521 0.0053	-116.75 24.250 -39.426 32.546 0.560 0.551 0.0058	-116.75 24.250 -39.424 32.551 0.563 0.554 0.0063	-116.75 24.250 -39.729 30.685 0.565 0.556 0.0062	-116.75 24.250 -40.033 28.817 0.566 0.559 0.0062	-116.75 24.250 -40.351 26.952 0.539 0.534 0.0062	-116.75 24.250 -40.657 25.081 0.540 0.536 0.0061	-116.75 24.250 -40.211 25.320 0.536 0.532 0.0062	-116.75 24.250 -39.767 25.559 0.532 0.528 0.0063	-116.75 24.250 -39.332 25.800 0.485 0.482 0.0064	-116.75 24.250 -38.886 26.039 0.481 0.478 0.0065	-116.75 24.250 -37.265 24.818 0.436 0.430 0.0048	-116.75 24.250 -35.638 23.602 0.384 0.373 0.0027	-116.75 24.250 -34.012 22.390 0.288 0.275 0.0008	-116.75 24.250 -34.012 22.390 0.288 0.275 0.0008	-116.75 24.250 -29.765 21.515 0.287 0.274 0.0004	-116.75 24.250 -27.132 21.844 0.337 0.331 0.0015	-116.75 24.250 -24.472 22.166 0.391 0.389 0.0025	-116.75 24.250 -21.766 22.477 0.432 0.433 0.0033	-116.75 24.250 -20.200 22.889 0.438 0.438 0.0029	-116.75 24.250 -18.628 23.302 0.443 0.443 0.0024	-116.75 24.250 -17.295 23.721 0.722 0.709 0.0019	-116.75 24.250 -15.766 24.124 0.729 0.716 0.0015	-116.75 24.250 -14.235 24.528 0.737 0.724 0.0011	-116.75 24.250 -12.702 24.932 0.744 0.731 0.0007	-116.75 24.250 -11.168 25.337 0.751 0.738 0.0003	-116.75 24.250 -9.631 25.742 0.758 0.746 -0.0001	-116.75 24.250 -10.888 25.603 0.758 0.745 0.0001	-116.75 24.250 -12.145 25.465 0.757 0.744 0.0003	-116.75 24.250 -13.402 25.326 0.757 0.743 0.0005	-116.75 24.250 -14.659 25.188 0.757 0.743 0.0007	-116.75 24.250 -15.916 25.049 0.757 0.742 0.0009	-116.75 24.250 -17.173 24.911 0.756 0.741 0.0011	-116.75 24.250 -18.455 24.771 0.799 0.780 0.0012
-116.25 24.250 -28.474 26.414 0.581 0.579 0.0032	-116.25 24.250 -28.738 26.804 0.570 0.567 0.0034	-116.25 24.250 -29.001 27.196 0.558 0.554 0.0037	-116.25 24.250 -29.266 27.589 0.545 0.541 0.0039	-116.25 24.250 -29.530 27.984 0.532 0.527 0.0042	-116.25 24.250 -29.817 28.425 0.418 0.416 0.0043	-116.25 24.250 -30.079 28.815 0.406 0.404 0.0046	-116.25 24.250 -32.281 29.674 0.410 0.408 0.0042	-116.25 24.250 -34.483 30.534 0.414 0.412 0.0039	-116.25 24.250 -36.676 31.347 0.542 0.535 0.0036	-116.25 24.250 -38.881 32.205 0.547 0.540 0.0032	-116.25 24.250 -39.124 32.332 0.547 0.539 0.0034	-116.25 24.250 -39.367 32.458 0.547 0.539 0.0036	-116.25 24.250 -39.615 32.591 0.524 0.517 0.0039	-116.25 24.250 -39.859 32.718 0.524 0.516 0.0041	-116.25 24.250 -39.870 32.724 0.527 0.519 0.0043	-116.25 24.250 -39.880 32.729 0.530 0.522 0.0046	-116.25 24.250 -39.882 32.725 0.560 0.551 0.0049	-116.25 24.250 -39.892 32.731 0.563 0.554 0.0052	-116.25 24.250 -40.340 30.831 0.565 0.557 0.0053	-116.25 24.250 -40.787 28.931 0.567 0.561 0.0055	-116.25 24.250 -41.244 27.033 0.541 0.536 0.0056	-116.25 24.250 -41.691 25.128 0.543 0.540 0.0058	-116.25 24.250 -41.112 25.376 0.539 0.535 0.0057	-116.25 24.250 -40.535 25.623 0.535 0.531 0.0056	-116.25 24.250 -39.959 25.874 0.487 0.485 0.0056	-116.25 24.250 -39.380 26.122 0.483 0.481 0.0055	-116.25 24.250 -37.636 24.767 0.437 0.432 0.0041	-116.25 24.250 -35.882 23.419 0.385 0.375 0.0023	-116.25 24.250 -34.126 22.077 0.289 0.276 0.0007	-116.25 24.250 -34.126 22.077 0.289 0.276 0.0007	-116.25 24.250 -29.405 21.136 0.287 0.274 0.0004	-116.25 24.250 -26.424 21.527 0.337 0.331 0.0014	-116.25 24.250 -23.412 21.911 0.392 0.389 0.0024	-116.25 24.250 -20.344 22.283 0.433 0.433 0.0031	-116.25 24.250 -18.245 22.821 0.438 0.439 0.0026	-116.25 24.250 -16.144 23.362 0.444 0.445 0.0022	-116.25 24.250 -14.232 23.914 0.725 0.713 0.0018	-116.25 24.250 -12.150 24.445 0.733 0.722 0.0014	-116.25 24.250 -10.068 24.977 0.741 0.730 0.0010	-116.25 24.250 -7.986 25.509 0.749 0.739 0.0006	-116.25 24.250 -5.904 26.041 0.756 0.747 0.0002	-116.25 24.250 -3.821 26.575 0.764 0.756 -0.0002	-116.25 24.250 -5.432 26.367 0.763 0.754 0.0000	-116.25 24.250 -7.043 26.160 0.763 0.753 0.0002	-116.25 24.250 -8.654 25.952 0.762 0.751 0.0004	-116.25 24.250 -10.266 25.745 0.761 0.749 0.0006	-116.25 24.250 -11.877 25.538 0.760 0.748 0.0008	-116.25 24.250 -13.489 25.330 0.760 0.746 0.0010	-116.25 24.250 -15.127 25.122 0.801 0.785 0.0012
-115.75 24.250 -28.602 26.649 0.588 0.589 -0.0023	-115.75 24.250 -28.844 26.989 0.576 0.577 -0.0015	-115.75 24.250 -29.086 27.329 0.564 0.564 -0.0007	-115.75 24.250 -29.329 27.672 0.551 0.550 0.0001	-115.75 24.250 -29.572 28.015 0.538 0.535 0.0009	-115.75 24.250 -29.829 28.388 0.421 0.421 0.0016	-115.75 24.250 -30.070 28.728 0.410 0.408 0.0024	-115.75 24.250 -32.406 29.726 0.413 0.412 0.0022	-115.75 24.250 -34.740 30.724 0.417 0.416 0.0019	-115.75 24.250 -37.094 31.700 0.546 0.540 0.0018	-115.75 24.250 -39.438 32.699 0.551 0.545 0.0016	-115.75 24.250 -39.692 32.816 0.551 0.544 0.0019	-115.75 24.250 -39.947 32.933 0.550 0.544 0.0021	-115.75 24.250 -40.201 33.052 0.527 0.521 0.0024	-115.75 24.250 -40.457 33.169 0.526 0.520 0.0027	-115.75 24.250 -40.487 33.178 0.529 0.523 0.0030	-115.75 24.250 -40.517 33.187 0.532 0.526 0.0032	-115.75 24.250 -40.546 33.194 0.563 0.556 0.0035	-115.75 24.250 -40.577 33.203 0.566 0.559 0.0037	-115.75 24.250 -41.160 31.234 0.569 0.562 0.0037	-115.75 24.250 -41.742 29.265 0.571 0.566 0.0038	-115.75 24.250 -42.324 27.293 0.545 0.542 0.0038	-115.75 24.250 -42.905 25.322 0.547 0.546 0.0039	-115.75 24.250 -42.156 25.566 0.543 0.541 0.0037	-115.75 24.250 -41.409 25.809 0.538 0.537 0.0035	-115.75 24.250 -40.644 26.050 0.490 0.490 0.0032	-115.75 24.250 -39.896 26.294 0.486 0.486 0.0031	-115.75 24.250 -38.037 24.768 0.440 0.437 0.0023	-115.75 24.250 -36.150 23.243 0.387 0.379 0.0014	-115.75 24.250 -34.244 21.717 0.290 0.277 0.0004	-115.75 24.250 -34.244 21.717 0.290 0.277 0.0004	-115.75 24.250 -28.955 20.694 0.287 0.274 0.0003	-115.75 24.250 -25.563 21.190 0.337 0.331 0.0012	-115.75 24.250 -22.134 21.678 0.392 0.390 0.0021	-115.75 24.250 -18.641 22.153 0.433 0.433 0.0027	-115.75 24.250 -15.992 22.856 0.439 0.440 0.0024	-115.75 24.250 -13.344 23.562 0.445 0.446 0.0020	-115.75 24.250 -10.868 24.280 0.726 0.715 0.0017	-115.75 24.250 -8.226 24.976 0.735 0.724 0.0015	-115.75 24.250 -5.584 25.673 0.743 0.734 0.0012	-115.75 24.250 -2.942 26.370 0.751 0.743 0.0009	-115.75 24.250 -0.302 27.067 0.759 0.752 0.0006	-115.75 24.250 2.338 27.765 0.767 0.760 0.0003	-115.75 24.250 0.409 27.473 0.766 0.758 0.0005	-115.75 24.250 -1.520 27.182 0.765 0.757 0.0006	-115.75 24.250 -3.450 26.890 0.764 0.755 0.0008	-115.75 24.250 -5.380 26.599 0.763 0.753 0.0010	-115.75 24.250 -7.311 26.307 0.762 0.751 0.0011	-115.75 24.250 -9.242 26.016 0.761 0.749 0.0013	-115.75 24.250 -11.206 25.723 0.803 0.787 0.0014
-115.25 24.250 -28.727 26.723 0.596 0.601 -0.0079	-115.25 24.250 -28.942 27.007 0.584 0.588 -0.0066	-115.25 24.250 -29.157 27.291 0.571 0.574 -0.0053	-115.25 24.250 -29.373 27.577 0.558 0.559 -0.0039	-115.25 24.250 -29.588 27.863 0.544 0.544 -0.0025	-115.25 24.250 -29.810 28.159 0.425 0.427 -0.0010	-115.25 24.250 -30.025 28.444 0.413 0.413 0.0004	-115.25 24.250 -32.507 29.640 0.417 0.417 0.0002	-115.25 24.250 -34.986 30.834 0.420 0.420 -0.0001	-115.25 24.250 -37.524 32.056 0.550 0.545 -0.0002	-115.25 24.250 -40.021 33.261 0.554 0.550 -0.0004	-115.25 24.250 -40.290 33.366 0.554 0.549 -0.0001	-115.25 24.250 -40.559 33.472 0.553 0.548 0.0003	-115.25 24.250 -40.819 33.571 0.529 0.524 0.0007	-115.25 24.250 -41.089 33.677 0.528 0.523 0.0010	-115.25 24.250 -41.140 33.682 0.531 0.526 0.0012	-115.25 24.250 -41.190 33.686 0.534 0.529 0.0014	-115.25 24.250 -41.250 33.700 0.565 0.559 0.0016	-115.25 24.250 -41.301 33.704 0.568 0.562 0.0018	-115.25 24.250 -42.010 31.657 0.571 0.566 0.0018	-115.25 24.250 -42.718 29.610 0.574 0.571 0.0017	-115.25 24.250 -43.411 27.554 0.548 0.547 0.0017	-115.25 24.250 -44.116 25.507 0.551 0.552 0.0016	-115.25 24.250 -43.161 25.744 0.547 0.547 0.0014	-115.25 24.250 -42.207 25.980 0.542 0.543 0.0012	-115.25 24.250 -41.215 26.204 0.494 0.496 0.0009	-115.25 24.250 -40.262 26.441 0.490 0.492 0.0007	-115.25 24.250 -38.314 24.731 0.443 0.442 0.0005	-115.25 24.250 -36.318 23.011 0.390 0.383 0.0003	-115.25 24.250 -34.287 21.281 0.291 0.279 0.0001	-115.25 24.250 -34.287 21.281 0.291 0.279 0.0001	-115.25 24.250 -28.388 20.206 0.287 0.274 0.0003	-115.25 24.250 -24.513 20.858 0.337 0.331 0.0010	-115.25 24.250 -20.593 21.502 0.392 0.390 0.0017	-115.25 24.250 -16.601 22.135 0.433 0.434 0.0021	-115.25 24.250 -13.406 23.043 0.440 0.440 0.0019	-115.25 24.250 -10.214 23.956 0.445 0.447 0.0017	-115.25 24.250 -7.198 24.868 0.727 0.716 0.0015	-115.25 24.250 -4.003 25.767 0.736 0.726 0.0013	-115.25 24.250 -0.809 26.666 0.744 0.735 0.0011	-115.25 24.250 2.384 27.566 0.753 0.744 0.0009	-115.25 24.250 5.575 28.467 0.761 0.753 0.0007	-115.25 24.250 8.765 29.368 0.769 0.762 0.0005	-115.25 24.250 6.594 28.989 0.768 0.760 0.0006	-115.25 24.250 4.422 28.609 0.767 0.758 0.0008	-115.25 24.250 2.250 28.230 0.766 0.756 0.0009	-115.25 24.250 0.076 27.850 0.764 0.754 0.0011	-115.25 24.250 -2.098 27.471 0.763 0.752 0.0012	-115.25 24.250 -4.273 27.091 0.762 0.750 0.0014	-115.25 24.250 -6.493 26.708 0.804 0.787 0.0015
-114.75 24.250 -28.789 26.464 0.602 0.608 -0.0091	-114.75 24.250 -28.973 26.693 0.590 0.595 -0.0077	-114.75 24.250 -29.158 26.922 0.577 0.581 -0.0062	-114.75 24.250 -29.343 27.151 0.563 0.565 -0.0047	-114.75 24.250 -29.527 27.381 0.548 0.549 -0.0032	-114.75 24.250 -29.714 27.613 0.429 0.431 -0.0016	-114.75 24.250 -29.898 27.842 0.416 0.417 -0.0000	-114.75 24.250 -32.502 29.241 0.420 0.421 -0.0001	-114.75 24.250 -35.104 30.638 0.423 0.424 -0.0001	-114.75 24.250 -37.768 32.063 0.554 0.551 0.0000	-114.75 24.250 -40.388 33.468 0.559 0.555 0.0000	-114.75 24.250 -40.673 33.566 0.558 0.554 0.0003	-114.75 24.250 -40.957 33.664 0.557 0.552 0.0006	-114.75 24.250 -41.231 33.756 0.532 0.528 0.0008	-114.75 24.250 -41.516 33.855 0.531 0.526 0.0011	-114.75 24.250 -41.585 33.851 0.533 0.529 0.0014	-114.75 24.250 -41.655 33.847 0.536 0.532 0.0016	-114.75 24.250 -41.735 33.851 0.568 0.562 0.0020	-114.75 24.250 -41.805 33.848 0.571 0.565 0.0023	-114.75 24.250 -42.629 31.755 0.574 0.570 0.0021	-114.75 24.250 -43.452 29.663 0.577 0.575 0.0020	-114.75 24.250 -44.254 27.560 0.552 0.551 0.0019	-114.75 24.250 -45.071 25.467 0.555 0.556 0.0018	-114.75 24.250 -43.900 25.705 0.550 0.551 0.0015	-114.75 24.250 -42.730 25.943 0.546 0.547 0.0012	-114.75 24.250 -41.510 26.167 0.497 0.500 0.0008	-114.75 24.250 -40.342 26.406 0.492 0.496 0.0005	-114.75 24.250 -38.353 24.523 0.446 0.446 0.0004	-114.75 24.250 -36.301 22.629 0.391 0.386 0.0003	-114.75 24.250 -34.205 20.725 0.291 0.280 0.0001	-114.75 24.250 -34.205 20.725 0.291 0.280 0.0001	-114.75 24.250 -27.674 19.695 0.288 0.275 0.0002	-114.75 24.250 -23.229 20.568 0.338 0.332 0.0007	-114.75 24.250 -18.731 21.434 0.393 0.391 0.0011	-114.75 24.250 -14.157 22.295 0.434 0.435 0.0014	-114.75 24.250 -10.433 23.455 0.440 0.441 0.0013	-114.75 24.250 -6.714 24.620 0.446 0.447 0.0011	-114.75 24.250 -3.171 25.760 0.728 0.717 0.0010	-114.75 24.250 0.562 26.907 0.736 0.726 0.0008	-114.75 24.250 4.293 28.054 0.745 0.735 0.0007	-114.75 24.250 8.023 29.202 0.753 0.744 0.0005	-114.75 24.250 11.750 30.350 0.761 0.752 0.0003	-114.75 24.250 15.476 31.498 0.769 0.761 0.0002	-114.75 24.250 13.185 31.049 0.768 0.759 0.0003	-114.75 24.250 10.893 30.599 0.767 0.757 0.0005	-114.75 24.250 8.601 30.149 0.766 0.755 0.0006	-114.75 24.250 6.307 29.699 0.765 0.753 0.0008	-114.75 24.250 4.012 29.249 0.763 0.751 0.0009	-114.75 24.250 1.717 28.799 0.762 0.749 0.0011	-114.75 24.250 -0.639 28.338 0.804 0.787 0.0012
-114.25 24.250 -28.765 25.822 0.606 0.611 -0.0077	-114.25 24.250 -28.917 25.999 0.594 0.598 -0.0065	-114.25 24.250 -29.069 26.176 0.580 0.583 -0.0052	-114.25 24.250 -29.221 26.353 0.567 0.568 -0.0039	-114.25 24.250 -29.373 26.531 0.552 0.552 -0.0026	-114.25 24.250 -29.526 26.708 0.431 0.433 -0.0012	-114.25 24.250 -29.677 26.886 0.418 0.419 0.0002	-114.25 24.250 -32.385 28.500 0.422 0.423 0.0003	-114.25 24.250 -35.090 30.112 0.425 0.426 0.0005	-114.25 24.250 -37.855 31.752 0.557 0.553 0.0008	-114.25 24.250 -40.578 33.372 0.561 0.557 0.0010	-114.25 24.250 -40.877 33.474 0.560 0.555 0.0010	-114.25 24.250 -41.177 33.576 0.558 0.553 0.0010	-114.25 24.250 -41.467 33.674 0.532 0.528 0.0011	-114.25 24.250 -41.767 33.776 0.531 0.526 0.0011	-114.25 24.250 -41.850 33.762 0.534 0.529 0.0015	-114.25 24.250 -41.932 33.748 0.536 0.532 0.0018	-114.25 24.250 -42.024 33.740 0.568 0.562 0.0022	-114.25 24.250 -42.107 33.726 0.571 0.564 0.0026	-114.25 24.250 -43.021 31.585 0.575 0.570 0.0025	-114.25 24.250 -43.934 29.443 0.579 0.576 0.0023	-114.25 24.250 -44.822 27.293 0.553 0.553 0.0022	-114.25 24.250 -45.726 25.149 0.557 0.558 0.0020	-114.25 24.250 -44.321 25.402 0.552 0.553 0.0018	-114.25 24.250 -42.917 25.655 0.548 0.549 0.0016	-114.25 24.250 -41.457 25.895 0.498 0.502 0.0014	-114.25 24.250 -40.054 26.148 0.494 0.498 0.0012	-114.25 24.250 -38.085 24.128 0.447 0.448 0.0009	-114.25 24.250 -36.047 22.095 0.393 0.387 0.0006	-114.25 24.250 -33.962 20.054 0.292 0.281 0.0002	-114.25 24.250 -33.962 20.054 0.292 0.281 0.0002	-114.25 24.250 -26.775 19.190 0.288 0.275 0.0002	-114.25 24.250 -21.652 20.368 0.338 0.333 0.0008	-114.25 24.250 -16.473 21.545 0.394 0.393 0.0013	-114.25 24.250 -11.222 22.725 0.435 0.437 0.0016	-114.25 24.250 -7.017 24.168 0.441 0.442 0.0014	-114.25 24.250 -2.821 25.613 0.446 0.448 0.0012	-114.25 24.250 1.232 27.019 0.728 0.717 0.0009	-114.25 24.250 5.461 28.448 0.736 0.726 0.0007	-114.25 24.250 9.687 29.878 0.744 0.734 0.0005	-114.25 24.250 13.910 31.307 0.752 0.742 0.0003	-114.25 24.250 18.131 32.737 0.760 0.750 0.0001	-114.25 24.250 22.350 34.167 0.768 0.758 -0.0001	-114.25 24.250 20.121 33.704 0.767 0.756 0.0000	-114.25 24.250 17.891 33.239 0.766 0.755 0.0002	-114.25 24.250 15.660 32.775 0.765 0.753 0.0003	-114.25 24.250 13.428 32.310 0.764 0.751 0.0004	-114.25 24.250 11.195 31.844 0.763 0.749 0.0006	-114.25 24.250 8.961 31.379 0.762 0.748 0.0007	-114.25 24.250 6.659 30.892 0.804 0.786 0.0009
-113.75 24.250 -28.648 24.819 0.609 0.612 -0.0041	-113.75 24.250 -28.766 24.945 0.596 0.599 -0.0034	-113.75 24.250 -28.885 25.073 0.583 0.585 -0.0027	-113.75 24.250 -29.003 25.200 0.569 0.570 -0.0019	-113.75 24.250 -29.121 25.327 0.555 0.554 -0.0012	-113.75 24.250 -29.241 25.455 0.433 0.435 -0.0004	-113.75 24.250 -29.359 25.582 0.420 0.421 0.0004	-113.75 24.250 -32.153 27.421 0.424 0.425 0.0008	-113.75 24.250 -34.945 29.258 0.428 0.428 0.0012	-113.75 24.250 -37.788 31.120 0.561 0.556 0.0018	-113.75 24.250 -40.595 32.965 0.565 0.561 0.0022	-113.75 24.250 -40.917 33.098 0.563 0.559 0.0019	-113.75 24.250 -41.239 33.230 0.561 0.556 0.0017	-113.75 24.250 -41.553 33.361 0.535 0.531 0.0014	-113.75 24.250 -41.876 33.494 0.532 0.528 0.0011	-113.75 24.250 -41.973 33.477 0.535 0.531 0.0016	-113.75 24.250 -42.070 33.461 0.538 0.533 0.0021	-113.75 24.250 -42.174 33.448 0.569 0.563 0.0027	-113.75 24.250 -42.271 33.432 0.571 0.565 0.0032	-113.75 24.250 -43.227 31.223 0.576 0.571 0.0030	-113.75 24.250 -44.181 29.013 0.580 0.577 0.0028	-113.75 24.250 -45.110 26.794 0.555 0.554 0.0025	-113.75 24.250 -46.053 24.581 0.559 0.559 0.0023	-113.75 24.250 -44.406 24.851 0.554 0.555 0.0022	-113.75 24.250 -42.760 25.121 0.549 0.551 0.0021	-113.75 24.250 -41.054 25.376 0.500 0.503 0.0019	-113.75 24.250 -39.411 25.647 0.495 0.499 0.0018	-113.75 24.250 -37.533 23.533 0.448 0.449 0.0013	-113.75 24.250 -35.580 21.404 0.393 0.388 0.0008	-113.75 24.250 -33.575 19.267 0.292 0.282 0.0002	-113.75 24.250 -33.575 19.267 0.292 0.282 0.0002	-113.75 24.250 -25.648 18.716 0.288 0.276 0.0004	-113.75 24.250 -19.710 20.309 0.339 0.335 0.0016	-113.75 24.250 -13.728 21.907 0.394 0.395 0.0027	-113.75 24.250 -7.706 23.513 0.436 0.439 0.0036	-113.75 24.250 -3.126 25.205 0.441 0.444 0.0033	-113.75 24.250 1.443 26.894 0.446 0.448 0.0029	-113.75 24.250 5.980 28.571 0.728 0.717 0.0025	-113.75 24.250 10.602 30.263 0.736 0.724 0.0022	-113.75 24.250 15.222 31.955 0.743 0.732 0.0019	-113.75 24.250 19.839 33.647 0.750 0.739 0.0016	-113.75 24.250 24.452 35.338 0.758 0.746 0.0012	-113.75 24.250 29.063 37.029 0.765 0.753 0.0009	-113.75 24.250 27.134 36.654 0.764 0.752 0.0010	-113.75 24.250 25.205 36.279 0.764 0.751 0.0010	-113.75 24.250 23.275 35.903 0.763 0.750 0.0011	-113.75 24.250 21.345 35.527 0.762 0.748 0.0011	-113.75 24.250 19.414 35.150 0.762 0.747 0.0012	-113.75 24.250 17.482 34.773 0.761 0.746 0.0012	-113.75 24.250 15.499 34.372 0.803 0.785 0.0012
-113.25 24.250 -28.435 23.507 0.611 0.614 0.0002	-113.25 24.250 -28.518 23.582 0.598 0.601 0.0003	-113.25 24.250 -28.600 23.657 0.585 0.586 0.0004	-113.25 24.250 -28.683 23.732 0.571 0.571 0.0004	-113.25 24.250 -28.766 23.808 0.557 0.556 0.0005	-113.25 24.250 -28.850 23.883 0.435 0.436 0.0005	-113.25 24.250 -28.933 23.958 0.422 0.422 0.0006	-113.25 24.250 -31.808 26.031 0.426 0.426 0.0012	-113.25 24.250 -34.681 28.102 0.430 0.430 0.0018	-113.25 24.250 -37.599 30.204 0.564 0.558 0.0025	-113.25 24.250 -40.485 32.284 0.569 0.563 0.0032	-113.25 24.250 -40.836 32.480 0.566 0.560 0.0027	-113.25 24.250 -41.188 32.677 0.563 0.557 0.0021	-113.25 24.250 -41.532 32.869 0.536 0.531 0.0016	-113.25 24.250 -41.884 33.066 0.533 0.528 0.0011	-113.25 24.250 -41.996 33.058 0.535 0.531 0.0018	-113.25 24.250 -42.108 33.051 0.538 0.533 0.0025	-113.25 24.250 -42.226 33.047 0.568 0.562 0.0032	-113.25 24.250 -42.338 33.039 0.571 0.565 0.0039	-113.25 24.250 -43.283 30.726 0.576 0.571 0.0036	-113.25 24.250 -44.225 28.413 0.581 0.577 0.0032	-113.25 24.250 -45.140 26.088 0.557 0.555 0.0029	-113.25 24.250 -46.068 23.769 0.561 0.560 0.0026	-113.25 24.250 -44.155 24.047 0.556 0.556 0.0025	-113.25 24.250 -42.243 24.324 0.551 0.552 0.0024	-113.25 24.250 -40.268 24.583 0.501 0.504 0.0023	-113.25 24.250 -38.358 24.862 0.496 0.500 0.0023	-113.25 24.250 -36.648 22.710 0.449 0.450 0.0017	-113.25 24.250 -34.858 20.540 0.394 0.389 0.0010	-113.25 24.250 -33.014 18.358 0.293 0.282 0.0003	-113.25 24.250 -33.014 18.358 0.293 0.282 0.0003	-113.25 24.250 -24.256 18.303 0.288 0.276 0.0009	-113.25 24.250 -17.349 20.439 0.339 0.335 0.0033	-113.25 24.250 -10.447 22.577 0.395 0.395 0.0054	-113.25 24.250 -3.582 24.709 0.436 0.439 0.0070	-113.25 24.250 1.223 26.488 0.441 0.443 0.0065	-113.25 24.250 6.015 28.262 0.446 0.447 0.0059	-113.25 24.250 11.059 30.074 0.726 0.714 0.0053	-113.25 24.250 15.925 31.866 0.733 0.720 0.0048	-113.25 24.250 20.789 33.657 0.739 0.726 0.0043	-113.25 24.250 25.649 35.448 0.746 0.732 0.0038	-113.25 24.250 30.507 37.239 0.753 0.739 0.0033	-113.25 24.250 35.362 39.029 0.759 0.745 0.0028	-113.25 24.250 33.967 38.818 0.759 0.744 0.0027	-113.25 24.250 32.573 38.606 0.759 0.744 0.0027	-113.25 24.250 31.179 38.394 0.759 0.744 0.0026	-113.25 24.250 29.784 38.182 0.759 0.744 0.0026	-113.25 24.250 28.389 37.970 0.758 0.743 0.0026	-113.25 24.250 26.993 37.758 0.758 0.743 0.0025	-113.25 24.250 25.602 37.536 0.801 0.782 0.0024
-112.75 24.250 -28.127 21.949 0.612 0.616 0.0027	-112.75 24.250 -28.171 21.967 0.599 0.603 0.0024	-112.75 24.250 -28.215 21.986 0.586 0.589 0.0021	-112.75 24.250 -28.259 22.005 0.573 0.573 0.0017	-112.75 24.250 -28.302 22.025 0.558 0.557 0.0014	-112.75 24.250 -28.348 22.043 0.436 0.437 0.0010	-112.75 24.250 -28.391 22.063 0.424 0.423 0.0007	-112.75 24.250 -31.341 24.357 0.428 0.427 0.0020	-112.75 24.250 -34.288 26.649 0.433 0.432 0.0033	-112.75 24.250 -37.271 28.981 0.568 0.562 0.0049	-112.75 24.250 -40.229 31.286 0.574 0.567 0.0062	-112.75 24.250 -40.620 31.586 0.570 0.564 0.0049	-112.75 24.250 -41.011 31.886 0.567 0.560 0.0035	-112.75 24.250 -41.395 32.181 0.539 0.534 0.0021	-112.75 24.250 -41.787 32.481 0.535 0.530 0.0008	-112.75 24.250 -41.921 32.504 0.537 0.532 0.0018	-112.75 24.250 -42.055 32.526 0.538 0.533 0.0028	-112.75 24.250 -42.195 32.554 0.569 0.562 0.0038	-112.75 24.250 -42.328 32.576 0.571 0.564 0.0049	-112.75 24.250 -43.198 30.115 0.576 0.571 0.0044	-112.75 24.250 -44.064 27.652 0.582 0.578 0.0040	-112.75 24.250 -44.903 25.176 0.558 0.556 0.0035	-112.75 24.250 -45.754 22.707 0.564 0.562 0.0031	-112.75 24.250 -43.554 22.966 0.558 0.557 0.0028	-112.75 24.250 -41.356 23.224 0.552 0.553 0.0025	-112.75 24.250 -39.092 23.460 0.502 0.505 0.0022	-112.75 24.250 -36.897 23.719 0.497 0.500 0.0019	-112.75 24.250 -35.441 21.605 0.450 0.450 0.0014	-112.75 24.250 -33.899 19.467 0.394 0.389 0.0008	-112.75 24.250 -32.297 17.315 0.293 0.282 0.0003	-112.75 24.250 -32.297 17.315 0.293 0.282 0.0003	-112.75 24.250 -22.625 17.959 0.288 0.276 0.0012	-112.75 24.250 -14.648 20.742 0.339 0.334 0.0043	-112.75 24.250 -6.777 23.495 0.395 0.393 0.0071	-112.75 24.250 0.936 26.202 0.436 0.437 0.0093	-112.75 24.250 5.816 27.876 0.440 0.441 0.0086	-112.75 24.250 10.685 29.544 0.444 0.444 0.0079	-112.75 24.250 16.258 31.409 0.723 0.708 0.0067	-112.75 24.250 21.210 33.101 0.729 0.713 0.0061	-112.75 24.250 26.160 34.793 0.734 0.718 0.0056	-112.75 24.250 31.109 36.486 0.740 0.723 0.0050	-112.75 24.250 36.056 38.179 0.746 0.728 0.0044	-112.75 24.250 41.000 39.872 0.751 0.733 0.0037	-112.75 24.250 40.221 39.800 0.752 0.733 0.0037	-112.75 24.250 39.442 39.729 0.752 0.733 0.0036	-112.75 24.250 38.663 39.657 0.752 0.733 0.0035	-112.75 24.250 37.883 39.586 0.752 0.733 0.0035	-112.75 24.250 37.104 39.514 0.752 0.734 0.0034	-112.75 24.250 36.325 39.443 0.752 0.734 0.0034	-112.75 24.250 35.615 39.374 0.795 0.773 0.0032
-112.25 24.250 -27.730 20.200 0.612 0.619 0.0023	-112.25 24.250 -27.729 20.161 0.600 0.605 0.0020	-112.25 24.250 -27.728 20.122 0.587 0.591 0.0017	-112.25 24.250 -27.727 20.084 0.574 0.575 0.0014	-112.25 24.250 -27.726 20.045 0.559 0.559 0.0012	-112.25 24.250 -27.727 20.005 0.438 0.438 0.0008	-112.25 24.250 -27.726 19.967 0.425 0.424 0.0005	-112.25 24.250 -30.744 22.441 0.431 0.429 0.0024	-112.25 24.250 -33.759 24.911 0.436 0.434 0.0043	-112.25 24.250 -36.805 27.431 0.573 0.566 0.0064	-112.25 24.250 -39.830 29.916 0.580 0.573 0.0083	-112.25 24.250 -40.269 30.365 0.576 0.569 0.0065	-112.25 24.250 -40.709 30.814 0.571 0.564 0.0048	-112.25 24.250 -41.143 31.256 0.542 0.537 0.0030	-112.25 24.250 -41.584 31.706 0.537 0.532 0.0012	-112.25 24.250 -41.748 31.787 0.539 0.534 0.0021	-112.25 24.250 -41.911 31.868 0.540 0.535 0.0029	-112.25 24.250 -42.080 31.956 0.570 0.563 0.0038	-112.25 24.250 -42.244 32.038 0.572 0.565 0.0047	-112.25 24.250 -42.973 29.375 0.578 0.572 0.0044	-112.25 24.250 -43.699 26.710 0.584 0.580 0.0041	-112.25 24.250 -44.396 24.028 0.561 0.558 0.0038	-112.25 24.250 -45.104 21.356 0.567 0.565 0.0035	-112.25 24.250 -42.585 21.565 0.561 0.560 0.0026	-112.25 24.250 -40.069 21.773 0.554 0.555 0.0017	-112.25 24.250 -37.485 21.953 0.503 0.506 0.0008	-112.25 24.250 -34.972 22.163 0.497 0.501 -0.0000	-112.25 24.250 -33.860 20.181 0.450 0.451 -0.0000	-112.25 24.250 -32.660 18.168 0.395 0.389 -0.0000	-112.25 24.250 -31.397 16.134 0.293 0.282 -0.0000	-112.25 24.250 -31.397 16.134 0.293 0.282 -0.0000	-112.25 24.250 -21.034 17.539 0.288 0.275 0.0011	-112.25 24.250 -12.088 20.942 0.339 0.333 0.0042	-112.25 24.250 -3.335 24.281 0.394 0.392 0.0069	-112.25 24.250 5.149 27.529 0.436 0.436 0.0091	-112.25 24.250 10.004 29.014 0.439 0.439 0.0085	-112.25 24.250 14.846 30.491 0.443 0.442 0.0079	-112.25 24.250 20.778 32.339 0.720 0.704 0.0066	-112.25 24.250 25.714 33.853 0.725 0.708 0.0061	-112.25 24.250 30.650 35.367 0.730 0.712 0.0056	-112.25 24.250 35.584 36.883 0.735 0.716 0.0051	-112.25 24.250 40.518 38.399 0.740 0.721 0.0046	-112.25 24.250 45.451 39.915 0.745 0.725 0.0040	-112.25 24.250 45.163 39.914 0.746 0.725 0.0039	-112.25 24.250 44.874 39.912 0.746 0.725 0.0038	-112.25 24.250 44.585 39.911 0.746 0.725 0.0037	-112.25 24.250 44.296 39.910 0.746 0.725 0.0037	-112.25 24.250 44.007 39.909 0.746 0.725 0.0036	-112.25 24.250 43.718 39.907 0.746 0.726 0.0035	-112.25 24.250 43.523 39.913 0.789 0.765 0.0034
-111.75 24.250 -27.246 18.324 0.612 0.620 -0.0003	-111.75 24.250 -27.194 18.230 0.600 0.607 -0.0002	-111.75 24.250 -27.143 18.136 0.587 0.592 -0.0002	-111.75 24.250 -27.091 18.042 0.574 0.577 -0.0001	-111.75 24.250 -27.040 17.948 0.560 0.560 -0.0000	-111.75 24.250 -26.990 17.853 0.438 0.439 0.0001	-111.75 24.250 -26.939 17.760 0.426 0.424 0.0001	-111.75 24.250 -30.014 20.340 0.433 0.431 0.0030	-111.75 24.250 -33.089 22.915 0.439 0.437 0.0057	-111.75 24.250 -36.184 25.547 0.578 0.571 0.0090	-111.75 24.250 -39.265 28.139 0.586 0.579 0.0119	-111.75 24.250 -39.764 28.778 0.581 0.574 0.0094	-111.75 24.250 -40.264 29.419 0.575 0.569 0.0069	-111.75 24.250 -40.758 30.050 0.545 0.540 0.0043	-111.75 24.250 -41.258 30.691 0.540 0.535 0.0017	-111.75 24.250 -41.463 30.868 0.541 0.535 0.0021	-111.75 24.250 -41.669 31.045 0.541 0.535 0.0025	-111.75 24.250 -41.880 31.234 0.570 0.563 0.0030	-111.75 24.250 -42.085 31.411 0.571 0.563 0.0034	-111.75 24.250 -42.604 28.480 0.579 0.572 0.0033	-111.75 24.250 -43.118 25.547 0.586 0.581 0.0031	-111.75 24.250 -43.604 22.596 0.564 0.560 0.0029	-111.75 24.250 -44.101 19.658 0.571 0.568 0.0028	-111.75 24.250 -41.233 19.793 0.564 0.563 0.0012	-111.75 24.250 -38.368 19.927 0.557 0.557 -0.0004	-111.75 24.250 -35.436 20.029 0.504 0.508 -0.0019	-111.75 24.250 -32.575 20.164 0.498 0.502 -0.0035	-111.75 24.250 -31.901 18.416 0.450 0.452 -0.0027	-111.75 24.250 -31.144 16.633 0.395 0.390 -0.0016	-111.75 24.250 -30.322 14.822 0.293 0.283 -0.0005	-111.75 24.250 -30.322 14.822 0.293 0.283 -0.0005	-111.75 24.250 -19.711 16.877 0.288 0.275 0.0010	-111.75 24.250 -10.078 20.720 0.339 0.333 0.0037	-111.75 24.250 -0.666 24.488 0.394 0.392 0.0061	-111.75 24.250 8.417 28.146 0.436 0.436 0.0080	-111.75 24.250 13.182 29.502 0.439 0.438 0.0077	-111.75 24.250 17.930 30.841 0.442 0.441 0.0074	-111.75 24.250 24.005 32.749 0.721 0.703 0.0050	-111.75 24.250 28.885 34.184 0.725 0.707 0.0048	-111.75 24.250 33.765 35.620 0.730 0.711 0.0045	-111.75 24.250 38.644 37.055 0.735 0.715 0.0043	-111.75 24.250 43.522 38.491 0.739 0.719 0.0041	-111.75 24.250 48.400 39.927 0.744 0.723 0.0039	-111.75 24.250 48.414 39.951 0.744 0.723 0.0037	-111.75 24.250 48.428 39.975 0.744 0.723 0.0035	-111.75 24.250 48.442 39.999 0.745 0.724 0.0033	-111.75 24.250 48.456 40.023 0.745 0.724 0.0031	-111.75 24.250 48.469 40.048 0.745 0.724 0.0030	-111.75 24.250 48.483 40.072 0.745 0.724 0.0028	-111.75 24.250 48.589 40.082 0.786 0.763 0.0040
-111.25 24.250 -26.684 16.385 0.610 0.620 -0.0043	-111.25 24.250 -26.577 16.244 0.599 0.607 -0.0037	-111.25 24.250 -26.471 16.103 0.587 0.592 -0.0031	-111.25 24.250 -26.364 15.962 0.574 0.577 -0.0025	-111.25 24.250 -26.258 15.821 0.561 0.560 -0.0019	-111.25 24.250 -26.152 15.679 0.439 0.439 -0.0012	-111.25 24.250 -26.045 15.538 0.428 0.425 -0.0005	-111.25 24.250 -29.163 18.122 0.435 0.432 0.0029	-111.25 24.250 -32.280 20.700 0.442 0.440 0.0063	-111.25 24.250 -35.412 23.340 0.584 0.576 0.0101	-111.25 24.250 -38.535 25.936 0.592 0.586 0.0136	-111.25 24.250 -39.096 26.784 0.587 0.581 0.0114	-111.25 24.250 -39.658 27.634 0.582 0.576 0.0091	-111.25 24.250 -40.215 28.470 0.552 0.547 0.0068	-111.25 24.250 -40.778 29.321 0.547 0.543 0.0046	-111.25 24.250 -41.038 29.638 0.546 0.542 0.0039	-111.25 24.250 -41.299 29.956 0.546 0.540 0.0032	-111.25 24.250 -41.566 30.290 0.574 0.567 0.0025	-111.25 24.250 -41.827 30.608 0.573 0.566 0.0018	-111.25 24.250 -42.067 27.365 0.582 0.576 0.0011	-111.25 24.250 -42.304 24.121 0.590 0.585 0.0003	-111.25 24.250 -42.520 20.861 0.568 0.565 -0.0004	-111.25 24.250 -42.746 17.620 0.576 0.574 -0.0011	-111.25 24.250 -39.493 17.661 0.568 0.568 -0.0028	-111.25 24.250 -36.243 17.700 0.560 0.561 -0.0045	-111.25 24.250 -32.943 17.716 0.506 0.511 -0.0062	-111.25 24.250 -29.696 17.757 0.498 0.504 -0.0079	-111.25 24.250 -29.538 16.317 0.451 0.454 -0.0060	-111.25 24.250 -29.320 14.854 0.395 0.392 -0.0035	-111.25 24.250 -29.053 13.373 0.293 0.283 -0.0011	-111.25 24.250 -29.053 13.373 0.293 0.283 -0.0011	-111.25 24.250 -18.640 15.954 0.288 0.275 0.0009	-111.25 24.250 -8.636 19.987 0.339 0.333 0.0033	-111.25 24.250 1.145 23.951 0.395 0.392 0.0053	-111.25 24.250 10.582 27.802 0.436 0.436 0.0070	-111.25 24.250 15.184 29.137 0.440 0.439 0.0075	-111.25 24.250 19.759 30.444 0.443 0.442 0.0080	-111.25 24.250 25.908 32.644 0.724 0.706 0.0034	-111.25 24.250 30.694 34.131 0.728 0.710 0.0040	-111.25 24.250 35.479 35.618 0.732 0.714 0.0046	-111.25 24.250 40.263 37.105 0.737 0.718 0.0052	-111.25 24.250 45.046 38.592 0.741 0.723 0.0058	-111.25 24.250 49.828 40.079 0.745 0.727 0.0064	-111.25 24.250 50.024 40.107 0.746 0.727 0.0059	-111.25 24.250 50.220 40.136 0.746 0.727 0.0055	-111.25 24.250 50.415 40.164 0.746 0.727 0.0051	-111.25 24.250 50.611 40.193 0.747 0.727 0.0046	-111.25 24.250 50.807 40.221 0.747 0.727 0.0042	-111.25 24.250 51.002 40.250 0.747 0.727 0.0038	-111.25 24.250 51.252 40.255 0.786 0.764 0.0068
-110.75 24.250 -26.060 14.446 0.608 0.618 -0.0091	-110.75 24.250 -25.896 14.270 0.597 0.605 -0.0079	-110.75 24.250 -25.731 14.094 0.586 0.591 -0.0067	-110.75 24.250 -25.566 13.918 0.574 0.576 -0.0054	-110.75 24.250 -25.401 13.742 0.561 0.560 -0.0041	-110.75 24.250 -25.237 13.565 0.440 0.439 -0.0026	-110.75 24.250 -25.072 13.389 0.429 0.425 -0.0013	-110.75 24.250 -28.209 15.862 0.437 0.434 0.0028	-110.75 24.250 -31.344 18.328 0.444 0.442 0.0069	-110.75 24.250 -34.502 20.860 0.588 0.582 0.0115	-110.75 24.250 -37.644 23.344 0.598 0.592 0.0157	-110.75 24.250 -38.271 24.390 0.593 0.588 0.0138	-110.75 24.250 -38.899 25.437 0.588 0.583 0.0118	-110.75 24.250 -39.521 26.469 0.558 0.554 0.0097	-110.75 24.250 -40.150 27.518 0.553 0.550 0.0077	-110.75 24.250 -40.476 28.017 0.552 0.547 0.0061	-110.75 24.250 -40.803 28.518 0.550 0.545 0.0044	-110.75 24.250 -41.139 29.041 0.577 0.570 0.0028	-110.75 24.250 -41.466 29.544 0.575 0.568 0.0012	-110.75 24.250 -41.400 25.997 0.585 0.579 -0.0006	-110.75 24.250 -41.335 22.456 0.594 0.590 -0.0023	-110.75 24.250 -41.257 18.908 0.573 0.571 -0.0041	-110.75 24.250 -41.192 15.384 0.582 0.581 -0.0057	-110.75 24.250 -37.520 15.331 0.573 0.573 -0.0072	-110.75 24.250 -33.848 15.277 0.563 0.566 -0.0088	-110.75 24.250 -30.152 15.215 0.508 0.513 -0.0102	-110.75 24.250 -26.480 15.162 0.498 0.506 -0.0118	-110.75 24.250 -26.889 14.071 0.451 0.455 -0.0089	-110.75 24.250 -27.268 12.971 0.396 0.393 -0.0053	-110.75 24.250 -27.633 11.872 0.293 0.284 -0.0017	-110.75 24.250 -27.633 11.872 0.293 0.284 -0.0017	-110.75 24.250 -17.797 14.780 0.289 0.276 0.0007	-110.75 24.250 -7.708 18.751 0.340 0.334 0.0027	-110.75 24.250 2.161 22.663 0.396 0.393 0.0044	-110.75 24.250 11.702 26.476 0.438 0.437 0.0058	-110.75 24.250 16.042 27.895 0.441 0.440 0.0086	-110.75 24.250 20.338 29.270 0.443 0.442 0.0113	-110.75 24.250 26.732 32.264 0.717 0.702 0.0206	-110.75 24.250 31.370 34.056 0.721 0.706 0.0237	-110.75 24.250 36.006 35.845 0.725 0.710 0.0269	-110.75 24.250 40.640 37.631 0.728 0.714 0.0301	-110.75 24.250 45.271 39.413 0.732 0.717 0.0335	-110.75 24.250 49.901 41.192 0.736 0.721 0.0369	-110.75 24.250 50.215 41.155 0.737 0.722 0.0355	-110.75 24.250 50.528 41.118 0.737 0.722 0.0342	-110.75 24.250 50.841 41.082 0.738 0.722 0.0329	-110.75 24.250 51.153 41.045 0.739 0.723 0.0316	-110.75 24.250 51.465 41.009 0.740 0.723 0.0303	-110.75 24.250 51.777 40.973 0.740 0.724 0.0290	-110.75 24.250 51.786 40.826 0.796 0.772 0.0027
-110.25 24.250 -25.395 12.560 0.605 0.613 -0.0145	-110.25 24.250 -25.171 12.363 0.595 0.600 -0.0126	-110.25 24.250 -24.947 12.166 0.584 0.587 -0.0107	-110.25 24.250 -24.722 11.970 0.572 0.573 -0.0087	-110.25 24.250 -24.498 11.774 0.561 0.558 -0.0067	-110.25 24.250 -24.275 11.577 0.440 0.438 -0.0044	-110.25 24.250 -24.051 11.380 0.430 0.425 -0.0024	-110.25 24.250 -27.164 13.629 0.439 0.436 0.0020	-110.25 24.250 -30.274 15.873 0.447 0.445 0.0063	-110.25 24.250 -33.412 18.164 0.593 0.588 0.0111	-110.25 24.250 -36.531 20.421 0.603 0.600 0.0155	-110.25 24.250 -37.236 21.638 0.599 0.596 0.0148	-110.25 24.250 -37.943 22.859 0.595 0.591 0.0140	-110.25 24.250 -38.641 24.061 0.565 0.563 0.0131	-110.25 24.250 -39.349 25.285 0.561 0.558 0.0123	-110.25 24.250 -39.749 25.978 0.558 0.555 0.0098	-110.25 24.250 -40.149 26.674 0.556 0.552 0.0072	-110.25 24.250 -40.563 27.403 0.582 0.577 0.0047	-110.25 24.250 -40.963 28.102 0.579 0.574 0.0021	-110.25 24.250 -40.618 24.365 0.590 0.585 -0.0004	-110.25 24.250 -40.277 20.639 0.600 0.597 -0.0028	-110.25 24.250 -39.931 16.915 0.579 0.578 -0.0052	-110.25 24.250 -39.601 13.224 0.587 0.588 -0.0075	-110.25 24.250 -35.510 13.074 0.576 0.578 -0.0093	-110.25 24.250 -31.417 12.926 0.565 0.567 -0.0111	-110.25 24.250 -27.314 12.776 0.508 0.512 -0.0128	-110.25 24.250 -23.221 12.631 0.496 0.502 -0.0146	-110.25 24.250 -24.224 11.905 0.449 0.451 -0.0110	-110.25 24.250 -25.215 11.173 0.394 0.390 -0.0064	-110.25 24.250 -26.202 10.436 0.293 0.283 -0.0020	-110.25 24.250 -26.202 10.436 0.293 0.283 -0.0020	-110.25 24.250 -17.143 13.468 0.289 0.276 0.0004	-110.25 24.250 -7.213 17.202 0.342 0.336 0.0014	-110.25 24.250 2.516 20.873 0.399 0.396 0.0023	-110.25 24.250 11.948 24.457 0.440 0.440 0.0030	-110.25 24.250 15.854 25.956 0.443 0.442 0.0107	-110.25 24.250 19.678 27.383 0.445 0.443 0.0181	-110.25 24.250 26.706 31.972 0.707 0.671 0.0410	-110.25 24.250 31.216 34.174 0.710 0.673 0.0494	-110.25 24.250 35.722 36.371 0.712 0.676 0.0581	-110.25 24.250 40.222 38.565 0.715 0.679 0.0669	-110.25 24.250 44.716 40.757 0.717 0.681 0.0759	-110.25 24.250 49.204 42.947 0.720 0.684 0.0851	-110.25 24.250 49.579 42.940 0.721 0.685 0.0832	-110.25 24.250 49.952 42.934 0.723 0.686 0.0814	-110.25 24.250 50.325 42.929 0.724 0.687 0.0795	-110.25 24.250 50.698 42.925 0.725 0.688 0.0777	-110.25 24.250 51.069 42.923 0.727 0.689 0.0758	-110.25 24.250 51.439 42.921 0.728 0.690 0.0740	-110.25 24.250 51.428 42.403 0.802 0.784 0.0751
-109.75 24.250 -24.706 10.766 0.601 0.605 -0.0197	-109.75 24.250 -24.424 10.564 0.591 0.594 -0.0171	-109.75 24.250 -24.142 10.362 0.581 0.581 -0.0145	-109.75 24.250 -23.860 10.160 0.571 0.568 -0.0119	-109.75 24.250 -23.578 9.959 0.560 0.555 -0.0092	-109.75 24.250 -23.296 9.757 0.441 0.437 -0.0061	-109.75 24.250 -23.014 9.555 0.431 0.426 -0.0035	-109.75 24.250 -26.056 11.523 0.441 0.437 0.0004	-109.75 24.250 -29.096 13.488 0.450 0.448 0.0041	-109.75 24.250 -32.157 15.474 0.597 0.593 0.0083	-109.75 24.250 -35.203 17.445 0.608 0.607 0.0122	-109.75 24.250 -35.976 18.716 0.605 0.604 0.0128	-109.75 24.250 -36.751 19.989 0.602 0.601 0.0135	-109.75 24.250 -37.517 21.248 0.573 0.573 0.0140	-109.75 24.250 -38.294 22.523 0.570 0.570 0.0147	-109.75 24.250 -38.781 23.413 0.567 0.566 0.0124	-109.75 24.250 -39.269 24.306 0.564 0.563 0.0102	-109.75 24.250 -39.775 25.245 0.591 0.588 0.0079	-109.75 24.250 -40.265 26.151 0.588 0.584 0.0056	-109.75 24.250 -39.707 22.427 0.597 0.594 0.0021	-109.75 24.250 -39.155 18.718 0.606 0.604 -0.0013	-109.75 24.250 -38.602 15.009 0.584 0.583 -0.0046	-109.75 24.250 -38.069 11.343 0.592 0.592 -0.0078	-109.75 24.250 -33.542 11.037 0.579 0.579 -0.0095	-109.75 24.250 -29.011 10.732 0.566 0.565 -0.0112	-109.75 24.250 -24.478 10.427 0.506 0.507 -0.0127	-109.75 24.250 -19.946 10.122 0.492 0.492 -0.0145	-109.75 24.250 -21.550 9.754 0.446 0.443 -0.0109	-109.75 24.250 -23.150 9.388 0.392 0.384 -0.0062	-109.75 24.250 -24.749 9.025 0.292 0.279 -0.0019	-109.75 24.250 -24.749 9.025 0.292 0.279 -0.0019	-109.75 24.250 -16.683 12.086 0.291 0.278 -0.0002	-109.75 24.250 -7.115 15.466 0.345 0.339 -0.0007	-109.75 24.250 2.295 18.787 0.402 0.400 -0.0011	-109.75 24.250 11.462 22.028 0.444 0.444 -0.0014	-109.75 24.250 14.642 23.257 0.445 0.445 0.0130	-109.75 24.250 17.701 24.374 0.445 0.445 0.0271	-109.75 24.250 24.219 29.776 0.648 0.650 0.0575	-109.75 24.250 28.215 32.038 0.650 0.652 0.0719	-109.75 24.250 32.204 34.303 0.652 0.654 0.0864	-109.75 24.250 36.185 36.569 0.654 0.656 0.1010	-109.75 24.250 40.159 38.837 0.655 0.658 0.1159	-109.75 24.250 44.123 41.104 0.657 0.660 0.1312	-109.75 24.250 44.544 41.141 0.658 0.660 0.1301	-109.75 24.250 44.963 41.180 0.658 0.661 0.1289	-109.75 24.250 45.383 41.219 0.659 0.662 0.1278	-109.75 24.250 45.802 41.259 0.660 0.663 0.1266	-109.75 24.250 46.220 41.300 0.661 0.663 0.1255	-109.75 24.250 46.639 41.341 0.662 0.664 0.1243	-109.75 24.250 46.691 40.799 0.713 0.720 0.1025
-109.25 24.250 -24.013 9.097 0.595 0.594 -0.0226	-109.25 24.250 -23.676 8.903 0.586 0.584 -0.0197	-109.25 24.250 -23.339 8.708 0.577 0.573 -0.0168	-109.25 24.250 -23.002 8.514 0.568 0.562 -0.0139	-109.25 24.250 -22.665 8.320 0.558 0.550 -0.0109	-109.25 24.250 -22.328 8.127 0.441 0.436 -0.0076	-109.25 24.250 -21.991 7.932 0.433 0.426 -0.0046	-109.25 24.250 -24.938 9.621 0.443 0.438 -0.0015	-109.25 24.250 -27.883 11.310 0.452 0.450 0.0015	-109.25 24.250 -30.839 13.006 0.601 0.597 0.0047	-109.25 24.250 -33.787 14.696 0.613 0.611 0.0079	-109.25 24.250 -34.595 15.896 0.612 0.611 0.0087	-109.25 24.250 -35.404 17.096 0.610 0.610 0.0096	-109.25 24.250 -36.206 18.290 0.582 0.583 0.0104	-109.25 24.250 -37.015 19.489 0.580 0.582 0.0112	-109.25 24.250 -37.580 20.480 0.577 0.579 0.0101	-109.25 24.250 -38.146 21.476 0.574 0.575 0.0089	-109.25 24.250 -38.731 22.514 0.601 0.601 0.0078	-109.25 24.250 -39.302 23.527 0.598 0.597 0.0067	-109.25 24.250 -38.616 20.064 0.606 0.605 0.0029	-109.25 24.250 -37.937 16.611 0.614 0.612 -0.0008	-109.25 24.250 -37.257 13.157 0.590 0.588 -0.0045	-109.25 24.250 -36.597 9.740 0.596 0.595 -0.0080	-109.25 24.250 -31.612 9.237 0.582 0.578 -0.0081	-109.25 24.250 -26.618 8.732 0.566 0.561 -0.0081	-109.25 24.250 -21.629 8.227 0.505 0.500 -0.0080	-109.25 24.250 -16.628 7.719 0.488 0.482 -0.0080	-109.25 24.250 -18.836 7.702 0.442 0.434 -0.0059	-109.25 24.250 -21.054 7.687 0.389 0.377 -0.0034	-109.25 24.250 -23.273 7.684 0.290 0.276 -0.0010	-109.25 24.250 -23.273 7.684 0.290 0.276 -0.0010	-109.25 24.250 -16.404 10.663 0.292 0.280 -0.0009	-109.25 24.250 -7.348 13.616 0.348 0.343 -0.0032	-109.25 24.250 1.622 16.530 0.406 0.405 -0.0051	-109.25 24.250 10.427 19.381 0.449 0.449 -0.0065	-109.25 24.250 12.499 19.705 0.444 0.444 0.0074	-109.25 24.250 14.415 19.874 0.437 0.438 0.0206	-109.25 24.250 17.371 21.786 0.564 0.567 0.2485	-109.25 24.250 19.633 22.427 0.561 0.565 0.2673	-109.25 24.250 21.884 23.064 0.559 0.563 0.2856	-109.25 24.250 24.127 23.698 0.556 0.561 0.3036	-109.25 24.250 26.361 24.330 0.554 0.559 0.3211	-109.25 24.250 28.588 24.962 0.552 0.558 0.3383	-109.25 24.250 29.126 25.038 0.553 0.558 0.3381	-109.25 24.250 29.665 25.114 0.553 0.559 0.3380	-109.25 24.250 30.204 25.190 0.553 0.559 0.3379	-109.25 24.250 30.743 25.266 0.553 0.560 0.3378	-109.25 24.250 31.282 25.341 0.554 0.560 0.3376	-109.25 24.250 31.821 25.417 0.554 0.561 0.3375	-109.25 24.250 32.177 25.670 0.582 0.589 0.3314
-108.75 24.250 -23.331 7.579 0.587 0.581 -0.0200	-108.75 24.250 -22.944 7.401 0.579 0.573 -0.0177	-108.75 24.250 -22.556 7.223 0.572 0.564 -0.0153	-108.75 24.250 -22.169 7.045 0.564 0.555 -0.0130	-108.75 24.250 -21.782 6.867 0.557 0.545 -0.0107	-108.75 24.250 -21.393 6.690 0.441 0.433 -0.0080	-108.75 24.250 -21.006 6.511 0.434 0.425 -0.0057	-108.75 24.250 -23.853 7.949 0.445 0.439 -0.0032	-108.75 24.250 -26.698 9.386 0.455 0.451 -0.0008	-108.75 24.250 -29.548 10.826 0.606 0.599 0.0016	-108.75 24.250 -32.395 12.264 0.618 0.615 0.0041	-108.75 24.250 -33.217 13.358 0.617 0.615 0.0047	-108.75 24.250 -34.039 14.452 0.616 0.615 0.0053	-108.75 24.250 -34.858 15.545 0.589 0.590 0.0058	-108.75 24.250 -35.680 16.638 0.588 0.590 0.0064	-108.75 24.250 -36.278 17.566 0.587 0.589 0.0058	-108.75 24.250 -36.877 18.495 0.585 0.588 0.0052	-108.75 24.250 -37.488 19.444 0.615 0.618 0.0046	-108.75 24.250 -38.090 20.381 0.613 0.617 0.0040	-108.75 24.250 -37.361 17.379 0.618 0.620 0.0008	-108.75 24.250 -36.636 14.380 0.623 0.622 -0.0023	-108.75 24.250 -35.909 11.378 0.596 0.594 -0.0053	-108.75 24.250 -35.195 8.392 0.600 0.596 -0.0083	-108.75 24.250 -29.749 7.666 0.584 0.579 -0.0074	-108.75 24.250 -24.287 6.940 0.567 0.560 -0.0065	-108.75 24.250 -18.838 6.211 0.504 0.497 -0.0056	-108.75 24.250 -13.356 5.488 0.486 0.477 -0.0045	-108.75 24.250 -16.152 5.825 0.440 0.429 -0.0031	-108.75 24.250 -18.979 6.151 0.387 0.373 -0.0015	-108.75 24.250 -21.814 6.472 0.290 0.275 -0.0003	-108.75 24.250 -21.814 6.472 0.290 0.275 -0.0003	-108.75 24.250 -16.149 9.313 0.294 0.282 -0.0016	-108.75 24.250 -7.642 11.831 0.352 0.347 -0.0054	-108.75 24.250 0.831 14.326 0.411 0.409 -0.0085	-108.75 24.250 9.208 16.775 0.453 0.454 -0.0109	-108.75 24.250 10.143 16.043 0.440 0.440 0.0001	-108.75 24.250 10.877 15.100 0.425 0.424 0.0112	-108.75 24.250 10.258 12.727 0.513 0.492 0.1356	-108.75 24.250 10.628 11.394 0.491 0.468 0.1202	-108.75 24.250 10.986 10.053 0.470 0.445 0.1048	-108.75 24.250 11.333 8.706 0.450 0.422 0.0901	-108.75 24.250 11.670 7.354 0.433 0.403 0.0774	-108.75 24.250 11.998 5.997 0.421 0.390 0.0683	-108.75 24.250 12.520 6.168 0.421 0.390 0.0680	-108.75 24.250 13.043 6.339 0.420 0.389 0.0677	-108.75 24.250 13.566 6.509 0.420 0.389 0.0674	-108.75 24.250 14.089 6.679 0.419 0.389 0.0672	-108.75 24.250 14.612 6.849 0.419 0.388 0.0669	-108.75 24.250 15.136 7.018 0.419 0.388 0.0667	-108.75 24.250 15.938 7.249 0.449 0.418 0.0867
-108.25 24.250 -22.677 6.223 0.572 0.562 -0.0109	-108.25 24.250 -22.244 6.065 0.568 0.557 -0.0102	-108.25 24.250 -21.811 5.907 0.563 0.551 -0.0096	-108.25 24.250 -21.378 5.749 0.558 0.545 -0.0089	-108.25 24.250 -20.945 5.591 0.553 0.538 -0.0082	-108.25 24.250 -20.510 5.435 0.440 0.431 -0.0070	-108.25 24.250 -20.078 5.276 0.436 0.425 -0.0064	-108.25 24.250 -22.826 6.494 0.447 0.439 -0.0044	-108.25 24.250 -25.574 7.713 0.457 0.452 -0.0025	-108.25 24.250 -28.324 8.932 0.609 0.601 -0.0008	-108.25 24.250 -31.073 10.151 0.622 0.616 0.0011	-108.25 24.250 -31.905 11.135 0.622 0.617 0.0015	-108.25 24.250 -32.737 12.120 0.622 0.618 0.0019	-108.25 24.250 -33.568 13.104 0.595 0.593 0.0023	-108.25 24.250 -34.399 14.089 0.594 0.594 0.0027	-108.25 24.250 -35.007 14.905 0.595 0.596 0.0022	-108.25 24.250 -35.616 15.720 0.595 0.598 0.0017	-108.25 24.250 -36.229 16.539 0.627 0.631 0.0013	-108.25 24.250 -36.838 17.355 0.628 0.633 0.0008	-108.25 24.250 -36.096 14.831 0.630 0.632 -0.0016	-108.25 24.250 -35.354 12.306 0.632 0.630 -0.0039	-108.25 24.250 -34.612 9.781 0.602 0.598 -0.0062	-108.25 24.250 -33.875 7.258 0.604 0.597 -0.0085	-108.25 24.250 -28.025 6.268 0.586 0.578 -0.0071	-108.25 24.250 -22.139 5.267 0.566 0.557 -0.0056	-108.25 24.250 -16.275 4.265 0.501 0.493 -0.0042	-108.25 24.250 -10.335 3.253 0.480 0.471 -0.0031	-108.25 24.250 -13.630 3.928 0.435 0.424 -0.0028	-108.25 24.250 -16.993 4.606 0.384 0.369 -0.0019	-108.25 24.250 -20.398 5.284 0.288 0.273 -0.0008	-108.25 24.250 -20.398 5.284 0.288 0.273 -0.0008	-108.25 24.250 -15.838 8.076 0.295 0.283 -0.0021	-108.25 24.250 -7.853 10.183 0.354 0.350 -0.0071	-108.25 24.250 0.117 12.274 0.414 0.413 -0.0110	-108.25 24.250 8.030 14.334 0.457 0.458 -0.0140	-108.25 24.250 8.211 13.053 0.440 0.440 -0.0096	-108.25 24.250 8.192 11.580 0.421 0.419 -0.0056	-108.25 24.250 6.746 8.328 0.583 0.559 -0.0515	-108.25 24.250 6.359 6.456 0.560 0.532 -0.0636	-108.25 24.250 5.957 4.569 0.538 0.506 -0.0762	-108.25 24.250 5.542 2.668 0.517 0.482 -0.0886	-108.25 24.250 5.116 0.755 0.501 0.462 -0.0995	-108.25 24.250 4.684 -1.168 0.489 0.448 -0.1075	-108.25 24.250 4.977 -1.151 0.489 0.448 -0.1078	-108.25 24.250 5.269 -1.134 0.489 0.447 -0.1080	-108.25 24.250 5.562 -1.117 0.488 0.447 -0.1083	-108.25 24.250 5.855 -1.100 0.488 0.447 -0.1085	-108.25 24.250 6.147 -1.083 0.488 0.446 -0.1088	-108.25 24.250 6.440 -1.066 0.488 0.446 -0.1090	-108.25 24.250 6.776 -1.147 0.535 0.492 -0.1170
-107.75 24.250 -22.058 5.035 0.565 0.557 0.0112	-107.75 24.250 -21.585 4.896 0.562 0.552 0.0082	-107.75 24.250 -21.112 4.757 0.559 0.547 0.0052	-107.75 24.250 -20.638 4.618 0.555 0.542 0.0022	-107.75 24.250 -20.165 4.479 0.552 0.536 -0.0008	-107.75 24.250 -19.690 4.342 0.440 0.430 -0.0035	-107.75 24.250 -19.218 4.201 0.437 0.425 -0.0065	-107.75 24.250 -21.874 5.232 0.449 0.439 -0.0050	-107.75 24.250 -24.530 6.262 0.459 0.452 -0.0036	-107.75 24.250 -27.188 7.293 0.613 0.601 -0.0025	-107.75 24.250 -29.845 8.324 0.627 0.617 -0.0011	-107.75 24.250 -30.687 9.196 0.627 0.619 -0.0008	-107.75 24.250 -31.529 10.069 0.627 0.620 -0.0005	-107.75 24.250 -32.371 10.941 0.600 0.595 -0.0002	-107.75 24.250 -33.214 11.813 0.600 0.597 0.0001	-107.75 24.250 -33.832 12.546 0.602 0.600 -0.0002	-107.75 24.250 -34.451 13.278 0.603 0.603 -0.0005	-107.75 24.250 -35.072 14.011 0.637 0.638 -0.0009	-107.75 24.250 -35.691 14.744 0.638 0.641 -0.0012	-107.75 24.250 -34.931 12.630 0.639 0.638 -0.0031	-107.75 24.250 -34.171 10.515 0.639 0.635 -0.0049	-107.75 24.250 -33.411 8.400 0.607 0.600 -0.0067	-107.75 24.250 -32.653 6.286 0.607 0.597 -0.0085	-107.75 24.250 -26.552 5.095 0.588 0.578 -0.0041	-107.75 24.250 -20.403 3.882 0.567 0.558 0.0005	-107.75 24.250 -14.278 2.673 0.500 0.494 0.0053	-107.75 24.250 -8.049 1.425 0.477 0.472 0.0102	-107.75 24.250 -11.686 2.332 0.432 0.425 0.0073	-107.75 24.250 -15.407 3.267 0.382 0.370 0.0039	-107.75 24.250 -19.200 4.224 0.288 0.273 0.0011	-107.75 24.250 -19.200 4.224 0.288 0.273 0.0011	-107.75 24.250 -15.535 6.917 0.296 0.284 -0.0025	-107.75 24.250 -8.040 8.643 0.357 0.351 -0.0082	-107.75 24.250 -0.554 10.360 0.417 0.415 -0.0127	-107.75 24.250 6.900 12.060 0.460 0.460 -0.0161	-107.75 24.250 6.655 10.659 0.442 0.441 -0.0121	-107.75 24.250 6.258 9.145 0.423 0.421 -0.0081	-107.75 24.250 5.147 7.154 0.648 0.626 0.0009	-107.75 24.250 4.582 5.552 0.620 0.594 0.0112	-107.75 24.250 4.005 3.945 0.593 0.563 0.0227	-107.75 24.250 3.417 2.334 0.569 0.535 0.0345	-107.75 24.250 2.823 0.718 0.549 0.512 0.0454	-107.75 24.250 2.227 -0.904 0.536 0.497 0.0532	-107.75 24.250 2.387 -0.895 0.535 0.496 0.0534	-107.75 24.250 2.547 -0.886 0.535 0.496 0.0536	-107.75 24.250 2.707 -0.878 0.535 0.495 0.0538	-107.75 24.250 2.868 -0.869 0.534 0.495 0.0540	-107.75 24.250 3.028 -0.860 0.534 0.495 0.0542	-107.75 24.250 3.188 -0.851 0.533 0.494 0.0544	-107.75 24.250 3.185 -0.785 0.592 0.546 0.0732
-107.25 24.250 -21.482 3.987 0.574 0.579 0.0193	-107.25 24.250 -20.975 3.865 0.570 0.570 0.0152	-107.25 24.250 -20.467 3.743 0.566 0.562 0.0110	-107.25 24.250 -19.960 3.622 0.561 0.553 0.0068	-107.25 24.250 -19.452 3.500 0.557 0.544 0.0025	-107.25 24.250 -18.943 3.379 0.443 0.432 -0.0016	-107.25 24.250 -18.436 3.257 0.439 0.425 -0.0059	-107.25 24.250 -21.007 4.126 0.451 0.439 -0.0048	-107.25 24.250 -23.578 4.995 0.462 0.452 -0.0038	-107.25 24.250 -26.151 5.865 0.617 0.601 -0.0031	-107.25 24.250 -28.723 6.734 0.631 0.617 -0.0021	-107.25 24.250 -29.574 7.494 0.631 0.619 -0.0019	-107.25 24.250 -30.425 8.253 0.632 0.621 -0.0017	-107.25 24.250 -31.277 9.013 0.605 0.597 -0.0015	-107.25 24.250 -32.128 9.773 0.605 0.598 -0.0013	-107.25 24.250 -32.761 10.440 0.607 0.602 -0.0015	-107.25 24.250 -33.394 11.107 0.609 0.606 -0.0018	-107.25 24.250 -34.027 11.775 0.644 0.641 -0.0021	-107.25 24.250 -34.660 12.442 0.646 0.645 -0.0023	-107.25 24.250 -33.880 10.687 0.646 0.641 -0.0038	-107.25 24.250 -33.100 8.931 0.645 0.637 -0.0052	-107.25 24.250 -32.320 7.176 0.612 0.601 -0.0066	-107.25 24.250 -31.541 5.421 0.611 0.597 -0.0080	-107.25 24.250 -25.381 4.215 0.592 0.582 -0.0027	-107.25 24.250 -19.187 2.995 0.572 0.565 0.0030	-107.25 24.250 -13.011 1.780 0.505 0.504 0.0088	-107.25 24.250 -6.762 0.537 0.484 0.487 0.0149	-107.25 24.250 -10.576 1.493 0.438 0.438 0.0112	-107.25 24.250 -14.448 2.472 0.386 0.380 0.0064	-107.25 24.250 -18.363 3.464 0.289 0.278 0.0021	-107.25 24.250 -18.363 3.464 0.289 0.278 0.0021	-107.25 24.250 -15.251 5.850 0.297 0.284 -0.0028	-107.25 24.250 -8.207 7.241 0.359 0.352 -0.0090	-107.25 24.250 -1.167 8.628 0.420 0.416 -0.0139	-107.25 24.250 5.856 10.008 0.463 0.461 -0.0176	-107.25 24.250 5.412 8.684 0.445 0.442 -0.0138	-107.25 24.250 4.869 7.309 0.425 0.422 -0.0097	-107.25 24.250 4.096 5.761 0.659 0.637 0.0014	-107.25 24.250 3.500 4.345 0.632 0.607 0.0067	-107.25 24.250 2.902 2.926 0.606 0.578 0.0112	-107.25 24.250 2.302 1.507 0.583 0.552 0.0146	-107.25 24.250 1.702 0.087 0.565 0.531 0.0166	-107.25 24.250 1.099 -1.331 0.552 0.517 0.0172	-107.25 24.250 1.260 -1.190 0.552 0.516 0.0172	-107.25 24.250 1.420 -1.049 0.552 0.516 0.0172	-107.25 24.250 1.581 -0.908 0.551 0.516 0.0172	-107.25 24.250 1.741 -0.767 0.551 0.515 0.0172	-107.25 24.250 1.902 -0.626 0.551 0.515 0.0172	-107.25 24.250 2.063 -0.485 0.550 0.515 0.0172	-107.25 24.250 2.205 -0.344 0.603 0.565 0.0039
-106.75 24.250 -20.970 3.006 0.585 0.598 0.0108	-106.75 24.250 -20.431 2.907 0.579 0.587 0.0083	-106.75 24.250 -19.893 2.808 0.574 0.575 0.0059	-106.75 24.250 -19.354 2.708 0.568 0.563 0.0033	-106.75 24.250 -18.815 2.609 0.562 0.551 0.0008	-106.75 24.250 -18.275 2.510 0.446 0.435 -0.0015	-106.75 24.250 -17.737 2.411 0.442 0.424 -0.0040	-106.75 24.250 -20.231 3.139 0.454 0.439 -0.0034	-106.75 24.250 -22.725 3.867 0.465 0.452 -0.0027	-106.75 24.250 -25.221 4.595 0.621 0.601 -0.0024	-106.75 24.250 -27.715 5.323 0.635 0.617 -0.0018	-106.75 24.250 -28.572 5.972 0.636 0.619 -0.0017	-106.75 24.250 -29.430 6.622 0.637 0.621 -0.0016	-106.75 24.250 -30.287 7.272 0.610 0.597 -0.0014	-106.75 24.250 -31.144 7.922 0.610 0.599 -0.0013	-106.75 24.250 -31.793 8.537 0.613 0.603 -0.0016	-106.75 24.250 -32.443 9.153 0.615 0.607 -0.0018	-106.75 24.250 -33.092 9.768 0.651 0.643 -0.0021	-106.75 24.250 -33.741 10.383 0.653 0.647 -0.0024	-106.75 24.250 -32.943 8.938 0.652 0.643 -0.0035	-106.75 24.250 -32.144 7.494 0.651 0.638 -0.0045	-106.75 24.250 -31.346 6.049 0.616 0.601 -0.0055	-106.75 24.250 -30.548 4.605 0.615 0.597 -0.0065	-106.75 24.250 -24.413 3.524 0.597 0.584 -0.0031	-106.75 24.250 -18.262 2.437 0.578 0.572 0.0004	-106.75 24.250 -12.121 1.354 0.511 0.514 0.0040	-106.75 24.250 -5.949 0.262 0.490 0.501 0.0076	-106.75 24.250 -9.846 1.126 0.444 0.450 0.0056	-106.75 24.250 -13.767 1.999 0.390 0.389 0.0031	-106.75 24.250 -17.698 2.873 0.291 0.282 0.0009	-106.75 24.250 -17.698 2.873 0.291 0.282 0.0009	-106.75 24.250 -14.982 4.858 0.298 0.284 -0.0029	-106.75 24.250 -8.336 5.969 0.361 0.352 -0.0095	-106.75 24.250 -1.692 7.079 0.422 0.415 -0.0147	-106.75 24.250 4.943 8.186 0.465 0.461 -0.0185	-106.75 24.250 4.447 7.021 0.448 0.442 -0.0146	-106.75 24.250 3.900 5.834 0.428 0.421 -0.0105	-106.75 24.250 3.286 4.570 0.666 0.639 -0.0040	-106.75 24.250 2.731 3.366 0.638 0.609 -0.0002	-106.75 24.250 2.179 2.162 0.612 0.580 0.0023	-106.75 24.250 1.628 0.959 0.589 0.555 0.0034	-106.75 24.250 1.077 -0.244 0.571 0.534 0.0030	-106.75 24.250 0.526 -1.446 0.559 0.521 0.0017	-106.75 24.250 0.679 -1.319 0.558 0.521 0.0017	-106.75 24.250 0.832 -1.192 0.558 0.520 0.0016	-106.75 24.250 0.985 -1.065 0.558 0.520 0.0015	-106.75 24.250 1.138 -0.937 0.557 0.519 0.0015	-106.75 24.250 1.291 -0.810 0.557 0.519 0.0014	-106.75 24.250 1.444 -0.683 0.557 0.519 0.0014	-106.75 24.250 1.611 -0.573 0.603 0.564 -0.0002
-106.25 24.250 -20.526 2.052 0.587 0.603 0.0033	-106.25 24.250 -19.959 1.981 0.582 0.591 0.0026	-106.25 24.250 -19.393 1.911 0.577 0.579 0.0020	-106.25 24.250 -18.826 1.840 0.571 0.566 0.0013	-106.25 24.250 -18.259 1.770 0.565 0.552 0.0006	-106.25 24.250 -17.691 1.699 0.449 0.436 -0.0001	-106.25 24.250 -17.125 1.629 0.444 0.424 -0.0007	-106.25 24.250 -19.550 2.228 0.456 0.438 -0.0005	-106.25 24.250 -21.976 2.828 0.468 0.452 -0.0002	-106.25 24.250 -24.402 3.428 0.626 0.601 -0.0001	-106.25 24.250 -26.828 4.027 0.640 0.617 0.0002	-106.25 24.250 -27.688 4.573 0.641 0.619 0.0002	-106.25 24.250 -28.548 5.118 0.642 0.621 0.0002	-106.25 24.250 -29.408 5.663 0.614 0.597 0.0002	-106.25 24.250 -30.267 6.209 0.615 0.599 0.0002	-106.25 24.250 -30.933 6.779 0.618 0.603 -0.0001	-106.25 24.250 -31.598 7.350 0.621 0.608 -0.0004	-106.25 24.250 -32.264 7.921 0.657 0.644 -0.0007	-106.25 24.250 -32.930 8.491 0.660 0.649 -0.0010	-106.25 24.250 -32.117 7.314 0.658 0.644 -0.0017	-106.25 24.250 -31.305 6.136 0.656 0.638 -0.0024	-106.25 24.250 -30.492 4.959 0.621 0.601 -0.0030	-106.25 24.250 -29.679 3.781 0.619 0.596 -0.0037	-106.25 24.250 -23.552 2.886 0.601 0.585 -0.0025	-106.25 24.250 -17.416 1.989 0.581 0.573 -0.0013	-106.25 24.250 -11.285 1.093 0.513 0.516 0.0000	-106.25 24.250 -5.142 0.194 0.492 0.504 0.0014	-106.25 24.250 -9.108 0.899 0.445 0.453 0.0010	-106.25 24.250 -13.083 1.606 0.391 0.392 0.0006	-106.25 24.250 -17.059 2.313 0.291 0.283 0.0002	-106.25 24.250 -17.059 2.313 0.291 0.283 0.0002	-106.25 24.250 -14.729 3.911 0.300 0.284 -0.0029	-106.25 24.250 -8.424 4.801 0.363 0.351 -0.0094	-106.25 24.250 -2.119 5.690 0.425 0.414 -0.0145	-106.25 24.250 4.180 6.579 0.468 0.460 -0.0183	-106.25 24.250 3.699 5.613 0.450 0.441 -0.0144	-106.25 24.250 3.192 4.638 0.431 0.420 -0.0103	-106.25 24.250 2.659 3.643 0.669 0.638 -0.0043	-106.25 24.250 2.151 2.664 0.641 0.608 -0.0007	-106.25 24.250 1.643 1.685 0.614 0.580 0.0017	-106.25 24.250 1.136 0.706 0.590 0.555 0.0027	-106.25 24.250 0.630 -0.273 0.572 0.535 0.0022	-106.25 24.250 0.123 -1.253 0.559 0.521 0.0009	-106.25 24.250 0.244 -1.148 0.559 0.521 0.0009	-106.25 24.250 0.366 -1.043 0.558 0.520 0.0008	-106.25 24.250 0.487 -0.939 0.558 0.520 0.0007	-106.25 24.250 0.608 -0.834 0.558 0.520 0.0007	-106.25 24.250 0.729 -0.729 0.557 0.519 0.0006	-106.25 24.250 0.850 -0.624 0.557 0.519 0.0006	-106.25 24.250 0.962 -0.512 0.604 0.562 0.0003
-105.75 24.250 -20.150 1.106 0.585 0.601 -0.0023	-105.75 24.250 -19.559 1.068 0.581 0.589 -0.0012	-105.75 24.250 -18.968 1.030 0.576 0.577 -0.0001	-105.75 24.250 -18.376 0.992 0.571 0.565 0.0011	-105.75 24.250 -17.785 0.954 0.566 0.552 0.0023	-105.75 24.250 -17.193 0.916 0.451 0.435 0.0032	-105.75 24.250 -16.602 0.878 0.447 0.424 0.0044	-105.75 24.250 -18.967 1.355 0.459 0.438 0.0042	-105.75 24.250 -21.333 1.833 0.471 0.452 0.0040	-105.75 24.250 -23.700 2.310 0.630 0.601 0.0042	-105.75 24.250 -26.066 2.787 0.645 0.617 0.0040	-105.75 24.250 -26.925 3.234 0.646 0.620 0.0040	-105.75 24.250 -27.784 3.682 0.647 0.622 0.0039	-105.75 24.250 -28.644 4.129 0.619 0.597 0.0038	-105.75 24.250 -29.503 4.576 0.620 0.599 0.0037	-105.75 24.250 -30.184 5.104 0.623 0.604 0.0033	-105.75 24.250 -30.866 5.631 0.626 0.608 0.0030	-105.75 24.250 -31.547 6.158 0.663 0.645 0.0027	-105.75 24.250 -32.229 6.686 0.667 0.650 0.0023	-105.75 24.250 -31.407 5.738 0.664 0.644 0.0019	-105.75 24.250 -30.584 4.791 0.662 0.639 0.0016	-105.75 24.250 -29.762 3.844 0.625 0.602 0.0012	-105.75 24.250 -28.940 2.897 0.623 0.596 0.0008	-105.75 24.250 -22.777 2.224 0.604 0.584 -0.0002	-105.75 24.250 -16.609 1.551 0.582 0.572 -0.0012	-105.75 24.250 -10.442 0.878 0.513 0.515 -0.0023	-105.75 24.250 -4.268 0.205 0.490 0.502 -0.0033	-105.75 24.250 -8.329 0.716 0.444 0.452 -0.0025	-105.75 24.250 -12.394 1.227 0.390 0.390 -0.0015	-105.75 24.250 -16.459 1.738 0.291 0.283 -0.0005	-105.75 24.250 -16.459 1.738 0.291 0.283 -0.0005	-105.75 24.250 -14.498 2.983 0.301 0.283 -0.0025	-105.75 24.250 -8.473 3.717 0.366 0.350 -0.0082	-105.75 24.250 -2.448 4.450 0.428 0.413 -0.0126	-105.75 24.250 3.574 5.184 0.471 0.458 -0.0158	-105.75 24.250 3.134 4.423 0.453 0.440 -0.0122	-105.75 24.250 2.681 3.658 0.433 0.419 -0.0084	-105.75 24.250 2.217 2.888 0.672 0.636 -0.0031	-105.75 24.250 1.763 2.123 0.643 0.607 0.0001	-105.75 24.250 1.310 1.358 0.616 0.579 0.0022	-105.75 24.250 0.857 0.593 0.591 0.554 0.0029	-105.75 24.250 0.403 -0.172 0.572 0.534 0.0022	-105.75 24.250 -0.050 -0.937 0.559 0.521 0.0008	-105.75 24.250 0.041 -0.858 0.559 0.521 0.0008	-105.75 24.250 0.132 -0.779 0.558 0.521 0.0007	-105.75 24.250 0.222 -0.700 0.558 0.520 0.0007	-105.75 24.250 0.313 -0.621 0.558 0.520 0.0006	-105.75 24.250 0.404 -0.541 0.558 0.519 0.0005	-105.75 24.250 0.495 -0.462 0.557 0.519 0.0005	-105.75 24.250 0.583 -0.383 0.604 0.562 0.0004
-105.25 24.250 -19.843 0.145 0.577 0.591 -0.0061	-105.25 24.250 -19.231 0.141 0.574 0.581 -0.0031	-105.25 24.250 -18.619 0.138 0.572 0.571 -0.0000	-105.25 24.250 -18.006 0.135 0.569 0.560 0.0031	-105.25 24.250 -17.394 0.132 0.566 0.548 0.0062	-105.25 24.250 -16.781 0.128 0.452 0.434 0.0087	-105.25 24.250 -16.169 0.125 0.450 0.424 0.0117	-105.25 24.250 -18.485 0.479 0.462 0.439 0.0111	-105.25 24.250 -20.800 0.833 0.474 0.452 0.0105	-105.25 24.250 -23.117 1.188 0.635 0.602 0.0109	-105.25 24.250 -25.433 1.542 0.650 0.618 0.0103	-105.25 24.250 -26.289 1.898 0.651 0.620 0.0102	-105.25 24.250 -27.146 2.255 0.652 0.622 0.0100	-105.25 24.250 -28.002 2.611 0.625 0.598 0.0097	-105.25 24.250 -28.859 2.968 0.626 0.600 0.0096	-105.25 24.250 -29.555 3.448 0.629 0.605 0.0091	-105.25 24.250 -30.251 3.928 0.632 0.609 0.0087	-105.25 24.250 -30.947 4.408 0.670 0.646 0.0084	-105.25 24.250 -31.642 4.888 0.673 0.651 0.0080	-105.25 24.250 -30.815 4.141 0.670 0.645 0.0079	-105.25 24.250 -29.987 3.395 0.668 0.640 0.0079	-105.25 24.250 -29.159 2.648 0.631 0.602 0.0077	-105.25 24.250 -28.332 1.901 0.628 0.597 0.0076	-105.25 24.250 -22.089 1.479 0.606 0.583 0.0043	-105.25 24.250 -15.836 1.058 0.583 0.569 0.0008	-105.25 24.250 -9.585 0.637 0.510 0.509 -0.0027	-105.25 24.250 -3.323 0.216 0.484 0.495 -0.0063	-105.25 24.250 -7.512 0.513 0.438 0.445 -0.0046	-105.25 24.250 -11.707 0.810 0.386 0.385 -0.0026	-105.25 24.250 -15.902 1.107 0.289 0.280 -0.0008	-105.25 24.250 -15.902 1.107 0.289 0.280 -0.0008	-105.25 24.250 -14.294 2.054 0.302 0.283 -0.0016	-105.25 24.250 -8.489 2.706 0.369 0.349 -0.0053	-105.25 24.250 -2.685 3.357 0.431 0.411 -0.0081	-105.25 24.250 3.117 4.009 0.475 0.456 -0.0102	-105.25 24.250 2.723 3.432 0.457 0.438 -0.0072	-105.25 24.250 2.323 2.854 0.436 0.417 -0.0040	-105.25 24.250 1.920 2.272 0.676 0.635 -0.0003	-105.25 24.250 1.520 1.694 0.646 0.605 0.0021	-105.25 24.250 1.120 1.115 0.618 0.578 0.0034	-105.25 24.250 0.720 0.536 0.592 0.554 0.0034	-105.25 24.250 0.320 -0.042 0.572 0.534 0.0024	-105.25 24.250 -0.080 -0.621 0.559 0.521 0.0008	-105.25 24.250 -0.016 -0.570 0.559 0.521 0.0008	-105.25 24.250 0.049 -0.520 0.558 0.521 0.0007	-105.25 24.250 0.114 -0.470 0.558 0.520 0.0006	-105.25 24.250 0.178 -0.420 0.558 0.520 0.0006	-105.25 24.250 0.243 -0.369 0.558 0.519 0.0005	-105.25 24.250 0.307 -0.319 0.557 0.519 0.0005	-105.25 24.250 0.372 -0.270 0.604 0.562 0.0004
-104.75 24.250 -19.604 -0.853 0.558 0.568 -0.0070	-104.75 24.250 -18.974 -0.822 0.560 0.561 -0.0021	-104.75 24.250 -18.345 -0.790 0.561 0.555 0.0029	-104.75 24.250 -17.716 -0.759 0.562 0.548 0.0079	-104.75 24.250 -17.087 -0.727 0.563 0.540 0.0130	-104.75 24.250 -16.456 -0.695 0.452 0.432 0.0170	-104.75 24.250 -15.827 -0.664 0.453 0.425 0.0219	-104.75 24.250 -18.102 -0.439 0.466 0.440 0.0207	-104.75 24.250 -20.377 -0.214 0.478 0.453 0.0196	-104.75 24.250 -22.653 0.011 0.641 0.603 0.0205	-104.75 24.250 -24.929 0.236 0.656 0.620 0.0195	-104.75 24.250 -25.782 0.507 0.657 0.622 0.0193	-104.75 24.250 -26.635 0.779 0.658 0.624 0.0190	-104.75 24.250 -27.489 1.051 0.630 0.600 0.0185	-104.75 24.250 -28.342 1.322 0.632 0.602 0.0182	-104.75 24.250 -29.050 1.748 0.635 0.606 0.0177	-104.75 24.250 -29.758 2.175 0.638 0.611 0.0171	-104.75 24.250 -30.467 2.601 0.677 0.648 0.0169	-104.75 24.250 -31.175 3.027 0.680 0.652 0.0164	-104.75 24.250 -30.345 2.458 0.677 0.647 0.0166	-104.75 24.250 -29.515 1.889 0.674 0.641 0.0169	-104.75 24.250 -28.685 1.320 0.636 0.603 0.0169	-104.75 24.250 -27.854 0.750 0.633 0.598 0.0172	-104.75 24.250 -21.493 0.606 0.608 0.580 0.0116	-104.75 24.250 -15.111 0.463 0.580 0.561 0.0057	-104.75 24.250 -8.730 0.320 0.503 0.498 -0.0004	-104.75 24.250 -2.323 0.178 0.470 0.477 -0.0067	-104.75 24.250 -6.669 0.247 0.427 0.429 -0.0051	-104.75 24.250 -11.028 0.316 0.378 0.373 -0.0030	-104.75 24.250 -15.394 0.385 0.286 0.275 -0.0010	-104.75 24.250 -15.394 0.385 0.286 0.275 -0.0010	-104.75 24.250 -14.122 1.106 0.304 0.282 -0.0000	-104.75 24.250 -8.484 1.760 0.372 0.348 -0.0002	-104.75 24.250 -2.845 2.413 0.435 0.410 -0.0005	-104.75 24.250 2.792 3.067 0.478 0.455 -0.0005	-104.75 24.250 2.438 2.642 0.460 0.437 0.0015	-104.75 24.250 2.081 2.217 0.440 0.416 0.0037	-104.75 24.250 1.724 1.793 0.680 0.634 0.0048	-104.75 24.250 1.367 1.368 0.649 0.605 0.0055	-104.75 24.250 1.011 0.944 0.620 0.578 0.0054	-104.75 24.250 0.654 0.519 0.594 0.553 0.0043	-104.75 24.250 0.298 0.095 0.573 0.534 0.0026	-104.75 24.250 -0.059 -0.330 0.559 0.521 0.0008	-104.75 24.250 -0.020 -0.303 0.559 0.521 0.0008	-104.75 24.250 0.019 -0.277 0.558 0.521 0.0007	-104.75 24.250 0.058 -0.251 0.558 0.520 0.0006	-104.75 24.250 0.097 -0.224 0.558 0.520 0.0006	-104.75 24.250 0.136 -0.198 0.558 0.519 0.0005	-104.75 24.250 0.175 -0.172 0.557 0.519 0.0005	-104.75 24.250 0.214 -0.145 0.604 0.562 0.0004
-104.25 24.250 -19.430 -1.907 0.520 0.515 0.0032	-104.25 24.250 -18.788 -1.843 0.530 0.518 0.0086	-104.25 24.250 -18.145 -1.779 0.539 0.520 0.0142	-104.25 24.250 -17.503 -1.715 0.547 0.523 0.0199	-104.25 24.250 -16.861 -1.650 0.555 0.525 0.0257	-104.25 24.250 -16.218 -1.586 0.452 0.427 0.0296	-104.25 24.250 -15.576 -1.523 0.457 0.428 0.0350	-104.25 24.250 -17.820 -1.438 0.470 0.442 0.0333	-104.25 24.250 -20.065 -1.353 0.482 0.456 0.0318	-104.25 24.250 -22.310 -1.268 0.647 0.606 0.0334	-104.25 24.250 -24.554 -1.183 0.662 0.623 0.0319	-104.25 24.250 -25.405 -0.992 0.663 0.625 0.0316	-104.25 24.250 -26.255 -0.801 0.665 0.627 0.0312	-104.25 24.250 -27.106 -0.611 0.637 0.603 0.0304	-104.25 24.250 -27.956 -0.420 0.638 0.605 0.0301	-104.25 24.250 -28.674 -0.055 0.641 0.609 0.0294	-104.25 24.250 -29.392 0.310 0.645 0.614 0.0287	-104.25 24.250 -30.110 0.676 0.684 0.651 0.0286	-104.25 24.250 -30.828 1.041 0.687 0.656 0.0280	-104.25 24.250 -29.998 0.632 0.684 0.650 0.0286	-104.25 24.250 -29.167 0.223 0.681 0.644 0.0292	-104.25 24.250 -28.337 -0.185 0.642 0.606 0.0293	-104.25 24.250 -27.506 -0.594 0.639 0.601 0.0299	-104.25 24.250 -21.005 -0.430 0.609 0.575 0.0232	-104.25 24.250 -14.464 -0.264 0.574 0.547 0.0162	-104.25 24.250 -7.917 -0.095 0.489 0.474 0.0087	-104.25 24.250 -1.306 0.072 0.444 0.440 0.0018	-104.25 24.250 -5.823 -0.104 0.405 0.397 0.0018	-104.25 24.250 -10.367 -0.279 0.364 0.351 0.0013	-104.25 24.250 -14.934 -0.453 0.280 0.266 0.0007	-104.25 24.250 -14.934 -0.453 0.280 0.266 0.0007	-104.25 24.250 -13.990 0.120 0.306 0.282 0.0024	-104.25 24.250 -8.467 0.867 0.375 0.348 0.0071	-104.25 24.250 -2.945 1.613 0.439 0.411 0.0107	-104.25 24.250 2.576 2.360 0.483 0.456 0.0136	-104.25 24.250 2.251 2.049 0.465 0.437 0.0142	-104.25 24.250 1.924 1.740 0.444 0.417 0.0148	-104.25 24.250 1.600 1.438 0.685 0.634 0.0123	-104.25 24.250 1.274 1.132 0.653 0.605 0.0107	-104.25 24.250 0.949 0.827 0.623 0.578 0.0085	-104.25 24.250 0.624 0.522 0.595 0.554 0.0058	-104.25 24.250 0.298 0.217 0.573 0.534 0.0030	-104.25 24.250 -0.027 -0.089 0.559 0.521 0.0008	-104.25 24.250 -0.013 -0.081 0.559 0.521 0.0008	-104.25 24.250 0.001 -0.074 0.558 0.521 0.0007	-104.25 24.250 0.015 -0.066 0.558 0.520 0.0006	-104.25 24.250 0.029 -0.059 0.558 0.520 0.0006	-104.25 24.250 0.044 -0.052 0.558 0.519 0.0005	-104.25 24.250 0.058 -0.044 0.557 0.519 0.0005	-104.25 24.250 0.072 -0.037 0.604 0.562 0.0004
-103.75 24.250 -19.318 -3.016 0.487 0.474 -0.0012	-103.75 24.250 -18.667 -2.926 0.504 0.485 0.0086	-103.75 24.250 -18.015 -2.837 0.520 0.496 0.0184	-103.75 24.250 -17.364 -2.748 0.536 0.506 0.0279	-103.75 24.250 -16.713 -2.659 0.550 0.516 0.0371	-103.75 24.250 -16.061 -2.570 0.452 0.425 0.0438	-103.75 24.250 -15.410 -2.482 0.462 0.432 0.0510	-103.75 24.250 -17.634 -2.551 0.475 0.446 0.0489	-103.75 24.250 -19.858 -2.621 0.487 0.460 0.0469	-103.75 24.250 -22.082 -2.690 0.654 0.612 0.0493	-103.75 24.250 -24.305 -2.760 0.669 0.629 0.0474	-103.75 24.250 -25.154 -2.648 0.671 0.631 0.0470	-103.75 24.250 -26.003 -2.537 0.672 0.633 0.0466	-103.75 24.250 -26.852 -2.425 0.644 0.608 0.0454	-103.75 24.250 -27.701 -2.314 0.645 0.610 0.0450	-103.75 24.250 -28.425 -2.015 0.649 0.615 0.0442	-103.75 24.250 -29.150 -1.717 0.652 0.619 0.0434	-103.75 24.250 -29.875 -1.418 0.692 0.657 0.0435	-103.75 24.250 -30.600 -1.119 0.696 0.662 0.0427	-103.75 24.250 -29.770 -1.379 0.692 0.656 0.0436	-103.75 24.250 -28.940 -1.639 0.688 0.650 0.0446	-103.75 24.250 -28.110 -1.899 0.649 0.612 0.0447	-103.75 24.250 -27.281 -2.159 0.646 0.606 0.0457	-103.75 24.250 -20.663 -1.631 0.611 0.574 0.0369	-103.75 24.250 -13.994 -1.099 0.569 0.538 0.0268	-103.75 24.250 -7.311 -0.565 0.477 0.456 0.0149	-103.75 24.250 -0.547 -0.031 0.421 0.410 0.0011	-103.75 24.250 -5.208 -0.487 0.386 0.373 -0.0007	-103.75 24.250 -9.899 -0.942 0.352 0.335 -0.0015	-103.75 24.250 -14.617 -1.396 0.275 0.259 -0.0011	-103.75 24.250 -14.617 -1.396 0.275 0.259 -0.0011	-103.75 24.250 -13.899 -0.919 0.308 0.284 0.0058	-103.75 24.250 -8.452 0.012 0.380 0.351 0.0169	-103.75 24.250 -3.004 0.943 0.444 0.414 0.0253	-103.75 24.250 2.443 1.875 0.488 0.459 0.0320	-103.75 24.250 2.136 1.638 0.470 0.440 0.0307	-103.75 24.250 1.829 1.401 0.449 0.420 0.0293	-103.75 24.250 1.524 1.171 0.692 0.637 0.0225	-103.75 24.250 1.218 0.938 0.658 0.608 0.0178	-103.75 24.250 0.912 0.704 0.626 0.580 0.0127	-103.75 24.250 0.606 0.471 0.598 0.555 0.0077	-103.75 24.250 0.300 0.238 0.574 0.535 0.0035	-103.75 24.250 -0.006 0.005 0.559 0.521 0.0008	-103.75 24.250 -0.005 0.005 0.559 0.521 0.0008	-103.75 24.250 -0.004 0.005 0.559 0.521 0.0007	-103.75 24.250 -0.003 0.006 0.558 0.520 0.0007	-103.75 24.250 -0.002 0.006 0.558 0.520 0.0006	-103.75 24.250 -0.001 0.007 0.558 0.520 0.0005	-103.75 24.250 -0.000 0.007 0.557 0.519 0.0005	-103.75 24.250 0.001 0.007 0.604 0.562 0.0004
-103.25 24.250 -19.262 -4.192 0.466 0.450 0.0142	-103.25 24.250 -18.606 -4.087 0.489 0.468 0.0240	-103.25 24.250 -17.949 -3.983 0.510 0.485 0.0341	-103.25 24.250 -17.292 -3.878 0.531 0.501 0.0441	-103.25 24.250 -16.636 -3.774 0.550 0.516 0.0540	-103.25 24.250 -15.978 -3.669 0.456 0.430 0.0609	-103.25 24.250 -15.322 -3.566 0.469 0.440 0.0688	-103.25 24.250 -17.535 -3.807 0.483 0.454 0.0666	-103.25 24.250 -19.747 -4.048 0.496 0.468 0.0647	-103.25 24.250 -21.960 -4.288 0.663 0.623 0.0669	-103.25 24.250 -24.172 -4.529 0.679 0.640 0.0648	-103.25 24.250 -25.020 -4.497 0.681 0.642 0.0643	-103.25 24.250 -25.868 -4.465 0.683 0.644 0.0638	-103.25 24.250 -26.716 -4.432 0.654 0.619 0.0626	-103.25 24.250 -27.564 -4.400 0.656 0.621 0.0621	-103.25 24.250 -28.293 -4.171 0.660 0.626 0.0612	-103.25 24.250 -29.022 -3.942 0.664 0.630 0.0604	-103.25 24.250 -29.751 -3.712 0.703 0.669 0.0604	-103.25 24.250 -30.480 -3.483 0.707 0.673 0.0595	-103.25 24.250 -29.650 -3.600 0.703 0.667 0.0607	-103.25 24.250 -28.821 -3.718 0.699 0.662 0.0619	-103.25 24.250 -27.992 -3.836 0.660 0.623 0.0623	-103.25 24.250 -27.163 -3.954 0.656 0.617 0.0635	-103.25 24.250 -20.476 -2.986 0.616 0.581 0.0524	-103.25 24.250 -13.742 -2.011 0.569 0.538 0.0406	-103.25 24.250 -6.994 -1.033 0.470 0.448 0.0277	-103.25 24.250 -0.189 -0.051 0.405 0.392 0.0134	-103.25 24.250 -4.936 -0.842 0.374 0.358 0.0089	-103.25 24.250 -9.701 -1.635 0.344 0.325 0.0043	-103.25 24.250 -14.478 -2.430 0.273 0.255 0.0013	-103.25 24.250 -14.478 -2.430 0.273 0.255 0.0013	-103.25 24.250 -13.852 -2.024 0.312 0.287 0.0099	-103.25 24.250 -8.444 -0.823 0.386 0.356 0.0281	-103.25 24.250 -3.036 0.378 0.451 0.421 0.0417	-103.25 24.250 2.372 1.580 0.497 0.466 0.0534	-103.25 24.250 2.075 1.382 0.477 0.447 0.0496	-103.25 24.250 1.778 1.184 0.456 0.426 0.0458	-103.25 24.250 1.482 0.987 0.700 0.645 0.0349	-103.25 24.250 1.186 0.789 0.665 0.613 0.0266	-103.25 24.250 0.889 0.591 0.631 0.583 0.0181	-103.25 24.250 0.593 0.394 0.600 0.556 0.0103	-103.25 24.250 0.297 0.196 0.575 0.534 0.0042	-103.25 24.250 0.000 -0.002 0.559 0.520 0.0007	-103.25 24.250 0.000 -0.001 0.559 0.519 0.0007	-103.25 24.250 0.000 -0.001 0.558 0.519 0.0006	-103.25 24.250 -0.000 -0.000 0.558 0.519 0.0005	-103.25 24.250 -0.000 0.000 0.558 0.518 0.0005	-103.25 24.250 -0.000 0.001 0.557 0.518 0.0004	-103.25 24.250 -0.000 0.001 0.557 0.518 0.0004	-103.25 24.250 -0.000 0.002 0.604 0.561 0.0003
-102.75 24.250 -19.253 -5.461 0.458 0.453 0.0064	-102.75 24.250 -18.594 -5.348 0.485 0.474 0.0197	-102.75 24.250 -17.935 -5.236 0.510 0.495 0.0338	-102.75 24.250 -17.276 -5.123 0.534 0.515 0.0480	-102.75 24.250 -16.617 -5.010 0.556 0.533 0.0620	-102.75 24.250 -15.958 -4.897 0.468 0.445 0.0749	-102.75 24.250 -15.299 -4.786 0.483 0.457 0.0872	-102.75 24.250 -17.508 -5.215 0.500 0.472 0.0854	-102.75 24.250 -19.717 -5.645 0.516 0.487 0.0838	-102.75 24.250 -21.926 -6.074 0.681 0.648 0.0842	-102.75 24.250 -24.134 -6.503 0.699 0.665 0.0824	-102.75 24.250 -24.983 -6.552 0.701 0.667 0.0819	-102.75 24.250 -25.831 -6.600 0.703 0.670 0.0813	-102.75 24.250 -26.679 -6.649 0.676 0.643 0.0804	-102.75 24.250 -27.527 -6.697 0.678 0.645 0.0799	-102.75 24.250 -28.257 -6.535 0.683 0.650 0.0791	-102.75 24.250 -28.987 -6.374 0.687 0.655 0.0782	-102.75 24.250 -29.717 -6.212 0.727 0.695 0.0778	-102.75 24.250 -30.447 -6.050 0.732 0.700 0.0770	-102.75 24.250 -29.617 -6.027 0.727 0.694 0.0784	-102.75 24.250 -28.788 -6.004 0.722 0.688 0.0797	-102.75 24.250 -27.959 -5.982 0.682 0.647 0.0807	-102.75 24.250 -27.129 -5.959 0.677 0.641 0.0820	-102.75 24.250 -20.402 -4.488 0.631 0.601 0.0643	-102.75 24.250 -13.638 -3.005 0.577 0.554 0.0460	-102.75 24.250 -6.864 -1.519 0.472 0.457 0.0269	-102.75 24.250 -0.062 -0.026 0.400 0.395 0.0064	-102.75 24.250 -4.848 -1.202 0.369 0.366 0.0037	-102.75 24.250 -9.640 -2.381 0.341 0.338 0.0016	-102.75 24.250 -14.437 -3.561 0.271 0.270 0.0008	-102.75 24.250 -14.437 -3.561 0.271 0.270 0.0008	-102.75 24.250 -13.840 -3.200 0.315 0.304 0.0133	-102.75 24.250 -8.446 -1.657 0.393 0.373 0.0375	-102.75 24.250 -3.051 -0.114 0.463 0.438 0.0571	-102.75 24.250 2.343 1.430 0.515 0.485 0.0756	-102.75 24.250 2.050 1.251 0.492 0.465 0.0687	-102.75 24.250 1.757 1.072 0.468 0.443 0.0616	-102.75 24.250 1.465 0.893 0.708 0.680 0.0446	-102.75 24.250 1.172 0.714 0.671 0.648 0.0334	-102.75 24.250 0.879 0.536 0.635 0.618 0.0222	-102.75 24.250 0.586 0.357 0.602 0.591 0.0123	-102.75 24.250 0.293 0.178 0.575 0.569 0.0050	-102.75 24.250 0.001 -0.000 0.558 0.555 0.0013	-102.75 24.250 0.001 -0.000 0.558 0.555 0.0013	-102.75 24.250 0.001 -0.000 0.557 0.555 0.0012	-102.75 24.250 0.001 -0.001 0.557 0.554 0.0012	-102.75 24.250 0.001 -0.001 0.557 0.554 0.0011	-102.75 24.250 0.001 -0.001 0.556 0.554 0.0011	-102.75 24.250 0.001 -0.001 0.556 0.554 0.0010	-102.75 24.250 0.002 -0.001 0.602 0.600 0.0010
-102.25 24.250 -19.274 -6.824 0.553 0.522 0.0022	-102.25 24.250 -18.614 -6.709 0.581 0.544 0.0158	-102.25 24.250 -17.954 -6.594 0.609 0.565 0.0305	-102.25 24.250 -17.295 -6.479 0.636 0.585 0.0459	-102.25 24.250 -16.635 -6.364 0.661 0.604 0.0616	-102.25 24.250 -15.975 -6.248 0.563 0.506 0.0790	-102.25 24.250 -15.316 -6.134 0.581 0.520 0.0937	-102.25 24.250 -17.525 -6.767 0.602 0.539 0.0920	-102.25 24.250 -19.735 -7.400 0.622 0.558 0.0904	-102.25 24.250 -21.945 -8.032 0.816 0.734 0.0898	-102.25 24.250 -24.154 -8.664 0.840 0.755 0.0884	-102.25 24.250 -25.003 -8.794 0.842 0.758 0.0879	-102.25 24.250 -25.852 -8.925 0.845 0.761 0.0874	-102.25 24.250 -26.700 -9.055 0.814 0.733 0.0866	-102.25 24.250 -27.549 -9.186 0.817 0.736 0.0860	-102.25 24.250 -28.278 -9.086 0.823 0.742 0.0852	-102.25 24.250 -29.006 -8.986 0.829 0.748 0.0844	-102.25 24.250 -29.735 -8.886 0.876 0.792 0.0839	-102.25 24.250 -30.463 -8.787 0.882 0.798 0.0831	-102.25 24.250 -29.632 -8.620 0.876 0.790 0.0846	-102.25 24.250 -28.801 -8.452 0.869 0.783 0.0860	-102.25 24.250 -27.970 -8.286 0.822 0.738 0.0871	-102.25 24.250 -27.139 -8.119 0.815 0.730 0.0886	-102.25 24.250 -20.390 -6.107 0.758 0.682 0.0674	-102.25 24.250 -13.611 -4.079 0.691 0.628 0.0455	-102.25 24.250 -6.827 -2.048 0.566 0.520 0.0237	-102.25 24.250 -0.033 -0.008 0.481 0.453 0.0025	-102.25 24.250 -4.832 -1.596 0.439 0.420 0.0011	-102.25 24.250 -9.635 -3.186 0.402 0.389 0.0002	-102.25 24.250 -14.439 -4.777 0.318 0.311 0.0001	-102.25 24.250 -14.439 -4.777 0.318 0.311 0.0001	-102.25 24.250 -13.848 -4.435 0.365 0.347 0.0124	-102.25 24.250 -8.455 -2.501 0.463 0.423 0.0391	-102.25 24.250 -3.061 -0.568 0.555 0.497 0.0630	-102.25 24.250 2.333 1.366 0.622 0.555 0.0850	-102.25 24.250 2.042 1.196 0.593 0.530 0.0770	-102.25 24.250 1.750 1.025 0.561 0.503 0.0686	-102.25 24.250 1.459 0.854 0.822 0.772 0.0440	-102.25 24.250 1.167 0.683 0.777 0.738 0.0321	-102.25 24.250 0.875 0.512 0.736 0.705 0.0210	-102.25 24.250 0.584 0.342 0.698 0.676 0.0117	-102.25 24.250 0.292 0.171 0.669 0.654 0.0052	-102.25 24.250 0.001 0.000 0.652 0.640 0.0021	-102.25 24.250 0.001 0.000 0.652 0.639 0.0021	-102.25 24.250 0.001 0.000 0.651 0.639 0.0021	-102.25 24.250 0.001 -0.000 0.651 0.639 0.0021	-102.25 24.250 0.001 -0.000 0.651 0.639 0.0020	-102.25 24.250 0.001 -0.000 0.651 0.638 0.0020	-102.25 24.250 0.002 -0.000 0.650 0.638 0.0020	-102.25 24.250 0.002 -0.000 0.704 0.692 0.0018
[truncated: 2,214 more rows]
[truncated: 23 more columns]
