# Supplementary material for: Geodynamic evolution of southwestern North America since the Late Eocene
Source: Nat Commun. 2019 Nov 18;10:5213. doi: 10.1038/s41467-019-12950-8 (PMC6861285; doi:10.1038/s41467-019-12950-8)
Supplement: Supplementary file 5 — Supplementary Data 2 [file 41467_2019_12950_MOESM5_ESM.xlsx]

## Sheet: Sheet1
Data for 0.0 Ma	0.5 Ma	1.0 Ma	1.5 Ma	2.0 Ma	2.5 Ma	3.0 Ma	3.5 Ma	4.0 Ma	4.5 Ma	5.0 Ma	5.5 Ma	6.0 Ma	6.5 Ma	7.0 Ma	7.5 Ma	8.0 Ma	8.5 Ma	9.0 Ma	9.5 Ma	10.0 Ma	10.5 Ma	11.0 Ma	11.5 Ma	12.0 Ma	12.5 Ma	13.0 Ma	13.5 Ma	14.0 Ma	14.5 Ma	15.0 Ma	15.5 Ma	16.0 Ma	16.5 Ma	17.0 Ma	17.5 Ma	18.0 Ma	18.5 Ma	19.0 Ma	19.5 Ma	20.0 Ma	20.5 Ma	21.0 Ma	21.5 Ma	22.0 Ma	22.5 Ma	23.0 Ma	23.5 Ma	24.0 Ma	24.5 Ma
-123.750000 28.2500000 6.93513012 0.00000000	-123.750000 28.2500000 6.93897009 4.04103994E-02	-123.750000 28.2500000 6.93555021 5.90834990E-02	-123.750000 28.2500000 6.94283009 7.31875300E-02	-123.750000 28.2500000 6.94575977 8.36851224E-02	-123.750000 28.2500000 6.95306015 9.23377275E-02	-123.750000 28.2500000 6.96108007 0.101117000	-123.750000 28.2500000 6.96880007 0.108988002	-123.750000 28.2500000 6.97742987 0.116145998	-123.750000 28.2500000 6.98260021 0.122341998	-123.750000 28.2500000 6.98410988 0.128218994	-123.750000 28.2500000 6.95940018 0.133836001	-123.750000 28.2500000 6.92247009 0.138915002	-123.750000 28.2500000 6.88927984 0.142822996	-123.750000 28.2500000 6.87618017 0.146413997	-123.750000 28.2500000 6.87110996 0.150288001	-123.750000 28.2500000 6.85524988 0.154237002	-123.750000 28.2500000 6.82799006 0.157608002	-123.750000 28.2500000 6.81792021 0.160648003	-123.750000 28.2500000 6.80473995 0.163646996	-123.750000 28.2500000 6.79057980 0.166593000	-123.750000 28.2500000 6.77494001 0.168899998	-123.750000 28.2500000 6.73320007 0.171838000	-123.750000 28.2500000 6.61969995 0.177994996	-123.750000 28.2500000 6.34357023 0.190036997	-123.750000 28.2500000 5.98104000 0.210562006	-123.750000 28.2500000 5.63628006 0.220752001	-123.750000 28.2500000 5.36765003 0.217351004	-123.750000 28.2500000 5.23715019 0.207661003	-123.750000 28.2500000 5.19106007 0.192489997	-123.750000 28.2500000 5.18797016 0.181713998	-123.750000 28.2500000 5.18696022 0.172497004	-123.750000 28.2500000 5.18550014 0.171821997	-123.750000 28.2500000 5.18480015 0.159798995	-123.750000 28.2500000 5.18396997 0.157903001	-123.750000 28.2500000 5.18318987 0.158219993	-123.750000 28.2500000 5.18226004 0.155807003	-123.750000 28.2500000 5.18172979 0.158304006	-123.750000 28.2500000 5.18161011 0.158342004	-123.750000 28.2500000 5.18196011 0.152014002	-123.750000 28.2500000 5.18223000 0.151189998	-123.750000 28.2500000 5.18253994 0.150398999	-123.750000 28.2500000 5.18269014 0.151772007	-123.750000 28.2500000 5.18259001 0.150797993	-123.750000 28.2500000 5.18249989 0.147892997	-123.750000 28.2500000 5.18262005 0.146139994	-123.750000 28.2500000 5.18263006 0.147848994	-123.750000 28.2500000 5.18256998 0.148384005	-123.750000 28.2500000 5.18247986 0.147907004	-123.750000 28.2500000 5.18234015 0.150673002
-123.250000 28.2500000 6.92960978 0.00000000	-123.250000 28.2500000 6.94218016 4.09984216E-02	-123.250000 28.2500000 6.95199013 5.88157102E-02	-123.250000 28.2500000 6.96857977 7.32644871E-02	-123.250000 28.2500000 6.96586990 8.50521699E-02	-123.250000 28.2500000 6.96013021 9.41463336E-02	-123.250000 28.2500000 6.95853996 0.101654001	-123.250000 28.2500000 6.96257019 0.109021999	-123.250000 28.2500000 6.97284985 0.116553999	-123.250000 28.2500000 6.99030018 0.123351000	-123.250000 28.2500000 6.99373007 0.129482999	-123.250000 28.2500000 6.99469995 0.134565994	-123.250000 28.2500000 6.98091984 0.139612004	-123.250000 28.2500000 6.94694996 0.144381002	-123.250000 28.2500000 6.91903019 0.148282006	-123.250000 28.2500000 6.88290024 0.151660994	-123.250000 28.2500000 6.85478020 0.154856995	-123.250000 28.2500000 6.82861996 0.157328993	-123.250000 28.2500000 6.82072020 0.160116002	-123.250000 28.2500000 6.79829979 0.162927002	-123.250000 28.2500000 6.77456999 0.165314004	-123.250000 28.2500000 6.76008987 0.166653007	-123.250000 28.2500000 6.75579023 0.168840006	-123.250000 28.2500000 6.73961020 0.171468005	-123.250000 28.2500000 6.70981979 0.173463002	-123.250000 28.2500000 6.62674999 0.180612996	-123.250000 28.2500000 6.41617012 0.195479006	-123.250000 28.2500000 6.10780001 0.214046001	-123.250000 28.2500000 5.80354023 0.230058998	-123.250000 28.2500000 5.51151991 0.229707003	-123.250000 28.2500000 5.29559994 0.224206001	-123.250000 28.2500000 5.19461012 0.212594002	-123.250000 28.2500000 5.19062996 0.208066002	-123.250000 28.2500000 5.18942022 0.190849006	-123.250000 28.2500000 5.18818998 0.188374996	-123.250000 28.2500000 5.18695021 0.187961996	-123.250000 28.2500000 5.18565989 0.185489997	-123.250000 28.2500000 5.18492985 0.188589007	-123.250000 28.2500000 5.18472004 0.188494995	-123.250000 28.2500000 5.18505001 0.183262005	-123.250000 28.2500000 5.18532991 0.182422996	-123.250000 28.2500000 5.18561983 0.181797996	-123.250000 28.2500000 5.18571997 0.182785004	-123.250000 28.2500000 5.18552017 0.182380006	-123.250000 28.2500000 5.18531990 0.179560006	-123.250000 28.2500000 5.18542004 0.178020000	-123.250000 28.2500000 5.18540001 0.179463997	-123.250000 28.2500000 5.18529987 0.180408001	-123.250000 28.2500000 5.18513012 0.179952994	-123.250000 28.2500000 5.18494987 0.181972995
-122.750000 28.2500000 6.91731977 0.00000000	-122.750000 28.2500000 6.93046999 4.17670310E-02	-122.750000 28.2500000 6.94410992 6.01796396E-02	-122.750000 28.2500000 6.96736002 7.37374872E-02	-122.750000 28.2500000 6.97980022 8.40303227E-02	-122.750000 28.2500000 6.98858023 9.36179906E-02	-122.750000 28.2500000 6.98361015 0.102687001	-122.750000 28.2500000 6.97195005 0.110752001	-122.750000 28.2500000 6.97278976 0.117570996	-122.750000 28.2500000 6.97368002 0.123548999	-122.750000 28.2500000 6.98087978 0.129609004	-122.750000 28.2500000 6.98584986 0.135306999	-122.750000 28.2500000 6.98275995 0.140304998	-122.750000 28.2500000 6.97975016 0.145256996	-122.750000 28.2500000 6.96522999 0.149465993	-122.750000 28.2500000 6.93707991 0.152980998	-122.750000 28.2500000 6.90258980 0.156441003	-122.750000 28.2500000 6.86008978 0.159182996	-122.750000 28.2500000 6.83087015 0.161148995	-122.750000 28.2500000 6.80409002 0.163045004	-122.750000 28.2500000 6.78749990 0.164993003	-122.750000 28.2500000 6.76141977 0.165996000	-122.750000 28.2500000 6.73548985 0.167321995	-122.750000 28.2500000 6.71623993 0.168422997	-122.750000 28.2500000 6.70039988 0.169848993	-122.750000 28.2500000 6.70371008 0.174230993	-122.750000 28.2500000 6.68904018 0.178372994	-122.750000 28.2500000 6.62124014 0.184599996	-122.750000 28.2500000 6.46702003 0.196851999	-122.750000 28.2500000 6.22304010 0.214343995	-122.750000 28.2500000 5.91443014 0.232229993	-122.750000 28.2500000 5.48721981 0.239473000	-122.750000 28.2500000 5.26597023 0.239980996	-122.750000 28.2500000 5.22089005 0.224313006	-122.750000 28.2500000 5.20304012 0.221935004	-122.750000 28.2500000 5.19497013 0.220844999	-122.750000 28.2500000 5.19201994 0.218713000	-122.750000 28.2500000 5.19082022 0.222579002	-122.750000 28.2500000 5.19024992 0.222323000	-122.750000 28.2500000 5.19028997 0.219403997	-122.750000 28.2500000 5.19055986 0.218667001	-122.750000 28.2500000 5.19063997 0.218357995	-122.750000 28.2500000 5.19050980 0.218566999	-122.750000 28.2500000 5.19016981 0.219168007	-122.750000 28.2500000 5.18964005 0.216589004	-122.750000 28.2500000 5.18965006 0.215405002	-122.750000 28.2500000 5.18958998 0.216049999	-122.750000 28.2500000 5.18936014 0.217635006	-122.750000 28.2500000 5.18903017 0.216876000	-122.750000 28.2500000 5.18873978 0.217070997
-122.250000 28.2500000 6.92699003 0.00000000	-122.250000 28.2500000 6.92613983 4.25684303E-02	-122.250000 28.2500000 6.93558979 6.03380091E-02	-122.250000 28.2500000 6.96317005 7.40442500E-02	-122.250000 28.2500000 6.97362995 8.58710408E-02	-122.250000 28.2500000 6.98307991 9.51421112E-02	-122.250000 28.2500000 6.99104977 0.102725998	-122.250000 28.2500000 6.99541998 0.110547997	-122.250000 28.2500000 6.99852991 0.118041001	-122.250000 28.2500000 6.98501015 0.125138998	-122.250000 28.2500000 6.96877003 0.131157994	-122.250000 28.2500000 6.95919991 0.136244997	-122.250000 28.2500000 6.95977020 0.141039997	-122.250000 28.2500000 6.97099018 0.145800993	-122.250000 28.2500000 6.96737003 0.150382996	-122.250000 28.2500000 6.94900990 0.154188007	-122.250000 28.2500000 6.92737007 0.156950995	-122.250000 28.2500000 6.91635990 0.159889996	-122.250000 28.2500000 6.88292980 0.162521005	-122.250000 28.2500000 6.83839989 0.164948002	-122.250000 28.2500000 6.81262016 0.166635007	-122.250000 28.2500000 6.76733017 0.166483000	-122.250000 28.2500000 6.74553013 0.166417003	-122.250000 28.2500000 6.71862984 0.166795000	-122.250000 28.2500000 6.68385983 0.167267993	-122.250000 28.2500000 6.66248989 0.170473993	-122.250000 28.2500000 6.66380978 0.173657998	-122.250000 28.2500000 6.66684008 0.177151993	-122.250000 28.2500000 6.64596987 0.180813000	-122.250000 28.2500000 6.60333014 0.185247004	-122.250000 28.2500000 6.50110006 0.194574997	-122.250000 28.2500000 6.27194023 0.212100998	-122.250000 28.2500000 5.93110991 0.233043998	-122.250000 28.2500000 5.78073978 0.249691993	-122.250000 28.2500000 5.65825987 0.251987994	-122.250000 28.2500000 5.52649021 0.252923012	-122.250000 28.2500000 5.40398979 0.254025012	-122.250000 28.2500000 5.36175013 0.258655012	-122.250000 28.2500000 5.34116983 0.259029001	-122.250000 28.2500000 5.31726980 0.260298014	-122.250000 28.2500000 5.28451014 0.260969996	-122.250000 28.2500000 5.26725006 0.261853009	-122.250000 28.2500000 5.24818993 0.261469007	-122.250000 28.2500000 5.22893000 0.263935000	-122.250000 28.2500000 5.21311998 0.262800992	-122.250000 28.2500000 5.20767021 0.262683004	-122.250000 28.2500000 5.20351982 0.262290001	-122.250000 28.2500000 5.20112991 0.265138000	-122.250000 28.2500000 5.19795990 0.264310986	-122.250000 28.2500000 5.19666004 0.261999011
-121.750000 28.2500000 6.95132017 0.00000000	-121.750000 28.2500000 6.95394993 4.37700003E-02	-121.750000 28.2500000 6.95264006 6.19940907E-02	-121.750000 28.2500000 6.96040010 7.57407174E-02	-121.750000 28.2500000 6.96889019 8.65831077E-02	-121.750000 28.2500000 6.98099995 9.51656625E-02	-121.750000 28.2500000 6.98787022 0.103918999	-121.750000 28.2500000 6.99953985 0.112047002	-121.750000 28.2500000 6.99841976 0.119018003	-121.750000 28.2500000 6.98901987 0.125195995	-121.750000 28.2500000 6.98062992 0.131072998	-121.750000 28.2500000 6.96910000 0.137176007	-121.750000 28.2500000 6.96186018 0.142582998	-121.750000 28.2500000 6.94824982 0.147328004	-121.750000 28.2500000 6.93905020 0.151326001	-121.750000 28.2500000 6.93212986 0.154852003	-121.750000 28.2500000 6.92301989 0.158436999	-121.750000 28.2500000 6.91811991 0.161979005	-121.750000 28.2500000 6.89508009 0.164450005	-121.750000 28.2500000 6.86470985 0.165701002	-121.750000 28.2500000 6.84712982 0.166711003	-121.750000 28.2500000 6.79124022 0.166651994	-121.750000 28.2500000 6.75316000 0.167055994	-121.750000 28.2500000 6.71955013 0.166759998	-121.750000 28.2500000 6.69354010 0.165621996	-121.750000 28.2500000 6.66245985 0.168125004	-121.750000 28.2500000 6.64159012 0.170852005	-121.750000 28.2500000 6.62753010 0.173207000	-121.750000 28.2500000 6.62437010 0.175311998	-121.750000 28.2500000 6.63217020 0.179244995	-121.750000 28.2500000 6.62665987 0.183890000	-121.750000 28.2500000 6.60787010 0.188036993	-121.750000 28.2500000 6.54172993 0.194867000	-121.750000 28.2500000 6.48120022 0.219797999	-121.750000 28.2500000 6.40242004 0.232488006	-121.750000 28.2500000 6.29719019 0.244597003	-121.750000 28.2500000 6.17976999 0.255059987	-121.750000 28.2500000 6.11544991 0.259227991	-121.750000 28.2500000 6.07792997 0.265204996	-121.750000 28.2500000 6.03113985 0.271247000	-121.750000 28.2500000 5.96085978 0.276657999	-121.750000 28.2500000 5.91901016 0.281210989	-121.750000 28.2500000 5.86826992 0.284523994	-121.750000 28.2500000 5.79384995 0.289712012	-121.750000 28.2500000 5.73939991 0.293219000	-121.750000 28.2500000 5.68863010 0.296305001	-121.750000 28.2500000 5.64379978 0.297138989	-121.750000 28.2500000 5.61153984 0.302276999	-121.750000 28.2500000 5.57372999 0.304057002	-121.750000 28.2500000 5.55513000 0.303512990
-121.250000 28.2500000 6.94143009 0.00000000	-121.250000 28.2500000 6.95990992 4.43905704E-02	-121.250000 28.2500000 6.98447990 6.16843589E-02	-121.250000 28.2500000 6.99109983 7.56567121E-02	-121.250000 28.2500000 6.98780012 8.83214101E-02	-121.250000 28.2500000 6.98174000 9.76567268E-02	-121.250000 28.2500000 6.98611021 0.105581999	-121.250000 28.2500000 6.99513006 0.112327002	-121.250000 28.2500000 6.99893999 0.119731002	-121.250000 28.2500000 6.99250984 0.126728997	-121.250000 28.2500000 6.97574997 0.132692993	-121.250000 28.2500000 6.97058010 0.137882993	-121.250000 28.2500000 6.96360016 0.142545000	-121.250000 28.2500000 6.95436001 0.147642002	-121.250000 28.2500000 6.93812990 0.152542993	-121.250000 28.2500000 6.91520023 0.156735003	-121.250000 28.2500000 6.90673018 0.159661993	-121.250000 28.2500000 6.89868021 0.162284002	-121.250000 28.2500000 6.89055014 0.165375993	-121.250000 28.2500000 6.86898994 0.167943001	-121.250000 28.2500000 6.84698009 0.168525994	-121.250000 28.2500000 6.79570007 0.168350995	-121.250000 28.2500000 6.76451015 0.165950000	-121.250000 28.2500000 6.73065996 0.164877996	-121.250000 28.2500000 6.69168997 0.165098995	-121.250000 28.2500000 6.66344976 0.167319998	-121.250000 28.2500000 6.63301992 0.168727994	-121.250000 28.2500000 6.61928988 0.170521006	-121.250000 28.2500000 6.60265017 0.172466993	-121.250000 28.2500000 6.59869003 0.175554007	-121.250000 28.2500000 6.60462999 0.178987995	-121.250000 28.2500000 6.61169004 0.182824001	-121.250000 28.2500000 6.60965014 0.186770007	-121.250000 28.2500000 6.61007977 0.192396998	-121.250000 28.2500000 6.60808992 0.198872000	-121.250000 28.2500000 6.60132980 0.205742002	-121.250000 28.2500000 6.58801985 0.214622006	-121.250000 28.2500000 6.58023977 0.217853993	-121.250000 28.2500000 6.57142019 0.224542007	-121.250000 28.2500000 6.55824995 0.231305003	-121.250000 28.2500000 6.54351997 0.238700002	-121.250000 28.2500000 6.52888012 0.244384006	-121.250000 28.2500000 6.50621986 0.252651989	-121.250000 28.2500000 6.47785997 0.259321004	-121.250000 28.2500000 6.44796991 0.267511994	-121.250000 28.2500000 6.41528988 0.273564011	-121.250000 28.2500000 6.38542986 0.281408995	-121.250000 28.2500000 6.35472012 0.288390011	-121.250000 28.2500000 6.31897020 0.296259999	-121.250000 28.2500000 6.29853010 0.308753014
-120.750000 28.2500000 6.89668989 0.00000000	-120.750000 28.2500000 6.92044020 4.51684482E-02	-120.750000 28.2500000 6.95999002 6.33116513E-02	-120.750000 28.2500000 6.97865009 7.69267529E-02	-120.750000 28.2500000 6.99217987 8.69399905E-02	-120.750000 28.2500000 7.00558996 9.67808068E-02	-120.750000 28.2500000 7.01718998 0.106440000	-120.750000 28.2500000 7.00841999 0.114692003	-120.750000 28.2500000 6.99716997 0.121839002	-120.750000 28.2500000 6.98497009 0.127553001	-120.750000 28.2500000 6.98439980 0.133417994	-120.750000 28.2500000 6.98337984 0.139300004	-120.750000 28.2500000 6.96728992 0.144458994	-120.750000 28.2500000 6.94548988 0.149112999	-120.750000 28.2500000 6.92814016 0.152849004	-120.750000 28.2500000 6.92581987 0.156844005	-120.750000 28.2500000 6.91082001 0.161073998	-120.750000 28.2500000 6.88878012 0.164876997	-120.750000 28.2500000 6.86264992 0.167592004	-120.750000 28.2500000 6.86284018 0.169149995	-120.750000 28.2500000 6.85495996 0.170616001	-120.750000 28.2500000 6.82740021 0.171464995	-120.750000 28.2500000 6.76497984 0.171204999	-120.750000 28.2500000 6.71720982 0.168286994	-120.750000 28.2500000 6.68485022 0.163173005	-120.750000 28.2500000 6.66139984 0.165071994	-120.750000 28.2500000 6.62457991 0.167298004	-120.750000 28.2500000 6.59778976 0.168641001	-120.750000 28.2500000 6.57990980 0.169340998	-120.750000 28.2500000 6.57799006 0.172398001	-120.750000 28.2500000 6.57745981 0.175909996	-120.750000 28.2500000 6.57859993 0.179123998	-120.750000 28.2500000 6.57930994 0.181891993	-120.750000 28.2500000 6.58335018 0.185690001	-120.750000 28.2500000 6.58967018 0.191079006	-120.750000 28.2500000 6.59377003 0.196208000	-120.750000 28.2500000 6.59884024 0.201245993	-120.750000 28.2500000 6.60010004 0.204411998	-120.750000 28.2500000 6.60440016 0.208847001	-120.750000 28.2500000 6.60732985 0.213516995	-120.750000 28.2500000 6.60982990 0.217566997	-120.750000 28.2500000 6.61258984 0.221810997	-120.750000 28.2500000 6.61310005 0.225980997	-120.750000 28.2500000 6.61334991 0.230863005	-120.750000 28.2500000 6.61268997 0.234698996	-120.750000 28.2500000 6.61122990 0.239334002	-120.750000 28.2500000 6.60946989 0.243450999	-120.750000 28.2500000 6.60713005 0.248751998	-120.750000 28.2500000 6.60232019 0.253421009	-120.750000 28.2500000 6.59822989 0.265141010
-120.250000 28.2500000 6.87238979 0.00000000	-120.250000 28.2500000 6.86982012 4.59421389E-02	-120.250000 28.2500000 6.90809011 6.32512867E-02	-120.250000 28.2500000 6.95303011 7.67092183E-02	-120.250000 28.2500000 6.97737980 8.89685526E-02	-120.250000 28.2500000 6.98520994 9.89423767E-02	-120.250000 28.2500000 6.99767017 0.106913000	-120.250000 28.2500000 7.00357008 0.114191003	-120.250000 28.2500000 7.01212978 0.121886998	-120.250000 28.2500000 7.01356983 0.128948003	-120.250000 28.2500000 7.00378990 0.136024997	-120.250000 28.2500000 6.98143005 0.141395003	-120.250000 28.2500000 6.96625996 0.145781994	-120.250000 28.2500000 6.95805979 0.150555998	-120.250000 28.2500000 6.95287991 0.155112997	-120.250000 28.2500000 6.92782021 0.159238994	-120.250000 28.2500000 6.90054989 0.162333995	-120.250000 28.2500000 6.88218021 0.165227994	-120.250000 28.2500000 6.87827015 0.168525994	-120.250000 28.2500000 6.86679983 0.171510994	-120.250000 28.2500000 6.84779978 0.173640996	-120.250000 28.2500000 6.83210993 0.175239995	-120.250000 28.2500000 6.81380987 0.174208999	-120.250000 28.2500000 6.76179981 0.172959998	-120.250000 28.2500000 6.68798018 0.171007007	-120.250000 28.2500000 6.64798021 0.170570001	-120.250000 28.2500000 6.61618996 0.168523997	-120.250000 28.2500000 6.57631016 0.167082995	-120.250000 28.2500000 6.55732012 0.166465998	-120.250000 28.2500000 6.55007982 0.169432998	-120.250000 28.2500000 6.54454994 0.172876999	-120.250000 28.2500000 6.54828978 0.176073000	-120.250000 28.2500000 6.54722023 0.178974003	-120.250000 28.2500000 6.55041981 0.179888994	-120.250000 28.2500000 6.55322981 0.184683993	-120.250000 28.2500000 6.55609989 0.189349994	-120.250000 28.2500000 6.55906010 0.194057003	-120.250000 28.2500000 6.55999994 0.197230995	-120.250000 28.2500000 6.56194019 0.201658994	-120.250000 28.2500000 6.56559992 0.205972999	-120.250000 28.2500000 6.56820011 0.210297003	-120.250000 28.2500000 6.57151985 0.214383006	-120.250000 28.2500000 6.57505989 0.218660995	-120.250000 28.2500000 6.57680988 0.222694993	-120.250000 28.2500000 6.57963991 0.226888999	-120.250000 28.2500000 6.58575010 0.230718002	-120.250000 28.2500000 6.58823013 0.234786004	-120.250000 28.2500000 6.59278011 0.238534003	-120.250000 28.2500000 6.59602022 0.242419004	-120.250000 28.2500000 6.59905005 0.246822000
-119.750000 28.2500000 6.87432003 0.00000000	-119.750000 28.2500000 6.86465979 4.74009216E-02	-119.750000 28.2500000 6.87048006 6.54735863E-02	-119.750000 28.2500000 6.88438988 7.86747187E-02	-119.750000 28.2500000 6.92925978 8.93114209E-02	-119.750000 28.2500000 6.99022007 9.81007367E-02	-119.750000 28.2500000 6.99714994 0.107174002	-119.750000 28.2500000 6.96276999 0.116301000	-119.750000 28.2500000 6.93636990 0.123504996	-119.750000 28.2500000 6.95539999 0.128754005	-119.750000 28.2500000 6.99464989 0.134262994	-119.750000 28.2500000 7.02249002 0.140542001	-119.750000 28.2500000 7.00244999 0.147617996	-119.750000 28.2500000 6.97016001 0.153533995	-119.750000 28.2500000 6.94941998 0.157413006	-119.750000 28.2500000 6.94291019 0.160614997	-119.750000 28.2500000 6.93164015 0.164279997	-119.750000 28.2500000 6.90896988 0.168605000	-119.750000 28.2500000 6.87537003 0.171650007	-119.750000 28.2500000 6.85038996 0.173419997	-119.750000 28.2500000 6.84462023 0.174945995	-119.750000 28.2500000 6.84421015 0.176651001	-119.750000 28.2500000 6.81575012 0.178691998	-119.750000 28.2500000 6.77924013 0.178683996	-119.750000 28.2500000 6.74966002 0.175181001	-119.750000 28.2500000 6.71997023 0.176212996	-119.750000 28.2500000 6.66187000 0.177338004	-119.750000 28.2500000 6.59451008 0.176367998	-119.750000 28.2500000 6.53283978 0.172279000	-119.750000 28.2500000 6.51751995 0.171983004	-119.750000 28.2500000 6.51913977 0.172255993	-119.750000 28.2500000 6.51887989 0.175267994	-119.750000 28.2500000 6.51116991 0.178389996	-119.750000 28.2500000 6.51309013 0.176174000	-119.750000 28.2500000 6.51604986 0.180696994	-119.750000 28.2500000 6.51976013 0.185155004	-119.750000 28.2500000 6.52296019 0.189595997	-119.750000 28.2500000 6.52424002 0.192460001	-119.750000 28.2500000 6.52530003 0.196770996	-119.750000 28.2500000 6.52772999 0.201027006	-119.750000 28.2500000 6.53151989 0.205193996	-119.750000 28.2500000 6.53644991 0.209257007	-119.750000 28.2500000 6.54243994 0.213230997	-119.750000 28.2500000 6.54815006 0.217209995	-119.750000 28.2500000 6.55001020 0.221025005	-119.750000 28.2500000 6.55415010 0.224825993	-119.750000 28.2500000 6.55498981 0.228515998	-119.750000 28.2500000 6.55635023 0.232316002	-119.750000 28.2500000 6.55821991 0.235894993	-119.750000 28.2500000 6.55837011 0.239656001
-119.250000 28.2500000 6.89052010 0.00000000	-119.250000 28.2500000 6.86815023 4.83537093E-02	-119.250000 28.2500000 6.85843992 6.51153103E-02	-119.250000 28.2500000 6.84049988 7.86673427E-02	-119.250000 28.2500000 6.83832979 9.16176364E-02	-119.250000 28.2500000 6.87313986 0.100772001	-119.250000 28.2500000 6.91617012 0.108259000	-119.250000 28.2500000 6.91837978 0.115405999	-119.250000 28.2500000 6.88168001 0.122615002	-119.250000 28.2500000 6.81406021 0.129839003	-119.250000 28.2500000 6.79219007 0.135405004	-119.250000 28.2500000 6.84697008 0.139192998	-119.250000 28.2500000 6.94016981 0.143763006	-119.250000 28.2500000 6.97549009 0.149664000	-119.250000 28.2500000 6.95908022 0.157242998	-119.250000 28.2500000 6.93255997 0.163139001	-119.250000 28.2500000 6.93472004 0.166640997	-119.250000 28.2500000 6.94348001 0.169560000	-119.250000 28.2500000 6.93446016 0.172822997	-119.250000 28.2500000 6.89795017 0.176978007	-119.250000 28.2500000 6.85840988 0.179729000	-119.250000 28.2500000 6.82166004 0.181555003	-119.250000 28.2500000 6.82432985 0.179713994	-119.250000 28.2500000 6.81414986 0.179128006	-119.250000 28.2500000 6.76034021 0.180709004	-119.250000 28.2500000 6.73667002 0.183333993	-119.250000 28.2500000 6.72030020 0.182715997	-119.250000 28.2500000 6.68645000 0.182014003	-119.250000 28.2500000 6.62281990 0.181492999	-119.250000 28.2500000 6.56120014 0.183498994	-119.250000 28.2500000 6.51310015 0.183005005	-119.250000 28.2500000 6.48165989 0.180742994	-119.250000 28.2500000 6.47836018 0.179410994	-119.250000 28.2500000 6.48584986 0.173109993	-119.250000 28.2500000 6.48965979 0.178075001	-119.250000 28.2500000 6.49019003 0.182466000	-119.250000 28.2500000 6.48938990 0.186822996	-119.250000 28.2500000 6.48825979 0.189414993	-119.250000 28.2500000 6.48884010 0.193665996	-119.250000 28.2500000 6.49107981 0.197936997	-119.250000 28.2500000 6.50261021 0.202078000	-119.250000 28.2500000 6.51014996 0.206083998	-119.250000 28.2500000 6.51319981 0.209998995	-119.250000 28.2500000 6.51597023 0.213896006	-119.250000 28.2500000 6.51773977 0.217772007	-119.250000 28.2500000 6.52005005 0.221486002	-119.250000 28.2500000 6.52234983 0.225178003	-119.250000 28.2500000 6.52308989 0.228836998	-119.250000 28.2500000 6.52435017 0.232453004	-119.250000 28.2500000 6.52634001 0.235823005
-118.750000 28.2500000 6.92947006 0.00000000	-118.750000 28.2500000 6.90619993 4.97591794E-02	-118.750000 28.2500000 6.86611986 6.83663785E-02	-118.750000 28.2500000 6.80496979 8.18391964E-02	-118.750000 28.2500000 6.77342987 9.12549123E-02	-118.750000 28.2500000 6.76141024 9.93235186E-02	-118.750000 28.2500000 6.76448011 0.108549997	-118.750000 28.2500000 6.77704000 0.116963997	-118.750000 28.2500000 6.76361990 0.123645000	-118.750000 28.2500000 6.68215990 0.129181996	-118.750000 28.2500000 6.55249023 0.133970007	-118.750000 28.2500000 6.50197983 0.138541996	-118.750000 28.2500000 6.55702019 0.142572999	-118.750000 28.2500000 6.66918993 0.145824000	-118.750000 28.2500000 6.76595020 0.150529996	-118.750000 28.2500000 6.82865000 0.156609997	-118.750000 28.2500000 6.85983992 0.163122997	-118.750000 28.2500000 6.90935993 0.169992998	-118.750000 28.2500000 6.97000980 0.174531996	-118.750000 28.2500000 7.00062990 0.178560004	-118.750000 28.2500000 6.96940994 0.182226002	-118.750000 28.2500000 6.89508009 0.186715007	-118.750000 28.2500000 6.81579018 0.187968999	-118.750000 28.2500000 6.78155994 0.185760006	-118.750000 28.2500000 6.78380013 0.181505993	-118.750000 28.2500000 6.79362011 0.184302002	-118.750000 28.2500000 6.76551008 0.188445002	-118.750000 28.2500000 6.72361994 0.190484002	-118.750000 28.2500000 6.67714024 0.189133003	-118.750000 28.2500000 6.65782022 0.190183997	-118.750000 28.2500000 6.62724018 0.191870004	-118.750000 28.2500000 6.57514000 0.194512993	-118.750000 28.2500000 6.46262980 0.194524005	-118.750000 28.2500000 6.44304991 0.173932999	-118.750000 28.2500000 6.43479013 0.176588997	-118.750000 28.2500000 6.43568993 0.179582000	-118.750000 28.2500000 6.44111013 0.183338001	-118.750000 28.2500000 6.44312000 0.185202003	-118.750000 28.2500000 6.44558001 0.189713001	-118.750000 28.2500000 6.46936989 0.194241002	-118.750000 28.2500000 6.47628021 0.198740005	-118.750000 28.2500000 6.48321009 0.202820003	-118.750000 28.2500000 6.48811007 0.207104996	-118.750000 28.2500000 6.49095011 0.210990995	-118.750000 28.2500000 6.49414015 0.215250999	-118.750000 28.2500000 6.49553013 0.219055995	-118.750000 28.2500000 6.49574995 0.222793996	-118.750000 28.2500000 6.49694014 0.226535007	-118.750000 28.2500000 6.49571991 0.230083004	-118.750000 28.2500000 6.50833988 0.233023003
-118.250000 28.2500000 6.90294981 0.00000000	-118.250000 28.2500000 6.90268993 5.06518297E-02	-118.250000 28.2500000 6.88716984 6.84733391E-02	-118.250000 28.2500000 6.82161999 8.21764022E-02	-118.250000 28.2500000 6.76676989 9.43613872E-02	-118.250000 28.2500000 6.70616007 0.103857003	-118.250000 28.2500000 6.66419983 0.111146003	-118.250000 28.2500000 6.65833998 0.116756000	-118.250000 28.2500000 6.65174007 0.122891001	-118.250000 28.2500000 6.62271976 0.129779994	-118.250000 28.2500000 6.54390001 0.135851994	-118.250000 28.2500000 6.38648987 0.140155002	-118.250000 28.2500000 6.21913004 0.142643005	-118.250000 28.2500000 6.21568012 0.144492999	-118.250000 28.2500000 6.36258984 0.147177994	-118.250000 28.2500000 6.50106001 0.151172996	-118.250000 28.2500000 6.60564995 0.155661002	-118.250000 28.2500000 6.70334005 0.161391005	-118.250000 28.2500000 6.85452986 0.168016002	-118.250000 28.2500000 7.04781008 0.176143005	-118.250000 28.2500000 7.22243023 0.184423998	-118.250000 28.2500000 7.16649008 0.195383996	-118.250000 28.2500000 7.00923014 0.198603004	-118.250000 28.2500000 6.85047007 0.197137997	-118.250000 28.2500000 6.74957991 0.193724006	-118.250000 28.2500000 6.76633978 0.192131996	-118.250000 28.2500000 6.79301977 0.191946998	-118.250000 28.2500000 6.79379988 0.193373993	-118.250000 28.2500000 6.76433992 0.195721000	-118.250000 28.2500000 6.72250986 0.200914994	-118.250000 28.2500000 6.68198013 0.203189999	-118.250000 28.2500000 6.65304995 0.202954993	-118.250000 28.2500000 6.62517023 0.202369004	-118.250000 28.2500000 6.60681009 0.196208999	-118.250000 28.2500000 6.57697010 0.198225006	-118.250000 28.2500000 6.54018021 0.197595999	-118.250000 28.2500000 6.50098991 0.196970999	-118.250000 28.2500000 6.48755980 0.199603006	-118.250000 28.2500000 6.47887993 0.201471001	-118.250000 28.2500000 6.48206997 0.204297006	-118.250000 28.2500000 6.47492981 0.206678003	-118.250000 28.2500000 6.46985006 0.208808005	-118.250000 28.2500000 6.46679020 0.211320996	-118.250000 28.2500000 6.46229982 0.214629993	-118.250000 28.2500000 6.45984983 0.217834994	-118.250000 28.2500000 6.45944023 0.220431000	-118.250000 28.2500000 6.45668983 0.223168001	-118.250000 28.2500000 6.45673990 0.226061001	-118.250000 28.2500000 6.46649981 0.229282007	-118.250000 28.2500000 6.47566986 0.231015995
-117.750000 28.2500000 6.97818995 0.00000000	-117.750000 28.2500000 6.88774014 5.34884408E-02	-117.750000 28.2500000 6.82139015 7.31022432E-02	-117.750000 28.2500000 6.74218988 8.63284022E-02	-117.750000 28.2500000 6.70235014 9.52188969E-02	-117.750000 28.2500000 6.66882992 0.102715001	-117.750000 28.2500000 6.66904020 0.111010000	-117.750000 28.2500000 6.65807009 0.119503997	-117.750000 28.2500000 6.63484001 0.127203003	-117.750000 28.2500000 6.60953999 0.132256001	-117.750000 28.2500000 6.58111000 0.136496007	-117.750000 28.2500000 6.53976011 0.141269997	-117.750000 28.2500000 6.47718000 0.146824002	-117.750000 28.2500000 6.37805986 0.151209995	-117.750000 28.2500000 6.30254984 0.154341996	-117.750000 28.2500000 6.27746010 0.155853003	-117.750000 28.2500000 6.32128000 0.157790005	-117.750000 28.2500000 6.44477987 0.161131993	-117.750000 28.2500000 6.64643002 0.164317995	-117.750000 28.2500000 6.92033005 0.169593006	-117.750000 28.2500000 7.29948997 0.177401006	-117.750000 28.2500000 7.54643011 0.192818999	-117.750000 28.2500000 7.58272982 0.205663994	-117.750000 28.2500000 7.36559010 0.214654997	-117.750000 28.2500000 7.05600977 0.215400994	-117.750000 28.2500000 6.88430977 0.212402999	-117.750000 28.2500000 6.82878017 0.209892005	-117.750000 28.2500000 6.83403015 0.206695005	-117.750000 28.2500000 6.82847023 0.205327004	-117.750000 28.2500000 6.81899023 0.208754003	-117.750000 28.2500000 6.79485989 0.210749000	-117.750000 28.2500000 6.74997997 0.213376999	-117.750000 28.2500000 6.65030003 0.215283006	-117.750000 28.2500000 6.63242006 0.203373998	-117.750000 28.2500000 6.62371016 0.204868004	-117.750000 28.2500000 6.62041998 0.206862003	-117.750000 28.2500000 6.61847019 0.208447993	-117.750000 28.2500000 6.61858988 0.210688993	-117.750000 28.2500000 6.61842012 0.215993002	-117.750000 28.2500000 6.61888981 0.219514996	-117.750000 28.2500000 6.61750984 0.223418996	-117.750000 28.2500000 6.61364985 0.225135997	-117.750000 28.2500000 6.60879993 0.228927001	-117.750000 28.2500000 6.60221004 0.232531995	-117.750000 28.2500000 6.59396982 0.236019999	-117.750000 28.2500000 6.58725977 0.238539994	-117.750000 28.2500000 6.57690001 0.241429001	-117.750000 28.2500000 6.56619978 0.244122997	-117.750000 28.2500000 6.56051016 0.245899007	-117.750000 28.2500000 6.55561018 0.243990004
-117.250000 28.2500000 7.63771009 0.00000000	-117.250000 28.2500000 7.48576021 5.78274094E-02	-117.250000 28.2500000 7.22989988 7.79651925E-02	-117.250000 28.2500000 6.94077015 9.21068117E-02	-117.250000 28.2500000 6.67548990 0.104254000	-117.250000 28.2500000 6.53408003 0.111477003	-117.250000 28.2500000 6.57140017 0.114660002	-117.250000 28.2500000 6.66178989 0.118313998	-117.250000 28.2500000 6.75343990 0.125640005	-117.250000 28.2500000 6.76443005 0.134930998	-117.250000 28.2500000 6.73160982 0.142882004	-117.250000 28.2500000 6.70726013 0.147990003	-117.250000 28.2500000 6.69833994 0.150346994	-117.250000 28.2500000 6.74939013 0.153860003	-117.250000 28.2500000 6.87792015 0.160834998	-117.250000 28.2500000 6.91205978 0.168268993	-117.250000 28.2500000 6.82075977 0.173586994	-117.250000 28.2500000 6.63535976 0.176383004	-117.250000 28.2500000 6.49399996 0.176994994	-117.250000 28.2500000 6.65679979 0.177612007	-117.250000 28.2500000 7.15391016 0.181178004	-117.250000 28.2500000 7.58511019 0.194074005	-117.250000 28.2500000 7.92890978 0.203486994	-117.250000 28.2500000 8.13411999 0.215771005	-117.250000 28.2500000 8.04566956 0.229053006	-117.250000 28.2500000 7.78192997 0.238892004	-117.250000 28.2500000 7.41757011 0.242673993	-117.250000 28.2500000 7.14915991 0.235761002	-117.250000 28.2500000 7.02837992 0.228109002	-117.250000 28.2500000 6.98221016 0.229533002	-117.250000 28.2500000 6.94947004 0.227556005	-117.250000 28.2500000 6.88689995 0.224248007	-117.250000 28.2500000 6.82856989 0.220679000	-117.250000 28.2500000 6.80003977 0.219630003	-117.250000 28.2500000 6.76573992 0.222113997	-117.250000 28.2500000 6.72777987 0.223125994	-117.250000 28.2500000 6.68865013 0.222793996	-117.250000 28.2500000 6.67525005 0.224249005	-117.250000 28.2500000 6.66380978 0.227743000	-117.250000 28.2500000 6.65648985 0.228966996	-117.250000 28.2500000 6.64996004 0.230574995	-117.250000 28.2500000 6.64540005 0.232553005	-117.250000 28.2500000 6.64410019 0.234751001	-117.250000 28.2500000 6.64155006 0.236507997	-117.250000 28.2500000 6.64203978 0.239031002	-117.250000 28.2500000 6.64127016 0.240613997	-117.250000 28.2500000 6.63944006 0.243889004	-117.250000 28.2500000 6.63650990 0.246920004	-117.250000 28.2500000 6.63528013 0.250005007	-117.250000 28.2500000 6.63375998 0.253223985
-116.750000 28.2500000 8.94145966 0.00000000	-116.750000 28.2500000 8.78057003 7.07264170E-02	-116.750000 28.2500000 8.70650005 9.47587565E-02	-116.750000 28.2500000 8.49697971 0.111488998	-116.750000 28.2500000 7.96034002 0.123149998	-116.750000 28.2500000 7.22323990 0.129783005	-116.750000 28.2500000 6.62040997 0.133622006	-116.750000 28.2500000 6.62051010 0.133594006	-116.750000 28.2500000 6.95629978 0.133423001	-116.750000 28.2500000 7.19812012 0.138215005	-116.750000 28.2500000 7.22180986 0.148001000	-116.750000 28.2500000 7.10917997 0.157254994	-116.750000 28.2500000 7.03451014 0.163400993	-116.750000 28.2500000 7.15262985 0.166732997	-116.750000 28.2500000 7.40649986 0.169571996	-116.750000 28.2500000 7.69374990 0.176232994	-116.750000 28.2500000 7.89716005 0.186864004	-116.750000 28.2500000 7.97312021 0.198396996	-116.750000 28.2500000 7.85510015 0.206646994	-116.750000 28.2500000 7.56563997 0.210780993	-116.750000 28.2500000 7.44937992 0.210896999	-116.750000 28.2500000 7.55286980 0.221976995	-116.750000 28.2500000 7.92800999 0.219557002	-116.750000 28.2500000 8.30723953 0.223148003	-116.750000 28.2500000 8.63084030 0.230473995	-116.750000 28.2500000 8.92784023 0.244950995	-116.750000 28.2500000 8.91699028 0.262306988	-116.750000 28.2500000 8.52793026 0.274634987	-116.750000 28.2500000 8.00539970 0.275864005	-116.750000 28.2500000 7.53758001 0.274776012	-116.750000 28.2500000 7.32323980 0.264625013	-116.750000 28.2500000 7.24069977 0.253906012	-116.750000 28.2500000 7.08986998 0.245839998	-116.750000 28.2500000 7.00620985 0.227228999	-116.750000 28.2500000 6.94075012 0.227283001	-116.750000 28.2500000 6.89119005 0.228119999	-116.750000 28.2500000 6.85464001 0.230550006	-116.750000 28.2500000 6.84214020 0.232915998	-116.750000 28.2500000 6.83258009 0.236396000	-116.750000 28.2500000 6.82592010 0.240198001	-116.750000 28.2500000 6.81829977 0.243285000	-116.750000 28.2500000 6.80961990 0.246050000	-116.750000 28.2500000 6.80149984 0.249728993	-116.750000 28.2500000 6.79032993 0.252958000	-116.750000 28.2500000 6.77880001 0.255573004	-116.750000 28.2500000 6.76809978 0.255508006	-116.750000 28.2500000 6.75533009 0.258121997	-116.750000 28.2500000 6.74247980 0.260872990	-116.750000 28.2500000 6.73140001 0.262450010	-116.750000 28.2500000 6.72448015 0.260955989
-116.250000 28.2500000 13.2248001 0.00000000	-116.250000 28.2500000 12.1836004 0.101705000	-116.250000 28.2500000 11.4036999 0.133526996	-116.250000 28.2500000 11.3262997 0.153451994	-116.250000 28.2500000 11.2702999 0.169413000	-116.250000 28.2500000 10.7982998 0.180691004	-116.250000 28.2500000 9.77383995 0.189552993	-116.250000 28.2500000 8.64148045 0.192322999	-116.250000 28.2500000 8.06252003 0.187698007	-116.250000 28.2500000 8.07927990 0.183406994	-116.250000 28.2500000 8.54226971 0.180709004	-116.250000 28.2500000 8.69567013 0.185975999	-116.250000 28.2500000 8.37158012 0.194721997	-116.250000 28.2500000 7.97224998 0.201141998	-116.250000 28.2500000 8.06315994 0.202066004	-116.250000 28.2500000 8.53139019 0.203505993	-116.250000 28.2500000 9.01426983 0.208771005	-116.250000 28.2500000 9.35161972 0.221875995	-116.250000 28.2500000 9.53005981 0.237507999	-116.250000 28.2500000 9.62734985 0.251787007	-116.250000 28.2500000 9.63232994 0.264032006	-116.250000 28.2500000 9.17924976 0.285708994	-116.250000 28.2500000 8.77807999 0.280063987	-116.250000 28.2500000 8.62477970 0.270507008	-116.250000 28.2500000 8.73791981 0.262014002	-116.250000 28.2500000 9.16819954 0.259449989	-116.250000 28.2500000 9.58428955 0.271387994	-116.250000 28.2500000 9.82285023 0.287256002	-116.250000 28.2500000 9.72616959 0.304279000	-116.250000 28.2500000 9.21518993 0.321179986	-116.250000 28.2500000 8.50924015 0.327596992	-116.250000 28.2500000 7.97817993 0.317153990	-116.250000 28.2500000 7.71251011 0.297544986	-116.250000 28.2500000 7.58310986 0.263646007	-116.250000 28.2500000 7.46153021 0.259956986	-116.250000 28.2500000 7.34516001 0.257656991	-116.250000 28.2500000 7.23328018 0.254909992	-116.250000 28.2500000 7.18122005 0.259153992	-116.250000 28.2500000 7.13454008 0.260264993	-116.250000 28.2500000 7.09263992 0.260452002	-116.250000 28.2500000 7.05592012 0.261537999	-116.250000 28.2500000 7.02175999 0.262834996	-116.250000 28.2500000 6.99250984 0.265152991	-116.250000 28.2500000 6.96434021 0.265401989	-116.250000 28.2500000 6.94038010 0.266725987	-116.250000 28.2500000 6.92201996 0.266990989	-116.250000 28.2500000 6.90231991 0.269048989	-116.250000 28.2500000 6.88426018 0.269643992	-116.250000 28.2500000 6.86934996 0.271573991	-116.250000 28.2500000 6.85753012 0.271495014
-115.750000 28.2500000 19.5970001 0.00000000	-115.750000 28.2500000 18.9274998 0.140100002	-115.750000 28.2500000 17.9829006 0.195049003	-115.750000 28.2500000 16.9626007 0.230105996	-115.750000 28.2500000 16.2154999 0.251484007	-115.750000 28.2500000 15.9682999 0.262621999	-115.750000 28.2500000 15.5272999 0.271647990	-115.750000 28.2500000 14.7767000 0.283203006	-115.750000 28.2500000 13.6629000 0.294290990	-115.750000 28.2500000 12.4547997 0.299212009	-115.750000 28.2500000 11.7089996 0.291803002	-115.750000 28.2500000 11.7250996 0.281704009	-115.750000 28.2500000 11.8071003 0.276028007	-115.750000 28.2500000 11.3853998 0.279226005	-115.750000 28.2500000 10.6492004 0.284141004	-115.750000 28.2500000 10.2774000 0.283179998	-115.750000 28.2500000 10.3878002 0.276046008	-115.750000 28.2500000 10.9251003 0.273321986	-115.750000 28.2500000 11.4589005 0.281390995	-115.750000 28.2500000 11.7596998 0.297219992	-115.750000 28.2500000 11.8820000 0.317903012	-115.750000 28.2500000 11.5368004 0.351442993	-115.750000 28.2500000 11.2334995 0.351487011	-115.750000 28.2500000 10.7990999 0.348670006	-115.750000 28.2500000 10.2215996 0.341702014	-115.750000 28.2500000 10.0388002 0.326353014	-115.750000 28.2500000 10.0084000 0.325628996	-115.750000 28.2500000 10.2128000 0.325141996	-115.750000 28.2500000 10.5221996 0.331901997	-115.750000 28.2500000 10.6555996 0.347865999	-115.750000 28.2500000 10.3814001 0.360776991	-115.750000 28.2500000 9.65929031 0.375741005	-115.750000 28.2500000 8.82942963 0.370766014	-115.750000 28.2500000 8.56149006 0.322344005	-115.750000 28.2500000 8.32262993 0.315216005	-115.750000 28.2500000 8.11386967 0.308189988	-115.750000 28.2500000 7.92898989 0.302026987	-115.750000 28.2500000 7.84380007 0.306558996	-115.750000 28.2500000 7.76203012 0.306167006	-115.750000 28.2500000 7.68790007 0.306057006	-115.750000 28.2500000 7.61838007 0.305830002	-115.750000 28.2500000 7.55214024 0.306129992	-115.750000 28.2500000 7.48966980 0.305696011	-115.750000 28.2500000 7.42749023 0.305103987	-115.750000 28.2500000 7.36953020 0.304937005	-115.750000 28.2500000 7.31531000 0.305523008	-115.750000 28.2500000 7.26188993 0.305130005	-115.750000 28.2500000 7.21266985 0.303301007	-115.750000 28.2500000 7.16489983 0.303323001	-115.750000 28.2500000 7.12769985 0.296728998
-115.250000 28.2500000 24.8932991 0.00000000	-115.250000 28.2500000 24.7786999 0.166306004	-115.250000 28.2500000 24.5527000 0.233480006	-115.250000 28.2500000 24.0806007 0.283010989	-115.250000 28.2500000 23.3411007 0.323255986	-115.250000 28.2500000 22.6604996 0.355140001	-115.250000 28.2500000 21.9638996 0.377539992	-115.250000 28.2500000 21.2359009 0.390886992	-115.250000 28.2500000 20.5767994 0.396955013	-115.250000 28.2500000 19.8078003 0.404514015	-115.250000 28.2500000 18.9358997 0.411226004	-115.250000 28.2500000 17.9613991 0.418693990	-115.250000 28.2500000 17.1368999 0.414945990	-115.250000 28.2500000 16.5070000 0.405000001	-115.250000 28.2500000 15.8064003 0.398703009	-115.250000 28.2500000 14.9576998 0.394580990	-115.250000 28.2500000 14.0719004 0.389665991	-115.250000 28.2500000 13.5234003 0.379105985	-115.250000 28.2500000 13.5361004 0.363451004	-115.250000 28.2500000 13.9350996 0.355735004	-115.250000 28.2500000 14.3984003 0.363640010	-115.250000 28.2500000 14.2173004 0.404980004	-115.250000 28.2500000 13.7790003 0.417636007	-115.250000 28.2500000 13.2981005 0.418718010	-115.250000 28.2500000 12.9244003 0.412479013	-115.250000 28.2500000 12.8909998 0.401510000	-115.250000 28.2500000 12.6275997 0.408241004	-115.250000 28.2500000 12.1658001 0.409363002	-115.250000 28.2500000 11.7488003 0.406210005	-115.250000 28.2500000 11.5537996 0.414994001	-115.250000 28.2500000 11.6817999 0.408428997	-115.250000 28.2500000 11.5813999 0.410376012	-115.250000 28.2500000 10.8252001 0.421072990	-115.250000 28.2500000 10.4356003 0.397392988	-115.250000 28.2500000 10.0648003 0.388040990	-115.250000 28.2500000 9.71817017 0.379139990	-115.250000 28.2500000 9.37917042 0.370038003	-115.250000 28.2500000 9.23515987 0.375133991	-115.250000 28.2500000 9.09667969 0.372375011	-115.250000 28.2500000 8.96286964 0.371802986	-115.250000 28.2500000 8.83036995 0.371625990	-115.250000 28.2500000 8.70203972 0.369334012	-115.250000 28.2500000 8.57604027 0.367466003	-115.250000 28.2500000 8.45081997 0.365790009	-115.250000 28.2500000 8.32592964 0.364520997	-115.250000 28.2500000 8.20950031 0.360412002	-115.250000 28.2500000 8.09622002 0.359499991	-115.250000 28.2500000 7.98485994 0.356900990	-115.250000 28.2500000 7.88145018 0.355452001	-115.250000 28.2500000 7.80897999 0.342424005
-114.750000 28.2500000 28.3402004 0.00000000	-114.750000 28.2500000 28.6072998 0.183403999	-114.750000 28.2500000 28.6501999 0.267868996	-114.750000 28.2500000 28.5503006 0.331476003	-114.750000 28.2500000 28.3202991 0.377930999	-114.750000 28.2500000 28.3257008 0.413448989	-114.750000 28.2500000 28.3237000 0.446043998	-114.750000 28.2500000 28.1714001 0.477571994	-114.750000 28.2500000 27.5958004 0.508531988	-114.750000 28.2500000 26.5683994 0.530954003	-114.750000 28.2500000 25.6133995 0.537864983	-114.750000 28.2500000 24.9442005 0.538621008	-114.750000 28.2500000 24.4498005 0.540154994	-114.750000 28.2500000 23.9766006 0.546752989	-114.750000 28.2500000 22.9458008 0.558118999	-114.750000 28.2500000 21.3850994 0.560235023	-114.750000 28.2500000 19.8227005 0.542752981	-114.750000 28.2500000 18.5816002 0.525227010	-114.750000 28.2500000 17.5743008 0.501365006	-114.750000 28.2500000 16.8223991 0.475951999	-114.750000 28.2500000 16.4883995 0.455709994	-114.750000 28.2500000 16.2875004 0.465721011	-114.750000 28.2500000 16.2866001 0.463472992	-114.750000 28.2500000 16.1198006 0.472707987	-114.750000 28.2500000 15.6027002 0.483318001	-114.750000 28.2500000 15.4589005 0.477863014	-114.750000 28.2500000 15.4266996 0.483148992	-114.750000 28.2500000 15.4684000 0.489392012	-114.750000 28.2500000 15.3248997 0.497265995	-114.750000 28.2500000 14.5998001 0.515401006	-114.750000 28.2500000 13.6864004 0.514452994	-114.750000 28.2500000 13.1847000 0.501909018	-114.750000 28.2500000 13.0079002 0.483709008	-114.750000 28.2500000 12.6886997 0.474700987	-114.750000 28.2500000 12.3432999 0.467065006	-114.750000 28.2500000 11.9715996 0.459517986	-114.750000 28.2500000 11.5787001 0.450601012	-114.750000 28.2500000 11.3737001 0.466401994	-114.750000 28.2500000 11.1820002 0.462655991	-114.750000 28.2500000 11.0074997 0.459316999	-114.750000 28.2500000 10.8287001 0.458512992	-114.750000 28.2500000 10.6702003 0.454741001	-114.750000 28.2500000 10.5093002 0.451204985	-114.750000 28.2500000 10.3486996 0.448749989	-114.750000 28.2500000 10.1991997 0.445253998	-114.750000 28.2500000 10.0531998 0.442142010	-114.750000 28.2500000 9.90264034 0.440044999	-114.750000 28.2500000 9.75870037 0.437341005	-114.750000 28.2500000 9.60583019 0.434525013	-114.750000 28.2500000 9.51068974 0.419043988
-114.250000 28.2500000 26.9494991 0.00000000	-114.250000 28.2500000 28.1322994 0.167400002	-114.250000 28.2500000 29.2826004 0.252530992	-114.250000 28.2500000 30.2091007 0.328750998	-114.250000 28.2500000 30.7476997 0.399040014	-114.250000 28.2500000 31.0928001 0.452250004	-114.250000 28.2500000 31.3659992 0.499709010	-114.250000 28.2500000 31.6695004 0.541926980	-114.250000 28.2500000 31.9379997 0.577668011	-114.250000 28.2500000 32.1137009 0.604318023	-114.250000 28.2500000 31.8554993 0.629369020	-114.250000 28.2500000 31.2029991 0.654775023	-114.250000 28.2500000 30.3279991 0.674024999	-114.250000 28.2500000 29.7537003 0.695258021	-114.250000 28.2500000 29.6933994 0.703544021	-114.250000 28.2500000 29.4927006 0.708779991	-114.250000 28.2500000 28.1667995 0.723295987	-114.250000 28.2500000 26.0837994 0.729348004	-114.250000 28.2500000 23.7984009 0.714680016	-114.250000 28.2500000 21.8402004 0.674697995	-114.250000 28.2500000 20.3936996 0.629971027	-114.250000 28.2500000 19.2462997 0.607890010	-114.250000 28.2500000 18.4720001 0.578289986	-114.250000 28.2500000 18.0046005 0.560238004	-114.250000 28.2500000 17.7131996 0.544649005	-114.250000 28.2500000 17.9409008 0.540847003	-114.250000 28.2500000 18.0219002 0.557438016	-114.250000 28.2500000 17.9088993 0.574791014	-114.250000 28.2500000 17.8110008 0.584984004	-114.250000 28.2500000 17.8160992 0.604327023	-114.250000 28.2500000 17.6406994 0.602912009	-114.250000 28.2500000 16.8243999 0.617774010	-114.250000 28.2500000 15.6806002 0.622720003	-114.250000 28.2500000 15.0495996 0.582067013	-114.250000 28.2500000 14.5065002 0.566397011	-114.250000 28.2500000 14.0572996 0.553700984	-114.250000 28.2500000 13.6803999 0.544234991	-114.250000 28.2500000 13.4294996 0.571420014	-114.250000 28.2500000 13.2142000 0.572418988	-114.250000 28.2500000 13.0000000 0.563421011	-114.250000 28.2500000 12.8101997 0.558018982	-114.250000 28.2500000 12.6233997 0.552883983	-114.250000 28.2500000 12.4428997 0.551159024	-114.250000 28.2500000 12.2706003 0.545302987	-114.250000 28.2500000 12.1001997 0.540199995	-114.250000 28.2500000 11.9352999 0.537522972	-114.250000 28.2500000 11.7711000 0.535450995	-114.250000 28.2500000 11.6138000 0.531229019	-114.250000 28.2500000 11.4587002 0.526555002	-114.250000 28.2500000 11.3310003 0.516149998
-113.750000 28.2500000 21.4244995 0.00000000	-113.750000 28.2500000 22.4076004 0.145836994	-113.750000 28.2500000 23.7264004 0.219587997	-113.750000 28.2500000 25.3764992 0.284417987	-113.750000 28.2500000 26.9895000 0.345946997	-113.750000 28.2500000 28.4507008 0.399453998	-113.750000 28.2500000 29.8897991 0.454854012	-113.750000 28.2500000 31.3446007 0.512130022	-113.750000 28.2500000 32.7065010 0.571685016	-113.750000 28.2500000 33.4300003 0.620675027	-113.750000 28.2500000 33.6515007 0.666687012	-113.750000 28.2500000 33.7961998 0.699384987	-113.750000 28.2500000 33.9096985 0.719340980	-113.750000 28.2500000 33.9146004 0.751362979	-113.750000 28.2500000 33.7918015 0.779134989	-113.750000 28.2500000 33.6623993 0.809298992	-113.750000 28.2500000 33.5626984 0.831779003	-113.750000 28.2500000 33.0266991 0.838244975	-113.750000 28.2500000 31.8981991 0.841714025	-113.750000 28.2500000 30.0198994 0.844734013	-113.750000 28.2500000 27.4398003 0.826954007	-113.750000 28.2500000 24.9470997 0.810562015	-113.750000 28.2500000 22.8314991 0.760832012	-113.750000 28.2500000 21.2660999 0.710757971	-113.750000 28.2500000 20.2124996 0.660247982	-113.750000 28.2500000 20.1499996 0.626237988	-113.750000 28.2500000 20.0065994 0.625562012	-113.750000 28.2500000 19.8845997 0.624370992	-113.750000 28.2500000 19.8885002 0.632483006	-113.750000 28.2500000 19.9050007 0.663097024	-113.750000 28.2500000 19.7814007 0.677259982	-113.750000 28.2500000 19.7465000 0.675625026	-113.750000 28.2500000 19.5667000 0.683682978	-113.750000 28.2500000 19.1604004 0.692451000	-113.750000 28.2500000 18.6305008 0.696134984	-113.750000 28.2500000 18.0091000 0.684542000	-113.750000 28.2500000 17.3122005 0.680320978	-113.750000 28.2500000 16.8659992 0.704959989	-113.750000 28.2500000 16.4202995 0.700221002	-113.750000 28.2500000 15.9914999 0.690319002	-113.750000 28.2500000 15.5718002 0.687044024	-113.750000 28.2500000 15.1714001 0.680001974	-113.750000 28.2500000 14.7902002 0.672438025	-113.750000 28.2500000 14.4254999 0.659283996	-113.750000 28.2500000 14.0895004 0.653369009	-113.750000 28.2500000 13.7771997 0.644677997	-113.750000 28.2500000 13.4952002 0.636125028	-113.750000 28.2500000 13.2153997 0.625748992	-113.750000 28.2500000 12.9813995 0.618839979	-113.750000 28.2500000 12.7545996 0.601653993
-113.250000 28.2500000 17.0725994 0.00000000	-113.250000 28.2500000 17.4874001 0.122676000	-113.250000 28.2500000 18.0757999 0.184485003	-113.250000 28.2500000 18.8283005 0.239722997	-113.250000 28.2500000 19.8003006 0.292214006	-113.250000 28.2500000 21.0473995 0.331526995	-113.250000 28.2500000 22.5953007 0.372233987	-113.250000 28.2500000 24.3409004 0.415403992	-113.250000 28.2500000 26.2376995 0.464776009	-113.250000 28.2500000 28.4871006 0.506199002	-113.250000 28.2500000 30.6418991 0.565195024	-113.250000 28.2500000 32.2983017 0.627052009	-113.250000 28.2500000 33.2868004 0.686746001	-113.250000 28.2500000 33.7863998 0.739885986	-113.250000 28.2500000 33.9073982 0.779563010	-113.250000 28.2500000 34.2028008 0.812265992	-113.250000 28.2500000 34.8765984 0.836962998	-113.250000 28.2500000 35.5950012 0.869831026	-113.250000 28.2500000 35.5745010 0.901630998	-113.250000 28.2500000 34.8804016 0.920437992	-113.250000 28.2500000 33.8857002 0.924808025	-113.250000 28.2500000 32.7346001 0.943542004	-113.250000 28.2500000 30.9251003 0.944423974	-113.250000 28.2500000 28.4783001 0.923135996	-113.250000 28.2500000 25.8075008 0.877011001	-113.250000 28.2500000 24.6313000 0.797191024	-113.250000 28.2500000 23.6839008 0.774721980	-113.250000 28.2500000 22.9855003 0.761080980	-113.250000 28.2500000 22.4731007 0.749123991	-113.250000 28.2500000 22.1193008 0.764117002	-113.250000 28.2500000 21.8654003 0.750557005	-113.250000 28.2500000 21.6098995 0.742143989	-113.250000 28.2500000 21.2283001 0.744997025	-113.250000 28.2500000 21.0398006 0.730645001	-113.250000 28.2500000 20.8719006 0.737079978	-113.250000 28.2500000 20.6889992 0.744077027	-113.250000 28.2500000 20.5086002 0.747388005	-113.250000 28.2500000 20.3103008 0.771403015	-113.250000 28.2500000 20.0867996 0.773620009	-113.250000 28.2500000 19.8607998 0.779766977	-113.250000 28.2500000 19.6042995 0.783309996	-113.250000 28.2500000 19.3293991 0.783577979	-113.250000 28.2500000 19.0263004 0.787451029	-113.250000 28.2500000 18.6945992 0.791114986	-113.250000 28.2500000 18.3428001 0.795336008	-113.250000 28.2500000 17.9696007 0.790441990	-113.250000 28.2500000 17.5727005 0.787837982	-113.250000 28.2500000 17.1587009 0.785807014	-113.250000 28.2500000 16.7381992 0.781311989	-113.250000 28.2500000 16.3729992 0.759344995
-112.750000 28.2500000 13.8202000 0.00000000	-112.750000 28.2500000 14.1782999 0.100878000	-112.750000 28.2500000 14.6981001 0.149772003	-112.750000 28.2500000 15.2500000 0.193467006	-112.750000 28.2500000 15.9224997 0.237709999	-112.750000 28.2500000 16.5473003 0.268821001	-112.750000 28.2500000 17.2667007 0.302307010	-112.750000 28.2500000 18.0363007 0.337949991	-112.750000 28.2500000 18.9405994 0.370810002	-112.750000 28.2500000 20.1119995 0.394704014	-112.750000 28.2500000 21.6576996 0.426916987	-112.750000 28.2500000 23.6149006 0.463382989	-112.750000 28.2500000 25.9421005 0.511644006	-112.750000 28.2500000 28.4283009 0.580950022	-112.750000 28.2500000 30.5230007 0.650970995	-112.750000 28.2500000 31.7640991 0.720438004	-112.750000 28.2500000 32.2285004 0.775762022	-112.750000 28.2500000 32.5256996 0.808234990	-112.750000 28.2500000 33.4199982 0.833903015	-112.750000 28.2500000 34.6997986 0.867276013	-112.750000 28.2500000 35.5559998 0.897406995	-112.750000 28.2500000 35.9505005 0.951017022	-112.750000 28.2500000 35.6842003 0.998601019	-112.750000 28.2500000 34.9620018 1.03834999	-112.750000 28.2500000 33.7817001 1.05318999	-112.750000 28.2500000 33.1333008 1.03522003	-112.750000 28.2500000 32.1680984 1.03389001	-112.750000 28.2500000 30.7787991 1.02690005	-112.750000 28.2500000 29.0881004 1.00707996	-112.750000 28.2500000 26.6102009 1.03288996	-112.750000 28.2500000 25.0412006 0.959990025	-112.750000 28.2500000 24.2262001 0.907835007	-112.750000 28.2500000 23.4932003 0.853294015	-112.750000 28.2500000 23.1364002 0.806460977	-112.750000 28.2500000 22.8391991 0.807492971	-112.750000 28.2500000 22.5543995 0.807245016	-112.750000 28.2500000 22.2998009 0.811420023	-112.750000 28.2500000 22.0606003 0.842262030	-112.750000 28.2500000 21.8365002 0.842128992	-112.750000 28.2500000 21.6387005 0.841816008	-112.750000 28.2500000 21.4391994 0.845331013	-112.750000 28.2500000 21.2579002 0.847124994	-112.750000 28.2500000 21.0594997 0.849608004	-112.750000 28.2500000 20.8600006 0.853808999	-112.750000 28.2500000 20.6662006 0.856127977	-112.750000 28.2500000 20.4508991 0.858642995	-112.750000 28.2500000 20.2539005 0.860161006	-112.750000 28.2500000 20.0503998 0.863130987	-112.750000 28.2500000 19.8355007 0.864672005	-112.750000 28.2500000 19.6026001 0.867428005
-112.250000 28.2500000 13.2793999 0.00000000	-112.250000 28.2500000 13.2753000 9.13728774E-02	-112.250000 28.2500000 13.2833996 0.133182004	-112.250000 28.2500000 13.4291000 0.169294000	-112.250000 28.2500000 13.6543999 0.204395995	-112.250000 28.2500000 13.9147997 0.226959005	-112.250000 28.2500000 14.3388004 0.251213998	-112.250000 28.2500000 14.9545002 0.284464002	-112.250000 28.2500000 15.7277002 0.313962996	-112.250000 28.2500000 16.4043007 0.324719012	-112.250000 28.2500000 17.1706009 0.347645015	-112.250000 28.2500000 17.9985008 0.368907005	-112.250000 28.2500000 18.8542004 0.398995996	-112.250000 28.2500000 19.9449997 0.439666003	-112.250000 28.2500000 21.2345009 0.489926010	-112.250000 28.2500000 23.0310993 0.542765975	-112.250000 28.2500000 25.2707005 0.599718988	-112.250000 28.2500000 27.2870998 0.652619004	-112.250000 28.2500000 28.6856003 0.703271985	-112.250000 28.2500000 29.4503994 0.750640988	-112.250000 28.2500000 30.3435001 0.789629996	-112.250000 28.2500000 32.1198006 0.828195989	-112.250000 28.2500000 34.1754990 0.877391994	-112.250000 28.2500000 35.8480988 0.941572011	-112.250000 28.2500000 36.8143997 1.00975001	-112.250000 28.2500000 37.2821007 1.08629000	-112.250000 28.2500000 37.4846001 1.11985004	-112.250000 28.2500000 37.4791985 1.16683996	-112.250000 28.2500000 37.3303986 1.19920003	-112.250000 28.2500000 36.4910011 1.24328995	-112.250000 28.2500000 34.0145988 1.25553000	-112.250000 28.2500000 30.4533005 1.22069001	-112.250000 28.2500000 27.6436996 1.13355005	-112.250000 28.2500000 26.8605995 0.991665006	-112.250000 28.2500000 26.2425995 0.968666971	-112.250000 28.2500000 25.7532997 0.955202997	-112.250000 28.2500000 25.3085003 0.938978016	-112.250000 28.2500000 24.8127003 1.00462997	-112.250000 28.2500000 24.2978001 0.993916988	-112.250000 28.2500000 23.8176003 0.986214995	-112.250000 28.2500000 23.3647995 0.977407992	-112.250000 28.2500000 22.9874001 0.970520020	-112.250000 28.2500000 22.6455002 0.959765017	-112.250000 28.2500000 22.3453999 0.953958988	-112.250000 28.2500000 22.1049995 0.950392008	-112.250000 28.2500000 21.8840008 0.944132984	-112.250000 28.2500000 21.7199001 0.939592004	-112.250000 28.2500000 21.5370007 0.939301014	-112.250000 28.2500000 21.3698006 0.934436977	-112.250000 28.2500000 21.2047005 0.933103025
-111.750000 28.2500000 14.8243999 0.00000000	-111.750000 28.2500000 14.7905998 9.18539166E-02	-111.750000 28.2500000 14.7939997 0.132892996	-111.750000 28.2500000 14.8320999 0.167614996	-111.750000 28.2500000 14.9099998 0.200186998	-111.750000 28.2500000 14.8835001 0.216885999	-111.750000 28.2500000 14.9243002 0.235297993	-111.750000 28.2500000 15.0153999 0.257402986	-111.750000 28.2500000 15.1708002 0.281053007	-111.750000 28.2500000 14.9891996 0.287277013	-111.750000 28.2500000 15.0438995 0.302632987	-111.750000 28.2500000 15.3367996 0.314882010	-111.750000 28.2500000 15.9827003 0.344164014	-111.750000 28.2500000 17.0480995 0.363629013	-111.750000 28.2500000 18.2642002 0.402188003	-111.750000 28.2500000 19.4234009 0.445484996	-111.750000 28.2500000 20.0088997 0.499365985	-111.750000 28.2500000 19.9852009 0.528101981	-111.750000 28.2500000 20.6424999 0.558184981	-111.750000 28.2500000 22.3237000 0.601216018	-111.750000 28.2500000 24.4004002 0.662585974	-111.750000 28.2500000 26.4192009 0.719929993	-111.750000 28.2500000 28.0174007 0.771116972	-111.750000 28.2500000 29.5132008 0.819432020	-111.750000 28.2500000 31.4251003 0.867929995	-111.750000 28.2500000 33.0407982 0.946575999	-111.750000 28.2500000 34.8625984 0.994589984	-111.750000 28.2500000 36.6903000 1.06268001	-111.750000 28.2500000 38.3821983 1.12732005	-111.750000 28.2500000 40.0471992 1.17129004	-111.750000 28.2500000 40.6337013 1.27371001	-111.750000 28.2500000 40.1073990 1.35397005	-111.750000 28.2500000 38.0214005 1.39425004	-111.750000 28.2500000 36.6421013 1.29119003	-111.750000 28.2500000 35.1039009 1.26353002	-111.750000 28.2500000 33.5483017 1.23395002	-111.750000 28.2500000 31.9733009 1.19151998	-111.750000 28.2500000 31.1651001 1.28032005	-111.750000 28.2500000 30.3274002 1.26066005	-111.750000 28.2500000 29.5354996 1.25098002	-111.750000 28.2500000 28.6665993 1.22967994	-111.750000 28.2500000 27.8642006 1.21024001	-111.750000 28.2500000 27.0240002 1.18473995	-111.750000 28.2500000 26.2206001 1.17749000	-111.750000 28.2500000 25.4097996 1.15137005	-111.750000 28.2500000 24.6396008 1.12379003	-111.750000 28.2500000 23.9083004 1.10620999	-111.750000 28.2500000 23.2383003 1.09094000	-111.750000 28.2500000 22.6448002 1.06759000	-111.750000 28.2500000 22.3136005 1.02778995
-111.250000 28.2500000 17.8715000 0.00000000	-111.250000 28.2500000 17.7460995 0.100359000	-111.250000 28.2500000 17.6611004 0.145264998	-111.250000 28.2500000 17.6114006 0.183042005	-111.250000 28.2500000 17.6018009 0.217941999	-111.250000 28.2500000 17.4412003 0.237652004	-111.250000 28.2500000 17.3369999 0.256954014	-111.250000 28.2500000 17.2707996 0.276192993	-111.250000 28.2500000 17.2910004 0.298301995	-111.250000 28.2500000 16.8736992 0.302607000	-111.250000 28.2500000 16.6058006 0.308562011	-111.250000 28.2500000 16.4015999 0.311504006	-111.250000 28.2500000 16.3164997 0.327114999	-111.250000 28.2500000 16.1210003 0.337695003	-111.250000 28.2500000 16.2052994 0.353767991	-111.250000 28.2500000 16.5916004 0.388933003	-111.250000 28.2500000 17.3990002 0.435828000	-111.250000 28.2500000 17.8610992 0.440492004	-111.250000 28.2500000 18.6380997 0.453570992	-111.250000 28.2500000 19.4395008 0.476525992	-111.250000 28.2500000 20.0321007 0.520847023	-111.250000 28.2500000 20.3379993 0.582382023	-111.250000 28.2500000 21.2406998 0.638908982	-111.250000 28.2500000 22.9160995 0.698382974	-111.250000 28.2500000 24.9822998 0.756027997	-111.250000 28.2500000 26.3735008 0.827224016	-111.250000 28.2500000 27.7751999 0.866514027	-111.250000 28.2500000 29.1016998 0.906580985	-111.250000 28.2500000 30.5503998 0.947709024	-111.250000 28.2500000 33.0040016 0.978761971	-111.250000 28.2500000 36.3160019 1.05869997	-111.250000 28.2500000 39.9763985 1.16978002	-111.250000 28.2500000 42.4262009 1.30560005	-111.250000 28.2500000 42.7081985 1.41482997	-111.250000 28.2500000 42.6520004 1.44385004	-111.250000 28.2500000 42.2907982 1.46029997	-111.250000 28.2500000 41.7678986 1.47186005	-111.250000 28.2500000 41.5906982 1.50846004	-111.250000 28.2500000 41.3642998 1.51811004	-111.250000 28.2500000 40.9957008 1.52832997	-111.250000 28.2500000 40.5018005 1.53995001	-111.250000 28.2500000 39.8510017 1.54365003	-111.250000 28.2500000 39.0550995 1.54605997	-111.250000 28.2500000 38.1031990 1.54094994	-111.250000 28.2500000 37.0242996 1.53123999	-111.250000 28.2500000 35.7224007 1.52286994	-111.250000 28.2500000 34.3956985 1.50803006	-111.250000 28.2500000 32.9427986 1.48776996	-111.250000 28.2500000 31.4634991 1.46554995	-111.250000 28.2500000 30.6865005 1.36291003
-110.750000 28.2500000 21.9785004 0.00000000	-110.750000 28.2500000 21.7103004 0.105555996	-110.750000 28.2500000 21.4650993 0.147933006	-110.750000 28.2500000 21.2390995 0.180148005	-110.750000 28.2500000 21.0324001 0.208028004	-110.750000 28.2500000 20.7073002 0.231873006	-110.750000 28.2500000 20.4200993 0.251830995	-110.750000 28.2500000 20.1627998 0.272092015	-110.750000 28.2500000 19.9384995 0.290811002	-110.750000 28.2500000 19.3815002 0.297412992	-110.750000 28.2500000 18.8934994 0.303826004	-110.750000 28.2500000 18.5254993 0.315737009	-110.750000 28.2500000 18.2672005 0.329852998	-110.750000 28.2500000 17.8764000 0.333261997	-110.750000 28.2500000 17.6361008 0.341215014	-110.750000 28.2500000 17.5587997 0.374700993	-110.750000 28.2500000 17.7374001 0.401425987	-110.750000 28.2500000 17.4715996 0.397558987	-110.750000 28.2500000 17.1993008 0.389270991	-110.750000 28.2500000 16.9444008 0.403726012	-110.750000 28.2500000 16.9409008 0.415688992	-110.750000 28.2500000 17.6193008 0.450502992	-110.750000 28.2500000 18.5955009 0.482151002	-110.750000 28.2500000 19.6261997 0.528795004	-110.750000 28.2500000 20.3743992 0.583130002	-110.750000 28.2500000 20.7847004 0.656144977	-110.750000 28.2500000 21.3444996 0.690322995	-110.750000 28.2500000 21.9787998 0.741337001	-110.750000 28.2500000 23.1287003 0.789964020	-110.750000 28.2500000 25.2164001 0.817165017	-110.750000 28.2500000 27.4048004 0.889533997	-110.750000 28.2500000 30.0888996 0.954747975	-110.750000 28.2500000 33.2697983 1.03008997	-110.750000 28.2500000 34.6766014 1.14138997	-110.750000 28.2500000 36.2723999 1.19099998	-110.750000 28.2500000 38.0797997 1.26528001	-110.750000 28.2500000 39.9544983 1.32855999	-110.750000 28.2500000 40.9025993 1.31141996	-110.750000 28.2500000 41.8438988 1.35679996	-110.750000 28.2500000 42.6482010 1.41740000	-110.750000 28.2500000 43.3386993 1.46367002	-110.750000 28.2500000 43.9286995 1.50033998	-110.750000 28.2500000 44.4310989 1.54137003	-110.750000 28.2500000 44.8017006 1.58668995	-110.750000 28.2500000 45.1777992 1.62575996	-110.750000 28.2500000 45.3856010 1.66873002	-110.750000 28.2500000 45.5194016 1.70055997	-110.750000 28.2500000 45.5456009 1.73406005	-110.750000 28.2500000 45.3254013 1.76426995	-110.750000 28.2500000 45.1104012 1.77514005
-110.250000 28.2500000 24.9622993 0.00000000	-110.250000 28.2500000 24.7173996 0.124537997	-110.250000 28.2500000 24.4855003 0.172705993	-110.250000 28.2500000 24.2651005 0.207848996	-110.250000 28.2500000 24.0566998 0.235844001	-110.250000 28.2500000 23.7772999 0.264746994	-110.250000 28.2500000 23.5070000 0.287018001	-110.250000 28.2500000 23.2556992 0.306158990	-110.250000 28.2500000 23.0296993 0.322869986	-110.250000 28.2500000 22.5132008 0.335031003	-110.250000 28.2500000 22.0170994 0.338930994	-110.250000 28.2500000 21.5424004 0.343685001	-110.250000 28.2500000 21.0981998 0.347005993	-110.250000 28.2500000 20.5037003 0.341273993	-110.250000 28.2500000 19.9871998 0.335851997	-110.250000 28.2500000 19.5007000 0.343156993	-110.250000 28.2500000 19.1382999 0.343654007	-110.250000 28.2500000 18.4652996 0.341639996	-110.250000 28.2500000 17.9598999 0.333391011	-110.250000 28.2500000 17.6816006 0.349209994	-110.250000 28.2500000 17.6222992 0.377121001	-110.250000 28.2500000 17.6271992 0.406452000	-110.250000 28.2500000 17.6630993 0.400321007	-110.250000 28.2500000 17.6961994 0.432886988	-110.250000 28.2500000 17.8444996 0.472490996	-110.250000 28.2500000 18.1147003 0.512296975	-110.250000 28.2500000 18.4736996 0.537432015	-110.250000 28.2500000 18.9402008 0.566124976	-110.250000 28.2500000 19.3901997 0.594833016	-110.250000 28.2500000 20.3316994 0.622054994	-110.250000 28.2500000 21.3313999 0.682145000	-110.250000 28.2500000 22.5454998 0.751181006	-110.250000 28.2500000 24.4400005 0.839891016	-110.250000 28.2500000 25.5734997 0.922538996	-110.250000 28.2500000 26.7318001 0.965296984	-110.250000 28.2500000 28.1268997 1.00775003	-110.250000 28.2500000 29.2416000 1.05500996	-110.250000 28.2500000 30.0415993 1.07016003	-110.250000 28.2500000 30.6587009 1.09290004	-110.250000 28.2500000 31.5251999 1.11176002	-110.250000 28.2500000 32.3716011 1.13295996	-110.250000 28.2500000 33.3907013 1.15819001	-110.250000 28.2500000 34.3503990 1.18621004	-110.250000 28.2500000 35.2173004 1.21711004	-110.250000 28.2500000 36.1543007 1.24360001	-110.250000 28.2500000 37.0702019 1.27449000	-110.250000 28.2500000 38.0619011 1.30929005	-110.250000 28.2500000 39.1769981 1.35432994	-110.250000 28.2500000 40.2120018 1.39551997	-110.250000 28.2500000 40.8296013 1.49792004
-109.750000 28.2500000 26.8941002 0.00000000	-109.750000 28.2500000 26.7339001 0.145418003	-109.750000 28.2500000 26.5779991 0.203698993	-109.750000 28.2500000 26.4256992 0.247154996	-109.750000 28.2500000 26.2756996 0.282126993	-109.750000 28.2500000 26.0750999 0.315414011	-109.750000 28.2500000 25.8792992 0.342592001	-109.750000 28.2500000 25.6905994 0.367731005	-109.750000 28.2500000 25.5090008 0.389748991	-109.750000 28.2500000 25.1054993 0.408502012	-109.750000 28.2500000 24.6933002 0.420051992	-109.750000 28.2500000 24.2814999 0.421048999	-109.750000 28.2500000 23.8815002 0.427042991	-109.750000 28.2500000 23.3864002 0.422650993	-109.750000 28.2500000 22.9536991 0.414898992	-109.750000 28.2500000 22.4965000 0.412728995	-109.750000 28.2500000 22.0969009 0.407124013	-109.750000 28.2500000 21.5702000 0.406010002	-109.750000 28.2500000 21.0991001 0.390428990	-109.750000 28.2500000 20.5118008 0.389142990	-109.750000 28.2500000 19.9416008 0.391925991	-109.750000 28.2500000 19.3250008 0.398736000	-109.750000 28.2500000 18.7838001 0.396697015	-109.750000 28.2500000 18.3635998 0.395043999	-109.750000 28.2500000 18.1597004 0.418426991	-109.750000 28.2500000 18.2446003 0.442680001	-109.750000 28.2500000 18.3824005 0.465799004	-109.750000 28.2500000 18.5193996 0.485004008	-109.750000 28.2500000 18.7425003 0.517324984	-109.750000 28.2500000 18.9400005 0.541531026	-109.750000 28.2500000 19.2250996 0.569101989	-109.750000 28.2500000 19.6511002 0.625786006	-109.750000 28.2500000 20.4162998 0.673436999	-109.750000 28.2500000 21.0834999 0.717251003	-109.750000 28.2500000 21.6387997 0.755402982	-109.750000 28.2500000 22.3596992 0.803103983	-109.750000 28.2500000 22.9967995 0.844554007	-109.750000 28.2500000 23.2586002 0.871851027	-109.750000 28.2500000 23.5086002 0.887611985	-109.750000 28.2500000 23.5664005 0.915795028	-109.750000 28.2500000 23.8213005 0.940569997	-109.750000 28.2500000 24.2241993 0.964823008	-109.750000 28.2500000 24.6779995 0.982281029	-109.750000 28.2500000 25.1601009 0.999818981	-109.750000 28.2500000 25.8591003 1.03164005	-109.750000 28.2500000 26.2317009 1.04657996	-109.750000 28.2500000 26.8446007 1.08033001	-109.750000 28.2500000 27.5356998 1.10355997	-109.750000 28.2500000 27.9108009 1.12919998	-109.750000 28.2500000 28.1664009 1.17528999
-109.250000 28.2500000 28.5743008 0.00000000	-109.250000 28.2500000 28.4743996 0.159729004	-109.250000 28.2500000 28.3778992 0.224774003	-109.250000 28.2500000 28.2847996 0.274118006	-109.250000 28.2500000 28.1914005 0.315265000	-109.250000 28.2500000 28.0606995 0.352073997	-109.250000 28.2500000 27.9333000 0.384893000	-109.250000 28.2500000 27.8111992 0.413955003	-109.250000 28.2500000 27.6942005 0.440631002	-109.250000 28.2500000 27.4055004 0.465252012	-109.250000 28.2500000 27.1054993 0.482257992	-109.250000 28.2500000 26.8066006 0.498766005	-109.250000 28.2500000 26.5084991 0.512630999	-109.250000 28.2500000 26.1103992 0.520106971	-109.250000 28.2500000 25.7175007 0.524780989	-109.250000 28.2500000 25.3243999 0.524689019	-109.250000 28.2500000 24.9440002 0.525285006	-109.250000 28.2500000 24.3768997 0.530844986	-109.250000 28.2500000 23.8845005 0.515963018	-109.250000 28.2500000 23.3525009 0.503849983	-109.250000 28.2500000 22.8736000 0.497229993	-109.250000 28.2500000 22.4487000 0.496479988	-109.250000 28.2500000 22.0165005 0.490689993	-109.250000 28.2500000 21.5748005 0.490105987	-109.250000 28.2500000 21.0928993 0.491329998	-109.250000 28.2500000 21.0669003 0.481489986	-109.250000 28.2500000 21.0167007 0.494830012	-109.250000 28.2500000 20.9619999 0.514280975	-109.250000 28.2500000 20.9162006 0.523540020	-109.250000 28.2500000 20.4023991 0.536242008	-109.250000 28.2500000 19.9769993 0.541310012	-109.250000 28.2500000 19.7591000 0.559198022	-109.250000 28.2500000 19.7203007 0.582536995	-109.250000 28.2500000 19.9829998 0.598975003	-109.250000 28.2500000 20.2791996 0.628620028	-109.250000 28.2500000 20.6970997 0.661992013	-109.250000 28.2500000 21.1662998 0.687886000	-109.250000 28.2500000 21.2674007 0.718210995	-109.250000 28.2500000 21.4041996 0.733707011	-109.250000 28.2500000 21.4960003 0.751514018	-109.250000 28.2500000 21.6354008 0.764908016	-109.250000 28.2500000 21.7359009 0.780223012	-109.250000 28.2500000 21.9006996 0.800230980	-109.250000 28.2500000 22.1271000 0.813567996	-109.250000 28.2500000 22.3248997 0.831781983	-109.250000 28.2500000 22.6553993 0.847051978	-109.250000 28.2500000 22.9179001 0.863678992	-109.250000 28.2500000 23.3771992 0.887104988	-109.250000 28.2500000 23.7255993 0.910416007	-109.250000 28.2500000 23.8675995 0.944980979
-108.750000 28.2500000 30.1327000 0.00000000	-108.750000 28.2500000 30.0949993 0.172573999	-108.750000 28.2500000 30.0592995 0.243867993	-108.750000 28.2500000 30.0245991 0.298534006	-108.750000 28.2500000 29.9892998 0.344606996	-108.750000 28.2500000 29.9258995 0.384714991	-108.750000 28.2500000 29.8642998 0.420486003	-108.750000 28.2500000 29.8045006 0.453227997	-108.750000 28.2500000 29.7474003 0.483464003	-108.750000 28.2500000 29.5233994 0.512197018	-108.750000 28.2500000 29.2971001 0.534523010	-108.750000 28.2500000 29.0680008 0.556102991	-108.750000 28.2500000 28.8363991 0.575846016	-108.750000 28.2500000 28.5053997 0.591023982	-108.750000 28.2500000 28.1784000 0.604705989	-108.750000 28.2500000 27.8547001 0.616275012	-108.750000 28.2500000 27.5475006 0.625882983	-108.750000 28.2500000 27.0933990 0.637688994	-108.750000 28.2500000 26.6602993 0.640874982	-108.750000 28.2500000 26.2140999 0.639298022	-108.750000 28.2500000 25.7556000 0.639455974	-108.750000 28.2500000 25.3642006 0.641996026	-108.750000 28.2500000 24.9489002 0.639675021	-108.750000 28.2500000 24.5153999 0.636299014	-108.750000 28.2500000 24.0760994 0.636406004	-108.750000 28.2500000 24.0506992 0.615658998	-108.750000 28.2500000 24.0331001 0.625967026	-108.750000 28.2500000 24.0137005 0.637170970	-108.750000 28.2500000 24.0272007 0.646950006	-108.750000 28.2500000 23.6558990 0.661183000	-108.750000 28.2500000 23.2907009 0.663254023	-108.750000 28.2500000 22.9235992 0.656441987	-108.750000 28.2500000 22.5112991 0.655864000	-108.750000 28.2500000 22.4946003 0.649562001	-108.750000 28.2500000 22.4752998 0.658298016	-108.750000 28.2500000 22.4976997 0.667885005	-108.750000 28.2500000 22.4727993 0.682228982	-108.750000 28.2500000 22.6576004 0.707217991	-108.750000 28.2500000 22.8472004 0.721554995	-108.750000 28.2500000 22.9927998 0.737927973	-108.750000 28.2500000 23.1730003 0.753425002	-108.750000 28.2500000 23.3337994 0.768999994	-108.750000 28.2500000 23.4841003 0.774311006	-108.750000 28.2500000 23.6263008 0.790156007	-108.750000 28.2500000 23.7485008 0.807703018	-108.750000 28.2500000 23.9185009 0.813704014	-108.750000 28.2500000 24.0226002 0.833877981	-108.750000 28.2500000 24.2001991 0.860306025	-108.750000 28.2500000 24.4004993 0.879580975	-108.750000 28.2500000 24.3701992 0.877830982
-108.250000 28.2500000 30.8754997 0.00000000	-108.250000 28.2500000 30.9225006 0.180092007	-108.250000 28.2500000 30.9719009 0.255522996	-108.250000 28.2500000 31.0235996 0.313838005	-108.250000 28.2500000 31.0762005 0.363445997	-108.250000 28.2500000 31.1152992 0.405575991	-108.250000 28.2500000 31.1571007 0.444119990	-108.250000 28.2500000 31.2000999 0.479909003	-108.250000 28.2500000 31.2451992 0.513580978	-108.250000 28.2500000 31.1833000 0.544852018	-108.250000 28.2500000 31.1103001 0.573046982	-108.250000 28.2500000 31.0333004 0.599448025	-108.250000 28.2500000 30.9419003 0.624119997	-108.250000 28.2500000 30.7740993 0.646933973	-108.250000 28.2500000 30.5912991 0.667325020	-108.250000 28.2500000 30.3871994 0.685468972	-108.250000 28.2500000 30.1816998 0.702516019	-108.250000 28.2500000 29.7780991 0.720062971	-108.250000 28.2500000 29.3509998 0.730144978	-108.250000 28.2500000 28.9074993 0.738623023	-108.250000 28.2500000 28.4748993 0.745791018	-108.250000 28.2500000 28.1569004 0.752691984	-108.250000 28.2500000 27.8433990 0.760932982	-108.250000 28.2500000 27.5331001 0.767552018	-108.250000 28.2500000 27.2243004 0.774969995	-108.250000 28.2500000 27.2404995 0.765734971	-108.250000 28.2500000 27.2576008 0.774762988	-108.250000 28.2500000 27.2684002 0.787325978	-108.250000 28.2500000 27.2842007 0.801172018	-108.250000 28.2500000 26.9950008 0.819528997	-108.250000 28.2500000 26.6928997 0.820937991	-108.250000 28.2500000 26.3827000 0.822637022	-108.250000 28.2500000 26.0335999 0.822726011	-108.250000 28.2500000 26.0508003 0.809491992	-108.250000 28.2500000 26.0475998 0.817717016	-108.250000 28.2500000 26.0424995 0.826286018	-108.250000 28.2500000 26.0100002 0.836121023	-108.250000 28.2500000 26.3108006 0.847275019	-108.250000 28.2500000 26.6312008 0.860648990	-108.250000 28.2500000 26.9608994 0.873557985	-108.250000 28.2500000 27.3132992 0.888548017	-108.250000 28.2500000 27.6551991 0.904314995	-108.250000 28.2500000 28.0242004 0.920657992	-108.250000 28.2500000 28.3824005 0.938305020	-108.250000 28.2500000 28.7551003 0.956924975	-108.250000 28.2500000 29.1625004 0.972734988	-108.250000 28.2500000 29.5818996 0.993646979	-108.250000 28.2500000 30.0219002 1.01051998	-108.250000 28.2500000 30.4890003 1.03636003	-108.250000 28.2500000 30.5925999 1.06052995
-107.750000 28.2500000 31.0830002 0.00000000	-107.750000 28.2500000 31.1683998 0.182705000	-107.750000 28.2500000 31.2584991 0.259761006	-107.750000 28.2500000 31.3528004 0.319788009	-107.750000 28.2500000 31.4512005 0.371212989	-107.750000 28.2500000 31.5368004 0.414043993	-107.750000 28.2500000 31.6301994 0.453754008	-107.750000 28.2500000 31.7292004 0.490933001	-107.750000 28.2500000 31.8355999 0.526373982	-107.750000 28.2500000 31.8556995 0.558897018	-107.750000 28.2500000 31.8873005 0.589245975	-107.750000 28.2500000 31.9255009 0.618578017	-107.750000 28.2500000 31.9685993 0.647435009	-107.750000 28.2500000 31.9368000 0.674030006	-107.750000 28.2500000 31.9302006 0.699579000	-107.750000 28.2500000 31.9144001 0.724956989	-107.750000 28.2500000 31.9036999 0.747806013	-107.750000 28.2500000 31.7796993 0.769760013	-107.750000 28.2500000 31.6273003 0.788074017	-107.750000 28.2500000 31.4442997 0.803906977	-107.750000 28.2500000 31.2301006 0.819204986	-107.750000 28.2500000 31.1270008 0.833864987	-107.750000 28.2500000 30.9577007 0.848509014	-107.750000 28.2500000 30.7059002 0.861056030	-107.750000 28.2500000 30.4139996 0.872835994	-107.750000 28.2500000 30.4165001 0.869215012	-107.750000 28.2500000 30.4332008 0.884006977	-107.750000 28.2500000 30.4386005 0.900281012	-107.750000 28.2500000 30.4463997 0.916549981	-107.750000 28.2500000 30.2122993 0.937731981	-107.750000 28.2500000 29.9836998 0.946339011	-107.750000 28.2500000 29.7689991 0.955340981	-107.750000 28.2500000 29.5508995 0.964869976	-107.750000 28.2500000 29.6147995 0.961112022	-107.750000 28.2500000 29.6746006 0.973752975	-107.750000 28.2500000 29.7395000 0.986059010	-107.750000 28.2500000 29.7994003 0.999050975	-107.750000 28.2500000 29.9085999 0.997851014	-107.750000 28.2500000 30.0230999 1.01270998	-107.750000 28.2500000 30.1474991 1.02741003	-107.750000 28.2500000 30.2716999 1.04214001	-107.750000 28.2500000 30.4018002 1.05728996	-107.750000 28.2500000 30.5310001 1.07245004	-107.750000 28.2500000 30.6543007 1.08770001	-107.750000 28.2500000 30.7845993 1.10335004	-107.750000 28.2500000 30.9176006 1.11827004	-107.750000 28.2500000 31.0466003 1.13435996	-107.750000 28.2500000 31.1858006 1.15091002	-107.750000 28.2500000 31.3225994 1.16955996	-107.750000 28.2500000 31.4585991 1.19496000
-107.250000 28.2500000 32.2144012 0.00000000	-107.250000 28.2500000 32.2896996 0.186536998	-107.250000 28.2500000 32.3698006 0.265141010	-107.250000 28.2500000 32.4525986 0.326362997	-107.250000 28.2500000 32.5401001 0.378540009	-107.250000 28.2500000 32.6179008 0.422401994	-107.250000 28.2500000 32.7056007 0.462868989	-107.250000 28.2500000 32.7960014 0.500959992	-107.250000 28.2500000 32.8949013 0.537124991	-107.250000 28.2500000 32.9267006 0.572574973	-107.250000 28.2500000 32.9641991 0.605199993	-107.250000 28.2500000 33.0140991 0.636662006	-107.250000 28.2500000 33.0643997 0.666800976	-107.250000 28.2500000 33.0676003 0.697238028	-107.250000 28.2500000 33.0783005 0.725838006	-107.250000 28.2500000 33.1024017 0.753045976	-107.250000 28.2500000 33.1460991 0.780578017	-107.250000 28.2500000 33.0345993 0.805350006	-107.250000 28.2500000 32.9132996 0.825868011	-107.250000 28.2500000 32.7923012 0.845809996	-107.250000 28.2500000 32.6716995 0.864161015	-107.250000 28.2500000 32.6702995 0.885233998	-107.250000 28.2500000 32.6925011 0.905676007	-107.250000 28.2500000 32.7258987 0.925288022	-107.250000 28.2500000 32.7938004 0.945088983	-107.250000 28.2500000 32.9277000 0.952360988	-107.250000 28.2500000 33.0838013 0.970987022	-107.250000 28.2500000 33.2252007 0.990364015	-107.250000 28.2500000 33.3549995 1.00961995	-107.250000 28.2500000 33.3945999 1.03336000	-107.250000 28.2500000 33.4062996 1.04914999	-107.250000 28.2500000 33.3895988 1.06525004	-107.250000 28.2500000 33.3189011 1.08141005	-107.250000 28.2500000 33.4259987 1.08563006	-107.250000 28.2500000 33.5214005 1.10153997	-107.250000 28.2500000 33.6048012 1.11731005	-107.250000 28.2500000 33.6814995 1.13336003	-107.250000 28.2500000 33.7095985 1.13529003	-107.250000 28.2500000 33.7412987 1.15125000	-107.250000 28.2500000 33.7807007 1.16705000	-107.250000 28.2500000 33.8167992 1.18262005	-107.250000 28.2500000 33.8568001 1.19817996	-107.250000 28.2500000 33.8937988 1.21367002	-107.250000 28.2500000 33.9253998 1.22895002	-107.250000 28.2500000 33.9602013 1.24425995	-107.250000 28.2500000 33.9936981 1.25939000	-107.250000 28.2500000 34.0233002 1.27455997	-107.250000 28.2500000 34.0561981 1.28946996	-107.250000 28.2500000 34.0878983 1.30423999	-107.250000 28.2500000 34.2478981 1.32798004
-106.750000 28.2500000 34.0233994 0.00000000	-106.750000 28.2500000 34.0974007 0.191137001	-106.750000 28.2500000 34.1734009 0.271425009	-106.750000 28.2500000 34.2519989 0.333768010	-106.750000 28.2500000 34.3328018 0.387015998	-106.750000 28.2500000 34.4191017 0.432260007	-106.750000 28.2500000 34.5101013 0.473993987	-106.750000 28.2500000 34.6040001 0.513163984	-106.750000 28.2500000 34.7029991 0.550316989	-106.750000 28.2500000 34.9118996 0.591072977	-106.750000 28.2500000 35.1133995 0.630219996	-106.750000 28.2500000 35.3022003 0.667572021	-106.750000 28.2500000 35.4794006 0.704478979	-106.750000 28.2500000 35.6095009 0.740176022	-106.750000 28.2500000 35.7322006 0.774527013	-106.750000 28.2500000 35.8258018 0.809514999	-106.750000 28.2500000 35.9356003 0.843222976	-106.750000 28.2500000 35.8377991 0.878054976	-106.750000 28.2500000 35.6910019 0.902327001	-106.750000 28.2500000 35.5023003 0.927201986	-106.750000 28.2500000 35.2863998 0.944531977	-106.750000 28.2500000 35.2531013 0.962643981	-106.750000 28.2500000 35.1879005 0.982331991	-106.750000 28.2500000 35.1067009 0.999934018	-106.750000 28.2500000 35.0224991 1.02056003	-106.750000 28.2500000 35.0828018 1.02337003	-106.750000 28.2500000 35.1618004 1.04329002	-106.750000 28.2500000 35.2326012 1.06295002	-106.750000 28.2500000 35.2994995 1.08266997	-106.750000 28.2500000 35.2812004 1.10889995	-106.750000 28.2500000 35.2886009 1.12858999	-106.750000 28.2500000 35.3107986 1.15041006	-106.750000 28.2500000 35.3618011 1.17342997	-106.750000 28.2500000 35.5656013 1.18487000	-106.750000 28.2500000 35.7587013 1.20457006	-106.750000 28.2500000 35.9879990 1.22546005	-106.750000 28.2500000 36.2230988 1.24530995	-106.750000 28.2500000 36.2340012 1.25274003	-106.750000 28.2500000 36.2482986 1.26998997	-106.750000 28.2500000 36.2696991 1.28700995	-106.750000 28.2500000 36.2895012 1.30385005	-106.750000 28.2500000 36.3106995 1.32051003	-106.750000 28.2500000 36.3296013 1.33695996	-106.750000 28.2500000 36.3448982 1.35327005	-106.750000 28.2500000 36.3609009 1.36948001	-106.750000 28.2500000 36.3759995 1.38550997	-106.750000 28.2500000 36.3897018 1.40142000	-106.750000 28.2500000 36.4043007 1.41717005	-106.750000 28.2500000 36.4174004 1.43268001	-106.750000 28.2500000 36.4682007 1.45194995
-106.250000 28.2500000 34.9220009 0.00000000	-106.250000 28.2500000 34.9903984 0.187775999	-106.250000 28.2500000 35.0601997 0.266449988	-106.250000 28.2500000 35.1310997 0.327381015	-106.250000 28.2500000 35.2033005 0.379530996	-106.250000 28.2500000 35.2980003 0.424246997	-106.250000 28.2500000 35.3951988 0.465490997	-106.250000 28.2500000 35.4953003 0.504043996	-106.250000 28.2500000 35.5983009 0.540527999	-106.250000 28.2500000 36.0803986 0.586340010	-106.250000 28.2500000 36.5810013 0.632511020	-106.250000 28.2500000 37.1039009 0.678420007	-106.250000 28.2500000 37.6292000 0.724703014	-106.250000 28.2500000 37.9254990 0.763970971	-106.250000 28.2500000 38.2499008 0.805064023	-106.250000 28.2500000 38.5987015 0.845598996	-106.250000 28.2500000 38.9427986 0.886098981	-106.250000 28.2500000 39.4127007 0.930230021	-106.250000 28.2500000 39.8372993 0.980211973	-106.250000 28.2500000 40.1761017 1.02629995	-106.250000 28.2500000 40.3979988 1.06823003	-106.250000 28.2500000 40.6029015 1.10300004	-106.250000 28.2500000 40.7016983 1.13364995	-106.250000 28.2500000 40.6985016 1.16305995	-106.250000 28.2500000 40.6343994 1.19154000	-106.250000 28.2500000 40.5747986 1.18511999	-106.250000 28.2500000 40.5237999 1.20088005	-106.250000 28.2500000 40.4506989 1.21522999	-106.250000 28.2500000 40.3841019 1.23309004	-106.250000 28.2500000 40.3970985 1.26542997	-106.250000 28.2500000 40.3991013 1.28357005	-106.250000 28.2500000 40.3730011 1.30649996	-106.250000 28.2500000 40.3208008 1.32717001	-106.250000 28.2500000 40.3997993 1.32685006	-106.250000 28.2500000 40.4612999 1.34302998	-106.250000 28.2500000 40.5410004 1.36118996	-106.250000 28.2500000 40.6067009 1.38153005	-106.250000 28.2500000 40.6022987 1.38288999	-106.250000 28.2500000 40.6011009 1.40146005	-106.250000 28.2500000 40.6067009 1.41978002	-106.250000 28.2500000 40.6105995 1.43787003	-106.250000 28.2500000 40.6155014 1.45573997	-106.250000 28.2500000 40.6184998 1.47341001	-106.250000 28.2500000 40.6186981 1.49085999	-106.250000 28.2500000 40.6186981 1.50813997	-106.250000 28.2500000 40.6183014 1.52508998	-106.250000 28.2500000 40.6165009 1.54197001	-106.250000 28.2500000 40.6160011 1.55866003	-106.250000 28.2500000 40.6134987 1.57515001	-106.250000 28.2500000 40.4297981 1.59929001
-105.750000 28.2500000 35.0539017 0.00000000	-105.750000 28.2500000 35.1034012 0.183725998	-105.750000 28.2500000 35.1539993 0.260446995	-105.750000 28.2500000 35.2047997 0.319696009	-105.750000 28.2500000 35.2563019 0.369969010	-105.750000 28.2500000 35.3263016 0.413590014	-105.750000 28.2500000 35.3978996 0.453545988	-105.750000 28.2500000 35.4710007 0.490741998	-105.750000 28.2500000 35.5458984 0.525781989	-105.750000 28.2500000 35.9553986 0.568759024	-105.750000 28.2500000 36.3885002 0.611778021	-105.750000 28.2500000 36.8461990 0.655263007	-105.750000 28.2500000 37.3274002 0.698980987	-105.750000 28.2500000 37.6759987 0.736194015	-105.750000 28.2500000 38.0513992 0.775157988	-105.750000 28.2500000 38.4664993 0.814512014	-105.750000 28.2500000 38.8955002 0.853507996	-105.750000 28.2500000 39.6072006 0.900929987	-105.750000 28.2500000 40.3997002 0.953495026	-105.750000 28.2500000 41.2280006 1.00776994	-105.750000 28.2500000 42.1004982 1.06919003	-105.750000 28.2500000 43.1468010 1.12185001	-105.750000 28.2500000 44.2176018 1.17200005	-105.750000 28.2500000 45.2885017 1.23008001	-105.750000 28.2500000 46.3246994 1.29171002	-105.750000 28.2500000 46.6641006 1.31816995	-105.750000 28.2500000 46.9408989 1.34396994	-105.750000 28.2500000 47.2168999 1.37167001	-105.750000 28.2500000 47.4608002 1.40178001	-105.750000 28.2500000 48.0611992 1.44658005	-105.750000 28.2500000 48.6697998 1.48659003	-105.750000 28.2500000 49.2023010 1.52842999	-105.750000 28.2500000 49.7131004 1.56043005	-105.750000 28.2500000 49.7561989 1.57523000	-105.750000 28.2500000 49.7705994 1.59653997	-105.750000 28.2500000 49.8154984 1.62072003	-105.750000 28.2500000 49.7761993 1.64143002	-105.750000 28.2500000 49.7745018 1.63852000	-105.750000 28.2500000 49.7755013 1.66065001	-105.750000 28.2500000 49.7825012 1.68247998	-105.750000 28.2500000 49.7882996 1.70404005	-105.750000 28.2500000 49.7948990 1.72533000	-105.750000 28.2500000 49.7997017 1.74636996	-105.750000 28.2500000 49.8017998 1.76716995	-105.750000 28.2500000 49.8040009 1.78773999	-105.750000 28.2500000 49.8058014 1.80802000	-105.750000 28.2500000 49.8064995 1.82816005	-105.750000 28.2500000 49.8074989 1.84805000	-105.750000 28.2500000 49.8074989 1.86772001	-105.750000 28.2500000 50.0402985 1.89584994
-105.250000 28.2500000 35.5651016 0.00000000	-105.250000 28.2500000 35.6029015 0.182438001	-105.250000 28.2500000 35.6403999 0.258444011	-105.250000 28.2500000 35.6789017 0.317030996	-105.250000 28.2500000 35.7169991 0.366643995	-105.250000 28.2500000 35.7686996 0.409877986	-105.250000 28.2500000 35.8213997 0.449303001	-105.250000 28.2500000 35.8749008 0.485870987	-105.250000 28.2500000 35.9295998 0.520187020	-105.250000 28.2500000 36.2481003 0.560800016	-105.250000 28.2500000 36.5825005 0.600712001	-105.250000 28.2500000 36.9343987 0.640968025	-105.250000 28.2500000 37.2985992 0.680481970	-105.250000 28.2500000 37.6156998 0.716351986	-105.250000 28.2500000 37.9650002 0.753575981	-105.250000 28.2500000 38.3273010 0.789416015	-105.250000 28.2500000 38.7130013 0.826461017	-105.250000 28.2500000 39.1692009 0.864459991	-105.250000 28.2500000 39.6697998 0.907306015	-105.250000 28.2500000 40.2205009 0.951224029	-105.250000 28.2500000 40.8144989 0.998247027	-105.250000 28.2500000 41.4738998 1.03910995	-105.250000 28.2500000 42.2156982 1.08109999	-105.250000 28.2500000 43.0572014 1.12620997	-105.250000 28.2500000 43.9849014 1.17548001	-105.250000 28.2500000 44.6119003 1.21606004	-105.250000 28.2500000 45.2566986 1.25328004	-105.250000 28.2500000 45.9382019 1.28948998	-105.250000 28.2500000 46.6263008 1.32790005	-105.250000 28.2500000 47.7229996 1.37922001	-105.250000 28.2500000 48.9191017 1.43104994	-105.250000 28.2500000 50.1595993 1.48863006	-105.250000 28.2500000 51.5022011 1.55781996	-105.250000 28.2500000 52.1030998 1.59423006	-105.250000 28.2500000 52.7310982 1.62941003	-105.250000 28.2500000 53.3628998 1.66591001	-105.250000 28.2500000 53.9645996 1.70195997	-105.250000 28.2500000 53.9612999 1.72272003	-105.250000 28.2500000 53.9604988 1.74619997	-105.250000 28.2500000 53.9651985 1.76936996	-105.250000 28.2500000 53.9687004 1.79224002	-105.250000 28.2500000 53.9728012 1.81482005	-105.250000 28.2500000 53.9753990 1.83712995	-105.250000 28.2500000 53.9756012 1.85915995	-105.250000 28.2500000 53.9757996 1.88093996	-105.250000 28.2500000 53.9754982 1.90246999	-105.250000 28.2500000 53.9744987 1.92383003	-105.250000 28.2500000 53.9735985 1.94488001	-105.250000 28.2500000 53.9719009 1.96571004	-105.250000 28.2500000 53.9886017 1.98680997
-104.750000 28.2500000 36.4765015 0.00000000	-104.750000 28.2500000 36.5023003 0.186967999	-104.750000 28.2500000 36.5269012 0.264708012	-104.750000 28.2500000 36.5532990 0.324528992	-104.750000 28.2500000 36.5784988 0.375102013	-104.750000 28.2500000 36.6072998 0.419225007	-104.750000 28.2500000 36.6363983 0.459244013	-104.750000 28.2500000 36.6665001 0.496239007	-104.750000 28.2500000 36.6969986 0.530799985	-104.750000 28.2500000 36.7813988 0.565530002	-104.750000 28.2500000 36.8709984 0.598659992	-104.750000 28.2500000 36.9660988 0.630608022	-104.750000 28.2500000 37.0653000 0.661584973	-104.750000 28.2500000 37.2528000 0.694957972	-104.750000 28.2500000 37.4609985 0.726885021	-104.750000 28.2500000 37.6473007 0.758511007	-104.750000 28.2500000 37.8628006 0.788681984	-104.750000 28.2500000 38.4085999 0.829805017	-104.750000 28.2500000 38.9902000 0.872065008	-104.750000 28.2500000 39.6136017 0.916989028	-104.750000 28.2500000 40.2672005 0.961683989	-104.750000 28.2500000 40.6612015 0.992725015	-104.750000 28.2500000 41.0750008 1.02465999	-104.750000 28.2500000 41.5307007 1.05870998	-104.750000 28.2500000 42.0163002 1.09275997	-104.750000 28.2500000 42.3847008 1.11966002	-104.750000 28.2500000 42.7713013 1.14617002	-104.750000 28.2500000 43.1638985 1.17400002	-104.750000 28.2500000 43.5778999 1.20308995	-104.750000 28.2500000 44.0476990 1.23666000	-104.750000 28.2500000 44.5521011 1.27293003	-104.750000 28.2500000 45.0798988 1.31224000	-104.750000 28.2500000 45.6380005 1.35534000	-104.750000 28.2500000 45.9989014 1.38212001	-104.750000 28.2500000 46.3769989 1.41113997	-104.750000 28.2500000 46.7731018 1.43897998	-104.750000 28.2500000 47.1761017 1.46800005	-104.750000 28.2500000 47.1738014 1.49285996	-104.750000 28.2500000 47.1736984 1.51251996	-104.750000 28.2500000 47.1786003 1.53191996	-104.750000 28.2500000 47.1823006 1.55109000	-104.750000 28.2500000 47.1865997 1.57001996	-104.750000 28.2500000 47.1894989 1.58871996	-104.750000 28.2500000 47.1903000 1.60720003	-104.750000 28.2500000 47.1912003 1.62548006	-104.750000 28.2500000 47.1916008 1.64355004	-104.750000 28.2500000 47.1913986 1.66144001	-104.750000 28.2500000 47.1912003 1.67912996	-104.750000 28.2500000 47.1903992 1.69666004	-104.750000 28.2500000 47.1745987 1.71405995
-104.250000 28.2500000 36.8960991 0.00000000	-104.250000 28.2500000 36.9357986 0.196974993	-104.250000 28.2500000 36.9758987 0.278917998	-104.250000 28.2500000 37.0161018 0.341987997	-104.250000 28.2500000 37.0563011 0.395361990	-104.250000 28.2500000 37.1208992 0.442196012	-104.250000 28.2500000 37.1861992 0.484773993	-104.250000 28.2500000 37.2523003 0.524185002	-104.250000 28.2500000 37.3191986 0.561106980	-104.250000 28.2500000 37.4156990 0.596711993	-104.250000 28.2500000 37.5144005 0.630447984	-104.250000 28.2500000 37.6155014 0.661858976	-104.250000 28.2500000 37.7176018 0.692543983	-104.250000 28.2500000 38.0693016 0.731033981	-104.250000 28.2500000 38.4295998 0.767437994	-104.250000 28.2500000 38.8008995 0.803857982	-104.250000 28.2500000 39.1734009 0.840161979	-104.250000 28.2500000 39.5284004 0.877388000	-104.250000 28.2500000 39.9053001 0.913923025	-104.250000 28.2500000 40.3044014 0.950685978	-104.250000 28.2500000 40.7322006 0.988698006	-104.250000 28.2500000 41.2621994 1.02208996	-104.250000 28.2500000 41.8274002 1.05439997	-104.250000 28.2500000 42.3992004 1.08741999	-104.250000 28.2500000 42.9905014 1.12276995	-104.250000 28.2500000 43.0620995 1.14323997	-104.250000 28.2500000 43.1381989 1.16577995	-104.250000 28.2500000 43.2162018 1.18842006	-104.250000 28.2500000 43.3011017 1.21105003	-104.250000 28.2500000 43.4155006 1.23492002	-104.250000 28.2500000 43.5358009 1.25786996	-104.250000 28.2500000 43.6598015 1.28246999	-104.250000 28.2500000 43.7765007 1.30783999	-104.250000 28.2500000 43.8438988 1.32815003	-104.250000 28.2500000 43.9047012 1.34909999	-104.250000 28.2500000 43.9697990 1.36968005	-104.250000 28.2500000 44.0339012 1.39026999	-104.250000 28.2500000 44.0318985 1.40952003	-104.250000 28.2500000 44.0317993 1.42771006	-104.250000 28.2500000 44.0363007 1.44570005	-104.250000 28.2500000 44.0395012 1.46345997	-104.250000 28.2500000 44.0433006 1.48099995	-104.250000 28.2500000 44.0460014 1.49831998	-104.250000 28.2500000 44.0466995 1.51546001	-104.250000 28.2500000 44.0475006 1.53240001	-104.250000 28.2500000 44.0479012 1.54917002	-104.250000 28.2500000 44.0476990 1.56578004	-104.250000 28.2500000 44.0475998 1.58220994	-104.250000 28.2500000 44.0469017 1.59851003	-104.250000 28.2500000 44.0512009 1.61421001
-103.750000 28.2500000 36.9612999 0.00000000	-103.750000 28.2500000 37.0099983 0.200476006	-103.750000 28.2500000 37.0589981 0.284065008	-103.750000 28.2500000 37.1082993 0.348533988	-103.750000 28.2500000 37.1579018 0.403174996	-103.750000 28.2500000 37.2536011 0.451386988	-103.750000 28.2500000 37.3507996 0.495494992	-103.750000 28.2500000 37.4496002 0.536574006	-103.750000 28.2500000 37.5499001 0.575263023	-103.750000 28.2500000 37.6878014 0.613107979	-103.750000 28.2500000 37.8289986 0.649405003	-103.750000 28.2500000 37.9734993 0.684249997	-103.750000 28.2500000 38.1206017 0.717549026	-103.750000 28.2500000 38.3977013 0.755110979	-103.750000 28.2500000 38.6842995 0.791531026	-103.750000 28.2500000 38.9803009 0.827928007	-103.750000 28.2500000 39.2799988 0.865498006	-103.750000 28.2500000 39.6397018 0.902028024	-103.750000 28.2500000 40.0220985 0.938435018	-103.750000 28.2500000 40.4263992 0.974776030	-103.750000 28.2500000 40.8246002 1.01162004	-103.750000 28.2500000 41.2663002 1.04447997	-103.750000 28.2500000 41.7263985 1.07793999	-103.750000 28.2500000 42.2050018 1.11075997	-103.750000 28.2500000 42.7067986 1.14752996	-103.750000 28.2500000 42.7551003 1.17082000	-103.750000 28.2500000 42.8081017 1.19321001	-103.750000 28.2500000 42.8614006 1.21538997	-103.750000 28.2500000 42.9057007 1.23733997	-103.750000 28.2500000 43.0373993 1.26074004	-103.750000 28.2500000 43.1781006 1.28601003	-103.750000 28.2500000 43.3181000 1.30999005	-103.750000 28.2500000 43.3928986 1.33411002	-103.750000 28.2500000 43.4375000 1.35450006	-103.750000 28.2500000 43.4849014 1.37453997	-103.750000 28.2500000 43.5323982 1.39454997	-103.750000 28.2500000 43.5763016 1.41428995	-103.750000 28.2500000 43.5744019 1.43334997	-103.750000 28.2500000 43.5744019 1.45187998	-103.750000 28.2500000 43.5783005 1.47021997	-103.750000 28.2500000 43.5811996 1.48830998	-103.750000 28.2500000 43.5844994 1.50618005	-103.750000 28.2500000 43.5868988 1.52383006	-103.750000 28.2500000 43.5875015 1.54129004	-103.750000 28.2500000 43.5881996 1.55855000	-103.750000 28.2500000 43.5885010 1.57563996	-103.750000 28.2500000 43.5882988 1.59255004	-103.750000 28.2500000 43.5881996 1.60929000	-103.750000 28.2500000 43.5875015 1.62590003	-103.750000 28.2500000 43.5842018 1.64181995
-103.250000 28.2500000 37.1492996 0.00000000	-103.250000 28.2500000 37.2168007 0.200639993	-103.250000 28.2500000 37.2844009 0.284440994	-103.250000 28.2500000 37.3530006 0.349168003	-103.250000 28.2500000 37.4217987 0.404089004	-103.250000 28.2500000 37.5505981 0.452407002	-103.250000 28.2500000 37.6811981 0.496731013	-103.250000 28.2500000 37.8139000 0.538111985	-103.250000 28.2500000 37.9485016 0.577072024	-103.250000 28.2500000 38.1291008 0.615436971	-103.250000 28.2500000 38.3134995 0.652549028	-103.250000 28.2500000 38.5017014 0.688027978	-103.250000 28.2500000 38.6926994 0.722223997	-103.250000 28.2500000 38.9152985 0.757619023	-103.250000 28.2500000 39.1436005 0.791678011	-103.250000 28.2500000 39.3771019 0.825276017	-103.250000 28.2500000 39.6123009 0.858461976	-103.250000 28.2500000 39.9133987 0.893110991	-103.250000 28.2500000 40.2228012 0.927221000	-103.250000 28.2500000 40.5414009 0.961338997	-103.250000 28.2500000 40.8596992 0.995584011	-103.250000 28.2500000 41.1697006 1.02544999	-103.250000 28.2500000 41.4621010 1.05561996	-103.250000 28.2500000 41.7596016 1.08969998	-103.250000 28.2500000 42.0928001 1.12056005	-103.250000 28.2500000 42.1155014 1.14350998	-103.250000 28.2500000 42.1580009 1.16541004	-103.250000 28.2500000 42.1866989 1.18701005	-103.250000 28.2500000 42.2140999 1.20839000	-103.250000 28.2500000 42.3586998 1.23205996	-103.250000 28.2500000 42.5475998 1.25609004	-103.250000 28.2500000 42.7030983 1.28064001	-103.250000 28.2500000 42.8768997 1.30557001	-103.250000 28.2500000 42.9095001 1.32567000	-103.250000 28.2500000 42.9463005 1.34544003	-103.250000 28.2500000 42.9906006 1.36510003	-103.250000 28.2500000 43.0242996 1.38454998	-103.250000 28.2500000 43.0225983 1.40325999	-103.250000 28.2500000 43.0225983 1.42142999	-103.250000 28.2500000 43.0261002 1.43943000	-103.250000 28.2500000 43.0287018 1.45718002	-103.250000 28.2500000 43.0316010 1.47472000	-103.250000 28.2500000 43.0336990 1.49204004	-103.250000 28.2500000 43.0343018 1.50917006	-103.250000 28.2500000 43.0349007 1.52611005	-103.250000 28.2500000 43.0351982 1.54287004	-103.250000 28.2500000 43.0349998 1.55947006	-103.250000 28.2500000 43.0349007 1.57589996	-103.250000 28.2500000 43.0343018 1.59220004	-103.250000 28.2500000 43.0335007 1.60775995
-123.750000 28.7500000 6.96435022 0.00000000	-123.750000 28.7500000 6.97235012 4.24113907E-02	-123.750000 28.7500000 6.97336006 5.98245487E-02	-123.750000 28.7500000 6.97238016 7.27748200E-02	-123.750000 28.7500000 6.97835016 8.32141265E-02	-123.750000 28.7500000 6.99215984 9.22718868E-02	-123.750000 28.7500000 7.00576019 0.101342000	-123.750000 28.7500000 7.01903009 0.109302998	-123.750000 28.7500000 7.03075981 0.116521001	-123.750000 28.7500000 7.02922010 0.122722998	-123.750000 28.7500000 7.01134014 0.128319994	-123.750000 28.7500000 6.97837019 0.133614004	-123.750000 28.7500000 6.94245005 0.138310000	-123.750000 28.7500000 6.90994978 0.141962007	-123.750000 28.7500000 6.88886976 0.145403996	-123.750000 28.7500000 6.87647009 0.149226993	-123.750000 28.7500000 6.86421013 0.152944997	-123.750000 28.7500000 6.84499979 0.155754000	-123.750000 28.7500000 6.82863998 0.158309996	-123.750000 28.7500000 6.82154989 0.160837993	-123.750000 28.7500000 6.82523012 0.163506001	-123.750000 28.7500000 6.82320023 0.165664002	-123.750000 28.7500000 6.79567003 0.168687999	-123.750000 28.7500000 6.70323992 0.172624007	-123.750000 28.7500000 6.49878979 0.184088007	-123.750000 28.7500000 6.21344995 0.204402998	-123.750000 28.7500000 5.91394997 0.218766004	-123.750000 28.7500000 5.61364985 0.222366005	-123.750000 28.7500000 5.39008999 0.217850000	-123.750000 28.7500000 5.24840021 0.208789006	-123.750000 28.7500000 5.20111990 0.200711995	-123.750000 28.7500000 5.19999981 0.194096997	-123.750000 28.7500000 5.19999981 0.195103005	-123.750000 28.7500000 5.19999981 0.186241999	-123.750000 28.7500000 5.19999981 0.185514003	-123.750000 28.7500000 5.19999981 0.186480001	-123.750000 28.7500000 5.19999981 0.184580997	-123.750000 28.7500000 5.19999981 0.187278003	-123.750000 28.7500000 5.19999981 0.187985003	-123.750000 28.7500000 5.19999981 0.182282001	-123.750000 28.7500000 5.19999981 0.181880996	-123.750000 28.7500000 5.19999981 0.181369007	-123.750000 28.7500000 5.19999981 0.183120996	-123.750000 28.7500000 5.19999981 0.182799995	-123.750000 28.7500000 5.19999981 0.180264995	-123.750000 28.7500000 5.19999981 0.178825006	-123.750000 28.7500000 5.19999981 0.180869997	-123.750000 28.7500000 5.19999981 0.181917995	-123.750000 28.7500000 5.19999981 0.181761995	-123.750000 28.7500000 5.19999981 0.185175002
-123.250000 28.7500000 6.95957994 0.00000000	-123.250000 28.7500000 6.97810984 4.24671583E-02	-123.250000 28.7500000 6.99261999 5.94012290E-02	-123.250000 28.7500000 6.99872017 7.29754269E-02	-123.250000 28.7500000 6.99387980 8.46273899E-02	-123.250000 28.7500000 6.98760986 9.40277278E-02	-123.250000 28.7500000 6.99018002 0.101876996	-123.250000 28.7500000 7.00057983 0.109196000	-123.250000 28.7500000 7.01426983 0.116701998	-123.250000 28.7500000 7.02419996 0.123443998	-123.250000 28.7500000 7.02258015 0.129462004	-123.250000 28.7500000 7.01178980 0.134413004	-123.250000 28.7500000 6.99431992 0.139036998	-123.250000 28.7500000 6.96599007 0.143610001	-123.250000 28.7500000 6.93007994 0.147226006	-123.250000 28.7500000 6.89418983 0.150630996	-123.250000 28.7500000 6.86986017 0.153684005	-123.250000 28.7500000 6.85305023 0.155696005	-123.250000 28.7500000 6.83875990 0.157942995	-123.250000 28.7500000 6.81972980 0.160278007	-123.250000 28.7500000 6.79976988 0.162416995	-123.250000 28.7500000 6.78270006 0.163397998	-123.250000 28.7500000 6.78255987 0.165257007	-123.250000 28.7500000 6.78087997 0.167556003	-123.250000 28.7500000 6.75500011 0.169641003	-123.250000 28.7500000 6.68993998 0.176589996	-123.250000 28.7500000 6.55804014 0.187793002	-123.250000 28.7500000 6.33915997 0.206698999	-123.250000 28.7500000 6.06861019 0.223810002	-123.250000 28.7500000 5.77849007 0.232932001	-123.250000 28.7500000 5.50239992 0.232546002	-123.250000 28.7500000 5.21681023 0.225438997	-123.250000 28.7500000 5.19999981 0.223929003	-123.250000 28.7500000 5.19999981 0.212992996	-123.250000 28.7500000 5.19999981 0.212562993	-123.250000 28.7500000 5.19999981 0.213512003	-123.250000 28.7500000 5.19999981 0.211872995	-123.250000 28.7500000 5.19999981 0.215139002	-123.250000 28.7500000 5.19999981 0.216215998	-123.250000 28.7500000 5.19999981 0.211872995	-123.250000 28.7500000 5.19999981 0.211705998	-123.250000 28.7500000 5.19999981 0.211364999	-123.250000 28.7500000 5.19999981 0.213115007	-123.250000 28.7500000 5.19999981 0.213572994	-123.250000 28.7500000 5.19999981 0.211374000	-123.250000 28.7500000 5.19999981 0.210140005	-123.250000 28.7500000 5.19999981 0.212179005	-123.250000 28.7500000 5.19999981 0.213857993	-123.250000 28.7500000 5.19999981 0.213873997	-123.250000 28.7500000 5.19999981 0.216887996
-122.750000 28.7500000 6.94293022 0.00000000	-122.750000 28.7500000 6.96592999 4.28293198E-02	-122.750000 28.7500000 6.98407984 6.06700815E-02	-122.750000 28.7500000 6.99750996 7.36085996E-02	-122.750000 28.7500000 7.00808001 8.38595927E-02	-122.750000 28.7500000 7.01222992 9.35873911E-02	-122.750000 28.7500000 7.00574017 0.102681004	-122.750000 28.7500000 6.99686003 0.110792004	-122.750000 28.7500000 6.99163008 0.117720000	-122.750000 28.7500000 6.99170017 0.123418003	-122.750000 28.7500000 7.00018978 0.129353002	-122.750000 28.7500000 7.00355005 0.134865001	-122.750000 28.7500000 6.99611998 0.139698997	-122.750000 28.7500000 6.98590994 0.144491002	-122.750000 28.7500000 6.96842003 0.148530006	-122.750000 28.7500000 6.94615984 0.151758000	-122.750000 28.7500000 6.91573000 0.154866993	-122.750000 28.7500000 6.87649012 0.157502994	-122.750000 28.7500000 6.84630013 0.158978999	-122.750000 28.7500000 6.82772017 0.160307005	-122.750000 28.7500000 6.81443977 0.161932006	-122.750000 28.7500000 6.78590012 0.162585005	-122.750000 28.7500000 6.75574017 0.163755000	-122.750000 28.7500000 6.73874998 0.164582998	-122.750000 28.7500000 6.73647022 0.165712997	-122.750000 28.7500000 6.73753023 0.170488998	-122.750000 28.7500000 6.72479010 0.174617007	-122.750000 28.7500000 6.69162989 0.179794997	-122.750000 28.7500000 6.61102009 0.188850999	-122.750000 28.7500000 6.41844988 0.203832999	-122.750000 28.7500000 6.13759995 0.225204006	-122.750000 28.7500000 5.72027016 0.237244993	-122.750000 28.7500000 5.40858984 0.243156001	-122.750000 28.7500000 5.31939983 0.237206995	-122.750000 28.7500000 5.26615000 0.237926006	-122.750000 28.7500000 5.22624016 0.239299998	-122.750000 28.7500000 5.20379019 0.238189995	-122.750000 28.7500000 5.20075989 0.242192999	-122.750000 28.7500000 5.19999981 0.243916005	-122.750000 28.7500000 5.19999981 0.242042005	-122.750000 28.7500000 5.19999981 0.242294997	-122.750000 28.7500000 5.19999981 0.242298007	-122.750000 28.7500000 5.19999981 0.244083002	-122.750000 28.7500000 5.19999981 0.245555997	-122.750000 28.7500000 5.19999981 0.243974999	-122.750000 28.7500000 5.19999981 0.243148997	-122.750000 28.7500000 5.19999981 0.245065004	-122.750000 28.7500000 5.19999981 0.247428000	-122.750000 28.7500000 5.19999981 0.247468993	-122.750000 28.7500000 5.19999981 0.249377996
-122.250000 28.7500000 6.94860983 0.00000000	-122.250000 28.7500000 6.95905018 4.30300795E-02	-122.250000 28.7500000 6.97518015 6.05623387E-02	-122.250000 28.7500000 6.99097013 7.39675313E-02	-122.250000 28.7500000 6.99855995 8.56412873E-02	-122.250000 28.7500000 7.00327015 9.51011330E-02	-122.250000 28.7500000 7.00589991 0.102812998	-122.250000 28.7500000 7.00531006 0.110540003	-122.250000 28.7500000 7.00213003 0.117926002	-122.250000 28.7500000 6.99294996 0.124837004	-122.250000 28.7500000 6.97832012 0.130776003	-122.250000 28.7500000 6.96934986 0.135590002	-122.250000 28.7500000 6.96746016 0.140263006	-122.250000 28.7500000 6.96995020 0.144877002	-122.250000 28.7500000 6.96833992 0.149323002	-122.250000 28.7500000 6.95284986 0.153117001	-122.250000 28.7500000 6.93084002 0.155361995	-122.250000 28.7500000 6.90647984 0.157754004	-122.250000 28.7500000 6.87717009 0.159685999	-122.250000 28.7500000 6.84651995 0.161632001	-122.250000 28.7500000 6.81930017 0.163191006	-122.250000 28.7500000 6.78552008 0.162568003	-122.250000 28.7500000 6.76059008 0.162321001	-122.250000 28.7500000 6.73538017 0.162368998	-122.250000 28.7500000 6.70850992 0.162673995	-122.250000 28.7500000 6.69616985 0.166049004	-122.250000 28.7500000 6.69470978 0.169130996	-122.250000 28.7500000 6.69443989 0.172479004	-122.250000 28.7500000 6.68633986 0.176023006	-122.250000 28.7500000 6.66931009 0.180078000	-122.250000 28.7500000 6.59650993 0.186324000	-122.250000 28.7500000 6.39749002 0.199582994	-122.250000 28.7500000 6.10159016 0.219980001	-122.250000 28.7500000 5.97789001 0.246081993	-122.250000 28.7500000 5.86674976 0.252647996	-122.250000 28.7500000 5.74612999 0.257380009	-122.250000 28.7500000 5.60634995 0.259418011	-122.250000 28.7500000 5.55526018 0.264126986	-122.250000 28.7500000 5.52610016 0.267796993	-122.250000 28.7500000 5.49054003 0.270033985	-122.250000 28.7500000 5.43382978 0.271955997	-122.250000 28.7500000 5.40528011 0.272947013	-122.250000 28.7500000 5.37114000 0.275548995	-122.250000 28.7500000 5.33383989 0.278714001	-122.250000 28.7500000 5.30480003 0.278849006	-122.250000 28.7500000 5.28589010 0.278966010	-122.250000 28.7500000 5.26698017 0.281194001	-122.250000 28.7500000 5.25656986 0.284538001	-122.250000 28.7500000 5.24461985 0.284967989	-122.250000 28.7500000 5.23741007 0.285333991
-121.750000 28.7500000 6.96884012 0.00000000	-121.750000 28.7500000 6.97790003 4.37989682E-02	-121.750000 28.7500000 6.98135996 6.20554499E-02	-121.750000 28.7500000 6.98359013 7.55879432E-02	-121.750000 28.7500000 6.99113989 8.65728632E-02	-121.750000 28.7500000 7.00187016 9.51489732E-02	-121.750000 28.7500000 7.00502014 0.103997000	-121.750000 28.7500000 7.00124979 0.112158000	-121.750000 28.7500000 6.99358988 0.118933998	-121.750000 28.7500000 6.98616982 0.124957003	-121.750000 28.7500000 6.98321009 0.130612999	-121.750000 28.7500000 6.97469997 0.136405006	-121.750000 28.7500000 6.95808983 0.141773999	-121.750000 28.7500000 6.94216013 0.146375999	-121.750000 28.7500000 6.93178988 0.150355995	-121.750000 28.7500000 6.93278980 0.153725997	-121.750000 28.7500000 6.92769003 0.157010004	-121.750000 28.7500000 6.91029978 0.160556003	-121.750000 28.7500000 6.87937021 0.162449002	-121.750000 28.7500000 6.84999990 0.162814006	-121.750000 28.7500000 6.82687998 0.162689000	-121.750000 28.7500000 6.79256010 0.161492005	-121.750000 28.7500000 6.75472021 0.161817998	-121.750000 28.7500000 6.72119999 0.161523998	-121.750000 28.7500000 6.69665003 0.160395995	-121.750000 28.7500000 6.68054008 0.162869006	-121.750000 28.7500000 6.66380978 0.165450007	-121.750000 28.7500000 6.65070009 0.167714000	-121.750000 28.7500000 6.64365005 0.169686005	-121.750000 28.7500000 6.64782000 0.172663003	-121.750000 28.7500000 6.64454985 0.176810995	-121.750000 28.7500000 6.62003994 0.180283993	-121.750000 28.7500000 6.54449987 0.184290007	-121.750000 28.7500000 6.50447989 0.205751002	-121.750000 28.7500000 6.44956017 0.217783004	-121.750000 28.7500000 6.37726021 0.230158001	-121.750000 28.7500000 6.28558016 0.242507994	-121.750000 28.7500000 6.24690008 0.246649995	-121.750000 28.7500000 6.21220016 0.254112005	-121.750000 28.7500000 6.17398024 0.260912001	-121.750000 28.7500000 6.12582016 0.267058998	-121.750000 28.7500000 6.08619022 0.273478001	-121.750000 28.7500000 6.04540014 0.279204994	-121.750000 28.7500000 5.99182987 0.285140991	-121.750000 28.7500000 5.94665003 0.289799005	-121.750000 28.7500000 5.90417004 0.293617010	-121.750000 28.7500000 5.86186981 0.298348010	-121.750000 28.7500000 5.82910013 0.303561002	-121.750000 28.7500000 5.79354000 0.307117999	-121.750000 28.7500000 5.77478981 0.310564995
-121.250000 28.7500000 6.95223999 0.00000000	-121.250000 28.7500000 6.97646999 4.39461283E-02	-121.250000 28.7500000 6.99435997 6.15495294E-02	-121.250000 28.7500000 7.00612020 7.55156204E-02	-121.250000 28.7500000 7.00549984 8.81332234E-02	-121.250000 28.7500000 7.00067997 9.75351408E-02	-121.250000 28.7500000 6.99912977 0.105548002	-121.250000 28.7500000 6.99910021 0.112492003	-121.250000 28.7500000 6.99883986 0.119718000	-121.250000 28.7500000 6.99288988 0.126555994	-121.250000 28.7500000 6.97757006 0.132355005	-121.250000 28.7500000 6.96162987 0.137340993	-121.250000 28.7500000 6.95169020 0.141644001	-121.250000 28.7500000 6.94564009 0.146463007	-121.250000 28.7500000 6.93480015 0.151562005	-121.250000 28.7500000 6.91598988 0.155655995	-121.250000 28.7500000 6.90329981 0.158519998	-121.250000 28.7500000 6.90442991 0.160705999	-121.250000 28.7500000 6.90124989 0.163339004	-121.250000 28.7500000 6.87272978 0.165810004	-121.250000 28.7500000 6.82711983 0.165600002	-121.250000 28.7500000 6.77709007 0.164722994	-121.250000 28.7500000 6.74407005 0.160898998	-121.250000 28.7500000 6.71551991 0.158177003	-121.250000 28.7500000 6.68139982 0.158105999	-121.250000 28.7500000 6.65295982 0.161431000	-121.250000 28.7500000 6.63281012 0.162636995	-121.250000 28.7500000 6.61926985 0.163951993	-121.250000 28.7500000 6.60542011 0.165617004	-121.250000 28.7500000 6.60061979 0.167946994	-121.250000 28.7500000 6.59708977 0.170718998	-121.250000 28.7500000 6.59326982 0.173388004	-121.250000 28.7500000 6.58261013 0.176147997	-121.250000 28.7500000 6.58590984 0.182102993	-121.250000 28.7500000 6.58615017 0.187987998	-121.250000 28.7500000 6.58208990 0.194584996	-121.250000 28.7500000 6.57240009 0.201185003	-121.250000 28.7500000 6.56856012 0.204887003	-121.250000 28.7500000 6.56358004 0.211245999	-121.250000 28.7500000 6.55705023 0.216814995	-121.250000 28.7500000 6.54859018 0.222911999	-121.250000 28.7500000 6.53773022 0.230427995	-121.250000 28.7500000 6.52596998 0.236737996	-121.250000 28.7500000 6.51024008 0.243581995	-121.250000 28.7500000 6.49379015 0.250133008	-121.250000 28.7500000 6.47417021 0.257598013	-121.250000 28.7500000 6.45236015 0.264595002	-121.250000 28.7500000 6.42910004 0.272229999	-121.250000 28.7500000 6.40424013 0.279633999	-121.250000 28.7500000 6.39446020 0.295821995
-120.750000 28.7500000 6.90127993 0.00000000	-120.750000 28.7500000 6.95067978 4.42443714E-02	-120.750000 28.7500000 6.97250986 6.30953088E-02	-120.750000 28.7500000 6.97653008 7.68929571E-02	-120.750000 28.7500000 6.98661995 8.67022872E-02	-120.750000 28.7500000 7.00810003 9.63645726E-02	-120.750000 28.7500000 7.02091980 0.106071003	-120.750000 28.7500000 7.01890993 0.114345998	-120.750000 28.7500000 7.00317001 0.121703997	-120.750000 28.7500000 6.98669004 0.127728999	-120.750000 28.7500000 6.98287010 0.132976994	-120.750000 28.7500000 6.97992992 0.138767004	-120.750000 28.7500000 6.96351004 0.143953994	-120.750000 28.7500000 6.93750000 0.148355007	-120.750000 28.7500000 6.91682005 0.152076006	-120.750000 28.7500000 6.91159010 0.155627996	-120.750000 28.7500000 6.90875006 0.159863994	-120.750000 28.7500000 6.89865017 0.163540006	-120.750000 28.7500000 6.88452005 0.165847003	-120.750000 28.7500000 6.87697983 0.167188004	-120.750000 28.7500000 6.86315012 0.167936996	-120.750000 28.7500000 6.82112980 0.167989999	-120.750000 28.7500000 6.74901009 0.167763993	-120.750000 28.7500000 6.68587017 0.163987994	-120.750000 28.7500000 6.65296984 0.156807005	-120.750000 28.7500000 6.63406992 0.157668993	-120.750000 28.7500000 6.60990000 0.159773007	-120.750000 28.7500000 6.58299017 0.161186993	-120.750000 28.7500000 6.56055021 0.161869004	-120.750000 28.7500000 6.55660009 0.163326994	-120.750000 28.7500000 6.55386019 0.165863007	-120.750000 28.7500000 6.54491997 0.168065995	-120.750000 28.7500000 6.53196001 0.169521004	-120.750000 28.7500000 6.53850985 0.173429996	-120.750000 28.7500000 6.54582024 0.179067001	-120.750000 28.7500000 6.55341005 0.184755996	-120.750000 28.7500000 6.56068993 0.190040007	-120.750000 28.7500000 6.56478977 0.193326995	-120.750000 28.7500000 6.56879997 0.198167995	-120.750000 28.7500000 6.57258987 0.202602997	-120.750000 28.7500000 6.57617998 0.207130000	-120.750000 28.7500000 6.57952023 0.211869001	-120.750000 28.7500000 6.58242989 0.216242999	-120.750000 28.7500000 6.58506012 0.220341995	-120.750000 28.7500000 6.58728981 0.224588007	-120.750000 28.7500000 6.58895016 0.228916004	-120.750000 28.7500000 6.59024000 0.233576998	-120.750000 28.7500000 6.59082985 0.237474993	-120.750000 28.7500000 6.59098005 0.241887003	-120.750000 28.7500000 6.59435987 0.250914007
-120.250000 28.7500000 6.83726978 0.00000000	-120.250000 28.7500000 6.88697004 4.41532508E-02	-120.250000 28.7500000 6.94619989 6.23150989E-02	-120.250000 28.7500000 6.96970987 7.64294267E-02	-120.250000 28.7500000 6.94489002 8.89237970E-02	-120.250000 28.7500000 6.91890001 9.84777734E-02	-120.250000 28.7500000 6.92991018 0.105751000	-120.250000 28.7500000 6.97656012 0.112510003	-120.250000 28.7500000 7.02575016 0.120214000	-120.250000 28.7500000 7.03039980 0.128198996	-120.250000 28.7500000 6.99849987 0.135616004	-120.250000 28.7500000 6.97069979 0.141076997	-120.250000 28.7500000 6.96554995 0.145116001	-120.250000 28.7500000 6.96810007 0.149646997	-120.250000 28.7500000 6.95407009 0.154442996	-120.250000 28.7500000 6.91967010 0.158833995	-120.250000 28.7500000 6.88924980 0.161712006	-120.250000 28.7500000 6.88429022 0.163960993	-120.250000 28.7500000 6.89131021 0.166703001	-120.250000 28.7500000 6.88637018 0.169556007	-120.250000 28.7500000 6.86425018 0.171463996	-120.250000 28.7500000 6.83306980 0.172523007	-120.250000 28.7500000 6.80746984 0.171159998	-120.250000 28.7500000 6.75359011 0.169046998	-120.250000 28.7500000 6.66109991 0.166314006	-120.250000 28.7500000 6.60776997 0.165740997	-120.250000 28.7500000 6.57036018 0.162461996	-120.250000 28.7500000 6.54333019 0.159131005	-120.250000 28.7500000 6.52462006 0.158060998	-120.250000 28.7500000 6.51505995 0.159294993	-120.250000 28.7500000 6.50072002 0.161055997	-120.250000 28.7500000 6.49406004 0.162718996	-120.250000 28.7500000 6.48774004 0.163760006	-120.250000 28.7500000 6.49375010 0.165438995	-120.250000 28.7500000 6.49886990 0.170801997	-120.250000 28.7500000 6.50332022 0.175973997	-120.250000 28.7500000 6.50784016 0.180843994	-120.250000 28.7500000 6.51152992 0.184043005	-120.250000 28.7500000 6.51525021 0.188829005	-120.250000 28.7500000 6.51904011 0.193442002	-120.250000 28.7500000 6.52299023 0.197952002	-120.250000 28.7500000 6.52707005 0.202399999	-120.250000 28.7500000 6.53120995 0.206835002	-120.250000 28.7500000 6.53552008 0.211146995	-120.250000 28.7500000 6.53987980 0.215377003	-120.250000 28.7500000 6.54426003 0.219620004	-120.250000 28.7500000 6.54873991 0.223761007	-120.250000 28.7500000 6.55324984 0.227799997	-120.250000 28.7500000 6.55755997 0.231612995	-120.250000 28.7500000 6.56275988 0.236374006
-119.750000 28.7500000 6.77737999 0.00000000	-119.750000 28.7500000 6.78507996 4.49238494E-02	-119.750000 28.7500000 6.81336021 6.38145879E-02	-119.750000 28.7500000 6.85680008 7.74180666E-02	-119.750000 28.7500000 6.88291979 8.82275626E-02	-119.750000 28.7500000 6.85862017 9.69882831E-02	-119.750000 28.7500000 6.78969002 0.105301999	-119.750000 28.7500000 6.75705004 0.113242000	-119.750000 28.7500000 6.80413008 0.119144000	-119.750000 28.7500000 6.89786005 0.124250002	-119.750000 28.7500000 6.96850014 0.130844995	-119.750000 28.7500000 6.98078012 0.138289005	-119.750000 28.7500000 6.96256018 0.146187007	-119.750000 28.7500000 6.95589018 0.152008995	-119.750000 28.7500000 6.96684980 0.155980006	-119.750000 28.7500000 6.97228003 0.160070002	-119.750000 28.7500000 6.94975996 0.164487004	-119.750000 28.7500000 6.90501022 0.168732002	-119.750000 28.7500000 6.86368990 0.171331003	-119.750000 28.7500000 6.85264015 0.171881005	-119.750000 28.7500000 6.86131001 0.171755999	-119.750000 28.7500000 6.85960007 0.173410997	-119.750000 28.7500000 6.81476021 0.175819993	-119.750000 28.7500000 6.76238012 0.175852999	-119.750000 28.7500000 6.72786999 0.171470001	-119.750000 28.7500000 6.69240999 0.170991004	-119.750000 28.7500000 6.62665987 0.171682000	-119.750000 28.7500000 6.55140018 0.170739993	-119.750000 28.7500000 6.48190022 0.167138994	-119.750000 28.7500000 6.45621014 0.165635005	-119.750000 28.7500000 6.45766020 0.161096007	-119.750000 28.7500000 6.45037985 0.157368004	-119.750000 28.7500000 6.43052006 0.157349005	-119.750000 28.7500000 6.43570995 0.158178002	-119.750000 28.7500000 6.44235992 0.163627997	-119.750000 28.7500000 6.44999981 0.168486997	-119.750000 28.7500000 6.45799017 0.173432007	-119.750000 28.7500000 6.46281004 0.176285997	-119.750000 28.7500000 6.46742010 0.181109995	-119.750000 28.7500000 6.47188997 0.185940996	-119.750000 28.7500000 6.47612000 0.190458998	-119.750000 28.7500000 6.48017979 0.194978997	-119.750000 28.7500000 6.48415995 0.199336007	-119.750000 28.7500000 6.48791981 0.203672007	-119.750000 28.7500000 6.49150991 0.207811996	-119.750000 28.7500000 6.49504995 0.211803004	-119.750000 28.7500000 6.49841022 0.215875000	-119.750000 28.7500000 6.50164986 0.219844997	-119.750000 28.7500000 6.50510979 0.223673999	-119.750000 28.7500000 6.50978994 0.227790996
-119.250000 28.7500000 6.74502993 0.00000000	-119.250000 28.7500000 6.71119022 4.52603698E-02	-119.250000 28.7500000 6.69507980 6.27858564E-02	-119.250000 28.7500000 6.70150995 7.67124295E-02	-119.250000 28.7500000 6.71201992 8.95234421E-02	-119.250000 28.7500000 6.70869017 9.85500216E-02	-119.250000 28.7500000 6.66064978 0.105763003	-119.250000 28.7500000 6.54796982 0.112043999	-119.250000 28.7500000 6.45117998 0.117536999	-119.250000 28.7500000 6.47968006 0.122934997	-119.250000 28.7500000 6.60275984 0.127811000	-119.250000 28.7500000 6.72540998 0.132870004	-119.250000 28.7500000 6.80607986 0.139092997	-119.250000 28.7500000 6.85600996 0.146327004	-119.250000 28.7500000 6.91668987 0.153721005	-119.250000 28.7500000 7.00021982 0.160870001	-119.250000 28.7500000 7.05283022 0.166090995	-119.250000 28.7500000 7.03639984 0.171519995	-119.250000 28.7500000 6.95794010 0.175968006	-119.250000 28.7500000 6.86829996 0.178340003	-119.250000 28.7500000 6.82471991 0.178464994	-119.250000 28.7500000 6.82460022 0.178524002	-119.250000 28.7500000 6.83395004 0.176550001	-119.250000 28.7500000 6.81576014 0.176491007	-119.250000 28.7500000 6.74400997 0.177226007	-119.250000 28.7500000 6.69986010 0.180044994	-119.250000 28.7500000 6.66692019 0.178584993	-119.250000 28.7500000 6.63274002 0.175614998	-119.250000 28.7500000 6.57816982 0.173896998	-119.250000 28.7500000 6.51893997 0.178285003	-119.250000 28.7500000 6.41741991 0.178920001	-119.250000 28.7500000 6.36637020 0.167677000	-119.250000 28.7500000 6.37718010 0.149347007	-119.250000 28.7500000 6.39041996 0.148675993	-119.250000 28.7500000 6.39844990 0.156648993	-119.250000 28.7500000 6.40288019 0.163030997	-119.250000 28.7500000 6.40571022 0.167362005	-119.250000 28.7500000 6.40845013 0.170414001	-119.250000 28.7500000 6.41149998 0.175833002	-119.250000 28.7500000 6.41453981 0.180446997	-119.250000 28.7500000 6.41767979 0.185021996	-119.250000 28.7500000 6.42123985 0.188916996	-119.250000 28.7500000 6.42498016 0.193589002	-119.250000 28.7500000 6.42898989 0.197659999	-119.250000 28.7500000 6.43321991 0.202001005	-119.250000 28.7500000 6.43746996 0.205824003	-119.250000 28.7500000 6.44190979 0.209915996	-119.250000 28.7500000 6.44649982 0.213864997	-119.250000 28.7500000 6.45108986 0.217588007	-119.250000 28.7500000 6.45648003 0.221686006
-118.750000 28.7500000 6.72769022 0.00000000	-118.750000 28.7500000 6.67913008 4.62300293E-02	-118.750000 28.7500000 6.63901997 6.55285120E-02	-118.750000 28.7500000 6.60655022 7.91339576E-02	-118.750000 28.7500000 6.59010983 8.84581283E-02	-118.750000 28.7500000 6.59477997 9.65611264E-02	-118.750000 28.7500000 6.58425999 0.105614997	-118.750000 28.7500000 6.52975988 0.113922998	-118.750000 28.7500000 6.40647984 0.119961001	-118.750000 28.7500000 6.23829985 0.124155998	-118.750000 28.7500000 6.17350006 0.127674997	-118.750000 28.7500000 6.26809978 0.131203994	-118.750000 28.7500000 6.42390013 0.136097997	-118.750000 28.7500000 6.56221008 0.141651005	-118.750000 28.7500000 6.68581009 0.147023007	-118.750000 28.7500000 6.83433008 0.154175997	-118.750000 28.7500000 7.05767012 0.162267998	-118.750000 28.7500000 7.28339005 0.172441006	-118.750000 28.7500000 7.35281992 0.182137996	-118.750000 28.7500000 7.22645998 0.188934997	-118.750000 28.7500000 7.01839018 0.191542998	-118.750000 28.7500000 6.86510992 0.192826003	-118.750000 28.7500000 6.82112980 0.188442007	-118.750000 28.7500000 6.81391001 0.183954000	-118.750000 28.7500000 6.80193996 0.179977000	-118.750000 28.7500000 6.78941011 0.182127997	-118.750000 28.7500000 6.73543978 0.185342997	-118.750000 28.7500000 6.66219997 0.186379001	-118.750000 28.7500000 6.59498978 0.184119999	-118.750000 28.7500000 6.58269978 0.184251994	-118.750000 28.7500000 6.56338978 0.184025005	-118.750000 28.7500000 6.45195007 0.186015993	-118.750000 28.7500000 6.29232979 0.177893996	-118.750000 28.7500000 6.28091002 0.141353995	-118.750000 28.7500000 6.28577995 0.143693000	-118.750000 28.7500000 6.30089998 0.149479002	-118.750000 28.7500000 6.32195997 0.153564006	-118.750000 28.7500000 6.33248997 0.155525997	-118.750000 28.7500000 6.34326982 0.161428005	-118.750000 28.7500000 6.35346985 0.168317005	-118.750000 28.7500000 6.36306000 0.172707006	-118.750000 28.7500000 6.37132978 0.178657994	-118.750000 28.7500000 6.37830019 0.185920000	-118.750000 28.7500000 6.38437986 0.189567000	-118.750000 28.7500000 6.38992977 0.194003999	-118.750000 28.7500000 6.39454985 0.198763996	-118.750000 28.7500000 6.39876986 0.204058006	-118.750000 28.7500000 6.40251017 0.208263993	-118.750000 28.7500000 6.40555000 0.212444007	-118.750000 28.7500000 6.41043997 0.216822997
-118.250000 28.7500000 6.61980009 0.00000000	-118.250000 28.7500000 6.58720016 4.63607609E-02	-118.250000 28.7500000 6.57448006 6.43759072E-02	-118.250000 28.7500000 6.58126020 7.84902275E-02	-118.250000 28.7500000 6.58247995 9.09089968E-02	-118.250000 28.7500000 6.57671022 0.100746997	-118.250000 28.7500000 6.56173992 0.108517997	-118.250000 28.7500000 6.54417992 0.114519000	-118.250000 28.7500000 6.52420998 0.120476000	-118.250000 28.7500000 6.50314999 0.127667993	-118.250000 28.7500000 6.44635010 0.134132996	-118.250000 28.7500000 6.35061979 0.138918996	-118.250000 28.7500000 6.28719997 0.142504007	-118.250000 28.7500000 6.27779007 0.145575002	-118.250000 28.7500000 6.36831999 0.148799002	-118.250000 28.7500000 6.59069014 0.152615994	-118.250000 28.7500000 6.91449022 0.157713994	-118.250000 28.7500000 7.29673004 0.166949004	-118.250000 28.7500000 7.71517992 0.179692999	-118.250000 28.7500000 8.01900959 0.194415003	-118.250000 28.7500000 8.01756001 0.209067002	-118.250000 28.7500000 7.57805014 0.225094005	-118.250000 28.7500000 7.16536999 0.221633002	-118.250000 28.7500000 6.94881010 0.210463002	-118.250000 28.7500000 6.87090015 0.199814007	-118.250000 28.7500000 6.87822008 0.195179999	-118.250000 28.7500000 6.84921980 0.194725007	-118.250000 28.7500000 6.78809023 0.194374993	-118.250000 28.7500000 6.71182013 0.194772005	-118.250000 28.7500000 6.63999987 0.198315993	-118.250000 28.7500000 6.55012989 0.198156998	-118.250000 28.7500000 6.50652981 0.194905996	-118.250000 28.7500000 6.47106981 0.186727002	-118.250000 28.7500000 6.45164013 0.172050998	-118.250000 28.7500000 6.41605997 0.173374996	-118.250000 28.7500000 6.37108994 0.172563002	-118.250000 28.7500000 6.32544994 0.172520995	-118.250000 28.7500000 6.31207991 0.173898995	-118.250000 28.7500000 6.29999018 0.177413002	-118.250000 28.7500000 6.29009008 0.176809996	-118.250000 28.7500000 6.28217983 0.179067999	-118.250000 28.7500000 6.27705002 0.182724997	-118.250000 28.7500000 6.27531004 0.186372995	-118.250000 28.7500000 6.27540016 0.188589007	-118.250000 28.7500000 6.27778006 0.189173996	-118.250000 28.7500000 6.28257990 0.192664996	-118.250000 28.7500000 6.28844023 0.195699006	-118.250000 28.7500000 6.29618979 0.198188007	-118.250000 28.7500000 6.30505991 0.200856999	-118.250000 28.7500000 6.31353998 0.204081997
-117.750000 28.7500000 6.72458982 0.00000000	-117.750000 28.7500000 6.46977997 5.17185107E-02	-117.750000 28.7500000 6.38226986 7.01870471E-02	-117.750000 28.7500000 6.46010017 8.16863999E-02	-117.750000 28.7500000 6.58343983 9.04883668E-02	-117.750000 28.7500000 6.68885994 9.96604189E-02	-117.750000 28.7500000 6.71424007 0.110694997	-117.750000 28.7500000 6.69329977 0.120921999	-117.750000 28.7500000 6.68392992 0.128519997	-117.750000 28.7500000 6.70040989 0.133597001	-117.750000 28.7500000 6.78762007 0.138163000	-117.750000 28.7500000 6.93427992 0.146065995	-117.750000 28.7500000 7.01971006 0.155449003	-117.750000 28.7500000 6.96288013 0.164093003	-117.750000 28.7500000 6.76530981 0.169422001	-117.750000 28.7500000 6.54799986 0.171970993	-117.750000 28.7500000 6.61910009 0.172887996	-117.750000 28.7500000 7.11396980 0.176109001	-117.750000 28.7500000 7.71907997 0.183550999	-117.750000 28.7500000 8.29895020 0.195218995	-117.750000 28.7500000 8.81760979 0.210472003	-117.750000 28.7500000 8.89780998 0.234945998	-117.750000 28.7500000 8.56795979 0.248638004	-117.750000 28.7500000 7.95964003 0.254123986	-117.750000 28.7500000 7.42896986 0.245992005	-117.750000 28.7500000 7.21691990 0.231484994	-117.750000 28.7500000 7.14293003 0.222983003	-117.750000 28.7500000 7.08316994 0.217583001	-117.750000 28.7500000 6.95978022 0.215754002	-117.750000 28.7500000 6.81129980 0.216587007	-117.750000 28.7500000 6.70388985 0.212415993	-117.750000 28.7500000 6.57658005 0.209544003	-117.750000 28.7500000 6.42144012 0.208620995	-117.750000 28.7500000 6.41259003 0.181582004	-117.750000 28.7500000 6.41948986 0.181256995	-117.750000 28.7500000 6.43471003 0.182111993	-117.750000 28.7500000 6.44975996 0.185019001	-117.750000 28.7500000 6.45723009 0.188593999	-117.750000 28.7500000 6.46234989 0.191168994	-117.750000 28.7500000 6.46634007 0.194144994	-117.750000 28.7500000 6.46715021 0.197506994	-117.750000 28.7500000 6.46518993 0.203140005	-117.750000 28.7500000 6.46097994 0.207587004	-117.750000 28.7500000 6.45310020 0.211768001	-117.750000 28.7500000 6.44285011 0.215470001	-117.750000 28.7500000 6.43160009 0.218475997	-117.750000 28.7500000 6.41710997 0.221250996	-117.750000 28.7500000 6.40198994 0.224268004	-117.750000 28.7500000 6.38667011 0.225969002	-117.750000 28.7500000 6.38424015 0.221764997
-117.250000 28.7500000 8.36849022 0.00000000	-117.250000 28.7500000 7.77613020 6.25708401E-02	-117.250000 28.7500000 7.01083994 8.39331225E-02	-117.250000 28.7500000 6.50530005 9.59489569E-02	-117.250000 28.7500000 6.50885010 0.103561997	-117.250000 28.7500000 6.87840986 0.109122001	-117.250000 28.7500000 7.19353008 0.116388001	-117.250000 28.7500000 7.24612999 0.128260002	-117.250000 28.7500000 7.11422014 0.138747007	-117.250000 28.7500000 7.03259993 0.146638006	-117.250000 28.7500000 7.18550014 0.151005998	-117.250000 28.7500000 7.47116995 0.156284004	-117.250000 28.7500000 7.77235985 0.164465994	-117.250000 28.7500000 8.03020954 0.176236004	-117.250000 28.7500000 8.16252995 0.189560995	-117.250000 28.7500000 8.12102985 0.201501995	-117.250000 28.7500000 7.89713001 0.208224997	-117.250000 28.7500000 7.71424007 0.212206006	-117.250000 28.7500000 7.88598013 0.214269996	-117.250000 28.7500000 8.36925983 0.217693001	-117.250000 28.7500000 8.93241978 0.225520000	-117.250000 28.7500000 9.31184006 0.247006997	-117.250000 28.7500000 9.56783009 0.256417990	-117.250000 28.7500000 9.51963043 0.268772006	-117.250000 28.7500000 9.07083988 0.277841002	-117.250000 28.7500000 8.52657986 0.278501987	-117.250000 28.7500000 8.00930977 0.273319989	-117.250000 28.7500000 7.68646002 0.259036005	-117.250000 28.7500000 7.53128004 0.246189997	-117.250000 28.7500000 7.35962009 0.245033994	-117.250000 28.7500000 7.09107018 0.240070999	-117.250000 28.7500000 6.81572008 0.231355995	-117.250000 28.7500000 6.63488007 0.218906999	-117.250000 28.7500000 6.59150982 0.203641996	-117.250000 28.7500000 6.54459000 0.205115005	-117.250000 28.7500000 6.49686003 0.204701006	-117.250000 28.7500000 6.45218992 0.203095004	-117.250000 28.7500000 6.43994999 0.205781996	-117.250000 28.7500000 6.43004990 0.206777006	-117.250000 28.7500000 6.42205000 0.208225995	-117.250000 28.7500000 6.41636992 0.210017994	-117.250000 28.7500000 6.41377020 0.211950004	-117.250000 28.7500000 6.41443014 0.213330999	-117.250000 28.7500000 6.41708994 0.214242995	-117.250000 28.7500000 6.42344999 0.216563001	-117.250000 28.7500000 6.43059015 0.220253006	-117.250000 28.7500000 6.43870020 0.223258004	-117.250000 28.7500000 6.44830990 0.227546006	-117.250000 28.7500000 6.45779991 0.230910003	-117.250000 28.7500000 6.46655989 0.233784005
-116.750000 28.7500000 11.2655001 0.00000000	-116.750000 28.7500000 11.2293997 8.36207867E-02	-116.750000 28.7500000 10.7179003 0.115946002	-116.750000 28.7500000 9.76597023 0.137072995	-116.750000 28.7500000 8.70217037 0.147948995	-116.750000 28.7500000 8.07357025 0.150325000	-116.750000 28.7500000 8.16631031 0.153006002	-116.750000 28.7500000 8.65489960 0.158095002	-116.750000 28.7500000 8.88533974 0.169021994	-116.750000 28.7500000 8.60690975 0.179525003	-116.750000 28.7500000 8.18953991 0.185700998	-116.750000 28.7500000 8.17971992 0.187748000	-116.750000 28.7500000 8.58743000 0.190546006	-116.750000 28.7500000 9.16096973 0.198887005	-116.750000 28.7500000 9.56945992 0.212575004	-116.750000 28.7500000 9.79185009 0.228367001	-116.750000 28.7500000 9.93076038 0.243315995	-116.750000 28.7500000 10.0525999 0.255887002	-116.750000 28.7500000 10.0818996 0.266577005	-116.750000 28.7500000 10.0479002 0.274013013	-116.750000 28.7500000 10.0177002 0.277783006	-116.750000 28.7500000 9.75195026 0.295819014	-116.750000 28.7500000 9.83841038 0.290322989	-116.750000 28.7500000 10.1066999 0.289811999	-116.750000 28.7500000 10.2198000 0.295186013	-116.750000 28.7500000 10.1889000 0.302538007	-116.750000 28.7500000 9.80632019 0.313026994	-116.750000 28.7500000 9.19250011 0.313497007	-116.750000 28.7500000 8.58168983 0.304374009	-116.750000 28.7500000 8.12899017 0.298406005	-116.750000 28.7500000 7.86615992 0.278450996	-116.750000 28.7500000 7.55340004 0.265848994	-116.750000 28.7500000 7.10938978 0.254528999	-116.750000 28.7500000 6.96153021 0.224432006	-116.750000 28.7500000 6.84375000 0.222871006	-116.750000 28.7500000 6.75504017 0.220471993	-116.750000 28.7500000 6.69008017 0.219475001	-116.750000 28.7500000 6.67101002 0.220406994	-116.750000 28.7500000 6.65541983 0.223221004	-116.750000 28.7500000 6.64109993 0.227218002	-116.750000 28.7500000 6.62756014 0.229678005	-116.750000 28.7500000 6.61513996 0.231416002	-116.750000 28.7500000 6.60254002 0.232308000	-116.750000 28.7500000 6.58886003 0.234507993	-116.750000 28.7500000 6.57545996 0.236688003	-116.750000 28.7500000 6.56085014 0.242008999	-116.750000 28.7500000 6.54589987 0.243769005	-116.750000 28.7500000 6.53120995 0.246710002	-116.750000 28.7500000 6.51600981 0.249008000	-116.750000 28.7500000 6.51354980 0.245857000
-116.250000 28.7500000 16.7045002 0.00000000	-116.250000 28.7500000 16.2073002 0.121739000	-116.250000 28.7500000 15.8923998 0.164940000	-116.250000 28.7500000 15.4990997 0.195648000	-116.250000 28.7500000 14.7943001 0.221557006	-116.250000 28.7500000 13.8332005 0.238202006	-116.250000 28.7500000 12.8549995 0.248725995	-116.250000 28.7500000 12.1926003 0.249962002	-116.250000 28.7500000 12.0823002 0.251774997	-116.250000 28.7500000 12.2047997 0.255878001	-116.250000 28.7500000 11.9394999 0.263642013	-116.250000 28.7500000 11.2390003 0.270273000	-116.250000 28.7500000 10.6630001 0.271439999	-116.250000 28.7500000 10.6613998 0.266725004	-116.250000 28.7500000 11.1449003 0.266182989	-116.250000 28.7500000 11.7405005 0.273730010	-116.250000 28.7500000 12.1296997 0.291110009	-116.250000 28.7500000 12.3184004 0.312604994	-116.250000 28.7500000 12.4853001 0.329073995	-116.250000 28.7500000 12.7351999 0.341852009	-116.250000 28.7500000 12.9420004 0.354537994	-116.250000 28.7500000 12.4011002 0.379550993	-116.250000 28.7500000 11.6454000 0.377622008	-116.250000 28.7500000 11.0363998 0.368063986	-116.250000 28.7500000 10.8439999 0.352512985	-116.250000 28.7500000 11.1331997 0.341316015	-116.250000 28.7500000 11.2986002 0.351476014	-116.250000 28.7500000 11.1190004 0.361867011	-116.250000 28.7500000 10.5446997 0.367116988	-116.250000 28.7500000 9.59937954 0.376509994	-116.250000 28.7500000 8.82339954 0.357692987	-116.250000 28.7500000 8.38780975 0.326680988	-116.250000 28.7500000 8.03402996 0.298815995	-116.250000 28.7500000 7.87065983 0.266344994	-116.250000 28.7500000 7.69748020 0.262555003	-116.250000 28.7500000 7.52120018 0.260203004	-116.250000 28.7500000 7.34393978 0.256375015	-116.250000 28.7500000 7.27052021 0.259420007	-116.250000 28.7500000 7.19708014 0.260508001	-116.250000 28.7500000 7.12736988 0.261826009	-116.250000 28.7500000 7.06145000 0.262461007	-116.250000 28.7500000 7.00017977 0.262852013	-116.250000 28.7500000 6.94370985 0.261397988	-116.250000 28.7500000 6.89324999 0.261541992	-116.250000 28.7500000 6.85021019 0.262358010	-116.250000 28.7500000 6.81159019 0.262169987	-116.250000 28.7500000 6.77947998 0.263159007	-116.250000 28.7500000 6.75184011 0.265040010	-116.250000 28.7500000 6.72803020 0.265524000	-116.250000 28.7500000 6.72000980 0.262665987
-115.750000 28.7500000 23.4769993 0.00000000	-115.750000 28.7500000 22.9673996 0.162646994	-115.750000 28.7500000 22.3745995 0.229059994	-115.750000 28.7500000 21.7250004 0.276010007	-115.750000 28.7500000 21.0667992 0.308820009	-115.750000 28.7500000 20.6685009 0.328554004	-115.750000 28.7500000 20.1886997 0.347618997	-115.750000 28.7500000 19.5597000 0.366138011	-115.750000 28.7500000 18.7609997 0.383226007	-115.750000 28.7500000 17.9393997 0.396088004	-115.750000 28.7500000 17.2191010 0.400373012	-115.750000 28.7500000 16.5158997 0.397686005	-115.750000 28.7500000 15.6954002 0.394641012	-115.750000 28.7500000 14.8418999 0.389865994	-115.750000 28.7500000 14.1578999 0.383390009	-115.750000 28.7500000 13.9595003 0.373833001	-115.750000 28.7500000 14.2624998 0.365934014	-115.750000 28.7500000 14.8533001 0.373064011	-115.750000 28.7500000 15.2421999 0.393178999	-115.750000 28.7500000 15.3899002 0.413322002	-115.750000 28.7500000 15.4354000 0.430222005	-115.750000 28.7500000 15.1430998 0.456514001	-115.750000 28.7500000 14.9300003 0.451685011	-115.750000 28.7500000 14.3718996 0.451122999	-115.750000 28.7500000 13.4554996 0.452068001	-115.750000 28.7500000 13.0061998 0.439902008	-115.750000 28.7500000 12.7756996 0.435891986	-115.750000 28.7500000 12.7882996 0.435301006	-115.750000 28.7500000 12.8302002 0.438423008	-115.750000 28.7500000 12.3259001 0.455927014	-115.750000 28.7500000 11.0988998 0.456809014	-115.750000 28.7500000 9.74145031 0.436392993	-115.750000 28.7500000 8.88949013 0.394180000	-115.750000 28.7500000 8.69748974 0.326478988	-115.750000 28.7500000 8.53886986 0.315122992	-115.750000 28.7500000 8.38568974 0.307300001	-115.750000 28.7500000 8.23295975 0.301427007	-115.750000 28.7500000 8.16292000 0.309076995	-115.750000 28.7500000 8.09150982 0.307949990	-115.750000 28.7500000 8.02309990 0.307265997	-115.750000 28.7500000 7.95111990 0.305768013	-115.750000 28.7500000 7.88009024 0.307053000	-115.750000 28.7500000 7.80812979 0.307496011	-115.750000 28.7500000 7.73460007 0.307269990	-115.750000 28.7500000 7.66188002 0.307191014	-115.750000 28.7500000 7.58968019 0.308414996	-115.750000 28.7500000 7.51564980 0.308512986	-115.750000 28.7500000 7.44364977 0.309395999	-115.750000 28.7500000 7.37159014 0.309895992	-115.750000 28.7500000 7.32768011 0.302305013
-115.250000 28.7500000 27.8971004 0.00000000	-115.250000 28.7500000 27.9769993 0.184648007	-115.250000 28.7500000 28.0368004 0.259698987	-115.250000 28.7500000 28.0062008 0.318237990	-115.250000 28.7500000 27.6942005 0.370175987	-115.250000 28.7500000 27.2339993 0.410959989	-115.250000 28.7500000 26.6058006 0.444842994	-115.250000 28.7500000 26.0450001 0.468686014	-115.250000 28.7500000 25.6576996 0.482589990	-115.250000 28.7500000 25.5041008 0.496897012	-115.250000 28.7500000 25.0820999 0.516433001	-115.250000 28.7500000 24.0084000 0.535771012	-115.250000 28.7500000 22.3978004 0.550297022	-115.250000 28.7500000 20.8132992 0.545660019	-115.250000 28.7500000 19.4487000 0.524053991	-115.250000 28.7500000 18.3686008 0.500831008	-115.250000 28.7500000 17.5552006 0.482746005	-115.250000 28.7500000 17.2366009 0.468474001	-115.250000 28.7500000 17.3918991 0.462105006	-115.250000 28.7500000 17.6634007 0.464552999	-115.250000 28.7500000 17.7954998 0.470450997	-115.250000 28.7500000 17.6086998 0.503534019	-115.250000 28.7500000 17.1667995 0.515058994	-115.250000 28.7500000 16.8729992 0.515011013	-115.250000 28.7500000 16.7133999 0.507288992	-115.250000 28.7500000 16.7591991 0.505559981	-115.250000 28.7500000 16.4668007 0.523576975	-115.250000 28.7500000 15.9518003 0.537554026	-115.250000 28.7500000 15.4399004 0.539964020	-115.250000 28.7500000 14.9792995 0.552810013	-115.250000 28.7500000 14.6733999 0.541481018	-115.250000 28.7500000 13.6294003 0.538854003	-115.250000 28.7500000 11.7559004 0.527718008	-115.250000 28.7500000 10.9349003 0.449261993	-115.250000 28.7500000 10.2505999 0.421458006	-115.250000 28.7500000 9.71562958 0.397074014	-115.250000 28.7500000 9.30243969 0.379857004	-115.250000 28.7500000 9.15398979 0.395141006	-115.250000 28.7500000 9.01803017 0.386783004	-115.250000 28.7500000 8.91084003 0.379855990	-115.250000 28.7500000 8.80634022 0.373232007	-115.250000 28.7500000 8.72117996 0.370384008	-115.250000 28.7500000 8.63704014 0.365366012	-115.250000 28.7500000 8.55930996 0.361647993	-115.250000 28.7500000 8.48274040 0.359436989	-115.250000 28.7500000 8.40614033 0.357672006	-115.250000 28.7500000 8.33053017 0.355401993	-115.250000 28.7500000 8.25654984 0.353228986	-115.250000 28.7500000 8.18068027 0.353042990	-115.250000 28.7500000 8.12901974 0.343611002
-114.750000 28.7500000 29.5093002 0.00000000	-114.750000 28.7500000 29.9820004 0.194969997	-114.750000 28.7500000 30.3896008 0.281832993	-114.750000 28.7500000 30.7234001 0.349597007	-114.750000 28.7500000 31.0174007 0.405835003	-114.750000 28.7500000 31.5853004 0.446215987	-114.750000 28.7500000 31.9172993 0.487403989	-114.750000 28.7500000 31.8455009 0.526180029	-114.750000 28.7500000 31.5002995 0.563890994	-114.750000 28.7500000 30.8798008 0.591221988	-114.750000 28.7500000 30.5205002 0.617011011	-114.750000 28.7500000 30.5368004 0.633229017	-114.750000 28.7500000 30.3778000 0.652011991	-114.750000 28.7500000 29.4941998 0.668860018	-114.750000 28.7500000 27.4825001 0.683272004	-114.750000 28.7500000 25.0792999 0.675109982	-114.750000 28.7500000 22.9361992 0.651657999	-114.750000 28.7500000 21.4339008 0.617215991	-114.750000 28.7500000 20.3974991 0.583576024	-114.750000 28.7500000 19.9066010 0.559913993	-114.750000 28.7500000 19.6751003 0.549687028	-114.750000 28.7500000 19.2908993 0.558341980	-114.750000 28.7500000 19.0827999 0.555812001	-114.750000 28.7500000 18.8952007 0.559834003	-114.750000 28.7500000 18.5195007 0.565950990	-114.750000 28.7500000 18.6973991 0.557125986	-114.750000 28.7500000 18.9864006 0.569076002	-114.750000 28.7500000 19.2462006 0.584685981	-114.750000 28.7500000 19.2945004 0.605520010	-114.750000 28.7500000 18.7248993 0.632619023	-114.750000 28.7500000 17.8673992 0.650026023	-114.750000 28.7500000 17.3526001 0.644509017	-114.750000 28.7500000 16.7569008 0.634734988	-114.750000 28.7500000 15.9580002 0.618318975	-114.750000 28.7500000 15.0780001 0.598905981	-114.750000 28.7500000 14.1273003 0.573563993	-114.750000 28.7500000 13.1625004 0.545419991	-114.750000 28.7500000 12.7030001 0.573274016	-114.750000 28.7500000 12.2624998 0.559235990	-114.750000 28.7500000 11.8472996 0.547698021	-114.750000 28.7500000 11.4582005 0.537639022	-114.750000 28.7500000 11.1023998 0.523428023	-114.750000 28.7500000 10.7693005 0.508000016	-114.750000 28.7500000 10.4806004 0.497453004	-114.750000 28.7500000 10.2152004 0.485482007	-114.750000 28.7500000 9.98447990 0.472903013	-114.750000 28.7500000 9.77433014 0.463036001	-114.750000 28.7500000 9.59136963 0.454937011	-114.750000 28.7500000 9.42325020 0.447090000	-114.750000 28.7500000 9.33602047 0.421968997
-114.250000 28.7500000 26.0916004 0.00000000	-114.250000 28.7500000 27.4235001 0.169657007	-114.250000 28.7500000 28.7082996 0.250943989	-114.250000 28.7500000 29.9687996 0.320829988	-114.250000 28.7500000 31.1410999 0.388215005	-114.250000 28.7500000 32.0919991 0.444831014	-114.250000 28.7500000 32.7249985 0.500023007	-114.250000 28.7500000 33.1580009 0.550158978	-114.250000 28.7500000 33.4505005 0.590415001	-114.250000 28.7500000 33.7709007 0.623542011	-114.250000 28.7500000 34.0290985 0.654799998	-114.250000 28.7500000 34.1944008 0.691590011	-114.250000 28.7500000 34.1641998 0.729727983	-114.250000 28.7500000 34.1271019 0.760918021	-114.250000 28.7500000 33.8741989 0.787400007	-114.250000 28.7500000 33.0343018 0.804642975	-114.250000 28.7500000 31.4214993 0.811146021	-114.250000 28.7500000 29.2124996 0.811038971	-114.250000 28.7500000 26.7565994 0.794070005	-114.250000 28.7500000 24.4771004 0.766174018	-114.250000 28.7500000 22.8390999 0.717185020	-114.250000 28.7500000 22.0186005 0.688466012	-114.250000 28.7500000 21.4349995 0.667510986	-114.250000 28.7500000 20.8145008 0.652599990	-114.250000 28.7500000 20.3185005 0.636573970	-114.250000 28.7500000 20.5137005 0.622578025	-114.250000 28.7500000 20.6676006 0.634760022	-114.250000 28.7500000 20.7576008 0.648320019	-114.250000 28.7500000 20.8472004 0.656924009	-114.250000 28.7500000 21.1807995 0.686182022	-114.250000 28.7500000 21.3346996 0.705036998	-114.250000 28.7500000 20.8476009 0.728155971	-114.250000 28.7500000 20.2117004 0.735445023	-114.250000 28.7500000 19.6457996 0.744192004	-114.250000 28.7500000 19.0688000 0.735279024	-114.250000 28.7500000 18.4857006 0.728603005	-114.250000 28.7500000 17.8784008 0.715708017	-114.250000 28.7500000 17.4615002 0.752121985	-114.250000 28.7500000 17.0415993 0.746002972	-114.250000 28.7500000 16.6198006 0.738772988	-114.250000 28.7500000 16.1980000 0.732713997	-114.250000 28.7500000 15.7708998 0.725694001	-114.250000 28.7500000 15.3479996 0.720080972	-114.250000 28.7500000 14.9201002 0.710738003	-114.250000 28.7500000 14.4940004 0.697974026	-114.250000 28.7500000 14.0724001 0.688192010	-114.250000 28.7500000 13.6564999 0.677676976	-114.250000 28.7500000 13.2494001 0.666728020	-114.250000 28.7500000 12.8586998 0.653144002	-114.250000 28.7500000 12.5816002 0.616038978
-113.750000 28.7500000 18.9857998 0.00000000	-113.750000 28.7500000 20.2663002 0.142064005	-113.750000 28.7500000 21.7000999 0.209402993	-113.750000 28.7500000 23.2423000 0.264649987	-113.750000 28.7500000 24.8743000 0.317146003	-113.750000 28.7500000 26.8768005 0.364405006	-113.750000 28.7500000 28.8719997 0.418381989	-113.750000 28.7500000 30.6345997 0.476752996	-113.750000 28.7500000 32.0182991 0.537558019	-113.750000 28.7500000 32.8078003 0.593906999	-113.750000 28.7500000 33.1029015 0.644339979	-113.750000 28.7500000 33.2966995 0.681596994	-113.750000 28.7500000 33.8970985 0.706669986	-113.750000 28.7500000 35.0819016 0.740944028	-113.750000 28.7500000 36.1307983 0.785751998	-113.750000 28.7500000 36.3717003 0.836942971	-113.750000 28.7500000 35.8093987 0.870534003	-113.750000 28.7500000 35.0204010 0.890456975	-113.750000 28.7500000 33.9220009 0.904799998	-113.750000 28.7500000 32.4538002 0.904703975	-113.750000 28.7500000 30.4113998 0.890129030	-113.750000 28.7500000 28.0193005 0.880523026	-113.750000 28.7500000 25.6476994 0.849844992	-113.750000 28.7500000 24.0300007 0.798901975	-113.750000 28.7500000 23.0669003 0.760016024	-113.750000 28.7500000 22.9179993 0.719721019	-113.750000 28.7500000 22.8957005 0.716943979	-113.750000 28.7500000 22.9389000 0.723827004	-113.750000 28.7500000 22.9344997 0.728083014	-113.750000 28.7500000 22.6872997 0.762529016	-113.750000 28.7500000 22.5414009 0.763987005	-113.750000 28.7500000 22.7607994 0.768104970	-113.750000 28.7500000 22.7572994 0.773970008	-113.750000 28.7500000 22.4939995 0.798243999	-113.750000 28.7500000 22.1751995 0.807285011	-113.750000 28.7500000 21.7903996 0.813452005	-113.750000 28.7500000 21.3498993 0.819868982	-113.750000 28.7500000 20.9913998 0.848024011	-113.750000 28.7500000 20.6187000 0.851861000	-113.750000 28.7500000 20.2367992 0.849783003	-113.750000 28.7500000 19.8362007 0.851634979	-113.750000 28.7500000 19.4351006 0.853900015	-113.750000 28.7500000 19.0263004 0.849081993	-113.750000 28.7500000 18.6231995 0.841913998	-113.750000 28.7500000 18.2171993 0.837442994	-113.750000 28.7500000 17.8251991 0.830434978	-113.750000 28.7500000 17.4354992 0.820802987	-113.750000 28.7500000 17.0592003 0.814513981	-113.750000 28.7500000 16.6877995 0.808754027	-113.750000 28.7500000 16.3316002 0.791785002
-113.250000 28.7500000 15.5285997 0.00000000	-113.250000 28.7500000 15.9652996 0.120926000	-113.250000 28.7500000 16.4556007 0.179181993	-113.250000 28.7500000 17.0112000 0.228030995	-113.250000 28.7500000 17.6977005 0.273945004	-113.250000 28.7500000 18.5042000 0.303905994	-113.250000 28.7500000 19.7313004 0.337449014	-113.250000 28.7500000 21.4193993 0.377034992	-113.250000 28.7500000 23.4654007 0.424351007	-113.250000 28.7500000 25.8537998 0.469442993	-113.250000 28.7500000 28.0662003 0.525750995	-113.250000 28.7500000 29.7584000 0.582665980	-113.250000 28.7500000 30.7665005 0.638159990	-113.250000 28.7500000 31.1812000 0.689561009	-113.250000 28.7500000 31.9067001 0.724937022	-113.250000 28.7500000 33.4038010 0.752650976	-113.250000 28.7500000 35.1882019 0.789429009	-113.250000 28.7500000 36.3544006 0.842850983	-113.250000 28.7500000 36.5999985 0.895741999	-113.250000 28.7500000 36.0811996 0.936746001	-113.250000 28.7500000 35.1474991 0.958648026	-113.250000 28.7500000 34.4621010 0.973645985	-113.250000 28.7500000 33.4687996 0.981449008	-113.250000 28.7500000 31.7275009 0.980217993	-113.250000 28.7500000 29.2112999 0.961072981	-113.250000 28.7500000 27.7812996 0.892786980	-113.250000 28.7500000 26.6424999 0.878341019	-113.250000 28.7500000 25.9521008 0.858219981	-113.250000 28.7500000 25.6889992 0.848990023	-113.250000 28.7500000 25.6306992 0.874918997	-113.250000 28.7500000 25.2162991 0.866162002	-113.250000 28.7500000 24.2562008 0.866227984	-113.250000 28.7500000 23.7544003 0.851540983	-113.250000 28.7500000 23.7012997 0.839286029	-113.250000 28.7500000 23.6847000 0.845057011	-113.250000 28.7500000 23.6506996 0.854583979	-113.250000 28.7500000 23.5557995 0.858447015	-113.250000 28.7500000 23.3710995 0.887326002	-113.250000 28.7500000 23.1756001 0.891324997	-113.250000 28.7500000 22.9901009 0.898886979	-113.250000 28.7500000 22.7824001 0.905120015	-113.250000 28.7500000 22.5611992 0.908695996	-113.250000 28.7500000 22.3297997 0.912904024	-113.250000 28.7500000 22.0767002 0.918985009	-113.250000 28.7500000 21.8036995 0.922765970	-113.250000 28.7500000 21.5074005 0.922845006	-113.250000 28.7500000 21.1882000 0.923740983	-113.250000 28.7500000 20.8404007 0.925562024	-113.250000 28.7500000 20.4769001 0.927662015	-113.250000 28.7500000 20.1133995 0.927646995
-112.750000 28.7500000 14.7412996 0.00000000	-112.750000 28.7500000 15.3023005 0.111905999	-112.750000 28.7500000 15.8778000 0.167254001	-112.750000 28.7500000 16.4440002 0.215553999	-112.750000 28.7500000 17.0111008 0.265080988	-112.750000 28.7500000 17.3992004 0.292324990	-112.750000 28.7500000 17.7031002 0.318123013	-112.750000 28.7500000 17.9729004 0.350448012	-112.750000 28.7500000 18.3097992 0.385495991	-112.750000 28.7500000 18.6210003 0.410145998	-112.750000 28.7500000 19.3815002 0.442649007	-112.750000 28.7500000 20.8139992 0.485103011	-112.750000 28.7500000 22.7765999 0.531728983	-112.750000 28.7500000 25.0653992 0.573058009	-112.750000 28.7500000 26.8878994 0.621313989	-112.750000 28.7500000 27.6135998 0.658764005	-112.750000 28.7500000 28.1516991 0.683600008	-112.750000 28.7500000 29.4328003 0.713150024	-112.750000 28.7500000 31.4883003 0.744062006	-112.750000 28.7500000 33.5990982 0.796472013	-112.750000 28.7500000 35.0325012 0.855983019	-112.750000 28.7500000 36.1241989 0.931708992	-112.750000 28.7500000 36.5339012 0.993456006	-112.750000 28.7500000 36.3255005 1.03673995	-112.750000 28.7500000 35.8026009 1.07176995	-112.750000 28.7500000 35.5522995 1.07483006	-112.750000 28.7500000 35.0173988 1.08758998	-112.750000 28.7500000 34.1362991 1.08587003	-112.750000 28.7500000 32.9432983 1.08300996	-112.750000 28.7500000 30.3889999 1.11137998	-112.750000 28.7500000 28.7380009 1.06921005	-112.750000 28.7500000 28.1912994 1.04328001	-112.750000 28.7500000 27.4078007 1.02557003	-112.750000 28.7500000 26.6583004 0.961203992	-112.750000 28.7500000 25.9277992 0.953179002	-112.750000 28.7500000 25.3167000 0.948956013	-112.750000 28.7500000 24.8848000 0.941139996	-112.750000 28.7500000 24.6112003 0.970938981	-112.750000 28.7500000 24.3855991 0.974478006	-112.750000 28.7500000 24.1865997 0.975516975	-112.750000 28.7500000 24.0060997 0.973536015	-112.750000 28.7500000 23.8465004 0.974143028	-112.750000 28.7500000 23.7000999 0.978996992	-112.750000 28.7500000 23.5580997 0.982818007	-112.750000 28.7500000 23.4127007 0.983982027	-112.750000 28.7500000 23.2674007 0.983947992	-112.750000 28.7500000 23.1208000 0.985324025	-112.750000 28.7500000 22.9633999 0.985808015	-112.750000 28.7500000 22.8062000 0.990589976	-112.750000 28.7500000 22.5811005 0.998454988
-112.250000 28.7500000 15.3962002 0.00000000	-112.250000 28.7500000 15.6258001 0.101227999	-112.250000 28.7500000 15.9440002 0.152530000	-112.250000 28.7500000 16.3747997 0.199808002	-112.250000 28.7500000 16.9016991 0.248564005	-112.250000 28.7500000 17.3250999 0.271196991	-112.250000 28.7500000 17.8736992 0.298786014	-112.250000 28.7500000 18.5454998 0.327641994	-112.250000 28.7500000 19.3227005 0.365438998	-112.250000 28.7500000 19.7131004 0.377983987	-112.250000 28.7500000 20.2269993 0.411951005	-112.250000 28.7500000 20.7604008 0.454315007	-112.250000 28.7500000 21.1802006 0.502460003	-112.250000 28.7500000 21.2782001 0.524071991	-112.250000 28.7500000 21.5739994 0.575425029	-112.250000 28.7500000 22.5429001 0.622550011	-112.250000 28.7500000 23.6119995 0.652625978	-112.250000 28.7500000 24.5310001 0.673914015	-112.250000 28.7500000 25.2670002 0.692133009	-112.250000 28.7500000 25.9414997 0.713847995	-112.250000 28.7500000 27.3425999 0.734296978	-112.250000 28.7500000 29.4827003 0.773958027	-112.250000 28.7500000 32.0465012 0.823561013	-112.250000 28.7500000 34.4770012 0.890590012	-112.250000 28.7500000 36.2840996 0.966989994	-112.250000 28.7500000 37.3273010 1.06156003	-112.250000 28.7500000 38.1517982 1.10790002	-112.250000 28.7500000 38.7495003 1.14587998	-112.250000 28.7500000 39.1046982 1.20217001	-112.250000 28.7500000 38.5691986 1.24024999	-112.250000 28.7500000 37.1068993 1.27172005	-112.250000 28.7500000 34.9225006 1.28354001	-112.250000 28.7500000 32.6408005 1.26672006	-112.250000 28.7500000 31.6240005 1.16619003	-112.250000 28.7500000 30.8190994 1.14760995	-112.250000 28.7500000 30.1874008 1.13390005	-112.250000 28.7500000 29.6189995 1.12091005	-112.250000 28.7500000 29.1303997 1.18496001	-112.250000 28.7500000 28.6126995 1.17804003	-112.250000 28.7500000 28.0806007 1.16551995	-112.250000 28.7500000 27.5263996 1.15830004	-112.250000 28.7500000 26.9603004 1.15552998	-112.250000 28.7500000 26.4272003 1.14239001	-112.250000 28.7500000 25.9146996 1.13416004	-112.250000 28.7500000 25.4591999 1.13062000	-112.250000 28.7500000 25.0498009 1.12235999	-112.250000 28.7500000 24.6833000 1.11336005	-112.250000 28.7500000 24.3708000 1.10486996	-112.250000 28.7500000 24.1074009 1.10341001	-112.250000 28.7500000 23.8257999 1.08586001
-111.750000 28.7500000 16.7798004 0.00000000	-111.750000 28.7500000 16.7775002 8.94371569E-02	-111.750000 28.7500000 16.8017998 0.129951000	-111.750000 28.7500000 16.8588009 0.165188998	-111.750000 28.7500000 16.9491005 0.198347002	-111.750000 28.7500000 16.9640999 0.218596995	-111.750000 28.7500000 17.0317001 0.240395993	-111.750000 28.7500000 17.1581001 0.266021997	-111.750000 28.7500000 17.3549995 0.292674989	-111.750000 28.7500000 17.3164005 0.296416998	-111.750000 28.7500000 17.4776001 0.313537002	-111.750000 28.7500000 17.8868999 0.348666012	-111.750000 28.7500000 18.6319008 0.376136988	-111.750000 28.7500000 19.6720009 0.398950011	-111.750000 28.7500000 21.0053997 0.447245985	-111.750000 28.7500000 22.4580994 0.508624017	-111.750000 28.7500000 23.7947006 0.588186979	-111.750000 28.7500000 23.8213997 0.628027976	-111.750000 28.7500000 23.9479008 0.659734011	-111.750000 28.7500000 24.3885994 0.706651986	-111.750000 28.7500000 24.4354992 0.743000984	-111.750000 28.7500000 24.6753006 0.775515974	-111.750000 28.7500000 25.4391994 0.795606971	-111.750000 28.7500000 26.5058994 0.808834016	-111.750000 28.7500000 28.2775993 0.832087994	-111.750000 28.7500000 29.7964001 0.883908987	-111.750000 28.7500000 31.6067009 0.938400984	-111.750000 28.7500000 33.6111984 0.997771025	-111.750000 28.7500000 35.7229004 1.06231999	-111.750000 28.7500000 38.8055000 1.09941995	-111.750000 28.7500000 40.8531990 1.20197999	-111.750000 28.7500000 41.7131996 1.29970002	-111.750000 28.7500000 41.3562012 1.39374995	-111.750000 28.7500000 40.4212990 1.37096000	-111.750000 28.7500000 39.2923012 1.37629998	-111.750000 28.7500000 38.0041008 1.36372995	-111.750000 28.7500000 36.6237984 1.35237002	-111.750000 28.7500000 35.8708992 1.39833999	-111.750000 28.7500000 35.0834007 1.40161002	-111.750000 28.7500000 34.3195000 1.39782000	-111.750000 28.7500000 33.5495987 1.39071000	-111.750000 28.7500000 32.7928009 1.38340998	-111.750000 28.7500000 32.0541992 1.37373996	-111.750000 28.7500000 31.3197002 1.36183000	-111.750000 28.7500000 30.5900002 1.35216999	-111.750000 28.7500000 29.8787003 1.33826005	-111.750000 28.7500000 29.1546993 1.32480001	-111.750000 28.7500000 28.4445000 1.31903994	-111.750000 28.7500000 27.7143993 1.30298996	-111.750000 28.7500000 27.1557999 1.26387000
-111.250000 28.7500000 19.6236992 0.00000000	-111.250000 28.7500000 19.6147995 0.102608003	-111.250000 28.7500000 19.6137009 0.146272004	-111.250000 28.7500000 19.6226006 0.180810004	-111.250000 28.7500000 19.6399002 0.211044997	-111.250000 28.7500000 19.5941010 0.233888999	-111.250000 28.7500000 19.5645008 0.255636990	-111.250000 28.7500000 19.5559006 0.274928987	-111.250000 28.7500000 19.5629997 0.295388013	-111.250000 28.7500000 19.2206001 0.306852013	-111.250000 28.7500000 18.9076996 0.317312986	-111.250000 28.7500000 18.6322002 0.326633990	-111.250000 28.7500000 18.3966999 0.343219012	-111.250000 28.7500000 18.1534004 0.359254986	-111.250000 28.7500000 18.0669994 0.376251012	-111.250000 28.7500000 18.2570000 0.407817990	-111.250000 28.7500000 18.9498005 0.456573009	-111.250000 28.7500000 19.3952999 0.473773003	-111.250000 28.7500000 20.2600002 0.498118013	-111.250000 28.7500000 21.6149998 0.524756014	-111.250000 28.7500000 23.4006004 0.592661977	-111.250000 28.7500000 24.6338997 0.660705984	-111.250000 28.7500000 25.3269997 0.725235999	-111.250000 28.7500000 25.9204998 0.782608986	-111.250000 28.7500000 26.2255993 0.832867026	-111.250000 28.7500000 26.4734001 0.870913982	-111.250000 28.7500000 26.7728996 0.897760987	-111.250000 28.7500000 27.2653999 0.931824982	-111.250000 28.7500000 28.0785999 0.963540971	-111.250000 28.7500000 29.7584000 0.995024979	-111.250000 28.7500000 32.4753990 1.04280996	-111.250000 28.7500000 36.2747993 1.11746001	-111.250000 28.7500000 40.5018005 1.22490001	-111.250000 28.7500000 41.9328995 1.34412003	-111.250000 28.7500000 42.9169006 1.40076005	-111.250000 28.7500000 43.5143013 1.44561994	-111.250000 28.7500000 43.7229004 1.48478997	-111.250000 28.7500000 43.7885017 1.49969006	-111.250000 28.7500000 43.7697983 1.52394998	-111.250000 28.7500000 43.6105003 1.54922998	-111.250000 28.7500000 43.3599014 1.57611001	-111.250000 28.7500000 42.9933014 1.59679997	-111.250000 28.7500000 42.5228996 1.60625994	-111.250000 28.7500000 41.9556007 1.62056005	-111.250000 28.7500000 41.3289986 1.63110995	-111.250000 28.7500000 40.5834007 1.63467002	-111.250000 28.7500000 39.7406006 1.62219000	-111.250000 28.7500000 38.7872009 1.62453997	-111.250000 28.7500000 37.7155991 1.62565994	-111.250000 28.7500000 37.0917015 1.55570996
-110.750000 28.7500000 23.6138000 0.00000000	-110.750000 28.7500000 23.4333000 0.114015996	-110.750000 28.7500000 23.2588005 0.159152001	-110.750000 28.7500000 23.0907993 0.192569003	-110.750000 28.7500000 22.9298992 0.219874993	-110.750000 28.7500000 22.6931992 0.246089995	-110.750000 28.7500000 22.4682007 0.267771006	-110.750000 28.7500000 22.2588997 0.286107987	-110.750000 28.7500000 22.0627003 0.302749991	-110.750000 28.7500000 21.6394005 0.316852987	-110.750000 28.7500000 21.2695999 0.321974009	-110.750000 28.7500000 20.9817009 0.334670007	-110.750000 28.7500000 20.7504997 0.351242006	-110.750000 28.7500000 20.5785999 0.355702013	-110.750000 28.7500000 20.5095997 0.373510987	-110.750000 28.7500000 20.5258999 0.406168014	-110.750000 28.7500000 20.6506004 0.424957007	-110.750000 28.7500000 20.3264999 0.431508988	-110.750000 28.7500000 19.8311996 0.451799989	-110.750000 28.7500000 19.2752991 0.460469991	-110.750000 28.7500000 18.8693008 0.473399997	-110.750000 28.7500000 18.9454994 0.504742026	-110.750000 28.7500000 19.5926991 0.539050996	-110.750000 28.7500000 20.7185001 0.559857011	-110.750000 28.7500000 22.5594006 0.622341990	-110.750000 28.7500000 23.7460995 0.716314971	-110.750000 28.7500000 25.1438007 0.740242004	-110.750000 28.7500000 26.1912994 0.784017026	-110.750000 28.7500000 27.3237000 0.841547012	-110.750000 28.7500000 28.9633999 0.887556016	-110.750000 28.7500000 30.2411003 0.984808981	-110.750000 28.7500000 30.7581005 1.07556999	-110.750000 28.7500000 31.3635998 1.14683998	-110.750000 28.7500000 32.1507988 1.17251003	-110.750000 28.7500000 33.1845016 1.18948996	-110.750000 28.7500000 34.4749985 1.22570002	-110.750000 28.7500000 36.3068008 1.25972998	-110.750000 28.7500000 37.6184998 1.27646995	-110.750000 28.7500000 39.0516014 1.30157995	-110.750000 28.7500000 40.4210014 1.33378005	-110.750000 28.7500000 41.7732010 1.36881995	-110.750000 28.7500000 42.9888992 1.40541005	-110.750000 28.7500000 44.0670013 1.44860005	-110.750000 28.7500000 44.9609985 1.49902999	-110.750000 28.7500000 45.7116013 1.54413998	-110.750000 28.7500000 46.2802010 1.58061004	-110.750000 28.7500000 46.7953987 1.63601995	-110.750000 28.7500000 47.1234016 1.68578994	-110.750000 28.7500000 47.3997002 1.71921003	-110.750000 28.7500000 47.4788017 1.78215003
-110.250000 28.7500000 26.2378006 0.00000000	-110.250000 28.7500000 26.0969009 0.137676001	-110.250000 28.7500000 25.9619007 0.192627996	-110.250000 28.7500000 25.8309994 0.233568996	-110.250000 28.7500000 25.7045994 0.267069995	-110.250000 28.7500000 25.5305996 0.299144000	-110.250000 28.7500000 25.3640003 0.326245010	-110.250000 28.7500000 25.2077999 0.349918991	-110.250000 28.7500000 25.0576992 0.371084988	-110.250000 28.7500000 24.7098007 0.390576988	-110.250000 28.7500000 24.3479996 0.401872993	-110.250000 28.7500000 23.9801998 0.412137985	-110.250000 28.7500000 23.6096992 0.414561003	-110.250000 28.7500000 23.2308006 0.413543999	-110.250000 28.7500000 22.8743992 0.419993997	-110.250000 28.7500000 22.5492001 0.420394987	-110.250000 28.7500000 22.2488003 0.429780006	-110.250000 28.7500000 21.7656994 0.443116009	-110.250000 28.7500000 21.4239006 0.440703988	-110.250000 28.7500000 21.2122993 0.451696008	-110.250000 28.7500000 21.1275997 0.462972999	-110.250000 28.7500000 21.0028000 0.491544992	-110.250000 28.7500000 20.8976994 0.524450004	-110.250000 28.7500000 20.7500000 0.543788016	-110.250000 28.7500000 20.4920998 0.571406007	-110.250000 28.7500000 20.3966999 0.595492005	-110.250000 28.7500000 20.3540993 0.590306997	-110.250000 28.7500000 20.3913002 0.615561008	-110.250000 28.7500000 20.5643997 0.645069003	-110.250000 28.7500000 21.6858006 0.681783020	-110.250000 28.7500000 23.6343994 0.734649003	-110.250000 28.7500000 26.5491009 0.807178020	-110.250000 28.7500000 29.9132996 0.941944003	-110.250000 28.7500000 31.8481007 1.04099000	-110.250000 28.7500000 33.0895996 1.11170006	-110.250000 28.7500000 33.9408989 1.15655994	-110.250000 28.7500000 33.8872986 1.21711004	-110.250000 28.7500000 32.9037018 1.25120997	-110.250000 28.7500000 31.9624996 1.28398001	-110.250000 28.7500000 31.1420002 1.29457998	-110.250000 28.7500000 30.7427006 1.30070996	-110.250000 28.7500000 30.9192009 1.31127000	-110.250000 28.7500000 31.3150997 1.32579994	-110.250000 28.7500000 31.9785004 1.32196999	-110.250000 28.7500000 32.8037987 1.32126999	-110.250000 28.7500000 33.8041992 1.33111000	-110.250000 28.7500000 34.9462013 1.36385000	-110.250000 28.7500000 36.2190018 1.37286997	-110.250000 28.7500000 37.6535988 1.37513006	-110.250000 28.7500000 38.5651016 1.44499004
-109.750000 28.7500000 27.6562996 0.00000000	-109.750000 28.7500000 27.5205994 0.149067998	-109.750000 28.7500000 27.3871002 0.209170997	-109.750000 28.7500000 27.2570000 0.254332006	-109.750000 28.7500000 27.1285000 0.291518986	-109.750000 28.7500000 26.9657001 0.326456994	-109.750000 28.7500000 26.8085003 0.356646001	-109.750000 28.7500000 26.6560001 0.384741008	-109.750000 28.7500000 26.5093002 0.409283012	-109.750000 28.7500000 26.2257996 0.430159986	-109.750000 28.7500000 25.9594994 0.449573010	-109.750000 28.7500000 25.7185001 0.463542998	-109.750000 28.7500000 25.4911003 0.476240009	-109.750000 28.7500000 25.2618999 0.488279015	-109.750000 28.7500000 25.0606003 0.497667015	-109.750000 28.7500000 24.8950005 0.505900979	-109.750000 28.7500000 24.7448006 0.519994974	-109.750000 28.7500000 24.5505009 0.536969006	-109.750000 28.7500000 24.3157005 0.543178976	-109.750000 28.7500000 23.9974995 0.546508014	-109.750000 28.7500000 23.6187000 0.538841009	-109.750000 28.7500000 23.1921997 0.549682975	-109.750000 28.7500000 22.7586994 0.567049980	-109.750000 28.7500000 22.3806992 0.568063974	-109.750000 28.7500000 22.1305008 0.578302979	-109.750000 28.7500000 22.2437000 0.584482014	-109.750000 28.7500000 22.3866005 0.602008998	-109.750000 28.7500000 22.5379009 0.623754978	-109.750000 28.7500000 22.6959000 0.647650003	-109.750000 28.7500000 22.8339005 0.677164018	-109.750000 28.7500000 23.1135006 0.708705008	-109.750000 28.7500000 23.5296993 0.747363985	-109.750000 28.7500000 24.1602993 0.809893012	-109.750000 28.7500000 24.8428001 0.859027028	-109.750000 28.7500000 25.8421993 0.903958023	-109.750000 28.7500000 27.2255001 0.933511972	-109.750000 28.7500000 29.0912991 0.960461020	-109.750000 28.7500000 30.6471004 0.997675002	-109.750000 28.7500000 32.1801987 1.02057004	-109.750000 28.7500000 33.5176010 1.06733000	-109.750000 28.7500000 34.3686981 1.09442997	-109.750000 28.7500000 34.8106003 1.13571000	-109.750000 28.7500000 34.9188995 1.18456995	-109.750000 28.7500000 34.9457016 1.22625995	-109.750000 28.7500000 34.5349998 1.29034996	-109.750000 28.7500000 34.0494995 1.34982002	-109.750000 28.7500000 33.2490997 1.38142002	-109.750000 28.7500000 32.2072983 1.40271997	-109.750000 28.7500000 31.1569004 1.42437005	-109.750000 28.7500000 30.8799992 1.38616002
-109.250000 28.7500000 28.9741993 0.00000000	-109.250000 28.7500000 28.9011993 0.160918996	-109.250000 28.7500000 28.8297997 0.226766005	-109.250000 28.7500000 28.7600002 0.276724994	-109.250000 28.7500000 28.6919003 0.318430990	-109.250000 28.7500000 28.5983009 0.356052011	-109.250000 28.7500000 28.5069008 0.389274001	-109.250000 28.7500000 28.4181004 0.419187009	-109.250000 28.7500000 28.3309994 0.446682006	-109.250000 28.7500000 28.0898991 0.472344995	-109.250000 28.7500000 27.8444004 0.491135001	-109.250000 28.7500000 27.6009007 0.509144008	-109.250000 28.7500000 27.3558006 0.525596976	-109.250000 28.7500000 27.0396996 0.538685977	-109.250000 28.7500000 26.7320995 0.549036026	-109.250000 28.7500000 26.4328995 0.559783995	-109.250000 28.7500000 26.1550999 0.569572985	-109.250000 28.7500000 25.8187008 0.585057020	-109.250000 28.7500000 25.5604000 0.594807982	-109.250000 28.7500000 25.3971996 0.603246987	-109.250000 28.7500000 25.2984009 0.609937012	-109.250000 28.7500000 25.2252007 0.631376028	-109.250000 28.7500000 25.1636009 0.644196987	-109.250000 28.7500000 25.0862007 0.656131983	-109.250000 28.7500000 24.9683990 0.664362013	-109.250000 28.7500000 25.0599003 0.660232008	-109.250000 28.7500000 25.1413994 0.674251974	-109.250000 28.7500000 25.2215996 0.694240987	-109.250000 28.7500000 25.2991009 0.706592023	-109.250000 28.7500000 24.9748001 0.727369010	-109.250000 28.7500000 24.6818008 0.735759974	-109.250000 28.7500000 24.4566994 0.751461983	-109.250000 28.7500000 24.3736992 0.772011995	-109.250000 28.7500000 24.8304996 0.794156015	-109.250000 28.7500000 25.3924999 0.824653029	-109.250000 28.7500000 26.0669003 0.862797976	-109.250000 28.7500000 26.8160000 0.898230016	-109.250000 28.7500000 26.9598999 0.923577011	-109.250000 28.7500000 27.1429996 0.935626984	-109.250000 28.7500000 27.3749008 0.950170994	-109.250000 28.7500000 27.6268005 0.958698988	-109.250000 28.7500000 27.9426003 0.976799011	-109.250000 28.7500000 28.3855991 1.00215006	-109.250000 28.7500000 28.9367008 1.02245998	-109.250000 28.7500000 29.6553001 1.05218005	-109.250000 28.7500000 30.4909000 1.08738005	-109.250000 28.7500000 31.5133991 1.11424005	-109.250000 28.7500000 32.7675018 1.14576006	-109.250000 28.7500000 33.9403992 1.19892001	-109.250000 28.7500000 34.1623993 1.23826003
-108.750000 28.7500000 30.3546009 0.00000000	-108.750000 28.7500000 30.3153992 0.172073007	-108.750000 28.7500000 30.2768993 0.243021995	-108.750000 28.7500000 30.2388000 0.297262013	-108.750000 28.7500000 30.2008991 0.342804998	-108.750000 28.7500000 30.1420994 0.383094013	-108.750000 28.7500000 30.0820007 0.418992013	-108.750000 28.7500000 30.0244999 0.451781988	-108.750000 28.7500000 29.9676991 0.481997013	-108.750000 28.7500000 29.7768002 0.511613011	-108.750000 28.7500000 29.5911999 0.535236001	-108.750000 28.7500000 29.4050007 0.557596028	-108.750000 28.7500000 29.2231998 0.578832984	-108.750000 28.7500000 28.9832993 0.596722007	-108.750000 28.7500000 28.7579994 0.612188995	-108.750000 28.7500000 28.5433006 0.627421021	-108.750000 28.7500000 28.3346996 0.640962005	-108.750000 28.7500000 28.0112000 0.657921016	-108.750000 28.7500000 27.6888008 0.667213023	-108.750000 28.7500000 27.3528004 0.675444007	-108.750000 28.7500000 27.0084000 0.682965994	-108.750000 28.7500000 26.7457008 0.695243001	-108.750000 28.7500000 26.4993000 0.706182003	-108.750000 28.7500000 26.2854004 0.716015995	-108.750000 28.7500000 26.1273994 0.726795018	-108.750000 28.7500000 26.1919003 0.730004013	-108.750000 28.7500000 26.2737999 0.747886002	-108.750000 28.7500000 26.3785992 0.764126003	-108.750000 28.7500000 26.5104008 0.780131996	-108.750000 28.7500000 26.4475002 0.798995972	-108.750000 28.7500000 26.4050999 0.812600017	-108.750000 28.7500000 26.3717995 0.820551991	-108.750000 28.7500000 26.3348999 0.833783984	-108.750000 28.7500000 26.5876999 0.838033974	-108.750000 28.7500000 26.8624992 0.857221007	-108.750000 28.7500000 27.1884995 0.876368999	-108.750000 28.7500000 27.5578995 0.897229016	-108.750000 28.7500000 27.8477001 0.916921973	-108.750000 28.7500000 28.1259995 0.930921018	-108.750000 28.7500000 28.3868999 0.948691010	-108.750000 28.7500000 28.6152000 0.966242015	-108.750000 28.7500000 28.8159008 0.982676983	-108.750000 28.7500000 28.9843006 0.993117988	-108.750000 28.7500000 29.1369991 1.00795996	-108.750000 28.7500000 29.2495003 1.02315998	-108.750000 28.7500000 29.2996998 1.04086995	-108.750000 28.7500000 29.3320999 1.05979002	-108.750000 28.7500000 29.3446007 1.07650995	-108.750000 28.7500000 29.3770008 1.09460998	-108.750000 28.7500000 29.2630005 1.10517001
-108.250000 28.7500000 30.9729004 0.00000000	-108.250000 28.7500000 31.0137005 0.180041999	-108.250000 28.7500000 31.0555992 0.255109996	-108.250000 28.7500000 31.0984001 0.313118994	-108.250000 28.7500000 31.1422997 0.362331986	-108.250000 28.7500000 31.1795006 0.404650986	-108.250000 28.7500000 31.2180996 0.443150997	-108.250000 28.7500000 31.2602005 0.478828013	-108.250000 28.7500000 31.3041000 0.512360990	-108.250000 28.7500000 31.2807999 0.544529021	-108.250000 28.7500000 31.2411003 0.572961986	-108.250000 28.7500000 31.1952991 0.600124002	-108.250000 28.7500000 31.1378002 0.625469029	-108.250000 28.7500000 30.9820995 0.648797989	-108.250000 28.7500000 30.8208008 0.668924987	-108.250000 28.7500000 30.6431007 0.687644005	-108.250000 28.7500000 30.4626999 0.706682026	-108.250000 28.7500000 30.1765003 0.727065980	-108.250000 28.7500000 29.8841991 0.741142988	-108.250000 28.7500000 29.5860004 0.754899979	-108.250000 28.7500000 29.2921009 0.767199993	-108.250000 28.7500000 29.0802994 0.782312989	-108.250000 28.7500000 28.8757000 0.794426024	-108.250000 28.7500000 28.6751003 0.806330979	-108.250000 28.7500000 28.4708996 0.816645980	-108.250000 28.7500000 28.5207005 0.815007985	-108.250000 28.7500000 28.5660992 0.830619991	-108.250000 28.7500000 28.6019001 0.846059024	-108.250000 28.7500000 28.6364994 0.862321973	-108.250000 28.7500000 28.4360008 0.882628977	-108.250000 28.7500000 28.2280998 0.893158972	-108.250000 28.7500000 28.0158997 0.903061986	-108.250000 28.7500000 27.8092995 0.914976001	-108.250000 28.7500000 27.9517002 0.917797983	-108.250000 28.7500000 28.1196003 0.934648991	-108.250000 28.7500000 28.3155003 0.952444971	-108.250000 28.7500000 28.5401001 0.968300998	-108.250000 28.7500000 29.0443993 0.981253982	-108.250000 28.7500000 29.5622005 0.998394012	-108.250000 28.7500000 30.1032009 1.01775002	-108.250000 28.7500000 30.6599998 1.03657997	-108.250000 28.7500000 31.2306995 1.05543995	-108.250000 28.7500000 31.8199997 1.07559001	-108.250000 28.7500000 32.4252014 1.09616995	-108.250000 28.7500000 33.0353012 1.11798000	-108.250000 28.7500000 33.6832008 1.14256001	-108.250000 28.7500000 34.3168983 1.16784000	-108.250000 28.7500000 34.9710999 1.19560003	-108.250000 28.7500000 35.6537018 1.22825003	-108.250000 28.7500000 35.7554016 1.24665999
-107.750000 28.7500000 31.1058998 0.00000000	-107.750000 28.7500000 31.1688995 0.180883005	-107.750000 28.7500000 31.2334003 0.256711990	-107.750000 28.7500000 31.2991009 0.315517992	-107.750000 28.7500000 31.3663998 0.365595013	-107.750000 28.7500000 31.4368992 0.408315003	-107.750000 28.7500000 31.5095997 0.447542012	-107.750000 28.7500000 31.5846996 0.484129995	-107.750000 28.7500000 31.6625004 0.518935978	-107.750000 28.7500000 31.7210007 0.551786005	-107.750000 28.7500000 31.7817001 0.583199024	-107.750000 28.7500000 31.8465004 0.613451004	-107.750000 28.7500000 31.9085999 0.642853022	-107.750000 28.7500000 31.8999996 0.669888973	-107.750000 28.7500000 31.8918991 0.695291996	-107.750000 28.7500000 31.8754005 0.719531000	-107.750000 28.7500000 31.8589001 0.743407011	-107.750000 28.7500000 31.8192997 0.767461002	-107.750000 28.7500000 31.7672005 0.787644029	-107.750000 28.7500000 31.7026005 0.808674991	-107.750000 28.7500000 31.6221008 0.826628029	-107.750000 28.7500000 31.6012993 0.847895980	-107.750000 28.7500000 31.5368004 0.865243971	-107.750000 28.7500000 31.4291000 0.887075007	-107.750000 28.7500000 31.2756004 0.901149988	-107.750000 28.7500000 31.3106003 0.904384971	-107.750000 28.7500000 31.3458996 0.919988990	-107.750000 28.7500000 31.3791008 0.937313020	-107.750000 28.7500000 31.4179993 0.954734027	-107.750000 28.7500000 31.2856998 0.976767004	-107.750000 28.7500000 31.1490002 0.989567995	-107.750000 28.7500000 31.0135002 1.00308001	-107.750000 28.7500000 30.8736000 1.01735997	-107.750000 28.7500000 31.0303993 1.02155995	-107.750000 28.7500000 31.1868000 1.03769004	-107.750000 28.7500000 31.3498993 1.05341995	-107.750000 28.7500000 31.5186996 1.06981003	-107.750000 28.7500000 31.4811993 1.07595003	-107.750000 28.7500000 31.4472008 1.09045994	-107.750000 28.7500000 31.4115009 1.10516000	-107.750000 28.7500000 31.3843994 1.11969995	-107.750000 28.7500000 31.3603001 1.13410997	-107.750000 28.7500000 31.3346004 1.14840996	-107.750000 28.7500000 31.3255005 1.16268003	-107.750000 28.7500000 31.3148003 1.17683005	-107.750000 28.7500000 31.3148003 1.19138002	-107.750000 28.7500000 31.3148994 1.20448005	-107.750000 28.7500000 31.3197994 1.22212005	-107.750000 28.7500000 31.3309994 1.23872995	-107.750000 28.7500000 31.5869999 1.25506997
-107.250000 28.7500000 32.2485008 0.00000000	-107.250000 28.7500000 32.3008995 0.181816995	-107.250000 28.7500000 32.3536987 0.257867008	-107.250000 28.7500000 32.4076004 0.316722989	-107.250000 28.7500000 32.4617996 0.366733015	-107.250000 28.7500000 32.5220985 0.409747988	-107.250000 28.7500000 32.5838013 0.448944986	-107.250000 28.7500000 32.6464996 0.485567003	-107.250000 28.7500000 32.7108994 0.520105004	-107.250000 28.7500000 32.7728004 0.556604981	-107.250000 28.7500000 32.8330002 0.589187980	-107.250000 28.7500000 32.8949013 0.621325016	-107.250000 28.7500000 32.9593010 0.652015984	-107.250000 28.7500000 32.9810982 0.683534026	-107.250000 28.7500000 33.0038986 0.710411012	-107.250000 28.7500000 33.0246010 0.737479985	-107.250000 28.7500000 33.0320015 0.763785005	-107.250000 28.7500000 33.0082016 0.791640997	-107.250000 28.7500000 32.9808006 0.816012025	-107.250000 28.7500000 32.9655991 0.838928998	-107.250000 28.7500000 32.9491997 0.862755001	-107.250000 28.7500000 33.0255013 0.884559989	-107.250000 28.7500000 33.0962982 0.905613005	-107.250000 28.7500000 33.1684990 0.929669976	-107.250000 28.7500000 33.2462006 0.952365994	-107.250000 28.7500000 33.3698997 0.965088010	-107.250000 28.7500000 33.4954987 0.985193014	-107.250000 28.7500000 33.6200981 1.00516999	-107.250000 28.7500000 33.7435989 1.02565002	-107.250000 28.7500000 33.8462982 1.04814005	-107.250000 28.7500000 33.9353981 1.06950998	-107.250000 28.7500000 34.0023994 1.09028006	-107.250000 28.7500000 34.0481987 1.11243999	-107.250000 28.7500000 34.2192993 1.12233996	-107.250000 28.7500000 34.3891983 1.13917005	-107.250000 28.7500000 34.5555000 1.15783000	-107.250000 28.7500000 34.7206993 1.17662001	-107.250000 28.7500000 34.8572998 1.18672001	-107.250000 28.7500000 34.9954987 1.20351005	-107.250000 28.7500000 35.1343994 1.22013998	-107.250000 28.7500000 35.2739983 1.23687994	-107.250000 28.7500000 35.4151001 1.25369000	-107.250000 28.7500000 35.5542984 1.27039003	-107.250000 28.7500000 35.6973991 1.28717995	-107.250000 28.7500000 35.8401985 1.30403996	-107.250000 28.7500000 35.9844017 1.32086003	-107.250000 28.7500000 36.1288986 1.33757997	-107.250000 28.7500000 36.2747002 1.35470998	-107.250000 28.7500000 36.4206009 1.37207997	-107.250000 28.7500000 36.6062012 1.39463997
-106.750000 28.7500000 34.1369019 0.00000000	-106.750000 28.7500000 34.1843987 0.189242005	-106.750000 28.7500000 34.2322998 0.268234998	-106.750000 28.7500000 34.2802010 0.329248011	-106.750000 28.7500000 34.3288994 0.381026000	-106.750000 28.7500000 34.3893013 0.425920993	-106.750000 28.7500000 34.4510994 0.466811001	-106.750000 28.7500000 34.5134010 0.504931986	-106.750000 28.7500000 34.5760994 0.540773988	-106.750000 28.7500000 34.8362999 0.583769977	-106.750000 28.7500000 35.0819016 0.623576999	-106.750000 28.7500000 35.3130989 0.662149012	-106.750000 28.7500000 35.5267982 0.699622989	-106.750000 28.7500000 35.6531982 0.734046996	-106.750000 28.7500000 35.7732010 0.767055988	-106.750000 28.7500000 35.8742981 0.799148977	-106.750000 28.7500000 35.9541016 0.830991983	-106.750000 28.7500000 35.9455986 0.868194997	-106.750000 28.7500000 35.8846016 0.894261003	-106.750000 28.7500000 35.7882996 0.922403991	-106.750000 28.7500000 35.6608009 0.947712004	-106.750000 28.7500000 35.6796989 0.968741000	-106.750000 28.7500000 35.7034988 0.989028990	-106.750000 28.7500000 35.7201996 1.01031005	-106.750000 28.7500000 35.7302017 1.03038001	-106.750000 28.7500000 35.7271004 1.02964997	-106.750000 28.7500000 35.7277985 1.04819000	-106.750000 28.7500000 35.7379990 1.06607997	-106.750000 28.7500000 35.7486000 1.08517003	-106.750000 28.7500000 35.8293991 1.10935998	-106.750000 28.7500000 35.9183006 1.12936997	-106.750000 28.7500000 36.0091019 1.15209997	-106.750000 28.7500000 36.1053009 1.17920995	-106.750000 28.7500000 36.3051987 1.19073999	-106.750000 28.7500000 36.5191994 1.21352005	-106.750000 28.7500000 36.7433014 1.23433995	-106.750000 28.7500000 36.9762993 1.25252998	-106.750000 28.7500000 36.9884987 1.26322997	-106.750000 28.7500000 37.0005989 1.28055000	-106.750000 28.7500000 37.0129013 1.29768002	-106.750000 28.7500000 37.0247993 1.31465995	-106.750000 28.7500000 37.0371017 1.33156002	-106.750000 28.7500000 37.0493011 1.34826005	-106.750000 28.7500000 37.0616989 1.36488998	-106.750000 28.7500000 37.0733986 1.38143003	-106.750000 28.7500000 37.0864983 1.39786994	-106.750000 28.7500000 37.0988998 1.41429996	-106.750000 28.7500000 37.1116982 1.43060005	-106.750000 28.7500000 37.1239014 1.44684994	-106.750000 28.7500000 37.3922005 1.46702003
-106.250000 28.7500000 35.0166016 0.00000000	-106.250000 28.7500000 35.0589981 0.188814998	-106.250000 28.7500000 35.1016998 0.267547011	-106.250000 28.7500000 35.1445999 0.328299999	-106.250000 28.7500000 35.1878014 0.379839003	-106.250000 28.7500000 35.2500992 0.424751014	-106.250000 28.7500000 35.3129997 0.465902001	-106.250000 28.7500000 35.3764992 0.504055977	-106.250000 28.7500000 35.4406013 0.539910018	-106.250000 28.7500000 35.9426994 0.586637020	-106.250000 28.7500000 36.4530983 0.633324981	-106.250000 28.7500000 36.9869995 0.679359019	-106.250000 28.7500000 37.5257988 0.725214005	-106.250000 28.7500000 37.8512001 0.764427006	-106.250000 28.7500000 38.1646004 0.803691030	-106.250000 28.7500000 38.4850998 0.842649996	-106.250000 28.7500000 38.8017998 0.881242990	-106.250000 28.7500000 39.3185997 0.927673995	-106.250000 28.7500000 39.8059998 0.973538995	-106.250000 28.7500000 40.2271004 1.01859999	-106.250000 28.7500000 40.5744019 1.06493998	-106.250000 28.7500000 40.9235992 1.09851003	-106.250000 28.7500000 41.2078018 1.13366997	-106.250000 28.7500000 41.4281006 1.16944003	-106.250000 28.7500000 41.5858002 1.20177996	-106.250000 28.7500000 41.5961990 1.20157003	-106.250000 28.7500000 41.5938988 1.22189999	-106.250000 28.7500000 41.5736008 1.24105000	-106.250000 28.7500000 41.5424995 1.26108003	-106.250000 28.7500000 41.5872993 1.28854001	-106.250000 28.7500000 41.6357002 1.31070006	-106.250000 28.7500000 41.6702003 1.33668995	-106.250000 28.7500000 41.7062988 1.36509001	-106.250000 28.7500000 41.6880989 1.37021995	-106.250000 28.7500000 41.6590996 1.38564003	-106.250000 28.7500000 41.6287003 1.40224004	-106.250000 28.7500000 41.6096001 1.41913998	-106.250000 28.7500000 41.6073990 1.42053998	-106.250000 28.7500000 41.6052017 1.43943000	-106.250000 28.7500000 41.6020012 1.45806003	-106.250000 28.7500000 41.5998001 1.47643995	-106.250000 28.7500000 41.5979004 1.49459004	-106.250000 28.7500000 41.5956001 1.51250005	-106.250000 28.7500000 41.5933990 1.53017998	-106.250000 28.7500000 41.5918007 1.54759002	-106.250000 28.7500000 41.5899010 1.56485999	-106.250000 28.7500000 41.5881004 1.58190000	-106.250000 28.7500000 41.5858994 1.59875000	-106.250000 28.7500000 41.5836983 1.61539996	-106.250000 28.7500000 41.3086014 1.64111996
-105.750000 28.7500000 35.0550995 0.00000000	-105.750000 28.7500000 35.0843010 0.182919994	-105.750000 28.7500000 35.1136017 0.259050012	-105.750000 28.7500000 35.1430016 0.317710012	-105.750000 28.7500000 35.1725006 0.367330015	-105.750000 28.7500000 35.2202988 0.410840988	-105.750000 28.7500000 35.2682991 0.450513005	-105.750000 28.7500000 35.3166008 0.487278014	-105.750000 28.7500000 35.3652000 0.521808028	-105.750000 28.7500000 35.7949982 0.565853000	-105.750000 28.7500000 36.2424011 0.609935999	-105.750000 28.7500000 36.7062988 0.653684974	-105.750000 28.7500000 37.1822014 0.697632015	-105.750000 28.7500000 37.5545006 0.735552013	-105.750000 28.7500000 37.9458008 0.774883986	-105.750000 28.7500000 38.3544006 0.814424992	-105.750000 28.7500000 38.7736015 0.854405999	-105.750000 28.7500000 39.5331001 0.902104020	-105.750000 28.7500000 40.3708992 0.954024017	-105.750000 28.7500000 41.2407990 1.00804996	-105.750000 28.7500000 42.1752014 1.06380999	-105.750000 28.7500000 43.2083015 1.11144996	-105.750000 28.7500000 44.2363014 1.16050994	-105.750000 28.7500000 45.2913017 1.21229005	-105.750000 28.7500000 46.3249016 1.26547003	-105.750000 28.7500000 46.7267990 1.29798996	-105.750000 28.7500000 47.1240997 1.32701004	-105.750000 28.7500000 47.5004005 1.35458004	-105.750000 28.7500000 47.8601990 1.38591003	-105.750000 28.7500000 48.4618988 1.42259002	-105.750000 28.7500000 49.0377007 1.46458006	-105.750000 28.7500000 49.5999985 1.50726998	-105.750000 28.7500000 50.1352997 1.55104005	-105.750000 28.7500000 50.4604988 1.56983995	-105.750000 28.7500000 50.7638016 1.59451997	-105.750000 28.7500000 51.0533981 1.62091005	-105.750000 28.7500000 51.3209991 1.64596999	-105.750000 28.7500000 51.3219986 1.65873003	-105.750000 28.7500000 51.3235016 1.68125999	-105.750000 28.7500000 51.3249016 1.70348001	-105.750000 28.7500000 51.3264008 1.72542000	-105.750000 28.7500000 51.3278008 1.74707997	-105.750000 28.7500000 51.3292999 1.76847994	-105.750000 28.7500000 51.3307991 1.78962004	-105.750000 28.7500000 51.3322983 1.81041002	-105.750000 28.7500000 51.3338013 1.83106995	-105.750000 28.7500000 51.3352013 1.85149002	-105.750000 28.7500000 51.3362999 1.87169003	-105.750000 28.7500000 51.3377991 1.89166999	-105.750000 28.7500000 51.7243004 1.91920996
-105.250000 28.7500000 35.3600998 0.00000000	-105.250000 28.7500000 35.3774986 0.180623993	-105.250000 28.7500000 35.3945007 0.255661994	-105.250000 28.7500000 35.4118996 0.313389003	-105.250000 28.7500000 35.4294014 0.362159014	-105.250000 28.7500000 35.4585991 0.405025005	-105.250000 28.7500000 35.4879990 0.443975002	-105.250000 28.7500000 35.5173988 0.479950011	-105.250000 28.7500000 35.5471992 0.513603985	-105.250000 28.7500000 35.7737007 0.552159011	-105.250000 28.7500000 36.0078011 0.589531004	-105.250000 28.7500000 36.2496986 0.626170993	-105.250000 28.7500000 36.5000992 0.662151992	-105.250000 28.7500000 36.7308006 0.695865989	-105.250000 28.7500000 36.9663010 0.729743004	-105.250000 28.7500000 37.2029991 0.763543010	-105.250000 28.7500000 37.4562988 0.798435986	-105.250000 28.7500000 37.9337006 0.840636015	-105.250000 28.7500000 38.4695015 0.883247018	-105.250000 28.7500000 39.0578995 0.930123985	-105.250000 28.7500000 39.7103996 0.977514982	-105.250000 28.7500000 40.4977989 1.01773000	-105.250000 28.7500000 41.3493996 1.06187999	-105.250000 28.7500000 42.2598991 1.10850000	-105.250000 28.7500000 43.2564011 1.15790999	-105.250000 28.7500000 43.8414993 1.20038998	-105.250000 28.7500000 44.4439011 1.23196006	-105.250000 28.7500000 45.0682983 1.26493001	-105.250000 28.7500000 45.7070999 1.29964006	-105.250000 28.7500000 46.6721001 1.34210002	-105.250000 28.7500000 47.6674995 1.39139998	-105.250000 28.7500000 48.7074013 1.44481003	-105.250000 28.7500000 49.7809982 1.50351000	-105.250000 28.7500000 50.4235992 1.54104996	-105.250000 28.7500000 51.0719986 1.57304001	-105.250000 28.7500000 51.7761993 1.60694003	-105.250000 28.7500000 52.4790001 1.64025998	-105.250000 28.7500000 52.4788017 1.66679001	-105.250000 28.7500000 52.4782982 1.68935001	-105.250000 28.7500000 52.4780006 1.71159995	-105.250000 28.7500000 52.4776993 1.73357999	-105.250000 28.7500000 52.4775009 1.75528002	-105.250000 28.7500000 52.4771996 1.77671003	-105.250000 28.7500000 52.4768982 1.79788995	-105.250000 28.7500000 52.4766998 1.81883001	-105.250000 28.7500000 52.4763985 1.83952999	-105.250000 28.7500000 52.4757004 1.86000001	-105.250000 28.7500000 52.4749985 1.88023996	-105.250000 28.7500000 52.4747009 1.90026999	-105.250000 28.7500000 52.4565010 1.92057002
-104.750000 28.7500000 35.9262009 0.00000000	-104.750000 28.7500000 35.9338989 0.189757004	-104.750000 28.7500000 35.9420013 0.268444002	-104.750000 28.7500000 35.9497986 0.328882992	-104.750000 28.7500000 35.9580002 0.379878998	-104.750000 28.7500000 35.9706001 0.424737990	-104.750000 28.7500000 35.9835014 0.465315998	-104.750000 28.7500000 35.9964981 0.502718985	-104.750000 28.7500000 36.0092010 0.537549973	-104.750000 28.7500000 36.0766983 0.572220981	-104.750000 28.7500000 36.1455994 0.604950011	-104.750000 28.7500000 36.2163010 0.636349976	-104.750000 28.7500000 36.2887993 0.666615009	-104.750000 28.7500000 36.4854012 0.700496018	-104.750000 28.7500000 36.6819992 0.732670009	-104.750000 28.7500000 36.8871002 0.764343023	-104.750000 28.7500000 37.0878983 0.795201004	-104.750000 28.7500000 37.4580002 0.831013978	-104.750000 28.7500000 37.8419991 0.867372990	-104.750000 28.7500000 38.2458000 0.904354990	-104.750000 28.7500000 38.6772995 0.941977024	-104.750000 28.7500000 39.0830994 0.973366976	-104.750000 28.7500000 39.4814987 1.00575995	-104.750000 28.7500000 39.9059982 1.03937995	-104.750000 28.7500000 40.3545990 1.07447004	-104.750000 28.7500000 40.6492996 1.09682000	-104.750000 28.7500000 40.9553986 1.12159002	-104.750000 28.7500000 41.2709007 1.14728999	-104.750000 28.7500000 41.5996017 1.17388999	-104.750000 28.7500000 42.0596008 1.20474994	-104.750000 28.7500000 42.5386009 1.23869002	-104.750000 28.7500000 43.0377998 1.27553999	-104.750000 28.7500000 43.5575981 1.31510997	-104.750000 28.7500000 43.7794991 1.34166002	-104.750000 28.7500000 43.9967003 1.36592996	-104.750000 28.7500000 44.2296982 1.39021003	-104.750000 28.7500000 44.4719009 1.41518998	-104.750000 28.7500000 44.4720001 1.43669999	-104.750000 28.7500000 44.4720993 1.45552003	-104.750000 28.7500000 44.4714012 1.47408998	-104.750000 28.7500000 44.4715004 1.49243999	-104.750000 28.7500000 44.4715996 1.51056004	-104.750000 28.7500000 44.4716988 1.52846003	-104.750000 28.7500000 44.4718018 1.54615998	-104.750000 28.7500000 44.4719009 1.56366003	-104.750000 28.7500000 44.4720001 1.58096004	-104.750000 28.7500000 44.4720993 1.59808004	-104.750000 28.7500000 44.4721985 1.61502004	-104.750000 28.7500000 44.4723015 1.63177001	-104.750000 28.7500000 44.4746017 1.64851999
-104.250000 28.7500000 36.2461014 0.00000000	-104.250000 28.7500000 36.2550011 0.198716000	-104.250000 28.7500000 36.2652016 0.281118989	-104.250000 28.7500000 36.2747993 0.344413012	-104.250000 28.7500000 36.2844009 0.397821009	-104.250000 28.7500000 36.3027000 0.444851011	-104.250000 28.7500000 36.3212013 0.487423986	-104.250000 28.7500000 36.3400002 0.526660979	-104.250000 28.7500000 36.3590012 0.563235998	-104.250000 28.7500000 36.4010010 0.598251998	-104.250000 28.7500000 36.4436989 0.631338000	-104.250000 28.7500000 36.4872017 0.662814021	-104.250000 28.7500000 36.5316010 0.693234980	-104.250000 28.7500000 36.7938995 0.730028987	-104.250000 28.7500000 37.0653992 0.766213000	-104.250000 28.7500000 37.3450012 0.801271021	-104.250000 28.7500000 37.6360016 0.836022019	-104.250000 28.7500000 37.9719009 0.870562971	-104.250000 28.7500000 38.3138008 0.905466974	-104.250000 28.7500000 38.6645012 0.940934002	-104.250000 28.7500000 39.0303001 0.976449013	-104.250000 28.7500000 39.5069008 1.00883996	-104.250000 28.7500000 39.9818993 1.04175997	-104.250000 28.7500000 40.4894981 1.07523000	-104.250000 28.7500000 41.0133018 1.11025000	-104.250000 28.7500000 41.0760994 1.13062000	-104.250000 28.7500000 41.1403999 1.15294003	-104.250000 28.7500000 41.2052002 1.17508996	-104.250000 28.7500000 41.2703018 1.19719005	-104.250000 28.7500000 41.3675003 1.22002995	-104.250000 28.7500000 41.4664001 1.24276996	-104.250000 28.7500000 41.5648003 1.26610994	-104.250000 28.7500000 41.6702003 1.28983998	-104.250000 28.7500000 41.7253990 1.30999994	-104.250000 28.7500000 41.7798004 1.32992995	-104.250000 28.7500000 41.8386993 1.34974003	-104.250000 28.7500000 41.8973007 1.36916995	-104.250000 28.7500000 41.8972015 1.38744998	-104.250000 28.7500000 41.8972015 1.40559006	-104.250000 28.7500000 41.8970985 1.42349005	-104.250000 28.7500000 41.8969994 1.44116998	-104.250000 28.7500000 41.8969994 1.45862997	-104.250000 28.7500000 41.8969002 1.47589004	-104.250000 28.7500000 41.8969002 1.49294996	-104.250000 28.7500000 41.8968010 1.50981998	-104.250000 28.7500000 41.8967018 1.52649999	-104.250000 28.7500000 41.8967018 1.54298997	-104.250000 28.7500000 41.8965988 1.55931997	-104.250000 28.7500000 41.8964996 1.57545996	-104.250000 28.7500000 41.8936996 1.59149003
-103.750000 28.7500000 36.5778008 0.00000000	-103.750000 28.7500000 36.5867996 0.203296006	-103.750000 28.7500000 36.5952988 0.287584990	-103.750000 28.7500000 36.6038017 0.352322012	-103.750000 28.7500000 36.6124992 0.406949997	-103.750000 28.7500000 36.6319008 0.455130994	-103.750000 28.7500000 36.6511993 0.498775005	-103.750000 28.7500000 36.6707993 0.538999021	-103.750000 28.7500000 36.6907005 0.576533973	-103.750000 28.7500000 36.7248001 0.612268984	-103.750000 28.7500000 36.7593994 0.646148026	-103.750000 28.7500000 36.7946014 0.678533018	-103.750000 28.7500000 36.8300018 0.710014999	-103.750000 28.7500000 36.9524994 0.743422985	-103.750000 28.7500000 37.0787010 0.775937021	-103.750000 28.7500000 37.2093010 0.807936013	-103.750000 28.7500000 37.3445015 0.839740992	-103.750000 28.7500000 37.5905991 0.873575985	-103.750000 28.7500000 37.8441010 0.907902002	-103.750000 28.7500000 38.0966988 0.941775978	-103.750000 28.7500000 38.3577003 0.975692987	-103.750000 28.7500000 38.6043015 1.00533998	-103.750000 28.7500000 38.8620987 1.03568995	-103.750000 28.7500000 39.1352997 1.06614006	-103.750000 28.7500000 39.4207001 1.09967005	-103.750000 28.7500000 39.4570007 1.12185001	-103.750000 28.7500000 39.4930992 1.14362001	-103.750000 28.7500000 39.5289001 1.16507995	-103.750000 28.7500000 39.5648003 1.18624997	-103.750000 28.7500000 39.6202011 1.20747006	-103.750000 28.7500000 39.6758003 1.22906995	-103.750000 28.7500000 39.7298012 1.25009000	-103.750000 28.7500000 39.7862015 1.27096999	-103.750000 28.7500000 39.8212013 1.29075003	-103.750000 28.7500000 39.8541985 1.30999005	-103.750000 28.7500000 39.8886986 1.32906997	-103.750000 28.7500000 39.9231987 1.34821999	-103.750000 28.7500000 39.9231987 1.36628997	-103.750000 28.7500000 39.9231987 1.38426006	-103.750000 28.7500000 39.9233017 1.40199006	-103.750000 28.7500000 39.9233017 1.41951001	-103.750000 28.7500000 39.9233017 1.43680000	-103.750000 28.7500000 39.9234009 1.45389998	-103.750000 28.7500000 39.9234009 1.47080004	-103.750000 28.7500000 39.9234009 1.48750997	-103.750000 28.7500000 39.9235001 1.50401998	-103.750000 28.7500000 39.9235001 1.52035999	-103.750000 28.7500000 39.9235001 1.53650999	-103.750000 28.7500000 39.9235992 1.55250001	-103.750000 28.7500000 39.9239006 1.56842005
-103.250000 28.7500000 37.3634987 0.00000000	-103.250000 28.7500000 37.3689995 0.204278007	-103.250000 28.7500000 37.3745003 0.288962007	-103.250000 28.7500000 37.3792000 0.353992999	-103.250000 28.7500000 37.3841019 0.408872992	-103.250000 28.7500000 37.4007988 0.457354993	-103.250000 28.7500000 37.4179993 0.501273990	-103.250000 28.7500000 37.4350014 0.541772008	-103.250000 28.7500000 37.4525986 0.579577029	-103.250000 28.7500000 37.4841003 0.615598977	-103.250000 28.7500000 37.5162010 0.649631977	-103.250000 28.7500000 37.5491982 0.682435989	-103.250000 28.7500000 37.5830994 0.713968992	-103.250000 28.7500000 37.6729012 0.746367991	-103.250000 28.7500000 37.7647018 0.777669013	-103.250000 28.7500000 37.8591995 0.808238983	-103.250000 28.7500000 37.9556999 0.838397980	-103.250000 28.7500000 38.1507988 0.872246981	-103.250000 28.7500000 38.3493004 0.904640019	-103.250000 28.7500000 38.5495987 0.936897993	-103.250000 28.7500000 38.7494011 0.969056010	-103.250000 28.7500000 38.9128990 0.996420979	-103.250000 28.7500000 39.0861015 1.02388000	-103.250000 28.7500000 39.2612000 1.05233002	-103.250000 28.7500000 39.4390984 1.07702994	-103.250000 28.7500000 39.4589996 1.09946001	-103.250000 28.7500000 39.4818993 1.12096000	-103.250000 28.7500000 39.5015984 1.14213002	-103.250000 28.7500000 39.5213013 1.16304004	-103.250000 28.7500000 39.5567017 1.18404996	-103.250000 28.7500000 39.5891991 1.20492005	-103.250000 28.7500000 39.6244011 1.22575998	-103.250000 28.7500000 39.6649017 1.24650002	-103.250000 28.7500000 39.6927986 1.26609004	-103.250000 28.7500000 39.7182999 1.28523004	-103.250000 28.7500000 39.7458000 1.30417001	-103.250000 28.7500000 39.7734985 1.32286000	-103.250000 28.7500000 39.7734985 1.34079003	-103.250000 28.7500000 39.7734985 1.35851002	-103.250000 28.7500000 39.7734985 1.37598002	-103.250000 28.7500000 39.7734985 1.39324999	-103.250000 28.7500000 39.7734985 1.41030002	-103.250000 28.7500000 39.7734985 1.42715001	-103.250000 28.7500000 39.7734985 1.44379997	-103.250000 28.7500000 39.7734985 1.46026003	-103.250000 28.7500000 39.7734985 1.47653997	-103.250000 28.7500000 39.7734985 1.49264002	-103.250000 28.7500000 39.7734985 1.50855994	-103.250000 28.7500000 39.7734985 1.52430999	-103.250000 28.7500000 39.7733002 1.53999996
-123.750000 29.2500000 6.98079014 0.00000000	-123.750000 29.2500000 6.98504019 4.22394015E-02	-123.750000 29.2500000 6.98297977 5.97622693E-02	-123.750000 29.2500000 6.98204994 7.28700534E-02	-123.750000 29.2500000 6.98997021 8.32907632E-02	-123.750000 29.2500000 7.00500011 9.23538432E-02	-123.750000 29.2500000 7.01837015 0.101309001	-123.750000 29.2500000 7.02779007 0.109288998	-123.750000 29.2500000 7.02818012 0.116412997	-123.750000 29.2500000 7.01497984 0.122498997	-123.750000 29.2500000 6.99467993 0.127792999	-123.750000 29.2500000 6.96594000 0.132952005	-123.750000 29.2500000 6.93155003 0.137610003	-123.750000 29.2500000 6.89951992 0.141130999	-123.750000 29.2500000 6.88163996 0.144418001	-123.750000 29.2500000 6.87208986 0.147791997	-123.750000 29.2500000 6.85983992 0.151237994	-123.750000 29.2500000 6.83822012 0.153714001	-123.750000 29.2500000 6.82191992 0.156104997	-123.750000 29.2500000 6.82030010 0.158295006	-123.750000 29.2500000 6.82761002 0.160988003	-123.750000 29.2500000 6.82172012 0.163168997	-123.750000 29.2500000 6.79400015 0.166022003	-123.750000 29.2500000 6.73324013 0.170131996	-123.750000 29.2500000 6.59059000 0.179695994	-123.750000 29.2500000 6.35106993 0.197253004	-123.750000 29.2500000 6.07954979 0.215579003	-123.750000 29.2500000 5.81517982 0.223155007	-123.750000 29.2500000 5.57699013 0.223381996	-123.750000 29.2500000 5.37122011 0.219306007	-123.750000 29.2500000 5.24284983 0.214818999	-123.750000 29.2500000 5.19999981 0.211263001	-123.750000 29.2500000 5.19999981 0.213807002	-123.750000 29.2500000 5.19999981 0.208510995	-123.750000 29.2500000 5.19999981 0.208967000	-123.750000 29.2500000 5.19999981 0.210626006	-123.750000 29.2500000 5.19999981 0.209417000	-123.750000 29.2500000 5.19999981 0.212219998	-123.750000 29.2500000 5.19999981 0.213586003	-123.750000 29.2500000 5.19999981 0.208584994	-123.750000 29.2500000 5.19999981 0.208563000	-123.750000 29.2500000 5.19999981 0.208335996	-123.750000 29.2500000 5.19999981 0.210460007	-123.750000 29.2500000 5.19999981 0.210846007	-123.750000 29.2500000 5.19999981 0.208697006	-123.750000 29.2500000 5.19999981 0.207501993	-123.750000 29.2500000 5.19999981 0.209852993	-123.750000 29.2500000 5.19999981 0.211478993	-123.750000 29.2500000 5.19999981 0.211585999	-123.750000 29.2500000 5.19999981 0.215654999
-123.250000 29.2500000 6.97721004 0.00000000	-123.250000 29.2500000 6.99257994 4.23783399E-02	-123.250000 29.2500000 6.99935007 5.93997389E-02	-123.250000 29.2500000 6.99864006 7.28818327E-02	-123.250000 29.2500000 6.99173021 8.46429169E-02	-123.250000 29.2500000 6.98669004 9.40342173E-02	-123.250000 29.2500000 6.98968983 0.101907998	-123.250000 29.2500000 6.99843979 0.109026000	-123.250000 29.2500000 7.00831985 0.116318002	-123.250000 29.2500000 7.01137018 0.123052001	-123.250000 29.2500000 7.00287008 0.128966004	-123.250000 29.2500000 6.99033022 0.133796006	-123.250000 29.2500000 6.97421980 0.138194993	-123.250000 29.2500000 6.94641018 0.142691001	-123.250000 29.2500000 6.91344023 0.146022007	-123.250000 29.2500000 6.88436985 0.149035007	-123.250000 29.2500000 6.86550999 0.151930004	-123.250000 29.2500000 6.84944010 0.153424993	-123.250000 29.2500000 6.83511019 0.155557007	-123.250000 29.2500000 6.81784010 0.157712996	-123.250000 29.2500000 6.80284023 0.159730002	-123.250000 29.2500000 6.79018021 0.160612002	-123.250000 29.2500000 6.78752995 0.162195995	-123.250000 29.2500000 6.78063011 0.164313003	-123.250000 29.2500000 6.76063013 0.166665003	-123.250000 29.2500000 6.72030020 0.171448007	-123.250000 29.2500000 6.60929012 0.180740997	-123.250000 29.2500000 6.41205978 0.197705001	-123.250000 29.2500000 6.17858982 0.217250004	-123.250000 29.2500000 5.93420982 0.230079994	-123.250000 29.2500000 5.69657993 0.235758007	-123.250000 29.2500000 5.30239010 0.234156996	-123.250000 29.2500000 5.20497990 0.235011995	-123.250000 29.2500000 5.19999981 0.230416000	-123.250000 29.2500000 5.19999981 0.231627002	-123.250000 29.2500000 5.19999981 0.234051004	-123.250000 29.2500000 5.19999981 0.233577996	-123.250000 29.2500000 5.19999981 0.236941993	-123.250000 29.2500000 5.19999981 0.238994002	-123.250000 29.2500000 5.19999981 0.235554993	-123.250000 29.2500000 5.19999981 0.236028999	-123.250000 29.2500000 5.19999981 0.236165002	-123.250000 29.2500000 5.19999981 0.238657996	-123.250000 29.2500000 5.19999981 0.239877999	-123.250000 29.2500000 5.19999981 0.238353997	-123.250000 29.2500000 5.19999981 0.237512007	-123.250000 29.2500000 5.19999981 0.240094006	-123.250000 29.2500000 5.19999981 0.242466003	-123.250000 29.2500000 5.19999981 0.242902994	-123.250000 29.2500000 5.19999981 0.247013003
-122.750000 29.2500000 6.96038008 0.00000000	-122.750000 29.2500000 6.97816992 4.27589305E-02	-122.750000 29.2500000 6.98958015 6.06799498E-02	-122.750000 29.2500000 6.99360991 7.38298371E-02	-122.750000 29.2500000 6.99471998 8.38460922E-02	-122.750000 29.2500000 6.99656010 9.35059637E-02	-122.750000 29.2500000 6.99182987 0.102545001	-122.750000 29.2500000 6.98424006 0.110450998	-122.750000 29.2500000 6.97799015 0.117330000	-122.750000 29.2500000 6.97482014 0.122924000	-122.750000 29.2500000 6.97902012 0.128639996	-122.750000 29.2500000 6.98035002 0.134180993	-122.750000 29.2500000 6.97248983 0.138964996	-122.750000 29.2500000 6.95990992 0.143643007	-122.750000 29.2500000 6.93444014 0.147380993	-122.750000 29.2500000 6.90946007 0.150023997	-122.750000 29.2500000 6.88740015 0.152513996	-122.750000 29.2500000 6.85799980 0.154692993	-122.750000 29.2500000 6.83273983 0.156195998	-122.750000 29.2500000 6.81516981 0.157279000	-122.750000 29.2500000 6.80359983 0.158901006	-122.750000 29.2500000 6.78112984 0.159216002	-122.750000 29.2500000 6.75868988 0.160104007	-122.750000 29.2500000 6.74397993 0.160736993	-122.750000 29.2500000 6.73485994 0.161502004	-122.750000 29.2500000 6.72665024 0.166145995	-122.750000 29.2500000 6.70802021 0.170274004	-122.750000 29.2500000 6.66503000 0.174827993	-122.750000 29.2500000 6.57587004 0.182071999	-122.750000 29.2500000 6.41991997 0.193296000	-122.750000 29.2500000 6.21626997 0.214305997	-122.750000 29.2500000 5.88879013 0.231939003	-122.750000 29.2500000 5.59155989 0.241926000	-122.750000 29.2500000 5.47806978 0.245575994	-122.750000 29.2500000 5.38883018 0.247948006	-122.750000 29.2500000 5.31803989 0.252153009	-122.750000 29.2500000 5.25676012 0.252694994	-122.750000 29.2500000 5.23800993 0.256794989	-122.750000 29.2500000 5.22913980 0.259855002	-122.750000 29.2500000 5.21983004 0.258854985	-122.750000 29.2500000 5.20727015 0.259959012	-122.750000 29.2500000 5.20402002 0.260951012	-122.750000 29.2500000 5.20101023 0.264066011	-122.750000 29.2500000 5.19999981 0.266005009	-122.750000 29.2500000 5.19999981 0.265417993	-122.750000 29.2500000 5.19999981 0.265439004	-122.750000 29.2500000 5.19999981 0.268400997	-122.750000 29.2500000 5.19999981 0.271201998	-122.750000 29.2500000 5.19999981 0.271957010	-122.750000 29.2500000 5.19999981 0.275660992
-122.250000 29.2500000 6.96126986 0.00000000	-122.250000 29.2500000 6.96972990 4.29840907E-02	-122.250000 29.2500000 6.98036003 6.05266690E-02	-122.250000 29.2500000 6.98880005 7.39854872E-02	-122.250000 29.2500000 6.98777008 8.56324807E-02	-122.250000 29.2500000 6.98425007 9.50752497E-02	-122.250000 29.2500000 6.98298979 0.102641001	-122.250000 29.2500000 6.98235989 0.110138997	-122.250000 29.2500000 6.97942019 0.117371999	-122.250000 29.2500000 6.97039986 0.124136001	-122.250000 29.2500000 6.95464993 0.130177006	-122.250000 29.2500000 6.94244003 0.134873003	-122.250000 29.2500000 6.94026995 0.139346004	-122.250000 29.2500000 6.94687986 0.143972993	-122.250000 29.2500000 6.94493008 0.148178995	-122.250000 29.2500000 6.91871023 0.151767001	-122.250000 29.2500000 6.88495016 0.153329000	-122.250000 29.2500000 6.86077976 0.155203000	-122.250000 29.2500000 6.83895016 0.156314999	-122.250000 29.2500000 6.81676006 0.157812998	-122.250000 29.2500000 6.79400015 0.159266993	-122.250000 29.2500000 6.76176977 0.158561006	-122.250000 29.2500000 6.73928022 0.157964006	-122.250000 29.2500000 6.72000980 0.157563001	-122.250000 29.2500000 6.69881010 0.157361001	-122.250000 29.2500000 6.68430996 0.160815999	-122.250000 29.2500000 6.67039013 0.163871005	-122.250000 29.2500000 6.65452003 0.167153001	-122.250000 29.2500000 6.63203001 0.170396999	-122.250000 29.2500000 6.59939003 0.173626006	-122.250000 29.2500000 6.52900982 0.177725002	-122.250000 29.2500000 6.39877987 0.187377006	-122.250000 29.2500000 6.19484997 0.205441996	-122.250000 29.2500000 6.09784985 0.238866001	-122.250000 29.2500000 5.99955988 0.247132003	-122.250000 29.2500000 5.89984989 0.256045014	-122.250000 29.2500000 5.78567982 0.260814011	-122.250000 29.2500000 5.74002981 0.265648007	-122.250000 29.2500000 5.70876980 0.270678014	-122.250000 29.2500000 5.67403984 0.273793012	-122.250000 29.2500000 5.61237001 0.276116997	-122.250000 29.2500000 5.57913017 0.279294014	-122.250000 29.2500000 5.53522015 0.283697993	-122.250000 29.2500000 5.49133015 0.286992013	-122.250000 29.2500000 5.45520020 0.287907004	-122.250000 29.2500000 5.42927980 0.289977014	-122.250000 29.2500000 5.39876986 0.293879986	-122.250000 29.2500000 5.37787008 0.297096997	-122.250000 29.2500000 5.35577011 0.298236012	-122.250000 29.2500000 5.33810997 0.301420003
-121.750000 29.2500000 6.96841002 0.00000000	-121.750000 29.2500000 6.97935009 4.37376201E-02	-121.750000 29.2500000 6.98270988 6.19529784E-02	-121.750000 29.2500000 6.98220015 7.55335465E-02	-121.750000 29.2500000 6.98318005 8.64117071E-02	-121.750000 29.2500000 6.98683977 9.50863883E-02	-121.750000 29.2500000 6.98501015 0.103868000	-121.750000 29.2500000 6.97845984 0.111837000	-121.750000 29.2500000 6.96775007 0.118395999	-121.750000 29.2500000 6.95638990 0.124339998	-121.750000 29.2500000 6.95124006 0.129914999	-121.750000 29.2500000 6.94517994 0.135497004	-121.750000 29.2500000 6.93283987 0.140965998	-121.750000 29.2500000 6.92131996 0.145627007	-121.750000 29.2500000 6.91674995 0.149421006	-121.750000 29.2500000 6.92056990 0.152404994	-121.750000 29.2500000 6.90820980 0.155346006	-121.750000 29.2500000 6.87676001 0.158967003	-121.750000 29.2500000 6.83516979 0.160117999	-121.750000 29.2500000 6.80159998 0.159493998	-121.750000 29.2500000 6.78040981 0.158191994	-121.750000 29.2500000 6.75308990 0.156561002	-121.750000 29.2500000 6.71956015 0.156239003	-121.750000 29.2500000 6.68643999 0.155755997	-121.750000 29.2500000 6.66215992 0.154331997	-121.750000 29.2500000 6.64809990 0.156470001	-121.750000 29.2500000 6.63138008 0.159009993	-121.750000 29.2500000 6.61029005 0.161393002	-121.750000 29.2500000 6.58733988 0.163345993	-121.750000 29.2500000 6.57436991 0.165321007	-121.750000 29.2500000 6.55981016 0.168413997	-121.750000 29.2500000 6.53378010 0.171130002	-121.750000 29.2500000 6.48578978 0.172929004	-121.750000 29.2500000 6.46437979 0.190750003	-121.750000 29.2500000 6.43079996 0.201912999	-121.750000 29.2500000 6.38463020 0.213918999	-121.750000 29.2500000 6.32176018 0.227314994	-121.750000 29.2500000 6.29547024 0.231516004	-121.750000 29.2500000 6.27019978 0.239516005	-121.750000 29.2500000 6.24117994 0.246705994	-121.750000 29.2500000 6.20570993 0.254561990	-121.750000 29.2500000 6.17540979 0.261927992	-121.750000 29.2500000 6.14134979 0.268698990	-121.750000 29.2500000 6.10171986 0.274951011	-121.750000 29.2500000 6.06571007 0.280972004	-121.750000 29.2500000 6.03337002 0.287003994	-121.750000 29.2500000 5.99564981 0.293080002	-121.750000 29.2500000 5.96520996 0.298427999	-121.750000 29.2500000 5.93407011 0.302433014	-121.750000 29.2500000 5.91325998 0.309911013
-121.250000 29.2500000 6.94069004 0.00000000	-121.250000 29.2500000 6.95260000 4.40411605E-02	-121.250000 29.2500000 6.97089005 6.13543689E-02	-121.250000 29.2500000 6.99260998 7.50947818E-02	-121.250000 29.2500000 7.00071001 8.76953527E-02	-121.250000 29.2500000 6.99303007 9.72889736E-02	-121.250000 29.2500000 6.98167992 0.105501004	-121.250000 29.2500000 6.97629976 0.112346001	-121.250000 29.2500000 6.97631979 0.119080000	-121.250000 29.2500000 6.97061014 0.126006007	-121.250000 29.2500000 6.95073986 0.131827995	-121.250000 29.2500000 6.92697001 0.136658996	-121.250000 29.2500000 6.91612005 0.140921995	-121.250000 29.2500000 6.92038012 0.145365998	-121.250000 29.2500000 6.92252016 0.150564000	-121.250000 29.2500000 6.91189003 0.154514998	-121.250000 29.2500000 6.90104008 0.157049000	-121.250000 29.2500000 6.89667988 0.159125999	-121.250000 29.2500000 6.87924004 0.161129996	-121.250000 29.2500000 6.83605003 0.163121000	-121.250000 29.2500000 6.77827978 0.162449002	-121.250000 29.2500000 6.72157001 0.160866007	-121.250000 29.2500000 6.68782997 0.155769005	-121.250000 29.2500000 6.66356993 0.151454002	-121.250000 29.2500000 6.63405991 0.150187999	-121.250000 29.2500000 6.60647011 0.154221997	-121.250000 29.2500000 6.58310986 0.155613005	-121.250000 29.2500000 6.56590986 0.156700999	-121.250000 29.2500000 6.54844999 0.157988995	-121.250000 29.2500000 6.53138018 0.159620002	-121.250000 29.2500000 6.50913000 0.161584005	-121.250000 29.2500000 6.49094009 0.162682995	-121.250000 29.2500000 6.47743988 0.163357005	-121.250000 29.2500000 6.48430014 0.169933006	-121.250000 29.2500000 6.48900986 0.175764993	-121.250000 29.2500000 6.49047995 0.181776002	-121.250000 29.2500000 6.48773003 0.188611999	-121.250000 29.2500000 6.48656988 0.192411005	-121.250000 29.2500000 6.48425007 0.197056994	-121.250000 29.2500000 6.48091984 0.202681005	-121.250000 29.2500000 6.47655010 0.209006995	-121.250000 29.2500000 6.47076988 0.216438994	-121.250000 29.2500000 6.46380997 0.221232995	-121.250000 29.2500000 6.45523977 0.227179006	-121.250000 29.2500000 6.44442987 0.233972996	-121.250000 29.2500000 6.43265009 0.240889996	-121.250000 29.2500000 6.41816998 0.247881994	-121.250000 29.2500000 6.40252018 0.254341990	-121.250000 29.2500000 6.38535023 0.261821002	-121.250000 29.2500000 6.37579012 0.280185997
-120.750000 29.2500000 6.91787004 0.00000000	-120.750000 29.2500000 6.90924978 4.43458594E-02	-120.750000 29.2500000 6.88359022 6.29989803E-02	-120.750000 29.2500000 6.88229990 7.62972534E-02	-120.750000 29.2500000 6.92461014 8.54553133E-02	-120.750000 29.2500000 6.99018002 9.50315967E-02	-120.750000 29.2500000 7.01677990 0.105047002	-120.750000 29.2500000 6.99752998 0.114015996	-120.750000 29.2500000 6.97138023 0.121316001	-120.750000 29.2500000 6.96186018 0.127003998	-120.750000 29.2500000 6.96702003 0.132216007	-120.750000 29.2500000 6.96496010 0.138137996	-120.750000 29.2500000 6.94058990 0.143657997	-120.750000 29.2500000 6.90740013 0.147964999	-120.750000 29.2500000 6.89062023 0.151411995	-120.750000 29.2500000 6.89866018 0.154485002	-120.750000 29.2500000 6.90664005 0.158109993	-120.750000 29.2500000 6.89718008 0.162019998	-120.750000 29.2500000 6.87316990 0.164075002	-120.750000 29.2500000 6.84711981 0.164991006	-120.750000 29.2500000 6.81575012 0.164851993	-120.750000 29.2500000 6.77037001 0.164032996	-120.750000 29.2500000 6.69357014 0.163383007	-120.750000 29.2500000 6.62042999 0.158605993	-120.750000 29.2500000 6.58151007 0.150295004	-120.750000 29.2500000 6.56735992 0.149288997	-120.750000 29.2500000 6.54899979 0.151204005	-120.750000 29.2500000 6.52309990 0.153061002	-120.750000 29.2500000 6.49461985 0.153345004	-120.750000 29.2500000 6.48025990 0.153947994	-120.750000 29.2500000 6.46913004 0.155046001	-120.750000 29.2500000 6.44861984 0.155781001	-120.750000 29.2500000 6.41986990 0.155504003	-120.750000 29.2500000 6.42366982 0.158913001	-120.750000 29.2500000 6.42917013 0.165012002	-120.750000 29.2500000 6.43628979 0.170941994	-120.750000 29.2500000 6.44456005 0.176721007	-120.750000 29.2500000 6.44971991 0.180074006	-120.750000 29.2500000 6.45471001 0.185072005	-120.750000 29.2500000 6.45957994 0.189855993	-120.750000 29.2500000 6.46421003 0.194802999	-120.750000 29.2500000 6.46857977 0.199917004	-120.750000 29.2500000 6.47277021 0.204243004	-120.750000 29.2500000 6.47654009 0.208532006	-120.750000 29.2500000 6.47995996 0.212998003	-120.750000 29.2500000 6.48293018 0.217616007	-120.750000 29.2500000 6.48538017 0.221717000	-120.750000 29.2500000 6.48726988 0.225778997	-120.750000 29.2500000 6.48842001 0.230011001	-120.750000 29.2500000 6.49236012 0.237134993
-120.250000 29.2500000 6.79217005 0.00000000	-120.250000 29.2500000 6.82782984 4.38102186E-02	-120.250000 29.2500000 6.80808020 6.16892911E-02	-120.250000 29.2500000 6.73908997 7.53487870E-02	-120.250000 29.2500000 6.68735981 8.67491290E-02	-120.250000 29.2500000 6.72333002 9.54110399E-02	-120.250000 29.2500000 6.82514000 0.102075003	-120.250000 29.2500000 6.91727018 0.109320000	-120.250000 29.2500000 6.95104980 0.118009999	-120.250000 29.2500000 6.94901991 0.126515999	-120.250000 29.2500000 6.95097017 0.133950993	-120.250000 29.2500000 6.96841002 0.139870003	-120.250000 29.2500000 6.98364019 0.144134998	-120.250000 29.2500000 6.97434998 0.149628997	-120.250000 29.2500000 6.93519020 0.155012995	-120.250000 29.2500000 6.88699007 0.158741996	-120.250000 29.2500000 6.86545992 0.160595000	-120.250000 29.2500000 6.87732983 0.162024006	-120.250000 29.2500000 6.88803005 0.164309993	-120.250000 29.2500000 6.87191010 0.167357996	-120.250000 29.2500000 6.82630014 0.169328004	-120.250000 29.2500000 6.77269983 0.169811994	-120.250000 29.2500000 6.73603010 0.167179003	-120.250000 29.2500000 6.68649006 0.163365006	-120.250000 29.2500000 6.59366989 0.159822002	-120.250000 29.2500000 6.53088999 0.159633994	-120.250000 29.2500000 6.48694992 0.155327007	-120.250000 29.2500000 6.46171999 0.151007995	-120.250000 29.2500000 6.44844007 0.147490993	-120.250000 29.2500000 6.43594980 0.148468003	-120.250000 29.2500000 6.41127014 0.148917004	-120.250000 29.2500000 6.39192009 0.148422003	-120.250000 29.2500000 6.37662983 0.146708995	-120.250000 29.2500000 6.38315010 0.148830995	-120.250000 29.2500000 6.38807011 0.154716998	-120.250000 29.2500000 6.39144993 0.160348997	-120.250000 29.2500000 6.39350986 0.165635005	-120.250000 29.2500000 6.39623022 0.168896005	-120.250000 29.2500000 6.39884996 0.173940003	-120.250000 29.2500000 6.40177011 0.178893000	-120.250000 29.2500000 6.40479994 0.183651000	-120.250000 29.2500000 6.40808010 0.188470006	-120.250000 29.2500000 6.41157007 0.193069994	-120.250000 29.2500000 6.41524982 0.197523996	-120.250000 29.2500000 6.41919994 0.201965004	-120.250000 29.2500000 6.42329979 0.206455007	-120.250000 29.2500000 6.42767000 0.210731000	-120.250000 29.2500000 6.43223000 0.214974999	-120.250000 29.2500000 6.43699980 0.219166994	-120.250000 29.2500000 6.44363022 0.224014997
-119.750000 29.2500000 6.62271976 0.00000000	-119.750000 29.2500000 6.64166021 4.40316685E-02	-119.750000 29.2500000 6.64608002 6.24578893E-02	-119.750000 29.2500000 6.60513020 7.57852271E-02	-119.750000 29.2500000 6.49817991 8.58849809E-02	-119.750000 29.2500000 6.38532019 9.35876593E-02	-119.750000 29.2500000 6.38043022 0.100295000	-119.750000 29.2500000 6.49993992 0.106725998	-119.750000 29.2500000 6.64097977 0.113132998	-119.750000 29.2500000 6.74291992 0.120142996	-119.750000 29.2500000 6.80696011 0.127626002	-119.750000 29.2500000 6.87823009 0.135701001	-119.750000 29.2500000 6.98647022 0.143415004	-119.750000 29.2500000 7.07795000 0.150780007	-119.750000 29.2500000 7.08585978 0.157435000	-119.750000 29.2500000 7.00941992 0.163095996	-119.750000 29.2500000 6.90376997 0.167330995	-119.750000 29.2500000 6.84459019 0.169238001	-119.750000 29.2500000 6.85106993 0.169505000	-119.750000 29.2500000 6.86663008 0.169296995	-119.750000 29.2500000 6.86173010 0.169696003	-119.750000 29.2500000 6.82828999 0.171616003	-119.750000 29.2500000 6.75598001 0.173245996	-119.750000 29.2500000 6.67892981 0.171846002	-119.750000 29.2500000 6.63505983 0.166287005	-119.750000 29.2500000 6.60692978 0.164362997	-119.750000 29.2500000 6.54414988 0.163574994	-119.750000 29.2500000 6.46424007 0.163635999	-119.750000 29.2500000 6.38958979 0.159597993	-119.750000 29.2500000 6.36053991 0.157443002	-119.750000 29.2500000 6.35737991 0.146479994	-119.750000 29.2500000 6.34206009 0.136733994	-119.750000 29.2500000 6.31486988 0.135054007	-119.750000 29.2500000 6.31897020 0.138037995	-119.750000 29.2500000 6.32422018 0.144857004	-119.750000 29.2500000 6.33054018 0.149886996	-119.750000 29.2500000 6.33795023 0.155428007	-119.750000 29.2500000 6.34305000 0.158364996	-119.750000 29.2500000 6.34815979 0.163797006	-119.750000 29.2500000 6.35320997 0.169040993	-119.750000 29.2500000 6.35801983 0.173977003	-119.750000 29.2500000 6.36254978 0.178985998	-119.750000 29.2500000 6.36701012 0.183727995	-119.750000 29.2500000 6.37110996 0.188302994	-119.750000 29.2500000 6.37501001 0.192589000	-119.750000 29.2500000 6.37877989 0.197155997	-119.750000 29.2500000 6.38225985 0.201461002	-119.750000 29.2500000 6.38554001 0.205708995	-119.750000 29.2500000 6.38870001 0.209765002	-119.750000 29.2500000 6.39435005 0.214169994
-119.250000 29.2500000 6.54359007 0.00000000	-119.250000 29.2500000 6.53403997 4.40879986E-02	-119.250000 29.2500000 6.53135014 6.10571504E-02	-119.250000 29.2500000 6.52290010 7.47145191E-02	-119.250000 29.2500000 6.48039007 8.73558000E-02	-119.250000 29.2500000 6.38340998 9.62497815E-02	-119.250000 29.2500000 6.23578978 0.102149002	-119.250000 29.2500000 6.14238024 0.107236996	-119.250000 29.2500000 6.18840981 0.111777000	-119.250000 29.2500000 6.33855009 0.117703997	-119.250000 29.2500000 6.49072981 0.124295004	-119.250000 29.2500000 6.63539982 0.130631000	-119.250000 29.2500000 6.79671001 0.136995003	-119.250000 29.2500000 7.03698015 0.145083994	-119.250000 29.2500000 7.31173992 0.155774996	-119.250000 29.2500000 7.45678997 0.166621000	-119.250000 29.2500000 7.36873007 0.176352993	-119.250000 29.2500000 7.14808989 0.182114005	-119.250000 29.2500000 6.97130013 0.183190003	-119.250000 29.2500000 6.92266989 0.180512995	-119.250000 29.2500000 6.94573021 0.179240003	-119.250000 29.2500000 6.91204977 0.180740997	-119.250000 29.2500000 6.84573984 0.178868994	-119.250000 29.2500000 6.76446009 0.175917000	-119.250000 29.2500000 6.65936995 0.173323005	-119.250000 29.2500000 6.59319019 0.174326003	-119.250000 29.2500000 6.54812002 0.172031999	-119.250000 29.2500000 6.51110983 0.167668998	-119.250000 29.2500000 6.46237993 0.164274007	-119.250000 29.2500000 6.39599991 0.168606997	-119.250000 29.2500000 6.30044985 0.167729005	-119.250000 29.2500000 6.25135994 0.149700999	-119.250000 29.2500000 6.24665022 0.119889997	-119.250000 29.2500000 6.25991011 0.122078001	-119.250000 29.2500000 6.26898003 0.131637007	-119.250000 29.2500000 6.27529001 0.139144003	-119.250000 29.2500000 6.27976990 0.145122007	-119.250000 29.2500000 6.28326988 0.148816004	-119.250000 29.2500000 6.28666019 0.154945001	-119.250000 29.2500000 6.29003000 0.160827994	-119.250000 29.2500000 6.29342985 0.164823994	-119.250000 29.2500000 6.29691982 0.170123994	-119.250000 29.2500000 6.30053997 0.175252005	-119.250000 29.2500000 6.30431986 0.180637002	-119.250000 29.2500000 6.30827999 0.184597999	-119.250000 29.2500000 6.31256008 0.189043999	-119.250000 29.2500000 6.31688023 0.193360001	-119.250000 29.2500000 6.32129002 0.197659999	-119.250000 29.2500000 6.32592010 0.201563001	-119.250000 29.2500000 6.33239985 0.206266001
-118.750000 29.2500000 6.49397993 0.00000000	-118.750000 29.2500000 6.51744986 4.48274389E-02	-118.750000 29.2500000 6.52680016 6.37254566E-02	-118.750000 29.2500000 6.51585007 7.73889795E-02	-118.750000 29.2500000 6.50000000 8.70548785E-02	-118.750000 29.2500000 6.49557018 9.49610099E-02	-118.750000 29.2500000 6.49643993 0.103970997	-118.750000 29.2500000 6.48232985 0.112392999	-118.750000 29.2500000 6.42061996 0.118431002	-118.750000 29.2500000 6.34298992 0.123630002	-118.750000 29.2500000 6.29009008 0.128297001	-118.750000 29.2500000 6.32169008 0.132988006	-118.750000 29.2500000 6.52299976 0.138077006	-118.750000 29.2500000 6.88167000 0.142937005	-118.750000 29.2500000 7.30335999 0.150796995	-118.750000 29.2500000 7.75949001 0.162704006	-118.750000 29.2500000 8.14326954 0.177178994	-118.750000 29.2500000 8.25049019 0.192849994	-118.750000 29.2500000 8.00475025 0.205551997	-118.750000 29.2500000 7.62251997 0.210821003	-118.750000 29.2500000 7.35565996 0.206014007	-118.750000 29.2500000 7.18783998 0.203716993	-118.750000 29.2500000 7.10756016 0.195990995	-118.750000 29.2500000 6.98774004 0.190895006	-118.750000 29.2500000 6.82971001 0.184598997	-118.750000 29.2500000 6.72264004 0.182321995	-118.750000 29.2500000 6.62602997 0.181553006	-118.750000 29.2500000 6.53512001 0.180432007	-118.750000 29.2500000 6.44957018 0.176982000	-118.750000 29.2500000 6.40787983 0.175418004	-118.750000 29.2500000 6.37272978 0.171914995	-118.750000 29.2500000 6.28144979 0.168180004	-118.750000 29.2500000 6.15603018 0.153554007	-118.750000 29.2500000 6.14958000 0.120686002	-118.750000 29.2500000 6.15515995 0.123328000	-118.750000 29.2500000 6.16871023 0.126847997	-118.750000 29.2500000 6.18657017 0.129686996	-118.750000 29.2500000 6.19566011 0.130795002	-118.750000 29.2500000 6.20528984 0.137490004	-118.750000 29.2500000 6.21428013 0.145173997	-118.750000 29.2500000 6.22291994 0.149991006	-118.750000 29.2500000 6.23098993 0.155901998	-118.750000 29.2500000 6.23829985 0.161767006	-118.750000 29.2500000 6.24468994 0.167429999	-118.750000 29.2500000 6.25037003 0.172450006	-118.750000 29.2500000 6.25557995 0.177779004	-118.750000 29.2500000 6.26038980 0.183748007	-118.750000 29.2500000 6.26473999 0.188300997	-118.750000 29.2500000 6.26869011 0.192862004	-118.750000 29.2500000 6.27473021 0.198769003
-118.250000 29.2500000 6.40247011 0.00000000	-118.250000 29.2500000 6.56396008 4.39947210E-02	-118.250000 29.2500000 6.66108990 6.26745000E-02	-118.250000 29.2500000 6.67745018 7.85831064E-02	-118.250000 29.2500000 6.65151978 9.19460133E-02	-118.250000 29.2500000 6.66024017 0.101657003	-118.250000 29.2500000 6.71556997 0.108979002	-118.250000 29.2500000 6.82824993 0.115432002	-118.250000 29.2500000 6.99026012 0.123257004	-118.250000 29.2500000 7.13676023 0.133725002	-118.250000 29.2500000 7.14152002 0.143757999	-118.250000 29.2500000 6.98213005 0.151530996	-118.250000 29.2500000 6.72425985 0.155845001	-118.250000 29.2500000 6.68100023 0.158845007	-118.250000 29.2500000 7.10961008 0.161654994	-118.250000 29.2500000 7.74305010 0.167917997	-118.250000 29.2500000 8.35776997 0.178974003	-118.250000 29.2500000 8.92224026 0.194418997	-118.250000 29.2500000 9.28569031 0.212654993	-118.250000 29.2500000 9.26070023 0.232235000	-118.250000 29.2500000 8.85282993 0.245386004	-118.250000 29.2500000 8.18373013 0.253428996	-118.250000 29.2500000 7.70968008 0.241210997	-118.250000 29.2500000 7.47288990 0.224831000	-118.250000 29.2500000 7.30805016 0.211854994	-118.250000 29.2500000 7.16008997 0.205009997	-118.250000 29.2500000 6.94136000 0.203917995	-118.250000 29.2500000 6.73663998 0.199387997	-118.250000 29.2500000 6.59064007 0.192879006	-118.250000 29.2500000 6.47631979 0.192020997	-118.250000 29.2500000 6.36139011 0.188886002	-118.250000 29.2500000 6.28166008 0.180299997	-118.250000 29.2500000 6.22969007 0.162928998	-118.250000 29.2500000 6.22429991 0.150104001	-118.250000 29.2500000 6.20703983 0.151886001	-118.250000 29.2500000 6.18206978 0.152896002	-118.250000 29.2500000 6.15412998 0.151342005	-118.250000 29.2500000 6.14681005 0.149780005	-118.250000 29.2500000 6.14036989 0.152903005	-118.250000 29.2500000 6.13483000 0.158839002	-118.250000 29.2500000 6.13032007 0.161186993	-118.250000 29.2500000 6.12775993 0.164194003	-118.250000 29.2500000 6.12753010 0.163925007	-118.250000 29.2500000 6.12938023 0.166212007	-118.250000 29.2500000 6.13304996 0.167466000	-118.250000 29.2500000 6.13807011 0.171344995	-118.250000 29.2500000 6.14483976 0.172979996	-118.250000 29.2500000 6.15234995 0.175275996	-118.250000 29.2500000 6.16070986 0.178352997	-118.250000 29.2500000 6.16903019 0.181920007
-117.750000 29.2500000 6.43879986 0.00000000	-117.750000 29.2500000 6.56355000 5.16232103E-02	-117.750000 29.2500000 6.97616005 6.98867068E-02	-117.750000 29.2500000 7.28392982 8.48104432E-02	-117.750000 29.2500000 7.30575991 9.89075676E-02	-117.750000 29.2500000 7.17240000 0.111032002	-117.750000 29.2500000 7.07819986 0.121836998	-117.750000 29.2500000 7.23973989 0.129566997	-117.750000 29.2500000 7.58285999 0.136041000	-117.750000 29.2500000 7.93533993 0.144898996	-117.750000 29.2500000 8.22385979 0.157101005	-117.750000 29.2500000 8.40600967 0.170874000	-117.750000 29.2500000 8.44587040 0.184404001	-117.750000 29.2500000 8.31359005 0.195096001	-117.750000 29.2500000 8.12370014 0.201267004	-117.750000 29.2500000 8.18805027 0.205547005	-117.750000 29.2500000 8.55360985 0.209323004	-117.750000 29.2500000 9.06490040 0.216257006	-117.750000 29.2500000 9.64396000 0.227188006	-117.750000 29.2500000 10.1262999 0.241971001	-117.750000 29.2500000 10.3045998 0.259054989	-117.750000 29.2500000 9.91841030 0.283167988	-117.750000 29.2500000 9.25236988 0.286765993	-117.750000 29.2500000 8.54232025 0.280506998	-117.750000 29.2500000 8.03894997 0.263940006	-117.750000 29.2500000 7.84527016 0.244582996	-117.750000 29.2500000 7.68791008 0.235391006	-117.750000 29.2500000 7.44037008 0.230407000	-117.750000 29.2500000 7.10644007 0.227188006	-117.750000 29.2500000 6.75585985 0.224508002	-117.750000 29.2500000 6.52424002 0.211687997	-117.750000 29.2500000 6.36466980 0.199720994	-117.750000 29.2500000 6.21184015 0.186174005	-117.750000 29.2500000 6.19151020 0.158350006	-117.750000 29.2500000 6.18369007 0.158608004	-117.750000 29.2500000 6.18614006 0.160393998	-117.750000 29.2500000 6.19356012 0.161872000	-117.750000 29.2500000 6.20128012 0.161762998	-117.750000 29.2500000 6.20867014 0.166165993	-117.750000 29.2500000 6.21457005 0.172040999	-117.750000 29.2500000 6.21876001 0.175359994	-117.750000 29.2500000 6.22131014 0.180361003	-117.750000 29.2500000 6.22151995 0.184111997	-117.750000 29.2500000 6.21878004 0.188319996	-117.750000 29.2500000 6.21441984 0.192486003	-117.750000 29.2500000 6.20784998 0.195364997	-117.750000 29.2500000 6.19979000 0.196395993	-117.750000 29.2500000 6.19062996 0.198143005	-117.750000 29.2500000 6.18007994 0.200018004	-117.750000 29.2500000 6.17980003 0.197565004
-117.250000 29.2500000 9.78699017 0.00000000	-117.250000 29.2500000 8.87592030 7.33140931E-02	-117.250000 29.2500000 8.38895035 9.57556516E-02	-117.250000 29.2500000 8.51603985 0.110078998	-117.250000 29.2500000 8.95361042 0.123475000	-117.250000 29.2500000 9.17720985 0.136557996	-117.250000 29.2500000 8.90056038 0.151006997	-117.250000 29.2500000 8.50469017 0.161146998	-117.250000 29.2500000 8.44058990 0.165724993	-117.250000 29.2500000 8.86678982 0.170102000	-117.250000 29.2500000 9.45691967 0.179729000	-117.250000 29.2500000 9.91973972 0.193149999	-117.250000 29.2500000 10.1775999 0.209602997	-117.250000 29.2500000 10.3411999 0.225944996	-117.250000 29.2500000 10.5158997 0.240416005	-117.250000 29.2500000 10.6327000 0.252819985	-117.250000 29.2500000 10.6181002 0.264120996	-117.250000 29.2500000 10.5615997 0.271735996	-117.250000 29.2500000 10.5381002 0.275770009	-117.250000 29.2500000 10.7376003 0.280097991	-117.250000 29.2500000 11.1585999 0.288408995	-117.250000 29.2500000 11.2340002 0.312781990	-117.250000 29.2500000 10.9686003 0.318493992	-117.250000 29.2500000 10.3324003 0.320980996	-117.250000 29.2500000 9.50428009 0.313988000	-117.250000 29.2500000 8.88006020 0.299941987	-117.250000 29.2500000 8.47327042 0.284051001	-117.250000 29.2500000 8.23742008 0.267396003	-117.250000 29.2500000 8.00290966 0.256193012	-117.250000 29.2500000 7.60175991 0.257028997	-117.250000 29.2500000 7.11131001 0.247163996	-117.250000 29.2500000 6.67009020 0.231814995	-117.250000 29.2500000 6.38585997 0.208692998	-117.250000 29.2500000 6.33909988 0.175261006	-117.250000 29.2500000 6.29860020 0.175176993	-117.250000 29.2500000 6.26016998 0.175945997	-117.250000 29.2500000 6.22315979 0.175193995	-117.250000 29.2500000 6.21266985 0.176210999	-117.250000 29.2500000 6.20335007 0.179929003	-117.250000 29.2500000 6.19497013 0.182227001	-117.250000 29.2500000 6.18818998 0.184913993	-117.250000 29.2500000 6.18323994 0.188327998	-117.250000 29.2500000 6.18049002 0.192011997	-117.250000 29.2500000 6.18010998 0.194848001	-117.250000 29.2500000 6.18220997 0.197510004	-117.250000 29.2500000 6.18620014 0.199435994	-117.250000 29.2500000 6.19191980 0.202336997	-117.250000 29.2500000 6.19896984 0.202280998	-117.250000 29.2500000 6.20681000 0.203857005	-117.250000 29.2500000 6.21702003 0.206309006
-116.750000 29.2500000 15.5973997 0.00000000	-116.750000 29.2500000 14.9680996 0.106416002	-116.750000 29.2500000 14.1212997 0.146956995	-116.750000 29.2500000 13.2859001 0.171910003	-116.750000 29.2500000 12.7234001 0.186544999	-116.750000 29.2500000 12.7326002 0.194407001	-116.750000 29.2500000 12.8106003 0.206141993	-116.750000 29.2500000 12.5346003 0.220808998	-116.750000 29.2500000 11.8971004 0.233524993	-116.750000 29.2500000 11.3155003 0.239895001	-116.750000 29.2500000 11.2247000 0.239932999	-116.750000 29.2500000 11.6209002 0.239740998	-116.750000 29.2500000 12.1935997 0.247281000	-116.750000 29.2500000 12.6540003 0.264216006	-116.750000 29.2500000 12.8744001 0.286514997	-116.750000 29.2500000 13.0481997 0.302700996	-116.750000 29.2500000 13.3263998 0.316020995	-116.750000 29.2500000 13.6499996 0.329156011	-116.750000 29.2500000 13.7362003 0.342850000	-116.750000 29.2500000 13.5348997 0.354267001	-116.750000 29.2500000 13.2593002 0.362522006	-116.750000 29.2500000 12.7237997 0.383442998	-116.750000 29.2500000 12.5347996 0.374653012	-116.750000 29.2500000 12.3915997 0.369940996	-116.750000 29.2500000 11.8544998 0.370162010	-116.750000 29.2500000 11.1564999 0.362093002	-116.750000 29.2500000 10.2052002 0.357410014	-116.750000 29.2500000 9.34515953 0.337985009	-116.750000 29.2500000 8.82668018 0.315043002	-116.750000 29.2500000 8.52075005 0.307503998	-116.750000 29.2500000 8.09887028 0.287598997	-116.750000 29.2500000 7.53291988 0.270803005	-116.750000 29.2500000 6.95146990 0.249127001	-116.750000 29.2500000 6.79055977 0.206026003	-116.750000 29.2500000 6.65150023 0.201479003	-116.750000 29.2500000 6.53635979 0.197221994	-116.750000 29.2500000 6.44570017 0.194291994	-116.750000 29.2500000 6.42030001 0.195705995	-116.750000 29.2500000 6.39878988 0.198183998	-116.750000 29.2500000 6.37937021 0.199275002	-116.750000 29.2500000 6.36280012 0.201758996	-116.750000 29.2500000 6.34764004 0.204352006	-116.750000 29.2500000 6.33354998 0.208012998	-116.750000 29.2500000 6.32023001 0.211428002	-116.750000 29.2500000 6.30712986 0.213324994	-116.750000 29.2500000 6.29407978 0.216039002	-116.750000 29.2500000 6.28118992 0.218118995	-116.750000 29.2500000 6.26788998 0.219814003	-116.750000 29.2500000 6.25517988 0.221345007	-116.750000 29.2500000 6.25398016 0.219253004
-116.250000 29.2500000 21.6198006 0.00000000	-116.250000 29.2500000 21.2222004 0.146495000	-116.250000 29.2500000 20.8136005 0.201609001	-116.250000 29.2500000 20.3708000 0.241090000	-116.250000 29.2500000 19.8160992 0.274686992	-116.250000 29.2500000 19.2611008 0.297823012	-116.250000 29.2500000 18.6501007 0.316303015	-116.250000 29.2500000 17.9939003 0.330206007	-116.250000 29.2500000 17.3078003 0.337246001	-116.250000 29.2500000 16.5599995 0.345279992	-116.250000 29.2500000 15.7110996 0.348493010	-116.250000 29.2500000 14.9882002 0.346664995	-116.250000 29.2500000 14.6830997 0.341338009	-116.250000 29.2500000 14.9010000 0.338703007	-116.250000 29.2500000 15.3738003 0.344929993	-116.250000 29.2500000 15.7863998 0.361627996	-116.250000 29.2500000 15.9589996 0.381186008	-116.250000 29.2500000 16.0636997 0.402204990	-116.250000 29.2500000 16.3602009 0.414649010	-116.250000 29.2500000 16.7768993 0.422749996	-116.250000 29.2500000 16.9372005 0.435048014	-116.250000 29.2500000 16.3045998 0.467290014	-116.250000 29.2500000 15.4383001 0.474357992	-116.250000 29.2500000 14.6688004 0.465162992	-116.250000 29.2500000 14.2414999 0.453860998	-116.250000 29.2500000 14.2965002 0.440310001	-116.250000 29.2500000 13.9734001 0.449838012	-116.250000 29.2500000 13.0660000 0.453492999	-116.250000 29.2500000 11.7593002 0.447982997	-116.250000 29.2500000 10.1202002 0.444855005	-116.250000 29.2500000 9.25063992 0.392437994	-116.250000 29.2500000 8.74680996 0.352001011	-116.250000 29.2500000 8.07987976 0.317766994	-116.250000 29.2500000 7.81350994 0.263835013	-116.250000 29.2500000 7.57471991 0.253803015	-116.250000 29.2500000 7.35994005 0.246551007	-116.250000 29.2500000 7.16447020 0.240270004	-116.250000 29.2500000 7.09526014 0.242814004	-116.250000 29.2500000 7.02681017 0.242798001	-116.250000 29.2500000 6.96125984 0.242351994	-116.250000 29.2500000 6.89717007 0.243274003	-116.250000 29.2500000 6.83556986 0.243780002	-116.250000 29.2500000 6.77677011 0.244638994	-116.250000 29.2500000 6.72188997 0.245015994	-116.250000 29.2500000 6.67057991 0.245211005	-116.250000 29.2500000 6.62289000 0.245403007	-116.250000 29.2500000 6.58077002 0.245862007	-116.250000 29.2500000 6.54185009 0.246612996	-116.250000 29.2500000 6.50800991 0.246193007	-116.250000 29.2500000 6.49640989 0.240573004
-115.750000 29.2500000 27.4039993 0.00000000	-115.750000 29.2500000 27.1688004 0.182013005	-115.750000 29.2500000 26.7558002 0.259207010	-115.750000 29.2500000 26.2742004 0.315447986	-115.750000 29.2500000 25.8719006 0.354898006	-115.750000 29.2500000 25.9463005 0.382137001	-115.750000 29.2500000 26.0321007 0.410714000	-115.750000 29.2500000 25.7502995 0.439678997	-115.750000 29.2500000 24.8010006 0.468059987	-115.750000 29.2500000 23.2956009 0.491625011	-115.750000 29.2500000 21.7141991 0.500060976	-115.750000 29.2500000 20.3131008 0.492718011	-115.750000 29.2500000 19.1732006 0.473526001	-115.750000 29.2500000 18.4069996 0.461578012	-115.750000 29.2500000 18.0100994 0.451169997	-115.750000 29.2500000 17.9881992 0.447165996	-115.750000 29.2500000 18.1735992 0.446467996	-115.750000 29.2500000 18.5949993 0.461728007	-115.750000 29.2500000 18.7268009 0.480399996	-115.750000 29.2500000 18.7217007 0.493613005	-115.750000 29.2500000 18.8943005 0.494318992	-115.750000 29.2500000 18.9300995 0.514357984	-115.750000 29.2500000 18.8230991 0.520035982	-115.750000 29.2500000 18.3433990 0.531657994	-115.750000 29.2500000 17.5394001 0.545580029	-115.750000 29.2500000 17.2873993 0.544453025	-115.750000 29.2500000 17.2035007 0.551029027	-115.750000 29.2500000 17.2070999 0.561110020	-115.750000 29.2500000 16.9412994 0.572843015	-115.750000 29.2500000 15.3811998 0.594267011	-115.750000 29.2500000 13.1196003 0.580853999	-115.750000 29.2500000 11.1401997 0.535525978	-115.750000 29.2500000 9.93729973 0.474750012	-115.750000 29.2500000 9.45333004 0.371987998	-115.750000 29.2500000 9.05438995 0.352205008	-115.750000 29.2500000 8.71339035 0.332762986	-115.750000 29.2500000 8.39990997 0.316866994	-115.750000 29.2500000 8.27031994 0.327852011	-115.750000 29.2500000 8.14682961 0.322358996	-115.750000 29.2500000 8.03544044 0.318268001	-115.750000 29.2500000 7.92870998 0.314550996	-115.750000 29.2500000 7.83269978 0.310595006	-115.750000 29.2500000 7.73987007 0.307473987	-115.750000 29.2500000 7.65369987 0.304827988	-115.750000 29.2500000 7.57014990 0.302944988	-115.750000 29.2500000 7.49074984 0.300713003	-115.750000 29.2500000 7.41370010 0.298826993	-115.750000 29.2500000 7.33957005 0.297859997	-115.750000 29.2500000 7.26655006 0.297488004	-115.750000 29.2500000 7.23158979 0.287277013
-115.250000 29.2500000 30.1709995 0.00000000	-115.250000 29.2500000 30.6334000 0.194730997	-115.250000 29.2500000 30.9239006 0.275923014	-115.250000 29.2500000 31.0074005 0.340272009	-115.250000 29.2500000 30.8722992 0.397565991	-115.250000 29.2500000 30.7427006 0.444882005	-115.250000 29.2500000 30.7136002 0.486550003	-115.250000 29.2500000 30.8586998 0.520021975	-115.250000 29.2500000 31.0813007 0.547801018	-115.250000 29.2500000 31.0314007 0.574055016	-115.250000 29.2500000 30.1002007 0.602222025	-115.250000 29.2500000 28.2595997 0.628108978	-115.250000 29.2500000 26.0177994 0.628602028	-115.250000 29.2500000 23.9256001 0.625948012	-115.250000 29.2500000 22.2973995 0.596922994	-115.250000 29.2500000 21.2222004 0.565479994	-115.250000 29.2500000 20.7131004 0.541858017	-115.250000 29.2500000 20.6620007 0.535556972	-115.250000 29.2500000 20.6534996 0.537021995	-115.250000 29.2500000 20.5839005 0.540582001	-115.250000 29.2500000 20.5104008 0.538792014	-115.250000 29.2500000 20.4367008 0.561987996	-115.250000 29.2500000 20.3516006 0.564280987	-115.250000 29.2500000 20.3185997 0.568244994	-115.250000 29.2500000 20.2220001 0.574778020	-115.250000 29.2500000 20.4769993 0.591629982	-115.250000 29.2500000 20.5275993 0.618727028	-115.250000 29.2500000 20.5065002 0.645691991	-115.250000 29.2500000 20.5354004 0.665615976	-115.250000 29.2500000 20.1257992 0.693513989	-115.250000 29.2500000 19.1315994 0.700125992	-115.250000 29.2500000 17.2502003 0.692851007	-115.250000 29.2500000 14.7902002 0.670552015	-115.250000 29.2500000 13.5066996 0.556343019	-115.250000 29.2500000 12.3486004 0.516097009	-115.250000 29.2500000 11.3695002 0.479833007	-115.250000 29.2500000 10.5836000 0.444249004	-115.250000 29.2500000 10.2503004 0.468861014	-115.250000 29.2500000 9.95744991 0.456586987	-115.250000 29.2500000 9.69688988 0.443464994	-115.250000 29.2500000 9.46671963 0.428339005	-115.250000 29.2500000 9.26010036 0.419577986	-115.250000 29.2500000 9.07870960 0.412041992	-115.250000 29.2500000 8.92029953 0.401616007	-115.250000 29.2500000 8.77676964 0.393108994	-115.250000 29.2500000 8.64935970 0.389945000	-115.250000 29.2500000 8.52935982 0.380906999	-115.250000 29.2500000 8.41794014 0.374543995	-115.250000 29.2500000 8.31161976 0.368663996	-115.250000 29.2500000 8.24822998 0.349204004
-114.750000 29.2500000 29.6411991 0.00000000	-114.750000 29.2500000 30.4260998 0.195269004	-114.750000 29.2500000 31.0079994 0.283717006	-114.750000 29.2500000 31.4057999 0.353469014	-114.750000 29.2500000 31.7408009 0.408971995	-114.750000 29.2500000 32.3144989 0.453108996	-114.750000 29.2500000 32.8949013 0.497842014	-114.750000 29.2500000 33.4950981 0.540383995	-114.750000 29.2500000 34.0909996 0.584964991	-114.750000 29.2500000 34.3278008 0.628351986	-114.750000 29.2500000 34.2935982 0.667706013	-114.750000 29.2500000 34.0063019 0.696848989	-114.750000 29.2500000 33.3135986 0.715206981	-114.750000 29.2500000 32.0806999 0.734826982	-114.750000 29.2500000 30.1485996 0.744570971	-114.750000 29.2500000 27.8297005 0.740400016	-114.750000 29.2500000 25.5498009 0.718780994	-114.750000 29.2500000 24.0189991 0.674006999	-114.750000 29.2500000 23.2416992 0.645282984	-114.750000 29.2500000 22.8843994 0.630877972	-114.750000 29.2500000 22.5914001 0.623816013	-114.750000 29.2500000 22.2607002 0.632501006	-114.750000 29.2500000 21.9085999 0.630088985	-114.750000 29.2500000 21.5900993 0.626731992	-114.750000 29.2500000 21.4202995 0.624247015	-114.750000 29.2500000 21.8761005 0.625415981	-114.750000 29.2500000 22.3409996 0.651220977	-114.750000 29.2500000 22.7161007 0.673300982	-114.750000 29.2500000 22.9458008 0.704437971	-114.750000 29.2500000 23.0337009 0.739392996	-114.750000 29.2500000 22.9944000 0.767003000	-114.750000 29.2500000 22.2248001 0.786181986	-114.750000 29.2500000 20.8411999 0.789083004	-114.750000 29.2500000 19.8764992 0.754379988	-114.750000 29.2500000 18.7943993 0.730638981	-114.750000 29.2500000 17.5858002 0.701633990	-114.750000 29.2500000 16.2947998 0.668120027	-114.750000 29.2500000 15.6342001 0.704631984	-114.750000 29.2500000 14.9839001 0.690738976	-114.750000 29.2500000 14.3429003 0.672779024	-114.750000 29.2500000 13.7235003 0.651803970	-114.750000 29.2500000 13.1246996 0.636286020	-114.750000 29.2500000 12.5640001 0.615831017	-114.750000 29.2500000 12.0292997 0.598209977	-114.750000 29.2500000 11.5457001 0.584647000	-114.750000 29.2500000 11.1005001 0.572112024	-114.750000 29.2500000 10.7024002 0.553691030	-114.750000 29.2500000 10.3467999 0.537249982	-114.750000 29.2500000 10.0228004 0.521803975	-114.750000 29.2500000 9.81698036 0.479400992
-114.250000 29.2500000 24.6987000 0.00000000	-114.250000 29.2500000 26.2348995 0.158798993	-114.250000 29.2500000 27.6480007 0.234733000	-114.250000 29.2500000 28.8469009 0.300994992	-114.250000 29.2500000 29.7745991 0.364740014	-114.250000 29.2500000 30.3994007 0.425765991	-114.250000 29.2500000 30.9129009 0.478722990	-114.250000 29.2500000 31.4305992 0.524711013	-114.250000 29.2500000 32.1497993 0.561908007	-114.250000 29.2500000 33.3530006 0.602403998	-114.250000 29.2500000 34.7508011 0.638927996	-114.250000 29.2500000 35.7759018 0.686118007	-114.250000 29.2500000 36.0587006 0.735979974	-114.250000 29.2500000 35.8513985 0.782142997	-114.250000 29.2500000 35.2616997 0.819629014	-114.250000 29.2500000 34.4090996 0.843582988	-114.250000 29.2500000 33.2747002 0.853778005	-114.250000 29.2500000 31.6847000 0.849469006	-114.250000 29.2500000 29.4731998 0.838528991	-114.250000 29.2500000 27.3036003 0.818570971	-114.250000 29.2500000 25.7444000 0.776549995	-114.250000 29.2500000 24.8255997 0.749379992	-114.250000 29.2500000 24.3418999 0.732237995	-114.250000 29.2500000 23.9810009 0.729372025	-114.250000 29.2500000 23.3558006 0.723985016	-114.250000 29.2500000 23.2742996 0.704563975	-114.250000 29.2500000 23.2698002 0.715596020	-114.250000 29.2500000 23.5058994 0.729233980	-114.250000 29.2500000 24.0097008 0.748992026	-114.250000 29.2500000 24.5949993 0.771942019	-114.250000 29.2500000 24.6513996 0.803214014	-114.250000 29.2500000 24.8540001 0.825465977	-114.250000 29.2500000 24.6560001 0.847925007	-114.250000 29.2500000 24.0303993 0.871394992	-114.250000 29.2500000 23.3190002 0.871343017	-114.250000 29.2500000 22.5781002 0.865078986	-114.250000 29.2500000 21.8103008 0.857083023	-114.250000 29.2500000 21.3591995 0.889119983	-114.250000 29.2500000 20.8994999 0.885688007	-114.250000 29.2500000 20.4172993 0.886654019	-114.250000 29.2500000 19.9241009 0.877117991	-114.250000 29.2500000 19.4099007 0.869346976	-114.250000 29.2500000 18.8827991 0.863740027	-114.250000 29.2500000 18.3290005 0.856383026	-114.250000 29.2500000 17.7621002 0.850785017	-114.250000 29.2500000 17.1693993 0.842248976	-114.250000 29.2500000 16.5695992 0.831251979	-114.250000 29.2500000 15.9563999 0.819424987	-114.250000 29.2500000 15.3429003 0.801155984	-114.250000 29.2500000 14.8931999 0.755140007
-113.750000 29.2500000 16.7933998 0.00000000	-113.750000 29.2500000 17.9403000 0.127368003	-113.750000 29.2500000 19.3960991 0.188605994	-113.750000 29.2500000 21.0713005 0.244157001	-113.750000 29.2500000 22.8405991 0.295172006	-113.750000 29.2500000 24.5165005 0.344628990	-113.750000 29.2500000 25.9276009 0.396247000	-113.750000 29.2500000 27.0450993 0.446658999	-113.750000 29.2500000 27.9678993 0.496443987	-113.750000 29.2500000 28.5837994 0.541162014	-113.750000 29.2500000 29.4258003 0.580560982	-113.750000 29.2500000 30.7784004 0.616321981	-113.750000 29.2500000 32.7030983 0.654978991	-113.750000 29.2500000 34.7163010 0.706671000	-113.750000 29.2500000 36.0937996 0.767112970	-113.750000 29.2500000 36.6968994 0.829366982	-113.750000 29.2500000 36.4384003 0.879454970	-113.750000 29.2500000 35.8055992 0.914517999	-113.750000 29.2500000 35.0456009 0.927046001	-113.750000 29.2500000 33.9292984 0.918796003	-113.750000 29.2500000 32.2608986 0.910965979	-113.750000 29.2500000 30.6396008 0.904191017	-113.750000 29.2500000 28.7975006 0.894270003	-113.750000 29.2500000 27.1123009 0.863686979	-113.750000 29.2500000 26.0489006 0.833090007	-113.750000 29.2500000 26.0723000 0.796509981	-113.750000 29.2500000 26.1399994 0.805145025	-113.750000 29.2500000 26.0123997 0.820712984	-113.750000 29.2500000 25.6310997 0.830787003	-113.750000 29.2500000 25.0321007 0.853650987	-113.750000 29.2500000 25.4624996 0.857291996	-113.750000 29.2500000 26.0664005 0.851193011	-113.750000 29.2500000 26.1788998 0.876690984	-113.750000 29.2500000 25.9897995 0.898738980	-113.750000 29.2500000 25.8276005 0.914797008	-113.750000 29.2500000 25.6387005 0.925010026	-113.750000 29.2500000 25.3626003 0.934463978	-113.750000 29.2500000 25.0650997 0.960997999	-113.750000 29.2500000 24.7502003 0.968396008	-113.750000 29.2500000 24.4109993 0.974331021	-113.750000 29.2500000 24.0681000 0.977186024	-113.750000 29.2500000 23.6919003 0.980208993	-113.750000 29.2500000 23.3020992 0.983117998	-113.750000 29.2500000 22.9078999 0.985017002	-113.750000 29.2500000 22.5104008 0.984803021	-113.750000 29.2500000 22.0965996 0.986106992	-113.750000 29.2500000 21.6835003 0.985617995	-113.750000 29.2500000 21.2672997 0.983004987	-113.750000 29.2500000 20.8412991 0.978214979	-113.750000 29.2500000 20.4740009 0.956543982
-113.250000 29.2500000 15.5434999 0.00000000	-113.250000 29.2500000 15.6122999 0.120688997	-113.250000 29.2500000 15.7318001 0.177187994	-113.250000 29.2500000 15.9952002 0.227619007	-113.250000 29.2500000 16.5340996 0.276877999	-113.250000 29.2500000 17.2992992 0.305370986	-113.250000 29.2500000 18.4022999 0.345133007	-113.250000 29.2500000 19.8281994 0.381698996	-113.250000 29.2500000 21.4664001 0.425132006	-113.250000 29.2500000 23.0774994 0.464069009	-113.250000 29.2500000 24.3525009 0.503903985	-113.250000 29.2500000 25.1828995 0.542016983	-113.250000 29.2500000 25.8838005 0.574967980	-113.250000 29.2500000 27.0853004 0.621949017	-113.250000 29.2500000 29.1557999 0.658890009	-113.250000 29.2500000 31.6597004 0.708618999	-113.250000 29.2500000 33.8474998 0.767705023	-113.250000 29.2500000 35.0798988 0.834756017	-113.250000 29.2500000 35.9641991 0.890542984	-113.250000 29.2500000 36.4217987 0.929776013	-113.250000 29.2500000 36.1921997 0.966552973	-113.250000 29.2500000 35.5587006 0.991657019	-113.250000 29.2500000 34.6071014 1.00253999	-113.250000 29.2500000 33.5134010 0.999976993	-113.250000 29.2500000 32.1258011 0.997869015	-113.250000 29.2500000 31.2649002 0.950815022	-113.250000 29.2500000 30.4055004 0.955833018	-113.250000 29.2500000 29.6923008 0.952058017	-113.250000 29.2500000 29.2618008 0.947746992	-113.250000 29.2500000 28.5470009 0.980156004	-113.250000 29.2500000 27.3794994 0.969690979	-113.250000 29.2500000 26.3537006 0.963358998	-113.250000 29.2500000 26.5993004 0.954087019	-113.250000 29.2500000 26.8780003 0.913236022	-113.250000 29.2500000 27.0960007 0.927320004	-113.250000 29.2500000 27.1592007 0.933252990	-113.250000 29.2500000 27.0755997 0.951656997	-113.250000 29.2500000 26.8787003 0.976350009	-113.250000 29.2500000 26.6455002 0.986531973	-113.250000 29.2500000 26.4235992 1.00281000	-113.250000 29.2500000 26.2117996 1.01117003	-113.250000 29.2500000 25.9843998 1.02030003	-113.250000 29.2500000 25.7674007 1.03173006	-113.250000 29.2500000 25.5554008 1.03733003	-113.250000 29.2500000 25.3528004 1.04196000	-113.250000 29.2500000 25.1382999 1.05204999	-113.250000 29.2500000 24.9256992 1.05677998	-113.250000 29.2500000 24.6963005 1.06231999	-113.250000 29.2500000 24.4592991 1.06759000	-113.250000 29.2500000 24.1485004 1.06817997
-112.750000 29.2500000 19.3864994 0.00000000	-112.750000 29.2500000 19.7012997 0.136503994	-112.750000 29.2500000 20.0499001 0.203410000	-112.750000 29.2500000 20.4860992 0.263698995	-112.750000 29.2500000 20.9517994 0.323798001	-112.750000 29.2500000 21.1322994 0.351475000	-112.750000 29.2500000 21.3966007 0.386105001	-112.750000 29.2500000 21.7598000 0.416956991	-112.750000 29.2500000 22.2458000 0.456227988	-112.750000 29.2500000 22.0394993 0.487536013	-112.750000 29.2500000 22.1130009 0.514226019	-112.750000 29.2500000 22.5988998 0.566497982	-112.750000 29.2500000 23.4365005 0.600467980	-112.750000 29.2500000 24.2730999 0.620853007	-112.750000 29.2500000 24.8708992 0.642051995	-112.750000 29.2500000 25.2637997 0.674947023	-112.750000 29.2500000 26.1811008 0.696893990	-112.750000 29.2500000 27.4440002 0.714146972	-112.750000 29.2500000 29.2985992 0.751743019	-112.750000 29.2500000 31.3521004 0.795714021	-112.750000 29.2500000 33.3037987 0.847280979	-112.750000 29.2500000 35.0639992 0.904437006	-112.750000 29.2500000 36.4263000 0.968043029	-112.750000 29.2500000 37.0320015 1.02480996	-112.750000 29.2500000 36.7710991 1.06994998	-112.750000 29.2500000 36.5500984 1.08427000	-112.750000 29.2500000 36.2107010 1.10246003	-112.750000 29.2500000 35.8137016 1.11688006	-112.750000 29.2500000 35.3842010 1.11914003	-112.750000 29.2500000 34.1804008 1.14732003	-112.750000 29.2500000 32.8283997 1.14200997	-112.750000 29.2500000 31.3687000 1.13587999	-112.750000 29.2500000 29.4801998 1.13112998	-112.750000 29.2500000 28.5349007 1.05507004	-112.750000 29.2500000 27.8134995 1.04433000	-112.750000 29.2500000 27.4067993 1.03354001	-112.750000 29.2500000 27.3201008 1.01831996	-112.750000 29.2500000 27.2633991 1.03864002	-112.750000 29.2500000 27.2439003 1.04431999	-112.750000 29.2500000 27.2528000 1.04263997	-112.750000 29.2500000 27.2816010 1.04424000	-112.750000 29.2500000 27.3197994 1.05009997	-112.750000 29.2500000 27.3274994 1.05797005	-112.750000 29.2500000 27.3129997 1.06415999	-112.750000 29.2500000 27.2485008 1.06883001	-112.750000 29.2500000 27.1532993 1.08480000	-112.750000 29.2500000 27.0186996 1.08924997	-112.750000 29.2500000 26.8679008 1.09737003	-112.750000 29.2500000 26.6594009 1.10652006	-112.750000 29.2500000 26.3463993 1.11965001
-112.250000 29.2500000 20.7194004 0.00000000	-112.250000 29.2500000 20.9195995 0.120536000	-112.250000 29.2500000 21.1583996 0.178054005	-112.250000 29.2500000 21.4468994 0.227782995	-112.250000 29.2500000 21.7884998 0.277072996	-112.250000 29.2500000 22.0053005 0.304747999	-112.250000 29.2500000 22.2982998 0.337179989	-112.250000 29.2500000 22.6732998 0.371315986	-112.250000 29.2500000 23.1751003 0.409107000	-112.250000 29.2500000 23.7665997 0.426028997	-112.250000 29.2500000 24.5678005 0.473450005	-112.250000 29.2500000 25.6306992 0.537676990	-112.250000 29.2500000 26.7005997 0.615936995	-112.250000 29.2500000 27.1788006 0.631680012	-112.250000 29.2500000 27.8521004 0.686726987	-112.250000 29.2500000 28.6294994 0.740083992	-112.250000 29.2500000 28.7675991 0.805060029	-112.250000 29.2500000 27.4400997 0.842568994	-112.250000 29.2500000 26.6156998 0.863125980	-112.250000 29.2500000 26.2866001 0.846149981	-112.250000 29.2500000 26.4769001 0.836665988	-112.250000 29.2500000 27.5634003 0.847518981	-112.250000 29.2500000 29.4545994 0.859417021	-112.250000 29.2500000 31.8080006 0.887700021	-112.250000 29.2500000 34.1897011 0.928866029	-112.250000 29.2500000 35.6459999 1.01296997	-112.250000 29.2500000 37.0233002 1.06356001	-112.250000 29.2500000 38.1758003 1.11173999	-112.250000 29.2500000 39.0381012 1.16068006	-112.250000 29.2500000 39.2071991 1.19734001	-112.250000 29.2500000 38.5723991 1.25235999	-112.250000 29.2500000 37.6314011 1.28602004	-112.250000 29.2500000 36.5298004 1.29714000	-112.250000 29.2500000 35.6003990 1.24635005	-112.250000 29.2500000 34.4888000 1.23508000	-112.250000 29.2500000 33.2878990 1.23135996	-112.250000 29.2500000 32.1128998 1.21546996	-112.250000 29.2500000 31.5009995 1.25976002	-112.250000 29.2500000 30.9029007 1.25899994	-112.250000 29.2500000 30.3355007 1.25399005	-112.250000 29.2500000 29.8031998 1.24784994	-112.250000 29.2500000 29.3304996 1.24335003	-112.250000 29.2500000 28.8964996 1.24166000	-112.250000 29.2500000 28.5396004 1.23854005	-112.250000 29.2500000 28.2129002 1.23067999	-112.250000 29.2500000 27.9505005 1.22484004	-112.250000 29.2500000 27.7364006 1.22678006	-112.250000 29.2500000 27.5869007 1.21247995	-112.250000 29.2500000 27.4687996 1.21880996	-112.250000 29.2500000 27.2413998 1.19279003
-111.750000 29.2500000 20.2194004 0.00000000	-111.750000 29.2500000 20.2341995 0.100002997	-111.750000 29.2500000 20.2542000 0.142297000	-111.750000 29.2500000 20.2796993 0.175788000	-111.750000 29.2500000 20.3108006 0.204971001	-111.750000 29.2500000 20.3390999 0.228376999	-111.750000 29.2500000 20.3803997 0.250865996	-111.750000 29.2500000 20.4377003 0.272729009	-111.750000 29.2500000 20.5100994 0.294898003	-111.750000 29.2500000 20.6033001 0.301730990	-111.750000 29.2500000 20.7717991 0.322021991	-111.750000 29.2500000 21.0974007 0.353446990	-111.750000 29.2500000 21.5571003 0.385035992	-111.750000 29.2500000 22.2084007 0.411119998	-111.750000 29.2500000 23.0886993 0.466901004	-111.750000 29.2500000 24.4398003 0.533863008	-111.750000 29.2500000 26.7119999 0.620782018	-111.750000 29.2500000 28.6756001 0.661140978	-111.750000 29.2500000 29.8764000 0.759397984	-111.750000 29.2500000 30.7900009 0.868938982	-111.750000 29.2500000 31.3595009 0.934017003	-111.750000 29.2500000 30.3649998 0.972986996	-111.750000 29.2500000 28.7318993 1.00506997	-111.750000 29.2500000 27.7007999 0.988440990	-111.750000 29.2500000 27.5720997 0.955416024	-111.750000 29.2500000 28.1539001 0.919314981	-111.750000 29.2500000 29.1012993 0.937528014	-111.750000 29.2500000 30.3670006 0.958818018	-111.750000 29.2500000 31.9789009 1.00193000	-111.750000 29.2500000 35.3054008 1.04444003	-111.750000 29.2500000 38.5592003 1.12484002	-111.750000 29.2500000 40.7588005 1.22756004	-111.750000 29.2500000 41.4767990 1.32381999	-111.750000 29.2500000 41.1604004 1.35776997	-111.750000 29.2500000 40.5878983 1.36467004	-111.750000 29.2500000 39.8712997 1.37395000	-111.750000 29.2500000 39.0868988 1.37595999	-111.750000 29.2500000 38.7672997 1.40678000	-111.750000 29.2500000 38.3950996 1.42253006	-111.750000 29.2500000 37.9338989 1.42966998	-111.750000 29.2500000 37.3614006 1.42808998	-111.750000 29.2500000 36.6822014 1.43519998	-111.750000 29.2500000 35.9382019 1.44758999	-111.750000 29.2500000 35.1258011 1.44325995	-111.750000 29.2500000 34.3433990 1.44158995	-111.750000 29.2500000 33.5693016 1.44126999	-111.750000 29.2500000 32.8716011 1.43524003	-111.750000 29.2500000 32.2546997 1.43147004	-111.750000 29.2500000 31.7196007 1.42870998	-111.750000 29.2500000 31.3318005 1.38347995
-111.250000 29.2500000 22.2520008 0.00000000	-111.250000 29.2500000 22.2369995 0.109598003	-111.250000 29.2500000 22.2220993 0.154808998	-111.250000 29.2500000 22.2096004 0.189342007	-111.250000 29.2500000 22.1963997 0.218445003	-111.250000 29.2500000 22.1592999 0.243773997	-111.250000 29.2500000 22.1254005 0.266582012	-111.250000 29.2500000 22.0923004 0.287129998	-111.250000 29.2500000 22.0613003 0.306387007	-111.250000 29.2500000 21.7856998 0.325390995	-111.250000 29.2500000 21.5307999 0.338079989	-111.250000 29.2500000 21.2779007 0.346410990	-111.250000 29.2500000 21.0212994 0.357068986	-111.250000 29.2500000 20.9491997 0.374410987	-111.250000 29.2500000 20.9771004 0.401448995	-111.250000 29.2500000 21.1704998 0.424023986	-111.250000 29.2500000 21.5440998 0.462534010	-111.250000 29.2500000 21.7737999 0.466733992	-111.250000 29.2500000 22.3757992 0.490332007	-111.250000 29.2500000 23.1886005 0.538416982	-111.250000 29.2500000 24.5898991 0.612598002	-111.250000 29.2500000 26.9298000 0.673542976	-111.250000 29.2500000 29.4881001 0.792131007	-111.250000 29.2500000 31.1445999 0.927380025	-111.250000 29.2500000 32.1953011 1.01470006	-111.250000 29.2500000 32.9431000 1.07123995	-111.250000 29.2500000 33.4388008 1.09324002	-111.250000 29.2500000 33.5494995 1.11510003	-111.250000 29.2500000 33.3558006 1.13881004	-111.250000 29.2500000 31.1362991 1.19093001	-111.250000 29.2500000 30.7805004 1.16033995	-111.250000 29.2500000 32.3527985 1.14567995	-111.250000 29.2500000 35.7322998 1.17703998	-111.250000 29.2500000 37.7453003 1.23697996	-111.250000 29.2500000 39.6679001 1.30223000	-111.250000 29.2500000 41.1472015 1.34328997	-111.250000 29.2500000 42.0792999 1.40160000	-111.250000 29.2500000 42.5228996 1.40008998	-111.250000 29.2500000 42.8792992 1.43349004	-111.250000 29.2500000 43.0951004 1.45771003	-111.250000 29.2500000 43.2299995 1.49527001	-111.250000 29.2500000 43.2601013 1.52876997	-111.250000 29.2500000 43.1726990 1.54645002	-111.250000 29.2500000 42.9734993 1.56340003	-111.250000 29.2500000 42.6067009 1.59107995	-111.250000 29.2500000 42.1264992 1.61708999	-111.250000 29.2500000 41.4935989 1.62383997	-111.250000 29.2500000 40.7681999 1.63537002	-111.250000 29.2500000 39.9084015 1.65142000	-111.250000 29.2500000 39.4538002 1.62200999
-110.750000 29.2500000 26.0806007 0.00000000	-110.750000 29.2500000 26.0023994 0.134176999	-110.750000 29.2500000 25.9253998 0.188673005	-110.750000 29.2500000 25.8495998 0.229806006	-110.750000 29.2500000 25.7751007 0.263981998	-110.750000 29.2500000 25.6606007 0.295078009	-110.750000 29.2500000 25.5499992 0.322187990	-110.750000 29.2500000 25.4414997 0.346296996	-110.750000 29.2500000 25.3360004 0.368169993	-110.750000 29.2500000 25.0599995 0.392352998	-110.750000 29.2500000 24.7936993 0.406677008	-110.750000 29.2500000 24.5377007 0.421532989	-110.750000 29.2500000 24.2957001 0.434691995	-110.750000 29.2500000 24.1049004 0.446608007	-110.750000 29.2500000 23.9316998 0.461169988	-110.750000 29.2500000 23.7719994 0.477679014	-110.750000 29.2500000 23.6431999 0.493463993	-110.750000 29.2500000 23.1975994 0.511476994	-110.750000 29.2500000 22.7301006 0.517952025	-110.750000 29.2500000 22.2595997 0.519926012	-110.750000 29.2500000 21.9009991 0.520480990	-110.750000 29.2500000 21.9610996 0.534785986	-110.750000 29.2500000 22.4129009 0.548241019	-110.750000 29.2500000 23.3020000 0.603640974	-110.750000 29.2500000 24.3738003 0.667187989	-110.750000 29.2500000 25.0806999 0.731926978	-110.750000 29.2500000 25.8806992 0.799715996	-110.750000 29.2500000 27.0554008 0.874742985	-110.750000 29.2500000 28.5379009 0.918703973	-110.750000 29.2500000 32.1250992 0.956960976	-110.750000 29.2500000 34.5476990 1.12176001	-110.750000 29.2500000 35.9180984 1.26446998	-110.750000 29.2500000 35.3294983 1.34669995	-110.750000 29.2500000 33.6050987 1.32093000	-110.750000 29.2500000 32.6464996 1.31280005	-110.750000 29.2500000 32.6057014 1.29674995	-110.750000 29.2500000 33.3488998 1.26784003	-110.750000 29.2500000 34.0434990 1.28384995	-110.750000 29.2500000 34.9561996 1.27596998	-110.750000 29.2500000 36.0251007 1.29808998	-110.750000 29.2500000 37.1896019 1.32597995	-110.750000 29.2500000 38.4676018 1.33091998	-110.750000 29.2500000 39.7375984 1.35560000	-110.750000 29.2500000 41.0671005 1.40079999	-110.750000 29.2500000 42.3516006 1.44790006	-110.750000 29.2500000 43.5186005 1.47037005	-110.750000 29.2500000 44.5857010 1.50311995	-110.750000 29.2500000 45.4653015 1.55527997	-110.750000 29.2500000 46.1847000 1.61064005	-110.750000 29.2500000 46.4968987 1.67523003
-110.250000 29.2500000 27.9596004 0.00000000	-110.250000 29.2500000 27.8941002 0.152068004	-110.250000 29.2500000 27.8292007 0.214063004	-110.250000 29.2500000 27.7649994 0.261002004	-110.250000 29.2500000 27.7015991 0.300058991	-110.250000 29.2500000 27.6107006 0.335575014	-110.250000 29.2500000 27.5212002 0.366854012	-110.250000 29.2500000 27.4330006 0.394953996	-110.250000 29.2500000 27.3456001 0.420520991	-110.250000 29.2500000 27.2192001 0.445778012	-110.250000 29.2500000 27.0755005 0.466158003	-110.250000 29.2500000 26.9111996 0.484959990	-110.250000 29.2500000 26.7395992 0.500983000	-110.250000 29.2500000 26.6131001 0.514096975	-110.250000 29.2500000 26.4699993 0.529016018	-110.250000 29.2500000 26.3169994 0.541656971	-110.250000 29.2500000 26.1473999 0.557476997	-110.250000 29.2500000 25.8978996 0.583028018	-110.250000 29.2500000 25.6410999 0.594672024	-110.250000 29.2500000 25.3789005 0.606770992	-110.250000 29.2500000 25.0706997 0.618632972	-110.250000 29.2500000 24.7380009 0.632018983	-110.250000 29.2500000 24.4095993 0.639051020	-110.250000 29.2500000 24.1166000 0.651156008	-110.250000 29.2500000 23.9617996 0.661463022	-110.250000 29.2500000 23.9288998 0.650503993	-110.250000 29.2500000 23.9207001 0.664350986	-110.250000 29.2500000 23.9435005 0.677468002	-110.250000 29.2500000 23.9892006 0.688934982	-110.250000 29.2500000 25.0333996 0.745136976	-110.250000 29.2500000 26.5053997 0.813932002	-110.250000 29.2500000 28.2679996 0.915793002	-110.250000 29.2500000 30.9780998 1.06359994	-110.250000 29.2500000 33.6296005 1.12637997	-110.250000 29.2500000 36.0243988 1.20011997	-110.250000 29.2500000 37.6898994 1.35133004	-110.250000 29.2500000 38.2885017 1.42862999	-110.250000 29.2500000 38.6988983 1.39874995	-110.250000 29.2500000 38.9617004 1.45931005	-110.250000 29.2500000 38.4193993 1.50588000	-110.250000 29.2500000 37.5345993 1.52479994	-110.250000 29.2500000 36.8308983 1.54542005	-110.250000 29.2500000 35.9846992 1.56816006	-110.250000 29.2500000 35.2051010 1.59761000	-110.250000 29.2500000 34.5839005 1.58615994	-110.250000 29.2500000 34.3237991 1.57517004	-110.250000 29.2500000 34.3274994 1.56860995	-110.250000 29.2500000 34.6529007 1.56871998	-110.250000 29.2500000 35.2966003 1.52359998	-110.250000 29.2500000 35.8096008 1.49997997
-109.750000 29.2500000 28.1257992 0.00000000	-109.750000 29.2500000 28.0678997 0.156386003	-109.750000 29.2500000 28.0107994 0.220401004	-109.750000 29.2500000 27.9542999 0.269048005	-109.750000 29.2500000 27.8983002 0.309632003	-109.750000 29.2500000 27.8239002 0.346356988	-109.750000 29.2500000 27.7504997 0.378964990	-109.750000 29.2500000 27.6784000 0.408686996	-109.750000 29.2500000 27.6074009 0.435748994	-109.750000 29.2500000 27.5230999 0.461111993	-109.750000 29.2500000 27.4470005 0.484310001	-109.750000 29.2500000 27.3819008 0.505995989	-109.750000 29.2500000 27.3276005 0.525586009	-109.750000 29.2500000 27.3059998 0.542537987	-109.750000 29.2500000 27.3111992 0.562834978	-109.750000 29.2500000 27.3101997 0.580901980	-109.750000 29.2500000 27.3132992 0.596615016	-109.750000 29.2500000 27.3722000 0.620078027	-109.750000 29.2500000 27.4020004 0.644186020	-109.750000 29.2500000 27.3987999 0.661018014	-109.750000 29.2500000 27.3523998 0.679534018	-109.750000 29.2500000 27.3017998 0.696166992	-109.750000 29.2500000 27.1825008 0.710303009	-109.750000 29.2500000 27.0249004 0.724367976	-109.750000 29.2500000 26.8274002 0.737762988	-109.750000 29.2500000 26.9032993 0.735971987	-109.750000 29.2500000 26.9752007 0.752572000	-109.750000 29.2500000 27.0438004 0.765206993	-109.750000 29.2500000 27.0830994 0.779855013	-109.750000 29.2500000 27.1504993 0.816968977	-109.750000 29.2500000 27.3598995 0.846575022	-109.750000 29.2500000 27.9183998 0.889317989	-109.750000 29.2500000 28.9027004 0.941515028	-109.750000 29.2500000 30.0764008 0.965869009	-109.750000 29.2500000 31.1777992 0.997976005	-109.750000 29.2500000 32.2041016 1.07070994	-109.750000 29.2500000 33.2775993 1.13031006	-109.750000 29.2500000 34.2890015 1.13325000	-109.750000 29.2500000 35.4911995 1.15866995	-109.750000 29.2500000 36.8799019 1.19507003	-109.750000 29.2500000 38.6094017 1.23232996	-109.750000 29.2500000 40.3945007 1.28749001	-109.750000 29.2500000 42.1547012 1.32079005	-109.750000 29.2500000 43.4981995 1.39589000	-109.750000 29.2500000 44.5895996 1.41946995	-109.750000 29.2500000 45.1388016 1.51756001	-109.750000 29.2500000 45.1996002 1.58929002	-109.750000 29.2500000 44.4285011 1.64586997	-109.750000 29.2500000 42.8072014 1.66789997	-109.750000 29.2500000 41.8207016 1.72061002
-109.250000 29.2500000 28.9750996 0.00000000	-109.250000 29.2500000 28.9475994 0.163470998	-109.250000 29.2500000 28.9204998 0.230931997	-109.250000 29.2500000 28.8938007 0.282467008	-109.250000 29.2500000 28.8680992 0.325760990	-109.250000 29.2500000 28.8250008 0.364147991	-109.250000 29.2500000 28.7838001 0.398521990	-109.250000 29.2500000 28.7429008 0.429890007	-109.250000 29.2500000 28.7033005 0.458941996	-109.250000 29.2500000 28.5575008 0.486544013	-109.250000 29.2500000 28.4151993 0.510102987	-109.250000 29.2500000 28.2717991 0.531346977	-109.250000 29.2500000 28.1266003 0.551200986	-109.250000 29.2500000 27.9445000 0.569230020	-109.250000 29.2500000 27.7786999 0.587037981	-109.250000 29.2500000 27.6266003 0.601930976	-109.250000 29.2500000 27.4972992 0.616726995	-109.250000 29.2500000 27.4349995 0.637964010	-109.250000 29.2500000 27.4398994 0.654730976	-109.250000 29.2500000 27.5102997 0.672984004	-109.250000 29.2500000 27.6105003 0.691114008	-109.250000 29.2500000 27.8027000 0.716307998	-109.250000 29.2500000 28.0025005 0.736645997	-109.250000 29.2500000 28.2068996 0.758787990	-109.250000 29.2500000 28.3980999 0.780063987	-109.250000 29.2500000 28.5440006 0.792641997	-109.250000 29.2500000 28.6977997 0.811847985	-109.250000 29.2500000 28.8577995 0.831278980	-109.250000 29.2500000 29.0174007 0.851168990	-109.250000 29.2500000 29.1494999 0.875752985	-109.250000 29.2500000 29.2707005 0.889976025	-109.250000 29.2500000 29.3602009 0.909497023	-109.250000 29.2500000 29.4785995 0.927240014	-109.250000 29.2500000 29.9426994 0.951359987	-109.250000 29.2500000 30.6375008 0.974936008	-109.250000 29.2500000 31.3815002 1.01215005	-109.250000 29.2500000 32.4987984 1.05525005	-109.250000 29.2500000 32.6977005 1.08980000	-109.250000 29.2500000 32.9494019 1.11213005	-109.250000 29.2500000 33.2925987 1.13029003	-109.250000 29.2500000 33.6262016 1.15116000	-109.250000 29.2500000 34.0129013 1.16895998	-109.250000 29.2500000 34.5483017 1.18381000	-109.250000 29.2500000 35.2633018 1.20390999	-109.250000 29.2500000 36.2107010 1.21592999	-109.250000 29.2500000 37.3457985 1.23327005	-109.250000 29.2500000 38.8824997 1.26548004	-109.250000 29.2500000 40.7307014 1.31165004	-109.250000 29.2500000 42.7388992 1.36362004	-109.250000 29.2500000 43.6427002 1.44999003
-108.750000 29.2500000 30.3428993 0.00000000	-108.750000 29.2500000 30.3134995 0.171829000	-108.750000 29.2500000 30.2851009 0.242724001	-108.750000 29.2500000 30.2569008 0.296943009	-108.750000 29.2500000 30.2294998 0.342521012	-108.750000 29.2500000 30.1888008 0.382901013	-108.750000 29.2500000 30.1494999 0.419102013	-108.750000 29.2500000 30.1110001 0.452208996	-108.750000 29.2500000 30.0743999 0.482843995	-108.750000 29.2500000 29.9839993 0.513687015	-108.750000 29.2500000 29.8964996 0.540021002	-108.750000 29.2500000 29.8124008 0.564481020	-108.750000 29.2500000 29.7308006 0.588921010	-108.750000 29.2500000 29.5923004 0.610046029	-108.750000 29.2500000 29.4489002 0.629891992	-108.750000 29.2500000 29.3019009 0.648186028	-108.750000 29.2500000 29.1513004 0.666378021	-108.750000 29.2500000 28.9256001 0.688642979	-108.750000 29.2500000 28.6875992 0.703540981	-108.750000 29.2500000 28.4496994 0.717719018	-108.750000 29.2500000 28.2392998 0.730894983	-108.750000 29.2500000 28.1777000 0.747955978	-108.750000 29.2500000 28.1611004 0.763647974	-108.750000 29.2500000 28.1924992 0.779699028	-108.750000 29.2500000 28.2693005 0.797213018	-108.750000 29.2500000 28.4085999 0.808899999	-108.750000 29.2500000 28.5576000 0.827624023	-108.750000 29.2500000 28.7162991 0.846656024	-108.750000 29.2500000 28.8780994 0.865898013	-108.750000 29.2500000 29.0433998 0.888697028	-108.750000 29.2500000 29.2280006 0.908910990	-108.750000 29.2500000 29.4235001 0.928023994	-108.750000 29.2500000 29.6014996 0.948296010	-108.750000 29.2500000 30.0974007 0.968042016	-108.750000 29.2500000 30.6173000 0.991491020	-108.750000 29.2500000 31.2087002 1.01985002	-108.750000 29.2500000 31.8649006 1.04719996	-108.750000 29.2500000 32.4065018 1.07395005	-108.750000 29.2500000 32.9623985 1.09195995	-108.750000 29.2500000 33.5245018 1.11079001	-108.750000 29.2500000 34.0951996 1.12757003	-108.750000 29.2500000 34.6383018 1.14772999	-108.750000 29.2500000 35.1446991 1.16890001	-108.750000 29.2500000 35.6204987 1.19017994	-108.750000 29.2500000 36.0709000 1.21188998	-108.750000 29.2500000 36.5033989 1.23210001	-108.750000 29.2500000 36.9003983 1.25525999	-108.750000 29.2500000 37.1626015 1.27427995	-108.750000 29.2500000 37.3969002 1.29665995	-108.750000 29.2500000 37.2424011 1.32138002
-108.250000 29.2500000 30.9473991 0.00000000	-108.250000 29.2500000 30.9629002 0.178366005	-108.250000 29.2500000 30.9785004 0.252400011	-108.250000 29.2500000 30.9937992 0.309379995	-108.250000 29.2500000 31.0090008 0.357546985	-108.250000 29.2500000 31.0240993 0.399621993	-108.250000 29.2500000 31.0389996 0.437730014	-108.250000 29.2500000 31.0536003 0.472909003	-108.250000 29.2500000 31.0678005 0.505768001	-108.250000 29.2500000 31.0776005 0.538417995	-108.250000 29.2500000 31.0853996 0.567465007	-108.250000 29.2500000 31.0872993 0.595502973	-108.250000 29.2500000 31.0828991 0.622961998	-108.250000 29.2500000 31.0314007 0.648114979	-108.250000 29.2500000 30.9720993 0.671155989	-108.250000 29.2500000 30.9053993 0.693072021	-108.250000 29.2500000 30.8344994 0.714766026	-108.250000 29.2500000 30.7823009 0.741025984	-108.250000 29.2500000 30.6998997 0.761623979	-108.250000 29.2500000 30.5841007 0.782103002	-108.250000 29.2500000 30.4232998 0.800323009	-108.250000 29.2500000 30.3299007 0.818629980	-108.250000 29.2500000 30.2145004 0.834747016	-108.250000 29.2500000 30.0893002 0.850588977	-108.250000 29.2500000 29.9470005 0.865764022	-108.250000 29.2500000 29.9866009 0.868288994	-108.250000 29.2500000 30.0277004 0.885033011	-108.250000 29.2500000 30.0716000 0.901905000	-108.250000 29.2500000 30.1210003 0.919243991	-108.250000 29.2500000 30.0764999 0.941962004	-108.250000 29.2500000 30.0398998 0.956839025	-108.250000 29.2500000 30.0216999 0.972443998	-108.250000 29.2500000 30.0212994 0.989423990	-108.250000 29.2500000 30.3353996 1.00006998	-108.250000 29.2500000 30.6893997 1.01988006	-108.250000 29.2500000 31.0704994 1.04162002	-108.250000 29.2500000 31.4869995 1.06439996	-108.250000 29.2500000 31.9260006 1.08323002	-108.250000 29.2500000 32.3867989 1.10220003	-108.250000 29.2500000 32.8717995 1.12004995	-108.250000 29.2500000 33.3816986 1.13846004	-108.250000 29.2500000 33.9081001 1.15883994	-108.250000 29.2500000 34.4551010 1.18050003	-108.250000 29.2500000 35.0409012 1.20302999	-108.250000 29.2500000 35.6473999 1.22678006	-108.250000 29.2500000 36.2863007 1.25147998	-108.250000 29.2500000 36.9580994 1.27848005	-108.250000 29.2500000 37.6627998 1.30754995	-108.250000 29.2500000 38.4295998 1.33871996	-108.250000 29.2500000 38.7859993 1.35481000
-107.750000 29.2500000 31.0967999 0.00000000	-107.750000 29.2500000 31.1438007 0.178730994	-107.750000 29.2500000 31.1910992 0.253403991	-107.750000 29.2500000 31.2387009 0.311116993	-107.750000 29.2500000 31.2866001 0.360123992	-107.750000 29.2500000 31.3437004 0.402444005	-107.750000 29.2500000 31.4013996 0.441161990	-107.750000 29.2500000 31.4598007 0.477165997	-107.750000 29.2500000 31.5186996 0.511087000	-107.750000 29.2500000 31.5709991 0.543851018	-107.750000 29.2500000 31.6147003 0.574422002	-107.750000 29.2500000 31.6478996 0.603926003	-107.750000 29.2500000 31.6781006 0.632580996	-107.750000 29.2500000 31.6944008 0.659200013	-107.750000 29.2500000 31.7059002 0.684441984	-107.750000 29.2500000 31.7255993 0.710443020	-107.750000 29.2500000 31.7460003 0.736989975	-107.750000 29.2500000 31.8332005 0.765201986	-107.750000 29.2500000 31.9281998 0.791679978	-107.750000 29.2500000 32.0265007 0.819800019	-107.750000 29.2500000 32.1184998 0.845185995	-107.750000 29.2500000 32.2485008 0.870525002	-107.750000 29.2500000 32.3590012 0.891974986	-107.750000 29.2500000 32.4347000 0.912567019	-107.750000 29.2500000 32.4756012 0.933385015	-107.750000 29.2500000 32.5383987 0.942291975	-107.750000 29.2500000 32.6012001 0.959262013	-107.750000 29.2500000 32.6591988 0.977945030	-107.750000 29.2500000 32.7121010 0.996452987	-107.750000 29.2500000 32.7265015 1.02081001	-107.750000 29.2500000 32.7257996 1.03831005	-107.750000 29.2500000 32.7144012 1.05630004	-107.750000 29.2500000 32.6908989 1.07527006	-107.750000 29.2500000 32.8671989 1.08399999	-107.750000 29.2500000 33.0606003 1.10197997	-107.750000 29.2500000 33.2771988 1.12052000	-107.750000 29.2500000 33.5225983 1.14001000	-107.750000 29.2500000 33.3711014 1.14723003	-107.750000 29.2500000 33.2169991 1.16232002	-107.750000 29.2500000 33.0605011 1.17702997	-107.750000 29.2500000 32.8969994 1.19145000	-107.750000 29.2500000 32.7270012 1.20606005	-107.750000 29.2500000 32.5577011 1.22038996	-107.750000 29.2500000 32.3891983 1.23478997	-107.750000 29.2500000 32.2190018 1.24890995	-107.750000 29.2500000 32.0381012 1.26286995	-107.750000 29.2500000 31.8682003 1.27596998	-107.750000 29.2500000 31.6877003 1.29200006	-107.750000 29.2500000 31.5132008 1.30638003	-107.750000 29.2500000 31.6469994 1.32202995
-107.250000 29.2500000 32.1957016 0.00000000	-107.250000 29.2500000 32.2230988 0.181728005	-107.250000 29.2500000 32.2514000 0.257427990	-107.250000 29.2500000 32.2798996 0.315795004	-107.250000 29.2500000 32.3078995 0.365240008	-107.250000 29.2500000 32.3433990 0.408279985	-107.250000 29.2500000 32.3791008 0.447459012	-107.250000 29.2500000 32.4154015 0.483785003	-107.250000 29.2500000 32.4524002 0.517889977	-107.250000 29.2500000 32.6132011 0.556115985	-107.250000 29.2500000 32.7570000 0.591068029	-107.250000 29.2500000 32.8894005 0.624545991	-107.250000 29.2500000 33.0051994 0.655605972	-107.250000 29.2500000 32.9905014 0.684567988	-107.250000 29.2500000 32.9636002 0.710995972	-107.250000 29.2500000 32.9333000 0.736913025	-107.250000 29.2500000 32.9040985 0.760154009	-107.250000 29.2500000 32.9305000 0.792317986	-107.250000 29.2500000 32.9523010 0.819760025	-107.250000 29.2500000 32.9967995 0.845187008	-107.250000 29.2500000 33.0643005 0.871294975	-107.250000 29.2500000 33.2032013 0.895532012	-107.250000 29.2500000 33.3488007 0.918003976	-107.250000 29.2500000 33.5139999 0.941761017	-107.250000 29.2500000 33.7056007 0.966755986	-107.250000 29.2500000 33.8531990 0.984278977	-107.250000 29.2500000 34.0000000 1.00478995	-107.250000 29.2500000 34.1529999 1.02509999	-107.250000 29.2500000 34.3022995 1.04645002	-107.250000 29.2500000 34.5057983 1.07549000	-107.250000 29.2500000 34.7164001 1.09992003	-107.250000 29.2500000 34.9185982 1.12357998	-107.250000 29.2500000 35.1074982 1.14814997	-107.250000 29.2500000 35.3181000 1.16234004	-107.250000 29.2500000 35.5304985 1.18200004	-107.250000 29.2500000 35.7481003 1.20248997	-107.250000 29.2500000 35.9751015 1.22389996	-107.250000 29.2500000 36.2131996 1.23702002	-107.250000 29.2500000 36.4532013 1.25446999	-107.250000 29.2500000 36.6932983 1.27172005	-107.250000 29.2500000 36.9351997 1.28911996	-107.250000 29.2500000 37.1786003 1.30657005	-107.250000 29.2500000 37.4217987 1.32402003	-107.250000 29.2500000 37.6641006 1.34157002	-107.250000 29.2500000 37.9126015 1.35917997	-107.250000 29.2500000 38.1506004 1.37679005	-107.250000 29.2500000 38.4025993 1.39446998	-107.250000 29.2500000 38.6376991 1.41235006	-107.250000 29.2500000 38.8739014 1.43050003	-107.250000 29.2500000 38.9693985 1.45157003
-106.750000 29.2500000 34.0632019 0.00000000	-106.750000 29.2500000 34.0838013 0.187566996	-106.750000 29.2500000 34.1062012 0.265533000	-106.750000 29.2500000 34.1273003 0.325538009	-106.750000 29.2500000 34.1491013 0.376286000	-106.750000 29.2500000 34.1815987 0.420796007	-106.750000 29.2500000 34.2140007 0.461239010	-106.750000 29.2500000 34.2475014 0.498654008	-106.750000 29.2500000 34.2803001 0.533568025	-106.750000 29.2500000 34.5892982 0.577412009	-106.750000 29.2500000 34.8936996 0.618681014	-106.750000 29.2500000 35.1964989 0.658667982	-106.750000 29.2500000 35.4916992 0.697683990	-106.750000 29.2500000 35.6142006 0.732176006	-106.750000 29.2500000 35.7265015 0.765474975	-106.750000 29.2500000 35.8288002 0.797224998	-106.750000 29.2500000 35.9113998 0.827857971	-106.750000 29.2500000 36.0750999 0.868288994	-106.750000 29.2500000 36.2042007 0.903266013	-106.750000 29.2500000 36.2700996 0.935869992	-106.750000 29.2500000 36.2741013 0.964951992	-106.750000 29.2500000 36.2751007 0.988372982	-106.750000 29.2500000 36.2027016 1.00964999	-106.750000 29.2500000 36.0987015 1.03094006	-106.750000 29.2500000 35.9660988 1.04821002	-106.750000 29.2500000 35.9662018 1.04848003	-106.750000 29.2500000 35.9691010 1.06561005	-106.750000 29.2500000 35.9706993 1.08384001	-106.750000 29.2500000 35.9892998 1.10355997	-106.750000 29.2500000 36.1002998 1.13872004	-106.750000 29.2500000 36.2425995 1.15957999	-106.750000 29.2500000 36.4137993 1.18303001	-106.750000 29.2500000 36.6186981 1.20632994	-106.750000 29.2500000 36.8413010 1.22002006	-106.750000 29.2500000 37.0759010 1.24342000	-106.750000 29.2500000 37.3193016 1.26284003	-106.750000 29.2500000 37.5744019 1.28627002	-106.750000 29.2500000 37.6063004 1.29823995	-106.750000 29.2500000 37.6385002 1.31599998	-106.750000 29.2500000 37.6707993 1.33361006	-106.750000 29.2500000 37.7032013 1.35108995	-106.750000 29.2500000 37.7358017 1.36844003	-106.750000 29.2500000 37.7689018 1.38574004	-106.750000 29.2500000 37.8021011 1.40293002	-106.750000 29.2500000 37.8353004 1.42007995	-106.750000 29.2500000 37.8686981 1.43715000	-106.750000 29.2500000 37.9025993 1.45423996	-106.750000 29.2500000 37.9365005 1.47126997	-106.750000 29.2500000 37.9707985 1.48829997	-106.750000 29.2500000 38.1890984 1.50759995
-106.250000 29.2500000 34.9052010 0.00000000	-106.250000 29.2500000 34.9309006 0.185828000	-106.250000 29.2500000 34.9566994 0.263092011	-106.250000 29.2500000 34.9827003 0.322566986	-106.250000 29.2500000 35.0085983 0.372875005	-106.250000 29.2500000 35.0508003 0.417053998	-106.250000 29.2500000 35.0932007 0.457284003	-106.250000 29.2500000 35.1356010 0.494504988	-106.250000 29.2500000 35.1781998 0.529322028	-106.250000 29.2500000 35.6465988 0.575212002	-106.250000 29.2500000 36.1250992 0.620800018	-106.250000 29.2500000 36.6031990 0.665772021	-106.250000 29.2500000 37.1072006 0.710483015	-106.250000 29.2500000 37.3740997 0.747591972	-106.250000 29.2500000 37.6320992 0.785302997	-106.250000 29.2500000 37.8909988 0.822816014	-106.250000 29.2500000 38.1520996 0.860817015	-106.250000 29.2500000 38.6661987 0.906756997	-106.250000 29.2500000 39.1697998 0.953122020	-106.250000 29.2500000 39.6719017 0.998345017	-106.250000 29.2500000 40.1712990 1.04640996	-106.250000 29.2500000 40.8670998 1.08606005	-106.250000 29.2500000 41.5228004 1.12662995	-106.250000 29.2500000 42.0662994 1.16867006	-106.250000 29.2500000 42.4697990 1.20922995	-106.250000 29.2500000 42.5578003 1.21629000	-106.250000 29.2500000 42.6397018 1.23940003	-106.250000 29.2500000 42.7052994 1.26182997	-106.250000 29.2500000 42.7509003 1.28389001	-106.250000 29.2500000 42.8437004 1.31008005	-106.250000 29.2500000 42.9028015 1.33267999	-106.250000 29.2500000 42.9305000 1.36025000	-106.250000 29.2500000 42.9472008 1.38952994	-106.250000 29.2500000 42.9532013 1.40158999	-106.250000 29.2500000 42.9600983 1.41557002	-106.250000 29.2500000 42.9701996 1.43298995	-106.250000 29.2500000 42.9762001 1.45157003	-106.250000 29.2500000 42.9729004 1.45263004	-106.250000 29.2500000 42.9695015 1.47204995	-106.250000 29.2500000 42.9659004 1.49122000	-106.250000 29.2500000 42.9622002 1.51013005	-106.250000 29.2500000 42.9584999 1.52879000	-106.250000 29.2500000 42.9562988 1.54721999	-106.250000 29.2500000 42.9532013 1.56543005	-106.250000 29.2500000 42.9495010 1.58332002	-106.250000 29.2500000 42.9457016 1.60109997	-106.250000 29.2500000 42.9420013 1.61866999	-106.250000 29.2500000 42.9384003 1.63606000	-106.250000 29.2500000 42.9342003 1.65322995	-106.250000 29.2500000 42.9045982 1.67799997
-105.750000 29.2500000 34.9639015 0.00000000	-105.750000 29.2500000 34.9807014 0.176712006	-105.750000 29.2500000 34.9975014 0.250124991	-105.750000 29.2500000 35.0144005 0.306594998	-105.750000 29.2500000 35.0312996 0.354315996	-105.750000 29.2500000 35.0619011 0.396302015	-105.750000 29.2500000 35.0927010 0.434491992	-105.750000 29.2500000 35.1236000 0.469799012	-105.750000 29.2500000 35.1544991 0.502853990	-105.750000 29.2500000 35.5293999 0.545154989	-105.750000 29.2500000 35.9183006 0.587095022	-105.750000 29.2500000 36.3217010 0.628684998	-105.750000 29.2500000 36.7392006 0.670144975	-105.750000 29.2500000 37.1211014 0.708392978	-105.750000 29.2500000 37.5397987 0.748368979	-105.750000 29.2500000 37.9653015 0.788590014	-105.750000 29.2500000 38.4048004 0.829071999	-105.750000 29.2500000 39.1041985 0.877497017	-105.750000 29.2500000 39.8222008 0.929243982	-105.750000 29.2500000 40.5539017 0.983088017	-105.750000 29.2500000 41.2686996 1.03640997	-105.750000 29.2500000 42.1827011 1.07756996	-105.750000 29.2500000 43.1680984 1.12433004	-105.750000 29.2500000 44.2062988 1.17627001	-105.750000 29.2500000 45.3171005 1.23020995	-105.750000 29.2500000 45.6940994 1.26552999	-105.750000 29.2500000 46.0680008 1.29407001	-105.750000 29.2500000 46.4346008 1.32284999	-105.750000 29.2500000 46.8047981 1.35250998	-105.750000 29.2500000 47.5241013 1.39020002	-105.750000 29.2500000 48.2570000 1.43550003	-105.750000 29.2500000 48.9931984 1.48169994	-105.750000 29.2500000 49.7458000 1.53048003	-105.750000 29.2500000 50.0894012 1.55987000	-105.750000 29.2500000 50.4556999 1.58790004	-105.750000 29.2500000 50.8377991 1.61372006	-105.750000 29.2500000 51.2154007 1.64224005	-105.750000 29.2500000 51.2167015 1.66125000	-105.750000 29.2500000 51.2182999 1.68391001	-105.750000 29.2500000 51.2200012 1.70625997	-105.750000 29.2500000 51.2211990 1.72833002	-105.750000 29.2500000 51.2228012 1.75013006	-105.750000 29.2500000 51.2243996 1.77165997	-105.750000 29.2500000 51.2262001 1.79293001	-105.750000 29.2500000 51.2275009 1.81376004	-105.750000 29.2500000 51.2290993 1.83454001	-105.750000 29.2500000 51.2307014 1.85509002	-105.750000 29.2500000 51.2322006 1.87541997	-105.750000 29.2500000 51.2337990 1.89552999	-105.750000 29.2500000 51.5681992 1.92365003
-105.250000 29.2500000 35.0549011 0.00000000	-105.250000 29.2500000 35.0620003 0.176220000	-105.250000 29.2500000 35.0690002 0.249311000	-105.250000 29.2500000 35.0760994 0.305458009	-105.250000 29.2500000 35.0830994 0.352844000	-105.250000 29.2500000 35.0969009 0.394584000	-105.250000 29.2500000 35.1105003 0.432424992	-105.250000 29.2500000 35.1241989 0.467269987	-105.250000 29.2500000 35.1379013 0.499814987	-105.250000 29.2500000 35.2682991 0.535188973	-105.250000 29.2500000 35.4023018 0.569024026	-105.250000 29.2500000 35.5400009 0.601854026	-105.250000 29.2500000 35.6817017 0.633888006	-105.250000 29.2500000 35.9336014 0.667473018	-105.250000 29.2500000 36.2042999 0.700725019	-105.250000 29.2500000 36.4772987 0.733943999	-105.250000 29.2500000 36.7718010 0.767516971	-105.250000 29.2500000 37.4496002 0.814025998	-105.250000 29.2500000 38.1814003 0.861872017	-105.250000 29.2500000 38.9710999 0.911625028	-105.250000 29.2500000 39.8184013 0.963186026	-105.250000 29.2500000 40.5223007 1.00028002	-105.250000 29.2500000 41.2719002 1.04384005	-105.250000 29.2500000 42.0662003 1.08791995	-105.250000 29.2500000 42.9132996 1.13429999	-105.250000 29.2500000 43.3814011 1.17065001	-105.250000 29.2500000 43.8763008 1.19859004	-105.250000 29.2500000 44.3912010 1.23034000	-105.250000 29.2500000 44.9303017 1.26122999	-105.250000 29.2500000 45.8599014 1.30046999	-105.250000 29.2500000 46.8370018 1.34774005	-105.250000 29.2500000 47.8559990 1.39895999	-105.250000 29.2500000 48.9174995 1.45614004	-105.250000 29.2500000 49.4467010 1.49179995	-105.250000 29.2500000 49.9903984 1.52149999	-105.250000 29.2500000 50.5570984 1.55138004	-105.250000 29.2500000 51.1402016 1.58333004	-105.250000 29.2500000 51.1402016 1.60746002	-105.250000 29.2500000 51.1402016 1.62865996	-105.250000 29.2500000 51.1402016 1.64958000	-105.250000 29.2500000 51.1402016 1.67025006	-105.250000 29.2500000 51.1402016 1.69066000	-105.250000 29.2500000 51.1402016 1.71082997	-105.250000 29.2500000 51.1402016 1.73075998	-105.250000 29.2500000 51.1402016 1.75047004	-105.250000 29.2500000 51.1402016 1.76996005	-105.250000 29.2500000 51.1402016 1.78925002	-105.250000 29.2500000 51.1403008 1.80832005	-105.250000 29.2500000 51.1403008 1.82720006	-105.250000 29.2500000 51.1325989 1.84645998
-104.750000 29.2500000 35.5102997 0.00000000	-104.750000 29.2500000 35.5150986 0.189472005	-104.750000 29.2500000 35.5200005 0.268002003	-104.750000 29.2500000 35.5241013 0.328292012	-104.750000 29.2500000 35.5281982 0.379143000	-104.750000 29.2500000 35.5346985 0.423932999	-104.750000 29.2500000 35.5411987 0.464455992	-104.750000 29.2500000 35.5470009 0.501703978	-104.750000 29.2500000 35.5541992 0.536462009	-104.750000 29.2500000 35.5843010 0.570159018	-104.750000 29.2500000 35.6144981 0.601812005	-104.750000 29.2500000 35.6459999 0.632032990	-104.750000 29.2500000 35.6769981 0.661008000	-104.750000 29.2500000 35.7906990 0.693675995	-104.750000 29.2500000 35.9098015 0.723415017	-104.750000 29.2500000 36.0466003 0.752685010	-104.750000 29.2500000 36.1806984 0.781453013	-104.750000 29.2500000 36.4328003 0.814925015	-104.750000 29.2500000 36.7027016 0.848375976	-104.750000 29.2500000 37.0057983 0.881995022	-104.750000 29.2500000 37.3293991 0.916818023	-104.750000 29.2500000 37.7655983 0.947901011	-104.750000 29.2500000 38.2050018 0.979286015	-104.750000 29.2500000 38.6587982 1.01195002	-104.750000 29.2500000 39.1515999 1.04714000	-104.750000 29.2500000 39.2559013 1.07031000	-104.750000 29.2500000 39.3614998 1.09153998	-104.750000 29.2500000 39.4733009 1.11363006	-104.750000 29.2500000 39.5858994 1.13618004	-104.750000 29.2500000 39.8886986 1.16415000	-104.750000 29.2500000 40.2079010 1.19400001	-104.750000 29.2500000 40.5385017 1.22578001	-104.750000 29.2500000 40.8862991 1.25969994	-104.750000 29.2500000 40.9508018 1.28199995	-104.750000 29.2500000 41.0183983 1.30261004	-104.750000 29.2500000 41.0885010 1.32313001	-104.750000 29.2500000 41.1612015 1.34393001	-104.750000 29.2500000 41.1613998 1.36294997	-104.750000 29.2500000 41.1614990 1.38042998	-104.750000 29.2500000 41.1617012 1.39769995	-104.750000 29.2500000 41.1618004 1.41475999	-104.750000 29.2500000 41.1619987 1.43162000	-104.750000 29.2500000 41.1621017 1.44826996	-104.750000 29.2500000 41.1623001 1.46474004	-104.750000 29.2500000 41.1624985 1.48102999	-104.750000 29.2500000 41.1626015 1.49713004	-104.750000 29.2500000 41.1627998 1.51306999	-104.750000 29.2500000 41.1628990 1.52883995	-104.750000 29.2500000 41.1631012 1.54446006	-104.750000 29.2500000 41.1628990 1.55976999
-104.250000 29.2500000 36.7905998 0.00000000	-104.250000 29.2500000 36.7961006 0.201894000	-104.250000 29.2500000 36.7980003 0.285575986	-104.250000 29.2500000 36.8000984 0.349822015	-104.250000 29.2500000 36.8031998 0.403995007	-104.250000 29.2500000 36.8064995 0.451763988	-104.250000 29.2500000 36.8105011 0.494966000	-104.250000 29.2500000 36.8146019 0.534699023	-104.250000 29.2500000 36.8185997 0.571761012	-104.250000 29.2500000 36.8310013 0.607078016	-104.250000 29.2500000 36.8432999 0.640359998	-104.250000 29.2500000 36.8557014 0.672133982	-104.250000 29.2500000 36.8680992 0.702494025	-104.250000 29.2500000 36.9847984 0.736805975	-104.250000 29.2500000 37.1032982 0.768948972	-104.250000 29.2500000 37.2232018 0.800356984	-104.250000 29.2500000 37.3610992 0.831185997	-104.250000 29.2500000 37.5738983 0.863808990	-104.250000 29.2500000 37.8055000 0.895819008	-104.250000 29.2500000 38.0410995 0.927760005	-104.250000 29.2500000 38.2795982 0.959774017	-104.250000 29.2500000 38.5015984 0.988276005	-104.250000 29.2500000 38.7330017 1.01664996	-104.250000 29.2500000 38.9711990 1.04512000	-104.250000 29.2500000 39.2337990 1.07222998	-104.250000 29.2500000 39.2733002 1.09186995	-104.250000 29.2500000 39.3111992 1.11330998	-104.250000 29.2500000 39.3591995 1.13448000	-104.250000 29.2500000 39.3988991 1.15535998	-104.250000 29.2500000 39.4723015 1.17735004	-104.250000 29.2500000 39.5444984 1.19932997	-104.250000 29.2500000 39.6202011 1.22134995	-104.250000 29.2500000 39.6963005 1.24354994	-104.250000 29.2500000 39.7262001 1.26256001	-104.250000 29.2500000 39.7565002 1.28132999	-104.250000 29.2500000 39.7876015 1.29996002	-104.250000 29.2500000 39.8184013 1.31713998	-104.250000 29.2500000 39.8184013 1.33481002	-104.250000 29.2500000 39.8182983 1.35238004	-104.250000 29.2500000 39.8182983 1.36973000	-104.250000 29.2500000 39.8182983 1.38685000	-104.250000 29.2500000 39.8181000 1.40376997	-104.250000 29.2500000 39.8180008 1.42049003	-104.250000 29.2500000 39.8180008 1.43701005	-104.250000 29.2500000 39.8179016 1.45334995	-104.250000 29.2500000 39.8179016 1.46949995	-104.250000 29.2500000 39.8177986 1.48547995	-104.250000 29.2500000 39.8177986 1.50128996	-104.250000 29.2500000 39.8176994 1.51694000	-104.250000 29.2500000 39.8153000 1.53236997
-103.750000 29.2500000 38.4528008 0.00000000	-103.750000 29.2500000 38.4588013 0.207381994	-103.750000 29.2500000 38.4623985 0.293352008	-103.750000 29.2500000 38.4672012 0.359364003	-103.750000 29.2500000 38.4720001 0.415028989	-103.750000 29.2500000 38.4800987 0.464150995	-103.750000 29.2500000 38.4897003 0.508607984	-103.750000 29.2500000 38.4991989 0.549540997	-103.750000 29.2500000 38.5087013 0.587715983	-103.750000 29.2500000 38.5278015 0.624045014	-103.750000 29.2500000 38.5474014 0.658415020	-103.750000 29.2500000 38.5666008 0.691187024	-103.750000 29.2500000 38.5864983 0.722562015	-103.750000 29.2500000 38.6889992 0.756096005	-103.750000 29.2500000 38.7910995 0.788339972	-103.750000 29.2500000 38.8930016 0.819836020	-103.750000 29.2500000 38.9929008 0.850560009	-103.750000 29.2500000 39.1862984 0.883755028	-103.750000 29.2500000 39.4347000 0.917149007	-103.750000 29.2500000 39.6637001 0.950097978	-103.750000 29.2500000 39.8940010 0.982963979	-103.750000 29.2500000 40.0629005 1.01117003	-103.750000 29.2500000 40.2290001 1.03915000	-103.750000 29.2500000 40.4012985 1.06703997	-103.750000 29.2500000 40.5769997 1.09559000	-103.750000 29.2500000 40.5976982 1.11676002	-103.750000 29.2500000 40.6195984 1.13858998	-103.750000 29.2500000 40.6333008 1.16012001	-103.750000 29.2500000 40.6543007 1.18131995	-103.750000 29.2500000 40.6948013 1.20289004	-103.750000 29.2500000 40.7388000 1.22423995	-103.750000 29.2500000 40.7826996 1.24539995	-103.750000 29.2500000 40.8226013 1.26645994	-103.750000 29.2500000 40.8418007 1.28597999	-103.750000 29.2500000 40.8716011 1.30531001	-103.750000 29.2500000 40.8978996 1.32442999	-103.750000 29.2500000 40.9221001 1.34449005	-103.750000 29.2500000 40.9221001 1.36257994	-103.750000 29.2500000 40.9221001 1.38064003	-103.750000 29.2500000 40.9221001 1.39846003	-103.750000 29.2500000 40.9221001 1.41604996	-103.750000 29.2500000 40.9221001 1.43342996	-103.750000 29.2500000 40.9221001 1.45061004	-103.750000 29.2500000 40.9221001 1.46757996	-103.750000 29.2500000 40.9221001 1.48435998	-103.750000 29.2500000 40.9221001 1.50094998	-103.750000 29.2500000 40.9221001 1.51735997	-103.750000 29.2500000 40.9221001 1.53358996	-103.750000 29.2500000 40.9221001 1.54964995	-103.750000 29.2500000 40.9221992 1.56554997
-103.250000 29.2500000 38.6724014 0.00000000	-103.250000 29.2500000 38.6831017 0.209356993	-103.250000 29.2500000 38.6925011 0.296169996	-103.250000 29.2500000 38.7025986 0.362843007	-103.250000 29.2500000 38.7126999 0.419106990	-103.250000 29.2500000 38.7332001 0.468786001	-103.250000 29.2500000 38.7557983 0.513786972	-103.250000 29.2500000 38.7774010 0.555266023	-103.250000 29.2500000 38.7994003 0.593976021	-103.250000 29.2500000 38.8338013 0.630837977	-103.250000 29.2500000 38.8685989 0.665820003	-103.250000 29.2500000 38.9035988 0.699159026	-103.250000 29.2500000 38.9382019 0.731115997	-103.250000 29.2500000 39.0419998 0.764397025	-103.250000 29.2500000 39.1473999 0.796711028	-103.250000 29.2500000 39.2540016 0.828158021	-103.250000 29.2500000 39.3624992 0.859990001	-103.250000 29.2500000 39.6381989 0.894815981	-103.250000 29.2500000 39.9229012 0.929458022	-103.250000 29.2500000 40.1917992 0.963992000	-103.250000 29.2500000 40.4690018 0.998628020	-103.250000 29.2500000 40.6296005 1.02646005	-103.250000 29.2500000 40.7918015 1.05360997	-103.250000 29.2500000 40.9536018 1.08043003	-103.250000 29.2500000 41.1180000 1.10688996	-103.250000 29.2500000 41.1348000 1.12872005	-103.250000 29.2500000 41.1507988 1.15076995	-103.250000 29.2500000 41.1665001 1.17240000	-103.250000 29.2500000 41.1817017 1.19377995	-103.250000 29.2500000 41.2190018 1.21554995	-103.250000 29.2500000 41.2565002 1.23689997	-103.250000 29.2500000 41.2932014 1.25812995	-103.250000 29.2500000 41.3307991 1.27924001	-103.250000 29.2500000 41.3582001 1.29888999	-103.250000 29.2500000 41.3832016 1.31851006	-103.250000 29.2500000 41.4110985 1.33790004	-103.250000 29.2500000 41.4380989 1.35697997	-103.250000 29.2500000 41.4380989 1.37541997	-103.250000 29.2500000 41.4380989 1.39365005	-103.250000 29.2500000 41.4380989 1.41164005	-103.250000 29.2500000 41.4380989 1.42939997	-103.250000 29.2500000 41.4380989 1.44693995	-103.250000 29.2500000 41.4380989 1.46427000	-103.250000 29.2500000 41.4380989 1.48140001	-103.250000 29.2500000 41.4380989 1.49833000	-103.250000 29.2500000 41.4380989 1.51507998	-103.250000 29.2500000 41.4380989 1.53164005	-103.250000 29.2500000 41.4380989 1.54802001	-103.250000 29.2500000 41.4380989 1.56423998	-103.250000 29.2500000 41.4379005 1.58027995
-123.750000 29.7500000 6.98269987 0.00000000	-123.750000 29.7500000 6.98278999 4.22706306E-02	-123.750000 29.7500000 6.98126984 5.97612299E-02	-123.750000 29.7500000 6.98151016 7.27820769E-02	-123.750000 29.7500000 6.98848009 8.32038522E-02	-123.750000 29.7500000 7.00105000 9.21273082E-02	-123.750000 29.7500000 7.00889015 0.100923002	-123.750000 29.7500000 7.01147985 0.108975001	-123.750000 29.7500000 7.00906992 0.115979999	-123.750000 29.7500000 6.99682999 0.121982001	-123.750000 29.7500000 6.97621012 0.127156004	-123.750000 29.7500000 6.94819021 0.132076994	-123.750000 29.7500000 6.92107010 0.136467993	-123.750000 29.7500000 6.89610004 0.139604002	-123.750000 29.7500000 6.88124990 0.142611995	-123.750000 29.7500000 6.87215996 0.145824000	-123.750000 29.7500000 6.86166000 0.149213001	-123.750000 29.7500000 6.84504986 0.151587993	-123.750000 29.7500000 6.83555984 0.153751999	-123.750000 29.7500000 6.83535004 0.155770004	-123.750000 29.7500000 6.83495998 0.158011004	-123.750000 29.7500000 6.82015991 0.159931004	-123.750000 29.7500000 6.78775978 0.162530005	-123.750000 29.7500000 6.71425009 0.165913001	-123.750000 29.7500000 6.57067013 0.172995999	-123.750000 29.7500000 6.37694979 0.190889001	-123.750000 29.7500000 6.16497993 0.208726004	-123.750000 29.7500000 5.95120001 0.220921993	-123.750000 29.7500000 5.73249006 0.225930005	-123.750000 29.7500000 5.52602005 0.224776000	-123.750000 29.7500000 5.34683990 0.225087002	-123.750000 29.7500000 5.19999981 0.225994006	-123.750000 29.7500000 5.19999981 0.230612993	-123.750000 29.7500000 5.19999981 0.229714006	-123.750000 29.7500000 5.19999981 0.231429994	-123.750000 29.7500000 5.19999981 0.233749002	-123.750000 29.7500000 5.19999981 0.233566999	-123.750000 29.7500000 5.19999981 0.236595005	-123.750000 29.7500000 5.19999981 0.238517001	-123.750000 29.7500000 5.19999981 0.234322995	-123.750000 29.7500000 5.19999981 0.234816998	-123.750000 29.7500000 5.19999981 0.234935001	-123.750000 29.7500000 5.19999981 0.237580001	-123.750000 29.7500000 5.19999981 0.238604993	-123.750000 29.7500000 5.19999981 0.237069994	-123.750000 29.7500000 5.19999981 0.236087993	-123.750000 29.7500000 5.19999981 0.238747999	-123.750000 29.7500000 5.19999981 0.241014004	-123.750000 29.7500000 5.19999981 0.241424993	-123.750000 29.7500000 5.19999981 0.246298000
-123.250000 29.7500000 6.97679996 0.00000000	-123.250000 29.7500000 6.98228979 4.24469113E-02	-123.250000 29.7500000 6.98400021 5.94518296E-02	-123.250000 29.7500000 6.98395014 7.27619678E-02	-123.250000 29.7500000 6.97879982 8.43595192E-02	-123.250000 29.7500000 6.97376013 9.36573967E-02	-123.250000 29.7500000 6.97491980 0.101586998	-123.250000 29.7500000 6.98013020 0.108526997	-123.250000 29.7500000 6.98728991 0.115762003	-123.250000 29.7500000 6.99063015 0.122553997	-123.250000 29.7500000 6.98121977 0.128343999	-123.250000 29.7500000 6.96145010 0.132990003	-123.250000 29.7500000 6.93842983 0.136888996	-123.250000 29.7500000 6.91431999 0.141019002	-123.250000 29.7500000 6.89244986 0.143877998	-123.250000 29.7500000 6.87165022 0.146601006	-123.250000 29.7500000 6.85558987 0.149676993	-123.250000 29.7500000 6.84052992 0.150802001	-123.250000 29.7500000 6.82968998 0.152657002	-123.250000 29.7500000 6.81773996 0.154595003	-123.250000 29.7500000 6.80558014 0.156166002	-123.250000 29.7500000 6.78768015 0.156607002	-123.250000 29.7500000 6.76981020 0.157902002	-123.250000 29.7500000 6.74644995 0.160019994	-123.250000 29.7500000 6.70949984 0.161526993	-123.250000 29.7500000 6.65234995 0.166345000	-123.250000 29.7500000 6.56045008 0.173287004	-123.250000 29.7500000 6.43291998 0.187809005	-123.250000 29.7500000 6.26593018 0.206357002	-123.250000 29.7500000 6.04865980 0.221229002	-123.250000 29.7500000 5.83646011 0.233612001	-123.250000 29.7500000 5.43860006 0.238775000	-123.250000 29.7500000 5.25570011 0.243229002	-123.250000 29.7500000 5.22027016 0.245638996	-123.250000 29.7500000 5.20341015 0.248503998	-123.250000 29.7500000 5.19999981 0.252113998	-123.250000 29.7500000 5.19999981 0.253407001	-123.250000 29.7500000 5.19999981 0.256994009	-123.250000 29.7500000 5.19999981 0.259696007	-123.250000 29.7500000 5.19999981 0.257263005	-123.250000 29.7500000 5.19999981 0.258691013	-123.250000 29.7500000 5.19999981 0.259440005	-123.250000 29.7500000 5.19999981 0.262795001	-123.250000 29.7500000 5.19999981 0.264530987	-123.250000 29.7500000 5.19999981 0.264039993	-123.250000 29.7500000 5.19999981 0.263698995	-123.250000 29.7500000 5.19999981 0.266784012	-123.250000 29.7500000 5.19999981 0.269782990	-123.250000 29.7500000 5.19999981 0.270790011	-123.250000 29.7500000 5.19999981 0.276221991
-122.750000 29.7500000 6.96106005 0.00000000	-122.750000 29.7500000 6.97093010 4.28290702E-02	-122.750000 29.7500000 6.97426987 6.07196987E-02	-122.750000 29.7500000 6.97274017 7.37358034E-02	-122.750000 29.7500000 6.97243023 8.35438520E-02	-122.750000 29.7500000 6.97448015 9.30779278E-02	-122.750000 29.7500000 6.96964979 0.102061003	-122.750000 29.7500000 6.96176004 0.109906003	-122.750000 29.7500000 6.95428991 0.116756000	-122.750000 29.7500000 6.95053005 0.122261003	-122.750000 29.7500000 6.95825005 0.127975002	-122.750000 29.7500000 6.96202993 0.133414999	-122.750000 29.7500000 6.94705009 0.137944996	-122.750000 29.7500000 6.92296982 0.142307997	-122.750000 29.7500000 6.89128017 0.145524994	-122.750000 29.7500000 6.87057018 0.147429004	-122.750000 29.7500000 6.85804987 0.149572000	-122.750000 29.7500000 6.83409977 0.151554003	-122.750000 29.7500000 6.81040001 0.152923003	-122.750000 29.7500000 6.79294014 0.153683007	-122.750000 29.7500000 6.78150988 0.154574007	-122.750000 29.7500000 6.76085997 0.154266998	-122.750000 29.7500000 6.73584986 0.154888004	-122.750000 29.7500000 6.70824003 0.155301005	-122.750000 29.7500000 6.68105984 0.155644000	-122.750000 29.7500000 6.65898991 0.160238996	-122.750000 29.7500000 6.63197994 0.164152995	-122.750000 29.7500000 6.59564018 0.167869002	-122.750000 29.7500000 6.54644012 0.173243999	-122.750000 29.7500000 6.45628023 0.181289002	-122.750000 29.7500000 6.29309988 0.199175000	-122.750000 29.7500000 6.01552010 0.220771000	-122.750000 29.7500000 5.74771976 0.236910999	-122.750000 29.7500000 5.64738989 0.250678003	-122.750000 29.7500000 5.54464006 0.255104989	-122.750000 29.7500000 5.45434999 0.261038005	-122.750000 29.7500000 5.36956978 0.264257997	-122.750000 29.7500000 5.33521986 0.268532008	-122.750000 29.7500000 5.31648016 0.272190005	-122.750000 29.7500000 5.29659986 0.272103012	-122.750000 29.7500000 5.26217985 0.274832994	-122.750000 29.7500000 5.25022984 0.276887000	-122.750000 29.7500000 5.23507977 0.281210005	-122.750000 29.7500000 5.22325993 0.283107013	-122.750000 29.7500000 5.21589994 0.284189999	-122.750000 29.7500000 5.21230984 0.285212010	-122.750000 29.7500000 5.20724010 0.288993001	-122.750000 29.7500000 5.20409012 0.291911006	-122.750000 29.7500000 5.20167017 0.293812990	-122.750000 29.7500000 5.20044994 0.299403012
-122.250000 29.7500000 6.96150017 0.00000000	-122.250000 29.7500000 6.96505022 4.29995917E-02	-122.250000 29.7500000 6.96842003 6.05811886E-02	-122.250000 29.7500000 6.97117996 7.39434734E-02	-122.250000 29.7500000 6.96702003 8.53495821E-02	-122.250000 29.7500000 6.96099997 9.46741775E-02	-122.250000 29.7500000 6.95584011 0.102208003	-122.250000 29.7500000 6.95194006 0.109490000	-122.250000 29.7500000 6.94977999 0.116701998	-122.250000 29.7500000 6.94588995 0.123378001	-122.250000 29.7500000 6.93690014 0.129480004	-122.250000 29.7500000 6.93150997 0.134278998	-122.250000 29.7500000 6.93404007 0.138375998	-122.250000 29.7500000 6.93691015 0.142766997	-122.250000 29.7500000 6.92298985 0.146729007	-122.250000 29.7500000 6.88389015 0.149949998	-122.250000 29.7500000 6.84160995 0.151026994	-122.250000 29.7500000 6.81900978 0.151767001	-122.250000 29.7500000 6.80019999 0.152509004	-122.250000 29.7500000 6.78033018 0.153350994	-122.250000 29.7500000 6.75822020 0.154249996	-122.250000 29.7500000 6.72445011 0.152869999	-122.250000 29.7500000 6.69876003 0.151914001	-122.250000 29.7500000 6.67589998 0.151069000	-122.250000 29.7500000 6.64762020 0.150419995	-122.250000 29.7500000 6.61845016 0.154124007	-122.250000 29.7500000 6.58897018 0.156893998	-122.250000 29.7500000 6.56443977 0.159590006	-122.250000 29.7500000 6.54438019 0.162435994	-122.250000 29.7500000 6.53065014 0.164153993	-122.250000 29.7500000 6.50341988 0.167392999	-122.250000 29.7500000 6.42388010 0.173504993	-122.250000 29.7500000 6.25193024 0.188366994	-122.250000 29.7500000 6.17761993 0.226337001	-122.250000 29.7500000 6.09306002 0.237604007	-122.250000 29.7500000 6.00809002 0.248844996	-122.250000 29.7500000 5.91671991 0.257687986	-122.250000 29.7500000 5.87702990 0.262663007	-122.250000 29.7500000 5.84677982 0.268413991	-122.250000 29.7500000 5.81506014 0.271986008	-122.250000 29.7500000 5.76065016 0.276984006	-122.250000 29.7500000 5.73063993 0.281625003	-122.250000 29.7500000 5.69127989 0.287297994	-122.250000 29.7500000 5.65331984 0.289918989	-122.250000 29.7500000 5.62286997 0.293549001	-122.250000 29.7500000 5.59923983 0.297138005	-122.250000 29.7500000 5.56586981 0.302132010	-122.250000 29.7500000 5.53674984 0.304544985	-122.250000 29.7500000 5.50714016 0.307931006	-122.250000 29.7500000 5.48359013 0.313672990
-121.750000 29.7500000 6.95091009 0.00000000	-121.750000 29.7500000 6.97409010 4.35709506E-02	-121.750000 29.7500000 6.97863007 6.17917590E-02	-121.750000 29.7500000 6.96825981 7.54401833E-02	-121.750000 29.7500000 6.96168995 8.62935930E-02	-121.750000 29.7500000 6.96586990 9.49399769E-02	-121.750000 29.7500000 6.96521997 0.103299998	-121.750000 29.7500000 6.95534992 0.111311004	-121.750000 29.7500000 6.93731022 0.117972001	-121.750000 29.7500000 6.92257023 0.123742998	-121.750000 29.7500000 6.92424011 0.129177004	-121.750000 29.7500000 6.93198013 0.134522006	-121.750000 29.7500000 6.93034983 0.140212998	-121.750000 29.7500000 6.92360020 0.144739002	-121.750000 29.7500000 6.91459990 0.148230001	-121.750000 29.7500000 6.90560007 0.151004001	-121.750000 29.7500000 6.87816000 0.153221995	-121.750000 29.7500000 6.83411980 0.156038001	-121.750000 29.7500000 6.78591013 0.157184005	-121.750000 29.7500000 6.74748993 0.155511007	-121.750000 29.7500000 6.72286987 0.152560994	-121.750000 29.7500000 6.69991016 0.149577007	-121.750000 29.7500000 6.66941023 0.148519993	-121.750000 29.7500000 6.63330984 0.148126006	-121.750000 29.7500000 6.60141993 0.146491006	-121.750000 29.7500000 6.58106995 0.148742005	-121.750000 29.7500000 6.55835009 0.150938004	-121.750000 29.7500000 6.52766991 0.153033003	-121.750000 29.7500000 6.49265003 0.154658005	-121.750000 29.7500000 6.46974993 0.155013993	-121.750000 29.7500000 6.46120977 0.156489998	-121.750000 29.7500000 6.45530987 0.158243999	-121.750000 29.7500000 6.43345022 0.159404993	-121.750000 29.7500000 6.42620993 0.173361003	-121.750000 29.7500000 6.40922022 0.183798999	-121.750000 29.7500000 6.38136005 0.195734993	-121.750000 29.7500000 6.34018993 0.209488004	-121.750000 29.7500000 6.32186985 0.214192003	-121.750000 29.7500000 6.30267000 0.221444994	-121.750000 29.7500000 6.28329992 0.230462998	-121.750000 29.7500000 6.25649977 0.238351002	-121.750000 29.7500000 6.23297977 0.245718002	-121.750000 29.7500000 6.20558977 0.252858996	-121.750000 29.7500000 6.17639017 0.260295987	-121.750000 29.7500000 6.14847994 0.267428994	-121.750000 29.7500000 6.12196016 0.274747014	-121.750000 29.7500000 6.09122992 0.281343997	-121.750000 29.7500000 6.06329012 0.287378013	-121.750000 29.7500000 6.03582001 0.293509990	-121.750000 29.7500000 6.02000999 0.305238992
-121.250000 29.7500000 6.83390999 0.00000000	-121.250000 29.7500000 6.87642002 4.35168594E-02	-121.250000 29.7500000 6.94278002 6.05542213E-02	-121.250000 29.7500000 6.98846006 7.43666217E-02	-121.250000 29.7500000 6.98112011 8.71580467E-02	-121.250000 29.7500000 6.95967007 9.71099436E-02	-121.250000 29.7500000 6.95398998 0.104961999	-121.250000 29.7500000 6.96125984 0.111653998	-121.250000 29.7500000 6.96549988 0.118318997	-121.250000 29.7500000 6.95337009 0.125570998	-121.250000 29.7500000 6.92506981 0.131683007	-121.250000 29.7500000 6.90154982 0.136210993	-121.250000 29.7500000 6.90223980 0.140008003	-121.250000 29.7500000 6.91962004 0.144205004	-121.250000 29.7500000 6.92639017 0.149004996	-121.250000 29.7500000 6.90752983 0.153588995	-121.250000 29.7500000 6.87796021 0.155689999	-121.250000 29.7500000 6.85495996 0.156832993	-121.250000 29.7500000 6.82377005 0.158294007	-121.250000 29.7500000 6.77463007 0.158745006	-121.250000 29.7500000 6.70980978 0.157643005	-121.250000 29.7500000 6.64743996 0.155080006	-121.250000 29.7500000 6.61129999 0.148343995	-121.250000 29.7500000 6.59212017 0.142701998	-121.250000 29.7500000 6.56877995 0.140258998	-121.250000 29.7500000 6.53888988 0.145451993	-121.250000 29.7500000 6.50686979 0.146959007	-121.250000 29.7500000 6.48179007 0.147494003	-121.250000 29.7500000 6.46021986 0.148378000	-121.250000 29.7500000 6.43599987 0.148214996	-121.250000 29.7500000 6.40218019 0.148707002	-121.250000 29.7500000 6.37709999 0.148331001	-121.250000 29.7500000 6.36990023 0.147395998	-121.250000 29.7500000 6.38185978 0.154753998	-121.250000 29.7500000 6.39300013 0.161225006	-121.250000 29.7500000 6.40229988 0.167691007	-121.250000 29.7500000 6.40886021 0.174352005	-121.250000 29.7500000 6.41204977 0.178080007	-121.250000 29.7500000 6.41449022 0.183489993	-121.250000 29.7500000 6.41630983 0.189844996	-121.250000 29.7500000 6.41749001 0.196201995	-121.250000 29.7500000 6.41786003 0.200076997	-121.250000 29.7500000 6.41715002 0.205602005	-121.250000 29.7500000 6.41515017 0.211228997	-121.250000 29.7500000 6.41245985 0.217787996	-121.250000 29.7500000 6.40805006 0.223823994	-121.250000 29.7500000 6.40108013 0.229987994	-121.250000 29.7500000 6.39373016 0.236267999	-121.250000 29.7500000 6.38473988 0.243169993	-121.250000 29.7500000 6.38273001 0.260302991
-120.750000 29.7500000 6.68054008 0.00000000	-120.750000 29.7500000 6.62720013 4.34768386E-02	-120.750000 29.7500000 6.65305996 6.11328706E-02	-120.750000 29.7500000 6.74881983 7.35889897E-02	-120.750000 29.7500000 6.85082006 8.29946026E-02	-120.750000 29.7500000 6.91154003 9.30061564E-02	-120.750000 29.7500000 6.92222977 0.103643000	-120.750000 29.7500000 6.93149996 0.112566002	-120.750000 29.7500000 6.96059990 0.119677000	-120.750000 29.7500000 6.98809004 0.125955001	-120.750000 29.7500000 6.98820019 0.132154003	-120.750000 29.7500000 6.95640993 0.138466999	-120.750000 29.7500000 6.90730000 0.144018993	-120.750000 29.7500000 6.87750006 0.147581995	-120.750000 29.7500000 6.88141012 0.149850994	-120.750000 29.7500000 6.90013981 0.152686000	-120.750000 29.7500000 6.89948988 0.156124994	-120.750000 29.7500000 6.86814022 0.160133004	-120.750000 29.7500000 6.81810999 0.162241995	-120.750000 29.7500000 6.76983976 0.161394998	-120.750000 29.7500000 6.72866011 0.159621000	-120.750000 29.7500000 6.68618011 0.157296002	-120.750000 29.7500000 6.60912991 0.156066999	-120.750000 29.7500000 6.53059006 0.151132002	-120.750000 29.7500000 6.48706007 0.141616002	-120.750000 29.7500000 6.48016977 0.139419004	-120.750000 29.7500000 6.46882010 0.140538007	-120.750000 29.7500000 6.44260979 0.142555997	-120.750000 29.7500000 6.40749979 0.143255994	-120.750000 29.7500000 6.38075018 0.141857997	-120.750000 29.7500000 6.36196995 0.140521005	-120.750000 29.7500000 6.33923006 0.139524996	-120.750000 29.7500000 6.30649996 0.137336999	-120.750000 29.7500000 6.30774021 0.141416997	-120.750000 29.7500000 6.31083012 0.147927001	-120.750000 29.7500000 6.31643009 0.154360995	-120.750000 29.7500000 6.32476997 0.160844997	-120.750000 29.7500000 6.33030987 0.164353997	-120.750000 29.7500000 6.33603001 0.169733003	-120.750000 29.7500000 6.34205008 0.175180003	-120.750000 29.7500000 6.34805012 0.180418000	-120.750000 29.7500000 6.35413980 0.185451001	-120.750000 29.7500000 6.36009979 0.190152004	-120.750000 29.7500000 6.36591005 0.194941998	-120.750000 29.7500000 6.37169981 0.199794993	-120.750000 29.7500000 6.37723017 0.204392001	-120.750000 29.7500000 6.38247013 0.208479002	-120.750000 29.7500000 6.38753986 0.212730005	-120.750000 29.7500000 6.39219999 0.217313007	-120.750000 29.7500000 6.39823008 0.223693997
-120.250000 29.7500000 6.54844999 0.00000000	-120.250000 29.7500000 6.45093012 4.28070910E-02	-120.250000 29.7500000 6.32699013 5.96844889E-02	-120.250000 29.7500000 6.29475021 7.18598068E-02	-120.250000 29.7500000 6.39472008 8.17768499E-02	-120.250000 29.7500000 6.54857016 9.03908163E-02	-120.250000 29.7500000 6.67435980 9.82743129E-02	-120.250000 29.7500000 6.75505018 0.106455997	-120.250000 29.7500000 6.82848978 0.115299001	-120.250000 29.7500000 6.95319986 0.124343999	-120.250000 29.7500000 7.08597994 0.132699996	-120.250000 29.7500000 7.13111019 0.140551999	-120.250000 29.7500000 7.06964016 0.147168994	-120.250000 29.7500000 6.95261002 0.152735993	-120.250000 29.7500000 6.87109995 0.156377003	-120.250000 29.7500000 6.86703014 0.158151999	-120.250000 29.7500000 6.89090014 0.158507004	-120.250000 29.7500000 6.89823008 0.160493001	-120.250000 29.7500000 6.87009001 0.163294002	-120.250000 29.7500000 6.81017017 0.165408999	-120.250000 29.7500000 6.73035002 0.165858999	-120.250000 29.7500000 6.66231012 0.164454997	-120.250000 29.7500000 6.61738014 0.160189003	-120.250000 29.7500000 6.56802988 0.154946998	-120.250000 29.7500000 6.48386002 0.150646999	-120.250000 29.7500000 6.42270994 0.149205998	-120.250000 29.7500000 6.38093996 0.146493003	-120.250000 29.7500000 6.36210012 0.141094998	-120.250000 29.7500000 6.35334015 0.135764003	-120.250000 29.7500000 6.33632994 0.134468004	-120.250000 29.7500000 6.30307007 0.131798998	-120.250000 29.7500000 6.27177000 0.128727004	-120.250000 29.7500000 6.25062990 0.123354003	-120.250000 29.7500000 6.25973988 0.126632005	-120.250000 29.7500000 6.26696014 0.133784994	-120.250000 29.7500000 6.27183008 0.140313998	-120.250000 29.7500000 6.27429008 0.147469997	-120.250000 29.7500000 6.27654982 0.150625005	-120.250000 29.7500000 6.27862978 0.156252995	-120.250000 29.7500000 6.28062010 0.161464006	-120.250000 29.7500000 6.28249979 0.166722000	-120.250000 29.7500000 6.28442001 0.171693996	-120.250000 29.7500000 6.28662014 0.176680997	-120.250000 29.7500000 6.28900003 0.181537002	-120.250000 29.7500000 6.29167986 0.186520994	-120.250000 29.7500000 6.29461002 0.191093996	-120.250000 29.7500000 6.29795980 0.195547998	-120.250000 29.7500000 6.30170012 0.199739993	-120.250000 29.7500000 6.30569983 0.204093993	-120.250000 29.7500000 6.31231022 0.209584996
-119.750000 29.7500000 6.45601988 0.00000000	-119.750000 29.7500000 6.42939997 4.31597605E-02	-119.750000 29.7500000 6.35665989 6.10600188E-02	-119.750000 29.7500000 6.23048019 7.34441802E-02	-119.750000 29.7500000 6.12226009 8.24716985E-02	-119.750000 29.7500000 6.13809013 8.97106379E-02	-119.750000 29.7500000 6.25984001 9.67448130E-02	-119.750000 29.7500000 6.41165018 0.104014002	-119.750000 29.7500000 6.57364988 0.111155003	-119.750000 29.7500000 6.75229979 0.118156999	-119.750000 29.7500000 7.00060987 0.126830995	-119.750000 29.7500000 7.31015015 0.137232006	-119.750000 29.7500000 7.53309011 0.149233997	-119.750000 29.7500000 7.51641989 0.160613999	-119.750000 29.7500000 7.29597998 0.169624001	-119.750000 29.7500000 7.06908989 0.173547000	-119.750000 29.7500000 6.97947979 0.173158005	-119.750000 29.7500000 7.00046015 0.171500996	-119.750000 29.7500000 7.01695013 0.171425998	-119.750000 29.7500000 6.95561981 0.172067001	-119.750000 29.7500000 6.83844995 0.171881005	-119.750000 29.7500000 6.73119020 0.171324000	-119.750000 29.7500000 6.63514996 0.168565005	-119.750000 29.7500000 6.54134989 0.165013999	-119.750000 29.7500000 6.47325993 0.157922998	-119.750000 29.7500000 6.43959999 0.154524997	-119.750000 29.7500000 6.39163017 0.153331995	-119.750000 29.7500000 6.33203983 0.152510002	-119.750000 29.7500000 6.27412987 0.149148002	-119.750000 29.7500000 6.25026989 0.144620001	-119.750000 29.7500000 6.23577023 0.130983993	-119.750000 29.7500000 6.21159983 0.116305999	-119.750000 29.7500000 6.17865992 0.104483999	-119.750000 29.7500000 6.18378019 0.107561998	-119.750000 29.7500000 6.18900013 0.116237000	-119.750000 29.7500000 6.19494009 0.124121003	-119.750000 29.7500000 6.20205021 0.132669002	-119.750000 29.7500000 6.20737982 0.135156006	-119.750000 29.7500000 6.21289015 0.141740993	-119.750000 29.7500000 6.21850014 0.147578001	-119.750000 29.7500000 6.22413015 0.153387994	-119.750000 29.7500000 6.22965002 0.158935994	-119.750000 29.7500000 6.23497009 0.164302006	-119.750000 29.7500000 6.23998022 0.169357002	-119.750000 29.7500000 6.24458981 0.174523994	-119.750000 29.7500000 6.24897003 0.179286003	-119.750000 29.7500000 6.25289011 0.184042007	-119.750000 29.7500000 6.25641012 0.188173994	-119.750000 29.7500000 6.25970984 0.192641005	-119.750000 29.7500000 6.26577997 0.197904006
-119.250000 29.7500000 6.47297001 0.00000000	-119.250000 29.7500000 6.46832991 4.34724912E-02	-119.250000 29.7500000 6.46353006 6.03070408E-02	-119.250000 29.7500000 6.47792006 7.37888217E-02	-119.250000 29.7500000 6.49201012 8.62003267E-02	-119.250000 29.7500000 6.46966982 9.54880863E-02	-119.250000 29.7500000 6.40239000 0.102813996	-119.250000 29.7500000 6.31987000 0.108616002	-119.250000 29.7500000 6.29277992 0.113943003	-119.250000 29.7500000 6.45187998 0.119574003	-119.250000 29.7500000 6.82869005 0.125974000	-119.250000 29.7500000 7.28776979 0.134296998	-119.250000 29.7500000 7.77415991 0.145049006	-119.250000 29.7500000 8.22996044 0.159106001	-119.250000 29.7500000 8.44437027 0.175566003	-119.250000 29.7500000 8.26881981 0.191044003	-119.250000 29.7500000 7.86531019 0.200177997	-119.250000 29.7500000 7.54055977 0.200972006	-119.250000 29.7500000 7.39731979 0.194527000	-119.250000 29.7500000 7.37773991 0.189223006	-119.250000 29.7500000 7.30431986 0.187546000	-119.250000 29.7500000 7.06271982 0.189978004	-119.250000 29.7500000 6.81608009 0.185089007	-119.250000 29.7500000 6.64333010 0.175623998	-119.250000 29.7500000 6.51646996 0.167013004	-119.250000 29.7500000 6.43275976 0.165674001	-119.250000 29.7500000 6.36041021 0.163191006	-119.250000 29.7500000 6.30499983 0.157605007	-119.250000 29.7500000 6.26239014 0.152502999	-119.250000 29.7500000 6.22535992 0.154286996	-119.250000 29.7500000 6.17315006 0.149593994	-119.250000 29.7500000 6.12399006 0.131953001	-119.250000 29.7500000 6.08756018 9.97632369E-02	-119.250000 29.7500000 6.10037994 8.71683732E-02	-119.250000 29.7500000 6.11286020 9.50598270E-02	-119.250000 29.7500000 6.12302017 0.107043996	-119.250000 29.7500000 6.13158989 0.117415003	-119.250000 29.7500000 6.13707018 0.119337000	-119.250000 29.7500000 6.14230013 0.127004996	-119.250000 29.7500000 6.14699984 0.132692993	-119.250000 29.7500000 6.15113020 0.139494002	-119.250000 29.7500000 6.15533018 0.146096006	-119.250000 29.7500000 6.15915012 0.152005002	-119.250000 29.7500000 6.16310978 0.157185003	-119.250000 29.7500000 6.16700983 0.163296998	-119.250000 29.7500000 6.17117977 0.168610007	-119.250000 29.7500000 6.17525005 0.173354998	-119.250000 29.7500000 6.17963982 0.177475005	-119.250000 29.7500000 6.18401003 0.181945994	-119.250000 29.7500000 6.19113016 0.187482998
-118.750000 29.7500000 6.63647985 0.00000000	-118.750000 29.7500000 6.62067986 4.55295295E-02	-118.750000 29.7500000 6.64776993 6.43704832E-02	-118.750000 29.7500000 6.72410011 7.73337930E-02	-118.750000 29.7500000 6.85110998 8.70554596E-02	-118.750000 29.7500000 7.05351019 9.72718373E-02	-118.750000 29.7500000 7.22750998 0.109058000	-118.750000 29.7500000 7.27207994 0.120365001	-118.750000 29.7500000 7.15172005 0.129272997	-118.750000 29.7500000 6.89409018 0.134999007	-118.750000 29.7500000 6.77522993 0.139854997	-118.750000 29.7500000 7.10239983 0.144917995	-118.750000 29.7500000 7.73993015 0.152437001	-118.750000 29.7500000 8.38498020 0.162816003	-118.750000 29.7500000 8.98416996 0.176798999	-118.750000 29.7500000 9.41926003 0.193699002	-118.750000 29.7500000 9.48196983 0.211186007	-118.750000 29.7500000 9.14809990 0.227357000	-118.750000 29.7500000 8.60855961 0.233411998	-118.750000 29.7500000 8.17463970 0.230100006	-118.750000 29.7500000 7.95787001 0.218729004	-118.750000 29.7500000 7.76028013 0.212769002	-118.750000 29.7500000 7.50392008 0.206068993	-118.750000 29.7500000 7.15002012 0.200838998	-118.750000 29.7500000 6.79977989 0.189952999	-118.750000 29.7500000 6.59728003 0.181367993	-118.750000 29.7500000 6.46298981 0.176220000	-118.750000 29.7500000 6.35908985 0.171309993	-118.750000 29.7500000 6.26087999 0.165803999	-118.750000 29.7500000 6.18124008 0.164584994	-118.750000 29.7500000 6.12579012 0.157270998	-118.750000 29.7500000 6.08663988 0.145069003	-118.750000 29.7500000 6.02589989 0.129486993	-118.750000 29.7500000 6.02034998 9.85620394E-02	-118.750000 29.7500000 6.01877022 9.62515026E-02	-118.750000 29.7500000 6.02366018 9.78038535E-02	-118.750000 29.7500000 6.03224993 0.101379000	-118.750000 29.7500000 6.03927994 0.107469000	-118.750000 29.7500000 6.04722977 0.113748997	-118.750000 29.7500000 6.05464983 0.116462998	-118.750000 29.7500000 6.06324005 0.123575002	-118.750000 29.7500000 6.07109022 0.129674003	-118.750000 29.7500000 6.07894993 0.136341006	-118.750000 29.7500000 6.08654022 0.140846997	-118.750000 29.7500000 6.09380007 0.149168998	-118.750000 29.7500000 6.10021019 0.154957995	-118.750000 29.7500000 6.10625982 0.160574004	-118.750000 29.7500000 6.11197996 0.165043995	-118.750000 29.7500000 6.11717987 0.170330003	-118.750000 29.7500000 6.12476015 0.176713005
-118.250000 29.7500000 7.39726019 0.00000000	-118.250000 29.7500000 7.39883995 4.91997711E-02	-118.250000 29.7500000 7.21042013 7.06295669E-02	-118.250000 29.7500000 7.11679983 8.60947967E-02	-118.250000 29.7500000 7.28452015 9.76853222E-02	-118.250000 29.7500000 7.68868017 0.107427999	-118.250000 29.7500000 8.08817005 0.118366003	-118.250000 29.7500000 8.39050961 0.130734995	-118.250000 29.7500000 8.57816029 0.144490004	-118.250000 29.7500000 8.67852974 0.158573002	-118.250000 29.7500000 8.63774967 0.171250999	-118.250000 29.7500000 8.51626968 0.180133000	-118.250000 29.7500000 8.52301025 0.186906993	-118.250000 29.7500000 8.78402042 0.192267001	-118.250000 29.7500000 9.18984985 0.199627995	-118.250000 29.7500000 9.73383999 0.209222004	-118.250000 29.7500000 10.2449999 0.222429007	-118.250000 29.7500000 10.4911003 0.239833996	-118.250000 29.7500000 10.3086004 0.257452995	-118.250000 29.7500000 9.73289013 0.268905997	-118.250000 29.7500000 9.04269028 0.270651013	-118.250000 29.7500000 8.51970959 0.265632987	-118.250000 29.7500000 8.21683025 0.245213002	-118.250000 29.7500000 7.95556021 0.230827004	-118.250000 29.7500000 7.61602020 0.219391003	-118.250000 29.7500000 7.26840019 0.212632999	-118.250000 29.7500000 6.90056992 0.207925007	-118.250000 29.7500000 6.59948015 0.198823005	-118.250000 29.7500000 6.39480019 0.185053006	-118.250000 29.7500000 6.26201010 0.181495994	-118.250000 29.7500000 6.16018009 0.172150999	-118.250000 29.7500000 6.05470991 0.159807995	-118.250000 29.7500000 5.98484993 0.141440004	-118.250000 29.7500000 5.98680019 0.123790003	-118.250000 29.7500000 5.98927021 0.124898002	-118.250000 29.7500000 5.98893976 0.126504004	-118.250000 29.7500000 5.98546982 0.124872997	-118.250000 29.7500000 5.98558998 0.129732996	-118.250000 29.7500000 5.98519993 0.133223996	-118.250000 29.7500000 5.98452997 0.134744003	-118.250000 29.7500000 5.98385000 0.138128996	-118.250000 29.7500000 5.98398018 0.141060993	-118.250000 29.7500000 5.98446989 0.142808005	-118.250000 29.7500000 5.98613024 0.145463005	-118.250000 29.7500000 5.98882008 0.149612993	-118.250000 29.7500000 5.99251986 0.153577998	-118.250000 29.7500000 5.99777985 0.156605005	-118.250000 29.7500000 6.00376987 0.158712000	-118.250000 29.7500000 6.01064014 0.162554994	-118.250000 29.7500000 6.01900005 0.163835004
-117.750000 29.7500000 8.91631985 0.00000000	-117.750000 29.7500000 9.37077045 6.41115382E-02	-117.750000 29.7500000 9.46996975 9.11241770E-02	-117.750000 29.7500000 9.12559986 0.112199999	-117.750000 29.7500000 8.71679020 0.126710996	-117.750000 29.7500000 8.70224953 0.135903001	-117.750000 29.7500000 9.11925983 0.144336000	-117.750000 29.7500000 9.70503998 0.155496001	-117.750000 29.7500000 10.1759996 0.169183001	-117.750000 29.7500000 10.4706001 0.185718000	-117.750000 29.7500000 10.6536999 0.203572005	-117.750000 29.7500000 10.8802996 0.220008999	-117.750000 29.7500000 11.1190996 0.234599993	-117.750000 29.7500000 11.2011003 0.247196004	-117.750000 29.7500000 11.1204996 0.259041011	-117.750000 29.7500000 10.9841995 0.266911000	-117.750000 29.7500000 11.0500002 0.270904988	-117.750000 29.7500000 11.4309998 0.277072012	-117.750000 29.7500000 11.8424997 0.289938003	-117.750000 29.7500000 11.8750000 0.304488987	-117.750000 29.7500000 11.3372002 0.318679988	-117.750000 29.7500000 10.2173004 0.336315989	-117.750000 29.7500000 9.25520039 0.318818003	-117.750000 29.7500000 8.69361973 0.294171005	-117.750000 29.7500000 8.40137005 0.267933011	-117.750000 29.7500000 8.16633987 0.250339001	-117.750000 29.7500000 7.82504988 0.241938993	-117.750000 29.7500000 7.40118980 0.235048994	-117.750000 29.7500000 6.96711016 0.225589007	-117.750000 29.7500000 6.54075003 0.220189005	-117.750000 29.7500000 6.25910997 0.200790003	-117.750000 29.7500000 6.11137009 0.179772004	-117.750000 29.7500000 6.01626015 0.157730997	-117.750000 29.7500000 5.99528980 0.138990998	-117.750000 29.7500000 5.97315979 0.139319003	-117.750000 29.7500000 5.95373011 0.139778003	-117.750000 29.7500000 5.94069004 0.139606997	-117.750000 29.7500000 5.94082022 0.142082006	-117.750000 29.7500000 5.94259024 0.145642996	-117.750000 29.7500000 5.94562006 0.148086995	-117.750000 29.7500000 5.94947004 0.152471006	-117.750000 29.7500000 5.95389986 0.154817000	-117.750000 29.7500000 5.95837021 0.158513993	-117.750000 29.7500000 5.96204996 0.161099002	-117.750000 29.7500000 5.96546984 0.165292993	-117.750000 29.7500000 5.96818018 0.169062003	-117.750000 29.7500000 5.96975994 0.172971994	-117.750000 29.7500000 5.97043991 0.175736994	-117.750000 29.7500000 5.97075987 0.179761007	-117.750000 29.7500000 5.97567987 0.178852007
-117.250000 29.7500000 13.6543999 0.00000000	-117.250000 29.7500000 13.3613005 9.37059000E-02	-117.250000 29.7500000 13.3189001 0.126560003	-117.250000 29.7500000 13.2251997 0.150250003	-117.250000 29.7500000 12.8323002 0.172720000	-117.250000 29.7500000 12.2670002 0.189894006	-117.250000 29.7500000 11.7852001 0.202904001	-117.250000 29.7500000 11.7052002 0.206927001	-117.250000 29.7500000 12.0271997 0.210824996	-117.250000 29.7500000 12.6227999 0.220412999	-117.250000 29.7500000 13.1000996 0.239179000	-117.250000 29.7500000 13.3591003 0.261195004	-117.250000 29.7500000 13.5573997 0.280494988	-117.250000 29.7500000 13.8690004 0.295130014	-117.250000 29.7500000 14.2472000 0.307918012	-117.250000 29.7500000 14.4020996 0.323996007	-117.250000 29.7500000 14.1927004 0.340624005	-117.250000 29.7500000 13.9514999 0.352910995	-117.250000 29.7500000 13.8780003 0.358981013	-117.250000 29.7500000 14.1084995 0.363472998	-117.250000 29.7500000 14.4475002 0.373145998	-117.250000 29.7500000 13.8463001 0.405640006	-117.250000 29.7500000 12.6410999 0.406044990	-117.250000 29.7500000 11.1351995 0.391654998	-117.250000 29.7500000 9.85540009 0.359140009	-117.250000 29.7500000 9.25815010 0.318812996	-117.250000 29.7500000 8.92819023 0.297775000	-117.250000 29.7500000 8.60054970 0.285158008	-117.250000 29.7500000 8.13298988 0.270696014	-117.250000 29.7500000 7.42517996 0.265976995	-117.250000 29.7500000 6.81465006 0.244195998	-117.250000 29.7500000 6.36810017 0.217516005	-117.250000 29.7500000 6.07879019 0.187618002	-117.250000 29.7500000 6.03458023 0.150885001	-117.250000 29.7500000 6.00787020 0.150224000	-117.250000 29.7500000 5.99189997 0.150913000	-117.250000 29.7500000 5.98047018 0.151455000	-117.250000 29.7500000 5.97770023 0.153294995	-117.250000 29.7500000 5.97458982 0.157410994	-117.250000 29.7500000 5.96959019 0.161034003	-117.250000 29.7500000 5.96407986 0.164425001	-117.250000 29.7500000 5.95793009 0.166282997	-117.250000 29.7500000 5.95162010 0.170010000	-117.250000 29.7500000 5.94594002 0.172223002	-117.250000 29.7500000 5.94083977 0.174912006	-117.250000 29.7500000 5.93646002 0.177352995	-117.250000 29.7500000 5.93367004 0.180195004	-117.250000 29.7500000 5.93184996 0.181999996	-117.250000 29.7500000 5.93147993 0.184993997	-117.250000 29.7500000 5.93802023 0.184575006
-116.750000 29.7500000 20.4789009 0.00000000	-116.750000 29.7500000 20.1336002 0.132459000	-116.750000 29.7500000 19.6369991 0.184674993	-116.750000 29.7500000 18.9846001 0.220374003	-116.750000 29.7500000 18.2369003 0.244077995	-116.750000 29.7500000 17.6511002 0.259133011	-116.750000 29.7500000 16.9398003 0.275206000	-116.750000 29.7500000 16.1751995 0.287625015	-116.750000 29.7500000 15.5276003 0.294721991	-116.750000 29.7500000 15.2652998 0.298343003	-116.750000 29.7500000 15.4221001 0.300765991	-116.750000 29.7500000 15.8045998 0.308818996	-116.750000 29.7500000 16.2140999 0.324241996	-116.750000 29.7500000 16.6035995 0.347007006	-116.750000 29.7500000 16.7635994 0.370070994	-116.750000 29.7500000 16.9965992 0.382912993	-116.750000 29.7500000 17.3647003 0.391445011	-116.750000 29.7500000 17.6767006 0.406565011	-116.750000 29.7500000 17.6693001 0.427433014	-116.750000 29.7500000 17.5098000 0.445986986	-116.750000 29.7500000 17.4699001 0.457578987	-116.750000 29.7500000 17.0797997 0.488391995	-116.750000 29.7500000 16.7141991 0.486065000	-116.750000 29.7500000 15.9538002 0.485612988	-116.750000 29.7500000 14.5235996 0.478574991	-116.750000 29.7500000 13.2181997 0.451187015	-116.750000 29.7500000 11.8628998 0.428534001	-116.750000 29.7500000 10.7999001 0.400433987	-116.750000 29.7500000 10.0685997 0.368849993	-116.750000 29.7500000 9.23001003 0.354020000	-116.750000 29.7500000 8.29946041 0.317656994	-116.750000 29.7500000 7.35096979 0.283035010	-116.750000 29.7500000 6.63117981 0.242908001	-116.750000 29.7500000 6.45321989 0.192564994	-116.750000 29.7500000 6.31371021 0.184842005	-116.750000 29.7500000 6.20242977 0.177662998	-116.750000 29.7500000 6.11272001 0.172160998	-116.750000 29.7500000 6.08613014 0.174878001	-116.750000 29.7500000 6.06357002 0.175150007	-116.750000 29.7500000 6.04393005 0.176058993	-116.750000 29.7500000 6.02819014 0.177869007	-116.750000 29.7500000 6.01585007 0.179094002	-116.750000 29.7500000 6.00570011 0.181457996	-116.750000 29.7500000 5.99910021 0.183633000	-116.750000 29.7500000 5.99324989 0.185449004	-116.750000 29.7500000 5.98902988 0.188105002	-116.750000 29.7500000 5.98519993 0.190510005	-116.750000 29.7500000 5.98127985 0.192370996	-116.750000 29.7500000 5.97792006 0.194821998	-116.750000 29.7500000 5.98166990 0.194464996
-116.250000 29.7500000 26.0739994 0.00000000	-116.250000 29.7500000 26.1021996 0.169090003	-116.250000 29.7500000 26.2080994 0.235634997	-116.250000 29.7500000 26.1952991 0.285919011	-116.250000 29.7500000 25.6627998 0.331661999	-116.250000 29.7500000 24.7120991 0.363907009	-116.250000 29.7500000 23.4153996 0.390783995	-116.250000 29.7500000 22.0548000 0.405667007	-116.250000 29.7500000 20.7665997 0.409079999	-116.250000 29.7500000 19.7343998 0.408549994	-116.250000 29.7500000 18.9796009 0.405642003	-116.250000 29.7500000 18.5683002 0.403777003	-116.250000 29.7500000 18.4825001 0.404053986	-116.250000 29.7500000 18.7336006 0.410082996	-116.250000 29.7500000 19.1492996 0.422912002	-116.250000 29.7500000 19.4321995 0.441091001	-116.250000 29.7500000 19.4325008 0.456290007	-116.250000 29.7500000 19.6874008 0.472357988	-116.250000 29.7500000 20.0650997 0.482661992	-116.250000 29.7500000 20.3679008 0.492731005	-116.250000 29.7500000 20.5114994 0.510846972	-116.250000 29.7500000 20.2472000 0.555200994	-116.250000 29.7500000 19.8710995 0.571630001	-116.250000 29.7500000 19.4535007 0.579926014	-116.250000 29.7500000 18.9440002 0.581924021	-116.250000 29.7500000 18.6622009 0.573612988	-116.250000 29.7500000 17.9323006 0.584349990	-116.250000 29.7500000 16.6900005 0.585712016	-116.250000 29.7500000 15.1073999 0.572180986	-116.250000 29.7500000 12.7791996 0.559484005	-116.250000 29.7500000 11.0928001 0.492062002	-116.250000 29.7500000 9.84825993 0.422463000	-116.250000 29.7500000 8.59926987 0.365590990	-116.250000 29.7500000 8.03446960 0.287194997	-116.250000 29.7500000 7.55123997 0.266681999	-116.250000 29.7500000 7.15655994 0.249632001	-116.250000 29.7500000 6.84729004 0.233886003	-116.250000 29.7500000 6.74720001 0.238596007	-116.250000 29.7500000 6.66332006 0.236637995	-116.250000 29.7500000 6.58651018 0.232761994	-116.250000 29.7500000 6.51953983 0.231401995	-116.250000 29.7500000 6.45887995 0.229337007	-116.250000 29.7500000 6.40257978 0.228393003	-116.250000 29.7500000 6.35323000 0.226349995	-116.250000 29.7500000 6.30586004 0.224857002	-116.250000 29.7500000 6.26497984 0.223989993	-116.250000 29.7500000 6.22570992 0.222655997	-116.250000 29.7500000 6.19027996 0.221662000	-116.250000 29.7500000 6.15779018 0.220076993	-116.250000 29.7500000 6.14908981 0.213713005
-115.750000 29.7500000 30.0520992 0.00000000	-115.750000 29.7500000 30.1047001 0.193889007	-115.750000 29.7500000 30.1996002 0.277682006	-115.750000 29.7500000 30.3736000 0.341241002	-115.750000 29.7500000 30.6046009 0.391465008	-115.750000 29.7500000 31.0291996 0.429814994	-115.750000 29.7500000 30.8082008 0.468466014	-115.750000 29.7500000 29.8605003 0.503780007	-115.750000 29.7500000 28.3071995 0.533107996	-115.750000 29.7500000 26.3285007 0.552936018	-115.750000 29.7500000 24.4230003 0.556270003	-115.750000 29.7500000 22.8595009 0.543314993	-115.750000 29.7500000 21.8110008 0.526690006	-115.750000 29.7500000 21.4379005 0.514563024	-115.750000 29.7500000 21.3568001 0.509663999	-115.750000 29.7500000 21.3633003 0.510496020	-115.750000 29.7500000 21.4090004 0.518079996	-115.750000 29.7500000 21.5855007 0.531810999	-115.750000 29.7500000 21.7050991 0.542931974	-115.750000 29.7500000 21.8761997 0.547838986	-115.750000 29.7500000 22.0893002 0.550144970	-115.750000 29.7500000 22.1058998 0.587185025	-115.750000 29.7500000 22.0142002 0.606477976	-115.750000 29.7500000 21.9076996 0.624868989	-115.750000 29.7500000 21.8048992 0.641562998	-115.750000 29.7500000 22.1123009 0.654264987	-115.750000 29.7500000 22.1592007 0.682377994	-115.750000 29.7500000 21.9612999 0.703687012	-115.750000 29.7500000 21.4442005 0.717643976	-115.750000 29.7500000 19.6898994 0.741468012	-115.750000 29.7500000 17.1091003 0.714766026	-115.750000 29.7500000 14.3127003 0.667701006	-115.750000 29.7500000 12.1665001 0.579764009	-115.750000 29.7500000 11.2848997 0.458499014	-115.750000 29.7500000 10.5071001 0.424416989	-115.750000 29.7500000 9.79883003 0.393478990	-115.750000 29.7500000 9.14350033 0.366365999	-115.750000 29.7500000 8.85766029 0.379119009	-115.750000 29.7500000 8.59132004 0.367464006	-115.750000 29.7500000 8.34082985 0.358285010	-115.750000 29.7500000 8.10993958 0.352501005	-115.750000 29.7500000 7.89818001 0.343924999	-115.750000 29.7500000 7.70416021 0.332540005	-115.750000 29.7500000 7.52964020 0.324591994	-115.750000 29.7500000 7.37069988 0.318105012	-115.750000 29.7500000 7.23058987 0.309953004	-115.750000 29.7500000 7.10350990 0.302908003	-115.750000 29.7500000 6.99300003 0.295875013	-115.750000 29.7500000 6.89343977 0.291483015	-115.750000 29.7500000 6.85057020 0.272138000
-115.250000 29.7500000 30.4673996 0.00000000	-115.250000 29.7500000 30.9762993 0.194903001	-115.250000 29.7500000 31.5109005 0.276890993	-115.250000 29.7500000 32.1385002 0.343928009	-115.250000 29.7500000 32.7752991 0.406397998	-115.250000 29.7500000 33.3555984 0.461901993	-115.250000 29.7500000 33.7508011 0.512620986	-115.250000 29.7500000 33.8913994 0.556079984	-115.250000 29.7500000 33.6250992 0.591292977	-115.250000 29.7500000 33.0709000 0.620963991	-115.250000 29.7500000 32.0199013 0.644792020	-115.250000 29.7500000 30.4202003 0.667111993	-115.250000 29.7500000 28.4013004 0.677963972	-115.250000 29.7500000 26.3351994 0.671443999	-115.250000 29.7500000 24.8565998 0.642576993	-115.250000 29.7500000 24.1315002 0.616432011	-115.250000 29.7500000 23.8232002 0.600054979	-115.250000 29.7500000 23.7439995 0.596072972	-115.250000 29.7500000 23.6023006 0.603837013	-115.250000 29.7500000 23.3370991 0.610171974	-115.250000 29.7500000 23.1343994 0.608242989	-115.250000 29.7500000 23.1534996 0.623961985	-115.250000 29.7500000 23.3181992 0.634931028	-115.250000 29.7500000 23.3568993 0.648760021	-115.250000 29.7500000 23.2005005 0.667227030	-115.250000 29.7500000 23.6863003 0.685118973	-115.250000 29.7500000 24.3630009 0.715229988	-115.250000 29.7500000 24.9276009 0.751277983	-115.250000 29.7500000 24.9678001 0.779690981	-115.250000 29.7500000 24.3934002 0.814189017	-115.250000 29.7500000 23.3850002 0.824759007	-115.250000 29.7500000 21.4580994 0.814230978	-115.250000 29.7500000 18.6238003 0.786979020	-115.250000 29.7500000 17.0758991 0.677003980	-115.250000 29.7500000 15.5734997 0.635987997	-115.250000 29.7500000 14.2033997 0.594461024	-115.250000 29.7500000 13.0152998 0.551605999	-115.250000 29.7500000 12.5087996 0.570749998	-115.250000 29.7500000 12.0338001 0.553655982	-115.250000 29.7500000 11.5966997 0.538505018	-115.250000 29.7500000 11.1947002 0.525655985	-115.250000 29.7500000 10.8164997 0.510133982	-115.250000 29.7500000 10.4659996 0.495099008	-115.250000 29.7500000 10.1359997 0.481723011	-115.250000 29.7500000 9.82614994 0.467328995	-115.250000 29.7500000 9.53703022 0.454596013	-115.250000 29.7500000 9.26216030 0.440732986	-115.250000 29.7500000 9.00666046 0.427228004	-115.250000 29.7500000 8.76338959 0.415291011	-115.250000 29.7500000 8.61196995 0.382443994
-114.750000 29.7500000 27.7191010 0.00000000	-114.750000 29.7500000 28.1632004 0.186590999	-114.750000 29.7500000 28.6828003 0.268263996	-114.750000 29.7500000 29.3752003 0.334114999	-114.750000 29.7500000 30.2914009 0.387414008	-114.750000 29.7500000 31.6730995 0.436388999	-114.750000 29.7500000 33.1078987 0.483998001	-114.750000 29.7500000 34.3530998 0.535696983	-114.750000 29.7500000 35.3252983 0.590703011	-114.750000 29.7500000 35.6604996 0.640583992	-114.750000 29.7500000 35.4786987 0.688014984	-114.750000 29.7500000 34.9832001 0.719578028	-114.750000 29.7500000 34.3358994 0.742142975	-114.750000 29.7500000 33.5521011 0.761479020	-114.750000 29.7500000 32.1398010 0.773636997	-114.750000 29.7500000 30.1410999 0.771970987	-114.750000 29.7500000 28.1916008 0.754535019	-114.750000 29.7500000 26.8829002 0.722639978	-114.750000 29.7500000 26.1093998 0.702027023	-114.750000 29.7500000 25.7479000 0.689206004	-114.750000 29.7500000 25.3565006 0.687216997	-114.750000 29.7500000 24.7812996 0.697912991	-114.750000 29.7500000 24.1938000 0.697760999	-114.750000 29.7500000 23.9454002 0.692036986	-114.750000 29.7500000 24.0568008 0.693030000	-114.750000 29.7500000 24.6900005 0.704548001	-114.750000 29.7500000 25.2761002 0.731389999	-114.750000 29.7500000 25.7780991 0.764976025	-114.750000 29.7500000 26.3570995 0.795759976	-114.750000 29.7500000 26.7528992 0.832579017	-114.750000 29.7500000 26.2299004 0.862704992	-114.750000 29.7500000 25.4388008 0.879656017	-114.750000 29.7500000 24.4272003 0.883571982	-114.750000 29.7500000 23.5154991 0.841449022	-114.750000 29.7500000 22.4228001 0.822093010	-114.750000 29.7500000 21.1861992 0.802183986	-114.750000 29.7500000 19.8162003 0.775039971	-114.750000 29.7500000 19.1387997 0.789614022	-114.750000 29.7500000 18.4449997 0.781535029	-114.750000 29.7500000 17.7404003 0.769204021	-114.750000 29.7500000 17.0265007 0.764626026	-114.750000 29.7500000 16.3211994 0.752875984	-114.750000 29.7500000 15.6262999 0.735464990	-114.750000 29.7500000 14.9527998 0.721616030	-114.750000 29.7500000 14.3065996 0.702682972	-114.750000 29.7500000 13.6915998 0.678534985	-114.750000 29.7500000 13.1169004 0.657809019	-114.750000 29.7500000 12.5818996 0.636638999	-114.750000 29.7500000 12.0902996 0.620054007	-114.750000 29.7500000 11.7614002 0.565729022
-114.250000 29.7500000 22.7735996 0.00000000	-114.250000 29.7500000 23.5256996 0.149968997	-114.250000 29.7500000 24.1116009 0.221355006	-114.250000 29.7500000 24.6746998 0.282121986	-114.250000 29.7500000 25.3423004 0.338043988	-114.250000 29.7500000 26.0872993 0.386541009	-114.250000 29.7500000 27.2292004 0.427832007	-114.250000 29.7500000 28.7991009 0.469660997	-114.250000 29.7500000 30.6144009 0.515249014	-114.250000 29.7500000 32.5164986 0.561918020	-114.250000 29.7500000 34.2327003 0.616962016	-114.250000 29.7500000 35.5307999 0.675707996	-114.250000 29.7500000 36.2588997 0.732371986	-114.250000 29.7500000 36.3437996 0.785588980	-114.250000 29.7500000 35.8988991 0.827041984	-114.250000 29.7500000 35.1668015 0.849160016	-114.250000 29.7500000 34.0444984 0.856900990	-114.250000 29.7500000 32.8771019 0.853529990	-114.250000 29.7500000 31.4964008 0.843734026	-114.250000 29.7500000 29.9477997 0.835897982	-114.250000 29.7500000 28.5140991 0.815352976	-114.250000 29.7500000 27.4913998 0.808712006	-114.250000 29.7500000 26.7527008 0.790772021	-114.250000 29.7500000 26.0153008 0.790746987	-114.250000 29.7500000 25.2975006 0.782352984	-114.250000 29.7500000 25.2728996 0.774031997	-114.250000 29.7500000 25.4871006 0.780550003	-114.250000 29.7500000 25.9733009 0.785948992	-114.250000 29.7500000 26.5764999 0.804489017	-114.250000 29.7500000 27.1478004 0.832624018	-114.250000 29.7500000 27.7467995 0.859977007	-114.250000 29.7500000 27.7059002 0.906318009	-114.250000 29.7500000 26.6907997 0.938562989	-114.250000 29.7500000 26.0734005 0.932264984	-114.250000 29.7500000 25.5699997 0.928758025	-114.250000 29.7500000 25.1357002 0.922609985	-114.250000 29.7500000 24.6520004 0.914596021	-114.250000 29.7500000 24.3586998 0.925692022	-114.250000 29.7500000 24.0202007 0.930344999	-114.250000 29.7500000 23.6303005 0.934203029	-114.250000 29.7500000 23.2010002 0.938859999	-114.250000 29.7500000 22.7336006 0.940800011	-114.250000 29.7500000 22.2276993 0.940871000	-114.250000 29.7500000 21.6928997 0.940681994	-114.250000 29.7500000 21.1299000 0.937327027	-114.250000 29.7500000 20.5421009 0.930436015	-114.250000 29.7500000 19.9239998 0.923196018	-114.250000 29.7500000 19.2835999 0.914610028	-114.250000 29.7500000 18.6264992 0.903056979	-114.250000 29.7500000 18.1466999 0.861096025
-113.750000 29.7500000 16.9468994 0.00000000	-113.750000 29.7500000 17.9962997 0.129111007	-113.750000 29.7500000 19.0559998 0.192750007	-113.750000 29.7500000 20.0862007 0.249019995	-113.750000 29.7500000 20.9489002 0.302020013	-113.750000 29.7500000 21.6016998 0.336077005	-113.750000 29.7500000 22.1767998 0.371010989	-113.750000 29.7500000 22.8139000 0.410766989	-113.750000 29.7500000 23.7460003 0.448074013	-113.750000 29.7500000 25.0349007 0.486609012	-113.750000 29.7500000 26.9326992 0.528988004	-113.750000 29.7500000 29.1856003 0.578535020	-113.750000 29.7500000 31.4540005 0.636564016	-113.750000 29.7500000 33.4729004 0.697955012	-113.750000 29.7500000 35.0467987 0.760621011	-113.750000 29.7500000 36.1931000 0.818382978	-113.750000 29.7500000 36.5938988 0.870158970	-113.750000 29.7500000 36.0429993 0.902010977	-113.750000 29.7500000 35.0098991 0.907582998	-113.750000 29.7500000 33.9272995 0.915100992	-113.750000 29.7500000 33.0632019 0.908546984	-113.750000 29.7500000 32.4131012 0.906816006	-113.750000 29.7500000 31.4228001 0.906286001	-113.750000 29.7500000 30.1583004 0.910974026	-113.750000 29.7500000 28.8458004 0.901454985	-113.750000 29.7500000 28.2854004 0.870824993	-113.750000 29.7500000 27.7261009 0.875212014	-113.750000 29.7500000 27.2632008 0.872979999	-113.750000 29.7500000 27.1049004 0.884314001	-113.750000 29.7500000 27.5128994 0.903465986	-113.750000 29.7500000 28.1376991 0.902846992	-113.750000 29.7500000 28.5373993 0.905834019	-113.750000 29.7500000 28.5932999 0.944922984	-113.750000 29.7500000 28.3574009 0.980499029	-113.750000 29.7500000 27.9832993 0.991535008	-113.750000 29.7500000 27.4258995 0.995222986	-113.750000 29.7500000 26.7532005 0.995208979	-113.750000 29.7500000 26.4372997 1.01839995	-113.750000 29.7500000 26.1235008 1.01477003	-113.750000 29.7500000 25.8381004 1.01821005	-113.750000 29.7500000 25.5795002 1.02135003	-113.750000 29.7500000 25.3458004 1.01911998	-113.750000 29.7500000 25.1291008 1.02367997	-113.750000 29.7500000 24.9248009 1.03283000	-113.750000 29.7500000 24.7220993 1.03445995	-113.750000 29.7500000 24.4976997 1.03891003	-113.750000 29.7500000 24.2628002 1.04136002	-113.750000 29.7500000 23.9871006 1.04288995	-113.750000 29.7500000 23.6769009 1.04496002	-113.750000 29.7500000 23.3988991 1.02642000
-113.250000 29.7500000 17.7299004 0.00000000	-113.250000 29.7500000 17.9855003 0.134244993	-113.250000 29.7500000 18.3264008 0.197501004	-113.250000 29.7500000 18.8125992 0.254635006	-113.250000 29.7500000 19.4393997 0.309486002	-113.250000 29.7500000 20.0988007 0.337112993	-113.250000 29.7500000 20.8589001 0.370716006	-113.250000 29.7500000 21.6730003 0.415423989	-113.250000 29.7500000 22.4752998 0.452519000	-113.250000 29.7500000 22.8160992 0.482621014	-113.250000 29.7500000 23.1102009 0.517436028	-113.250000 29.7500000 23.5398006 0.545017004	-113.250000 29.7500000 24.4129009 0.578845024	-113.250000 29.7500000 26.0132999 0.616438985	-113.250000 29.7500000 28.1075001 0.667303979	-113.250000 29.7500000 30.2908001 0.714595020	-113.250000 29.7500000 32.3625984 0.771620989	-113.250000 29.7500000 33.7257004 0.821317017	-113.250000 29.7500000 34.8307991 0.863493025	-113.250000 29.7500000 35.4565010 0.905866981	-113.250000 29.7500000 35.3728981 0.938013017	-113.250000 29.7500000 34.9790993 0.949648023	-113.250000 29.7500000 34.3839989 0.969219029	-113.250000 29.7500000 33.8925018 0.981204987	-113.250000 29.7500000 33.4551010 0.992267013	-113.250000 29.7500000 33.3711014 0.983998001	-113.250000 29.7500000 33.1994019 0.999231994	-113.250000 29.7500000 32.8198013 1.01064003	-113.250000 29.7500000 32.1590004 1.01287997	-113.250000 29.7500000 30.3432999 1.04306996	-113.250000 29.7500000 28.9447994 1.03803003	-113.250000 29.7500000 29.0174999 1.02434003	-113.250000 29.7500000 29.7968006 1.00169003	-113.250000 29.7500000 29.9428005 0.990342021	-113.250000 29.7500000 29.7870998 1.00628996	-113.250000 29.7500000 29.4169006 1.01776004	-113.250000 29.7500000 28.9321995 1.03481996	-113.250000 29.7500000 28.6921997 1.06034994	-113.250000 29.7500000 28.5065002 1.07210004	-113.250000 29.7500000 28.3241005 1.08436000	-113.250000 29.7500000 28.1714993 1.09165001	-113.250000 29.7500000 28.0025997 1.09842002	-113.250000 29.7500000 27.8367996 1.10880005	-113.250000 29.7500000 27.6334000 1.11687005	-113.250000 29.7500000 27.4239006 1.11875999	-113.250000 29.7500000 27.1874008 1.12743998	-113.250000 29.7500000 26.9130993 1.13294005	-113.250000 29.7500000 26.6215992 1.13058996	-113.250000 29.7500000 26.3267002 1.13645005	-113.250000 29.7500000 26.1014004 1.11572003
-112.750000 29.7500000 23.1674995 0.00000000	-112.750000 29.7500000 23.5443001 0.158557996	-112.750000 29.7500000 23.9631004 0.235293001	-112.750000 29.7500000 24.4342003 0.304049999	-112.750000 29.7500000 24.9890995 0.369044989	-112.750000 29.7500000 25.4074993 0.405815005	-112.750000 29.7500000 25.9221001 0.447257996	-112.750000 29.7500000 26.5522003 0.492383987	-112.750000 29.7500000 27.3507996 0.541423976	-112.750000 29.7500000 27.1650009 0.576209009	-112.750000 29.7500000 27.0764008 0.616796970	-112.750000 29.7500000 27.0393009 0.646385014	-112.750000 29.7500000 27.0291996 0.677151978	-112.750000 29.7500000 26.5494995 0.702328026	-112.750000 29.7500000 26.3495007 0.725058019	-112.750000 29.7500000 26.3041000 0.751640022	-112.750000 29.7500000 26.5419006 0.768272996	-112.750000 29.7500000 27.0335007 0.757896006	-112.750000 29.7500000 28.2803001 0.768799007	-112.750000 29.7500000 29.8866005 0.780318975	-112.750000 29.7500000 31.5354996 0.825691998	-112.750000 29.7500000 33.0607986 0.873615026	-112.750000 29.7500000 34.2579994 0.928475022	-112.750000 29.7500000 35.0298996 0.972983003	-112.750000 29.7500000 35.3022003 1.00636005	-112.750000 29.7500000 35.3926010 1.04150999	-112.750000 29.7500000 35.4492989 1.06052995	-112.750000 29.7500000 35.5666008 1.08721995	-112.750000 29.7500000 35.7351990 1.10678005	-112.750000 29.7500000 35.8265991 1.14010000	-112.750000 29.7500000 35.4794006 1.16284001	-112.750000 29.7500000 33.7941017 1.18164003	-112.750000 29.7500000 31.4482994 1.18815005	-112.750000 29.7500000 30.6637001 1.12450004	-112.750000 29.7500000 30.4673996 1.11359000	-112.750000 29.7500000 30.8283997 1.10177004	-112.750000 29.7500000 31.3994007 1.09262002	-112.750000 29.7500000 31.4601002 1.12249005	-112.750000 29.7500000 31.4505997 1.12908006	-112.750000 29.7500000 31.3747005 1.13269997	-112.750000 29.7500000 31.1924000 1.13589001	-112.750000 29.7500000 30.9545002 1.14762998	-112.750000 29.7500000 30.6914005 1.15226996	-112.750000 29.7500000 30.4018993 1.15600002	-112.750000 29.7500000 30.1240005 1.16974998	-112.750000 29.7500000 29.8603001 1.17876005	-112.750000 29.7500000 29.6277008 1.18443000	-112.750000 29.7500000 29.4687996 1.20074999	-112.750000 29.7500000 29.3015995 1.20883000	-112.750000 29.7500000 29.1431999 1.22318995
-112.250000 29.7500000 25.0652008 0.00000000	-112.250000 29.7500000 25.2355003 0.133359998	-112.250000 29.7500000 25.4207001 0.193900004	-112.250000 29.7500000 25.6219997 0.242914006	-112.250000 29.7500000 25.8430996 0.288105994	-112.250000 29.7500000 26.0466003 0.319711000	-112.250000 29.7500000 26.2859001 0.351707011	-112.250000 29.7500000 26.5695992 0.384932995	-112.250000 29.7500000 26.8871994 0.419009000	-112.250000 29.7500000 27.4993992 0.437530011	-112.250000 29.7500000 28.3798008 0.491733998	-112.250000 29.7500000 29.4699993 0.539636016	-112.250000 29.7500000 30.7831993 0.611207008	-112.250000 29.7500000 31.8486996 0.661244988	-112.250000 29.7500000 32.7378998 0.742802024	-112.250000 29.7500000 33.5050011 0.828018010	-112.250000 29.7500000 34.1436996 0.918699026	-112.250000 29.7500000 32.3117981 0.906189978	-112.250000 29.7500000 30.2542992 0.927361012	-112.250000 29.7500000 28.6923008 0.922352016	-112.250000 29.7500000 27.7637005 0.906386971	-112.250000 29.7500000 27.5168991 0.889567971	-112.250000 29.7500000 28.3486004 0.871918976	-112.250000 29.7500000 29.8353004 0.884406984	-112.250000 29.7500000 31.5263004 0.910866022	-112.250000 29.7500000 32.5974998 0.971617997	-112.250000 29.7500000 33.6394997 1.00721002	-112.250000 29.7500000 34.5807991 1.04591000	-112.250000 29.7500000 35.4342003 1.08622003	-112.250000 29.7500000 36.5611992 1.10872996	-112.250000 29.7500000 37.2000008 1.16504002	-112.250000 29.7500000 37.6767006 1.21730006	-112.250000 29.7500000 37.9630013 1.26858997	-112.250000 29.7500000 37.6577988 1.27497995	-112.250000 29.7500000 36.9562988 1.28525996	-112.250000 29.7500000 35.7812996 1.28925002	-112.250000 29.7500000 34.3656998 1.28450000	-112.250000 29.7500000 33.8667984 1.31037998	-112.250000 29.7500000 33.3684998 1.32063997	-112.250000 29.7500000 32.9375992 1.32360005	-112.250000 29.7500000 32.6348991 1.32658005	-112.250000 29.7500000 32.4045982 1.33387995	-112.250000 29.7500000 32.2935982 1.33153999	-112.250000 29.7500000 32.3007011 1.32887006	-112.250000 29.7500000 32.4151993 1.32854998	-112.250000 29.7500000 32.6036987 1.32697999	-112.250000 29.7500000 32.8610992 1.32931995	-112.250000 29.7500000 33.0700989 1.32366002	-112.250000 29.7500000 33.2923012 1.32444000	-112.250000 29.7500000 32.9155006 1.30376995
-111.750000 29.7500000 24.2849007 0.00000000	-111.750000 29.7500000 24.3078995 0.117808998	-111.750000 29.7500000 24.3323002 0.166804001	-111.750000 29.7500000 24.3568993 0.204587996	-111.750000 29.7500000 24.3827000 0.236661002	-111.750000 29.7500000 24.4055004 0.264045000	-111.750000 29.7500000 24.4302998 0.289157003	-111.750000 29.7500000 24.4556007 0.312669992	-111.750000 29.7500000 24.4834003 0.334825993	-111.750000 29.7500000 24.6133003 0.350841999	-111.750000 29.7500000 24.7385006 0.368250996	-111.750000 29.7500000 24.9134998 0.391617000	-111.750000 29.7500000 25.1875000 0.419153005	-111.750000 29.7500000 25.9489994 0.452982008	-111.750000 29.7500000 26.9834003 0.501681030	-111.750000 29.7500000 28.3568993 0.572191000	-111.750000 29.7500000 30.2681999 0.649030030	-111.750000 29.7500000 32.3302994 0.673635006	-111.750000 29.7500000 34.1870003 0.754275978	-111.750000 29.7500000 35.3644981 0.838316023	-111.750000 29.7500000 36.0185013 0.916993976	-111.750000 29.7500000 35.3307991 0.999315977	-111.750000 29.7500000 33.4071999 1.02815998	-111.750000 29.7500000 30.9761009 1.03882003	-111.750000 29.7500000 29.2842999 1.03481996	-111.750000 29.7500000 29.1860008 0.960970998	-111.750000 29.7500000 29.2970009 0.965422988	-111.750000 29.7500000 29.6914997 0.973908007	-111.750000 29.7500000 30.3841000 0.998616993	-111.750000 29.7500000 31.9379005 1.03454006	-111.750000 29.7500000 34.0351982 1.07717001	-111.750000 29.7500000 36.0606995 1.14043999	-111.750000 29.7500000 37.6509018 1.21027005	-111.750000 29.7500000 38.2522011 1.26944005	-111.750000 29.7500000 38.6735001 1.29559004	-111.750000 29.7500000 38.9704018 1.32792997	-111.750000 29.7500000 39.1386986 1.35211003	-111.750000 29.7500000 39.6799011 1.35894001	-111.750000 29.7500000 40.1403008 1.38436997	-111.750000 29.7500000 40.4807014 1.41254997	-111.750000 29.7500000 40.6935005 1.43199003	-111.750000 29.7500000 40.7745018 1.45770001	-111.750000 29.7500000 40.6808014 1.48438001	-111.750000 29.7500000 40.4149017 1.50742996	-111.750000 29.7500000 39.9766998 1.51916003	-111.750000 29.7500000 39.3834000 1.53532004	-111.750000 29.7500000 38.7069016 1.54945004	-111.750000 29.7500000 38.0205002 1.55920005	-111.750000 29.7500000 37.3512993 1.57006001	-111.750000 29.7500000 36.5437012 1.53736997
-111.250000 29.7500000 25.4578991 0.00000000	-111.250000 29.7500000 25.4400997 0.126965001	-111.250000 29.7500000 25.4253998 0.179297999	-111.250000 29.7500000 25.4088993 0.219240993	-111.250000 29.7500000 25.3929996 0.252840996	-111.250000 29.7500000 25.3617992 0.282433003	-111.250000 29.7500000 25.3311005 0.308860004	-111.250000 29.7500000 25.3013992 0.333045989	-111.250000 29.7500000 25.2723999 0.355257988	-111.250000 29.7500000 25.1338997 0.379846990	-111.250000 29.7500000 25.0140991 0.395976990	-111.250000 29.7500000 24.9011993 0.409420997	-111.250000 29.7500000 24.7954006 0.421746999	-111.250000 29.7500000 24.8426991 0.437471986	-111.250000 29.7500000 24.9368000 0.459840000	-111.250000 29.7500000 25.0921001 0.480978996	-111.250000 29.7500000 25.3078995 0.506154001	-111.250000 29.7500000 25.5219994 0.522606015	-111.250000 29.7500000 26.0291996 0.547074974	-111.250000 29.7500000 26.8558006 0.585107982	-111.250000 29.7500000 28.1364002 0.627768993	-111.250000 29.7500000 30.2462997 0.689521015	-111.250000 29.7500000 32.9280014 0.770931005	-111.250000 29.7500000 35.5064011 0.863547981	-111.250000 29.7500000 36.9183998 0.953890026	-111.250000 29.7500000 37.3479996 1.05743003	-111.250000 29.7500000 37.7589989 1.08670998	-111.250000 29.7500000 37.8296013 1.12584996	-111.250000 29.7500000 37.7057991 1.14610004	-111.250000 29.7500000 35.2439003 1.17411005	-111.250000 29.7500000 32.4108009 1.17911994	-111.250000 29.7500000 31.3750992 1.15816998	-111.250000 29.7500000 32.1408997 1.14406002	-111.250000 29.7500000 33.2058983 1.15362000	-111.250000 29.7500000 34.4700012 1.20293999	-111.250000 29.7500000 35.7591019 1.23241997	-111.250000 29.7500000 36.9056015 1.28263998	-111.250000 29.7500000 37.8426018 1.28467000	-111.250000 29.7500000 38.7733002 1.31124997	-111.250000 29.7500000 39.7205009 1.34208000	-111.250000 29.7500000 40.6470985 1.38020003	-111.250000 29.7500000 41.5279007 1.41754997	-111.250000 29.7500000 42.3595009 1.44720995	-111.250000 29.7500000 43.1837006 1.47670996	-111.250000 29.7500000 43.8796997 1.51669002	-111.250000 29.7500000 44.4786987 1.55417001	-111.250000 29.7500000 44.9542007 1.58166003	-111.250000 29.7500000 45.2356987 1.61629999	-111.250000 29.7500000 45.3918991 1.65367997	-111.250000 29.7500000 45.4645996 1.67131996
-110.750000 29.7500000 28.1313000 0.00000000	-110.750000 29.7500000 28.0851994 0.149798006	-110.750000 29.7500000 28.0393009 0.211233005	-110.750000 29.7500000 27.9937000 0.257990986	-110.750000 29.7500000 27.9486008 0.297131002	-110.750000 29.7500000 27.8768997 0.332033992	-110.750000 29.7500000 27.8055000 0.362962991	-110.750000 29.7500000 27.7357006 0.391027987	-110.750000 29.7500000 27.6662006 0.416745007	-110.750000 29.7500000 27.4808998 0.445087999	-110.750000 29.7500000 27.2996998 0.464796007	-110.750000 29.7500000 27.1109009 0.482856005	-110.750000 29.7500000 26.9144001 0.499013007	-110.750000 29.7500000 26.7929001 0.516103029	-110.750000 29.7500000 26.6746006 0.531211019	-110.750000 29.7500000 26.5779991 0.546121001	-110.750000 29.7500000 26.5058994 0.560719013	-110.750000 29.7500000 26.3670998 0.585085988	-110.750000 29.7500000 26.2563992 0.593071997	-110.750000 29.7500000 26.1732006 0.600311995	-110.750000 29.7500000 26.0622997 0.603972018	-110.750000 29.7500000 26.1851997 0.621127009	-110.750000 29.7500000 26.5034008 0.640570998	-110.750000 29.7500000 27.1741009 0.661270022	-110.750000 29.7500000 28.3679008 0.700697005	-110.750000 29.7500000 28.9218998 0.755051017	-110.750000 29.7500000 29.6723995 0.784026027	-110.750000 29.7500000 30.4818001 0.824377000	-110.750000 29.7500000 31.6403999 0.867658019	-110.750000 29.7500000 36.2038994 0.915700018	-110.750000 29.7500000 39.9252014 1.04752004	-110.750000 29.7500000 40.8231010 1.17348003	-110.750000 29.7500000 39.0770988 1.26508999	-110.750000 29.7500000 36.5914993 1.27418995	-110.750000 29.7500000 34.0779991 1.26116002	-110.750000 29.7500000 32.5663986 1.25076997	-110.750000 29.7500000 31.9888992 1.23614001	-110.750000 29.7500000 32.3319016 1.24820006	-110.750000 29.7500000 32.7285004 1.26627004	-110.750000 29.7500000 33.2113991 1.28269005	-110.750000 29.7500000 33.8280983 1.29249001	-110.750000 29.7500000 34.5654984 1.30138004	-110.750000 29.7500000 35.3540993 1.32108998	-110.750000 29.7500000 36.2793999 1.34704995	-110.750000 29.7500000 37.3423004 1.36978996	-110.750000 29.7500000 38.4812012 1.38786995	-110.750000 29.7500000 39.7444000 1.41647995	-110.750000 29.7500000 41.0910988 1.45257998	-110.750000 29.7500000 42.4482002 1.51599002	-110.750000 29.7500000 43.2826996 1.55079997
-110.250000 29.7500000 29.1636009 0.00000000	-110.250000 29.7500000 29.1187000 0.162509993	-110.250000 29.7500000 29.0741005 0.229218006	-110.250000 29.7500000 29.0298004 0.280018002	-110.250000 29.7500000 28.9853992 0.322533995	-110.250000 29.7500000 28.9227009 0.360570014	-110.250000 29.7500000 28.8602009 0.394472003	-110.250000 29.7500000 28.7980995 0.425233990	-110.250000 29.7500000 28.7364006 0.453485996	-110.250000 29.7500000 28.6945000 0.481204003	-110.250000 29.7500000 28.6499996 0.505463004	-110.250000 29.7500000 28.5932999 0.528073013	-110.250000 29.7500000 28.5263996 0.549409986	-110.250000 29.7500000 28.4843998 0.568467975	-110.250000 29.7500000 28.4211006 0.587655008	-110.250000 29.7500000 28.3596001 0.604798019	-110.250000 29.7500000 28.2726002 0.621685028	-110.250000 29.7500000 28.2049007 0.648567975	-110.250000 29.7500000 28.0860996 0.667355001	-110.250000 29.7500000 27.9398003 0.684017003	-110.250000 29.7500000 27.7742996 0.698125005	-110.250000 29.7500000 27.6931000 0.714115977	-110.250000 29.7500000 27.6431999 0.727280974	-110.250000 29.7500000 27.6742992 0.740670025	-110.250000 29.7500000 27.8297005 0.752568007	-110.250000 29.7500000 28.0146008 0.746397972	-110.250000 29.7500000 28.1644001 0.757858992	-110.250000 29.7500000 28.3080006 0.768163979	-110.250000 29.7500000 28.4347992 0.781462014	-110.250000 29.7500000 29.7567005 0.849382997	-110.250000 29.7500000 31.6956005 0.920794010	-110.250000 29.7500000 34.5201988 1.00838995	-110.250000 29.7500000 37.9525986 1.12096000	-110.250000 29.7500000 39.9794006 1.17042005	-110.250000 29.7500000 41.9527016 1.21766996	-110.250000 29.7500000 42.8541985 1.26826000	-110.250000 29.7500000 42.4698982 1.30527997	-110.250000 29.7500000 42.6524010 1.33984005	-110.250000 29.7500000 42.7918015 1.36469996	-110.250000 29.7500000 43.1015015 1.39102006	-110.250000 29.7500000 43.1341019 1.41362000	-110.250000 29.7500000 43.2960014 1.44183004	-110.250000 29.7500000 43.2106018 1.46923995	-110.250000 29.7500000 43.2815018 1.48836994	-110.250000 29.7500000 42.9598007 1.50349998	-110.250000 29.7500000 42.8186989 1.52691996	-110.250000 29.7500000 42.3552017 1.54685998	-110.250000 29.7500000 41.9179993 1.57235003	-110.250000 29.7500000 41.4659996 1.58754003	-110.250000 29.7500000 40.8128014 1.57668996
-109.750000 29.7500000 28.7759991 0.00000000	-109.750000 29.7500000 28.7413006 0.163267002	-109.750000 29.7500000 28.7066994 0.230432004	-109.750000 29.7500000 28.6721992 0.281673998	-109.750000 29.7500000 28.6380005 0.324624985	-109.750000 29.7500000 28.5911999 0.362980008	-109.750000 29.7500000 28.5447998 0.397305012	-109.750000 29.7500000 28.4986992 0.428561985	-109.750000 29.7500000 28.4531002 0.457383990	-109.750000 29.7500000 28.4291000 0.484708995	-109.750000 29.7500000 28.4039001 0.510179996	-109.750000 29.7500000 28.3859005 0.534624994	-109.750000 29.7500000 28.3738003 0.557739973	-109.750000 29.7500000 28.3901005 0.578077972	-109.750000 29.7500000 28.4064999 0.599642992	-109.750000 29.7500000 28.4258003 0.620968997	-109.750000 29.7500000 28.4421997 0.639826000	-109.750000 29.7500000 28.6145992 0.664541006	-109.750000 29.7500000 28.7845993 0.689662993	-109.750000 29.7500000 28.9351006 0.711937010	-109.750000 29.7500000 29.0452995 0.734479010	-109.750000 29.7500000 29.2308998 0.758773029	-109.750000 29.7500000 29.3509007 0.780435026	-109.750000 29.7500000 29.3740997 0.798801005	-109.750000 29.7500000 29.3122997 0.817400992	-109.750000 29.7500000 29.4307995 0.821992993	-109.750000 29.7500000 29.5312004 0.838818014	-109.750000 29.7500000 29.6389999 0.855316997	-109.750000 29.7500000 29.7297993 0.871345997	-109.750000 29.7500000 29.8342991 0.906669021	-109.750000 29.7500000 30.2154007 0.940621972	-109.750000 29.7500000 31.1926994 0.990791023	-109.750000 29.7500000 32.9928017 1.07595003	-109.750000 29.7500000 35.1230011 1.11311996	-109.750000 29.7500000 36.8574982 1.17462003	-109.750000 29.7500000 38.3181992 1.21467996	-109.750000 29.7500000 39.6442986 1.25013995	-109.750000 29.7500000 39.4903984 1.26349998	-109.750000 29.7500000 39.5032005 1.26846004	-109.750000 29.7500000 39.5057983 1.28417003	-109.750000 29.7500000 39.6046982 1.30032003	-109.750000 29.7500000 39.7621994 1.31982994	-109.750000 29.7500000 40.0726013 1.33405995	-109.750000 29.7500000 40.5452995 1.35218000	-109.750000 29.7500000 41.1371002 1.37546003	-109.750000 29.7500000 42.0363007 1.40021002	-109.750000 29.7500000 43.1651993 1.42917001	-109.750000 29.7500000 44.3713989 1.45086002	-109.750000 29.7500000 46.0144997 1.48796999	-109.750000 29.7500000 46.7914009 1.53018999
-109.250000 29.7500000 29.2019005 0.00000000	-109.250000 29.7500000 29.1812992 0.166687995	-109.250000 29.7500000 29.1609001 0.235437006	-109.250000 29.7500000 29.1403999 0.288040996	-109.250000 29.7500000 29.1200008 0.332269996	-109.250000 29.7500000 29.0890999 0.371441990	-109.250000 29.7500000 29.0583000 0.406637013	-109.250000 29.7500000 29.0279007 0.438802004	-109.250000 29.7500000 28.9969006 0.468609989	-109.250000 29.7500000 28.9221992 0.497806013	-109.250000 29.7500000 28.8483009 0.523424983	-109.250000 29.7500000 28.7775993 0.547510982	-109.250000 29.7500000 28.7098999 0.570048988	-109.250000 29.7500000 28.6226006 0.590855002	-109.250000 29.7500000 28.5484009 0.611087978	-109.250000 29.7500000 28.4862995 0.629499972	-109.250000 29.7500000 28.4391003 0.648163974	-109.250000 29.7500000 28.4577999 0.671347976	-109.250000 29.7500000 28.5177994 0.692019999	-109.250000 29.7500000 28.6084003 0.713007987	-109.250000 29.7500000 28.7248001 0.735439003	-109.250000 29.7500000 28.9796009 0.761452019	-109.250000 29.7500000 29.2639999 0.786391020	-109.250000 29.7500000 29.5697002 0.812382996	-109.250000 29.7500000 29.8862000 0.837575972	-109.250000 29.7500000 30.0862007 0.856303990	-109.250000 29.7500000 30.2880993 0.875742018	-109.250000 29.7500000 30.5000992 0.895758986	-109.250000 29.7500000 30.6987000 0.916738987	-109.250000 29.7500000 31.0028000 0.940683007	-109.250000 29.7500000 31.2392998 0.959733009	-109.250000 29.7500000 31.4340000 0.980553985	-109.250000 29.7500000 31.4880009 1.00427997	-109.250000 29.7500000 31.9543991 1.02831995	-109.250000 29.7500000 32.5751991 1.06491995	-109.250000 29.7500000 33.3731003 1.10529006	-109.250000 29.7500000 34.7462997 1.16012001	-109.250000 29.7500000 35.2308006 1.18282998	-109.250000 29.7500000 35.7200012 1.21088004	-109.250000 29.7500000 36.2364998 1.23317003	-109.250000 29.7500000 36.7034988 1.26506996	-109.250000 29.7500000 37.1859016 1.28899002	-109.250000 29.7500000 37.4986992 1.30691004	-109.250000 29.7500000 37.8069000 1.32260001	-109.250000 29.7500000 38.1565018 1.34028995	-109.250000 29.7500000 38.3969002 1.36938000	-109.250000 29.7500000 38.6898003 1.39832997	-109.250000 29.7500000 38.8138008 1.42793000	-109.250000 29.7500000 38.9519997 1.43734002	-109.250000 29.7500000 39.0289993 1.45156002
-108.750000 29.7500000 30.2429008 0.00000000	-108.750000 29.7500000 30.2334003 0.173295006	-108.750000 29.7500000 30.2241001 0.244941995	-108.750000 29.7500000 30.2145996 0.299845994	-108.750000 29.7500000 30.2050991 0.346065998	-108.750000 29.7500000 30.1893005 0.386871010	-108.750000 29.7500000 30.1732998 0.423613995	-108.750000 29.7500000 30.1573009 0.457311988	-108.750000 29.7500000 30.1413994 0.488615990	-108.750000 29.7500000 30.0930996 0.519959986	-108.750000 29.7500000 30.0454998 0.547685981	-108.750000 29.7500000 29.9976997 0.573798001	-108.750000 29.7500000 29.9482002 0.599170029	-108.750000 29.7500000 29.8444004 0.622071028	-108.750000 29.7500000 29.7392998 0.643074989	-108.750000 29.7500000 29.6373005 0.663483977	-108.750000 29.7500000 29.5387993 0.682959020	-108.750000 29.7500000 29.4235001 0.706587017	-108.750000 29.7500000 29.3223991 0.724801004	-108.750000 29.7500000 29.2364006 0.743267000	-108.750000 29.7500000 29.1660004 0.760827005	-108.750000 29.7500000 29.2227001 0.780623972	-108.750000 29.7500000 29.3115005 0.800094008	-108.750000 29.7500000 29.4318008 0.821087003	-108.750000 29.7500000 29.5816002 0.841893971	-108.750000 29.7500000 29.7213001 0.857232988	-108.750000 29.7500000 29.8656998 0.876788020	-108.750000 29.7500000 30.0165005 0.897058010	-108.750000 29.7500000 30.1772995 0.917809010	-108.750000 29.7500000 30.4123993 0.942894995	-108.750000 29.7500000 30.6692009 0.966789007	-108.750000 29.7500000 30.9491005 0.992399991	-108.750000 29.7500000 31.2474003 1.01813996	-108.750000 29.7500000 31.8577995 1.04233003	-108.750000 29.7500000 32.5004005 1.06833005	-108.750000 29.7500000 33.1759987 1.09688997	-108.750000 29.7500000 33.8582993 1.12489998	-108.750000 29.7500000 34.4216995 1.14567995	-108.750000 29.7500000 35.0131989 1.16577995	-108.750000 29.7500000 35.6222000 1.18766999	-108.750000 29.7500000 36.2564011 1.20527005	-108.750000 29.7500000 36.9002991 1.22589004	-108.750000 29.7500000 37.5474014 1.24995005	-108.750000 29.7500000 38.1983986 1.27540004	-108.750000 29.7500000 38.8681984 1.30202997	-108.750000 29.7500000 39.5396004 1.33253002	-108.750000 29.7500000 40.2100983 1.36285996	-108.750000 29.7500000 40.8871994 1.38628995	-108.750000 29.7500000 41.5194016 1.41330004	-108.750000 29.7500000 41.5563011 1.43162000
-108.250000 29.7500000 30.7789001 0.00000000	-108.250000 29.7500000 30.7849998 0.177433997	-108.250000 29.7500000 30.7910004 0.251062989	-108.250000 29.7500000 30.7970009 0.307606995	-108.250000 29.7500000 30.8029003 0.355320007	-108.250000 29.7500000 30.8085995 0.397208005	-108.250000 29.7500000 30.8141003 0.435119987	-108.250000 29.7500000 30.8197002 0.470036000	-108.250000 29.7500000 30.8250999 0.502587020	-108.250000 29.7500000 30.8719006 0.535435975	-108.250000 29.7500000 30.9206009 0.565714002	-108.250000 29.7500000 30.9629993 0.594695985	-108.250000 29.7500000 30.9983006 0.622941971	-108.250000 29.7500000 30.9689999 0.649273992	-108.250000 29.7500000 30.9346008 0.673475981	-108.250000 29.7500000 30.8910999 0.697076023	-108.250000 29.7500000 30.8495007 0.719492972	-108.250000 29.7500000 30.7908001 0.745620012	-108.250000 29.7500000 30.7338009 0.768589020	-108.250000 29.7500000 30.6742992 0.790354013	-108.250000 29.7500000 30.6109009 0.812346995	-108.250000 29.7500000 30.6478004 0.831354976	-108.250000 29.7500000 30.6800995 0.851701975	-108.250000 29.7500000 30.7099991 0.871514022	-108.250000 29.7500000 30.7399998 0.891144991	-108.250000 29.7500000 30.7996998 0.898732007	-108.250000 29.7500000 30.8614006 0.916594982	-108.250000 29.7500000 30.9260998 0.934427023	-108.250000 29.7500000 30.9920998 0.952557981	-108.250000 29.7500000 31.0807991 0.976275027	-108.250000 29.7500000 31.1716003 0.995504022	-108.250000 29.7500000 31.2782001 1.01680005	-108.250000 29.7500000 31.3934994 1.03934002	-108.250000 29.7500000 31.7518005 1.05629003	-108.250000 29.7500000 32.1407013 1.07854998	-108.250000 29.7500000 32.5690994 1.10178006	-108.250000 29.7500000 33.0372009 1.12658000	-108.250000 29.7500000 33.4413986 1.14353001	-108.250000 29.7500000 33.8583984 1.16217995	-108.250000 29.7500000 34.2896004 1.18106997	-108.250000 29.7500000 34.7380981 1.20069003	-108.250000 29.7500000 35.2019997 1.22131002	-108.250000 29.7500000 35.6842003 1.24198997	-108.250000 29.7500000 36.1803017 1.26355004	-108.250000 29.7500000 36.6869011 1.28653002	-108.250000 29.7500000 37.2286987 1.31018996	-108.250000 29.7500000 37.7930984 1.33533001	-108.250000 29.7500000 38.3670998 1.36170995	-108.250000 29.7500000 38.9588013 1.38924003	-108.250000 29.7500000 39.2226982 1.40348005
-107.750000 29.7500000 30.9923000 0.00000000	-107.750000 29.7500000 31.0100994 0.177949995	-107.750000 29.7500000 31.0282001 0.251937002	-107.750000 29.7500000 31.0461998 0.308887988	-107.750000 29.7500000 31.0643005 0.357050002	-107.750000 29.7500000 31.0881004 0.399158001	-107.750000 29.7500000 31.1119003 0.437445015	-107.750000 29.7500000 31.1357994 0.472831011	-107.750000 29.7500000 31.1595993 0.505918026	-107.750000 29.7500000 31.2896996 0.540753007	-107.750000 29.7500000 31.4204006 0.573530972	-107.750000 29.7500000 31.5478992 0.605377972	-107.750000 29.7500000 31.6746998 0.636070013	-107.750000 29.7500000 31.7194996 0.663993001	-107.750000 29.7500000 31.7621994 0.690005004	-107.750000 29.7500000 31.8090000 0.715973973	-107.750000 29.7500000 31.8542004 0.741705000	-107.750000 29.7500000 31.9673996 0.771561027	-107.750000 29.7500000 32.0668983 0.798578024	-107.750000 29.7500000 32.1449013 0.825977027	-107.750000 29.7500000 32.2050018 0.852730989	-107.750000 29.7500000 32.2944984 0.874136984	-107.750000 29.7500000 32.3819008 0.896978021	-107.750000 29.7500000 32.4622002 0.919160008	-107.750000 29.7500000 32.5475006 0.942918003	-107.750000 29.7500000 32.6106987 0.953787982	-107.750000 29.7500000 32.6786995 0.972464979	-107.750000 29.7500000 32.7490997 0.991702974	-107.750000 29.7500000 32.8176994 1.01077998	-107.750000 29.7500000 32.9241982 1.03445995	-107.750000 29.7500000 33.0386009 1.05607998	-107.750000 29.7500000 33.1515999 1.07846999	-107.750000 29.7500000 33.2644997 1.10215998	-107.750000 29.7500000 33.5060997 1.11691999	-107.750000 29.7500000 33.7523003 1.13630998	-107.750000 29.7500000 34.0057983 1.15638995	-107.750000 29.7500000 34.2658997 1.17718995	-107.750000 29.7500000 34.2462997 1.18392003	-107.750000 29.7500000 34.2277985 1.20009995	-107.750000 29.7500000 34.2071991 1.21633995	-107.750000 29.7500000 34.1889992 1.23218000	-107.750000 29.7500000 34.1711006 1.24784005	-107.750000 29.7500000 34.1544991 1.26334000	-107.750000 29.7500000 34.1375999 1.27876997	-107.750000 29.7500000 34.1217003 1.29334998	-107.750000 29.7500000 34.1049995 1.30834997	-107.750000 29.7500000 34.0908012 1.32326996	-107.750000 29.7500000 34.0759010 1.33757997	-107.750000 29.7500000 34.0615997 1.35209000	-107.750000 29.7500000 34.1859016 1.37222004
-107.250000 29.7500000 31.8612995 0.00000000	-107.250000 29.7500000 31.8764992 0.180732995	-107.250000 29.7500000 31.8929005 0.255820006	-107.250000 29.7500000 31.9083004 0.313582003	-107.250000 29.7500000 31.9239998 0.362412006	-107.250000 29.7500000 31.9466991 0.405216008	-107.250000 29.7500000 31.9696007 0.444085002	-107.250000 29.7500000 31.9925003 0.479997009	-107.250000 29.7500000 32.0153008 0.513575017	-107.250000 29.7500000 32.2388992 0.552964985	-107.250000 29.7500000 32.4660988 0.589473009	-107.250000 29.7500000 32.6932983 0.625249982	-107.250000 29.7500000 32.9263000 0.659938991	-107.250000 29.7500000 32.9664993 0.689899027	-107.250000 29.7500000 33.0141983 0.717862010	-107.250000 29.7500000 33.0665016 0.745123982	-107.250000 29.7500000 33.1242981 0.771124005	-107.250000 29.7500000 33.3348007 0.806814015	-107.250000 29.7500000 33.5503006 0.838654995	-107.250000 29.7500000 33.7682991 0.870212018	-107.250000 29.7500000 33.9947014 0.902078986	-107.250000 29.7500000 34.1730995 0.924591005	-107.250000 29.7500000 34.3591003 0.947898984	-107.250000 29.7500000 34.5401993 0.971279025	-107.250000 29.7500000 34.7182007 0.995482028	-107.250000 29.7500000 34.8312988 1.00653005	-107.250000 29.7500000 34.9452019 1.02567005	-107.250000 29.7500000 35.0555000 1.04559004	-107.250000 29.7500000 35.1641006 1.06566000	-107.250000 29.7500000 35.2621994 1.09052002	-107.250000 29.7500000 35.3726997 1.11432004	-107.250000 29.7500000 35.4836998 1.13885999	-107.250000 29.7500000 35.5969009 1.16460001	-107.250000 29.7500000 35.8134995 1.18237996	-107.250000 29.7500000 36.0256004 1.20237005	-107.250000 29.7500000 36.2359009 1.22312999	-107.250000 29.7500000 36.4586983 1.24355996	-107.250000 29.7500000 36.5304985 1.25291002	-107.250000 29.7500000 36.6035995 1.27024996	-107.250000 29.7500000 36.6766014 1.28750002	-107.250000 29.7500000 36.7495995 1.30466998	-107.250000 29.7500000 36.8228989 1.32167006	-107.250000 29.7500000 36.8977013 1.33863997	-107.250000 29.7500000 36.9715004 1.35554004	-107.250000 29.7500000 37.0475998 1.37228000	-107.250000 29.7500000 37.1222000 1.38900006	-107.250000 29.7500000 37.1982002 1.40577996	-107.250000 29.7500000 37.2742996 1.42238998	-107.250000 29.7500000 37.3515015 1.43906999	-107.250000 29.7500000 37.4989014 1.46060002
-106.750000 29.7500000 33.2734985 0.00000000	-106.750000 29.7500000 33.2932014 0.184201002	-106.750000 29.7500000 33.3119011 0.260717988	-106.750000 29.7500000 33.3320999 0.319575012	-106.750000 29.7500000 33.3513985 0.369313002	-106.750000 29.7500000 33.3804016 0.412981987	-106.750000 29.7500000 33.4095001 0.452679992	-106.750000 29.7500000 33.4384995 0.489333004	-106.750000 29.7500000 33.4678001 0.523580015	-106.750000 29.7500000 33.7965012 0.566672027	-106.750000 29.7500000 34.1290016 0.608144999	-106.750000 29.7500000 34.4603004 0.648990989	-106.750000 29.7500000 34.8091011 0.689361989	-106.750000 29.7500000 34.8824005 0.722127020	-106.750000 29.7500000 34.9552994 0.753866017	-106.750000 29.7500000 35.0206985 0.784018993	-106.750000 29.7500000 35.0979996 0.813808978	-106.750000 29.7500000 35.4229012 0.854964018	-106.750000 29.7500000 35.7561989 0.893501997	-106.750000 29.7500000 36.1119995 0.932736993	-106.750000 29.7500000 36.4746017 0.971490979	-106.750000 29.7500000 36.7370987 0.999648988	-106.750000 29.7500000 36.9873009 1.02962995	-106.750000 29.7500000 37.2440987 1.05877995	-106.750000 29.7500000 37.5101013 1.08766997	-106.750000 29.7500000 37.6268005 1.09707999	-106.750000 29.7500000 37.7468987 1.11690998	-106.750000 29.7500000 37.8797989 1.13925004	-106.750000 29.7500000 38.0209999 1.15987003	-106.750000 29.7500000 38.1598015 1.18860996	-106.750000 29.7500000 38.3097000 1.21081996	-106.750000 29.7500000 38.4538994 1.23510003	-106.750000 29.7500000 38.6060982 1.26157999	-106.750000 29.7500000 38.8204002 1.27465999	-106.750000 29.7500000 39.0527992 1.29314005	-106.750000 29.7500000 39.2999992 1.31379998	-106.750000 29.7500000 39.5458984 1.33406997	-106.750000 29.7500000 39.5521011 1.34406996	-106.750000 29.7500000 39.5587006 1.36227000	-106.750000 29.7500000 39.5653000 1.38024998	-106.750000 29.7500000 39.5717010 1.39809000	-106.750000 29.7500000 39.5779991 1.41568995	-106.750000 29.7500000 39.5847015 1.43321002	-106.750000 29.7500000 39.5914993 1.45055997	-106.750000 29.7500000 39.5979996 1.46779001	-106.750000 29.7500000 39.6046982 1.48485994	-106.750000 29.7500000 39.6113014 1.50180995	-106.750000 29.7500000 39.6180992 1.51871002	-106.750000 29.7500000 39.6249008 1.53547001	-106.750000 29.7500000 39.8023987 1.55577004
-106.250000 29.7500000 33.9844017 0.00000000	-106.250000 29.7500000 33.9994011 0.177982002	-106.250000 29.7500000 34.0144997 0.251893014	-106.250000 29.7500000 34.0298004 0.308726996	-106.250000 29.7500000 34.0452995 0.356745005	-106.250000 29.7500000 34.0716019 0.398965001	-106.250000 29.7500000 34.0976982 0.437330008	-106.250000 29.7500000 34.1239014 0.472786009	-106.250000 29.7500000 34.1501999 0.505901992	-106.250000 29.7500000 34.5553017 0.549058974	-106.250000 29.7500000 34.9757996 0.592216015	-106.250000 29.7500000 35.4113998 0.634573996	-106.250000 29.7500000 35.8549004 0.676828980	-106.250000 29.7500000 36.0405006 0.709881008	-106.250000 29.7500000 36.2148018 0.743452013	-106.250000 29.7500000 36.3703003 0.776714981	-106.250000 29.7500000 36.5199013 0.809496999	-106.250000 29.7500000 36.9177017 0.851840019	-106.250000 29.7500000 37.3251991 0.895420015	-106.250000 29.7500000 37.7317009 0.937664986	-106.250000 29.7500000 38.1506004 0.980538011	-106.250000 29.7500000 38.7813988 1.02072001	-106.250000 29.7500000 39.3886986 1.06166995	-106.250000 29.7500000 39.9911003 1.10257006	-106.250000 29.7500000 40.5877991 1.14716005	-106.250000 29.7500000 40.7486992 1.17110002	-106.250000 29.7500000 40.8968010 1.19447994	-106.250000 29.7500000 41.0385017 1.21923006	-106.250000 29.7500000 41.1739006 1.24394000	-106.250000 29.7500000 41.4934006 1.27060997	-106.250000 29.7500000 41.7988014 1.30388999	-106.250000 29.7500000 42.0906982 1.33762002	-106.250000 29.7500000 42.3688011 1.37202001	-106.250000 29.7500000 42.4146996 1.39335001	-106.250000 29.7500000 42.4431992 1.41141999	-106.250000 29.7500000 42.4628983 1.43524003	-106.250000 29.7500000 42.4762001 1.45630002	-106.250000 29.7500000 42.4748993 1.46831000	-106.250000 29.7500000 42.4737015 1.48786998	-106.250000 29.7500000 42.4724007 1.50715005	-106.250000 29.7500000 42.4710999 1.52620006	-106.250000 29.7500000 42.4696999 1.54500997	-106.250000 29.7500000 42.4683990 1.56360996	-106.250000 29.7500000 42.4669991 1.58196998	-106.250000 29.7500000 42.4656982 1.60012996	-106.250000 29.7500000 42.4644012 1.61809003	-106.250000 29.7500000 42.4631004 1.63584006	-106.250000 29.7500000 42.4617996 1.65342999	-106.250000 29.7500000 42.4604988 1.67079997	-106.250000 29.7500000 42.5648994 1.68887997
-105.750000 29.7500000 34.2602997 0.00000000	-105.750000 29.7500000 34.2662010 0.172419995	-105.750000 29.7500000 34.2722015 0.243928000	-105.750000 29.7500000 34.2781982 0.298855990	-105.750000 29.7500000 34.2841988 0.345212013	-105.750000 29.7500000 34.2963982 0.386052012	-105.750000 29.7500000 34.3086014 0.423072010	-105.750000 29.7500000 34.3208008 0.457204014	-105.750000 29.7500000 34.3330002 0.489048988	-105.750000 29.7500000 34.5420990 0.526365995	-105.750000 29.7500000 34.7578011 0.562618017	-105.750000 29.7500000 34.9804001 0.598105013	-105.750000 29.7500000 35.2106018 0.633198023	-105.750000 29.7500000 35.5381012 0.669238985	-105.750000 29.7500000 35.8708992 0.706242979	-105.750000 29.7500000 36.2111015 0.743484020	-105.750000 29.7500000 36.5559006 0.780131996	-105.750000 29.7500000 37.0080986 0.821152985	-105.750000 29.7500000 37.4575996 0.862933993	-105.750000 29.7500000 37.9157982 0.904247999	-105.750000 29.7500000 38.3858986 0.945599020	-105.750000 29.7500000 39.1605988 0.985010028	-105.750000 29.7500000 39.9674988 1.03079998	-105.750000 29.7500000 40.8125992 1.07608998	-105.750000 29.7500000 41.6889000 1.12283003	-105.750000 29.7500000 42.0388985 1.15404999	-105.750000 29.7500000 42.3981018 1.18016005	-105.750000 29.7500000 42.7514992 1.20705998	-105.750000 29.7500000 43.1147995 1.23511004	-105.750000 29.7500000 43.7593002 1.26751006	-105.750000 29.7500000 44.4081993 1.30844998	-105.750000 29.7500000 45.0550995 1.35220003	-105.750000 29.7500000 45.6952019 1.39696002	-105.750000 29.7500000 46.2234001 1.43341005	-105.750000 29.7500000 46.7528000 1.46298003	-105.750000 29.7500000 47.2872009 1.49089003	-105.750000 29.7500000 47.8100014 1.52043998	-105.750000 29.7500000 47.8120995 1.53462994	-105.750000 29.7500000 47.8142014 1.55534005	-105.750000 29.7500000 47.8162994 1.57579005	-105.750000 29.7500000 47.8184013 1.59597003	-105.750000 29.7500000 47.8204994 1.61591005	-105.750000 29.7500000 47.8226013 1.63560998	-105.750000 29.7500000 47.8246994 1.65506995	-105.750000 29.7500000 47.8268013 1.67430997	-105.750000 29.7500000 47.8289986 1.69333994	-105.750000 29.7500000 47.8311996 1.71215999	-105.750000 29.7500000 47.8333015 1.73079002	-105.750000 29.7500000 47.8353996 1.74922001	-105.750000 29.7500000 47.7612991 1.76647997
-105.250000 29.7500000 34.9606018 0.00000000	-105.250000 29.7500000 34.9627991 0.179324999	-105.250000 29.7500000 34.9650002 0.253636003	-105.250000 29.7500000 34.9672012 0.310678989	-105.250000 29.7500000 34.9693985 0.358785987	-105.250000 29.7500000 34.9742012 0.401183009	-105.250000 29.7500000 34.9788017 0.439552009	-105.250000 29.7500000 34.9836006 0.474853009	-105.250000 29.7500000 34.9883003 0.507753015	-105.250000 29.7500000 35.0494003 0.541209996	-105.250000 29.7500000 35.1123009 0.572880030	-105.250000 29.7500000 35.1762009 0.603280008	-105.250000 29.7500000 35.2414017 0.632650971	-105.250000 29.7500000 35.4355011 0.666966975	-105.250000 29.7500000 35.6403008 0.699222982	-105.250000 29.7500000 35.8605003 0.731284976	-105.250000 29.7500000 36.0792999 0.763302982	-105.250000 29.7500000 36.5862007 0.805092990	-105.250000 29.7500000 37.1223984 0.846422017	-105.250000 29.7500000 37.6711006 0.889034986	-105.250000 29.7500000 38.2349014 0.931513011	-105.250000 29.7500000 38.8097000 0.966816008	-105.250000 29.7500000 39.4182014 1.00184000	-105.250000 29.7500000 40.0582008 1.04023004	-105.250000 29.7500000 40.7436981 1.08074999	-105.250000 29.7500000 41.1325989 1.10949004	-105.250000 29.7500000 41.5350990 1.13552999	-105.250000 29.7500000 41.9524994 1.16312003	-105.250000 29.7500000 42.3811989 1.19104004	-105.250000 29.7500000 43.1598015 1.22736001	-105.250000 29.7500000 43.9818993 1.26962996	-105.250000 29.7500000 44.8450012 1.31491005	-105.250000 29.7500000 45.7523003 1.36566997	-105.250000 29.7500000 46.3429985 1.39682996	-105.250000 29.7500000 46.9600983 1.42605996	-105.250000 29.7500000 47.6034012 1.45595002	-105.250000 29.7500000 48.2969017 1.48804998	-105.250000 29.7500000 48.2967987 1.50879002	-105.250000 29.7500000 48.2966003 1.52874005	-105.250000 29.7500000 48.2963982 1.54841995	-105.250000 29.7500000 48.2962990 1.56787002	-105.250000 29.7500000 48.2961006 1.58708000	-105.250000 29.7500000 48.2960014 1.60605001	-105.250000 29.7500000 48.2957993 1.62480998	-105.250000 29.7500000 48.2957001 1.64335001	-105.250000 29.7500000 48.2956009 1.66167998	-105.250000 29.7500000 48.2947006 1.67981005	-105.250000 29.7500000 48.2946014 1.69774997	-105.250000 29.7500000 48.2944984 1.71551001	-105.250000 29.7500000 48.2905998 1.73266006
-104.750000 29.7500000 37.9375000 0.00000000	-104.750000 29.7500000 37.9397011 0.197428003	-104.750000 29.7500000 37.9418983 0.279228985	-104.750000 29.7500000 37.9435997 0.342013001	-104.750000 29.7500000 37.9449997 0.394955993	-104.750000 29.7500000 37.9476013 0.441597998	-104.750000 29.7500000 37.9505005 0.483779997	-104.750000 29.7500000 37.9534988 0.522529006	-104.750000 29.7500000 37.9556999 0.558678985	-104.750000 29.7500000 37.9492989 0.593034983	-104.750000 29.7500000 37.9485016 0.625262976	-104.750000 29.7500000 37.9485016 0.655906975	-104.750000 29.7500000 37.9431000 0.685232997	-104.750000 29.7500000 37.9268990 0.718860984	-104.750000 29.7500000 37.9132996 0.748676002	-104.750000 29.7500000 37.9051018 0.777484000	-104.750000 29.7500000 37.8474998 0.805827022	-104.750000 29.7500000 37.9337997 0.837055027	-104.750000 29.7500000 38.0355988 0.868257999	-104.750000 29.7500000 38.1529999 0.899806023	-104.750000 29.7500000 38.3030014 0.933960021	-104.750000 29.7500000 38.3922005 0.959767997	-104.750000 29.7500000 38.5456009 0.987331986	-104.750000 29.7500000 38.5727005 1.01549006	-104.750000 29.7500000 38.7084007 1.04610002	-104.750000 29.7500000 38.8231010 1.06782997	-104.750000 29.7500000 38.9401016 1.09008002	-104.750000 29.7500000 39.0591011 1.11264002	-104.750000 29.7500000 39.1803017 1.13551998	-104.750000 29.7500000 39.4424019 1.16304004	-104.750000 29.7500000 39.7126999 1.19196999	-104.750000 29.7500000 39.9925995 1.22228003	-104.750000 29.7500000 40.2779999 1.25474000	-104.750000 29.7500000 40.3651009 1.27830005	-104.750000 29.7500000 40.4575996 1.29956996	-104.750000 29.7500000 40.5558014 1.32123005	-104.750000 29.7500000 40.6654015 1.34303999	-104.750000 29.7500000 40.6654015 1.36185002	-104.750000 29.7500000 40.6654015 1.37971997	-104.750000 29.7500000 40.6654015 1.39736998	-104.750000 29.7500000 40.6655006 1.41480994	-104.750000 29.7500000 40.6655006 1.43201995	-104.750000 29.7500000 40.6665001 1.44903004	-104.750000 29.7500000 40.6665001 1.46585000	-104.750000 29.7500000 40.6665001 1.48248005	-104.750000 29.7500000 40.6665993 1.49891996	-104.750000 29.7500000 40.6665993 1.51517999	-104.750000 29.7500000 40.6665993 1.53127003	-104.750000 29.7500000 40.6666985 1.54719996	-104.750000 29.7500000 40.6691017 1.56295002
-104.250000 29.7500000 41.5836983 0.00000000	-104.250000 29.7500000 41.5882988 0.211298004	-104.250000 29.7500000 41.5908012 0.298864990	-104.250000 29.7500000 41.5940018 0.366086990	-104.250000 29.7500000 41.5973015 0.422769010	-104.250000 29.7500000 41.6043015 0.472750008	-104.250000 29.7500000 41.6111984 0.517910004	-104.250000 29.7500000 41.6181984 0.559460998	-104.250000 29.7500000 41.6248016 0.598218024	-104.250000 29.7500000 41.6372986 0.634871006	-104.250000 29.7500000 41.6495018 0.669448972	-104.250000 29.7500000 41.6617012 0.702328026	-104.250000 29.7500000 41.6738014 0.733808994	-104.250000 29.7500000 41.7935982 0.768458009	-104.250000 29.7500000 41.9099998 0.800625026	-104.250000 29.7500000 42.0225983 0.831779003	-104.250000 29.7500000 42.1685982 0.862281978	-104.250000 29.7500000 42.3848991 0.893657029	-104.250000 29.7500000 42.5950012 0.924403012	-104.250000 29.7500000 42.8041992 0.955188990	-104.250000 29.7500000 43.0018997 0.985836983	-104.250000 29.7500000 43.1129990 1.01171005	-104.250000 29.7500000 43.2160988 1.03769004	-104.250000 29.7500000 43.2780991 1.06324005	-104.250000 29.7500000 43.4188995 1.08598006	-104.250000 29.7500000 43.4140015 1.10501003	-104.250000 29.7500000 43.4076996 1.12639999	-104.250000 29.7500000 43.4020004 1.14733005	-104.250000 29.7500000 43.3931999 1.16796994	-104.250000 29.7500000 43.3989983 1.18909001	-104.250000 29.7500000 43.4040985 1.20997000	-104.250000 29.7500000 43.4161987 1.23062003	-104.250000 29.7500000 43.4210014 1.25118005	-104.250000 29.7500000 43.4309998 1.27004004	-104.250000 29.7500000 43.4463997 1.28893995	-104.250000 29.7500000 43.4678993 1.30746996	-104.250000 29.7500000 43.4912987 1.32556999	-104.250000 29.7500000 43.4914017 1.34329998	-104.250000 29.7500000 43.4914017 1.36108994	-104.250000 29.7500000 43.4914017 1.37864995	-104.250000 29.7500000 43.4915009 1.39599001	-104.250000 29.7500000 43.4915009 1.41311002	-104.250000 29.7500000 43.4915009 1.43002999	-104.250000 29.7500000 43.4916000 1.44676006	-104.250000 29.7500000 43.4916000 1.46328998	-104.250000 29.7500000 43.4916000 1.47964001	-104.250000 29.7500000 43.4916992 1.49581003	-104.250000 29.7500000 43.4916992 1.51180005	-104.250000 29.7500000 43.4916992 1.52763999	-104.250000 29.7500000 43.4935989 1.54330003
-103.750000 29.7500000 41.0079002 0.00000000	-103.750000 29.7500000 41.0139999 0.216038004	-103.750000 29.7500000 41.0172997 0.305586010	-103.750000 29.7500000 41.0220985 0.374339998	-103.750000 29.7500000 41.0267982 0.432285011	-103.750000 29.7500000 41.0377007 0.483476996	-103.750000 29.7500000 41.0485992 0.529724002	-103.750000 29.7500000 41.0601997 0.572304010	-103.750000 29.7500000 41.0718994 0.611992002	-103.750000 29.7500000 41.0973015 0.649650991	-103.750000 29.7500000 41.1216011 0.685294986	-103.750000 29.7500000 41.1467018 0.719192982	-103.750000 29.7500000 41.1716003 0.751673996	-103.750000 29.7500000 41.3087006 0.786055028	-103.750000 29.7500000 41.4463005 0.819015026	-103.750000 29.7500000 41.5834007 0.851158023	-103.750000 29.7500000 41.7235985 0.882359028	-103.750000 29.7500000 41.9950981 0.915796995	-103.750000 29.7500000 42.2561989 0.949479997	-103.750000 29.7500000 42.5171013 0.982823014	-103.750000 29.7500000 42.7806015 1.01605999	-103.750000 29.7500000 42.9537010 1.04367995	-103.750000 29.7500000 43.1300011 1.07112002	-103.750000 29.7500000 43.3027000 1.09791005	-103.750000 29.7500000 43.4743996 1.12486994	-103.750000 29.7500000 43.4861984 1.14595997	-103.750000 29.7500000 43.4984016 1.16823995	-103.750000 29.7500000 43.5098000 1.19015002	-103.750000 29.7500000 43.5214005 1.21161997	-103.750000 29.7500000 43.5531006 1.23330998	-103.750000 29.7500000 43.5850983 1.25453997	-103.750000 29.7500000 43.6170998 1.27548003	-103.750000 29.7500000 43.6519012 1.29623997	-103.750000 29.7500000 43.6963005 1.31628001	-103.750000 29.7500000 43.7375984 1.33613002	-103.750000 29.7500000 43.7808990 1.35570002	-103.750000 29.7500000 43.8287010 1.37537003	-103.750000 29.7500000 43.8287010 1.39383996	-103.750000 29.7500000 43.8287010 1.41236997	-103.750000 29.7500000 43.8287010 1.43066001	-103.750000 29.7500000 43.8287010 1.44871998	-103.750000 29.7500000 43.8287010 1.46656001	-103.750000 29.7500000 43.8287010 1.48417997	-103.750000 29.7500000 43.8287010 1.50160003	-103.750000 29.7500000 43.8287010 1.51882005	-103.750000 29.7500000 43.8287010 1.53585005	-103.750000 29.7500000 43.8287010 1.55269003	-103.750000 29.7500000 43.8287010 1.56933999	-103.750000 29.7500000 43.8287010 1.58581996	-103.750000 29.7500000 43.8297997 1.60214996
-103.250000 29.7500000 40.4011993 0.00000000	-103.250000 29.7500000 40.4070015 0.215689003	-103.250000 29.7500000 40.4105988 0.305103004	-103.250000 29.7500000 40.4152985 0.373762012	-103.250000 29.7500000 40.4199982 0.431641996	-103.250000 29.7500000 40.4322014 0.482793987	-103.250000 29.7500000 40.4440994 0.529011011	-103.250000 29.7500000 40.4561996 0.571605027	-103.250000 29.7500000 40.4682999 0.611322999	-103.250000 29.7500000 40.4916000 0.649025023	-103.250000 29.7500000 40.5148010 0.684714019	-103.250000 29.7500000 40.5378990 0.718774021	-103.250000 29.7500000 40.5615005 0.751371026	-103.250000 29.7500000 40.6678009 0.785310984	-103.250000 29.7500000 40.7792015 0.818270981	-103.250000 29.7500000 40.8949013 0.850476980	-103.250000 29.7500000 41.0153008 0.883400023	-103.250000 29.7500000 41.2896996 0.918422997	-103.250000 29.7500000 41.5709000 0.953791022	-103.250000 29.7500000 41.8592987 0.989280999	-103.250000 29.7500000 42.1582985 1.02495003	-103.250000 29.7500000 42.3156013 1.05276000	-103.250000 29.7500000 42.4807014 1.07992005	-103.250000 29.7500000 42.6483994 1.10715997	-103.250000 29.7500000 42.8168983 1.13439000	-103.250000 29.7500000 42.8275986 1.15719998	-103.250000 29.7500000 42.8380013 1.17979002	-103.250000 29.7500000 42.8490982 1.20199001	-103.250000 29.7500000 42.8591003 1.22382998	-103.250000 29.7500000 42.8867989 1.24591994	-103.250000 29.7500000 42.9145012 1.26768005	-103.250000 29.7500000 42.9426003 1.28925002	-103.250000 29.7500000 42.9706001 1.31068003	-103.250000 29.7500000 43.0060005 1.33097994	-103.250000 29.7500000 43.0413017 1.35116994	-103.250000 29.7500000 43.0774002 1.37117004	-103.250000 29.7500000 43.1125984 1.39090002	-103.250000 29.7500000 43.1125984 1.40994000	-103.250000 29.7500000 43.1125984 1.42865002	-103.250000 29.7500000 43.1125984 1.44712996	-103.250000 29.7500000 43.1125984 1.46537006	-103.250000 29.7500000 43.1125984 1.48338997	-103.250000 29.7500000 43.1125984 1.50118005	-103.250000 29.7500000 43.1125984 1.51877999	-103.250000 29.7500000 43.1125984 1.53617001	-103.250000 29.7500000 43.1125984 1.55337000	-103.250000 29.7500000 43.1125984 1.57037997	-103.250000 29.7500000 43.1125984 1.58720005	-103.250000 29.7500000 43.1125984 1.60385001	-103.250000 29.7500000 43.1123009 1.62032998
-123.750000 30.2500000 6.96794987 0.00000000	-123.750000 30.2500000 6.96981001 4.21908312E-02	-123.750000 30.2500000 6.96905994 5.95357604E-02	-123.750000 30.2500000 6.96827984 7.24256411E-02	-123.750000 30.2500000 6.97233009 8.27698410E-02	-123.750000 30.2500000 6.98229980 9.16256532E-02	-123.750000 30.2500000 6.99018002 0.100394003	-123.750000 30.2500000 6.99327993 0.108471997	-123.750000 30.2500000 6.98614979 0.115335003	-123.750000 30.2500000 6.96565008 0.121152997	-123.750000 30.2500000 6.94364023 0.125931993	-123.750000 30.2500000 6.92498016 0.130283996	-123.750000 30.2500000 6.90861988 0.134404004	-123.750000 30.2500000 6.88847017 0.137300998	-123.750000 30.2500000 6.87529993 0.140226007	-123.750000 30.2500000 6.86906004 0.143303007	-123.750000 30.2500000 6.86309004 0.146404997	-123.750000 30.2500000 6.84897995 0.148411006	-123.750000 30.2500000 6.83299017 0.150010005	-123.750000 30.2500000 6.81325006 0.151548997	-123.750000 30.2500000 6.78921986 0.153026000	-123.750000 30.2500000 6.75869989 0.154241994	-123.750000 30.2500000 6.71653986 0.156553999	-123.750000 30.2500000 6.65633011 0.158793002	-123.750000 30.2500000 6.57169008 0.164322004	-123.750000 30.2500000 6.43731022 0.179297999	-123.750000 30.2500000 6.24956989 0.197768003	-123.750000 30.2500000 6.05804014 0.213275999	-123.750000 30.2500000 5.85902023 0.224398002	-123.750000 30.2500000 5.67300987 0.228422001	-123.750000 30.2500000 5.49373007 0.232225999	-123.750000 30.2500000 5.21426010 0.239677995	-123.750000 30.2500000 5.19999981 0.247110993	-123.750000 30.2500000 5.19999981 0.252086014	-123.750000 30.2500000 5.19999981 0.255223989	-123.750000 30.2500000 5.19999981 0.258486986	-123.750000 30.2500000 5.19999981 0.259710997	-123.750000 30.2500000 5.19999981 0.263256997	-123.750000 30.2500000 5.19999981 0.265697986	-123.750000 30.2500000 5.19999981 0.262407005	-123.750000 30.2500000 5.19999981 0.263747990	-123.750000 30.2500000 5.19999981 0.264353007	-123.750000 30.2500000 5.19999981 0.267856985	-123.750000 30.2500000 5.19999981 0.269405007	-123.750000 30.2500000 5.19999981 0.268723011	-123.750000 30.2500000 5.19999981 0.268207997	-123.750000 30.2500000 5.19999981 0.271265000	-123.750000 30.2500000 5.19999981 0.274233997	-123.750000 30.2500000 5.19999981 0.275079012	-123.750000 30.2500000 5.19999981 0.281253010
-123.250000 30.2500000 6.95844984 0.00000000	-123.250000 30.2500000 6.96195984 4.24128808E-02	-123.250000 30.2500000 6.96303988 5.92387319E-02	-123.250000 30.2500000 6.96236992 7.23403916E-02	-123.250000 30.2500000 6.95708990 8.38560387E-02	-123.250000 30.2500000 6.95198011 9.31239128E-02	-123.250000 30.2500000 6.95323992 0.100998998	-123.250000 30.2500000 6.96225977 0.108032003	-123.250000 30.2500000 6.97418022 0.115123004	-123.250000 30.2500000 6.97409010 0.121802002	-123.250000 30.2500000 6.95414019 0.127307996	-123.250000 30.2500000 6.92492008 0.131662995	-123.250000 30.2500000 6.90145016 0.134737000	-123.250000 30.2500000 6.88487005 0.138358995	-123.250000 30.2500000 6.87058020 0.140995994	-123.250000 30.2500000 6.85337019 0.143553004	-123.250000 30.2500000 6.83768988 0.146331996	-123.250000 30.2500000 6.82139015 0.146920994	-123.250000 30.2500000 6.80751991 0.147920996	-123.250000 30.2500000 6.78833008 0.149419993	-123.250000 30.2500000 6.76044989 0.150405005	-123.250000 30.2500000 6.72486019 0.150178999	-123.250000 30.2500000 6.69279003 0.150940999	-123.250000 30.2500000 6.66479015 0.151990995	-123.250000 30.2500000 6.63671017 0.153280005	-123.250000 30.2500000 6.60910988 0.157881007	-123.250000 30.2500000 6.56317997 0.163323998	-123.250000 30.2500000 6.46338987 0.174096003	-123.250000 30.2500000 6.31143999 0.190892994	-123.250000 30.2500000 6.12856007 0.206881002	-123.250000 30.2500000 5.95017004 0.224895999	-123.250000 30.2500000 5.60687017 0.239552006	-123.250000 30.2500000 5.36380005 0.248954996	-123.250000 30.2500000 5.30080986 0.259624988	-123.250000 30.2500000 5.24887991 0.264364004	-123.250000 30.2500000 5.22033024 0.269369006	-123.250000 30.2500000 5.20447016 0.272924989	-123.250000 30.2500000 5.20109987 0.277002007	-123.250000 30.2500000 5.20000982 0.280286014	-123.250000 30.2500000 5.19999981 0.279045999	-123.250000 30.2500000 5.19999981 0.281744987	-123.250000 30.2500000 5.19999981 0.283311993	-123.250000 30.2500000 5.19999981 0.287811995	-123.250000 30.2500000 5.19999981 0.289941013	-123.250000 30.2500000 5.19999981 0.290713012	-123.250000 30.2500000 5.19999981 0.291294008	-123.250000 30.2500000 5.19999981 0.294957995	-123.250000 30.2500000 5.19999981 0.298599005	-123.250000 30.2500000 5.19999981 0.300397009	-123.250000 30.2500000 5.19999981 0.307684988
-122.750000 30.2500000 6.94548988 0.00000000	-122.750000 30.2500000 6.95237017 4.28075902E-02	-122.750000 30.2500000 6.95380020 6.05758093E-02	-122.750000 30.2500000 6.94859982 7.34106675E-02	-122.750000 30.2500000 6.94367981 8.29292834E-02	-122.750000 30.2500000 6.94555998 9.24435034E-02	-122.750000 30.2500000 6.94540024 0.101456001	-122.750000 30.2500000 6.94505978 0.109286003	-122.750000 30.2500000 6.94608021 0.116143003	-122.750000 30.2500000 6.95031977 0.121767998	-122.750000 30.2500000 6.95699978 0.127012998	-122.750000 30.2500000 6.94991016 0.132237002	-122.750000 30.2500000 6.92131996 0.136511996	-122.750000 30.2500000 6.88819981 0.140296996	-122.750000 30.2500000 6.85377979 0.142906994	-122.750000 30.2500000 6.83482981 0.144042000	-122.750000 30.2500000 6.82536983 0.145431995	-122.750000 30.2500000 6.80140018 0.147089005	-122.750000 30.2500000 6.77485991 0.147607997	-122.750000 30.2500000 6.75033998 0.147796005	-122.750000 30.2500000 6.72920990 0.147897005	-122.750000 30.2500000 6.70182991 0.146656007	-122.750000 30.2500000 6.66657019 0.147007003	-122.750000 30.2500000 6.62469006 0.146795005	-122.750000 30.2500000 6.58716011 0.146298006	-122.750000 30.2500000 6.56562996 0.150085002	-122.750000 30.2500000 6.55228996 0.153965995	-122.750000 30.2500000 6.53711987 0.157447994	-122.750000 30.2500000 6.50527000 0.161568001	-122.750000 30.2500000 6.42951012 0.166721001	-122.750000 30.2500000 6.30811024 0.181536004	-122.750000 30.2500000 6.11597013 0.203602999	-122.750000 30.2500000 5.89136982 0.226097003	-122.750000 30.2500000 5.80400991 0.252319992	-122.750000 30.2500000 5.70728016 0.259288013	-122.750000 30.2500000 5.62029982 0.266454011	-122.750000 30.2500000 5.53196001 0.273202002	-122.750000 30.2500000 5.48769999 0.277830005	-122.750000 30.2500000 5.46152020 0.281789988	-122.750000 30.2500000 5.42846012 0.283241004	-122.750000 30.2500000 5.37537003 0.287743986	-122.750000 30.2500000 5.35657978 0.290899992	-122.750000 30.2500000 5.32985020 0.296517015	-122.750000 30.2500000 5.30659008 0.298456013	-122.750000 30.2500000 5.29256010 0.301333994	-122.750000 30.2500000 5.28550005 0.303739995	-122.750000 30.2500000 5.26982021 0.308283001	-122.750000 30.2500000 5.25502014 0.311392993	-122.750000 30.2500000 5.24289989 0.314716011	-122.750000 30.2500000 5.23368979 0.322476000
-122.250000 30.2500000 6.95133018 0.00000000	-122.250000 30.2500000 6.94612980 4.30001691E-02	-122.250000 30.2500000 6.94864988 6.04360104E-02	-122.250000 30.2500000 6.95358992 7.35925734E-02	-122.250000 30.2500000 6.94752979 8.49058330E-02	-122.250000 30.2500000 6.93510008 9.42442715E-02	-122.250000 30.2500000 6.92494011 0.101874001	-122.250000 30.2500000 6.92539978 0.108888000	-122.250000 30.2500000 6.93633986 0.115928002	-122.250000 30.2500000 6.94515991 0.122587003	-122.250000 30.2500000 6.94395018 0.128594995	-122.250000 30.2500000 6.93686008 0.133312002	-122.250000 30.2500000 6.92759991 0.136853993	-122.250000 30.2500000 6.91473007 0.140986994	-122.250000 30.2500000 6.88881016 0.144532993	-122.250000 30.2500000 6.84141016 0.147125006	-122.250000 30.2500000 6.79223013 0.147481993	-122.250000 30.2500000 6.76786995 0.147060007	-122.250000 30.2500000 6.74736023 0.146651998	-122.250000 30.2500000 6.72735023 0.146531001	-122.250000 30.2500000 6.70235014 0.146344006	-122.250000 30.2500000 6.66139984 0.144329995	-122.250000 30.2500000 6.62638998 0.142995000	-122.250000 30.2500000 6.59768009 0.141305998	-122.250000 30.2500000 6.56414986 0.139799997	-122.250000 30.2500000 6.52781010 0.143203005	-122.250000 30.2500000 6.49146986 0.145467997	-122.250000 30.2500000 6.46753979 0.147487000	-122.250000 30.2500000 6.45714998 0.149767995	-122.250000 30.2500000 6.45535994 0.150878996	-122.250000 30.2500000 6.43764019 0.154008999	-122.250000 30.2500000 6.38895988 0.157892004	-122.250000 30.2500000 6.29705000 0.168666005	-122.250000 30.2500000 6.24666977 0.209279001	-122.250000 30.2500000 6.18485022 0.223260999	-122.250000 30.2500000 6.11454010 0.236549005	-122.250000 30.2500000 6.03995991 0.249488994	-122.250000 30.2500000 6.00521994 0.254896998	-122.250000 30.2500000 5.97890997 0.260948986	-122.250000 30.2500000 5.94700003 0.266786993	-122.250000 30.2500000 5.90110016 0.273790002	-122.250000 30.2500000 5.87380981 0.279621005	-122.250000 30.2500000 5.83932018 0.286350012	-122.250000 30.2500000 5.80591011 0.289391011	-122.250000 30.2500000 5.78043985 0.295323014	-122.250000 30.2500000 5.76070023 0.300422996	-122.250000 30.2500000 5.73112011 0.306221992	-122.250000 30.2500000 5.70091009 0.308537006	-122.250000 30.2500000 5.67247009 0.314130992	-122.250000 30.2500000 5.65252018 0.322373986
[truncated: 1,088 more rows]
[truncated: 23 more columns]
