# Supplementary material for: Geodynamic evolution of southwestern North America since the Late Eocene
Source: Nat Commun. 2019 Nov 18;10:5213. doi: 10.1038/s41467-019-12950-8 (PMC6861285; doi:10.1038/s41467-019-12950-8)
Supplement: Supplementary file 6 — Supplementary Data 3 [file 41467_2019_12950_MOESM6_ESM.xlsx]

## Sheet: Sheet1
Data for 0.0 Ma	0.5 Ma	1.0 Ma	1.5 Ma	2.0 Ma	2.5 Ma	3.0 Ma	3.5 Ma	4.0 Ma	4.5 Ma	5.0 Ma	5.5 Ma	6.0 Ma	6.5 Ma	7.0 Ma	7.5 Ma	8.0 Ma	8.5 Ma	9.0 Ma	9.5 Ma	10.0 Ma	10.5 Ma	11.0 Ma	11.5 Ma	12.0 Ma	12.5 Ma	13.0 Ma	13.5 Ma	14.0 Ma	14.5 Ma	15.0 Ma	15.5 Ma	16.0 Ma	16.5 Ma	17.0 Ma	17.5 Ma	18.0 Ma	18.5 Ma	19.0 Ma	19.5 Ma	20.0 Ma	20.5 Ma	21.0 Ma	21.5 Ma	22.0 Ma	22.5 Ma	23.0 Ma	23.5 Ma	24.0 Ma	24.5 Ma
-123.750000 28.2500000 -4260.00000 0.00000000	-123.750000 28.2500000 -4267.22998 6.19400978	-123.750000 28.2500000 -4268.77979 9.29852009	-123.750000 28.2500000 -4255.04980 11.6358995	-123.750000 28.2500000 -4287.95020 13.3153000	-123.750000 28.2500000 -4351.79980 14.6518002	-123.750000 28.2500000 -4362.70996 16.0548000	-123.750000 28.2500000 -4372.54980 17.3407001	-123.750000 28.2500000 -4356.56006 18.5046997	-123.750000 28.2500000 -4301.08008 19.4986000	-123.750000 28.2500000 -4167.52979 20.4192009	-123.750000 28.2500000 -4264.99023 21.2569008	-123.750000 28.2500000 -4402.74023 22.0121994	-123.750000 28.2500000 -4321.99023 22.6345997	-123.750000 28.2500000 -4282.77002 23.2607002	-123.750000 28.2500000 -4276.95020 23.8906002	-123.750000 28.2500000 -4273.10010 24.5161991	-123.750000 28.2500000 -4310.18994 25.0468998	-123.750000 28.2500000 -4353.20996 25.4789009	-123.750000 28.2500000 -4380.14990 25.8981991	-123.750000 28.2500000 -4343.37988 26.3740997	-123.750000 28.2500000 -4254.12012 26.6954994	-123.750000 28.2500000 -4364.95996 27.1124992	-123.750000 28.2500000 -4450.14014 28.1049995	-123.750000 28.2500000 -4568.91016 30.2415009	-123.750000 28.2500000 -4671.41016 33.6803017	-123.750000 28.2500000 -4711.83984 34.8446999	-123.750000 28.2500000 -4785.58008 33.0685997	-123.750000 28.2500000 -4753.49023 29.7901993	-123.750000 28.2500000 -4783.87988 25.2157993	-123.750000 28.2500000 -4832.68994 21.2437000	-123.750000 28.2500000 -5001.41992 17.3577003	-123.750000 28.2500000 -5006.83008 15.3927002	-123.750000 28.2500000 -5093.93994 11.4812002	-123.750000 28.2500000 -5151.54980 10.7025003	-123.750000 28.2500000 -5145.02002 10.2904997	-123.750000 28.2500000 -5041.68994 9.55418968	-123.750000 28.2500000 -5144.43994 9.77396965	-123.750000 28.2500000 -5025.20020 9.53242016	-123.750000 28.2500000 -4991.60010 8.50244045	-123.750000 28.2500000 -5086.93018 8.14169025	-123.750000 28.2500000 -5103.10986 7.79606009	-123.750000 28.2500000 -5078.97021 7.74941015	-123.750000 28.2500000 -5103.95020 7.44827986	-123.750000 28.2500000 -5049.22998 6.83895016	-123.750000 28.2500000 -5053.62012 6.38054991	-123.750000 28.2500000 -5075.89990 6.40527010	-123.750000 28.2500000 -5092.31006 6.31981993	-123.750000 28.2500000 -5163.04004 6.05178022	-123.750000 28.2500000 -5193.56006 6.31709003
-123.250000 28.2500000 -4233.47021 0.00000000	-123.250000 28.2500000 -4247.50977 6.28546000	-123.250000 28.2500000 -4288.00977 9.24825001	-123.250000 28.2500000 -4299.33984 11.6459999	-123.250000 28.2500000 -4301.87988 13.5530996	-123.250000 28.2500000 -4320.66992 14.9678001	-123.250000 28.2500000 -4368.49023 16.1476002	-123.250000 28.2500000 -4373.83008 17.3407993	-123.250000 28.2500000 -4347.79980 18.5487995	-123.250000 28.2500000 -4320.75000 19.6394005	-123.250000 28.2500000 -4257.68018 20.6180992	-123.250000 28.2500000 -4179.10986 21.3894997	-123.250000 28.2500000 -4195.41992 22.1401997	-123.250000 28.2500000 -4272.85986 22.8262997	-123.250000 28.2500000 -4337.35986 23.4132996	-123.250000 28.2500000 -4339.97998 24.0308990	-123.250000 28.2500000 -4340.27002 24.6289997	-123.250000 28.2500000 -4326.39990 25.0466995	-123.250000 28.2500000 -4304.25000 25.4375992	-123.250000 28.2500000 -4170.29004 25.8001003	-123.250000 28.2500000 -4131.18018 26.0373001	-123.250000 28.2500000 -4140.75000 26.1602001	-123.250000 28.2500000 -3869.62988 26.4769993	-123.250000 28.2500000 -3908.90991 26.8069992	-123.250000 28.2500000 -4370.66016 27.0088005	-123.250000 28.2500000 -4495.45996 28.3787003	-123.250000 28.2500000 -4616.49023 31.2712994	-123.250000 28.2500000 -4714.14014 34.4957008	-123.250000 28.2500000 -4724.02002 36.8274994	-123.250000 28.2500000 -4751.08008 35.5525017	-123.250000 28.2500000 -4789.64990 32.7410011	-123.250000 28.2500000 -4915.93018 28.2388992	-123.250000 28.2500000 -4925.20996 25.1095009	-123.250000 28.2500000 -4985.60986 18.8997002	-123.250000 28.2500000 -5044.81006 17.6623001	-123.250000 28.2500000 -5033.68994 16.8355999	-123.250000 28.2500000 -4968.16992 15.7651997	-123.250000 28.2500000 -5045.43018 16.1037998	-123.250000 28.2500000 -4958.00977 15.7125998	-123.250000 28.2500000 -4924.47021 14.7833996	-123.250000 28.2500000 -4995.56982 14.2834997	-123.250000 28.2500000 -5013.27979 13.8604002	-123.250000 28.2500000 -4996.95020 13.6405001	-123.250000 28.2500000 -5021.62012 13.3715000	-123.250000 28.2500000 -4975.41016 12.6499004	-123.250000 28.2500000 -4979.75977 12.1330004	-123.250000 28.2500000 -4993.74023 12.0179005	-123.250000 28.2500000 -5004.89990 11.9547997	-123.250000 28.2500000 -5067.66016 11.5741997	-123.250000 28.2500000 -5092.97998 11.4946003
-122.750000 28.2500000 -4202.35986 0.00000000	-122.750000 28.2500000 -4229.47021 6.38803005	-122.750000 28.2500000 -4273.87012 9.43698978	-122.750000 28.2500000 -4335.50000 11.7054005	-122.750000 28.2500000 -4357.18018 13.3822002	-122.750000 28.2500000 -4341.64014 14.9011002	-122.750000 28.2500000 -4331.02979 16.3407001	-122.750000 28.2500000 -4344.72021 17.6292000	-122.750000 28.2500000 -4306.35010 18.6977005	-122.750000 28.2500000 -4348.29004 19.6131992	-122.750000 28.2500000 -4269.97021 20.5634995	-122.750000 28.2500000 -4222.27979 21.4664993	-122.750000 28.2500000 -4195.50977 22.2390003	-122.750000 28.2500000 -4254.08984 23.0011005	-122.750000 28.2500000 -4248.16992 23.6392002	-122.750000 28.2500000 -4307.25000 24.1814003	-122.750000 28.2500000 -4364.66992 24.7647991	-122.750000 28.2500000 -4306.70020 25.2831001	-122.750000 28.2500000 -4120.95996 25.6343002	-122.750000 28.2500000 -4192.93994 25.8689003	-122.750000 28.2500000 -3889.79004 26.0331993	-122.750000 28.2500000 -3615.10010 26.0307999	-122.750000 28.2500000 -3881.71997 26.1940002	-122.750000 28.2500000 -3837.67993 26.3409004	-122.750000 28.2500000 -3658.42993 26.4333992	-122.750000 28.2500000 -4024.82007 26.9783993	-122.750000 28.2500000 -4490.24023 27.6872005	-122.750000 28.2500000 -4548.58008 29.2043991	-122.750000 28.2500000 -4610.66016 31.6385002	-122.750000 28.2500000 -4702.91016 34.6769981	-122.750000 28.2500000 -4746.35010 37.2555008	-122.750000 28.2500000 -4840.85986 37.1818008	-122.750000 28.2500000 -4850.89990 35.3002014	-122.750000 28.2500000 -4890.75000 28.7306004	-122.750000 28.2500000 -4945.81982 27.2423992	-122.750000 28.2500000 -4933.95996 26.0181999	-122.750000 28.2500000 -4898.08984 24.6704006	-122.750000 28.2500000 -4952.04004 25.1821995	-122.750000 28.2500000 -4893.62012 24.6240005	-122.750000 28.2500000 -4864.12988 23.9647999	-122.750000 28.2500000 -4913.27979 23.3295994	-122.750000 28.2500000 -4929.16992 22.8243999	-122.750000 28.2500000 -4920.60010 22.3313999	-122.750000 28.2500000 -4943.87012 22.1371994	-122.750000 28.2500000 -4907.29980 21.2763004	-122.750000 28.2500000 -4910.66016 20.6756992	-122.750000 28.2500000 -4917.27979 20.2786999	-122.750000 28.2500000 -4923.27979 20.2348003	-122.750000 28.2500000 -4976.25000 19.6152000	-122.750000 28.2500000 -4996.56006 18.7378998
-122.250000 28.2500000 -4116.95996 0.00000000	-122.250000 28.2500000 -4144.00000 6.52214003	-122.250000 28.2500000 -4209.22998 9.44069958	-122.250000 28.2500000 -4267.08008 11.6949997	-122.250000 28.2500000 -4339.79980 13.6091995	-122.250000 28.2500000 -4367.56006 15.0798998	-122.250000 28.2500000 -4346.25000 16.3092995	-122.250000 28.2500000 -4304.74023 17.5902996	-122.250000 28.2500000 -4234.68994 18.7875996	-122.250000 28.2500000 -4186.33984 19.8962994	-122.250000 28.2500000 -4163.85986 20.8118992	-122.250000 28.2500000 -4208.12988 21.5725994	-122.250000 28.2500000 -4185.18018 22.3022003	-122.250000 28.2500000 -4171.79980 23.0459003	-122.250000 28.2500000 -4198.18994 23.7523994	-122.250000 28.2500000 -4224.12988 24.3472996	-122.250000 28.2500000 -4230.97998 24.7635994	-122.250000 28.2500000 -4329.56006 25.2285995	-122.250000 28.2500000 -4395.95996 25.7140007	-122.250000 28.2500000 -4201.16992 26.1975002	-122.250000 28.2500000 -4147.06006 26.4491997	-122.250000 28.2500000 -4271.14990 26.3087997	-122.250000 28.2500000 -3947.76001 26.1965008	-122.250000 28.2500000 -3882.00000 26.2306995	-122.250000 28.2500000 -4111.91016 26.3041992	-122.250000 28.2500000 -4156.47998 26.7404003	-122.250000 28.2500000 -4225.16016 27.1191006	-122.250000 28.2500000 -4540.41016 27.6100006	-122.250000 28.2500000 -4591.81006 28.5142002	-122.250000 28.2500000 -4564.95020 29.5615997	-122.250000 28.2500000 -4609.95020 31.3365993	-122.250000 28.2500000 -4726.04004 34.3625984	-122.250000 28.2500000 -4771.47998 37.6617012	-122.250000 28.2500000 -4804.22021 38.4995003	-122.250000 28.2500000 -4852.83984 37.9959984	-122.250000 28.2500000 -4849.31982 37.1473007	-122.250000 28.2500000 -4830.60010 36.3270988	-122.250000 28.2500000 -4865.95020 37.0388985	-122.250000 28.2500000 -4831.29004 36.5485001	-122.250000 28.2500000 -4814.16016 36.5079994	-122.250000 28.2500000 -4846.18994 36.0848999	-122.250000 28.2500000 -4852.47998 35.7131004	-122.250000 28.2500000 -4851.91016 35.0383987	-122.250000 28.2500000 -4872.39990 35.1100998	-122.250000 28.2500000 -4846.35986 34.3785019	-122.250000 28.2500000 -4847.60986 33.8386002	-122.250000 28.2500000 -4852.27002 33.1426010	-122.250000 28.2500000 -4851.70996 33.2568016	-122.250000 28.2500000 -4890.50977 32.4696007	-122.250000 28.2500000 -4907.75977 30.5725994
-121.750000 28.2500000 -4260.95020 0.00000000	-121.750000 28.2500000 -4239.83008 6.70946980	-121.750000 28.2500000 -4174.10986 9.73773956	-121.750000 28.2500000 -4187.37012 11.9976997	-121.750000 28.2500000 -4178.08984 13.7150002	-121.750000 28.2500000 -4219.95020 15.0215998	-121.750000 28.2500000 -4273.45996 16.3931999	-121.750000 28.2500000 -4262.27979 17.7110004	-121.750000 28.2500000 -4242.81982 18.8490009	-121.750000 28.2500000 -4253.35010 19.8384991	-121.750000 28.2500000 -4264.31006 20.7390003	-121.750000 28.2500000 -4224.68994 21.6930008	-121.750000 28.2500000 -4194.79980 22.5179996	-121.750000 28.2500000 -4182.35010 23.2334995	-121.750000 28.2500000 -4183.20020 23.8423996	-121.750000 28.2500000 -4102.54004 24.3887997	-121.750000 28.2500000 -4076.50000 24.9491997	-121.750000 28.2500000 -4091.23999 25.4619999	-121.750000 28.2500000 -4142.39014 25.8111000	-121.750000 28.2500000 -4304.95996 26.0352001	-121.750000 28.2500000 -4304.06006 26.3276997	-121.750000 28.2500000 -4324.52002 26.4284000	-121.750000 28.2500000 -4378.77002 26.5163002	-121.750000 28.2500000 -4412.08984 26.4246998	-121.750000 28.2500000 -4346.04980 26.2472992	-121.750000 28.2500000 -4395.87012 26.6427002	-121.750000 28.2500000 -4442.18018 27.0606003	-121.750000 28.2500000 -4473.39990 27.3794003	-121.750000 28.2500000 -4526.04980 27.6912003	-121.750000 28.2500000 -4572.02979 28.4715004	-121.750000 28.2500000 -4572.37988 29.3810005	-121.750000 28.2500000 -4575.58984 30.2028999	-121.750000 28.2500000 -4643.06006 31.3983994	-121.750000 28.2500000 -4666.33008 35.6817017	-121.750000 28.2500000 -4707.39014 37.7442017	-121.750000 28.2500000 -4737.25000 39.5984001	-121.750000 28.2500000 -4739.00977 41.0441017	-121.750000 28.2500000 -4765.27002 41.7212982	-121.750000 28.2500000 -4751.06982 42.5253983	-121.750000 28.2500000 -4754.91992 43.3693008	-121.750000 28.2500000 -4778.99023 44.0452995	-121.750000 28.2500000 -4770.39990 44.5260010	-121.750000 28.2500000 -4779.31006 44.7229004	-121.750000 28.2500000 -4798.52002 45.3568993	-121.750000 28.2500000 -4786.10010 45.6057014	-121.750000 28.2500000 -4784.02979 45.7464981	-121.750000 28.2500000 -4797.91016 45.3717995	-121.750000 28.2500000 -4788.77979 45.9729996	-121.750000 28.2500000 -4807.27979 45.7723007	-121.750000 28.2500000 -4826.85986 44.1674995
-121.250000 28.2500000 -4046.33008 0.00000000	-121.250000 28.2500000 -4178.00977 6.74342012	-121.250000 28.2500000 -4285.74023 9.60323048	-121.250000 28.2500000 -4220.75000 11.9547997	-121.250000 28.2500000 -4179.97998 14.0179996	-121.250000 28.2500000 -4129.56982 15.4399996	-121.250000 28.2500000 -4148.72021 16.6368999	-121.250000 28.2500000 -4193.04004 17.6714993	-121.250000 28.2500000 -4171.33008 18.8638000	-121.250000 28.2500000 -4078.43994 19.9967995	-121.250000 28.2500000 -4159.70020 20.8948994	-121.250000 28.2500000 -4108.95996 21.6459007	-121.250000 28.2500000 -4073.32007 22.3383007	-121.250000 28.2500000 -4060.00000 23.1634007	-121.250000 28.2500000 -4081.86011 23.9127998	-121.250000 28.2500000 -4121.64990 24.5650005	-121.250000 28.2500000 -4109.24023 25.0466995	-121.250000 28.2500000 -4059.94995 25.5016003	-121.250000 28.2500000 -4161.39014 25.9724998	-121.250000 28.2500000 -4224.89014 26.3288994	-121.250000 28.2500000 -4295.02979 26.4678993	-121.250000 28.2500000 -4324.62012 26.6166000	-121.250000 28.2500000 -4310.70996 26.3220997	-121.250000 28.2500000 -4404.52002 26.2236996	-121.250000 28.2500000 -4425.72998 26.2833996	-121.250000 28.2500000 -4428.89014 26.6583996	-121.250000 28.2500000 -4393.12988 26.9011002	-121.250000 28.2500000 -4390.52002 27.1728001	-121.250000 28.2500000 -4439.58984 27.4167004	-121.250000 28.2500000 -4456.66992 27.8915005	-121.250000 28.2500000 -4512.95020 28.5097008	-121.250000 28.2500000 -4544.85010 29.2052994	-121.250000 28.2500000 -4583.47998 29.9920006	-121.250000 28.2500000 -4592.85010 30.9988003	-121.250000 28.2500000 -4601.35010 32.0876007	-121.250000 28.2500000 -4606.70996 33.2379990	-121.250000 28.2500000 -4618.47998 34.7303009	-121.250000 28.2500000 -4617.93018 35.2522011	-121.250000 28.2500000 -4620.39014 36.3857002	-121.250000 28.2500000 -4624.43994 37.5078011	-121.250000 28.2500000 -4630.04980 38.7552986	-121.250000 28.2500000 -4631.50977 39.6598015	-121.250000 28.2500000 -4638.52979 41.0736008	-121.250000 28.2500000 -4649.58008 42.1430016	-121.250000 28.2500000 -4656.33008 43.5129013	-121.250000 28.2500000 -4655.77002 44.4485016	-121.250000 28.2500000 -4676.47998 45.7392998	-121.250000 28.2500000 -4680.79004 46.8381996	-121.250000 28.2500000 -4688.49023 48.1022987	-121.250000 28.2500000 -4709.00000 49.7172012
-120.750000 28.2500000 -3867.87012 0.00000000	-120.750000 28.2500000 -3946.12012 6.81472015	-120.750000 28.2500000 -4059.73999 9.75240993	-120.750000 28.2500000 -4193.93994 11.9993000	-120.750000 28.2500000 -4196.79980 13.6778002	-120.750000 28.2500000 -4106.29004 15.2648001	-120.750000 28.2500000 -4088.73999 16.7721996	-120.750000 28.2500000 -4113.97021 18.0221004	-120.750000 28.2500000 -4168.70996 19.1222992	-120.750000 28.2500000 -4161.89990 20.0540009	-120.750000 28.2500000 -3944.09009 21.0091000	-120.750000 28.2500000 -3782.93994 21.8512993	-120.750000 28.2500000 -3890.32007 22.4771004	-120.750000 28.2500000 -3844.97998 23.1005001	-120.750000 28.2500000 -3919.28003 23.7838001	-120.750000 28.2500000 -3990.59009 24.4151993	-120.750000 28.2500000 -4023.08008 25.0977001	-120.750000 28.2500000 -4117.87988 25.7395992	-120.750000 28.2500000 -4102.64014 26.2350006	-120.750000 28.2500000 -4169.64990 26.5508995	-120.750000 28.2500000 -4288.39990 26.7952995	-120.750000 28.2500000 -4344.68018 27.0161991	-120.750000 28.2500000 -4412.41992 27.1114998	-120.750000 28.2500000 -4401.37988 26.7476006	-120.750000 28.2500000 -4440.83984 25.9922009	-120.750000 28.2500000 -4447.37988 26.3390007	-120.750000 28.2500000 -4450.20996 26.7339993	-120.750000 28.2500000 -4434.79004 26.9683990	-120.750000 28.2500000 -4384.10986 27.0722008	-120.750000 28.2500000 -4397.50977 27.5042992	-120.750000 28.2500000 -4430.87988 28.0221004	-120.750000 28.2500000 -4449.22998 28.5387993	-120.750000 28.2500000 -4506.35986 29.0555992	-120.750000 28.2500000 -4523.18018 29.8127003	-120.750000 28.2500000 -4538.06982 30.6938992	-120.750000 28.2500000 -4553.56006 31.5443993	-120.750000 28.2500000 -4567.45020 32.3872986	-120.750000 28.2500000 -4570.27002 32.9094009	-120.750000 28.2500000 -4571.41992 33.6262016	-120.750000 28.2500000 -4573.72998 34.3923988	-120.750000 28.2500000 -4574.85010 35.0337982	-120.750000 28.2500000 -4575.47998 35.7262993	-120.750000 28.2500000 -4577.27979 36.4129982	-120.750000 28.2500000 -4580.85010 37.2260017	-120.750000 28.2500000 -4584.64990 37.8185005	-120.750000 28.2500000 -4586.02002 38.5824013	-120.750000 28.2500000 -4584.85986 39.2640991	-120.750000 28.2500000 -4582.93994 40.1535988	-120.750000 28.2500000 -4581.66016 40.9053993	-120.750000 28.2500000 -4577.20996 42.9618988
-120.250000 28.2500000 -3781.76001 0.00000000	-120.250000 28.2500000 -3745.97998 6.92192984	-120.250000 28.2500000 -3808.67993 9.67994022	-120.250000 28.2500000 -3961.73999 11.8382998	-120.250000 28.2500000 -4067.25000 13.8087997	-120.250000 28.2500000 -4136.45020 15.4187002	-120.250000 28.2500000 -4059.17993 16.7304993	-120.250000 28.2500000 -4021.29004 17.9097004	-120.250000 28.2500000 -4030.70996 19.0977001	-120.250000 28.2500000 -4088.65991 20.1704998	-120.250000 28.2500000 -4166.35010 21.2740002	-120.250000 28.2500000 -4134.66992 22.1523991	-120.250000 28.2500000 -3811.88989 22.8621998	-120.250000 28.2500000 -3897.04004 23.4698009	-120.250000 28.2500000 -3988.73999 24.0578995	-120.250000 28.2500000 -3985.57007 24.7303009	-120.250000 28.2500000 -3989.98999 25.2567997	-120.250000 28.2500000 -4018.31006 25.6917992	-120.250000 28.2500000 -4039.62012 26.2352009	-120.250000 28.2500000 -3991.62988 26.7705994	-120.250000 28.2500000 -4085.19995 27.1781006	-120.250000 28.2500000 -4267.60986 27.4817009	-120.250000 28.2500000 -4349.89014 27.3959007	-120.250000 28.2500000 -4411.66016 27.3299999	-120.250000 28.2500000 -4446.66992 27.1723003	-120.250000 28.2500000 -4454.49023 27.2068005	-120.250000 28.2500000 -4465.99023 26.9281998	-120.250000 28.2500000 -4490.50000 26.7394009	-120.250000 28.2500000 -4477.02979 26.6749992	-120.250000 28.2500000 -4456.56982 27.1571999	-120.250000 28.2500000 -4431.68018 27.6753998	-120.250000 28.2500000 -4444.02979 28.1207008	-120.250000 28.2500000 -4453.43994 28.5415001	-120.250000 28.2500000 -4451.35986 28.7481995	-120.250000 28.2500000 -4451.72998 29.5405006	-120.250000 28.2500000 -4454.45996 30.2894001	-120.250000 28.2500000 -4462.64990 31.0557003	-120.250000 28.2500000 -4468.99023 31.5813999	-120.250000 28.2500000 -4485.12012 32.2934990	-120.250000 28.2500000 -4493.04980 32.9933014	-120.250000 28.2500000 -4501.12988 33.7042999	-120.250000 28.2500000 -4507.91016 34.3594017	-120.250000 28.2500000 -4515.85986 35.0442009	-120.250000 28.2500000 -4522.64990 35.6995010	-120.250000 28.2500000 -4524.22021 36.4095993	-120.250000 28.2500000 -4529.93994 37.0256996	-120.250000 28.2500000 -4536.06006 37.6701012	-120.250000 28.2500000 -4540.25000 38.2764015	-120.250000 28.2500000 -4546.27002 38.9332008	-120.250000 28.2500000 -4547.74023 39.7109985
-119.750000 28.2500000 -3804.59009 0.00000000	-119.750000 28.2500000 -3783.45996 7.16840982	-119.750000 28.2500000 -3755.37012 10.0283003	-119.750000 28.2500000 -3774.41992 12.1011000	-119.750000 28.2500000 -3888.93994 13.7531996	-119.750000 28.2500000 -3966.71997 15.1187000	-119.750000 28.2500000 -4019.22998 16.5713005	-119.750000 28.2500000 -4013.66992 18.0667000	-119.750000 28.2500000 -3968.36011 19.2416992	-119.750000 28.2500000 -4005.36011 20.0664997	-119.750000 28.2500000 -3997.60010 20.8943005	-119.750000 28.2500000 -3909.19995 21.8365002	-119.750000 28.2500000 -3870.57007 22.9249992	-119.750000 28.2500000 -4030.67993 23.8512001	-119.750000 28.2500000 -4038.60010 24.5468006	-119.750000 28.2500000 -4053.39990 25.0673008	-119.750000 28.2500000 -4007.37012 25.6037006	-119.750000 28.2500000 -3991.81006 26.3052006	-119.750000 28.2500000 -4022.15991 26.7364006	-119.750000 28.2500000 -4122.70996 27.0333996	-119.750000 28.2500000 -4139.37988 27.3307991	-119.750000 28.2500000 -4100.33008 27.6814995	-119.750000 28.2500000 -4248.72021 28.0326996	-119.750000 28.2500000 -4322.79004 28.0660992	-119.750000 28.2500000 -4403.68018 27.5951004	-119.750000 28.2500000 -4440.60986 27.9209003	-119.750000 28.2500000 -4454.75977 28.2371998	-119.750000 28.2500000 -4486.14990 28.1725006	-119.750000 28.2500000 -4560.14990 27.5638008	-119.750000 28.2500000 -4570.06982 27.5508003	-119.750000 28.2500000 -4488.97998 27.6151009	-119.750000 28.2500000 -4472.72021 28.0893002	-119.750000 28.2500000 -4466.75977 28.5438995	-119.750000 28.2500000 -4462.25977 28.1509991	-119.750000 28.2500000 -4459.22998 28.8668003	-119.750000 28.2500000 -4458.93018 29.5764008	-119.750000 28.2500000 -4458.14990 30.2852993	-119.750000 28.2500000 -4456.87012 30.7558994	-119.750000 28.2500000 -4447.22021 31.4428005	-119.750000 28.2500000 -4445.00000 32.1198006	-119.750000 28.2500000 -4445.54980 32.7822990	-119.750000 28.2500000 -4447.50977 33.4281006	-119.750000 28.2500000 -4446.52002 34.0679016	-119.750000 28.2500000 -4444.52002 34.7056007	-119.750000 28.2500000 -4447.97998 35.3053017	-119.750000 28.2500000 -4447.66992 35.9085999	-119.750000 28.2500000 -4448.35010 36.5101013	-119.750000 28.2500000 -4448.77002 37.1128006	-119.750000 28.2500000 -4446.54980 37.6817017	-119.750000 28.2500000 -4452.18994 38.3385010
-119.250000 28.2500000 -3831.65991 0.00000000	-119.250000 28.2500000 -3810.92993 7.36545992	-119.250000 28.2500000 -3768.02002 10.0091000	-119.250000 28.2500000 -3708.35010 12.1167002	-119.250000 28.2500000 -3725.59009 14.0860996	-119.250000 28.2500000 -3793.12012 15.4540005	-119.250000 28.2500000 -3893.39990 16.6002007	-119.250000 28.2500000 -3889.03003 17.7397003	-119.250000 28.2500000 -3859.78003 18.9134007	-119.250000 28.2500000 -3784.04004 20.0632992	-119.250000 28.2500000 -3880.79004 20.9426003	-119.250000 28.2500000 -3931.33008 21.5454006	-119.250000 28.2500000 -3956.69995 22.2525005	-119.250000 28.2500000 -3804.51001 23.1425991	-119.250000 28.2500000 -3893.73999 24.2963009	-119.250000 28.2500000 -3903.08008 25.3076992	-119.250000 28.2500000 -3929.45996 25.9813995	-119.250000 28.2500000 -3961.69995 26.4339008	-119.250000 28.2500000 -3978.85010 26.8927994	-119.250000 28.2500000 -4053.39990 27.5541000	-119.250000 28.2500000 -4114.89014 28.0501995	-119.250000 28.2500000 -4203.81982 28.4486008	-119.250000 28.2500000 -4196.79004 28.2166004	-119.250000 28.2500000 -4191.20996 28.1557007	-119.250000 28.2500000 -4249.25000 28.4106998	-119.250000 28.2500000 -4321.66992 28.8574009	-119.250000 28.2500000 -4428.12988 28.8679008	-119.250000 28.2500000 -4446.74023 28.9062996	-119.250000 28.2500000 -4461.29004 28.9405003	-119.250000 28.2500000 -4517.41992 29.3166008	-119.250000 28.2500000 -4599.00977 29.2737007	-119.250000 28.2500000 -4559.77002 28.9442997	-119.250000 28.2500000 -4485.31006 28.7355995	-119.250000 28.2500000 -4480.39990 27.6828995	-119.250000 28.2500000 -4478.49023 28.4713993	-119.250000 28.2500000 -4477.91992 29.1753006	-119.250000 28.2500000 -4475.35986 29.8591003	-119.250000 28.2500000 -4473.04980 30.2793999	-119.250000 28.2500000 -4470.22998 30.9599991	-119.250000 28.2500000 -4467.50977 31.6389008	-119.250000 28.2500000 -4464.50977 32.2938004	-119.250000 28.2500000 -4461.25000 32.9295998	-119.250000 28.2500000 -4457.66992 33.5516014	-119.250000 28.2500000 -4453.95996 34.1702995	-119.250000 28.2500000 -4451.04980 34.7858009	-119.250000 28.2500000 -4448.12988 35.3717995	-119.250000 28.2500000 -4445.50000 35.9588013	-119.250000 28.2500000 -4443.60010 36.5299988	-119.250000 28.2500000 -4442.93018 37.0979004	-119.250000 28.2500000 -4439.58008 37.6521988
-118.750000 28.2500000 -3979.71997 0.00000000	-118.750000 28.2500000 -3941.54004 7.55470991	-118.750000 28.2500000 -3836.20996 10.5290003	-118.750000 28.2500000 -3708.87988 12.6430998	-118.750000 28.2500000 -3649.34009 14.0444002	-118.750000 28.2500000 -3652.88989 15.1857004	-118.750000 28.2500000 -3723.66992 16.5228004	-118.750000 28.2500000 -3737.36011 17.8048000	-118.750000 28.2500000 -3801.32007 18.8528004	-118.750000 28.2500000 -3681.71997 19.7213001	-118.750000 28.2500000 -3773.65991 20.4605007	-118.750000 28.2500000 -3932.10010 21.1788998	-118.750000 28.2500000 -3879.31006 21.8880997	-118.750000 28.2500000 -3883.45996 22.4888000	-118.750000 28.2500000 -3976.92993 23.2667999	-118.750000 28.2500000 -4024.47998 24.2359009	-118.750000 28.2500000 -3973.96997 25.3239002	-118.750000 28.2500000 -3914.17993 26.4813004	-118.750000 28.2500000 -3987.25000 27.1966000	-118.750000 28.2500000 -4035.51001 27.7873993	-118.750000 28.2500000 -4121.75000 28.3663998	-118.750000 28.2500000 -4148.02002 29.1966000	-118.750000 28.2500000 -4182.66992 29.4958992	-118.750000 28.2500000 -4228.72998 29.2029991	-118.750000 28.2500000 -4195.02979 28.5660992	-118.750000 28.2500000 -4200.10986 29.0242004	-118.750000 28.2500000 -4227.45996 29.6940994	-118.750000 28.2500000 -4338.47998 30.0580997	-118.750000 28.2500000 -4433.16016 29.9461002	-118.750000 28.2500000 -4439.41992 30.2313995	-118.750000 28.2500000 -4450.72998 30.6014004	-118.750000 28.2500000 -4492.39990 31.0601006	-118.750000 28.2500000 -4520.45020 31.0923996	-118.750000 28.2500000 -4527.18018 27.8118992	-118.750000 28.2500000 -4532.68018 28.2420998	-118.750000 28.2500000 -4530.79004 28.7168007	-118.750000 28.2500000 -4521.52979 29.3253002	-118.750000 28.2500000 -4518.12012 29.6229000	-118.750000 28.2500000 -4511.77002 30.3398991	-118.750000 28.2500000 -4503.68018 31.0624008	-118.750000 28.2500000 -4500.22998 31.7833996	-118.750000 28.2500000 -4491.08984 32.4370995	-118.750000 28.2500000 -4483.95996 33.1203995	-118.750000 28.2500000 -4482.39014 33.7372017	-118.750000 28.2500000 -4480.54980 34.4280014	-118.750000 28.2500000 -4478.85986 35.0349007	-118.750000 28.2500000 -4478.14014 35.6290016	-118.750000 28.2500000 -4476.47998 36.2202988	-118.750000 28.2500000 -4475.29980 36.7760010	-118.750000 28.2500000 -4473.45020 37.2378998
-118.250000 28.2500000 -3625.37012 0.00000000	-118.250000 28.2500000 -3683.46997 7.60255003	-118.250000 28.2500000 -3611.69995 10.3437996	-118.250000 28.2500000 -3639.48999 12.3903999	-118.250000 28.2500000 -3525.77002 14.2093000	-118.250000 28.2500000 -3429.95996 15.6570997	-118.250000 28.2500000 -3422.43994 16.7192993	-118.250000 28.2500000 -3327.39990 17.5077991	-118.250000 28.2500000 -3396.35010 18.4417000	-118.250000 28.2500000 -3596.58008 19.5261002	-118.250000 28.2500000 -3378.83008 20.4797993	-118.250000 28.2500000 -3384.18994 21.1483002	-118.250000 28.2500000 -3870.46997 21.5562992	-118.250000 28.2500000 -3907.16992 21.8904991	-118.250000 28.2500000 -3889.90991 22.4699993	-118.250000 28.2500000 -3958.13989 23.2499008	-118.250000 28.2500000 -3992.35010 24.0331993	-118.250000 28.2500000 -3990.62988 24.9867992	-118.250000 28.2500000 -4004.58008 26.0823994	-118.250000 28.2500000 -3998.31006 27.4078007	-118.250000 28.2500000 -4024.97998 28.7033005	-118.250000 28.2500000 -4098.68994 30.4514999	-118.250000 28.2500000 -4146.58984 31.0601006	-118.250000 28.2500000 -4145.08008 30.9312000	-118.250000 28.2500000 -4195.62988 30.4582005	-118.250000 28.2500000 -4231.54004 30.2240009	-118.250000 28.2500000 -4235.45996 30.2343006	-118.250000 28.2500000 -4272.25000 30.4969006	-118.250000 28.2500000 -4293.81006 30.8966007	-118.250000 28.2500000 -4363.77002 31.7392998	-118.250000 28.2500000 -4415.41016 32.1725998	-118.250000 28.2500000 -4392.18994 32.2505989	-118.250000 28.2500000 -4438.87988 32.2354012	-118.250000 28.2500000 -4454.89014 31.3132992	-118.250000 28.2500000 -4468.97021 31.6476002	-118.250000 28.2500000 -4481.00000 31.5625992	-118.250000 28.2500000 -4497.54004 31.4673004	-118.250000 28.2500000 -4505.29980 31.8864994	-118.250000 28.2500000 -4521.47998 32.1939011	-118.250000 28.2500000 -4535.54980 32.6505013	-118.250000 28.2500000 -4544.50977 33.0323982	-118.250000 28.2500000 -4561.08984 33.3746986	-118.250000 28.2500000 -4570.49023 33.7793007	-118.250000 28.2500000 -4571.91992 34.3129005	-118.250000 28.2500000 -4581.33008 34.8473015	-118.250000 28.2500000 -4582.04004 35.2633018	-118.250000 28.2500000 -4575.60010 35.6991997	-118.250000 28.2500000 -4581.56982 36.1643982	-118.250000 28.2500000 -4578.16992 36.6879997	-118.250000 28.2500000 -4574.22021 36.9668007
-117.750000 28.2500000 -3587.70996 0.00000000	-117.750000 28.2500000 -3464.03003 8.05504036	-117.750000 28.2500000 -3222.86011 11.0878000	-117.750000 28.2500000 -2600.29004 13.0380001	-117.750000 28.2500000 -2334.96997 14.1350002	-117.750000 28.2500000 -2668.20996 15.0075998	-117.750000 28.2500000 -3057.17993 16.1483994	-117.750000 28.2500000 -3157.51001 17.5042992	-117.750000 28.2500000 -3202.92993 18.7537994	-117.750000 28.2500000 -3251.55005 19.6012993	-117.750000 28.2500000 -3483.69995 20.3864994	-117.750000 28.2500000 -3498.62012 21.1478996	-117.750000 28.2500000 -3413.83008 22.0783997	-117.750000 28.2500000 -3789.52002 22.8239994	-117.750000 28.2500000 -3878.38989 23.3957996	-117.750000 28.2500000 -3859.89990 23.6863995	-117.750000 28.2500000 -3903.00000 24.1088009	-117.750000 28.2500000 -3944.22998 24.7439995	-117.750000 28.2500000 -3930.10010 25.3148003	-117.750000 28.2500000 -3933.62012 26.1907005	-117.750000 28.2500000 -3939.86011 27.4626999	-117.750000 28.2500000 -3928.02002 29.9039993	-117.750000 28.2500000 -4066.53003 31.9841003	-117.750000 28.2500000 -4133.81006 33.5158005	-117.750000 28.2500000 -4126.29980 33.7770996	-117.750000 28.2500000 -4137.37012 33.4090004	-117.750000 28.2500000 -4176.62988 33.0601006	-117.750000 28.2500000 -4221.39990 32.5283012	-117.750000 28.2500000 -4261.87988 32.3180008	-117.750000 28.2500000 -4257.37988 32.9104996	-117.750000 28.2500000 -4275.58008 33.2944984	-117.750000 28.2500000 -4373.54980 33.7364006	-117.750000 28.2500000 -4353.41016 34.0777016	-117.750000 28.2500000 -4363.79980 32.3409996	-117.750000 28.2500000 -4375.72998 32.6053009	-117.750000 28.2500000 -4384.14014 32.9424019	-117.750000 28.2500000 -4407.47998 33.2151985	-117.750000 28.2500000 -4413.29980 33.5628014	-117.750000 28.2500000 -4427.54980 34.4146004	-117.750000 28.2500000 -4434.85986 34.9926987	-117.750000 28.2500000 -4438.33984 35.6242981	-117.750000 28.2500000 -4446.62988 35.9034996	-117.750000 28.2500000 -4454.85010 36.5145988	-117.750000 28.2500000 -4460.66992 37.1003990	-117.750000 28.2500000 -4467.35986 37.6665001	-117.750000 28.2500000 -4475.33984 38.0760002	-117.750000 28.2500000 -4482.91992 38.5448990	-117.750000 28.2500000 -4491.20996 38.9842987	-117.750000 28.2500000 -4502.20020 39.2713013	-117.750000 28.2500000 -4506.77002 38.9872017
-117.250000 28.2500000 -3592.12012 0.00000000	-117.250000 28.2500000 -3599.37988 8.80790997	-117.250000 28.2500000 -3598.50000 11.9525995	-117.250000 28.2500000 -3589.17993 14.1384001	-117.250000 28.2500000 -3489.60010 15.9678001	-117.250000 28.2500000 -2967.11011 16.9080009	-117.250000 28.2500000 -2780.40991 16.9958000	-117.250000 28.2500000 -3015.18994 17.2674999	-117.250000 28.2500000 -3279.13989 18.3213997	-117.250000 28.2500000 -3448.68994 19.8358002	-117.250000 28.2500000 -3500.07007 21.2707996	-117.250000 28.2500000 -3540.85010 22.2043991	-117.250000 28.2500000 -3492.68994 22.5841999	-117.250000 28.2500000 -3611.21997 23.0690002	-117.250000 28.2500000 -3798.62988 24.2738991	-117.250000 28.2500000 -3753.97998 25.5974007	-117.250000 28.2500000 -3763.60010 26.4937000	-117.250000 28.2500000 -3840.19995 27.0147991	-117.250000 28.2500000 -3903.53003 27.2255001	-117.250000 28.2500000 -3836.31006 27.3708000	-117.250000 28.2500000 -3778.09009 27.9906998	-117.250000 28.2500000 -3832.19995 30.0268993	-117.250000 28.2500000 -3808.12012 31.5361996	-117.250000 28.2500000 -3924.03003 33.5192986	-117.250000 28.2500000 -4084.80005 35.7481995	-117.250000 28.2500000 -4101.79004 37.4322014	-117.250000 28.2500000 -4103.22021 38.1946983	-117.250000 28.2500000 -4158.22998 37.1907997	-117.250000 28.2500000 -4163.62012 35.9690018	-117.250000 28.2500000 -4202.16992 36.1390991	-117.250000 28.2500000 -4252.20996 35.8249016	-117.250000 28.2500000 -4180.64990 35.3768997	-117.250000 28.2500000 -4242.97998 34.8758011	-117.250000 28.2500000 -4293.14990 34.7379990	-117.250000 28.2500000 -4344.75000 35.1750984	-117.250000 28.2500000 -4364.97998 35.3718987	-117.250000 28.2500000 -4365.10986 35.3553009	-117.250000 28.2500000 -4362.12012 35.5791016	-117.250000 28.2500000 -4362.91016 36.1461983	-117.250000 28.2500000 -4353.27002 36.3623009	-117.250000 28.2500000 -4362.08008 36.6349983	-117.250000 28.2500000 -4372.66016 36.9589996	-117.250000 28.2500000 -4371.91016 37.3233986	-117.250000 28.2500000 -4379.29980 37.6171989	-117.250000 28.2500000 -4386.56006 38.0355988	-117.250000 28.2500000 -4391.35010 38.2943001	-117.250000 28.2500000 -4393.08008 38.8204002	-117.250000 28.2500000 -4399.20996 39.3195000	-117.250000 28.2500000 -4407.89990 39.8227997	-117.250000 28.2500000 -4422.14014 40.3670006
-116.750000 28.2500000 -3637.61011 0.00000000	-116.750000 28.2500000 -3639.51001 11.2051001	-116.750000 28.2500000 -3636.62988 14.8855000	-116.750000 28.2500000 -3639.70996 17.4549007	-116.750000 28.2500000 -3649.48999 19.2560997	-116.750000 28.2500000 -3667.26001 20.1236000	-116.750000 28.2500000 -3559.07007 20.4498997	-116.750000 28.2500000 -3353.14990 20.2317009	-116.750000 28.2500000 -3328.51001 19.9305000	-116.750000 28.2500000 -3410.87988 20.4659996	-116.750000 28.2500000 -3448.05005 21.9118004	-116.750000 28.2500000 -3478.84009 23.5023994	-116.750000 28.2500000 -3522.35010 24.5683002	-116.750000 28.2500000 -3370.42993 25.0874004	-116.750000 28.2500000 -3298.76001 25.4897003	-116.750000 28.2500000 -3550.59009 26.5072002	-116.750000 28.2500000 -3598.29004 28.3393002	-116.750000 28.2500000 -3574.00000 30.3694992	-116.750000 28.2500000 -3694.59009 31.7525997	-116.750000 28.2500000 -3833.34009 32.5173988	-116.750000 28.2500000 -3873.39990 32.7229004	-116.750000 28.2500000 -3792.58008 34.5727005	-116.750000 28.2500000 -3720.12012 34.1324997	-116.750000 28.2500000 -3720.66992 34.6894989	-116.750000 28.2500000 -3752.60010 35.9031982	-116.750000 28.2500000 -3900.57007 38.2790985	-116.750000 28.2500000 -3962.28003 41.1501007	-116.750000 28.2500000 -3962.89990 43.2354012	-116.750000 28.2500000 -4046.63989 43.5275993	-116.750000 28.2500000 -4107.29004 43.4431000	-116.750000 28.2500000 -4096.81982 41.8550987	-116.750000 28.2500000 -4195.10010 40.0561981	-116.750000 28.2500000 -4212.12012 38.7851982	-116.750000 28.2500000 -4181.04004 35.8633995	-116.750000 28.2500000 -4146.35010 35.8587990	-116.750000 28.2500000 -4155.29004 35.9986000	-116.750000 28.2500000 -4171.93994 36.3983994	-116.750000 28.2500000 -4185.58984 36.7723007	-116.750000 28.2500000 -4200.81982 37.3357010	-116.750000 28.2500000 -4213.97998 37.9379997	-116.750000 28.2500000 -4233.20996 38.4375000	-116.750000 28.2500000 -4250.50977 38.8866997	-116.750000 28.2500000 -4277.49023 39.5070000	-116.750000 28.2500000 -4298.99023 40.0349998	-116.750000 28.2500000 -4324.29980 40.4682999	-116.750000 28.2500000 -4349.50977 40.4663010	-116.750000 28.2500000 -4365.49023 40.8717995	-116.750000 28.2500000 -4377.56006 41.3230019	-116.750000 28.2500000 -4387.99023 41.5931015	-116.750000 28.2500000 -4380.25977 41.4114990
-116.250000 28.2500000 -3862.62012 0.00000000	-116.250000 28.2500000 -3790.26001 15.8275003	-116.250000 28.2500000 -3660.23999 21.1198006	-116.250000 28.2500000 -3644.37988 24.2500000	-116.250000 28.2500000 -3727.84009 26.6735992	-116.250000 28.2500000 -3649.25000 28.4321003	-116.250000 28.2500000 -3328.85010 29.6770992	-116.250000 28.2500000 -3037.67993 29.6683998	-116.250000 28.2500000 -2966.84009 28.4759007	-116.250000 28.2500000 -3033.20996 27.3862991	-116.250000 28.2500000 -3087.72998 26.7208996	-116.250000 28.2500000 -3033.26001 27.4295998	-116.250000 28.2500000 -3020.53003 28.8955994	-116.250000 28.2500000 -3138.91992 29.9808998	-116.250000 28.2500000 -3043.13989 30.1098003	-116.250000 28.2500000 -3007.82007 30.1875992	-116.250000 28.2500000 -3328.13989 30.9055004	-116.250000 28.2500000 -3552.66992 32.9477997	-116.250000 28.2500000 -3528.87012 35.6757011	-116.250000 28.2500000 -3546.66992 38.0923996	-116.250000 28.2500000 -3605.72998 40.2472000	-116.250000 28.2500000 -3678.15991 43.7854996	-116.250000 28.2500000 -3763.12012 43.5140991	-116.250000 28.2500000 -3822.09009 42.1829987	-116.250000 28.2500000 -3815.26001 40.9024010	-116.250000 28.2500000 -3738.43994 40.5004005	-116.250000 28.2500000 -3757.37012 42.5989990	-116.250000 28.2500000 -3743.17993 45.3695984	-116.250000 28.2500000 -3727.09009 48.0637016	-116.250000 28.2500000 -3859.56006 50.7378998	-116.250000 28.2500000 -4029.37012 51.9221001	-116.250000 28.2500000 -4040.37012 50.3298988	-116.250000 28.2500000 -4088.46997 47.1524010	-116.250000 28.2500000 -4107.97998 41.7358017	-116.250000 28.2500000 -4148.75000 41.1264000	-116.250000 28.2500000 -4196.41992 40.7319984	-116.250000 28.2500000 -4226.33984 40.2704010	-116.250000 28.2500000 -4234.85010 40.9715004	-116.250000 28.2500000 -4236.29004 41.1315994	-116.250000 28.2500000 -4238.16992 41.1356010	-116.250000 28.2500000 -4237.00000 41.3030014	-116.250000 28.2500000 -4230.54980 41.4971008	-116.250000 28.2500000 -4222.91992 41.8622017	-116.250000 28.2500000 -4211.43994 41.9152985	-116.250000 28.2500000 -4204.72021 42.1306992	-116.250000 28.2500000 -4192.89990 42.1599007	-116.250000 28.2500000 -4188.72998 42.4779015	-116.250000 28.2500000 -4193.18018 42.5746994	-116.250000 28.2500000 -4204.87988 42.8883018	-116.250000 28.2500000 -4208.54004 42.8856010
-115.750000 28.2500000 -1306.23999 0.00000000	-115.750000 28.2500000 -1868.38000 20.4470005	-115.750000 28.2500000 -2181.12012 28.9612007	-115.750000 28.2500000 -2217.62012 34.8762016	-115.750000 28.2500000 -2235.33008 38.5357018	-115.750000 28.2500000 -2662.94995 40.2616005	-115.750000 28.2500000 -2859.39990 41.6431007	-115.750000 28.2500000 -2638.33008 43.7008018	-115.750000 28.2500000 -2181.38989 45.4203987	-115.750000 28.2500000 -2107.17993 45.8597984	-115.750000 28.2500000 -2288.75000 44.1585007	-115.750000 28.2500000 -2352.42993 42.0819016	-115.750000 28.2500000 -2493.71997 40.8782997	-115.750000 28.2500000 -2586.64990 41.4047012	-115.750000 28.2500000 -2613.46997 42.2524986	-115.750000 28.2500000 -2550.10010 42.0287018	-115.750000 28.2500000 -2311.37012 40.6174011	-115.750000 28.2500000 -2433.73999 39.7369995	-115.750000 28.2500000 -2427.97998 40.7234993	-115.750000 28.2500000 -2390.11011 43.0220985	-115.750000 28.2500000 -2612.25000 46.1931000	-115.750000 28.2500000 -3085.37988 51.1862984	-115.750000 28.2500000 -3329.70996 52.0376015	-115.750000 28.2500000 -3455.08008 52.5024986	-115.750000 28.2500000 -3607.94995 52.1454010	-115.750000 28.2500000 -3754.87988 50.5074997	-115.750000 28.2500000 -3798.58008 50.3087006	-115.750000 28.2500000 -3783.28003 50.6791000	-115.750000 28.2500000 -3736.09009 51.9892998	-115.750000 28.2500000 -3637.87012 54.8466988	-115.750000 28.2500000 -3705.48999 57.4942017	-115.750000 28.2500000 -3924.53003 59.6548004	-115.750000 28.2500000 -3983.94995 58.6278000	-115.750000 28.2500000 -4006.15991 51.1453018	-115.750000 28.2500000 -4019.53003 50.0353012	-115.750000 28.2500000 -4034.50000 48.8953018	-115.750000 28.2500000 -4042.52002 47.8819008	-115.750000 28.2500000 -4054.37012 48.6214981	-115.750000 28.2500000 -4054.76001 48.5419006	-115.750000 28.2500000 -4068.77002 48.5264015	-115.750000 28.2500000 -4081.17993 48.4696999	-115.750000 28.2500000 -4081.19995 48.4942017	-115.750000 28.2500000 -4097.87988 48.3732986	-115.750000 28.2500000 -4109.85010 48.2579994	-115.750000 28.2500000 -4121.00977 48.2187996	-115.750000 28.2500000 -4139.66992 48.3065987	-115.750000 28.2500000 -4160.45020 48.2319984	-115.750000 28.2500000 -4178.12012 47.9192009	-115.750000 28.2500000 -4196.70996 47.9026985	-115.750000 28.2500000 -4207.37012 46.8446999
-115.250000 28.2500000 -140.352997 0.00000000	-115.250000 28.2500000 -208.895996 24.1625996	-115.250000 28.2500000 -466.381012 33.9552002	-115.250000 28.2500000 -888.741028 41.5503006	-115.250000 28.2500000 -1201.93994 48.1411018	-115.250000 28.2500000 -1340.05005 53.6870995	-115.250000 28.2500000 -1463.15002 57.8825989	-115.250000 28.2500000 -1580.78003 60.3367004	-115.250000 28.2500000 -1545.05005 61.5340996	-115.250000 28.2500000 -1353.60999 63.0908012	-115.250000 28.2500000 -1611.65002 64.5038986	-115.250000 28.2500000 -1851.25000 65.4098969	-115.250000 28.2500000 -1976.54004 64.7317963	-115.250000 28.2500000 -2057.93994 62.4417000	-115.250000 28.2500000 -2150.91992 61.0555992	-115.250000 28.2500000 -2090.44995 60.0681000	-115.250000 28.2500000 -1920.19995 58.8838005	-115.250000 28.2500000 -1807.35999 56.4682999	-115.250000 28.2500000 -1700.89001 53.2597008	-115.250000 28.2500000 -1566.81006 51.4403000	-115.250000 28.2500000 -1396.32996 52.1315002	-115.250000 28.2500000 -1350.26001 57.9002991	-115.250000 28.2500000 -1731.27002 59.8499985	-115.250000 28.2500000 -2276.06006 60.3893013	-115.250000 28.2500000 -2717.13989 59.9627991	-115.250000 28.2500000 -2799.15991 59.7029991	-115.250000 28.2500000 -2992.12012 61.2598000	-115.250000 28.2500000 -3149.12988 61.8768997	-115.250000 28.2500000 -3425.28003 61.4695015	-115.250000 28.2500000 -3697.77002 62.9812012	-115.250000 28.2500000 -3641.05005 62.9650002	-115.250000 28.2500000 -3503.55005 64.5798035	-115.250000 28.2500000 -3736.32007 66.4337997	-115.250000 28.2500000 -3862.92993 62.7083015	-115.250000 28.2500000 -3911.70996 61.2481995	-115.250000 28.2500000 -3944.37012 60.0027008	-115.250000 28.2500000 -3971.76001 58.6938019	-115.250000 28.2500000 -3975.09009 59.5481987	-115.250000 28.2500000 -3988.70996 59.0555000	-115.250000 28.2500000 -3998.41992 59.0393982	-115.250000 28.2500000 -4004.17993 58.9603004	-115.250000 28.2500000 -4012.78003 58.6192017	-115.250000 28.2500000 -4020.45996 58.3224983	-115.250000 28.2500000 -4023.04004 58.0877991	-115.250000 28.2500000 -4030.43994 57.8737984	-115.250000 28.2500000 -4038.15991 57.1397018	-115.250000 28.2500000 -4037.65991 57.0545006	-115.250000 28.2500000 -4042.44995 56.6175003	-115.250000 28.2500000 -4046.86011 56.3955994	-115.250000 28.2500000 -4047.10010 54.2439003
-114.750000 28.2500000 -34.0316010 0.00000000	-114.750000 28.2500000 43.6278000 27.0636997	-114.750000 28.2500000 89.0681992 39.6044006	-114.750000 28.2500000 37.1786995 49.0555992	-114.750000 28.2500000 -129.089996 55.8955994	-114.750000 28.2500000 -357.614990 61.4463005	-114.750000 28.2500000 -614.836975 66.8973007	-114.750000 28.2500000 -832.036011 72.5664978	-114.750000 28.2500000 -1081.68005 78.2863007	-114.750000 28.2500000 -1395.58997 82.4293976	-114.750000 28.2500000 -1553.84998 84.0463028	-114.750000 28.2500000 -1850.72998 85.0679016	-114.750000 28.2500000 -2008.72998 86.3770981	-114.750000 28.2500000 -2006.26001 88.1168976	-114.750000 28.2500000 -1944.35999 90.3448029	-114.750000 28.2500000 -1833.14001 90.4620972	-114.750000 28.2500000 -1703.38000 86.8022003	-114.750000 28.2500000 -1672.96997 82.9417038	-114.750000 28.2500000 -1624.20996 77.5590973	-114.750000 28.2500000 -1604.48999 72.0224991	-114.750000 28.2500000 -1568.43994 67.8919983	-114.750000 28.2500000 -1583.30005 68.7146988	-114.750000 28.2500000 -1568.19995 67.4963989	-114.750000 28.2500000 -1371.02002 68.1679993	-114.750000 28.2500000 -1356.87000 69.5257034	-114.750000 28.2500000 -1494.78003 68.9244995	-114.750000 28.2500000 -1658.92004 69.7400970	-114.750000 28.2500000 -1753.57996 71.0093002	-114.750000 28.2500000 -1720.02002 72.5161972	-114.750000 28.2500000 -2025.31006 74.9543991	-114.750000 28.2500000 -2679.50000 75.2148972	-114.750000 28.2500000 -3290.78003 74.3261032	-114.750000 28.2500000 -3328.34009 72.5076981	-114.750000 28.2500000 -3322.12012 74.1670990	-114.750000 28.2500000 -3360.23999 73.6557007	-114.750000 28.2500000 -3382.12012 72.6183014	-114.750000 28.2500000 -3421.17993 71.0801010	-114.750000 28.2500000 -3470.12988 73.6230011	-114.750000 28.2500000 -3529.43994 72.8591003	-114.750000 28.2500000 -3636.78003 72.5309982	-114.750000 28.2500000 -3698.50000 72.4942017	-114.750000 28.2500000 -3754.05005 71.7372971	-114.750000 28.2500000 -3789.29004 71.2675018	-114.750000 28.2500000 -3817.15991 70.9453964	-114.750000 28.2500000 -3829.97998 70.3713989	-114.750000 28.2500000 -3844.30005 69.9259033	-114.750000 28.2500000 -3854.67993 69.5782013	-114.750000 28.2500000 -3842.57007 69.1280975	-114.750000 28.2500000 -3880.36011 68.6686020	-114.750000 28.2500000 -3894.29004 66.3803024
-114.250000 28.2500000 86.5711975 0.00000000	-114.250000 28.2500000 53.1916008 23.3455009	-114.250000 28.2500000 105.935997 35.9608994	-114.250000 28.2500000 194.957993 47.6377983	-114.250000 28.2500000 260.401001 58.3795013	-114.250000 28.2500000 298.569000 66.6339035	-114.250000 28.2500000 306.903015 74.0988998	-114.250000 28.2500000 297.427002 80.7002029	-114.250000 28.2500000 269.455994 86.2701035	-114.250000 28.2500000 258.963989 90.8501968	-114.250000 28.2500000 166.682999 95.2660980	-114.250000 28.2500000 -135.451996 99.7865982	-114.250000 28.2500000 -586.252991 103.197998	-114.250000 28.2500000 -1005.71997 107.453003	-114.250000 28.2500000 -1288.33997 110.636002	-114.250000 28.2500000 -1422.54004 113.978996	-114.250000 28.2500000 -1532.63000 118.069000	-114.250000 28.2500000 -1470.80005 120.178001	-114.250000 28.2500000 -1607.84998 117.877998	-114.250000 28.2500000 -1708.57996 109.625000	-114.250000 28.2500000 -1751.29004 100.567001	-114.250000 28.2500000 -1639.85999 94.9402008	-114.250000 28.2500000 -1488.78003 88.5689011	-114.250000 28.2500000 -1552.43005 84.5518036	-114.250000 28.2500000 -1641.84998 80.9352036	-114.250000 28.2500000 -1443.72998 79.1717987	-114.250000 28.2500000 -1227.00000 81.1022034	-114.250000 28.2500000 -1216.56995 83.4574966	-114.250000 28.2500000 -1260.39001 84.7608032	-114.250000 28.2500000 -1133.69995 87.1892014	-114.250000 28.2500000 -997.629028 86.4862976	-114.250000 28.2500000 -1091.42004 88.3669968	-114.250000 28.2500000 -1662.72998 88.9932022	-114.250000 28.2500000 -2077.42993 83.8071976	-114.250000 28.2500000 -2527.63989 82.2091980	-114.250000 28.2500000 -2909.37988 81.5018005	-114.250000 28.2500000 -3192.03003 81.3982010	-114.250000 28.2500000 -3297.51001 83.9453964	-114.250000 28.2500000 -3357.81006 85.5074005	-114.250000 28.2500000 -3393.47998 84.7373962	-114.250000 28.2500000 -3396.21997 84.3770981	-114.250000 28.2500000 -3434.67993 84.4224014	-114.250000 28.2500000 -3437.67993 84.9048996	-114.250000 28.2500000 -3445.30005 84.4860992	-114.250000 28.2500000 -3514.56006 84.0858002	-114.250000 28.2500000 -3523.91992 84.1314011	-114.250000 28.2500000 -3533.89990 84.1632004	-114.250000 28.2500000 -3549.61011 83.8203964	-114.250000 28.2500000 -3555.76001 82.9721985	-114.250000 28.2500000 -3569.12012 81.8796997
-113.750000 28.2500000 946.677979 0.00000000	-113.750000 28.2500000 895.547974 18.6842003	-113.750000 28.2500000 754.986023 28.3619995	-113.750000 28.2500000 617.101990 37.4444008	-113.750000 28.2500000 538.651001 46.7953987	-113.750000 28.2500000 542.763000 54.9886017	-113.750000 28.2500000 645.190979 63.8540993	-113.750000 28.2500000 763.271973 73.1444016	-113.750000 28.2500000 864.997986 82.4462967	-113.750000 28.2500000 866.494995 90.2826996	-113.750000 28.2500000 826.765015 97.4692993	-113.750000 28.2500000 832.177002 102.782997	-113.750000 28.2500000 851.044006 106.297997	-113.750000 28.2500000 806.554016 111.625000	-113.750000 28.2500000 590.421997 116.112000	-113.750000 28.2500000 212.921997 121.309998	-113.750000 28.2500000 -190.664001 126.902000	-113.750000 28.2500000 -581.169983 131.100998	-113.750000 28.2500000 -882.351013 134.516998	-113.750000 28.2500000 -1256.53003 136.826004	-113.750000 28.2500000 -1540.56006 135.354004	-113.750000 28.2500000 -1647.72998 132.184998	-113.750000 28.2500000 -1680.23999 122.626999	-113.750000 28.2500000 -1638.27002 112.359001	-113.750000 28.2500000 -1464.89001 102.483002	-113.750000 28.2500000 -1358.64001 95.2479019	-113.750000 28.2500000 -1319.31995 94.2441025	-113.750000 28.2500000 -1190.85999 93.0815964	-113.750000 28.2500000 -998.995972 93.6771011	-113.750000 28.2500000 -974.950989 98.0315018	-113.750000 28.2500000 -946.531982 99.2678986	-113.750000 28.2500000 -738.867981 97.9618988	-113.750000 28.2500000 -695.187988 98.0028000	-113.750000 28.2500000 -734.551025 98.4608994	-113.750000 28.2500000 -746.234009 98.8636017	-113.750000 28.2500000 -841.791016 97.2484970	-113.750000 28.2500000 -1041.03003 96.9095001	-113.750000 28.2500000 -1173.68005 100.188004	-113.750000 28.2500000 -1336.17004 99.5617981	-113.750000 28.2500000 -1553.18994 98.3370972	-113.750000 28.2500000 -1728.51001 98.0101013	-113.750000 28.2500000 -1953.79004 97.5506973	-113.750000 28.2500000 -2209.30005 96.0619965	-113.750000 28.2500000 -2400.87988 94.5117035	-113.750000 28.2500000 -2682.45996 94.1826019	-113.750000 28.2500000 -2903.39990 93.4488983	-113.750000 28.2500000 -3081.12988 92.6007004	-113.750000 28.2500000 -3278.41992 91.6684036	-113.750000 28.2500000 -3403.26001 91.0422974	-113.750000 28.2500000 -3468.72998 90.4013977
-113.250000 28.2500000 335.821014 0.00000000	-113.250000 28.2500000 416.756012 15.7027998	-113.250000 28.2500000 518.518982 23.5032997	-113.250000 28.2500000 651.000977 30.4041004	-113.250000 28.2500000 726.195007 37.1026993	-113.250000 28.2500000 752.018005 42.3548012	-113.250000 28.2500000 768.057007 48.1506004	-113.250000 28.2500000 798.211975 54.6803017	-113.250000 28.2500000 918.546021 62.3713989	-113.250000 28.2500000 1042.46997 68.6742020	-113.250000 28.2500000 1137.84998 78.1576996	-113.250000 28.2500000 1186.57996 88.0101013	-113.250000 28.2500000 1189.68994 97.5127029	-113.250000 28.2500000 1185.31006 106.158997	-113.250000 28.2500000 1137.07996 112.620003	-113.250000 28.2500000 1135.69995 117.661003	-113.250000 28.2500000 1120.51001 121.505997	-113.250000 28.2500000 1040.46997 127.101997	-113.250000 28.2500000 791.002014 133.382004	-113.250000 28.2500000 434.046997 138.283997	-113.250000 28.2500000 82.3140030 141.257004	-113.250000 28.2500000 -343.683990 146.737000	-113.250000 28.2500000 -783.679993 150.108994	-113.250000 28.2500000 -1155.70996 147.916000	-113.250000 28.2500000 -1330.06995 140.406006	-113.250000 28.2500000 -1255.62000 126.119003	-113.250000 28.2500000 -1187.12000 121.392998	-113.250000 28.2500000 -1127.78003 118.060997	-113.250000 28.2500000 -1177.26001 115.259003	-113.250000 28.2500000 -1032.97998 116.972000	-113.250000 28.2500000 -897.564026 113.619003	-113.250000 28.2500000 -938.546997 111.053001	-113.250000 28.2500000 -709.487976 110.432999	-113.250000 28.2500000 -613.054016 106.324997	-113.250000 28.2500000 -567.307007 106.693001	-113.250000 28.2500000 -543.440979 107.190002	-113.250000 28.2500000 -540.012024 107.281998	-113.250000 28.2500000 -583.049988 111.355003	-113.250000 28.2500000 -608.900024 111.422997	-113.250000 28.2500000 -652.622009 112.097000	-113.250000 28.2500000 -687.835022 112.321999	-113.250000 28.2500000 -720.031982 112.178001	-113.250000 28.2500000 -744.481995 112.322998	-113.250000 28.2500000 -764.536987 112.644997	-113.250000 28.2500000 -792.890015 113.141998	-113.250000 28.2500000 -830.278992 112.241997	-113.250000 28.2500000 -898.929016 111.897003	-113.250000 28.2500000 -1010.07001 111.737999	-113.250000 28.2500000 -1124.67004 111.182999	-113.250000 28.2500000 -1275.05005 108.362000
-112.750000 28.2500000 -222.738007 0.00000000	-112.750000 28.2500000 -114.044998 13.0339003	-112.750000 28.2500000 -48.5470009 19.2879009	-112.750000 28.2500000 23.2336998 24.8523998	-112.750000 28.2500000 67.7095032 30.5447006	-112.750000 28.2500000 91.3750000 34.4467010	-112.750000 28.2500000 121.820999 38.8154984	-112.750000 28.2500000 172.037003 43.4539986	-112.750000 28.2500000 213.863998 47.7905998	-112.750000 28.2500000 319.433014 51.0253983	-112.750000 28.2500000 475.725006 55.5540009	-112.750000 28.2500000 633.080994 60.7855988	-112.750000 28.2500000 748.377014 68.0828018	-112.750000 28.2500000 818.242981 78.5989990	-112.750000 28.2500000 916.776978 89.4144974	-112.750000 28.2500000 1040.46997 100.545998	-112.750000 28.2500000 1131.38000 109.491997	-112.750000 28.2500000 1261.93994 114.697998	-112.750000 28.2500000 1363.50000 118.499001	-112.750000 28.2500000 1435.93994 123.531998	-112.750000 28.2500000 1397.28003 127.934998	-112.750000 28.2500000 1181.50000 135.714005	-112.750000 28.2500000 855.232971 144.712997	-112.750000 28.2500000 460.437012 152.873993	-112.750000 28.2500000 45.4136009 159.018997	-112.750000 28.2500000 -113.133003 162.126007	-112.750000 28.2500000 -275.950989 161.968002	-112.750000 28.2500000 -429.027008 161.807999	-112.750000 28.2500000 -523.822998 158.259003	-112.750000 28.2500000 -721.241028 161.500000	-112.750000 28.2500000 -856.937012 149.679001	-112.750000 28.2500000 -916.495972 140.669006	-112.750000 28.2500000 -918.270996 130.983002	-112.750000 28.2500000 -926.210999 122.026001	-112.750000 28.2500000 -902.982971 121.714996	-112.750000 28.2500000 -879.518982 120.961998	-112.750000 28.2500000 -831.520020 121.001999	-112.750000 28.2500000 -809.659973 126.468002	-112.750000 28.2500000 -792.877991 126.008003	-112.750000 28.2500000 -745.000000 125.390999	-112.750000 28.2500000 -717.611023 125.439003	-112.750000 28.2500000 -702.835999 125.235001	-112.750000 28.2500000 -678.367004 125.127998	-112.750000 28.2500000 -669.731995 125.313004	-112.750000 28.2500000 -684.796997 125.101997	-112.750000 28.2500000 -702.752991 125.023003	-112.750000 28.2500000 -723.047974 124.820999	-112.750000 28.2500000 -747.044006 124.790001	-112.750000 28.2500000 -752.218994 124.678001	-112.750000 28.2500000 -789.646973 124.420998
-112.250000 28.2500000 -253.281998 0.00000000	-112.250000 28.2500000 -270.002991 11.7904997	-112.250000 28.2500000 -280.069000 17.1289005	-112.250000 28.2500000 -259.908997 21.7357006	-112.250000 28.2500000 -210.113998 26.2126007	-112.250000 28.2500000 -152.662994 29.0755005	-112.250000 28.2500000 -89.5501022 32.1879997	-112.250000 28.2500000 -21.9482994 36.4463997	-112.250000 28.2500000 37.4640007 40.2941017	-112.250000 28.2500000 53.8022995 41.6996994	-112.250000 28.2500000 25.9018002 44.8787003	-112.250000 28.2500000 38.1353989 47.8329010	-112.250000 28.2500000 117.706001 51.8619995	-112.250000 28.2500000 307.670013 57.3254013	-112.250000 28.2500000 381.114990 63.8723984	-112.250000 28.2500000 350.700989 71.5616989	-112.250000 28.2500000 403.114990 79.8761978	-112.250000 28.2500000 530.916992 88.7578964	-112.250000 28.2500000 721.799011 97.1792984	-112.250000 28.2500000 897.258972 104.612000	-112.250000 28.2500000 1063.28003 110.588997	-112.250000 28.2500000 1327.95996 115.880997	-112.250000 28.2500000 1579.91003 122.870003	-112.250000 28.2500000 1685.67004 132.078003	-112.250000 28.2500000 1581.45996 142.369003	-112.250000 28.2500000 1492.31995 155.147003	-112.250000 28.2500000 1337.30005 162.503006	-112.250000 28.2500000 1141.69995 169.906998	-112.250000 28.2500000 952.570007 176.968002	-112.250000 28.2500000 649.661987 183.783005	-112.250000 28.2500000 221.845001 190.059006	-112.250000 28.2500000 -236.557999 188.188004	-112.250000 28.2500000 -563.825989 175.712006	-112.250000 28.2500000 -681.570007 153.804993	-112.250000 28.2500000 -766.155029 150.149994	-112.250000 28.2500000 -831.921021 147.585007	-112.250000 28.2500000 -815.666992 144.557007	-112.250000 28.2500000 -851.638000 155.541000	-112.250000 28.2500000 -867.341003 153.544006	-112.250000 28.2500000 -901.809998 151.957993	-112.250000 28.2500000 -932.065002 150.218994	-112.250000 28.2500000 -930.862000 148.904999	-112.250000 28.2500000 -940.635010 146.727997	-112.250000 28.2500000 -945.213013 145.348999	-112.250000 28.2500000 -927.541016 144.488998	-112.250000 28.2500000 -937.918030 142.970001	-112.250000 28.2500000 -920.148987 141.725006	-112.250000 28.2500000 -919.846008 141.309006	-112.250000 28.2500000 -916.658020 140.037994	-112.250000 28.2500000 -889.047974 138.929993
-111.750000 28.2500000 -60.4207001 0.00000000	-111.750000 28.2500000 -58.7929001 11.8818998	-111.750000 28.2500000 -55.4403992 17.1375999	-111.750000 28.2500000 -48.6301994 21.5718994	-111.750000 28.2500000 -37.0526009 25.7280998	-111.750000 28.2500000 -31.8967991 27.8297997	-111.750000 28.2500000 -26.9743996 30.1471996	-111.750000 28.2500000 -17.9309006 32.9161987	-111.750000 28.2500000 -4.00027990 35.9057999	-111.750000 28.2500000 -22.7145996 36.6769981	-111.750000 28.2500000 4.27542105E-02 38.6186981	-111.750000 28.2500000 25.5179996 40.2242012	-111.750000 28.2500000 42.0541992 44.0399017	-111.750000 28.2500000 61.1389999 46.7310982	-111.750000 28.2500000 121.064003 51.9390984	-111.750000 28.2500000 224.488998 57.9177017	-111.750000 28.2500000 318.657990 65.0090027	-111.750000 28.2500000 231.608002 69.0258026	-111.750000 28.2500000 196.121994 73.3845978	-111.750000 28.2500000 249.539993 79.9974976	-111.750000 28.2500000 353.507996 89.6436005	-111.750000 28.2500000 530.080994 98.2805023	-111.750000 28.2500000 748.864990 106.238998	-111.750000 28.2500000 975.950012 113.598999	-111.750000 28.2500000 1257.31006 120.508003	-111.750000 28.2500000 1487.10999 131.738998	-111.750000 28.2500000 1760.34998 139.391006	-111.750000 28.2500000 2022.37000 148.707993	-111.750000 28.2500000 2234.37012 157.505997	-111.750000 28.2500000 2208.81006 164.483002	-111.750000 28.2500000 1967.81006 180.548996	-111.750000 28.2500000 1494.20996 194.873993	-111.750000 28.2500000 933.796997 205.408005	-111.750000 28.2500000 680.973022 197.981995	-111.750000 28.2500000 444.039001 194.927002	-111.750000 28.2500000 222.856003 191.488998	-111.750000 28.2500000 -29.6903992 184.617004	-111.750000 28.2500000 -152.095001 198.362000	-111.750000 28.2500000 -240.850998 194.798004	-111.750000 28.2500000 -322.596985 193.940002	-111.750000 28.2500000 -409.183990 191.281006	-111.750000 28.2500000 -525.705017 188.513000	-111.750000 28.2500000 -622.377014 183.858002	-111.750000 28.2500000 -726.427979 183.326004	-111.750000 28.2500000 -843.205994 178.994995	-111.750000 28.2500000 -920.770996 174.029999	-111.750000 28.2500000 -993.504028 171.261993	-111.750000 28.2500000 -1035.94995 168.651001	-111.750000 28.2500000 -1066.31995 164.608994	-111.750000 28.2500000 -1088.37000 157.434006
-111.250000 28.2500000 168.117996 0.00000000	-111.250000 28.2500000 162.962997 13.1643000	-111.250000 28.2500000 164.983994 19.0074997	-111.250000 28.2500000 167.951996 23.9034996	-111.250000 28.2500000 177.947006 28.4006996	-111.250000 28.2500000 165.119995 30.9470997	-111.250000 28.2500000 159.449005 33.4035988	-111.250000 28.2500000 165.401001 35.8282013	-111.250000 28.2500000 174.281998 38.6234016	-111.250000 28.2500000 129.029999 39.1813011	-111.250000 28.2500000 101.542999 39.7966995	-111.250000 28.2500000 94.1272964 40.0699997	-111.250000 28.2500000 92.9242020 41.9743996	-111.250000 28.2500000 72.0161972 43.2905998	-111.250000 28.2500000 80.6941986 45.3611984	-111.250000 28.2500000 134.701004 49.8942986	-111.250000 28.2500000 197.078003 56.0644989	-111.250000 28.2500000 66.5434036 56.8117981	-111.250000 28.2500000 70.4483032 58.7382011	-111.250000 28.2500000 89.1529999 61.8869019	-111.250000 28.2500000 148.399994 68.2272034	-111.250000 28.2500000 162.947998 76.9941025	-111.250000 28.2500000 237.695999 85.0781021	-111.250000 28.2500000 363.217010 93.8286972	-111.250000 28.2500000 517.448975 102.250999	-111.250000 28.2500000 664.380005 113.265999	-111.250000 28.2500000 815.083984 118.899002	-111.250000 28.2500000 988.864990 124.521004	-111.250000 28.2500000 1177.01001 130.440002	-111.250000 28.2500000 1501.77002 134.612000	-111.250000 28.2500000 1989.67004 146.813004	-111.250000 28.2500000 2540.66992 162.229004	-111.250000 28.2500000 2668.37988 182.459000	-111.250000 28.2500000 2581.83008 202.307999	-111.250000 28.2500000 2409.02002 209.005005	-111.250000 28.2500000 2179.16992 213.529999	-111.250000 28.2500000 1895.55005 219.016998	-111.250000 28.2500000 1729.87000 220.128006	-111.250000 28.2500000 1612.02002 224.298996	-111.250000 28.2500000 1473.28003 226.718002	-111.250000 28.2500000 1344.59998 229.654007	-111.250000 28.2500000 1200.44995 231.319000	-111.250000 28.2500000 1042.92004 234.074005	-111.250000 28.2500000 897.370972 234.268005	-111.250000 28.2500000 732.138000 233.567001	-111.250000 28.2500000 547.185974 232.934998	-111.250000 28.2500000 353.391998 232.272995	-111.250000 28.2500000 132.973999 229.785004	-111.250000 28.2500000 -67.0103989 226.634995	-111.250000 28.2500000 -165.524994 212.188995
-110.750000 28.2500000 212.242996 0.00000000	-110.750000 28.2500000 186.722000 14.3069000	-110.750000 28.2500000 167.192001 20.0228996	-110.750000 28.2500000 148.847000 24.3498993	-110.750000 28.2500000 137.046997 28.0928001	-110.750000 28.2500000 115.084999 31.3055000	-110.750000 28.2500000 94.4809036 33.9455986	-110.750000 28.2500000 81.5484009 36.5605011	-110.750000 28.2500000 83.2089005 38.9934998	-110.750000 28.2500000 67.0553970 39.9202003	-110.750000 28.2500000 72.8811035 40.6074982	-110.750000 28.2500000 76.6371002 41.9588013	-110.750000 28.2500000 101.208000 43.6845016	-110.750000 28.2500000 88.9589996 43.8550987	-110.750000 28.2500000 109.973000 44.7251015	-110.750000 28.2500000 133.675003 48.8746986	-110.750000 28.2500000 176.141998 52.1940994	-110.750000 28.2500000 104.253998 51.6217995	-110.750000 28.2500000 64.0580978 50.4305000	-110.750000 28.2500000 50.9945984 52.2309990	-110.750000 28.2500000 45.5746994 53.7372017	-110.750000 28.2500000 63.7351990 58.3876991	-110.750000 28.2500000 91.9458008 62.6119003	-110.750000 28.2500000 147.391998 68.9886017	-110.750000 28.2500000 198.587997 76.4956970	-110.750000 28.2500000 237.733002 86.9805984	-110.750000 28.2500000 279.523010 91.6200027	-110.750000 28.2500000 343.343994 99.2082977	-110.750000 28.2500000 480.800995 106.112000	-110.750000 28.2500000 699.513000 109.737999	-110.750000 28.2500000 931.385010 120.223000	-110.750000 28.2500000 1196.22998 129.600006	-110.750000 28.2500000 1561.18005 140.705994	-110.750000 28.2500000 1747.91003 157.365005	-110.750000 28.2500000 2003.68005 165.287003	-110.750000 28.2500000 2275.23999 175.929993	-110.750000 28.2500000 2565.31006 185.014999	-110.750000 28.2500000 2626.60010 182.574005	-110.750000 28.2500000 2725.18994 188.699997	-110.750000 28.2500000 2791.23999 197.794006	-110.750000 28.2500000 2853.18994 204.576004	-110.750000 28.2500000 2866.01001 210.744003	-110.750000 28.2500000 2870.12988 216.951004	-110.750000 28.2500000 2841.54004 224.039993	-110.750000 28.2500000 2813.95996 230.432999	-110.750000 28.2500000 2768.21997 237.384003	-110.750000 28.2500000 2687.97998 242.904007	-110.750000 28.2500000 2596.15991 248.110001	-110.750000 28.2500000 2455.78003 253.440002	-110.750000 28.2500000 2354.17993 259.356995
-110.250000 28.2500000 368.877991 0.00000000	-110.250000 28.2500000 338.632996 17.2653999	-110.250000 28.2500000 311.873993 23.9407005	-110.250000 28.2500000 286.467010 28.8038998	-110.250000 28.2500000 270.408997 32.6702995	-110.250000 28.2500000 241.856003 36.6629982	-110.250000 28.2500000 209.046997 39.6837006	-110.250000 28.2500000 183.544998 42.2947998	-110.250000 28.2500000 159.684998 44.5606003	-110.250000 28.2500000 106.600998 46.2606010	-110.250000 28.2500000 61.3334999 46.7093010	-110.250000 28.2500000 11.5700998 47.2663002	-110.250000 28.2500000 -28.2954998 47.5805016	-110.250000 28.2500000 -86.3858032 46.7779999	-110.250000 28.2500000 -118.849998 45.8321991	-110.250000 28.2500000 -126.135002 46.6752014	-110.250000 28.2500000 -109.791000 46.4794006	-110.250000 28.2500000 -80.5646973 46.1300011	-110.250000 28.2500000 -67.5859985 44.7456017	-110.250000 28.2500000 -44.9989014 46.5600014	-110.250000 28.2500000 1.55299997 49.8998985	-110.250000 28.2500000 56.7406006 53.5693016	-110.250000 28.2500000 84.9710007 52.4622993	-110.250000 28.2500000 93.0160980 56.4866982	-110.250000 28.2500000 134.195007 61.4704018	-110.250000 28.2500000 172.028000 66.4980011	-110.250000 28.2500000 197.845993 69.7657013	-110.250000 28.2500000 250.095001 73.6651001	-110.250000 28.2500000 253.712997 77.4348984	-110.250000 28.2500000 280.911987 81.1119003	-110.250000 28.2500000 350.408997 89.6079025	-110.250000 28.2500000 468.751007 99.3386993	-110.250000 28.2500000 657.213013 111.741997	-110.250000 28.2500000 766.111023 123.736000	-110.250000 28.2500000 906.091003 130.035004	-110.250000 28.2500000 1048.35999 135.889008	-110.250000 28.2500000 1176.25000 143.072998	-110.250000 28.2500000 1107.78003 144.701004	-110.250000 28.2500000 1166.27002 148.039001	-110.250000 28.2500000 1242.84998 150.427002	-110.250000 28.2500000 1336.00000 153.675003	-110.250000 28.2500000 1449.30005 157.634003	-110.250000 28.2500000 1569.06995 161.891006	-110.250000 28.2500000 1692.29004 166.447998	-110.250000 28.2500000 1817.41003 170.259003	-110.250000 28.2500000 1962.10999 174.962006	-110.250000 28.2500000 2143.03003 179.830994	-110.250000 28.2500000 2303.47998 186.891006	-110.250000 28.2500000 2477.64990 192.893005	-110.250000 28.2500000 2590.16992 208.054993
-109.750000 28.2500000 526.122986 0.00000000	-109.750000 28.2500000 497.105988 20.1802006	-109.750000 28.2500000 471.070007 28.2884998	-109.750000 28.2500000 446.109009 34.3322983	-109.750000 28.2500000 416.595001 39.1875992	-109.750000 28.2500000 382.631989 43.8209991	-109.750000 28.2500000 349.046997 47.5862007	-109.750000 28.2500000 322.769012 51.1120987	-109.750000 28.2500000 300.916992 54.2206001	-109.750000 28.2500000 251.339996 56.8069000	-109.750000 28.2500000 206.136993 58.4897003	-109.750000 28.2500000 189.162003 58.4970016	-109.750000 28.2500000 157.968994 59.3656006	-109.750000 28.2500000 98.5802994 58.7126007	-109.750000 28.2500000 43.9305000 57.4776993	-109.750000 28.2500000 -5.10389996 57.1102982	-109.750000 28.2500000 -45.0209007 56.1734009	-109.750000 28.2500000 -31.8647995 55.9949989	-109.750000 28.2500000 -71.2542038 53.7027016	-109.750000 28.2500000 -111.039001 53.4963989	-109.750000 28.2500000 -140.186005 53.6129990	-109.750000 28.2500000 -152.393997 54.3475990	-109.750000 28.2500000 -129.199997 53.8706017	-109.750000 28.2500000 -76.5883026 53.2933006	-109.750000 28.2500000 -26.6954002 56.0222015	-109.750000 28.2500000 6.72974014 58.6104012	-109.750000 28.2500000 49.2345009 61.5444984	-109.750000 28.2500000 101.837997 63.8310013	-109.750000 28.2500000 147.285004 68.0276031	-109.750000 28.2500000 214.365005 71.2478027	-109.750000 28.2500000 274.139008 74.4940033	-109.750000 28.2500000 333.618011 81.6857986	-109.750000 28.2500000 431.295990 87.6039963	-109.750000 28.2500000 509.411987 93.3165970	-109.750000 28.2500000 523.609009 98.4692993	-109.750000 28.2500000 567.986023 105.316002	-109.750000 28.2500000 618.606018 110.955002	-109.750000 28.2500000 576.388977 114.857002	-109.750000 28.2500000 563.304016 116.797997	-109.750000 28.2500000 586.289978 121.084999	-109.750000 28.2500000 606.387024 124.759003	-109.750000 28.2500000 641.176025 128.203995	-109.750000 28.2500000 676.684998 130.559998	-109.750000 28.2500000 689.271973 132.610992	-109.750000 28.2500000 728.344971 137.238998	-109.750000 28.2500000 775.431030 138.987000	-109.750000 28.2500000 827.642029 144.037003	-109.750000 28.2500000 867.757996 146.985001	-109.750000 28.2500000 926.114990 150.656006	-109.750000 28.2500000 949.531982 157.932007
-109.250000 28.2500000 1283.34998 0.00000000	-109.250000 28.2500000 1251.75000 21.4766006	-109.250000 28.2500000 1222.26001 30.2367001	-109.250000 28.2500000 1193.88000 36.8899994	-109.250000 28.2500000 1160.81995 42.4443016	-109.250000 28.2500000 1120.81995 47.4320984	-109.250000 28.2500000 1074.50000 51.9612007	-109.250000 28.2500000 1035.07996 55.9533005	-109.250000 28.2500000 994.893982 59.6941986	-109.250000 28.2500000 871.843018 62.9351997	-109.250000 28.2500000 767.848999 65.4217987	-109.250000 28.2500000 634.299011 67.9084015	-109.250000 28.2500000 549.981018 70.1046982	-109.250000 28.2500000 471.738007 71.2220001	-109.250000 28.2500000 404.048004 72.1016006	-109.250000 28.2500000 331.532990 72.2214966	-109.250000 28.2500000 254.097000 72.4396973	-109.250000 28.2500000 205.548996 73.3451004	-109.250000 28.2500000 144.901001 71.2906036	-109.250000 28.2500000 109.404999 69.6303024	-109.250000 28.2500000 66.4304962 68.7195969	-109.250000 28.2500000 17.9743004 68.5282974	-109.250000 28.2500000 -20.6219006 67.6824036	-109.250000 28.2500000 -45.9617004 67.5485992	-109.250000 28.2500000 -69.2146988 67.6351013	-109.250000 28.2500000 -57.2070999 65.9360962	-109.250000 28.2500000 -43.7122993 67.6240997	-109.250000 28.2500000 -32.1540985 70.1020966	-109.250000 28.2500000 -18.1406002 71.2128983	-109.250000 28.2500000 -24.1916008 72.9343033	-109.250000 28.2500000 4.21442986 73.3011017	-109.250000 28.2500000 34.5835991 75.2987976	-109.250000 28.2500000 112.640999 77.9365997	-109.250000 28.2500000 194.057999 79.5073013	-109.250000 28.2500000 271.804993 83.1391983	-109.250000 28.2500000 371.574005 87.1511993	-109.250000 28.2500000 455.484985 90.4664993	-109.250000 28.2500000 378.958008 94.7521973	-109.250000 28.2500000 415.134003 96.6569977	-109.250000 28.2500000 447.169006 98.8303986	-109.250000 28.2500000 491.687988 100.213997	-109.250000 28.2500000 501.614990 102.116997	-109.250000 28.2500000 537.953003 104.597000	-109.250000 28.2500000 580.025024 106.330002	-109.250000 28.2500000 622.526001 108.666000	-109.250000 28.2500000 667.346008 110.664001	-109.250000 28.2500000 707.840027 112.612000	-109.250000 28.2500000 753.017029 115.584999	-109.250000 28.2500000 781.343018 118.551003	-109.250000 28.2500000 788.966003 123.388000
-108.750000 28.2500000 1685.88000 0.00000000	-108.750000 28.2500000 1669.67004 22.6128998	-108.750000 28.2500000 1655.60999 31.9752007	-108.750000 28.2500000 1641.53003 39.1683998	-108.750000 28.2500000 1637.12000 45.2417984	-108.750000 28.2500000 1629.33997 50.5362015	-108.750000 28.2500000 1611.46997 55.3121986	-108.750000 28.2500000 1599.09998 59.6792984	-108.750000 28.2500000 1583.94995 63.6558990	-108.750000 28.2500000 1572.85999 67.4770966	-108.750000 28.2500000 1520.56995 70.5078964	-108.750000 28.2500000 1487.76001 73.5177994	-108.750000 28.2500000 1426.31995 76.1930008	-108.750000 28.2500000 1331.38000 78.3764038	-108.750000 28.2500000 1238.32996 80.4645996	-108.750000 28.2500000 1172.92004 82.1016006	-108.750000 28.2500000 1098.38000 83.7722015	-108.750000 28.2500000 999.109009 85.4616013	-108.750000 28.2500000 840.185974 86.2229004	-108.750000 28.2500000 671.302002 86.3761978	-108.750000 28.2500000 558.013000 86.9665985	-108.750000 28.2500000 456.234985 87.6504974	-108.750000 28.2500000 356.388000 87.7192001	-108.750000 28.2500000 260.447998 87.5134964	-108.750000 28.2500000 191.554001 87.8077011	-108.750000 28.2500000 202.274002 85.1230011	-108.750000 28.2500000 197.595993 86.4384003	-108.750000 28.2500000 213.897003 87.9823990	-108.750000 28.2500000 218.673004 89.3637009	-108.750000 28.2500000 174.369995 91.3419037	-108.750000 28.2500000 135.809006 91.5649033	-108.750000 28.2500000 98.9532013 90.6067963	-108.750000 28.2500000 68.9963989 90.4589996	-108.750000 28.2500000 78.1384964 89.2872009	-108.750000 28.2500000 93.4029999 90.3877029	-108.750000 28.2500000 111.732002 91.5569000	-108.750000 28.2500000 140.910004 93.3218994	-108.750000 28.2500000 50.3615990 96.7226028	-108.750000 28.2500000 86.3550034 98.5739975	-108.750000 28.2500000 126.903999 100.603996	-108.750000 28.2500000 170.212997 102.581001	-108.750000 28.2500000 211.703003 104.583000	-108.750000 28.2500000 254.477005 105.224998	-108.750000 28.2500000 296.213989 107.239998	-108.750000 28.2500000 342.657013 109.430000	-108.750000 28.2500000 389.891998 110.375000	-108.750000 28.2500000 435.143005 112.866997	-108.750000 28.2500000 482.346008 116.235001	-108.750000 28.2500000 530.310974 118.667000	-108.750000 28.2500000 548.456970 118.357002
-108.250000 28.2500000 2134.84009 0.00000000	-108.250000 28.2500000 2140.00000 22.9601994	-108.250000 28.2500000 2145.56006 32.5920982	-108.250000 28.2500000 2150.23999 40.0489998	-108.250000 28.2500000 2157.76001 46.4017982	-108.250000 28.2500000 2156.45996 51.8002014	-108.250000 28.2500000 2154.12012 56.7331009	-108.250000 28.2500000 2156.65991 61.3170013	-108.250000 28.2500000 2153.42993 65.6351013	-108.250000 28.2500000 2123.62988 69.6174011	-108.250000 28.2500000 2091.46997 73.3072968	-108.250000 28.2500000 2051.25000 76.8145981	-108.250000 28.2500000 2000.18994 80.1841965	-108.250000 28.2500000 1920.00000 83.2537994	-108.250000 28.2500000 1833.93994 86.0643997	-108.250000 28.2500000 1746.55005 88.7499008	-108.250000 28.2500000 1671.56995 91.3211975	-108.250000 28.2500000 1587.77002 93.7893982	-108.250000 28.2500000 1507.32996 95.6003036	-108.250000 28.2500000 1415.15002 97.1087036	-108.250000 28.2500000 1307.95996 98.5623016	-108.250000 28.2500000 1224.00000 100.046997	-108.250000 28.2500000 1163.05005 101.503998	-108.250000 28.2500000 1073.82996 102.897003	-108.250000 28.2500000 928.692993 104.268997	-108.250000 28.2500000 896.120972 103.777000	-108.250000 28.2500000 866.375977 105.005997	-108.250000 28.2500000 827.866028 106.961998	-108.250000 28.2500000 806.570984 109.000000	-108.250000 28.2500000 728.223999 111.560997	-108.250000 28.2500000 639.879028 112.092003	-108.250000 28.2500000 569.848999 112.635002	-108.250000 28.2500000 491.350006 113.100998	-108.250000 28.2500000 471.013000 111.407997	-108.250000 28.2500000 464.165009 112.762001	-108.250000 28.2500000 466.757996 114.027000	-108.250000 28.2500000 486.005005 115.445000	-108.250000 28.2500000 429.612000 117.036003	-108.250000 28.2500000 474.980011 118.896004	-108.250000 28.2500000 527.895996 120.672997	-108.250000 28.2500000 577.693970 122.741997	-108.250000 28.2500000 623.937988 124.915001	-108.250000 28.2500000 680.057007 127.170998	-108.250000 28.2500000 742.453979 129.593994	-108.250000 28.2500000 802.924011 132.138000	-108.250000 28.2500000 864.612000 134.423996	-108.250000 28.2500000 929.060974 137.281998	-108.250000 28.2500000 997.616028 139.710999	-108.250000 28.2500000 1071.35999 143.283005	-108.250000 28.2500000 1088.93994 146.563995
-107.750000 28.2500000 2146.08008 0.00000000	-107.750000 28.2500000 2155.13989 23.2656002	-107.750000 28.2500000 2165.60010 33.0691986	-107.750000 28.2500000 2176.62988 40.7061005	-107.750000 28.2500000 2189.21997 47.2517014	-107.750000 28.2500000 2197.73999 52.7066002	-107.750000 28.2500000 2199.34009 57.7042999	-107.750000 28.2500000 2209.32007 62.4198990	-107.750000 28.2500000 2226.19995 66.9108963	-107.750000 28.2500000 2229.09009 71.0716019	-107.750000 28.2500000 2240.91992 74.8974991	-107.750000 28.2500000 2252.88989 78.5805969	-107.750000 28.2500000 2264.00000 82.1054993	-107.750000 28.2500000 2252.67993 85.5233994	-107.750000 28.2500000 2260.80005 88.8105011	-107.750000 28.2500000 2255.90991 91.7973022	-107.750000 28.2500000 2242.06006 94.8427963	-107.750000 28.2500000 2237.89990 97.7904968	-107.750000 28.2500000 2182.30005 100.106003	-107.750000 28.2500000 2114.06006 102.492996	-107.750000 28.2500000 2025.22998 104.772003	-107.750000 28.2500000 1935.57996 107.285004	-107.750000 28.2500000 1817.59998 109.816002	-107.750000 28.2500000 1729.28003 112.150002	-107.750000 28.2500000 1626.02002 114.477997	-107.750000 28.2500000 1619.34998 115.012001	-107.750000 28.2500000 1598.52002 117.208000	-107.750000 28.2500000 1578.32996 119.510002	-107.750000 28.2500000 1566.85999 121.803001	-107.750000 28.2500000 1514.15002 124.665001	-107.750000 28.2500000 1458.46997 126.334999	-107.750000 28.2500000 1402.62000 127.873001	-107.750000 28.2500000 1353.19995 129.647995	-107.750000 28.2500000 1347.75000 129.473007	-107.750000 28.2500000 1324.67004 131.639999	-107.750000 28.2500000 1300.10999 133.585999	-107.750000 28.2500000 1268.28003 135.647003	-107.750000 28.2500000 1212.13000 135.772995	-107.750000 28.2500000 1223.08997 137.806000	-107.750000 28.2500000 1232.71997 139.820999	-107.750000 28.2500000 1242.66003 141.845001	-107.750000 28.2500000 1254.48999 143.919006	-107.750000 28.2500000 1264.62000 146.007996	-107.750000 28.2500000 1277.55005 148.108994	-107.750000 28.2500000 1286.55005 150.263000	-107.750000 28.2500000 1296.72998 152.404007	-107.750000 28.2500000 1307.12000 154.612000	-107.750000 28.2500000 1314.81006 156.901001	-107.750000 28.2500000 1326.17004 159.453003	-107.750000 28.2500000 1335.18994 162.537003
-107.250000 28.2500000 2161.96997 0.00000000	-107.250000 28.2500000 2174.03003 24.0823002	-107.250000 28.2500000 2186.91992 34.2162018	-107.250000 28.2500000 2200.15991 42.1006012	-107.250000 28.2500000 2214.91992 48.7984009	-107.250000 28.2500000 2229.42993 54.4478989	-107.250000 28.2500000 2240.91992 59.6357994	-107.250000 28.2500000 2263.33008 64.5043030	-107.250000 28.2500000 2271.70996 69.1225967	-107.250000 28.2500000 2302.89990 73.7685013	-107.250000 28.2500000 2326.05005 77.7894974	-107.250000 28.2500000 2346.11011 81.7108994	-107.250000 28.2500000 2365.06006 85.4792023	-107.250000 28.2500000 2378.62988 89.2993011	-107.250000 28.2500000 2391.55005 92.6421967	-107.250000 28.2500000 2403.21997 96.0391998	-107.250000 28.2500000 2421.31006 99.2930984	-107.250000 28.2500000 2387.67993 102.333000	-107.250000 28.2500000 2364.87988 104.901001	-107.250000 28.2500000 2338.29004 107.199997	-107.250000 28.2500000 2302.40991 109.492996	-107.250000 28.2500000 2315.51001 112.000000	-107.250000 28.2500000 2317.76001 114.653000	-107.250000 28.2500000 2315.87012 117.459000	-107.250000 28.2500000 2337.58008 120.210999	-107.250000 28.2500000 2333.48999 121.751999	-107.250000 28.2500000 2341.35010 124.334000	-107.250000 28.2500000 2355.73999 126.958000	-107.250000 28.2500000 2362.43994 129.669006	-107.250000 28.2500000 2314.85010 132.738007	-107.250000 28.2500000 2293.67993 135.197998	-107.250000 28.2500000 2224.62988 137.774994	-107.250000 28.2500000 2186.53003 140.634003	-107.250000 28.2500000 2157.09009 141.860001	-107.250000 28.2500000 2140.97998 144.507996	-107.250000 28.2500000 2130.33008 146.940002	-107.250000 28.2500000 2117.75000 149.365005	-107.250000 28.2500000 2121.69995 150.007004	-107.250000 28.2500000 2128.00000 152.126007	-107.250000 28.2500000 2134.17993 154.223007	-107.250000 28.2500000 2139.86011 156.294998	-107.250000 28.2500000 2146.10010 158.362000	-107.250000 28.2500000 2152.51001 160.421997	-107.250000 28.2500000 2156.01001 162.457001	-107.250000 28.2500000 2162.56006 164.492996	-107.250000 28.2500000 2168.48999 166.373993	-107.250000 28.2500000 2174.86011 168.395004	-107.250000 28.2500000 2181.38989 170.380997	-107.250000 28.2500000 2188.12012 172.348007	-107.250000 28.2500000 2207.03003 175.298004
-106.750000 28.2500000 1903.05005 0.00000000	-106.750000 28.2500000 1915.53003 25.6791000	-106.750000 28.2500000 1928.83997 36.4548988	-106.750000 28.2500000 1942.09998 44.8144989	-106.750000 28.2500000 1956.46997 51.9481010	-106.750000 28.2500000 1973.68005 58.0196991	-106.750000 28.2500000 1987.66003 63.5924988	-106.750000 28.2500000 2007.20996 68.8130035	-106.750000 28.2500000 2025.20996 73.7629013	-106.750000 28.2500000 2091.67993 79.3431015	-106.750000 28.2500000 2143.56006 84.4160995	-106.750000 28.2500000 2200.39990 89.2533035	-106.750000 28.2500000 2256.47998 93.8227997	-106.750000 28.2500000 2318.02002 98.3938980	-106.750000 28.2500000 2379.95996 102.580002	-106.750000 28.2500000 2440.71997 106.745003	-106.750000 28.2500000 2488.41992 110.749001	-106.750000 28.2500000 2528.57007 115.142998	-106.750000 28.2500000 2551.36011 117.598000	-106.750000 28.2500000 2568.81006 120.137001	-106.750000 28.2500000 2585.83008 121.946999	-106.750000 28.2500000 2604.88989 123.418999	-106.750000 28.2500000 2628.16992 125.655998	-106.750000 28.2500000 2629.42993 127.346001	-106.750000 28.2500000 2617.72998 129.746002	-106.750000 28.2500000 2627.58008 129.774994	-106.750000 28.2500000 2644.75000 132.214996	-106.750000 28.2500000 2649.12012 134.705994	-106.750000 28.2500000 2639.77002 137.093994	-106.750000 28.2500000 2639.82007 140.466003	-106.750000 28.2500000 2642.75000 142.826996	-106.750000 28.2500000 2636.39990 145.522995	-106.750000 28.2500000 2650.86011 148.514999	-106.750000 28.2500000 2659.55005 150.225998	-106.750000 28.2500000 2686.42993 152.738007	-106.750000 28.2500000 2724.12012 155.313995	-106.750000 28.2500000 2749.90991 158.255005	-106.750000 28.2500000 2818.17993 159.432999	-106.750000 28.2500000 2819.73999 161.628006	-106.750000 28.2500000 2821.37012 163.796997	-106.750000 28.2500000 2822.89990 165.942001	-106.750000 28.2500000 2824.50000 168.065002	-106.750000 28.2500000 2826.09009 170.164001	-106.750000 28.2500000 2827.70996 172.240997	-106.750000 28.2500000 2829.25000 174.307007	-106.750000 28.2500000 2830.92993 176.341003	-106.750000 28.2500000 2832.50000 178.365005	-106.750000 28.2500000 2834.09009 180.371002	-106.750000 28.2500000 2835.65991 182.350998	-106.750000 28.2500000 2847.44995 184.748993
-106.250000 28.2500000 1709.06006 0.00000000	-106.250000 28.2500000 1719.18005 26.2595997	-106.250000 28.2500000 1730.28003 37.2574997	-106.250000 28.2500000 1741.16003 45.7723007	-106.250000 28.2500000 1752.97998 53.0695992	-106.250000 28.2500000 1768.76001 59.3231010	-106.250000 28.2500000 1781.91003 65.0707016	-106.250000 28.2500000 1799.42004 70.4436035	-106.250000 28.2500000 1815.39001 75.5266037	-106.250000 28.2500000 1889.40002 82.0009995	-106.250000 28.2500000 1970.06995 88.3302994	-106.250000 28.2500000 2063.05005 94.5860977	-106.250000 28.2500000 2152.28003 100.834000	-106.250000 28.2500000 2198.75000 106.150002	-106.250000 28.2500000 2253.83008 111.586998	-106.250000 28.2500000 2336.63989 116.907997	-106.250000 28.2500000 2403.15991 122.192001	-106.250000 28.2500000 2490.25000 128.246994	-106.250000 28.2500000 2592.36011 134.462006	-106.250000 28.2500000 2702.57007 140.046997	-106.250000 28.2500000 2790.97998 145.132996	-106.250000 28.2500000 2872.92993 148.714005	-106.250000 28.2500000 2943.67993 151.929993	-106.250000 28.2500000 2996.68994 155.149994	-106.250000 28.2500000 3044.58008 158.057999	-106.250000 28.2500000 3052.02002 155.789001	-106.250000 28.2500000 3063.92993 157.345001	-106.250000 28.2500000 3073.71997 158.679993	-106.250000 28.2500000 3081.97998 160.516006	-106.250000 28.2500000 3105.29004 164.600998	-106.250000 28.2500000 3131.56006 166.229004	-106.250000 28.2500000 3146.87012 168.766998	-106.250000 28.2500000 3170.38989 170.934006	-106.250000 28.2500000 3190.64990 170.417999	-106.250000 28.2500000 3208.12988 171.940994	-106.250000 28.2500000 3227.10010 173.975998	-106.250000 28.2500000 3248.81006 176.707001	-106.250000 28.2500000 3372.26001 176.341995	-106.250000 28.2500000 3371.97998 178.710007	-106.250000 28.2500000 3371.67993 181.046997	-106.250000 28.2500000 3371.38989 183.354996	-106.250000 28.2500000 3371.13989 185.634003	-106.250000 28.2500000 3370.81006 187.886993	-106.250000 28.2500000 3370.61011 190.112000	-106.250000 28.2500000 3370.23999 192.317001	-106.250000 28.2500000 3369.98999 194.479996	-106.250000 28.2500000 3369.69995 196.628998	-106.250000 28.2500000 3369.42993 198.757004	-106.250000 28.2500000 3369.13989 200.860992	-106.250000 28.2500000 3332.73999 204.229004
-105.750000 28.2500000 1275.94995 0.00000000	-105.750000 28.2500000 1283.06995 26.4769001	-105.750000 28.2500000 1291.31995 37.5329018	-105.750000 28.2500000 1299.06006 46.0710983	-105.750000 28.2500000 1307.70996 53.3153000	-105.750000 28.2500000 1319.50000 59.6025009	-105.750000 28.2500000 1329.20996 65.3594971	-105.750000 28.2500000 1342.18005 70.7161026	-105.750000 28.2500000 1354.07996 75.7574997	-105.750000 28.2500000 1420.50000 81.9684982	-105.750000 28.2500000 1502.17004 88.1230011	-105.750000 28.2500000 1580.04004 94.2619019	-105.750000 28.2500000 1664.54004 100.475998	-105.750000 28.2500000 1721.77002 105.785004	-105.750000 28.2500000 1798.04004 111.237999	-105.750000 28.2500000 1886.00000 116.737999	-105.750000 28.2500000 1973.30005 122.217003	-105.750000 28.2500000 2092.11011 128.830994	-105.750000 28.2500000 2244.43994 136.001999	-105.750000 28.2500000 2417.76001 143.369003	-105.750000 28.2500000 2581.87988 151.276001	-105.750000 28.2500000 2765.12988 158.167999	-105.750000 28.2500000 2970.32007 164.764008	-105.750000 28.2500000 3172.47998 172.195007	-105.750000 28.2500000 3345.95996 179.886002	-105.750000 28.2500000 3411.76001 182.610001	-105.750000 28.2500000 3477.18994 185.815002	-105.750000 28.2500000 3534.44995 189.059006	-105.750000 28.2500000 3602.91992 192.709000	-105.750000 28.2500000 3676.68994 198.690994	-105.750000 28.2500000 3775.52002 203.455994	-105.750000 28.2500000 3883.07007 208.682999	-105.750000 28.2500000 3977.53003 212.621002	-105.750000 28.2500000 3992.26001 213.759003	-105.750000 28.2500000 4011.51001 215.753998	-105.750000 28.2500000 4026.48999 218.423996	-105.750000 28.2500000 4047.17993 220.619995	-105.750000 28.2500000 4183.10986 219.727005	-105.750000 28.2500000 4183.35986 222.695007	-105.750000 28.2500000 4183.66992 225.623993	-105.750000 28.2500000 4183.93018 228.516006	-105.750000 28.2500000 4184.02979 231.371994	-105.750000 28.2500000 4184.47021 234.195007	-105.750000 28.2500000 4184.58008 236.985001	-105.750000 28.2500000 4185.04004 239.746002	-105.750000 28.2500000 4185.14990 242.466995	-105.750000 28.2500000 4185.41992 245.169998	-105.750000 28.2500000 4185.77002 247.837997	-105.750000 28.2500000 4186.00977 250.477997	-105.750000 28.2500000 4228.39990 254.520996
-105.250000 28.2500000 1416.72998 0.00000000	-105.250000 28.2500000 1421.41003 26.3127003	-105.250000 28.2500000 1426.68005 37.2756996	-105.250000 28.2500000 1432.16003 45.7265015	-105.250000 28.2500000 1437.95996 52.8842010	-105.250000 28.2500000 1445.30005 59.1213989	-105.250000 28.2500000 1450.62000 64.8086014	-105.250000 28.2500000 1458.89001 70.0840988	-105.250000 28.2500000 1466.15002 75.0338974	-105.250000 28.2500000 1509.70996 80.8968964	-105.250000 28.2500000 1560.40002 86.6452026	-105.250000 28.2500000 1611.10999 92.4589996	-105.250000 28.2500000 1659.53003 98.1397018	-105.250000 28.2500000 1699.33997 103.310997	-105.250000 28.2500000 1729.63000 108.635002	-105.250000 28.2500000 1778.13000 113.890999	-105.250000 28.2500000 1824.87000 119.257004	-105.250000 28.2500000 1858.93005 124.821999	-105.250000 28.2500000 1923.15002 130.923996	-105.250000 28.2500000 1990.39001 137.205002	-105.250000 28.2500000 2068.34009 144.052994	-105.250000 28.2500000 2163.62988 149.919006	-105.250000 28.2500000 2287.27002 155.852005	-105.250000 28.2500000 2405.67993 162.274002	-105.250000 28.2500000 2550.75000 169.343994	-105.250000 28.2500000 2647.76001 174.884003	-105.250000 28.2500000 2750.69995 180.007996	-105.250000 28.2500000 2850.56006 185.070007	-105.250000 28.2500000 2964.39990 190.376007	-105.250000 28.2500000 3125.06006 197.617004	-105.250000 28.2500000 3318.82007 204.798004	-105.250000 28.2500000 3538.22998 212.912003	-105.250000 28.2500000 3742.32007 222.488007	-105.250000 28.2500000 3840.89990 227.354004	-105.250000 28.2500000 3935.26001 232.181000	-105.250000 28.2500000 4047.93994 237.033997	-105.250000 28.2500000 4147.75977 241.876007	-105.250000 28.2500000 4294.24023 244.774002	-105.250000 28.2500000 4294.16992 248.110992	-105.250000 28.2500000 4294.14014 251.403000	-105.250000 28.2500000 4294.06982 254.653000	-105.250000 28.2500000 4293.18994 257.862000	-105.250000 28.2500000 4294.02002 261.031006	-105.250000 28.2500000 4293.22998 264.161987	-105.250000 28.2500000 4294.06982 267.256989	-105.250000 28.2500000 4293.27979 270.316010	-105.250000 28.2500000 4293.41016 273.356995	-105.250000 28.2500000 4293.79980 276.347992	-105.250000 28.2500000 4293.66016 279.307007	-105.250000 28.2500000 4293.60986 282.272003
-104.750000 28.2500000 1516.57996 0.00000000	-104.750000 28.2500000 1519.85999 26.9913006	-104.750000 28.2500000 1524.08997 38.2151985	-104.750000 28.2500000 1528.06995 46.8525009	-104.750000 28.2500000 1532.70996 54.1562004	-104.750000 28.2500000 1537.78003 60.5274010	-104.750000 28.2500000 1540.98999 66.3074036	-104.750000 28.2500000 1547.10999 71.6505966	-104.750000 28.2500000 1552.29004 76.6433029	-104.750000 28.2500000 1565.92004 81.6596985	-104.750000 28.2500000 1584.09998 86.4440002	-104.750000 28.2500000 1601.15002 91.0591965	-104.750000 28.2500000 1616.39001 95.5335007	-104.750000 28.2500000 1644.13000 100.358002	-104.750000 28.2500000 1684.81006 104.959999	-104.750000 28.2500000 1723.05005 109.523003	-104.750000 28.2500000 1758.59998 113.867996	-104.750000 28.2500000 1824.17004 119.873001	-104.750000 28.2500000 1907.89001 125.929001	-104.750000 28.2500000 1989.57996 132.296997	-104.750000 28.2500000 2099.62988 138.714005	-104.750000 28.2500000 2161.35010 143.214005	-104.750000 28.2500000 2218.31006 147.871002	-104.750000 28.2500000 2282.33008 152.628998	-104.750000 28.2500000 2360.03003 157.505997	-104.750000 28.2500000 2411.66992 161.382004	-104.750000 28.2500000 2467.12012 165.212006	-104.750000 28.2500000 2524.21997 169.229004	-104.750000 28.2500000 2588.87988 173.425003	-104.750000 28.2500000 2653.06006 178.294006	-104.750000 28.2500000 2730.31006 183.541000	-104.750000 28.2500000 2810.54004 189.225006	-104.750000 28.2500000 2891.19995 195.466995	-104.750000 28.2500000 2943.50000 199.376999	-104.750000 28.2500000 2992.11011 203.473999	-104.750000 28.2500000 3051.21997 207.455994	-104.750000 28.2500000 3110.17993 211.606995	-104.750000 28.2500000 3255.35010 215.119995	-104.750000 28.2500000 3255.57007 217.951996	-104.750000 28.2500000 3255.72998 220.748993	-104.750000 28.2500000 3255.88989 223.509995	-104.750000 28.2500000 3254.21997 226.237000	-104.750000 28.2500000 3256.26001 228.931000	-104.750000 28.2500000 3254.81006 231.593994	-104.750000 28.2500000 3256.79004 234.227005	-104.750000 28.2500000 3255.34009 236.830994	-104.750000 28.2500000 3255.87012 239.408005	-104.750000 28.2500000 3257.09009 241.957001	-104.750000 28.2500000 3256.97998 244.481995	-104.750000 28.2500000 3254.87988 246.983002
-104.250000 28.2500000 1473.09998 0.00000000	-104.250000 28.2500000 1479.04004 28.6331997	-104.250000 28.2500000 1484.95996 40.5456009	-104.250000 28.2500000 1490.93005 49.7154999	-104.250000 28.2500000 1497.35999 57.4776001	-104.250000 28.2500000 1507.27002 64.2862015	-104.250000 28.2500000 1515.44995 70.4786987	-104.250000 28.2500000 1526.25000 76.2101974	-104.250000 28.2500000 1536.06006 81.5802002	-104.250000 28.2500000 1550.75000 86.7615967	-104.250000 28.2500000 1568.97998 91.6658020	-104.250000 28.2500000 1585.80005 96.2182007	-104.250000 28.2500000 1601.03003 100.688004	-104.250000 28.2500000 1648.14001 106.293999	-104.250000 28.2500000 1703.70996 111.581001	-104.250000 28.2500000 1760.55005 116.855003	-104.250000 28.2500000 1808.29004 122.111000	-104.250000 28.2500000 1846.50000 127.556000	-104.250000 28.2500000 1904.35999 132.832001	-104.250000 28.2500000 1962.13000 138.121994	-104.250000 28.2500000 2026.94995 143.613007	-104.250000 28.2500000 2104.15991 148.436996	-104.250000 28.2500000 2190.64990 153.035995	-104.250000 28.2500000 2285.04004 157.802002	-104.250000 28.2500000 2379.35010 162.878006	-104.250000 28.2500000 2386.90991 165.755997	-104.250000 28.2500000 2397.05005 169.018005	-104.250000 28.2500000 2407.54004 172.298996	-104.250000 28.2500000 2427.78003 175.574005	-104.250000 28.2500000 2445.25000 179.024002	-104.250000 28.2500000 2467.55005 182.328995	-104.250000 28.2500000 2488.44995 185.893005	-104.250000 28.2500000 2509.85010 189.569000	-104.250000 28.2500000 2520.06006 192.518997	-104.250000 28.2500000 2529.67993 195.518005	-104.250000 28.2500000 2541.07007 198.496994	-104.250000 28.2500000 2550.73999 201.473999	-104.250000 28.2500000 2687.59009 204.244003	-104.250000 28.2500000 2687.96997 206.878006	-104.250000 28.2500000 2688.18994 209.483994	-104.250000 28.2500000 2688.42993 212.056000	-104.250000 28.2500000 2686.13989 214.597000	-104.250000 28.2500000 2688.91992 217.106003	-104.250000 28.2500000 2686.97998 219.587006	-104.250000 28.2500000 2689.58008 222.042007	-104.250000 28.2500000 2687.62988 224.470993	-104.250000 28.2500000 2688.37012 226.875000	-104.250000 28.2500000 2690.12012 229.255997	-104.250000 28.2500000 2689.93994 231.615005	-104.250000 28.2500000 2690.81006 233.889008
-103.750000 28.2500000 1352.87000 0.00000000	-103.750000 28.2500000 1360.95996 29.5461006	-103.750000 28.2500000 1367.91003 41.8650017	-103.750000 28.2500000 1375.21997 51.3661003	-103.750000 28.2500000 1382.71997 59.4207993	-103.750000 28.2500000 1396.92004 66.5268021	-103.750000 28.2500000 1409.71997 73.0246964	-103.750000 28.2500000 1424.91003 79.0753021	-103.750000 28.2500000 1439.27002 84.7741013	-103.750000 28.2500000 1459.89001 90.3533020	-103.750000 28.2500000 1483.70996 95.6948013	-103.750000 28.2500000 1506.42004 100.830002	-103.750000 28.2500000 1528.16003 105.750000	-103.750000 28.2500000 1565.00000 111.283997	-103.750000 28.2500000 1610.17004 116.626999	-103.750000 28.2500000 1655.29004 121.967003	-103.750000 28.2500000 1695.56006 127.487999	-103.750000 28.2500000 1746.05005 132.867996	-103.750000 28.2500000 1811.51001 138.173004	-103.750000 28.2500000 1860.81995 143.477005	-103.750000 28.2500000 1924.91003 148.862000	-103.750000 28.2500000 1993.17004 153.654999	-103.750000 28.2500000 2064.87012 158.522995	-103.750000 28.2500000 2150.26001 163.309006	-103.750000 28.2500000 2222.85010 168.645996	-103.750000 28.2500000 2221.71997 171.953995	-103.750000 28.2500000 2227.44995 175.237000	-103.750000 28.2500000 2238.17993 178.488998	-103.750000 28.2500000 2244.13989 181.705994	-103.750000 28.2500000 2263.52002 185.139999	-103.750000 28.2500000 2284.13989 188.878006	-103.750000 28.2500000 2305.16992 192.386002	-103.750000 28.2500000 2353.84009 195.921997	-103.750000 28.2500000 2361.69995 198.901001	-103.750000 28.2500000 2367.37988 201.839996	-103.750000 28.2500000 2375.56006 204.768997	-103.750000 28.2500000 2381.77002 207.656998	-103.750000 28.2500000 2498.93994 210.440002	-103.750000 28.2500000 2499.51001 213.160004	-103.750000 28.2500000 2499.77002 215.850006	-103.750000 28.2500000 2500.09009 218.505005	-103.750000 28.2500000 2497.02002 221.128006	-103.750000 28.2500000 2500.70996 223.718002	-103.750000 28.2500000 2498.15991 226.279007	-103.750000 28.2500000 2501.52002 228.813995	-103.750000 28.2500000 2498.92993 231.320007	-103.750000 28.2500000 2499.91992 233.802002	-103.750000 28.2500000 2502.36011 236.257996	-103.750000 28.2500000 2502.06006 238.694000	-103.750000 28.2500000 2501.85010 241.031998
-103.250000 28.2500000 1229.40002 0.00000000	-103.250000 28.2500000 1242.64001 29.9048996	-103.250000 28.2500000 1253.31995 42.3945007	-103.250000 28.2500000 1264.41003 52.0411987	-103.250000 28.2500000 1275.97998 60.2276993	-103.250000 28.2500000 1297.01001 67.4293976	-103.250000 28.2500000 1317.33997 74.0335999	-103.250000 28.2500000 1339.77002 80.1973038	-103.250000 28.2500000 1361.48999 86.0063019	-103.250000 28.2500000 1391.13000 91.7218018	-103.250000 28.2500000 1423.57996 97.2559967	-103.250000 28.2500000 1455.02002 102.532997	-103.250000 28.2500000 1486.32996 107.639000	-103.250000 28.2500000 1516.26001 112.924004	-103.250000 28.2500000 1554.27002 117.995003	-103.250000 28.2500000 1591.50000 122.998001	-103.250000 28.2500000 1624.94995 127.936996	-103.250000 28.2500000 1661.81006 133.110992	-103.250000 28.2500000 1710.26001 138.188995	-103.250000 28.2500000 1749.16003 143.261002	-103.250000 28.2500000 1803.07996 148.352997	-103.250000 28.2500000 1848.68994 152.791000	-103.250000 28.2500000 1886.93005 157.268005	-103.250000 28.2500000 1979.35999 162.283997	-103.250000 28.2500000 2028.76001 166.850998	-103.250000 28.2500000 1983.15002 170.227997	-103.250000 28.2500000 1984.81006 173.488007	-103.250000 28.2500000 1987.34998 176.703003	-103.250000 28.2500000 1997.45996 179.884995	-103.250000 28.2500000 2019.63000 183.410995	-103.250000 28.2500000 2028.76001 186.979004	-103.250000 28.2500000 2049.05005 190.623993	-103.250000 28.2500000 2119.16992 194.324997	-103.250000 28.2500000 2125.67993 197.307007	-103.250000 28.2500000 2130.55005 200.244995	-103.250000 28.2500000 2132.01001 203.166000	-103.250000 28.2500000 2136.61011 206.056000	-103.250000 28.2500000 2223.90991 208.834000	-103.250000 28.2500000 2224.64990 211.537994	-103.250000 28.2500000 2224.93994 214.214996	-103.250000 28.2500000 2225.32007 216.856003	-103.250000 28.2500000 2221.68994 219.464996	-103.250000 28.2500000 2226.04004 222.039993	-103.250000 28.2500000 2223.05005 224.587997	-103.250000 28.2500000 2226.93994 227.108994	-103.250000 28.2500000 2223.89990 229.602005	-103.250000 28.2500000 2225.08008 232.070007	-103.250000 28.2500000 2228.03003 234.514008	-103.250000 28.2500000 2227.63989 236.938004	-103.250000 28.2500000 2227.72998 239.253006
-123.750000 28.7500000 -4307.52002 0.00000000	-123.750000 28.7500000 -4308.87988 6.75819016	-123.750000 28.7500000 -4309.39014 9.51669025	-123.750000 28.7500000 -4362.68994 11.5650997	-123.750000 28.7500000 -4379.54004 13.2368002	-123.750000 28.7500000 -4342.62988 14.6787996	-123.750000 28.7500000 -4339.25000 16.1215000	-123.750000 28.7500000 -4283.89014 17.3894997	-123.750000 28.7500000 -4205.77002 18.5182991	-123.750000 28.7500000 -4172.83984 19.4680996	-123.750000 28.7500000 -4236.31982 20.3038998	-123.750000 28.7500000 -4289.66992 21.1004009	-123.750000 28.7500000 -4341.45020 21.8831997	-123.750000 28.7500000 -4347.81982 22.5396004	-123.750000 28.7500000 -4310.70020 23.1434002	-123.750000 28.7500000 -4300.62012 23.7212009	-123.750000 28.7500000 -4147.41016 24.2189007	-123.750000 28.7500000 -3963.92993 24.4981995	-123.750000 28.7500000 -3970.29004 24.8185005	-123.750000 28.7500000 -3792.79004 25.1905003	-123.750000 28.7500000 -3605.75000 25.4321003	-123.750000 28.7500000 -4095.04004 25.6292000	-123.750000 28.7500000 -4483.75000 26.1760998	-123.750000 28.7500000 -4553.66016 27.3008995	-123.750000 28.7500000 -4659.70996 29.5872002	-123.750000 28.7500000 -4754.00977 33.0415993	-123.750000 28.7500000 -4763.52002 34.9919014	-123.750000 28.7500000 -4826.29980 34.5163002	-123.750000 28.7500000 -4791.08984 32.1741982	-123.750000 28.7500000 -4813.08008 28.7595997	-123.750000 28.7500000 -4852.47021 25.1009007	-123.750000 28.7500000 -5009.93994 21.4853992	-123.750000 28.7500000 -5016.97021 19.5590992	-123.750000 28.7500000 -5091.33008 15.8663998	-123.750000 28.7500000 -5142.33984 15.1859999	-123.750000 28.7500000 -5139.95996 14.8513002	-123.750000 28.7500000 -5026.37988 14.1147003	-123.750000 28.7500000 -5134.16992 14.3722000	-123.750000 28.7500000 -5010.79980 14.2284002	-123.750000 28.7500000 -4980.25977 13.2558002	-123.750000 28.7500000 -5077.39990 12.9434004	-123.750000 28.7500000 -5093.25977 12.6295996	-123.750000 28.7500000 -5069.97998 12.6508999	-123.750000 28.7500000 -5090.35010 12.4102001	-123.750000 28.7500000 -5044.02979 11.8451004	-123.750000 28.7500000 -5049.27002 11.4215002	-123.750000 28.7500000 -5069.56006 11.5014000	-123.750000 28.7500000 -5089.49023 11.4764004	-123.750000 28.7500000 -5157.83984 11.2393999	-123.750000 28.7500000 -5183.31982 11.5776997
-123.250000 28.7500000 -4328.58008 0.00000000	-123.250000 28.7500000 -4364.16992 6.75797987	-123.250000 28.7500000 -4356.37012 9.45298958	-123.250000 28.7500000 -4334.16992 11.6163998	-123.250000 28.7500000 -4336.72021 13.4762001	-123.250000 28.7500000 -4245.83008 14.9619999	-123.250000 28.7500000 -4344.02002 16.1763992	-123.250000 28.7500000 -4273.06982 17.3006001	-123.250000 28.7500000 -4223.06982 18.4992008	-123.250000 28.7500000 -4177.37988 19.5520992	-123.250000 28.7500000 -4233.08008 20.4899006	-123.250000 28.7500000 -4262.45996 21.2644005	-123.250000 28.7500000 -4284.20020 21.9801006	-123.250000 28.7500000 -4357.06006 22.7092991	-123.250000 28.7500000 -4344.35010 23.3402004	-123.250000 28.7500000 -4115.18018 23.9705009	-123.250000 28.7500000 -4070.07007 24.4006996	-123.250000 28.7500000 -4084.08008 24.5592003	-123.250000 28.7500000 -3772.43994 24.7985001	-123.250000 28.7500000 -3713.50000 25.1023998	-123.250000 28.7500000 -4081.68994 25.4883003	-123.250000 28.7500000 -4055.90991 25.6147003	-123.250000 28.7500000 -4221.47021 25.7831001	-123.250000 28.7500000 -4549.64014 26.0942993	-123.250000 28.7500000 -4563.18994 26.8115997	-123.250000 28.7500000 -4565.47021 28.2873001	-123.250000 28.7500000 -4623.20020 30.3269997	-123.250000 28.7500000 -4723.22998 33.5481987	-123.250000 28.7500000 -4751.95020 36.1063995	-123.250000 28.7500000 -4790.66992 36.8474998	-123.250000 28.7500000 -4824.41992 35.0149994	-123.250000 28.7500000 -4936.08984 31.2696991	-123.250000 28.7500000 -4947.52979 28.4916992	-123.250000 28.7500000 -4998.43018 23.0506992	-123.250000 28.7500000 -5047.31006 22.0359993	-123.250000 28.7500000 -5042.56006 21.4109993	-123.250000 28.7500000 -4967.60010 20.3376007	-123.250000 28.7500000 -5047.41992 20.7091007	-123.250000 28.7500000 -4958.25977 20.5074997	-123.250000 28.7500000 -4929.39014 19.6306992	-123.250000 28.7500000 -4999.56982 19.2157993	-123.250000 28.7500000 -5016.24023 18.8185997	-123.250000 28.7500000 -5000.52979 18.7541008	-123.250000 28.7500000 -5020.29980 18.5095997	-123.250000 28.7500000 -4982.35986 17.8638000	-123.250000 28.7500000 -4987.29004 17.3752003	-123.250000 28.7500000 -5000.20020 17.3761997	-123.250000 28.7500000 -5013.54980 17.3414993	-123.250000 28.7500000 -5072.31982 17.0077991	-123.250000 28.7500000 -5093.04004 16.9887009
-122.750000 28.7500000 -4242.35010 0.00000000	-122.750000 28.7500000 -4314.14990 6.78386021	-122.750000 28.7500000 -4356.54980 9.61098957	-122.750000 28.7500000 -4352.66992 11.6738005	-122.750000 28.7500000 -4305.18994 13.3381004	-122.750000 28.7500000 -4296.58008 14.8917999	-122.750000 28.7500000 -4198.08008 16.3255997	-122.750000 28.7500000 -4154.02002 17.5839005	-122.750000 28.7500000 -4211.10010 18.6425991	-122.750000 28.7500000 -4185.43018 19.5107002	-122.750000 28.7500000 -4181.35986 20.4347992	-122.750000 28.7500000 -4189.91992 21.2973003	-122.750000 28.7500000 -4166.04980 22.0496998	-122.750000 28.7500000 -4204.75977 22.7908993	-122.750000 28.7500000 -4249.45996 23.4137993	-122.750000 28.7500000 -4393.33984 23.9731007	-122.750000 28.7500000 -4327.97021 24.5618000	-122.750000 28.7500000 -4177.93994 25.0065002	-122.750000 28.7500000 -4297.62012 25.1389008	-122.750000 28.7500000 -4326.43994 25.2749996	-122.750000 28.7500000 -4301.64014 25.5636005	-122.750000 28.7500000 -4373.87012 25.7432003	-122.750000 28.7500000 -4425.64014 25.9004002	-122.750000 28.7500000 -4464.60010 25.9575005	-122.750000 28.7500000 -4540.89014 26.1490993	-122.750000 28.7500000 -4565.45020 27.1280994	-122.750000 28.7500000 -4565.95996 28.0044003	-122.750000 28.7500000 -4587.81006 28.9804001	-122.750000 28.7500000 -4665.45020 30.5104008	-122.750000 28.7500000 -4744.50977 33.0849991	-122.750000 28.7500000 -4794.29980 36.5113983	-122.750000 28.7500000 -4871.72998 37.5103989	-122.750000 28.7500000 -4888.00000 36.7056007	-122.750000 28.7500000 -4919.33008 31.7686996	-122.750000 28.7500000 -4961.10986 30.7444000	-122.750000 28.7500000 -4956.62988 29.9552002	-122.750000 28.7500000 -4913.74023 28.6168003	-122.750000 28.7500000 -4967.58984 29.1541996	-122.750000 28.7500000 -4910.02979 28.9652004	-122.750000 28.7500000 -4885.50977 28.3598995	-122.750000 28.7500000 -4931.64014 27.8670006	-122.750000 28.7500000 -4946.58984 27.3880005	-122.750000 28.7500000 -4937.99023 27.2318993	-122.750000 28.7500000 -4955.83984 27.0195999	-122.750000 28.7500000 -4927.25977 26.2954006	-122.750000 28.7500000 -4931.14014 25.7287006	-122.750000 28.7500000 -4937.54004 25.6009007	-122.750000 28.7500000 -4944.81006 25.5328999	-122.750000 28.7500000 -4992.37988 25.0191002	-122.750000 28.7500000 -5008.29980 24.2660007
-122.250000 28.7500000 -4188.58984 0.00000000	-122.250000 28.7500000 -4175.66992 6.81547022	-122.250000 28.7500000 -4190.87988 9.55978966	-122.250000 28.7500000 -4250.18994 11.6646004	-122.250000 28.7500000 -4260.10986 13.5277004	-122.250000 28.7500000 -4223.20020 15.0454998	-122.250000 28.7500000 -4236.49023 16.2768002	-122.250000 28.7500000 -4270.54004 17.4755993	-122.250000 28.7500000 -4227.39990 18.6243000	-122.250000 28.7500000 -4196.60986 19.7026997	-122.250000 28.7500000 -4174.14014 20.6110001	-122.250000 28.7500000 -4166.22021 21.3481998	-122.250000 28.7500000 -4147.31982 22.0799007	-122.250000 28.7500000 -4028.12988 22.8034000	-122.250000 28.7500000 -4086.10010 23.4733009	-122.250000 28.7500000 -4108.75000 24.0032005	-122.250000 28.7500000 -4233.97021 24.3901997	-122.250000 28.7500000 -4302.58008 24.8841991	-122.250000 28.7500000 -4301.79980 25.3108006	-122.250000 28.7500000 -4386.24023 25.6739006	-122.250000 28.7500000 -4410.66016 25.9333000	-122.250000 28.7500000 -4406.66016 25.9076996	-122.250000 28.7500000 -4378.12012 25.8813000	-122.250000 28.7500000 -4400.70996 25.8705006	-122.250000 28.7500000 -4440.33984 25.8530006	-122.250000 28.7500000 -4464.54980 26.3959007	-122.250000 28.7500000 -4512.83008 26.9909000	-122.250000 28.7500000 -4547.75977 27.6327991	-122.250000 28.7500000 -4593.87012 28.2985001	-122.250000 28.7500000 -4671.79004 28.9950008	-122.250000 28.7500000 -4743.74023 30.0937004	-122.250000 28.7500000 -4811.56006 32.4319000	-122.250000 28.7500000 -4842.54980 35.8541985	-122.250000 28.7500000 -4858.29004 38.7538986	-122.250000 28.7500000 -4886.12988 39.0965996	-122.250000 28.7500000 -4886.66016 39.0102005	-122.250000 28.7500000 -4867.31006 38.2407990	-122.250000 28.7500000 -4897.66992 38.9662018	-122.250000 28.7500000 -4868.00977 39.1635017	-122.250000 28.7500000 -4851.89990 39.2052002	-122.250000 28.7500000 -4878.37012 38.9869995	-122.250000 28.7500000 -4887.41992 38.5973015	-122.250000 28.7500000 -4884.89014 38.5723991	-122.250000 28.7500000 -4898.45996 38.6367989	-122.250000 28.7500000 -4880.04004 38.0965004	-122.250000 28.7500000 -4882.39014 37.5601997	-122.250000 28.7500000 -4885.87012 37.4356003	-122.250000 28.7500000 -4887.22998 37.4842987	-122.250000 28.7500000 -4920.52002 36.9001999	-122.250000 28.7500000 -4932.22998 35.3151016
-121.750000 28.7500000 -4248.33984 0.00000000	-121.750000 28.7500000 -4193.35986 6.93923998	-121.750000 28.7500000 -4142.60986 9.80951977	-121.750000 28.7500000 -4135.16992 11.9089003	-121.750000 28.7500000 -4184.50977 13.6147003	-121.750000 28.7500000 -4182.64014 14.9743004	-121.750000 28.7500000 -4074.71997 16.3980999	-121.750000 28.7500000 -4087.38989 17.6557999	-121.750000 28.7500000 -4126.02002 18.6287003	-121.750000 28.7500000 -3986.67993 19.5070000	-121.750000 28.7500000 -4037.71997 20.4132996	-121.750000 28.7500000 -4048.78003 21.3309002	-121.750000 28.7500000 -4081.14990 22.1718998	-121.750000 28.7500000 -4129.02002 22.9139996	-121.750000 28.7500000 -4081.72998 23.5811996	-121.750000 28.7500000 -4126.93018 24.1376991	-121.750000 28.7500000 -4249.60986 24.6329002	-121.750000 28.7500000 -4272.85010 25.2234993	-121.750000 28.7500000 -4371.62988 25.6483002	-121.750000 28.7500000 -4365.10010 25.8339996	-121.750000 28.7500000 -4426.06982 25.8936005	-121.750000 28.7500000 -4429.25000 25.7826004	-121.750000 28.7500000 -4431.08984 25.8722992	-121.750000 28.7500000 -4395.12988 25.8421993	-121.750000 28.7500000 -4362.12012 25.6483994	-121.750000 28.7500000 -4397.56006 25.9734001	-121.750000 28.7500000 -4426.77002 26.3500004	-121.750000 28.7500000 -4446.33008 26.7474003	-121.750000 28.7500000 -4518.12988 27.1173992	-121.750000 28.7500000 -4597.12988 27.6611004	-121.750000 28.7500000 -4679.87988 28.3950005	-121.750000 28.7500000 -4748.54004 29.0520992	-121.750000 28.7500000 -4812.49023 29.8124008	-121.750000 28.7500000 -4820.14990 33.6805992	-121.750000 28.7500000 -4829.20996 35.6461983	-121.750000 28.7500000 -4834.87988 37.6431999	-121.750000 28.7500000 -4833.95996 39.5222015	-121.750000 28.7500000 -4841.97021 40.1992989	-121.750000 28.7500000 -4835.97998 41.3335991	-121.750000 28.7500000 -4829.35986 42.3162003	-121.750000 28.7500000 -4838.95996 43.1516991	-121.750000 28.7500000 -4841.66992 44.0247993	-121.750000 28.7500000 -4842.89990 44.7671013	-121.750000 28.7500000 -4848.49023 45.5177002	-121.750000 28.7500000 -4840.85986 45.9953003	-121.750000 28.7500000 -4842.60010 46.2677994	-121.750000 28.7500000 -4846.81982 46.7545013	-121.750000 28.7500000 -4842.81006 47.3059998	-121.750000 28.7500000 -4859.16016 47.4640007	-121.750000 28.7500000 -4866.14014 46.5852013
-121.250000 28.7500000 -4163.18994 0.00000000	-121.250000 28.7500000 -4200.75000 6.89312983	-121.250000 28.7500000 -4119.62988 9.68785954	-121.250000 28.7500000 -4078.03003 11.8922005	-121.250000 28.7500000 -4092.96997 13.8425999	-121.250000 28.7500000 -4154.02002 15.2933998	-121.250000 28.7500000 -4186.47998 16.5701008	-121.250000 28.7500000 -4034.04004 17.7019997	-121.250000 28.7500000 -3763.13989 18.7882004	-121.250000 28.7500000 -3849.41992 19.6788998	-121.250000 28.7500000 -3864.03003 20.4682999	-121.250000 28.7500000 -3839.58008 21.2763004	-121.250000 28.7500000 -3989.56006 22.0112991	-121.250000 28.7500000 -3993.48999 22.7733994	-121.250000 28.7500000 -4078.51001 23.6121998	-121.250000 28.7500000 -4068.55005 24.3234005	-121.250000 28.7500000 -4128.39014 24.8444004	-121.250000 28.7500000 -4251.20020 25.2434998	-121.250000 28.7500000 -4337.29004 25.7021008	-121.250000 28.7500000 -4399.08008 26.2464008	-121.250000 28.7500000 -4429.47021 26.3358002	-121.250000 28.7500000 -4437.43018 26.2896004	-121.250000 28.7500000 -4449.64990 25.7222996	-121.250000 28.7500000 -4468.50000 25.3302002	-121.250000 28.7500000 -4449.14014 25.3437996	-121.250000 28.7500000 -4431.85010 25.8656998	-121.250000 28.7500000 -4422.43018 25.9974003	-121.250000 28.7500000 -4442.08008 26.1611996	-121.250000 28.7500000 -4450.04004 26.4202995	-121.250000 28.7500000 -4508.14014 26.8299007	-121.250000 28.7500000 -4597.89990 27.3269997	-121.250000 28.7500000 -4691.99023 27.8244991	-121.250000 28.7500000 -4742.81006 28.3757000	-121.250000 28.7500000 -4748.25977 29.5478992	-121.250000 28.7500000 -4758.27002 30.5305996	-121.250000 28.7500000 -4773.83984 31.6396999	-121.250000 28.7500000 -4793.43018 32.7509003	-121.250000 28.7500000 -4796.95020 33.3772011	-121.250000 28.7500000 -4800.27979 34.4471016	-121.250000 28.7500000 -4802.29980 35.3599014	-121.250000 28.7500000 -4804.52979 36.3695984	-121.250000 28.7500000 -4807.16992 37.6670990	-121.250000 28.7500000 -4808.35986 38.7034988	-121.250000 28.7500000 -4809.56006 39.8272018	-121.250000 28.7500000 -4810.54004 40.9044991	-121.250000 28.7500000 -4811.43994 42.1757011	-121.250000 28.7500000 -4812.56982 43.3124008	-121.250000 28.7500000 -4811.35986 44.5368004	-121.250000 28.7500000 -4814.29980 45.7492981	-121.250000 28.7500000 -4811.56982 48.2481995
-120.750000 28.7500000 -3936.95996 0.00000000	-120.750000 28.7500000 -4042.13989 6.85979986	-120.750000 28.7500000 -4121.93018 9.81952953	-120.750000 28.7500000 -4084.04004 12.0179005	-120.750000 28.7500000 -4024.50000 13.5889997	-120.750000 28.7500000 -4019.82007 15.0936003	-120.750000 28.7500000 -4055.77002 16.5816002	-120.750000 28.7500000 -4135.10010 17.8698006	-120.750000 28.7500000 -4151.47998 19.0345001	-120.750000 28.7500000 -3961.81006 19.9920998	-120.750000 28.7500000 -3861.50000 20.7910995	-120.750000 28.7500000 -4035.88989 21.5401993	-120.750000 28.7500000 -3992.71997 22.3766994	-120.750000 28.7500000 -3986.87988 23.0785007	-120.750000 28.7500000 -4014.33008 23.6502991	-120.750000 28.7500000 -4057.12988 24.2201996	-120.750000 28.7500000 -4015.38989 24.9463997	-120.750000 28.7500000 -4027.77002 25.5909996	-120.750000 28.7500000 -4241.04004 26.0034008	-120.750000 28.7500000 -4328.22021 26.2738991	-120.750000 28.7500000 -4400.47998 26.5174007	-120.750000 28.7500000 -4429.52979 26.6781006	-120.750000 28.7500000 -4446.45996 26.7588005	-120.750000 28.7500000 -4488.27002 26.2187004	-120.750000 28.7500000 -4552.25000 25.1086006	-120.750000 28.7500000 -4531.39014 25.2747002	-120.750000 28.7500000 -4468.10010 25.6145000	-120.750000 28.7500000 -4463.79980 25.7989998	-120.750000 28.7500000 -4463.10010 25.8651009	-120.750000 28.7500000 -4478.14014 26.0942993	-120.750000 28.7500000 -4530.93994 26.5247993	-120.750000 28.7500000 -4581.16016 26.9272003	-120.750000 28.7500000 -4702.12012 27.2175007	-120.750000 28.7500000 -4721.97021 28.0443993	-120.750000 28.7500000 -4731.85986 28.9661007	-120.750000 28.7500000 -4733.12012 29.9048004	-120.750000 28.7500000 -4729.31006 30.7766991	-120.750000 28.7500000 -4729.97998 31.3299007	-120.750000 28.7500000 -4730.24023 32.1197014	-120.750000 28.7500000 -4731.39014 32.8354988	-120.750000 28.7500000 -4730.62012 33.5774002	-120.750000 28.7500000 -4731.54004 34.3586998	-120.750000 28.7500000 -4733.93018 35.0695992	-120.750000 28.7500000 -4739.04980 35.7359009	-120.750000 28.7500000 -4741.66016 36.4296989	-120.750000 28.7500000 -4742.20996 37.1442986	-120.750000 28.7500000 -4746.39014 37.9188004	-120.750000 28.7500000 -4749.91016 38.5542984	-120.750000 28.7500000 -4753.91992 39.2818985	-120.750000 28.7500000 -4752.64014 40.8824005
-120.250000 28.7500000 -3759.79004 0.00000000	-120.250000 28.7500000 -3878.55005 6.79366016	-120.250000 28.7500000 -3952.88989 9.59072018	-120.250000 28.7500000 -4004.62988 11.8053999	-120.250000 28.7500000 -4005.08008 13.8018999	-120.250000 28.7500000 -3961.30005 15.3263998	-120.250000 28.7500000 -3978.95996 16.4668999	-120.250000 28.7500000 -3994.98999 17.4888992	-120.250000 28.7500000 -3912.20996 18.6643009	-120.250000 28.7500000 -3802.65991 19.8724003	-120.250000 28.7500000 -3903.04004 21.0293007	-120.250000 28.7500000 -4054.18994 21.9610004	-120.250000 28.7500000 -4040.78003 22.6352005	-120.250000 28.7500000 -4013.90991 23.3355007	-120.250000 28.7500000 -3995.92993 24.0652008	-120.250000 28.7500000 -4003.01001 24.7518005	-120.250000 28.7500000 -4088.37988 25.2108002	-120.250000 28.7500000 -4172.81006 25.6310997	-120.250000 28.7500000 -4147.81982 26.1196003	-120.250000 28.7500000 -4192.75000 26.6082001	-120.250000 28.7500000 -4253.04980 26.9456997	-120.250000 28.7500000 -4335.33984 27.1944008	-120.250000 28.7500000 -4428.64014 27.0872002	-120.250000 28.7500000 -4438.06006 26.8880005	-120.250000 28.7500000 -4471.85010 26.5433006	-120.250000 28.7500000 -4539.29980 26.4965000	-120.250000 28.7500000 -4586.89990 26.0018005	-120.250000 28.7500000 -4533.66992 25.4771004	-120.250000 28.7500000 -4479.29980 25.2999001	-120.250000 28.7500000 -4482.14014 25.4740009	-120.250000 28.7500000 -4503.56982 25.7618999	-120.250000 28.7500000 -4567.95020 26.0580997	-120.250000 28.7500000 -4599.41016 26.2838993	-120.250000 28.7500000 -4597.41016 26.6896000	-120.250000 28.7500000 -4603.66016 27.5615005	-120.250000 28.7500000 -4622.41016 28.3971996	-120.250000 28.7500000 -4647.77002 29.1916008	-120.250000 28.7500000 -4654.83984 29.7285995	-120.250000 28.7500000 -4663.08984 30.5007992	-120.250000 28.7500000 -4671.24023 31.2504005	-120.250000 28.7500000 -4679.97021 31.9794006	-120.250000 28.7500000 -4682.35010 32.6969986	-120.250000 28.7500000 -4685.62988 33.4129982	-120.250000 28.7500000 -4688.16992 34.1120987	-120.250000 28.7500000 -4691.22998 34.8028984	-120.250000 28.7500000 -4693.37988 35.4911995	-120.250000 28.7500000 -4694.99023 36.1599998	-120.250000 28.7500000 -4695.41016 36.8153000	-120.250000 28.7500000 -4696.37988 37.4404984	-120.250000 28.7500000 -4690.10010 38.2648010
-119.750000 28.7500000 -3717.28003 0.00000000	-119.750000 28.7500000 -3720.57007 6.90114021	-119.750000 28.7500000 -3776.59009 9.76527023	-119.750000 28.7500000 -3870.46997 11.8423004	-119.750000 28.7500000 -3866.37988 13.5347004	-119.750000 28.7500000 -3865.83008 14.9207001	-119.750000 28.7500000 -3801.55005 16.2185993	-119.750000 28.7500000 -3843.04004 17.4496994	-119.750000 28.7500000 -3906.79004 18.3882008	-119.750000 28.7500000 -3931.89990 19.1980000	-119.750000 28.7500000 -3928.97998 20.2308998	-119.750000 28.7500000 -3882.14990 21.3840008	-119.750000 28.7500000 -3929.83008 22.6613998	-119.750000 28.7500000 -3890.57007 23.6784000	-119.750000 28.7500000 -3931.35010 24.3127995	-119.750000 28.7500000 -3974.31006 24.9132996	-119.750000 28.7500000 -4053.94995 25.5986996	-119.750000 28.7500000 -4105.39014 26.3262005	-119.750000 28.7500000 -4179.43018 26.8356991	-119.750000 28.7500000 -4216.93994 27.0014992	-119.750000 28.7500000 -4177.02979 27.0195999	-119.750000 28.7500000 -4194.10010 27.3264008	-119.750000 28.7500000 -4259.81006 27.7176991	-119.750000 28.7500000 -4384.06982 27.7668991	-119.750000 28.7500000 -4435.10986 27.1737003	-119.750000 28.7500000 -4437.12988 27.2103004	-119.750000 28.7500000 -4464.97021 27.3910007	-119.750000 28.7500000 -4502.91016 27.2677002	-119.750000 28.7500000 -4504.37988 26.7073002	-119.750000 28.7500000 -4463.89014 26.4797001	-119.750000 28.7500000 -4494.18018 25.7588005	-119.750000 28.7500000 -4551.10986 25.1809998	-119.750000 28.7500000 -4627.37988 25.2206993	-119.750000 28.7500000 -4630.64990 25.4992008	-119.750000 28.7500000 -4629.33984 26.3798008	-119.750000 28.7500000 -4623.14014 27.1662998	-119.750000 28.7500000 -4614.27979 27.9673004	-119.750000 28.7500000 -4606.95020 28.4480991	-119.750000 28.7500000 -4597.50000 29.2220001	-119.750000 28.7500000 -4588.74023 29.9923000	-119.750000 28.7500000 -4577.39014 30.7178001	-119.750000 28.7500000 -4576.89014 31.4451008	-119.750000 28.7500000 -4576.20020 32.1437988	-119.750000 28.7500000 -4572.58008 32.8377991	-119.750000 28.7500000 -4574.66992 33.4978981	-119.750000 28.7500000 -4575.95996 34.1369019	-119.750000 28.7500000 -4575.60986 34.7896004	-119.750000 28.7500000 -4581.81006 35.4301987	-119.750000 28.7500000 -4588.56006 36.0437012	-119.750000 28.7500000 -4585.08984 36.7468987
-119.250000 28.7500000 -3702.83008 0.00000000	-119.250000 28.7500000 -3634.60010 6.95343018	-119.250000 28.7500000 -3642.79004 9.56445026	-119.250000 28.7500000 -3685.38989 11.6381998	-119.250000 28.7500000 -3714.73999 13.5868998	-119.250000 28.7500000 -3786.90991 14.9854002	-119.250000 28.7500000 -3641.67993 16.0965004	-119.250000 28.7500000 -3735.25000 17.0410004	-119.250000 28.7500000 -3937.65991 17.8831005	-119.250000 28.7500000 -3916.38989 18.7856998	-119.250000 28.7500000 -3869.61011 19.6844997	-119.250000 28.7500000 -3943.45996 20.5375996	-119.250000 28.7500000 -4017.01001 21.5249004	-119.250000 28.7500000 -4008.35010 22.7015991	-119.250000 28.7500000 -3942.29004 23.9108009	-119.250000 28.7500000 -3992.66992 25.0814991	-119.250000 28.7500000 -4023.80005 25.8638000	-119.250000 28.7500000 -4117.16992 26.7038994	-119.250000 28.7500000 -4148.60010 27.5009003	-119.250000 28.7500000 -4156.64990 27.9706001	-119.250000 28.7500000 -4199.85010 28.0599995	-119.250000 28.7500000 -4231.70996 28.0963001	-119.250000 28.7500000 -4235.91016 27.8171997	-119.250000 28.7500000 -4262.18994 27.8528996	-119.250000 28.7500000 -4326.25977 27.9876995	-119.250000 28.7500000 -4405.29980 28.4636993	-119.250000 28.7500000 -4403.00000 28.3243999	-119.250000 28.7500000 -4408.06982 27.9538002	-119.250000 28.7500000 -4449.56982 27.7180004	-119.250000 28.7500000 -4470.93994 28.4346008	-119.250000 28.7500000 -4467.45996 28.5680008	-119.250000 28.7500000 -4489.95996 26.8034000	-119.250000 28.7500000 -4583.79004 23.9123993	-119.250000 28.7500000 -4594.22021 23.9186993	-119.250000 28.7500000 -4605.22021 25.2096004	-119.250000 28.7500000 -4610.50977 26.2432003	-119.250000 28.7500000 -4610.00977 26.9496994	-119.250000 28.7500000 -4606.93994 27.4589996	-119.250000 28.7500000 -4604.60010 28.3320999	-119.250000 28.7500000 -4599.31982 29.0807991	-119.250000 28.7500000 -4594.87012 29.8167000	-119.250000 28.7500000 -4592.25977 30.4414997	-119.250000 28.7500000 -4588.81006 31.1914997	-119.250000 28.7500000 -4583.97998 31.8474007	-119.250000 28.7500000 -4580.12988 32.5390015	-119.250000 28.7500000 -4574.41992 33.1487007	-119.250000 28.7500000 -4573.27979 33.8016014	-119.250000 28.7500000 -4567.00000 34.4331017	-119.250000 28.7500000 -4563.43994 35.0335999	-119.250000 28.7500000 -4556.39990 35.7140999
-118.750000 28.7500000 -3547.01001 0.00000000	-118.750000 28.7500000 -3473.43994 6.92720985	-118.750000 28.7500000 -3385.09009 9.83288956	-118.750000 28.7500000 -3370.31006 11.8717003	-118.750000 28.7500000 -3293.44995 13.2340002	-118.750000 28.7500000 -3317.39990 14.4614000	-118.750000 28.7500000 -3547.83008 15.8690004	-118.750000 28.7500000 -3417.17993 17.1581001	-118.750000 28.7500000 -3243.84009 18.0814991	-118.750000 28.7500000 -3789.83008 18.7399998	-118.750000 28.7500000 -3913.92993 19.3419991	-118.750000 28.7500000 -3893.09009 19.9864006	-118.750000 28.7500000 -3938.43994 20.9015007	-118.750000 28.7500000 -3983.85010 21.8430004	-118.750000 28.7500000 -3981.73999 22.7360992	-118.750000 28.7500000 -3998.77002 23.9132004	-118.750000 28.7500000 -3991.78003 25.2161999	-118.750000 28.7500000 -4012.34009 26.8367996	-118.750000 28.7500000 -4074.63989 28.3850002	-118.750000 28.7500000 -4128.95020 29.5445995	-118.750000 28.7500000 -4120.25000 30.0816002	-118.750000 28.7500000 -4143.35986 30.3619003	-118.750000 28.7500000 -4198.10010 29.6599998	-118.750000 28.7500000 -4244.91016 28.9449005	-118.750000 28.7500000 -4269.62012 28.3745003	-118.750000 28.7500000 -4247.64990 28.7735004	-118.750000 28.7500000 -4319.70996 29.2959003	-118.750000 28.7500000 -4372.66016 29.4808998	-118.750000 28.7500000 -4366.16992 29.2047997	-118.750000 28.7500000 -4403.12012 29.2840004	-118.750000 28.7500000 -4462.27979 29.2914009	-118.750000 28.7500000 -4511.37012 29.6543007	-118.750000 28.7500000 -4562.99023 28.4174995	-118.750000 28.7500000 -4552.08984 22.6900997	-118.750000 28.7500000 -4540.39990 23.0797005	-118.750000 28.7500000 -4533.12012 24.0151005	-118.750000 28.7500000 -4544.35010 24.6846008	-118.750000 28.7500000 -4547.81982 25.0125999	-118.750000 28.7500000 -4545.50977 25.9615002	-118.750000 28.7500000 -4548.04004 27.0653000	-118.750000 28.7500000 -4556.60010 27.7738991	-118.750000 28.7500000 -4555.75977 28.7324009	-118.750000 28.7500000 -4554.10986 29.8952999	-118.750000 28.7500000 -4551.89014 30.4824009	-118.750000 28.7500000 -4550.14014 31.1847000	-118.750000 28.7500000 -4549.31006 31.9487000	-118.750000 28.7500000 -4548.77979 32.7995987	-118.750000 28.7500000 -4547.22998 33.4790993	-118.750000 28.7500000 -4543.54004 34.1493988	-118.750000 28.7500000 -4536.77002 34.8851013
-118.250000 28.7500000 -2544.66992 0.00000000	-118.250000 28.7500000 -2253.03003 6.84707022	-118.250000 28.7500000 -2606.78003 9.35630035	-118.250000 28.7500000 -3036.52002 11.4006996	-118.250000 28.7500000 -3164.32007 13.3085003	-118.250000 28.7500000 -3239.73999 14.8603001	-118.250000 28.7500000 -3285.53003 16.1228008	-118.250000 28.7500000 -3481.20996 17.1023006	-118.250000 28.7500000 -3594.75000 18.0335999	-118.250000 28.7500000 -3471.10010 19.1723995	-118.250000 28.7500000 -3768.78003 20.2607994	-118.250000 28.7500000 -3871.02002 21.0461006	-118.250000 28.7500000 -3846.64990 21.6723995	-118.250000 28.7500000 -3883.20996 22.2367992	-118.250000 28.7500000 -3926.93994 22.8425999	-118.250000 28.7500000 -3913.16992 23.4916992	-118.250000 28.7500000 -3899.34009 24.3449993	-118.250000 28.7500000 -3914.72998 25.8131008	-118.250000 28.7500000 -3858.96997 27.8626995	-118.250000 28.7500000 -4007.84009 30.2346001	-118.250000 28.7500000 -4085.20996 32.6545982	-118.250000 28.7500000 -4094.97998 35.3675003	-118.250000 28.7500000 -4146.58008 34.9407997	-118.250000 28.7500000 -4169.52002 33.2014999	-118.250000 28.7500000 -4187.02979 31.4867992	-118.250000 28.7500000 -4249.95996 30.7346001	-118.250000 28.7500000 -4236.52979 30.7028008	-118.250000 28.7500000 -4188.43994 30.6907005	-118.250000 28.7500000 -4271.04004 30.7752991	-118.250000 28.7500000 -4379.50000 31.3490009	-118.250000 28.7500000 -4381.68018 31.3894005	-118.250000 28.7500000 -4450.02002 30.9491997	-118.250000 28.7500000 -4496.77002 29.6945992	-118.250000 28.7500000 -4506.25977 27.4582996	-118.250000 28.7500000 -4527.91016 27.7068996	-118.250000 28.7500000 -4553.77979 27.6138000	-118.250000 28.7500000 -4566.02979 27.6273003	-118.250000 28.7500000 -4560.39990 27.8596001	-118.250000 28.7500000 -4554.72021 28.4361000	-118.250000 28.7500000 -4548.22998 28.3465996	-118.250000 28.7500000 -4533.72021 28.7154999	-118.250000 28.7500000 -4523.08984 29.3027992	-118.250000 28.7500000 -4519.27979 29.8955994	-118.250000 28.7500000 -4512.20996 30.2567997	-118.250000 28.7500000 -4504.66016 30.3421001	-118.250000 28.7500000 -4498.97021 30.9055996	-118.250000 28.7500000 -4496.58984 31.3936005	-118.250000 28.7500000 -4492.24023 31.7973995	-118.250000 28.7500000 -4490.95020 32.2281990	-118.250000 28.7500000 -4489.08984 32.7667007
-117.750000 28.7500000 -3622.04004 0.00000000	-117.750000 28.7500000 -3543.38989 7.93358994	-117.750000 28.7500000 -3148.13989 10.6391001	-117.750000 28.7500000 -2943.45996 12.1589003	-117.750000 28.7500000 -3078.57007 13.2727003	-117.750000 28.7500000 -3362.02002 14.6058998	-117.750000 28.7500000 -3495.62988 16.3425007	-117.750000 28.7500000 -3526.48999 18.0335999	-117.750000 28.7500000 -3555.58008 19.2931995	-117.750000 28.7500000 -3473.58008 20.1054001	-117.750000 28.7500000 -3533.95996 20.7525997	-117.750000 28.7500000 -3769.80005 22.0149994	-117.750000 28.7500000 -3704.93994 23.6781006	-117.750000 28.7500000 -3718.97998 25.0746994	-117.750000 28.7500000 -3813.90991 25.9974995	-117.750000 28.7500000 -3895.64990 26.4941006	-117.750000 28.7500000 -3852.97998 26.7257004	-117.750000 28.7500000 -3758.68994 27.2486000	-117.750000 28.7500000 -3740.56006 28.4416008	-117.750000 28.7500000 -3734.53003 30.2807999	-117.750000 28.7500000 -3819.48999 32.8320999	-117.750000 28.7500000 -3950.12012 36.9085007	-117.750000 28.7500000 -3933.50000 39.1213989	-117.750000 28.7500000 -4044.25000 40.0699997	-117.750000 28.7500000 -4135.20996 38.8824997	-117.750000 28.7500000 -4098.37988 36.6316986	-117.750000 28.7500000 -4131.54980 35.2256012	-117.750000 28.7500000 -4233.20996 34.3216019	-117.750000 28.7500000 -4211.25977 34.0577011	-117.750000 28.7500000 -4147.02002 34.2164001	-117.750000 28.7500000 -4291.37012 33.5292015	-117.750000 28.7500000 -4358.33008 33.0962982	-117.750000 28.7500000 -4367.41016 33.0518990	-117.750000 28.7500000 -4409.20020 28.8304996	-117.750000 28.7500000 -4446.79980 28.7789993	-117.750000 28.7500000 -4456.06982 28.9307003	-117.750000 28.7500000 -4467.10986 29.4158001	-117.750000 28.7500000 -4479.52979 29.9939995	-117.750000 28.7500000 -4488.06006 30.4146996	-117.750000 28.7500000 -4490.60010 30.8957996	-117.750000 28.7500000 -4494.45996 31.4382992	-117.750000 28.7500000 -4500.66016 32.3591995	-117.750000 28.7500000 -4498.97021 33.0866013	-117.750000 28.7500000 -4497.47998 33.7755013	-117.750000 28.7500000 -4502.20996 34.3818016	-117.750000 28.7500000 -4506.24023 34.8787994	-117.750000 28.7500000 -4508.60010 35.3399010	-117.750000 28.7500000 -4513.50977 35.8432007	-117.750000 28.7500000 -4513.83984 36.1236000	-117.750000 28.7500000 -4510.41016 35.4958992
-117.250000 28.7500000 -3677.70996 0.00000000	-117.250000 28.7500000 -3671.43994 9.80548000	-117.250000 28.7500000 -3638.06006 12.9623003	-117.250000 28.7500000 -3522.77002 14.6231003	-117.250000 28.7500000 -3335.33008 15.6205997	-117.250000 28.7500000 -3321.23999 16.3106995	-117.250000 28.7500000 -3376.92993 17.2723007	-117.250000 28.7500000 -3402.45996 19.0263004	-117.250000 28.7500000 -3427.71997 20.7264996	-117.250000 28.7500000 -3488.28003 22.0282993	-117.250000 28.7500000 -3329.66992 22.6760006	-117.250000 28.7500000 -3236.21997 23.4181004	-117.250000 28.7500000 -3482.97998 24.6627007	-117.250000 28.7500000 -3596.43994 26.7133999	-117.250000 28.7500000 -3559.59009 28.9930000	-117.250000 28.7500000 -3648.05005 30.8805008	-117.250000 28.7500000 -3779.09009 32.1938019	-117.250000 28.7500000 -3831.36011 32.9827995	-117.250000 28.7500000 -3847.42993 33.3838005	-117.250000 28.7500000 -3816.06006 33.9673004	-117.250000 28.7500000 -3786.18994 35.2036018	-117.250000 28.7500000 -3748.70996 38.7924004	-117.250000 28.7500000 -3791.57007 40.5559006	-117.250000 28.7500000 -3759.08008 42.5116997	-117.250000 28.7500000 -3841.27002 43.8322983	-117.250000 28.7500000 -4035.09009 44.1104012	-117.250000 28.7500000 -4063.30005 43.3795013	-117.250000 28.7500000 -4053.37012 41.0933990	-117.250000 28.7500000 -4118.14014 38.9976006	-117.250000 28.7500000 -4196.62012 38.7705994	-117.250000 28.7500000 -4148.54980 37.9994011	-117.250000 28.7500000 -4181.37012 36.5806999	-117.250000 28.7500000 -4332.60010 34.5749016	-117.250000 28.7500000 -4343.95996 32.3078003	-117.250000 28.7500000 -4348.70996 32.5639992	-117.250000 28.7500000 -4355.22998 32.5063019	-117.250000 28.7500000 -4355.00977 32.2485008	-117.250000 28.7500000 -4361.93994 32.6875000	-117.250000 28.7500000 -4363.12012 32.8432999	-117.250000 28.7500000 -4366.45020 33.0615005	-117.250000 28.7500000 -4396.33984 33.3423004	-117.250000 28.7500000 -4399.31982 33.6502991	-117.250000 28.7500000 -4412.75000 33.8628998	-117.250000 28.7500000 -4440.50977 33.9948997	-117.250000 28.7500000 -4451.54004 34.3670998	-117.250000 28.7500000 -4457.68994 34.9664001	-117.250000 28.7500000 -4454.75977 35.4575996	-117.250000 28.7500000 -4453.12988 36.1613007	-117.250000 28.7500000 -4451.93994 36.7120018	-117.250000 28.7500000 -4444.56006 37.2174988
-116.750000 28.7500000 -3686.45996 0.00000000	-116.750000 28.7500000 -3740.19995 13.0731001	-116.750000 28.7500000 -3576.93994 18.1382008	-116.750000 28.7500000 -3145.48999 21.2586002	-116.750000 28.7500000 -2915.43994 22.5981998	-116.750000 28.7500000 -2860.22998 22.6464005	-116.750000 28.7500000 -2949.06006 22.7688007	-116.750000 28.7500000 -2990.05005 23.2616005	-116.750000 28.7500000 -2944.77002 24.9181004	-116.750000 28.7500000 -2920.27002 26.6103001	-116.750000 28.7500000 -3039.62012 27.6336994	-116.750000 28.7500000 -2944.65991 27.8717995	-116.750000 28.7500000 -2864.66992 28.1439991	-116.750000 28.7500000 -3168.42993 29.2929001	-116.750000 28.7500000 -3456.64990 31.4153996	-116.750000 28.7500000 -3433.38989 34.0437012	-116.750000 28.7500000 -3485.35010 36.5709000	-116.750000 28.7500000 -3547.56006 38.7929001	-116.750000 28.7500000 -3536.64990 40.8017998	-116.750000 28.7500000 -3602.33008 42.2789001	-116.750000 28.7500000 -3695.71997 43.1153984	-116.750000 28.7500000 -3810.83008 45.6337013	-116.750000 28.7500000 -3820.86011 45.0778008	-116.750000 28.7500000 -3766.62988 45.5527000	-116.750000 28.7500000 -3713.09009 46.6719017	-116.750000 28.7500000 -3684.01001 48.1632996	-116.750000 28.7500000 -3840.07007 49.5759010	-116.750000 28.7500000 -4001.44995 49.6049995	-116.750000 28.7500000 -4001.81006 48.2268982	-116.750000 28.7500000 -4078.77002 47.3480988	-116.750000 28.7500000 -4183.62988 44.0648994	-116.750000 28.7500000 -4174.41992 42.1917000	-116.750000 28.7500000 -4186.95020 40.3843994	-116.750000 28.7500000 -4194.85010 35.5752983	-116.750000 28.7500000 -4205.20020 35.3191986	-116.750000 28.7500000 -4235.60986 34.9420013	-116.750000 28.7500000 -4277.12988 34.7846985	-116.750000 28.7500000 -4286.60010 34.9474983	-116.750000 28.7500000 -4301.27002 35.4093018	-116.750000 28.7500000 -4316.29980 36.0339012	-116.750000 28.7500000 -4321.74023 36.4234009	-116.750000 28.7500000 -4325.83008 36.6991005	-116.750000 28.7500000 -4339.18018 36.8297997	-116.750000 28.7500000 -4343.95020 37.1730995	-116.750000 28.7500000 -4352.45996 37.5219002	-116.750000 28.7500000 -4364.87012 38.3925018	-116.750000 28.7500000 -4377.47998 38.6768990	-116.750000 28.7500000 -4376.79004 39.1481018	-116.750000 28.7500000 -4378.06982 39.5209007	-116.750000 28.7500000 -4382.50000 39.0396004
-116.250000 28.7500000 -1956.46997 0.00000000	-116.250000 28.7500000 -2188.93994 18.6826000	-116.250000 28.7500000 -2562.39990 25.3243008	-116.250000 28.7500000 -2634.77002 30.1996002	-116.250000 28.7500000 -2337.41992 34.2591019	-116.250000 28.7500000 -1986.14001 36.6754990	-116.250000 28.7500000 -2034.42004 38.0550995	-116.250000 28.7500000 -2179.87012 37.8712997	-116.250000 28.7500000 -2181.61011 37.7531013	-116.250000 28.7500000 -2398.38989 38.1324997	-116.250000 28.7500000 -2473.93994 39.3273010	-116.250000 28.7500000 -2487.20996 40.3139992	-116.250000 28.7500000 -2430.18994 40.3004990	-116.250000 28.7500000 -2148.40991 39.2121010	-116.250000 28.7500000 -2175.23999 38.6231003	-116.250000 28.7500000 -2084.17993 39.4259987	-116.250000 28.7500000 -2012.15002 41.8950996	-116.250000 28.7500000 -2161.28003 45.0998001	-116.250000 28.7500000 -2449.34009 47.8422012	-116.250000 28.7500000 -2635.86011 50.1063995	-116.250000 28.7500000 -2666.06006 52.4103012	-116.250000 28.7500000 -2912.62988 56.2084007	-116.250000 28.7500000 -3175.53003 56.2545013	-116.250000 28.7500000 -3576.51001 55.0797005	-116.250000 28.7500000 -3783.27002 53.5085983	-116.250000 28.7500000 -3711.16992 52.9067001	-116.250000 28.7500000 -3605.39990 55.1273994	-116.250000 28.7500000 -3495.05005 57.4006004	-116.250000 28.7500000 -3821.97998 58.1455994	-116.250000 28.7500000 -3905.81006 59.6174011	-116.250000 28.7500000 -3919.89990 56.3824005	-116.250000 28.7500000 -4107.08008 51.6882019	-116.250000 28.7500000 -4168.83008 47.2836990	-116.250000 28.7500000 -4168.91992 42.2453003	-116.250000 28.7500000 -4160.81982 41.6511993	-116.250000 28.7500000 -4179.14990 41.2808990	-116.250000 28.7500000 -4190.58008 40.6593018	-116.250000 28.7500000 -4169.22998 41.1671982	-116.250000 28.7500000 -4176.10010 41.3342018	-116.250000 28.7500000 -4190.06006 41.5293007	-116.250000 28.7500000 -4178.31006 41.6194992	-116.250000 28.7500000 -4174.35986 41.6809998	-116.250000 28.7500000 -4170.29980 41.4155998	-116.250000 28.7500000 -4158.35010 41.4171982	-116.250000 28.7500000 -4156.45996 41.5351982	-116.250000 28.7500000 -4154.64014 41.4972992	-116.250000 28.7500000 -4157.54980 41.6403999	-116.250000 28.7500000 -4164.18018 41.9271011	-116.250000 28.7500000 -4190.10010 42.0125008	-116.250000 28.7500000 -4199.95020 41.5635986
-115.750000 28.7500000 -1231.71997 0.00000000	-115.750000 28.7500000 -1489.05005 24.5932999	-115.750000 28.7500000 -1549.18994 35.1054993	-115.750000 28.7500000 -1641.34998 42.6316986	-115.750000 28.7500000 -1645.18005 47.9826012	-115.750000 28.7500000 -1518.03003 51.2672997	-115.750000 28.7500000 -1519.91003 54.5983009	-115.750000 28.7500000 -1790.66003 57.8405991	-115.750000 28.7500000 -1961.71997 60.7344017	-115.750000 28.7500000 -2070.30005 62.6683006	-115.750000 28.7500000 -2046.78003 62.9474983	-115.750000 28.7500000 -2091.80005 62.1600990	-115.750000 28.7500000 -2028.70996 61.1282997	-115.750000 28.7500000 -1802.34998 59.6162987	-115.750000 28.7500000 -1697.81995 57.6903992	-115.750000 28.7500000 -1616.15002 55.3526993	-115.750000 28.7500000 -1595.81006 53.4594994	-115.750000 28.7500000 -1444.02002 53.9995003	-115.750000 28.7500000 -1341.16003 56.5359001	-115.750000 28.7500000 -1338.47998 59.3198013	-115.750000 28.7500000 -1462.57996 62.0391006	-115.750000 28.7500000 -1627.31006 65.7626038	-115.750000 28.7500000 -1735.35999 64.9628983	-115.750000 28.7500000 -1814.93994 64.9297028	-115.750000 28.7500000 -2239.72998 65.4915009	-115.750000 28.7500000 -2631.38989 64.2167969	-115.750000 28.7500000 -3101.37988 64.0691986	-115.750000 28.7500000 -3363.55005 64.3778000	-115.750000 28.7500000 -3218.79004 65.3161011	-115.750000 28.7500000 -3095.42993 69.2089996	-115.750000 28.7500000 -3554.87012 71.1706009	-115.750000 28.7500000 -3699.62988 68.1828003	-115.750000 28.7500000 -3803.56006 62.0998001	-115.750000 28.7500000 -3913.77002 51.3535995	-115.750000 28.7500000 -4031.14990 49.6067009	-115.750000 28.7500000 -4097.35010 48.4518013	-115.750000 28.7500000 -4136.95996 47.6441002	-115.750000 28.7500000 -4166.08008 48.8451996	-115.750000 28.7500000 -4179.50977 48.6744003	-115.750000 28.7500000 -4173.49023 48.5750008	-115.750000 28.7500000 -4190.81982 48.3530998	-115.750000 28.7500000 -4200.97998 48.6347008	-115.750000 28.7500000 -4184.95996 48.7865982	-115.750000 28.7500000 -4188.06982 48.7582016	-115.750000 28.7500000 -4185.12988 48.7608986	-115.750000 28.7500000 -4173.89014 48.9696999	-115.750000 28.7500000 -4190.79004 48.9766006	-115.750000 28.7500000 -4195.87988 49.1363983	-115.750000 28.7500000 -4185.83008 49.1879997	-115.750000 28.7500000 -4185.00977 47.9537010
-115.250000 28.7500000 -206.136993 0.00000000	-115.250000 28.7500000 -353.398010 27.5065002	-115.250000 28.7500000 -549.677002 38.9309998	-115.250000 28.7500000 -716.836975 48.1837006	-115.250000 28.7500000 -929.056030 56.6697006	-115.250000 28.7500000 -1147.67004 63.4170990	-115.250000 28.7500000 -1401.20996 69.0495987	-115.250000 28.7500000 -1583.56006 73.1930008	-115.250000 28.7500000 -1890.98999 76.3257980	-115.250000 28.7500000 -1938.82996 79.9535980	-115.250000 28.7500000 -1923.72998 83.9711990	-115.250000 28.7500000 -1876.35999 87.3314972	-115.250000 28.7500000 -1702.37000 90.2205963	-115.250000 28.7500000 -1607.28003 88.8371964	-115.250000 28.7500000 -1644.53003 83.7474976	-115.250000 28.7500000 -1655.19995 78.4299011	-115.250000 28.7500000 -1589.50000 73.9912033	-115.250000 28.7500000 -1503.02002 70.5410995	-115.250000 28.7500000 -1545.81006 68.8892975	-115.250000 28.7500000 -1625.00000 68.5419998	-115.250000 28.7500000 -1380.43994 68.8551025	-115.250000 28.7500000 -1252.97998 73.6863022	-115.250000 28.7500000 -1305.73999 75.0326004	-115.250000 28.7500000 -1320.84998 74.4947968	-115.250000 28.7500000 -1221.97998 72.8703995	-115.250000 28.7500000 -1085.60999 72.1140976	-115.250000 28.7500000 -1027.59998 74.5893021	-115.250000 28.7500000 -1290.19995 76.6546021	-115.250000 28.7500000 -1574.81995 77.2671967	-115.250000 28.7500000 -2293.05005 79.2064972	-115.250000 28.7500000 -2568.39990 77.8735962	-115.250000 28.7500000 -2883.72998 80.2437973	-115.250000 28.7500000 -3411.11011 81.2169037	-115.250000 28.7500000 -3521.34009 70.1145020	-115.250000 28.7500000 -3574.50000 66.1171036	-115.250000 28.7500000 -3636.84009 62.4168015	-115.250000 28.7500000 -3703.59009 59.6862984	-115.250000 28.7500000 -3730.68994 61.9132004	-115.250000 28.7500000 -3761.69995 60.6603012	-115.250000 28.7500000 -3801.48999 59.6694984	-115.250000 28.7500000 -3850.25000 58.7197990	-115.250000 28.7500000 -3893.89990 58.2111015	-115.250000 28.7500000 -3939.78003 57.4603996	-115.250000 28.7500000 -4000.06006 56.9491005	-115.250000 28.7500000 -4045.37012 56.7240982	-115.250000 28.7500000 -4080.29004 56.3810005	-115.250000 28.7500000 -4115.04004 56.0177994	-115.250000 28.7500000 -4131.56006 55.7170982	-115.250000 28.7500000 -4150.93994 55.8334007	-115.250000 28.7500000 -4162.02979 54.5005989
-114.750000 28.7500000 27.9869003 0.00000000	-114.750000 28.7500000 77.9904022 28.8344002	-114.750000 28.7500000 112.085999 41.7703018	-114.750000 28.7500000 147.514999 51.8419991	-114.750000 28.7500000 156.737000 60.4718018	-114.750000 28.7500000 242.908997 66.7699966	-114.750000 28.7500000 280.885986 73.2892990	-114.750000 28.7500000 247.130005 79.4335022	-114.750000 28.7500000 26.5795994 85.3573990	-114.750000 28.7500000 -340.302002 90.0960007	-114.750000 28.7500000 -750.168030 95.1278992	-114.750000 28.7500000 -1011.12000 99.7490005	-114.750000 28.7500000 -1307.25000 104.558998	-114.750000 28.7500000 -1389.79004 108.707001	-114.750000 28.7500000 -1456.98999 112.226997	-114.750000 28.7500000 -1640.62000 110.837997	-114.750000 28.7500000 -1714.08997 106.028000	-114.750000 28.7500000 -1724.45996 98.5329971	-114.750000 28.7500000 -1627.30005 91.1707993	-114.750000 28.7500000 -1444.95996 86.3107986	-114.750000 28.7500000 -1391.18005 83.7975006	-114.750000 28.7500000 -1312.96997 84.4691010	-114.750000 28.7500000 -1156.00000 83.1971970	-114.750000 28.7500000 -1137.42004 83.1126022	-114.750000 28.7500000 -1177.09998 83.4718018	-114.750000 28.7500000 -1004.53003 80.9553986	-114.750000 28.7500000 -780.843018 82.1300964	-114.750000 28.7500000 -716.192017 84.0515976	-114.750000 28.7500000 -780.741028 86.6845016	-114.750000 28.7500000 -715.148987 90.7356033	-114.750000 28.7500000 -769.289001 92.7959976	-114.750000 28.7500000 -1297.53003 91.4068985	-114.750000 28.7500000 -1909.12000 91.3808975	-114.750000 28.7500000 -2275.26001 92.0572968	-114.750000 28.7500000 -2594.78003 90.2239990	-114.750000 28.7500000 -2855.22998 87.2962036	-114.750000 28.7500000 -3058.54004 83.7329025	-114.750000 28.7500000 -3172.65991 87.6667023	-114.750000 28.7500000 -3247.17993 85.8206024	-114.750000 28.7500000 -3344.76001 84.4653015	-114.750000 28.7500000 -3431.41992 83.2844009	-114.750000 28.7500000 -3513.03003 81.2771988	-114.750000 28.7500000 -3570.10010 79.1681976	-114.750000 28.7500000 -3622.17993 77.8080978	-114.750000 28.7500000 -3660.15991 75.9462967	-114.750000 28.7500000 -3702.56006 74.0977020	-114.750000 28.7500000 -3736.68994 72.7387009	-114.750000 28.7500000 -3761.06006 71.5668030	-114.750000 28.7500000 -3795.66992 70.3509979	-114.750000 28.7500000 -3830.48999 66.3724976
-114.250000 28.7500000 307.559998 0.00000000	-114.250000 28.7500000 386.812988 23.4242001	-114.250000 28.7500000 499.437988 35.1640015	-114.250000 28.7500000 598.400024 45.4604988	-114.250000 28.7500000 663.254028 55.5037003	-114.250000 28.7500000 731.411011 64.0787964	-114.250000 28.7500000 781.375977 72.3061981	-114.250000 28.7500000 806.492004 79.9117966	-114.250000 28.7500000 839.020996 86.1550980	-114.250000 28.7500000 855.403015 91.3174973	-114.250000 28.7500000 799.945984 96.1092987	-114.250000 28.7500000 682.426025 101.552002	-114.250000 28.7500000 416.213989 108.087997	-114.250000 28.7500000 89.2946014 114.540001	-114.250000 28.7500000 -206.893997 120.610001	-114.250000 28.7500000 -532.573975 125.333000	-114.250000 28.7500000 -854.241028 128.908997	-114.250000 28.7500000 -1103.58997 130.587997	-114.250000 28.7500000 -1251.77002 127.661003	-114.250000 28.7500000 -1255.90002 122.664001	-114.250000 28.7500000 -1227.54004 113.288002	-114.250000 28.7500000 -1240.23999 107.459999	-114.250000 28.7500000 -1342.51001 103.471001	-114.250000 28.7500000 -1253.03003 100.399002	-114.250000 28.7500000 -1174.93005 97.0772018	-114.250000 28.7500000 -1152.65002 93.7973022	-114.250000 28.7500000 -1126.04004 95.2149963	-114.250000 28.7500000 -850.067017 96.8762970	-114.250000 28.7500000 -554.843994 97.3880997	-114.250000 28.7500000 -475.304993 101.419998	-114.250000 28.7500000 -547.737976 103.178001	-114.250000 28.7500000 -550.218994 105.889000	-114.250000 28.7500000 -529.231995 106.288002	-114.250000 28.7500000 -597.445984 106.295998	-114.250000 28.7500000 -761.682007 104.873001	-114.250000 28.7500000 -1019.83002 104.356003	-114.250000 28.7500000 -1331.40002 102.985001	-114.250000 28.7500000 -1522.98999 108.557999	-114.250000 28.7500000 -1711.95996 107.877998	-114.250000 28.7500000 -1891.65002 107.084000	-114.250000 28.7500000 -2104.18994 106.545998	-114.250000 28.7500000 -2267.63989 105.855003	-114.250000 28.7500000 -2435.26001 105.988998	-114.250000 28.7500000 -2584.47998 105.122002	-114.250000 28.7500000 -2659.02002 103.491997	-114.250000 28.7500000 -2764.57007 102.816002	-114.250000 28.7500000 -2842.03003 101.874001	-114.250000 28.7500000 -2918.91992 100.863998	-114.250000 28.7500000 -2965.84009 99.8458023	-114.250000 28.7500000 -3007.77002 94.7339020
-113.750000 28.7500000 365.723999 0.00000000	-113.750000 28.7500000 408.812012 18.3488998	-113.750000 28.7500000 475.238007 27.3274994	-113.750000 28.7500000 572.474976 34.9958992	-113.750000 28.7500000 640.255005 42.5723991	-113.750000 28.7500000 748.395996 49.4901009	-113.750000 28.7500000 844.854004 57.5283012	-113.750000 28.7500000 930.138000 66.2558975	-113.750000 28.7500000 1006.59003 75.4936981	-113.750000 28.7500000 1054.01001 84.1207962	-113.750000 28.7500000 1086.73999 92.0492020	-113.750000 28.7500000 1094.47998 97.7220001	-113.750000 28.7500000 1152.23999 101.417000	-113.750000 28.7500000 1232.62000 106.431000	-113.750000 28.7500000 1234.00000 113.128998	-113.750000 28.7500000 1059.55005 121.372002	-113.750000 28.7500000 774.599976 127.924004	-113.750000 28.7500000 478.976013 132.434006	-113.750000 28.7500000 152.119995 136.559998	-113.750000 28.7500000 -100.806000 139.468002	-113.750000 28.7500000 -412.100006 138.947998	-113.750000 28.7500000 -724.010010 136.938004	-113.750000 28.7500000 -878.059998 132.466995	-113.750000 28.7500000 -1038.52002 124.547997	-113.750000 28.7500000 -1211.00000 118.346001	-113.750000 28.7500000 -1279.22998 111.260002	-113.750000 28.7500000 -1189.87000 110.460999	-113.750000 28.7500000 -1153.85999 111.222000	-113.750000 28.7500000 -1095.80005 111.315002	-113.750000 28.7500000 -927.004028 116.764999	-113.750000 28.7500000 -640.838013 115.827003	-113.750000 28.7500000 -580.004028 115.164001	-113.750000 28.7500000 -568.218018 115.165001	-113.750000 28.7500000 -536.632996 117.348000	-113.750000 28.7500000 -505.359985 117.925003	-113.750000 28.7500000 -495.304993 117.945000	-113.750000 28.7500000 -505.346985 118.064003	-113.750000 28.7500000 -520.323975 122.958000	-113.750000 28.7500000 -531.893005 122.700996	-113.750000 28.7500000 -536.401978 122.013000	-113.750000 28.7500000 -543.814026 122.004997	-113.750000 28.7500000 -586.166992 121.935997	-113.750000 28.7500000 -637.716003 121.064003	-113.750000 28.7500000 -742.817017 119.758003	-113.750000 28.7500000 -848.956970 119.083000	-113.750000 28.7500000 -1020.89001 118.428001	-113.750000 28.7500000 -1204.51001 117.162003	-113.750000 28.7500000 -1398.08997 116.474998	-113.750000 28.7500000 -1628.59998 116.223000	-113.750000 28.7500000 -1829.37000 114.308998
-113.250000 28.7500000 -216.921005 0.00000000	-113.250000 28.7500000 -159.016006 15.6757002	-113.250000 28.7500000 -116.043999 23.2616005	-113.250000 28.7500000 -81.2208023 29.5778999	-113.250000 28.7500000 -6.39869022 35.5863991	-113.250000 28.7500000 95.2401962 39.6551018	-113.250000 28.7500000 183.449005 44.2299004	-113.250000 28.7500000 252.740997 49.8674011	-113.250000 28.7500000 317.678986 56.7266006	-113.250000 28.7500000 364.381989 63.2787018	-113.250000 28.7500000 505.380005 72.0423965	-113.250000 28.7500000 684.929016 81.0404968	-113.250000 28.7500000 836.666016 89.6857986	-113.250000 28.7500000 979.539978 97.4937973	-113.250000 28.7500000 1168.55005 102.509003	-113.250000 28.7500000 1409.53003 106.009003	-113.250000 28.7500000 1622.09998 111.166000	-113.250000 28.7500000 1777.52002 119.056999	-113.250000 28.7500000 1669.26001 126.874001	-113.250000 28.7500000 1349.09998 133.041000	-113.250000 28.7500000 827.835999 138.322998	-113.250000 28.7500000 560.070007 143.345001	-113.250000 28.7500000 272.194000 146.891998	-113.250000 28.7500000 -82.6746979 148.884995	-113.250000 28.7500000 -448.394012 147.201996	-113.250000 28.7500000 -646.823975 137.792999	-113.250000 28.7500000 -853.856995 136.093002	-113.250000 28.7500000 -991.963989 132.778000	-113.250000 28.7500000 -1072.15002 131.621994	-113.250000 28.7500000 -1034.09998 135.628006	-113.250000 28.7500000 -985.914978 133.854996	-113.250000 28.7500000 -897.820984 133.772995	-113.250000 28.7500000 -802.817017 130.621002	-113.250000 28.7500000 -756.895996 126.947998	-113.250000 28.7500000 -734.593994 127.144997	-113.250000 28.7500000 -692.302002 128.080002	-113.250000 28.7500000 -616.965027 128.005005	-113.250000 28.7500000 -592.741028 132.878006	-113.250000 28.7500000 -559.739990 133.154999	-113.250000 28.7500000 -523.809998 133.917007	-113.250000 28.7500000 -504.277008 134.358994	-113.250000 28.7500000 -499.992004 134.350998	-113.250000 28.7500000 -500.112000 134.619995	-113.250000 28.7500000 -506.317993 135.011002	-113.250000 28.7500000 -508.152008 135.020996	-113.250000 28.7500000 -508.274994 134.688004	-113.250000 28.7500000 -528.390991 134.425003	-113.250000 28.7500000 -531.085022 134.298996	-113.250000 28.7500000 -579.336975 134.078995	-113.250000 28.7500000 -597.187012 132.983994
-112.750000 28.7500000 -212.097000 0.00000000	-112.750000 28.7500000 -221.641998 14.5824003	-112.750000 28.7500000 -220.042007 21.8696995	-112.750000 28.7500000 -195.315994 28.2339001	-112.750000 28.7500000 -166.796005 34.8950996	-112.750000 28.7500000 -145.337997 38.5551987	-112.750000 28.7500000 -75.3246994 41.8073006	-112.750000 28.7500000 16.9778004 46.1838989	-112.750000 28.7500000 141.516006 50.6797981	-112.750000 28.7500000 229.302002 54.0061989	-112.750000 28.7500000 243.141998 58.2640991	-112.750000 28.7500000 221.367996 64.2472000	-112.750000 28.7500000 270.070007 70.9190979	-112.750000 28.7500000 361.565002 77.2408981	-112.750000 28.7500000 510.074005 84.8711014	-112.750000 28.7500000 614.047974 90.6520996	-112.750000 28.7500000 736.288025 94.5431976	-112.750000 28.7500000 937.171997 98.6382980	-112.750000 28.7500000 1165.34998 103.341003	-112.750000 28.7500000 1464.67004 110.917999	-112.750000 28.7500000 1782.85999 119.745003	-112.750000 28.7500000 1866.21997 130.891998	-112.750000 28.7500000 1719.67004 140.138000	-112.750000 28.7500000 1296.91003 148.475006	-112.750000 28.7500000 927.278015 155.078995	-112.750000 28.7500000 800.377991 159.431000	-112.750000 28.7500000 665.586975 162.264999	-112.750000 28.7500000 450.734985 162.949005	-112.750000 28.7500000 203.447998 163.906998	-112.750000 28.7500000 -352.431000 167.953003	-112.750000 28.7500000 -662.572998 163.018997	-112.750000 28.7500000 -746.812012 160.612000	-112.750000 28.7500000 -823.341980 158.520996	-112.750000 28.7500000 -855.830017 148.977997	-112.750000 28.7500000 -852.293030 147.485001	-112.750000 28.7500000 -840.088013 146.496994	-112.750000 28.7500000 -805.598022 144.660004	-112.750000 28.7500000 -802.080994 149.397995	-112.750000 28.7500000 -800.771973 149.871994	-112.750000 28.7500000 -791.479980 149.647995	-112.750000 28.7500000 -738.208984 148.953995	-112.750000 28.7500000 -712.596985 148.727997	-112.750000 28.7500000 -687.427002 148.994995	-112.750000 28.7500000 -659.601990 149.307999	-112.750000 28.7500000 -634.513977 149.046997	-112.750000 28.7500000 -601.877014 148.647995	-112.750000 28.7500000 -556.150024 148.380997	-112.750000 28.7500000 -511.649994 147.910995	-112.750000 28.7500000 -475.046997 148.440994	-112.750000 28.7500000 -442.846008 148.729996
-112.250000 28.7500000 -6.34112978 0.00000000	-112.250000 28.7500000 20.2574005 13.0901003	-112.250000 28.7500000 56.1241989 19.7604008	-112.250000 28.7500000 96.9455032 25.9225998	-112.250000 28.7500000 137.483002 32.3317986	-112.250000 28.7500000 146.235001 35.3036995	-112.250000 28.7500000 152.606995 39.0634003	-112.250000 28.7500000 161.279999 43.0052986	-112.250000 28.7500000 190.201996 48.0144005	-112.250000 28.7500000 152.798996 49.8110008	-112.250000 28.7500000 158.903000 54.7257004	-112.250000 28.7500000 229.597000 60.3755989	-112.250000 28.7500000 338.880005 66.9399033	-112.250000 28.7500000 402.972992 69.6090012	-112.250000 28.7500000 444.091003 76.7718964	-112.250000 28.7500000 511.968994 83.3556976	-112.250000 28.7500000 532.320984 87.3339996	-112.250000 28.7500000 474.627991 90.5358963	-112.250000 28.7500000 516.778992 93.1713028	-112.250000 28.7500000 584.039978 96.4933014	-112.250000 28.7500000 737.364014 100.010002	-112.250000 28.7500000 919.846008 106.186996	-112.250000 28.7500000 1172.21997 113.959000	-112.250000 28.7500000 1574.96997 124.331001	-112.250000 28.7500000 1850.57996 136.031998	-112.250000 28.7500000 1963.12000 150.649002	-112.250000 28.7500000 1937.34998 157.886002	-112.250000 28.7500000 1867.44995 164.285004	-112.250000 28.7500000 1769.29004 173.188004	-112.250000 28.7500000 1499.97998 179.119995	-112.250000 28.7500000 1092.56995 185.800003	-112.250000 28.7500000 528.716003 190.110001	-112.250000 28.7500000 2.09372997 189.932007	-112.250000 28.7500000 -187.832001 177.442993	-112.250000 28.7500000 -335.276001 175.591995	-112.250000 28.7500000 -447.289001 174.061996	-112.250000 28.7500000 -527.585022 173.082993	-112.250000 28.7500000 -623.247009 181.850006	-112.250000 28.7500000 -676.487976 181.360001	-112.250000 28.7500000 -748.370972 179.863007	-112.250000 28.7500000 -781.687988 178.884003	-112.250000 28.7500000 -825.117981 178.987000	-112.250000 28.7500000 -854.039978 176.985992	-112.250000 28.7500000 -863.741028 175.662003	-112.250000 28.7500000 -858.408020 175.281998	-112.250000 28.7500000 -855.713013 174.001999	-112.250000 28.7500000 -866.341003 172.363007	-112.250000 28.7500000 -860.088013 170.860992	-112.250000 28.7500000 -852.137024 170.451004	-112.250000 28.7500000 -841.281982 166.873001
-111.750000 28.7500000 51.2456017 0.00000000	-111.750000 28.7500000 48.7518997 11.6215000	-111.750000 28.7500000 49.3751984 16.8913002	-111.750000 28.7500000 54.5830002 21.4605999	-111.750000 28.7500000 64.7552032 25.7677994	-111.750000 28.7500000 61.2369995 28.3985004	-111.750000 28.7500000 65.1264038 31.2486992	-111.750000 28.7500000 77.0923996 34.5812988	-111.750000 28.7500000 99.0634003 38.0634995	-111.750000 28.7500000 89.6436996 38.5733986	-111.750000 28.7500000 112.736000 40.8606987	-111.750000 28.7500000 151.996994 45.4725990	-111.750000 28.7500000 217.233994 49.2461014	-111.750000 28.7500000 256.398987 52.4417992	-111.750000 28.7500000 325.556000 58.9196014	-111.750000 28.7500000 432.635010 67.8099976	-111.750000 28.7500000 591.541992 78.9303970	-111.750000 28.7500000 529.088989 84.6432037	-111.750000 28.7500000 576.203003 88.5920029	-111.750000 28.7500000 656.004028 94.8495026	-111.750000 28.7500000 629.598022 99.5068970	-111.750000 28.7500000 600.536987 103.833000	-111.750000 28.7500000 630.393005 106.745003	-111.750000 28.7500000 710.041016 109.150002	-111.750000 28.7500000 870.283020 113.237999	-111.750000 28.7500000 1008.08002 121.851997	-111.750000 28.7500000 1175.00000 130.363007	-111.750000 28.7500000 1408.27002 139.425995	-111.750000 28.7500000 1675.27002 149.248993	-111.750000 28.7500000 2041.97998 154.649994	-111.750000 28.7500000 2216.37012 170.908997	-111.750000 28.7500000 2206.22998 186.789001	-111.750000 28.7500000 1984.79004 201.264999	-111.750000 28.7500000 1733.88000 201.636993	-111.750000 28.7500000 1458.18005 203.085999	-111.750000 28.7500000 1153.70996 202.893997	-111.750000 28.7500000 815.562988 201.852005	-111.750000 28.7500000 633.146973 206.751999	-111.750000 28.7500000 444.675995 207.876007	-111.750000 28.7500000 273.540009 209.248993	-111.750000 28.7500000 109.702003 208.966995	-111.750000 28.7500000 -32.0929985 208.725998	-111.750000 28.7500000 -164.289993 208.134003	-111.750000 28.7500000 -278.503998 207.199005	-111.750000 28.7500000 -394.256989 206.589005	-111.750000 28.7500000 -501.045013 204.664001	-111.750000 28.7500000 -594.663025 203.490005	-111.750000 28.7500000 -688.481995 203.546997	-111.750000 28.7500000 -774.059021 201.524994	-111.750000 28.7500000 -849.909973 196.016998
-111.250000 28.7500000 172.998001 0.00000000	-111.250000 28.7500000 173.604004 13.5778999	-111.250000 28.7500000 175.309998 19.3512001	-111.250000 28.7500000 178.238998 23.9132996	-111.250000 28.7500000 182.363007 27.8997002	-111.250000 28.7500000 179.779999 30.9179001	-111.250000 28.7500000 178.427994 33.7821007	-111.250000 28.7500000 180.188995 36.3319016	-111.250000 28.7500000 183.205002 39.0242996	-111.250000 28.7500000 161.908005 40.5983009	-111.250000 28.7500000 142.192993 41.9014015	-111.250000 28.7500000 128.735001 43.0544014	-111.250000 28.7500000 118.179001 45.1925011	-111.250000 28.7500000 94.4421997 47.2319984	-111.250000 28.7500000 85.8783035 49.4073982	-111.250000 28.7500000 111.278000 53.6670990	-111.250000 28.7500000 200.925995 60.2266006	-111.250000 28.7500000 176.636002 62.8413010	-111.250000 28.7500000 218.613007 66.3651962	-111.250000 28.7500000 299.243988 69.8651962	-111.250000 28.7500000 457.631012 79.4567032	-111.250000 28.7500000 614.283997 88.9289017	-111.250000 28.7500000 724.572021 97.6045990	-111.250000 28.7500000 816.010010 105.068001	-111.250000 28.7500000 858.596008 111.583000	-111.250000 28.7500000 887.718994 116.858002	-111.250000 28.7500000 913.416992 120.926003	-111.250000 28.7500000 959.453003 125.731003	-111.250000 28.7500000 1035.68005 130.634995	-111.250000 28.7500000 1153.83997 134.742996	-111.250000 28.7500000 1375.54004 142.419998	-111.250000 28.7500000 1774.07996 154.578995	-111.250000 28.7500000 2246.20996 171.334000	-111.250000 28.7500000 2402.95996 191.162994	-111.250000 28.7500000 2493.93994 200.688004	-111.250000 28.7500000 2523.61011 207.779999	-111.250000 28.7500000 2531.64990 214.701004	-111.250000 28.7500000 2475.11011 216.473999	-111.250000 28.7500000 2450.59009 220.664001	-111.250000 28.7500000 2349.64990 224.671005	-111.250000 28.7500000 2256.86011 228.429993	-111.250000 28.7500000 2122.82007 232.218994	-111.250000 28.7500000 1979.26001 234.533005	-111.250000 28.7500000 1823.42004 236.979996	-111.250000 28.7500000 1656.94995 239.272003	-111.250000 28.7500000 1488.46997 240.908997	-111.250000 28.7500000 1292.71997 240.593994	-111.250000 28.7500000 1095.76001 241.718002	-111.250000 28.7500000 870.487976 242.464005	-111.250000 28.7500000 749.533020 234.707001
-110.750000 28.7500000 407.792999 0.00000000	-110.750000 28.7500000 385.192993 15.5187998	-110.750000 28.7500000 363.480011 21.6580009	-110.750000 28.7500000 342.523010 26.1998997	-110.750000 28.7500000 322.423004 29.9109001	-110.750000 28.7500000 293.447998 33.4768982	-110.750000 28.7500000 265.446991 36.4155006	-110.750000 28.7500000 241.250000 38.8889008	-110.750000 28.7500000 218.046005 41.1390991	-110.750000 28.7500000 180.354996 43.1147995	-110.750000 28.7500000 149.054001 43.7365990	-110.750000 28.7500000 125.525002 45.3815994	-110.750000 28.7500000 115.346001 47.5490990	-110.750000 28.7500000 103.000999 48.0047989	-110.750000 28.7500000 105.734001 50.3148994	-110.750000 28.7500000 127.978996 54.7113991	-110.750000 28.7500000 164.182999 57.0409012	-110.750000 28.7500000 150.557007 57.9631004	-110.750000 28.7500000 136.223999 60.5340996	-110.750000 28.7500000 107.255997 61.3903008	-110.750000 28.7500000 78.8004990 62.9477997	-110.750000 28.7500000 97.9201965 67.1568985	-110.750000 28.7500000 168.798996 71.7985992	-110.750000 28.7500000 255.313004 74.7177963	-110.750000 28.7500000 404.973999 83.3450012	-110.750000 28.7500000 518.932983 96.2988968	-110.750000 28.7500000 691.966980 99.3393021	-110.750000 28.7500000 817.447998 105.074997	-110.750000 28.7500000 974.778015 112.856003	-110.750000 28.7500000 1198.79004 119.061996	-110.750000 28.7500000 1365.55005 132.272995	-110.750000 28.7500000 1444.42004 144.393005	-110.750000 28.7500000 1470.81995 154.123993	-110.750000 28.7500000 1491.31006 159.123993	-110.750000 28.7500000 1544.42004 162.356995	-110.750000 28.7500000 1640.38000 168.880997	-110.750000 28.7500000 1795.30005 174.819000	-110.750000 28.7500000 1899.56995 176.514999	-110.750000 28.7500000 2046.56006 180.667007	-110.750000 28.7500000 2237.78003 185.850006	-110.750000 28.7500000 2400.26001 191.606003	-110.750000 28.7500000 2564.13989 197.481995	-110.750000 28.7500000 2715.92993 203.996994	-110.750000 28.7500000 2821.37012 211.875000	-110.750000 28.7500000 2899.70996 219.119003	-110.750000 28.7500000 2966.55005 225.085999	-110.750000 28.7500000 3030.98999 233.080994	-110.750000 28.7500000 3041.76001 240.811005	-110.750000 28.7500000 3059.18994 246.820007	-110.750000 28.7500000 2998.53003 257.459015
-110.250000 28.7500000 563.374023 0.00000000	-110.250000 28.7500000 546.099976 19.0072994	-110.250000 28.7500000 529.572998 26.5939999	-110.250000 28.7500000 513.554993 32.2461014	-110.250000 28.7500000 497.964996 36.8703995	-110.250000 28.7500000 477.287994 41.2966995	-110.250000 28.7500000 456.669006 45.0298996	-110.250000 28.7500000 436.141998 48.2919006	-110.250000 28.7500000 416.079987 51.2084007	-110.250000 28.7500000 371.558014 53.9052010	-110.250000 28.7500000 334.667999 55.4533997	-110.250000 28.7500000 292.859985 56.8428993	-110.250000 28.7500000 254.227997 57.1435013	-110.250000 28.7500000 213.740005 56.9738007	-110.250000 28.7500000 175.563004 57.8661995	-110.250000 28.7500000 132.822998 57.9082985	-110.250000 28.7500000 91.7662964 59.2070999	-110.250000 28.7500000 49.0476990 61.0831985	-110.250000 28.7500000 35.9432983 60.6561012	-110.250000 28.7500000 41.3636017 62.0656013	-110.250000 28.7500000 73.3548965 63.3672981	-110.250000 28.7500000 109.908997 67.0364990	-110.250000 28.7500000 158.072998 71.1632004	-110.250000 28.7500000 202.561996 73.4240036	-110.250000 28.7500000 226.214005 76.8408966	-110.250000 28.7500000 236.800003 79.6334000	-110.250000 28.7500000 243.912994 78.7203979	-110.250000 28.7500000 256.441986 82.0756989	-110.250000 28.7500000 284.389008 86.0597000	-110.250000 28.7500000 425.196991 90.9203033	-110.250000 28.7500000 639.120972 98.0983963	-110.250000 28.7500000 951.159973 107.876999	-110.250000 28.7500000 1375.00000 126.068001	-110.250000 28.7500000 1623.18994 139.455002	-110.250000 28.7500000 1764.15002 148.871002	-110.250000 28.7500000 1856.59998 154.882996	-110.250000 28.7500000 1851.73999 163.246994	-110.250000 28.7500000 1632.31006 167.839005	-110.250000 28.7500000 1503.80005 172.404007	-110.250000 28.7500000 1383.92004 173.936005	-110.250000 28.7500000 1302.87000 174.742996	-110.250000 28.7500000 1279.23999 176.281998	-110.250000 28.7500000 1289.40002 178.626999	-110.250000 28.7500000 1339.52002 178.358994	-110.250000 28.7500000 1414.22998 178.313995	-110.250000 28.7500000 1514.84998 180.235001	-110.250000 28.7500000 1629.84998 185.768997	-110.250000 28.7500000 1784.68994 187.477997	-110.250000 28.7500000 1964.04004 188.268005	-110.250000 28.7500000 2084.19995 200.175995
-109.750000 28.7500000 740.353027 0.00000000	-109.750000 28.7500000 719.293030 20.5963001	-109.750000 28.7500000 698.619019 28.9069996	-109.750000 28.7500000 678.945984 35.1533012	-109.750000 28.7500000 659.661011 40.2971992	-109.750000 28.7500000 634.568970 45.1304016	-109.750000 28.7500000 609.546997 49.3119011	-109.750000 28.7500000 588.927002 53.2022018	-109.750000 28.7500000 571.591003 56.6068001	-109.750000 28.7500000 533.052979 59.4836006	-109.750000 28.7500000 500.908997 62.1971016	-109.750000 28.7500000 463.988007 64.1430969	-109.750000 28.7500000 437.580994 65.9132004	-109.750000 28.7500000 396.894012 67.5744019	-109.750000 28.7500000 375.127991 68.8711014	-109.750000 28.7500000 361.260986 70.0098038	-109.750000 28.7500000 358.899994 71.9546967	-109.750000 28.7500000 368.497009 74.2979965	-109.750000 28.7500000 318.704010 75.1094971	-109.750000 28.7500000 262.395996 75.5566025	-109.750000 28.7500000 205.261002 74.5223007	-109.750000 28.7500000 160.367996 75.9328995	-109.750000 28.7500000 112.595001 78.3137970	-109.750000 28.7500000 92.5243988 78.2783966	-109.750000 28.7500000 101.085999 79.6393967	-109.750000 28.7500000 134.574005 80.1089020	-109.750000 28.7500000 174.406006 82.2955017	-109.750000 28.7500000 218.561005 85.2612000	-109.750000 28.7500000 261.187988 88.4684982	-109.750000 28.7500000 334.744995 92.5366974	-109.750000 28.7500000 426.532013 96.3789978	-109.750000 28.7500000 540.820007 101.049004	-109.750000 28.7500000 681.877014 109.101997	-109.750000 28.7500000 808.359009 115.028000	-109.750000 28.7500000 963.711975 120.921997	-109.750000 28.7500000 1138.82996 124.747002	-109.750000 28.7500000 1359.30005 127.955002	-109.750000 28.7500000 1462.19995 133.121002	-109.750000 28.7500000 1650.18994 136.115997	-109.750000 28.7500000 1834.96997 142.694000	-109.750000 28.7500000 1946.93005 146.341995	-109.750000 28.7500000 2005.94995 151.912994	-109.750000 28.7500000 2022.52002 158.412003	-109.750000 28.7500000 2019.69995 163.746994	-109.750000 28.7500000 1954.46997 172.712997	-109.750000 28.7500000 1853.70996 181.375000	-109.750000 28.7500000 1730.46997 185.503998	-109.750000 28.7500000 1561.68005 188.298996	-109.750000 28.7500000 1410.02002 191.347000	-109.750000 28.7500000 1365.03003 186.630005
-109.250000 28.7500000 1159.35999 0.00000000	-109.250000 28.7500000 1143.23999 21.9055996	-109.250000 28.7500000 1127.01001 30.8600998	-109.250000 28.7500000 1110.94995 37.6717987	-109.250000 28.7500000 1095.03003 43.3643990	-109.250000 28.7500000 1071.78003 48.4964981	-109.250000 28.7500000 1049.40002 53.0551987	-109.250000 28.7500000 1023.71002 57.1660995	-109.250000 28.7500000 998.078979 60.9614983	-109.250000 28.7500000 935.940002 64.4026031	-109.250000 28.7500000 861.718018 67.1123962	-109.250000 28.7500000 780.874023 69.7253036	-109.250000 28.7500000 718.437012 72.0568008	-109.250000 28.7500000 665.963013 73.9188995	-109.250000 28.7500000 586.049988 75.5768967	-109.250000 28.7500000 545.765015 77.2973022	-109.250000 28.7500000 495.377991 78.7073975	-109.250000 28.7500000 443.877014 80.9501038	-109.250000 28.7500000 434.731995 82.3964005	-109.250000 28.7500000 419.707001 83.6157990	-109.250000 28.7500000 406.156006 84.5621033	-109.250000 28.7500000 394.253998 87.5207977	-109.250000 28.7500000 421.487000 89.2254028	-109.250000 28.7500000 417.744995 90.8172989	-109.250000 28.7500000 410.131012 91.8945007	-109.250000 28.7500000 407.626007 91.2431030	-109.250000 28.7500000 407.104004 93.1250992	-109.250000 28.7500000 412.842010 95.9784012	-109.250000 28.7500000 419.723999 97.6648026	-109.250000 28.7500000 382.890015 100.561996	-109.250000 28.7500000 357.153992 101.605003	-109.250000 28.7500000 343.334991 103.785004	-109.250000 28.7500000 352.308014 106.431999	-109.250000 28.7500000 436.229004 108.830002	-109.250000 28.7500000 537.367981 113.138000	-109.250000 28.7500000 676.007019 117.921997	-109.250000 28.7500000 817.281006 122.522003	-109.250000 28.7500000 773.249023 126.139000	-109.250000 28.7500000 821.526978 127.529999	-109.250000 28.7500000 871.939026 129.369995	-109.250000 28.7500000 923.976013 130.276993	-109.250000 28.7500000 986.374023 132.556000	-109.250000 28.7500000 1065.07996 135.817993	-109.250000 28.7500000 1161.09998 138.395004	-109.250000 28.7500000 1276.89001 142.395004	-109.250000 28.7500000 1405.38000 146.897003	-109.250000 28.7500000 1558.29004 150.024994	-109.250000 28.7500000 1741.67004 153.893997	-109.250000 28.7500000 1902.81995 160.942993	-109.250000 28.7500000 1935.00000 166.779999
-108.750000 28.7500000 1472.23999 0.00000000	-108.750000 28.7500000 1459.90002 22.8533001	-108.750000 28.7500000 1447.60999 32.2904015	-108.750000 28.7500000 1435.80005 39.5191002	-108.750000 28.7500000 1423.91003 45.6004982	-108.750000 28.7500000 1408.43005 50.9757996	-108.750000 28.7500000 1399.43005 55.7998009	-108.750000 28.7500000 1381.46997 60.2221985	-108.750000 28.7500000 1366.22998 64.2998962	-108.750000 28.7500000 1305.27002 68.1418991	-108.750000 28.7500000 1274.06995 71.5133972	-108.750000 28.7500000 1253.50000 74.6339035	-108.750000 28.7500000 1211.93994 77.5905991	-108.750000 28.7500000 1150.93994 80.1669006	-108.750000 28.7500000 1088.90002 82.4630966	-108.750000 28.7500000 1028.84998 84.7631989	-108.750000 28.7500000 960.885010 86.9417038	-108.750000 28.7500000 893.755981 89.3125992	-108.750000 28.7500000 794.408997 90.8619003	-108.750000 28.7500000 718.333984 92.4294968	-108.750000 28.7500000 606.125000 93.7934036	-108.750000 28.7500000 562.796997 96.0354996	-108.750000 28.7500000 518.453003 97.7527008	-108.750000 28.7500000 494.779999 99.2871017	-108.750000 28.7500000 485.281006 100.835999	-108.750000 28.7500000 521.059998 101.292999	-108.750000 28.7500000 526.515991 103.809998	-108.750000 28.7500000 534.911011 106.047997	-108.750000 28.7500000 559.656982 108.269997	-108.750000 28.7500000 542.590027 110.875000	-108.750000 28.7500000 538.968994 112.688004	-108.750000 28.7500000 545.054993 113.750000	-108.750000 28.7500000 574.413025 115.487000	-108.750000 28.7500000 612.117981 115.985001	-108.750000 28.7500000 650.202026 118.607002	-108.750000 28.7500000 700.413025 121.242996	-108.750000 28.7500000 736.721008 124.097000	-108.750000 28.7500000 697.828979 126.904999	-108.750000 28.7500000 740.132019 128.804001	-108.750000 28.7500000 774.715027 131.205002	-108.750000 28.7500000 809.216980 133.725006	-108.750000 28.7500000 847.651001 135.942001	-108.750000 28.7500000 879.039001 137.373001	-108.750000 28.7500000 908.969971 139.382996	-108.750000 28.7500000 921.257019 141.421005	-108.750000 28.7500000 928.781982 143.716995	-108.750000 28.7500000 942.791992 146.373001	-108.750000 28.7500000 956.177002 148.356995	-108.750000 28.7500000 972.617981 150.757004	-108.750000 28.7500000 961.033020 152.544006
-108.250000 28.7500000 2024.68994 0.00000000	-108.250000 28.7500000 2029.89001 23.0202007	-108.250000 28.7500000 2034.77002 32.6440010	-108.250000 28.7500000 2039.85999 40.0783997	-108.250000 28.7500000 2044.80005 46.3903999	-108.250000 28.7500000 2048.35010 51.8165016	-108.250000 28.7500000 2048.22998 56.7676010	-108.250000 28.7500000 2062.35010 61.3632011	-108.250000 28.7500000 2067.12988 65.6894989	-108.250000 28.7500000 2060.89990 69.7380981	-108.250000 28.7500000 2026.21997 73.5186996	-108.250000 28.7500000 1984.06006 77.1147003	-108.250000 28.7500000 1945.83997 80.6103973	-108.250000 28.7500000 1880.27002 83.7525024	-108.250000 28.7500000 1808.00000 86.6126022	-108.250000 28.7500000 1710.80005 89.4656982	-108.250000 28.7500000 1622.87000 92.1007004	-108.250000 28.7500000 1460.55005 94.9030991	-108.250000 28.7500000 1344.35999 97.4367981	-108.250000 28.7500000 1205.57996 99.7788010	-108.250000 28.7500000 1167.01001 102.081001	-108.250000 28.7500000 1081.30005 104.598999	-108.250000 28.7500000 1017.13000 106.902000	-108.250000 28.7500000 949.947021 108.971001	-108.250000 28.7500000 888.538025 111.042000	-108.250000 28.7500000 871.848022 111.606003	-108.250000 28.7500000 861.648010 113.973999	-108.250000 28.7500000 864.617981 116.260002	-108.250000 28.7500000 871.098999 118.591003	-108.250000 28.7500000 810.656982 121.398003	-108.250000 28.7500000 786.997009 123.213997	-108.250000 28.7500000 732.840027 124.831001	-108.250000 28.7500000 707.710022 126.589996	-108.250000 28.7500000 710.221985 127.306999	-108.250000 28.7500000 748.614990 129.707001	-108.250000 28.7500000 760.466980 132.093002	-108.250000 28.7500000 800.398987 134.369003	-108.250000 28.7500000 834.726990 136.296005	-108.250000 28.7500000 915.030029 138.647003	-108.250000 28.7500000 997.726013 141.335007	-108.250000 28.7500000 1079.72998 143.942993	-108.250000 28.7500000 1156.01001 146.561005	-108.250000 28.7500000 1237.54004 149.356995	-108.250000 28.7500000 1319.92004 152.220993	-108.250000 28.7500000 1409.58997 155.259003	-108.250000 28.7500000 1508.16003 158.671997	-108.250000 28.7500000 1607.20996 162.194000	-108.250000 28.7500000 1698.90002 165.953003	-108.250000 28.7500000 1789.06995 170.468002	-108.250000 28.7500000 1806.10999 172.934998
-107.750000 28.7500000 2059.77002 0.00000000	-107.750000 28.7500000 2066.54004 23.0484009	-107.750000 28.7500000 2073.46997 32.7094002	-107.750000 28.7500000 2080.67993 40.2020988	-107.750000 28.7500000 2088.31006 46.5815010	-107.750000 28.7500000 2095.42993 52.0227013	-107.750000 28.7500000 2102.96997 57.0098991	-107.750000 28.7500000 2106.73999 61.6668015	-107.750000 28.7500000 2114.12012 66.0902023	-107.750000 28.7500000 2110.31006 70.3016968	-107.750000 28.7500000 2112.51001 74.2696991	-107.750000 28.7500000 2116.47998 78.0641022	-107.750000 28.7500000 2131.84009 81.8131027	-107.750000 28.7500000 2138.60010 85.2636032	-107.750000 28.7500000 2144.22998 88.5285034	-107.750000 28.7500000 2152.32007 91.4897003	-107.750000 28.7500000 2153.32007 94.5720978	-107.750000 28.7500000 2140.79004 97.6756973	-107.750000 28.7500000 2132.98999 100.169998	-107.750000 28.7500000 2120.46997 103.114998	-107.750000 28.7500000 2042.56006 105.712997	-107.750000 28.7500000 1973.47998 108.863998	-107.750000 28.7500000 1870.13000 111.665001	-107.750000 28.7500000 1752.14001 114.887001	-107.750000 28.7500000 1635.43005 117.625999	-107.750000 28.7500000 1584.78003 119.330002	-107.750000 28.7500000 1564.63000 121.759003	-107.750000 28.7500000 1550.56006 124.291000	-107.750000 28.7500000 1514.56995 126.927002	-107.750000 28.7500000 1451.12000 129.908997	-107.750000 28.7500000 1414.23999 132.276001	-107.750000 28.7500000 1358.73999 134.649994	-107.750000 28.7500000 1298.56006 137.054993	-107.750000 28.7500000 1287.09998 138.481003	-107.750000 28.7500000 1304.26001 140.852997	-107.750000 28.7500000 1312.18005 143.365997	-107.750000 28.7500000 1294.92004 145.953003	-107.750000 28.7500000 1274.00000 147.397995	-107.750000 28.7500000 1267.34998 149.414001	-107.750000 28.7500000 1252.00000 151.459000	-107.750000 28.7500000 1241.45996 153.481003	-107.750000 28.7500000 1240.21997 155.477997	-107.750000 28.7500000 1236.07996 157.468002	-107.750000 28.7500000 1225.39001 159.447006	-107.750000 28.7500000 1224.01001 161.416000	-107.750000 28.7500000 1220.50000 163.479996	-107.750000 28.7500000 1219.46997 165.162994	-107.750000 28.7500000 1219.02002 167.608002	-107.750000 28.7500000 1219.90002 169.908005	-107.750000 28.7500000 1260.93994 171.942001
-107.250000 28.7500000 2170.95996 0.00000000	-107.250000 28.7500000 2178.87012 23.3474998	-107.250000 28.7500000 2186.81006 33.1094017	-107.250000 28.7500000 2194.79004 40.6613007	-107.250000 28.7500000 2202.86011 47.0746994	-107.250000 28.7500000 2212.14990 52.5931015	-107.250000 28.7500000 2221.12012 57.6330986	-107.250000 28.7500000 2231.20996 62.3208008	-107.250000 28.7500000 2240.85010 66.7489014	-107.250000 28.7500000 2258.78003 71.4615021	-107.250000 28.7500000 2278.66992 75.5821991	-107.250000 28.7500000 2292.38989 79.6663971	-107.250000 28.7500000 2307.04004 83.5295029	-107.250000 28.7500000 2309.12012 87.5113983	-107.250000 28.7500000 2306.14990 90.8461990	-107.250000 28.7500000 2302.01001 94.3259964	-107.250000 28.7500000 2306.28003 97.6194000	-107.250000 28.7500000 2293.14990 101.126999	-107.250000 28.7500000 2266.08008 104.078003	-107.250000 28.7500000 2266.00000 106.959999	-107.250000 28.7500000 2271.51001 109.887001	-107.250000 28.7500000 2301.14990 112.718002	-107.250000 28.7500000 2344.88989 115.249001	-107.250000 28.7500000 2359.20996 118.308998	-107.250000 28.7500000 2377.79004 121.096001	-107.250000 28.7500000 2392.25000 123.125999	-107.250000 28.7500000 2394.37012 125.620003	-107.250000 28.7500000 2392.55005 128.257004	-107.250000 28.7500000 2396.12012 131.065002	-107.250000 28.7500000 2405.52002 133.886993	-107.250000 28.7500000 2374.66992 137.033005	-107.250000 28.7500000 2346.42993 139.998001	-107.250000 28.7500000 2312.12988 143.382004	-107.250000 28.7500000 2287.67993 145.445007	-107.250000 28.7500000 2267.62988 148.035995	-107.250000 28.7500000 2254.58008 150.841995	-107.250000 28.7500000 2231.47998 153.559998	-107.250000 28.7500000 2273.82007 155.391006	-107.250000 28.7500000 2287.35010 157.612000	-107.250000 28.7500000 2308.84009 159.824005	-107.250000 28.7500000 2324.40991 162.042999	-107.250000 28.7500000 2340.28003 164.264999	-107.250000 28.7500000 2355.32007 166.481995	-107.250000 28.7500000 2371.18994 168.705002	-107.250000 28.7500000 2387.06006 170.932999	-107.250000 28.7500000 2404.85010 173.162003	-107.250000 28.7500000 2420.85010 175.466003	-107.250000 28.7500000 2440.13989 177.757996	-107.250000 28.7500000 2457.71997 180.074997	-107.250000 28.7500000 2464.88989 182.567993
-106.750000 28.7500000 2098.07007 0.00000000	-106.750000 28.7500000 2105.65991 25.2085991	-106.750000 28.7500000 2113.46997 35.7251015	-106.750000 28.7500000 2121.11011 43.8436012	-106.750000 28.7500000 2129.03003 50.7299004	-106.750000 28.7500000 2139.62012 56.7067986	-106.750000 28.7500000 2150.43994 62.1241989	-106.750000 28.7500000 2161.11011 67.1771011	-106.750000 28.7500000 2171.97998 71.9214020	-106.750000 28.7500000 2224.56006 77.7937012	-106.750000 28.7500000 2284.73999 82.8948975	-106.750000 28.7500000 2336.57007 87.7928009	-106.750000 28.7500000 2384.94995 92.4718018	-106.750000 28.7500000 2420.62988 96.8506012	-106.750000 28.7500000 2456.88989 100.931999	-106.750000 28.7500000 2491.70996 104.897003	-106.750000 28.7500000 2519.32007 108.760002	-106.750000 28.7500000 2520.50000 113.495003	-106.750000 28.7500000 2555.60010 116.414001	-106.750000 28.7500000 2561.20996 119.766998	-106.750000 28.7500000 2565.76001 122.577003	-106.750000 28.7500000 2572.81006 125.077003	-106.750000 28.7500000 2571.26001 127.428001	-106.750000 28.7500000 2590.95996 129.837006	-106.750000 28.7500000 2598.02002 132.190002	-106.750000 28.7500000 2609.66992 131.654999	-106.750000 28.7500000 2627.63989 134.026993	-106.750000 28.7500000 2631.55005 136.274994	-106.750000 28.7500000 2623.94995 138.688004	-106.750000 28.7500000 2627.54004 141.761002	-106.750000 28.7500000 2649.14990 144.179993	-106.750000 28.7500000 2657.06006 146.882996	-106.750000 28.7500000 2671.21997 150.317993	-106.750000 28.7500000 2716.23999 151.725998	-106.750000 28.7500000 2754.86011 154.554001	-106.750000 28.7500000 2794.37988 157.074005	-106.750000 28.7500000 2837.09009 159.162994	-106.750000 28.7500000 2914.96997 160.658997	-106.750000 28.7500000 2916.52002 162.860001	-106.750000 28.7500000 2918.05005 165.039993	-106.750000 28.7500000 2919.62988 167.201996	-106.750000 28.7500000 2921.13989 169.350006	-106.750000 28.7500000 2922.69995 171.475998	-106.750000 28.7500000 2924.36011 173.591003	-106.750000 28.7500000 2925.84009 175.695007	-106.750000 28.7500000 2927.31006 177.791000	-106.750000 28.7500000 2928.85010 179.886993	-106.750000 28.7500000 2930.45996 181.960999	-106.750000 28.7500000 2932.05005 184.031998	-106.750000 28.7500000 2967.08008 186.511993
-106.250000 28.7500000 1517.87000 0.00000000	-106.250000 28.7500000 1524.92004 26.6515999	-106.250000 28.7500000 1531.92004 37.7616005	-106.250000 28.7500000 1539.07996 46.3321991	-106.250000 28.7500000 1546.06995 53.6007004	-106.250000 28.7500000 1557.06006 59.9385986	-106.250000 28.7500000 1567.93005 65.7111969	-106.250000 28.7500000 1579.05005 71.0779037	-106.250000 28.7500000 1590.37000 76.1106033	-106.250000 28.7500000 1680.22998 82.8358994	-106.250000 28.7500000 1779.13000 89.2483978	-106.250000 28.7500000 1865.85999 95.5765991	-106.250000 28.7500000 1971.65002 101.851997	-106.250000 28.7500000 2048.12988 107.258003	-106.250000 28.7500000 2147.31006 112.547997	-106.250000 28.7500000 2228.30005 117.661003	-106.250000 28.7500000 2316.25000 122.664001	-106.250000 28.7500000 2453.02002 128.977005	-106.250000 28.7500000 2579.83008 134.679001	-106.250000 28.7500000 2705.86011 140.121002	-106.250000 28.7500000 2810.09009 145.619003	-106.250000 28.7500000 2921.16992 149.220993	-106.250000 28.7500000 3022.45996 153.061005	-106.250000 28.7500000 3099.13989 157.078003	-106.250000 28.7500000 3172.37988 160.352997	-106.250000 28.7500000 3185.53003 158.675003	-106.250000 28.7500000 3200.62012 161.264008	-106.250000 28.7500000 3216.31006 163.496994	-106.250000 28.7500000 3225.38989 165.893005	-106.250000 28.7500000 3259.78003 169.216995	-106.250000 28.7500000 3281.09009 171.709000	-106.250000 28.7500000 3294.07007 174.641998	-106.250000 28.7500000 3311.66992 177.932007	-106.250000 28.7500000 3318.86011 177.740997	-106.250000 28.7500000 3310.62012 179.673004	-106.250000 28.7500000 3294.62988 181.722000	-106.250000 28.7500000 3295.12012 183.632996	-106.250000 28.7500000 3406.62988 183.488007	-106.250000 28.7500000 3406.34009 185.927994	-106.250000 28.7500000 3406.06006 188.334000	-106.250000 28.7500000 3405.78003 190.709000	-106.250000 28.7500000 3405.51001 193.052994	-106.250000 28.7500000 3405.21997 195.365997	-106.250000 28.7500000 3404.92993 197.649994	-106.250000 28.7500000 3404.79004 199.893997	-106.250000 28.7500000 3404.55005 202.123993	-106.250000 28.7500000 3404.31006 204.324997	-106.250000 28.7500000 3404.04004 206.501007	-106.250000 28.7500000 3403.75000 208.651993	-106.250000 28.7500000 3370.01001 212.313995
-105.750000 28.7500000 1284.20996 0.00000000	-105.750000 28.7500000 1288.67004 26.3549004	-105.750000 28.7500000 1292.87000 37.3228989	-105.750000 28.7500000 1297.09998 45.7733994	-105.750000 28.7500000 1301.46997 52.9212990	-105.750000 28.7500000 1308.51001 59.1898994	-105.750000 28.7500000 1315.81995 64.9047012	-105.750000 28.7500000 1322.95996 70.1989975	-105.750000 28.7500000 1330.02002 75.1707001	-105.750000 28.7500000 1393.64001 81.5310974	-105.750000 28.7500000 1460.25000 87.8566971	-105.750000 28.7500000 1535.56995 94.1135025	-105.750000 28.7500000 1601.57996 100.438004	-105.750000 28.7500000 1656.37000 105.911003	-105.750000 28.7500000 1712.38000 111.509003	-105.750000 28.7500000 1769.13000 117.124001	-105.750000 28.7500000 1843.40002 122.764999	-105.750000 28.7500000 1933.20996 129.542999	-105.750000 28.7500000 2082.25000 136.897995	-105.750000 28.7500000 2237.87012 144.498993	-105.750000 28.7500000 2376.19995 152.119003	-105.750000 28.7500000 2557.46997 158.677002	-105.750000 28.7500000 2737.19995 165.397003	-105.750000 28.7500000 2908.71997 172.207001	-105.750000 28.7500000 3105.23999 179.126999	-105.750000 28.7500000 3194.68994 182.621994	-105.750000 28.7500000 3250.44995 186.414001	-105.750000 28.7500000 3324.07007 189.856995	-105.750000 28.7500000 3399.50000 194.292999	-105.750000 28.7500000 3528.44995 198.966003	-105.750000 28.7500000 3648.35010 204.348999	-105.750000 28.7500000 3769.41992 209.744003	-105.750000 28.7500000 3889.21997 215.238007	-105.750000 28.7500000 3953.15991 215.914993	-105.750000 28.7500000 4011.84009 219.061005	-105.750000 28.7500000 4070.31006 222.712006	-105.750000 28.7500000 4127.02002 225.511002	-105.750000 28.7500000 4250.75977 226.190994	-105.750000 28.7500000 4250.95996 229.263000	-105.750000 28.7500000 4251.14990 232.294998	-105.750000 28.7500000 4251.35010 235.287003	-105.750000 28.7500000 4251.54980 238.242004	-105.750000 28.7500000 4251.75000 241.160004	-105.750000 28.7500000 4251.93994 244.044006	-105.750000 28.7500000 4252.14014 246.871994	-105.750000 28.7500000 4252.33984 249.690002	-105.750000 28.7500000 4252.52979 252.475006	-105.750000 28.7500000 4252.70020 255.229996	-105.750000 28.7500000 4252.89990 257.955994	-105.750000 28.7500000 4307.45996 262.113007
-105.250000 28.7500000 1249.17004 0.00000000	-105.250000 28.7500000 1251.69995 26.2236004	-105.250000 28.7500000 1254.33997 37.1176987	-105.250000 28.7500000 1257.02002 45.4984016	-105.250000 28.7500000 1259.67004 52.5787010	-105.250000 28.7500000 1264.02002 58.8021011	-105.250000 28.7500000 1268.60999 64.4552002	-105.250000 28.7500000 1273.18005 69.6773987	-105.250000 28.7500000 1277.81006 74.5623016	-105.250000 28.7500000 1312.12000 80.1611023	-105.250000 28.7500000 1347.51001 85.5800018	-105.250000 28.7500000 1384.01001 90.8973999	-105.250000 28.7500000 1421.73999 96.1100998	-105.250000 28.7500000 1454.48999 101.004997	-105.250000 28.7500000 1505.83997 105.882004	-105.250000 28.7500000 1536.81006 110.780998	-105.250000 28.7500000 1576.22998 115.837997	-105.250000 28.7500000 1623.77002 121.875000	-105.250000 28.7500000 1695.18994 128.044006	-105.250000 28.7500000 1792.83997 134.774994	-105.250000 28.7500000 1895.00000 141.598999	-105.250000 28.7500000 2015.44995 147.408997	-105.250000 28.7500000 2139.09009 153.699005	-105.250000 28.7500000 2280.75000 160.348999	-105.250000 28.7500000 2436.87012 167.401993	-105.250000 28.7500000 2526.98999 173.358002	-105.250000 28.7500000 2614.83008 177.839996	-105.250000 28.7500000 2703.13989 182.509995	-105.250000 28.7500000 2791.22998 187.531006	-105.250000 28.7500000 2930.69995 193.636993	-105.250000 28.7500000 3074.26001 200.684006	-105.250000 28.7500000 3234.20996 208.203003	-105.250000 28.7500000 3405.20996 216.468994	-105.250000 28.7500000 3492.42993 221.531006	-105.250000 28.7500000 3580.59009 226.011993	-105.250000 28.7500000 3687.39990 231.011993	-105.250000 28.7500000 3789.82007 235.852005	-105.250000 28.7500000 3927.87012 239.369003	-105.250000 28.7500000 3927.82007 242.608002	-105.250000 28.7500000 3927.78003 245.804001	-105.250000 28.7500000 3927.73999 248.960007	-105.250000 28.7500000 3927.69995 252.076004	-105.250000 28.7500000 3927.66992 255.154007	-105.250000 28.7500000 3927.62988 258.195007	-105.250000 28.7500000 3927.59009 261.201996	-105.250000 28.7500000 3927.56006 264.174011	-105.250000 28.7500000 3927.43994 267.113007	-105.250000 28.7500000 3927.33008 270.020996	-105.250000 28.7500000 3927.29004 272.897003	-105.250000 28.7500000 3924.80005 275.820007
-104.750000 28.7500000 1305.43005 0.00000000	-104.750000 28.7500000 1306.55005 27.5890007	-104.750000 28.7500000 1307.67004 39.0292015	-104.750000 28.7500000 1308.93005 47.8162994	-104.750000 28.7500000 1309.98999 55.2300987	-104.750000 28.7500000 1311.68994 61.7523994	-104.750000 28.7500000 1313.38000 67.6496964	-104.750000 28.7500000 1315.19995 73.0867004	-104.750000 28.7500000 1316.87000 78.1488037	-104.750000 28.7500000 1326.16003 83.1897964	-104.750000 28.7500000 1335.64001 87.9448013	-104.750000 28.7500000 1345.40002 92.5072021	-104.750000 28.7500000 1355.25000 96.9066010	-104.750000 28.7500000 1381.09998 101.833000	-104.750000 28.7500000 1406.10999 106.532997	-104.750000 28.7500000 1443.68005 111.141998	-104.750000 28.7500000 1465.03003 115.626999	-104.750000 28.7500000 1495.91003 120.790001	-104.750000 28.7500000 1549.13000 126.186996	-104.750000 28.7500000 1602.46997 131.604996	-104.750000 28.7500000 1664.41003 137.080002	-104.750000 28.7500000 1722.91003 141.645004	-104.750000 28.7500000 1782.66003 146.360001	-104.750000 28.7500000 1845.43994 151.194000	-104.750000 28.7500000 1906.95996 156.315994	-104.750000 28.7500000 1949.69995 159.630005	-104.750000 28.7500000 1994.60999 163.248001	-104.750000 28.7500000 2039.41003 166.990005	-104.750000 28.7500000 2090.29004 170.862000	-104.750000 28.7500000 2156.41992 175.360001	-104.750000 28.7500000 2229.86011 180.289001	-104.750000 28.7500000 2303.87012 185.638000	-104.750000 28.7500000 2380.58008 191.384995	-104.750000 28.7500000 2416.20996 195.227997	-104.750000 28.7500000 2448.78003 198.746994	-104.750000 28.7500000 2482.33008 202.289001	-104.750000 28.7500000 2517.75000 205.914993	-104.750000 28.7500000 2677.61011 209.042999	-104.750000 28.7500000 2677.62012 211.781006	-104.750000 28.7500000 2677.48999 214.483994	-104.750000 28.7500000 2677.51001 217.153000	-104.750000 28.7500000 2677.53003 219.789993	-104.750000 28.7500000 2677.54004 222.395996	-104.750000 28.7500000 2677.56006 224.970993	-104.750000 28.7500000 2677.57007 227.516998	-104.750000 28.7500000 2677.58008 230.035004	-104.750000 28.7500000 2677.59009 232.524994	-104.750000 28.7500000 2677.61011 234.990005	-104.750000 28.7500000 2677.62988 237.427002	-104.750000 28.7500000 2677.97998 239.863007
-104.250000 28.7500000 1506.05005 0.00000000	-104.250000 28.7500000 1507.31006 28.8852005	-104.250000 28.7500000 1508.70996 40.8628006	-104.250000 28.7500000 1510.03003 50.0625000	-104.250000 28.7500000 1511.51001 57.8241005	-104.250000 28.7500000 1514.25000 64.6610031	-104.250000 28.7500000 1516.94995 70.8457031	-104.250000 28.7500000 1519.88000 76.5451965	-104.250000 28.7500000 1522.58997 81.8566971	-104.250000 28.7500000 1529.04004 86.9456024	-104.250000 28.7500000 1535.69995 91.7446976	-104.250000 28.7500000 1542.26001 96.3091965	-104.250000 28.7500000 1548.88000 100.716003	-104.250000 28.7500000 1587.97998 106.063004	-104.250000 28.7500000 1627.82996 111.331001	-104.250000 28.7500000 1667.60999 116.393997	-104.250000 28.7500000 1704.76001 121.413002	-104.250000 28.7500000 1742.06995 126.387001	-104.250000 28.7500000 1795.18005 131.425003	-104.250000 28.7500000 1846.04004 136.522995	-104.250000 28.7500000 1898.45996 141.608994	-104.250000 28.7500000 1966.63000 146.248001	-104.250000 28.7500000 2028.92004 150.929001	-104.250000 28.7500000 2090.60010 155.761002	-104.250000 28.7500000 2164.11011 160.832001	-104.250000 28.7500000 2172.14990 163.796997	-104.250000 28.7500000 2181.10010 167.026001	-104.250000 28.7500000 2190.12988 170.233994	-104.250000 28.7500000 2199.38989 173.434006	-104.250000 28.7500000 2212.63989 176.746002	-104.250000 28.7500000 2225.78003 180.033005	-104.250000 28.7500000 2241.02002 183.410995	-104.250000 28.7500000 2255.55005 186.847000	-104.250000 28.7500000 2261.77002 189.759995	-104.250000 28.7500000 2269.66992 192.643005	-104.250000 28.7500000 2277.87012 195.513000	-104.250000 28.7500000 2285.43994 198.360001	-104.250000 28.7500000 2455.13989 201.009995	-104.250000 28.7500000 2455.12988 203.636993	-104.250000 28.7500000 2455.12012 206.231003	-104.250000 28.7500000 2455.12012 208.792999	-104.250000 28.7500000 2455.11011 211.322998	-104.250000 28.7500000 2455.10010 213.824005	-104.250000 28.7500000 2455.09009 216.296005	-104.250000 28.7500000 2455.08008 218.738998	-104.250000 28.7500000 2455.07007 221.156006	-104.250000 28.7500000 2455.06006 223.546997	-104.250000 28.7500000 2455.05005 225.912003	-104.250000 28.7500000 2455.04004 228.251007	-104.250000 28.7500000 2454.66992 230.574997
-103.750000 28.7500000 1166.73999 0.00000000	-103.750000 28.7500000 1168.55005 30.4165001	-103.750000 28.7500000 1170.83997 43.0259018	-103.750000 28.7500000 1173.50000 52.7089996	-103.750000 28.7500000 1175.79004 60.8804016	-103.750000 28.7500000 1180.95996 68.0884018	-103.750000 28.7500000 1186.58997 74.6094971	-103.750000 28.7500000 1192.00000 80.6184006	-103.750000 28.7500000 1197.57996 86.2231979	-103.750000 28.7500000 1207.04004 91.5630035	-103.750000 28.7500000 1216.46997 96.6128006	-103.750000 28.7500000 1225.85999 101.433998	-103.750000 28.7500000 1235.48999 106.103996	-103.750000 28.7500000 1262.21997 111.099998	-103.750000 28.7500000 1289.33997 115.899002	-103.750000 28.7500000 1317.18994 120.611000	-103.750000 28.7500000 1345.81006 125.301003	-103.750000 28.7500000 1377.13000 130.281998	-103.750000 28.7500000 1415.32996 135.223007	-103.750000 28.7500000 1469.13000 140.182007	-103.750000 28.7500000 1512.03003 145.149002	-103.750000 28.7500000 1559.08997 149.490005	-103.750000 28.7500000 1607.77002 153.886993	-103.750000 28.7500000 1658.04004 158.261993	-103.750000 28.7500000 1713.00000 163.115997	-103.750000 28.7500000 1718.64001 166.222000	-103.750000 28.7500000 1725.01001 169.438995	-103.750000 28.7500000 1731.57996 172.608994	-103.750000 28.7500000 1738.26001 175.733994	-103.750000 28.7500000 1749.01001 178.871002	-103.750000 28.7500000 1760.37000 182.063004	-103.750000 28.7500000 1770.92004 185.151001	-103.750000 28.7500000 1781.57996 188.218994	-103.750000 28.7500000 1790.96997 191.110992	-103.750000 28.7500000 1797.01001 193.951004	-103.750000 28.7500000 1803.52002 196.764999	-103.750000 28.7500000 1810.00000 199.522003	-103.750000 28.7500000 1968.20996 202.164001	-103.750000 28.7500000 1968.21997 204.824005	-103.750000 28.7500000 1968.21997 207.447998	-103.750000 28.7500000 1968.22998 210.039993	-103.750000 28.7500000 1968.22998 212.600998	-103.750000 28.7500000 1968.22998 215.130997	-103.750000 28.7500000 1968.23999 217.632004	-103.750000 28.7500000 1968.23999 220.104004	-103.750000 28.7500000 1968.25000 222.548004	-103.750000 28.7500000 1968.25000 224.966003	-103.750000 28.7500000 1968.26001 227.358002	-103.750000 28.7500000 1968.26001 229.723999	-103.750000 28.7500000 1968.22998 232.080994
-103.250000 28.7500000 942.312012 0.00000000	-103.250000 28.7500000 943.617004 31.1795006	-103.250000 28.7500000 944.921997 44.1018982	-103.250000 28.7500000 946.122986 54.0233002	-103.250000 28.7500000 947.093018 62.3982010	-103.250000 28.7500000 950.757996 69.7966995	-103.250000 28.7500000 954.401001 76.4903030	-103.250000 28.7500000 958.142029 82.6596985	-103.250000 28.7500000 961.820984 88.4205017	-103.250000 28.7500000 968.312988 93.9050980	-103.250000 28.7500000 974.526001 99.0809021	-103.250000 28.7500000 981.109009 104.061996	-103.250000 28.7500000 987.697998 108.849998	-103.250000 28.7500000 1002.70001 113.773003	-103.250000 28.7500000 1018.04999 118.530998	-103.250000 28.7500000 1033.89001 123.172997	-103.250000 28.7500000 1049.96997 127.762001	-103.250000 28.7500000 1070.93994 132.938004	-103.250000 28.7500000 1103.73999 137.867004	-103.250000 28.7500000 1130.41003 142.766006	-103.250000 28.7500000 1164.32996 147.653000	-103.250000 28.7500000 1192.72998 151.811005	-103.250000 28.7500000 1220.54004 155.964996	-103.250000 28.7500000 1249.80005 160.261993	-103.250000 28.7500000 1279.26001 163.949997	-103.250000 28.7500000 1282.55005 167.238007	-103.250000 28.7500000 1287.14001 170.503998	-103.250000 28.7500000 1290.62000 173.718002	-103.250000 28.7500000 1294.14001 176.884995	-103.250000 28.7500000 1301.04004 180.085007	-103.250000 28.7500000 1305.28003 183.238998	-103.250000 28.7500000 1312.09998 186.386002	-103.250000 28.7500000 1317.26001 189.516006	-103.250000 28.7500000 1320.92004 192.457001	-103.250000 28.7500000 1323.87000 195.360992	-103.250000 28.7500000 1328.69995 198.233994	-103.250000 28.7500000 1333.68005 201.078995	-103.250000 28.7500000 1446.94995 203.791000	-103.250000 28.7500000 1446.94995 206.483994	-103.250000 28.7500000 1446.94995 209.139999	-103.250000 28.7500000 1446.94995 211.764008	-103.250000 28.7500000 1446.94995 214.356003	-103.250000 28.7500000 1446.94995 216.917999	-103.250000 28.7500000 1446.94995 219.449005	-103.250000 28.7500000 1446.93994 221.951996	-103.250000 28.7500000 1446.94995 224.425995	-103.250000 28.7500000 1446.94995 226.873001	-103.250000 28.7500000 1446.93994 229.294006	-103.250000 28.7500000 1446.93994 231.688004	-103.250000 28.7500000 1446.92004 234.070999
-123.750000 29.2500000 -4345.31982 0.00000000	-123.750000 29.2500000 -4327.79980 6.72778988	-123.750000 29.2500000 -4244.58008 9.51535988	-123.750000 29.2500000 -4278.66992 11.5896997	-123.750000 29.2500000 -4300.66016 13.2123003	-123.750000 29.2500000 -4243.91992 14.6243000	-123.750000 29.2500000 -4179.77002 16.0489998	-123.750000 29.2500000 -4189.81006 17.2970009	-123.750000 29.2500000 -4255.75000 18.4104996	-123.750000 29.2500000 -4271.54004 19.3633995	-123.750000 29.2500000 -4332.93018 20.2049007	-123.750000 29.2500000 -4370.56006 21.0400009	-123.750000 29.2500000 -4187.18018 21.8591995	-123.750000 29.2500000 -4044.54004 22.4491997	-123.750000 29.2500000 -4143.64014 22.8642006	-123.750000 29.2500000 -3874.05005 23.2402992	-123.750000 29.2500000 -3825.08008 23.7208004	-123.750000 29.2500000 -4078.96997 24.1354008	-123.750000 29.2500000 -4301.74023 24.5063000	-123.750000 29.2500000 -4400.83984 24.8050003	-123.750000 29.2500000 -4551.33008 25.2628994	-123.750000 29.2500000 -4561.37012 25.9015999	-123.750000 29.2500000 -4557.10986 26.6019993	-123.750000 29.2500000 -4586.12012 27.4249001	-123.750000 29.2500000 -4697.12012 29.0750008	-123.750000 29.2500000 -4775.02002 31.9647999	-123.750000 29.2500000 -4810.08984 34.7857018	-123.750000 29.2500000 -4865.74023 35.1515007	-123.750000 29.2500000 -4828.12012 33.7443008	-123.750000 29.2500000 -4836.47021 31.2996006	-123.750000 29.2500000 -4865.35986 28.1427002	-123.750000 29.2500000 -5011.93018 24.9965992	-123.750000 29.2500000 -5019.58984 23.0983009	-123.750000 29.2500000 -5084.47998 19.6942005	-123.750000 29.2500000 -5128.89990 19.0771008	-123.750000 29.2500000 -5130.06982 18.8295994	-123.750000 29.2500000 -5006.89014 18.1327991	-123.750000 29.2500000 -5119.39990 18.4171009	-123.750000 29.2500000 -4991.52979 18.3467007	-123.750000 29.2500000 -4965.50000 17.4197006	-123.750000 29.2500000 -5064.20020 17.1639004	-123.750000 29.2500000 -5078.66992 16.8990993	-123.750000 29.2500000 -5056.58008 16.9894009	-123.750000 29.2500000 -5072.95020 16.7763004	-123.750000 29.2500000 -5034.47998 16.2660999	-123.750000 29.2500000 -5040.75000 15.8853998	-123.750000 29.2500000 -5059.93018 16.0156994	-123.750000 29.2500000 -5082.10010 16.0237007	-123.750000 29.2500000 -5148.14014 15.8191996	-123.750000 29.2500000 -5169.75977 16.2222004
-123.250000 29.2500000 -4354.02002 0.00000000	-123.250000 29.2500000 -4318.91016 6.73354006	-123.250000 29.2500000 -4307.97021 9.45363045	-123.250000 29.2500000 -4245.14014 11.5973997	-123.250000 29.2500000 -4174.45996 13.4473000	-123.250000 29.2500000 -4224.08984 14.9083996	-123.250000 29.2500000 -4183.83008 16.1173992	-123.250000 29.2500000 -4192.83008 17.2254009	-123.250000 29.2500000 -4186.25977 18.3673992	-123.250000 29.2500000 -4147.85986 19.4202003	-123.250000 29.2500000 -4159.87988 20.3498001	-123.250000 29.2500000 -4179.00977 21.0858994	-123.250000 29.2500000 -4329.12988 21.7490005	-123.250000 29.2500000 -4378.66992 22.5671997	-123.250000 29.2500000 -4248.56006 23.1732998	-123.250000 29.2500000 -4307.72998 23.6313000	-123.250000 29.2500000 -4380.47021 23.9922009	-123.250000 29.2500000 -4359.25000 24.2427998	-123.250000 29.2500000 -4385.02002 24.6308994	-123.250000 29.2500000 -4412.85986 24.9955997	-123.250000 29.2500000 -4432.72021 25.3013992	-123.250000 29.2500000 -4478.14990 25.4979000	-123.250000 29.2500000 -4515.43994 25.8983994	-123.250000 29.2500000 -4546.70020 26.3582001	-123.250000 29.2500000 -4604.29980 26.8444996	-123.250000 29.2500000 -4681.60010 27.6301994	-123.250000 29.2500000 -4753.68994 29.2283993	-123.250000 29.2500000 -4814.95020 32.1767998	-123.250000 29.2500000 -4827.58008 35.3927002	-123.250000 29.2500000 -4835.50977 37.0219994	-123.250000 29.2500000 -4854.49023 36.3751984	-123.250000 29.2500000 -4947.89014 33.6823006	-123.250000 29.2500000 -4959.79980 31.1681004	-123.250000 29.2500000 -5004.29004 26.5531998	-123.250000 29.2500000 -5043.45020 25.6494007	-123.250000 29.2500000 -5043.95996 25.2588005	-123.250000 29.2500000 -4961.10986 24.2803993	-123.250000 29.2500000 -5043.02002 24.6734009	-123.250000 29.2500000 -4951.70996 24.5946999	-123.250000 29.2500000 -4928.87988 23.7474003	-123.250000 29.2500000 -4997.91016 23.4365997	-123.250000 29.2500000 -5012.33008 23.1329994	-123.250000 29.2500000 -4997.70020 23.2141991	-123.250000 29.2500000 -5013.49023 22.9284992	-123.250000 29.2500000 -4983.06982 22.3836994	-123.250000 29.2500000 -4989.00000 21.9754009	-123.250000 29.2500000 -5001.99023 22.0788994	-123.250000 29.2500000 -5015.89014 22.0121002	-123.250000 29.2500000 -5071.12988 21.7436008	-123.250000 29.2500000 -5088.47021 21.7952995
-122.750000 29.2500000 -4225.10986 0.00000000	-122.750000 29.2500000 -4259.56006 6.75116014	-122.750000 29.2500000 -4214.97021 9.59867954	-122.750000 29.2500000 -4221.41992 11.6929998	-122.750000 29.2500000 -4249.14014 13.2658005	-122.750000 29.2500000 -4230.27979 14.7765999	-122.750000 29.2500000 -4181.68018 16.1891003	-122.750000 29.2500000 -4171.35010 17.4181004	-122.750000 29.2500000 -4154.31006 18.4794006	-122.750000 29.2500000 -4145.35986 19.3507004	-122.750000 29.2500000 -4027.27002 20.2518005	-122.750000 29.2500000 -4069.60010 21.1058998	-122.750000 29.2500000 -4112.10986 21.7919006	-122.750000 29.2500000 -4189.49023 22.5007992	-122.750000 29.2500000 -4268.27979 23.1930008	-122.750000 29.2500000 -4295.77002 23.7488003	-122.750000 29.2500000 -4369.81006 24.2119999	-122.750000 29.2500000 -4404.47998 24.5900993	-122.750000 29.2500000 -4409.37012 24.8644009	-122.750000 29.2500000 -4359.72021 25.0895004	-122.750000 29.2500000 -4348.47021 25.3318996	-122.750000 29.2500000 -4387.79004 25.3649006	-122.750000 29.2500000 -4418.97021 25.4901009	-122.750000 29.2500000 -4464.24023 25.6650009	-122.750000 29.2500000 -4531.47021 25.8666992	-122.750000 29.2500000 -4612.70996 26.6704998	-122.750000 29.2500000 -4694.00977 27.3922997	-122.750000 29.2500000 -4762.43994 28.2120991	-122.750000 29.2500000 -4819.58008 29.5358009	-122.750000 29.2500000 -4847.20996 31.5419998	-122.750000 29.2500000 -4858.75977 35.0480995	-122.750000 29.2500000 -4898.72021 37.3255005	-122.750000 29.2500000 -4912.35010 37.3511009	-122.750000 29.2500000 -4937.87988 34.1194992	-122.750000 29.2500000 -4967.68018 33.2378998	-122.750000 29.2500000 -4968.72998 32.9911995	-122.750000 29.2500000 -4921.22998 31.8567009	-122.750000 29.2500000 -4974.31006 32.4089012	-122.750000 29.2500000 -4917.18018 32.4296989	-122.750000 29.2500000 -4898.97021 31.8243008	-122.750000 29.2500000 -4941.91992 31.4790001	-122.750000 29.2500000 -4954.56982 31.2126999	-122.750000 29.2500000 -4946.45020 31.3297997	-122.750000 29.2500000 -4960.12988 30.9810009	-122.750000 29.2500000 -4938.50977 30.4190998	-122.750000 29.2500000 -4943.41016 30.0373001	-122.750000 29.2500000 -4950.62012 30.1236992	-122.750000 29.2500000 -4957.62012 29.9132996	-122.750000 29.2500000 -5000.66992 29.5314999	-122.750000 29.2500000 -5013.41992 28.9332008
-122.250000 29.2500000 -4131.12012 0.00000000	-122.250000 29.2500000 -4174.89014 6.76060009	-122.250000 29.2500000 -4188.93994 9.52095032	-122.250000 29.2500000 -4115.66992 11.6625004	-122.250000 29.2500000 -4014.30005 13.5007000	-122.250000 29.2500000 -4125.85986 14.9209995	-122.250000 29.2500000 -3943.77002 16.0431004	-122.250000 29.2500000 -4001.25000 17.2050991	-122.250000 29.2500000 -4018.17993 18.3568001	-122.250000 29.2500000 -4044.05005 19.4118004	-122.250000 29.2500000 -4131.54980 20.3591003	-122.250000 29.2500000 -4108.37988 21.1352997	-122.250000 29.2500000 -4100.85986 21.8775005	-122.250000 29.2500000 -4241.93994 22.5949993	-122.250000 29.2500000 -4271.81006 23.2429008	-122.250000 29.2500000 -4361.99023 23.9445000	-122.250000 29.2500000 -4373.20996 24.2935009	-122.250000 29.2500000 -4423.24023 24.6907005	-122.250000 29.2500000 -4424.54004 24.9297009	-122.250000 29.2500000 -4434.16992 25.2224998	-122.250000 29.2500000 -4424.81982 25.5037003	-122.250000 29.2500000 -4398.02002 25.3969994	-122.250000 29.2500000 -4404.93994 25.2385006	-122.250000 29.2500000 -4418.29004 25.1303005	-122.250000 29.2500000 -4446.47998 25.1021004	-122.250000 29.2500000 -4520.47998 25.6952991	-122.250000 29.2500000 -4622.75000 26.2283001	-122.250000 29.2500000 -4700.02002 26.8297997	-122.250000 29.2500000 -4745.64014 27.4678993	-122.250000 29.2500000 -4805.00000 28.0979996	-122.250000 29.2500000 -4858.58984 28.8794994	-122.250000 29.2500000 -4877.31982 30.6280003	-122.250000 29.2500000 -4886.24023 33.7178001	-122.250000 29.2500000 -4894.43994 38.2704010	-122.250000 29.2500000 -4908.64990 38.9132004	-122.250000 29.2500000 -4911.27979 39.7290993	-122.250000 29.2500000 -4892.41992 39.4905014	-122.250000 29.2500000 -4918.56006 40.2309990	-122.250000 29.2500000 -4892.06982 40.6871986	-122.250000 29.2500000 -4880.33984 40.7867012	-122.250000 29.2500000 -4901.83008 40.6213989	-122.250000 29.2500000 -4910.18018 40.7299004	-122.250000 29.2500000 -4906.83984 41.0839005	-122.250000 29.2500000 -4915.91016 41.0071983	-122.250000 29.2500000 -4903.43994 40.5844994	-122.250000 29.2500000 -4906.64014 40.4916992	-122.250000 29.2500000 -4909.70020 40.7215004	-122.250000 29.2500000 -4911.97021 40.5438004	-122.250000 29.2500000 -4940.58984 40.0928001	-122.250000 29.2500000 -4948.54004 38.9052010
-121.750000 29.2500000 -4074.39990 0.00000000	-121.750000 29.2500000 -4077.81006 6.87539005	-121.750000 29.2500000 -4134.58008 9.71543980	-121.750000 29.2500000 -4184.35986 11.8451996	-121.750000 29.2500000 -4143.10010 13.5797997	-121.750000 29.2500000 -3791.19995 14.9511003	-121.750000 29.2500000 -3803.73999 16.2383995	-121.750000 29.2500000 -3880.08008 17.3232994	-121.750000 29.2500000 -3833.53003 18.3449001	-121.750000 29.2500000 -3971.61011 19.2950993	-121.750000 29.2500000 -3985.32007 20.1905994	-121.750000 29.2500000 -4045.19995 21.0704994	-121.750000 29.2500000 -4046.66992 21.9829006	-121.750000 29.2500000 -4092.92993 22.7914009	-121.750000 29.2500000 -4206.22021 23.4410000	-121.750000 29.2500000 -4316.14014 23.9519005	-121.750000 29.2500000 -4383.12012 24.5097008	-121.750000 29.2500000 -4419.72021 25.2406006	-121.750000 29.2500000 -4428.95996 25.5140991	-121.750000 29.2500000 -4467.75977 25.4839001	-121.750000 29.2500000 -4527.25000 25.3295002	-121.750000 29.2500000 -4477.06982 25.1014004	-121.750000 29.2500000 -4444.93994 25.0582008	-121.750000 29.2500000 -4442.25977 24.9337997	-121.750000 29.2500000 -4444.79980 24.6604004	-121.750000 29.2500000 -4483.33008 24.9836006	-121.750000 29.2500000 -4537.70020 25.4200993	-121.750000 29.2500000 -4597.49023 25.8556995	-121.750000 29.2500000 -4716.70020 26.2364998	-121.750000 29.2500000 -4740.00000 26.6574993	-121.750000 29.2500000 -4793.91992 27.2612991	-121.750000 29.2500000 -4851.24023 27.7954006	-121.750000 29.2500000 -4881.16016 28.1805000	-121.750000 29.2500000 -4882.77979 31.3295994	-121.750000 29.2500000 -4884.64990 33.1954994	-121.750000 29.2500000 -4885.45996 35.1310005	-121.750000 29.2500000 -4883.45996 37.3126984	-121.750000 29.2500000 -4887.77002 37.9916000	-121.750000 29.2500000 -4883.85010 39.2382011	-121.750000 29.2500000 -4879.89014 40.3204002	-121.750000 29.2500000 -4884.50000 41.5541992	-121.750000 29.2500000 -4887.10010 42.6590996	-121.750000 29.2500000 -4886.20996 43.6193008	-121.750000 29.2500000 -4888.41992 44.4345016	-121.750000 29.2500000 -4884.70996 45.2140007	-121.750000 29.2500000 -4885.62988 46.0009003	-121.750000 29.2500000 -4885.72998 46.7709007	-121.750000 29.2500000 -4885.93018 47.3124008	-121.750000 29.2500000 -4898.18994 47.5654984	-121.750000 29.2500000 -4900.60986 47.4939995
-121.250000 29.2500000 -4108.68994 0.00000000	-121.250000 29.2500000 -4029.16992 6.90088987	-121.250000 29.2500000 -4020.20996 9.61746025	-121.250000 29.2500000 -4035.46997 11.7434998	-121.250000 29.2500000 -4095.29004 13.6955004	-121.250000 29.2500000 -4125.27002 15.2018995	-121.250000 29.2500000 -4080.25000 16.4894009	-121.250000 29.2500000 -3859.45996 17.5851002	-121.250000 29.2500000 -4026.29004 18.5650005	-121.250000 29.2500000 -4023.05005 19.5634003	-121.250000 29.2500000 -3983.00000 20.5135994	-121.250000 29.2500000 -4001.51001 21.2654991	-121.250000 29.2500000 -4052.37012 21.9192009	-121.250000 29.2500000 -4038.11011 22.6525993	-121.250000 29.2500000 -4014.23999 23.5291004	-121.250000 29.2500000 -4185.60010 24.2010994	-121.250000 29.2500000 -4299.70020 24.6392002	-121.250000 29.2500000 -4377.68994 25.0524998	-121.250000 29.2500000 -4419.47998 25.5245991	-121.250000 29.2500000 -4427.85986 25.9815998	-121.250000 29.2500000 -4468.68994 25.9547997	-121.250000 29.2500000 -4550.56982 25.7313995	-121.250000 29.2500000 -4554.72021 24.9475002	-121.250000 29.2500000 -4482.18994 24.2714005	-121.250000 29.2500000 -4459.50977 24.0394001	-121.250000 29.2500000 -4467.50000 24.6576996	-121.250000 29.2500000 -4513.50000 24.8766994	-121.250000 29.2500000 -4579.58984 25.0963001	-121.250000 29.2500000 -4610.81006 25.3700008	-121.250000 29.2500000 -4678.43018 25.7010002	-121.250000 29.2500000 -4737.93994 26.0919991	-121.250000 29.2500000 -4774.77002 26.3540993	-121.250000 29.2500000 -4862.50977 26.5487003	-121.250000 29.2500000 -4874.58984 27.7546997	-121.250000 29.2500000 -4876.29980 28.7105999	-121.250000 29.2500000 -4877.04980 29.7012005	-121.250000 29.2500000 -4879.41016 30.8507004	-121.250000 29.2500000 -4879.97998 31.4838009	-121.250000 29.2500000 -4880.81982 32.2249985	-121.250000 29.2500000 -4880.64990 33.1533012	-121.250000 29.2500000 -4881.12988 34.2214012	-121.250000 29.2500000 -4881.47021 35.5009995	-121.250000 29.2500000 -4882.25977 36.2621002	-121.250000 29.2500000 -4882.72021 37.2370987	-121.250000 29.2500000 -4883.02979 38.3967018	-121.250000 29.2500000 -4883.43994 39.5519981	-121.250000 29.2500000 -4883.22021 40.7023010	-121.250000 29.2500000 -4883.18018 41.7405014	-121.250000 29.2500000 -4883.79004 43.0204010	-121.250000 29.2500000 -4882.68018 46.0763016
-120.750000 29.2500000 -3993.65991 0.00000000	-120.750000 29.2500000 -3998.87988 6.88595009	-120.750000 29.2500000 -3943.50000 9.80900002	-120.750000 29.2500000 -3953.22998 11.8814001	-120.750000 29.2500000 -3994.60010 13.2873001	-120.750000 29.2500000 -3941.79004 14.7589998	-120.750000 29.2500000 -3789.83008 16.2807007	-120.750000 29.2500000 -3825.62988 17.6683998	-120.750000 29.2500000 -4032.20996 18.8567009	-120.750000 29.2500000 -4018.94995 19.8078003	-120.750000 29.2500000 -4026.17993 20.6238995	-120.750000 29.2500000 -3992.28003 21.5510998	-120.750000 29.2500000 -3998.27002 22.3971004	-120.750000 29.2500000 -4051.55005 23.0655003	-120.750000 29.2500000 -4166.62988 23.6392002	-120.750000 29.2500000 -4171.10010 24.1889000	-120.750000 29.2500000 -4178.33008 24.8071995	-120.750000 29.2500000 -4204.85010 25.4501991	-120.750000 29.2500000 -4286.62012 25.8360996	-120.750000 29.2500000 -4395.20996 26.0785007	-120.750000 29.2500000 -4418.50000 26.1812992	-120.750000 29.2500000 -4428.77979 26.1455002	-120.750000 29.2500000 -4471.16992 26.0902996	-120.750000 29.2500000 -4509.66992 25.3509998	-120.750000 29.2500000 -4472.52979 24.0354004	-120.750000 29.2500000 -4453.18994 23.8675995	-120.750000 29.2500000 -4493.68994 24.1774006	-120.750000 29.2500000 -4567.06006 24.4972992	-120.750000 29.2500000 -4647.24023 24.5958004	-120.750000 29.2500000 -4712.37012 24.7703991	-120.750000 29.2500000 -4705.52979 25.0132999	-120.750000 29.2500000 -4768.47021 25.1973000	-120.750000 29.2500000 -4793.45020 25.2154999	-120.750000 29.2500000 -4790.56982 25.8917007	-120.750000 29.2500000 -4795.35010 26.8973007	-120.750000 29.2500000 -4805.45996 27.8733006	-120.750000 29.2500000 -4816.97021 28.8271999	-120.750000 29.2500000 -4821.33008 29.3855991	-120.750000 29.2500000 -4831.75977 30.1998005	-120.750000 29.2500000 -4844.06006 30.9789009	-120.750000 29.2500000 -4852.56982 31.7908001	-120.750000 29.2500000 -4858.27979 32.6390991	-120.750000 29.2500000 -4859.33984 33.3389015	-120.750000 29.2500000 -4860.02002 34.0377007	-120.750000 29.2500000 -4860.16016 34.7724991	-120.750000 29.2500000 -4859.70020 35.5355988	-120.750000 29.2500000 -4860.22998 36.2005005	-120.750000 29.2500000 -4861.66992 36.8638992	-120.750000 29.2500000 -4859.97998 37.5605011	-120.750000 29.2500000 -4857.39014 38.7929993
-120.250000 29.2500000 -3853.65991 0.00000000	-120.250000 29.2500000 -3853.89990 6.72725010	-120.250000 29.2500000 -3860.02002 9.49631977	-120.250000 29.2500000 -3820.97998 11.6066999	-120.250000 29.2500000 -3834.60010 13.3579998	-120.250000 29.2500000 -3893.83008 14.7144003	-120.250000 29.2500000 -3906.96997 15.7740002	-120.250000 29.2500000 -3979.65991 16.9022999	-120.250000 29.2500000 -3898.12988 18.2383003	-120.250000 29.2500000 -3978.44995 19.6116009	-120.250000 29.2500000 -3873.21997 20.8425007	-120.250000 29.2500000 -3903.05005 21.8122005	-120.250000 29.2500000 -3980.18994 22.4368992	-120.250000 29.2500000 -4036.14990 23.2740002	-120.250000 29.2500000 -4105.81006 24.1594009	-120.250000 29.2500000 -4163.20996 24.8292007	-120.250000 29.2500000 -4216.54004 25.2077007	-120.250000 29.2500000 -4193.79004 25.4899006	-120.250000 29.2500000 -4201.93018 25.8773994	-120.250000 29.2500000 -4254.85986 26.3824997	-120.250000 29.2500000 -4345.43018 26.7287006	-120.250000 29.2500000 -4405.75000 26.8750992	-120.250000 29.2500000 -4383.72021 26.5515995	-120.250000 29.2500000 -4420.72998 26.0256004	-120.250000 29.2500000 -4462.68994 25.4888992	-120.250000 29.2500000 -4461.72998 25.4839993	-120.250000 29.2500000 -4457.25977 24.8073006	-120.250000 29.2500000 -4489.49023 24.1474991	-120.250000 29.2500000 -4592.95996 23.6210003	-120.250000 29.2500000 -4686.99023 23.8318005	-120.250000 29.2500000 -4740.66992 23.9701996	-120.250000 29.2500000 -4789.14014 23.9689007	-120.250000 29.2500000 -4806.20996 23.7546005	-120.250000 29.2500000 -4805.62988 24.1860008	-120.250000 29.2500000 -4807.99023 25.1522007	-120.250000 29.2500000 -4815.68018 26.0781994	-120.250000 29.2500000 -4813.93018 26.9501991	-120.250000 29.2500000 -4808.62012 27.4930000	-120.250000 29.2500000 -4805.85986 28.3162994	-120.250000 29.2500000 -4797.66992 29.1254005	-120.250000 29.2500000 -4789.85010 29.8992996	-120.250000 29.2500000 -4784.12012 30.6860008	-120.250000 29.2500000 -4782.85010 31.4370995	-120.250000 29.2500000 -4778.62988 32.1624985	-120.250000 29.2500000 -4776.39990 32.8888016	-120.250000 29.2500000 -4787.91992 33.6220016	-120.250000 29.2500000 -4784.33008 34.3205986	-120.250000 29.2500000 -4779.68994 35.0105019	-120.250000 29.2500000 -4780.68994 35.6981010	-120.250000 29.2500000 -4780.25000 36.5289001
-119.750000 29.2500000 -3665.90991 0.00000000	-119.750000 29.2500000 -3671.55005 6.67159986	-119.750000 29.2500000 -3776.90991 9.48068047	-119.750000 29.2500000 -3624.90991 11.5122995	-119.750000 29.2500000 -3675.95996 13.0300999	-119.750000 29.2500000 -3878.45996 14.2062998	-119.750000 29.2500000 -3942.64990 15.2636995	-119.750000 29.2500000 -3864.71997 16.3612003	-119.750000 29.2500000 -3928.13989 17.4538002	-119.750000 29.2500000 -4003.63989 18.5660000	-119.750000 29.2500000 -4015.35010 19.7695999	-119.750000 29.2500000 -3973.47998 21.0867004	-119.750000 29.2500000 -3970.67993 22.3344002	-119.750000 29.2500000 -4017.26001 23.4899998	-119.750000 29.2500000 -4099.43994 24.5088997	-119.750000 29.2500000 -4143.43018 25.4365005	-119.750000 29.2500000 -4139.75977 26.2166996	-119.750000 29.2500000 -4176.68018 26.5984001	-119.750000 29.2500000 -4217.95996 26.6746998	-119.750000 29.2500000 -4245.64014 26.6592007	-119.750000 29.2500000 -4251.64014 26.7640991	-119.750000 29.2500000 -4250.60986 27.1205997	-119.750000 29.2500000 -4378.00977 27.3882999	-119.750000 29.2500000 -4352.39014 27.1998005	-119.750000 29.2500000 -4374.08008 26.3798008	-119.750000 29.2500000 -4417.16016 26.1515999	-119.750000 29.2500000 -4474.10010 26.0543003	-119.750000 29.2500000 -4520.31006 26.0914001	-119.750000 29.2500000 -4558.77979 25.4909000	-119.750000 29.2500000 -4608.83984 25.2085991	-119.750000 29.2500000 -4702.52002 23.5214005	-119.750000 29.2500000 -4730.75000 22.0217991	-119.750000 29.2500000 -4757.83008 21.8036995	-119.750000 29.2500000 -4788.29980 22.3777008	-119.750000 29.2500000 -4805.31982 23.4887009	-119.750000 29.2500000 -4812.68018 24.3136005	-119.750000 29.2500000 -4812.77002 25.2269001	-119.750000 29.2500000 -4807.27979 25.7124996	-119.750000 29.2500000 -4805.58984 26.5965996	-119.750000 29.2500000 -4800.68994 27.4461002	-119.750000 29.2500000 -4793.29004 28.2509995	-119.750000 29.2500000 -4789.93994 29.0690002	-119.750000 29.2500000 -4786.41016 29.8407993	-119.750000 29.2500000 -4783.27979 30.5793991	-119.750000 29.2500000 -4781.64014 31.2817993	-119.750000 29.2500000 -4776.33008 32.0271988	-119.750000 29.2500000 -4773.29980 32.7294998	-119.750000 29.2500000 -4771.20996 33.4177017	-119.750000 29.2500000 -4767.54004 34.0783997	-119.750000 29.2500000 -4762.35010 34.8277016
-119.250000 29.2500000 -3333.56006 0.00000000	-119.250000 29.2500000 -3263.08008 6.57237005	-119.250000 29.2500000 -3281.33008 9.11555004	-119.250000 29.2500000 -3482.96997 11.1935997	-119.250000 29.2500000 -3430.40991 13.1223001	-119.250000 29.2500000 -3275.02002 14.4765997	-119.250000 29.2500000 -3677.23999 15.3817997	-119.250000 29.2500000 -3928.11011 16.1903992	-119.250000 29.2500000 -3888.83008 16.9505997	-119.250000 29.2500000 -3924.10010 18.0095005	-119.250000 29.2500000 -3977.85010 19.1224003	-119.250000 29.2500000 -3976.22998 20.1609993	-119.250000 29.2500000 -3984.13989 21.2133999	-119.250000 29.2500000 -3991.16992 22.5216007	-119.250000 29.2500000 -3996.11011 24.2168999	-119.250000 29.2500000 -4050.02002 25.9353008	-119.250000 29.2500000 -4129.50000 27.5235004	-119.250000 29.2500000 -4114.16992 28.5604992	-119.250000 29.2500000 -4137.18994 28.8313999	-119.250000 29.2500000 -4169.10010 28.4249992	-119.250000 29.2500000 -4201.41016 28.2045994	-119.250000 29.2500000 -4257.27002 28.4622002	-119.250000 29.2500000 -4187.68994 28.2141991	-119.250000 29.2500000 -4217.49023 27.8090992	-119.250000 29.2500000 -4371.64014 27.3848991	-119.250000 29.2500000 -4381.18018 27.5865002	-119.250000 29.2500000 -4393.18994 27.3008995	-119.250000 29.2500000 -4453.10010 26.6429005	-119.250000 29.2500000 -4500.45020 26.1233006	-119.250000 29.2500000 -4594.79004 26.8444004	-119.250000 29.2500000 -4664.37988 26.8169994	-119.250000 29.2500000 -4704.31982 24.0207005	-119.250000 29.2500000 -4750.66992 19.2950001	-119.250000 29.2500000 -4741.02979 19.7271996	-119.250000 29.2500000 -4734.93994 21.2914009	-119.250000 29.2500000 -4739.35010 22.5167007	-119.250000 29.2500000 -4743.33984 23.4993992	-119.250000 29.2500000 -4748.12012 24.1096992	-119.250000 29.2500000 -4750.04980 25.1049004	-119.250000 29.2500000 -4757.12012 26.0620995	-119.250000 29.2500000 -4759.10010 26.7066994	-119.250000 29.2500000 -4769.24023 27.5711994	-119.250000 29.2500000 -4777.70020 28.4029999	-119.250000 29.2500000 -4788.24023 29.2775993	-119.250000 29.2500000 -4793.20020 29.9323006	-119.250000 29.2500000 -4797.64014 30.6571999	-119.250000 29.2500000 -4800.39990 31.3567009	-119.250000 29.2500000 -4799.54004 32.0508995	-119.250000 29.2500000 -4795.43018 32.6869011	-119.250000 29.2500000 -4790.41992 33.4729996
-118.750000 29.2500000 -3055.82007 0.00000000	-118.750000 29.2500000 -3188.10010 6.55537987	-118.750000 29.2500000 -3277.88989 9.38094997	-118.750000 29.2500000 -3340.64990 11.4857998	-118.750000 29.2500000 -3503.83008 12.9996004	-118.750000 29.2500000 -3581.88989 14.2119999	-118.750000 29.2500000 -3555.70996 15.5991001	-118.750000 29.2500000 -3756.84009 16.9806004	-118.750000 29.2500000 -3864.82007 17.9545002	-118.750000 29.2500000 -3835.21997 18.7821999	-118.750000 29.2500000 -3866.60010 19.5841007	-118.750000 29.2500000 -3914.17993 20.4062996	-118.750000 29.2500000 -3909.87012 21.2528000	-118.750000 29.2500000 -3846.98999 22.0484009	-118.750000 29.2500000 -3894.18994 23.3090992	-118.750000 29.2500000 -3840.95996 25.1987991	-118.750000 29.2500000 -3922.01001 27.5058002	-118.750000 29.2500000 -4044.81006 30.0869007	-118.750000 29.2500000 -4065.50000 32.2445984	-118.750000 29.2500000 -4088.77002 33.2265015	-118.750000 29.2500000 -4115.08984 32.5365982	-118.750000 29.2500000 -4108.64990 32.1902008	-118.750000 29.2500000 -4197.74023 30.9004993	-118.750000 29.2500000 -4244.83984 30.1000996	-118.750000 29.2500000 -4134.24023 29.1427994	-118.750000 29.2500000 -4218.97998 28.7726002	-118.750000 29.2500000 -4338.45996 28.6525993	-118.750000 29.2500000 -4362.56006 28.5473003	-118.750000 29.2500000 -4353.00977 28.0772991	-118.750000 29.2500000 -4422.25000 27.8430996	-118.750000 29.2500000 -4536.18994 27.3031006	-118.750000 29.2500000 -4650.85986 26.7910004	-118.750000 29.2500000 -4682.14014 24.5555992	-118.750000 29.2500000 -4694.56006 19.3985996	-118.750000 29.2500000 -4710.52002 19.8526001	-118.750000 29.2500000 -4726.33008 20.4384003	-118.750000 29.2500000 -4742.47021 20.9158001	-118.750000 29.2500000 -4745.37012 21.0942993	-118.750000 29.2500000 -4748.41992 22.1830997	-118.750000 29.2500000 -4750.10986 23.4321995	-118.750000 29.2500000 -4752.99023 24.2161999	-118.750000 29.2500000 -4750.58008 25.1774998	-118.750000 29.2500000 -4750.62012 26.1333008	-118.750000 29.2500000 -4743.04980 27.0545006	-118.750000 29.2500000 -4740.33008 27.8794003	-118.750000 29.2500000 -4744.75000 28.7474995	-118.750000 29.2500000 -4741.08984 29.7166004	-118.750000 29.2500000 -4740.00977 30.4594002	-118.750000 29.2500000 -4745.79980 31.2022991	-118.750000 29.2500000 -4741.64014 32.1916008
-118.250000 29.2500000 -3038.46997 0.00000000	-118.250000 29.2500000 -3199.32007 6.46239996	-118.250000 29.2500000 -3435.44995 9.19521999	-118.250000 29.2500000 -3530.83008 11.6029997	-118.250000 29.2500000 -3550.46997 13.7279997	-118.250000 29.2500000 -3572.06006 15.2882004	-118.250000 29.2500000 -3464.05005 16.4151993	-118.250000 29.2500000 -3466.47998 17.3624001	-118.250000 29.2500000 -3723.62988 18.5657997	-118.250000 29.2500000 -3676.73999 20.3250008	-118.250000 29.2500000 -3684.13989 21.9932995	-118.250000 29.2500000 -3781.66992 23.2283001	-118.250000 29.2500000 -3877.41992 24.0121994	-118.250000 29.2500000 -3887.23999 24.5580006	-118.250000 29.2500000 -3762.27002 25.0151005	-118.250000 29.2500000 -3719.32007 26.0270004	-118.250000 29.2500000 -3746.66992 27.7359009	-118.250000 29.2500000 -3767.84009 30.2336998	-118.250000 29.2500000 -3843.11011 33.3106003	-118.250000 29.2500000 -3794.66992 36.5245018	-118.250000 29.2500000 -3961.32007 38.7043991	-118.250000 29.2500000 -4057.56006 40.1052017	-118.250000 29.2500000 -4065.62988 38.2792015	-118.250000 29.2500000 -4106.27002 35.6264000	-118.250000 29.2500000 -4184.14990 33.5112991	-118.250000 29.2500000 -4186.64990 32.4039001	-118.250000 29.2500000 -4142.14990 32.2529984	-118.250000 29.2500000 -4227.35986 31.4818001	-118.250000 29.2500000 -4346.31982 30.4610004	-118.250000 29.2500000 -4344.89990 30.3750000	-118.250000 29.2500000 -4335.18994 29.9804001	-118.250000 29.2500000 -4435.50977 28.6397991	-118.250000 29.2500000 -4561.29004 25.8516998	-118.250000 29.2500000 -4596.12988 23.9176998	-118.250000 29.2500000 -4629.00000 24.2535992	-118.250000 29.2500000 -4660.33008 24.4627991	-118.250000 29.2500000 -4680.31982 24.2514000	-118.250000 29.2500000 -4685.91992 23.9832001	-118.250000 29.2500000 -4691.64014 24.4974003	-118.250000 29.2500000 -4695.87988 25.4839993	-118.250000 29.2500000 -4700.14014 25.8738003	-118.250000 29.2500000 -4703.85986 26.3673992	-118.250000 29.2500000 -4705.70996 26.3432999	-118.250000 29.2500000 -4708.37988 26.7234993	-118.250000 29.2500000 -4710.29004 26.9346008	-118.250000 29.2500000 -4710.25000 27.5718994	-118.250000 29.2500000 -4710.83008 27.8362999	-118.250000 29.2500000 -4712.54004 28.2136993	-118.250000 29.2500000 -4713.12988 28.7201996	-118.250000 29.2500000 -4711.27002 29.3330002
-117.750000 29.2500000 -3469.34009 0.00000000	-117.750000 29.2500000 -3297.58008 7.78426981	-117.750000 29.2500000 -3320.80005 10.4312000	-117.750000 29.2500000 -3349.06006 12.5783997	-117.750000 29.2500000 -3354.94995 14.6805000	-117.750000 29.2500000 -3393.48999 16.5753002	-117.750000 29.2500000 -3441.68994 18.2758007	-117.750000 29.2500000 -3283.15991 19.4456997	-117.750000 29.2500000 -3211.11011 20.3614006	-117.750000 29.2500000 -3439.46997 21.6809998	-117.750000 29.2500000 -3599.53003 23.6217995	-117.750000 29.2500000 -3549.76001 25.9836006	-117.750000 29.2500000 -3617.12012 28.2005997	-117.750000 29.2500000 -3721.41992 29.9934006	-117.750000 29.2500000 -3784.92993 31.1639996	-117.750000 29.2500000 -3837.34009 32.0527992	-117.750000 29.2500000 -3826.87988 32.6621017	-117.750000 29.2500000 -3818.59009 33.8064995	-117.750000 29.2500000 -3756.28003 35.5786018	-117.750000 29.2500000 -3751.98999 38.1740990	-117.750000 29.2500000 -3651.63989 41.1389008	-117.750000 29.2500000 -3796.05005 44.9108009	-117.750000 29.2500000 -3998.90991 45.4510002	-117.750000 29.2500000 -4013.90991 44.4318008	-117.750000 29.2500000 -4077.46997 41.8987007	-117.750000 29.2500000 -4171.50977 38.7527008	-117.750000 29.2500000 -4190.27979 37.3390007	-117.750000 29.2500000 -4173.64014 36.5598984	-117.750000 29.2500000 -4205.99023 36.0522995	-117.750000 29.2500000 -4312.83008 35.5805016	-117.750000 29.2500000 -4406.93994 33.5378990	-117.750000 29.2500000 -4414.00000 31.7124996	-117.750000 29.2500000 -4401.16016 29.6030006	-117.750000 29.2500000 -4403.56982 25.1067009	-117.750000 29.2500000 -4418.33008 25.1394997	-117.750000 29.2500000 -4447.75000 25.4321995	-117.750000 29.2500000 -4500.14014 25.6790009	-117.750000 29.2500000 -4518.10010 25.6431999	-117.750000 29.2500000 -4534.66016 26.3535995	-117.750000 29.2500000 -4552.20020 27.3136005	-117.750000 29.2500000 -4566.50977 27.8519993	-117.750000 29.2500000 -4578.93994 28.6723995	-117.750000 29.2500000 -4593.06006 29.2956009	-117.750000 29.2500000 -4606.58008 30.0097008	-117.750000 29.2500000 -4617.81982 30.6991997	-117.750000 29.2500000 -4632.22021 31.1809998	-117.750000 29.2500000 -4652.35010 31.3593998	-117.750000 29.2500000 -4663.97998 31.6499996	-117.750000 29.2500000 -4675.87988 31.9652004	-117.750000 29.2500000 -4681.04980 31.6467991
-117.250000 29.2500000 -2918.81006 0.00000000	-117.250000 29.2500000 -2748.55005 11.1693001	-117.250000 29.2500000 -2771.62012 14.3640003	-117.250000 29.2500000 -2876.34009 16.2978001	-117.250000 29.2500000 -2893.38989 18.1702003	-117.250000 29.2500000 -2875.61011 20.0981998	-117.250000 29.2500000 -2844.84009 22.3691006	-117.250000 29.2500000 -2959.29004 23.9547997	-117.250000 29.2500000 -2848.66992 24.5862007	-117.250000 29.2500000 -2756.81006 25.0953007	-117.250000 29.2500000 -2973.25000 26.3299999	-117.250000 29.2500000 -3282.27002 28.3290997	-117.250000 29.2500000 -3270.89990 30.9514999	-117.250000 29.2500000 -3369.12988 33.6777000	-117.250000 29.2500000 -3440.61011 36.1072006	-117.250000 29.2500000 -3447.47998 38.4355011	-117.250000 29.2500000 -3489.80005 40.6763992	-117.250000 29.2500000 -3558.43994 42.1352005	-117.250000 29.2500000 -3661.81006 42.5920982	-117.250000 29.2500000 -3781.85010 43.4201012	-117.250000 29.2500000 -3739.85010 44.8103981	-117.250000 29.2500000 -3625.09009 48.7397995	-117.250000 29.2500000 -3504.01001 50.6786995	-117.250000 29.2500000 -3872.87012 50.9453011	-117.250000 29.2500000 -3957.33008 49.5161018	-117.250000 29.2500000 -3933.52002 47.3983994	-117.250000 29.2500000 -4022.61011 45.0089989	-117.250000 29.2500000 -4145.75000 42.3084984	-117.250000 29.2500000 -4166.74023 40.5796013	-117.250000 29.2500000 -4195.41016 40.7957993	-117.250000 29.2500000 -4301.20020 39.2515984	-117.250000 29.2500000 -4395.74023 36.7803001	-117.250000 29.2500000 -4453.12012 33.1501007	-117.250000 29.2500000 -4460.54004 27.8381996	-117.250000 29.2500000 -4458.97998 27.8433990	-117.250000 29.2500000 -4442.85010 27.9566002	-117.250000 29.2500000 -4419.35010 27.8209991	-117.250000 29.2500000 -4412.14990 27.9726009	-117.250000 29.2500000 -4413.89014 28.5557003	-117.250000 29.2500000 -4406.97998 28.9148006	-117.250000 29.2500000 -4403.83008 29.3388996	-117.250000 29.2500000 -4411.72021 29.8726997	-117.250000 29.2500000 -4410.02002 30.4691010	-117.250000 29.2500000 -4419.12012 30.9174004	-117.250000 29.2500000 -4428.87012 31.3339005	-117.250000 29.2500000 -4427.56982 31.6355991	-117.250000 29.2500000 -4437.47021 32.1002007	-117.250000 29.2500000 -4452.27002 32.0607986	-117.250000 29.2500000 -4460.52979 32.3025017	-117.250000 29.2500000 -4462.72021 32.7403984
-116.750000 29.2500000 -2293.85010 0.00000000	-116.750000 29.2500000 -2021.64001 16.3829002	-116.750000 29.2500000 -1866.60999 22.5459995	-116.750000 29.2500000 -2055.79004 26.2175007	-116.750000 29.2500000 -2121.10010 28.2289009	-116.750000 29.2500000 -2124.40991 29.0837994	-116.750000 29.2500000 -2352.39990 30.6987000	-116.750000 29.2500000 -2377.20996 32.9632988	-116.750000 29.2500000 -2378.68994 34.8470993	-116.750000 29.2500000 -2271.58008 35.6432991	-116.750000 29.2500000 -2067.30005 35.2650986	-116.750000 29.2500000 -1974.90002 34.7733002	-116.750000 29.2500000 -1814.06006 35.5970993	-116.750000 29.2500000 -1660.71997 37.9999008	-116.750000 29.2500000 -1811.34998 41.2209015	-116.750000 29.2500000 -2126.21997 43.9504013	-116.750000 29.2500000 -2286.47998 46.3033981	-116.750000 29.2500000 -2289.40991 48.5834007	-116.750000 29.2500000 -2189.40991 51.0447006	-116.750000 29.2500000 -2210.23999 52.8904991	-116.750000 29.2500000 -2423.73999 53.6265984	-116.750000 29.2500000 -3065.84009 56.2835007	-116.750000 29.2500000 -3432.37988 56.0648003	-116.750000 29.2500000 -3278.07007 56.4373016	-116.750000 29.2500000 -3179.55005 57.6003990	-116.750000 29.2500000 -3466.50000 57.2874985	-116.750000 29.2500000 -3700.45996 56.1743011	-116.750000 29.2500000 -3702.58008 53.2121010	-116.750000 29.2500000 -3805.70996 49.7789993	-116.750000 29.2500000 -3971.12012 48.4240990	-116.750000 29.2500000 -4056.64990 45.4137993	-116.750000 29.2500000 -4218.50977 42.8315010	-116.750000 29.2500000 -4331.35010 39.4972000	-116.750000 29.2500000 -4364.77002 32.7131996	-116.750000 29.2500000 -4395.64990 32.0032005	-116.750000 29.2500000 -4421.43018 31.3360996	-116.750000 29.2500000 -4440.81982 30.8715992	-116.750000 29.2500000 -4445.66992 31.0767002	-116.750000 29.2500000 -4448.00000 31.4701996	-116.750000 29.2500000 -4448.27979 31.6615009	-116.750000 29.2500000 -4450.91016 32.0681000	-116.750000 29.2500000 -4445.35010 32.4706993	-116.750000 29.2500000 -4443.14014 33.0774002	-116.750000 29.2500000 -4440.62988 33.6273994	-116.750000 29.2500000 -4432.16992 33.9192009	-116.750000 29.2500000 -4429.12988 34.3451004	-116.750000 29.2500000 -4420.39014 34.6799011	-116.750000 29.2500000 -4406.31982 34.9449997	-116.750000 29.2500000 -4400.56006 35.1595001	-116.750000 29.2500000 -4393.06982 34.8153992
-116.250000 29.2500000 -1762.81995 0.00000000	-116.250000 29.2500000 -1723.31006 22.8325996	-116.250000 29.2500000 -1687.48999 31.5918007	-116.250000 29.2500000 -1770.20996 38.0023994	-116.250000 29.2500000 -2026.09998 43.4014015	-116.250000 29.2500000 -2114.95996 47.0819016	-116.250000 29.2500000 -2190.70996 49.8828011	-116.250000 29.2500000 -2093.69995 51.9494019	-116.250000 29.2500000 -2038.47998 52.7985992	-116.250000 29.2500000 -1901.06006 53.5555000	-116.250000 29.2500000 -1715.43994 53.3451996	-116.250000 29.2500000 -1654.14001 52.2831993	-116.250000 29.2500000 -1602.44995 50.6029015	-116.250000 29.2500000 -1622.64001 49.5728989	-116.250000 29.2500000 -1557.25000 49.9863014	-116.250000 29.2500000 -1421.82996 52.0141983	-116.250000 29.2500000 -1306.65002 54.7089996	-116.250000 29.2500000 -1405.52002 57.8255005	-116.250000 29.2500000 -1395.57996 59.6390991	-116.250000 29.2500000 -1213.79004 60.7238007	-116.250000 29.2500000 -1046.68005 62.1276016	-116.250000 29.2500000 -1041.31995 66.4701996	-116.250000 29.2500000 -1377.43005 67.6651001	-116.250000 29.2500000 -1849.07996 66.6272964	-116.250000 29.2500000 -2550.34009 64.9209976	-116.250000 29.2500000 -2652.92993 64.7891998	-116.250000 29.2500000 -2751.92993 67.7132034	-116.250000 29.2500000 -3037.41992 69.1089020	-116.250000 29.2500000 -3454.25000 69.5922012	-116.250000 29.2500000 -3524.77002 69.2089005	-116.250000 29.2500000 -3677.31006 61.4429016	-116.250000 29.2500000 -3831.67993 55.1506996	-116.250000 29.2500000 -4034.92993 49.9533997	-116.250000 29.2500000 -4120.64990 41.6828995	-116.250000 29.2500000 -4192.20996 40.1306000	-116.250000 29.2500000 -4250.95996 39.0232010	-116.250000 29.2500000 -4295.22021 38.0999985	-116.250000 29.2500000 -4311.87988 38.5201988	-116.250000 29.2500000 -4322.37012 38.4893990	-116.250000 29.2500000 -4335.97021 38.4239006	-116.250000 29.2500000 -4347.43994 38.5838013	-116.250000 29.2500000 -4359.14990 38.6865997	-116.250000 29.2500000 -4375.60010 38.8331985	-116.250000 29.2500000 -4385.66016 38.9006996	-116.250000 29.2500000 -4393.60010 38.9301987	-116.250000 29.2500000 -4403.56982 38.9794998	-116.250000 29.2500000 -4406.16992 39.0629997	-116.250000 29.2500000 -4409.12988 39.2019005	-116.250000 29.2500000 -4414.72998 39.1250992	-116.250000 29.2500000 -4412.87012 38.2366982
-115.750000 29.2500000 -847.950012 0.00000000	-115.750000 29.2500000 -1015.84003 28.0027008	-115.750000 29.2500000 -1257.10999 40.1325989	-115.750000 29.2500000 -1485.22998 49.0050011	-115.750000 29.2500000 -1740.47998 55.4845009	-115.750000 29.2500000 -1911.42004 60.5685997	-115.750000 29.2500000 -1880.67004 66.1091995	-115.750000 29.2500000 -1885.29004 71.4716034	-115.750000 29.2500000 -1817.44995 76.4709015	-115.750000 29.2500000 -1630.29004 80.6756973	-115.750000 29.2500000 -1587.03003 81.8723984	-115.750000 29.2500000 -1677.29004 79.6901016	-115.750000 29.2500000 -1703.69995 75.0427017	-115.750000 29.2500000 -1637.33997 71.6192017	-115.750000 29.2500000 -1521.02002 68.8171005	-115.750000 29.2500000 -1519.97998 67.4182968	-115.750000 29.2500000 -1508.20996 66.5603027	-115.750000 29.2500000 -1257.68005 68.1919022	-115.750000 29.2500000 -1133.90002 70.5540009	-115.750000 29.2500000 -1115.28003 72.3320999	-115.750000 29.2500000 -879.205994 72.0705032	-115.750000 29.2500000 -758.018005 74.8005981	-115.750000 29.2500000 -830.146973 74.8102036	-115.750000 29.2500000 -874.719971 76.1774979	-115.750000 29.2500000 -856.815002 77.8764038	-115.750000 29.2500000 -832.369019 77.6743011	-115.750000 29.2500000 -1085.31995 77.9969025	-115.750000 29.2500000 -1449.17004 79.5264969	-115.750000 29.2500000 -1865.64001 82.9701996	-115.750000 29.2500000 -2662.50000 86.6390991	-115.750000 29.2500000 -3257.78003 86.6514969	-115.750000 29.2500000 -3411.34009 81.5811996	-115.750000 29.2500000 -3582.28003 73.0484009	-115.750000 29.2500000 -3672.11011 58.0787010	-115.750000 29.2500000 -3755.84009 55.1451988	-115.750000 29.2500000 -3826.06006 52.2737999	-115.750000 29.2500000 -3915.51001 49.8629990	-115.750000 29.2500000 -3946.77002 51.5582008	-115.750000 29.2500000 -3993.78003 50.7289009	-115.750000 29.2500000 -4031.67993 50.1296997	-115.750000 29.2500000 -4068.23999 49.5922012	-115.750000 29.2500000 -4106.87988 48.9869995	-115.750000 29.2500000 -4135.27979 48.5003014	-115.750000 29.2500000 -4160.83984 48.1273994	-115.750000 29.2500000 -4187.68994 47.8759995	-115.750000 29.2500000 -4208.97998 47.5243988	-115.750000 29.2500000 -4236.47021 47.2401009	-115.750000 29.2500000 -4257.41992 47.1355019	-115.750000 29.2500000 -4278.14014 47.1046982	-115.750000 29.2500000 -4287.22021 45.5694008
-115.250000 29.2500000 72.6829987 0.00000000	-115.250000 29.2500000 149.994003 29.0436993	-115.250000 29.2500000 207.617004 41.3661995	-115.250000 29.2500000 221.921005 51.2229996	-115.250000 29.2500000 101.338997 59.9020004	-115.250000 29.2500000 -84.1010971 67.0235977	-115.250000 29.2500000 -376.191010 73.7614975	-115.250000 29.2500000 -661.862000 80.2416000	-115.250000 29.2500000 -925.838989 86.3076019	-115.250000 29.2500000 -1191.98999 91.7177963	-115.250000 29.2500000 -1331.82996 97.8725967	-115.250000 29.2500000 -1514.69995 103.370003	-115.250000 29.2500000 -1647.42004 103.555000	-115.250000 29.2500000 -1680.54004 102.966003	-115.250000 29.2500000 -1635.69995 96.2890015	-115.250000 29.2500000 -1510.03003 89.2096024	-115.250000 29.2500000 -1388.38000 84.1365967	-115.250000 29.2500000 -1348.62000 82.2761993	-115.250000 29.2500000 -1238.92004 81.7683029	-115.250000 29.2500000 -1163.03003 81.5858994	-115.250000 29.2500000 -1232.15002 81.0199966	-115.250000 29.2500000 -1050.38000 84.5215988	-115.250000 29.2500000 -706.572998 84.1475983	-115.250000 29.2500000 -601.568970 83.8668976	-115.250000 29.2500000 -623.322998 83.9980011	-115.250000 29.2500000 -692.929016 85.7540970	-115.250000 29.2500000 -666.364014 89.7547989	-115.250000 29.2500000 -582.283020 93.1001968	-115.250000 29.2500000 -526.205994 95.4608002	-115.250000 29.2500000 -775.322998 98.9744034	-115.250000 29.2500000 -1263.80005 99.8305969	-115.250000 29.2500000 -2136.37988 100.242996	-115.250000 29.2500000 -2805.59009 98.8789978	-115.250000 29.2500000 -3052.36011 84.0397034	-115.250000 29.2500000 -3212.01001 78.7139969	-115.250000 29.2500000 -3342.87988 73.7780991	-115.250000 29.2500000 -3465.75000 68.8093033	-115.250000 29.2500000 -3529.61011 72.1408997	-115.250000 29.2500000 -3585.61011 70.5171967	-115.250000 29.2500000 -3619.83008 68.7481995	-115.250000 29.2500000 -3660.95996 66.7304001	-115.250000 29.2500000 -3698.33008 65.4960022	-115.250000 29.2500000 -3723.57007 64.3981018	-115.250000 29.2500000 -3774.66992 62.9384003	-115.250000 29.2500000 -3802.02002 61.7935982	-115.250000 29.2500000 -3837.51001 61.2089996	-115.250000 29.2500000 -3876.09009 59.7952995	-115.250000 29.2500000 -3893.13989 58.8963013	-115.250000 29.2500000 -3931.69995 57.9948997	-115.250000 29.2500000 -3956.58008 55.0598984
-114.750000 29.2500000 486.450012 0.00000000	-114.750000 29.2500000 562.427002 28.2220001	-114.750000 29.2500000 609.768005 41.0976982	-114.750000 29.2500000 626.835999 51.4129982	-114.750000 29.2500000 637.038025 59.7207985	-114.750000 29.2500000 697.109985 66.3697968	-114.750000 29.2500000 734.987000 72.9262009	-114.750000 29.2500000 734.288025 79.2749023	-114.750000 29.2500000 684.578003 86.3697968	-114.750000 29.2500000 497.979004 93.3886032	-114.750000 29.2500000 236.503006 100.841003	-114.750000 29.2500000 0.333754987 106.972000	-114.750000 29.2500000 -297.277008 111.417999	-114.750000 29.2500000 -543.255981 116.653999	-114.750000 29.2500000 -783.317017 119.696999	-114.750000 29.2500000 -960.786011 119.051003	-114.750000 29.2500000 -1024.25000 114.399002	-114.750000 29.2500000 -1044.95996 105.800003	-114.750000 29.2500000 -1191.60999 100.672997	-114.750000 29.2500000 -1352.72998 97.7278976	-114.750000 29.2500000 -1353.01001 96.3087997	-114.750000 29.2500000 -1340.25000 97.4878006	-114.750000 29.2500000 -1291.00000 96.8519974	-114.750000 29.2500000 -1163.16003 95.8622971	-114.750000 29.2500000 -939.841003 94.6847000	-114.750000 29.2500000 -820.989014 93.4548035	-114.750000 29.2500000 -830.585022 97.0902023	-114.750000 29.2500000 -814.106995 99.9832993	-114.750000 29.2500000 -662.213013 104.456001	-114.750000 29.2500000 -300.390015 109.360001	-114.750000 29.2500000 -269.035004 111.872002	-114.750000 29.2500000 -533.280029 113.385002	-114.750000 29.2500000 -904.159973 113.595001	-114.750000 29.2500000 -1203.26001 109.773003	-114.750000 29.2500000 -1599.78003 106.882004	-114.750000 29.2500000 -2014.77002 103.369003	-114.750000 29.2500000 -2411.20996 99.1988983	-114.750000 29.2500000 -2615.85010 103.376999	-114.750000 29.2500000 -2762.00000 101.905998	-114.750000 29.2500000 -2924.26001 99.8450012	-114.750000 29.2500000 -3059.79004 97.6016998	-114.750000 29.2500000 -3191.78003 95.7813034	-114.750000 29.2500000 -3271.69995 93.0964966	-114.750000 29.2500000 -3348.80005 90.8410034	-114.750000 29.2500000 -3380.38989 89.4328995	-114.750000 29.2500000 -3422.79004 87.5883026	-114.750000 29.2500000 -3460.70996 85.0988007	-114.750000 29.2500000 -3506.22998 82.8915024	-114.750000 29.2500000 -3549.62012 80.5282974	-114.750000 29.2500000 -3576.06006 74.5995026
-114.250000 29.2500000 399.697998 0.00000000	-114.250000 29.2500000 452.717987 21.7334003	-114.250000 29.2500000 516.398987 32.4112015	-114.250000 29.2500000 588.176025 42.0009995	-114.250000 29.2500000 671.455994 51.3728981	-114.250000 29.2500000 730.859985 60.4369011	-114.250000 29.2500000 827.237976 68.2654037	-114.250000 29.2500000 947.773987 74.9128036	-114.250000 29.2500000 1062.22998 80.2101974	-114.250000 29.2500000 1180.70996 85.8500977	-114.250000 29.2500000 1298.12000 90.9621964	-114.250000 29.2500000 1331.96997 97.9579010	-114.250000 29.2500000 1190.05005 105.597000	-114.250000 29.2500000 953.114014 112.873001	-114.250000 29.2500000 647.958008 118.890999	-114.250000 29.2500000 401.838013 124.702003	-114.250000 29.2500000 203.578995 128.649002	-114.250000 29.2500000 -81.4503021 129.781998	-114.250000 29.2500000 -431.028992 128.901001	-114.250000 29.2500000 -785.166992 125.925003	-114.250000 29.2500000 -1079.69995 119.587997	-114.250000 29.2500000 -1248.06006 115.791000	-114.250000 29.2500000 -1352.31995 113.446999	-114.250000 29.2500000 -1344.06995 112.884003	-114.250000 29.2500000 -1349.67004 112.275002	-114.250000 29.2500000 -1226.57996 108.963997	-114.250000 29.2500000 -1070.88000 110.335999	-114.250000 29.2500000 -931.181030 111.871002	-114.250000 29.2500000 -905.463013 114.374001	-114.250000 29.2500000 -973.028015 117.278999	-114.250000 29.2500000 -716.317993 121.176003	-114.250000 29.2500000 -246.481995 123.605003	-114.250000 29.2500000 -235.356995 125.524002	-114.250000 29.2500000 -301.990997 127.066002	-114.250000 29.2500000 -398.394012 126.600998	-114.250000 29.2500000 -526.281006 125.544998	-114.250000 29.2500000 -660.570007 124.036003	-114.250000 29.2500000 -767.681030 128.595993	-114.250000 29.2500000 -882.406006 128.380997	-114.250000 29.2500000 -995.776001 128.156998	-114.250000 29.2500000 -1135.06006 126.998001	-114.250000 29.2500000 -1283.00000 126.167999	-114.250000 29.2500000 -1438.15002 125.269997	-114.250000 29.2500000 -1665.05005 124.338997	-114.250000 29.2500000 -1873.53003 124.194000	-114.250000 29.2500000 -2131.67993 123.033997	-114.250000 29.2500000 -2306.73999 121.700996	-114.250000 29.2500000 -2527.65991 120.507004	-114.250000 29.2500000 -2722.82007 117.935997	-114.250000 29.2500000 -2851.72998 112.833000
-113.750000 29.2500000 -192.822998 0.00000000	-113.750000 29.2500000 -180.960999 16.7385006	-113.750000 29.2500000 -164.606995 24.9934006	-113.750000 29.2500000 -137.895004 32.6208000	-113.750000 29.2500000 -76.0688019 39.8292007	-113.750000 29.2500000 59.1996994 46.9322014	-113.750000 29.2500000 214.444000 54.8151016	-113.750000 29.2500000 354.964996 62.2550011	-113.750000 29.2500000 499.700012 69.6747971	-113.750000 29.2500000 654.625977 76.2171021	-113.750000 29.2500000 837.820984 81.6912994	-113.750000 29.2500000 1052.76001 86.4512024	-113.750000 29.2500000 1330.12000 91.6473007	-113.750000 29.2500000 1623.21997 98.7789993	-113.750000 29.2500000 1885.05005 107.123001	-113.750000 29.2500000 1864.10999 116.372002	-113.750000 29.2500000 1520.04004 123.959999	-113.750000 29.2500000 1127.55005 130.279999	-113.750000 29.2500000 915.080994 134.384995	-113.750000 29.2500000 695.820007 135.686996	-113.750000 29.2500000 328.259003 135.509003	-113.750000 29.2500000 -116.958000 135.041000	-113.750000 29.2500000 -522.927002 134.852997	-113.750000 29.2500000 -889.997009 131.529007	-113.750000 29.2500000 -1071.43005 127.848000	-113.750000 29.2500000 -1092.78003 123.291000	-113.750000 29.2500000 -1071.04004 124.426003	-113.750000 29.2500000 -1060.29004 127.400002	-113.750000 29.2500000 -985.148987 128.882996	-113.750000 29.2500000 -792.716980 132.472000	-113.750000 29.2500000 -672.905029 132.447998	-113.750000 29.2500000 -780.786987 129.772995	-113.750000 29.2500000 -637.572998 132.942993	-113.750000 29.2500000 -521.357971 134.511993	-113.750000 29.2500000 -380.816010 136.223007	-113.750000 29.2500000 -250.837997 136.960007	-113.750000 29.2500000 -206.600998 137.602005	-113.750000 29.2500000 -204.925003 142.018997	-113.750000 29.2500000 -201.727005 142.697998	-113.750000 29.2500000 -226.916000 143.141006	-113.750000 29.2500000 -243.188995 143.037994	-113.750000 29.2500000 -294.979004 143.229996	-113.750000 29.2500000 -346.622986 143.251007	-113.750000 29.2500000 -405.095001 143.123001	-113.750000 29.2500000 -475.042999 143.054001	-113.750000 29.2500000 -533.796021 142.778000	-113.750000 29.2500000 -624.379028 142.408997	-113.750000 29.2500000 -707.375977 141.785995	-113.750000 29.2500000 -796.033020 140.919006	-113.750000 29.2500000 -859.453979 138.608994
-113.250000 29.2500000 -182.707001 0.00000000	-113.250000 29.2500000 -133.362000 15.8793001	-113.250000 29.2500000 -92.2807999 23.2465992	-113.250000 29.2500000 -47.1683998 29.8950996	-113.250000 29.2500000 -25.3360004 36.4261017	-113.250000 29.2500000 -31.5965996 40.2090988	-113.250000 29.2500000 -26.3381996 45.8725014	-113.250000 29.2500000 36.9681015 50.8473015	-113.250000 29.2500000 133.634995 57.1901016	-113.250000 29.2500000 215.613007 62.7934990	-113.250000 29.2500000 313.592010 68.8251038	-113.250000 29.2500000 407.839996 74.3423004	-113.250000 29.2500000 506.684998 79.0110016	-113.250000 29.2500000 665.140015 85.8943024	-113.250000 29.2500000 862.033997 91.0198975	-113.250000 29.2500000 1063.76001 98.2731018	-113.250000 29.2500000 1358.97998 107.614998	-113.250000 29.2500000 1538.23999 117.712997	-113.250000 29.2500000 1591.90002 126.116997	-113.250000 29.2500000 1541.41003 132.731995	-113.250000 29.2500000 1490.71997 138.979004	-113.250000 29.2500000 1318.69995 143.384003	-113.250000 29.2500000 1076.92004 145.520996	-113.250000 29.2500000 733.778015 146.248993	-113.250000 29.2500000 285.019989 147.283997	-113.250000 29.2500000 73.1545029 141.934998	-113.250000 29.2500000 -106.241997 143.703995	-113.250000 29.2500000 -286.204010 144.026993	-113.250000 29.2500000 -422.277008 143.259995	-113.250000 29.2500000 -567.705994 148.932999	-113.250000 29.2500000 -689.710999 148.343994	-113.250000 29.2500000 -606.872009 148.345993	-113.250000 29.2500000 -460.277008 146.899002	-113.250000 29.2500000 -448.261993 138.990997	-113.250000 29.2500000 -504.671997 140.781998	-113.250000 29.2500000 -570.273987 141.065994	-113.250000 29.2500000 -591.911011 143.412003	-113.250000 29.2500000 -613.906006 147.505005	-113.250000 29.2500000 -630.377991 148.531006	-113.250000 29.2500000 -608.416992 150.901993	-113.250000 29.2500000 -581.927979 151.962006	-113.250000 29.2500000 -541.911987 152.776993	-113.250000 29.2500000 -470.670013 154.339996	-113.250000 29.2500000 -403.223999 154.806000	-113.250000 29.2500000 -332.359009 155.134003	-113.250000 29.2500000 -255.516998 156.270996	-113.250000 29.2500000 -209.485001 156.546997	-113.250000 29.2500000 -150.869995 157.033005	-113.250000 29.2500000 -135.751007 157.130997	-113.250000 29.2500000 -138.651001 156.503006
-112.750000 29.2500000 -237.304001 0.00000000	-112.750000 29.2500000 -194.492996 18.4827995	-112.750000 29.2500000 -131.623001 27.5433998	-112.750000 29.2500000 -52.4348984 35.7266998	-112.750000 29.2500000 42.4515991 43.8092995	-112.750000 29.2500000 97.9030991 47.5065002	-112.750000 29.2500000 182.097000 52.2051010	-112.750000 29.2500000 279.820007 56.2066994	-112.750000 29.2500000 403.605011 61.4311981	-112.750000 29.2500000 445.063995 65.5540009	-112.750000 29.2500000 484.526001 68.7885971	-112.750000 29.2500000 527.713013 76.0195999	-112.750000 29.2500000 574.026001 80.4515991	-112.750000 29.2500000 597.564026 83.3097000	-112.750000 29.2500000 619.424011 86.1576004	-112.750000 29.2500000 634.265991 91.1264038	-112.750000 29.2500000 683.786987 94.5091019	-112.750000 29.2500000 744.906006 97.5622025	-112.750000 29.2500000 829.659973 103.638000	-112.750000 29.2500000 915.382996 110.805000	-112.750000 29.2500000 1015.25000 119.364998	-112.750000 29.2500000 1230.14001 129.089005	-112.750000 29.2500000 1415.32996 139.125000	-112.750000 29.2500000 1590.33997 147.750000	-112.750000 29.2500000 1627.53003 155.020996	-112.750000 29.2500000 1567.56006 157.115005	-112.750000 29.2500000 1464.20996 159.136002	-112.750000 29.2500000 1335.33997 162.052994	-112.750000 29.2500000 1186.54004 162.664001	-112.750000 29.2500000 780.783997 166.085007	-112.750000 29.2500000 417.066010 166.513000	-112.750000 29.2500000 63.4790993 167.682007	-112.750000 29.2500000 -251.848007 169.447006	-112.750000 29.2500000 -395.069000 160.572998	-112.750000 29.2500000 -465.671997 159.699997	-112.750000 29.2500000 -425.591003 158.639999	-112.750000 29.2500000 -381.098999 155.882996	-112.750000 29.2500000 -377.088989 158.195007	-112.750000 29.2500000 -407.200989 159.483002	-112.750000 29.2500000 -393.088989 159.212006	-112.750000 29.2500000 -401.295013 159.339005	-112.750000 29.2500000 -406.042999 160.261002	-112.750000 29.2500000 -416.990997 161.436996	-112.750000 29.2500000 -474.080994 162.220993	-112.750000 29.2500000 -527.380981 162.589005	-112.750000 29.2500000 -600.765015 164.968002	-112.750000 29.2500000 -648.159973 165.240997	-112.750000 29.2500000 -673.624023 166.065994	-112.750000 29.2500000 -705.978027 167.145004	-112.750000 29.2500000 -743.122986 168.507996
-112.250000 29.2500000 172.498993 0.00000000	-112.250000 29.2500000 187.029007 16.1308002	-112.250000 29.2500000 206.794998 23.8663998	-112.250000 29.2500000 230.317001 30.5583000	-112.250000 29.2500000 252.283005 37.2142982	-112.250000 29.2500000 261.434998 40.9485016	-112.250000 29.2500000 284.010986 45.4263992	-112.250000 29.2500000 317.769012 50.0862999	-112.250000 29.2500000 365.505005 55.2030983	-112.250000 29.2500000 403.750000 57.3833008	-112.250000 29.2500000 476.286011 64.0257034	-112.250000 29.2500000 601.343018 72.9909973	-112.250000 29.2500000 760.023987 83.7751999	-112.250000 29.2500000 840.145996 85.6594009	-112.250000 29.2500000 980.955017 93.1654968	-112.250000 29.2500000 1133.45996 100.161003	-112.250000 29.2500000 1183.46997 108.806999	-112.250000 29.2500000 960.757996 114.218002	-112.250000 29.2500000 852.229980 117.307999	-112.250000 29.2500000 789.721008 114.716003	-112.250000 29.2500000 752.349976 113.426003	-112.250000 29.2500000 770.528015 115.595001	-112.250000 29.2500000 845.861023 118.111000	-112.250000 29.2500000 946.075989 123.416000	-112.250000 29.2500000 1090.31006 130.990005	-112.250000 29.2500000 1261.43005 145.309998	-112.250000 29.2500000 1472.30005 153.843994	-112.250000 29.2500000 1661.42004 160.856995	-112.250000 29.2500000 1842.84998 168.845993	-112.250000 29.2500000 2001.57996 174.076996	-112.250000 29.2500000 1876.17004 181.899002	-112.250000 29.2500000 1615.87000 185.919006	-112.250000 29.2500000 1228.64001 187.218002	-112.250000 29.2500000 1001.77002 180.645004	-112.250000 29.2500000 734.357971 180.684006	-112.250000 29.2500000 462.036011 182.052002	-112.250000 29.2500000 221.057999 180.921997	-112.250000 29.2500000 101.106003 186.309006	-112.250000 29.2500000 -20.2763996 187.084000	-112.250000 29.2500000 -131.634003 187.072998	-112.250000 29.2500000 -230.097000 186.744995	-112.250000 29.2500000 -323.915009 187.139008	-112.250000 29.2500000 -391.347992 187.759003	-112.250000 29.2500000 -401.156006 187.973007	-112.250000 29.2500000 -425.122986 187.671005	-112.250000 29.2500000 -430.721008 187.276001	-112.250000 29.2500000 -406.886993 187.789993	-112.250000 29.2500000 -403.578003 186.046005	-112.250000 29.2500000 -387.319000 187.455994	-112.250000 29.2500000 -424.687988 183.057007
-111.750000 29.2500000 222.832993 0.00000000	-111.750000 29.2500000 223.733994 13.2579002	-111.750000 29.2500000 225.341003 18.8647003	-111.750000 29.2500000 227.723999 23.3050003	-111.750000 29.2500000 230.873993 27.1770000	-111.750000 29.2500000 232.276993 30.2793007	-111.750000 29.2500000 235.350998 33.2616005	-111.750000 29.2500000 241.082993 36.1697006	-111.750000 29.2500000 248.520996 39.1225014	-111.750000 29.2500000 242.076004 40.0345001	-111.750000 29.2500000 249.250000 42.7593002	-111.750000 29.2500000 279.454010 46.9477005	-111.750000 29.2500000 319.876007 51.2761002	-111.750000 29.2500000 371.209991 54.8563004	-111.750000 29.2500000 438.459015 62.4203987	-111.750000 29.2500000 554.823975 71.4449997	-111.750000 29.2500000 807.267029 83.3293991	-111.750000 29.2500000 956.991028 88.8796997	-111.750000 29.2500000 1105.90002 102.969002	-111.750000 29.2500000 1237.68005 118.570999	-111.750000 29.2500000 1357.44995 127.570000	-111.750000 29.2500000 1289.90002 132.955994	-111.750000 29.2500000 1109.93994 137.238998	-111.750000 29.2500000 977.013000 134.550995	-111.750000 29.2500000 908.875000 129.725998	-111.750000 29.2500000 927.315002 125.521004	-111.750000 29.2500000 979.388977 128.677994	-111.750000 29.2500000 1050.59998 132.337006	-111.750000 29.2500000 1143.75000 139.664993	-111.750000 29.2500000 1357.56995 145.919006	-111.750000 29.2500000 1685.43005 160.337006	-111.750000 29.2500000 2045.17004 178.074005	-111.750000 29.2500000 2298.83008 193.899002	-111.750000 29.2500000 2279.15991 196.972000	-111.750000 29.2500000 2194.73999 195.156998	-111.750000 29.2500000 2050.17993 196.638000	-111.750000 29.2500000 1845.64001 196.606995	-111.750000 29.2500000 1710.94995 201.401993	-111.750000 29.2500000 1578.95996 204.320007	-111.750000 29.2500000 1429.96997 205.389008	-111.750000 29.2500000 1274.43005 204.636002	-111.750000 29.2500000 1112.56006 206.212997	-111.750000 29.2500000 951.929993 209.889008	-111.750000 29.2500000 761.692017 209.699997	-111.750000 29.2500000 574.414978 209.884995	-111.750000 29.2500000 383.898987 210.639008	-111.750000 29.2500000 222.973999 212.044006	-111.750000 29.2500000 94.3643036 212.541000	-111.750000 29.2500000 -15.1827002 213.158005	-111.750000 29.2500000 -88.6812973 208.738998
-111.250000 29.2500000 373.675995 0.00000000	-111.250000 29.2500000 373.072998 14.7039003	-111.250000 29.2500000 372.484009 20.7668991	-111.250000 29.2500000 372.031006 25.3973999	-111.250000 29.2500000 371.664001 29.2989006	-111.250000 29.2500000 369.632996 32.6963997	-111.250000 29.2500000 367.776001 35.7491989	-111.250000 29.2500000 366.100006 38.5015984	-111.250000 29.2500000 364.681000 41.0745010	-111.250000 29.2500000 366.117004 43.7298012	-111.250000 29.2500000 362.332001 45.3097992	-111.250000 29.2500000 352.592010 46.3623009	-111.250000 29.2500000 334.451996 47.7052994	-111.250000 29.2500000 338.855011 49.9412003	-111.250000 29.2500000 347.158997 53.4623985	-111.250000 29.2500000 369.114014 56.3510017	-111.250000 29.2500000 411.321991 61.4566994	-111.250000 29.2500000 365.341003 62.0385017	-111.250000 29.2500000 398.291992 65.2046967	-111.250000 29.2500000 449.473999 71.9224014	-111.250000 29.2500000 552.630981 82.2083969	-111.250000 29.2500000 772.734009 90.5439987	-111.250000 29.2500000 1061.35999 107.310997	-111.250000 29.2500000 1266.32996 126.500999	-111.250000 29.2500000 1426.69995 138.731003	-111.250000 29.2500000 1545.69995 146.431000	-111.250000 29.2500000 1638.19995 149.309998	-111.250000 29.2500000 1682.70996 152.274994	-111.250000 29.2500000 1680.77002 155.557999	-111.250000 29.2500000 1421.03003 163.181000	-111.250000 29.2500000 1314.52002 158.638000	-111.250000 29.2500000 1348.47998 157.235001	-111.250000 29.2500000 1555.53003 163.445999	-111.250000 29.2500000 1707.93005 176.662003	-111.250000 29.2500000 1889.90002 187.977997	-111.250000 29.2500000 2063.46997 194.472000	-111.250000 29.2500000 2227.43994 204.078003	-111.250000 29.2500000 2313.00000 203.404007	-111.250000 29.2500000 2402.77002 208.619995	-111.250000 29.2500000 2478.35010 211.279007	-111.250000 29.2500000 2524.42993 216.537003	-111.250000 29.2500000 2535.55005 222.076004	-111.250000 29.2500000 2510.58008 223.727005	-111.250000 29.2500000 2472.93994 224.487000	-111.250000 29.2500000 2390.84009 228.912994	-111.250000 29.2500000 2292.42993 233.651993	-111.250000 29.2500000 2146.93994 233.923004	-111.250000 29.2500000 1989.31995 234.774002	-111.250000 29.2500000 1781.31006 238.009003	-111.250000 29.2500000 1650.37000 233.852997
-110.750000 29.2500000 426.510010 0.00000000	-110.750000 29.2500000 416.079010 18.5510998	-110.750000 29.2500000 405.768005 26.0848007	-110.750000 29.2500000 395.709015 31.7705994	-110.750000 29.2500000 385.757996 36.4942017	-110.750000 29.2500000 370.944000 40.7934990	-110.750000 29.2500000 356.618011 44.5385017	-110.750000 29.2500000 342.700012 47.8689003	-110.750000 29.2500000 329.222992 50.8889999	-110.750000 29.2500000 316.088989 54.2658997	-110.750000 29.2500000 303.346008 56.2106018	-110.750000 29.2500000 296.769012 58.2318001	-110.750000 29.2500000 300.579987 59.9541016	-110.750000 29.2500000 315.303986 61.4749985	-110.750000 29.2500000 333.582001 63.3013000	-110.750000 29.2500000 357.233002 65.4097977	-110.750000 29.2500000 386.677002 67.2572021	-110.750000 29.2500000 381.931000 69.7359009	-110.750000 29.2500000 409.799011 70.3750992	-110.750000 29.2500000 419.519989 70.2095032	-110.750000 29.2500000 406.657013 69.9042969	-110.750000 29.2500000 418.372986 71.5835037	-110.750000 29.2500000 461.886993 73.1585007	-110.750000 29.2500000 538.966980 80.5600967	-110.750000 29.2500000 619.572998 89.1896973	-110.750000 29.2500000 676.572998 98.2792969	-110.750000 29.2500000 744.737976 107.593002	-110.750000 29.2500000 860.124023 118.547997	-110.750000 29.2500000 1020.33002 124.352997	-110.750000 29.2500000 1439.12000 129.520996	-110.750000 29.2500000 1752.40002 152.789001	-110.750000 29.2500000 1964.60999 172.903000	-110.750000 29.2500000 1952.05005 184.300995	-110.750000 29.2500000 1746.56995 180.669006	-110.750000 29.2500000 1607.96997 179.806000	-110.750000 29.2500000 1540.03003 178.145004	-110.750000 29.2500000 1532.92004 174.710999	-110.750000 29.2500000 1499.12000 176.559998	-110.750000 29.2500000 1564.97998 175.658005	-110.750000 29.2500000 1649.06006 179.354996	-110.750000 29.2500000 1743.15002 184.667007	-110.750000 29.2500000 1859.48999 185.826004	-110.750000 29.2500000 1991.98999 189.912994	-110.750000 29.2500000 2134.82007 198.160995	-110.750000 29.2500000 2292.76001 206.218002	-110.750000 29.2500000 2437.94995 210.063004	-110.750000 29.2500000 2576.80005 215.123993	-110.750000 29.2500000 2708.30005 223.960999	-110.750000 29.2500000 2824.38989 233.225998	-110.750000 29.2500000 2888.44995 243.391998
-110.250000 29.2500000 776.911011 0.00000000	-110.250000 29.2500000 766.643005 21.0487995	-110.250000 29.2500000 756.330994 29.6303005	-110.250000 29.2500000 746.210022 36.1282997	-110.250000 29.2500000 736.302979 41.5354996	-110.250000 29.2500000 721.604004 46.4518013	-110.250000 29.2500000 707.132996 50.7832985	-110.250000 29.2500000 692.924011 54.6745987	-110.250000 29.2500000 678.882996 58.2154999	-110.250000 29.2500000 637.254028 61.6786003	-110.250000 29.2500000 602.601990 64.5267029	-110.250000 29.2500000 561.570007 67.1200027	-110.250000 29.2500000 518.734985 69.3214035	-110.250000 29.2500000 479.626007 71.1305008	-110.250000 29.2500000 450.192993 73.2967987	-110.250000 29.2500000 422.283997 74.9923019	-110.250000 29.2500000 396.463013 77.2426987	-110.250000 29.2500000 354.214996 80.7935028	-110.250000 29.2500000 332.695007 82.3996964	-110.250000 29.2500000 350.011993 84.0699005	-110.250000 29.2500000 382.062012 85.4705963	-110.250000 29.2500000 423.799988 87.0852966	-110.250000 29.2500000 466.816986 87.7179031	-110.250000 29.2500000 517.106995 88.9866028	-110.250000 29.2500000 579.708008 89.9419022	-110.250000 29.2500000 610.431030 87.7041016	-110.250000 29.2500000 633.807007 89.4122009	-110.250000 29.2500000 657.737976 90.9613037	-110.250000 29.2500000 679.828979 92.2332993	-110.250000 29.2500000 815.703003 99.8448029	-110.250000 29.2500000 982.659973 108.783997	-110.250000 29.2500000 1157.46997 122.371002	-110.250000 29.2500000 1422.46997 142.809998	-110.250000 29.2500000 1708.46997 151.753998	-110.250000 29.2500000 1986.89001 161.912003	-110.250000 29.2500000 2193.67993 183.927002	-110.250000 29.2500000 2283.10010 195.037994	-110.250000 29.2500000 2282.10010 190.598999	-110.250000 29.2500000 2323.56006 199.537994	-110.250000 29.2500000 2273.61011 206.279999	-110.250000 29.2500000 2177.12012 208.649002	-110.250000 29.2500000 2096.73999 211.343994	-110.250000 29.2500000 1992.42004 214.703003	-110.250000 29.2500000 1892.88000 219.052994	-110.250000 29.2500000 1804.05005 217.065002	-110.250000 29.2500000 1757.22998 215.371994	-110.250000 29.2500000 1730.66003 214.580002	-110.250000 29.2500000 1743.66003 214.936996	-110.250000 29.2500000 1795.68005 208.126007	-110.250000 29.2500000 1837.57996 206.455002
-109.750000 29.2500000 732.354004 0.00000000	-109.750000 29.2500000 724.887024 21.7113991	-109.750000 29.2500000 717.617004 30.5977001	-109.750000 29.2500000 710.237976 37.3507996	-109.750000 29.2500000 702.906006 42.9841995	-109.750000 29.2500000 693.276978 48.0820007	-109.750000 29.2500000 683.786987 52.6076012	-109.750000 29.2500000 674.320984 56.7313004	-109.750000 29.2500000 665.375977 60.4856987	-109.750000 29.2500000 638.216980 64.0066986	-109.750000 29.2500000 625.504028 67.2023010	-109.750000 29.2500000 624.270996 70.1844025	-109.750000 29.2500000 617.322998 72.8817978	-109.750000 29.2500000 624.843018 75.2254028	-109.750000 29.2500000 643.369019 77.9763031	-109.750000 29.2500000 660.617004 80.4269028	-109.750000 29.2500000 674.533997 82.5851974	-109.750000 29.2500000 671.768005 85.8054962	-109.750000 29.2500000 668.289978 89.0609970	-109.750000 29.2500000 643.810974 91.3989029	-109.750000 29.2500000 589.676025 93.9554977	-109.750000 29.2500000 559.966003 96.2940979	-109.750000 29.2500000 535.510010 98.3902969	-109.750000 29.2500000 518.872009 100.246002	-109.750000 29.2500000 501.105011 102.249001	-109.750000 29.2500000 527.245972 101.852997	-109.750000 29.2500000 563.984009 103.957001	-109.750000 29.2500000 603.601990 105.287003	-109.750000 29.2500000 639.807983 107.219002	-109.750000 29.2500000 724.171997 112.344002	-109.750000 29.2500000 814.502014 115.900002	-109.750000 29.2500000 971.395020 121.156998	-109.750000 29.2500000 1188.18005 127.720001	-109.750000 29.2500000 1395.70996 130.417999	-109.750000 29.2500000 1589.75000 134.181000	-109.750000 29.2500000 1745.07996 143.768005	-109.750000 29.2500000 1869.73999 151.613998	-109.750000 29.2500000 1933.05005 151.330994	-109.750000 29.2500000 2073.03003 154.973007	-109.750000 29.2500000 2238.61011 159.847000	-109.750000 29.2500000 2441.10010 164.712997	-109.750000 29.2500000 2656.85010 172.453995	-109.750000 29.2500000 2869.26001 176.820007	-109.750000 29.2500000 3037.01001 187.261002	-109.750000 29.2500000 3171.08008 190.199997	-109.750000 29.2500000 3230.50000 204.681000	-109.750000 29.2500000 3230.36011 214.451996	-109.750000 29.2500000 3125.22998 221.955002	-109.750000 29.2500000 2904.21997 224.776993	-109.750000 29.2500000 2775.33008 233.091003
-109.250000 29.2500000 864.560974 0.00000000	-109.250000 29.2500000 861.619995 22.5648003	-109.250000 29.2500000 858.382996 31.8736000	-109.250000 29.2500000 855.489990 38.9920006	-109.250000 29.2500000 852.393982 44.9742012	-109.250000 29.2500000 847.562988 50.2756004	-109.250000 29.2500000 842.950012 55.0326004	-109.250000 29.2500000 838.322998 59.3764000	-109.250000 29.2500000 833.289978 63.4053993	-109.250000 29.2500000 844.445007 67.1284027	-109.250000 29.2500000 833.844971 70.5011978	-109.250000 29.2500000 815.659973 73.5096970	-109.250000 29.2500000 803.067017 76.2401962	-109.250000 29.2500000 784.481995 78.8268967	-109.250000 29.2500000 748.622009 81.4024963	-109.250000 29.2500000 730.203979 83.4694977	-109.250000 29.2500000 713.750000 85.4723969	-109.250000 29.2500000 695.603027 88.4294968	-109.250000 29.2500000 693.119995 90.7960968	-109.250000 29.2500000 670.513977 93.2474976	-109.250000 29.2500000 700.309021 95.6481018	-109.250000 29.2500000 729.382996 99.0817032	-109.250000 29.2500000 776.693970 101.872002	-109.250000 29.2500000 796.096985 104.897003	-109.250000 29.2500000 825.869019 107.850998	-109.250000 29.2500000 839.523010 109.641998	-109.250000 29.2500000 843.981995 112.258003	-109.250000 29.2500000 857.369995 114.925003	-109.250000 29.2500000 869.663025 117.677002	-109.250000 29.2500000 848.736023 121.083000	-109.250000 29.2500000 840.409973 123.013000	-109.250000 29.2500000 846.239990 125.777000	-109.250000 29.2500000 861.280029 128.132004	-109.250000 29.2500000 941.278992 131.722000	-109.250000 29.2500000 1042.98999 134.438004	-109.250000 29.2500000 1192.93005 139.186005	-109.250000 29.2500000 1399.66003 144.839996	-109.250000 29.2500000 1402.39001 149.490005	-109.250000 29.2500000 1460.78003 152.363998	-109.250000 29.2500000 1525.93005 154.639008	-109.250000 29.2500000 1590.98999 157.113998	-109.250000 29.2500000 1666.59998 159.386993	-109.250000 29.2500000 1765.66003 161.207001	-109.250000 29.2500000 1889.38000 163.779999	-109.250000 29.2500000 2033.79004 165.013000	-109.250000 29.2500000 2203.05005 167.145004	-109.250000 29.2500000 2427.28003 171.158005	-109.250000 29.2500000 2694.21997 177.380005	-109.250000 29.2500000 2979.85010 184.106995	-109.250000 29.2500000 3111.10010 195.481003
-108.750000 29.2500000 1545.43005 0.00000000	-108.750000 29.2500000 1537.64001 22.7269001	-108.750000 29.2500000 1530.18994 32.1194000	-108.750000 29.2500000 1522.69995 39.3044014	-108.750000 29.2500000 1515.68994 45.3476982	-108.750000 29.2500000 1504.34998 50.6988983	-108.750000 29.2500000 1493.54004 55.5111008	-108.750000 29.2500000 1482.90002 59.9217987	-108.750000 29.2500000 1473.30005 64.0074005	-108.750000 29.2500000 1397.56995 67.9204025	-108.750000 29.2500000 1338.88000 71.6365967	-108.750000 29.2500000 1288.05005 75.1210022	-108.750000 29.2500000 1239.75000 78.5892029	-108.750000 29.2500000 1176.90002 81.6586990	-108.750000 29.2500000 1119.38000 84.4997025	-108.750000 29.2500000 1056.75000 87.1242981	-108.750000 29.2500000 993.026978 89.9884033	-108.750000 29.2500000 894.973022 93.0465012	-108.750000 29.2500000 852.523010 95.4863968	-108.750000 29.2500000 852.968994 97.9204025	-108.750000 29.2500000 833.263000 100.071999	-108.750000 29.2500000 823.528015 102.598999	-108.750000 29.2500000 807.591980 105.059998	-108.750000 29.2500000 803.853027 107.560997	-108.750000 29.2500000 817.463013 110.107002	-108.750000 29.2500000 830.757019 111.848000	-108.750000 29.2500000 852.466003 114.468002	-108.750000 29.2500000 876.283020 117.073997	-108.750000 29.2500000 884.125977 119.749001	-108.750000 29.2500000 910.825989 122.862000	-108.750000 29.2500000 944.724976 125.627998	-108.750000 29.2500000 969.922974 128.279007	-108.750000 29.2500000 1003.87000 131.074997	-108.750000 29.2500000 1061.16003 133.878998	-108.750000 29.2500000 1148.10999 137.048004	-108.750000 29.2500000 1218.43005 140.968002	-108.750000 29.2500000 1289.52002 144.755997	-108.750000 29.2500000 1307.38000 148.470001	-108.750000 29.2500000 1377.12000 150.949005	-108.750000 29.2500000 1452.32996 153.520004	-108.750000 29.2500000 1517.23999 155.919998	-108.750000 29.2500000 1584.69995 158.692001	-108.750000 29.2500000 1655.27002 161.598999	-108.750000 29.2500000 1726.59998 164.528000	-108.750000 29.2500000 1789.16003 167.464005	-108.750000 29.2500000 1838.71997 170.203003	-108.750000 29.2500000 1878.76001 173.483002	-108.750000 29.2500000 1907.65002 176.561005	-108.750000 29.2500000 1946.08997 179.667007	-108.750000 29.2500000 1916.46997 182.561005
-108.250000 29.2500000 2158.43994 0.00000000	-108.250000 29.2500000 2159.37012 22.6203003	-108.250000 29.2500000 2160.62988 32.0208015	-108.250000 29.2500000 2161.47998 39.2540016	-108.250000 29.2500000 2162.38989 45.3694992	-108.250000 29.2500000 2162.57007 50.7109985	-108.250000 29.2500000 2162.59009 55.5579987	-108.250000 29.2500000 2162.65991 60.0345993	-108.250000 29.2500000 2162.30005 64.2198029	-108.250000 29.2500000 2155.87012 68.2908020	-108.250000 29.2500000 2139.42993 72.0783997	-108.250000 29.2500000 2116.95996 75.7284012	-108.250000 29.2500000 2090.51001 79.2880020	-108.250000 29.2500000 2063.39990 82.5932999	-108.250000 29.2500000 2020.88000 85.6660995	-108.250000 29.2500000 1981.17004 88.6874008	-108.250000 29.2500000 1935.81995 91.6024017	-108.250000 29.2500000 1829.82996 95.0031967	-108.250000 29.2500000 1725.35999 98.2651978	-108.250000 29.2500000 1629.42004 101.411003	-108.250000 29.2500000 1510.33997 104.438004	-108.250000 29.2500000 1378.06006 107.042000	-108.250000 29.2500000 1279.92004 109.915001	-108.250000 29.2500000 1173.32996 112.735001	-108.250000 29.2500000 1084.67004 115.606003	-108.250000 29.2500000 1089.66003 117.237000	-108.250000 29.2500000 1090.59998 119.735001	-108.250000 29.2500000 1097.55005 122.286003	-108.250000 29.2500000 1098.17004 124.825996	-108.250000 29.2500000 1088.97998 127.874001	-108.250000 29.2500000 1074.79004 130.470001	-108.250000 29.2500000 1074.08997 133.020004	-108.250000 29.2500000 1057.89001 135.647003	-108.250000 29.2500000 1111.81006 137.649994	-108.250000 29.2500000 1146.54004 140.526001	-108.250000 29.2500000 1207.35999 143.539993	-108.250000 29.2500000 1274.76001 146.837997	-108.250000 29.2500000 1313.56995 149.559998	-108.250000 29.2500000 1369.67004 152.145996	-108.250000 29.2500000 1437.51001 154.621002	-108.250000 29.2500000 1504.67004 157.136993	-108.250000 29.2500000 1572.78003 159.960007	-108.250000 29.2500000 1647.34998 162.962997	-108.250000 29.2500000 1723.22998 166.091003	-108.250000 29.2500000 1807.34998 169.386993	-108.250000 29.2500000 1898.55005 172.815994	-108.250000 29.2500000 1991.68994 176.570999	-108.250000 29.2500000 2095.47998 180.598007	-108.250000 29.2500000 2206.37012 184.923996	-108.250000 29.2500000 2263.43994 186.826004
-107.750000 29.2500000 2112.35010 0.00000000	-107.750000 29.2500000 2119.19995 22.7784004	-107.750000 29.2500000 2126.11011 32.2927017	-107.750000 29.2500000 2133.22998 39.6450005	-107.750000 29.2500000 2139.97998 45.8875008	-107.750000 29.2500000 2149.35010 51.2797012	-107.750000 29.2500000 2158.34009 56.2089996	-107.750000 29.2500000 2166.87012 60.7939987	-107.750000 29.2500000 2175.84009 65.1095963	-107.750000 29.2500000 2197.15991 69.3294983	-107.750000 29.2500000 2239.61011 73.1722031	-107.750000 29.2500000 2265.43994 76.8345032	-107.750000 29.2500000 2290.29004 80.4350967	-107.750000 29.2500000 2321.90991 83.7529984	-107.750000 29.2500000 2342.00000 86.8921967	-107.750000 29.2500000 2342.26001 90.0848999	-107.750000 29.2500000 2342.72998 93.4459991	-107.750000 29.2500000 2323.27002 97.0223007	-107.750000 29.2500000 2315.15991 100.160004	-107.750000 29.2500000 2297.35010 103.674004	-107.750000 29.2500000 2289.37988 106.903999	-107.750000 29.2500000 2281.62012 110.036003	-107.750000 29.2500000 2255.98999 112.959000	-107.750000 29.2500000 2214.43994 116.109001	-107.750000 29.2500000 2138.15991 119.137001	-107.750000 29.2500000 2122.37012 121.289001	-107.750000 29.2500000 2100.84009 123.726997	-107.750000 29.2500000 2071.98999 126.315002	-107.750000 29.2500000 2050.87012 129.028000	-107.750000 29.2500000 1996.70996 132.179001	-107.750000 29.2500000 1910.43005 135.162994	-107.750000 29.2500000 1840.71997 138.097000	-107.750000 29.2500000 1750.17004 141.306000	-107.750000 29.2500000 1732.77002 143.626007	-107.750000 29.2500000 1731.54004 146.399994	-107.750000 29.2500000 1716.58997 149.324005	-107.750000 29.2500000 1715.95996 152.410004	-107.750000 29.2500000 1696.57996 154.214996	-107.750000 29.2500000 1671.89001 156.276993	-107.750000 29.2500000 1647.90002 158.289001	-107.750000 29.2500000 1618.04004 160.261002	-107.750000 29.2500000 1592.26001 162.259003	-107.750000 29.2500000 1564.89001 164.227005	-107.750000 29.2500000 1535.16003 166.192001	-107.750000 29.2500000 1505.63000 168.130005	-107.750000 29.2500000 1474.83997 170.039993	-107.750000 29.2500000 1446.88000 171.725006	-107.750000 29.2500000 1415.96997 173.936996	-107.750000 29.2500000 1388.56995 175.908005	-107.750000 29.2500000 1403.12000 177.565994
-107.250000 29.2500000 2041.38000 0.00000000	-107.250000 29.2500000 2044.95996 23.5851994	-107.250000 29.2500000 2048.82007 33.4077988	-107.250000 29.2500000 2052.55005 40.9796982	-107.250000 29.2500000 2056.22998 47.3937988	-107.250000 29.2500000 2061.00000 52.9772987	-107.250000 29.2500000 2065.91992 58.0587006	-107.250000 29.2500000 2070.62012 62.7667999	-107.250000 29.2500000 2075.53003 67.2106018	-107.250000 29.2500000 2097.32007 72.2058029	-107.250000 29.2500000 2103.35010 76.6971970	-107.250000 29.2500000 2119.39990 80.9611969	-107.250000 29.2500000 2138.06006 84.8824997	-107.250000 29.2500000 2142.94995 88.5419006	-107.250000 29.2500000 2158.63989 91.8714981	-107.250000 29.2500000 2183.15991 95.1704025	-107.250000 29.2500000 2216.37988 98.0324020	-107.250000 29.2500000 2233.91992 102.172997	-107.250000 29.2500000 2248.93994 105.560997	-107.250000 29.2500000 2275.82007 108.600998	-107.250000 29.2500000 2308.43994 111.754997	-107.250000 29.2500000 2366.64990 114.622002	-107.250000 29.2500000 2425.67993 117.168999	-107.250000 29.2500000 2494.96997 120.017998	-107.250000 29.2500000 2537.13989 122.946999	-107.250000 29.2500000 2552.70996 124.918999	-107.250000 29.2500000 2569.12012 127.509003	-107.250000 29.2500000 2586.12988 130.042007	-107.250000 29.2500000 2597.40991 132.710007	-107.250000 29.2500000 2618.42993 136.440002	-107.250000 29.2500000 2629.62988 139.524994	-107.250000 29.2500000 2649.67993 142.552994	-107.250000 29.2500000 2664.96997 145.794006	-107.250000 29.2500000 2681.05005 147.860001	-107.250000 29.2500000 2706.09009 150.584000	-107.250000 29.2500000 2738.82007 153.365997	-107.250000 29.2500000 2744.88989 156.302994	-107.250000 29.2500000 2816.90991 158.255005	-107.250000 29.2500000 2845.52002 160.507004	-107.250000 29.2500000 2879.50000 162.748993	-107.250000 29.2500000 2907.35010 165.000000	-107.250000 29.2500000 2935.55005 167.255997	-107.250000 29.2500000 2957.88989 169.520996	-107.250000 29.2500000 2982.01001 171.787994	-107.250000 29.2500000 3013.89990 174.065002	-107.250000 29.2500000 3040.67993 176.345993	-107.250000 29.2500000 3070.14990 178.710999	-107.250000 29.2500000 3094.92993 181.050995	-107.250000 29.2500000 3120.28003 183.412003	-107.250000 29.2500000 3117.03003 185.850998
-106.750000 29.2500000 1985.55005 0.00000000	-106.750000 29.2500000 1989.44995 25.2229996	-106.750000 29.2500000 1993.06995 35.7048988	-106.750000 29.2500000 1997.00000 43.7705994	-106.750000 29.2500000 2000.82996 50.5909004	-106.750000 29.2500000 2007.19995 56.5752983	-106.750000 29.2500000 2013.48999 62.0013008	-106.750000 29.2500000 2019.68005 67.0244980	-106.750000 29.2500000 2025.93994 71.6925964	-106.750000 29.2500000 2095.03003 77.7164001	-106.750000 29.2500000 2148.36011 83.1122971	-106.750000 29.2500000 2237.70996 88.2939987	-106.750000 29.2500000 2301.60010 93.3285980	-106.750000 29.2500000 2346.37012 97.7343979	-106.750000 29.2500000 2360.85010 101.958000	-106.750000 29.2500000 2413.43994 105.983002	-106.750000 29.2500000 2445.65991 109.901001	-106.750000 29.2500000 2440.34009 115.170998	-106.750000 29.2500000 2504.06006 119.323997	-106.750000 29.2500000 2512.02002 123.321999	-106.750000 29.2500000 2538.88989 126.973999	-106.750000 29.2500000 2520.41992 129.718994	-106.750000 29.2500000 2515.10010 132.253998	-106.750000 29.2500000 2506.77002 134.654007	-106.750000 29.2500000 2524.97998 136.526001	-106.750000 29.2500000 2541.17993 135.970993	-106.750000 29.2500000 2552.91992 138.139999	-106.750000 29.2500000 2564.13989 140.397003	-106.750000 29.2500000 2571.10010 142.916000	-106.750000 29.2500000 2622.20996 147.671005	-106.750000 29.2500000 2651.05005 150.095001	-106.750000 29.2500000 2684.48999 152.776993	-106.750000 29.2500000 2731.33008 155.384003	-106.750000 29.2500000 2768.10010 156.572998	-106.750000 29.2500000 2808.96997 159.630997	-106.750000 29.2500000 2839.98999 162.001007	-106.750000 29.2500000 2872.40991 164.947998	-106.750000 29.2500000 2956.85010 166.231995	-106.750000 29.2500000 2960.88989 168.501999	-106.750000 29.2500000 2964.95996 170.755997	-106.750000 29.2500000 2969.08008 172.992996	-106.750000 29.2500000 2973.19995 175.205994	-106.750000 29.2500000 2977.13989 177.419998	-106.750000 29.2500000 2981.38989 179.617996	-106.750000 29.2500000 2985.52002 181.811996	-106.750000 29.2500000 2989.75000 183.994003	-106.750000 29.2500000 2994.02002 186.184006	-106.750000 29.2500000 2998.30005 188.365005	-106.750000 29.2500000 3002.57007 190.541000	-106.750000 29.2500000 3040.85010 193.069000
-106.250000 29.2500000 1391.69995 0.00000000	-106.250000 29.2500000 1395.47998 26.3579998	-106.250000 29.2500000 1399.77002 37.3168983	-106.250000 29.2500000 1403.58997 45.7523994	-106.250000 29.2500000 1407.59998 52.8843002	-106.250000 29.2500000 1414.21997 59.1512985	-106.250000 29.2500000 1420.93994 64.8478012	-106.250000 29.2500000 1427.60999 70.1212997	-106.250000 29.2500000 1434.34998 75.0246964	-106.250000 29.2500000 1511.70996 81.6464996	-106.250000 29.2500000 1591.87000 87.9773026	-106.250000 29.2500000 1665.98999 94.2397995	-106.250000 29.2500000 1757.37000 100.445000	-106.250000 29.2500000 1815.78003 105.630997	-106.250000 29.2500000 1884.23999 110.806000	-106.250000 29.2500000 1957.35999 115.934998	-106.250000 29.2500000 2027.62000 120.988998	-106.250000 29.2500000 2135.57007 127.369003	-106.250000 29.2500000 2273.48999 133.272995	-106.250000 29.2500000 2405.80005 138.945999	-106.250000 29.2500000 2565.32007 145.065002	-106.250000 29.2500000 2710.31006 149.787994	-106.250000 29.2500000 2886.69995 154.339005	-106.250000 29.2500000 3005.91992 159.406006	-106.250000 29.2500000 3131.34009 164.242004	-106.250000 29.2500000 3160.20996 163.639999	-106.250000 29.2500000 3184.19995 166.479004	-106.250000 29.2500000 3205.10010 169.223007	-106.250000 29.2500000 3232.65991 171.860001	-106.250000 29.2500000 3281.31006 175.319000	-106.250000 29.2500000 3303.98999 177.981995	-106.250000 29.2500000 3322.69995 181.162003	-106.250000 29.2500000 3350.14990 184.557007	-106.250000 29.2500000 3368.17993 185.475998	-106.250000 29.2500000 3377.41992 187.225006	-106.250000 29.2500000 3371.63989 189.242996	-106.250000 29.2500000 3374.39990 191.524002	-106.250000 29.2500000 3478.37988 191.544006	-106.250000 29.2500000 3477.91992 194.106003	-106.250000 29.2500000 3477.46997 196.634003	-106.250000 29.2500000 3477.00000 199.128006	-106.250000 29.2500000 3476.52002 201.589005	-106.250000 29.2500000 3476.08008 204.020004	-106.250000 29.2500000 3475.68994 206.421997	-106.250000 29.2500000 3475.19995 208.772003	-106.250000 29.2500000 3474.70996 211.117004	-106.250000 29.2500000 3474.22998 213.434006	-106.250000 29.2500000 3473.75000 215.729996	-106.250000 29.2500000 3473.18994 217.994995	-106.250000 29.2500000 3467.58008 221.636993
-105.750000 29.2500000 1391.42004 0.00000000	-105.750000 29.2500000 1393.81995 25.2616005	-105.750000 29.2500000 1396.19995 35.7561989	-105.750000 29.2500000 1398.33997 43.8288994	-105.750000 29.2500000 1400.57996 50.6502991	-105.750000 29.2500000 1404.76001 56.6525002	-105.750000 29.2500000 1408.80005 62.1115990	-105.750000 29.2500000 1413.06006 67.1591034	-105.750000 29.2500000 1417.09998 71.8852005	-105.750000 29.2500000 1467.41003 77.9415970	-105.750000 29.2500000 1519.59998 83.9250031	-105.750000 29.2500000 1573.93994 89.8572998	-105.750000 29.2500000 1629.93005 95.7770004	-105.750000 29.2500000 1674.23999 101.319000	-105.750000 29.2500000 1714.54004 107.023003	-105.750000 29.2500000 1768.46997 112.760002	-105.750000 29.2500000 1825.66003 118.521004	-105.750000 29.2500000 1879.77002 125.501999	-105.750000 29.2500000 1973.70996 132.735001	-105.750000 29.2500000 2080.96997 140.492004	-105.750000 29.2500000 2184.70996 148.048996	-105.750000 29.2500000 2325.59009 153.641998	-105.750000 29.2500000 2486.52002 160.589996	-105.750000 29.2500000 2642.04004 167.807999	-105.750000 29.2500000 2821.44995 175.201996	-105.750000 29.2500000 2893.03003 179.516998	-105.750000 29.2500000 2955.05005 183.412994	-105.750000 29.2500000 3018.42993 187.473007	-105.750000 29.2500000 3078.92993 191.253998	-105.750000 29.2500000 3195.92993 196.546997	-105.750000 29.2500000 3324.59009 202.298996	-105.750000 29.2500000 3459.50000 208.287994	-105.750000 29.2500000 3588.21997 214.613007	-105.750000 29.2500000 3652.35010 218.201996	-105.750000 29.2500000 3725.85010 221.940994	-105.750000 29.2500000 3798.81006 225.009995	-105.750000 29.2500000 3870.73999 228.785004	-105.750000 29.2500000 3986.00000 230.345993	-105.750000 29.2500000 3986.21997 233.488007	-105.750000 29.2500000 3986.45996 236.589005	-105.750000 29.2500000 3986.70996 239.649002	-105.750000 29.2500000 3986.93994 242.671005	-105.750000 29.2500000 3987.16992 245.656998	-105.750000 29.2500000 3987.17993 248.606003	-105.750000 29.2500000 3987.43994 251.477997	-105.750000 29.2500000 3987.67993 254.360001	-105.750000 29.2500000 3987.90991 257.209991	-105.750000 29.2500000 3988.16992 260.028992	-105.750000 29.2500000 3988.39990 262.817993	-105.750000 29.2500000 4037.45996 267.276001
-105.250000 29.2500000 1197.55005 0.00000000	-105.250000 29.2500000 1198.57996 25.5594997	-105.250000 29.2500000 1199.59998 36.1608009	-105.250000 29.2500000 1200.62000 44.3045006	-105.250000 29.2500000 1201.72998 51.1776009	-105.250000 29.2500000 1204.00000 57.2317009	-105.250000 29.2500000 1206.19995 62.7196007	-105.250000 29.2500000 1208.41003 67.7724991	-105.250000 29.2500000 1210.34998 72.4932022	-105.250000 29.2500000 1231.38000 77.6259995	-105.250000 29.2500000 1252.81995 82.5238037	-105.250000 29.2500000 1274.76001 87.2779007	-105.250000 29.2500000 1297.25000 91.9125977	-105.250000 29.2500000 1344.56995 96.8031006	-105.250000 29.2500000 1396.93005 101.578003	-105.250000 29.2500000 1456.10999 106.339996	-105.250000 29.2500000 1509.68994 111.153999	-105.250000 29.2500000 1595.56995 117.793999	-105.250000 29.2500000 1715.91003 124.603996	-105.250000 29.2500000 1855.04004 131.653000	-105.250000 29.2500000 2000.63000 138.998993	-105.250000 29.2500000 2111.84009 144.270996	-105.250000 29.2500000 2220.34009 150.322006	-105.250000 29.2500000 2348.04004 156.554993	-105.250000 29.2500000 2484.37988 163.126999	-105.250000 29.2500000 2554.42993 168.264999	-105.250000 29.2500000 2625.31006 172.209000	-105.250000 29.2500000 2698.68994 176.628998	-105.250000 29.2500000 2773.36011 180.990005	-105.250000 29.2500000 2905.12012 186.572006	-105.250000 29.2500000 3042.91992 193.289993	-105.250000 29.2500000 3189.30005 200.539993	-105.250000 29.2500000 3341.90991 208.623993	-105.250000 29.2500000 3416.04004 213.929001	-105.250000 29.2500000 3493.12012 218.154007	-105.250000 29.2500000 3577.95996 222.302994	-105.250000 29.2500000 3663.11011 226.869003	-105.250000 29.2500000 3796.53003 230.246002	-105.250000 29.2500000 3796.53003 233.281998	-105.250000 29.2500000 3796.53003 236.278000	-105.250000 29.2500000 3796.53003 239.237000	-105.250000 29.2500000 3796.53003 242.160995	-105.250000 29.2500000 3796.54004 245.048996	-105.250000 29.2500000 3796.54004 247.904007	-105.250000 29.2500000 3796.54004 250.727005	-105.250000 29.2500000 3796.54004 253.518997	-105.250000 29.2500000 3796.54004 256.279999	-105.250000 29.2500000 3796.55005 259.011993	-105.250000 29.2500000 3796.56006 261.714996	-105.250000 29.2500000 3795.77002 264.502991
-104.750000 29.2500000 1092.79004 0.00000000	-104.750000 29.2500000 1093.50000 28.0084000	-104.750000 29.2500000 1094.28003 39.6171989	-104.750000 29.2500000 1095.14001 48.5294991	-104.750000 29.2500000 1096.01001 56.0455017	-104.750000 29.2500000 1097.75000 62.6675987	-104.750000 29.2500000 1099.34998 68.6545029	-104.750000 29.2500000 1101.05005 74.1575012	-104.750000 29.2500000 1102.66003 79.2941971	-104.750000 29.2500000 1109.04004 84.2790985	-104.750000 29.2500000 1115.51001 88.9468002	-104.750000 29.2500000 1122.03003 93.4027023	-104.750000 29.2500000 1128.73999 97.6745987	-104.750000 29.2500000 1155.81006 102.538002	-104.750000 29.2500000 1183.15002 106.892998	-104.750000 29.2500000 1205.97998 111.156998	-104.750000 29.2500000 1239.53003 115.341003	-104.750000 29.2500000 1256.73999 120.220001	-104.750000 29.2500000 1303.38000 125.112999	-104.750000 29.2500000 1353.16003 129.987000	-104.750000 29.2500000 1405.90002 135.048004	-104.750000 29.2500000 1469.28003 139.526993	-104.750000 29.2500000 1539.19995 144.072006	-104.750000 29.2500000 1612.15002 148.770996	-104.750000 29.2500000 1689.69995 153.847000	-104.750000 29.2500000 1704.41003 157.070999	-104.750000 29.2500000 1720.28003 160.231003	-104.750000 29.2500000 1736.93005 163.470993	-104.750000 29.2500000 1753.84998 166.759003	-104.750000 29.2500000 1798.31995 170.850006	-104.750000 29.2500000 1846.08997 175.197998	-104.750000 29.2500000 1895.81995 179.820999	-104.750000 29.2500000 1947.71997 184.757996	-104.750000 29.2500000 1956.81995 187.936005	-104.750000 29.2500000 1966.79004 190.938995	-104.750000 29.2500000 1979.16003 193.934998	-104.750000 29.2500000 1991.13000 196.949997	-104.750000 29.2500000 2165.14990 199.699997	-104.750000 29.2500000 2165.16992 202.261993	-104.750000 29.2500000 2165.19995 204.792999	-104.750000 29.2500000 2165.21997 207.292999	-104.750000 29.2500000 2165.23999 209.761993	-104.750000 29.2500000 2165.26001 212.203995	-104.750000 29.2500000 2165.29004 214.617004	-104.750000 29.2500000 2165.31006 217.003006	-104.750000 29.2500000 2165.33008 219.365005	-104.750000 29.2500000 2165.35010 221.699997	-104.750000 29.2500000 2165.37988 224.011002	-104.750000 29.2500000 2165.39990 226.298996	-104.750000 29.2500000 2165.25000 228.548004
-104.250000 29.2500000 1173.31995 0.00000000	-104.250000 29.2500000 1174.14001 30.3610992	-104.250000 29.2500000 1175.18994 42.9454002	-104.250000 29.2500000 1176.18005 52.6068993	-104.250000 29.2500000 1177.14001 60.7484016	-104.250000 29.2500000 1179.26001 67.9365005	-104.250000 29.2500000 1181.12000 74.4266968	-104.250000 29.2500000 1183.06995 80.3927002	-104.250000 29.2500000 1185.04004 85.9580002	-104.250000 29.2500000 1189.18005 91.2694016	-104.250000 29.2500000 1193.26001 96.2510986	-104.250000 29.2500000 1197.43005 101.013000	-104.250000 29.2500000 1201.62000 105.560997	-104.250000 29.2500000 1224.17004 110.738998	-104.250000 29.2500000 1246.93005 115.501999	-104.250000 29.2500000 1269.72998 120.147003	-104.250000 29.2500000 1281.27002 124.695000	-104.250000 29.2500000 1300.87000 129.466003	-104.250000 29.2500000 1335.51001 134.169998	-104.250000 29.2500000 1370.43005 138.863998	-104.250000 29.2500000 1406.45996 143.563004	-104.250000 29.2500000 1440.78003 147.735992	-104.250000 29.2500000 1476.67004 151.856003	-104.250000 29.2500000 1511.16003 155.962997	-104.250000 29.2500000 1536.52002 159.949997	-104.250000 29.2500000 1541.96997 162.718002	-104.250000 29.2500000 1547.26001 165.895996	-104.250000 29.2500000 1552.70996 169.042007	-104.250000 29.2500000 1558.78003 172.141006	-104.250000 29.2500000 1571.98999 175.416000	-104.250000 29.2500000 1586.26001 178.667999	-104.250000 29.2500000 1599.80005 181.919006	-104.250000 29.2500000 1612.90002 185.199005	-104.250000 29.2500000 1616.73999 187.994995	-104.250000 29.2500000 1620.56006 190.774994	-104.250000 29.2500000 1624.88000 193.533997	-104.250000 29.2500000 1628.85999 196.240997	-104.250000 29.2500000 1842.80005 198.839005	-104.250000 29.2500000 1842.79004 201.455994	-104.250000 29.2500000 1842.79004 204.039993	-104.250000 29.2500000 1842.78003 206.591995	-104.250000 29.2500000 1842.72998 209.112000	-104.250000 29.2500000 1842.71997 211.602997	-104.250000 29.2500000 1842.71997 214.065002	-104.250000 29.2500000 1842.70996 216.498001	-104.250000 29.2500000 1842.69995 218.904007	-104.250000 29.2500000 1842.69995 221.285004	-104.250000 29.2500000 1842.69995 223.639999	-104.250000 29.2500000 1842.68994 225.970001	-104.250000 29.2500000 1842.32996 228.272003
-103.750000 29.2500000 999.059998 0.00000000	-103.750000 29.2500000 1000.09998 32.0588989	-103.750000 29.2500000 1000.92999 45.3485985	-103.750000 29.2500000 1001.84998 55.5530014	-103.750000 29.2500000 1002.81000 64.1552963	-103.750000 29.2500000 1004.79999 71.7490997	-103.750000 29.2500000 1007.14001 78.6167984	-103.750000 29.2500000 1009.28003 84.9365997	-103.750000 29.2500000 1011.28003 90.8319016	-103.750000 29.2500000 1015.67999 96.4449997	-103.750000 29.2500000 1020.20001 101.739998	-103.750000 29.2500000 1024.69995 106.789001	-103.750000 29.2500000 1029.16003 111.624001	-103.750000 29.2500000 1050.13000 116.816002	-103.750000 29.2500000 1071.47998 121.746002	-103.750000 29.2500000 1093.06006 126.545998	-103.750000 29.2500000 1116.20996 131.210999	-103.750000 29.2500000 1141.78003 136.227005	-103.750000 29.2500000 1177.93994 141.233002	-103.750000 29.2500000 1218.79004 146.218994	-103.750000 29.2500000 1262.44995 151.194000	-103.750000 29.2500000 1299.77002 155.473007	-103.750000 29.2500000 1338.02002 159.658005	-103.750000 29.2500000 1374.65002 163.725006	-103.750000 29.2500000 1413.16003 167.992004	-103.750000 29.2500000 1418.19995 171.039001	-103.750000 29.2500000 1422.79004 174.369995	-103.750000 29.2500000 1432.07996 177.662003	-103.750000 29.2500000 1437.33997 180.889999	-103.750000 29.2500000 1448.84998 184.195007	-103.750000 29.2500000 1459.22998 187.445007	-103.750000 29.2500000 1472.35999 190.654007	-103.750000 29.2500000 1484.50000 193.850006	-103.750000 29.2500000 1490.68005 196.794006	-103.750000 29.2500000 1497.54004 199.735001	-103.750000 29.2500000 1500.73999 202.645996	-103.750000 29.2500000 1506.68005 205.445007	-103.750000 29.2500000 1730.04004 208.177002	-103.750000 29.2500000 1730.04004 210.936005	-103.750000 29.2500000 1730.04004 213.658997	-103.750000 29.2500000 1730.04004 216.347000	-103.750000 29.2500000 1730.04004 219.003006	-103.750000 29.2500000 1730.04004 221.626999	-103.750000 29.2500000 1730.04004 224.220001	-103.750000 29.2500000 1730.04004 226.783005	-103.750000 29.2500000 1730.04004 229.317993	-103.750000 29.2500000 1730.04004 231.824997	-103.750000 29.2500000 1730.04004 234.304993	-103.750000 29.2500000 1730.04004 236.759995	-103.750000 29.2500000 1730.04004 239.188995
-103.250000 29.2500000 937.817993 0.00000000	-103.250000 29.2500000 939.382019 32.7067986	-103.250000 29.2500000 941.260010 46.2668991	-103.250000 29.2500000 943.002014 56.6800003	-103.250000 29.2500000 944.718018 65.4691010	-103.250000 29.2500000 949.380981 73.2289963	-103.250000 29.2500000 953.460022 80.2537994	-103.250000 29.2500000 957.492981 86.7245026	-103.250000 29.2500000 961.942993 92.7655029	-103.250000 29.2500000 969.085022 98.5183029	-103.250000 29.2500000 976.145996 103.968002	-103.250000 29.2500000 983.192993 109.156998	-103.250000 29.2500000 990.302979 114.135002	-103.250000 29.2500000 1011.65002 119.321999	-103.250000 29.2500000 1032.89001 124.357002	-103.250000 29.2500000 1054.10999 129.238007	-103.250000 29.2500000 1075.37000 134.171997	-103.250000 29.2500000 1108.71997 139.567001	-103.250000 29.2500000 1150.98999 144.957993	-103.250000 29.2500000 1209.68005 150.315002	-103.250000 29.2500000 1254.44995 155.697006	-103.250000 29.2500000 1290.77002 160.031006	-103.250000 29.2500000 1326.73999 164.214996	-103.250000 29.2500000 1357.68005 168.455002	-103.250000 29.2500000 1386.71997 172.539993	-103.250000 29.2500000 1389.35999 175.850006	-103.250000 29.2500000 1393.33997 179.279999	-103.250000 29.2500000 1395.88000 182.643005	-103.250000 29.2500000 1398.71997 185.966003	-103.250000 29.2500000 1408.03003 189.363007	-103.250000 29.2500000 1413.81006 192.677002	-103.250000 29.2500000 1421.65002 195.966995	-103.250000 29.2500000 1426.71997 199.238998	-103.250000 29.2500000 1433.55005 202.272003	-103.250000 29.2500000 1437.21997 205.320007	-103.250000 29.2500000 1442.43994 208.334000	-103.250000 29.2500000 1444.87000 211.322998	-103.250000 29.2500000 1579.93994 214.182999	-103.250000 29.2500000 1579.93994 217.020996	-103.250000 29.2500000 1579.93994 219.822006	-103.250000 29.2500000 1579.93994 222.587006	-103.250000 29.2500000 1579.93994 225.319000	-103.250000 29.2500000 1579.93994 228.018005	-103.250000 29.2500000 1579.93994 230.684998	-103.250000 29.2500000 1579.93994 233.322998	-103.250000 29.2500000 1579.93994 235.929993	-103.250000 29.2500000 1579.93994 238.509003	-103.250000 29.2500000 1579.93994 241.059998	-103.250000 29.2500000 1579.93994 243.585007	-103.250000 29.2500000 1579.93005 246.082993
-123.750000 29.7500000 -4298.62012 0.00000000	-123.750000 29.7500000 -4192.45996 6.71591997	-123.750000 29.7500000 -4227.50000 9.48091984	-123.750000 29.7500000 -4196.62988 11.5216999	-123.750000 29.7500000 -4191.33008 13.1470003	-123.750000 29.7500000 -4196.45020 14.5476999	-123.750000 29.7500000 -4153.77979 15.9274998	-123.750000 29.7500000 -4113.95996 17.1931992	-123.750000 29.7500000 -4143.43018 18.2798004	-123.750000 29.7500000 -4230.89014 19.1947994	-123.750000 29.7500000 -4389.06982 20.0351009	-123.750000 29.7500000 -4314.91016 20.9209003	-123.750000 29.7500000 -4296.37988 21.6508999	-123.750000 29.7500000 -4375.72021 22.1184998	-123.750000 29.7500000 -4392.22998 22.5545006	-123.750000 29.7500000 -4376.45996 23.0848999	-123.750000 29.7500000 -4381.77002 23.6793003	-123.750000 29.7500000 -4413.72998 24.0531006	-123.750000 29.7500000 -4426.22998 24.3983002	-123.750000 29.7500000 -4477.85010 24.8031998	-123.750000 29.7500000 -4533.45020 25.2928009	-123.750000 29.7500000 -4610.95996 25.6991997	-123.750000 29.7500000 -4696.33008 26.1678009	-123.750000 29.7500000 -4771.18994 26.7812996	-123.750000 29.7500000 -4820.83008 28.0869999	-123.750000 29.7500000 -4852.12988 31.1865005	-123.750000 29.7500000 -4864.37988 34.0126991	-123.750000 29.7500000 -4894.62988 35.3289986	-123.750000 29.7500000 -4852.31982 34.8647003	-123.750000 29.7500000 -4849.66992 32.9634018	-123.750000 29.7500000 -4870.04980 30.5615005	-123.750000 29.7500000 -5007.35010 28.2663002	-123.750000 29.7500000 -5015.04980 26.5128994	-123.750000 29.7500000 -5072.08984 23.4950008	-123.750000 29.7500000 -5111.16992 22.9375992	-123.750000 29.7500000 -5114.50000 22.7602997	-123.750000 29.7500000 -4983.79004 22.1594009	-123.750000 29.7500000 -5100.02979 22.4759998	-123.750000 29.7500000 -4968.50000 22.4503002	-123.750000 29.7500000 -4947.12988 21.5762005	-123.750000 29.7500000 -5046.58984 21.4043007	-123.750000 29.7500000 -5059.49023 21.2001991	-123.750000 29.7500000 -5038.70020 21.3694992	-123.750000 29.7500000 -5051.62012 21.1569004	-123.750000 29.7500000 -5020.33008 20.7296009	-123.750000 29.7500000 -5027.45996 20.4027004	-123.750000 29.7500000 -5045.81982 20.5781994	-123.750000 29.7500000 -5069.41992 20.6016998	-123.750000 29.7500000 -5132.79004 20.4468994	-123.750000 29.7500000 -5151.77979 20.9172993
-123.250000 29.7500000 -4206.89990 0.00000000	-123.250000 29.7500000 -4227.87012 6.71471024	-123.250000 29.7500000 -4235.60010 9.39169979	-123.250000 29.7500000 -4166.91992 11.4878998	-123.250000 29.7500000 -4167.77002 13.3050003	-123.250000 29.7500000 -4147.83984 14.7515001	-123.250000 29.7500000 -4137.45020 15.9865999	-123.250000 29.7500000 -4089.53003 17.0793991	-123.250000 29.7500000 -4016.90991 18.2159996	-123.250000 29.7500000 -4128.87012 19.2381001	-123.250000 29.7500000 -4158.93994 20.1067009	-123.250000 29.7500000 -4238.22998 20.8743992	-123.250000 29.7500000 -4299.79980 21.6112995	-123.250000 29.7500000 -4317.29004 22.3673000	-123.250000 29.7500000 -4401.12988 22.8740997	-123.250000 29.7500000 -4410.14990 23.3372002	-123.250000 29.7500000 -4375.93018 23.8558006	-123.250000 29.7500000 -4341.22021 24.0804005	-123.250000 29.7500000 -4379.20020 24.3411999	-123.250000 29.7500000 -4405.89990 24.6187000	-123.250000 29.7500000 -4434.41992 24.8862991	-123.250000 29.7500000 -4531.10010 25.0293007	-123.250000 29.7500000 -4632.56006 25.3008995	-123.250000 29.7500000 -4698.58984 25.7269993	-123.250000 29.7500000 -4751.50977 26.0478992	-123.250000 29.7500000 -4819.18994 26.9405003	-123.250000 29.7500000 -4857.06982 28.2031002	-123.250000 29.7500000 -4870.37988 30.7714005	-123.250000 29.7500000 -4865.50000 33.8457985	-123.250000 29.7500000 -4859.93994 35.9898987	-123.250000 29.7500000 -4868.24023 36.7324982	-123.250000 29.7500000 -4949.18018 35.4537010	-123.250000 29.7500000 -4961.87988 33.5330009	-123.250000 29.7500000 -5001.43994 29.8836994	-123.250000 29.7500000 -5033.49023 29.1012001	-123.250000 29.7500000 -5037.25000 28.8694000	-123.250000 29.7500000 -4949.33008 28.1219006	-123.250000 29.7500000 -5032.56006 28.5394993	-123.250000 29.7500000 -4940.08008 28.5084000	-123.250000 29.7500000 -4922.83984 27.7124996	-123.250000 29.7500000 -4990.12012 27.5718994	-123.250000 29.7500000 -5002.43018 27.3889008	-123.250000 29.7500000 -4989.02002 27.6093998	-123.250000 29.7500000 -5001.58008 27.2402000	-123.250000 29.7500000 -4977.95996 26.8540993	-123.250000 29.7500000 -4984.64990 26.5603008	-123.250000 29.7500000 -4997.89990 26.7471008	-123.250000 29.7500000 -5011.60010 26.6151009	-123.250000 29.7500000 -5063.47021 26.4617996	-123.250000 29.7500000 -5078.56006 26.5986996
-122.750000 29.7500000 -4148.77979 0.00000000	-122.750000 29.7500000 -4003.97998 6.75275993	-122.750000 29.7500000 -4076.87988 9.54162025	-122.750000 29.7500000 -3989.21997 11.5312996	-122.750000 29.7500000 -3926.01001 13.0626001	-122.750000 29.7500000 -3998.48999 14.5595999	-122.750000 29.7500000 -4020.30005 15.9674997	-122.750000 29.7500000 -4081.71997 17.1912994	-122.750000 29.7500000 -4136.75977 18.2810001	-122.750000 29.7500000 -4083.62988 19.1919994	-122.750000 29.7500000 -4205.12012 20.0926991	-122.750000 29.7500000 -4278.58008 20.9314995	-122.750000 29.7500000 -4336.16016 21.7189007	-122.750000 29.7500000 -4394.04980 22.5154991	-122.750000 29.7500000 -4417.45020 23.1247997	-122.750000 29.7500000 -4419.91016 23.4927998	-122.750000 29.7500000 -4436.50000 23.8922997	-122.750000 29.7500000 -4426.87988 24.2577991	-122.750000 29.7500000 -4418.27002 24.4920998	-122.750000 29.7500000 -4415.00000 24.5751991	-122.750000 29.7500000 -4429.77979 24.6655006	-122.750000 29.7500000 -4478.64014 24.6256008	-122.750000 29.7500000 -4535.77002 24.7607002	-122.750000 29.7500000 -4640.58984 24.8764992	-122.750000 29.7500000 -4716.91992 25.0100002	-122.750000 29.7500000 -4736.50977 25.8512001	-122.750000 29.7500000 -4810.22998 26.5914001	-122.750000 29.7500000 -4856.70996 27.2933006	-122.750000 29.7500000 -4873.10010 28.2789001	-122.750000 29.7500000 -4876.54004 29.7061005	-122.750000 29.7500000 -4876.68994 32.6781998	-122.750000 29.7500000 -4903.62012 35.9000015	-122.750000 29.7500000 -4918.02002 37.3395996	-122.750000 29.7500000 -4940.54980 36.0373001	-122.750000 29.7500000 -4963.37988 35.4379997	-122.750000 29.7500000 -4968.14014 35.4743996	-122.750000 29.7500000 -4919.02002 34.8124008	-122.750000 29.7500000 -4971.31982 35.3769989	-122.750000 29.7500000 -4915.66992 35.4394989	-122.750000 29.7500000 -4903.04980 34.8634987	-122.750000 29.7500000 -4942.87988 34.8540993	-122.750000 29.7500000 -4953.39014 34.8119011	-122.750000 29.7500000 -4945.97998 35.1468010	-122.750000 29.7500000 -4956.66992 34.5848007	-122.750000 29.7500000 -4941.31982 34.3347015	-122.750000 29.7500000 -4946.81006 34.1749001	-122.750000 29.7500000 -4955.00977 34.4141006	-122.750000 29.7500000 -4961.22021 33.9986992	-122.750000 29.7500000 -5000.43994 33.8768005	-122.750000 29.7500000 -5011.06006 33.4499016
-122.250000 29.7500000 -4176.64990 0.00000000	-122.250000 29.7500000 -4190.54004 6.75368023	-122.250000 29.7500000 -3871.55005 9.52285004	-122.250000 29.7500000 -3743.62988 11.5909004	-122.250000 29.7500000 -3887.30005 13.2774000	-122.250000 29.7500000 -3846.79004 14.6464996	-122.250000 29.7500000 -3951.96997 15.8642998	-122.250000 29.7500000 -3991.16992 17.0070992	-122.250000 29.7500000 -4015.52002 18.1466999	-122.250000 29.7500000 -4041.26001 19.2222996	-122.250000 29.7500000 -4020.56006 20.2397995	-122.250000 29.7500000 -4161.29980 21.0550995	-122.250000 29.7500000 -4287.54004 21.7166996	-122.250000 29.7500000 -4363.68994 22.4853001	-122.250000 29.7500000 -4407.95996 23.2308006	-122.250000 29.7500000 -4421.49023 23.8696003	-122.250000 29.7500000 -4456.10010 24.1119995	-122.250000 29.7500000 -4534.25000 24.2828007	-122.250000 29.7500000 -4514.85986 24.4410000	-122.250000 29.7500000 -4440.06006 24.5862007	-122.250000 29.7500000 -4440.24023 24.6993999	-122.250000 29.7500000 -4450.81982 24.4472008	-122.250000 29.7500000 -4513.22021 24.2886009	-122.250000 29.7500000 -4556.62012 24.1923008	-122.250000 29.7500000 -4610.22021 24.1427994	-122.250000 29.7500000 -4702.66992 24.8071995	-122.250000 29.7500000 -4734.95996 25.3369999	-122.250000 29.7500000 -4777.20020 25.8661003	-122.250000 29.7500000 -4867.93018 26.4125004	-122.250000 29.7500000 -4882.91992 26.7570000	-122.250000 29.7500000 -4884.52979 27.3388996	-122.250000 29.7500000 -4886.35986 28.4046993	-122.250000 29.7500000 -4891.00977 30.9627991	-122.250000 29.7500000 -4897.31982 36.6738014	-122.250000 29.7500000 -4907.35986 38.0065002	-122.250000 29.7500000 -4912.83008 39.2947006	-122.250000 29.7500000 -4896.54980 39.9603996	-122.250000 29.7500000 -4919.72998 40.7047997	-122.250000 29.7500000 -4896.93994 41.2878990	-122.250000 29.7500000 -4890.04004 41.3805008	-122.250000 29.7500000 -4908.10986 41.8310013	-122.250000 29.7500000 -4915.04004 42.2574005	-122.250000 29.7500000 -4911.95020 42.8644981	-122.250000 29.7500000 -4918.83984 42.5094986	-122.250000 29.7500000 -4911.54004 42.6838989	-122.250000 29.7500000 -4915.18018 42.9304008	-122.250000 29.7500000 -4919.16992 43.3773003	-122.250000 29.7500000 -4921.47998 42.8518982	-122.250000 29.7500000 -4946.29980 42.9351006	-122.250000 29.7500000 -4952.22998 42.1436996
-121.750000 29.7500000 -4024.56006 0.00000000	-121.750000 29.7500000 -4071.93994 6.80214977	-121.750000 29.7500000 -4101.10986 9.64068031	-121.750000 29.7500000 -4119.64014 11.7786999	-121.750000 29.7500000 -3935.85010 13.4846001	-121.750000 29.7500000 -4004.97998 14.8268995	-121.750000 29.7500000 -4042.21997 16.0604000	-121.750000 29.7500000 -3986.84009 17.2996006	-121.750000 29.7500000 -3993.79004 18.3822994	-121.750000 29.7500000 -4038.01001 19.2616005	-121.750000 29.7500000 -4083.12988 20.1186008	-121.750000 29.7500000 -4036.51001 21.0020008	-121.750000 29.7500000 -4128.14990 21.9419003	-121.750000 29.7500000 -4278.95996 22.6924992	-121.750000 29.7500000 -4341.97998 23.2973995	-121.750000 29.7500000 -4411.43994 23.8491001	-121.750000 29.7500000 -4418.89990 24.3348007	-121.750000 29.7500000 -4442.33984 24.8892994	-121.750000 29.7500000 -4502.33984 25.1219997	-121.750000 29.7500000 -4523.87012 24.8852005	-121.750000 29.7500000 -4442.00977 24.4174995	-121.750000 29.7500000 -4448.47998 23.9270992	-121.750000 29.7500000 -4494.10010 23.7577991	-121.750000 29.7500000 -4568.91016 23.7068996	-121.750000 29.7500000 -4653.04980 23.4981995	-121.750000 29.7500000 -4687.83984 23.9256992	-121.750000 29.7500000 -4704.85010 24.3498993	-121.750000 29.7500000 -4783.12988 24.7499008	-121.750000 29.7500000 -4799.41016 25.0807991	-121.750000 29.7500000 -4860.49023 25.2045002	-121.750000 29.7500000 -4896.97021 25.5039005	-121.750000 29.7500000 -4895.04980 25.8409004	-121.750000 29.7500000 -4895.52979 26.0653992	-121.750000 29.7500000 -4893.91992 28.4228992	-121.750000 29.7500000 -4892.50977 30.1791000	-121.750000 29.7500000 -4891.91016 32.1339989	-121.750000 29.7500000 -4890.58008 34.4380989	-121.750000 29.7500000 -4892.37988 35.2013016	-121.750000 29.7500000 -4890.20996 36.3384018	-121.750000 29.7500000 -4888.83008 37.8594017	-121.750000 29.7500000 -4891.29004 39.1147995	-121.750000 29.7500000 -4892.89990 40.2340012	-121.750000 29.7500000 -4892.58008 41.2916985	-121.750000 29.7500000 -4894.43994 42.4231987	-121.750000 29.7500000 -4893.18018 43.4676018	-121.750000 29.7500000 -4894.66992 44.5373993	-121.750000 29.7500000 -4895.75977 45.4272995	-121.750000 29.7500000 -4896.72021 46.1335983	-121.750000 29.7500000 -4905.91992 46.9104004	-121.750000 29.7500000 -4908.00000 47.8087997
-121.250000 29.7500000 -3934.14990 0.00000000	-121.250000 29.7500000 -3990.11011 6.76775980	-121.250000 29.7500000 -3981.77002 9.40414047	-121.250000 29.7500000 -3783.30005 11.5282001	-121.250000 29.7500000 -3796.78003 13.4940996	-121.250000 29.7500000 -3966.52002 15.0662003	-121.250000 29.7500000 -4011.89990 16.3500004	-121.250000 29.7500000 -4020.07007 17.4214993	-121.250000 29.7500000 -3979.34009 18.4473000	-121.250000 29.7500000 -3997.98999 19.5944004	-121.250000 29.7500000 -4028.95996 20.5296993	-121.250000 29.7500000 -4137.00977 21.2560997	-121.250000 29.7500000 -4192.47021 21.9015007	-121.250000 29.7500000 -4168.29980 22.6180000	-121.250000 29.7500000 -4174.31006 23.4025002	-121.250000 29.7500000 -4243.66992 24.1480007	-121.250000 29.7500000 -4362.45020 24.5496998	-121.250000 29.7500000 -4411.60010 24.8512001	-121.250000 29.7500000 -4407.02979 25.1926003	-121.250000 29.7500000 -4427.68018 25.3332005	-121.250000 29.7500000 -4442.54980 25.1735001	-121.250000 29.7500000 -4427.10986 24.7702999	-121.250000 29.7500000 -4438.93994 23.7071991	-121.250000 29.7500000 -4509.85986 22.8295002	-121.250000 29.7500000 -4616.54004 22.4673996	-121.250000 29.7500000 -4690.20020 23.3600998	-121.250000 29.7500000 -4747.70020 23.6720009	-121.250000 29.7500000 -4784.00977 23.8290997	-121.250000 29.7500000 -4804.04980 24.0284004	-121.250000 29.7500000 -4839.47021 24.0447006	-121.250000 29.7500000 -4883.70996 24.1800003	-121.250000 29.7500000 -4906.64014 24.1690998	-121.250000 29.7500000 -4909.22021 24.0629997	-121.250000 29.7500000 -4907.29980 25.3146000	-121.250000 29.7500000 -4905.29980 26.3665009	-121.250000 29.7500000 -4903.52979 27.4258995	-121.250000 29.7500000 -4901.79980 28.5233994	-121.250000 29.7500000 -4901.00977 29.1341000	-121.250000 29.7500000 -4900.20996 30.0196991	-121.250000 29.7500000 -4899.47998 31.0970993	-121.250000 29.7500000 -4898.72998 32.1713982	-121.250000 29.7500000 -4897.97998 32.7592010	-121.250000 29.7500000 -4897.25977 33.6674995	-121.250000 29.7500000 -4896.58008 34.6095009	-121.250000 29.7500000 -4895.95996 35.7132988	-121.250000 29.7500000 -4895.33984 36.7108002	-121.250000 29.7500000 -4894.81006 37.7206993	-121.250000 29.7500000 -4894.41992 38.7835007	-121.250000 29.7500000 -4894.20996 39.9382019	-121.250000 29.7500000 -4893.83984 42.8550987
-120.750000 29.7500000 -3843.35010 0.00000000	-120.750000 29.7500000 -3822.65991 6.69924021	-120.750000 29.7500000 -3890.50000 9.43292999	-120.750000 29.7500000 -3895.72998 11.3772001	-120.750000 29.7500000 -3962.96997 12.8380003	-120.750000 29.7500000 -3957.34009 14.3862000	-120.750000 29.7500000 -3993.19995 16.0422993	-120.750000 29.7500000 -3891.52002 17.4906006	-120.750000 29.7500000 -3885.80005 18.6466999	-120.750000 29.7500000 -3973.27002 19.6271992	-120.750000 29.7500000 -4023.54004 20.5662003	-120.750000 29.7500000 -4110.33008 21.5594006	-120.750000 29.7500000 -4148.25000 22.4995995	-120.750000 29.7500000 -4204.49023 23.1476002	-120.750000 29.7500000 -4213.41992 23.5604992	-120.750000 29.7500000 -4204.50000 24.0373001	-120.750000 29.7500000 -4243.18018 24.6077003	-120.750000 29.7500000 -4314.10010 25.2668991	-120.750000 29.7500000 -4383.29980 25.6497993	-120.750000 29.7500000 -4346.50000 25.6140003	-120.750000 29.7500000 -4371.89990 25.4004993	-120.750000 29.7500000 -4431.79004 25.0531998	-120.750000 29.7500000 -4474.89990 24.8843002	-120.750000 29.7500000 -4513.41992 24.1296997	-120.750000 29.7500000 -4542.97998 22.6599007	-120.750000 29.7500000 -4627.81006 22.3561993	-120.750000 29.7500000 -4698.56982 22.5953007	-120.750000 29.7500000 -4713.50977 22.9724998	-120.750000 29.7500000 -4749.85986 23.1464005	-120.750000 29.7500000 -4809.39014 22.9696999	-120.750000 29.7500000 -4826.89014 22.8013000	-120.750000 29.7500000 -4871.95020 22.6786995	-120.750000 29.7500000 -4915.74023 22.3624001	-120.750000 29.7500000 -4919.27979 23.0944004	-120.750000 29.7500000 -4919.50977 24.1753006	-120.750000 29.7500000 -4917.70020 25.2348995	-120.750000 29.7500000 -4916.20996 26.3043003	-120.750000 29.7500000 -4915.25000 26.8752995	-120.750000 29.7500000 -4914.43994 27.7586002	-120.750000 29.7500000 -4913.41992 28.6578007	-120.750000 29.7500000 -4912.58008 29.5172005	-120.750000 29.7500000 -4911.81982 30.3332996	-120.750000 29.7500000 -4910.91016 31.1026993	-120.750000 29.7500000 -4910.00000 31.8887005	-120.750000 29.7500000 -4908.97021 32.6800003	-120.750000 29.7500000 -4908.10986 33.4314003	-120.750000 29.7500000 -4907.12988 34.0951004	-120.750000 29.7500000 -4906.24023 34.7923012	-120.750000 29.7500000 -4905.41016 35.5475998	-120.750000 29.7500000 -4904.35986 36.6082993
-120.250000 29.7500000 -3583.51001 0.00000000	-120.250000 29.7500000 -3609.73999 6.50253010	-120.250000 29.7500000 -3844.60010 9.06828022	-120.250000 29.7500000 -3954.52002 10.9436998	-120.250000 29.7500000 -3888.30005 12.5192003	-120.250000 29.7500000 -3917.87012 13.9272003	-120.250000 29.7500000 -3993.07007 15.1843996	-120.250000 29.7500000 -4007.12012 16.4790001	-120.250000 29.7500000 -4003.23999 17.9006996	-120.250000 29.7500000 -3956.48999 19.3579006	-120.250000 29.7500000 -4010.98999 20.6744003	-120.250000 29.7500000 -4074.63989 21.8903999	-120.250000 29.7500000 -4134.20020 22.9333992	-120.250000 29.7500000 -4131.08008 23.8868999	-120.250000 29.7500000 -4154.20020 24.5681000	-120.250000 29.7500000 -4202.29980 24.8824997	-120.250000 29.7500000 -4235.00977 24.9507999	-120.250000 29.7500000 -4241.93994 25.2992001	-120.250000 29.7500000 -4219.93994 25.7800999	-120.250000 29.7500000 -4281.37988 26.1443996	-120.250000 29.7500000 -4367.50977 26.2306995	-120.250000 29.7500000 -4362.41992 26.0547009	-120.250000 29.7500000 -4423.47998 25.4410000	-120.250000 29.7500000 -4471.45996 24.6380005	-120.250000 29.7500000 -4526.66992 23.9951000	-120.250000 29.7500000 -4624.77979 23.8241005	-120.250000 29.7500000 -4655.85010 23.4619999	-120.250000 29.7500000 -4698.14990 22.6688004	-120.250000 29.7500000 -4731.33984 21.8626003	-120.250000 29.7500000 -4732.06982 21.6872997	-120.250000 29.7500000 -4786.75000 21.3199005	-120.250000 29.7500000 -4827.29980 20.8661003	-120.250000 29.7500000 -4844.31006 20.0368996	-120.250000 29.7500000 -4855.18994 20.6249008	-120.250000 29.7500000 -4870.62012 21.7961998	-120.250000 29.7500000 -4886.66992 22.8731003	-120.250000 29.7500000 -4902.02002 24.0324001	-120.250000 29.7500000 -4906.47998 24.5522003	-120.250000 29.7500000 -4911.79004 25.4771996	-120.250000 29.7500000 -4915.02979 26.3379002	-120.250000 29.7500000 -4917.70996 27.2026005	-120.250000 29.7500000 -4919.35986 28.0224991	-120.250000 29.7500000 -4920.18994 28.8433990	-120.250000 29.7500000 -4920.56982 29.6462002	-120.250000 29.7500000 -4920.33008 30.4545002	-120.250000 29.7500000 -4920.04980 31.2082005	-120.250000 29.7500000 -4919.47021 31.9412994	-120.250000 29.7500000 -4919.04004 32.6367989	-120.250000 29.7500000 -4918.62988 33.3511009	-120.250000 29.7500000 -4916.68994 34.2751999
-119.750000 29.7500000 -3459.39990 0.00000000	-119.750000 29.7500000 -3445.04004 6.48001003	-119.750000 29.7500000 -3289.02002 9.18696976	-119.750000 29.7500000 -3584.35010 11.0711002	-119.750000 29.7500000 -3916.18994 12.4545002	-119.750000 29.7500000 -3886.75000 13.5951004	-119.750000 29.7500000 -3914.03003 14.7539997	-119.750000 29.7500000 -3968.53003 15.9689999	-119.750000 29.7500000 -3973.16992 17.1315002	-119.750000 29.7500000 -3974.27002 18.2614994	-119.750000 29.7500000 -3985.86011 19.6576004	-119.750000 29.7500000 -3971.31006 21.3087006	-119.750000 29.7500000 -4042.87012 23.2070007	-119.750000 29.7500000 -4122.22998 25.0366001	-119.750000 29.7500000 -4102.37012 26.5524998	-119.750000 29.7500000 -4131.89014 27.2866001	-119.750000 29.7500000 -4159.14014 27.2844009	-119.750000 29.7500000 -4166.47998 26.9985008	-119.750000 29.7500000 -4241.29004 26.9818001	-119.750000 29.7500000 -4191.10010 27.1233006	-119.750000 29.7500000 -4148.97021 27.1334991	-119.750000 29.7500000 -4291.04980 27.0266991	-119.750000 29.7500000 -4354.47021 26.6354008	-119.750000 29.7500000 -4341.54004 26.1392994	-119.750000 29.7500000 -4417.35986 25.0653000	-119.750000 29.7500000 -4461.02002 24.5471001	-119.750000 29.7500000 -4559.95996 24.3726006	-119.750000 29.7500000 -4650.45020 24.3148003	-119.750000 29.7500000 -4656.37012 23.8652000	-119.750000 29.7500000 -4690.18994 23.2056999	-119.750000 29.7500000 -4749.47021 21.0674992	-119.750000 29.7500000 -4781.89990 18.7527008	-119.750000 29.7500000 -4824.89990 16.9132996	-119.750000 29.7500000 -4832.83008 17.4827003	-119.750000 29.7500000 -4838.47998 18.8967991	-119.750000 29.7500000 -4841.49023 20.1914997	-119.750000 29.7500000 -4843.35010 21.5587997	-119.750000 29.7500000 -4843.68018 21.9741993	-119.750000 29.7500000 -4844.43018 23.0475006	-119.750000 29.7500000 -4845.85010 23.9995003	-119.750000 29.7500000 -4847.81006 24.9535007	-119.750000 29.7500000 -4850.99023 25.8582993	-119.750000 29.7500000 -4855.10010 26.7364998	-119.750000 29.7500000 -4859.02002 27.5646000	-119.750000 29.7500000 -4864.52002 28.4092007	-119.750000 29.7500000 -4869.87012 29.1877003	-119.750000 29.7500000 -4874.08008 29.9678993	-119.750000 29.7500000 -4879.47998 30.6483002	-119.750000 29.7500000 -4884.66016 31.3801003	-119.750000 29.7500000 -4884.95020 32.2613983
-119.250000 29.7500000 -3387.60010 0.00000000	-119.250000 29.7500000 -3527.88989 6.48760986	-119.250000 29.7500000 -3579.65991 9.01828003	-119.250000 29.7500000 -3649.58008 11.0661001	-119.250000 29.7500000 -3744.46997 13.0143003	-119.250000 29.7500000 -3861.36011 14.4811001	-119.250000 29.7500000 -3824.16992 15.6124001	-119.250000 29.7500000 -3855.03003 16.5615997	-119.250000 29.7500000 -3904.93994 17.4615002	-119.250000 29.7500000 -3908.04004 18.3876991	-119.250000 29.7500000 -3821.09009 19.4064007	-119.250000 29.7500000 -3870.38989 20.7369003	-119.250000 29.7500000 -3812.57007 22.4277000	-119.250000 29.7500000 -3883.04004 24.6798992	-119.250000 29.7500000 -4009.98999 27.3505993	-119.250000 29.7500000 -4022.23999 29.9234009	-119.250000 29.7500000 -4050.83008 31.5063000	-119.250000 29.7500000 -4100.37988 31.7588997	-119.250000 29.7500000 -4076.26001 30.7504997	-119.250000 29.7500000 -4126.14014 29.8708000	-119.250000 29.7500000 -4196.81006 29.5853004	-119.250000 29.7500000 -4150.62012 30.0244999	-119.250000 29.7500000 -4162.87988 29.2495995	-119.250000 29.7500000 -4319.18994 27.7206993	-119.250000 29.7500000 -4349.70020 26.3864002	-119.250000 29.7500000 -4321.39014 26.2807999	-119.250000 29.7500000 -4369.54004 25.9162006	-119.250000 29.7500000 -4447.10010 25.0023994	-119.250000 29.7500000 -4546.08984 24.1910000	-119.250000 29.7500000 -4601.56006 24.5300999	-119.250000 29.7500000 -4601.12988 23.8950005	-119.250000 29.7500000 -4674.14990 21.1473999	-119.250000 29.7500000 -4763.14990 16.0319004	-119.250000 29.7500000 -4780.04004 14.1058998	-119.250000 29.7500000 -4792.93018 15.3962002	-119.250000 29.7500000 -4804.41992 17.3624001	-119.250000 29.7500000 -4814.62988 19.0160007	-119.250000 29.7500000 -4817.06982 19.3407993	-119.250000 29.7500000 -4820.62988 20.5874004	-119.250000 29.7500000 -4823.12012 21.5210991	-119.250000 29.7500000 -4825.68994 22.6315002	-119.250000 29.7500000 -4828.47998 23.7061996	-119.250000 29.7500000 -4830.68018 24.6700993	-119.250000 29.7500000 -4833.08008 25.5200005	-119.250000 29.7500000 -4835.37988 26.5142002	-119.250000 29.7500000 -4837.43994 27.3833008	-119.250000 29.7500000 -4839.33984 28.1564999	-119.250000 29.7500000 -4840.83984 28.8377991	-119.250000 29.7500000 -4841.93018 29.5671005	-119.250000 29.7500000 -4841.89990 30.4892006
-118.750000 29.7500000 -3558.28003 0.00000000	-118.750000 29.7500000 -3562.62988 6.79224014	-118.750000 29.7500000 -3576.33008 9.66781044	-118.750000 29.7500000 -3436.29004 11.6332998	-118.750000 29.7500000 -3439.12988 13.0733004	-118.750000 29.7500000 -3678.62012 14.6456003	-118.750000 29.7500000 -3664.85010 16.5501003	-118.750000 29.7500000 -3654.70996 18.4001007	-118.750000 29.7500000 -3749.16992 19.8062000	-118.750000 29.7500000 -3862.61011 20.7756004	-118.750000 29.7500000 -3905.93994 21.5886993	-118.750000 29.7500000 -3788.22998 22.4304008	-118.750000 29.7500000 -3719.98999 23.6000004	-118.750000 29.7500000 -3730.28003 25.2385006	-118.750000 29.7500000 -3754.89990 27.4993992	-118.750000 29.7500000 -3804.51001 30.2854996	-118.750000 29.7500000 -3754.75000 33.1796989	-118.750000 29.7500000 -3896.10010 35.8395004	-118.750000 29.7500000 -4035.05005 36.9056015	-118.750000 29.7500000 -4046.79004 36.5121002	-118.750000 29.7500000 -4124.08984 34.6772003	-118.750000 29.7500000 -4184.60986 33.7113991	-118.750000 29.7500000 -4187.83984 32.6665993	-118.750000 29.7500000 -4196.97021 31.8491001	-118.750000 29.7500000 -4270.41992 30.0746002	-118.750000 29.7500000 -4373.91992 28.6935005	-118.750000 29.7500000 -4407.04004 27.9337997	-118.750000 29.7500000 -4412.22998 27.2185001	-118.750000 29.7500000 -4389.91016 26.3383999	-118.750000 29.7500000 -4390.87988 26.1334000	-118.750000 29.7500000 -4484.45996 24.9547005	-118.750000 29.7500000 -4559.89990 23.0254993	-118.750000 29.7500000 -4599.95020 20.6443005	-118.750000 29.7500000 -4624.83008 15.8063002	-118.750000 29.7500000 -4654.08984 15.4484997	-118.750000 29.7500000 -4693.41992 15.7316999	-118.750000 29.7500000 -4732.25977 16.3150005	-118.750000 29.7500000 -4745.29980 17.3045006	-118.750000 29.7500000 -4757.00000 18.3292999	-118.750000 29.7500000 -4765.66016 18.7752991	-118.750000 29.7500000 -4773.02002 19.9363995	-118.750000 29.7500000 -4778.37988 20.9312000	-118.750000 29.7500000 -4783.52002 22.0212994	-118.750000 29.7500000 -4786.64014 22.7623005	-118.750000 29.7500000 -4789.68994 24.1168003	-118.750000 29.7500000 -4791.66992 25.0625000	-118.750000 29.7500000 -4793.12012 25.9838009	-118.750000 29.7500000 -4794.58008 26.7215996	-118.750000 29.7500000 -4795.45996 27.5879002	-118.750000 29.7500000 -4794.27002 28.6560993
-118.250000 29.7500000 -3312.40991 0.00000000	-118.250000 29.7500000 -3289.09009 7.30251980	-118.250000 29.7500000 -3354.45996 10.5417004	-118.250000 29.7500000 -3386.81006 12.9035997	-118.250000 29.7500000 -3239.67993 14.6429005	-118.250000 29.7500000 -3197.19995 16.0718994	-118.250000 29.7500000 -3426.41992 17.6891994	-118.250000 29.7500000 -3596.72998 19.6515007	-118.250000 29.7500000 -3564.94995 21.9533997	-118.250000 29.7500000 -3599.32007 24.2383995	-118.250000 29.7500000 -3677.85010 26.3251991	-118.250000 29.7500000 -3744.13989 27.8892002	-118.250000 29.7500000 -3777.04004 29.1030006	-118.250000 29.7500000 -3836.36011 29.9564991	-118.250000 29.7500000 -3839.47998 31.1662006	-118.250000 29.7500000 -3784.85010 32.7302017	-118.250000 29.7500000 -3755.53003 35.0493011	-118.250000 29.7500000 -3671.65991 38.0634995	-118.250000 29.7500000 -3794.91992 40.8121986	-118.250000 29.7500000 -3965.58008 42.4721985	-118.250000 29.7500000 -3920.32007 42.7499008	-118.250000 29.7500000 -3992.12012 42.0281982	-118.250000 29.7500000 -4148.83984 38.7112999	-118.250000 29.7500000 -4176.75000 36.5504990	-118.250000 29.7500000 -4183.16016 34.7974014	-118.250000 29.7500000 -4260.97021 33.7369003	-118.250000 29.7500000 -4349.02002 32.9746017	-118.250000 29.7500000 -4410.22021 31.5608006	-118.250000 29.7500000 -4450.47998 29.3931999	-118.250000 29.7500000 -4455.25000 28.8405991	-118.250000 29.7500000 -4358.66992 27.3425007	-118.250000 29.7500000 -4340.58984 25.3547993	-118.250000 29.7500000 -4467.81982 22.3936996	-118.250000 29.7500000 -4506.58984 19.6497002	-118.250000 29.7500000 -4546.39014 19.8638000	-118.250000 29.7500000 -4567.27002 20.1536007	-118.250000 29.7500000 -4581.33008 19.9403992	-118.250000 29.7500000 -4586.70996 20.7187004	-118.250000 29.7500000 -4590.68018 21.2919998	-118.250000 29.7500000 -4600.18994 21.5475998	-118.250000 29.7500000 -4608.35986 22.1026993	-118.250000 29.7500000 -4616.41016 22.5893002	-118.250000 29.7500000 -4626.70996 22.8768005	-118.250000 29.7500000 -4637.66016 23.3145008	-118.250000 29.7500000 -4648.97021 23.9911003	-118.250000 29.7500000 -4664.14990 24.6443005	-118.250000 29.7500000 -4680.95020 25.1448994	-118.250000 29.7500000 -4696.95020 25.4946995	-118.250000 29.7500000 -4714.35010 26.1324005	-118.250000 29.7500000 -4721.41992 26.3871002
-117.750000 29.7500000 -2793.31006 0.00000000	-117.750000 29.7500000 -2848.40991 9.45483017	-117.750000 29.7500000 -2824.67993 13.4460001	-117.750000 29.7500000 -2810.12988 16.6294994	-117.750000 29.7500000 -2903.19995 18.8083000	-117.750000 29.7500000 -2758.31006 20.1317997	-117.750000 29.7500000 -2631.43994 21.2528000	-117.750000 29.7500000 -2867.73999 22.7640991	-117.750000 29.7500000 -3092.80005 24.7229004	-117.750000 29.7500000 -3046.41992 27.2371998	-117.750000 29.7500000 -3194.26001 30.0709991	-117.750000 29.7500000 -3324.87012 32.7751999	-117.750000 29.7500000 -3333.46997 35.2565994	-117.750000 29.7500000 -3371.72998 37.5643005	-117.750000 29.7500000 -3373.30005 39.6763000	-117.750000 29.7500000 -3481.01001 40.9292984	-117.750000 29.7500000 -3710.90991 41.4319000	-117.750000 29.7500000 -3703.26001 42.7341995	-117.750000 29.7500000 -3470.81006 44.9010010	-117.750000 29.7500000 -3212.37988 47.6260986	-117.750000 29.7500000 -3368.81006 50.3853989	-117.750000 29.7500000 -3701.86011 52.9564018	-117.750000 29.7500000 -3719.52002 50.1111984	-117.750000 29.7500000 -3842.52002 46.4738007	-117.750000 29.7500000 -4019.02002 42.2121010	-117.750000 29.7500000 -4035.47998 39.5134010	-117.750000 29.7500000 -4124.97021 38.2229004	-117.750000 29.7500000 -4253.22998 37.2275009	-117.750000 29.7500000 -4317.20996 35.7296982	-117.750000 29.7500000 -4381.20996 34.9115982	-117.750000 29.7500000 -4423.24023 31.8659000	-117.750000 29.7500000 -4417.06982 28.4783001	-117.750000 29.7500000 -4353.41992 25.0009003	-117.750000 29.7500000 -4353.81982 21.9815006	-117.750000 29.7500000 -4352.20020 22.0277004	-117.750000 29.7500000 -4375.02979 22.1025009	-117.750000 29.7500000 -4422.47998 22.0862999	-117.750000 29.7500000 -4437.39014 22.4713993	-117.750000 29.7500000 -4456.20996 23.0443001	-117.750000 29.7500000 -4475.27979 23.4440002	-117.750000 29.7500000 -4484.43994 24.1537991	-117.750000 29.7500000 -4505.66016 24.5445004	-117.750000 29.7500000 -4523.02002 25.1434002	-117.750000 29.7500000 -4539.22021 25.5615997	-117.750000 29.7500000 -4554.52979 26.2469006	-117.750000 29.7500000 -4570.27002 26.8675003	-117.750000 29.7500000 -4581.99023 27.5270996	-117.750000 29.7500000 -4588.97021 27.9866009	-117.750000 29.7500000 -4596.39990 28.6506996	-117.750000 29.7500000 -4599.10010 28.5793991
-117.250000 29.7500000 -2109.54004 0.00000000	-117.250000 29.7500000 -2075.37012 14.1992998	-117.250000 29.7500000 -2193.42993 18.9738007	-117.250000 29.7500000 -2355.01001 22.3983002	-117.250000 29.7500000 -2333.78003 25.7800007	-117.250000 29.7500000 -2276.72998 28.3376007	-117.250000 29.7500000 -2126.69995 30.1501999	-117.250000 29.7500000 -1976.29004 30.4095993	-117.250000 29.7500000 -1849.37000 30.6098995	-117.250000 29.7500000 -1669.48999 31.7303009	-117.250000 29.7500000 -1475.56995 34.2742004	-117.250000 29.7500000 -1542.00000 37.4286003	-117.250000 29.7500000 -1817.60999 40.3708992	-117.250000 29.7500000 -2019.17004 42.7971001	-117.250000 29.7500000 -2045.19995 44.9394989	-117.250000 29.7500000 -1846.27002 47.6304016	-117.250000 29.7500000 -1807.83997 50.2481995	-117.250000 29.7500000 -2031.77002 51.8301010	-117.250000 29.7500000 -2326.03003 52.7033997	-117.250000 29.7500000 -2622.69995 53.4191017	-117.250000 29.7500000 -2683.82007 55.0289001	-117.250000 29.7500000 -2788.09009 60.9407997	-117.250000 29.7500000 -3142.69995 62.5700989	-117.250000 29.7500000 -3514.18994 60.7794991	-117.250000 29.7500000 -3569.04004 56.2899017	-117.250000 29.7500000 -3657.26001 50.1295013	-117.250000 29.7500000 -3770.91992 46.7928009	-117.250000 29.7500000 -3853.79004 44.8016014	-117.250000 29.7500000 -4027.28003 42.6300011	-117.250000 29.7500000 -4193.85010 41.9687996	-117.250000 29.7500000 -4248.29980 38.6398010	-117.250000 29.7500000 -4310.31982 34.5233002	-117.250000 29.7500000 -4347.70996 29.7057991	-117.250000 29.7500000 -4373.25977 23.8288994	-117.250000 29.7500000 -4394.43018 23.7439995	-117.250000 29.7500000 -4397.06006 23.8747997	-117.250000 29.7500000 -4379.95020 23.9633999	-117.250000 29.7500000 -4369.10010 24.2325993	-117.250000 29.7500000 -4366.14990 24.9064007	-117.250000 29.7500000 -4357.37012 25.4850998	-117.250000 29.7500000 -4355.70996 26.0186996	-117.250000 29.7500000 -4354.58984 26.3197002	-117.250000 29.7500000 -4347.04980 26.9116001	-117.250000 29.7500000 -4348.00977 27.2500000	-117.250000 29.7500000 -4350.00000 27.6730003	-117.250000 29.7500000 -4342.72998 28.0513000	-117.250000 29.7500000 -4355.62988 28.4909992	-117.250000 29.7500000 -4379.22998 28.7740002	-117.250000 29.7500000 -4392.70996 29.2544994	-117.250000 29.7500000 -4404.12988 29.2040005
-116.750000 29.7500000 -2079.62012 0.00000000	-116.750000 29.7500000 -2223.00000 21.0088997	-116.750000 29.7500000 -2233.37012 29.2884007	-116.750000 29.7500000 -2153.86011 34.8594017	-116.750000 29.7500000 -2078.84009 38.4143982	-116.750000 29.7500000 -2013.06006 40.3978004	-116.750000 29.7500000 -1829.80005 42.5472984	-116.750000 29.7500000 -1698.28003 43.9384995	-116.750000 29.7500000 -1641.13000 44.3344994	-116.750000 29.7500000 -1611.42004 44.2417984	-116.750000 29.7500000 -1592.53003 44.0960007	-116.750000 29.7500000 -1635.92004 44.8396988	-116.750000 29.7500000 -1539.56006 46.7849007	-116.750000 29.7500000 -1305.32996 49.8636017	-116.750000 29.7500000 -1324.15002 53.3501015	-116.750000 29.7500000 -1305.92004 55.1940994	-116.750000 29.7500000 -1098.68005 56.2915993	-116.750000 29.7500000 -952.487976 58.2408981	-116.750000 29.7500000 -902.517029 61.0443001	-116.750000 29.7500000 -848.202026 63.7290001	-116.750000 29.7500000 -801.182007 65.2590027	-116.750000 29.7500000 -1176.59998 69.2193985	-116.750000 29.7500000 -1708.63000 69.5624008	-116.750000 29.7500000 -2243.47998 70.8735962	-116.750000 29.7500000 -2902.85010 71.7554016	-116.750000 29.7500000 -3255.12012 68.9600983	-116.750000 29.7500000 -3366.79004 65.9949036	-116.750000 29.7500000 -3432.95996 62.0078011	-116.750000 29.7500000 -3570.56006 57.3667984	-116.750000 29.7500000 -3799.47998 55.1888008	-116.750000 29.7500000 -4035.86011 49.8167000	-116.750000 29.7500000 -4143.79980 44.6545982	-116.750000 29.7500000 -4180.22998 38.5373993	-116.750000 29.7500000 -4221.14990 30.4435005	-116.750000 29.7500000 -4264.02002 29.1494007	-116.750000 29.7500000 -4301.10986 28.0163002	-116.750000 29.7500000 -4337.49023 27.1263008	-116.750000 29.7500000 -4355.25977 27.5508003	-116.750000 29.7500000 -4369.85986 27.6567001	-116.750000 29.7500000 -4385.18018 27.7884998	-116.750000 29.7500000 -4403.08984 28.0566998	-116.750000 29.7500000 -4415.22021 28.2840004	-116.750000 29.7500000 -4429.95020 28.6669006	-116.750000 29.7500000 -4441.45996 29.0244999	-116.750000 29.7500000 -4449.39014 29.3181992	-116.750000 29.7500000 -4455.52979 29.7612991	-116.750000 29.7500000 -4456.50977 30.1527004	-116.750000 29.7500000 -4448.00000 30.4517002	-116.750000 29.7500000 -4438.54004 30.8458004	-116.750000 29.7500000 -4437.33008 30.7898998
-116.250000 29.7500000 -1649.56006 0.00000000	-116.250000 29.7500000 -1806.59998 26.6979008	-116.250000 29.7500000 -1904.16003 37.7430992	-116.250000 29.7500000 -1869.96997 46.3781013	-116.250000 29.7500000 -1916.64001 54.0875015	-116.250000 29.7500000 -1810.00000 59.6059990	-116.250000 29.7500000 -1619.09998 64.1332016	-116.250000 29.7500000 -1646.35999 66.2311020	-116.250000 29.7500000 -1721.85999 65.9152985	-116.250000 29.7500000 -1738.60999 64.6697998	-116.250000 29.7500000 -1671.75000 62.8246994	-116.250000 29.7500000 -1523.95996 61.5442009	-116.250000 29.7500000 -1472.19995 60.9210014	-116.250000 29.7500000 -1448.81995 61.2388992	-116.250000 29.7500000 -1159.80005 62.5999985	-116.250000 29.7500000 -1075.40002 64.9440994	-116.250000 29.7500000 -1040.58997 67.0307007	-116.250000 29.7500000 -735.309998 69.0528030	-116.250000 29.7500000 -596.973022 70.1443024	-116.250000 29.7500000 -660.942017 71.2166977	-116.250000 29.7500000 -733.044006 73.8411026	-116.250000 29.7500000 -680.820007 80.5734024	-116.250000 29.7500000 -625.317017 82.3087997	-116.250000 29.7500000 -719.729004 82.7885971	-116.250000 29.7500000 -996.090027 82.9580002	-116.250000 29.7500000 -1304.66003 82.4843979	-116.250000 29.7500000 -1804.06006 85.1439972	-116.250000 29.7500000 -2339.17993 86.7332993	-116.250000 29.7500000 -2619.45996 85.3488998	-116.250000 29.7500000 -2938.21997 83.6017990	-116.250000 29.7500000 -3404.62988 74.8422012	-116.250000 29.7500000 -3752.62988 64.8705978	-116.250000 29.7500000 -4005.50000 56.8007011	-116.250000 29.7500000 -4067.93994 45.4431992	-116.250000 29.7500000 -4112.12988 42.3512001	-116.250000 29.7500000 -4142.47021 39.6433983	-116.250000 29.7500000 -4164.62012 37.1293983	-116.250000 29.7500000 -4179.31006 37.8652000	-116.250000 29.7500000 -4196.87012 37.5293007	-116.250000 29.7500000 -4214.12988 36.8779984	-116.250000 29.7500000 -4238.64014 36.6212997	-116.250000 29.7500000 -4255.60010 36.2719002	-116.250000 29.7500000 -4277.56006 36.0890999	-116.250000 29.7500000 -4298.52979 35.7536011	-116.250000 29.7500000 -4317.25000 35.5139008	-116.250000 29.7500000 -4337.02979 35.3622017	-116.250000 29.7500000 -4354.22021 35.1305008	-116.250000 29.7500000 -4372.33008 35.0009003	-116.250000 29.7500000 -4389.64014 34.7635994	-116.250000 29.7500000 -4403.04980 33.7411995
-115.750000 29.7500000 94.4476013 0.00000000	-115.750000 29.7500000 -70.1092987 29.1674995	-115.750000 29.7500000 -276.627991 41.8763008	-115.750000 29.7500000 -563.369995 51.8931007	-115.750000 29.7500000 -771.002991 60.5744019	-115.750000 29.7500000 -1036.15002 67.6883011	-115.750000 29.7500000 -1173.33997 74.7949982	-115.750000 29.7500000 -1349.59998 81.4524002	-115.750000 29.7500000 -1543.94995 87.1082001	-115.750000 29.7500000 -1596.15002 90.9275970	-115.750000 29.7500000 -1610.91003 90.9805984	-115.750000 29.7500000 -1498.95996 87.3734970	-115.750000 29.7500000 -1405.68994 83.3159027	-115.750000 29.7500000 -1371.44995 80.2714005	-115.750000 29.7500000 -1330.43994 78.7732010	-115.750000 29.7500000 -1240.01001 78.2586975	-115.750000 29.7500000 -1157.42004 78.8019028	-115.750000 29.7500000 -1176.95996 80.4702988	-115.750000 29.7500000 -1018.87000 81.9844971	-115.750000 29.7500000 -898.081970 82.4644012	-115.750000 29.7500000 -1007.46002 82.2695007	-115.750000 29.7500000 -985.484985 87.8423004	-115.750000 29.7500000 -823.015991 90.3788986	-115.750000 29.7500000 -536.856995 92.5554962	-115.750000 29.7500000 -391.360992 94.2177963	-115.750000 29.7500000 -426.907990 94.7651978	-115.750000 29.7500000 -552.877991 98.1336975	-115.750000 29.7500000 -629.182983 101.211998	-115.750000 29.7500000 -787.388977 103.620003	-115.750000 29.7500000 -1370.46997 107.231003	-115.750000 29.7500000 -1816.03003 104.539001	-115.750000 29.7500000 -2385.11011 97.9324036	-115.750000 29.7500000 -3115.89990 86.0698013	-115.750000 29.7500000 -3385.27002 69.2425995	-115.750000 29.7500000 -3592.26001 64.7361984	-115.750000 29.7500000 -3797.69995 60.7546005	-115.750000 29.7500000 -3922.88989 57.1980019	-115.750000 29.7500000 -3979.12988 58.9803009	-115.750000 29.7500000 -4006.95996 57.3764992	-115.750000 29.7500000 -4042.12988 56.1417999	-115.750000 29.7500000 -4072.55005 55.4682007	-115.750000 29.7500000 -4093.39990 54.2918015	-115.750000 29.7500000 -4120.41016 52.3179016	-115.750000 29.7500000 -4134.83008 51.2210999	-115.750000 29.7500000 -4153.72021 50.3434982	-115.750000 29.7500000 -4171.49023 49.0839996	-115.750000 29.7500000 -4187.60986 48.0416985	-115.750000 29.7500000 -4207.81982 46.9720001	-115.750000 29.7500000 -4223.25000 46.2588005	-115.750000 29.7500000 -4230.70996 43.1748009
-115.250000 29.7500000 494.980011 0.00000000	-115.250000 29.7500000 542.341003 28.4375992	-115.250000 29.7500000 570.612000 40.3894005	-115.250000 29.7500000 595.992981 50.1668015	-115.250000 29.7500000 567.828979 59.3922997	-115.250000 29.7500000 533.302979 68.0498962	-115.250000 29.7500000 383.894989 76.3366013	-115.250000 29.7500000 220.113998 83.6436005	-115.250000 29.7500000 57.0042000 89.9319000	-115.250000 29.7500000 -180.738007 95.9859009	-115.250000 29.7500000 -377.427002 101.494003	-115.250000 29.7500000 -587.585999 106.487999	-115.250000 29.7500000 -789.117004 108.449997	-115.250000 29.7500000 -891.742981 106.708000	-115.250000 29.7500000 -995.148987 100.980003	-115.250000 29.7500000 -1190.37000 96.2145004	-115.250000 29.7500000 -1343.01001 93.3628006	-115.250000 29.7500000 -1338.68994 92.3989029	-115.250000 29.7500000 -1371.60999 93.3445969	-115.250000 29.7500000 -1263.95996 94.4030991	-115.250000 29.7500000 -1064.05005 93.9205017	-115.250000 29.7500000 -959.455994 95.8311005	-115.250000 29.7500000 -1062.65002 96.8032990	-115.250000 29.7500000 -1204.37000 98.0231018	-115.250000 29.7500000 -1111.51001 100.474998	-115.250000 29.7500000 -732.903992 102.484001	-115.250000 29.7500000 -420.829010 106.338997	-115.250000 29.7500000 -380.882996 110.773003	-115.250000 29.7500000 -506.492004 114.198997	-115.250000 29.7500000 -400.675995 119.021004	-115.250000 29.7500000 -327.010010 120.806999	-115.250000 29.7500000 -689.135986 118.565002	-115.250000 29.7500000 -1162.64001 113.217003	-115.250000 29.7500000 -1551.51001 98.1775970	-115.250000 29.7500000 -1963.42004 93.0631027	-115.250000 29.7500000 -2343.08008 87.5118027	-115.250000 29.7500000 -2760.98999 81.9317017	-115.250000 29.7500000 -2954.68994 84.4757996	-115.250000 29.7500000 -3114.11011 82.3651962	-115.250000 29.7500000 -3266.58008 80.5746994	-115.250000 29.7500000 -3398.39990 78.8918991	-115.250000 29.7500000 -3503.83008 76.9513016	-115.250000 29.7500000 -3590.61011 74.9005966	-115.250000 29.7500000 -3663.54004 73.3388977	-115.250000 29.7500000 -3740.42993 71.4683990	-115.250000 29.7500000 -3799.55005 69.9172974	-115.250000 29.7500000 -3863.14990 68.3270035	-115.250000 29.7500000 -3902.64990 66.5464020	-115.250000 29.7500000 -3947.01001 64.9204025	-115.250000 29.7500000 -3973.72998 60.2200012
-114.750000 29.7500000 377.945007 0.00000000	-114.750000 29.7500000 470.610992 26.5753994	-114.750000 29.7500000 601.760986 38.2667007	-114.750000 29.7500000 744.075012 47.6598015	-114.750000 29.7500000 873.864014 55.1657982	-114.750000 29.7500000 1019.09998 62.1511002	-114.750000 29.7500000 1208.82996 68.9645004	-114.750000 29.7500000 1362.54004 76.3690033	-114.750000 29.7500000 1416.90002 84.3311005	-114.750000 29.7500000 1303.25000 92.3632965	-114.750000 29.7500000 990.580017 99.3516006	-114.750000 29.7500000 683.460999 105.089996	-114.750000 29.7500000 513.299988 110.570999	-114.750000 29.7500000 364.338013 115.511002	-114.750000 29.7500000 79.8870010 118.313004	-114.750000 29.7500000 -306.984009 118.253998	-114.750000 29.7500000 -661.661011 115.816002	-114.750000 29.7500000 -909.044006 111.214996	-114.750000 29.7500000 -1048.25000 108.153999	-114.750000 29.7500000 -1121.60999 106.420998	-114.750000 29.7500000 -1100.46997 106.239998	-114.750000 29.7500000 -1166.92004 107.957001	-114.750000 29.7500000 -1035.43994 108.191002	-114.750000 29.7500000 -874.625000 106.667999	-114.750000 29.7500000 -848.471985 106.346001	-114.750000 29.7500000 -893.854004 107.071999	-114.750000 29.7500000 -908.456970 110.808998	-114.750000 29.7500000 -726.302979 115.495003	-114.750000 29.7500000 -497.079987 119.542999	-114.750000 29.7500000 -528.708984 124.915001	-114.750000 29.7500000 -780.815979 128.307999	-114.750000 29.7500000 -448.725006 130.279007	-114.750000 29.7500000 -68.2624969 130.091003	-114.750000 29.7500000 -163.237000 121.842003	-114.750000 29.7500000 -365.406006 118.452003	-114.750000 29.7500000 -622.369995 115.137001	-114.750000 29.7500000 -903.614990 111.418999	-114.750000 29.7500000 -1040.93005 113.486000	-114.750000 29.7500000 -1196.95996 112.517998	-114.750000 29.7500000 -1394.59998 111.250999	-114.750000 29.7500000 -1569.03003 110.316002	-114.750000 29.7500000 -1780.17004 108.945000	-114.750000 29.7500000 -1966.31995 107.112000	-114.750000 29.7500000 -2169.78003 105.292999	-114.750000 29.7500000 -2342.73999 102.762001	-114.750000 29.7500000 -2512.00000 100.083000	-114.750000 29.7500000 -2697.94995 97.4890976	-114.750000 29.7500000 -2830.63989 94.6531982	-114.750000 29.7500000 -3029.27002 92.9152985	-114.750000 29.7500000 -3135.86011 85.3095016
-114.250000 29.7500000 -159.557007 0.00000000	-114.250000 29.7500000 -82.5813980 20.7453003	-114.250000 29.7500000 -7.53491020 30.8015995	-114.250000 29.7500000 84.9439011 39.5051003	-114.250000 29.7500000 223.136993 47.3019981	-114.250000 29.7500000 388.785004 54.2463989	-114.250000 29.7500000 571.541992 59.8942986	-114.250000 29.7500000 778.124023 65.6667023	-114.250000 29.7500000 976.182983 71.9387970	-114.250000 29.7500000 1256.80005 78.5785980	-114.250000 29.7500000 1687.43994 86.3587036	-114.250000 29.7500000 1815.72998 94.9008026	-114.250000 29.7500000 1780.18005 103.078003	-114.250000 29.7500000 1522.88000 111.316002	-114.250000 29.7500000 1279.00000 118.680000	-114.250000 29.7500000 1140.27002 123.252998	-114.250000 29.7500000 916.908997 125.417999	-114.250000 29.7500000 606.398010 126.106003	-114.250000 29.7500000 265.169006 124.712997	-114.250000 29.7500000 -17.8236008 123.740997	-114.250000 29.7500000 -311.213013 121.750000	-114.250000 29.7500000 -538.000000 121.109001	-114.250000 29.7500000 -739.835999 119.113998	-114.250000 29.7500000 -833.351013 120.218002	-114.250000 29.7500000 -938.609985 119.859001	-114.250000 29.7500000 -788.606995 119.300003	-114.250000 29.7500000 -699.255981 120.080002	-114.250000 29.7500000 -614.341003 120.624001	-114.250000 29.7500000 -613.513000 122.996002	-114.250000 29.7500000 -509.989990 126.861000	-114.250000 29.7500000 -269.199005 130.238998	-114.250000 29.7500000 -402.997986 136.740997	-114.250000 29.7500000 -744.981995 140.677994	-114.250000 29.7500000 -751.789001 138.977005	-114.250000 29.7500000 -611.356995 138.251999	-114.250000 29.7500000 -389.647003 136.820999	-114.250000 29.7500000 -183.212006 134.526001	-114.250000 29.7500000 -137.404007 136.292999	-114.250000 29.7500000 -128.384995 136.746994	-114.250000 29.7500000 -158.496002 136.869003	-114.250000 29.7500000 -215.630005 136.779999	-114.250000 29.7500000 -314.550995 136.731995	-114.250000 29.7500000 -427.174988 136.528000	-114.250000 29.7500000 -579.835999 135.908997	-114.250000 29.7500000 -705.533997 134.953995	-114.250000 29.7500000 -869.646973 134.046997	-114.250000 29.7500000 -1023.00000 132.684006	-114.250000 29.7500000 -1203.09998 131.332001	-114.250000 29.7500000 -1371.54004 130.389999	-114.250000 29.7500000 -1508.14001 124.080002
-113.750000 29.7500000 -331.641998 0.00000000	-113.750000 29.7500000 -280.940002 17.2322998	-113.750000 29.7500000 -205.848007 25.8595009	-113.750000 29.7500000 -135.141998 33.6227989	-113.750000 29.7500000 -65.7565002 40.9779015	-113.750000 29.7500000 14.0556002 45.8563995	-113.750000 29.7500000 100.421997 50.7471008	-113.750000 29.7500000 197.768005 56.4318008	-113.750000 29.7500000 320.877014 61.4725990	-113.750000 29.7500000 446.195007 66.9097977	-113.750000 29.7500000 591.406982 72.8933029	-113.750000 29.7500000 763.755005 80.0451965	-113.750000 29.7500000 904.017029 88.7334976	-113.750000 29.7500000 1092.39001 97.9498978	-113.750000 29.7500000 1276.26001 108.001999	-113.750000 29.7500000 1396.26001 117.419998	-113.750000 29.7500000 1512.06995 124.819000	-113.750000 29.7500000 1568.18994 130.251007	-113.750000 29.7500000 1448.14001 131.513000	-113.750000 29.7500000 1258.89001 131.996994	-113.750000 29.7500000 1033.53003 130.779999	-113.750000 29.7500000 767.989014 130.457993	-113.750000 29.7500000 494.632996 130.966995	-113.750000 29.7500000 191.475006 133.188004	-113.750000 29.7500000 -105.249001 133.203995	-113.750000 29.7500000 -240.386993 130.548004	-113.750000 29.7500000 -362.403015 131.677994	-113.750000 29.7500000 -485.936005 132.033997	-113.750000 29.7500000 -575.200012 134.498001	-113.750000 29.7500000 -582.070007 137.720993	-113.750000 29.7500000 -466.338013 138.503998	-113.750000 29.7500000 -305.729004 138.371002	-113.750000 29.7500000 -90.9063034 143.662994	-113.750000 29.7500000 -98.7283020 147.712997	-113.750000 29.7500000 -229.199997 148.992996	-113.750000 29.7500000 -434.717987 149.298004	-113.750000 29.7500000 -687.088989 148.718002	-113.750000 29.7500000 -779.090027 152.139008	-113.750000 29.7500000 -849.604980 151.847000	-113.750000 29.7500000 -880.211975 152.132996	-113.750000 29.7500000 -875.310974 152.082001	-113.750000 29.7500000 -836.955017 152.065994	-113.750000 29.7500000 -764.833984 152.485992	-113.750000 29.7500000 -680.385986 153.451004	-113.750000 29.7500000 -572.700989 154.098007	-113.750000 29.7500000 -479.765991 154.304001	-113.750000 29.7500000 -375.602997 154.057999	-113.750000 29.7500000 -311.765015 154.087997	-113.750000 29.7500000 -272.016998 153.860992	-113.750000 29.7500000 -284.028015 150.052002
-113.250000 29.7500000 -150.386002 0.00000000	-113.250000 29.7500000 -107.525002 17.9596996	-113.250000 29.7500000 -59.0298996 26.4025993	-113.250000 29.7500000 1.64765000 34.0611992	-113.250000 29.7500000 71.6442032 41.4441986	-113.250000 29.7500000 132.869995 45.1380997	-113.250000 29.7500000 203.662003 49.6949005	-113.250000 29.7500000 279.194000 55.9621010	-113.250000 29.7500000 355.356995 60.9087982	-113.250000 29.7500000 369.921997 65.0522003	-113.250000 29.7500000 394.316010 69.9624023	-113.250000 29.7500000 433.830994 73.7207031	-113.250000 29.7500000 503.131012 78.5835037	-113.250000 29.7500000 610.322021 84.0316010	-113.250000 29.7500000 715.260986 91.7214966	-113.250000 29.7500000 785.789001 99.3895035	-113.250000 29.7500000 847.648987 108.767998	-113.250000 29.7500000 917.002991 117.660004	-113.250000 29.7500000 1035.55005 125.202003	-113.250000 29.7500000 1188.06006 131.738998	-113.250000 29.7500000 1312.15002 136.942993	-113.250000 29.7500000 1444.31995 137.759995	-113.250000 29.7500000 1438.51001 139.718002	-113.250000 29.7500000 1358.76001 140.768005	-113.250000 29.7500000 1159.60999 142.287003	-113.250000 29.7500000 1040.53003 141.960999	-113.250000 29.7500000 949.401001 145.158005	-113.250000 29.7500000 834.245972 147.298996	-113.250000 29.7500000 675.156006 147.858994	-113.250000 29.7500000 302.760010 152.664993	-113.250000 29.7500000 -124.487999 153.556000	-113.250000 29.7500000 -324.458008 152.778000	-113.250000 29.7500000 -272.963989 151.457001	-113.250000 29.7500000 -192.899002 150.339996	-113.250000 29.7500000 -131.565002 152.563995	-113.250000 29.7500000 -104.042000 153.822006	-113.250000 29.7500000 -73.2031021 156.470993	-113.250000 29.7500000 -83.2065964 160.332001	-113.250000 29.7500000 -97.2070999 161.792999	-113.250000 29.7500000 -108.803001 163.582993	-113.250000 29.7500000 -150.559006 164.608002	-113.250000 29.7500000 -197.378998 165.382004	-113.250000 29.7500000 -251.367996 166.725998	-113.250000 29.7500000 -336.403015 167.718994	-113.250000 29.7500000 -427.226990 168.024994	-113.250000 29.7500000 -519.208984 169.001007	-113.250000 29.7500000 -643.228027 169.520004	-113.250000 29.7500000 -757.854980 169.311996	-113.250000 29.7500000 -871.213013 169.837997	-113.250000 29.7500000 -911.421021 166.485992
-112.750000 29.7500000 86.8436966 0.00000000	-112.750000 29.7500000 146.169006 21.8834991	-112.750000 29.7500000 219.563995 32.4642982	-112.750000 29.7500000 291.425995 41.9522018	-112.750000 29.7500000 375.471985 50.8540993	-112.750000 29.7500000 441.126007 55.8945999	-112.750000 29.7500000 528.052979 61.6085014	-112.750000 29.7500000 634.565002 67.7801971	-112.750000 29.7500000 757.025024 74.4471970	-112.750000 29.7500000 757.565002 79.2583008	-112.750000 29.7500000 784.481018 84.7578964	-112.750000 29.7500000 814.708984 88.5230026	-112.750000 29.7500000 854.104004 92.3852005	-112.750000 29.7500000 812.669006 95.6696014	-112.750000 29.7500000 802.234009 98.6277008	-112.750000 29.7500000 786.184021 102.185997	-112.750000 29.7500000 765.491028 104.480003	-112.750000 29.7500000 726.806030 103.447998	-112.750000 29.7500000 744.455017 105.791000	-112.750000 29.7500000 769.611023 108.477997	-112.750000 29.7500000 784.601990 116.592003	-112.750000 29.7500000 827.258972 125.174004	-112.750000 29.7500000 899.651001 134.511993	-112.750000 29.7500000 1033.63000 141.886002	-112.750000 29.7500000 1248.18994 146.602997	-112.750000 29.7500000 1358.06006 151.522003	-112.750000 29.7500000 1495.20996 153.263000	-112.750000 29.7500000 1594.73999 157.001007	-112.750000 29.7500000 1672.15002 159.863007	-112.750000 29.7500000 1627.39001 164.479004	-112.750000 29.7500000 1430.29004 166.535995	-112.750000 29.7500000 1055.98999 169.266006	-112.750000 29.7500000 545.945984 171.315002	-112.750000 29.7500000 266.535004 164.569000	-112.750000 29.7500000 83.8830032 165.022995	-112.750000 29.7500000 -24.9487000 164.820007	-112.750000 29.7500000 -27.2598000 164.270004	-112.750000 29.7500000 -23.7084007 167.522995	-112.750000 29.7500000 0.687775016 169.201996	-112.750000 29.7500000 10.4405003 170.688995	-112.750000 29.7500000 28.9529991 171.660995	-112.750000 29.7500000 28.0986004 173.488007	-112.750000 29.7500000 5.53569984 174.953995	-112.750000 29.7500000 -20.5566006 175.615005	-112.750000 29.7500000 -39.2439003 177.063004	-112.750000 29.7500000 -58.6114006 178.873001	-112.750000 29.7500000 -52.6090012 179.794006	-112.750000 29.7500000 -33.3414993 181.619995	-112.750000 29.7500000 -27.9267998 182.856003	-112.750000 29.7500000 -29.7199993 184.257996
-112.250000 29.7500000 481.877991 0.00000000	-112.250000 29.7500000 503.407013 18.2730007	-112.250000 29.7500000 526.822998 26.5895996	-112.250000 29.7500000 552.572998 33.3213997	-112.250000 29.7500000 581.070007 39.5358009	-112.250000 29.7500000 605.362000 43.8788986	-112.250000 29.7500000 635.982971 48.2935982	-112.250000 29.7500000 673.695984 52.8751984	-112.250000 29.7500000 715.101990 57.5789986	-112.250000 29.7500000 773.552002 60.0326996	-112.250000 29.7500000 872.408997 67.6968002	-112.250000 29.7500000 1007.46002 74.3638992	-112.250000 29.7500000 1165.72998 84.4381027	-112.250000 29.7500000 1292.93994 91.2557983	-112.250000 29.7500000 1407.83997 102.797997	-112.250000 29.7500000 1529.69995 114.800003	-112.250000 29.7500000 1655.19995 127.439003	-112.250000 29.7500000 1408.26001 125.357002	-112.250000 29.7500000 1176.40002 128.095001	-112.250000 29.7500000 1015.31000 126.938004	-112.250000 29.7500000 899.640015 124.334999	-112.250000 29.7500000 816.518005 121.921997	-112.250000 29.7500000 808.692993 119.704002	-112.250000 29.7500000 829.822021 122.347000	-112.250000 29.7500000 847.937012 127.498001	-112.250000 29.7500000 885.749023 138.819000	-112.250000 29.7500000 932.521973 144.740005	-112.250000 29.7500000 983.276978 151.212006	-112.250000 29.7500000 1056.57996 157.960007	-112.250000 29.7500000 1265.18994 160.634003	-112.250000 29.7500000 1584.71997 169.835007	-112.250000 29.7500000 1874.47998 177.397995	-112.250000 29.7500000 1958.32996 184.401001	-112.250000 29.7500000 1865.62000 183.264999	-112.250000 29.7500000 1696.62000 184.375000	-112.250000 29.7500000 1434.12000 185.278000	-112.250000 29.7500000 1124.32996 184.533997	-112.250000 29.7500000 964.296997 186.115997	-112.250000 29.7500000 821.789001 188.250000	-112.250000 29.7500000 675.250000 189.654007	-112.250000 29.7500000 544.521973 190.285004	-112.250000 29.7500000 435.751007 192.768005	-112.250000 29.7500000 351.057007 194.028000	-112.250000 29.7500000 288.091003 194.229004	-112.250000 29.7500000 233.136002 195.716995	-112.250000 29.7500000 204.569000 196.839996	-112.250000 29.7500000 201.972000 197.725006	-112.250000 29.7500000 221.998001 197.817993	-112.250000 29.7500000 269.627991 199.169998	-112.250000 29.7500000 229.261993 196.845993
-111.750000 29.7500000 717.916016 0.00000000	-111.750000 29.7500000 720.658997 15.8205996	-111.750000 29.7500000 723.460022 22.3997993	-111.750000 29.7500000 726.419983 27.4752998	-111.750000 29.7500000 729.492004 31.7868996	-111.750000 29.7500000 731.791016 35.4640999	-111.750000 29.7500000 734.270996 38.8404007	-111.750000 29.7500000 736.906006 42.0037994	-111.750000 29.7500000 739.752014 44.9915009	-111.750000 29.7500000 745.476990 47.1212006	-111.750000 29.7500000 743.883972 49.4776001	-111.750000 29.7500000 746.780029 52.7220993	-111.750000 29.7500000 760.974976 56.5778008	-111.750000 29.7500000 823.583008 61.1222000	-111.750000 29.7500000 914.023010 67.9020996	-111.750000 29.7500000 1055.43994 77.8929977	-111.750000 29.7500000 1260.14001 88.5730972	-111.750000 29.7500000 1408.47998 92.1455002	-111.750000 29.7500000 1599.47998 103.899002	-111.750000 29.7500000 1713.62000 116.057999	-111.750000 29.7500000 1798.73999 127.212997	-111.750000 29.7500000 1732.31995 139.455994	-111.750000 29.7500000 1528.69995 142.979004	-111.750000 29.7500000 1256.51001 143.815002	-111.750000 29.7500000 1081.80005 142.813995	-111.750000 29.7500000 1066.43994 131.604996	-111.750000 29.7500000 1063.85999 132.382004	-111.750000 29.7500000 1081.07996 133.850998	-111.750000 29.7500000 1115.56006 137.925995	-111.750000 29.7500000 1131.82996 142.839996	-111.750000 29.7500000 1175.02002 150.876999	-111.750000 29.7500000 1242.58997 162.440002	-111.750000 29.7500000 1394.34998 174.934006	-111.750000 29.7500000 1546.79004 185.468002	-111.750000 29.7500000 1730.48999 189.041000	-111.750000 29.7500000 1934.41003 193.554993	-111.750000 29.7500000 2077.57007 196.425995	-111.750000 29.7500000 2179.81006 197.912994	-111.750000 29.7500000 2243.78003 201.490997	-111.750000 29.7500000 2290.39990 203.367996	-111.750000 29.7500000 2286.22998 205.931000	-111.750000 29.7500000 2259.55005 209.556000	-111.750000 29.7500000 2208.37012 212.182999	-111.750000 29.7500000 2104.16992 216.123993	-111.750000 29.7500000 1997.26001 217.815002	-111.750000 29.7500000 1855.52002 219.860001	-111.750000 29.7500000 1708.44995 221.908005	-111.750000 29.7500000 1547.40002 223.867004	-111.750000 29.7500000 1374.31995 226.156998	-111.750000 29.7500000 1197.85999 222.632004
-111.250000 29.7500000 649.879028 0.00000000	-111.250000 29.7500000 648.021973 17.2338009	-111.250000 29.7500000 646.146973 24.3362007	-111.250000 29.7500000 644.357971 29.7567005	-111.250000 29.7500000 642.544006 34.3179016	-111.250000 29.7500000 639.169006 38.3344994	-111.250000 29.7500000 635.817993 41.9194984	-111.250000 29.7500000 632.609985 45.2008018	-111.250000 29.7500000 629.458008 48.2135010	-111.250000 29.7500000 634.815002 51.6007004	-111.250000 29.7500000 652.466003 53.7374992	-111.250000 29.7500000 663.781006 55.5351982	-111.250000 29.7500000 673.726013 57.0877991	-111.250000 29.7500000 705.603027 59.1034012	-111.250000 29.7500000 730.596008 62.1297989	-111.250000 29.7500000 769.237976 64.8665009	-111.250000 29.7500000 804.598022 68.2301025	-111.250000 29.7500000 797.375977 70.5401001	-111.250000 29.7500000 845.687988 73.8629990	-111.250000 29.7500000 897.810974 79.2782974	-111.250000 29.7500000 1006.92999 85.2649994	-111.250000 29.7500000 1219.21997 94.2425995	-111.250000 29.7500000 1500.73999 105.954002	-111.250000 29.7500000 1787.03003 119.296997	-111.250000 29.7500000 1925.43994 132.188995	-111.250000 29.7500000 1973.13000 146.820007	-111.250000 29.7500000 2028.08997 150.992004	-111.250000 29.7500000 2044.23999 156.455994	-111.250000 29.7500000 2046.09998 158.945999	-111.250000 29.7500000 1787.98999 163.207001	-111.250000 29.7500000 1463.45996 163.160995	-111.250000 29.7500000 1328.34998 159.697006	-111.250000 29.7500000 1315.88000 157.917999	-111.250000 29.7500000 1324.07996 161.343994	-111.250000 29.7500000 1340.17004 170.110001	-111.250000 29.7500000 1356.92004 175.660995	-111.250000 29.7500000 1381.06006 184.589005	-111.250000 29.7500000 1447.16003 184.917999	-111.250000 29.7500000 1570.30005 189.145004	-111.250000 29.7500000 1700.06995 194.473999	-111.250000 29.7500000 1858.43994 200.658997	-111.250000 29.7500000 2027.93994 205.929001	-111.250000 29.7500000 2190.79004 210.259003	-111.250000 29.7500000 2388.37012 214.796997	-111.250000 29.7500000 2548.75000 221.069000	-111.250000 29.7500000 2703.82007 226.419006	-111.250000 29.7500000 2809.13989 230.050003	-111.250000 29.7500000 2870.85010 235.061005	-111.250000 29.7500000 2910.71997 240.197006	-111.250000 29.7500000 2913.40991 242.136002
-110.750000 29.7500000 863.780029 0.00000000	-110.750000 29.7500000 858.310974 20.5993004	-110.750000 29.7500000 852.765991 29.0464001	-110.750000 29.7500000 847.468994 35.4748993	-110.750000 29.7500000 841.994995 40.8558998	-110.750000 29.7500000 833.676025 45.6551018	-110.750000 29.7500000 825.306030 49.9053001	-110.750000 29.7500000 817.159973 53.7620010	-110.750000 29.7500000 808.968018 57.2951012	-110.750000 29.7500000 785.601990 61.2122993	-110.750000 29.7500000 762.182983 63.8965988	-110.750000 29.7500000 737.570007 66.3438034	-110.750000 29.7500000 703.443970 68.5217972	-110.750000 29.7500000 691.724976 70.8342972	-110.750000 29.7500000 688.947998 72.8370972	-110.750000 29.7500000 682.973022 74.7783966	-110.750000 29.7500000 685.008972 76.7192993	-110.750000 29.7500000 659.432007 80.0606003	-110.750000 29.7500000 676.096985 81.0472031	-110.750000 29.7500000 719.268982 81.9345016	-110.750000 29.7500000 751.635986 82.2455978	-110.750000 29.7500000 815.424988 84.5692978	-110.750000 29.7500000 891.049988 87.1482010	-110.750000 29.7500000 984.963989 89.6770020	-110.750000 29.7500000 1107.98999 95.0388031	-110.750000 29.7500000 1156.26001 102.737999	-110.750000 29.7500000 1219.63000 106.944000	-110.750000 29.7500000 1296.19995 112.822998	-110.750000 29.7500000 1420.25000 119.147003	-110.750000 29.7500000 1961.44995 125.769997	-110.750000 29.7500000 2392.39990 144.539001	-110.750000 29.7500000 2479.45996 162.591995	-110.750000 29.7500000 2269.55005 175.615005	-110.750000 29.7500000 1965.80005 176.322006	-110.750000 29.7500000 1658.17004 174.156006	-110.750000 29.7500000 1487.31006 172.442993	-110.750000 29.7500000 1411.70996 170.326004	-110.750000 29.7500000 1389.97998 172.031006	-110.750000 29.7500000 1425.12000 174.744995	-110.750000 29.7500000 1464.66003 177.330002	-110.750000 29.7500000 1513.27002 178.912003	-110.750000 29.7500000 1571.68005 180.227005	-110.750000 29.7500000 1626.96997 183.240997	-110.750000 29.7500000 1697.66003 187.565994	-110.750000 29.7500000 1786.43005 191.184998	-110.750000 29.7500000 1880.72998 194.199997	-110.750000 29.7500000 1998.29004 198.970001	-110.750000 29.7500000 2130.46997 204.807999	-110.750000 29.7500000 2274.01001 215.261993	-110.750000 29.7500000 2362.80005 221.772003
-110.250000 29.7500000 983.632996 0.00000000	-110.250000 29.7500000 977.317993 22.4041004	-110.250000 29.7500000 971.065979 31.6005993	-110.250000 29.7500000 964.838989 38.6035004	-110.250000 29.7500000 958.523987 44.4641991	-110.250000 29.7500000 949.541992 49.7074013	-110.250000 29.7500000 940.760986 54.3807983	-110.250000 29.7500000 931.905029 58.6208000	-110.250000 29.7500000 922.942017 62.5149002	-110.250000 29.7500000 918.210999 66.3276978	-110.250000 29.7500000 911.885986 69.6762009	-110.250000 29.7500000 902.088013 72.7865982	-110.250000 29.7500000 885.567993 75.7296982	-110.250000 29.7500000 876.828979 78.3686981	-110.250000 29.7500000 877.969971 80.9954987	-110.250000 29.7500000 863.945984 83.2958984	-110.250000 29.7500000 866.426025 85.6026993	-110.250000 29.7500000 873.500000 89.2724991	-110.250000 29.7500000 896.034973 91.7583008	-110.250000 29.7500000 873.705017 93.9940033	-110.250000 29.7500000 825.492004 95.8924026	-110.250000 29.7500000 801.552002 97.9156036	-110.250000 29.7500000 801.377014 99.7063980	-110.250000 29.7500000 832.932983 101.459000	-110.250000 29.7500000 892.257019 102.980003	-110.250000 29.7500000 940.273010 101.901001	-110.250000 29.7500000 975.179016 103.418999	-110.250000 29.7500000 1008.96997 104.735001	-110.250000 29.7500000 1043.20996 106.591003	-110.250000 29.7500000 1268.67004 115.987000	-110.250000 29.7500000 1566.25000 125.615997	-110.250000 29.7500000 1935.93994 137.274002	-110.250000 29.7500000 2355.91992 152.203003	-110.250000 29.7500000 2569.19995 159.136002	-110.250000 29.7500000 2763.47998 166.354996	-110.250000 29.7500000 2804.36011 174.173996	-110.250000 29.7500000 2693.70996 180.100998	-110.250000 29.7500000 2676.38989 186.100006	-110.250000 29.7500000 2702.07007 189.682999	-110.250000 29.7500000 2753.47998 193.399994	-110.250000 29.7500000 2768.35010 196.505997	-110.250000 29.7500000 2807.90991 200.416000	-110.250000 29.7500000 2808.61011 204.272003	-110.250000 29.7500000 2832.14990 206.843994	-110.250000 29.7500000 2801.41992 208.619003	-110.250000 29.7500000 2802.98999 211.729996	-110.250000 29.7500000 2750.70996 214.306000	-110.250000 29.7500000 2703.87988 217.690994	-110.250000 29.7500000 2647.34009 219.369995	-110.250000 29.7500000 2563.54004 217.979004
-109.750000 29.7500000 946.197021 0.00000000	-109.750000 29.7500000 941.830017 22.4633999	-109.750000 29.7500000 937.416016 31.7026997	-109.750000 29.7500000 933.052979 38.7514992	-109.750000 29.7500000 928.905029 44.6585999	-109.750000 29.7500000 923.189026 49.9347000	-109.750000 29.7500000 917.560974 54.6552010	-109.750000 29.7500000 911.947998 58.9532013	-109.750000 29.7500000 906.429016 62.9156990	-109.750000 29.7500000 905.195007 66.6494980	-109.750000 29.7500000 909.551025 70.1630020	-109.750000 29.7500000 911.895020 73.5463028	-109.750000 29.7500000 924.831970 76.7444992	-109.750000 29.7500000 925.827026 79.5667038	-109.750000 29.7500000 918.168030 82.5026016	-109.750000 29.7500000 913.713989 85.4443970	-109.750000 29.7500000 901.104004 88.0460968	-109.750000 29.7500000 866.362000 91.4121017	-109.750000 29.7500000 883.030029 94.8766022	-109.750000 29.7500000 912.166016 97.9558029	-109.750000 29.7500000 944.638000 101.202003	-109.750000 29.7500000 975.695007 104.445000	-109.750000 29.7500000 999.171997 107.430000	-109.750000 29.7500000 1040.97998 109.845001	-109.750000 29.7500000 1068.67004 112.337997	-109.750000 29.7500000 1089.04004 112.828003	-109.750000 29.7500000 1101.06006 115.095001	-109.750000 29.7500000 1116.39001 117.288002	-109.750000 29.7500000 1115.39001 119.450996	-109.750000 29.7500000 1106.08997 124.291000	-109.750000 29.7500000 1153.21997 128.889008	-109.750000 29.7500000 1299.47998 135.632996	-109.750000 29.7500000 1577.55005 147.225998	-109.750000 29.7500000 1900.68994 151.789993	-109.750000 29.7500000 2179.53003 160.274002	-109.750000 29.7500000 2406.51001 165.371002	-109.750000 29.7500000 2597.75000 169.876999	-109.750000 29.7500000 2542.81006 172.283997	-109.750000 29.7500000 2551.48999 172.960007	-109.750000 29.7500000 2545.25000 175.046997	-109.750000 29.7500000 2554.28003 177.205994	-109.750000 29.7500000 2572.44995 179.895004	-109.750000 29.7500000 2609.81006 181.850006	-109.750000 29.7500000 2672.28003 184.449005	-109.750000 29.7500000 2739.98999 187.759995	-109.750000 29.7500000 2844.95996 191.203995	-109.750000 29.7500000 2988.40991 195.160004	-109.750000 29.7500000 3139.00000 197.970001	-109.750000 29.7500000 3355.42993 203.177994	-109.750000 29.7500000 3450.19995 209.867004
-109.250000 29.7500000 1178.17004 0.00000000	-109.250000 29.7500000 1174.39001 22.5967999	-109.250000 29.7500000 1170.73999 31.9358997	-109.250000 29.7500000 1167.00000 39.0741005	-109.250000 29.7500000 1163.60999 45.0738983	-109.250000 29.7500000 1157.53003 50.3902016	-109.250000 29.7500000 1151.60999 55.1692009	-109.250000 29.7500000 1146.07996 59.5391006	-109.250000 29.7500000 1139.98999 63.5882988	-109.250000 29.7500000 1107.15002 67.3921967	-109.250000 29.7500000 1051.39001 71.0360031	-109.250000 29.7500000 1017.07001 74.4309998	-109.250000 29.7500000 996.721008 77.5765991	-109.250000 29.7500000 971.575012 80.5129013	-109.250000 29.7500000 955.533997 83.3930969	-109.250000 29.7500000 952.072998 85.9890976	-109.250000 29.7500000 941.943970 88.5695038	-109.250000 29.7500000 885.367981 91.7151031	-109.250000 29.7500000 904.664978 94.7052002	-109.250000 29.7500000 917.093994 97.6173019	-109.250000 29.7500000 981.221985 100.842003	-109.250000 29.7500000 996.098022 104.436996	-109.250000 29.7500000 997.757996 107.981003	-109.250000 29.7500000 1007.58002 111.629997	-109.250000 29.7500000 1019.63000 115.181999	-109.250000 29.7500000 1063.05005 117.869003	-109.250000 29.7500000 1104.01001 120.509003	-109.250000 29.7500000 1129.82996 123.246002	-109.250000 29.7500000 1162.38000 126.151001	-109.250000 29.7500000 1230.59998 129.371994	-109.250000 29.7500000 1256.02002 132.016998	-109.250000 29.7500000 1281.89001 134.839996	-109.250000 29.7500000 1301.91003 138.042999	-109.250000 29.7500000 1395.60999 141.272995	-109.250000 29.7500000 1505.79004 146.212997	-109.250000 29.7500000 1613.29004 151.625000	-109.250000 29.7500000 1811.46997 159.035995	-109.250000 29.7500000 1839.35999 162.069000	-109.250000 29.7500000 1894.76001 165.876999	-109.250000 29.7500000 1963.53003 168.878006	-109.250000 29.7500000 2022.55005 173.307007	-109.250000 29.7500000 2109.30005 176.559998	-109.250000 29.7500000 2149.57007 178.906998	-109.250000 29.7500000 2201.37012 180.968002	-109.250000 29.7500000 2245.71997 183.294006	-109.250000 29.7500000 2281.29004 187.013000	-109.250000 29.7500000 2338.90991 190.981995	-109.250000 29.7500000 2368.21997 194.953995	-109.250000 29.7500000 2400.85010 195.893997	-109.250000 29.7500000 2420.89990 197.949997
-108.750000 29.7500000 1920.01001 0.00000000	-108.750000 29.7500000 1917.83997 22.3819008	-108.750000 29.7500000 1915.79004 31.6431999	-108.750000 29.7500000 1913.75000 38.7391014	-108.750000 29.7500000 1911.50000 44.7148018	-108.750000 29.7500000 1907.89001 49.9880981	-108.750000 29.7500000 1904.07996 54.7448006	-108.750000 29.7500000 1900.30005 59.1100998	-108.750000 29.7500000 1896.53003 63.1642990	-108.750000 29.7500000 1859.31995 67.0746002	-108.750000 29.7500000 1831.31995 70.8218994	-108.750000 29.7500000 1792.87000 74.3867035	-108.750000 29.7500000 1754.57996 77.8240967	-108.750000 29.7500000 1696.17004 81.0100021	-108.750000 29.7500000 1656.29004 84.0742035	-108.750000 29.7500000 1617.40002 86.9192963	-108.750000 29.7500000 1570.71997 89.7679977	-108.750000 29.7500000 1429.81995 92.9074020	-108.750000 29.7500000 1297.54004 96.0363007	-108.750000 29.7500000 1191.64001 99.0095978	-108.750000 29.7500000 1075.44995 102.119003	-108.750000 29.7500000 1051.08997 105.170998	-108.750000 29.7500000 1077.40002 108.310997	-108.750000 29.7500000 1043.81995 111.499001	-108.750000 29.7500000 1051.32996 114.680000	-108.750000 29.7500000 1048.23999 117.137001	-108.750000 29.7500000 1081.93994 119.872002	-108.750000 29.7500000 1120.67004 122.684998	-108.750000 29.7500000 1146.97998 125.547997	-108.750000 29.7500000 1198.05005 128.957993	-108.750000 29.7500000 1249.34998 132.369995	-108.750000 29.7500000 1279.97998 136.011002	-108.750000 29.7500000 1303.43005 139.667007	-108.750000 29.7500000 1311.66003 143.169006	-108.750000 29.7500000 1408.27002 146.811005	-108.750000 29.7500000 1464.60999 150.735992	-108.750000 29.7500000 1596.31995 154.679993	-108.750000 29.7500000 1654.64001 157.529007	-108.750000 29.7500000 1732.47998 160.304993	-108.750000 29.7500000 1820.21997 163.328995	-108.750000 29.7500000 1928.06006 165.761993	-108.750000 29.7500000 2033.75000 168.587006	-108.750000 29.7500000 2132.26001 171.897003	-108.750000 29.7500000 2218.19995 175.393005	-108.750000 29.7500000 2299.60010 179.059006	-108.750000 29.7500000 2392.61011 183.266998	-108.750000 29.7500000 2488.29004 187.462997	-108.750000 29.7500000 2580.47998 190.725998	-108.750000 29.7500000 2672.02002 194.401001	-108.750000 29.7500000 2668.57007 196.856003
-108.250000 29.7500000 2157.20996 0.00000000	-108.250000 29.7500000 2158.02002 22.5622997	-108.250000 29.7500000 2158.89990 31.9102001	-108.250000 29.7500000 2159.57007 39.0970993	-108.250000 29.7500000 2160.39990 45.1628990	-108.250000 29.7500000 2161.22998 50.4872017	-108.250000 29.7500000 2161.92993 55.3065987	-108.250000 29.7500000 2162.64990 59.7472992	-108.250000 29.7500000 2163.39990 63.8866005	-108.250000 29.7500000 2173.96997 68.0926971	-108.250000 29.7500000 2172.93994 71.9138031	-108.250000 29.7500000 2179.13989 75.5927963	-108.250000 29.7500000 2186.13989 79.1315002	-108.250000 29.7500000 2189.15991 82.4285965	-108.250000 29.7500000 2172.66992 85.5033035	-108.250000 29.7500000 2155.09009 88.5022964	-108.250000 29.7500000 2147.63989 91.4300995	-108.250000 29.7500000 2076.42993 94.7645035	-108.250000 29.7500000 2023.57996 97.7322998	-108.250000 29.7500000 1968.60999 100.844002	-108.250000 29.7500000 1911.50000 103.931000	-108.250000 29.7500000 1843.43994 106.845001	-108.250000 29.7500000 1777.65002 109.908997	-108.250000 29.7500000 1726.70996 113.072998	-108.250000 29.7500000 1638.51001 116.371002	-108.250000 29.7500000 1612.96997 118.657997	-108.250000 29.7500000 1578.81006 121.235001	-108.250000 29.7500000 1529.01001 123.973000	-108.250000 29.7500000 1479.96997 126.690002	-108.250000 29.7500000 1439.23999 129.856995	-108.250000 29.7500000 1386.72998 133.046997	-108.250000 29.7500000 1374.32996 136.462997	-108.250000 29.7500000 1350.47998 139.998993	-108.250000 29.7500000 1436.50000 142.856003	-108.250000 29.7500000 1449.66003 146.164993	-108.250000 29.7500000 1486.52002 149.630997	-108.250000 29.7500000 1542.44995 153.255005	-108.250000 29.7500000 1598.55005 155.884003	-108.250000 29.7500000 1647.43005 158.442993	-108.250000 29.7500000 1698.04004 161.035004	-108.250000 29.7500000 1755.92004 163.735001	-108.250000 29.7500000 1812.73999 166.552994	-108.250000 29.7500000 1874.35999 169.393005	-108.250000 29.7500000 1940.89001 172.350006	-108.250000 29.7500000 2011.68005 175.406998	-108.250000 29.7500000 2088.65991 178.658997	-108.250000 29.7500000 2161.77002 182.115005	-108.250000 29.7500000 2243.78003 185.733002	-108.250000 29.7500000 2324.58008 189.518005	-108.250000 29.7500000 2355.23999 191.119995
-107.750000 29.7500000 1806.34998 0.00000000	-107.750000 29.7500000 1809.54004 23.2038994	-107.750000 29.7500000 1812.50000 32.8506012	-107.750000 29.7500000 1815.59998 40.2742996	-107.750000 29.7500000 1818.68994 46.5516014	-107.750000 29.7500000 1823.33997 52.0416985	-107.750000 29.7500000 1827.73999 57.0219994	-107.750000 29.7500000 1832.13000 61.6311989	-107.750000 29.7500000 1835.38000 65.9359970	-107.750000 29.7500000 1872.55005 70.5438004	-107.750000 29.7500000 1912.83997 74.7389984	-107.750000 29.7500000 1948.69995 78.7464981	-107.750000 29.7500000 1984.35999 82.6392975	-107.750000 29.7500000 1994.56995 86.1268005	-107.750000 29.7500000 2024.70996 89.4143982	-107.750000 29.7500000 2050.34009 92.6906967	-107.750000 29.7500000 2048.95996 95.8283005	-107.750000 29.7500000 2063.23999 99.6773987	-107.750000 29.7500000 2129.66992 102.857002	-107.750000 29.7500000 2182.65991 106.013000	-107.750000 29.7500000 2200.77002 109.130997	-107.750000 29.7500000 2233.86011 111.893997	-107.750000 29.7500000 2246.85010 114.494003	-107.750000 29.7500000 2275.41992 117.277000	-107.750000 29.7500000 2288.62988 120.050003	-107.750000 29.7500000 2305.22998 121.610001	-107.750000 29.7500000 2299.00000 124.035004	-107.750000 29.7500000 2300.87012 126.419998	-107.750000 29.7500000 2304.05005 128.979004	-107.750000 29.7500000 2290.87988 132.029007	-107.750000 29.7500000 2267.58008 135.169006	-107.750000 29.7500000 2274.52002 138.250000	-107.750000 29.7500000 2235.53003 141.705002	-107.750000 29.7500000 2213.70996 144.414001	-107.750000 29.7500000 2222.58008 147.309998	-107.750000 29.7500000 2195.32007 150.449997	-107.750000 29.7500000 2183.80005 153.585999	-107.750000 29.7500000 2207.93994 155.651001	-107.750000 29.7500000 2205.01001 157.802994	-107.750000 29.7500000 2204.96997 159.955002	-107.750000 29.7500000 2201.78003 162.070999	-107.750000 29.7500000 2198.71997 164.136993	-107.750000 29.7500000 2197.12012 166.199997	-107.750000 29.7500000 2194.75000 168.244003	-107.750000 29.7500000 2192.40991 170.356003	-107.750000 29.7500000 2189.26001 172.352997	-107.750000 29.7500000 2187.29004 174.337006	-107.750000 29.7500000 2184.62012 176.251007	-107.750000 29.7500000 2182.31006 178.182999	-107.750000 29.7500000 2194.07007 179.957001
-107.250000 29.7500000 1700.37000 0.00000000	-107.250000 29.7500000 1702.94995 24.0513992	-107.250000 29.7500000 1705.46997 34.0424004	-107.250000 29.7500000 1708.10999 41.7271004	-107.250000 29.7500000 1710.63000 48.2234993	-107.250000 29.7500000 1714.29004 53.9189987	-107.250000 29.7500000 1718.07996 59.0829010	-107.250000 29.7500000 1721.82996 63.8577995	-107.250000 29.7500000 1725.53003 68.3285980	-107.250000 29.7500000 1761.68994 73.6118011	-107.250000 29.7500000 1801.98999 78.4244995	-107.250000 29.7500000 1839.03003 83.1192017	-107.250000 29.7500000 1874.33997 87.6523972	-107.250000 29.7500000 1879.27002 91.5899963	-107.250000 29.7500000 1880.70996 95.2416992	-107.250000 29.7500000 1874.95996 98.7904968	-107.250000 29.7500000 1882.12000 102.139000	-107.250000 29.7500000 1860.17004 106.872002	-107.250000 29.7500000 1903.59998 111.009003	-107.250000 29.7500000 1941.20996 114.964996	-107.250000 29.7500000 2001.81995 118.968002	-107.250000 29.7500000 2061.27002 121.782997	-107.250000 29.7500000 2148.59009 124.475998	-107.250000 29.7500000 2191.66992 127.184998	-107.250000 29.7500000 2277.67993 129.917007	-107.250000 29.7500000 2283.39990 130.561005	-107.250000 29.7500000 2295.64990 132.847000	-107.250000 29.7500000 2341.88989 135.332993	-107.250000 29.7500000 2385.47998 137.770004	-107.250000 29.7500000 2436.42993 141.080994	-107.250000 29.7500000 2484.69995 143.686996	-107.250000 29.7500000 2559.19995 146.514008	-107.250000 29.7500000 2598.65991 149.606003	-107.250000 29.7500000 2621.95996 151.488998	-107.250000 29.7500000 2675.89990 153.869995	-107.250000 29.7500000 2711.47998 156.341995	-107.250000 29.7500000 2722.32007 158.992004	-107.250000 29.7500000 2787.80005 160.235992	-107.250000 29.7500000 2796.98999 162.453003	-107.250000 29.7500000 2804.23999 164.667999	-107.250000 29.7500000 2814.29004 166.871002	-107.250000 29.7500000 2823.62988 169.050995	-107.250000 29.7500000 2833.29004 171.225006	-107.250000 29.7500000 2842.80005 173.386002	-107.250000 29.7500000 2853.50000 175.548004	-107.250000 29.7500000 2863.08008 177.684006	-107.250000 29.7500000 2872.37012 179.841003	-107.250000 29.7500000 2882.17993 181.975998	-107.250000 29.7500000 2892.06006 184.110992	-107.250000 29.7500000 2905.18994 186.927002
-106.750000 29.7500000 1670.44995 0.00000000	-106.750000 29.7500000 1673.41003 25.1032009	-106.750000 29.7500000 1675.94995 35.5307999	-106.750000 29.7500000 1679.05005 43.5513992	-106.750000 29.7500000 1681.89001 50.3280983	-106.750000 29.7500000 1686.18994 56.2789993	-106.750000 29.7500000 1690.58997 61.6838989	-106.750000 29.7500000 1694.90002 66.6779022	-106.750000 29.7500000 1699.28003 71.3360977	-106.750000 29.7500000 1749.35999 77.2655029	-106.750000 29.7500000 1799.66003 82.8510971	-106.750000 29.7500000 1846.82996 88.3343964	-106.750000 29.7500000 1903.43005 93.7474976	-106.750000 29.7500000 1923.76001 98.1334991	-106.750000 29.7500000 1940.34998 102.308998	-106.750000 29.7500000 1960.80005 106.282997	-106.750000 29.7500000 1976.34998 110.219002	-106.750000 29.7500000 1970.97998 115.737999	-106.750000 29.7500000 2012.10999 120.727997	-106.750000 29.7500000 2072.38989 125.857002	-106.750000 29.7500000 2134.48999 130.938995	-106.750000 29.7500000 2175.60010 134.597000	-106.750000 29.7500000 2232.89990 138.425003	-106.750000 29.7500000 2287.60010 142.113998	-106.750000 29.7500000 2330.10010 145.738007	-106.750000 29.7500000 2349.59009 146.565994	-106.750000 29.7500000 2370.85010 149.115005	-106.750000 29.7500000 2382.97998 152.041000	-106.750000 29.7500000 2394.58008 154.785995	-106.750000 29.7500000 2421.61011 158.787003	-106.750000 29.7500000 2471.93994 161.496994	-106.750000 29.7500000 2518.88989 164.403000	-106.750000 29.7500000 2543.12012 167.570007	-106.750000 29.7500000 2582.27002 168.714005	-106.750000 29.7500000 2632.70996 171.011002	-106.750000 29.7500000 2679.54004 173.654007	-106.750000 29.7500000 2704.39990 176.214996	-106.750000 29.7500000 2786.01001 177.113998	-106.750000 29.7500000 2786.87988 179.507004	-106.750000 29.7500000 2787.71997 181.873993	-106.750000 29.7500000 2788.59009 184.222000	-106.750000 29.7500000 2789.45996 186.529999	-106.750000 29.7500000 2790.33008 188.835007	-106.750000 29.7500000 2791.17993 191.115005	-106.750000 29.7500000 2792.10010 193.380005	-106.750000 29.7500000 2793.03003 195.621994	-106.750000 29.7500000 2793.87988 197.845993	-106.750000 29.7500000 2794.76001 200.067993	-106.750000 29.7500000 2795.63989 202.268997	-106.750000 29.7500000 2821.15991 205.156998
-106.250000 29.7500000 1450.18994 0.00000000	-106.250000 29.7500000 1452.29004 24.9528999	-106.250000 29.7500000 1454.52002 35.3152008	-106.250000 29.7500000 1456.83997 43.2835999	-106.250000 29.7500000 1459.06006 50.0150986	-106.250000 29.7500000 1462.93994 55.9346008	-106.250000 29.7500000 1466.82996 61.3115997	-106.250000 29.7500000 1470.58997 66.2830963	-106.250000 29.7500000 1474.45996 70.9147034	-106.250000 29.7500000 1537.07996 77.0046005	-106.250000 29.7500000 1601.93005 83.0064011	-106.250000 29.7500000 1669.56006 88.9031982	-106.250000 29.7500000 1736.97998 94.7769012	-106.250000 29.7500000 1776.96997 99.4243011	-106.250000 29.7500000 1824.22998 104.014000	-106.250000 29.7500000 1863.37000 108.574997	-106.250000 29.7500000 1907.75000 113.028000	-106.250000 29.7500000 1942.63000 118.905998	-106.250000 29.7500000 2026.98999 124.703003	-106.250000 29.7500000 2121.30005 130.268005	-106.250000 29.7500000 2192.37012 135.970993	-106.250000 29.7500000 2307.75000 141.169998	-106.250000 29.7500000 2411.93994 146.466003	-106.250000 29.7500000 2496.34009 151.755997	-106.250000 29.7500000 2605.09009 157.548004	-106.250000 29.7500000 2626.30005 160.220001	-106.250000 29.7500000 2640.31006 163.287994	-106.250000 29.7500000 2657.30005 166.550003	-106.250000 29.7500000 2677.88989 169.776993	-106.250000 29.7500000 2744.41992 173.421997	-106.250000 29.7500000 2803.21997 177.705994	-106.250000 29.7500000 2846.36011 182.042007	-106.250000 29.7500000 2887.89990 186.475998	-106.250000 29.7500000 2898.01001 188.977997	-106.250000 29.7500000 2912.40991 191.326996	-106.250000 29.7500000 2913.20996 194.417999	-106.250000 29.7500000 2906.72998 197.158997	-106.250000 29.7500000 3008.04004 198.591003	-106.250000 29.7500000 3007.87988 201.237000	-106.250000 29.7500000 3007.70996 203.845001	-106.250000 29.7500000 3007.52002 206.423004	-106.250000 29.7500000 3007.34009 208.966995	-106.250000 29.7500000 3007.14990 211.481995	-106.250000 29.7500000 3006.93994 213.966995	-106.250000 29.7500000 3006.76001 216.423004	-106.250000 29.7500000 3006.59009 218.852005	-106.250000 29.7500000 3006.40991 221.253006	-106.250000 29.7500000 3006.21997 223.636002	-106.250000 29.7500000 3006.03003 225.985992	-106.250000 29.7500000 3021.85010 228.380997
-105.750000 29.7500000 1399.62000 0.00000000	-105.750000 29.7500000 1400.46997 24.3855991	-105.750000 29.7500000 1401.31995 34.4991989	-105.750000 29.7500000 1402.17004 42.2677994	-105.750000 29.7500000 1403.02002 48.8241005	-105.750000 29.7500000 1404.71997 54.6002007	-105.750000 29.7500000 1406.37000 59.8362007	-105.750000 29.7500000 1407.89001 64.6638031	-105.750000 29.7500000 1409.62000 69.1684036	-105.750000 29.7500000 1438.59998 74.4523010	-105.750000 29.7500000 1468.43005 79.5764999	-105.750000 29.7500000 1499.18005 84.5893021	-105.750000 29.7500000 1531.08997 89.5530014	-105.750000 29.7500000 1573.31995 94.6965027	-105.750000 29.7500000 1616.02002 99.8945999	-105.750000 29.7500000 1655.94995 105.133003	-105.750000 29.7500000 1701.56006 110.275002	-105.750000 29.7500000 1723.35999 116.081001	-105.750000 29.7500000 1792.06006 121.882004	-105.750000 29.7500000 1855.06995 127.661003	-105.750000 29.7500000 1927.01001 133.447998	-105.750000 29.7500000 2046.13000 138.804001	-105.750000 29.7500000 2172.62988 145.251999	-105.750000 29.7500000 2297.75000 151.565002	-105.750000 29.7500000 2438.13989 157.998001	-105.750000 29.7500000 2497.73999 162.126999	-105.750000 29.7500000 2556.57007 165.675003	-105.750000 29.7500000 2617.28003 169.373993	-105.750000 29.7500000 2676.69995 172.977997	-105.750000 29.7500000 2773.07007 177.528000	-105.750000 29.7500000 2872.18994 183.082001	-105.750000 29.7500000 2978.40991 189.046005	-105.750000 29.7500000 3083.04004 195.141998	-105.750000 29.7500000 3170.37012 200.201004	-105.750000 29.7500000 3253.79004 204.089005	-105.750000 29.7500000 3338.91992 207.606003	-105.750000 29.7500000 3421.51001 211.563995	-105.750000 29.7500000 3535.26001 213.158997	-105.750000 29.7500000 3535.54004 216.035995	-105.750000 29.7500000 3535.83008 218.876007	-105.750000 29.7500000 3536.12012 221.679993	-105.750000 29.7500000 3536.40991 224.449997	-105.750000 29.7500000 3536.69995 227.186005	-105.750000 29.7500000 3536.97998 229.891006	-105.750000 29.7500000 3537.26001 232.561005	-105.750000 29.7500000 3537.57007 235.203995	-105.750000 29.7500000 3537.86011 237.819000	-105.750000 29.7500000 3538.14990 240.406006	-105.750000 29.7500000 3538.42993 242.966003	-105.750000 29.7500000 3528.02002 245.356003
-105.250000 29.7500000 1380.20996 0.00000000	-105.250000 29.7500000 1380.52002 25.8064003	-105.250000 29.7500000 1380.82996 36.5004005	-105.250000 29.7500000 1381.15002 44.7094002	-105.250000 29.7500000 1381.45996 51.6324005	-105.250000 29.7500000 1382.15002 57.7335014	-105.250000 29.7500000 1382.68005 63.2552986	-105.250000 29.7500000 1383.47998 68.3349991	-105.250000 29.7500000 1384.33997 73.0693970	-105.250000 29.7500000 1394.03003 77.8896027	-105.250000 29.7500000 1404.29004 82.4357986	-105.250000 29.7500000 1414.42004 86.7955017	-105.250000 29.7500000 1424.81995 91.0062027	-105.250000 29.7500000 1462.93994 96.0252991	-105.250000 29.7500000 1502.33997 100.542999	-105.250000 29.7500000 1550.29004 104.998001	-105.250000 29.7500000 1579.88000 109.463997	-105.250000 29.7500000 1626.18994 115.350998	-105.250000 29.7500000 1714.52002 121.163002	-105.250000 29.7500000 1798.58997 127.128998	-105.250000 29.7500000 1896.21997 133.175003	-105.250000 29.7500000 1995.00000 137.998993	-105.250000 29.7500000 2084.04004 142.815002	-105.250000 29.7500000 2174.31006 148.138000	-105.250000 29.7500000 2271.97998 153.770004	-105.250000 29.7500000 2326.87988 157.716003	-105.250000 29.7500000 2382.40991 161.358002	-105.250000 29.7500000 2442.46997 165.214996	-105.250000 29.7500000 2505.82007 169.091003	-105.250000 29.7500000 2617.72998 174.248993	-105.250000 29.7500000 2736.66992 180.195999	-105.250000 29.7500000 2859.59009 186.595993	-105.250000 29.7500000 2989.52002 193.742996	-105.250000 29.7500000 3071.31006 198.371994	-105.250000 29.7500000 3157.96997 202.451996	-105.250000 29.7500000 3248.46997 206.501999	-105.250000 29.7500000 3348.94995 210.985001	-105.250000 29.7500000 3479.92993 213.893005	-105.250000 29.7500000 3479.90991 216.720993	-105.250000 29.7500000 3479.87988 219.511993	-105.250000 29.7500000 3479.86011 222.268997	-105.250000 29.7500000 3479.84009 224.990997	-105.250000 29.7500000 3479.82007 227.681000	-105.250000 29.7500000 3479.80005 230.339996	-105.250000 29.7500000 3479.78003 232.968994	-105.250000 29.7500000 3479.76001 235.567001	-105.250000 29.7500000 3479.73999 238.138000	-105.250000 29.7500000 3479.71997 240.681000	-105.250000 29.7500000 3479.69995 243.197998	-105.250000 29.7500000 3479.12988 245.632004
-104.750000 29.7500000 1183.18005 0.00000000	-104.750000 29.7500000 1183.52002 29.7933998	-104.750000 29.7500000 1183.84998 42.1377983	-104.750000 29.7500000 1184.06006 51.6124001	-104.750000 29.7500000 1184.20996 59.6016006	-104.750000 29.7500000 1184.39001 66.6406021	-104.750000 29.7500000 1184.68994 73.0056000	-104.750000 29.7500000 1184.97998 78.8520966	-104.750000 29.7500000 1185.31995 84.3074036	-104.750000 29.7500000 1187.65002 89.5000992	-104.750000 29.7500000 1189.26001 94.3524017	-104.750000 29.7500000 1191.39001 98.9587021	-104.750000 29.7500000 1193.15002 103.371002	-104.750000 29.7500000 1213.87000 108.544998	-104.750000 29.7500000 1234.93994 112.916000	-104.750000 29.7500000 1253.31995 117.106003	-104.750000 29.7500000 1282.85999 121.237000	-104.750000 29.7500000 1286.43994 125.790001	-104.750000 29.7500000 1325.45996 130.242004	-104.750000 29.7500000 1365.45996 134.806000	-104.750000 29.7500000 1407.87000 139.567001	-104.750000 29.7500000 1431.13000 143.182007	-104.750000 29.7500000 1470.01001 147.089996	-104.750000 29.7500000 1493.06006 151.050995	-104.750000 29.7500000 1532.67004 155.311005	-104.750000 29.7500000 1550.79004 158.190002	-104.750000 29.7500000 1569.21997 161.485992	-104.750000 29.7500000 1587.73999 164.809998	-104.750000 29.7500000 1607.05005 168.173004	-104.750000 29.7500000 1648.06995 172.233994	-104.750000 29.7500000 1689.82996 176.468002	-104.750000 29.7500000 1733.67004 180.899002	-104.750000 29.7500000 1778.06995 185.643005	-104.750000 29.7500000 1793.33997 188.817001	-104.750000 29.7500000 1809.38000 191.912003	-104.750000 29.7500000 1826.19995 195.074997	-104.750000 29.7500000 1846.35999 198.238998	-104.750000 29.7500000 2014.34998 200.925995	-104.750000 29.7500000 2014.34998 203.565002	-104.750000 29.7500000 2014.34998 206.169006	-104.750000 29.7500000 2014.35999 208.740997	-104.750000 29.7500000 2014.35999 211.281998	-104.750000 29.7500000 2014.53003 213.792007	-104.750000 29.7500000 2014.53003 216.274002	-104.750000 29.7500000 2014.54004 218.727005	-104.750000 29.7500000 2014.55005 221.153000	-104.750000 29.7500000 2014.56006 223.552994	-104.750000 29.7500000 2014.56006 225.927994	-104.750000 29.7500000 2014.56995 228.278000	-104.750000 29.7500000 2014.84998 230.613007
-104.250000 29.7500000 1274.37000 0.00000000	-104.250000 29.7500000 1275.08997 32.9878998	-104.250000 29.7500000 1275.70996 46.6589012	-104.250000 29.7500000 1276.02002 57.1534996	-104.250000 29.7500000 1276.56006 66.0015030	-104.250000 29.7500000 1277.68005 73.8057022	-104.250000 29.7500000 1278.79004 80.8545990	-104.250000 29.7500000 1279.89001 87.3394012	-104.250000 29.7500000 1280.82996 93.3886032	-104.250000 29.7500000 1282.96997 99.1151962	-104.250000 29.7500000 1285.16003 104.503998	-104.250000 29.7500000 1287.12000 109.623001	-104.250000 29.7500000 1289.23999 114.528999	-104.250000 29.7500000 1309.78003 119.991997	-104.250000 29.7500000 1330.37000 124.931000	-104.250000 29.7500000 1350.84998 129.727005	-104.250000 29.7500000 1370.65002 134.403000	-104.250000 29.7500000 1379.69995 139.205002	-104.250000 29.7500000 1415.64001 143.960999	-104.250000 29.7500000 1452.12000 148.703995	-104.250000 29.7500000 1487.78003 153.421005	-104.250000 29.7500000 1511.09998 157.382004	-104.250000 29.7500000 1534.09998 161.380005	-104.250000 29.7500000 1558.62000 165.264999	-104.250000 29.7500000 1587.48999 168.733002	-104.250000 29.7500000 1586.23999 171.423004	-104.250000 29.7500000 1585.76001 174.731995	-104.250000 29.7500000 1584.47998 177.966003	-104.250000 29.7500000 1583.77002 181.162994	-104.250000 29.7500000 1583.54004 184.432007	-104.250000 29.7500000 1585.17004 187.656006	-104.250000 29.7500000 1588.02002 190.837997	-104.250000 29.7500000 1590.17004 194.009995	-104.250000 29.7500000 1596.55005 196.955994	-104.250000 29.7500000 1599.95996 199.860992	-104.250000 29.7500000 1604.50000 202.703003	-104.250000 29.7500000 1609.18994 205.520996	-104.250000 29.7500000 1804.84998 208.205002	-104.250000 29.7500000 1804.84998 210.962006	-104.250000 29.7500000 1804.85999 213.684006	-104.250000 29.7500000 1804.85999 216.371002	-104.250000 29.7500000 1804.87000 219.026001	-104.250000 29.7500000 1804.87000 221.649002	-104.250000 29.7500000 1804.88000 224.240997	-104.250000 29.7500000 1804.88000 226.802994	-104.250000 29.7500000 1804.89001 229.337006	-104.250000 29.7500000 1804.89001 231.843994	-104.250000 29.7500000 1804.90002 234.322998	-104.250000 29.7500000 1804.90002 236.776001	-104.250000 29.7500000 1805.40002 239.205994
-103.750000 29.7500000 1222.63000 0.00000000	-103.750000 29.7500000 1223.58997 33.9373016	-103.750000 29.7500000 1224.08997 48.0043983	-103.750000 29.7500000 1224.81995 58.8046989	-103.750000 29.7500000 1225.54004 67.9063034	-103.750000 29.7500000 1227.20996 75.9485016	-103.750000 29.7500000 1228.89001 83.2123032	-103.750000 29.7500000 1230.77002 89.8992004	-103.750000 29.7500000 1232.30005 96.1321030	-103.750000 29.7500000 1236.46997 102.047997	-103.750000 29.7500000 1240.29004 107.641998	-103.750000 29.7500000 1244.19995 112.959999	-103.750000 29.7500000 1248.14001 118.056999	-103.750000 29.7500000 1270.12000 123.470001	-103.750000 29.7500000 1292.06006 128.621994	-103.750000 29.7500000 1313.90002 133.649002	-103.750000 29.7500000 1335.21997 138.526001	-103.750000 29.7500000 1356.33997 143.755997	-103.750000 29.7500000 1402.45996 149.128006	-103.750000 29.7500000 1443.85999 154.343002	-103.750000 29.7500000 1485.44995 159.544006	-103.750000 29.7500000 1512.44995 163.865997	-103.750000 29.7500000 1539.40002 168.201004	-103.750000 29.7500000 1564.64001 172.339996	-103.750000 29.7500000 1590.71997 176.503998	-103.750000 29.7500000 1592.64001 179.692993	-103.750000 29.7500000 1594.47998 183.181000	-103.750000 29.7500000 1596.21997 186.613007	-103.750000 29.7500000 1598.07996 189.973007	-103.750000 29.7500000 1602.31995 193.373993	-103.750000 29.7500000 1606.64001 196.694000	-103.750000 29.7500000 1611.81006 199.962997	-103.750000 29.7500000 1617.13000 203.207001	-103.750000 29.7500000 1620.68005 206.337006	-103.750000 29.7500000 1625.00000 209.434998	-103.750000 29.7500000 1632.31995 212.488998	-103.750000 29.7500000 1638.29004 215.481995	-103.750000 29.7500000 1844.91003 218.348999	-103.750000 29.7500000 1844.91003 221.251999	-103.750000 29.7500000 1844.91003 224.117996	-103.750000 29.7500000 1844.91003 226.947006	-103.750000 29.7500000 1844.91003 229.740997	-103.750000 29.7500000 1844.91003 232.503006	-103.750000 29.7500000 1844.91003 235.231003	-103.750000 29.7500000 1844.91003 237.927994	-103.750000 29.7500000 1844.91003 240.595001	-103.750000 29.7500000 1844.91003 243.233002	-103.750000 29.7500000 1844.91003 245.841995	-103.750000 29.7500000 1844.91003 248.425003	-103.750000 29.7500000 1845.06995 250.981003
-103.250000 29.7500000 987.369019 0.00000000	-103.250000 29.7500000 988.361023 34.1939011	-103.250000 29.7500000 988.851013 48.3689003	-103.250000 29.7500000 989.593018 59.2529984	-103.250000 29.7500000 990.338989 68.4291000	-103.250000 29.7500000 992.250000 76.5376968	-103.250000 29.7500000 994.455017 83.8647003	-103.250000 29.7500000 996.705017 90.6164017	-103.250000 29.7500000 998.627014 96.9123993	-103.250000 29.7500000 1002.78003 102.889999	-103.250000 29.7500000 1006.96997 108.543999	-103.250000 29.7500000 1011.40997 113.939003	-103.250000 29.7500000 1015.73999 119.101997	-103.250000 29.7500000 1036.19995 124.492996	-103.250000 29.7500000 1057.50000 129.701996	-103.250000 29.7500000 1079.70996 134.785004	-103.250000 29.7500000 1102.85999 140.001999	-103.250000 29.7500000 1133.34998 145.522003	-103.250000 29.7500000 1178.96997 151.113007	-103.250000 29.7500000 1226.91003 156.723999	-103.250000 29.7500000 1277.16003 162.367004	-103.250000 29.7500000 1306.13000 166.776001	-103.250000 29.7500000 1334.68994 171.000000	-103.250000 29.7500000 1365.83997 175.294998	-103.250000 29.7500000 1396.12000 179.572998	-103.250000 29.7500000 1398.13000 183.108002	-103.250000 29.7500000 1400.00000 186.677994	-103.250000 29.7500000 1402.00000 190.190994	-103.250000 29.7500000 1403.65002 193.638000	-103.250000 29.7500000 1408.16003 197.136002	-103.250000 29.7500000 1414.63000 200.572006	-103.250000 29.7500000 1419.42004 203.977005	-103.250000 29.7500000 1424.00000 207.360001	-103.250000 29.7500000 1430.43994 210.567993	-103.250000 29.7500000 1436.95996 213.766006	-103.250000 29.7500000 1443.34998 216.919006	-103.250000 29.7500000 1450.93994 220.037994	-103.250000 29.7500000 1580.06006 223.028000	-103.250000 29.7500000 1580.06006 225.988998	-103.250000 29.7500000 1580.06006 228.910995	-103.250000 29.7500000 1580.06006 231.796997	-103.250000 29.7500000 1580.06006 234.645996	-103.250000 29.7500000 1580.06006 237.462006	-103.250000 29.7500000 1580.06006 240.244995	-103.250000 29.7500000 1580.06006 242.996002	-103.250000 29.7500000 1580.06006 245.716003	-103.250000 29.7500000 1580.06006 248.406998	-103.250000 29.7500000 1580.06006 251.067993	-103.250000 29.7500000 1580.06006 253.701996	-103.250000 29.7500000 1580.01001 256.308014
-123.750000 30.2500000 -4170.14990 0.00000000	-123.750000 30.2500000 -4152.74023 6.64336014	-123.750000 30.2500000 -4141.47021 9.36590004	-123.750000 30.2500000 -4134.56006 11.3841000	-123.750000 30.2500000 -4120.10986 13.0065002	-123.750000 30.2500000 -4005.27002 14.4063997	-123.750000 30.2500000 -4115.25977 15.7713003	-123.750000 30.2500000 -4153.85986 16.9974995	-123.750000 30.2500000 -4241.10986 18.0923004	-123.750000 30.2500000 -4289.91016 19.1105995	-123.750000 30.2500000 -4297.83008 19.9503002	-123.750000 30.2500000 -4396.99023 20.7150002	-123.750000 30.2500000 -4406.43994 21.4090004	-123.750000 30.2500000 -4395.41992 21.9186993	-123.750000 30.2500000 -4348.00000 22.4113007	-123.750000 30.2500000 -4367.93018 22.8896999	-123.750000 30.2500000 -4394.91016 23.3325996	-123.750000 30.2500000 -4428.66016 23.6604004	-123.750000 30.2500000 -4520.45020 23.9589005	-123.750000 30.2500000 -4639.74023 24.2682991	-123.750000 30.2500000 -4695.91016 24.5905991	-123.750000 30.2500000 -4752.39990 24.9037991	-123.750000 30.2500000 -4810.24023 25.3834991	-123.750000 30.2500000 -4850.60986 25.8439999	-123.750000 30.2500000 -4863.18994 26.8612003	-123.750000 30.2500000 -4871.93018 29.4431992	-123.750000 30.2500000 -4877.77979 32.4403000	-123.750000 30.2500000 -4898.31006 34.5018005	-123.750000 30.2500000 -4860.25977 35.3022995	-123.750000 30.2500000 -4853.72998 34.5239983	-123.750000 30.2500000 -4869.41992 32.5937996	-123.750000 30.2500000 -4998.14014 31.6448002	-123.750000 30.2500000 -5005.58984 30.1910992	-123.750000 30.2500000 -5055.10010 27.7224007	-123.750000 30.2500000 -5090.14990 27.2560005	-123.750000 30.2500000 -5093.83008 27.1865997	-123.750000 30.2500000 -4958.70996 26.7220001	-123.750000 30.2500000 -5076.83984 27.0825996	-123.750000 30.2500000 -4943.81006 27.1102009	-123.750000 30.2500000 -4926.39990 26.3185997	-123.750000 30.2500000 -5025.56982 26.2469997	-123.750000 30.2500000 -5037.14014 26.1224003	-123.750000 30.2500000 -5017.33008 26.3873997	-123.750000 30.2500000 -5026.89014 26.1832008	-123.750000 30.2500000 -5001.87012 25.8460999	-123.750000 30.2500000 -5009.50000 25.6068001	-123.750000 30.2500000 -5026.91016 25.8346004	-123.750000 30.2500000 -5051.87012 25.8761997	-123.750000 30.2500000 -5111.20996 25.7935009	-123.750000 30.2500000 -5128.77979 26.3589993
-123.250000 30.2500000 -4023.44995 0.00000000	-123.250000 30.2500000 -3880.63989 6.60792017	-123.250000 30.2500000 -3968.70996 9.24602985	-123.250000 30.2500000 -4010.69995 11.2983999	-123.250000 30.2500000 -4036.36011 13.0935001	-123.250000 30.2500000 -4148.75977 14.5553999	-123.250000 30.2500000 -4094.94995 15.8261003	-123.250000 30.2500000 -4157.12988 16.9703007	-123.250000 30.2500000 -4273.00000 18.0785007	-123.250000 30.2500000 -4316.27002 19.1723995	-123.250000 30.2500000 -4392.39990 20.1315994	-123.250000 30.2500000 -4406.68994 20.9183006	-123.250000 30.2500000 -4416.45996 21.4729004	-123.250000 30.2500000 -4437.62012 22.1058006	-123.250000 30.2500000 -4432.25977 22.5757008	-123.250000 30.2500000 -4420.10010 23.0063992	-123.250000 30.2500000 -4415.20996 23.4160004	-123.250000 30.2500000 -4423.12012 23.4675007	-123.250000 30.2500000 -4477.08008 23.6168003	-123.250000 30.2500000 -4524.93018 23.9032993	-123.250000 30.2500000 -4626.83984 24.1273003	-123.250000 30.2500000 -4701.16016 24.1968994	-123.250000 30.2500000 -4736.93994 24.4090996	-123.250000 30.2500000 -4815.56982 24.6727009	-123.250000 30.2500000 -4863.06982 24.9556999	-123.250000 30.2500000 -4868.37012 25.7632999	-123.250000 30.2500000 -4871.77002 26.7070999	-123.250000 30.2500000 -4874.81006 28.5685005	-123.250000 30.2500000 -4870.89990 31.3551998	-123.250000 30.2500000 -4865.75977 33.9152985	-123.250000 30.2500000 -4870.00000 35.8781013	-123.250000 30.2500000 -4943.08984 36.7047005	-123.250000 30.2500000 -4958.68994 35.7593994	-123.250000 30.2500000 -4992.97998 33.3464012	-123.250000 30.2500000 -5020.24023 32.7644005	-123.250000 30.2500000 -5024.64990 32.7234993	-123.250000 30.2500000 -4935.00000 32.2869987	-123.250000 30.2500000 -5018.27002 32.7375984	-123.250000 30.2500000 -4927.04980 32.7695007	-123.250000 30.2500000 -4913.83984 32.0974998	-123.250000 30.2500000 -4978.72021 32.1316986	-123.250000 30.2500000 -4989.64990 32.0951996	-123.250000 30.2500000 -4976.89014 32.4565010	-123.250000 30.2500000 -4986.24023 32.0553017	-123.250000 30.2500000 -4968.58984 31.8260994	-123.250000 30.2500000 -4975.43018 31.6965008	-123.250000 30.2500000 -4988.47021 31.9694996	-123.250000 30.2500000 -5002.41016 31.8010998	-123.250000 30.2500000 -5049.91016 31.8047009	-123.250000 30.2500000 -5063.70020 32.0625992
-122.750000 30.2500000 -3723.14990 0.00000000	-122.750000 30.2500000 -3863.66992 6.66655016	-122.750000 30.2500000 -3872.59009 9.37411022	-122.750000 30.2500000 -3919.35010 11.3687000	-122.750000 30.2500000 -3987.92993 12.8796997	-122.750000 30.2500000 -3999.91992 14.3675003	-122.750000 30.2500000 -4041.14990 15.7975998	-122.750000 30.2500000 -3989.91992 17.0739994	-122.750000 30.2500000 -4107.85010 18.1959000	-122.750000 30.2500000 -4255.60010 19.1068993	-122.750000 30.2500000 -4342.52002 19.9887009	-122.750000 30.2500000 -4396.72021 20.9349003	-122.750000 30.2500000 -4415.29004 21.7173004	-122.750000 30.2500000 -4439.33984 22.3987007	-122.750000 30.2500000 -4526.08008 22.8623009	-122.750000 30.2500000 -4535.97021 23.0788994	-122.750000 30.2500000 -4456.33008 23.3146992	-122.750000 30.2500000 -4433.29004 23.5534000	-122.750000 30.2500000 -4457.18994 23.6095009	-122.750000 30.2500000 -4545.33008 23.6455002	-122.750000 30.2500000 -4635.91992 23.7219009	-122.750000 30.2500000 -4647.08984 23.6177006	-122.750000 30.2500000 -4710.85986 23.7409000	-122.750000 30.2500000 -4761.12012 23.7772007	-122.750000 30.2500000 -4806.60010 23.7705002	-122.750000 30.2500000 -4868.72998 24.4473000	-122.750000 30.2500000 -4880.12012 25.1347008	-122.750000 30.2500000 -4881.14990 25.7376003	-122.750000 30.2500000 -4882.37988 26.4293995	-122.750000 30.2500000 -4881.29980 27.3097000	-122.750000 30.2500000 -4877.49023 29.8092995	-122.750000 30.2500000 -4894.52979 33.3056984	-122.750000 30.2500000 -4913.49023 36.2827988	-122.750000 30.2500000 -4933.50977 37.6081009	-122.750000 30.2500000 -4953.33984 37.4864006	-122.750000 30.2500000 -4959.12988 37.6972008	-122.750000 30.2500000 -4911.37012 37.7159996	-122.750000 30.2500000 -4963.12012 38.3041000	-122.750000 30.2500000 -4911.87012 38.3745003	-122.750000 30.2500000 -4902.33984 38.0288010	-122.750000 30.2500000 -4938.91992 38.3448982	-122.750000 30.2500000 -4948.54004 38.5162010	-122.750000 30.2500000 -4940.93994 39.0480003	-122.750000 30.2500000 -4948.62012 38.4067001	-122.750000 30.2500000 -4939.06006 38.4552994	-122.750000 30.2500000 -4944.27002 38.5565987	-122.750000 30.2500000 -4952.62988 38.9281998	-122.750000 30.2500000 -4959.02979 38.4033012	-122.750000 30.2500000 -4994.02002 38.5961990	-122.750000 30.2500000 -5002.79980 38.3843994
-122.250000 30.2500000 -4100.25977 0.00000000	-122.250000 30.2500000 -4031.16992 6.72025013	-122.250000 30.2500000 -3986.07007 9.43667030	-122.250000 30.2500000 -4063.16992 11.4619999	-122.250000 30.2500000 -4002.62012 13.2142000	-122.250000 30.2500000 -3990.85010 14.6955996	-122.250000 30.2500000 -4020.98999 15.8690996	-122.250000 30.2500000 -4097.29980 16.9654999	-122.250000 30.2500000 -4066.44995 18.0981007	-122.250000 30.2500000 -4084.20996 19.1847000	-122.250000 30.2500000 -4249.33984 20.1625004	-122.250000 30.2500000 -4301.45020 20.9452000	-122.250000 30.2500000 -4394.70996 21.5963001	-122.250000 30.2500000 -4413.25977 22.3722992	-122.250000 30.2500000 -4422.62012 23.0351009	-122.250000 30.2500000 -4466.25000 23.5076008	-122.250000 30.2500000 -4495.75977 23.5879993	-122.250000 30.2500000 -4429.70020 23.5303993	-122.250000 30.2500000 -4425.52002 23.4580994	-122.250000 30.2500000 -4513.77979 23.4424992	-122.250000 30.2500000 -4621.33984 23.4493008	-122.250000 30.2500000 -4698.35010 23.2087002	-122.250000 30.2500000 -4745.41016 23.0685997	-122.250000 30.2500000 -4762.35010 22.8614006	-122.250000 30.2500000 -4804.12012 22.6662006	-122.250000 30.2500000 -4841.35986 23.2702007	-122.250000 30.2500000 -4881.22998 23.6889000	-122.250000 30.2500000 -4892.54004 24.0629005	-122.250000 30.2500000 -4894.62988 24.4771996	-122.250000 30.2500000 -4894.52002 24.6793003	-122.250000 30.2500000 -4894.62012 25.1872005	-122.250000 30.2500000 -4892.10010 25.8262005	-122.250000 30.2500000 -4883.06006 27.6786995	-122.250000 30.2500000 -4885.27002 34.2055016	-122.250000 30.2500000 -4891.93018 36.2365990	-122.250000 30.2500000 -4898.27002 37.9896011	-122.250000 30.2500000 -4886.83984 39.6036987	-122.250000 30.2500000 -4908.66992 40.4185982	-122.250000 30.2500000 -4892.39014 41.0556984	-122.250000 30.2500000 -4887.93018 41.6701012	-122.250000 30.2500000 -4903.62988 42.5718002	-122.250000 30.2500000 -4910.64014 43.2439995	-122.250000 30.2500000 -4907.02979 44.0583000	-122.250000 30.2500000 -4912.02002 43.8125992	-122.250000 30.2500000 -4910.45020 44.4767990	-122.250000 30.2500000 -4913.52002 45.0256996	-122.250000 30.2500000 -4917.77979 45.6379013	-122.250000 30.2500000 -4921.39990 45.0565987	-122.250000 30.2500000 -4942.91992 45.6581001	-122.250000 30.2500000 -4946.02979 45.3428001
-121.750000 30.2500000 -3813.36011 0.00000000	-121.750000 30.2500000 -3790.40991 6.69287014	-121.750000 30.2500000 -3878.50000 9.53034019	-121.750000 30.2500000 -4003.33008 11.6603003	-121.750000 30.2500000 -4000.54004 13.3437996	-121.750000 30.2500000 -3981.05005 14.7004995	-121.750000 30.2500000 -3995.47998 16.0126991	-121.750000 30.2500000 -4022.77002 17.3197994	-121.750000 30.2500000 -4101.62012 18.3761997	-121.750000 30.2500000 -4200.45020 19.2324009	-121.750000 30.2500000 -4171.85986 20.1051998	-121.750000 30.2500000 -4167.29980 20.9386005	-121.750000 30.2500000 -4200.27002 21.8125000	-121.750000 30.2500000 -4319.87988 22.6459007	-121.750000 30.2500000 -4399.70996 23.1837006	-121.750000 30.2500000 -4396.72998 23.5648994	-121.750000 30.2500000 -4406.85986 23.8540001	-121.750000 30.2500000 -4433.99023 24.1434994	-121.750000 30.2500000 -4439.31982 24.1629009	-121.750000 30.2500000 -4463.83984 23.7292995	-121.750000 30.2500000 -4541.47998 22.9200001	-121.750000 30.2500000 -4642.91992 22.2765999	-121.750000 30.2500000 -4690.12988 22.1536007	-121.750000 30.2500000 -4717.10986 22.0769997	-121.750000 30.2500000 -4779.97998 21.8239994	-121.750000 30.2500000 -4798.37988 22.1615009	-121.750000 30.2500000 -4824.66992 22.4034004	-121.750000 30.2500000 -4868.99023 22.7043991	-121.750000 30.2500000 -4900.91992 22.9242992	-121.750000 30.2500000 -4906.18018 22.7961998	-121.750000 30.2500000 -4895.66992 22.9591999	-121.750000 30.2500000 -4902.66016 23.0660000	-121.750000 30.2500000 -4910.74023 23.2035999	-121.750000 30.2500000 -4908.50977 25.4804001	-121.750000 30.2500000 -4904.47998 27.1544991	-121.750000 30.2500000 -4898.72021 28.9454002	-121.750000 30.2500000 -4893.18994 31.0722008	-121.750000 30.2500000 -4891.79980 32.0583992	-121.750000 30.2500000 -4888.45996 33.3541985	-121.750000 30.2500000 -4886.27002 34.4846001	-121.750000 30.2500000 -4886.77002 35.7550011	-121.750000 30.2500000 -4886.45020 37.1091995	-121.750000 30.2500000 -4885.25000 38.1342010	-121.750000 30.2500000 -4886.02979 39.6063995	-121.750000 30.2500000 -4886.41992 40.8162003	-121.750000 30.2500000 -4887.14990 42.1239014	-121.750000 30.2500000 -4888.27002 43.0788002	-121.750000 30.2500000 -4890.27002 44.2116013	-121.750000 30.2500000 -4897.31982 45.3026009	-121.750000 30.2500000 -4897.87988 47.2579994
[truncated: 1,087 more rows]
[truncated: 23 more columns]
