# Supplementary material for: Geodynamic evolution of southwestern North America since the Late Eocene
Source: Nat Commun. 2019 Nov 18;10:5213. doi: 10.1038/s41467-019-12950-8 (PMC6861285; doi:10.1038/s41467-019-12950-8)
Supplement: Supplementary file 7 — Supplementary Data 4 [file 41467_2019_12950_MOESM7_ESM.xlsx]

## Sheet: Sheet1
Data for 0.0 Ma	0.5 Ma	1.0 Ma	1.5 Ma	2.0 Ma	2.5 Ma	3.0 Ma	3.5 Ma	4.0 Ma	4.5 Ma	5.0 Ma	5.5 Ma	6.0 Ma	6.5 Ma	7.0 Ma	7.5 Ma	8.0 Ma	8.5 Ma	9.0 Ma	9.5 Ma	10.0 Ma	10.5 Ma	11.0 Ma	11.5 Ma	12.0 Ma	12.5 Ma	13.0 Ma	13.5 Ma	14.0 Ma	14.5 Ma	15.0 Ma	15.5 Ma	16.0 Ma	16.5 Ma	17.0 Ma	17.5 Ma	18.0 Ma	18.5 Ma	19.0 Ma	19.5 Ma	20.0 Ma	20.5 Ma	21.0 Ma	21.5 Ma	22.0 Ma	22.5 Ma	23.0 Ma	23.5 Ma	24.0 Ma	24.5 Ma
-125.75000000000000 28.750000000000000 -756558256173.86792	-125.75000000000000 28.750000000000000 -629919600667.17798	-125.75000000000000 28.750000000000000 -745284305440.78796	-125.75000000000000 28.750000000000000 -705571893150.20117	-125.75000000000000 28.750000000000000 -667588135061.17871	-125.75000000000000 28.750000000000000 -611207434890.75366	-125.75000000000000 28.750000000000000 -631579271687.24695	-125.75000000000000 28.750000000000000 -538592732672.46802	-125.75000000000000 28.750000000000000 -515868150915.49756	-125.75000000000000 28.750000000000000 -467465031185.17688	-125.75000000000000 28.750000000000000 -490339144162.17792	-125.75000000000000 28.750000000000000 -588931520722.38306	-125.75000000000000 28.750000000000000 -492065574173.93207	-125.75000000000000 28.750000000000000 -565880264798.63062	-125.75000000000000 28.750000000000000 -544396115857.56775	-125.75000000000000 28.750000000000000 -527755132312.79022	-125.75000000000000 28.750000000000000 -633144901153.27307	-125.75000000000000 28.750000000000000 -617091795685.88745	-125.75000000000000 28.750000000000000 -577640312331.38574	-125.75000000000000 28.750000000000000 -662206520509.16040	-125.75000000000000 28.750000000000000 -675738167557.80164	-125.75000000000000 28.750000000000000 -650706337614.12085	-125.75000000000000 28.750000000000000 -708294731184.88977	-125.75000000000000 28.750000000000000 -775101526435.20630	-125.75000000000000 28.750000000000000 -989174620672.16711	-125.75000000000000 28.750000000000000 -1048322206368.9097	-125.75000000000000 28.750000000000000 -1017680859837.2673	-125.75000000000000 28.750000000000000 -990774700771.82812	-125.75000000000000 28.750000000000000 -829648684564.57947	-125.75000000000000 28.750000000000000 -883064669057.96167	-125.75000000000000 28.750000000000000 -925137114322.03931	-125.75000000000000 28.750000000000000 -1095842331071.1455	-125.75000000000000 28.750000000000000 -1146490816796.0574	-125.75000000000000 28.750000000000000 -1296150409624.0486	-125.75000000000000 28.750000000000000 -1576550794465.4556	-125.75000000000000 28.750000000000000 -1356124187673.8250	-125.75000000000000 28.750000000000000 -1103133776381.6167	-125.75000000000000 28.750000000000000 -1395697186473.5325	-125.75000000000000 28.750000000000000 -895293317642.75073	-125.75000000000000 28.750000000000000 -659277820229.91919	-125.75000000000000 28.750000000000000 -731705276440.84082	-125.75000000000000 28.750000000000000 -610408742192.96863	-125.75000000000000 28.750000000000000 -631859415499.28967	-125.75000000000000 28.750000000000000 -640354483347.68799	-125.75000000000000 28.750000000000000 -631348954891.72925	-125.75000000000000 28.750000000000000 -517686414033.63904	-125.75000000000000 28.750000000000000 -640357467554.11548	-125.75000000000000 28.750000000000000 -743829872359.98145	-125.75000000000000 28.750000000000000 -843574531610.10901	-125.75000000000000 28.750000000000000 -968800704294.87207
-125.25000000000000 28.750000000000000 -261534892157.62268	-125.25000000000000 28.750000000000000 -210095349410.90891	-125.25000000000000 28.750000000000000 -292657118404.80518	-125.25000000000000 28.750000000000000 -297842254436.66852	-125.25000000000000 28.750000000000000 -208166295978.08197	-125.25000000000000 28.750000000000000 -275817791383.96521	-125.25000000000000 28.750000000000000 -203422158889.95047	-125.25000000000000 28.750000000000000 -183280952667.42203	-125.25000000000000 28.750000000000000 -168293095535.37408	-125.25000000000000 28.750000000000000 -171790405829.60223	-125.25000000000000 28.750000000000000 -198921548270.86273	-125.25000000000000 28.750000000000000 -171778462547.38293	-125.25000000000000 28.750000000000000 -178466235132.97690	-125.25000000000000 28.750000000000000 -266280242022.20078	-125.25000000000000 28.750000000000000 -222723777628.12939	-125.25000000000000 28.750000000000000 -268293990033.54596	-125.25000000000000 28.750000000000000 -311798082016.17493	-125.25000000000000 28.750000000000000 -317279234452.26013	-125.25000000000000 28.750000000000000 -336300292195.66748	-125.25000000000000 28.750000000000000 -350220917955.22705	-125.25000000000000 28.750000000000000 -293503070422.39038	-125.25000000000000 28.750000000000000 -254865982594.29871	-125.25000000000000 28.750000000000000 -245670444593.48743	-125.25000000000000 28.750000000000000 -284564191911.26459	-125.25000000000000 28.750000000000000 -339253577756.67493	-125.25000000000000 28.750000000000000 -371549660968.06396	-125.25000000000000 28.750000000000000 -469603542005.54572	-125.25000000000000 28.750000000000000 -382099562547.28607	-125.25000000000000 28.750000000000000 -269508471625.93094	-125.25000000000000 28.750000000000000 -290298783256.58344	-125.25000000000000 28.750000000000000 -350955534556.42474	-125.25000000000000 28.750000000000000 -378849809605.49249	-125.25000000000000 28.750000000000000 -388596180950.35468	-125.25000000000000 28.750000000000000 -457694676562.28796	-125.25000000000000 28.750000000000000 -478418519812.30957	-125.25000000000000 28.750000000000000 -428983217797.97766	-125.25000000000000 28.750000000000000 -528140254265.83722	-125.25000000000000 28.750000000000000 -601489539907.84961	-125.25000000000000 28.750000000000000 -298193914550.69678	-125.25000000000000 28.750000000000000 -164456186542.97781	-125.25000000000000 28.750000000000000 -214720733900.81039	-125.25000000000000 28.750000000000000 -149066825406.34784	-125.25000000000000 28.750000000000000 -176284679366.91418	-125.25000000000000 28.750000000000000 -178489221538.12604	-125.25000000000000 28.750000000000000 -189624328093.29517	-125.25000000000000 28.750000000000000 -138154913295.68835	-125.25000000000000 28.750000000000000 -164892927026.26746	-125.25000000000000 28.750000000000000 -240136362549.09180	-125.25000000000000 28.750000000000000 -272080306199.79211	-125.25000000000000 28.750000000000000 -331265747007.49884
-124.75000000000000 28.750000000000000 -159361872993.10538	-124.75000000000000 28.750000000000000 -161068025424.90289	-124.75000000000000 28.750000000000000 -65968855620.081406	-124.75000000000000 28.750000000000000 -76914087275.248474	-124.75000000000000 28.750000000000000 -79631493639.787262	-124.75000000000000 28.750000000000000 -65289770192.074921	-124.75000000000000 28.750000000000000 -80616871053.542175	-124.75000000000000 28.750000000000000 -185281186307.66339	-124.75000000000000 28.750000000000000 -153062875415.64673	-124.75000000000000 28.750000000000000 -122237010372.89307	-124.75000000000000 28.750000000000000 -152885694405.95145	-124.75000000000000 28.750000000000000 -128237669727.14859	-124.75000000000000 28.750000000000000 -147280915999.10382	-124.75000000000000 28.750000000000000 -192447784311.83325	-124.75000000000000 28.750000000000000 -176310176247.02301	-124.75000000000000 28.750000000000000 -220282141028.69958	-124.75000000000000 28.750000000000000 -236800619164.45544	-124.75000000000000 28.750000000000000 -215735392315.14471	-124.75000000000000 28.750000000000000 -310184057839.00842	-124.75000000000000 28.750000000000000 -335268280825.41888	-124.75000000000000 28.750000000000000 -329861094389.50262	-124.75000000000000 28.750000000000000 -317312467825.97620	-124.75000000000000 28.750000000000000 -270167607607.02612	-124.75000000000000 28.750000000000000 -199128956374.34567	-124.75000000000000 28.750000000000000 -150296395452.84912	-124.75000000000000 28.750000000000000 -168358608838.60068	-124.75000000000000 28.750000000000000 -281108465984.14325	-124.75000000000000 28.750000000000000 -240908063228.53445	-124.75000000000000 28.750000000000000 -125734589335.71713	-124.75000000000000 28.750000000000000 -150590064325.52557	-124.75000000000000 28.750000000000000 -169697007383.77512	-124.75000000000000 28.750000000000000 -236204802400.74548	-124.75000000000000 28.750000000000000 -251770282260.59555	-124.75000000000000 28.750000000000000 -259324452376.43237	-124.75000000000000 28.750000000000000 -275084108217.97217	-124.75000000000000 28.750000000000000 -262235146373.70419	-124.75000000000000 28.750000000000000 -263857928816.03586	-124.75000000000000 28.750000000000000 -444488630937.40851	-124.75000000000000 28.750000000000000 -101950067777.44038	-124.75000000000000 28.750000000000000 14744053170.583698	-124.75000000000000 28.750000000000000 -1274525539.4002790	-124.75000000000000 28.750000000000000 31979238792.790215	-124.75000000000000 28.750000000000000 -2431063224.9563303	-124.75000000000000 28.750000000000000 16574475214.791138	-124.75000000000000 28.750000000000000 19243602722.574165	-124.75000000000000 28.750000000000000 -30001326936.191071	-124.75000000000000 28.750000000000000 -49371849035.280655	-124.75000000000000 28.750000000000000 -118574050358.17215	-124.75000000000000 28.750000000000000 -125849461106.61337	-124.75000000000000 28.750000000000000 -195364616351.48541
-124.25000000000000 28.750000000000000 -158537757543.43240	-124.25000000000000 28.750000000000000 -60256762655.289070	-124.25000000000000 28.750000000000000 -5473100764.1085720	-124.25000000000000 28.750000000000000 -1620697668.2318296	-124.25000000000000 28.750000000000000 -136854354533.49103	-124.25000000000000 28.750000000000000 -37612620217.202431	-124.25000000000000 28.750000000000000 -9421032966.0162201	-124.25000000000000 28.750000000000000 -111991358392.01523	-124.25000000000000 28.750000000000000 -170876870465.76138	-124.25000000000000 28.750000000000000 -216555624293.21021	-124.25000000000000 28.750000000000000 -220121639019.32440	-124.25000000000000 28.750000000000000 -178154059329.16904	-124.25000000000000 28.750000000000000 -137110349617.47385	-124.25000000000000 28.750000000000000 -145423538832.91858	-124.25000000000000 28.750000000000000 -107843490731.56433	-124.25000000000000 28.750000000000000 -136583640416.61800	-124.25000000000000 28.750000000000000 -169990936900.03055	-124.25000000000000 28.750000000000000 -129761585504.50916	-124.25000000000000 28.750000000000000 -163868727626.60199	-124.25000000000000 28.750000000000000 -251558909337.76617	-124.25000000000000 28.750000000000000 -299267959773.92773	-124.25000000000000 28.750000000000000 -343722166625.11755	-124.25000000000000 28.750000000000000 -314856720197.78668	-124.25000000000000 28.750000000000000 -176989683472.77451	-124.25000000000000 28.750000000000000 -253550377354.19330	-124.25000000000000 28.750000000000000 -250708418912.06421	-124.25000000000000 28.750000000000000 -217768547845.43286	-124.25000000000000 28.750000000000000 -129827967870.06789	-124.25000000000000 28.750000000000000 -72812392748.050339	-124.25000000000000 28.750000000000000 -156428080317.01477	-124.25000000000000 28.750000000000000 -123513465005.97531	-124.25000000000000 28.750000000000000 -259364611266.73694	-124.25000000000000 28.750000000000000 -287322305671.59167	-124.25000000000000 28.750000000000000 -295246023843.59900	-124.25000000000000 28.750000000000000 -215069484651.12836	-124.25000000000000 28.750000000000000 -439578988299.67773	-124.25000000000000 28.750000000000000 -241601297199.25681	-124.25000000000000 28.750000000000000 -355393443311.84546	-124.25000000000000 28.750000000000000 -9905689827.0790253	-124.25000000000000 28.750000000000000 82179021123.399017	-124.25000000000000 28.750000000000000 84891470112.066254	-124.25000000000000 28.750000000000000 192602438536.68369	-124.25000000000000 28.750000000000000 69220142395.760452	-124.25000000000000 28.750000000000000 124296332028.82214	-124.25000000000000 28.750000000000000 137709135902.97595	-124.25000000000000 28.750000000000000 77176323089.994644	-124.25000000000000 28.750000000000000 32953677066.845390	-124.25000000000000 28.750000000000000 -60832074098.676575	-124.25000000000000 28.750000000000000 -68551123001.741257	-124.25000000000000 28.750000000000000 -176018009640.80450
-123.75000000000000 28.750000000000000 -49661430448.266411	-123.75000000000000 28.750000000000000 -62314940167.788231	-123.75000000000000 28.750000000000000 -25513521091.955486	-123.75000000000000 28.750000000000000 -41738350161.584854	-123.75000000000000 28.750000000000000 -24771309307.708012	-123.75000000000000 28.750000000000000 -128798241420.83136	-123.75000000000000 28.750000000000000 -85817155183.505417	-123.75000000000000 28.750000000000000 -11109920163.839163	-123.75000000000000 28.750000000000000 -115349480897.96121	-123.75000000000000 28.750000000000000 -119631911480.46097	-123.75000000000000 28.750000000000000 -139327632914.12122	-123.75000000000000 28.750000000000000 -143706292328.12228	-123.75000000000000 28.750000000000000 -207615874823.52512	-123.75000000000000 28.750000000000000 -123520881198.80701	-123.75000000000000 28.750000000000000 -183430906184.98718	-123.75000000000000 28.750000000000000 -162894590572.76337	-123.75000000000000 28.750000000000000 -114121211341.44470	-123.75000000000000 28.750000000000000 -129941942628.43402	-123.75000000000000 28.750000000000000 -188265460315.51230	-123.75000000000000 28.750000000000000 -77239076360.024521	-123.75000000000000 28.750000000000000 -141564020031.11942	-123.75000000000000 28.750000000000000 -218375913503.90625	-123.75000000000000 28.750000000000000 -213524998679.70813	-123.75000000000000 28.750000000000000 -250300152799.25763	-123.75000000000000 28.750000000000000 -274689337977.85455	-123.75000000000000 28.750000000000000 -268664265527.81824	-123.75000000000000 28.750000000000000 -168644419894.33353	-123.75000000000000 28.750000000000000 -201725172240.94443	-123.75000000000000 28.750000000000000 -170368897428.21844	-123.75000000000000 28.750000000000000 -41125610903.806816	-123.75000000000000 28.750000000000000 -70983112398.139313	-123.75000000000000 28.750000000000000 -83022469795.247620	-123.75000000000000 28.750000000000000 -155557068904.97723	-123.75000000000000 28.750000000000000 -346873826855.75061	-123.75000000000000 28.750000000000000 -205177519855.29446	-123.75000000000000 28.750000000000000 -363375553877.19324	-123.75000000000000 28.750000000000000 -202565926787.56387	-123.75000000000000 28.750000000000000 -263304838736.27573	-123.75000000000000 28.750000000000000 92341220934.646744	-123.75000000000000 28.750000000000000 118335837086.38867	-123.75000000000000 28.750000000000000 147665398286.96078	-123.75000000000000 28.750000000000000 165798193181.96939	-123.75000000000000 28.750000000000000 145678134390.71350	-123.75000000000000 28.750000000000000 52311661188.283470	-123.75000000000000 28.750000000000000 122441162048.53688	-123.75000000000000 28.750000000000000 167871231935.84723	-123.75000000000000 28.750000000000000 163677317025.32788	-123.75000000000000 28.750000000000000 109381440151.29570	-123.75000000000000 28.750000000000000 -37759598295.417107	-123.75000000000000 28.750000000000000 -151403335822.36230
-123.25000000000000 28.750000000000000 -69067582209.396179	-123.25000000000000 28.750000000000000 -72598813031.146057	-123.25000000000000 28.750000000000000 -63542656277.164505	-123.25000000000000 28.750000000000000 -45996069895.728203	-123.25000000000000 28.750000000000000 -2463398337.0463910	-123.25000000000000 28.750000000000000 -18653329976.703995	-123.25000000000000 28.750000000000000 -135951509936.78416	-123.25000000000000 28.750000000000000 -71922350000.888382	-123.25000000000000 28.750000000000000 27183654954.907036	-123.25000000000000 28.750000000000000 39238653878.698578	-123.25000000000000 28.750000000000000 22131605529.248642	-123.25000000000000 28.750000000000000 -88229934586.101089	-123.25000000000000 28.750000000000000 -167710633300.91681	-123.25000000000000 28.750000000000000 -187065094010.22458	-123.25000000000000 28.750000000000000 -181825261144.78101	-123.25000000000000 28.750000000000000 -194102838189.09152	-123.25000000000000 28.750000000000000 -191160848420.92847	-123.25000000000000 28.750000000000000 -193647389994.97903	-123.25000000000000 28.750000000000000 -144823994898.74481	-123.25000000000000 28.750000000000000 -113247553835.23279	-123.25000000000000 28.750000000000000 -211619984504.85870	-123.25000000000000 28.750000000000000 -134051206020.14542	-123.25000000000000 28.750000000000000 -204490875409.32095	-123.25000000000000 28.750000000000000 -252209032289.02908	-123.25000000000000 28.750000000000000 -301622659953.69165	-123.25000000000000 28.750000000000000 -172203579474.43109	-123.25000000000000 28.750000000000000 -297605256737.59045	-123.25000000000000 28.750000000000000 -195220989481.68216	-123.25000000000000 28.750000000000000 -155586550235.30145	-123.25000000000000 28.750000000000000 -213424761605.43475	-123.25000000000000 28.750000000000000 -162229898890.75671	-123.25000000000000 28.750000000000000 -54725563084.894806	-123.25000000000000 28.750000000000000 -118343369519.64349	-123.25000000000000 28.750000000000000 -188037684966.82141	-123.25000000000000 28.750000000000000 -384167836157.27368	-123.25000000000000 28.750000000000000 -215055984960.86688	-123.25000000000000 28.750000000000000 -179599732844.21146	-123.25000000000000 28.750000000000000 -190786392146.84348	-123.25000000000000 28.750000000000000 -64390613132.721931	-123.25000000000000 28.750000000000000 142963402210.00140	-123.25000000000000 28.750000000000000 184789041497.10220	-123.25000000000000 28.750000000000000 225953736020.48135	-123.25000000000000 28.750000000000000 49606777750.302055	-123.25000000000000 28.750000000000000 67792760873.574142	-123.25000000000000 28.750000000000000 109912886332.57596	-123.25000000000000 28.750000000000000 341428721713.61505	-123.25000000000000 28.750000000000000 230845015003.19028	-123.25000000000000 28.750000000000000 197727562481.47952	-123.25000000000000 28.750000000000000 34132162024.702801	-123.25000000000000 28.750000000000000 26781493298.721794
-122.75000000000000 28.750000000000000 17453103142.493896	-122.75000000000000 28.750000000000000 5331945195.6933928	-122.75000000000000 28.750000000000000 -58277799229.350105	-122.75000000000000 28.750000000000000 -61868322630.732101	-122.75000000000000 28.750000000000000 -163480709498.33160	-122.75000000000000 28.750000000000000 -61594542453.332405	-122.75000000000000 28.750000000000000 -7709357038.3902054	-122.75000000000000 28.750000000000000 131259561233.16177	-122.75000000000000 28.750000000000000 129765589546.28503	-122.75000000000000 28.750000000000000 134634021538.45462	-122.75000000000000 28.750000000000000 162339024851.93076	-122.75000000000000 28.750000000000000 75415739555.879379	-122.75000000000000 28.750000000000000 37521932525.570732	-122.75000000000000 28.750000000000000 21558254583.906322	-122.75000000000000 28.750000000000000 -135077922772.98575	-122.75000000000000 28.750000000000000 -192179173437.49249	-122.75000000000000 28.750000000000000 -193437360650.08911	-122.75000000000000 28.750000000000000 -161483887209.75620	-122.75000000000000 28.750000000000000 -171617916966.53876	-122.75000000000000 28.750000000000000 -222861463776.89368	-122.75000000000000 28.750000000000000 -174979907482.24298	-122.75000000000000 28.750000000000000 -204126140804.37888	-122.75000000000000 28.750000000000000 -203185999415.88495	-122.75000000000000 28.750000000000000 -144886698222.35623	-122.75000000000000 28.750000000000000 -239505714557.32764	-122.75000000000000 28.750000000000000 -229159946799.46033	-122.75000000000000 28.750000000000000 -268115879528.02777	-122.75000000000000 28.750000000000000 -249932482338.19574	-122.75000000000000 28.750000000000000 -275609312004.21753	-122.75000000000000 28.750000000000000 -220336867075.08408	-122.75000000000000 28.750000000000000 -123352610466.79456	-122.75000000000000 28.750000000000000 -202584778919.54346	-122.75000000000000 28.750000000000000 -204511231394.38263	-122.75000000000000 28.750000000000000 -175978440265.60193	-122.75000000000000 28.750000000000000 -269971988714.18829	-122.75000000000000 28.750000000000000 -193468214888.59607	-122.75000000000000 28.750000000000000 -184417586894.98987	-122.75000000000000 28.750000000000000 -120212272601.36649	-122.75000000000000 28.750000000000000 -94163287150.414185	-122.75000000000000 28.750000000000000 -70057835709.091583	-122.75000000000000 28.750000000000000 205725657006.19580	-122.75000000000000 28.750000000000000 24388293502.466591	-122.75000000000000 28.750000000000000 15996545823.830082	-122.75000000000000 28.750000000000000 30307401038.379883	-122.75000000000000 28.750000000000000 12860828520.216999	-122.75000000000000 28.750000000000000 217946398142.99225	-122.75000000000000 28.750000000000000 121538221742.36531	-122.75000000000000 28.750000000000000 47390443107.640198	-122.75000000000000 28.750000000000000 9823323321.3014603	-122.75000000000000 28.750000000000000 63945415905.752953
-122.25000000000000 28.750000000000000 91765076235.572281	-122.25000000000000 28.750000000000000 115345433843.55684	-122.25000000000000 28.750000000000000 -33365739073.388363	-122.25000000000000 28.750000000000000 -66853054752.950760	-122.25000000000000 28.750000000000000 6108023885.0719376	-122.25000000000000 28.750000000000000 -41844274120.039383	-122.25000000000000 28.750000000000000 23087223018.339630	-122.25000000000000 28.750000000000000 -22214236589.619560	-122.25000000000000 28.750000000000000 238107076243.20328	-122.25000000000000 28.750000000000000 241330408434.11292	-122.25000000000000 28.750000000000000 232773634226.09515	-122.25000000000000 28.750000000000000 163252600982.22098	-122.25000000000000 28.750000000000000 151554802283.57605	-122.25000000000000 28.750000000000000 -3092153380.1769528	-122.25000000000000 28.750000000000000 54542613784.167915	-122.25000000000000 28.750000000000000 16670103042.603165	-122.25000000000000 28.750000000000000 -127702329525.53638	-122.25000000000000 28.750000000000000 -143603169346.89993	-122.25000000000000 28.750000000000000 -119425961804.29289	-122.25000000000000 28.750000000000000 -176096518709.18488	-122.25000000000000 28.750000000000000 -228440328397.48672	-122.25000000000000 28.750000000000000 -169687435114.95511	-122.25000000000000 28.750000000000000 -145491071907.39731	-122.25000000000000 28.750000000000000 -183948867051.68198	-122.25000000000000 28.750000000000000 -213437568060.79498	-122.25000000000000 28.750000000000000 -268474103054.27380	-122.25000000000000 28.750000000000000 -167575303471.51770	-122.25000000000000 28.750000000000000 -183036293877.57977	-122.25000000000000 28.750000000000000 -198459703441.10504	-122.25000000000000 28.750000000000000 -313538664004.85248	-122.25000000000000 28.750000000000000 -296841308722.42078	-122.25000000000000 28.750000000000000 -173710377471.61038	-122.25000000000000 28.750000000000000 -168309052974.33847	-122.25000000000000 28.750000000000000 -271717074223.28705	-122.25000000000000 28.750000000000000 -203093149293.16510	-122.25000000000000 28.750000000000000 -297949174916.10571	-122.25000000000000 28.750000000000000 -293155846874.57068	-122.25000000000000 28.750000000000000 -277292957537.77124	-122.25000000000000 28.750000000000000 -117975017989.77957	-122.25000000000000 28.750000000000000 -161578933827.01892	-122.25000000000000 28.750000000000000 -75353766188.605972	-122.25000000000000 28.750000000000000 -135116837072.74237	-122.25000000000000 28.750000000000000 -114939336008.30756	-122.25000000000000 28.750000000000000 -93594550051.422058	-122.25000000000000 28.750000000000000 -94855984143.364197	-122.25000000000000 28.750000000000000 -91957815546.642303	-122.25000000000000 28.750000000000000 114777904215.21985	-122.25000000000000 28.750000000000000 94987394389.220398	-122.25000000000000 28.750000000000000 54354350304.953476	-122.25000000000000 28.750000000000000 -42204114301.182693
-121.75000000000000 28.750000000000000 -51418932289.267647	-121.75000000000000 28.750000000000000 -10251054116.160488	-121.75000000000000 28.750000000000000 -57939162313.472534	-121.75000000000000 28.750000000000000 51448464025.324318	-121.75000000000000 28.750000000000000 -30975032848.241211	-121.75000000000000 28.750000000000000 4874200854.0506935	-121.75000000000000 28.750000000000000 110165987146.23940	-121.75000000000000 28.750000000000000 107749010986.96211	-121.75000000000000 28.750000000000000 425756266552.08887	-121.75000000000000 28.750000000000000 412676785948.71698	-121.75000000000000 28.750000000000000 396483182696.89838	-121.75000000000000 28.750000000000000 316921109517.40161	-121.75000000000000 28.750000000000000 291720075012.91089	-121.75000000000000 28.750000000000000 154995027619.67023	-121.75000000000000 28.750000000000000 208694548602.13690	-121.75000000000000 28.750000000000000 105258159208.77185	-121.75000000000000 28.750000000000000 42205961727.551468	-121.75000000000000 28.750000000000000 33793002534.302612	-121.75000000000000 28.750000000000000 -107017085296.09546	-121.75000000000000 28.750000000000000 -116208445539.52750	-121.75000000000000 28.750000000000000 -138515231999.21613	-121.75000000000000 28.750000000000000 -235942888133.90381	-121.75000000000000 28.750000000000000 -216363777705.32935	-121.75000000000000 28.750000000000000 -140102273604.02515	-121.75000000000000 28.750000000000000 -110871810543.61537	-121.75000000000000 28.750000000000000 -176743126482.19305	-121.75000000000000 28.750000000000000 -209036265668.26825	-121.75000000000000 28.750000000000000 -214392290907.97412	-121.75000000000000 28.750000000000000 -241912160682.84357	-121.75000000000000 28.750000000000000 -235059611007.15143	-121.75000000000000 28.750000000000000 -240924195894.52341	-121.75000000000000 28.750000000000000 -198448798415.89960	-121.75000000000000 28.750000000000000 -222607233338.98804	-121.75000000000000 28.750000000000000 -235800401644.47443	-121.75000000000000 28.750000000000000 -313599602054.25183	-121.75000000000000 28.750000000000000 -232938849013.72601	-121.75000000000000 28.750000000000000 -419185053597.22461	-121.75000000000000 28.750000000000000 -393817370251.72998	-121.75000000000000 28.750000000000000 -349835176666.53296	-121.75000000000000 28.750000000000000 -235290572466.53259	-121.75000000000000 28.750000000000000 -210027806587.63495	-121.75000000000000 28.750000000000000 -205800235104.68878	-121.75000000000000 28.750000000000000 -286763369344.77289	-121.75000000000000 28.750000000000000 -239854649369.64856	-121.75000000000000 28.750000000000000 -209046560151.78854	-121.75000000000000 28.750000000000000 -228690390204.97443	-121.75000000000000 28.750000000000000 -135363316661.01508	-121.75000000000000 28.750000000000000 -50277367485.204010	-121.75000000000000 28.750000000000000 -64879713150.445374	-121.75000000000000 28.750000000000000 -141060697937.24634
-121.25000000000000 28.750000000000000 -154231454227.95862	-121.25000000000000 28.750000000000000 -164430317898.02917	-121.25000000000000 28.750000000000000 -121758409546.40373	-121.25000000000000 28.750000000000000 -107045647748.85658	-121.25000000000000 28.750000000000000 -18917906672.598808	-121.25000000000000 28.750000000000000 -59141985955.175873	-121.25000000000000 28.750000000000000 -145132574632.30334	-121.25000000000000 28.750000000000000 76754606492.954498	-121.25000000000000 28.750000000000000 433485468343.96350	-121.25000000000000 28.750000000000000 454057440118.33984	-121.25000000000000 28.750000000000000 476705953619.28088	-121.25000000000000 28.750000000000000 478103334445.61023	-121.25000000000000 28.750000000000000 380679411806.19458	-121.25000000000000 28.750000000000000 313365314643.10010	-121.25000000000000 28.750000000000000 317287303907.74854	-121.25000000000000 28.750000000000000 166422867978.72485	-121.25000000000000 28.750000000000000 246273955577.63635	-121.25000000000000 28.750000000000000 153047177550.07431	-121.25000000000000 28.750000000000000 46131412355.801636	-121.25000000000000 28.750000000000000 26121340731.088039	-121.25000000000000 28.750000000000000 47608349067.330643	-121.25000000000000 28.750000000000000 -144631298971.74274	-121.25000000000000 28.750000000000000 -162165214874.25134	-121.25000000000000 28.750000000000000 -213885662203.73895	-121.25000000000000 28.750000000000000 -105969774341.81136	-121.25000000000000 28.750000000000000 -102417272641.57059	-121.25000000000000 28.750000000000000 -108895609732.92023	-121.25000000000000 28.750000000000000 -112155809430.79385	-121.25000000000000 28.750000000000000 -158513681196.50018	-121.25000000000000 28.750000000000000 -118196875173.93250	-121.25000000000000 28.750000000000000 -124284929588.83708	-121.25000000000000 28.750000000000000 -260206035620.80618	-121.25000000000000 28.750000000000000 -292138869669.16980	-121.25000000000000 28.750000000000000 -303796452700.56592	-121.25000000000000 28.750000000000000 -224457475506.89948	-121.25000000000000 28.750000000000000 -310771853825.57758	-121.25000000000000 28.750000000000000 -441677193733.63977	-121.25000000000000 28.750000000000000 -330363604164.40674	-121.25000000000000 28.750000000000000 -419929405749.49017	-121.25000000000000 28.750000000000000 -346319322673.39209	-121.25000000000000 28.750000000000000 -218967214115.39447	-121.25000000000000 28.750000000000000 -175272602681.51678	-121.25000000000000 28.750000000000000 -476855648952.94019	-121.25000000000000 28.750000000000000 -399779101980.73676	-121.25000000000000 28.750000000000000 -377955516413.55408	-121.25000000000000 28.750000000000000 -451862412020.08356	-121.25000000000000 28.750000000000000 -373173827604.31207	-121.25000000000000 28.750000000000000 -288881399893.04175	-121.25000000000000 28.750000000000000 -343593537977.88110	-121.25000000000000 28.750000000000000 -322627955278.42145
-120.75000000000000 28.750000000000000 -260629174980.95612	-120.75000000000000 28.750000000000000 -189412268849.88037	-120.75000000000000 28.750000000000000 -223415770414.80865	-120.75000000000000 28.750000000000000 -133739418080.36383	-120.75000000000000 28.750000000000000 -126346661037.78192	-120.75000000000000 28.750000000000000 -21302520299.728142	-120.75000000000000 28.750000000000000 -105048216134.64587	-120.75000000000000 28.750000000000000 -134364713290.79291	-120.75000000000000 28.750000000000000 -48984326317.615479	-120.75000000000000 28.750000000000000 2655615251.3625822	-120.75000000000000 28.750000000000000 71989012784.354401	-120.75000000000000 28.750000000000000 218069606536.52167	-120.75000000000000 28.750000000000000 111230447838.95348	-120.75000000000000 28.750000000000000 347999989369.81573	-120.75000000000000 28.750000000000000 361904915830.58813	-120.75000000000000 28.750000000000000 318987817646.06482	-120.75000000000000 28.750000000000000 432987947112.61469	-120.75000000000000 28.750000000000000 298366515699.11505	-120.75000000000000 28.750000000000000 220888046941.84671	-120.75000000000000 28.750000000000000 -11671704950.433090	-120.75000000000000 28.750000000000000 -43024344256.492256	-120.75000000000000 28.750000000000000 -110122322247.56511	-120.75000000000000 28.750000000000000 -122274546661.47101	-120.75000000000000 28.750000000000000 -151828503915.04861	-120.75000000000000 28.750000000000000 -118387359276.25195	-120.75000000000000 28.750000000000000 -100957589780.07343	-120.75000000000000 28.750000000000000 -84008116922.527664	-120.75000000000000 28.750000000000000 -79747694339.126297	-120.75000000000000 28.750000000000000 -185999535277.26590	-120.75000000000000 28.750000000000000 -277508055979.73956	-120.75000000000000 28.750000000000000 -258700139943.09531	-120.75000000000000 28.750000000000000 -168387355622.72629	-120.75000000000000 28.750000000000000 -200432447251.81732	-120.75000000000000 28.750000000000000 -182600873252.08856	-120.75000000000000 28.750000000000000 -320324918083.85602	-120.75000000000000 28.750000000000000 -372343060011.95605	-120.75000000000000 28.750000000000000 -427364340463.11053	-120.75000000000000 28.750000000000000 -468462687868.19373	-120.75000000000000 28.750000000000000 -318745904238.76855	-120.75000000000000 28.750000000000000 -295588594903.46661	-120.75000000000000 28.750000000000000 -267419433645.22388	-120.75000000000000 28.750000000000000 -294979307682.35846	-120.75000000000000 28.750000000000000 -621670839058.14453	-120.75000000000000 28.750000000000000 -589950112466.63501	-120.75000000000000 28.750000000000000 -548481096354.21790	-120.75000000000000 28.750000000000000 -567959947780.79993	-120.75000000000000 28.750000000000000 -609842781321.61816	-120.75000000000000 28.750000000000000 -393938170227.33386	-120.75000000000000 28.750000000000000 -288107675779.67804	-120.75000000000000 28.750000000000000 -413304272915.97351
-120.25000000000000 28.750000000000000 -178662398799.68457	-120.25000000000000 28.750000000000000 -155013295682.95255	-120.25000000000000 28.750000000000000 -187656220460.99847	-120.25000000000000 28.750000000000000 -174472539070.88391	-120.25000000000000 28.750000000000000 -124389712676.11060	-120.25000000000000 28.750000000000000 -165590193248.48770	-120.25000000000000 28.750000000000000 -167485674203.21777	-120.25000000000000 28.750000000000000 -200859622436.32703	-120.25000000000000 28.750000000000000 -344427433130.60657	-120.25000000000000 28.750000000000000 -250787536361.81204	-120.25000000000000 28.750000000000000 -50788747116.560974	-120.25000000000000 28.750000000000000 -118728515768.41412	-120.25000000000000 28.750000000000000 -39009949372.411865	-120.25000000000000 28.750000000000000 -17153998270.137157	-120.25000000000000 28.750000000000000 56326017909.868103	-120.25000000000000 28.750000000000000 383825839466.63745	-120.25000000000000 28.750000000000000 248499235479.74768	-120.25000000000000 28.750000000000000 73096910497.686432	-120.25000000000000 28.750000000000000 329261041025.14264	-120.25000000000000 28.750000000000000 213775012028.46875	-120.25000000000000 28.750000000000000 -38347055956.680923	-120.25000000000000 28.750000000000000 37873735189.209114	-120.25000000000000 28.750000000000000 -104053450390.08292	-120.25000000000000 28.750000000000000 -117640985650.75436	-120.25000000000000 28.750000000000000 -93778873794.359680	-120.25000000000000 28.750000000000000 -94607582140.690964	-120.25000000000000 28.750000000000000 -100336964210.78331	-120.25000000000000 28.750000000000000 -77383889551.101486	-120.25000000000000 28.750000000000000 -131203870632.87007	-120.25000000000000 28.750000000000000 -217155099775.18280	-120.25000000000000 28.750000000000000 -210082816290.28546	-120.25000000000000 28.750000000000000 -165603016099.48749	-120.25000000000000 28.750000000000000 -199831206185.23331	-120.25000000000000 28.750000000000000 -207542390680.59308	-120.25000000000000 28.750000000000000 -421425017792.41492	-120.25000000000000 28.750000000000000 -300468069669.13525	-120.25000000000000 28.750000000000000 -321658955992.82166	-120.25000000000000 28.750000000000000 -382879673431.47961	-120.25000000000000 28.750000000000000 -479730798297.24438	-120.25000000000000 28.750000000000000 -394859205138.95618	-120.25000000000000 28.750000000000000 -474456316216.08197	-120.25000000000000 28.750000000000000 -505216547262.89703	-120.25000000000000 28.750000000000000 -474674138139.90588	-120.25000000000000 28.750000000000000 -509054696904.31000	-120.25000000000000 28.750000000000000 -516025684703.06049	-120.25000000000000 28.750000000000000 -537937668053.92444	-120.25000000000000 28.750000000000000 -508668581433.34625	-120.25000000000000 28.750000000000000 -589298298965.27026	-120.25000000000000 28.750000000000000 -323187229302.38354	-120.25000000000000 28.750000000000000 -432576957562.95947
-119.75000000000000 28.750000000000000 -126225015783.79898	-119.75000000000000 28.750000000000000 -127145956855.17633	-119.75000000000000 28.750000000000000 -140313105632.17783	-119.75000000000000 28.750000000000000 -225734459175.27274	-119.75000000000000 28.750000000000000 -140748102446.58057	-119.75000000000000 28.750000000000000 -155767961504.12451	-119.75000000000000 28.750000000000000 -127117938931.06989	-119.75000000000000 28.750000000000000 -223208762711.27417	-119.75000000000000 28.750000000000000 -421281361131.14380	-119.75000000000000 28.750000000000000 -431299437911.56036	-119.75000000000000 28.750000000000000 -352407780739.46436	-119.75000000000000 28.750000000000000 -193644332900.94485	-119.75000000000000 28.750000000000000 -52315550773.647751	-119.75000000000000 28.750000000000000 -179569221796.75659	-119.75000000000000 28.750000000000000 -122219566043.34479	-119.75000000000000 28.750000000000000 -176388943745.01212	-119.75000000000000 28.750000000000000 -118840206808.90149	-119.75000000000000 28.750000000000000 -35954787707.203247	-119.75000000000000 28.750000000000000 16608198407.731030	-119.75000000000000 28.750000000000000 38202760928.975174	-119.75000000000000 28.750000000000000 -40541984955.422760	-119.75000000000000 28.750000000000000 93185136140.522537	-119.75000000000000 28.750000000000000 -64144420930.395706	-119.75000000000000 28.750000000000000 66722765893.724991	-119.75000000000000 28.750000000000000 -76241319248.926788	-119.75000000000000 28.750000000000000 -69274247826.990021	-119.75000000000000 28.750000000000000 -101772109851.96957	-119.75000000000000 28.750000000000000 -96047475429.131897	-119.75000000000000 28.750000000000000 -80872262269.381363	-119.75000000000000 28.750000000000000 -145237340058.35910	-119.75000000000000 28.750000000000000 -117886409054.61072	-119.75000000000000 28.750000000000000 -275045545124.23431	-119.75000000000000 28.750000000000000 -197523478636.30280	-119.75000000000000 28.750000000000000 -306172137485.53882	-119.75000000000000 28.750000000000000 -388593767170.44312	-119.75000000000000 28.750000000000000 -422634422294.17914	-119.75000000000000 28.750000000000000 -363388993834.18463	-119.75000000000000 28.750000000000000 -428250555523.52405	-119.75000000000000 28.750000000000000 -415309489053.33972	-119.75000000000000 28.750000000000000 -522874055185.15668	-119.75000000000000 28.750000000000000 -496336998494.92566	-119.75000000000000 28.750000000000000 -508391125878.53015	-119.75000000000000 28.750000000000000 -427718062302.07324	-119.75000000000000 28.750000000000000 -453864403768.13782	-119.75000000000000 28.750000000000000 -476609308942.07800	-119.75000000000000 28.750000000000000 -481965914622.22363	-119.75000000000000 28.750000000000000 -431796792536.08972	-119.75000000000000 28.750000000000000 -418180350834.33215	-119.75000000000000 28.750000000000000 -431773503450.61096	-119.75000000000000 28.750000000000000 -363963657423.19318
-119.25000000000000 28.750000000000000 -94697657223.125916	-119.25000000000000 28.750000000000000 -157461148058.83783	-119.25000000000000 28.750000000000000 -45394161096.656006	-119.25000000000000 28.750000000000000 -90316680854.444763	-119.25000000000000 28.750000000000000 -169762722666.52963	-119.25000000000000 28.750000000000000 -71775812074.004547	-119.25000000000000 28.750000000000000 -136567560777.10825	-119.25000000000000 28.750000000000000 -254169947551.73740	-119.25000000000000 28.750000000000000 -403195490637.04071	-119.25000000000000 28.750000000000000 -326311757154.85059	-119.25000000000000 28.750000000000000 -491376932399.01978	-119.25000000000000 28.750000000000000 -328339887628.04889	-119.25000000000000 28.750000000000000 -267736517295.05484	-119.25000000000000 28.750000000000000 -272999740789.26715	-119.25000000000000 28.750000000000000 -284831054638.55249	-119.25000000000000 28.750000000000000 -182204836797.46640	-119.25000000000000 28.750000000000000 -268285557634.03259	-119.25000000000000 28.750000000000000 -178022761844.52588	-119.25000000000000 28.750000000000000 -136485528056.58023	-119.25000000000000 28.750000000000000 -14383187799.257008	-119.25000000000000 28.750000000000000 -91057166209.306122	-119.25000000000000 28.750000000000000 -34401929295.211411	-119.25000000000000 28.750000000000000 -33828737617.151768	-119.25000000000000 28.750000000000000 8241157019.7988615	-119.25000000000000 28.750000000000000 -58923388594.698418	-119.25000000000000 28.750000000000000 -78529083885.062622	-119.25000000000000 28.750000000000000 -51987898068.140411	-119.25000000000000 28.750000000000000 -36394566048.594696	-119.25000000000000 28.750000000000000 -81922240834.552460	-119.25000000000000 28.750000000000000 -99362116886.514618	-119.25000000000000 28.750000000000000 -84584186516.187225	-119.25000000000000 28.750000000000000 -29973602318.909523	-119.25000000000000 28.750000000000000 -242901411283.15723	-119.25000000000000 28.750000000000000 -222210714391.52390	-119.25000000000000 28.750000000000000 -350458230289.22040	-119.25000000000000 28.750000000000000 -346208466275.62335	-119.25000000000000 28.750000000000000 -428291481146.46753	-119.25000000000000 28.750000000000000 -355617863274.35565	-119.25000000000000 28.750000000000000 -464495790075.19763	-119.25000000000000 28.750000000000000 -544020553030.65356	-119.25000000000000 28.750000000000000 -520894777332.91809	-119.25000000000000 28.750000000000000 -551859414787.30896	-119.25000000000000 28.750000000000000 -385942323873.24475	-119.25000000000000 28.750000000000000 -487829253894.97595	-119.25000000000000 28.750000000000000 -472832162235.22827	-119.25000000000000 28.750000000000000 -488614822009.09985	-119.25000000000000 28.750000000000000 -419051871352.70129	-119.25000000000000 28.750000000000000 -524725566069.07715	-119.25000000000000 28.750000000000000 -496911234016.39490	-119.25000000000000 28.750000000000000 -364544087898.22400
-118.75000000000000 28.750000000000000 27428390933.840847	-118.75000000000000 28.750000000000000 -27368632603.401024	-118.75000000000000 28.750000000000000 -85232371439.894852	-118.75000000000000 28.750000000000000 -47303527016.798950	-118.75000000000000 28.750000000000000 -20302747036.441246	-118.75000000000000 28.750000000000000 -26788616607.164734	-118.75000000000000 28.750000000000000 -181089266888.28946	-118.75000000000000 28.750000000000000 -143842108887.98221	-118.75000000000000 28.750000000000000 -168123790711.50269	-118.75000000000000 28.750000000000000 -111098598302.92827	-118.75000000000000 28.750000000000000 -229515239718.56372	-118.75000000000000 28.750000000000000 -208314570224.55774	-118.75000000000000 28.750000000000000 -189079331345.40341	-118.75000000000000 28.750000000000000 -75701255675.957367	-118.75000000000000 28.750000000000000 -102011556003.95737	-118.75000000000000 28.750000000000000 -235013208561.13922	-118.75000000000000 28.750000000000000 -255894747359.42639	-118.75000000000000 28.750000000000000 -285111150198.64703	-118.75000000000000 28.750000000000000 -261454618406.52292	-118.75000000000000 28.750000000000000 -67557784255.486206	-118.75000000000000 28.750000000000000 -98119344065.375214	-118.75000000000000 28.750000000000000 -33536654813.625011	-118.75000000000000 28.750000000000000 -56921427650.727997	-118.75000000000000 28.750000000000000 -54037186994.964775	-118.75000000000000 28.750000000000000 -24895509984.432442	-118.75000000000000 28.750000000000000 3376973107.2914329	-118.75000000000000 28.750000000000000 155609779852.32980	-118.75000000000000 28.750000000000000 175965210552.48862	-118.75000000000000 28.750000000000000 -15219189241.177008	-118.75000000000000 28.750000000000000 113428061150.03079	-118.75000000000000 28.750000000000000 2816054143.3143625	-118.75000000000000 28.750000000000000 -76206609700.264175	-118.75000000000000 28.750000000000000 -185195574410.20282	-118.75000000000000 28.750000000000000 -187855729728.62170	-118.75000000000000 28.750000000000000 -393946234020.83337	-118.75000000000000 28.750000000000000 -436287592224.93933	-118.75000000000000 28.750000000000000 -340261938945.30151	-118.75000000000000 28.750000000000000 -533319616898.94922	-118.75000000000000 28.750000000000000 -448990864181.04980	-118.75000000000000 28.750000000000000 -550783263312.96570	-118.75000000000000 28.750000000000000 -549691444380.98608	-118.75000000000000 28.750000000000000 -622187114527.03748	-118.75000000000000 28.750000000000000 -446568667293.09070	-118.75000000000000 28.750000000000000 -436940286563.17322	-118.75000000000000 28.750000000000000 -429341246858.19299	-118.75000000000000 28.750000000000000 -440772168924.55646	-118.75000000000000 28.750000000000000 -428201239675.76880	-118.75000000000000 28.750000000000000 -445350571873.21716	-118.75000000000000 28.750000000000000 -566110210002.00464	-118.75000000000000 28.750000000000000 -365189318568.08368
-118.25000000000000 28.750000000000000 253222368387.30688	-118.25000000000000 28.750000000000000 242243408417.10159	-118.25000000000000 28.750000000000000 93194927814.860260	-118.25000000000000 28.750000000000000 -16037910510.366074	-118.25000000000000 28.750000000000000 -42619585653.387321	-118.25000000000000 28.750000000000000 -22417654811.227894	-118.25000000000000 28.750000000000000 -55728428653.271049	-118.25000000000000 28.750000000000000 -171803011579.23682	-118.25000000000000 28.750000000000000 -132672830486.99933	-118.25000000000000 28.750000000000000 -11481905845.285528	-118.25000000000000 28.750000000000000 -21375446802.313835	-118.25000000000000 28.750000000000000 -111329123569.02652	-118.25000000000000 28.750000000000000 -96018458922.520721	-118.25000000000000 28.750000000000000 14099068368.241299	-118.25000000000000 28.750000000000000 -6982587747.2663355	-118.25000000000000 28.750000000000000 -81622386911.971359	-118.25000000000000 28.750000000000000 -48445503133.627106	-118.25000000000000 28.750000000000000 -118416102108.84143	-118.25000000000000 28.750000000000000 -142875826133.92984	-118.25000000000000 28.750000000000000 -86960875755.786331	-118.25000000000000 28.750000000000000 46430219770.306061	-118.25000000000000 28.750000000000000 -79574602857.750473	-118.25000000000000 28.750000000000000 -83080512719.049438	-118.25000000000000 28.750000000000000 -59288393939.303009	-118.25000000000000 28.750000000000000 -52096406408.207726	-118.25000000000000 28.750000000000000 120125777109.90625	-118.25000000000000 28.750000000000000 11687011604.953775	-118.25000000000000 28.750000000000000 44170602218.101189	-118.25000000000000 28.750000000000000 195376857183.37714	-118.25000000000000 28.750000000000000 -49786358527.782669	-118.25000000000000 28.750000000000000 -12851085077.994352	-118.25000000000000 28.750000000000000 -68432202755.000443	-118.25000000000000 28.750000000000000 -170826105113.47284	-118.25000000000000 28.750000000000000 -127610922349.31778	-118.25000000000000 28.750000000000000 -325360439299.79761	-118.25000000000000 28.750000000000000 -360915451373.23816	-118.25000000000000 28.750000000000000 -443973617514.57037	-118.25000000000000 28.750000000000000 -499156675575.64856	-118.25000000000000 28.750000000000000 -416268446677.10248	-118.25000000000000 28.750000000000000 -553071526559.26123	-118.25000000000000 28.750000000000000 -500687573472.96301	-118.25000000000000 28.750000000000000 -442435333960.16809	-118.25000000000000 28.750000000000000 -441571871443.70563	-118.25000000000000 28.750000000000000 -363376376326.99646	-118.25000000000000 28.750000000000000 -359392562419.38947	-118.25000000000000 28.750000000000000 -434485002767.04211	-118.25000000000000 28.750000000000000 -432394091579.06421	-118.25000000000000 28.750000000000000 -330404247512.11938	-118.25000000000000 28.750000000000000 -407080621979.84778	-118.25000000000000 28.750000000000000 -363850034712.19025
-117.75000000000000 28.750000000000000 -77287256541.684814	-117.75000000000000 28.750000000000000 -50008290872.736664	-117.75000000000000 28.750000000000000 2332772997.1496582	-117.75000000000000 28.750000000000000 9432438139.1580601	-117.75000000000000 28.750000000000000 -105789859761.83249	-117.75000000000000 28.750000000000000 -133847066548.89780	-117.75000000000000 28.750000000000000 -179363936801.85556	-117.75000000000000 28.750000000000000 -93494311639.157898	-117.75000000000000 28.750000000000000 -60779860386.701843	-117.75000000000000 28.750000000000000 -22605039429.910404	-117.75000000000000 28.750000000000000 50524062561.195747	-117.75000000000000 28.750000000000000 87082724602.563324	-117.75000000000000 28.750000000000000 156174676831.49359	-117.75000000000000 28.750000000000000 39182328343.172134	-117.75000000000000 28.750000000000000 11090421290.086243	-117.75000000000000 28.750000000000000 193903708339.32956	-117.75000000000000 28.750000000000000 220133685121.89282	-117.75000000000000 28.750000000000000 96088081928.100037	-117.75000000000000 28.750000000000000 -37508889753.764099	-117.75000000000000 28.750000000000000 -4167383190.7793179	-117.75000000000000 28.750000000000000 99333839653.161865	-117.75000000000000 28.750000000000000 -48801198593.952217	-117.75000000000000 28.750000000000000 -99693944729.263382	-117.75000000000000 28.750000000000000 -139210853421.10486	-117.75000000000000 28.750000000000000 -33840008026.785130	-117.75000000000000 28.750000000000000 -79286213117.051147	-117.75000000000000 28.750000000000000 -64510247566.687698	-117.75000000000000 28.750000000000000 110420920669.92659	-117.75000000000000 28.750000000000000 -17496846212.982426	-117.75000000000000 28.750000000000000 78964528082.935089	-117.75000000000000 28.750000000000000 -82665659737.465363	-117.75000000000000 28.750000000000000 -73338908808.244965	-117.75000000000000 28.750000000000000 -99509471161.224945	-117.75000000000000 28.750000000000000 -278108638953.27863	-117.75000000000000 28.750000000000000 -292600801371.27795	-117.75000000000000 28.750000000000000 -201425465544.36472	-117.75000000000000 28.750000000000000 -333744379919.71497	-117.75000000000000 28.750000000000000 -417622980148.06458	-117.75000000000000 28.750000000000000 -570975514983.81311	-117.75000000000000 28.750000000000000 -501698598802.42108	-117.75000000000000 28.750000000000000 -491866284474.31763	-117.75000000000000 28.750000000000000 -414834572831.16083	-117.75000000000000 28.750000000000000 -449133927294.07837	-117.75000000000000 28.750000000000000 -385542177994.89343	-117.75000000000000 28.750000000000000 -355810447067.45490	-117.75000000000000 28.750000000000000 -321699066002.92505	-117.75000000000000 28.750000000000000 -357453396499.96851	-117.75000000000000 28.750000000000000 -279534179578.18896	-117.75000000000000 28.750000000000000 -293762187438.50818	-117.75000000000000 28.750000000000000 -333086561335.30402
-117.25000000000000 28.750000000000000 -299128024688.74573	-117.25000000000000 28.750000000000000 -222066507232.45679	-117.25000000000000 28.750000000000000 -190039612679.37482	-117.25000000000000 28.750000000000000 -145038578229.32288	-117.25000000000000 28.750000000000000 -118644260392.25423	-117.25000000000000 28.750000000000000 -181243833608.15646	-117.25000000000000 28.750000000000000 -79072535772.699692	-117.25000000000000 28.750000000000000 -157508100917.53448	-117.25000000000000 28.750000000000000 -99686492623.530960	-117.25000000000000 28.750000000000000 -380496616.34219497	-117.25000000000000 28.750000000000000 314069822620.35193	-117.25000000000000 28.750000000000000 332731150722.84424	-117.25000000000000 28.750000000000000 453745344022.94513	-117.25000000000000 28.750000000000000 220484699669.10626	-117.25000000000000 28.750000000000000 222514142605.91711	-117.25000000000000 28.750000000000000 312391516756.94757	-117.25000000000000 28.750000000000000 256705400255.06076	-117.25000000000000 28.750000000000000 153097109102.62396	-117.25000000000000 28.750000000000000 110851892503.30762	-117.25000000000000 28.750000000000000 206160622450.42639	-117.25000000000000 28.750000000000000 -9998336275.5241280	-117.25000000000000 28.750000000000000 286607552.60796487	-117.25000000000000 28.750000000000000 67813927880.852371	-117.25000000000000 28.750000000000000 -180002903559.56262	-117.25000000000000 28.750000000000000 -23395118100.320877	-117.25000000000000 28.750000000000000 -122058004893.72733	-117.25000000000000 28.750000000000000 -136255689624.16750	-117.25000000000000 28.750000000000000 -116720334443.01334	-117.25000000000000 28.750000000000000 -110116405356.53876	-117.25000000000000 28.750000000000000 -3042088619.8664665	-117.25000000000000 28.750000000000000 -26021820961.443085	-117.25000000000000 28.750000000000000 -86326564648.294815	-117.25000000000000 28.750000000000000 -145603909479.39441	-117.25000000000000 28.750000000000000 -305330866860.21289	-117.25000000000000 28.750000000000000 -208734506218.00415	-117.25000000000000 28.750000000000000 -361977388260.32788	-117.25000000000000 28.750000000000000 -462491378768.07294	-117.25000000000000 28.750000000000000 -366935724140.02722	-117.25000000000000 28.750000000000000 -507910389032.04102	-117.25000000000000 28.750000000000000 -495208182854.94153	-117.25000000000000 28.750000000000000 -430553127706.22266	-117.25000000000000 28.750000000000000 -331024602720.57043	-117.25000000000000 28.750000000000000 -275319210816.32874	-117.25000000000000 28.750000000000000 -334187431905.80634	-117.25000000000000 28.750000000000000 -297749379165.22876	-117.25000000000000 28.750000000000000 -259389516092.13342	-117.25000000000000 28.750000000000000 -220728532200.50580	-117.25000000000000 28.750000000000000 -209803650090.57385	-117.25000000000000 28.750000000000000 -248901066227.23517	-117.25000000000000 28.750000000000000 -298164631658.50024
-116.75000000000000 28.750000000000000 -617941712301.26489	-116.75000000000000 28.750000000000000 -535031635553.17224	-116.75000000000000 28.750000000000000 -452486127337.98065	-116.75000000000000 28.750000000000000 -336999551782.69104	-116.75000000000000 28.750000000000000 -231704227494.61505	-116.75000000000000 28.750000000000000 -161044620199.22110	-116.75000000000000 28.750000000000000 -104712669810.51366	-116.75000000000000 28.750000000000000 -177593652579.41336	-116.75000000000000 28.750000000000000 -175785796673.75027	-116.75000000000000 28.750000000000000 -37990759942.772110	-116.75000000000000 28.750000000000000 215163382365.87863	-116.75000000000000 28.750000000000000 327854061566.22083	-116.75000000000000 28.750000000000000 218535140736.72028	-116.75000000000000 28.750000000000000 408098566321.79114	-116.75000000000000 28.750000000000000 363526466602.59717	-116.75000000000000 28.750000000000000 472237001647.80457	-116.75000000000000 28.750000000000000 165579046635.63306	-116.75000000000000 28.750000000000000 265654799211.80225	-116.75000000000000 28.750000000000000 79928388113.241943	-116.75000000000000 28.750000000000000 326622408914.52234	-116.75000000000000 28.750000000000000 143095569489.79147	-116.75000000000000 28.750000000000000 -109459346285.10512	-116.75000000000000 28.750000000000000 -125674705552.22821	-116.75000000000000 28.750000000000000 -134758926979.44138	-116.75000000000000 28.750000000000000 -123299319981.80557	-116.75000000000000 28.750000000000000 -319970969099.16125	-116.75000000000000 28.750000000000000 -194909790149.21332	-116.75000000000000 28.750000000000000 -295318431123.20691	-116.75000000000000 28.750000000000000 -161880536243.46927	-116.75000000000000 28.750000000000000 -89111961134.917572	-116.75000000000000 28.750000000000000 -112556367462.47960	-116.75000000000000 28.750000000000000 -144052894332.04755	-116.75000000000000 28.750000000000000 -160738355529.92398	-116.75000000000000 28.750000000000000 -213891264838.74622	-116.75000000000000 28.750000000000000 -255890239238.42377	-116.75000000000000 28.750000000000000 -330133896544.88904	-116.75000000000000 28.750000000000000 -443419025758.37170	-116.75000000000000 28.750000000000000 -595107196581.08203	-116.75000000000000 28.750000000000000 -448530570808.07666	-116.75000000000000 28.750000000000000 -388478886233.66388	-116.75000000000000 28.750000000000000 -411820638991.48431	-116.75000000000000 28.750000000000000 -369794924846.81879	-116.75000000000000 28.750000000000000 -340678309836.56628	-116.75000000000000 28.750000000000000 -330080290564.80243	-116.75000000000000 28.750000000000000 -291459240034.03412	-116.75000000000000 28.750000000000000 -270873900780.20990	-116.75000000000000 28.750000000000000 -264996860110.86053	-116.75000000000000 28.750000000000000 -252798230851.10223	-116.75000000000000 28.750000000000000 -254703168906.80023	-116.75000000000000 28.750000000000000 -265869588871.15714
-116.25000000000000 28.750000000000000 -472080370386.24854	-116.25000000000000 28.750000000000000 -506292173019.36786	-116.25000000000000 28.750000000000000 -561221295331.69812	-116.25000000000000 28.750000000000000 -577968358198.86938	-116.25000000000000 28.750000000000000 -535771782431.16956	-116.25000000000000 28.750000000000000 -477265839867.60297	-116.25000000000000 28.750000000000000 -398018355792.95050	-116.25000000000000 28.750000000000000 -309102029465.63391	-116.25000000000000 28.750000000000000 -251988570242.74744	-116.25000000000000 28.750000000000000 -272589444667.17508	-116.25000000000000 28.750000000000000 -352457188402.52686	-116.25000000000000 28.750000000000000 -272588326931.55334	-116.25000000000000 28.750000000000000 -137703667492.66925	-116.25000000000000 28.750000000000000 1466161862.5510299	-116.25000000000000 28.750000000000000 28611513981.266762	-116.25000000000000 28.750000000000000 251911283846.35571	-116.25000000000000 28.750000000000000 313100553537.42090	-116.25000000000000 28.750000000000000 114451898153.47235	-116.25000000000000 28.750000000000000 203766353306.51828	-116.25000000000000 28.750000000000000 207432483609.90646	-116.25000000000000 28.750000000000000 192841855103.61517	-116.25000000000000 28.750000000000000 205495081180.33011	-116.25000000000000 28.750000000000000 110643086644.74110	-116.25000000000000 28.750000000000000 92877859495.220169	-116.25000000000000 28.750000000000000 -226477834738.99939	-116.25000000000000 28.750000000000000 -248200732757.50751	-116.25000000000000 28.750000000000000 -284793125303.36511	-116.25000000000000 28.750000000000000 -444802874625.98608	-116.25000000000000 28.750000000000000 -382395235306.35516	-116.25000000000000 28.750000000000000 -335821296208.98755	-116.25000000000000 28.750000000000000 -200669367904.78391	-116.25000000000000 28.750000000000000 -198571637416.79901	-116.25000000000000 28.750000000000000 -216436365412.65869	-116.25000000000000 28.750000000000000 -181952723178.89178	-116.25000000000000 28.750000000000000 -362876462281.66754	-116.25000000000000 28.750000000000000 -328111962308.40271	-116.25000000000000 28.750000000000000 -477694482890.15643	-116.25000000000000 28.750000000000000 -661668874241.62537	-116.25000000000000 28.750000000000000 -534408252883.59143	-116.25000000000000 28.750000000000000 -468935736102.03589	-116.25000000000000 28.750000000000000 -470373534487.26184	-116.25000000000000 28.750000000000000 -436600166914.10541	-116.25000000000000 28.750000000000000 -399275339660.63867	-116.25000000000000 28.750000000000000 -379389713819.96350	-116.25000000000000 28.750000000000000 -353016914220.85608	-116.25000000000000 28.750000000000000 -335820031258.22644	-116.25000000000000 28.750000000000000 -327526851377.98120	-116.25000000000000 28.750000000000000 -316983172755.33893	-116.25000000000000 28.750000000000000 -265843128777.45917	-116.25000000000000 28.750000000000000 -272817180850.19336
-115.75000000000000 28.750000000000000 -368773893169.70483	-115.75000000000000 28.750000000000000 -459054112844.20691	-115.75000000000000 28.750000000000000 -510495558491.53149	-115.75000000000000 28.750000000000000 -573120269693.33594	-115.75000000000000 28.750000000000000 -633776680732.67126	-115.75000000000000 28.750000000000000 -756896371571.16406	-115.75000000000000 28.750000000000000 -738695371862.14636	-115.75000000000000 28.750000000000000 -670463390307.18506	-115.75000000000000 28.750000000000000 -638704853936.30432	-115.75000000000000 28.750000000000000 -790669711523.61230	-115.75000000000000 28.750000000000000 -784106408877.65417	-115.75000000000000 28.750000000000000 -635676538136.99072	-115.75000000000000 28.750000000000000 -715538853523.20789	-115.75000000000000 28.750000000000000 -570263987581.07715	-115.75000000000000 28.750000000000000 -314852492144.62488	-115.75000000000000 28.750000000000000 -511966015767.59314	-115.75000000000000 28.750000000000000 -272508908653.04193	-115.75000000000000 28.750000000000000 -139253012541.36285	-115.75000000000000 28.750000000000000 125067994592.02664	-115.75000000000000 28.750000000000000 -25101300541.436024	-115.75000000000000 28.750000000000000 117789082086.81201	-115.75000000000000 28.750000000000000 183481129180.56567	-115.75000000000000 28.750000000000000 243945273379.39041	-115.75000000000000 28.750000000000000 349424293810.73181	-115.75000000000000 28.750000000000000 160665263208.61563	-115.75000000000000 28.750000000000000 219931521084.89951	-115.75000000000000 28.750000000000000 -19818086693.957317	-115.75000000000000 28.750000000000000 -249182936450.39911	-115.75000000000000 28.750000000000000 -293323566536.82031	-115.75000000000000 28.750000000000000 -230208684552.67538	-115.75000000000000 28.750000000000000 -329428456717.42395	-115.75000000000000 28.750000000000000 -296759029691.09814	-115.75000000000000 28.750000000000000 -248119719981.27960	-115.75000000000000 28.750000000000000 -376388974808.98608	-115.75000000000000 28.750000000000000 -202606081327.30023	-115.75000000000000 28.750000000000000 -363754914495.39282	-115.75000000000000 28.750000000000000 -464823066439.83508	-115.75000000000000 28.750000000000000 -475242428097.17157	-115.75000000000000 28.750000000000000 -588182199835.84167	-115.75000000000000 28.750000000000000 -508268768464.96973	-115.75000000000000 28.750000000000000 -445470102823.32141	-115.75000000000000 28.750000000000000 -463359944672.05542	-115.75000000000000 28.750000000000000 -433802680859.46863	-115.75000000000000 28.750000000000000 -406780044164.90356	-115.75000000000000 28.750000000000000 -407147532209.97894	-115.75000000000000 28.750000000000000 -394468914918.10706	-115.75000000000000 28.750000000000000 -373744960482.95123	-115.75000000000000 28.750000000000000 -365334889625.88184	-115.75000000000000 28.750000000000000 -346911210663.87927	-115.75000000000000 28.750000000000000 -355750053437.22528
-115.25000000000000 28.750000000000000 -97328436939.801971	-115.25000000000000 28.750000000000000 -102959585899.41040	-115.25000000000000 28.750000000000000 -144395172084.90863	-115.25000000000000 28.750000000000000 -185230457014.32700	-115.25000000000000 28.750000000000000 -269373423050.66336	-115.25000000000000 28.750000000000000 -404358613406.85913	-115.25000000000000 28.750000000000000 -485685812569.68347	-115.25000000000000 28.750000000000000 -608794533863.45544	-115.25000000000000 28.750000000000000 -852452451264.16919	-115.25000000000000 28.750000000000000 -891125269619.16248	-115.25000000000000 28.750000000000000 -990844305765.57129	-115.25000000000000 28.750000000000000 -1148637719488.8022	-115.25000000000000 28.750000000000000 -1080662402347.0212	-115.25000000000000 28.750000000000000 -767070945790.23975	-115.25000000000000 28.750000000000000 -817264370092.01184	-115.25000000000000 28.750000000000000 -841091080751.55884	-115.25000000000000 28.750000000000000 -678075538152.39746	-115.25000000000000 28.750000000000000 -396148757923.39667	-115.25000000000000 28.750000000000000 -325599505406.43628	-115.25000000000000 28.750000000000000 -498290610992.10767	-115.25000000000000 28.750000000000000 -172669428570.95557	-115.25000000000000 28.750000000000000 -44779071609.973679	-115.25000000000000 28.750000000000000 152584527573.24460	-115.25000000000000 28.750000000000000 141238664629.87509	-115.25000000000000 28.750000000000000 172004817922.52939	-115.25000000000000 28.750000000000000 233806385346.59482	-115.25000000000000 28.750000000000000 280995397181.79425	-115.25000000000000 28.750000000000000 224745047751.38501	-115.25000000000000 28.750000000000000 175253972191.61868	-115.25000000000000 28.750000000000000 -6014954862.1103191	-115.25000000000000 28.750000000000000 -125921821467.71857	-115.25000000000000 28.750000000000000 -189894538778.12247	-115.25000000000000 28.750000000000000 -307807721488.19891	-115.25000000000000 28.750000000000000 -393403849526.81458	-115.25000000000000 28.750000000000000 -342010030166.53046	-115.25000000000000 28.750000000000000 -403264768261.10004	-115.25000000000000 28.750000000000000 -341913355150.58691	-115.25000000000000 28.750000000000000 -373777740666.18359	-115.25000000000000 28.750000000000000 -407547122402.78894	-115.25000000000000 28.750000000000000 -368291621229.20923	-115.25000000000000 28.750000000000000 -317843698168.66345	-115.25000000000000 28.750000000000000 -354844013722.34937	-115.25000000000000 28.750000000000000 -253147519776.78412	-115.25000000000000 28.750000000000000 -252262818997.84052	-115.25000000000000 28.750000000000000 -262552996615.80731	-115.25000000000000 28.750000000000000 -262266806190.60101	-115.25000000000000 28.750000000000000 -301382818516.95648	-115.25000000000000 28.750000000000000 -293225634102.96594	-115.25000000000000 28.750000000000000 -292663832952.69714	-115.25000000000000 28.750000000000000 -305696542596.28992
-114.75000000000000 28.750000000000000 -88401528314.164093	-114.75000000000000 28.750000000000000 -43851099037.136688	-114.75000000000000 28.750000000000000 -21281395543.926006	-114.75000000000000 28.750000000000000 7460966732.7045679	-114.75000000000000 28.750000000000000 10694132970.344635	-114.75000000000000 28.750000000000000 50073242194.278656	-114.75000000000000 28.750000000000000 68702909389.084488	-114.75000000000000 28.750000000000000 41958325442.874977	-114.75000000000000 28.750000000000000 -53966861476.976418	-114.75000000000000 28.750000000000000 -203740310317.58646	-114.75000000000000 28.750000000000000 -546362995727.00439	-114.75000000000000 28.750000000000000 -649839659443.12598	-114.75000000000000 28.750000000000000 -762659364852.65234	-114.75000000000000 28.750000000000000 -955548660259.62646	-114.75000000000000 28.750000000000000 -884433698288.81323	-114.75000000000000 28.750000000000000 -865857046079.24707	-114.75000000000000 28.750000000000000 -922632830761.30103	-114.75000000000000 28.750000000000000 -726718790870.90088	-114.75000000000000 28.750000000000000 -692626226092.43726	-114.75000000000000 28.750000000000000 -523205704286.35559	-114.75000000000000 28.750000000000000 -454726709760.35486	-114.75000000000000 28.750000000000000 -233845781720.33197	-114.75000000000000 28.750000000000000 -180745118373.66794	-114.75000000000000 28.750000000000000 -95256874141.964584	-114.75000000000000 28.750000000000000 -72773327775.825745	-114.75000000000000 28.750000000000000 16590261801.878567	-114.75000000000000 28.750000000000000 75447161809.759445	-114.75000000000000 28.750000000000000 97114180510.005920	-114.75000000000000 28.750000000000000 113844849156.92584	-114.75000000000000 28.750000000000000 240388384633.86804	-114.75000000000000 28.750000000000000 274998324422.00604	-114.75000000000000 28.750000000000000 278706359709.78741	-114.75000000000000 28.750000000000000 116655144282.18271	-114.75000000000000 28.750000000000000 4760684293.2772570	-114.75000000000000 28.750000000000000 -156679767947.72330	-114.75000000000000 28.750000000000000 -252849160512.50583	-114.75000000000000 28.750000000000000 -202011718008.38977	-114.75000000000000 28.750000000000000 -219388640503.53909	-114.75000000000000 28.750000000000000 -247406043625.65045	-114.75000000000000 28.750000000000000 -247932548268.75067	-114.75000000000000 28.750000000000000 -267573411921.28784	-114.75000000000000 28.750000000000000 -233359553789.80087	-114.75000000000000 28.750000000000000 -234567760033.90677	-114.75000000000000 28.750000000000000 -229322281875.09601	-114.75000000000000 28.750000000000000 -233132432422.13150	-114.75000000000000 28.750000000000000 -226691167667.20981	-114.75000000000000 28.750000000000000 -218123192457.07169	-114.75000000000000 28.750000000000000 -212697578915.96002	-114.75000000000000 28.750000000000000 -209734903861.46585	-114.75000000000000 28.750000000000000 -222915617115.13046
-114.25000000000000 28.750000000000000 72232772178.427948	-114.25000000000000 28.750000000000000 57138214886.839432	-114.25000000000000 28.750000000000000 50479119828.682961	-114.25000000000000 28.750000000000000 61482614993.754837	-114.25000000000000 28.750000000000000 53788872470.194061	-114.25000000000000 28.750000000000000 87191682834.570084	-114.25000000000000 28.750000000000000 154527565919.27869	-114.25000000000000 28.750000000000000 183709731304.61810	-114.25000000000000 28.750000000000000 209033358754.11682	-114.25000000000000 28.750000000000000 205832613722.48807	-114.25000000000000 28.750000000000000 111690994945.21127	-114.25000000000000 28.750000000000000 76505041078.561508	-114.25000000000000 28.750000000000000 -10490387505.231567	-114.25000000000000 28.750000000000000 -243038473666.60248	-114.25000000000000 28.750000000000000 -478287253292.20081	-114.25000000000000 28.750000000000000 -608089745700.46851	-114.25000000000000 28.750000000000000 -604081414227.91284	-114.25000000000000 28.750000000000000 -618852986532.12134	-114.25000000000000 28.750000000000000 -634709100255.37085	-114.25000000000000 28.750000000000000 -547455462323.70300	-114.25000000000000 28.750000000000000 -561933225866.53540	-114.25000000000000 28.750000000000000 -448902097948.76746	-114.25000000000000 28.750000000000000 -382480133988.62085	-114.25000000000000 28.750000000000000 -387361150048.40387	-114.25000000000000 28.750000000000000 -275735067126.24908	-114.25000000000000 28.750000000000000 -232056816964.80771	-114.25000000000000 28.750000000000000 -220238127361.65588	-114.25000000000000 28.750000000000000 -86489924759.172058	-114.25000000000000 28.750000000000000 -10434896464.989586	-114.25000000000000 28.750000000000000 -10203339716.941532	-114.25000000000000 28.750000000000000 47368117433.899582	-114.25000000000000 28.750000000000000 178090874513.85382	-114.25000000000000 28.750000000000000 225292374051.50079	-114.25000000000000 28.750000000000000 417295506158.57361	-114.25000000000000 28.750000000000000 268155532987.92316	-114.25000000000000 28.750000000000000 179558604648.27197	-114.25000000000000 28.750000000000000 175117849878.20404	-114.25000000000000 28.750000000000000 271184014421.35608	-114.25000000000000 28.750000000000000 238340377366.93506	-114.25000000000000 28.750000000000000 229340441595.42142	-114.25000000000000 28.750000000000000 153732004040.81458	-114.25000000000000 28.750000000000000 132625987864.74716	-114.25000000000000 28.750000000000000 84966902451.731033	-114.25000000000000 28.750000000000000 36922211089.738998	-114.25000000000000 28.750000000000000 -10567515425.786604	-114.25000000000000 28.750000000000000 -54823298214.300270	-114.25000000000000 28.750000000000000 -74874199480.722961	-114.25000000000000 28.750000000000000 -107322071384.84070	-114.25000000000000 28.750000000000000 -123254695910.49420	-114.25000000000000 28.750000000000000 -146513173778.07086
-113.75000000000000 28.750000000000000 238227832400.50259	-113.75000000000000 28.750000000000000 207434497771.86172	-113.75000000000000 28.750000000000000 143558268912.37955	-113.75000000000000 28.750000000000000 112924007846.39832	-113.75000000000000 28.750000000000000 74229677456.996628	-113.75000000000000 28.750000000000000 71078237158.465515	-113.75000000000000 28.750000000000000 80886948986.230652	-113.75000000000000 28.750000000000000 84508848985.940872	-113.75000000000000 28.750000000000000 63258967879.787964	-113.75000000000000 28.750000000000000 100220705552.39334	-113.75000000000000 28.750000000000000 135934849466.61633	-113.75000000000000 28.750000000000000 133676188922.29166	-113.75000000000000 28.750000000000000 266750394267.06982	-113.75000000000000 28.750000000000000 239701497637.86157	-113.75000000000000 28.750000000000000 183610679529.65198	-113.75000000000000 28.750000000000000 108614028329.56558	-113.75000000000000 28.750000000000000 29113632536.359783	-113.75000000000000 28.750000000000000 -83089813916.649353	-113.75000000000000 28.750000000000000 -180935025066.81750	-113.75000000000000 28.750000000000000 -235120532632.80640	-113.75000000000000 28.750000000000000 -311245691211.20221	-113.75000000000000 28.750000000000000 -292437989539.86267	-113.75000000000000 28.750000000000000 -260719542866.70001	-113.75000000000000 28.750000000000000 -349789721598.23999	-113.75000000000000 28.750000000000000 -398756500956.68353	-113.75000000000000 28.750000000000000 -385450341027.85388	-113.75000000000000 28.750000000000000 -355332363890.98407	-113.75000000000000 28.750000000000000 -414108008772.31116	-113.75000000000000 28.750000000000000 -374974319130.72278	-113.75000000000000 28.750000000000000 -259905092446.51099	-113.75000000000000 28.750000000000000 -140142845551.21637	-113.75000000000000 28.750000000000000 -117684301993.91464	-113.75000000000000 28.750000000000000 -32930668535.958252	-113.75000000000000 28.750000000000000 113164674364.95596	-113.75000000000000 28.750000000000000 158909551608.53940	-113.75000000000000 28.750000000000000 189921139252.66260	-113.75000000000000 28.750000000000000 225426995481.09741	-113.75000000000000 28.750000000000000 380420610697.95984	-113.75000000000000 28.750000000000000 395837709978.14270	-113.75000000000000 28.750000000000000 517379614602.59644	-113.75000000000000 28.750000000000000 449196032466.78369	-113.75000000000000 28.750000000000000 521423035941.80713	-113.75000000000000 28.750000000000000 454595590215.92188	-113.75000000000000 28.750000000000000 450272206410.37012	-113.75000000000000 28.750000000000000 417583939709.90833	-113.75000000000000 28.750000000000000 400682717270.97864	-113.75000000000000 28.750000000000000 372418694932.05298	-113.75000000000000 28.750000000000000 339127744337.60645	-113.75000000000000 28.750000000000000 297454944965.03284	-113.75000000000000 28.750000000000000 271399791240.55322
-113.25000000000000 28.750000000000000 112451742667.70123	-113.25000000000000 28.750000000000000 138349840039.05011	-113.25000000000000 28.750000000000000 135105748298.93027	-113.25000000000000 28.750000000000000 145688374710.43466	-113.25000000000000 28.750000000000000 161027175340.60577	-113.25000000000000 28.750000000000000 161738739102.97830	-113.25000000000000 28.750000000000000 124326055238.02692	-113.25000000000000 28.750000000000000 91039278167.719391	-113.25000000000000 28.750000000000000 43898198514.437866	-113.25000000000000 28.750000000000000 2866619249.8461328	-113.25000000000000 28.750000000000000 -12524620861.541283	-113.25000000000000 28.750000000000000 2042115525.4890642	-113.25000000000000 28.750000000000000 25252894063.826904	-113.25000000000000 28.750000000000000 71486399319.644974	-113.25000000000000 28.750000000000000 98976404035.471603	-113.25000000000000 28.750000000000000 132688184973.66504	-113.25000000000000 28.750000000000000 213589983340.65063	-113.25000000000000 28.750000000000000 322952283192.23865	-113.25000000000000 28.750000000000000 301845345951.86694	-113.25000000000000 28.750000000000000 221611855454.30688	-113.25000000000000 28.750000000000000 117595275517.51596	-113.25000000000000 28.750000000000000 130727390241.68134	-113.25000000000000 28.750000000000000 68828977036.883240	-113.25000000000000 28.750000000000000 -47514433542.917534	-113.25000000000000 28.750000000000000 -196116474660.79843	-113.25000000000000 28.750000000000000 -232292332577.09280	-113.25000000000000 28.750000000000000 -232490541516.97681	-113.25000000000000 28.750000000000000 -325402939713.82971	-113.25000000000000 28.750000000000000 -364249485622.67004	-113.25000000000000 28.750000000000000 -359584636679.26135	-113.25000000000000 28.750000000000000 -343085042754.97913	-113.25000000000000 28.750000000000000 -329313081276.96521	-113.25000000000000 28.750000000000000 -206351814981.21698	-113.25000000000000 28.750000000000000 -161294772273.60144	-113.25000000000000 28.750000000000000 -149720153982.93634	-113.25000000000000 28.750000000000000 -118049353348.42163	-113.25000000000000 28.750000000000000 -29857214808.809898	-113.25000000000000 28.750000000000000 34324705848.325905	-113.25000000000000 28.750000000000000 120178549068.89548	-113.25000000000000 28.750000000000000 207199101929.57904	-113.25000000000000 28.750000000000000 186117873085.42010	-113.25000000000000 28.750000000000000 289600397793.74994	-113.25000000000000 28.750000000000000 355675449792.05170	-113.25000000000000 28.750000000000000 401082623818.80359	-113.25000000000000 28.750000000000000 359655620251.96790	-113.25000000000000 28.750000000000000 414063605919.36865	-113.25000000000000 28.750000000000000 449476812450.95013	-113.25000000000000 28.750000000000000 489984005869.19958	-113.25000000000000 28.750000000000000 490307032589.95770	-113.25000000000000 28.750000000000000 549288852881.84180
-112.75000000000000 28.750000000000000 -27248757149.250366	-112.75000000000000 28.750000000000000 -24674323208.562279	-112.75000000000000 28.750000000000000 -948625874.28021562	-112.75000000000000 28.750000000000000 11809340612.587162	-112.75000000000000 28.750000000000000 29984480846.371445	-112.75000000000000 28.750000000000000 46773219706.597198	-112.75000000000000 28.750000000000000 64239142455.212311	-112.75000000000000 28.750000000000000 99618328297.336761	-112.75000000000000 28.750000000000000 137876563417.02161	-112.75000000000000 28.750000000000000 174074478252.58713	-112.75000000000000 28.750000000000000 156997249236.62393	-112.75000000000000 28.750000000000000 116970292547.90575	-112.75000000000000 28.750000000000000 63444561338.493919	-112.75000000000000 28.750000000000000 32201859316.900417	-112.75000000000000 28.750000000000000 12966413922.022076	-112.75000000000000 28.750000000000000 20903062433.059727	-112.75000000000000 28.750000000000000 48119619633.298843	-112.75000000000000 28.750000000000000 135903561741.34595	-112.75000000000000 28.750000000000000 156592012795.90857	-112.75000000000000 28.750000000000000 195200562798.18481	-112.75000000000000 28.750000000000000 270868771793.73349	-112.75000000000000 28.750000000000000 354177637552.39038	-112.75000000000000 28.750000000000000 351522872725.66132	-112.75000000000000 28.750000000000000 290552032980.31635	-112.75000000000000 28.750000000000000 187654270967.47421	-112.75000000000000 28.750000000000000 197838808494.67041	-112.75000000000000 28.750000000000000 165708120802.26794	-112.75000000000000 28.750000000000000 91984003252.034241	-112.75000000000000 28.750000000000000 23494539336.015141	-112.75000000000000 28.750000000000000 -129012580285.12762	-112.75000000000000 28.750000000000000 -231370316350.10413	-112.75000000000000 28.750000000000000 -328228180152.72394	-112.75000000000000 28.750000000000000 -345897428591.36475	-112.75000000000000 28.750000000000000 -324066624234.52905	-112.75000000000000 28.750000000000000 -291010505000.73315	-112.75000000000000 28.750000000000000 -248435701402.77258	-112.75000000000000 28.750000000000000 -117120499687.42441	-112.75000000000000 28.750000000000000 -33059400729.120522	-112.75000000000000 28.750000000000000 -15437370273.673416	-112.75000000000000 28.750000000000000 30681924023.302334	-112.75000000000000 28.750000000000000 58008332812.890228	-112.75000000000000 28.750000000000000 127081587568.98706	-112.75000000000000 28.750000000000000 130574210181.72162	-112.75000000000000 28.750000000000000 140748338791.10773	-112.75000000000000 28.750000000000000 196653349550.70111	-112.75000000000000 28.750000000000000 183645075264.21710	-112.75000000000000 28.750000000000000 209837287090.80750	-112.75000000000000 28.750000000000000 266230153321.46765	-112.75000000000000 28.750000000000000 225868033666.82410	-112.75000000000000 28.750000000000000 286232280990.41370
-112.25000000000000 28.750000000000000 91562904992.705078	-112.25000000000000 28.750000000000000 99408316393.487518	-112.25000000000000 28.750000000000000 113987447563.77136	-112.25000000000000 28.750000000000000 118904610234.67996	-112.25000000000000 28.750000000000000 119670553639.92361	-112.25000000000000 28.750000000000000 122093403295.70532	-112.25000000000000 28.750000000000000 116168168864.07217	-112.25000000000000 28.750000000000000 106238025578.07664	-112.25000000000000 28.750000000000000 99212936723.608765	-112.25000000000000 28.750000000000000 89683343766.298065	-112.25000000000000 28.750000000000000 73122230489.873230	-112.25000000000000 28.750000000000000 64592004387.196518	-112.25000000000000 28.750000000000000 94851460667.528580	-112.25000000000000 28.750000000000000 118662336044.53586	-112.25000000000000 28.750000000000000 146812862624.91547	-112.25000000000000 28.750000000000000 145953200689.86847	-112.25000000000000 28.750000000000000 135410070976.40482	-112.25000000000000 28.750000000000000 134576479785.05804	-112.25000000000000 28.750000000000000 131954729590.05762	-112.25000000000000 28.750000000000000 142801939309.45685	-112.25000000000000 28.750000000000000 140945240870.97116	-112.25000000000000 28.750000000000000 162740531974.55060	-112.25000000000000 28.750000000000000 175462241205.31195	-112.25000000000000 28.750000000000000 235127031454.80054	-112.25000000000000 28.750000000000000 299159842872.74792	-112.25000000000000 28.750000000000000 396582767693.60950	-112.25000000000000 28.750000000000000 347033954926.02527	-112.25000000000000 28.750000000000000 331192054821.87622	-112.25000000000000 28.750000000000000 324045861779.78900	-112.25000000000000 28.750000000000000 300146012082.64380	-112.25000000000000 28.750000000000000 211052768303.98938	-112.25000000000000 28.750000000000000 61294951514.799515	-112.25000000000000 28.750000000000000 -86636117088.081604	-112.25000000000000 28.750000000000000 -113130907508.96370	-112.25000000000000 28.750000000000000 -142891452839.86584	-112.25000000000000 28.750000000000000 -173436131787.07431	-112.25000000000000 28.750000000000000 -92028797169.269104	-112.25000000000000 28.750000000000000 -103735127586.08536	-112.25000000000000 28.750000000000000 -104626227608.10736	-112.25000000000000 28.750000000000000 -118305519455.68628	-112.25000000000000 28.750000000000000 -72087313405.975418	-112.25000000000000 28.750000000000000 -101671383740.18402	-112.25000000000000 28.750000000000000 -34440340255.767517	-112.25000000000000 28.750000000000000 -24550818999.780918	-112.25000000000000 28.750000000000000 9737183070.6485424	-112.25000000000000 28.750000000000000 48340967324.782570	-112.25000000000000 28.750000000000000 53651159020.295494	-112.25000000000000 28.750000000000000 130925292554.02061	-112.25000000000000 28.750000000000000 161977151407.65131	-112.25000000000000 28.750000000000000 136146554390.05951
-111.75000000000000 28.750000000000000 143617625562.88715	-111.75000000000000 28.750000000000000 160396705304.64377	-111.75000000000000 28.750000000000000 155277802485.85352	-111.75000000000000 28.750000000000000 157864088251.59464	-111.75000000000000 28.750000000000000 163728637884.27322	-111.75000000000000 28.750000000000000 170711190709.16342	-111.75000000000000 28.750000000000000 167844537371.91223	-111.75000000000000 28.750000000000000 162953853233.89236	-111.75000000000000 28.750000000000000 155883807742.13120	-111.75000000000000 28.750000000000000 151062702952.86694	-111.75000000000000 28.750000000000000 178798123738.86963	-111.75000000000000 28.750000000000000 138851295282.22571	-111.75000000000000 28.750000000000000 144329773690.78503	-111.75000000000000 28.750000000000000 142446205760.79480	-111.75000000000000 28.750000000000000 124039055126.29599	-111.75000000000000 28.750000000000000 124398806809.93518	-111.75000000000000 28.750000000000000 142315996467.88580	-111.75000000000000 28.750000000000000 165466878832.08707	-111.75000000000000 28.750000000000000 196402237244.30634	-111.75000000000000 28.750000000000000 202287534029.78220	-111.75000000000000 28.750000000000000 174191552594.17712	-111.75000000000000 28.750000000000000 190211978685.20615	-111.75000000000000 28.750000000000000 172848004963.97861	-111.75000000000000 28.750000000000000 174843127484.69537	-111.75000000000000 28.750000000000000 226750358618.21143	-111.75000000000000 28.750000000000000 202445730080.39432	-111.75000000000000 28.750000000000000 283355177344.40674	-111.75000000000000 28.750000000000000 259198723531.20349	-111.75000000000000 28.750000000000000 235861208055.91644	-111.75000000000000 28.750000000000000 252854872542.87555	-111.75000000000000 28.750000000000000 296042404572.82495	-111.75000000000000 28.750000000000000 333443885108.30939	-111.75000000000000 28.750000000000000 364572645414.24121	-111.75000000000000 28.750000000000000 392341894513.34778	-111.75000000000000 28.750000000000000 352731921814.32635	-111.75000000000000 28.750000000000000 299656542656.03595	-111.75000000000000 28.750000000000000 331083966733.79712	-111.75000000000000 28.750000000000000 287594918573.94348	-111.75000000000000 28.750000000000000 246286783252.74084	-111.75000000000000 28.750000000000000 187649725104.08643	-111.75000000000000 28.750000000000000 151905380899.52496	-111.75000000000000 28.750000000000000 119075263625.61880	-111.75000000000000 28.750000000000000 100953888217.59024	-111.75000000000000 28.750000000000000 53718459155.869331	-111.75000000000000 28.750000000000000 28269896255.352646	-111.75000000000000 28.750000000000000 -4115977615.9862299	-111.75000000000000 28.750000000000000 51312536677.174316	-111.75000000000000 28.750000000000000 -34703049275.950531	-111.75000000000000 28.750000000000000 36718287273.465668	-111.75000000000000 28.750000000000000 -13161014736.620424
-111.25000000000000 28.750000000000000 95659715098.442108	-111.25000000000000 28.750000000000000 114989706825.55014	-111.25000000000000 28.750000000000000 103350338722.59689	-111.25000000000000 28.750000000000000 115088633367.94249	-111.25000000000000 28.750000000000000 124746227442.95602	-111.25000000000000 28.750000000000000 126956628337.14059	-111.25000000000000 28.750000000000000 135764960409.42842	-111.25000000000000 28.750000000000000 133799321584.39224	-111.25000000000000 28.750000000000000 132201763165.75754	-111.25000000000000 28.750000000000000 139386412933.04977	-111.25000000000000 28.750000000000000 152693008556.62170	-111.25000000000000 28.750000000000000 147313777140.80350	-111.25000000000000 28.750000000000000 144099345795.86432	-111.25000000000000 28.750000000000000 154440261854.02396	-111.25000000000000 28.750000000000000 146549219625.64362	-111.25000000000000 28.750000000000000 155325740203.26688	-111.25000000000000 28.750000000000000 163015216045.21811	-111.25000000000000 28.750000000000000 151958108443.32837	-111.25000000000000 28.750000000000000 151388886170.81250	-111.25000000000000 28.750000000000000 109477912541.90234	-111.25000000000000 28.750000000000000 132433991979.37283	-111.25000000000000 28.750000000000000 128594581350.96976	-111.25000000000000 28.750000000000000 160513137914.52380	-111.25000000000000 28.750000000000000 208519643102.74707	-111.25000000000000 28.750000000000000 218844070675.87170	-111.25000000000000 28.750000000000000 224053102102.73145	-111.25000000000000 28.750000000000000 325667054564.12817	-111.25000000000000 28.750000000000000 249057434503.33594	-111.25000000000000 28.750000000000000 273253886547.39944	-111.25000000000000 28.750000000000000 194199475619.17023	-111.25000000000000 28.750000000000000 191718068647.82495	-111.25000000000000 28.750000000000000 207346527479.63739	-111.25000000000000 28.750000000000000 281862983523.76990	-111.25000000000000 28.750000000000000 383432010106.19562	-111.25000000000000 28.750000000000000 544880839859.87695	-111.25000000000000 28.750000000000000 589029944707.35193	-111.25000000000000 28.750000000000000 618244145407.18921	-111.25000000000000 28.750000000000000 593079519821.84766	-111.25000000000000 28.750000000000000 649355709831.66150	-111.25000000000000 28.750000000000000 634671279270.08105	-111.25000000000000 28.750000000000000 644143320302.48242	-111.25000000000000 28.750000000000000 640468721072.57556	-111.25000000000000 28.750000000000000 624205116379.99268	-111.25000000000000 28.750000000000000 596906137487.40979	-111.25000000000000 28.750000000000000 561376632514.32507	-111.25000000000000 28.750000000000000 517146086478.52637	-111.25000000000000 28.750000000000000 492828716739.29944	-111.25000000000000 28.750000000000000 416067058631.15710	-111.25000000000000 28.750000000000000 375875410133.13745	-111.25000000000000 28.750000000000000 353550346873.04065
-110.75000000000000 28.750000000000000 16924453509.200104	-110.75000000000000 28.750000000000000 3893949543.4779673	-110.75000000000000 28.750000000000000 7213399197.4145565	-110.75000000000000 28.750000000000000 10435679724.075207	-110.75000000000000 28.750000000000000 11267887751.216599	-110.75000000000000 28.750000000000000 5002479333.5361862	-110.75000000000000 28.750000000000000 5022784707.9689083	-110.75000000000000 28.750000000000000 -989601285.23595464	-110.75000000000000 28.750000000000000 -8622478325.4359245	-110.75000000000000 28.750000000000000 -12209828708.069019	-110.75000000000000 28.750000000000000 -8073813896.1328793	-110.75000000000000 28.750000000000000 20549517114.721279	-110.75000000000000 28.750000000000000 15265694158.804115	-110.75000000000000 28.750000000000000 32447896038.362492	-110.75000000000000 28.750000000000000 38058174391.653687	-110.75000000000000 28.750000000000000 53922605442.885315	-110.75000000000000 28.750000000000000 63054320094.524940	-110.75000000000000 28.750000000000000 51898863718.100250	-110.75000000000000 28.750000000000000 73813359924.612869	-110.75000000000000 28.750000000000000 112051893276.89909	-110.75000000000000 28.750000000000000 149646029393.03900	-110.75000000000000 28.750000000000000 147776554534.07843	-110.75000000000000 28.750000000000000 129217320480.20184	-110.75000000000000 28.750000000000000 184010264328.04755	-110.75000000000000 28.750000000000000 191715440478.96957	-110.75000000000000 28.750000000000000 179357833670.63925	-110.75000000000000 28.750000000000000 199358627454.81552	-110.75000000000000 28.750000000000000 132350425519.21211	-110.75000000000000 28.750000000000000 149129655660.01608	-110.75000000000000 28.750000000000000 189261450654.28339	-110.75000000000000 28.750000000000000 238943894918.19885	-110.75000000000000 28.750000000000000 262854667312.27350	-110.75000000000000 28.750000000000000 309864331371.31152	-110.75000000000000 28.750000000000000 219083790732.39673	-110.75000000000000 28.750000000000000 228889270341.19501	-110.75000000000000 28.750000000000000 228655942268.46890	-110.75000000000000 28.750000000000000 228154676950.03088	-110.75000000000000 28.750000000000000 205948189812.75171	-110.75000000000000 28.750000000000000 300249549673.54474	-110.75000000000000 28.750000000000000 349010122706.29608	-110.75000000000000 28.750000000000000 349972968381.72375	-110.75000000000000 28.750000000000000 438321036001.62952	-110.75000000000000 28.750000000000000 494371297696.70886	-110.75000000000000 28.750000000000000 529654922414.99304	-110.75000000000000 28.750000000000000 542002366889.01508	-110.75000000000000 28.750000000000000 576144203467.91614	-110.75000000000000 28.750000000000000 637938749296.60010	-110.75000000000000 28.750000000000000 665342475874.52869	-110.75000000000000 28.750000000000000 745162152488.91650	-110.75000000000000 28.750000000000000 887138031252.19299
-110.25000000000000 28.750000000000000 6212832140.4802990	-110.25000000000000 28.750000000000000 -4133522800.2505751	-110.25000000000000 28.750000000000000 -12616405359.151886	-110.25000000000000 28.750000000000000 -3773105825.0184102	-110.25000000000000 28.750000000000000 -403682944.36892486	-110.25000000000000 28.750000000000000 -1465310427.8682251	-110.25000000000000 28.750000000000000 -14342884042.945599	-110.25000000000000 28.750000000000000 -23863531070.876411	-110.25000000000000 28.750000000000000 -29045043328.413082	-110.25000000000000 28.750000000000000 -41353158362.775688	-110.25000000000000 28.750000000000000 -42154131189.239822	-110.25000000000000 28.750000000000000 -48177880612.582321	-110.25000000000000 28.750000000000000 -47431809605.372978	-110.25000000000000 28.750000000000000 -53528540375.199165	-110.25000000000000 28.750000000000000 -35442216331.557121	-110.25000000000000 28.750000000000000 -60148821014.957489	-110.25000000000000 28.750000000000000 -54424510746.627342	-110.25000000000000 28.750000000000000 -59268289279.350571	-110.25000000000000 28.750000000000000 -50288385870.142715	-110.25000000000000 28.750000000000000 -22713781888.154697	-110.25000000000000 28.750000000000000 13042767392.795788	-110.25000000000000 28.750000000000000 33544598274.499268	-110.25000000000000 28.750000000000000 76581671876.060547	-110.25000000000000 28.750000000000000 116489071707.73228	-110.25000000000000 28.750000000000000 137979307981.15839	-110.25000000000000 28.750000000000000 176486182809.65793	-110.25000000000000 28.750000000000000 145419062354.41663	-110.25000000000000 28.750000000000000 139896535805.07385	-110.25000000000000 28.750000000000000 131746391282.02885	-110.25000000000000 28.750000000000000 137512633323.85565	-110.25000000000000 28.750000000000000 162763182237.21155	-110.25000000000000 28.750000000000000 185008274785.88318	-110.25000000000000 28.750000000000000 221807058560.83112	-110.25000000000000 28.750000000000000 204907126082.88757	-110.25000000000000 28.750000000000000 234910031358.56937	-110.25000000000000 28.750000000000000 258743851578.91473	-110.25000000000000 28.750000000000000 202771270898.83911	-110.25000000000000 28.750000000000000 223830982142.51337	-110.25000000000000 28.750000000000000 190206361240.70380	-110.25000000000000 28.750000000000000 187096369026.84726	-110.25000000000000 28.750000000000000 224360399198.33734	-110.25000000000000 28.750000000000000 262818848973.08780	-110.25000000000000 28.750000000000000 262057605721.34485	-110.25000000000000 28.750000000000000 251303016708.65625	-110.25000000000000 28.750000000000000 232985896953.91193	-110.25000000000000 28.750000000000000 244271689926.94690	-110.25000000000000 28.750000000000000 301476412532.13269	-110.25000000000000 28.750000000000000 331833793622.11609	-110.25000000000000 28.750000000000000 442629420302.46667	-110.25000000000000 28.750000000000000 589889869467.77869
-109.75000000000000 28.750000000000000 -32316067925.363190	-109.75000000000000 28.750000000000000 -24185407401.590321	-109.75000000000000 28.750000000000000 -36184919500.081696	-109.75000000000000 28.750000000000000 -28869239423.352184	-109.75000000000000 28.750000000000000 -23746821146.601814	-109.75000000000000 28.750000000000000 -34842142166.234276	-109.75000000000000 28.750000000000000 -34440857621.629440	-109.75000000000000 28.750000000000000 -43840573308.346947	-109.75000000000000 28.750000000000000 -42060666216.375336	-109.75000000000000 28.750000000000000 -46615828973.441727	-109.75000000000000 28.750000000000000 -47589452953.362434	-109.75000000000000 28.750000000000000 -44251551482.150452	-109.75000000000000 28.750000000000000 -38019172733.866730	-109.75000000000000 28.750000000000000 -33771024291.475052	-109.75000000000000 28.750000000000000 -31198665869.351406	-109.75000000000000 28.750000000000000 -25790113425.103485	-109.75000000000000 28.750000000000000 -19126460337.171257	-109.75000000000000 28.750000000000000 -26265257915.167091	-109.75000000000000 28.750000000000000 -28271263242.241985	-109.75000000000000 28.750000000000000 -5214033152.4616890	-109.75000000000000 28.750000000000000 -13160245950.668091	-109.75000000000000 28.750000000000000 -11718694163.181211	-109.75000000000000 28.750000000000000 -47946957735.268600	-109.75000000000000 28.750000000000000 -42073150027.919296	-109.75000000000000 28.750000000000000 -36147967756.368553	-109.75000000000000 28.750000000000000 5079402878.5576162	-109.75000000000000 28.750000000000000 24992496133.642540	-109.75000000000000 28.750000000000000 15495519679.414204	-109.75000000000000 28.750000000000000 35859752335.331718	-109.75000000000000 28.750000000000000 27268236225.166550	-109.75000000000000 28.750000000000000 57399273988.823891	-109.75000000000000 28.750000000000000 84378227145.267197	-109.75000000000000 28.750000000000000 125638590979.58249	-109.75000000000000 28.750000000000000 154975888271.87323	-109.75000000000000 28.750000000000000 171211220047.22275	-109.75000000000000 28.750000000000000 204002534366.90826	-109.75000000000000 28.750000000000000 227478812446.26389	-109.75000000000000 28.750000000000000 258054099707.60785	-109.75000000000000 28.750000000000000 288079741776.74005	-109.75000000000000 28.750000000000000 260138290127.32318	-109.75000000000000 28.750000000000000 300346850097.48627	-109.75000000000000 28.750000000000000 417886850966.83282	-109.75000000000000 28.750000000000000 447926360378.71234	-109.75000000000000 28.750000000000000 462193795392.91663	-109.75000000000000 28.750000000000000 429047023455.68396	-109.75000000000000 28.750000000000000 423220464975.81866	-109.75000000000000 28.750000000000000 517425221211.22028	-109.75000000000000 28.750000000000000 411784954636.90430	-109.75000000000000 28.750000000000000 368094053352.23877	-109.75000000000000 28.750000000000000 492238443290.96948
-109.25000000000000 28.750000000000000 30480856258.451145	-109.25000000000000 28.750000000000000 47214929327.243484	-109.25000000000000 28.750000000000000 38502056757.375076	-109.25000000000000 28.750000000000000 37956485225.464462	-109.25000000000000 28.750000000000000 42594646994.735077	-109.25000000000000 28.750000000000000 27027773889.734856	-109.25000000000000 28.750000000000000 34193781337.893494	-109.25000000000000 28.750000000000000 30952440849.952881	-109.25000000000000 28.750000000000000 35972289459.313538	-109.25000000000000 28.750000000000000 29204990323.981506	-109.25000000000000 28.750000000000000 26389425043.368473	-109.25000000000000 28.750000000000000 18044148749.724655	-109.25000000000000 28.750000000000000 16072004476.360172	-109.25000000000000 28.750000000000000 8999277066.4921360	-109.25000000000000 28.750000000000000 -13584712450.486721	-109.25000000000000 28.750000000000000 -5399938566.0232325	-109.25000000000000 28.750000000000000 -27797605455.023560	-109.25000000000000 28.750000000000000 -40729396036.951294	-109.25000000000000 28.750000000000000 -32359747928.647423	-109.25000000000000 28.750000000000000 -28680530319.103363	-109.25000000000000 28.750000000000000 -21183641101.720207	-109.25000000000000 28.750000000000000 -17767840374.326469	-109.25000000000000 28.750000000000000 -5884974581.2228699	-109.25000000000000 28.750000000000000 4289961261.5459728	-109.25000000000000 28.750000000000000 -15501617062.834747	-109.25000000000000 28.750000000000000 -32358948137.104485	-109.25000000000000 28.750000000000000 -17679308401.043533	-109.25000000000000 28.750000000000000 -5523374758.3618650	-109.25000000000000 28.750000000000000 -13824155164.749876	-109.25000000000000 28.750000000000000 -32099392650.955273	-109.25000000000000 28.750000000000000 -50727927109.793221	-109.25000000000000 28.750000000000000 -68049043989.638855	-109.25000000000000 28.750000000000000 -57432855721.379135	-109.25000000000000 28.750000000000000 -50293507931.739120	-109.25000000000000 28.750000000000000 -33288954252.097469	-109.25000000000000 28.750000000000000 6963785146.5053244	-109.25000000000000 28.750000000000000 78367085935.841812	-109.25000000000000 28.750000000000000 65851645040.674599	-109.25000000000000 28.750000000000000 79899208947.108887	-109.25000000000000 28.750000000000000 91156585558.269043	-109.25000000000000 28.750000000000000 105992398787.69321	-109.25000000000000 28.750000000000000 123490340516.64667	-109.25000000000000 28.750000000000000 154344382400.41199	-109.25000000000000 28.750000000000000 190882841634.98022	-109.25000000000000 28.750000000000000 251625069097.60925	-109.25000000000000 28.750000000000000 294716216208.46167	-109.25000000000000 28.750000000000000 324456927110.19293	-109.25000000000000 28.750000000000000 316262822147.54065	-109.25000000000000 28.750000000000000 496426801719.36353	-109.25000000000000 28.750000000000000 410977729700.66083
-108.75000000000000 28.750000000000000 196450164997.95071	-108.75000000000000 28.750000000000000 196711638092.29449	-108.75000000000000 28.750000000000000 197994077792.11520	-108.75000000000000 28.750000000000000 194047357551.70047	-108.75000000000000 28.750000000000000 187785464125.37262	-108.75000000000000 28.750000000000000 185595548598.36694	-108.75000000000000 28.750000000000000 208822369242.60168	-108.75000000000000 28.750000000000000 214380647135.91656	-108.75000000000000 28.750000000000000 218821648037.49469	-108.75000000000000 28.750000000000000 185853123554.97534	-108.75000000000000 28.750000000000000 191298458389.36218	-108.75000000000000 28.750000000000000 186312114653.47012	-108.75000000000000 28.750000000000000 168954409312.29901	-108.75000000000000 28.750000000000000 149013504474.16193	-108.75000000000000 28.750000000000000 126970241348.39090	-108.75000000000000 28.750000000000000 93720854937.696503	-108.75000000000000 28.750000000000000 67429124115.999329	-108.75000000000000 28.750000000000000 17803390809.052086	-108.75000000000000 28.750000000000000 899109011.23044884	-108.75000000000000 28.750000000000000 -42922668171.564240	-108.75000000000000 28.750000000000000 -61199157898.768829	-108.75000000000000 28.750000000000000 -71826292043.398911	-108.75000000000000 28.750000000000000 -50669543017.622284	-108.75000000000000 28.750000000000000 -60523478182.667114	-108.75000000000000 28.750000000000000 -46743131408.410156	-108.75000000000000 28.750000000000000 -82125212216.342911	-108.75000000000000 28.750000000000000 -61457988836.285934	-108.75000000000000 28.750000000000000 -41541077711.813171	-108.75000000000000 28.750000000000000 -50540085143.986588	-108.75000000000000 28.750000000000000 -86828094224.643066	-108.75000000000000 28.750000000000000 -98308958030.936920	-108.75000000000000 28.750000000000000 -71072918202.412079	-108.75000000000000 28.750000000000000 -51368712167.779282	-108.75000000000000 28.750000000000000 -43657664489.726517	-108.75000000000000 28.750000000000000 -38917564586.960411	-108.75000000000000 28.750000000000000 -31734726496.823174	-108.75000000000000 28.750000000000000 -20059619383.752884	-108.75000000000000 28.750000000000000 -27158930946.983803	-108.75000000000000 28.750000000000000 -14344267980.784195	-108.75000000000000 28.750000000000000 -20772070753.165489	-108.75000000000000 28.750000000000000 31093882839.784271	-108.75000000000000 28.750000000000000 11725053570.012089	-108.75000000000000 28.750000000000000 18458523100.528557	-108.75000000000000 28.750000000000000 32082240527.847954	-108.75000000000000 28.750000000000000 48976974310.274780	-108.75000000000000 28.750000000000000 55918816120.643768	-108.75000000000000 28.750000000000000 77732030583.418610	-108.75000000000000 28.750000000000000 90657560454.225677	-108.75000000000000 28.750000000000000 74458705962.760056	-108.75000000000000 28.750000000000000 103563829453.57474
-108.25000000000000 28.750000000000000 456486153102.45209	-108.25000000000000 28.750000000000000 391956306449.58350	-108.25000000000000 28.750000000000000 399657906070.59692	-108.25000000000000 28.750000000000000 389792212373.59851	-108.25000000000000 28.750000000000000 399069545831.66583	-108.25000000000000 28.750000000000000 398646781754.72162	-108.25000000000000 28.750000000000000 401701666474.42444	-108.25000000000000 28.750000000000000 428665969336.18335	-108.25000000000000 28.750000000000000 407415235940.19330	-108.25000000000000 28.750000000000000 489086362054.27087	-108.25000000000000 28.750000000000000 484449091082.22058	-108.25000000000000 28.750000000000000 475031604495.30762	-108.25000000000000 28.750000000000000 462089275982.86292	-108.25000000000000 28.750000000000000 446382312468.88385	-108.25000000000000 28.750000000000000 428035080742.82867	-108.25000000000000 28.750000000000000 318049473235.97772	-108.25000000000000 28.750000000000000 367926367168.16211	-108.25000000000000 28.750000000000000 277074070062.07202	-108.25000000000000 28.750000000000000 216655532362.02658	-108.25000000000000 28.750000000000000 154551567620.37280	-108.25000000000000 28.750000000000000 125451424965.59834	-108.25000000000000 28.750000000000000 65761104884.630356	-108.25000000000000 28.750000000000000 33176347059.159531	-108.25000000000000 28.750000000000000 -22343001987.456047	-108.25000000000000 28.750000000000000 2001346289.1435077	-108.25000000000000 28.750000000000000 -61130176198.629074	-108.25000000000000 28.750000000000000 -18429684983.110775	-108.25000000000000 28.750000000000000 -7827607717.9215717	-108.25000000000000 28.750000000000000 -37127865187.895233	-108.25000000000000 28.750000000000000 -106003487989.37668	-108.25000000000000 28.750000000000000 -121763613918.86673	-108.25000000000000 28.750000000000000 -73673509979.876617	-108.25000000000000 28.750000000000000 -81439697409.503311	-108.25000000000000 28.750000000000000 -52248319755.832596	-108.25000000000000 28.750000000000000 -59661790975.854462	-108.25000000000000 28.750000000000000 -60642188538.612534	-108.25000000000000 28.750000000000000 -28077973889.682137	-108.25000000000000 28.750000000000000 -21006821062.332607	-108.25000000000000 28.750000000000000 16423141282.357826	-108.25000000000000 28.750000000000000 40069612785.484962	-108.25000000000000 28.750000000000000 74092697540.241119	-108.25000000000000 28.750000000000000 57183841356.728806	-108.25000000000000 28.750000000000000 112368284517.45193	-108.25000000000000 28.750000000000000 87927282910.545685	-108.25000000000000 28.750000000000000 112175531720.98375	-108.25000000000000 28.750000000000000 139078440740.18790	-108.25000000000000 28.750000000000000 172656794110.21448	-108.25000000000000 28.750000000000000 243456113231.81644	-108.25000000000000 28.750000000000000 191067488924.82449	-108.25000000000000 28.750000000000000 220072773052.37915
-107.75000000000000 28.750000000000000 328184911991.11292	-107.75000000000000 28.750000000000000 328797589734.23846	-107.75000000000000 28.750000000000000 388451782225.26624	-107.75000000000000 28.750000000000000 319538551321.66174	-107.75000000000000 28.750000000000000 324180165454.31982	-107.75000000000000 28.750000000000000 305525226536.39270	-107.75000000000000 28.750000000000000 305584799803.61218	-107.75000000000000 28.750000000000000 325481660533.32690	-107.75000000000000 28.750000000000000 369914304476.72217	-107.75000000000000 28.750000000000000 383870136325.52167	-107.75000000000000 28.750000000000000 387741842497.37244	-107.75000000000000 28.750000000000000 397779095590.21698	-107.75000000000000 28.750000000000000 422457968399.53955	-107.75000000000000 28.750000000000000 440680600384.99707	-107.75000000000000 28.750000000000000 449222481877.31488	-107.75000000000000 28.750000000000000 465524075581.31982	-107.75000000000000 28.750000000000000 453269889190.32593	-107.75000000000000 28.750000000000000 439927307912.44885	-107.75000000000000 28.750000000000000 423050765337.26855	-107.75000000000000 28.750000000000000 419683691600.07471	-107.75000000000000 28.750000000000000 405530956653.73297	-107.75000000000000 28.750000000000000 372189974766.18060	-107.75000000000000 28.750000000000000 336797297371.97229	-107.75000000000000 28.750000000000000 252698024671.78699	-107.75000000000000 28.750000000000000 270607293925.15027	-107.75000000000000 28.750000000000000 234927147864.08472	-107.75000000000000 28.750000000000000 271640069190.36957	-107.75000000000000 28.750000000000000 255977328498.51624	-107.75000000000000 28.750000000000000 194319654627.94159	-107.75000000000000 28.750000000000000 146914450338.71753	-107.75000000000000 28.750000000000000 111291625782.29146	-107.75000000000000 28.750000000000000 116946531531.75645	-107.75000000000000 28.750000000000000 87206002815.375763	-107.75000000000000 28.750000000000000 73867270496.812286	-107.75000000000000 28.750000000000000 84199011255.233398	-107.75000000000000 28.750000000000000 88070593139.132935	-107.75000000000000 28.750000000000000 66590760270.438141	-107.75000000000000 28.750000000000000 92033656507.448242	-107.75000000000000 28.750000000000000 104896530623.02069	-107.75000000000000 28.750000000000000 125537574660.31061	-107.75000000000000 28.750000000000000 129684123426.93544	-107.75000000000000 28.750000000000000 170455560859.12164	-107.75000000000000 28.750000000000000 137623958448.85150	-107.75000000000000 28.750000000000000 118502667862.69147	-107.75000000000000 28.750000000000000 137975527118.68140	-107.75000000000000 28.750000000000000 134002769654.52022	-107.75000000000000 28.750000000000000 153881078566.96808	-107.75000000000000 28.750000000000000 189927454478.39447	-107.75000000000000 28.750000000000000 108763713416.90356	-107.75000000000000 28.750000000000000 107718764491.64249
-107.25000000000000 28.750000000000000 287804183207.88184	-107.25000000000000 28.750000000000000 276554930756.86029	-107.25000000000000 28.750000000000000 286245750412.17871	-107.25000000000000 28.750000000000000 271740117733.35315	-107.25000000000000 28.750000000000000 243205823992.32166	-107.25000000000000 28.750000000000000 210070358703.31726	-107.25000000000000 28.750000000000000 202905650613.32828	-107.25000000000000 28.750000000000000 232354240307.11057	-107.25000000000000 28.750000000000000 318965930527.82947	-107.25000000000000 28.750000000000000 322460139378.55188	-107.25000000000000 28.750000000000000 331279303240.39697	-107.25000000000000 28.750000000000000 338078720477.59241	-107.25000000000000 28.750000000000000 354163867121.44891	-107.25000000000000 28.750000000000000 357429125649.83398	-107.25000000000000 28.750000000000000 376132669140.09998	-107.25000000000000 28.750000000000000 356285653336.73267	-107.25000000000000 28.750000000000000 369011857601.66992	-107.25000000000000 28.750000000000000 339799742312.27295	-107.25000000000000 28.750000000000000 346760015387.04395	-107.25000000000000 28.750000000000000 411233115210.27002	-107.25000000000000 28.750000000000000 332762863513.82092	-107.25000000000000 28.750000000000000 423143968326.15674	-107.25000000000000 28.750000000000000 438987079682.79504	-107.25000000000000 28.750000000000000 371137095261.47363	-107.25000000000000 28.750000000000000 373695494488.94312	-107.25000000000000 28.750000000000000 399270721220.01093	-107.25000000000000 28.750000000000000 411948057445.18958	-107.25000000000000 28.750000000000000 402515137845.30237	-107.25000000000000 28.750000000000000 395561900395.41400	-107.25000000000000 28.750000000000000 403266453475.59204	-107.25000000000000 28.750000000000000 387832196409.67853	-107.25000000000000 28.750000000000000 388254669055.35229	-107.25000000000000 28.750000000000000 412460163910.04541	-107.25000000000000 28.750000000000000 402956009638.35706	-107.25000000000000 28.750000000000000 367487846780.59583	-107.25000000000000 28.750000000000000 426418355266.28882	-107.25000000000000 28.750000000000000 349326313136.65387	-107.25000000000000 28.750000000000000 455563372870.09888	-107.25000000000000 28.750000000000000 399288182189.06598	-107.25000000000000 28.750000000000000 479388606127.96716	-107.25000000000000 28.750000000000000 479698238219.27307	-107.25000000000000 28.750000000000000 584369732144.47827	-107.25000000000000 28.750000000000000 583873062403.76660	-107.25000000000000 28.750000000000000 575047442728.07092	-107.25000000000000 28.750000000000000 601269404566.73938	-107.25000000000000 28.750000000000000 595845969822.44287	-107.25000000000000 28.750000000000000 616869961410.60266	-107.25000000000000 28.750000000000000 656444202000.01758	-107.25000000000000 28.750000000000000 567164118796.28357	-107.25000000000000 28.750000000000000 574610601029.43579
-106.75000000000000 28.750000000000000 213737123331.45624	-106.75000000000000 28.750000000000000 197181064655.80988	-106.75000000000000 28.750000000000000 215372195932.05853	-106.75000000000000 28.750000000000000 189418423466.48068	-106.75000000000000 28.750000000000000 128713221949.69788	-106.75000000000000 28.750000000000000 114987372855.82178	-106.75000000000000 28.750000000000000 34043051038.658661	-106.75000000000000 28.750000000000000 186426722677.23450	-106.75000000000000 28.750000000000000 242190057124.94669	-106.75000000000000 28.750000000000000 287111171282.36755	-106.75000000000000 28.750000000000000 272165768988.18268	-106.75000000000000 28.750000000000000 294806777509.76776	-106.75000000000000 28.750000000000000 312885008624.45239	-106.75000000000000 28.750000000000000 330569258741.76819	-106.75000000000000 28.750000000000000 293510331373.56824	-106.75000000000000 28.750000000000000 383015807845.11133	-106.75000000000000 28.750000000000000 353588729024.24878	-106.75000000000000 28.750000000000000 350731142104.22577	-106.75000000000000 28.750000000000000 338101717519.00940	-106.75000000000000 28.750000000000000 352983288596.08655	-106.75000000000000 28.750000000000000 359421450777.20111	-106.75000000000000 28.750000000000000 331113747837.82788	-106.75000000000000 28.750000000000000 315424517841.84363	-106.75000000000000 28.750000000000000 358636781444.07648	-106.75000000000000 28.750000000000000 307773910923.57050	-106.75000000000000 28.750000000000000 292519094740.49115	-106.75000000000000 28.750000000000000 296716272198.43701	-106.75000000000000 28.750000000000000 325466547185.98682	-106.75000000000000 28.750000000000000 283321421785.12573	-106.75000000000000 28.750000000000000 309124891208.01678	-106.75000000000000 28.750000000000000 312656144310.22723	-106.75000000000000 28.750000000000000 324816181439.24658	-106.75000000000000 28.750000000000000 301401211052.81775	-106.75000000000000 28.750000000000000 332531984055.89325	-106.75000000000000 28.750000000000000 337663770898.90277	-106.75000000000000 28.750000000000000 386411703912.59534	-106.75000000000000 28.750000000000000 353852032061.95337	-106.75000000000000 28.750000000000000 440945524068.09064	-106.75000000000000 28.750000000000000 451469266496.33258	-106.75000000000000 28.750000000000000 455701710083.15479	-106.75000000000000 28.750000000000000 460284769945.99274	-106.75000000000000 28.750000000000000 577091387001.28174	-106.75000000000000 28.750000000000000 618909218713.22449	-106.75000000000000 28.750000000000000 632158690868.39258	-106.75000000000000 28.750000000000000 559451378205.34961	-106.75000000000000 28.750000000000000 606430699986.36401	-106.75000000000000 28.750000000000000 627675195579.89697	-106.75000000000000 28.750000000000000 632905238886.84790	-106.75000000000000 28.750000000000000 593858564815.89563	-106.75000000000000 28.750000000000000 619678968638.62854
-106.25000000000000 28.750000000000000 -36651303100.469498	-106.25000000000000 28.750000000000000 -72009457610.077652	-106.25000000000000 28.750000000000000 -36045648098.773872	-106.25000000000000 28.750000000000000 -86171261741.617126	-106.25000000000000 28.750000000000000 -110483723163.50272	-106.25000000000000 28.750000000000000 -208195698555.46973	-106.25000000000000 28.750000000000000 -232274543192.93774	-106.25000000000000 28.750000000000000 -138500573119.64499	-106.25000000000000 28.750000000000000 -52697273943.285187	-106.25000000000000 28.750000000000000 -34578116064.688629	-106.25000000000000 28.750000000000000 -23712276601.001488	-106.25000000000000 28.750000000000000 -1872901081.0019231	-106.25000000000000 28.750000000000000 62202425296.114822	-106.25000000000000 28.750000000000000 88048921294.699234	-106.25000000000000 28.750000000000000 80336974416.752625	-106.25000000000000 28.750000000000000 143231732801.77252	-106.25000000000000 28.750000000000000 163641372565.24649	-106.25000000000000 28.750000000000000 181899327143.87250	-106.25000000000000 28.750000000000000 228024096066.10199	-106.25000000000000 28.750000000000000 266888911789.69482	-106.25000000000000 28.750000000000000 306439460096.14862	-106.25000000000000 28.750000000000000 326891617035.65979	-106.25000000000000 28.750000000000000 366456659060.83606	-106.25000000000000 28.750000000000000 370623270200.28864	-106.25000000000000 28.750000000000000 404117797875.30621	-106.25000000000000 28.750000000000000 403788232319.39551	-106.25000000000000 28.750000000000000 410229754486.14429	-106.25000000000000 28.750000000000000 396705141423.66235	-106.25000000000000 28.750000000000000 401103655269.36230	-106.25000000000000 28.750000000000000 387154041806.70447	-106.25000000000000 28.750000000000000 390921953679.20154	-106.25000000000000 28.750000000000000 399602129156.96112	-106.25000000000000 28.750000000000000 407798784714.52026	-106.25000000000000 28.750000000000000 475132636590.94061	-106.25000000000000 28.750000000000000 393545817461.18396	-106.25000000000000 28.750000000000000 391341141061.70795	-106.25000000000000 28.750000000000000 376743366281.42877	-106.25000000000000 28.750000000000000 433679399489.78687	-106.25000000000000 28.750000000000000 436078738102.12720	-106.25000000000000 28.750000000000000 446024775508.11951	-106.25000000000000 28.750000000000000 459646309455.50952	-106.25000000000000 28.750000000000000 501350693853.00659	-106.25000000000000 28.750000000000000 531776268093.30762	-106.25000000000000 28.750000000000000 544060259324.88593	-106.25000000000000 28.750000000000000 545116187295.35217	-106.25000000000000 28.750000000000000 550736100866.70032	-106.25000000000000 28.750000000000000 545943988614.43848	-106.25000000000000 28.750000000000000 528575080213.93237	-106.25000000000000 28.750000000000000 536606223998.89838	-106.25000000000000 28.750000000000000 543706463630.74536
-105.75000000000000 28.750000000000000 -27390610722.104492	-105.75000000000000 28.750000000000000 -85979407028.352081	-105.75000000000000 28.750000000000000 -37025063663.923706	-105.75000000000000 28.750000000000000 -101395923421.88416	-105.75000000000000 28.750000000000000 -117766717531.88013	-105.75000000000000 28.750000000000000 -204327741889.33087	-105.75000000000000 28.750000000000000 -225256588279.65765	-105.75000000000000 28.750000000000000 -218862963779.87997	-105.75000000000000 28.750000000000000 -158585186132.75378	-105.75000000000000 28.750000000000000 -146494873400.37744	-105.75000000000000 28.750000000000000 -117403947327.65427	-105.75000000000000 28.750000000000000 -89113978371.875168	-105.75000000000000 28.750000000000000 -51060544662.210220	-105.75000000000000 28.750000000000000 -21101419334.832806	-105.75000000000000 28.750000000000000 -27297615979.138741	-105.75000000000000 28.750000000000000 -16253857840.982700	-105.75000000000000 28.750000000000000 -3832201797.0076036	-105.75000000000000 28.750000000000000 35848455966.166420	-105.75000000000000 28.750000000000000 15125401054.111782	-105.75000000000000 28.750000000000000 38625106555.603592	-105.75000000000000 28.750000000000000 59419958015.001572	-105.75000000000000 28.750000000000000 86356647455.986877	-105.75000000000000 28.750000000000000 130367556562.98610	-105.75000000000000 28.750000000000000 149310979313.79047	-105.75000000000000 28.750000000000000 199942973768.46161	-105.75000000000000 28.750000000000000 226122976285.59119	-105.75000000000000 28.750000000000000 244105350840.00891	-105.75000000000000 28.750000000000000 281023878824.92090	-105.75000000000000 28.750000000000000 266267654905.08096	-105.75000000000000 28.750000000000000 291209315214.76660	-105.75000000000000 28.750000000000000 333035367251.81628	-105.75000000000000 28.750000000000000 388962975333.83252	-105.75000000000000 28.750000000000000 425689097672.50232	-105.75000000000000 28.750000000000000 455766062002.78796	-105.75000000000000 28.750000000000000 475398780470.74414	-105.75000000000000 28.750000000000000 510135286239.95947	-105.75000000000000 28.750000000000000 523245268638.74707	-105.75000000000000 28.750000000000000 568178660819.24524	-105.75000000000000 28.750000000000000 695706431361.71802	-105.75000000000000 28.750000000000000 590621594401.09692	-105.75000000000000 28.750000000000000 600932073493.54724	-105.75000000000000 28.750000000000000 633837424444.76624	-105.75000000000000 28.750000000000000 558008782712.27026	-105.75000000000000 28.750000000000000 600483002662.29382	-105.75000000000000 28.750000000000000 536108689568.83875	-105.75000000000000 28.750000000000000 596463742687.46411	-105.75000000000000 28.750000000000000 571933959897.30005	-105.75000000000000 28.750000000000000 507743386808.19849	-105.75000000000000 28.750000000000000 585799201152.89160	-105.75000000000000 28.750000000000000 625201799722.80151
-105.25000000000000 28.750000000000000 -53893487748.549683	-105.25000000000000 28.750000000000000 -82370081943.079224	-105.25000000000000 28.750000000000000 -66992042787.405243	-105.25000000000000 28.750000000000000 -94569336621.847961	-105.25000000000000 28.750000000000000 -114687917447.85187	-105.25000000000000 28.750000000000000 -224787985844.51413	-105.25000000000000 28.750000000000000 -251923111479.99054	-105.25000000000000 28.750000000000000 -257228157949.43402	-105.25000000000000 28.750000000000000 -226697858495.77081	-105.25000000000000 28.750000000000000 -277338240584.25739	-105.25000000000000 28.750000000000000 -253137397904.77139	-105.25000000000000 28.750000000000000 -171073836422.08240	-105.25000000000000 28.750000000000000 -134574660234.48776	-105.25000000000000 28.750000000000000 -69640230286.122803	-105.25000000000000 28.750000000000000 -52373973509.497940	-105.25000000000000 28.750000000000000 -63346106255.383453	-105.25000000000000 28.750000000000000 -52840462641.694397	-105.25000000000000 28.750000000000000 -39255210488.713089	-105.25000000000000 28.750000000000000 -53331856029.890625	-105.25000000000000 28.750000000000000 -40769625991.087540	-105.25000000000000 28.750000000000000 -25182311466.962852	-105.25000000000000 28.750000000000000 -24498639351.050896	-105.25000000000000 28.750000000000000 -11330760264.240191	-105.25000000000000 28.750000000000000 -18321540973.111671	-105.25000000000000 28.750000000000000 3014796903.5085778	-105.25000000000000 28.750000000000000 18471491817.101582	-105.25000000000000 28.750000000000000 40257866231.671730	-105.25000000000000 28.750000000000000 56410267176.435631	-105.25000000000000 28.750000000000000 62763304152.555908	-105.25000000000000 28.750000000000000 91599109527.670670	-105.25000000000000 28.750000000000000 125799746655.41148	-105.25000000000000 28.750000000000000 182031297594.07263	-105.25000000000000 28.750000000000000 216263423941.43439	-105.25000000000000 28.750000000000000 240957661363.04211	-105.25000000000000 28.750000000000000 284325487292.83875	-105.25000000000000 28.750000000000000 331407077608.71704	-105.25000000000000 28.750000000000000 352743147347.31952	-105.25000000000000 28.750000000000000 402313431277.61835	-105.25000000000000 28.750000000000000 396483097572.01562	-105.25000000000000 28.750000000000000 481034948114.85779	-105.25000000000000 28.750000000000000 484102601199.88861	-105.25000000000000 28.750000000000000 454418072353.84259	-105.25000000000000 28.750000000000000 491267717855.93591	-105.25000000000000 28.750000000000000 469586544292.25452	-105.25000000000000 28.750000000000000 401758400605.75391	-105.25000000000000 28.750000000000000 282551424799.06702	-105.25000000000000 28.750000000000000 389973800746.73468	-105.25000000000000 28.750000000000000 376031216800.87256	-105.25000000000000 28.750000000000000 330586541906.43970	-105.25000000000000 28.750000000000000 350568130699.25525
-104.75000000000000 28.750000000000000 -47278382983.394806	-104.75000000000000 28.750000000000000 -65159736008.200439	-104.75000000000000 28.750000000000000 -57870759383.750122	-104.75000000000000 28.750000000000000 -81242860347.230118	-104.75000000000000 28.750000000000000 -99071297812.084137	-104.75000000000000 28.750000000000000 -132347892515.21198	-104.75000000000000 28.750000000000000 -144427327139.06384	-104.75000000000000 28.750000000000000 -231200847365.97583	-104.75000000000000 28.750000000000000 -288878257155.17078	-104.75000000000000 28.750000000000000 -261382333621.27634	-104.75000000000000 28.750000000000000 -338925353459.67590	-104.75000000000000 28.750000000000000 -192230371586.29980	-104.75000000000000 28.750000000000000 -101203409834.76160	-104.75000000000000 28.750000000000000 -78009851097.225830	-104.75000000000000 28.750000000000000 -45081160730.677444	-104.75000000000000 28.750000000000000 -81183485996.286377	-104.75000000000000 28.750000000000000 -75902916741.364563	-104.75000000000000 28.750000000000000 -81988069653.031982	-104.75000000000000 28.750000000000000 -93337854605.190155	-104.75000000000000 28.750000000000000 -101963129151.33759	-104.75000000000000 28.750000000000000 -106054893549.74384	-104.75000000000000 28.750000000000000 -122639958520.39703	-104.75000000000000 28.750000000000000 -126325004316.02621	-104.75000000000000 28.750000000000000 -212662317939.42352	-104.75000000000000 28.750000000000000 -229933686533.34088	-104.75000000000000 28.750000000000000 -251160043477.19995	-104.75000000000000 28.750000000000000 -254481106666.09991	-104.75000000000000 28.750000000000000 -273241880711.26785	-104.75000000000000 28.750000000000000 -254257515357.70050	-104.75000000000000 28.750000000000000 -249412307946.86163	-104.75000000000000 28.750000000000000 -252093109651.78247	-104.75000000000000 28.750000000000000 -230243061892.18555	-104.75000000000000 28.750000000000000 -238403947929.35767	-104.75000000000000 28.750000000000000 -242299541785.67859	-104.75000000000000 28.750000000000000 -217409359763.22281	-104.75000000000000 28.750000000000000 -198162469434.99963	-104.75000000000000 28.750000000000000 -216089666961.90228	-104.75000000000000 28.750000000000000 -160532392496.25021	-104.75000000000000 28.750000000000000 -196580023584.81882	-104.75000000000000 28.750000000000000 -125780514392.25453	-104.75000000000000 28.750000000000000 -119665655883.22562	-104.75000000000000 28.750000000000000 -50227842716.113228	-104.75000000000000 28.750000000000000 8982431620.3144054	-104.75000000000000 28.750000000000000 71624425431.937714	-104.75000000000000 28.750000000000000 8019182732.1996002	-104.75000000000000 28.750000000000000 -124261799660.24936	-104.75000000000000 28.750000000000000 -144386514634.19983	-104.75000000000000 28.750000000000000 -236577815100.43808	-104.75000000000000 28.750000000000000 -251806313548.87967	-104.75000000000000 28.750000000000000 -231255650798.89459
-104.25000000000000 28.750000000000000 18815031100.362904	-104.25000000000000 28.750000000000000 7314671045.0623417	-104.25000000000000 28.750000000000000 6677080824.0630379	-104.25000000000000 28.750000000000000 -13077577324.156181	-104.25000000000000 28.750000000000000 -26569445597.777355	-104.25000000000000 28.750000000000000 -3855386036.0732245	-104.25000000000000 28.750000000000000 1831075003.5262318	-104.25000000000000 28.750000000000000 -62030236652.220749	-104.25000000000000 28.750000000000000 -79573653792.158417	-104.25000000000000 28.750000000000000 -142111747626.64355	-104.25000000000000 28.750000000000000 -157074896098.09296	-104.25000000000000 28.750000000000000 -101018468562.84024	-104.25000000000000 28.750000000000000 -15118729613.993153	-104.25000000000000 28.750000000000000 553475997.63773620	-104.25000000000000 28.750000000000000 31671232787.225822	-104.25000000000000 28.750000000000000 -1811420194.6712058	-104.25000000000000 28.750000000000000 -868674790.94297755	-104.25000000000000 28.750000000000000 -5386423778.6186447	-104.25000000000000 28.750000000000000 -11583668135.996822	-104.25000000000000 28.750000000000000 -21040403234.590500	-104.25000000000000 28.750000000000000 -25865220505.602905	-104.25000000000000 28.750000000000000 -34627811756.718224	-104.25000000000000 28.750000000000000 -37975881362.556206	-104.25000000000000 28.750000000000000 -77480708928.840118	-104.25000000000000 28.750000000000000 -109980635182.27777	-104.25000000000000 28.750000000000000 -194973755620.15771	-104.25000000000000 28.750000000000000 -225443491683.79065	-104.25000000000000 28.750000000000000 -333444559688.76031	-104.25000000000000 28.750000000000000 -227761750766.66504	-104.25000000000000 28.750000000000000 -223553625295.20050	-104.25000000000000 28.750000000000000 -245887521668.42908	-104.25000000000000 28.750000000000000 -240011707726.85736	-104.25000000000000 28.750000000000000 -259371901274.86761	-104.25000000000000 28.750000000000000 -256892212106.84390	-104.25000000000000 28.750000000000000 -253910347256.08466	-104.25000000000000 28.750000000000000 -230416703956.93341	-104.25000000000000 28.750000000000000 -279089768121.63855	-104.25000000000000 28.750000000000000 -209131470548.87439	-104.25000000000000 28.750000000000000 -213672950507.24753	-104.25000000000000 28.750000000000000 -204653012675.02649	-104.25000000000000 28.750000000000000 -110509603362.77609	-104.25000000000000 28.750000000000000 2637982324.9491129	-104.25000000000000 28.750000000000000 43337821765.567032	-104.25000000000000 28.750000000000000 42192605806.659920	-104.25000000000000 28.750000000000000 -12009492535.203352	-104.25000000000000 28.750000000000000 -49075680650.142319	-104.25000000000000 28.750000000000000 -55187196635.589417	-104.25000000000000 28.750000000000000 -163383857352.59833	-104.25000000000000 28.750000000000000 -148028348087.98782	-104.25000000000000 28.750000000000000 -149180606418.11407
-103.75000000000000 28.750000000000000 -138798933686.75266	-103.75000000000000 28.750000000000000 -146648856017.60928	-103.75000000000000 28.750000000000000 -151121883031.80957	-103.75000000000000 28.750000000000000 -167054294830.84009	-103.75000000000000 28.750000000000000 -180808763662.73575	-103.75000000000000 28.750000000000000 -145924065287.28613	-103.75000000000000 28.750000000000000 -126702912473.86078	-103.75000000000000 28.750000000000000 -186901600648.52734	-103.75000000000000 28.750000000000000 -224886440196.58878	-103.75000000000000 28.750000000000000 -238843455314.27921	-103.75000000000000 28.750000000000000 -185427381460.85254	-103.75000000000000 28.750000000000000 -208829664417.50360	-103.75000000000000 28.750000000000000 -171943921628.61066	-103.75000000000000 28.750000000000000 -157832892785.93616	-103.75000000000000 28.750000000000000 -147071527517.86166	-103.75000000000000 28.750000000000000 -157577890278.40143	-103.75000000000000 28.750000000000000 -155608951709.43130	-103.75000000000000 28.750000000000000 -159941154505.90845	-103.75000000000000 28.750000000000000 -163946431536.33932	-103.75000000000000 28.750000000000000 -165069358318.41745	-103.75000000000000 28.750000000000000 -161902136442.87286	-103.75000000000000 28.750000000000000 -164145726105.57928	-103.75000000000000 28.750000000000000 -159003416445.57510	-103.75000000000000 28.750000000000000 -164099431194.06628	-103.75000000000000 28.750000000000000 -220341231688.99426	-103.75000000000000 28.750000000000000 -222325579686.39084	-103.75000000000000 28.750000000000000 -310724123888.85779	-103.75000000000000 28.750000000000000 -351953470452.96802	-103.75000000000000 28.750000000000000 -304258726439.74475	-103.75000000000000 28.750000000000000 -282400241064.04144	-103.75000000000000 28.750000000000000 -300537146800.26074	-103.75000000000000 28.750000000000000 -235245527418.13358	-103.75000000000000 28.750000000000000 -311540738571.62708	-103.75000000000000 28.750000000000000 -285739713234.03925	-103.75000000000000 28.750000000000000 -273965341269.56003	-103.75000000000000 28.750000000000000 -189199792467.29028	-103.75000000000000 28.750000000000000 -292036998895.18884	-103.75000000000000 28.750000000000000 -160058087467.49393	-103.75000000000000 28.750000000000000 -150740117889.16528	-103.75000000000000 28.750000000000000 -139196984382.48056	-103.75000000000000 28.750000000000000 -117264056925.07292	-103.75000000000000 28.750000000000000 -64889654904.664398	-103.75000000000000 28.750000000000000 -16321385571.616486	-103.75000000000000 28.750000000000000 -42772002690.775627	-103.75000000000000 28.750000000000000 -74337691390.609589	-103.75000000000000 28.750000000000000 -147148280900.38690	-103.75000000000000 28.750000000000000 -145745032602.17603	-103.75000000000000 28.750000000000000 -161478310919.85944	-103.75000000000000 28.750000000000000 -193471269436.36850	-103.75000000000000 28.750000000000000 -181038855932.91556
-103.25000000000000 28.750000000000000 -242936432575.05182	-103.25000000000000 28.750000000000000 -253420640675.43539	-103.25000000000000 28.750000000000000 -252214638171.13797	-103.25000000000000 28.750000000000000 -264389131908.19464	-103.25000000000000 28.750000000000000 -309368460186.43933	-103.25000000000000 28.750000000000000 -301103825935.93304	-103.25000000000000 28.750000000000000 -263408614853.64398	-103.25000000000000 28.750000000000000 -295506341710.97388	-103.25000000000000 28.750000000000000 -359624775185.42706	-103.25000000000000 28.750000000000000 -384828074984.96289	-103.25000000000000 28.750000000000000 -284681327295.68591	-103.25000000000000 28.750000000000000 -318824666241.41895	-103.25000000000000 28.750000000000000 -289945756388.62012	-103.25000000000000 28.750000000000000 -275026731821.71533	-103.25000000000000 28.750000000000000 -243796537763.06021	-103.25000000000000 28.750000000000000 -256313913568.37933	-103.25000000000000 28.750000000000000 -277322495224.98364	-103.25000000000000 28.750000000000000 -310546432934.81152	-103.25000000000000 28.750000000000000 -315404489163.54681	-103.25000000000000 28.750000000000000 -318042376817.54858	-103.25000000000000 28.750000000000000 -307757107863.18903	-103.25000000000000 28.750000000000000 -311906256313.73865	-103.25000000000000 28.750000000000000 -309395841824.06952	-103.25000000000000 28.750000000000000 -265937853874.35638	-103.25000000000000 28.750000000000000 -311345892031.49622	-103.25000000000000 28.750000000000000 -383557527651.00903	-103.25000000000000 28.750000000000000 -367198427847.14197	-103.25000000000000 28.750000000000000 -372846115150.74139	-103.25000000000000 28.750000000000000 -440426385669.59778	-103.25000000000000 28.750000000000000 -347633376452.22455	-103.25000000000000 28.750000000000000 -361378236051.63660	-103.25000000000000 28.750000000000000 -380840911787.68152	-103.25000000000000 28.750000000000000 -359651743586.55554	-103.25000000000000 28.750000000000000 -350037699145.62427	-103.25000000000000 28.750000000000000 -315351473394.48877	-103.25000000000000 28.750000000000000 -285990188971.09235	-103.25000000000000 28.750000000000000 -347039427968.99774	-103.25000000000000 28.750000000000000 -287719015949.58813	-103.25000000000000 28.750000000000000 -244551825238.92261	-103.25000000000000 28.750000000000000 -237407041409.68021	-103.25000000000000 28.750000000000000 -227732738082.47415	-103.25000000000000 28.750000000000000 -206102209586.85040	-103.25000000000000 28.750000000000000 -200796421846.80536	-103.25000000000000 28.750000000000000 -245449844126.22043	-103.25000000000000 28.750000000000000 -274667127561.39465	-103.25000000000000 28.750000000000000 -314614791331.20312	-103.25000000000000 28.750000000000000 -326669451011.40472	-103.25000000000000 28.750000000000000 -334282725750.58813	-103.25000000000000 28.750000000000000 -341515876782.52368	-103.25000000000000 28.750000000000000 -343595044315.74310
-102.75000000000000 28.750000000000000 -138958071345.63101	-102.75000000000000 28.750000000000000 -147073198073.46756	-102.75000000000000 28.750000000000000 -146544287811.30463	-102.75000000000000 28.750000000000000 -131198029087.91568	-102.75000000000000 28.750000000000000 -163575095652.46576	-102.75000000000000 28.750000000000000 -165757262078.22604	-102.75000000000000 28.750000000000000 -170018762518.10901	-102.75000000000000 28.750000000000000 -251819567565.36835	-102.75000000000000 28.750000000000000 -183153816830.49905	-102.75000000000000 28.750000000000000 -265623846193.20493	-102.75000000000000 28.750000000000000 -235840216764.02386	-102.75000000000000 28.750000000000000 -187166918787.17676	-102.75000000000000 28.750000000000000 -175003247558.69031	-102.75000000000000 28.750000000000000 -156761349405.35641	-102.75000000000000 28.750000000000000 -137933327435.11722	-102.75000000000000 28.750000000000000 -157408340190.84424	-102.75000000000000 28.750000000000000 -180063073342.16626	-102.75000000000000 28.750000000000000 -191414647796.27356	-102.75000000000000 28.750000000000000 -212410158232.23279	-102.75000000000000 28.750000000000000 -212211211829.49768	-102.75000000000000 28.750000000000000 -210359252195.42896	-102.75000000000000 28.750000000000000 -199445529866.99930	-102.75000000000000 28.750000000000000 -226242262143.82452	-102.75000000000000 28.750000000000000 -202442155789.87839	-102.75000000000000 28.750000000000000 -254099730708.50323	-102.75000000000000 28.750000000000000 -251940433960.27472	-102.75000000000000 28.750000000000000 -270897516094.07312	-102.75000000000000 28.750000000000000 -266134088583.31238	-102.75000000000000 28.750000000000000 -274324995271.01025	-102.75000000000000 28.750000000000000 -295424869595.78363	-102.75000000000000 28.750000000000000 -303900999758.77826	-102.75000000000000 28.750000000000000 -260489294145.88470	-102.75000000000000 28.750000000000000 -298888416389.78485	-102.75000000000000 28.750000000000000 -293322855798.62415	-102.75000000000000 28.750000000000000 -202848475932.79727	-102.75000000000000 28.750000000000000 -191417695011.33231	-102.75000000000000 28.750000000000000 -240790756906.32703	-102.75000000000000 28.750000000000000 -184209679100.71820	-102.75000000000000 28.750000000000000 -172832363866.84244	-102.75000000000000 28.750000000000000 -167464683863.80765	-102.75000000000000 28.750000000000000 -160959017066.75439	-102.75000000000000 28.750000000000000 -166034450508.17365	-102.75000000000000 28.750000000000000 -187170335261.71613	-102.75000000000000 28.750000000000000 -172337988502.58139	-102.75000000000000 28.750000000000000 -196579968374.01971	-102.75000000000000 28.750000000000000 -210787329676.57532	-102.75000000000000 28.750000000000000 -300445768624.73462	-102.75000000000000 28.750000000000000 -245000745706.93970	-102.75000000000000 28.750000000000000 -250236652496.75317	-102.75000000000000 28.750000000000000 -268449040124.08731
-102.25000000000000 28.750000000000000 -47577926117.667847	-102.25000000000000 28.750000000000000 -57828766760.061325	-102.25000000000000 28.750000000000000 -58909166435.451569	-102.25000000000000 28.750000000000000 -51120731372.837868	-102.25000000000000 28.750000000000000 -78796474347.153320	-102.25000000000000 28.750000000000000 -89756537638.051208	-102.25000000000000 28.750000000000000 -117061803090.40497	-102.25000000000000 28.750000000000000 -147400187677.32239	-102.25000000000000 28.750000000000000 -150190997197.97791	-102.25000000000000 28.750000000000000 -123669073196.89059	-102.25000000000000 28.750000000000000 -133074394087.88667	-102.25000000000000 28.750000000000000 -73177205814.143494	-102.25000000000000 28.750000000000000 -27065771945.410881	-102.25000000000000 28.750000000000000 -8117303290.0057068	-102.25000000000000 28.750000000000000 -13195945091.387026	-102.25000000000000 28.750000000000000 -3308023728.4766979	-102.25000000000000 28.750000000000000 -21260681389.480968	-102.25000000000000 28.750000000000000 -21012415812.861042	-102.25000000000000 28.750000000000000 -35268204609.434311	-102.25000000000000 28.750000000000000 -33503362410.334248	-102.25000000000000 28.750000000000000 -35577846668.005745	-102.25000000000000 28.750000000000000 -22441998212.297451	-102.25000000000000 28.750000000000000 -46711775437.368210	-102.25000000000000 28.750000000000000 -68591094359.453354	-102.25000000000000 28.750000000000000 -83269017671.408295	-102.25000000000000 28.750000000000000 -139429007802.93396	-102.25000000000000 28.750000000000000 -118367557944.77588	-102.25000000000000 28.750000000000000 -111712166664.38475	-102.25000000000000 28.750000000000000 -131765298201.08136	-102.25000000000000 28.750000000000000 -136897745800.08887	-102.25000000000000 28.750000000000000 -146526191090.17606	-102.25000000000000 28.750000000000000 -130864657745.36737	-102.25000000000000 28.750000000000000 -130835247390.54233	-102.25000000000000 28.750000000000000 -117060534074.99300	-102.25000000000000 28.750000000000000 -76801024464.146729	-102.25000000000000 28.750000000000000 -67969834154.225670	-102.25000000000000 28.750000000000000 -67496022827.764252	-102.25000000000000 28.750000000000000 -87217634929.355301	-102.25000000000000 28.750000000000000 -76299589064.673874	-102.25000000000000 28.750000000000000 -69598654349.476532	-102.25000000000000 28.750000000000000 -57813027087.511887	-102.25000000000000 28.750000000000000 -59531825139.263695	-102.25000000000000 28.750000000000000 -47035617449.780334	-102.25000000000000 28.750000000000000 -49697147330.373672	-102.25000000000000 28.750000000000000 -59220936032.295685	-102.25000000000000 28.750000000000000 -79205633139.362106	-102.25000000000000 28.750000000000000 -107830709447.18074	-102.25000000000000 28.750000000000000 -173409915218.48132	-102.25000000000000 28.750000000000000 -205889176054.44315	-102.25000000000000 28.750000000000000 -228629226282.06866
-125.75000000000000 29.250000000000000 -2511709869386.5479	-125.75000000000000 29.250000000000000 -2670672948914.7314	-125.75000000000000 29.250000000000000 -2421680394665.1978	-125.75000000000000 29.250000000000000 -2346543975126.2539	-125.75000000000000 29.250000000000000 -2167478421014.4922	-125.75000000000000 29.250000000000000 -1988780747660.8623	-125.75000000000000 29.250000000000000 -1993563476764.1558	-125.75000000000000 29.250000000000000 -1713619232762.8027	-125.75000000000000 29.250000000000000 -1593186633169.3232	-125.75000000000000 29.250000000000000 -1869431234686.7017	-125.75000000000000 29.250000000000000 -1592539539108.2319	-125.75000000000000 29.250000000000000 -1865139894044.1973	-125.75000000000000 29.250000000000000 -1974360570296.1816	-125.75000000000000 29.250000000000000 -1867741085016.6541	-125.75000000000000 29.250000000000000 -1870165752739.0093	-125.75000000000000 29.250000000000000 -1826127132927.2534	-125.75000000000000 29.250000000000000 -2197511386237.5020	-125.75000000000000 29.250000000000000 -2175210507178.0847	-125.75000000000000 29.250000000000000 -2069219073398.5298	-125.75000000000000 29.250000000000000 -2267916513637.1753	-125.75000000000000 29.250000000000000 -2327821130900.2334	-125.75000000000000 29.250000000000000 -2185363782836.0728	-125.75000000000000 29.250000000000000 -2348986972654.4321	-125.75000000000000 29.250000000000000 -2533149573462.1533	-125.75000000000000 29.250000000000000 -3128156167402.6299	-125.75000000000000 29.250000000000000 -3314864624621.7354	-125.75000000000000 29.250000000000000 -3363836569085.8057	-125.75000000000000 29.250000000000000 -3207658957511.8975	-125.75000000000000 29.250000000000000 -2664917600500.2388	-125.75000000000000 29.250000000000000 -2834449754027.2715	-125.75000000000000 29.250000000000000 -2939284767740.3496	-125.75000000000000 29.250000000000000 -3566759658538.7065	-125.75000000000000 29.250000000000000 -3769526978604.7441	-125.75000000000000 29.250000000000000 -4328109880421.3730	-125.75000000000000 29.250000000000000 -4088017954697.7578	-125.75000000000000 29.250000000000000 -4796362363783.7148	-125.75000000000000 29.250000000000000 -3780549835541.4248	-125.75000000000000 29.250000000000000 -4783141746742.1094	-125.75000000000000 29.250000000000000 -3007947740269.8467	-125.75000000000000 29.250000000000000 -2169665307095.2690	-125.75000000000000 29.250000000000000 -2400204246567.1001	-125.75000000000000 29.250000000000000 -1975347767665.5564	-125.75000000000000 29.250000000000000 -2017946477927.4604	-125.75000000000000 29.250000000000000 -2035651089100.9634	-125.75000000000000 29.250000000000000 -1989021532876.3030	-125.75000000000000 29.250000000000000 -2141714019881.7590	-125.75000000000000 29.250000000000000 -2052536293647.4307	-125.75000000000000 29.250000000000000 -2424942006366.2617	-125.75000000000000 29.250000000000000 -2795104913010.3618	-125.75000000000000 29.250000000000000 -2611633868872.4048
-125.25000000000000 29.250000000000000 -1614191624983.0920	-125.25000000000000 29.250000000000000 -1640641955490.3508	-125.25000000000000 29.250000000000000 -1603608867852.9636	-125.25000000000000 29.250000000000000 -1585521220388.0081	-125.25000000000000 29.250000000000000 -1734612389588.7192	-125.25000000000000 29.250000000000000 -1424876791197.8296	-125.25000000000000 29.250000000000000 -1611421635540.6907	-125.25000000000000 29.250000000000000 -1166968922950.8206	-125.25000000000000 29.250000000000000 -1132842062464.5518	-125.25000000000000 29.250000000000000 -1107700604294.5037	-125.25000000000000 29.250000000000000 -999628882947.63025	-125.25000000000000 29.250000000000000 -1338691983831.7275	-125.25000000000000 29.250000000000000 -1197196122392.0591	-125.25000000000000 29.250000000000000 -1256595197748.4856	-125.25000000000000 29.250000000000000 -1422602618817.5063	-125.25000000000000 29.250000000000000 -1428584621909.9133	-125.25000000000000 29.250000000000000 -1549240927027.9595	-125.25000000000000 29.250000000000000 -1493482884977.1042	-125.25000000000000 29.250000000000000 -1724725467401.0488	-125.25000000000000 29.250000000000000 -1711435181612.4292	-125.25000000000000 29.250000000000000 -1781080805606.7915	-125.25000000000000 29.250000000000000 -1613930529813.9417	-125.25000000000000 29.250000000000000 -1580297563373.9199	-125.25000000000000 29.250000000000000 -1679652622952.5142	-125.25000000000000 29.250000000000000 -1857498397715.8354	-125.25000000000000 29.250000000000000 -1977090520109.9727	-125.25000000000000 29.250000000000000 -1948805535195.2280	-125.25000000000000 29.250000000000000 -2133843313692.0645	-125.25000000000000 29.250000000000000 -1656126457041.1519	-125.25000000000000 29.250000000000000 -1804238087420.4771	-125.25000000000000 29.250000000000000 -1912304721644.8345	-125.25000000000000 29.250000000000000 -2325705906574.9580	-125.25000000000000 29.250000000000000 -2467441789459.4609	-125.25000000000000 29.250000000000000 -2901671153970.4146	-125.25000000000000 29.250000000000000 -3258167898057.3340	-125.25000000000000 29.250000000000000 -3144112427047.4346	-125.25000000000000 29.250000000000000 -2548147980046.9287	-125.25000000000000 29.250000000000000 -3554104134246.1538	-125.25000000000000 29.250000000000000 -1848881126701.9565	-125.25000000000000 29.250000000000000 -1354870931544.2715	-125.25000000000000 29.250000000000000 -1345835319918.7021	-125.25000000000000 29.250000000000000 -1144478814120.1858	-125.25000000000000 29.250000000000000 -1166138063389.7390	-125.25000000000000 29.250000000000000 -1163053886046.9033	-125.25000000000000 29.250000000000000 -1151020799516.0044	-125.25000000000000 29.250000000000000 -1169651684168.3389	-125.25000000000000 29.250000000000000 -1189397774828.0586	-125.25000000000000 29.250000000000000 -1504539199617.6382	-125.25000000000000 29.250000000000000 -1777927690832.2021	-125.25000000000000 29.250000000000000 -1643122095170.0581
-124.75000000000000 29.250000000000000 -1148061907245.0039	-124.75000000000000 29.250000000000000 -1019812542683.3965	-124.75000000000000 29.250000000000000 -1185678203051.4355	-124.75000000000000 29.250000000000000 -1163255555086.8579	-124.75000000000000 29.250000000000000 -1025871221099.0299	-124.75000000000000 29.250000000000000 -1061729219495.1086	-124.75000000000000 29.250000000000000 -1134526909613.1414	-124.75000000000000 29.250000000000000 -996241087147.96558	-124.75000000000000 29.250000000000000 -911434351062.65967	-124.75000000000000 29.250000000000000 -893906056401.12085	-124.75000000000000 29.250000000000000 -914797341486.36670	-124.75000000000000 29.250000000000000 -889088726472.82080	-124.75000000000000 29.250000000000000 -806063645868.65527	-124.75000000000000 29.250000000000000 -949090346128.77576	-124.75000000000000 29.250000000000000 -948855735879.28906	-124.75000000000000 29.250000000000000 -992424383617.94238	-124.75000000000000 29.250000000000000 -975243217938.21436	-124.75000000000000 29.250000000000000 -1201029122650.4321	-124.75000000000000 29.250000000000000 -1378482659217.0439	-124.75000000000000 29.250000000000000 -1487631138462.5469	-124.75000000000000 29.250000000000000 -1548667186297.0869	-124.75000000000000 29.250000000000000 -1514671195308.7383	-124.75000000000000 29.250000000000000 -1393432006074.2854	-124.75000000000000 29.250000000000000 -1249207222721.2546	-124.75000000000000 29.250000000000000 -1334251585177.5876	-124.75000000000000 29.250000000000000 -1375129073747.1384	-124.75000000000000 29.250000000000000 -1509364701721.1611	-124.75000000000000 29.250000000000000 -1387031707455.6174	-124.75000000000000 29.250000000000000 -1025047261915.0580	-124.75000000000000 29.250000000000000 -1189682585778.7747	-124.75000000000000 29.250000000000000 -1420782630770.2625	-124.75000000000000 29.250000000000000 -1616029911783.4436	-124.75000000000000 29.250000000000000 -1776234958730.8945	-124.75000000000000 29.250000000000000 -2117059044448.4421	-124.75000000000000 29.250000000000000 -2188937985539.7041	-124.75000000000000 29.250000000000000 -2063557016141.6191	-124.75000000000000 29.250000000000000 -2228800167148.6660	-124.75000000000000 29.250000000000000 -2893523798785.9883	-124.75000000000000 29.250000000000000 -1179356746026.9028	-124.75000000000000 29.250000000000000 -632621446181.66602	-124.75000000000000 29.250000000000000 -629698371706.62305	-124.75000000000000 29.250000000000000 -460344852854.69147	-124.75000000000000 29.250000000000000 -574934459158.35754	-124.75000000000000 29.250000000000000 -625217174137.13208	-124.75000000000000 29.250000000000000 -672302057561.46289	-124.75000000000000 29.250000000000000 -557753020555.98035	-124.75000000000000 29.250000000000000 -540738688590.85254	-124.75000000000000 29.250000000000000 -923015391230.88477	-124.75000000000000 29.250000000000000 -1113717481362.3840	-124.75000000000000 29.250000000000000 -1072200026358.9185
-124.25000000000000 29.250000000000000 -739518233919.33337	-124.25000000000000 29.250000000000000 -784698006423.38550	-124.25000000000000 29.250000000000000 -684699894278.32788	-124.25000000000000 29.250000000000000 -648722395260.97803	-124.25000000000000 29.250000000000000 -677965829300.99365	-124.25000000000000 29.250000000000000 -563088033487.34314	-124.25000000000000 29.250000000000000 -602092672740.85913	-124.25000000000000 29.250000000000000 -717023836288.95422	-124.25000000000000 29.250000000000000 -764386941001.77258	-124.25000000000000 29.250000000000000 -857583166878.44934	-124.25000000000000 29.250000000000000 -855162837905.52197	-124.25000000000000 29.250000000000000 -765953124168.38660	-124.25000000000000 29.250000000000000 -804752239726.39941	-124.25000000000000 29.250000000000000 -782381002063.57446	-124.25000000000000 29.250000000000000 -657456714934.94604	-124.25000000000000 29.250000000000000 -792953348081.43188	-124.25000000000000 29.250000000000000 -891257634899.17188	-124.25000000000000 29.250000000000000 -709315020413.29163	-124.25000000000000 29.250000000000000 -921979143784.64966	-124.25000000000000 29.250000000000000 -1152726041101.2480	-124.25000000000000 29.250000000000000 -1289767283343.4104	-124.25000000000000 29.250000000000000 -1424927839877.0203	-124.25000000000000 29.250000000000000 -1363033987121.3999	-124.25000000000000 29.250000000000000 -1114908517895.9353	-124.25000000000000 29.250000000000000 -1263379930853.6553	-124.25000000000000 29.250000000000000 -1242084789868.0869	-124.25000000000000 29.250000000000000 -1219274228130.8633	-124.25000000000000 29.250000000000000 -994627371249.15503	-124.25000000000000 29.250000000000000 -786125101341.10571	-124.25000000000000 29.250000000000000 -877235103440.66895	-124.25000000000000 29.250000000000000 -935273724435.96680	-124.25000000000000 29.250000000000000 -1220423439895.7297	-124.25000000000000 29.250000000000000 -1388970858480.8340	-124.25000000000000 29.250000000000000 -1742559172841.2139	-124.25000000000000 29.250000000000000 -1703771430445.2227	-124.25000000000000 29.250000000000000 -1652814550155.3491	-124.25000000000000 29.250000000000000 -1661034350300.9985	-124.25000000000000 29.250000000000000 -2377901098270.9771	-124.25000000000000 29.250000000000000 -788025059569.91138	-124.25000000000000 29.250000000000000 -155457483997.02609	-124.25000000000000 29.250000000000000 -58565773296.076332	-124.25000000000000 29.250000000000000 195893385095.80750	-124.25000000000000 29.250000000000000 -185842307728.04297	-124.25000000000000 29.250000000000000 -136564822704.62086	-124.25000000000000 29.250000000000000 -62016647905.880981	-124.25000000000000 29.250000000000000 -62582336477.760040	-124.25000000000000 29.250000000000000 -140377455443.85538	-124.25000000000000 29.250000000000000 -493691168769.85864	-124.25000000000000 29.250000000000000 -675304562067.28638	-124.25000000000000 29.250000000000000 -733516060495.63489
-123.75000000000000 29.250000000000000 -664972754922.88513	-123.75000000000000 29.250000000000000 -595019852507.22632	-123.75000000000000 29.250000000000000 -405502927746.43262	-123.75000000000000 29.250000000000000 -416181773976.60699	-123.75000000000000 29.250000000000000 -571114355499.71716	-123.75000000000000 29.250000000000000 -444902282579.54150	-123.75000000000000 29.250000000000000 -455246704967.52161	-123.75000000000000 29.250000000000000 -380361211373.85852	-123.75000000000000 29.250000000000000 -567019321237.06323	-123.75000000000000 29.250000000000000 -619602386126.45032	-123.75000000000000 29.250000000000000 -717051585220.69348	-123.75000000000000 29.250000000000000 -767812082756.33667	-123.75000000000000 29.250000000000000 -835402468235.32227	-123.75000000000000 29.250000000000000 -862687182039.76575	-123.75000000000000 29.250000000000000 -847456731586.26965	-123.75000000000000 29.250000000000000 -672049541514.88892	-123.75000000000000 29.250000000000000 -682736275520.33057	-123.75000000000000 29.250000000000000 -765327402662.63037	-123.75000000000000 29.250000000000000 -908968164207.39575	-123.75000000000000 29.250000000000000 -872575361197.11365	-123.75000000000000 29.250000000000000 -983186939142.76465	-123.75000000000000 29.250000000000000 -1171747287829.7837	-123.75000000000000 29.250000000000000 -1297500410702.0598	-123.75000000000000 29.250000000000000 -1104917713763.1169	-123.75000000000000 29.250000000000000 -1328727025778.2217	-123.75000000000000 29.250000000000000 -1284475680440.7205	-123.75000000000000 29.250000000000000 -1133158296504.1816	-123.75000000000000 29.250000000000000 -1030156971069.9045	-123.75000000000000 29.250000000000000 -788028543319.91260	-123.75000000000000 29.250000000000000 -713001561020.82910	-123.75000000000000 29.250000000000000 -712990269428.94141	-123.75000000000000 29.250000000000000 -852854701507.47656	-123.75000000000000 29.250000000000000 -1043205559017.0310	-123.75000000000000 29.250000000000000 -1564506310403.0679	-123.75000000000000 29.250000000000000 -1497125589334.2095	-123.75000000000000 29.250000000000000 -1661431951337.7783	-123.75000000000000 29.250000000000000 -1425732745206.6726	-123.75000000000000 29.250000000000000 -1792217410454.5027	-123.75000000000000 29.250000000000000 -528578662542.35010	-123.75000000000000 29.250000000000000 63266428957.037094	-123.75000000000000 29.250000000000000 247906195452.44470	-123.75000000000000 29.250000000000000 372299058412.05444	-123.75000000000000 29.250000000000000 43133513486.913872	-123.75000000000000 29.250000000000000 74428462887.511322	-123.75000000000000 29.250000000000000 230637204560.22833	-123.75000000000000 29.250000000000000 264513557799.57294	-123.75000000000000 29.250000000000000 276939889846.13428	-123.75000000000000 29.250000000000000 -34582900469.243828	-123.75000000000000 29.250000000000000 -344338039141.71210	-123.75000000000000 29.250000000000000 -546360266909.79065
-123.25000000000000 29.250000000000000 -560415094639.55847	-123.25000000000000 29.250000000000000 -564731611773.23438	-123.25000000000000 29.250000000000000 -430061473352.53510	-123.25000000000000 29.250000000000000 -363781354853.30078	-123.25000000000000 29.250000000000000 -450023569272.27100	-123.25000000000000 29.250000000000000 -377440319911.83508	-123.25000000000000 29.250000000000000 -410443323204.49268	-123.25000000000000 29.250000000000000 -290879532899.39911	-123.25000000000000 29.250000000000000 -150481254566.05017	-123.25000000000000 29.250000000000000 -150315886592.23190	-123.25000000000000 29.250000000000000 -200546183489.50061	-123.25000000000000 29.250000000000000 -375640337572.77356	-123.25000000000000 29.250000000000000 -723439626075.48804	-123.25000000000000 29.250000000000000 -808989145028.60315	-123.25000000000000 29.250000000000000 -817180623485.78589	-123.25000000000000 29.250000000000000 -841454331572.12500	-123.25000000000000 29.250000000000000 -882716945048.55908	-123.25000000000000 29.250000000000000 -844495232803.49158	-123.25000000000000 29.250000000000000 -817215997808.00610	-123.25000000000000 29.250000000000000 -720487640517.46143	-123.25000000000000 29.250000000000000 -923159066879.50305	-123.25000000000000 29.250000000000000 -949677179834.01221	-123.25000000000000 29.250000000000000 -1051750865575.6047	-123.25000000000000 29.250000000000000 -1067227323937.3123	-123.25000000000000 29.250000000000000 -1116719132936.5864	-123.25000000000000 29.250000000000000 -1129463739153.0364	-123.25000000000000 29.250000000000000 -1266045947432.4458	-123.25000000000000 29.250000000000000 -1068685697311.5092	-123.25000000000000 29.250000000000000 -1027278139390.9731	-123.25000000000000 29.250000000000000 -843818882527.75000	-123.25000000000000 29.250000000000000 -859896442185.35742	-123.25000000000000 29.250000000000000 -658178180488.49426	-123.25000000000000 29.250000000000000 -955835638220.41846	-123.25000000000000 29.250000000000000 -1249507390879.7363	-123.25000000000000 29.250000000000000 -1322625445325.0747	-123.25000000000000 29.250000000000000 -1367445191110.1992	-123.25000000000000 29.250000000000000 -1248526862490.4458	-123.25000000000000 29.250000000000000 -1409940247320.2617	-123.25000000000000 29.250000000000000 -595139327818.29236	-123.25000000000000 29.250000000000000 -45950227050.043976	-123.25000000000000 29.250000000000000 396755155044.65112	-123.25000000000000 29.250000000000000 395281344903.88098	-123.25000000000000 29.250000000000000 66679419981.657318	-123.25000000000000 29.250000000000000 73665654874.714294	-123.25000000000000 29.250000000000000 265328780394.73083	-123.25000000000000 29.250000000000000 556992626150.94702	-123.25000000000000 29.250000000000000 546071072727.72461	-123.25000000000000 29.250000000000000 344411668747.70251	-123.25000000000000 29.250000000000000 -119784714173.42804	-123.25000000000000 29.250000000000000 -325680655168.04346
-122.75000000000000 29.250000000000000 -331798487024.33093	-122.75000000000000 29.250000000000000 -449066805751.49579	-122.75000000000000 29.250000000000000 -357008051904.98206	-122.75000000000000 29.250000000000000 -282054284396.49951	-122.75000000000000 29.250000000000000 -446448767577.48340	-122.75000000000000 29.250000000000000 -406018531274.94379	-122.75000000000000 29.250000000000000 -314798049640.63269	-122.75000000000000 29.250000000000000 50508016911.181549	-122.75000000000000 29.250000000000000 262363274510.27441	-122.75000000000000 29.250000000000000 314072704645.89667	-122.75000000000000 29.250000000000000 348570234868.43457	-122.75000000000000 29.250000000000000 41146885257.300232	-122.75000000000000 29.250000000000000 -182600705541.10953	-122.75000000000000 29.250000000000000 -276292212533.55322	-122.75000000000000 29.250000000000000 -591991969588.07031	-122.75000000000000 29.250000000000000 -719351751181.19263	-122.75000000000000 29.250000000000000 -794199915196.09961	-122.75000000000000 29.250000000000000 -769030174009.71301	-122.75000000000000 29.250000000000000 -788989095347.72156	-122.75000000000000 29.250000000000000 -845398659592.34656	-122.75000000000000 29.250000000000000 -985297674473.35083	-122.75000000000000 29.250000000000000 -934759074576.80908	-122.75000000000000 29.250000000000000 -966352753700.16333	-122.75000000000000 29.250000000000000 -980729188148.27820	-122.75000000000000 29.250000000000000 -1067313777928.8604	-122.75000000000000 29.250000000000000 -1091743509494.7725	-122.75000000000000 29.250000000000000 -1215129778489.2969	-122.75000000000000 29.250000000000000 -1127880258800.6643	-122.75000000000000 29.250000000000000 -1096679278232.8584	-122.75000000000000 29.250000000000000 -1087273497440.6920	-122.75000000000000 29.250000000000000 -925014468009.97388	-122.75000000000000 29.250000000000000 -882290035199.90405	-122.75000000000000 29.250000000000000 -986799798828.58264	-122.75000000000000 29.250000000000000 -1286157651323.5051	-122.75000000000000 29.250000000000000 -1285967827182.2217	-122.75000000000000 29.250000000000000 -1317874758679.8320	-122.75000000000000 29.250000000000000 -1394354657431.0747	-122.75000000000000 29.250000000000000 -1211876041516.6028	-122.75000000000000 29.250000000000000 -779929022443.88696	-122.75000000000000 29.250000000000000 -392673986957.01276	-122.75000000000000 29.250000000000000 248242466597.59015	-122.75000000000000 29.250000000000000 130701240351.13866	-122.75000000000000 29.250000000000000 -82411708971.186996	-122.75000000000000 29.250000000000000 -24715353092.856602	-122.75000000000000 29.250000000000000 171542908055.31400	-122.75000000000000 29.250000000000000 422335154397.86298	-122.75000000000000 29.250000000000000 302341970722.44550	-122.75000000000000 29.250000000000000 278634564180.33929	-122.75000000000000 29.250000000000000 5474852369.7553673	-122.75000000000000 29.250000000000000 -120585845396.68098
-122.25000000000000 29.250000000000000 -101276575425.95822	-122.25000000000000 29.250000000000000 -105157375504.74298	-122.25000000000000 29.250000000000000 -297672551516.56049	-122.25000000000000 29.250000000000000 -203568295093.94608	-122.25000000000000 29.250000000000000 -323582160537.44324	-122.25000000000000 29.250000000000000 -350836914688.41998	-122.25000000000000 29.250000000000000 -175615494492.03894	-122.25000000000000 29.250000000000000 90264536809.904144	-122.25000000000000 29.250000000000000 742919591454.80237	-122.25000000000000 29.250000000000000 804086808148.76831	-122.25000000000000 29.250000000000000 772772392865.95703	-122.25000000000000 29.250000000000000 473519373056.07880	-122.25000000000000 29.250000000000000 343075936655.14301	-122.25000000000000 29.250000000000000 -44255006753.985428	-122.25000000000000 29.250000000000000 -90116558045.927094	-122.25000000000000 29.250000000000000 -233657520176.63425	-122.25000000000000 29.250000000000000 -563943669499.71606	-122.25000000000000 29.250000000000000 -620479715923.91870	-122.25000000000000 29.250000000000000 -656298327485.46021	-122.25000000000000 29.250000000000000 -798192522334.20105	-122.25000000000000 29.250000000000000 -922616113726.15112	-122.25000000000000 29.250000000000000 -913050446991.85767	-122.25000000000000 29.250000000000000 -878542074099.53906	-122.25000000000000 29.250000000000000 -825827882720.55359	-122.25000000000000 29.250000000000000 -952328901769.59009	-122.25000000000000 29.250000000000000 -921042579189.94189	-122.25000000000000 29.250000000000000 -989716210148.77979	-122.25000000000000 29.250000000000000 -1000046428418.1031	-122.25000000000000 29.250000000000000 -1168696705304.8398	-122.25000000000000 29.250000000000000 -1028122546057.1013	-122.25000000000000 29.250000000000000 -953903194686.09399	-122.25000000000000 29.250000000000000 -933895293409.87695	-122.25000000000000 29.250000000000000 -1023197035465.7787	-122.25000000000000 29.250000000000000 -1354185713839.4709	-122.25000000000000 29.250000000000000 -1361331362873.0679	-122.25000000000000 29.250000000000000 -1373994035061.1147	-122.25000000000000 29.250000000000000 -1590544336033.3489	-122.25000000000000 29.250000000000000 -1513083976388.5510	-122.25000000000000 29.250000000000000 -1096346554428.0194	-122.25000000000000 29.250000000000000 -910446241937.87061	-122.25000000000000 29.250000000000000 -393553823614.85327	-122.25000000000000 29.250000000000000 -516607953212.34686	-122.25000000000000 29.250000000000000 -608111602520.61853	-122.25000000000000 29.250000000000000 -590373253156.39331	-122.25000000000000 29.250000000000000 -554322939962.39917	-122.25000000000000 29.250000000000000 -212251817431.88574	-122.25000000000000 29.250000000000000 -66091813251.965485	-122.25000000000000 29.250000000000000 -75121698212.076294	-122.25000000000000 29.250000000000000 -157363293284.17886	-122.25000000000000 29.250000000000000 -218441298178.55630
-121.75000000000000 29.250000000000000 -359194557479.51465	-121.75000000000000 29.250000000000000 -207992911948.19724	-121.75000000000000 29.250000000000000 -380501286212.12531	-121.75000000000000 29.250000000000000 -372765672628.07410	-121.75000000000000 29.250000000000000 -437486899311.51581	-121.75000000000000 29.250000000000000 -284605064515.75183	-121.75000000000000 29.250000000000000 -43184026851.126907	-121.75000000000000 29.250000000000000 87270952150.467621	-121.75000000000000 29.250000000000000 1186074722467.2734	-121.75000000000000 29.250000000000000 1195547175394.7854	-121.75000000000000 29.250000000000000 1188966539141.4573	-121.75000000000000 29.250000000000000 906779230998.42151	-121.75000000000000 29.250000000000000 786130910648.92505	-121.75000000000000 29.250000000000000 426565013459.80127	-121.75000000000000 29.250000000000000 513096286548.39124	-121.75000000000000 29.250000000000000 183543623604.27087	-121.75000000000000 29.250000000000000 -114368196230.75598	-121.75000000000000 29.250000000000000 -152387208264.92709	-121.75000000000000 29.250000000000000 -392450549498.26306	-121.75000000000000 29.250000000000000 -622027076834.08057	-121.75000000000000 29.250000000000000 -756564915690.17261	-121.75000000000000 29.250000000000000 -950858957404.60352	-121.75000000000000 29.250000000000000 -919817169822.34766	-121.75000000000000 29.250000000000000 -920572608368.69971	-121.75000000000000 29.250000000000000 -776922616455.71143	-121.75000000000000 29.250000000000000 -842731777743.93652	-121.75000000000000 29.250000000000000 -912912222753.36230	-121.75000000000000 29.250000000000000 -930974770786.55981	-121.75000000000000 29.250000000000000 -1019418329848.5027	-121.75000000000000 29.250000000000000 -1009484792594.5583	-121.75000000000000 29.250000000000000 -1004759811255.4742	-121.75000000000000 29.250000000000000 -1115320669009.9810	-121.75000000000000 29.250000000000000 -1230825899576.6758	-121.75000000000000 29.250000000000000 -1338621235782.5752	-121.75000000000000 29.250000000000000 -1394043353633.8918	-121.75000000000000 29.250000000000000 -1603242999416.3950	-121.75000000000000 29.250000000000000 -1606409497623.4521	-121.75000000000000 29.250000000000000 -1811420037465.9543	-121.75000000000000 29.250000000000000 -1597172364399.0356	-121.75000000000000 29.250000000000000 -1354345746987.0459	-121.75000000000000 29.250000000000000 -1141544806196.5234	-121.75000000000000 29.250000000000000 -1277469204915.3464	-121.75000000000000 29.250000000000000 -1478413152567.3696	-121.75000000000000 29.250000000000000 -1410159153557.0229	-121.75000000000000 29.250000000000000 -1376962777778.4155	-121.75000000000000 29.250000000000000 -827673902059.99170	-121.75000000000000 29.250000000000000 -672551038140.36768	-121.75000000000000 29.250000000000000 -568064651971.86121	-121.75000000000000 29.250000000000000 -622115008537.39722	-121.75000000000000 29.250000000000000 -603588438329.97803
-121.25000000000000 29.250000000000000 -691812741419.08557	-121.25000000000000 29.250000000000000 -449877221065.08350	-121.25000000000000 29.250000000000000 -492867565700.05756	-121.25000000000000 29.250000000000000 -484814476842.60291	-121.25000000000000 29.250000000000000 -563624640857.57495	-121.25000000000000 29.250000000000000 -536866258143.34546	-121.25000000000000 29.250000000000000 -482332519879.80627	-121.25000000000000 29.250000000000000 -118375440133.77567	-121.25000000000000 29.250000000000000 1166495996767.1775	-121.25000000000000 29.250000000000000 1210991949453.2617	-121.25000000000000 29.250000000000000 1321823597912.0649	-121.25000000000000 29.250000000000000 1217453422228.8408	-121.25000000000000 29.250000000000000 1054638680869.0845	-121.25000000000000 29.250000000000000 810874175952.85791	-121.25000000000000 29.250000000000000 1042803271694.5439	-121.25000000000000 29.250000000000000 467433873970.30432	-121.25000000000000 29.250000000000000 492548569242.24097	-121.25000000000000 29.250000000000000 341893039889.00623	-121.25000000000000 29.250000000000000 -50298543039.871758	-121.25000000000000 29.250000000000000 -214251249199.45172	-121.25000000000000 29.250000000000000 -302272440068.07336	-121.25000000000000 29.250000000000000 -793711491453.54846	-121.25000000000000 29.250000000000000 -849016192640.12659	-121.25000000000000 29.250000000000000 -867741278874.05396	-121.25000000000000 29.250000000000000 -665667894914.69189	-121.25000000000000 29.250000000000000 -690123114232.28735	-121.25000000000000 29.250000000000000 -732987956043.81079	-121.25000000000000 29.250000000000000 -739965904161.60596	-121.25000000000000 29.250000000000000 -831913176435.34961	-121.25000000000000 29.250000000000000 -1016267431166.9653	-121.25000000000000 29.250000000000000 -1026636582928.5377	-121.25000000000000 29.250000000000000 -1090612979964.1133	-121.25000000000000 29.250000000000000 -1210015307108.5264	-121.25000000000000 29.250000000000000 -1285877652554.9436	-121.25000000000000 29.250000000000000 -1562056586340.3486	-121.25000000000000 29.250000000000000 -1602460713225.6411	-121.25000000000000 29.250000000000000 -1813506257090.0603	-121.25000000000000 29.250000000000000 -1865083086434.4048	-121.25000000000000 29.250000000000000 -1888584415349.0088	-121.25000000000000 29.250000000000000 -1672522911196.9985	-121.25000000000000 29.250000000000000 -1582416954070.1523	-121.25000000000000 29.250000000000000 -1634542935930.5930	-121.25000000000000 29.250000000000000 -2329466013213.3638	-121.25000000000000 29.250000000000000 -2171681972573.9541	-121.25000000000000 29.250000000000000 -2163674585828.0493	-121.25000000000000 29.250000000000000 -1470609304869.8271	-121.25000000000000 29.250000000000000 -1384498237205.7339	-121.25000000000000 29.250000000000000 -1364326050588.2153	-121.25000000000000 29.250000000000000 -1142107518344.5352	-121.25000000000000 29.250000000000000 -1100024831083.7693
-120.75000000000000 29.250000000000000 -814742337197.50098	-120.75000000000000 29.250000000000000 -878675228658.05444	-120.75000000000000 29.250000000000000 -743430922624.48633	-120.75000000000000 29.250000000000000 -611098773251.95056	-120.75000000000000 29.250000000000000 -630582386584.04541	-120.75000000000000 29.250000000000000 -582606437753.16956	-120.75000000000000 29.250000000000000 -741126376802.13232	-120.75000000000000 29.250000000000000 -415427393842.63293	-120.75000000000000 29.250000000000000 -70426273032.377899	-120.75000000000000 29.250000000000000 294975038181.26648	-120.75000000000000 29.250000000000000 493270859026.51062	-120.75000000000000 29.250000000000000 657838317604.16064	-120.75000000000000 29.250000000000000 517782789937.14209	-120.75000000000000 29.250000000000000 908646986396.42017	-120.75000000000000 29.250000000000000 959899695759.16870	-120.75000000000000 29.250000000000000 901941953360.76367	-120.75000000000000 29.250000000000000 1008347664609.5842	-120.75000000000000 29.250000000000000 613109888477.90430	-120.75000000000000 29.250000000000000 461373184180.85815	-120.75000000000000 29.250000000000000 -99217179671.805679	-120.75000000000000 29.250000000000000 -235818267376.69620	-120.75000000000000 29.250000000000000 -444102479953.85388	-120.75000000000000 29.250000000000000 -688243131939.53223	-120.75000000000000 29.250000000000000 -746509559640.57666	-120.75000000000000 29.250000000000000 -609816534764.07739	-120.75000000000000 29.250000000000000 -590801261343.79456	-120.75000000000000 29.250000000000000 -582928577259.32324	-120.75000000000000 29.250000000000000 -565612006980.54822	-120.75000000000000 29.250000000000000 -903072860486.36975	-120.75000000000000 29.250000000000000 -863691936181.38757	-120.75000000000000 29.250000000000000 -834225611599.60669	-120.75000000000000 29.250000000000000 -974154853852.68628	-120.75000000000000 29.250000000000000 -1027762372586.2942	-120.75000000000000 29.250000000000000 -1098195788785.1423	-120.75000000000000 29.250000000000000 -1544707008857.0347	-120.75000000000000 29.250000000000000 -1452864379617.2761	-120.75000000000000 29.250000000000000 -1833630681720.7009	-120.75000000000000 29.250000000000000 -1930824260483.6787	-120.75000000000000 29.250000000000000 -1887551169825.1470	-120.75000000000000 29.250000000000000 -2032237631420.7781	-120.75000000000000 29.250000000000000 -1929514621443.6562	-120.75000000000000 29.250000000000000 -2076660024425.7869	-120.75000000000000 29.250000000000000 -2505081446192.5425	-120.75000000000000 29.250000000000000 -2563710600998.2949	-120.75000000000000 29.250000000000000 -2342411365327.2646	-120.75000000000000 29.250000000000000 -2242616759422.0859	-120.75000000000000 29.250000000000000 -1700379865662.8955	-120.75000000000000 29.250000000000000 -1676878195451.2466	-120.75000000000000 29.250000000000000 -1516568613443.8333	-120.75000000000000 29.250000000000000 -1624470888042.8062
-120.25000000000000 29.250000000000000 -749318427639.26831	-120.25000000000000 29.250000000000000 -762522090829.45728	-120.25000000000000 29.250000000000000 -954711501632.55688	-120.25000000000000 29.250000000000000 -750866382769.33606	-120.25000000000000 29.250000000000000 -614330348499.17285	-120.25000000000000 29.250000000000000 -628640528559.72681	-120.25000000000000 29.250000000000000 -721531772462.42432	-120.25000000000000 29.250000000000000 -793826093357.95032	-120.25000000000000 29.250000000000000 -693857727940.03955	-120.25000000000000 29.250000000000000 -639278861105.25317	-120.25000000000000 29.250000000000000 -311414914126.70935	-120.25000000000000 29.250000000000000 -49752024505.739227	-120.25000000000000 29.250000000000000 34841733604.376335	-120.25000000000000 29.250000000000000 257313975669.83789	-120.25000000000000 29.250000000000000 456544701031.19849	-120.25000000000000 29.250000000000000 882481209170.27319	-120.25000000000000 29.250000000000000 669233858760.15479	-120.25000000000000 29.250000000000000 318740285788.32526	-120.25000000000000 29.250000000000000 763591360810.36938	-120.25000000000000 29.250000000000000 355664616219.33826	-120.25000000000000 29.250000000000000 -228190829339.95972	-120.25000000000000 29.250000000000000 -242175236690.15308	-120.25000000000000 29.250000000000000 -550518491750.55640	-120.25000000000000 29.250000000000000 -542252939766.28699	-120.25000000000000 29.250000000000000 -529680874802.21497	-120.25000000000000 29.250000000000000 -515623780930.50061	-120.25000000000000 29.250000000000000 -504804023197.64880	-120.25000000000000 29.250000000000000 -447370064901.71912	-120.25000000000000 29.250000000000000 -846591585525.73364	-120.25000000000000 29.250000000000000 -877062245775.82446	-120.25000000000000 29.250000000000000 -884361699210.67053	-120.25000000000000 29.250000000000000 -1069990402971.0385	-120.25000000000000 29.250000000000000 -1037396678446.0491	-120.25000000000000 29.250000000000000 -1240371569396.0146	-120.25000000000000 29.250000000000000 -1526529422375.7966	-120.25000000000000 29.250000000000000 -1569950598884.4150	-120.25000000000000 29.250000000000000 -2002675796490.8340	-120.25000000000000 29.250000000000000 -1922749604263.9233	-120.25000000000000 29.250000000000000 -1989615552200.6406	-120.25000000000000 29.250000000000000 -2071285069597.4788	-120.25000000000000 29.250000000000000 -2086617305724.9316	-120.25000000000000 29.250000000000000 -2209851972719.6812	-120.25000000000000 29.250000000000000 -2790241782561.0054	-120.25000000000000 29.250000000000000 -2530959490106.2446	-120.25000000000000 29.250000000000000 -2283727438169.4492	-120.25000000000000 29.250000000000000 -2436251832828.9824	-120.25000000000000 29.250000000000000 -2088619368051.3765	-120.25000000000000 29.250000000000000 -1771938505326.1238	-120.25000000000000 29.250000000000000 -1543723953490.4624	-120.25000000000000 29.250000000000000 -1802328866882.2925
-119.75000000000000 29.250000000000000 -676448381436.44043	-119.75000000000000 29.250000000000000 -594086933484.48560	-119.75000000000000 29.250000000000000 -741054430690.72827	-119.75000000000000 29.250000000000000 -661946831357.19263	-119.75000000000000 29.250000000000000 -647497463617.60596	-119.75000000000000 29.250000000000000 -691787170606.53394	-119.75000000000000 29.250000000000000 -726839000021.78076	-119.75000000000000 29.250000000000000 -988657907636.36975	-119.75000000000000 29.250000000000000 -1333085569015.6582	-119.75000000000000 29.250000000000000 -1314429796689.2971	-119.75000000000000 29.250000000000000 -849986844103.26892	-119.75000000000000 29.250000000000000 -613201430140.12158	-119.75000000000000 29.250000000000000 -390668806929.54907	-119.75000000000000 29.250000000000000 -501422283151.88269	-119.75000000000000 29.250000000000000 -333729650699.49329	-119.75000000000000 29.250000000000000 -2970586993.3039126	-119.75000000000000 29.250000000000000 103477011060.85880	-119.75000000000000 29.250000000000000 -106023240835.30960	-119.75000000000000 29.250000000000000 219762199814.20395	-119.75000000000000 29.250000000000000 150409768813.23236	-119.75000000000000 29.250000000000000 -208691354772.20795	-119.75000000000000 29.250000000000000 6532486762.6815357	-119.75000000000000 29.250000000000000 -430206368255.78998	-119.75000000000000 29.250000000000000 -234513042847.78345	-119.75000000000000 29.250000000000000 -431665592099.96130	-119.75000000000000 29.250000000000000 -392449437051.26166	-119.75000000000000 29.250000000000000 -427794703671.11731	-119.75000000000000 29.250000000000000 -388571504947.34973	-119.75000000000000 29.250000000000000 -546747110766.48962	-119.75000000000000 29.250000000000000 -705411231803.94690	-119.75000000000000 29.250000000000000 -732070019406.22620	-119.75000000000000 29.250000000000000 -836653368033.89917	-119.75000000000000 29.250000000000000 -1038095211555.9341	-119.75000000000000 29.250000000000000 -1267636324656.9653	-119.75000000000000 29.250000000000000 -1647895525025.3381	-119.75000000000000 29.250000000000000 -1533224247533.2402	-119.75000000000000 29.250000000000000 -1858908228632.3369	-119.75000000000000 29.250000000000000 -1725622298919.8108	-119.75000000000000 29.250000000000000 -2070858287534.0251	-119.75000000000000 29.250000000000000 -2270080571078.4414	-119.75000000000000 29.250000000000000 -2192504524969.5857	-119.75000000000000 29.250000000000000 -2178874689549.1882	-119.75000000000000 29.250000000000000 -2607163254880.5513	-119.75000000000000 29.250000000000000 -2200915261097.5786	-119.75000000000000 29.250000000000000 -2209283553147.1392	-119.75000000000000 29.250000000000000 -2261429911629.2222	-119.75000000000000 29.250000000000000 -2117259411940.1201	-119.75000000000000 29.250000000000000 -1907907465897.0337	-119.75000000000000 29.250000000000000 -1592872245307.8274	-119.75000000000000 29.250000000000000 -1858375200857.0808
-119.25000000000000 29.250000000000000 -394079315261.94189	-119.25000000000000 29.250000000000000 -492121207287.21558	-119.25000000000000 29.250000000000000 -427420530293.15570	-119.25000000000000 29.250000000000000 -529442001797.55597	-119.25000000000000 29.250000000000000 -526609861700.23914	-119.25000000000000 29.250000000000000 -373073692224.67578	-119.25000000000000 29.250000000000000 -622346682214.08508	-119.25000000000000 29.250000000000000 -1014916224015.7004	-119.25000000000000 29.250000000000000 -1417663869638.3579	-119.25000000000000 29.250000000000000 -1131355920942.2515	-119.25000000000000 29.250000000000000 -990930908374.99487	-119.25000000000000 29.250000000000000 -685766039751.66968	-119.25000000000000 29.250000000000000 -491371324604.51794	-119.25000000000000 29.250000000000000 -798302641797.36194	-119.25000000000000 29.250000000000000 -694663451215.30176	-119.25000000000000 29.250000000000000 -623886503121.47839	-119.25000000000000 29.250000000000000 -658642264915.08643	-119.25000000000000 29.250000000000000 -583550476943.98926	-119.25000000000000 29.250000000000000 -370017763687.39496	-119.25000000000000 29.250000000000000 -64045463453.688385	-119.25000000000000 29.250000000000000 -320492493086.14600	-119.25000000000000 29.250000000000000 -143668978296.82800	-119.25000000000000 29.250000000000000 -298290571328.17560	-119.25000000000000 29.250000000000000 -131393580982.22684	-119.25000000000000 29.250000000000000 -378816750884.75378	-119.25000000000000 29.250000000000000 -303969229853.07031	-119.25000000000000 29.250000000000000 -299402026835.50568	-119.25000000000000 29.250000000000000 -238937395929.79330	-119.25000000000000 29.250000000000000 -375642303200.00452	-119.25000000000000 29.250000000000000 -495890745780.06140	-119.25000000000000 29.250000000000000 -408447470837.05249	-119.25000000000000 29.250000000000000 -540894994235.28259	-119.25000000000000 29.250000000000000 -1114670589737.0566	-119.25000000000000 29.250000000000000 -1163537827613.1526	-119.25000000000000 29.250000000000000 -1801005357332.3928	-119.25000000000000 29.250000000000000 -1635833161009.7583	-119.25000000000000 29.250000000000000 -1676255809827.8730	-119.25000000000000 29.250000000000000 -1810289047320.1357	-119.25000000000000 29.250000000000000 -1910826831767.5474	-119.25000000000000 29.250000000000000 -2396337450216.1792	-119.25000000000000 29.250000000000000 -2205678424372.0908	-119.25000000000000 29.250000000000000 -2218915767301.6797	-119.25000000000000 29.250000000000000 -2533644901603.6548	-119.25000000000000 29.250000000000000 -2062797942910.6060	-119.25000000000000 29.250000000000000 -2159483060235.1665	-119.25000000000000 29.250000000000000 -2197128146862.6270	-119.25000000000000 29.250000000000000 -1995259068052.5854	-119.25000000000000 29.250000000000000 -1819725848831.7808	-119.25000000000000 29.250000000000000 -1725382743561.2234	-119.25000000000000 29.250000000000000 -1755964810376.1562
-118.75000000000000 29.250000000000000 -25496743148.833218	-118.75000000000000 29.250000000000000 -158147765565.27203	-118.75000000000000 29.250000000000000 -280271167053.75452	-118.75000000000000 29.250000000000000 -229152879560.80725	-118.75000000000000 29.250000000000000 -387307174331.30298	-118.75000000000000 29.250000000000000 -489331368286.61224	-118.75000000000000 29.250000000000000 -740801990880.98853	-118.75000000000000 29.250000000000000 -865641462191.36963	-118.75000000000000 29.250000000000000 -1033911641154.4618	-118.75000000000000 29.250000000000000 -864443770419.68884	-118.75000000000000 29.250000000000000 -931102529738.35278	-118.75000000000000 29.250000000000000 -568890724177.28369	-118.75000000000000 29.250000000000000 -505338015591.99042	-118.75000000000000 29.250000000000000 -486814199427.02136	-118.75000000000000 29.250000000000000 -579566521036.14453	-118.75000000000000 29.250000000000000 -447480007355.84601	-118.75000000000000 29.250000000000000 -702661906757.88147	-118.75000000000000 29.250000000000000 -790871854874.68237	-118.75000000000000 29.250000000000000 -757442609303.42773	-118.75000000000000 29.250000000000000 -236476758633.77222	-118.75000000000000 29.250000000000000 -386838214207.37439	-118.75000000000000 29.250000000000000 -270326177699.30878	-118.75000000000000 29.250000000000000 -358253873383.68408	-118.75000000000000 29.250000000000000 -343621588134.47809	-118.75000000000000 29.250000000000000 -279576057953.75909	-118.75000000000000 29.250000000000000 -198430465347.72311	-118.75000000000000 29.250000000000000 62246806941.214752	-118.75000000000000 29.250000000000000 274333295932.06116	-118.75000000000000 29.250000000000000 -224661001965.66870	-118.75000000000000 29.250000000000000 72251186657.658188	-118.75000000000000 29.250000000000000 -128077500761.28525	-118.75000000000000 29.250000000000000 -475730907427.89606	-118.75000000000000 29.250000000000000 -1282643299116.4395	-118.75000000000000 29.250000000000000 -1141929949672.3496	-118.75000000000000 29.250000000000000 -1642392247659.9644	-118.75000000000000 29.250000000000000 -1479318005717.4976	-118.75000000000000 29.250000000000000 -1763733788539.0493	-118.75000000000000 29.250000000000000 -1758819808730.7812	-118.75000000000000 29.250000000000000 -2066541591779.3394	-118.75000000000000 29.250000000000000 -2446314610629.7305	-118.75000000000000 29.250000000000000 -2245605358706.6064	-118.75000000000000 29.250000000000000 -2411997875874.2720	-118.75000000000000 29.250000000000000 -2050706249219.3145	-118.75000000000000 29.250000000000000 -1955156959972.4473	-118.75000000000000 29.250000000000000 -1999725921658.9087	-118.75000000000000 29.250000000000000 -2043961176477.9697	-118.75000000000000 29.250000000000000 -1888222661579.4141	-118.75000000000000 29.250000000000000 -1784099395782.9180	-118.75000000000000 29.250000000000000 -1729443700642.4634	-118.75000000000000 29.250000000000000 -1645399210084.0867
-118.25000000000000 29.250000000000000 223529284568.99622	-118.25000000000000 29.250000000000000 182483424565.60901	-118.25000000000000 29.250000000000000 -38262921362.021454	-118.25000000000000 29.250000000000000 -243864295364.18323	-118.25000000000000 29.250000000000000 -264513704252.35950	-118.25000000000000 29.250000000000000 -441047951681.66364	-118.25000000000000 29.250000000000000 -574473533107.52063	-118.25000000000000 29.250000000000000 -774083163921.35913	-118.25000000000000 29.250000000000000 -810239637564.56995	-118.25000000000000 29.250000000000000 -451710724412.54773	-118.25000000000000 29.250000000000000 -429336730221.43774	-118.25000000000000 29.250000000000000 -340032110690.55774	-118.25000000000000 29.250000000000000 -299218575190.26379	-118.25000000000000 29.250000000000000 -170627035316.90979	-118.25000000000000 29.250000000000000 -143900897921.36990	-118.25000000000000 29.250000000000000 -231399154682.67444	-118.25000000000000 29.250000000000000 -371431098749.39172	-118.25000000000000 29.250000000000000 -516366774948.77179	-118.25000000000000 29.250000000000000 -677075514547.88867	-118.25000000000000 29.250000000000000 -259475063686.87726	-118.25000000000000 29.250000000000000 -223623784354.55923	-118.25000000000000 29.250000000000000 -410034865458.67053	-118.25000000000000 29.250000000000000 -389984245680.22937	-118.25000000000000 29.250000000000000 -397282218157.72711	-118.25000000000000 29.250000000000000 -391323668542.36066	-118.25000000000000 29.250000000000000 62321004790.949951	-118.25000000000000 29.250000000000000 -80199800894.898315	-118.25000000000000 29.250000000000000 215338821761.81311	-118.25000000000000 29.250000000000000 139415584471.19696	-118.25000000000000 29.250000000000000 -76668294216.001266	-118.25000000000000 29.250000000000000 -183084494581.02219	-118.25000000000000 29.250000000000000 -401509011923.50610	-118.25000000000000 29.250000000000000 -967059560210.85034	-118.25000000000000 29.250000000000000 -1080238693343.6472	-118.25000000000000 29.250000000000000 -1698974011938.4971	-118.25000000000000 29.250000000000000 -1483707620509.6499	-118.25000000000000 29.250000000000000 -1585541832480.1104	-118.25000000000000 29.250000000000000 -2145746771597.4048	-118.25000000000000 29.250000000000000 -2045416017438.4966	-118.25000000000000 29.250000000000000 -2387055712066.1328	-118.25000000000000 29.250000000000000 -2240931302099.1797	-118.25000000000000 29.250000000000000 -2414455687305.7168	-118.25000000000000 29.250000000000000 -1913678496100.6194	-118.25000000000000 29.250000000000000 -1785111219056.1802	-118.25000000000000 29.250000000000000 -1777733772952.2151	-118.25000000000000 29.250000000000000 -1839820813266.4753	-118.25000000000000 29.250000000000000 -1897069807845.5586	-118.25000000000000 29.250000000000000 -1571690709597.1565	-118.25000000000000 29.250000000000000 -1671724057771.0833	-118.25000000000000 29.250000000000000 -1542172727925.6570
-117.75000000000000 29.250000000000000 -425782298403.58557	-117.75000000000000 29.250000000000000 -327780846408.11621	-117.75000000000000 29.250000000000000 -203819258447.22440	-117.75000000000000 29.250000000000000 -267752114604.26892	-117.75000000000000 29.250000000000000 -361248898931.98364	-117.75000000000000 29.250000000000000 -443712136508.13806	-117.75000000000000 29.250000000000000 -540855717875.34766	-117.75000000000000 29.250000000000000 -520350638957.54492	-117.75000000000000 29.250000000000000 -385611666817.14618	-117.75000000000000 29.250000000000000 -283972825927.90283	-117.75000000000000 29.250000000000000 16822589846.550697	-117.75000000000000 29.250000000000000 131706717644.34769	-117.75000000000000 29.250000000000000 164298199433.73181	-117.75000000000000 29.250000000000000 149545371135.97937	-117.75000000000000 29.250000000000000 -13234630066.214291	-117.75000000000000 29.250000000000000 327971621885.77344	-117.75000000000000 29.250000000000000 171202749227.44800	-117.75000000000000 29.250000000000000 -93857808782.061615	-117.75000000000000 29.250000000000000 -426721003366.41077	-117.75000000000000 29.250000000000000 -63783684610.974396	-117.75000000000000 29.250000000000000 41047670893.089638	-117.75000000000000 29.250000000000000 -442246285398.42133	-117.75000000000000 29.250000000000000 -385135458487.50012	-117.75000000000000 29.250000000000000 -453854976790.66187	-117.75000000000000 29.250000000000000 -439866069898.78333	-117.75000000000000 29.250000000000000 -372375424430.06073	-117.75000000000000 29.250000000000000 -357346465206.82166	-117.75000000000000 29.250000000000000 71105093852.219620	-117.75000000000000 29.250000000000000 -145246031178.40289	-117.75000000000000 29.250000000000000 -69601715022.459137	-117.75000000000000 29.250000000000000 -261109623489.58240	-117.75000000000000 29.250000000000000 -458920073018.99139	-117.75000000000000 29.250000000000000 -749281069822.28198	-117.75000000000000 29.250000000000000 -928997831966.92493	-117.75000000000000 29.250000000000000 -1364955271954.0376	-117.75000000000000 29.250000000000000 -1441328566882.3867	-117.75000000000000 29.250000000000000 -1606787529637.1897	-117.75000000000000 29.250000000000000 -1877790451254.7515	-117.75000000000000 29.250000000000000 -1923458745849.1045	-117.75000000000000 29.250000000000000 -2229246193647.0908	-117.75000000000000 29.250000000000000 -2136804542491.6455	-117.75000000000000 29.250000000000000 -1805118311604.0388	-117.75000000000000 29.250000000000000 -1802450293643.7195	-117.75000000000000 29.250000000000000 -1723870444836.0186	-117.75000000000000 29.250000000000000 -1629810616715.2144	-117.75000000000000 29.250000000000000 -1744736123235.4644	-117.75000000000000 29.250000000000000 -1497818473515.4500	-117.75000000000000 29.250000000000000 -1318144730267.2808	-117.75000000000000 29.250000000000000 -1424686115949.3455	-117.75000000000000 29.250000000000000 -1509920287242.8750
-117.25000000000000 29.250000000000000 -1210033199330.2908	-117.25000000000000 29.250000000000000 -927118856120.30530	-117.25000000000000 29.250000000000000 -657730872141.27808	-117.25000000000000 29.250000000000000 -589479490208.75073	-117.25000000000000 29.250000000000000 -574125506176.50940	-117.25000000000000 29.250000000000000 -548319255891.74622	-117.25000000000000 29.250000000000000 -449809664342.64612	-117.25000000000000 29.250000000000000 -479352594526.16211	-117.25000000000000 29.250000000000000 -221411779285.42444	-117.25000000000000 29.250000000000000 35571278511.077896	-117.25000000000000 29.250000000000000 740354692111.91614	-117.25000000000000 29.250000000000000 911910555813.96277	-117.25000000000000 29.250000000000000 950611508796.08899	-117.25000000000000 29.250000000000000 710921774082.67773	-117.25000000000000 29.250000000000000 617742107443.54468	-117.25000000000000 29.250000000000000 1065562790237.5162	-117.25000000000000 29.250000000000000 805413066591.66492	-117.25000000000000 29.250000000000000 398165919805.47040	-117.25000000000000 29.250000000000000 156663905213.59338	-117.25000000000000 29.250000000000000 421027167096.91187	-117.25000000000000 29.250000000000000 -46737147218.388206	-117.25000000000000 29.250000000000000 -210067554314.72949	-117.25000000000000 29.250000000000000 -146973660379.69714	-117.25000000000000 29.250000000000000 -683748420088.73425	-117.25000000000000 29.250000000000000 -331937981475.77002	-117.25000000000000 29.250000000000000 -679058219931.69250	-117.25000000000000 29.250000000000000 -565674144883.55762	-117.25000000000000 29.250000000000000 -491807260705.61841	-117.25000000000000 29.250000000000000 -495582088096.23615	-117.25000000000000 29.250000000000000 -331933534238.88092	-117.25000000000000 29.250000000000000 -371514378781.66785	-117.25000000000000 29.250000000000000 -548712968939.07770	-117.25000000000000 29.250000000000000 -812489748327.25574	-117.25000000000000 29.250000000000000 -1122942733645.0039	-117.25000000000000 29.250000000000000 -1246132111039.6863	-117.25000000000000 29.250000000000000 -1301147040032.4697	-117.25000000000000 29.250000000000000 -1537086479646.2283	-117.25000000000000 29.250000000000000 -2048457910293.8987	-117.25000000000000 29.250000000000000 -2017103852331.9705	-117.25000000000000 29.250000000000000 -2088894775824.4429	-117.25000000000000 29.250000000000000 -1777861967423.0459	-117.25000000000000 29.250000000000000 -1637456424255.2717	-117.25000000000000 29.250000000000000 -1699470799350.8223	-117.25000000000000 29.250000000000000 -1425870001099.3059	-117.25000000000000 29.250000000000000 -1288306307517.3152	-117.25000000000000 29.250000000000000 -1309167157116.5972	-117.25000000000000 29.250000000000000 -1158120446717.9136	-117.25000000000000 29.250000000000000 -1056527908553.7507	-117.25000000000000 29.250000000000000 -1151507913350.7070	-117.25000000000000 29.250000000000000 -1361162789936.5374
-116.75000000000000 29.250000000000000 -2091365763007.2227	-116.75000000000000 29.250000000000000 -1842691877819.7473	-116.75000000000000 29.250000000000000 -1687240379530.8596	-116.75000000000000 29.250000000000000 -1445833026586.1814	-116.75000000000000 29.250000000000000 -1193400795074.9846	-116.75000000000000 29.250000000000000 -844418706383.83862	-116.75000000000000 29.250000000000000 -704745636491.83472	-116.75000000000000 29.250000000000000 -796702155987.42639	-116.75000000000000 29.250000000000000 -704198716639.25806	-116.75000000000000 29.250000000000000 -332121156730.37518	-116.75000000000000 29.250000000000000 600498008495.67456	-116.75000000000000 29.250000000000000 817347741861.72485	-116.75000000000000 29.250000000000000 867222041606.04688	-116.75000000000000 29.250000000000000 1437958478384.1440	-116.75000000000000 29.250000000000000 1310757530995.6313	-116.75000000000000 29.250000000000000 1612077922124.1768	-116.75000000000000 29.250000000000000 937733469881.45142	-116.75000000000000 29.250000000000000 1057447129601.9561	-116.75000000000000 29.250000000000000 768459327381.69421	-116.75000000000000 29.250000000000000 1414576800164.3188	-116.75000000000000 29.250000000000000 730330037704.74463	-116.75000000000000 29.250000000000000 241578626898.95993	-116.75000000000000 29.250000000000000 -93872567288.299286	-116.75000000000000 29.250000000000000 -359652508993.26025	-116.75000000000000 29.250000000000000 -235397728436.30310	-116.75000000000000 29.250000000000000 -738663644283.99060	-116.75000000000000 29.250000000000000 -840106951718.52100	-116.75000000000000 29.250000000000000 -900659188195.18542	-116.75000000000000 29.250000000000000 -628668034863.96289	-116.75000000000000 29.250000000000000 -578715361154.60706	-116.75000000000000 29.250000000000000 -777709038108.95312	-116.75000000000000 29.250000000000000 -716779786884.06787	-116.75000000000000 29.250000000000000 -865556165511.42407	-116.75000000000000 29.250000000000000 -1250173771793.6079	-116.75000000000000 29.250000000000000 -1447244593389.1030	-116.75000000000000 29.250000000000000 -1473390357800.6650	-116.75000000000000 29.250000000000000 -2017611774894.9961	-116.75000000000000 29.250000000000000 -2468343649238.2690	-116.75000000000000 29.250000000000000 -2044102021247.5278	-116.75000000000000 29.250000000000000 -2261565287543.0645	-116.75000000000000 29.250000000000000 -1909631098246.2971	-116.75000000000000 29.250000000000000 -1728157459995.1150	-116.75000000000000 29.250000000000000 -1501333001660.5352	-116.75000000000000 29.250000000000000 -1447967936729.4121	-116.75000000000000 29.250000000000000 -1300017385853.5352	-116.75000000000000 29.250000000000000 -1325180254681.5432	-116.75000000000000 29.250000000000000 -1192301588129.2812	-116.75000000000000 29.250000000000000 -1122536140341.9324	-116.75000000000000 29.250000000000000 -1036945975787.9780	-116.75000000000000 29.250000000000000 -1179812679659.9189
-116.25000000000000 29.250000000000000 -2011053798018.4094	-116.25000000000000 29.250000000000000 -2084528517292.3206	-116.25000000000000 29.250000000000000 -2345894719787.4336	-116.25000000000000 29.250000000000000 -2340997368155.1973	-116.25000000000000 29.250000000000000 -2310122101836.9702	-116.25000000000000 29.250000000000000 -1771969182261.4460	-116.25000000000000 29.250000000000000 -1522334108565.1270	-116.25000000000000 29.250000000000000 -1710694693435.4038	-116.25000000000000 29.250000000000000 -1610681074978.3435	-116.25000000000000 29.250000000000000 -1479939144760.0610	-116.25000000000000 29.250000000000000 -1139646893206.7437	-116.25000000000000 29.250000000000000 -581121859424.20984	-116.25000000000000 29.250000000000000 -377500758975.34912	-116.25000000000000 29.250000000000000 77067560242.205582	-116.25000000000000 29.250000000000000 351027413207.09149	-116.25000000000000 29.250000000000000 777642210194.11621	-116.25000000000000 29.250000000000000 759312865973.86609	-116.25000000000000 29.250000000000000 727730355945.27393	-116.25000000000000 29.250000000000000 836516372952.40833	-116.25000000000000 29.250000000000000 931207339907.34058	-116.25000000000000 29.250000000000000 937926046972.03967	-116.25000000000000 29.250000000000000 1025253730792.6086	-116.25000000000000 29.250000000000000 763595205451.78210	-116.25000000000000 29.250000000000000 613815576027.36462	-116.25000000000000 29.250000000000000 81896849962.875107	-116.25000000000000 29.250000000000000 -355474011709.96130	-116.25000000000000 29.250000000000000 -485223910114.61298	-116.25000000000000 29.250000000000000 -1059395797825.1956	-116.25000000000000 29.250000000000000 -891132452780.72607	-116.25000000000000 29.250000000000000 -781444950211.79895	-116.25000000000000 29.250000000000000 -772081004473.04126	-116.25000000000000 29.250000000000000 -773685637757.07617	-116.25000000000000 29.250000000000000 -913395818355.03442	-116.25000000000000 29.250000000000000 -1305172910338.7017	-116.25000000000000 29.250000000000000 -1448237216207.1907	-116.25000000000000 29.250000000000000 -1728774461677.1997	-116.25000000000000 29.250000000000000 -1993370688550.0759	-116.25000000000000 29.250000000000000 -2365975489091.7124	-116.25000000000000 29.250000000000000 -2159094370679.2114	-116.25000000000000 29.250000000000000 -1977333321394.1904	-116.25000000000000 29.250000000000000 -1788624544606.8804	-116.25000000000000 29.250000000000000 -1685041083040.1685	-116.25000000000000 29.250000000000000 -1531712243203.8540	-116.25000000000000 29.250000000000000 -1464992992884.1133	-116.25000000000000 29.250000000000000 -1362935712529.2344	-116.25000000000000 29.250000000000000 -1328598884581.6313	-116.25000000000000 29.250000000000000 -1330234633933.9272	-116.25000000000000 29.250000000000000 -1281490178188.4785	-116.25000000000000 29.250000000000000 -1215279638736.0840	-116.25000000000000 29.250000000000000 -1273329425742.9282
-115.75000000000000 29.250000000000000 -1171432325000.4678	-115.75000000000000 29.250000000000000 -1456616725128.1919	-115.75000000000000 29.250000000000000 -1757393746937.7427	-115.75000000000000 29.250000000000000 -2024209506469.7729	-115.75000000000000 29.250000000000000 -2252917252597.5537	-115.75000000000000 29.250000000000000 -2071761111351.5559	-115.75000000000000 29.250000000000000 -2040229372224.4224	-115.75000000000000 29.250000000000000 -2609394773267.6226	-115.75000000000000 29.250000000000000 -2751484668838.0752	-115.75000000000000 29.250000000000000 -2304083254325.8301	-115.75000000000000 29.250000000000000 -2399082104475.8506	-115.75000000000000 29.250000000000000 -2411525478883.6953	-115.75000000000000 29.250000000000000 -2027131744330.0063	-115.75000000000000 29.250000000000000 -1514708658099.5039	-115.75000000000000 29.250000000000000 -1384897920869.1304	-115.75000000000000 29.250000000000000 -1202893732804.0315	-115.75000000000000 29.250000000000000 -698709914149.66870	-115.75000000000000 29.250000000000000 -488017197561.33435	-115.75000000000000 29.250000000000000 41345734787.628548	-115.75000000000000 29.250000000000000 -113492733719.64478	-115.75000000000000 29.250000000000000 285941411353.99023	-115.75000000000000 29.250000000000000 636694504968.36218	-115.75000000000000 29.250000000000000 768310799971.19055	-115.75000000000000 29.250000000000000 897166475112.96167	-115.75000000000000 29.250000000000000 732555254905.14380	-115.75000000000000 29.250000000000000 739448085819.80835	-115.75000000000000 29.250000000000000 395160313673.00146	-115.75000000000000 29.250000000000000 -178866933286.05600	-115.75000000000000 29.250000000000000 -221361576356.73071	-115.75000000000000 29.250000000000000 -455621677678.94403	-115.75000000000000 29.250000000000000 -690897666179.00000	-115.75000000000000 29.250000000000000 -683115372420.25000	-115.75000000000000 29.250000000000000 -898900250453.87366	-115.75000000000000 29.250000000000000 -1024552886131.4807	-115.75000000000000 29.250000000000000 -1313771598660.4558	-115.75000000000000 29.250000000000000 -1581997229891.4783	-115.75000000000000 29.250000000000000 -1808900330416.5166	-115.75000000000000 29.250000000000000 -2335227723109.7266	-115.75000000000000 29.250000000000000 -2032417653990.2856	-115.75000000000000 29.250000000000000 -1790900141217.2153	-115.75000000000000 29.250000000000000 -1601554330285.7913	-115.75000000000000 29.250000000000000 -1601317355055.4441	-115.75000000000000 29.250000000000000 -1448838509507.0039	-115.75000000000000 29.250000000000000 -1393072898008.7456	-115.75000000000000 29.250000000000000 -1359871951939.4272	-115.75000000000000 29.250000000000000 -1329438248087.9734	-115.75000000000000 29.250000000000000 -1389985292632.7200	-115.75000000000000 29.250000000000000 -1356014274267.5168	-115.75000000000000 29.250000000000000 -1292132487668.1113	-115.75000000000000 29.250000000000000 -1340079865245.2266
-115.25000000000000 29.250000000000000 -367825525848.46246	-115.25000000000000 29.250000000000000 -390495479244.09900	-115.25000000000000 29.250000000000000 -454010112521.15167	-115.25000000000000 29.250000000000000 -533317407967.00256	-115.25000000000000 29.250000000000000 -727055459926.24023	-115.25000000000000 29.250000000000000 -712090862896.06482	-115.25000000000000 29.250000000000000 -1146759132362.9480	-115.25000000000000 29.250000000000000 -1663256320359.9482	-115.25000000000000 29.250000000000000 -1913222118580.0159	-115.25000000000000 29.250000000000000 -2545997004077.3516	-115.25000000000000 29.250000000000000 -3040186827598.1528	-115.25000000000000 29.250000000000000 -2886678655241.4971	-115.25000000000000 29.250000000000000 -2727195974614.6211	-115.25000000000000 29.250000000000000 -2826201978430.4146	-115.25000000000000 29.250000000000000 -2355297685744.4819	-115.25000000000000 29.250000000000000 -2229496616121.7666	-115.25000000000000 29.250000000000000 -2059600982444.6860	-115.25000000000000 29.250000000000000 -1391560872705.1028	-115.25000000000000 29.250000000000000 -1116205027411.7610	-115.25000000000000 29.250000000000000 -1271872979777.2744	-115.25000000000000 29.250000000000000 -862501292095.66211	-115.25000000000000 29.250000000000000 -295249928192.72217	-115.25000000000000 29.250000000000000 218009883039.65497	-115.25000000000000 29.250000000000000 353747063275.93713	-115.25000000000000 29.250000000000000 386093404242.48914	-115.25000000000000 29.250000000000000 621973711708.49976	-115.25000000000000 29.250000000000000 596095990057.29675	-115.25000000000000 29.250000000000000 490474405674.21808	-115.25000000000000 29.250000000000000 521306756013.97290	-115.25000000000000 29.250000000000000 431755475108.89404	-115.25000000000000 29.250000000000000 208154930911.40002	-115.25000000000000 29.250000000000000 -205626274157.16113	-115.25000000000000 29.250000000000000 -523179150771.52167	-115.25000000000000 29.250000000000000 -760469147751.17383	-115.25000000000000 29.250000000000000 -701104113996.45642	-115.25000000000000 29.250000000000000 -1057663261644.3328	-115.25000000000000 29.250000000000000 -1251863885385.8589	-115.25000000000000 29.250000000000000 -1476427266331.2290	-115.25000000000000 29.250000000000000 -1436566077693.1768	-115.25000000000000 29.250000000000000 -1265988848464.6626	-115.25000000000000 29.250000000000000 -1253435402618.9907	-115.25000000000000 29.250000000000000 -1182473059004.0425	-115.25000000000000 29.250000000000000 -1265125606168.7266	-115.25000000000000 29.250000000000000 -1203823027670.0454	-115.25000000000000 29.250000000000000 -1276633141765.7192	-115.25000000000000 29.250000000000000 -1268981541485.5667	-115.25000000000000 29.250000000000000 -1076714326049.8872	-115.25000000000000 29.250000000000000 -1055641986709.2786	-115.25000000000000 29.250000000000000 -1042952079544.8965	-115.25000000000000 29.250000000000000 -1098252183416.0193
-114.75000000000000 29.250000000000000 -67910368152.227142	-114.75000000000000 29.250000000000000 4567247345.4169683	-114.75000000000000 29.250000000000000 36367122120.916298	-114.75000000000000 29.250000000000000 92097679892.080475	-114.75000000000000 29.250000000000000 82695752581.069107	-114.75000000000000 29.250000000000000 284408469367.55396	-114.75000000000000 29.250000000000000 288216581162.62598	-114.75000000000000 29.250000000000000 101123878719.81166	-114.75000000000000 29.250000000000000 -139352443147.12741	-114.75000000000000 29.250000000000000 -591185181776.03577	-114.75000000000000 29.250000000000000 -1112344447522.3442	-114.75000000000000 29.250000000000000 -1743768104574.5938	-114.75000000000000 29.250000000000000 -2032490286112.9209	-114.75000000000000 29.250000000000000 -2091905028078.1040	-114.75000000000000 29.250000000000000 -2591256409948.7949	-114.75000000000000 29.250000000000000 -2761086144120.8364	-114.75000000000000 29.250000000000000 -2211311584106.1470	-114.75000000000000 29.250000000000000 -1856929194966.7134	-114.75000000000000 29.250000000000000 -1805328989968.5493	-114.75000000000000 29.250000000000000 -1972564058776.2368	-114.75000000000000 29.250000000000000 -1385120794539.8860	-114.75000000000000 29.250000000000000 -1111535626567.3674	-114.75000000000000 29.250000000000000 -803752164603.12439	-114.75000000000000 29.250000000000000 -559723088074.85718	-114.75000000000000 29.250000000000000 -412763488748.24402	-114.75000000000000 29.250000000000000 -151821887120.65903	-114.75000000000000 29.250000000000000 -28740310331.720634	-114.75000000000000 29.250000000000000 6107716834.2314501	-114.75000000000000 29.250000000000000 170678728779.39325	-114.75000000000000 29.250000000000000 496078515047.47461	-114.75000000000000 29.250000000000000 560853738208.13794	-114.75000000000000 29.250000000000000 568392688388.06079	-114.75000000000000 29.250000000000000 527748936282.08801	-114.75000000000000 29.250000000000000 244306726410.71091	-114.75000000000000 29.250000000000000 78406966342.900604	-114.75000000000000 29.250000000000000 -367165445510.41608	-114.75000000000000 29.250000000000000 -384572461788.37268	-114.75000000000000 29.250000000000000 -543603178788.91467	-114.75000000000000 29.250000000000000 -571916837381.96643	-114.75000000000000 29.250000000000000 -544266587560.49463	-114.75000000000000 29.250000000000000 -588545424811.21106	-114.75000000000000 29.250000000000000 -686946200498.48853	-114.75000000000000 29.250000000000000 -579715959589.85400	-114.75000000000000 29.250000000000000 -591365712820.26294	-114.75000000000000 29.250000000000000 -647986742179.76025	-114.75000000000000 29.250000000000000 -663036113202.52380	-114.75000000000000 29.250000000000000 -644205660564.93335	-114.75000000000000 29.250000000000000 -659793205114.95093	-114.75000000000000 29.250000000000000 -681415329848.82495	-114.75000000000000 29.250000000000000 -758305976422.10913
-114.25000000000000 29.250000000000000 259609757538.29517	-114.25000000000000 29.250000000000000 228264858151.05203	-114.25000000000000 29.250000000000000 168818991766.36041	-114.25000000000000 29.250000000000000 197480234244.60919	-114.25000000000000 29.250000000000000 224177494652.05139	-114.25000000000000 29.250000000000000 370499348779.99829	-114.25000000000000 29.250000000000000 475852138641.15479	-114.25000000000000 29.250000000000000 525744789092.91602	-114.25000000000000 29.250000000000000 478597999480.38611	-114.25000000000000 29.250000000000000 520424944957.00433	-114.25000000000000 29.250000000000000 381265392545.99481	-114.25000000000000 29.250000000000000 141342990370.50848	-114.25000000000000 29.250000000000000 -104919407966.53506	-114.25000000000000 29.250000000000000 -531188053607.38220	-114.25000000000000 29.250000000000000 -916717297642.21313	-114.25000000000000 29.250000000000000 -1218283767969.7529	-114.25000000000000 29.250000000000000 -1459119251462.7668	-114.25000000000000 29.250000000000000 -1452998281278.2815	-114.25000000000000 29.250000000000000 -1585351777851.9792	-114.25000000000000 29.250000000000000 -1637250281996.6541	-114.25000000000000 29.250000000000000 -1322032323462.7583	-114.25000000000000 29.250000000000000 -1156688122758.8867	-114.25000000000000 29.250000000000000 -1213088319623.2695	-114.25000000000000 29.250000000000000 -1058836206977.5016	-114.25000000000000 29.250000000000000 -1078880442121.8564	-114.25000000000000 29.250000000000000 -861337402363.10278	-114.25000000000000 29.250000000000000 -810278904716.83630	-114.25000000000000 29.250000000000000 -583327177605.67920	-114.25000000000000 29.250000000000000 -465812058708.57367	-114.25000000000000 29.250000000000000 -334074382655.55280	-114.25000000000000 29.250000000000000 -17074158714.821026	-114.25000000000000 29.250000000000000 395167039646.24060	-114.25000000000000 29.250000000000000 419236961478.23328	-114.25000000000000 29.250000000000000 612438836748.22266	-114.25000000000000 29.250000000000000 570842394368.95679	-114.25000000000000 29.250000000000000 367804008986.37610	-114.25000000000000 29.250000000000000 605207489274.19312	-114.25000000000000 29.250000000000000 664646908920.47852	-114.25000000000000 29.250000000000000 756823897825.04211	-114.25000000000000 29.250000000000000 737745951281.09961	-114.25000000000000 29.250000000000000 680703130344.20776	-114.25000000000000 29.250000000000000 690012577092.76733	-114.25000000000000 29.250000000000000 602040439539.11060	-114.25000000000000 29.250000000000000 483045918493.96606	-114.25000000000000 29.250000000000000 358804651521.06470	-114.25000000000000 29.250000000000000 229307360346.79129	-114.25000000000000 29.250000000000000 194014737216.64395	-114.25000000000000 29.250000000000000 83564657999.854218	-114.25000000000000 29.250000000000000 1740310523.8659647	-114.25000000000000 29.250000000000000 -127023615918.79308
-113.75000000000000 29.250000000000000 636334546302.42456	-113.75000000000000 29.250000000000000 567364768363.22083	-113.75000000000000 29.250000000000000 450185549860.29730	-113.75000000000000 29.250000000000000 378306407854.04266	-113.75000000000000 29.250000000000000 283351618813.80603	-113.75000000000000 29.250000000000000 307643140528.72620	-113.75000000000000 29.250000000000000 311054953626.21191	-113.75000000000000 29.250000000000000 298198782541.08167	-113.75000000000000 29.250000000000000 257558066975.06616	-113.75000000000000 29.250000000000000 362587709598.30475	-113.75000000000000 29.250000000000000 358085838038.59326	-113.75000000000000 29.250000000000000 351125496599.51855	-113.75000000000000 29.250000000000000 394284787370.68811	-113.75000000000000 29.250000000000000 454883707718.61670	-113.75000000000000 29.250000000000000 406308100450.89587	-113.75000000000000 29.250000000000000 228927693542.68298	-113.75000000000000 29.250000000000000 23189114054.052391	-113.75000000000000 29.250000000000000 -71457228094.709442	-113.75000000000000 29.250000000000000 -259895364002.86816	-113.75000000000000 29.250000000000000 -396547598063.74353	-113.75000000000000 29.250000000000000 -511457283021.65625	-113.75000000000000 29.250000000000000 -563077022418.26050	-113.75000000000000 29.250000000000000 -679577359364.08423	-113.75000000000000 29.250000000000000 -912761290537.07812	-113.75000000000000 29.250000000000000 -1099315319002.3993	-113.75000000000000 29.250000000000000 -1130639086912.3135	-113.75000000000000 29.250000000000000 -1088061682510.9849	-113.75000000000000 29.250000000000000 -1020747176132.9828	-113.75000000000000 29.250000000000000 -955518956309.77246	-113.75000000000000 29.250000000000000 -785750124303.52319	-113.75000000000000 29.250000000000000 -559287796930.67407	-113.75000000000000 29.250000000000000 -547744844838.08936	-113.75000000000000 29.250000000000000 -295975683847.76880	-113.75000000000000 29.250000000000000 157163387005.65106	-113.75000000000000 29.250000000000000 189606518712.38013	-113.75000000000000 29.250000000000000 232681531531.57465	-113.75000000000000 29.250000000000000 448725123064.93457	-113.75000000000000 29.250000000000000 833607189658.75513	-113.75000000000000 29.250000000000000 918585688410.54370	-113.75000000000000 29.250000000000000 1198810342493.3279	-113.75000000000000 29.250000000000000 1075982118716.2600	-113.75000000000000 29.250000000000000 1257718660950.8662	-113.75000000000000 29.250000000000000 1435182611565.4167	-113.75000000000000 29.250000000000000 1444133947690.5981	-113.75000000000000 29.250000000000000 1451761231625.4895	-113.75000000000000 29.250000000000000 1439157160926.8103	-113.75000000000000 29.250000000000000 1434372108156.9692	-113.75000000000000 29.250000000000000 1398467571612.6982	-113.75000000000000 29.250000000000000 1334885285248.5491	-113.75000000000000 29.250000000000000 1239252377768.8645
-113.25000000000000 29.250000000000000 515676108743.51123	-113.25000000000000 29.250000000000000 565475673354.25073	-113.25000000000000 29.250000000000000 556207442044.74707	-113.25000000000000 29.250000000000000 585344738115.68665	-113.25000000000000 29.250000000000000 625439045547.90820	-113.25000000000000 29.250000000000000 619439880939.22839	-113.25000000000000 29.250000000000000 568132184415.07788	-113.25000000000000 29.250000000000000 474208293589.55151	-113.25000000000000 29.250000000000000 357661461773.70166	-113.25000000000000 29.250000000000000 267222364203.59784	-113.25000000000000 29.250000000000000 200596065256.19482	-113.25000000000000 29.250000000000000 186792130249.28036	-113.25000000000000 29.250000000000000 213927067543.65390	-113.25000000000000 29.250000000000000 314978468658.79303	-113.25000000000000 29.250000000000000 274614136563.91589	-113.25000000000000 29.250000000000000 275346094434.91443	-113.25000000000000 29.250000000000000 405818383709.06171	-113.25000000000000 29.250000000000000 636108319015.94312	-113.25000000000000 29.250000000000000 595790306929.39453	-113.25000000000000 29.250000000000000 480570972342.54272	-113.25000000000000 29.250000000000000 404589183063.56201	-113.25000000000000 29.250000000000000 558537163847.57263	-113.25000000000000 29.250000000000000 455846665324.47156	-113.25000000000000 29.250000000000000 138939724413.93430	-113.25000000000000 29.250000000000000 -293916459669.91638	-113.25000000000000 29.250000000000000 -354033540340.56689	-113.25000000000000 29.250000000000000 -417439230161.83997	-113.25000000000000 29.250000000000000 -640098332763.97473	-113.25000000000000 29.250000000000000 -805464134758.39355	-113.25000000000000 29.250000000000000 -963433367604.50134	-113.25000000000000 29.250000000000000 -1028307214214.9309	-113.25000000000000 29.250000000000000 -902687454510.23877	-113.25000000000000 29.250000000000000 -644654829239.72729	-113.25000000000000 29.250000000000000 -444586399468.45410	-113.25000000000000 29.250000000000000 -409082989774.83423	-113.25000000000000 29.250000000000000 -358177956420.82898	-113.25000000000000 29.250000000000000 -167251091431.54327	-113.25000000000000 29.250000000000000 149320813446.44101	-113.25000000000000 29.250000000000000 385104596585.82306	-113.25000000000000 29.250000000000000 650886711162.23853	-113.25000000000000 29.250000000000000 609984213439.92383	-113.25000000000000 29.250000000000000 1049620810574.4529	-113.25000000000000 29.250000000000000 1033890646529.2666	-113.25000000000000 29.250000000000000 1130405147741.9475	-113.25000000000000 29.250000000000000 1290028415262.9404	-113.25000000000000 29.250000000000000 1414454599666.8682	-113.25000000000000 29.250000000000000 1517457875034.3906	-113.25000000000000 29.250000000000000 1634400110959.2788	-113.25000000000000 29.250000000000000 1689638698379.7766	-113.25000000000000 29.250000000000000 1474929052972.9998
-112.75000000000000 29.250000000000000 87157354358.506195	-112.75000000000000 29.250000000000000 121215175023.28304	-112.75000000000000 29.250000000000000 209397748233.45477	-112.75000000000000 29.250000000000000 229942603029.74347	-112.75000000000000 29.250000000000000 387990358924.00427	-112.75000000000000 29.250000000000000 366387409079.21924	-112.75000000000000 29.250000000000000 513098860965.19971	-112.75000000000000 29.250000000000000 448955417291.75525	-112.75000000000000 29.250000000000000 482575031426.86902	-112.75000000000000 29.250000000000000 519417609139.20209	-112.75000000000000 29.250000000000000 516894153958.10889	-112.75000000000000 29.250000000000000 457480265735.33618	-112.75000000000000 29.250000000000000 403212991242.69824	-112.75000000000000 29.250000000000000 353059485635.72437	-112.75000000000000 29.250000000000000 290671995434.02106	-112.75000000000000 29.250000000000000 341399148276.88599	-112.75000000000000 29.250000000000000 386623189450.21558	-112.75000000000000 29.250000000000000 575393842255.07227	-112.75000000000000 29.250000000000000 558275747044.85120	-112.75000000000000 29.250000000000000 533698232882.32373	-112.75000000000000 29.250000000000000 579367680580.64966	-112.75000000000000 29.250000000000000 817253146015.42480	-112.75000000000000 29.250000000000000 842534671776.06592	-112.75000000000000 29.250000000000000 786042129896.59961	-112.75000000000000 29.250000000000000 773735933655.01672	-112.75000000000000 29.250000000000000 785497400378.51489	-112.75000000000000 29.250000000000000 748416277610.40710	-112.75000000000000 29.250000000000000 517818174785.13403	-112.75000000000000 29.250000000000000 333967185745.34387	-112.75000000000000 29.250000000000000 -95940620182.609756	-112.75000000000000 29.250000000000000 -392906475622.36548	-112.75000000000000 29.250000000000000 -694532001584.06580	-112.75000000000000 29.250000000000000 -798426568537.41748	-112.75000000000000 29.250000000000000 -793044202934.69043	-112.75000000000000 29.250000000000000 -748303106810.19641	-112.75000000000000 29.250000000000000 -528410351068.35040	-112.75000000000000 29.250000000000000 -364823141734.24451	-112.75000000000000 29.250000000000000 -106517493474.98735	-112.75000000000000 29.250000000000000 17810141218.247498	-112.75000000000000 29.250000000000000 221483541144.86371	-112.75000000000000 29.250000000000000 252730414876.21472	-112.75000000000000 29.250000000000000 455784218916.12512	-112.75000000000000 29.250000000000000 583500031833.21240	-112.75000000000000 29.250000000000000 617144491331.14807	-112.75000000000000 29.250000000000000 767913003981.19067	-112.75000000000000 29.250000000000000 641266088983.73474	-112.75000000000000 29.250000000000000 743772627459.39746	-112.75000000000000 29.250000000000000 866517780388.80505	-112.75000000000000 29.250000000000000 988044620772.05396	-112.75000000000000 29.250000000000000 1151864596207.3120
-112.25000000000000 29.250000000000000 320540493410.11389	-112.25000000000000 29.250000000000000 345337147394.86743	-112.25000000000000 29.250000000000000 356014435158.73828	-112.25000000000000 29.250000000000000 399518994037.39886	-112.25000000000000 29.250000000000000 518217253172.18250	-112.25000000000000 29.250000000000000 553342649886.65356	-112.25000000000000 29.250000000000000 574034028384.61096	-112.25000000000000 29.250000000000000 539989240909.73254	-112.25000000000000 29.250000000000000 431954728477.64185	-112.25000000000000 29.250000000000000 420844322343.69226	-112.25000000000000 29.250000000000000 441196216012.96179	-112.25000000000000 29.250000000000000 440317947730.66058	-112.25000000000000 29.250000000000000 494542862149.93890	-112.25000000000000 29.250000000000000 548454979336.27136	-112.25000000000000 29.250000000000000 494026473762.57959	-112.25000000000000 29.250000000000000 683194002112.05603	-112.25000000000000 29.250000000000000 732063611392.70142	-112.25000000000000 29.250000000000000 628537021010.94348	-112.25000000000000 29.250000000000000 629006222576.05920	-112.25000000000000 29.250000000000000 640078384981.51343	-112.25000000000000 29.250000000000000 694975711140.64917	-112.25000000000000 29.250000000000000 785173440830.48657	-112.25000000000000 29.250000000000000 759425622612.83215	-112.25000000000000 29.250000000000000 763015085855.98999	-112.25000000000000 29.250000000000000 952400463461.12793	-112.25000000000000 29.250000000000000 975901501973.12366	-112.25000000000000 29.250000000000000 1156336347302.8345	-112.25000000000000 29.250000000000000 1025300148238.2119	-112.25000000000000 29.250000000000000 864401372700.19897	-112.25000000000000 29.250000000000000 779857469344.67773	-112.25000000000000 29.250000000000000 658091003916.24780	-112.25000000000000 29.250000000000000 353010642061.87537	-112.25000000000000 29.250000000000000 138939602800.57190	-112.25000000000000 29.250000000000000 103157293484.16147	-112.25000000000000 29.250000000000000 25862102198.045509	-112.25000000000000 29.250000000000000 -10347548633.505667	-112.25000000000000 29.250000000000000 35177086737.696198	-112.25000000000000 29.250000000000000 93790517871.032593	-112.25000000000000 29.250000000000000 108510586697.45749	-112.25000000000000 29.250000000000000 145355489808.08786	-112.25000000000000 29.250000000000000 129399567264.87814	-112.25000000000000 29.250000000000000 119478403338.83875	-112.25000000000000 29.250000000000000 238197636373.35547	-112.25000000000000 29.250000000000000 244319039241.05072	-112.25000000000000 29.250000000000000 348677029189.87097	-112.25000000000000 29.250000000000000 405191497495.65259	-112.25000000000000 29.250000000000000 493122105635.84033	-112.25000000000000 29.250000000000000 643225790680.70410	-112.25000000000000 29.250000000000000 798904343648.00366	-112.25000000000000 29.250000000000000 773429128512.68237
-111.75000000000000 29.250000000000000 546390976360.90955	-111.75000000000000 29.250000000000000 563642736561.32275	-111.75000000000000 29.250000000000000 564572653871.19287	-111.75000000000000 29.250000000000000 682689942304.67749	-111.75000000000000 29.250000000000000 693674636384.38916	-111.75000000000000 29.250000000000000 700878942101.42761	-111.75000000000000 29.250000000000000 867337950872.29431	-111.75000000000000 29.250000000000000 669122195518.33167	-111.75000000000000 29.250000000000000 644346117521.86584	-111.75000000000000 29.250000000000000 621539898953.14233	-111.75000000000000 29.250000000000000 641968394396.23889	-111.75000000000000 29.250000000000000 683415776344.10583	-111.75000000000000 29.250000000000000 578549221511.53064	-111.75000000000000 29.250000000000000 588946964662.37695	-111.75000000000000 29.250000000000000 561804424836.83423	-111.75000000000000 29.250000000000000 575453732065.84082	-111.75000000000000 29.250000000000000 695723037475.72437	-111.75000000000000 29.250000000000000 607648840814.54541	-111.75000000000000 29.250000000000000 695479541418.03711	-111.75000000000000 29.250000000000000 768875543051.43225	-111.75000000000000 29.250000000000000 904552985476.14673	-111.75000000000000 29.250000000000000 843544086856.07861	-111.75000000000000 29.250000000000000 838458066018.48633	-111.75000000000000 29.250000000000000 871552109873.30371	-111.75000000000000 29.250000000000000 992839601002.38318	-111.75000000000000 29.250000000000000 981438086693.67004	-111.75000000000000 29.250000000000000 1059554797794.3424	-111.75000000000000 29.250000000000000 973028642696.23364	-111.75000000000000 29.250000000000000 1029596336604.9475	-111.75000000000000 29.250000000000000 776018750095.71570	-111.75000000000000 29.250000000000000 786722192888.96863	-111.75000000000000 29.250000000000000 805252368185.27209	-111.75000000000000 29.250000000000000 965573496024.84790	-111.75000000000000 29.250000000000000 1060102012854.5784	-111.75000000000000 29.250000000000000 1225607773798.2793	-111.75000000000000 29.250000000000000 1210873495757.3066	-111.75000000000000 29.250000000000000 1243085092991.0466	-111.75000000000000 29.250000000000000 1178331337248.9331	-111.75000000000000 29.250000000000000 1183645331379.3762	-111.75000000000000 29.250000000000000 1344252424470.2922	-111.75000000000000 29.250000000000000 1041002283727.6880	-111.75000000000000 29.250000000000000 968099907599.22998	-111.75000000000000 29.250000000000000 995097407332.93542	-111.75000000000000 29.250000000000000 851702443601.80554	-111.75000000000000 29.250000000000000 866246743898.73560	-111.75000000000000 29.250000000000000 798444953568.24634	-111.75000000000000 29.250000000000000 866115342625.77295	-111.75000000000000 29.250000000000000 767668519454.65808	-111.75000000000000 29.250000000000000 881166646027.11670	-111.75000000000000 29.250000000000000 1044041056901.0420
-111.25000000000000 29.250000000000000 507326826875.95734	-111.25000000000000 29.250000000000000 470121753591.10132	-111.25000000000000 29.250000000000000 490691304865.42163	-111.25000000000000 29.250000000000000 559359749442.37427	-111.25000000000000 29.250000000000000 563706707087.17871	-111.25000000000000 29.250000000000000 704626314533.59619	-111.25000000000000 29.250000000000000 709881779221.81873	-111.25000000000000 29.250000000000000 678396089098.90735	-111.25000000000000 29.250000000000000 652787515297.21997	-111.25000000000000 29.250000000000000 650621364441.95679	-111.25000000000000 29.250000000000000 696459204831.28955	-111.25000000000000 29.250000000000000 652446003067.23621	-111.25000000000000 29.250000000000000 683520933201.16846	-111.25000000000000 29.250000000000000 588570447142.59387	-111.25000000000000 29.250000000000000 572434984333.21387	-111.25000000000000 29.250000000000000 575418544830.15869	-111.25000000000000 29.250000000000000 792213214313.23083	-111.25000000000000 29.250000000000000 633611939629.49072	-111.25000000000000 29.250000000000000 676753961999.46741	-111.25000000000000 29.250000000000000 613661930231.16650	-111.25000000000000 29.250000000000000 704144351158.31348	-111.25000000000000 29.250000000000000 714523788884.74231	-111.25000000000000 29.250000000000000 677337806728.43872	-111.25000000000000 29.250000000000000 819029200450.04248	-111.25000000000000 29.250000000000000 1122781833575.7993	-111.25000000000000 29.250000000000000 1199604915156.5732	-111.25000000000000 29.250000000000000 1242346246193.3362	-111.25000000000000 29.250000000000000 1035762776704.3882	-111.25000000000000 29.250000000000000 1099775777559.5225	-111.25000000000000 29.250000000000000 900062463515.05054	-111.25000000000000 29.250000000000000 872820537195.26123	-111.25000000000000 29.250000000000000 844337447276.19287	-111.25000000000000 29.250000000000000 1138295981571.1616	-111.25000000000000 29.250000000000000 1114367815422.3184	-111.25000000000000 29.250000000000000 1374213222382.3516	-111.25000000000000 29.250000000000000 1459059176390.4805	-111.25000000000000 29.250000000000000 1535638888152.8684	-111.25000000000000 29.250000000000000 1619021553721.4434	-111.25000000000000 29.250000000000000 2131625230013.0640	-111.25000000000000 29.250000000000000 2172008282981.5581	-111.25000000000000 29.250000000000000 1939543002942.5908	-111.25000000000000 29.250000000000000 2044103885508.7471	-111.25000000000000 29.250000000000000 2116804698945.0376	-111.25000000000000 29.250000000000000 2020719115491.1362	-111.25000000000000 29.250000000000000 2135617295532.2852	-111.25000000000000 29.250000000000000 2102934592565.8594	-111.25000000000000 29.250000000000000 2145828961560.4897	-111.25000000000000 29.250000000000000 2022094483843.1477	-111.25000000000000 29.250000000000000 2113824624556.3022	-111.25000000000000 29.250000000000000 2485181534170.3745
-110.75000000000000 29.250000000000000 246558312315.13120	-110.75000000000000 29.250000000000000 198418308132.48636	-110.75000000000000 29.250000000000000 193200413419.66431	-110.75000000000000 29.250000000000000 248446924970.55002	-110.75000000000000 29.250000000000000 231251505902.94171	-110.75000000000000 29.250000000000000 231943426079.45572	-110.75000000000000 29.250000000000000 220565052348.98557	-110.75000000000000 29.250000000000000 188671199127.90469	-110.75000000000000 29.250000000000000 166273367912.16693	-110.75000000000000 29.250000000000000 140086333872.47610	-110.75000000000000 29.250000000000000 164535234908.40616	-110.75000000000000 29.250000000000000 239273852313.18268	-110.75000000000000 29.250000000000000 208901921212.63416	-110.75000000000000 29.250000000000000 248151811665.30475	-110.75000000000000 29.250000000000000 279321478181.49188	-110.75000000000000 29.250000000000000 296165014844.00848	-110.75000000000000 29.250000000000000 354126449086.22009	-110.75000000000000 29.250000000000000 325568105927.05664	-110.75000000000000 29.250000000000000 406026728538.75397	-110.75000000000000 29.250000000000000 547101605502.11591	-110.75000000000000 29.250000000000000 547126200499.59448	-110.75000000000000 29.250000000000000 567852341615.61841	-110.75000000000000 29.250000000000000 641636556360.08887	-110.75000000000000 29.250000000000000 704513659376.41138	-110.75000000000000 29.250000000000000 711617701113.31677	-110.75000000000000 29.250000000000000 914168087931.25317	-110.75000000000000 29.250000000000000 922677312821.80322	-110.75000000000000 29.250000000000000 795810371598.14673	-110.75000000000000 29.250000000000000 734125692758.23694	-110.75000000000000 29.250000000000000 801905598975.40735	-110.75000000000000 29.250000000000000 1001051798850.2684	-110.75000000000000 29.250000000000000 1091247954949.6421	-110.75000000000000 29.250000000000000 1236107527081.9375	-110.75000000000000 29.250000000000000 1079451251588.2233	-110.75000000000000 29.250000000000000 1148268792619.2485	-110.75000000000000 29.250000000000000 1148315822192.2610	-110.75000000000000 29.250000000000000 1183868008564.7788	-110.75000000000000 29.250000000000000 1310284070042.3630	-110.75000000000000 29.250000000000000 1378936277290.3420	-110.75000000000000 29.250000000000000 1442290261268.0454	-110.75000000000000 29.250000000000000 1715623504346.3931	-110.75000000000000 29.250000000000000 1552021842719.9004	-110.75000000000000 29.250000000000000 1671051060989.0779	-110.75000000000000 29.250000000000000 1726329555332.1597	-110.75000000000000 29.250000000000000 2320715860750.0371	-110.75000000000000 29.250000000000000 2419631271302.8398	-110.75000000000000 29.250000000000000 2580025583841.8779	-110.75000000000000 29.250000000000000 2720406228345.0859	-110.75000000000000 29.250000000000000 2940798731434.2510	-110.75000000000000 29.250000000000000 3517637631862.7769
-110.25000000000000 29.250000000000000 212691169788.45789	-110.25000000000000 29.250000000000000 184076687676.97260	-110.25000000000000 29.250000000000000 171097381220.11511	-110.25000000000000 29.250000000000000 173534879670.06604	-110.25000000000000 29.250000000000000 150847751052.46021	-110.25000000000000 29.250000000000000 170289746238.21500	-110.25000000000000 29.250000000000000 103193870407.93735	-110.25000000000000 29.250000000000000 85823362398.859375	-110.25000000000000 29.250000000000000 66842327547.174889	-110.25000000000000 29.250000000000000 8556694108.7546749	-110.25000000000000 29.250000000000000 16939407551.003305	-110.25000000000000 29.250000000000000 25536149326.869663	-110.25000000000000 29.250000000000000 26535879291.993637	-110.25000000000000 29.250000000000000 24252434910.246853	-110.25000000000000 29.250000000000000 64276909650.223419	-110.25000000000000 29.250000000000000 19734895603.567268	-110.25000000000000 29.250000000000000 53670939019.922859	-110.25000000000000 29.250000000000000 14574230319.431231	-110.25000000000000 29.250000000000000 53596672534.030403	-110.25000000000000 29.250000000000000 169248292841.16516	-110.25000000000000 29.250000000000000 210226587369.55200	-110.25000000000000 29.250000000000000 262900432675.26904	-110.25000000000000 29.250000000000000 322575183535.39734	-110.25000000000000 29.250000000000000 478724786593.51514	-110.25000000000000 29.250000000000000 544700766953.35840	-110.25000000000000 29.250000000000000 615599714307.80542	-110.25000000000000 29.250000000000000 737658017743.26147	-110.25000000000000 29.250000000000000 562294279243.49609	-110.25000000000000 29.250000000000000 537050174389.04388	-110.25000000000000 29.250000000000000 535477249283.14966	-110.25000000000000 29.250000000000000 682859919623.55579	-110.25000000000000 29.250000000000000 787677057226.50317	-110.25000000000000 29.250000000000000 1003471309660.7573	-110.25000000000000 29.250000000000000 1112600424335.8262	-110.25000000000000 29.250000000000000 1282849671161.3960	-110.25000000000000 29.250000000000000 1383529243628.4795	-110.25000000000000 29.250000000000000 1205611216498.7017	-110.25000000000000 29.250000000000000 1289304452650.8289	-110.25000000000000 29.250000000000000 1307005221896.6050	-110.25000000000000 29.250000000000000 1240494004548.5427	-110.25000000000000 29.250000000000000 1393085345911.6636	-110.25000000000000 29.250000000000000 1418296376201.5649	-110.25000000000000 29.250000000000000 1466154393230.8181	-110.25000000000000 29.250000000000000 1460050853587.3794	-110.25000000000000 29.250000000000000 1762345241121.8108	-110.25000000000000 29.250000000000000 1795642346704.1201	-110.25000000000000 29.250000000000000 1905799504308.9102	-110.25000000000000 29.250000000000000 2008099918673.8179	-110.25000000000000 29.250000000000000 2439631947590.1313	-110.25000000000000 29.250000000000000 2891396866242.1582
-109.75000000000000 29.250000000000000 141883081558.97101	-109.75000000000000 29.250000000000000 143450190462.82474	-109.75000000000000 29.250000000000000 109331502699.89359	-109.75000000000000 29.250000000000000 117837533011.88339	-109.75000000000000 29.250000000000000 97165975968.227295	-109.75000000000000 29.250000000000000 60315502226.282890	-109.75000000000000 29.250000000000000 34015694240.497375	-109.75000000000000 29.250000000000000 466476800.96840513	-109.75000000000000 29.250000000000000 3547963470.9074869	-109.75000000000000 29.250000000000000 -40326551525.236168	-109.75000000000000 29.250000000000000 -20595360050.354156	-109.75000000000000 29.250000000000000 4939827945.1494207	-109.75000000000000 29.250000000000000 23032409455.732849	-109.75000000000000 29.250000000000000 56394551551.129089	-109.75000000000000 29.250000000000000 82861907037.802994	-109.75000000000000 29.250000000000000 57267590444.137825	-109.75000000000000 29.250000000000000 60903496884.514832	-109.75000000000000 29.250000000000000 19699650329.303711	-109.75000000000000 29.250000000000000 27549938134.933655	-109.75000000000000 29.250000000000000 63081126496.485764	-109.75000000000000 29.250000000000000 87397242777.785156	-109.75000000000000 29.250000000000000 71037755891.196732	-109.75000000000000 29.250000000000000 45722183770.413521	-109.75000000000000 29.250000000000000 113689484082.35721	-109.75000000000000 29.250000000000000 138341085577.31647	-109.75000000000000 29.250000000000000 264232578755.70148	-109.75000000000000 29.250000000000000 276277326199.38000	-109.75000000000000 29.250000000000000 251305014983.13593	-109.75000000000000 29.250000000000000 244094917930.48444	-109.75000000000000 29.250000000000000 221271725025.33728	-109.75000000000000 29.250000000000000 270603633692.09134	-109.75000000000000 29.250000000000000 376035344831.20032	-109.75000000000000 29.250000000000000 555302515704.37170	-109.75000000000000 29.250000000000000 649043803880.51489	-109.75000000000000 29.250000000000000 848573826786.99829	-109.75000000000000 29.250000000000000 1010980654938.3988	-109.75000000000000 29.250000000000000 1038421356917.4768	-109.75000000000000 29.250000000000000 1111954379998.7629	-109.75000000000000 29.250000000000000 1163093934815.8210	-109.75000000000000 29.250000000000000 1364492352154.5581	-109.75000000000000 29.250000000000000 1571200480669.1252	-109.75000000000000 29.250000000000000 1510774933919.2776	-109.75000000000000 29.250000000000000 1637037826722.7664	-109.75000000000000 29.250000000000000 1698713439255.9697	-109.75000000000000 29.250000000000000 1995633126960.9106	-109.75000000000000 29.250000000000000 2030031694808.0581	-109.75000000000000 29.250000000000000 2059349265051.1636	-109.75000000000000 29.250000000000000 2358606766083.7324	-109.75000000000000 29.250000000000000 2267861102724.7695	-109.75000000000000 29.250000000000000 2396600349399.6138
-109.25000000000000 29.250000000000000 340960128814.15955	-109.25000000000000 29.250000000000000 371567578998.09027	-109.25000000000000 29.250000000000000 382228777477.46753	-109.25000000000000 29.250000000000000 347559650422.61932	-109.25000000000000 29.250000000000000 326608347670.03467	-109.25000000000000 29.250000000000000 253180924212.36688	-109.25000000000000 29.250000000000000 246990934030.09656	-109.25000000000000 29.250000000000000 255362951939.33722	-109.25000000000000 29.250000000000000 278395829853.39380	-109.25000000000000 29.250000000000000 219930974411.61066	-109.25000000000000 29.250000000000000 223079938710.74133	-109.25000000000000 29.250000000000000 221769205397.14880	-109.25000000000000 29.250000000000000 244507008526.04108	-109.25000000000000 29.250000000000000 221705055389.29221	-109.25000000000000 29.250000000000000 176592095370.61176	-109.25000000000000 29.250000000000000 163972113061.33401	-109.25000000000000 29.250000000000000 114747143846.81575	-109.25000000000000 29.250000000000000 -16372622450.358746	-109.25000000000000 29.250000000000000 -21366638695.231171	-109.25000000000000 29.250000000000000 -47280813515.100113	-109.25000000000000 29.250000000000000 7681532551.8935423	-109.25000000000000 29.250000000000000 -3994822967.4267635	-109.25000000000000 29.250000000000000 32867568699.670258	-109.25000000000000 29.250000000000000 43876370526.098160	-109.25000000000000 29.250000000000000 45189734090.301979	-109.25000000000000 29.250000000000000 70455278697.624634	-109.25000000000000 29.250000000000000 87686031782.998550	-109.25000000000000 29.250000000000000 89879994896.545502	-109.25000000000000 29.250000000000000 86198268840.520264	-109.25000000000000 29.250000000000000 -5086282853.4888954	-109.25000000000000 29.250000000000000 -59724290869.555412	-109.25000000000000 29.250000000000000 -58184081548.350830	-109.25000000000000 29.250000000000000 2790332390.7761431	-109.25000000000000 29.250000000000000 34732791874.928268	-109.25000000000000 29.250000000000000 61849442710.255692	-109.25000000000000 29.250000000000000 197578332751.88263	-109.25000000000000 29.250000000000000 397350532907.12085	-109.25000000000000 29.250000000000000 478159298058.60925	-109.25000000000000 29.250000000000000 546030454012.89203	-109.25000000000000 29.250000000000000 573074830754.94006	-109.25000000000000 29.250000000000000 860709516039.30713	-109.25000000000000 29.250000000000000 812028086828.57837	-109.25000000000000 29.250000000000000 917183109667.12390	-109.25000000000000 29.250000000000000 984358255227.38855	-109.25000000000000 29.250000000000000 1226472371601.2341	-109.25000000000000 29.250000000000000 1315678608634.5977	-109.25000000000000 29.250000000000000 1466757161736.4666	-109.25000000000000 29.250000000000000 1943231827732.4424	-109.25000000000000 29.250000000000000 1913781696626.4473	-109.25000000000000 29.250000000000000 2388140418584.9307
-108.75000000000000 29.250000000000000 1083474577496.8757	-108.75000000000000 29.250000000000000 1090404953326.5234	-108.75000000000000 29.250000000000000 1036998909538.8020	-108.75000000000000 29.250000000000000 1066378025614.2358	-108.75000000000000 29.250000000000000 1033259207115.2179	-108.75000000000000 29.250000000000000 927371932681.93774	-108.75000000000000 29.250000000000000 922328051244.49780	-108.75000000000000 29.250000000000000 972784231379.08118	-108.75000000000000 29.250000000000000 1095461933080.6287	-108.75000000000000 29.250000000000000 973272771608.11267	-108.75000000000000 29.250000000000000 995080667220.84082	-108.75000000000000 29.250000000000000 963420539957.60474	-108.75000000000000 29.250000000000000 985233909922.10449	-108.75000000000000 29.250000000000000 852827190438.59875	-108.75000000000000 29.250000000000000 821628422906.61523	-108.75000000000000 29.250000000000000 593637612625.28796	-108.75000000000000 29.250000000000000 564365066234.58496	-108.75000000000000 29.250000000000000 283466301179.92773	-108.75000000000000 29.250000000000000 190698203905.47159	-108.75000000000000 29.250000000000000 102547229968.48410	-108.75000000000000 29.250000000000000 42973223088.113960	-108.75000000000000 29.250000000000000 -15822199514.824520	-108.75000000000000 29.250000000000000 -8512111313.7860527	-108.75000000000000 29.250000000000000 -57473629955.983383	-108.75000000000000 29.250000000000000 -55952723891.314545	-108.75000000000000 29.250000000000000 -107474154052.44043	-108.75000000000000 29.250000000000000 -30187477730.222900	-108.75000000000000 29.250000000000000 1144087635.9396758	-108.75000000000000 29.250000000000000 -60898809344.662193	-108.75000000000000 29.250000000000000 -153298845968.29089	-108.75000000000000 29.250000000000000 -201183760296.02460	-108.75000000000000 29.250000000000000 -142807830813.60437	-108.75000000000000 29.250000000000000 -72285706788.148163	-108.75000000000000 29.250000000000000 -107117415324.95576	-108.75000000000000 29.250000000000000 -104704201146.31308	-108.75000000000000 29.250000000000000 -51465687994.228088	-108.75000000000000 29.250000000000000 88946052023.026047	-108.75000000000000 29.250000000000000 110855781540.74622	-108.75000000000000 29.250000000000000 195004468076.77399	-108.75000000000000 29.250000000000000 297677596031.40948	-108.75000000000000 29.250000000000000 473049887160.03918	-108.75000000000000 29.250000000000000 457341439718.48602	-108.75000000000000 29.250000000000000 665110238153.73657	-108.75000000000000 29.250000000000000 660857348878.23511	-108.75000000000000 29.250000000000000 728031137189.10010	-108.75000000000000 29.250000000000000 782448443897.66650	-108.75000000000000 29.250000000000000 889178755788.18933	-108.75000000000000 29.250000000000000 1253981561509.3813	-108.75000000000000 29.250000000000000 1121390034323.4092	-108.75000000000000 29.250000000000000 1154057274656.5798
-108.25000000000000 29.250000000000000 1574576436326.4116	-108.25000000000000 29.250000000000000 1756083015581.4924	-108.25000000000000 29.250000000000000 1736893959822.7581	-108.25000000000000 29.250000000000000 1582509032622.8511	-108.25000000000000 29.250000000000000 1731727049021.7935	-108.25000000000000 29.250000000000000 1636801169751.5962	-108.25000000000000 29.250000000000000 1597541928430.0945	-108.25000000000000 29.250000000000000 1741619722420.3135	-108.25000000000000 29.250000000000000 1721415442751.4131	-108.25000000000000 29.250000000000000 1619640725219.9851	-108.25000000000000 29.250000000000000 1722790033728.0974	-108.25000000000000 29.250000000000000 1710579317387.3091	-108.25000000000000 29.250000000000000 1704275397489.6101	-108.25000000000000 29.250000000000000 1679400059513.2368	-108.25000000000000 29.250000000000000 1637973018954.2368	-108.25000000000000 29.250000000000000 1704663144660.8650	-108.25000000000000 29.250000000000000 1465825240518.8569	-108.25000000000000 29.250000000000000 1153384770902.9001	-108.25000000000000 29.250000000000000 1041146464493.1250	-108.25000000000000 29.250000000000000 879447644116.12817	-108.25000000000000 29.250000000000000 736979368045.88074	-108.25000000000000 29.250000000000000 560528301462.52979	-108.25000000000000 29.250000000000000 452895488892.01697	-108.25000000000000 29.250000000000000 302070423261.94885	-108.25000000000000 29.250000000000000 256356782838.66290	-108.25000000000000 29.250000000000000 110027160363.14551	-108.25000000000000 29.250000000000000 258956339737.58838	-108.25000000000000 29.250000000000000 244840458206.34183	-108.25000000000000 29.250000000000000 133138402323.41766	-108.25000000000000 29.250000000000000 -17182363459.146706	-108.25000000000000 29.250000000000000 -101156156761.24004	-108.25000000000000 29.250000000000000 -50847154203.072395	-108.25000000000000 29.250000000000000 -76808337974.073395	-108.25000000000000 29.250000000000000 -62237892188.332870	-108.25000000000000 29.250000000000000 -95773551345.820251	-108.25000000000000 29.250000000000000 -54551467235.355583	-108.25000000000000 29.250000000000000 13855770291.788275	-108.25000000000000 29.250000000000000 107126008125.76315	-108.25000000000000 29.250000000000000 192065662802.75168	-108.25000000000000 29.250000000000000 268670467966.68420	-108.25000000000000 29.250000000000000 464058030862.87842	-108.25000000000000 29.250000000000000 603327880265.69556	-108.25000000000000 29.250000000000000 688634354659.59216	-108.25000000000000 29.250000000000000 650218739564.72131	-108.25000000000000 29.250000000000000 803105071055.31323	-108.25000000000000 29.250000000000000 886680609609.55554	-108.25000000000000 29.250000000000000 1018962278170.2307	-108.25000000000000 29.250000000000000 1190754821759.9805	-108.25000000000000 29.250000000000000 1146786162474.6926	-108.25000000000000 29.250000000000000 1142525643172.1709
-107.75000000000000 29.250000000000000 1583768774292.8713	-107.75000000000000 29.250000000000000 1531471790690.6282	-107.75000000000000 29.250000000000000 1405943470370.2458	-107.75000000000000 29.250000000000000 1516282743512.5771	-107.75000000000000 29.250000000000000 1456013668691.3118	-107.75000000000000 29.250000000000000 1293499166190.2993	-107.75000000000000 29.250000000000000 1378687813517.0208	-107.75000000000000 29.250000000000000 1468951162342.4658	-107.75000000000000 29.250000000000000 1493715048171.7419	-107.75000000000000 29.250000000000000 1489102332110.9189	-107.75000000000000 29.250000000000000 1578068701695.7048	-107.75000000000000 29.250000000000000 1624131324330.9951	-107.75000000000000 29.250000000000000 1714770574284.4036	-107.75000000000000 29.250000000000000 1781320288691.8586	-107.75000000000000 29.250000000000000 1804668835782.8020	-107.75000000000000 29.250000000000000 1752770748768.8081	-107.75000000000000 29.250000000000000 1774601620911.5044	-107.75000000000000 29.250000000000000 1621172849449.5991	-107.75000000000000 29.250000000000000 1601079171680.6780	-107.75000000000000 29.250000000000000 1521320550731.9009	-107.75000000000000 29.250000000000000 1453814684073.4302	-107.75000000000000 29.250000000000000 1399123431326.1770	-107.75000000000000 29.250000000000000 1315915479954.4595	-107.75000000000000 29.250000000000000 1268726980129.4407	-107.75000000000000 29.250000000000000 1143371767267.9312	-107.75000000000000 29.250000000000000 1006652499310.9399	-107.75000000000000 29.250000000000000 1146455666167.5991	-107.75000000000000 29.250000000000000 1005031108388.0123	-107.75000000000000 29.250000000000000 988376286125.38599	-107.75000000000000 29.250000000000000 848547839650.35449	-107.75000000000000 29.250000000000000 733731519438.46997	-107.75000000000000 29.250000000000000 715368860595.11755	-107.75000000000000 29.250000000000000 647942608934.81079	-107.75000000000000 29.250000000000000 666057374244.59668	-107.75000000000000 29.250000000000000 511278155129.53546	-107.75000000000000 29.250000000000000 567909697962.00549	-107.75000000000000 29.250000000000000 564246279366.88000	-107.75000000000000 29.250000000000000 644345450282.06055	-107.75000000000000 29.250000000000000 653468417904.37402	-107.75000000000000 29.250000000000000 790579461376.40698	-107.75000000000000 29.250000000000000 856783137566.17480	-107.75000000000000 29.250000000000000 988232369629.64502	-107.75000000000000 29.250000000000000 1084288620617.7646	-107.75000000000000 29.250000000000000 1024736885982.3757	-107.75000000000000 29.250000000000000 1005084928608.5911	-107.75000000000000 29.250000000000000 1072804843945.0947	-107.75000000000000 29.250000000000000 1181758712465.0657	-107.75000000000000 29.250000000000000 1264842570763.0269	-107.75000000000000 29.250000000000000 1154428215075.6294	-107.75000000000000 29.250000000000000 1223552709306.1436
-107.25000000000000 29.250000000000000 1286533464465.1294	-107.25000000000000 29.250000000000000 1236579312185.6248	-107.25000000000000 29.250000000000000 1286343051316.5063	-107.25000000000000 29.250000000000000 1171950404821.2126	-107.25000000000000 29.250000000000000 1055885291054.8860	-107.25000000000000 29.250000000000000 948085993829.22546	-107.25000000000000 29.250000000000000 878901098342.74475	-107.25000000000000 29.250000000000000 1123295383778.4194	-107.25000000000000 29.250000000000000 1114497215851.6819	-107.25000000000000 29.250000000000000 1247613242435.2625	-107.25000000000000 29.250000000000000 1215453878390.2971	-107.25000000000000 29.250000000000000 1260295574917.8726	-107.25000000000000 29.250000000000000 1339763200120.7644	-107.25000000000000 29.250000000000000 1386323343105.9336	-107.25000000000000 29.250000000000000 1439829495873.2920	-107.25000000000000 29.250000000000000 1555162673485.7510	-107.25000000000000 29.250000000000000 1444566211759.0420	-107.25000000000000 29.250000000000000 1414798932160.3643	-107.25000000000000 29.250000000000000 1355245176064.2617	-107.25000000000000 29.250000000000000 1252288122526.4746	-107.25000000000000 29.250000000000000 1477271154223.8086	-107.25000000000000 29.250000000000000 1278076443565.7539	-107.25000000000000 29.250000000000000 1299472049009.2178	-107.25000000000000 29.250000000000000 1406878332955.1353	-107.25000000000000 29.250000000000000 1545633653439.6577	-107.25000000000000 29.250000000000000 1454100317975.0498	-107.25000000000000 29.250000000000000 1508787780775.1951	-107.25000000000000 29.250000000000000 1578821133875.4302	-107.25000000000000 29.250000000000000 1453265652992.4595	-107.25000000000000 29.250000000000000 1464711964173.9780	-107.25000000000000 29.250000000000000 1434118944656.3169	-107.25000000000000 29.250000000000000 1482527869598.3975	-107.25000000000000 29.250000000000000 1470260403841.0391	-107.25000000000000 29.250000000000000 1429558435416.5129	-107.25000000000000 29.250000000000000 1415204643753.7930	-107.25000000000000 29.250000000000000 1547241730578.4961	-107.25000000000000 29.250000000000000 1528573010363.6460	-107.25000000000000 29.250000000000000 1700864435381.2595	-107.25000000000000 29.250000000000000 1695931786535.6729	-107.25000000000000 29.250000000000000 1814048351334.0198	-107.25000000000000 29.250000000000000 1854273240427.9431	-107.25000000000000 29.250000000000000 2199117730000.2764	-107.25000000000000 29.250000000000000 2092978239155.3169	-107.25000000000000 29.250000000000000 2194477361311.8115	-107.25000000000000 29.250000000000000 2382817732751.8662	-107.25000000000000 29.250000000000000 2347630359900.3823	-107.25000000000000 29.250000000000000 2615833416122.5742	-107.25000000000000 29.250000000000000 2711586628432.6836	-107.25000000000000 29.250000000000000 2323779526500.7515	-107.25000000000000 29.250000000000000 2422806263105.0645
-106.75000000000000 29.250000000000000 913959057206.95117	-106.75000000000000 29.250000000000000 785031065183.36377	-106.75000000000000 29.250000000000000 875149457577.13159	-106.75000000000000 29.250000000000000 759080468742.11499	-106.75000000000000 29.250000000000000 597358328202.79175	-106.75000000000000 29.250000000000000 438809820936.52167	-106.75000000000000 29.250000000000000 322975223684.28052	-106.75000000000000 29.250000000000000 570985758070.73999	-106.75000000000000 29.250000000000000 732226667642.60168	-106.75000000000000 29.250000000000000 830726453854.74243	-106.75000000000000 29.250000000000000 885653135249.73157	-106.75000000000000 29.250000000000000 969046703129.37329	-106.75000000000000 29.250000000000000 1171692765721.7097	-106.75000000000000 29.250000000000000 1210504697925.0986	-106.75000000000000 29.250000000000000 1388260521956.7529	-106.75000000000000 29.250000000000000 1315545340050.7139	-106.75000000000000 29.250000000000000 1398146963393.8882	-106.75000000000000 29.250000000000000 1251853784138.8877	-106.75000000000000 29.250000000000000 1363183636437.4917	-106.75000000000000 29.250000000000000 1377139580009.3711	-106.75000000000000 29.250000000000000 1429445016030.5540	-106.75000000000000 29.250000000000000 1329416512640.6736	-106.75000000000000 29.250000000000000 1334489786719.6135	-106.75000000000000 29.250000000000000 1169309428931.2114	-106.75000000000000 29.250000000000000 1353447392916.2341	-106.75000000000000 29.250000000000000 1370538551382.5068	-106.75000000000000 29.250000000000000 1406038099946.4385	-106.75000000000000 29.250000000000000 1382506596358.5813	-106.75000000000000 29.250000000000000 1363729651466.3398	-106.75000000000000 29.250000000000000 1371661935069.6387	-106.75000000000000 29.250000000000000 1389679717044.5137	-106.75000000000000 29.250000000000000 1460852944444.1233	-106.75000000000000 29.250000000000000 1608610311185.3071	-106.75000000000000 29.250000000000000 1570607665708.3687	-106.75000000000000 29.250000000000000 1480057178149.8396	-106.75000000000000 29.250000000000000 1658743847200.7095	-106.75000000000000 29.250000000000000 1540558969402.8774	-106.75000000000000 29.250000000000000 1972704704039.8096	-106.75000000000000 29.250000000000000 1807708673436.4487	-106.75000000000000 29.250000000000000 1965583857884.4077	-106.75000000000000 29.250000000000000 2000723943137.3301	-106.75000000000000 29.250000000000000 2283428467744.9790	-106.75000000000000 29.250000000000000 2452256997153.7290	-106.75000000000000 29.250000000000000 2535025024863.2095	-106.75000000000000 29.250000000000000 2844267032910.1074	-106.75000000000000 29.250000000000000 2478235982794.1675	-106.75000000000000 29.250000000000000 2589753962564.4355	-106.75000000000000 29.250000000000000 2779157883825.1143	-106.75000000000000 29.250000000000000 2505416969386.0498	-106.75000000000000 29.250000000000000 2615978959959.7832
-106.25000000000000 29.250000000000000 118642387825.25134	-106.25000000000000 29.250000000000000 -28768793010.930027	-106.25000000000000 29.250000000000000 88546657658.691833	-106.25000000000000 29.250000000000000 -86755246662.486267	-106.25000000000000 29.250000000000000 -251825761294.05661	-106.25000000000000 29.250000000000000 -482175350098.66858	-106.25000000000000 29.250000000000000 -561833343295.39136	-106.25000000000000 29.250000000000000 -237890675873.49069	-106.25000000000000 29.250000000000000 -75314614584.807648	-106.25000000000000 29.250000000000000 44032102823.047806	-106.25000000000000 29.250000000000000 86821849821.755005	-106.25000000000000 29.250000000000000 175405884409.70230	-106.25000000000000 29.250000000000000 358826679307.73730	-106.25000000000000 29.250000000000000 474328608539.85327	-106.25000000000000 29.250000000000000 562817171931.29871	-106.25000000000000 29.250000000000000 642788934375.35327	-106.25000000000000 29.250000000000000 699489815680.85449	-106.25000000000000 29.250000000000000 816418894931.22229	-106.25000000000000 29.250000000000000 839807541260.33521	-106.25000000000000 29.250000000000000 955446281642.48987	-106.25000000000000 29.250000000000000 1085529584005.9523	-106.25000000000000 29.250000000000000 1136053848404.4927	-106.25000000000000 29.250000000000000 1264710972011.9492	-106.25000000000000 29.250000000000000 1288539701365.6680	-106.25000000000000 29.250000000000000 1419832456334.5464	-106.25000000000000 29.250000000000000 1440818643917.3499	-106.25000000000000 29.250000000000000 1483964785382.1992	-106.25000000000000 29.250000000000000 1536724666032.5947	-106.25000000000000 29.250000000000000 1462406226378.1763	-106.25000000000000 29.250000000000000 1488006593004.6714	-106.25000000000000 29.250000000000000 1536134345222.4956	-106.25000000000000 29.250000000000000 1628163453169.0264	-106.25000000000000 29.250000000000000 1649134657042.8081	-106.25000000000000 29.250000000000000 1508322172530.4893	-106.25000000000000 29.250000000000000 1665874757972.5835	-106.25000000000000 29.250000000000000 1730669252322.2378	-106.25000000000000 29.250000000000000 1681213528107.3184	-106.25000000000000 29.250000000000000 1942559982175.0742	-106.25000000000000 29.250000000000000 2117721726092.5986	-106.25000000000000 29.250000000000000 2018453551057.4546	-106.25000000000000 29.250000000000000 2066139307719.7026	-106.25000000000000 29.250000000000000 2285980331856.7686	-106.25000000000000 29.250000000000000 2157797018723.0413	-106.25000000000000 29.250000000000000 2337565124871.6260	-106.25000000000000 29.250000000000000 2475387764850.5093	-106.25000000000000 29.250000000000000 2405665844582.6958	-106.25000000000000 29.250000000000000 2442937245572.0845	-106.25000000000000 29.250000000000000 2518339129301.1616	-106.25000000000000 29.250000000000000 2431212913730.6997	-106.25000000000000 29.250000000000000 2495107691544.0088
-105.75000000000000 29.250000000000000 -35158077986.404358	-105.75000000000000 29.250000000000000 -207893057808.79626	-105.75000000000000 29.250000000000000 -74300268518.695984	-105.75000000000000 29.250000000000000 -298995690240.08002	-105.75000000000000 29.250000000000000 -404316231865.02087	-105.75000000000000 29.250000000000000 -651300226270.95410	-105.75000000000000 29.250000000000000 -788221326288.93762	-105.75000000000000 29.250000000000000 -507141982820.67651	-105.75000000000000 29.250000000000000 -456021907367.40430	-105.75000000000000 29.250000000000000 -319224042848.85602	-105.75000000000000 29.250000000000000 -323924655174.79504	-105.75000000000000 29.250000000000000 -218597869544.96674	-105.75000000000000 29.250000000000000 6028554846.7032738	-105.75000000000000 29.250000000000000 123346746922.59738	-105.75000000000000 29.250000000000000 165732070030.37012	-105.75000000000000 29.250000000000000 182066112207.69760	-105.75000000000000 29.250000000000000 230705258653.13293	-105.75000000000000 29.250000000000000 280893825692.59155	-105.75000000000000 29.250000000000000 283459395968.49274	-105.75000000000000 29.250000000000000 360708280818.63953	-105.75000000000000 29.250000000000000 436181966134.01678	-105.75000000000000 29.250000000000000 508345115113.18738	-105.75000000000000 29.250000000000000 638776884153.65991	-105.75000000000000 29.250000000000000 656026399815.37842	-105.75000000000000 29.250000000000000 830919022187.09546	-105.75000000000000 29.250000000000000 906564309050.52637	-105.75000000000000 29.250000000000000 986146573987.34668	-105.75000000000000 29.250000000000000 1026819408530.5895	-105.75000000000000 29.250000000000000 1034029834057.4960	-105.75000000000000 29.250000000000000 1086252475305.6091	-105.75000000000000 29.250000000000000 1216477576998.5635	-105.75000000000000 29.250000000000000 1442571175896.3884	-105.75000000000000 29.250000000000000 1576179140723.5791	-105.75000000000000 29.250000000000000 1626623379672.8843	-105.75000000000000 29.250000000000000 1710296708340.3157	-105.75000000000000 29.250000000000000 1849899810992.1548	-105.75000000000000 29.250000000000000 1890878146361.5557	-105.75000000000000 29.250000000000000 2102577468387.4072	-105.75000000000000 29.250000000000000 1931847869631.8694	-105.75000000000000 29.250000000000000 2186352666821.0149	-105.75000000000000 29.250000000000000 2238534195708.6030	-105.75000000000000 29.250000000000000 2362835906163.5649	-105.75000000000000 29.250000000000000 2321081421539.5439	-105.75000000000000 29.250000000000000 2352967770356.0835	-105.75000000000000 29.250000000000000 2670501179707.0337	-105.75000000000000 29.250000000000000 2345422834693.2944	-105.75000000000000 29.250000000000000 2371199825680.5537	-105.75000000000000 29.250000000000000 2623123479580.4375	-105.75000000000000 29.250000000000000 2321907623394.4419	-105.75000000000000 29.250000000000000 2422743682803.6396
-105.25000000000000 29.250000000000000 -144567291380.19070	-105.25000000000000 29.250000000000000 -296872092504.14832	-105.25000000000000 29.250000000000000 -218729058981.68695	-105.25000000000000 29.250000000000000 -390648799421.05548	-105.25000000000000 29.250000000000000 -481240489864.87146	-105.25000000000000 29.250000000000000 -669553172308.37061	-105.25000000000000 29.250000000000000 -719124368771.38220	-105.25000000000000 29.250000000000000 -730843663074.61316	-105.25000000000000 29.250000000000000 -739343145688.46289	-105.25000000000000 29.250000000000000 -739763480664.51941	-105.25000000000000 29.250000000000000 -678422729223.86255	-105.25000000000000 29.250000000000000 -559093857578.05054	-105.25000000000000 29.250000000000000 -317311842762.15784	-105.25000000000000 29.250000000000000 -144229329769.05536	-105.25000000000000 29.250000000000000 -71695021425.525833	-105.25000000000000 29.250000000000000 -101821392398.02023	-105.25000000000000 29.250000000000000 -66102898702.094223	-105.25000000000000 29.250000000000000 3276380870.8643889	-105.25000000000000 29.250000000000000 -26385150803.924606	-105.25000000000000 29.250000000000000 25083320397.133755	-105.25000000000000 29.250000000000000 86912846880.368103	-105.25000000000000 29.250000000000000 96884612434.635025	-105.25000000000000 29.250000000000000 154135751277.54175	-105.25000000000000 29.250000000000000 136705869785.20381	-105.25000000000000 29.250000000000000 218098658210.34351	-105.25000000000000 29.250000000000000 248906985125.19846	-105.25000000000000 29.250000000000000 325103030474.79956	-105.25000000000000 29.250000000000000 392072378256.98340	-105.25000000000000 29.250000000000000 379853085342.71710	-105.25000000000000 29.250000000000000 456686887492.61475	-105.25000000000000 29.250000000000000 564642578050.53345	-105.25000000000000 29.250000000000000 855459177560.20642	-105.25000000000000 29.250000000000000 905995556750.52173	-105.25000000000000 29.250000000000000 976249901970.70996	-105.25000000000000 29.250000000000000 1080106999062.8799	-105.25000000000000 29.250000000000000 1239599197030.8035	-105.25000000000000 29.250000000000000 1299044135071.5469	-105.25000000000000 29.250000000000000 1506970878364.7412	-105.25000000000000 29.250000000000000 1527838440492.5142	-105.25000000000000 29.250000000000000 1444297638237.0757	-105.25000000000000 29.250000000000000 1469785889200.0703	-105.25000000000000 29.250000000000000 1766221412073.2734	-105.25000000000000 29.250000000000000 1818276396636.3567	-105.25000000000000 29.250000000000000 1854634574103.9819	-105.25000000000000 29.250000000000000 1882599183276.1882	-105.25000000000000 29.250000000000000 1836432731102.8418	-105.25000000000000 29.250000000000000 1627956873240.0752	-105.25000000000000 29.250000000000000 1592889870129.2256	-105.25000000000000 29.250000000000000 1444295812455.8567	-105.25000000000000 29.250000000000000 1650441868330.7046
-104.75000000000000 29.250000000000000 -251576372874.25220	-104.75000000000000 29.250000000000000 -363366972370.25092	-104.75000000000000 29.250000000000000 -326772074445.96948	-104.75000000000000 29.250000000000000 -471297069317.82947	-104.75000000000000 29.250000000000000 -545418234867.95227	-104.75000000000000 29.250000000000000 -640345761677.41675	-104.75000000000000 29.250000000000000 -624550464472.23254	-104.75000000000000 29.250000000000000 -884573351631.10510	-104.75000000000000 29.250000000000000 -942317778946.46667	-104.75000000000000 29.250000000000000 -1125051709219.8833	-104.75000000000000 29.250000000000000 -1068623902178.1895	-104.75000000000000 29.250000000000000 -671503789199.69421	-104.75000000000000 29.250000000000000 -451817294158.27759	-104.75000000000000 29.250000000000000 -320495443302.80005	-104.75000000000000 29.250000000000000 -250682563551.07422	-104.75000000000000 29.250000000000000 -316081419024.60486	-104.75000000000000 29.250000000000000 -306892509176.86322	-104.75000000000000 29.250000000000000 -274449820193.36526	-104.75000000000000 29.250000000000000 -316576965400.61401	-104.75000000000000 29.250000000000000 -325552566822.51526	-104.75000000000000 29.250000000000000 -326209612766.02570	-104.75000000000000 29.250000000000000 -381678063784.75189	-104.75000000000000 29.250000000000000 -368531603897.00800	-104.75000000000000 29.250000000000000 -556514834101.79712	-104.75000000000000 29.250000000000000 -584844595374.54590	-104.75000000000000 29.250000000000000 -631012971529.17102	-104.75000000000000 29.250000000000000 -628062711328.66406	-104.75000000000000 29.250000000000000 -632620359205.54590	-104.75000000000000 29.250000000000000 -629376547090.80005	-104.75000000000000 29.250000000000000 -593073256558.13672	-104.75000000000000 29.250000000000000 -587554610733.12610	-104.75000000000000 29.250000000000000 -475186315702.72620	-104.75000000000000 29.250000000000000 -478584100451.86505	-104.75000000000000 29.250000000000000 -506368286761.89197	-104.75000000000000 29.250000000000000 -415807567181.72479	-104.75000000000000 29.250000000000000 -320154709310.23193	-104.75000000000000 29.250000000000000 -351771507661.57043	-104.75000000000000 29.250000000000000 -97602447465.265259	-104.75000000000000 29.250000000000000 -146400021449.87000	-104.75000000000000 29.250000000000000 -64641413167.457596	-104.75000000000000 29.250000000000000 -17600329948.869354	-104.75000000000000 29.250000000000000 250687456551.42493	-104.75000000000000 29.250000000000000 342678658771.96777	-104.75000000000000 29.250000000000000 424466681316.03357	-104.75000000000000 29.250000000000000 324918689532.73120	-104.75000000000000 29.250000000000000 -22039321360.176403	-104.75000000000000 29.250000000000000 -38312267826.936783	-104.75000000000000 29.250000000000000 -152738460413.11420	-104.75000000000000 29.250000000000000 -316830361821.90619	-104.75000000000000 29.250000000000000 -249851073037.72894
-104.25000000000000 29.250000000000000 -240890982194.99805	-104.25000000000000 29.250000000000000 -336634495695.99561	-104.25000000000000 29.250000000000000 -319672160117.42297	-104.25000000000000 29.250000000000000 -448632658834.21741	-104.25000000000000 29.250000000000000 -524829258836.03430	-104.25000000000000 29.250000000000000 -536603534808.45776	-104.25000000000000 29.250000000000000 -402906504017.26440	-104.25000000000000 29.250000000000000 -701076649731.21423	-104.25000000000000 29.250000000000000 -723317096274.87964	-104.25000000000000 29.250000000000000 -901725931667.76013	-104.25000000000000 29.250000000000000 -987376087633.53979	-104.25000000000000 29.250000000000000 -716302496600.79822	-104.25000000000000 29.250000000000000 -406434349022.95239	-104.25000000000000 29.250000000000000 -315844797860.84131	-104.25000000000000 29.250000000000000 -209978119940.10571	-104.25000000000000 29.250000000000000 -335824532438.62646	-104.25000000000000 29.250000000000000 -333672562226.06329	-104.25000000000000 29.250000000000000 -313265154630.37439	-104.25000000000000 29.250000000000000 -351616769225.65442	-104.25000000000000 29.250000000000000 -375018330641.42590	-104.25000000000000 29.250000000000000 -390432974393.99030	-104.25000000000000 29.250000000000000 -437025293171.30029	-104.25000000000000 29.250000000000000 -435221232850.91504	-104.25000000000000 29.250000000000000 -627575364680.01648	-104.25000000000000 29.250000000000000 -685969261397.95386	-104.25000000000000 29.250000000000000 -943572229328.11182	-104.25000000000000 29.250000000000000 -967696683672.65063	-104.25000000000000 29.250000000000000 -1037126717194.5696	-104.25000000000000 29.250000000000000 -974456483703.23706	-104.25000000000000 29.250000000000000 -968014540255.54224	-104.25000000000000 29.250000000000000 -1030156731752.0164	-104.25000000000000 29.250000000000000 -882281025032.70959	-104.25000000000000 29.250000000000000 -1087779962336.2786	-104.25000000000000 29.250000000000000 -1122934764352.5154	-104.25000000000000 29.250000000000000 -1039082545840.6841	-104.25000000000000 29.250000000000000 -974146279650.55774	-104.25000000000000 29.250000000000000 -1051961801220.5834	-104.25000000000000 29.250000000000000 -778429484911.08826	-104.25000000000000 29.250000000000000 -663941105854.13782	-104.25000000000000 29.250000000000000 -749479402095.78589	-104.25000000000000 29.250000000000000 -515431402295.10071	-104.25000000000000 29.250000000000000 -104133197170.43861	-104.25000000000000 29.250000000000000 -4531655533.0640869	-104.25000000000000 29.250000000000000 4621315017.3856573	-104.25000000000000 29.250000000000000 -133919361883.68013	-104.25000000000000 29.250000000000000 -371067232343.46960	-104.25000000000000 29.250000000000000 -415384935293.08191	-104.25000000000000 29.250000000000000 -662338159732.08276	-104.25000000000000 29.250000000000000 -774842118143.95288	-104.25000000000000 29.250000000000000 -740847366357.78748
-103.75000000000000 29.250000000000000 -616189065258.61792	-103.75000000000000 29.250000000000000 -715480993425.22314	-103.75000000000000 29.250000000000000 -695523336635.15283	-103.75000000000000 29.250000000000000 -803971174907.35437	-103.75000000000000 29.250000000000000 -919116664611.39502	-103.75000000000000 29.250000000000000 -840823282776.63086	-103.75000000000000 29.250000000000000 -704293660932.78479	-103.75000000000000 29.250000000000000 -969473144643.46021	-103.75000000000000 29.250000000000000 -946864758249.16504	-103.75000000000000 29.250000000000000 -1077581653690.1847	-103.75000000000000 29.250000000000000 -1102292371155.3740	-103.75000000000000 29.250000000000000 -926090635697.57117	-103.75000000000000 29.250000000000000 -697864386468.47815	-103.75000000000000 29.250000000000000 -632610087205.03333	-103.75000000000000 29.250000000000000 -564535550831.76074	-103.75000000000000 29.250000000000000 -657051512955.79443	-103.75000000000000 29.250000000000000 -625990595763.79700	-103.75000000000000 29.250000000000000 -614438621639.40784	-103.75000000000000 29.250000000000000 -632677229146.98926	-103.75000000000000 29.250000000000000 -649027996149.06262	-103.75000000000000 29.250000000000000 -645403062477.94434	-103.75000000000000 29.250000000000000 -638930781957.81287	-103.75000000000000 29.250000000000000 -617976323863.05334	-103.75000000000000 29.250000000000000 -780642956710.08545	-103.75000000000000 29.250000000000000 -928193696584.92725	-103.75000000000000 29.250000000000000 -981624390257.46143	-103.75000000000000 29.250000000000000 -1231449199096.3621	-103.75000000000000 29.250000000000000 -1220321896222.9666	-103.75000000000000 29.250000000000000 -1193844161750.8262	-103.75000000000000 29.250000000000000 -1201439652669.7847	-103.75000000000000 29.250000000000000 -1274027772102.4255	-103.75000000000000 29.250000000000000 -1056529974672.5563	-103.75000000000000 29.250000000000000 -1083806194446.5508	-103.75000000000000 29.250000000000000 -1250200295227.7144	-103.75000000000000 29.250000000000000 -1153913503722.1121	-103.75000000000000 29.250000000000000 -1135749043825.9104	-103.75000000000000 29.250000000000000 -1214597222160.2773	-103.75000000000000 29.250000000000000 -777192362294.81677	-103.75000000000000 29.250000000000000 -658250766275.60510	-103.75000000000000 29.250000000000000 -615535213841.36084	-103.75000000000000 29.250000000000000 -495320248870.36389	-103.75000000000000 29.250000000000000 -233191944441.40314	-103.75000000000000 29.250000000000000 -135731149951.90109	-103.75000000000000 29.250000000000000 -193836945699.09332	-103.75000000000000 29.250000000000000 -325059898977.12585	-103.75000000000000 29.250000000000000 -591836212048.88647	-103.75000000000000 29.250000000000000 -627662847181.19849	-103.75000000000000 29.250000000000000 -629188505033.46753	-103.75000000000000 29.250000000000000 -888667567589.22949	-103.75000000000000 29.250000000000000 -911528836516.93091
-103.25000000000000 29.250000000000000 -880164747283.09607	-103.25000000000000 29.250000000000000 -946476655672.37366	-103.25000000000000 29.250000000000000 -948452388130.19641	-103.25000000000000 29.250000000000000 -1000587751465.2236	-103.25000000000000 29.250000000000000 -961848357182.92139	-103.25000000000000 29.250000000000000 -957463203197.76086	-103.25000000000000 29.250000000000000 -881048706312.81042	-103.25000000000000 29.250000000000000 -1053243824571.3699	-103.25000000000000 29.250000000000000 -999345147366.00391	-103.25000000000000 29.250000000000000 -1088903140478.1011	-103.25000000000000 29.250000000000000 -1100960157267.0137	-103.25000000000000 29.250000000000000 -1070830978788.8667	-103.25000000000000 29.250000000000000 -859621227976.95667	-103.25000000000000 29.250000000000000 -798163205674.88477	-103.25000000000000 29.250000000000000 -890924911279.96106	-103.25000000000000 29.250000000000000 -983246092707.55273	-103.25000000000000 29.250000000000000 -838757108954.14844	-103.25000000000000 29.250000000000000 -923569243327.60522	-103.25000000000000 29.250000000000000 -940477449160.77686	-103.25000000000000 29.250000000000000 -954763948144.08801	-103.25000000000000 29.250000000000000 -922569826531.97729	-103.25000000000000 29.250000000000000 -915593411435.86694	-103.25000000000000 29.250000000000000 -885064509436.94385	-103.25000000000000 29.250000000000000 -1068676747057.9402	-103.25000000000000 29.250000000000000 -978059467818.27319	-103.25000000000000 29.250000000000000 -1241116128899.6794	-103.25000000000000 29.250000000000000 -1282017305098.9800	-103.25000000000000 29.250000000000000 -1404634636976.1628	-103.25000000000000 29.250000000000000 -1217733460091.1233	-103.25000000000000 29.250000000000000 -1246080356291.8484	-103.25000000000000 29.250000000000000 -1304469782850.8345	-103.25000000000000 29.250000000000000 -1275378932053.1533	-103.25000000000000 29.250000000000000 -1268025645780.1899	-103.25000000000000 29.250000000000000 -1162926371712.7979	-103.25000000000000 29.250000000000000 -1300057033679.6970	-103.25000000000000 29.250000000000000 -1159459899751.8525	-103.25000000000000 29.250000000000000 -1147174123347.7419	-103.25000000000000 29.250000000000000 -929346715697.99817	-103.25000000000000 29.250000000000000 -811871839652.98755	-103.25000000000000 29.250000000000000 -771148718681.67896	-103.25000000000000 29.250000000000000 -720169560245.50269	-103.25000000000000 29.250000000000000 -540464383973.33691	-103.25000000000000 29.250000000000000 -486644959335.34875	-103.25000000000000 29.250000000000000 -610899883997.88147	-103.25000000000000 29.250000000000000 -600776216770.52917	-103.25000000000000 29.250000000000000 -790387227673.77515	-103.25000000000000 29.250000000000000 -1013424863244.9368	-103.25000000000000 29.250000000000000 -934678826047.26465	-103.25000000000000 29.250000000000000 -990538511978.45508	-103.25000000000000 29.250000000000000 -1068609119618.3176
-102.75000000000000 29.250000000000000 -587168167955.06042	-102.75000000000000 29.250000000000000 -627466341021.07837	-102.75000000000000 29.250000000000000 -635642703688.44092	-102.75000000000000 29.250000000000000 -800129829370.25903	-102.75000000000000 29.250000000000000 -771626355552.62366	-102.75000000000000 29.250000000000000 -719141721363.66052	-102.75000000000000 29.250000000000000 -743577633807.93433	-102.75000000000000 29.250000000000000 -818602711553.48132	-102.75000000000000 29.250000000000000 -954352554338.19653	-102.75000000000000 29.250000000000000 -1033325668038.5786	-102.75000000000000 29.250000000000000 -811535621274.80469	-102.75000000000000 29.250000000000000 -875737757702.10718	-102.75000000000000 29.250000000000000 -791283508656.60107	-102.75000000000000 29.250000000000000 -678740072752.96619	-102.75000000000000 29.250000000000000 -775415963845.75427	-102.75000000000000 29.250000000000000 -873354144588.38501	-102.75000000000000 29.250000000000000 -734556257338.02576	-102.75000000000000 29.250000000000000 -836844981476.27734	-102.75000000000000 29.250000000000000 -894515465713.75610	-102.75000000000000 29.250000000000000 -905740223981.81006	-102.75000000000000 29.250000000000000 -831819474493.57251	-102.75000000000000 29.250000000000000 -1068070591510.0880	-102.75000000000000 29.250000000000000 -877639317873.50171	-102.75000000000000 29.250000000000000 -1075762391608.8076	-102.75000000000000 29.250000000000000 -1007440210220.7070	-102.75000000000000 29.250000000000000 -1095554403152.7676	-102.75000000000000 29.250000000000000 -1265733932079.4797	-102.75000000000000 29.250000000000000 -1196202346510.9463	-102.75000000000000 29.250000000000000 -1327183813517.8340	-102.75000000000000 29.250000000000000 -1388918695033.4229	-102.75000000000000 29.250000000000000 -1437688725886.7983	-102.75000000000000 29.250000000000000 -1089184130607.8730	-102.75000000000000 29.250000000000000 -1275783828982.8984	-102.75000000000000 29.250000000000000 -1161429823860.0703	-102.75000000000000 29.250000000000000 -1074129379860.6515	-102.75000000000000 29.250000000000000 -998065523268.49072	-102.75000000000000 29.250000000000000 -972789652221.19226	-102.75000000000000 29.250000000000000 -922136319858.02966	-102.75000000000000 29.250000000000000 -848250315120.02954	-102.75000000000000 29.250000000000000 -814508216028.82202	-102.75000000000000 29.250000000000000 -762714604109.14185	-102.75000000000000 29.250000000000000 -577951299143.69580	-102.75000000000000 29.250000000000000 -669676404292.59094	-102.75000000000000 29.250000000000000 -616295437445.38269	-102.75000000000000 29.250000000000000 -750158575562.01245	-102.75000000000000 29.250000000000000 -898378131230.37891	-102.75000000000000 29.250000000000000 -995804482318.54797	-102.75000000000000 29.250000000000000 -1147396011922.5610	-102.75000000000000 29.250000000000000 -1236478717449.0005	-102.75000000000000 29.250000000000000 -1313479541392.3481
-102.25000000000000 29.250000000000000 -558365011701.17273	-102.25000000000000 29.250000000000000 -597051833364.33899	-102.25000000000000 29.250000000000000 -606153138715.77539	-102.25000000000000 29.250000000000000 -827679015314.03101	-102.25000000000000 29.250000000000000 -719262567817.17139	-102.25000000000000 29.250000000000000 -774058738489.58960	-102.25000000000000 29.250000000000000 -639567372029.56677	-102.25000000000000 29.250000000000000 -886598714695.28943	-102.25000000000000 29.250000000000000 -797566268697.81604	-102.25000000000000 29.250000000000000 -999216079135.84717	-102.25000000000000 29.250000000000000 -780707438083.82983	-102.25000000000000 29.250000000000000 -791811670200.60828	-102.25000000000000 29.250000000000000 -742996424730.47791	-102.25000000000000 29.250000000000000 -595227462043.56299	-102.25000000000000 29.250000000000000 -586448480410.83215	-102.25000000000000 29.250000000000000 -789821740257.90869	-102.25000000000000 29.250000000000000 -644009098702.60852	-102.25000000000000 29.250000000000000 -675039641260.76367	-102.25000000000000 29.250000000000000 -815797647372.17053	-102.25000000000000 29.250000000000000 -737408419335.11145	-102.25000000000000 29.250000000000000 -725136760424.77026	-102.25000000000000 29.250000000000000 -938080813885.16821	-102.25000000000000 29.250000000000000 -777369122377.32446	-102.25000000000000 29.250000000000000 -826711970023.65283	-102.25000000000000 29.250000000000000 -992495923010.65625	-102.25000000000000 29.250000000000000 -954400309972.18018	-102.25000000000000 29.250000000000000 -1145245304482.8799	-102.25000000000000 29.250000000000000 -1008985332224.2343	-102.25000000000000 29.250000000000000 -1069991265864.4420	-102.25000000000000 29.250000000000000 -1118589503608.3572	-102.25000000000000 29.250000000000000 -1154891018443.1377	-102.25000000000000 29.250000000000000 -1119247522599.1436	-102.25000000000000 29.250000000000000 -976800764419.31580	-102.25000000000000 29.250000000000000 -924957558129.93457	-102.25000000000000 29.250000000000000 -812790675880.82849	-102.25000000000000 29.250000000000000 -761581584989.63013	-102.25000000000000 29.250000000000000 -712562521146.95618	-102.25000000000000 29.250000000000000 -855764811571.51001	-102.25000000000000 29.250000000000000 -797227035566.66406	-102.25000000000000 29.250000000000000 -770278862478.86963	-102.25000000000000 29.250000000000000 -706703571881.34265	-102.25000000000000 29.250000000000000 -574864339230.00232	-102.25000000000000 29.250000000000000 -578601985137.56079	-102.25000000000000 29.250000000000000 -563380367255.88464	-102.25000000000000 29.250000000000000 -709081014334.18188	-102.25000000000000 29.250000000000000 -824615219089.43213	-102.25000000000000 29.250000000000000 -1008940795625.7090	-102.25000000000000 29.250000000000000 -1028409462642.4331	-102.25000000000000 29.250000000000000 -1142556340356.2253	-102.25000000000000 29.250000000000000 -1202218710975.1116
-125.75000000000000 29.750000000000000 -3463550256671.2251	-125.75000000000000 29.750000000000000 -3452891655899.1431	-125.75000000000000 29.750000000000000 -3253364849916.6865	-125.75000000000000 29.750000000000000 -3252283826696.0391	-125.75000000000000 29.750000000000000 -3658055638882.7783	-125.75000000000000 29.750000000000000 -3480012939471.0703	-125.75000000000000 29.750000000000000 -3265837274214.3389	-125.75000000000000 29.750000000000000 -2234021331463.8643	-125.75000000000000 29.750000000000000 -2659406314468.1724	-125.75000000000000 29.750000000000000 -2368385468150.6465	-125.75000000000000 29.750000000000000 -2109948974237.3223	-125.75000000000000 29.750000000000000 -2365468448959.0000	-125.75000000000000 29.750000000000000 -2555526988921.4980	-125.75000000000000 29.750000000000000 -2714302216149.8457	-125.75000000000000 29.750000000000000 -2650512989041.6152	-125.75000000000000 29.750000000000000 -3186178273801.9937	-125.75000000000000 29.750000000000000 -3063438296388.9277	-125.75000000000000 29.750000000000000 -3093625797221.1304	-125.75000000000000 29.750000000000000 -2809777951338.8545	-125.75000000000000 29.750000000000000 -3125856102777.6064	-125.75000000000000 29.750000000000000 -3157266280315.3037	-125.75000000000000 29.750000000000000 -2982914409800.5654	-125.75000000000000 29.750000000000000 -3176769709866.9263	-125.75000000000000 29.750000000000000 -3325763007121.1558	-125.75000000000000 29.750000000000000 -4065639517807.0117	-125.75000000000000 29.750000000000000 -4295560965357.8506	-125.75000000000000 29.750000000000000 -4587531681113.8486	-125.75000000000000 29.750000000000000 -4133678243957.2227	-125.75000000000000 29.750000000000000 -3469968929780.4697	-125.75000000000000 29.750000000000000 -3634816872749.4248	-125.75000000000000 29.750000000000000 -3724376429647.9541	-125.75000000000000 29.750000000000000 -4643648618806.2285	-125.75000000000000 29.750000000000000 -5050836153265.2168	-125.75000000000000 29.750000000000000 -6027528474310.3047	-125.75000000000000 29.750000000000000 -5898662569772.9492	-125.75000000000000 29.750000000000000 -5485867040356.3369	-125.75000000000000 29.750000000000000 -5194066799245.7656	-125.75000000000000 29.750000000000000 -5323775680332.7451	-125.75000000000000 29.750000000000000 -3241196245795.9463	-125.75000000000000 29.750000000000000 -2880066858102.5703	-125.75000000000000 29.750000000000000 -2449261264930.3262	-125.75000000000000 29.750000000000000 -2598314468991.2334	-125.75000000000000 29.750000000000000 -2641986869315.5254	-125.75000000000000 29.750000000000000 -2690871033823.2861	-125.75000000000000 29.750000000000000 -2589792856935.6274	-125.75000000000000 29.750000000000000 -2679026920148.0537	-125.75000000000000 29.750000000000000 -2682601757485.5312	-125.75000000000000 29.750000000000000 -2558444373321.3037	-125.75000000000000 29.750000000000000 -3046999103221.3799	-125.75000000000000 29.750000000000000 -3062030776901.0815
-125.25000000000000 29.750000000000000 -2734423216044.0977	-125.25000000000000 29.750000000000000 -2827859008560.9893	-125.25000000000000 29.750000000000000 -2603758471639.2090	-125.25000000000000 29.750000000000000 -2519039168844.8652	-125.25000000000000 29.750000000000000 -3013549341560.2690	-125.25000000000000 29.750000000000000 -2977614305870.4771	-125.25000000000000 29.750000000000000 -2707191593175.0713	-125.25000000000000 29.750000000000000 -1889043901114.2207	-125.25000000000000 29.750000000000000 -1885504049523.9487	-125.25000000000000 29.750000000000000 -1743366491381.0503	-125.25000000000000 29.750000000000000 -1917992139702.4893	-125.25000000000000 29.750000000000000 -2152502100603.3779	-125.25000000000000 29.750000000000000 -1941020728403.6946	-125.25000000000000 29.750000000000000 -1802013600460.0303	-125.25000000000000 29.750000000000000 -2119788692314.7905	-125.25000000000000 29.750000000000000 -2366702778996.6675	-125.25000000000000 29.750000000000000 -2398051060975.4214	-125.25000000000000 29.750000000000000 -2832460785234.2910	-125.25000000000000 29.750000000000000 -2671476846839.8188	-125.25000000000000 29.750000000000000 -2632020113630.8667	-125.25000000000000 29.750000000000000 -3016188255603.3301	-125.25000000000000 29.750000000000000 -2665106800270.6191	-125.25000000000000 29.750000000000000 -2644099983291.3936	-125.25000000000000 29.750000000000000 -2716062638647.4556	-125.25000000000000 29.750000000000000 -2963376947709.5518	-125.25000000000000 29.750000000000000 -3091796414701.6279	-125.25000000000000 29.750000000000000 -3153802928005.4917	-125.25000000000000 29.750000000000000 -3356823732356.6504	-125.25000000000000 29.750000000000000 -2699706989704.7749	-125.25000000000000 29.750000000000000 -2906424420798.7378	-125.25000000000000 29.750000000000000 -2981644056115.6719	-125.25000000000000 29.750000000000000 -3757633196450.0815	-125.25000000000000 29.750000000000000 -4125575560408.2734	-125.25000000000000 29.750000000000000 -5078643652282.4688	-125.25000000000000 29.750000000000000 -4598731664860.4570	-125.25000000000000 29.750000000000000 -5443371068190.1816	-125.25000000000000 29.750000000000000 -4546333562012.5156	-125.25000000000000 29.750000000000000 -4693623341919.0801	-125.25000000000000 29.750000000000000 -2960522004388.0366	-125.25000000000000 29.750000000000000 -2421397349321.0029	-125.25000000000000 29.750000000000000 -2131767579204.6279	-125.25000000000000 29.750000000000000 -2067995773409.5962	-125.25000000000000 29.750000000000000 -2003955913288.5679	-125.25000000000000 29.750000000000000 -2025445587044.2332	-125.25000000000000 29.750000000000000 -1954730944341.3628	-125.25000000000000 29.750000000000000 -2042015514214.3447	-125.25000000000000 29.750000000000000 -2032058709468.9456	-125.25000000000000 29.750000000000000 -1926406631324.4133	-125.25000000000000 29.750000000000000 -2388315279803.1372	-125.25000000000000 29.750000000000000 -2340570981150.1338
-124.75000000000000 29.750000000000000 -2161182560989.6763	-124.75000000000000 29.750000000000000 -2557285527745.0342	-124.75000000000000 29.750000000000000 -2271762654668.4570	-124.75000000000000 29.750000000000000 -2198859154291.5901	-124.75000000000000 29.750000000000000 -2155607045286.0215	-124.75000000000000 29.750000000000000 -2117433828704.4998	-124.75000000000000 29.750000000000000 -2162620764921.1353	-124.75000000000000 29.750000000000000 -1675413528699.4639	-124.75000000000000 29.750000000000000 -1716880699122.1226	-124.75000000000000 29.750000000000000 -1661363701082.4888	-124.75000000000000 29.750000000000000 -1606963584058.0315	-124.75000000000000 29.750000000000000 -1631437474371.0303	-124.75000000000000 29.750000000000000 -1396381563921.5266	-124.75000000000000 29.750000000000000 -1855871641780.8560	-124.75000000000000 29.750000000000000 -1560383167680.6433	-124.75000000000000 29.750000000000000 -1699546023460.8853	-124.75000000000000 29.750000000000000 -1892851848924.1289	-124.75000000000000 29.750000000000000 -2158296690419.8584	-124.75000000000000 29.750000000000000 -2231462213469.1094	-124.75000000000000 29.750000000000000 -2346774732399.0977	-124.75000000000000 29.750000000000000 -2573754380615.6763	-124.75000000000000 29.750000000000000 -2439300805084.0728	-124.75000000000000 29.750000000000000 -2357038880968.6123	-124.75000000000000 29.750000000000000 -2250144025427.4741	-124.75000000000000 29.750000000000000 -2546044812024.1807	-124.75000000000000 29.750000000000000 -2555954468721.4385	-124.75000000000000 29.750000000000000 -2588992948575.6406	-124.75000000000000 29.750000000000000 -2424524419539.3979	-124.75000000000000 29.750000000000000 -2067291650771.5532	-124.75000000000000 29.750000000000000 -2287391351806.0483	-124.75000000000000 29.750000000000000 -2384563197657.5742	-124.75000000000000 29.750000000000000 -2991174720074.1455	-124.75000000000000 29.750000000000000 -3407894430553.9321	-124.75000000000000 29.750000000000000 -4067980783370.1401	-124.75000000000000 29.750000000000000 -4372980330658.3076	-124.75000000000000 29.750000000000000 -4455743222945.5293	-124.75000000000000 29.750000000000000 -3723036704580.0400	-124.75000000000000 29.750000000000000 -4000353127513.5859	-124.75000000000000 29.750000000000000 -2445649673013.6157	-124.75000000000000 29.750000000000000 -1705234960159.5186	-124.75000000000000 29.750000000000000 -1474756105126.6589	-124.75000000000000 29.750000000000000 -1315980679970.3179	-124.75000000000000 29.750000000000000 -1494152362587.6355	-124.75000000000000 29.750000000000000 -1254056333530.3149	-124.75000000000000 29.750000000000000 -1288837662714.1262	-124.75000000000000 29.750000000000000 -1392837539002.7764	-124.75000000000000 29.750000000000000 -1362545706426.4761	-124.75000000000000 29.750000000000000 -1399394848701.8711	-124.75000000000000 29.750000000000000 -1800523982945.4060	-124.75000000000000 29.750000000000000 -1746530179365.3933
-124.25000000000000 29.750000000000000 -1818776561129.9927	-124.25000000000000 29.750000000000000 -1796414939696.2771	-124.25000000000000 29.750000000000000 -1673080939596.0840	-124.25000000000000 29.750000000000000 -1509545306219.9758	-124.25000000000000 29.750000000000000 -1827098922763.9043	-124.25000000000000 29.750000000000000 -1780830622112.4968	-124.25000000000000 29.750000000000000 -1910209083529.5513	-124.25000000000000 29.750000000000000 -1383463705312.9089	-124.25000000000000 29.750000000000000 -1371627635057.8386	-124.25000000000000 29.750000000000000 -1442472850457.9268	-124.25000000000000 29.750000000000000 -1397307362206.1548	-124.25000000000000 29.750000000000000 -1695420053019.9492	-124.25000000000000 29.750000000000000 -1494741503106.5020	-124.25000000000000 29.750000000000000 -1440364268505.1582	-124.25000000000000 29.750000000000000 -1394541608812.5391	-124.25000000000000 29.750000000000000 -1552430442439.8875	-124.25000000000000 29.750000000000000 -1405613887553.0466	-124.25000000000000 29.750000000000000 -1629034363434.0190	-124.25000000000000 29.750000000000000 -1827904576284.5708	-124.25000000000000 29.750000000000000 -1985095200422.3018	-124.25000000000000 29.750000000000000 -2174645141080.5117	-124.25000000000000 29.750000000000000 -2270745056740.3696	-124.25000000000000 29.750000000000000 -2245908918093.1592	-124.25000000000000 29.750000000000000 -2245731746160.0234	-124.25000000000000 29.750000000000000 -2249314269176.7432	-124.25000000000000 29.750000000000000 -2209268882075.1675	-124.25000000000000 29.750000000000000 -2169089176888.9854	-124.25000000000000 29.750000000000000 -1986580723549.0767	-124.25000000000000 29.750000000000000 -1466459766616.7788	-124.25000000000000 29.750000000000000 -1762774809770.8560	-124.25000000000000 29.750000000000000 -1836471682872.6602	-124.25000000000000 29.750000000000000 -2226330668881.4297	-124.25000000000000 29.750000000000000 -2647004873717.6084	-124.25000000000000 29.750000000000000 -3592342995449.4307	-124.25000000000000 29.750000000000000 -3505612770103.5322	-124.25000000000000 29.750000000000000 -3439535643327.7861	-124.25000000000000 29.750000000000000 -3516170179624.5483	-124.25000000000000 29.750000000000000 -3418369167435.4453	-124.25000000000000 29.750000000000000 -1747832135215.3074	-124.25000000000000 29.750000000000000 -1069502984751.7073	-124.25000000000000 29.750000000000000 -742131854187.91797	-124.25000000000000 29.750000000000000 -602109518847.85767	-124.25000000000000 29.750000000000000 -821622550702.25232	-124.25000000000000 29.750000000000000 -755472541593.92480	-124.25000000000000 29.750000000000000 -772299442097.58191	-124.25000000000000 29.750000000000000 -827989674708.75562	-124.25000000000000 29.750000000000000 -801652718717.81836	-124.25000000000000 29.750000000000000 -907508546853.03760	-124.25000000000000 29.750000000000000 -1148869714636.1716	-124.25000000000000 29.750000000000000 -1134534987059.5107
-123.75000000000000 29.750000000000000 -1393835213716.8425	-123.75000000000000 29.750000000000000 -1263150803881.6055	-123.75000000000000 29.750000000000000 -1384692709257.6729	-123.75000000000000 29.750000000000000 -1313097671703.6440	-123.75000000000000 29.750000000000000 -1381752014582.9888	-123.75000000000000 29.750000000000000 -1362432208652.0989	-123.75000000000000 29.750000000000000 -1439061336721.9712	-123.75000000000000 29.750000000000000 -1038800646893.8088	-123.75000000000000 29.750000000000000 -987232718053.40796	-123.75000000000000 29.750000000000000 -1071003661911.9158	-123.75000000000000 29.750000000000000 -1292293069314.0098	-123.75000000000000 29.750000000000000 -1323406956748.7222	-123.75000000000000 29.750000000000000 -1372263890649.7700	-123.75000000000000 29.750000000000000 -1675889077455.2222	-123.75000000000000 29.750000000000000 -1415757545928.3052	-123.75000000000000 29.750000000000000 -1352667897712.0503	-123.75000000000000 29.750000000000000 -1331056376701.0962	-123.75000000000000 29.750000000000000 -1472209375289.5903	-123.75000000000000 29.750000000000000 -1628843509615.4534	-123.75000000000000 29.750000000000000 -1495527366985.1150	-123.75000000000000 29.750000000000000 -1857310115065.6250	-123.75000000000000 29.750000000000000 -2007616392423.3638	-123.75000000000000 29.750000000000000 -1881290571240.6321	-123.75000000000000 29.750000000000000 -1941960839477.0955	-123.75000000000000 29.750000000000000 -2229864896815.2256	-123.75000000000000 29.750000000000000 -2170195890932.6582	-123.75000000000000 29.750000000000000 -2267729138952.5981	-123.75000000000000 29.750000000000000 -1833828563174.3884	-123.75000000000000 29.750000000000000 -1530538542402.7058	-123.75000000000000 29.750000000000000 -1627707368543.2078	-123.75000000000000 29.750000000000000 -1755023736846.5283	-123.75000000000000 29.750000000000000 -1828534419663.5237	-123.75000000000000 29.750000000000000 -2200329105989.9346	-123.75000000000000 29.750000000000000 -2856496674898.1318	-123.75000000000000 29.750000000000000 -3321996213792.7041	-123.75000000000000 29.750000000000000 -3034409345186.7944	-123.75000000000000 29.750000000000000 -3142660257498.6812	-123.75000000000000 29.750000000000000 -3381825028639.8735	-123.75000000000000 29.750000000000000 -1456982242805.4731	-123.75000000000000 29.750000000000000 -715630938171.59521	-123.75000000000000 29.750000000000000 -244719098564.51691	-123.75000000000000 29.750000000000000 -164364658301.00839	-123.75000000000000 29.750000000000000 -467201547119.49072	-123.75000000000000 29.750000000000000 -384197622192.74200	-123.75000000000000 29.750000000000000 -321432964461.92828	-123.75000000000000 29.750000000000000 -311231371527.79181	-123.75000000000000 29.750000000000000 -369517732734.37952	-123.75000000000000 29.750000000000000 -469118794973.76068	-123.75000000000000 29.750000000000000 -725814773415.56860	-123.75000000000000 29.750000000000000 -798777920760.61694
-123.25000000000000 29.750000000000000 -1181283442015.8323	-123.25000000000000 29.750000000000000 -1051212546049.8010	-123.25000000000000 29.750000000000000 -1199668673550.2205	-123.25000000000000 29.750000000000000 -1082706514243.1965	-123.25000000000000 29.750000000000000 -1079747074019.0981	-123.25000000000000 29.750000000000000 -966055702444.33008	-123.25000000000000 29.750000000000000 -1122191603942.2720	-123.25000000000000 29.750000000000000 -641627654978.10986	-123.25000000000000 29.750000000000000 -564011949939.43762	-123.25000000000000 29.750000000000000 -630620514837.45129	-123.25000000000000 29.750000000000000 -719418599875.22632	-123.25000000000000 29.750000000000000 -1030391219179.9189	-123.25000000000000 29.750000000000000 -1157636764433.7620	-123.25000000000000 29.750000000000000 -1359686573157.5659	-123.25000000000000 29.750000000000000 -1318222796689.9653	-123.25000000000000 29.750000000000000 -1314116429982.5957	-123.25000000000000 29.750000000000000 -1366417820848.4585	-123.25000000000000 29.750000000000000 -1377277904773.2812	-123.25000000000000 29.750000000000000 -1469333551052.5337	-123.25000000000000 29.750000000000000 -1387992862304.1755	-123.25000000000000 29.750000000000000 -1652372664381.7427	-123.25000000000000 29.750000000000000 -1929099774161.2202	-123.25000000000000 29.750000000000000 -1831726751220.4424	-123.25000000000000 29.750000000000000 -1810543834395.3862	-123.25000000000000 29.750000000000000 -2020824226996.7498	-123.25000000000000 29.750000000000000 -2232600042987.3838	-123.25000000000000 29.750000000000000 -2125260194472.5234	-123.25000000000000 29.750000000000000 -2017905263617.0701	-123.25000000000000 29.750000000000000 -1523434933081.2300	-123.25000000000000 29.750000000000000 -1698845044364.0383	-123.25000000000000 29.750000000000000 -1668955899017.9351	-123.25000000000000 29.750000000000000 -1758945588998.9897	-123.25000000000000 29.750000000000000 -1704377842041.5735	-123.25000000000000 29.750000000000000 -2697110922967.3721	-123.25000000000000 29.750000000000000 -2739920949711.1582	-123.25000000000000 29.750000000000000 -3024629487159.4292	-123.25000000000000 29.750000000000000 -3065098007819.4600	-123.25000000000000 29.750000000000000 -3087954654137.7510	-123.25000000000000 29.750000000000000 -1521535277452.3999	-123.25000000000000 29.750000000000000 -673775385872.96460	-123.25000000000000 29.750000000000000 -142606192916.78754	-123.25000000000000 29.750000000000000 55943832049.192703	-123.25000000000000 29.750000000000000 -424532428545.41553	-123.25000000000000 29.750000000000000 -197614333266.13727	-123.25000000000000 29.750000000000000 -56059139866.294067	-123.25000000000000 29.750000000000000 53914234430.366272	-123.25000000000000 29.750000000000000 3339894941.7566485	-123.25000000000000 29.750000000000000 -129024936806.51665	-123.25000000000000 29.750000000000000 -418586520944.65338	-123.25000000000000 29.750000000000000 -630054178368.69067
-122.75000000000000 29.750000000000000 -955802785946.80627	-122.75000000000000 29.750000000000000 -866717663902.93396	-122.75000000000000 29.750000000000000 -995387849093.13794	-122.75000000000000 29.750000000000000 -891318182409.97949	-122.75000000000000 29.750000000000000 -1039459728363.8052	-122.75000000000000 29.750000000000000 -813468194197.85498	-122.75000000000000 29.750000000000000 -796991466832.04248	-122.75000000000000 29.750000000000000 -243532151799.09082	-122.75000000000000 29.750000000000000 -72725865093.795898	-122.75000000000000 29.750000000000000 7568766947.1289415	-122.75000000000000 29.750000000000000 -64741681611.627251	-122.75000000000000 29.750000000000000 -370603720626.18396	-122.75000000000000 29.750000000000000 -673331896984.09399	-122.75000000000000 29.750000000000000 -902346857332.88562	-122.75000000000000 29.750000000000000 -1054835962821.6207	-122.75000000000000 29.750000000000000 -1128126016990.6865	-122.75000000000000 29.750000000000000 -1287965499226.9199	-122.75000000000000 29.750000000000000 -1301100683444.4370	-122.75000000000000 29.750000000000000 -1357036459503.0005	-122.75000000000000 29.750000000000000 -1348869910074.6099	-122.75000000000000 29.750000000000000 -1454137182508.0225	-122.75000000000000 29.750000000000000 -1634719364382.9336	-122.75000000000000 29.750000000000000 -1683604424761.9849	-122.75000000000000 29.750000000000000 -1500320850692.4707	-122.75000000000000 29.750000000000000 -1849788443087.5818	-122.75000000000000 29.750000000000000 -1903655773335.0845	-122.75000000000000 29.750000000000000 -2033081766516.5239	-122.75000000000000 29.750000000000000 -1852326766057.3506	-122.75000000000000 29.750000000000000 -1716176084982.9707	-122.75000000000000 29.750000000000000 -2010395033612.1440	-122.75000000000000 29.750000000000000 -1925587744548.3467	-122.75000000000000 29.750000000000000 -1718526329026.7007	-122.75000000000000 29.750000000000000 -1818928178519.1292	-122.75000000000000 29.750000000000000 -2194991176853.7603	-122.75000000000000 29.750000000000000 -2818311409603.9946	-122.75000000000000 29.750000000000000 -2426707991593.7681	-122.75000000000000 29.750000000000000 -2603530978563.6426	-122.75000000000000 29.750000000000000 -2788983795136.4922	-122.75000000000000 29.750000000000000 -1921611007142.7898	-122.75000000000000 29.750000000000000 -998152407342.76953	-122.75000000000000 29.750000000000000 -247068112009.30695	-122.75000000000000 29.750000000000000 -218299203954.66089	-122.75000000000000 29.750000000000000 -461455762173.28040	-122.75000000000000 29.750000000000000 -287732689809.19507	-122.75000000000000 29.750000000000000 -100083114959.68237	-122.75000000000000 29.750000000000000 28840567645.665218	-122.75000000000000 29.750000000000000 -14929516587.862968	-122.75000000000000 29.750000000000000 -22257440869.437912	-122.75000000000000 29.750000000000000 -344614947992.33545	-122.75000000000000 29.750000000000000 -539272248053.45233
-122.25000000000000 29.750000000000000 -762330816028.67871	-122.25000000000000 29.750000000000000 -942763960962.63611	-122.25000000000000 29.750000000000000 -910145815907.19104	-122.25000000000000 29.750000000000000 -680119168333.03931	-122.25000000000000 29.750000000000000 -819809942105.61011	-122.25000000000000 29.750000000000000 -735263840119.60327	-122.25000000000000 29.750000000000000 -661373190449.07666	-122.25000000000000 29.750000000000000 -124366356413.74915	-122.25000000000000 29.750000000000000 494109366654.43213	-122.25000000000000 29.750000000000000 676313951652.80237	-122.25000000000000 29.750000000000000 640008759000.34900	-122.25000000000000 29.750000000000000 263166934491.12881	-122.25000000000000 29.750000000000000 -1385485374.1907949	-122.25000000000000 29.750000000000000 -341862120154.32532	-122.25000000000000 29.750000000000000 -548471949096.38361	-122.25000000000000 29.750000000000000 -686642739764.74121	-122.25000000000000 29.750000000000000 -922084011045.81982	-122.25000000000000 29.750000000000000 -1105153522223.8850	-122.25000000000000 29.750000000000000 -1173707668206.9629	-122.25000000000000 29.750000000000000 -1290884427366.1335	-122.25000000000000 29.750000000000000 -1470960663599.8728	-122.25000000000000 29.750000000000000 -1750999632442.4243	-122.25000000000000 29.750000000000000 -1651359531596.2397	-122.25000000000000 29.750000000000000 -1461947918165.9211	-122.25000000000000 29.750000000000000 -1641080391694.2656	-122.25000000000000 29.750000000000000 -1714085939130.9719	-122.25000000000000 29.750000000000000 -1825515982659.5444	-122.25000000000000 29.750000000000000 -1915740171920.6230	-122.25000000000000 29.750000000000000 -1611460791868.7278	-122.25000000000000 29.750000000000000 -1850656028357.7954	-122.25000000000000 29.750000000000000 -1785313684006.4536	-122.25000000000000 29.750000000000000 -1770640905783.7168	-122.25000000000000 29.750000000000000 -2058366868427.1980	-122.25000000000000 29.750000000000000 -2369406365213.7959	-122.25000000000000 29.750000000000000 -2313570855843.6753	-122.25000000000000 29.750000000000000 -2604896757280.2285	-122.25000000000000 29.750000000000000 -2968918490673.8330	-122.25000000000000 29.750000000000000 -3053044502418.6787	-122.25000000000000 29.750000000000000 -2324808066521.8135	-122.25000000000000 29.750000000000000 -1722101198379.2793	-122.25000000000000 29.750000000000000 -917582749615.72595	-122.25000000000000 29.750000000000000 -764270040322.16260	-122.25000000000000 29.750000000000000 -1043659437121.7227	-122.25000000000000 29.750000000000000 -894316918049.71191	-122.25000000000000 29.750000000000000 -493891657641.44885	-122.25000000000000 29.750000000000000 -572041574644.20154	-122.25000000000000 29.750000000000000 -418608888489.22137	-122.25000000000000 29.750000000000000 -281768240902.91699	-122.25000000000000 29.750000000000000 -404678760193.06366	-122.25000000000000 29.750000000000000 -560736075628.69324
-121.75000000000000 29.750000000000000 -740512408066.32239	-121.75000000000000 29.750000000000000 -845103301218.53137	-121.75000000000000 29.750000000000000 -1090008173533.6150	-121.75000000000000 29.750000000000000 -813358313143.05994	-121.75000000000000 29.750000000000000 -892866125610.15417	-121.75000000000000 29.750000000000000 -822241668334.34070	-121.75000000000000 29.750000000000000 -663855047632.81226	-121.75000000000000 29.750000000000000 -227884251067.17560	-121.75000000000000 29.750000000000000 904341508257.01416	-121.75000000000000 29.750000000000000 1113800319657.1294	-121.75000000000000 29.750000000000000 1155682741173.8616	-121.75000000000000 29.750000000000000 730942287446.13062	-121.75000000000000 29.750000000000000 671267071188.02478	-121.75000000000000 29.750000000000000 280462316114.42303	-121.75000000000000 29.750000000000000 161510094429.97043	-121.75000000000000 29.750000000000000 -115161148637.55840	-121.75000000000000 29.750000000000000 -506756656081.82605	-121.75000000000000 29.750000000000000 -609823347154.29236	-121.75000000000000 29.750000000000000 -921070459527.67310	-121.75000000000000 29.750000000000000 -1089969102001.9436	-121.75000000000000 29.750000000000000 -1274753873072.7598	-121.75000000000000 29.750000000000000 -1514675279344.3269	-121.75000000000000 29.750000000000000 -1547491628150.9185	-121.75000000000000 29.750000000000000 -1348021791721.7412	-121.75000000000000 29.750000000000000 -1523341998792.1514	-121.75000000000000 29.750000000000000 -1517604473392.6445	-121.75000000000000 29.750000000000000 -1614601135550.6113	-121.75000000000000 29.750000000000000 -1650836239103.4390	-121.75000000000000 29.750000000000000 -1610603902514.3564	-121.75000000000000 29.750000000000000 -1746167944682.5361	-121.75000000000000 29.750000000000000 -1730213642187.7754	-121.75000000000000 29.750000000000000 -1611962196404.0789	-121.75000000000000 29.750000000000000 -1833701507146.6194	-121.75000000000000 29.750000000000000 -2559927995328.4521	-121.75000000000000 29.750000000000000 -2447330414999.6240	-121.75000000000000 29.750000000000000 -2431905553253.9902	-121.75000000000000 29.750000000000000 -2950906928652.8120	-121.75000000000000 29.750000000000000 -3217854707623.3174	-121.75000000000000 29.750000000000000 -3054838280319.3452	-121.75000000000000 29.750000000000000 -2481408924601.3853	-121.75000000000000 29.750000000000000 -2010839880632.5107	-121.75000000000000 29.750000000000000 -1639265756624.8628	-121.75000000000000 29.750000000000000 -1811025431135.2332	-121.75000000000000 29.750000000000000 -1953880785313.2573	-121.75000000000000 29.750000000000000 -1558069421800.9546	-121.75000000000000 29.750000000000000 -1161519231026.2676	-121.75000000000000 29.750000000000000 -1105190783150.0645	-121.75000000000000 29.750000000000000 -950416729749.45459	-121.75000000000000 29.750000000000000 -970234021138.31372	-121.75000000000000 29.750000000000000 -899525263916.03979
-121.25000000000000 29.750000000000000 -1056866665736.2378	-121.25000000000000 29.750000000000000 -1029180022552.5273	-121.25000000000000 29.750000000000000 -1147744572846.9670	-121.25000000000000 29.750000000000000 -1110734645492.5508	-121.25000000000000 29.750000000000000 -959872263379.31421	-121.25000000000000 29.750000000000000 -952483710433.55371	-121.25000000000000 29.750000000000000 -823701078982.56763	-121.25000000000000 29.750000000000000 -614774277513.44690	-121.25000000000000 29.750000000000000 810985243757.74634	-121.25000000000000 29.750000000000000 1046470028257.6128	-121.25000000000000 29.750000000000000 1243548293232.3467	-121.25000000000000 29.750000000000000 1097919095302.3795	-121.25000000000000 29.750000000000000 879894706411.71704	-121.25000000000000 29.750000000000000 723178471153.81470	-121.25000000000000 29.750000000000000 886629425601.59619	-121.25000000000000 29.750000000000000 106932964973.11125	-121.25000000000000 29.750000000000000 97813248179.923889	-121.25000000000000 29.750000000000000 8301450000.8143368	-121.25000000000000 29.750000000000000 -439132034853.13239	-121.25000000000000 29.750000000000000 -650793314217.19470	-121.25000000000000 29.750000000000000 -847982805968.16113	-121.25000000000000 29.750000000000000 -1324207965006.3767	-121.25000000000000 29.750000000000000 -1443034716156.4851	-121.25000000000000 29.750000000000000 -1361080336635.1519	-121.25000000000000 29.750000000000000 -1320785247665.3931	-121.25000000000000 29.750000000000000 -1330854528102.1372	-121.25000000000000 29.750000000000000 -1452925916569.3369	-121.25000000000000 29.750000000000000 -1470328209424.9822	-121.25000000000000 29.750000000000000 -1607025000699.4434	-121.25000000000000 29.750000000000000 -1510269809837.7900	-121.25000000000000 29.750000000000000 -1513267381319.9653	-121.25000000000000 29.750000000000000 -1729235412389.1763	-121.25000000000000 29.750000000000000 -1949203137169.2822	-121.25000000000000 29.750000000000000 -2270042316453.8037	-121.25000000000000 29.750000000000000 -2320767748270.2256	-121.25000000000000 29.750000000000000 -2713889196927.2485	-121.25000000000000 29.750000000000000 -2966410997662.3599	-121.25000000000000 29.750000000000000 -3397075408749.2100	-121.25000000000000 29.750000000000000 -3171748073191.6885	-121.25000000000000 29.750000000000000 -3162658076708.0747	-121.25000000000000 29.750000000000000 -2849096207913.5088	-121.25000000000000 29.750000000000000 -2730973128771.5498	-121.25000000000000 29.750000000000000 -2650160095512.8662	-121.25000000000000 29.750000000000000 -2697973031454.2539	-121.25000000000000 29.750000000000000 -2633709758665.6221	-121.25000000000000 29.750000000000000 -1792692698664.4165	-121.25000000000000 29.750000000000000 -1677648262621.1843	-121.25000000000000 29.750000000000000 -1812279334101.5400	-121.25000000000000 29.750000000000000 -1443897543241.3010	-121.25000000000000 29.750000000000000 -1324679392047.0649
-120.75000000000000 29.750000000000000 -1296432384352.4136	-120.75000000000000 29.750000000000000 -1230857481946.7080	-120.75000000000000 29.750000000000000 -1187526943407.1794	-120.75000000000000 29.750000000000000 -1330047290366.5947	-120.75000000000000 29.750000000000000 -1403949315907.6802	-120.75000000000000 29.750000000000000 -1044067159463.2375	-120.75000000000000 29.750000000000000 -1141776846852.8677	-120.75000000000000 29.750000000000000 -1118425424429.3379	-120.75000000000000 29.750000000000000 -141786515485.34265	-120.75000000000000 29.750000000000000 142656501789.52979	-120.75000000000000 29.750000000000000 422819294827.42310	-120.75000000000000 29.750000000000000 619751461309.65552	-120.75000000000000 29.750000000000000 586732166647.13257	-120.75000000000000 29.750000000000000 859022011160.85522	-120.75000000000000 29.750000000000000 760296837241.50830	-120.75000000000000 29.750000000000000 614032774479.16980	-120.75000000000000 29.750000000000000 643664774818.07837	-120.75000000000000 29.750000000000000 209983560435.97327	-120.75000000000000 29.750000000000000 125464140742.48386	-120.75000000000000 29.750000000000000 -403972637151.48474	-120.75000000000000 29.750000000000000 -567077112420.55286	-120.75000000000000 29.750000000000000 -1070508523093.4908	-120.75000000000000 29.750000000000000 -1255257216697.3943	-120.75000000000000 29.750000000000000 -1226354254765.6665	-120.75000000000000 29.750000000000000 -1143110015892.0522	-120.75000000000000 29.750000000000000 -1150135167145.7500	-120.75000000000000 29.750000000000000 -1205410144416.8584	-120.75000000000000 29.750000000000000 -1188466531476.4514	-120.75000000000000 29.750000000000000 -1277124332214.3230	-120.75000000000000 29.750000000000000 -1490539971395.9102	-120.75000000000000 29.750000000000000 -1480488395692.3369	-120.75000000000000 29.750000000000000 -1851303436713.0596	-120.75000000000000 29.750000000000000 -2007001110226.8618	-120.75000000000000 29.750000000000000 -2133664244024.8823	-120.75000000000000 29.750000000000000 -2535038602927.9238	-120.75000000000000 29.750000000000000 -2645983330230.8931	-120.75000000000000 29.750000000000000 -2929264895930.9199	-120.75000000000000 29.750000000000000 -3246462757513.6445	-120.75000000000000 29.750000000000000 -3637493172795.4355	-120.75000000000000 29.750000000000000 -3824629303977.5991	-120.75000000000000 29.750000000000000 -3539979083481.4482	-120.75000000000000 29.750000000000000 -3552709133450.6523	-120.75000000000000 29.750000000000000 -3417488572255.3086	-120.75000000000000 29.750000000000000 -3692361254555.0317	-120.75000000000000 29.750000000000000 -3732306392994.1162	-120.75000000000000 29.750000000000000 -2430112183367.3979	-120.75000000000000 29.750000000000000 -2627974242487.9897	-120.75000000000000 29.750000000000000 -2160561254861.2070	-120.75000000000000 29.750000000000000 -2052421855438.9958	-120.75000000000000 29.750000000000000 -1951951302035.1763
-120.25000000000000 29.750000000000000 -1055950306738.9387	-120.25000000000000 29.750000000000000 -1237741596451.2212	-120.25000000000000 29.750000000000000 -1297180017365.4927	-120.25000000000000 29.750000000000000 -1266680364949.8694	-120.25000000000000 29.750000000000000 -1386131617630.7114	-120.25000000000000 29.750000000000000 -1321973207322.8838	-120.25000000000000 29.750000000000000 -1456650017943.8105	-120.25000000000000 29.750000000000000 -1368579999038.0000	-120.25000000000000 29.750000000000000 -1118436495483.6069	-120.25000000000000 29.750000000000000 -677310231102.96338	-120.25000000000000 29.750000000000000 -381398697715.40692	-120.25000000000000 29.750000000000000 22695226902.910908	-120.25000000000000 29.750000000000000 -130030673686.31805	-120.25000000000000 29.750000000000000 382365318788.64905	-120.25000000000000 29.750000000000000 579867200060.09338	-120.25000000000000 29.750000000000000 511231460342.30518	-120.25000000000000 29.750000000000000 451774413770.31897	-120.25000000000000 29.750000000000000 309808939058.35864	-120.25000000000000 29.750000000000000 447665524463.65747	-120.25000000000000 29.750000000000000 20318046410.145672	-120.25000000000000 29.750000000000000 -501440447580.85425	-120.25000000000000 29.750000000000000 -657567794742.06042	-120.25000000000000 29.750000000000000 -1028753624850.4045	-120.25000000000000 29.750000000000000 -977569850017.12280	-120.25000000000000 29.750000000000000 -1001326660949.7264	-120.25000000000000 29.750000000000000 -987651712732.81152	-120.25000000000000 29.750000000000000 -975384174898.03223	-120.25000000000000 29.750000000000000 -937708124659.38770	-120.25000000000000 29.750000000000000 -1148766053443.6150	-120.25000000000000 29.750000000000000 -1340557096174.0007	-120.25000000000000 29.750000000000000 -1396939757715.2034	-120.25000000000000 29.750000000000000 -1549232712817.1011	-120.25000000000000 29.750000000000000 -1609791714214.2961	-120.25000000000000 29.750000000000000 -1844525407117.7644	-120.25000000000000 29.750000000000000 -2530304435869.0381	-120.25000000000000 29.750000000000000 -2652224792827.6807	-120.25000000000000 29.750000000000000 -2807669017786.7329	-120.25000000000000 29.750000000000000 -3240915400311.5645	-120.25000000000000 29.750000000000000 -3409418247041.5254	-120.25000000000000 29.750000000000000 -3792465314898.5137	-120.25000000000000 29.750000000000000 -4516122158538.4463	-120.25000000000000 29.750000000000000 -4508573334646.0859	-120.25000000000000 29.750000000000000 -4058328659953.4893	-120.25000000000000 29.750000000000000 -3932522336897.3516	-120.25000000000000 29.750000000000000 -3822216025924.0679	-120.25000000000000 29.750000000000000 -2806542166646.1997	-120.25000000000000 29.750000000000000 -2666559448275.8579	-120.25000000000000 29.750000000000000 -2636434463180.2593	-120.25000000000000 29.750000000000000 -2159626649339.3350	-120.25000000000000 29.750000000000000 -2195779772011.6201
-119.75000000000000 29.750000000000000 -1033421282408.9937	-119.75000000000000 29.750000000000000 -1015151230426.6462	-119.75000000000000 29.750000000000000 -1101159986833.2192	-119.75000000000000 29.750000000000000 -1180410275340.4082	-119.75000000000000 29.750000000000000 -1202306115064.5474	-119.75000000000000 29.750000000000000 -1182561518563.3308	-119.75000000000000 29.750000000000000 -1300537714109.8315	-119.75000000000000 29.750000000000000 -1300285718624.9761	-119.75000000000000 29.750000000000000 -1318947229560.0696	-119.75000000000000 29.750000000000000 -1144024601624.1443	-119.75000000000000 29.750000000000000 -1004129607804.2751	-119.75000000000000 29.750000000000000 -631118680733.50244	-119.75000000000000 29.750000000000000 -488917540705.93787	-119.75000000000000 29.750000000000000 -296172087568.06555	-119.75000000000000 29.750000000000000 -162470098220.30573	-119.75000000000000 29.750000000000000 -4244207340.5747552	-119.75000000000000 29.750000000000000 186657946250.11877	-119.75000000000000 29.750000000000000 -258378887556.61530	-119.75000000000000 29.750000000000000 23847201269.383511	-119.75000000000000 29.750000000000000 -17868226819.572388	-119.75000000000000 29.750000000000000 -418464336287.83215	-119.75000000000000 29.750000000000000 -512010880242.20068	-119.75000000000000 29.750000000000000 -870311853441.01807	-119.75000000000000 29.750000000000000 -588182261359.74829	-119.75000000000000 29.750000000000000 -827565378639.67407	-119.75000000000000 29.750000000000000 -756560739543.72913	-119.75000000000000 29.750000000000000 -762337141824.43091	-119.75000000000000 29.750000000000000 -723177041813.73376	-119.75000000000000 29.750000000000000 -1040455558531.1677	-119.75000000000000 29.750000000000000 -1164008454153.3496	-119.75000000000000 29.750000000000000 -1245540421757.4590	-119.75000000000000 29.750000000000000 -1519850011311.1958	-119.75000000000000 29.750000000000000 -1503829126523.6436	-119.75000000000000 29.750000000000000 -2039864663075.3804	-119.75000000000000 29.750000000000000 -2821077444743.1982	-119.75000000000000 29.750000000000000 -2591780056126.5537	-119.75000000000000 29.750000000000000 -3270892605989.4639	-119.75000000000000 29.750000000000000 -3133148767955.3809	-119.75000000000000 29.750000000000000 -3435301221259.0244	-119.75000000000000 29.750000000000000 -3752168406694.8301	-119.75000000000000 29.750000000000000 -4460168006038.1689	-119.75000000000000 29.750000000000000 -4603292908976.6885	-119.75000000000000 29.750000000000000 -4164105604183.1211	-119.75000000000000 29.750000000000000 -4514742391385.9941	-119.75000000000000 29.750000000000000 -3580082218296.7954	-119.75000000000000 29.750000000000000 -3327336315947.8726	-119.75000000000000 29.750000000000000 -2556408526414.6519	-119.75000000000000 29.750000000000000 -2844779121905.8979	-119.75000000000000 29.750000000000000 -2575511518070.1094	-119.75000000000000 29.750000000000000 -2208564236242.3408
-119.25000000000000 29.750000000000000 -730456466705.15430	-119.25000000000000 29.750000000000000 -820971440035.91968	-119.25000000000000 29.750000000000000 -951169969701.46472	-119.25000000000000 29.750000000000000 -1014310695219.4375	-119.25000000000000 29.750000000000000 -1157572043661.8560	-119.25000000000000 29.750000000000000 -1035630902582.9258	-119.25000000000000 29.750000000000000 -1187518357925.6509	-119.25000000000000 29.750000000000000 -1412138686868.2051	-119.25000000000000 29.750000000000000 -1426309387118.1035	-119.25000000000000 29.750000000000000 -1436689075410.1311	-119.25000000000000 29.750000000000000 -1196347427018.1436	-119.25000000000000 29.750000000000000 -756935410990.71106	-119.25000000000000 29.750000000000000 -580709068826.74341	-119.25000000000000 29.750000000000000 -816005881848.99255	-119.25000000000000 29.750000000000000 -800567936765.64185	-119.25000000000000 29.750000000000000 -516032344469.50928	-119.25000000000000 29.750000000000000 -382816323609.41266	-119.25000000000000 29.750000000000000 -575045361550.44043	-119.25000000000000 29.750000000000000 -426607381448.24945	-119.25000000000000 29.750000000000000 -236856559259.28983	-119.25000000000000 29.750000000000000 -537247190560.07922	-119.25000000000000 29.750000000000000 -520761815991.09985	-119.25000000000000 29.750000000000000 -735688782205.12207	-119.25000000000000 29.750000000000000 -425835636862.84814	-119.25000000000000 29.750000000000000 -798122249156.95508	-119.25000000000000 29.750000000000000 -610695248998.21118	-119.25000000000000 29.750000000000000 -538343838203.40137	-119.25000000000000 29.750000000000000 -490919278593.19135	-119.25000000000000 29.750000000000000 -659594018261.27466	-119.25000000000000 29.750000000000000 -875242821408.93091	-119.25000000000000 29.750000000000000 -897100038188.48315	-119.25000000000000 29.750000000000000 -1110354740133.4819	-119.25000000000000 29.750000000000000 -1430664875626.0061	-119.25000000000000 29.750000000000000 -2213366089198.8760	-119.25000000000000 29.750000000000000 -2402304488465.9785	-119.25000000000000 29.750000000000000 -2867464272069.3818	-119.25000000000000 29.750000000000000 -2976043130831.2554	-119.25000000000000 29.750000000000000 -3366527473176.3789	-119.25000000000000 29.750000000000000 -3361277339478.4590	-119.25000000000000 29.750000000000000 -3811813568998.4502	-119.25000000000000 29.750000000000000 -4360778124296.5967	-119.25000000000000 29.750000000000000 -4443427465898.9268	-119.25000000000000 29.750000000000000 -4056720617325.3853	-119.25000000000000 29.750000000000000 -4475766523409.1426	-119.25000000000000 29.750000000000000 -3466993155899.3721	-119.25000000000000 29.750000000000000 -3388436400336.5142	-119.25000000000000 29.750000000000000 -3113262095899.4204	-119.25000000000000 29.750000000000000 -2917850339279.5742	-119.25000000000000 29.750000000000000 -2715896548597.3018	-119.25000000000000 29.750000000000000 -2691345280682.5771
-118.75000000000000 29.750000000000000 -478781925537.57092	-118.75000000000000 29.750000000000000 -530825921053.81567	-118.75000000000000 29.750000000000000 -725069685030.22803	-118.75000000000000 29.750000000000000 -629115023517.96533	-118.75000000000000 29.750000000000000 -902758101790.53687	-118.75000000000000 29.750000000000000 -1012727158266.0452	-118.75000000000000 29.750000000000000 -1187435759773.0593	-118.75000000000000 29.750000000000000 -1489563642143.2273	-118.75000000000000 29.750000000000000 -1531066099810.5503	-118.75000000000000 29.750000000000000 -1158445303472.0889	-118.75000000000000 29.750000000000000 -1008919071409.2407	-118.75000000000000 29.750000000000000 -572530931766.37000	-118.75000000000000 29.750000000000000 -482600782241.16907	-118.75000000000000 29.750000000000000 -809585079430.39954	-118.75000000000000 29.750000000000000 -672123497467.84106	-118.75000000000000 29.750000000000000 -584582090001.74878	-118.75000000000000 29.750000000000000 -670748328655.15906	-118.75000000000000 29.750000000000000 -844015638883.72522	-118.75000000000000 29.750000000000000 -870202084109.49194	-118.75000000000000 29.750000000000000 -402906088094.72156	-118.75000000000000 29.750000000000000 -643804117245.18665	-118.75000000000000 29.750000000000000 -714589119834.38953	-118.75000000000000 29.750000000000000 -804833573094.48853	-118.75000000000000 29.750000000000000 -703023111010.47058	-118.75000000000000 29.750000000000000 -755568590602.15967	-118.75000000000000 29.750000000000000 -632008358458.68213	-118.75000000000000 29.750000000000000 -384770492478.66040	-118.75000000000000 29.750000000000000 -251877991248.84241	-118.75000000000000 29.750000000000000 -515396007402.11316	-118.75000000000000 29.750000000000000 -230320163851.80865	-118.75000000000000 29.750000000000000 -330674598479.34979	-118.75000000000000 29.750000000000000 -875633856306.45813	-118.75000000000000 29.750000000000000 -1403997101301.2825	-118.75000000000000 29.750000000000000 -1804308331023.0300	-118.75000000000000 29.750000000000000 -2620815219529.8281	-118.75000000000000 29.750000000000000 -2506520480240.6436	-118.75000000000000 29.750000000000000 -3148051377864.1602	-118.75000000000000 29.750000000000000 -3028427083917.5527	-118.75000000000000 29.750000000000000 -3671035451053.7930	-118.75000000000000 29.750000000000000 -3802802888291.3154	-118.75000000000000 29.750000000000000 -4407991494678.4795	-118.75000000000000 29.750000000000000 -3653907130715.3652	-118.75000000000000 29.750000000000000 -3992944294904.9297	-118.75000000000000 29.750000000000000 -3496330004269.3955	-118.75000000000000 29.750000000000000 -3254530363478.9102	-118.75000000000000 29.750000000000000 -3290901427819.1953	-118.75000000000000 29.750000000000000 -3154001199919.6865	-118.75000000000000 29.750000000000000 -2806904218699.6074	-118.75000000000000 29.750000000000000 -2714394516692.6143	-118.75000000000000 29.750000000000000 -2679931812511.0405
-118.25000000000000 29.750000000000000 -348818408857.30164	-118.25000000000000 29.750000000000000 -253896149773.39142	-118.25000000000000 29.750000000000000 -456273177442.03656	-118.25000000000000 29.750000000000000 -381145704995.46436	-118.25000000000000 29.750000000000000 -543208790066.86584	-118.25000000000000 29.750000000000000 -778206812893.07239	-118.25000000000000 29.750000000000000 -960337109164.01025	-118.25000000000000 29.750000000000000 -1159269955549.8779	-118.25000000000000 29.750000000000000 -1303970800172.4275	-118.25000000000000 29.750000000000000 -877475584650.90234	-118.25000000000000 29.750000000000000 -712945183715.61755	-118.25000000000000 29.750000000000000 -413030179432.11127	-118.25000000000000 29.750000000000000 -365398929960.23083	-118.25000000000000 29.750000000000000 -526669607061.22522	-118.25000000000000 29.750000000000000 -371080306516.75677	-118.25000000000000 29.750000000000000 -268785366542.73956	-118.25000000000000 29.750000000000000 -593185354119.25464	-118.25000000000000 29.750000000000000 -754707559096.57593	-118.25000000000000 29.750000000000000 -968269534396.32605	-118.25000000000000 29.750000000000000 -473113280982.60950	-118.25000000000000 29.750000000000000 -590568555734.45630	-118.25000000000000 29.750000000000000 -777056130893.56433	-118.25000000000000 29.750000000000000 -826257720113.81299	-118.25000000000000 29.750000000000000 -902279658570.14905	-118.25000000000000 29.750000000000000 -804277664233.99329	-118.25000000000000 29.750000000000000 -589787092019.00415	-118.25000000000000 29.750000000000000 -503871887337.01062	-118.25000000000000 29.750000000000000 -193510155643.13330	-118.25000000000000 29.750000000000000 -405720720234.51410	-118.25000000000000 29.750000000000000 -264564115079.49124	-118.25000000000000 29.750000000000000 -309873574709.25800	-118.25000000000000 29.750000000000000 -822196016674.30981	-118.25000000000000 29.750000000000000 -1492934705835.0728	-118.25000000000000 29.750000000000000 -1621433353185.1377	-118.25000000000000 29.750000000000000 -2170359188292.5339	-118.25000000000000 29.750000000000000 -2533155676717.2515	-118.25000000000000 29.750000000000000 -2744678514219.7188	-118.25000000000000 29.750000000000000 -2748386805167.3965	-118.25000000000000 29.750000000000000 -3345248424155.2021	-118.25000000000000 29.750000000000000 -3620652971563.2363	-118.25000000000000 29.750000000000000 -3684230723286.2529	-118.25000000000000 29.750000000000000 -3573048668668.8535	-118.25000000000000 29.750000000000000 -3700482872798.9482	-118.25000000000000 29.750000000000000 -2939974703335.4683	-118.25000000000000 29.750000000000000 -2871848317379.8936	-118.25000000000000 29.750000000000000 -3056077551129.6006	-118.25000000000000 29.750000000000000 -2487539871517.1597	-118.25000000000000 29.750000000000000 -2589581907613.2666	-118.25000000000000 29.750000000000000 -2574707558200.6221	-118.25000000000000 29.750000000000000 -2587559636962.4487
-117.75000000000000 29.750000000000000 -703327529997.99353	-117.75000000000000 29.750000000000000 -539266869915.37988	-117.75000000000000 29.750000000000000 -497377040039.88928	-117.75000000000000 29.750000000000000 -499358835397.55566	-117.75000000000000 29.750000000000000 -517363964223.73193	-117.75000000000000 29.750000000000000 -542886792966.18188	-117.75000000000000 29.750000000000000 -466489374355.93359	-117.75000000000000 29.750000000000000 -584043403425.82568	-117.75000000000000 29.750000000000000 -611577437930.47205	-117.75000000000000 29.750000000000000 -313987478094.80322	-117.75000000000000 29.750000000000000 -110018909885.69984	-117.75000000000000 29.750000000000000 138042169390.65125	-117.75000000000000 29.750000000000000 203316960742.68805	-117.75000000000000 29.750000000000000 149996864282.34607	-117.75000000000000 29.750000000000000 157585287013.51102	-117.75000000000000 29.750000000000000 458771611627.67493	-117.75000000000000 29.750000000000000 -30335897610.371521	-117.75000000000000 29.750000000000000 -327538242523.69348	-117.75000000000000 29.750000000000000 -612823571940.05115	-117.75000000000000 29.750000000000000 -219277335408.50690	-117.75000000000000 29.750000000000000 -325229549878.44061	-117.75000000000000 29.750000000000000 -699034330384.29700	-117.75000000000000 29.750000000000000 -636939509509.85327	-117.75000000000000 29.750000000000000 -860452339583.16919	-117.75000000000000 29.750000000000000 -911642847376.66040	-117.75000000000000 29.750000000000000 -656682646583.83496	-117.75000000000000 29.750000000000000 -789532851726.36646	-117.75000000000000 29.750000000000000 -301300139121.81799	-117.75000000000000 29.750000000000000 -464846543904.61908	-117.75000000000000 29.750000000000000 -469145453346.93237	-117.75000000000000 29.750000000000000 -666666092891.22559	-117.75000000000000 29.750000000000000 -965714722894.39209	-117.75000000000000 29.750000000000000 -1362120539666.5154	-117.75000000000000 29.750000000000000 -1566603241815.7754	-117.75000000000000 29.750000000000000 -2277492855297.3740	-117.75000000000000 29.750000000000000 -2025916414981.2393	-117.75000000000000 29.750000000000000 -2819437892676.0513	-117.75000000000000 29.750000000000000 -3081558911494.6914	-117.75000000000000 29.750000000000000 -3149672368662.0381	-117.75000000000000 29.750000000000000 -3351741466556.5498	-117.75000000000000 29.750000000000000 -3434997330151.9414	-117.75000000000000 29.750000000000000 -3466536293703.8838	-117.75000000000000 29.750000000000000 -2900116305199.2612	-117.75000000000000 29.750000000000000 -2604617946164.0352	-117.75000000000000 29.750000000000000 -2574338763989.6084	-117.75000000000000 29.750000000000000 -2826502541676.9219	-117.75000000000000 29.750000000000000 -2270452896224.4692	-117.75000000000000 29.750000000000000 -2281479968205.1294	-117.75000000000000 29.750000000000000 -2301741863781.0024	-117.75000000000000 29.750000000000000 -1974521056024.9434
-117.25000000000000 29.750000000000000 -1617612040161.6118	-117.25000000000000 29.750000000000000 -1377822585016.9690	-117.25000000000000 29.750000000000000 -1202880701757.3625	-117.25000000000000 29.750000000000000 -1164314269664.2754	-117.25000000000000 29.750000000000000 -834293102779.98560	-117.25000000000000 29.750000000000000 -917744907402.36658	-117.25000000000000 29.750000000000000 -735890959943.85706	-117.25000000000000 29.750000000000000 -634111684809.78491	-117.25000000000000 29.750000000000000 -211698849850.79358	-117.25000000000000 29.750000000000000 54615155688.434464	-117.25000000000000 29.750000000000000 711116409643.94836	-117.25000000000000 29.750000000000000 991143876477.54175	-117.25000000000000 29.750000000000000 993117454375.50623	-117.25000000000000 29.750000000000000 921866510848.99121	-117.25000000000000 29.750000000000000 1075816649571.2823	-117.25000000000000 29.750000000000000 1664692767416.7100	-117.25000000000000 29.750000000000000 1406891739292.7175	-117.25000000000000 29.750000000000000 803222428710.02954	-117.25000000000000 29.750000000000000 591453058835.18457	-117.25000000000000 29.750000000000000 609455405090.50269	-117.25000000000000 29.750000000000000 217629357516.66821	-117.25000000000000 29.750000000000000 -195307529004.91016	-117.25000000000000 29.750000000000000 -152782092403.73849	-117.25000000000000 29.750000000000000 -622247566654.51123	-117.25000000000000 29.750000000000000 -629399128902.80884	-117.25000000000000 29.750000000000000 -604358044026.73560	-117.25000000000000 29.750000000000000 -889800321691.01758	-117.25000000000000 29.750000000000000 -558611444887.58972	-117.25000000000000 29.750000000000000 -858320353015.08643	-117.25000000000000 29.750000000000000 -864491840190.13074	-117.25000000000000 29.750000000000000 -849185639992.31079	-117.25000000000000 29.750000000000000 -1051893561701.9136	-117.25000000000000 29.750000000000000 -1379536562432.0688	-117.25000000000000 29.750000000000000 -1838062420932.1150	-117.25000000000000 29.750000000000000 -2343300544772.8994	-117.25000000000000 29.750000000000000 -2330608683336.4961	-117.25000000000000 29.750000000000000 -2587549754791.4575	-117.25000000000000 29.750000000000000 -2729534054219.2261	-117.25000000000000 29.750000000000000 -3042908840058.6938	-117.25000000000000 29.750000000000000 -3144257652372.7510	-117.25000000000000 29.750000000000000 -3387439798183.2725	-117.25000000000000 29.750000000000000 -2620073567586.5957	-117.25000000000000 29.750000000000000 -2651897400967.9419	-117.25000000000000 29.750000000000000 -2548245474944.6489	-117.25000000000000 29.750000000000000 -2456520161070.0605	-117.25000000000000 29.750000000000000 -2111677817730.4263	-117.25000000000000 29.750000000000000 -1883401751630.7275	-117.25000000000000 29.750000000000000 -1822116407815.2954	-117.25000000000000 29.750000000000000 -1945622315230.2349	-117.25000000000000 29.750000000000000 -1717164500260.2520
-116.75000000000000 29.750000000000000 -2905096618153.7485	-116.75000000000000 29.750000000000000 -2793290204696.0752	-116.75000000000000 29.750000000000000 -2169859402751.1541	-116.75000000000000 29.750000000000000 -1965204876982.0298	-116.75000000000000 29.750000000000000 -1732432231626.9763	-116.75000000000000 29.750000000000000 -1849975672423.9299	-116.75000000000000 29.750000000000000 -1601296011813.6011	-116.75000000000000 29.750000000000000 -1498367788960.5896	-116.75000000000000 29.750000000000000 -953524426136.24341	-116.75000000000000 29.750000000000000 -727091814285.24634	-116.75000000000000 29.750000000000000 33577453044.236870	-116.75000000000000 29.750000000000000 157789212073.08670	-116.75000000000000 29.750000000000000 486576534773.58362	-116.75000000000000 29.750000000000000 954429794218.03516	-116.75000000000000 29.750000000000000 1204264726708.7871	-116.75000000000000 29.750000000000000 1569213106033.1726	-116.75000000000000 29.750000000000000 1348124198381.3958	-116.75000000000000 29.750000000000000 1487139394784.7090	-116.75000000000000 29.750000000000000 1316346077562.9478	-116.75000000000000 29.750000000000000 1668830459002.3967	-116.75000000000000 29.750000000000000 1466780167739.4399	-116.75000000000000 29.750000000000000 1006169324227.1824	-116.75000000000000 29.750000000000000 745347429654.02588	-116.75000000000000 29.750000000000000 161555880787.42487	-116.75000000000000 29.750000000000000 -61036535269.428795	-116.75000000000000 29.750000000000000 -531278085945.05896	-116.75000000000000 29.750000000000000 -641700308170.74780	-116.75000000000000 29.750000000000000 -451685940174.71240	-116.75000000000000 29.750000000000000 -709304362898.67151	-116.75000000000000 29.750000000000000 -786389420876.35498	-116.75000000000000 29.750000000000000 -986617953543.60254	-116.75000000000000 29.750000000000000 -1153906077440.4224	-116.75000000000000 29.750000000000000 -1512288580280.1089	-116.75000000000000 29.750000000000000 -1686569040113.6201	-116.75000000000000 29.750000000000000 -2040622129232.0430	-116.75000000000000 29.750000000000000 -2539004746223.9653	-116.75000000000000 29.750000000000000 -2450935420971.9141	-116.75000000000000 29.750000000000000 -2814831073650.5605	-116.75000000000000 29.750000000000000 -3023167612992.1738	-116.75000000000000 29.750000000000000 -3169610475032.9365	-116.75000000000000 29.750000000000000 -2867943498931.0952	-116.75000000000000 29.750000000000000 -2568879703494.4961	-116.75000000000000 29.750000000000000 -2828869597580.9404	-116.75000000000000 29.750000000000000 -2719772718179.0454	-116.75000000000000 29.750000000000000 -2527086747367.1260	-116.75000000000000 29.750000000000000 -2047826621413.4028	-116.75000000000000 29.750000000000000 -1878091164313.3813	-116.75000000000000 29.750000000000000 -1795243057497.3296	-116.75000000000000 29.750000000000000 -1957110032226.0754	-116.75000000000000 29.750000000000000 -1765968379131.3831
-116.25000000000000 29.750000000000000 -2648980693812.8940	-116.25000000000000 29.750000000000000 -2876902034247.3477	-116.25000000000000 29.750000000000000 -2566051967459.2930	-116.25000000000000 29.750000000000000 -2610664453339.4126	-116.25000000000000 29.750000000000000 -2636555268960.9263	-116.25000000000000 29.750000000000000 -2881959846997.7417	-116.25000000000000 29.750000000000000 -2560084182661.7422	-116.25000000000000 29.750000000000000 -2187958914059.2104	-116.25000000000000 29.750000000000000 -2153934809847.0520	-116.25000000000000 29.750000000000000 -1992826120761.1619	-116.25000000000000 29.750000000000000 -1547046648107.2312	-116.25000000000000 29.750000000000000 -1116019405271.7207	-116.25000000000000 29.750000000000000 -926098297849.20923	-116.25000000000000 29.750000000000000 -387727028609.84015	-116.25000000000000 29.750000000000000 -108050203296.91823	-116.25000000000000 29.750000000000000 302051744113.59656	-116.25000000000000 29.750000000000000 234387388211.59845	-116.25000000000000 29.750000000000000 598884741017.54077	-116.25000000000000 29.750000000000000 608813580148.17273	-116.25000000000000 29.750000000000000 856393585023.59106	-116.25000000000000 29.750000000000000 1027226653666.1604	-116.25000000000000 29.750000000000000 1132492574742.7815	-116.25000000000000 29.750000000000000 1383862812081.3928	-116.25000000000000 29.750000000000000 1160117384983.9214	-116.25000000000000 29.750000000000000 908932657878.44653	-116.25000000000000 29.750000000000000 512513473797.78418	-116.25000000000000 29.750000000000000 160572307626.46686	-116.25000000000000 29.750000000000000 -178246629412.97043	-116.25000000000000 29.750000000000000 -194343804971.77124	-116.25000000000000 29.750000000000000 -423909875073.40747	-116.25000000000000 29.750000000000000 -833549579847.82471	-116.25000000000000 29.750000000000000 -1009926231275.3020	-116.25000000000000 29.750000000000000 -1419110914640.3374	-116.25000000000000 29.750000000000000 -1739281031213.1499	-116.25000000000000 29.750000000000000 -2319545775336.5146	-116.25000000000000 29.750000000000000 -2200169128070.1777	-116.25000000000000 29.750000000000000 -2836539672730.4497	-116.25000000000000 29.750000000000000 -3020132731963.6592	-116.25000000000000 29.750000000000000 -3028387134596.6128	-116.25000000000000 29.750000000000000 -3401748337178.9487	-116.25000000000000 29.750000000000000 -3104891127612.9209	-116.25000000000000 29.750000000000000 -2871024250197.3120	-116.25000000000000 29.750000000000000 -2568283507795.4316	-116.25000000000000 29.750000000000000 -2496847983894.6079	-116.25000000000000 29.750000000000000 -2317670886030.8496	-116.25000000000000 29.750000000000000 -2200002175238.5303	-116.25000000000000 29.750000000000000 -1834889186264.2832	-116.25000000000000 29.750000000000000 -1760022101436.8052	-116.25000000000000 29.750000000000000 -1829139383253.8926	-116.25000000000000 29.750000000000000 -1871832589925.7429
-115.75000000000000 29.750000000000000 -934615099005.33728	-115.75000000000000 29.750000000000000 -999107321304.69873	-115.75000000000000 29.750000000000000 -1195603783791.0613	-115.75000000000000 29.750000000000000 -1524878543772.8533	-115.75000000000000 29.750000000000000 -1796495814623.8223	-115.75000000000000 29.750000000000000 -2368386713936.4829	-115.75000000000000 29.750000000000000 -2500067983606.4238	-115.75000000000000 29.750000000000000 -2489834173117.2666	-115.75000000000000 29.750000000000000 -2842509279381.5068	-115.75000000000000 29.750000000000000 -2998080789337.4438	-115.75000000000000 29.750000000000000 -2436831718797.4932	-115.75000000000000 29.750000000000000 -2473173786729.3540	-115.75000000000000 29.750000000000000 -2246312368820.7144	-115.75000000000000 29.750000000000000 -1812570334593.3662	-115.75000000000000 29.750000000000000 -1526382755034.8796	-115.75000000000000 29.750000000000000 -1262203933208.9253	-115.75000000000000 29.750000000000000 -1121565390199.4219	-115.75000000000000 29.750000000000000 -867552090187.35278	-115.75000000000000 29.750000000000000 -431036392170.39459	-115.75000000000000 29.750000000000000 -261182310011.10333	-115.75000000000000 29.750000000000000 -60722439926.142838	-115.75000000000000 29.750000000000000 401662979477.47925	-115.75000000000000 29.750000000000000 679593576608.12952	-115.75000000000000 29.750000000000000 980057059604.12512	-115.75000000000000 29.750000000000000 1033225015089.5938	-115.75000000000000 29.750000000000000 969636513019.47217	-115.75000000000000 29.750000000000000 892522737532.20886	-115.75000000000000 29.750000000000000 508988764186.07874	-115.75000000000000 29.750000000000000 554605561992.88696	-115.75000000000000 29.750000000000000 286252279559.62122	-115.75000000000000 29.750000000000000 77883469119.590912	-115.75000000000000 29.750000000000000 -91871177539.036209	-115.75000000000000 29.750000000000000 -660167625505.50500	-115.75000000000000 29.750000000000000 -1127650877596.6089	-115.75000000000000 29.750000000000000 -1435951869891.0381	-115.75000000000000 29.750000000000000 -2065562696429.6255	-115.75000000000000 29.750000000000000 -2468365995232.4644	-115.75000000000000 29.750000000000000 -2789713379960.1372	-115.75000000000000 29.750000000000000 -2605640903160.1064	-115.75000000000000 29.750000000000000 -2919289089072.3027	-115.75000000000000 29.750000000000000 -2578497688685.6909	-115.75000000000000 29.750000000000000 -2593472343792.1914	-115.75000000000000 29.750000000000000 -2259151803290.5142	-115.75000000000000 29.750000000000000 -2205290957198.6841	-115.75000000000000 29.750000000000000 -2095158059926.6650	-115.75000000000000 29.750000000000000 -2025697824605.4746	-115.75000000000000 29.750000000000000 -1732626579696.1519	-115.75000000000000 29.750000000000000 -1682998242340.0698	-115.75000000000000 29.750000000000000 -1647466701635.1953	-115.75000000000000 29.750000000000000 -1696993709725.3059
-115.25000000000000 29.750000000000000 -75669957012.147430	-115.25000000000000 29.750000000000000 -18001553278.565159	-115.25000000000000 29.750000000000000 7489594558.1117325	-115.25000000000000 29.750000000000000 -33076159033.363564	-115.25000000000000 29.750000000000000 -147488992030.98605	-115.25000000000000 29.750000000000000 -364446670781.64795	-115.25000000000000 29.750000000000000 -577617752716.75073	-115.25000000000000 29.750000000000000 -976673524030.47632	-115.25000000000000 29.750000000000000 -1596782375866.9536	-115.25000000000000 29.750000000000000 -1770745862700.0552	-115.25000000000000 29.750000000000000 -2130078172745.1533	-115.25000000000000 29.750000000000000 -2280797380425.2935	-115.25000000000000 29.750000000000000 -2293740435008.6064	-115.25000000000000 29.750000000000000 -2011102029607.6426	-115.25000000000000 29.750000000000000 -2178679976266.6938	-115.25000000000000 29.750000000000000 -2277257785783.1704	-115.25000000000000 29.750000000000000 -1847787134079.1238	-115.25000000000000 29.750000000000000 -1678289475039.4756	-115.25000000000000 29.750000000000000 -1442536560679.7949	-115.25000000000000 29.750000000000000 -1325723291659.0774	-115.25000000000000 29.750000000000000 -1045328058568.1348	-115.25000000000000 29.750000000000000 -498159162555.60461	-115.25000000000000 29.750000000000000 -136662304395.19189	-115.25000000000000 29.750000000000000 -113763057165.26033	-115.25000000000000 29.750000000000000 65741331178.985641	-115.25000000000000 29.750000000000000 377649663810.00366	-115.25000000000000 29.750000000000000 532524800703.98035	-115.25000000000000 29.750000000000000 289260519311.29199	-115.25000000000000 29.750000000000000 366985812274.19690	-115.25000000000000 29.750000000000000 582695938230.94385	-115.25000000000000 29.750000000000000 663907788869.93701	-115.25000000000000 29.750000000000000 544012491962.83545	-115.25000000000000 29.750000000000000 273268142179.77271	-115.25000000000000 29.750000000000000 54273119371.945328	-115.25000000000000 29.750000000000000 -326952211644.27032	-115.25000000000000 29.750000000000000 -905956964224.80212	-115.25000000000000 29.750000000000000 -1275921637845.2927	-115.25000000000000 29.750000000000000 -1490163656619.2161	-115.25000000000000 29.750000000000000 -1457115900941.0007	-115.25000000000000 29.750000000000000 -1678010341421.1768	-115.25000000000000 29.750000000000000 -1401698645916.7458	-115.25000000000000 29.750000000000000 -1585511311554.5464	-115.25000000000000 29.750000000000000 -1322323865264.0825	-115.25000000000000 29.750000000000000 -1564878228533.7456	-115.25000000000000 29.750000000000000 -1323293535855.1875	-115.25000000000000 29.750000000000000 -1335907006802.3545	-115.25000000000000 29.750000000000000 -1436351132371.6379	-115.25000000000000 29.750000000000000 -1443565473489.9062	-115.25000000000000 29.750000000000000 -1445269917223.1304	-115.25000000000000 29.750000000000000 -1553555869919.2349
-114.75000000000000 29.750000000000000 126961722640.92412	-114.75000000000000 29.750000000000000 245690965552.98737	-114.75000000000000 29.750000000000000 333392837498.80011	-114.75000000000000 29.750000000000000 402819966586.96680	-114.75000000000000 29.750000000000000 455660312989.04456	-114.75000000000000 29.750000000000000 533714859844.83948	-114.75000000000000 29.750000000000000 618827423608.63110	-114.75000000000000 29.750000000000000 589238889213.31616	-114.75000000000000 29.750000000000000 278106559305.13208	-114.75000000000000 29.750000000000000 -75823112171.568619	-114.75000000000000 29.750000000000000 -584803630484.20703	-114.75000000000000 29.750000000000000 -897133591459.23389	-114.75000000000000 29.750000000000000 -1095722760318.6016	-114.75000000000000 29.750000000000000 -1187930837697.1687	-114.75000000000000 29.750000000000000 -1605074648238.0496	-114.75000000000000 29.750000000000000 -1547387511322.4092	-114.75000000000000 29.750000000000000 -1631880359841.7905	-114.75000000000000 29.750000000000000 -1555548622191.6492	-114.75000000000000 29.750000000000000 -1534927305499.2017	-114.75000000000000 29.750000000000000 -1705692890993.5083	-114.75000000000000 29.750000000000000 -1701743722373.0032	-114.75000000000000 29.750000000000000 -1145826303558.0410	-114.75000000000000 29.750000000000000 -873068369742.94312	-114.75000000000000 29.750000000000000 -643637915932.13025	-114.75000000000000 29.750000000000000 -519644801351.09363	-114.75000000000000 29.750000000000000 -367387415439.07574	-114.75000000000000 29.750000000000000 -294337521592.36865	-114.75000000000000 29.750000000000000 -322235872041.10590	-114.75000000000000 29.750000000000000 -61452711168.943497	-114.75000000000000 29.750000000000000 78976794966.554413	-114.75000000000000 29.750000000000000 80453658993.097046	-114.75000000000000 29.750000000000000 475688147542.59167	-114.75000000000000 29.750000000000000 641337189558.26562	-114.75000000000000 29.750000000000000 571995899652.08655	-114.75000000000000 29.750000000000000 514743153914.09460	-114.75000000000000 29.750000000000000 200935375352.29877	-114.75000000000000 29.750000000000000 116369704339.59875	-114.75000000000000 29.750000000000000 -63023777075.946747	-114.75000000000000 29.750000000000000 -74068110642.609726	-114.75000000000000 29.750000000000000 -166145140991.38300	-114.75000000000000 29.750000000000000 -74805244587.338440	-114.75000000000000 29.750000000000000 -196166824844.02637	-114.75000000000000 29.750000000000000 -153081140158.08881	-114.75000000000000 29.750000000000000 -266337582228.37491	-114.75000000000000 29.750000000000000 -296298753400.31335	-114.75000000000000 29.750000000000000 -367124793561.05688	-114.75000000000000 29.750000000000000 -398365750298.58856	-114.75000000000000 29.750000000000000 -483049061888.62561	-114.75000000000000 29.750000000000000 -581225257093.85217	-114.75000000000000 29.750000000000000 -744313834980.23120
-114.25000000000000 29.750000000000000 285034160806.70190	-114.25000000000000 29.750000000000000 294336897750.86316	-114.25000000000000 29.750000000000000 265862998672.53876	-114.25000000000000 29.750000000000000 283785572517.04486	-114.25000000000000 29.750000000000000 359759611310.92035	-114.25000000000000 29.750000000000000 539682687650.37012	-114.25000000000000 29.750000000000000 619167393265.02148	-114.25000000000000 29.750000000000000 613924384424.96094	-114.25000000000000 29.750000000000000 508720362724.80859	-114.25000000000000 29.750000000000000 445338833154.67139	-114.25000000000000 29.750000000000000 446796495924.17200	-114.25000000000000 29.750000000000000 425633800188.58539	-114.25000000000000 29.750000000000000 277337529397.24786	-114.25000000000000 29.750000000000000 37299824187.884621	-114.25000000000000 29.750000000000000 -354324080893.72003	-114.25000000000000 29.750000000000000 -356393102593.23920	-114.25000000000000 29.750000000000000 -433827595699.31555	-114.25000000000000 29.750000000000000 -449472207511.04352	-114.25000000000000 29.750000000000000 -633070538487.33264	-114.25000000000000 29.750000000000000 -876832145481.99939	-114.25000000000000 29.750000000000000 -1060175708387.7881	-114.25000000000000 29.750000000000000 -904276963645.53174	-114.25000000000000 29.750000000000000 -1000240500651.1338	-114.25000000000000 29.750000000000000 -1055762287921.5000	-114.25000000000000 29.750000000000000 -1153814155278.4897	-114.25000000000000 29.750000000000000 -939246958565.37573	-114.25000000000000 29.750000000000000 -725725703639.08801	-114.25000000000000 29.750000000000000 -708163367312.46460	-114.25000000000000 29.750000000000000 -686838330506.71716	-114.25000000000000 29.750000000000000 -522187219262.71948	-114.25000000000000 29.750000000000000 -200821213453.43292	-114.25000000000000 29.750000000000000 -58525738314.810867	-114.25000000000000 29.750000000000000 -94546255540.608749	-114.25000000000000 29.750000000000000 87100267840.605408	-114.25000000000000 29.750000000000000 137109688118.13606	-114.25000000000000 29.750000000000000 159687737163.00317	-114.25000000000000 29.750000000000000 461775583236.47717	-114.25000000000000 29.750000000000000 577148001084.39062	-114.25000000000000 29.750000000000000 782491876925.64575	-114.25000000000000 29.750000000000000 912791995578.57520	-114.25000000000000 29.750000000000000 904736471320.30518	-114.25000000000000 29.750000000000000 907976573829.19653	-114.25000000000000 29.750000000000000 1087520822740.4697	-114.25000000000000 29.750000000000000 968372844072.86011	-114.25000000000000 29.750000000000000 888293245913.65674	-114.25000000000000 29.750000000000000 793180925748.97888	-114.25000000000000 29.750000000000000 811851590531.98364	-114.25000000000000 29.750000000000000 702902042443.05249	-114.25000000000000 29.750000000000000 609856580550.40015	-114.25000000000000 29.750000000000000 454248984549.72290
-113.75000000000000 29.750000000000000 695708749278.37695	-113.75000000000000 29.750000000000000 650985592372.11523	-113.75000000000000 29.750000000000000 608446574752.94836	-113.75000000000000 29.750000000000000 473020833823.58643	-113.75000000000000 29.750000000000000 477577399076.65845	-113.75000000000000 29.750000000000000 546717215060.02570	-113.75000000000000 29.750000000000000 557510131466.85620	-113.75000000000000 29.750000000000000 517245084390.12622	-113.75000000000000 29.750000000000000 465274322086.74597	-113.75000000000000 29.750000000000000 425907298680.51636	-113.75000000000000 29.750000000000000 326832184113.18213	-113.75000000000000 29.750000000000000 280766219438.26215	-113.75000000000000 29.750000000000000 278580573061.90363	-113.75000000000000 29.750000000000000 219046250550.74438	-113.75000000000000 29.750000000000000 167022119528.16788	-113.75000000000000 29.750000000000000 182779936014.03925	-113.75000000000000 29.750000000000000 219735529312.39078	-113.75000000000000 29.750000000000000 353369644989.21014	-113.75000000000000 29.750000000000000 325969245254.94421	-113.75000000000000 29.750000000000000 217467397858.16974	-113.75000000000000 29.750000000000000 145719276773.79520	-113.75000000000000 29.750000000000000 115037437075.04193	-113.75000000000000 29.750000000000000 -69668198180.173630	-113.75000000000000 29.750000000000000 -323645024041.80206	-113.75000000000000 29.750000000000000 -594411112452.26782	-113.75000000000000 29.750000000000000 -506637779941.66016	-113.75000000000000 29.750000000000000 -673675023204.03809	-113.75000000000000 29.750000000000000 -831768229517.64954	-113.75000000000000 29.750000000000000 -939926249162.57202	-113.75000000000000 29.750000000000000 -797492811647.10706	-113.75000000000000 29.750000000000000 -650250648391.73181	-113.75000000000000 29.750000000000000 -618955226593.11145	-113.75000000000000 29.750000000000000 -338896019869.48633	-113.75000000000000 29.750000000000000 -65237925076.682991	-113.75000000000000 29.750000000000000 -124169484053.74557	-113.75000000000000 29.750000000000000 -220161136390.82758	-113.75000000000000 29.750000000000000 -70163147777.787628	-113.75000000000000 29.750000000000000 158867692045.34320	-113.75000000000000 29.750000000000000 337883610124.31940	-113.75000000000000 29.750000000000000 538891200195.60999	-113.75000000000000 29.750000000000000 701066893612.06519	-113.75000000000000 29.750000000000000 861866690958.12769	-113.75000000000000 29.750000000000000 1167615474886.2551	-113.75000000000000 29.750000000000000 1225600388821.3850	-113.75000000000000 29.750000000000000 1306024689148.1882	-113.75000000000000 29.750000000000000 1396542408632.6929	-113.75000000000000 29.750000000000000 1548607403766.2449	-113.75000000000000 29.750000000000000 1622353354479.8901	-113.75000000000000 29.750000000000000 1669540472066.3418	-113.75000000000000 29.750000000000000 1663128711596.5525
-113.25000000000000 29.750000000000000 670943491617.13635	-113.25000000000000 29.750000000000000 711677549286.88330	-113.25000000000000 29.750000000000000 676579304136.89539	-113.25000000000000 29.750000000000000 708538983898.76001	-113.25000000000000 29.750000000000000 745048996937.30786	-113.25000000000000 29.750000000000000 818236295864.09961	-113.25000000000000 29.750000000000000 796540805028.81445	-113.25000000000000 29.750000000000000 737287379880.21362	-113.25000000000000 29.750000000000000 677573696448.90576	-113.25000000000000 29.750000000000000 619431791751.33289	-113.25000000000000 29.750000000000000 526441046529.46545	-113.25000000000000 29.750000000000000 474896823802.10541	-113.25000000000000 29.750000000000000 475692700839.74170	-113.25000000000000 29.750000000000000 423424619609.83521	-113.25000000000000 29.750000000000000 324885764547.19550	-113.25000000000000 29.750000000000000 328753784215.64154	-113.25000000000000 29.750000000000000 359853148692.00354	-113.25000000000000 29.750000000000000 406113690909.24768	-113.25000000000000 29.750000000000000 394597756074.54333	-113.25000000000000 29.750000000000000 351705937059.26538	-113.25000000000000 29.750000000000000 452800446934.61841	-113.25000000000000 29.750000000000000 725930599066.25586	-113.25000000000000 29.750000000000000 728809814681.83179	-113.25000000000000 29.750000000000000 623854488567.38831	-113.25000000000000 29.750000000000000 438156151524.19214	-113.25000000000000 29.750000000000000 368128874826.85590	-113.25000000000000 29.750000000000000 275472971476.48395	-113.25000000000000 29.750000000000000 57251941824.366234	-113.25000000000000 29.750000000000000 -91767532660.298035	-113.25000000000000 29.750000000000000 -277017631987.57629	-113.25000000000000 29.750000000000000 -491868393991.88873	-113.25000000000000 29.750000000000000 -716883930454.39990	-113.25000000000000 29.750000000000000 -725312287276.50049	-113.25000000000000 29.750000000000000 -412154611047.76276	-113.25000000000000 29.750000000000000 -393458780214.42615	-113.25000000000000 29.750000000000000 -452668891063.55603	-113.25000000000000 29.750000000000000 -181665935741.40067	-113.25000000000000 29.750000000000000 127137702792.97772	-113.25000000000000 29.750000000000000 338954832703.31146	-113.25000000000000 29.750000000000000 540832815567.23822	-113.25000000000000 29.750000000000000 615895136989.63965	-113.25000000000000 29.750000000000000 808837079540.19580	-113.25000000000000 29.750000000000000 1012137271394.7026	-113.25000000000000 29.750000000000000 1027336019905.1510	-113.25000000000000 29.750000000000000 1119382390655.3606	-113.25000000000000 29.750000000000000 1198082603711.2390	-113.25000000000000 29.750000000000000 1260323170498.7178	-113.25000000000000 29.750000000000000 1337503517643.7639	-113.25000000000000 29.750000000000000 1411799096648.9614	-113.25000000000000 29.750000000000000 1554851673866.9829
-112.75000000000000 29.750000000000000 270561152982.25195	-112.75000000000000 29.750000000000000 313568640557.32080	-112.75000000000000 29.750000000000000 394574996169.16766	-112.75000000000000 29.750000000000000 486923335093.81934	-112.75000000000000 29.750000000000000 556164717237.83167	-112.75000000000000 29.750000000000000 684931688308.01746	-112.75000000000000 29.750000000000000 699284089210.48535	-112.75000000000000 29.750000000000000 732948058343.43835	-112.75000000000000 29.750000000000000 772251248431.12842	-112.75000000000000 29.750000000000000 781835614912.60156	-112.75000000000000 29.750000000000000 650087172507.78259	-112.75000000000000 29.750000000000000 636648059874.95508	-112.75000000000000 29.750000000000000 670745059910.00330	-112.75000000000000 29.750000000000000 642208757482.60547	-112.75000000000000 29.750000000000000 639126199095.28662	-112.75000000000000 29.750000000000000 652580912304.76990	-112.75000000000000 29.750000000000000 880700539994.16895	-112.75000000000000 29.750000000000000 783712992742.76221	-112.75000000000000 29.750000000000000 716877690399.59131	-112.75000000000000 29.750000000000000 592619524029.55420	-112.75000000000000 29.750000000000000 677733237486.92383	-112.75000000000000 29.750000000000000 666293783039.57764	-112.75000000000000 29.750000000000000 629542026437.05518	-112.75000000000000 29.750000000000000 633041432313.79736	-112.75000000000000 29.750000000000000 699483733992.17896	-112.75000000000000 29.750000000000000 801941731419.52930	-112.75000000000000 29.750000000000000 876672002448.48975	-112.75000000000000 29.750000000000000 739019614617.76807	-112.75000000000000 29.750000000000000 699485110273.28369	-112.75000000000000 29.750000000000000 557187655526.40210	-112.75000000000000 29.750000000000000 373980568329.93152	-112.75000000000000 29.750000000000000 60081464962.395172	-112.75000000000000 29.750000000000000 -129316266697.08676	-112.75000000000000 29.750000000000000 -71950548208.629990	-112.75000000000000 29.750000000000000 -208432053316.28748	-112.75000000000000 29.750000000000000 -362463876431.74646	-112.75000000000000 29.750000000000000 -236689480990.98804	-112.75000000000000 29.750000000000000 53160298019.096161	-112.75000000000000 29.750000000000000 216142910719.33746	-112.75000000000000 29.750000000000000 491936029924.05725	-112.75000000000000 29.750000000000000 440714144409.55170	-112.75000000000000 29.750000000000000 757392093834.38416	-112.75000000000000 29.750000000000000 883069181979.78918	-112.75000000000000 29.750000000000000 882960297952.31396	-112.75000000000000 29.750000000000000 1033776164556.6240	-112.75000000000000 29.750000000000000 1106661532153.4788	-112.75000000000000 29.750000000000000 1254333651104.6658	-112.75000000000000 29.750000000000000 1415123123154.8103	-112.75000000000000 29.750000000000000 1282304214627.5132	-112.75000000000000 29.750000000000000 1528583584699.8042
-112.25000000000000 29.750000000000000 526389984900.54211	-112.25000000000000 29.750000000000000 537876862542.24487	-112.25000000000000 29.750000000000000 573926651380.53015	-112.25000000000000 29.750000000000000 589226334850.73083	-112.25000000000000 29.750000000000000 611424790960.69897	-112.25000000000000 29.750000000000000 828860804167.63306	-112.25000000000000 29.750000000000000 824571805772.34705	-112.25000000000000 29.750000000000000 812354553188.55701	-112.25000000000000 29.750000000000000 875158491782.90161	-112.25000000000000 29.750000000000000 861351869845.98743	-112.25000000000000 29.750000000000000 866846919167.83557	-112.25000000000000 29.750000000000000 737007006044.73669	-112.25000000000000 29.750000000000000 808114187480.86487	-112.25000000000000 29.750000000000000 707105963371.10278	-112.25000000000000 29.750000000000000 790592805727.08093	-112.25000000000000 29.750000000000000 874779992434.05945	-112.25000000000000 29.750000000000000 1274687336610.7698	-112.25000000000000 29.750000000000000 1123125625450.2178	-112.25000000000000 29.750000000000000 1121350283432.1399	-112.25000000000000 29.750000000000000 1137257357413.0022	-112.25000000000000 29.750000000000000 1178135660172.5693	-112.25000000000000 29.750000000000000 1062716819029.1440	-112.25000000000000 29.750000000000000 1026292307006.4744	-112.25000000000000 29.750000000000000 916721772398.61157	-112.25000000000000 29.750000000000000 856495027982.24536	-112.25000000000000 29.750000000000000 891667507514.28149	-112.25000000000000 29.750000000000000 1016464125048.0066	-112.25000000000000 29.750000000000000 789813853037.94824	-112.25000000000000 29.750000000000000 651081444610.47534	-112.25000000000000 29.750000000000000 624242703555.67883	-112.25000000000000 29.750000000000000 701926627395.40308	-112.25000000000000 29.750000000000000 663287887081.67676	-112.25000000000000 29.750000000000000 711303456919.52051	-112.25000000000000 29.750000000000000 723182847209.50732	-112.25000000000000 29.750000000000000 734213799439.73328	-112.25000000000000 29.750000000000000 662913337458.55554	-112.25000000000000 29.750000000000000 709966841180.66943	-112.25000000000000 29.750000000000000 820075056635.28198	-112.25000000000000 29.750000000000000 1024402661712.3977	-112.25000000000000 29.750000000000000 1038958202359.1838	-112.25000000000000 29.750000000000000 1031623478291.2747	-112.25000000000000 29.750000000000000 985643323215.44507	-112.25000000000000 29.750000000000000 1062726872018.0994	-112.25000000000000 29.750000000000000 1038400301050.8453	-112.25000000000000 29.750000000000000 1115585962890.9226	-112.25000000000000 29.750000000000000 1165234588204.2139	-112.25000000000000 29.750000000000000 1296868663060.8164	-112.25000000000000 29.750000000000000 1449619793213.8618	-112.25000000000000 29.750000000000000 1544785582009.2720	-112.25000000000000 29.750000000000000 1548819791419.3823
-111.75000000000000 29.750000000000000 938799523889.05298	-111.75000000000000 29.750000000000000 903185573974.03015	-111.75000000000000 29.750000000000000 921759361186.33569	-111.75000000000000 29.750000000000000 1025480422115.0505	-111.75000000000000 29.750000000000000 1030098213465.4709	-111.75000000000000 29.750000000000000 1236394493082.1062	-111.75000000000000 29.750000000000000 1145035840759.1802	-111.75000000000000 29.750000000000000 1160986716032.9375	-111.75000000000000 29.750000000000000 1159748816422.1362	-111.75000000000000 29.750000000000000 1101562299266.4221	-111.75000000000000 29.750000000000000 1069090788996.5542	-111.75000000000000 29.750000000000000 921951607842.35120	-111.75000000000000 29.750000000000000 990570277803.72766	-111.75000000000000 29.750000000000000 849129914304.89575	-111.75000000000000 29.750000000000000 854976819378.58643	-111.75000000000000 29.750000000000000 908612863437.88574	-111.75000000000000 29.750000000000000 1099626510868.9458	-111.75000000000000 29.750000000000000 998723969990.32373	-111.75000000000000 29.750000000000000 1123716943733.8306	-111.75000000000000 29.750000000000000 1228814993917.1438	-111.75000000000000 29.750000000000000 1373689648394.6899	-111.75000000000000 29.750000000000000 1382737085832.2393	-111.75000000000000 29.750000000000000 1229816414087.9685	-111.75000000000000 29.750000000000000 1190497986921.7773	-111.75000000000000 29.750000000000000 1213985964463.8704	-111.75000000000000 29.750000000000000 1536477637017.9441	-111.75000000000000 29.750000000000000 1590208978997.5686	-111.75000000000000 29.750000000000000 1171566071468.7915	-111.75000000000000 29.750000000000000 1149317857021.3628	-111.75000000000000 29.750000000000000 862178480987.57739	-111.75000000000000 29.750000000000000 740656018663.23767	-111.75000000000000 29.750000000000000 633720415131.49902	-111.75000000000000 29.750000000000000 920306969058.26770	-111.75000000000000 29.750000000000000 903495680173.15686	-111.75000000000000 29.750000000000000 1105759918182.0757	-111.75000000000000 29.750000000000000 1254655845806.7441	-111.75000000000000 29.750000000000000 1517849904199.7734	-111.75000000000000 29.750000000000000 2027022284161.2778	-111.75000000000000 29.750000000000000 2046942761552.4014	-111.75000000000000 29.750000000000000 2107859323354.7480	-111.75000000000000 29.750000000000000 2276248983590.5542	-111.75000000000000 29.750000000000000 2287381618017.0728	-111.75000000000000 29.750000000000000 2449360676059.3062	-111.75000000000000 29.750000000000000 2387691092958.5400	-111.75000000000000 29.750000000000000 2370316132316.4761	-111.75000000000000 29.750000000000000 2388032687712.6343	-111.75000000000000 29.750000000000000 2501796676699.2715	-111.75000000000000 29.750000000000000 2562784276178.3364	-111.75000000000000 29.750000000000000 2558110260152.8018	-111.75000000000000 29.750000000000000 2459007405611.0708
-111.25000000000000 29.750000000000000 910152130704.06409	-111.25000000000000 29.750000000000000 866302439704.33411	-111.25000000000000 29.750000000000000 1019617550210.4958	-111.25000000000000 29.750000000000000 935609803343.73303	-111.25000000000000 29.750000000000000 1103626900366.0449	-111.25000000000000 29.750000000000000 1303412768868.7864	-111.25000000000000 29.750000000000000 1207533523176.1091	-111.25000000000000 29.750000000000000 1203341882631.7554	-111.25000000000000 29.750000000000000 1196494056404.2305	-111.25000000000000 29.750000000000000 1130481111582.1357	-111.25000000000000 29.750000000000000 1161482862671.2729	-111.25000000000000 29.750000000000000 1019969545482.1826	-111.25000000000000 29.750000000000000 927844288249.77136	-111.25000000000000 29.750000000000000 1001130194980.0732	-111.25000000000000 29.750000000000000 1003083984288.5151	-111.25000000000000 29.750000000000000 1018814781511.7202	-111.25000000000000 29.750000000000000 1131632610192.7180	-111.25000000000000 29.750000000000000 1026915638616.5980	-111.25000000000000 29.750000000000000 1128902481736.4265	-111.25000000000000 29.750000000000000 990277035300.00122	-111.25000000000000 29.750000000000000 899979593195.76892	-111.25000000000000 29.750000000000000 951663219330.97656	-111.25000000000000 29.750000000000000 1123748406408.5496	-111.25000000000000 29.750000000000000 1295233686883.8022	-111.25000000000000 29.750000000000000 1335313187938.4846	-111.25000000000000 29.750000000000000 1447600623734.2053	-111.25000000000000 29.750000000000000 1807083283072.6426	-111.25000000000000 29.750000000000000 1540198235336.0466	-111.25000000000000 29.750000000000000 1323551749628.1318	-111.25000000000000 29.750000000000000 1151437502099.8391	-111.25000000000000 29.750000000000000 1053763728268.9734	-111.25000000000000 29.750000000000000 1023120790774.9761	-111.25000000000000 29.750000000000000 1139092146633.4863	-111.25000000000000 29.750000000000000 1131725893653.5571	-111.25000000000000 29.750000000000000 1189999152275.3130	-111.25000000000000 29.750000000000000 1207006317538.6907	-111.25000000000000 29.750000000000000 1620443197120.8862	-111.25000000000000 29.750000000000000 1914463025009.2126	-111.25000000000000 29.750000000000000 1868171852945.4529	-111.25000000000000 29.750000000000000 2067848818936.0247	-111.25000000000000 29.750000000000000 2467274410488.3613	-111.25000000000000 29.750000000000000 2246179765520.6646	-111.25000000000000 29.750000000000000 2460037485393.5518	-111.25000000000000 29.750000000000000 3059475179670.2056	-111.25000000000000 29.750000000000000 3266631309761.7690	-111.25000000000000 29.750000000000000 3419453543671.0649	-111.25000000000000 29.750000000000000 3720881938837.0679	-111.25000000000000 29.750000000000000 3870536424964.7197	-111.25000000000000 29.750000000000000 4109631013387.3135	-111.25000000000000 29.750000000000000 3943566948892.4780
-110.75000000000000 29.750000000000000 799813845545.70801	-110.75000000000000 29.750000000000000 758934079575.46509	-110.75000000000000 29.750000000000000 854245309617.57678	-110.75000000000000 29.750000000000000 808738275449.35901	-110.75000000000000 29.750000000000000 889491642509.60669	-110.75000000000000 29.750000000000000 858664830440.50415	-110.75000000000000 29.750000000000000 788406851975.27075	-110.75000000000000 29.750000000000000 789543229717.44519	-110.75000000000000 29.750000000000000 775851045394.19006	-110.75000000000000 29.750000000000000 708152386884.57483	-110.75000000000000 29.750000000000000 765252353977.07800	-110.75000000000000 29.750000000000000 780907500895.81494	-110.75000000000000 29.750000000000000 740595903221.85498	-110.75000000000000 29.750000000000000 799319507631.18030	-110.75000000000000 29.750000000000000 837065366931.32996	-110.75000000000000 29.750000000000000 863179597303.93408	-110.75000000000000 29.750000000000000 938822501193.59644	-110.75000000000000 29.750000000000000 747245700038.42749	-110.75000000000000 29.750000000000000 826049390532.01514	-110.75000000000000 29.750000000000000 746162815372.25659	-110.75000000000000 29.750000000000000 728961275818.89233	-110.75000000000000 29.750000000000000 758438315922.58594	-110.75000000000000 29.750000000000000 817279163388.79736	-110.75000000000000 29.750000000000000 930388564302.20825	-110.75000000000000 29.750000000000000 1090450784886.5266	-110.75000000000000 29.750000000000000 1156545504548.5515	-110.75000000000000 29.750000000000000 1202221618869.0569	-110.75000000000000 29.750000000000000 1041078639006.1738	-110.75000000000000 29.750000000000000 946338352806.12354	-110.75000000000000 29.750000000000000 1049954959272.1882	-110.75000000000000 29.750000000000000 1231595979790.2290	-110.75000000000000 29.750000000000000 1343657020275.1426	-110.75000000000000 29.750000000000000 1437800961127.4019	-110.75000000000000 29.750000000000000 1373453952399.4065	-110.75000000000000 29.750000000000000 1336561390079.0872	-110.75000000000000 29.750000000000000 1339475579215.1877	-110.75000000000000 29.750000000000000 1546563545611.2971	-110.75000000000000 29.750000000000000 1782351773564.7473	-110.75000000000000 29.750000000000000 1742276310196.3311	-110.75000000000000 29.750000000000000 1926248898974.6631	-110.75000000000000 29.750000000000000 2168080974109.4946	-110.75000000000000 29.750000000000000 2432469113846.2451	-110.75000000000000 29.750000000000000 2553961236674.0225	-110.75000000000000 29.750000000000000 2631497196346.8213	-110.75000000000000 29.750000000000000 2721546101354.6514	-110.75000000000000 29.750000000000000 2828168863159.9351	-110.75000000000000 29.750000000000000 3734224942588.5156	-110.75000000000000 29.750000000000000 3971243347067.2900	-110.75000000000000 29.750000000000000 4225290834752.5957	-110.75000000000000 29.750000000000000 4105603958035.8564
-110.25000000000000 29.750000000000000 770375707126.98022	-110.25000000000000 29.750000000000000 711536209525.88586	-110.25000000000000 29.750000000000000 688479055191.23206	-110.25000000000000 29.750000000000000 755074355012.01758	-110.25000000000000 29.750000000000000 644894146884.87231	-110.25000000000000 29.750000000000000 770372242868.66711	-110.25000000000000 29.750000000000000 673654397728.06494	-110.25000000000000 29.750000000000000 604757901229.57104	-110.25000000000000 29.750000000000000 588644194698.84412	-110.25000000000000 29.750000000000000 524541101663.24414	-110.25000000000000 29.750000000000000 632529692459.17761	-110.25000000000000 29.750000000000000 615558954104.15979	-110.25000000000000 29.750000000000000 585960258060.34839	-110.25000000000000 29.750000000000000 640072769381.89478	-110.25000000000000 29.750000000000000 677578514295.27930	-110.25000000000000 29.750000000000000 701587128439.24146	-110.25000000000000 29.750000000000000 742530591552.08398	-110.25000000000000 29.750000000000000 619391769728.97437	-110.25000000000000 29.750000000000000 685520587709.90503	-110.25000000000000 29.750000000000000 623907153740.57507	-110.25000000000000 29.750000000000000 686892667846.91248	-110.25000000000000 29.750000000000000 565159553238.62207	-110.25000000000000 29.750000000000000 591692092604.96143	-110.25000000000000 29.750000000000000 788284311319.35083	-110.25000000000000 29.750000000000000 793058630250.06738	-110.25000000000000 29.750000000000000 1016497307284.9253	-110.25000000000000 29.750000000000000 1034693411807.7673	-110.25000000000000 29.750000000000000 797833892974.58276	-110.25000000000000 29.750000000000000 735458782419.66211	-110.25000000000000 29.750000000000000 905983676203.57373	-110.25000000000000 29.750000000000000 919278693919.90381	-110.25000000000000 29.750000000000000 1103148664789.3655	-110.25000000000000 29.750000000000000 1410955601903.7170	-110.25000000000000 29.750000000000000 1397067595555.0605	-110.25000000000000 29.750000000000000 1475333914129.1665	-110.25000000000000 29.750000000000000 1536713031877.9375	-110.25000000000000 29.750000000000000 1742305029892.4624	-110.25000000000000 29.750000000000000 1870510934705.4397	-110.25000000000000 29.750000000000000 1886565778521.8286	-110.25000000000000 29.750000000000000 2361509893505.0107	-110.25000000000000 29.750000000000000 2478195207681.2344	-110.25000000000000 29.750000000000000 2621114605043.5205	-110.25000000000000 29.750000000000000 2639798623663.0249	-110.25000000000000 29.750000000000000 2682410107110.2622	-110.25000000000000 29.750000000000000 3208101733446.5308	-110.25000000000000 29.750000000000000 3233962113375.4185	-110.25000000000000 29.750000000000000 3434151769161.4707	-110.25000000000000 29.750000000000000 3469215604167.0488	-110.25000000000000 29.750000000000000 4238692155199.1045	-110.25000000000000 29.750000000000000 4849774825037.8760
-109.75000000000000 29.750000000000000 767693959087.26465	-109.75000000000000 29.750000000000000 730636769231.33545	-109.75000000000000 29.750000000000000 668643590794.21533	-109.75000000000000 29.750000000000000 623199450082.21423	-109.75000000000000 29.750000000000000 609819183485.73059	-109.75000000000000 29.750000000000000 565748721807.17432	-109.75000000000000 29.750000000000000 483107316989.22754	-109.75000000000000 29.750000000000000 483162538937.59155	-109.75000000000000 29.750000000000000 474411393916.02148	-109.75000000000000 29.750000000000000 470688515743.47034	-109.75000000000000 29.750000000000000 555150510261.39111	-109.75000000000000 29.750000000000000 464751703672.05859	-109.75000000000000 29.750000000000000 539269540915.89862	-109.75000000000000 29.750000000000000 617902838579.90527	-109.75000000000000 29.750000000000000 616697753217.75635	-109.75000000000000 29.750000000000000 630697330475.61353	-109.75000000000000 29.750000000000000 609160852058.98547	-109.75000000000000 29.750000000000000 440413563197.56323	-109.75000000000000 29.750000000000000 463491270956.74377	-109.75000000000000 29.750000000000000 403362814343.88879	-109.75000000000000 29.750000000000000 455020635459.14551	-109.75000000000000 29.750000000000000 470891545263.84595	-109.75000000000000 29.750000000000000 549744583563.78723	-109.75000000000000 29.750000000000000 616063801123.95386	-109.75000000000000 29.750000000000000 640936914195.51746	-109.75000000000000 29.750000000000000 775980446068.27991	-109.75000000000000 29.750000000000000 753836603467.71924	-109.75000000000000 29.750000000000000 729562966798.13281	-109.75000000000000 29.750000000000000 662786336361.77454	-109.75000000000000 29.750000000000000 532707576042.58667	-109.75000000000000 29.750000000000000 561279856706.83618	-109.75000000000000 29.750000000000000 680205694921.02625	-109.75000000000000 29.750000000000000 889157268256.33264	-109.75000000000000 29.750000000000000 1067962500329.1252	-109.75000000000000 29.750000000000000 1074142931538.4149	-109.75000000000000 29.750000000000000 1263395545725.1667	-109.75000000000000 29.750000000000000 1647070707605.2827	-109.75000000000000 29.750000000000000 1672227243841.8230	-109.75000000000000 29.750000000000000 1737028019075.5869	-109.75000000000000 29.750000000000000 2010708065124.0332	-109.75000000000000 29.750000000000000 2092873662348.5911	-109.75000000000000 29.750000000000000 2601794000445.1782	-109.75000000000000 29.750000000000000 2666732450416.0938	-109.75000000000000 29.750000000000000 2648419330805.9629	-109.75000000000000 29.750000000000000 3156393168608.2744	-109.75000000000000 29.750000000000000 3137139125116.1387	-109.75000000000000 29.750000000000000 3410686869532.5166	-109.75000000000000 29.750000000000000 3928200026193.1514	-109.75000000000000 29.750000000000000 4060130447953.6011	-109.75000000000000 29.750000000000000 4350557330581.6494
-109.25000000000000 29.750000000000000 996312037470.51050	-109.25000000000000 29.750000000000000 974684122368.44629	-109.25000000000000 29.750000000000000 1077668675352.4294	-109.25000000000000 29.750000000000000 943242521932.90100	-109.25000000000000 29.750000000000000 836779159747.96912	-109.25000000000000 29.750000000000000 884173881516.81775	-109.25000000000000 29.750000000000000 794204222835.49768	-109.25000000000000 29.750000000000000 831268041264.44861	-109.25000000000000 29.750000000000000 886525942776.68518	-109.25000000000000 29.750000000000000 784061686108.35522	-109.25000000000000 29.750000000000000 750814077719.83057	-109.25000000000000 29.750000000000000 767404974989.16235	-109.25000000000000 29.750000000000000 671081215833.12427	-109.25000000000000 29.750000000000000 700752901290.75269	-109.25000000000000 29.750000000000000 659944083936.38721	-109.25000000000000 29.750000000000000 680878674847.02002	-109.25000000000000 29.750000000000000 604679192447.94336	-109.25000000000000 29.750000000000000 405190877549.78363	-109.25000000000000 29.750000000000000 362384088236.35669	-109.25000000000000 29.750000000000000 286204492606.91980	-109.25000000000000 29.750000000000000 321186745615.23450	-109.25000000000000 29.750000000000000 309125650313.64374	-109.25000000000000 29.750000000000000 318944954877.45477	-109.25000000000000 29.750000000000000 404582114790.86157	-109.25000000000000 29.750000000000000 405532380148.14703	-109.25000000000000 29.750000000000000 455108835056.31873	-109.25000000000000 29.750000000000000 540169169096.72717	-109.25000000000000 29.750000000000000 526233321757.89532	-109.25000000000000 29.750000000000000 476683339012.82428	-109.25000000000000 29.750000000000000 359072675517.20398	-109.25000000000000 29.750000000000000 334420902492.39001	-109.25000000000000 29.750000000000000 322278846589.95618	-109.25000000000000 29.750000000000000 404587677832.32520	-109.25000000000000 29.750000000000000 446140829033.16748	-109.25000000000000 29.750000000000000 464328190399.28412	-109.25000000000000 29.750000000000000 625855673243.52917	-109.25000000000000 29.750000000000000 848363927170.95886	-109.25000000000000 29.750000000000000 1069868531203.6255	-109.25000000000000 29.750000000000000 1181830173192.4434	-109.25000000000000 29.750000000000000 1493022311554.5391	-109.25000000000000 29.750000000000000 1644296715247.2705	-109.25000000000000 29.750000000000000 2082990395236.3760	-109.25000000000000 29.750000000000000 2245985251832.5337	-109.25000000000000 29.750000000000000 2163066170516.1313	-109.25000000000000 29.750000000000000 2652709846678.6562	-109.25000000000000 29.750000000000000 2725369875570.9160	-109.25000000000000 29.750000000000000 3023012245193.2075	-109.25000000000000 29.750000000000000 2911979536085.1470	-109.25000000000000 29.750000000000000 3613928847330.9775	-109.25000000000000 29.750000000000000 3668067565655.6880
-108.75000000000000 29.750000000000000 2124357066001.1392	-108.75000000000000 29.750000000000000 2063773019600.4839	-108.75000000000000 29.750000000000000 1895365228518.0725	-108.75000000000000 29.750000000000000 1968698714669.5596	-108.75000000000000 29.750000000000000 1835372296924.0437	-108.75000000000000 29.750000000000000 1954038427526.0254	-108.75000000000000 29.750000000000000 1862512264895.3518	-108.75000000000000 29.750000000000000 1955549856342.3882	-108.75000000000000 29.750000000000000 1889675224036.6323	-108.75000000000000 29.750000000000000 1757660041262.5532	-108.75000000000000 29.750000000000000 1734847234900.3105	-108.75000000000000 29.750000000000000 1773246228816.5464	-108.75000000000000 29.750000000000000 1524742720776.8887	-108.75000000000000 29.750000000000000 1768166827187.1206	-108.75000000000000 29.750000000000000 1388560183634.2192	-108.75000000000000 29.750000000000000 1413862550167.7012	-108.75000000000000 29.750000000000000 1360236964964.9380	-108.75000000000000 29.750000000000000 988507109248.58618	-108.75000000000000 29.750000000000000 785957654107.64478	-108.75000000000000 29.750000000000000 621461621981.81775	-108.75000000000000 29.750000000000000 394717132625.82196	-108.75000000000000 29.750000000000000 327731982063.27673	-108.75000000000000 29.750000000000000 305605480153.58807	-108.75000000000000 29.750000000000000 278251973196.38110	-108.75000000000000 29.750000000000000 266770845913.50348	-108.75000000000000 29.750000000000000 301770657066.59937	-108.75000000000000 29.750000000000000 363839133765.08447	-108.75000000000000 29.750000000000000 361906253730.11328	-108.75000000000000 29.750000000000000 332876577460.92816	-108.75000000000000 29.750000000000000 264261384279.14722	-108.75000000000000 29.750000000000000 230064525979.21777	-108.75000000000000 29.750000000000000 202419798838.15179	-108.75000000000000 29.750000000000000 225547229565.19000	-108.75000000000000 29.750000000000000 104244342323.10376	-108.75000000000000 29.750000000000000 148624874196.53595	-108.75000000000000 29.750000000000000 233775384472.58011	-108.75000000000000 29.750000000000000 346443003299.53149	-108.75000000000000 29.750000000000000 595376278549.39734	-108.75000000000000 29.750000000000000 687700174440.19629	-108.75000000000000 29.750000000000000 983154517410.36108	-108.75000000000000 29.750000000000000 1201851372056.7339	-108.75000000000000 29.750000000000000 1576101408307.3701	-108.75000000000000 29.750000000000000 1736485700652.1313	-108.75000000000000 29.750000000000000 1734481661796.7407	-108.75000000000000 29.750000000000000 2179251249853.5381	-108.75000000000000 29.750000000000000 2280821464849.5786	-108.75000000000000 29.750000000000000 2547448745947.0732	-108.75000000000000 29.750000000000000 2620266889575.1836	-108.75000000000000 29.750000000000000 3263515299216.6792	-108.75000000000000 29.750000000000000 3206050329812.6333
-108.25000000000000 29.750000000000000 2392382297366.2056	-108.25000000000000 29.750000000000000 2659858750656.4629	-108.25000000000000 29.750000000000000 2487036874827.3984	-108.25000000000000 29.750000000000000 2726659919585.8086	-108.25000000000000 29.750000000000000 2418134955583.3623	-108.25000000000000 29.750000000000000 2230201824841.6665	-108.25000000000000 29.750000000000000 2126107788944.2695	-108.25000000000000 29.750000000000000 2357126163836.5469	-108.25000000000000 29.750000000000000 2466777370437.3418	-108.25000000000000 29.750000000000000 2395166220556.5210	-108.25000000000000 29.750000000000000 2111564548625.6934	-108.25000000000000 29.750000000000000 2133907503886.3491	-108.25000000000000 29.750000000000000 2239094057463.7378	-108.25000000000000 29.750000000000000 2287586739026.8379	-108.25000000000000 29.750000000000000 2272190881759.3057	-108.25000000000000 29.750000000000000 2312583531903.4307	-108.25000000000000 29.750000000000000 2087366466541.8892	-108.25000000000000 29.750000000000000 2068239335356.3499	-108.25000000000000 29.750000000000000 1560807099954.8579	-108.25000000000000 29.750000000000000 1487130979845.9910	-108.25000000000000 29.750000000000000 1299070091074.2131	-108.25000000000000 29.750000000000000 1162520941130.8237	-108.25000000000000 29.750000000000000 1025942140521.6423	-108.25000000000000 29.750000000000000 922606758650.60205	-108.25000000000000 29.750000000000000 768501072389.23792	-108.25000000000000 29.750000000000000 877598399255.73511	-108.25000000000000 29.750000000000000 803326936960.52722	-108.25000000000000 29.750000000000000 726121403121.56580	-108.25000000000000 29.750000000000000 653576890500.41870	-108.25000000000000 29.750000000000000 534941416551.97131	-108.25000000000000 29.750000000000000 360417461059.76605	-108.25000000000000 29.750000000000000 326704972026.52026	-108.25000000000000 29.750000000000000 269527414755.11655	-108.25000000000000 29.750000000000000 221786544116.82153	-108.25000000000000 29.750000000000000 201800454841.27521	-108.25000000000000 29.750000000000000 276146614330.02057	-108.25000000000000 29.750000000000000 315182085477.93896	-108.25000000000000 29.750000000000000 567409419508.76099	-108.25000000000000 29.750000000000000 669014060388.21655	-108.25000000000000 29.750000000000000 922676857358.42700	-108.25000000000000 29.750000000000000 1081556830082.0793	-108.25000000000000 29.750000000000000 1412196864219.6501	-108.25000000000000 29.750000000000000 1582018965991.5439	-108.25000000000000 29.750000000000000 1580853206228.9744	-108.25000000000000 29.750000000000000 1835969902763.6799	-108.25000000000000 29.750000000000000 1889843293825.7690	-108.25000000000000 29.750000000000000 2080669130028.4380	-108.25000000000000 29.750000000000000 2219792540954.4023	-108.25000000000000 29.750000000000000 2313794905302.1899	-108.25000000000000 29.750000000000000 2924249045492.5654
-107.75000000000000 29.750000000000000 2200943879369.3389	-107.75000000000000 29.750000000000000 2115557243543.7998	-107.75000000000000 29.750000000000000 1968228988279.2812	-107.75000000000000 29.750000000000000 2093086271800.6572	-107.75000000000000 29.750000000000000 1908366663815.6924	-107.75000000000000 29.750000000000000 2047910133387.3018	-107.75000000000000 29.750000000000000 1833554188958.0293	-107.75000000000000 29.750000000000000 2035139049082.6458	-107.75000000000000 29.750000000000000 1850744174364.7251	-107.75000000000000 29.750000000000000 1800582290422.7925	-107.75000000000000 29.750000000000000 2012740968059.7983	-107.75000000000000 29.750000000000000 2078771521734.5786	-107.75000000000000 29.750000000000000 2122524200873.2266	-107.75000000000000 29.750000000000000 2255514637673.8672	-107.75000000000000 29.750000000000000 2373779592347.9067	-107.75000000000000 29.750000000000000 2154985473856.4243	-107.75000000000000 29.750000000000000 2302918209443.7153	-107.75000000000000 29.750000000000000 2006163440219.2344	-107.75000000000000 29.750000000000000 1989311598941.1577	-107.75000000000000 29.750000000000000 1981785066649.0386	-107.75000000000000 29.750000000000000 1826147006326.7937	-107.75000000000000 29.750000000000000 1929715278909.9866	-107.75000000000000 29.750000000000000 1870910857868.9451	-107.75000000000000 29.750000000000000 1563780972159.3564	-107.75000000000000 29.750000000000000 1666690521412.2368	-107.75000000000000 29.750000000000000 1873006770491.6929	-107.75000000000000 29.750000000000000 1713011123448.6631	-107.75000000000000 29.750000000000000 1819944810570.3062	-107.75000000000000 29.750000000000000 1617323925969.2949	-107.75000000000000 29.750000000000000 1458016394447.5566	-107.75000000000000 29.750000000000000 1333477616367.7593	-107.75000000000000 29.750000000000000 1346557051868.0264	-107.75000000000000 29.750000000000000 1239355396111.5608	-107.75000000000000 29.750000000000000 1019454156307.3832	-107.75000000000000 29.750000000000000 1011846854288.8279	-107.75000000000000 29.750000000000000 1086092616605.0852	-107.75000000000000 29.750000000000000 959172384114.65820	-107.75000000000000 29.750000000000000 1259665904811.7900	-107.75000000000000 29.750000000000000 1356709588479.4072	-107.75000000000000 29.750000000000000 1510898369080.6763	-107.75000000000000 29.750000000000000 1707615509161.7295	-107.75000000000000 29.750000000000000 1802224479478.8215	-107.75000000000000 29.750000000000000 2208379578387.8604	-107.75000000000000 29.750000000000000 2143778526150.0039	-107.75000000000000 29.750000000000000 2667890305358.8252	-107.75000000000000 29.750000000000000 2237687207296.1201	-107.75000000000000 29.750000000000000 2363769478062.7832	-107.75000000000000 29.750000000000000 2408115629347.5210	-107.75000000000000 29.750000000000000 2509449258438.6602	-107.75000000000000 29.750000000000000 2789482327136.3740
-107.25000000000000 29.750000000000000 1706043851743.5020	-107.25000000000000 29.750000000000000 1633681468742.9543	-107.25000000000000 29.750000000000000 1704647638118.6836	-107.25000000000000 29.750000000000000 1543157086498.1719	-107.25000000000000 29.750000000000000 1676961045585.8574	-107.25000000000000 29.750000000000000 1300132056429.8271	-107.25000000000000 29.750000000000000 1196328116691.1013	-107.25000000000000 29.750000000000000 1347999039617.3191	-107.25000000000000 29.750000000000000 1318628309874.0134	-107.25000000000000 29.750000000000000 1215610605417.0300	-107.25000000000000 29.750000000000000 1517528422727.8079	-107.25000000000000 29.750000000000000 1592127375620.2319	-107.25000000000000 29.750000000000000 1635374489241.9292	-107.25000000000000 29.750000000000000 1751238486617.8584	-107.25000000000000 29.750000000000000 1837792280223.8418	-107.25000000000000 29.750000000000000 1634109527545.6445	-107.25000000000000 29.750000000000000 1862950724442.6597	-107.25000000000000 29.750000000000000 1849083079205.6099	-107.25000000000000 29.750000000000000 1736033433523.0845	-107.25000000000000 29.750000000000000 1636467880918.3577	-107.25000000000000 29.750000000000000 1555420140467.7085	-107.25000000000000 29.750000000000000 1703291203614.5933	-107.25000000000000 29.750000000000000 1736249396830.3901	-107.25000000000000 29.750000000000000 1784536024095.9971	-107.25000000000000 29.750000000000000 1634335589201.3774	-107.25000000000000 29.750000000000000 1855528401225.9106	-107.25000000000000 29.750000000000000 1911901428334.9741	-107.25000000000000 29.750000000000000 2099671868827.7437	-107.25000000000000 29.750000000000000 1895586201854.5815	-107.25000000000000 29.750000000000000 1823217010427.5376	-107.25000000000000 29.750000000000000 1876889118324.1499	-107.25000000000000 29.750000000000000 1948517718007.3096	-107.25000000000000 29.750000000000000 1883495918238.5449	-107.25000000000000 29.750000000000000 1800067173404.1467	-107.25000000000000 29.750000000000000 1870162227899.5566	-107.25000000000000 29.750000000000000 1995601851809.0764	-107.25000000000000 29.750000000000000 1769871014308.3030	-107.25000000000000 29.750000000000000 2219960748120.2012	-107.25000000000000 29.750000000000000 2321252837668.9092	-107.25000000000000 29.750000000000000 2397559652305.3877	-107.25000000000000 29.750000000000000 2541797824634.8105	-107.25000000000000 29.750000000000000 2896449362245.9941	-107.25000000000000 29.750000000000000 3388804264315.8711	-107.25000000000000 29.750000000000000 2867949801318.6084	-107.25000000000000 29.750000000000000 3292553952247.7012	-107.25000000000000 29.750000000000000 3469105719669.9961	-107.25000000000000 29.750000000000000 3088891703429.9639	-107.25000000000000 29.750000000000000 3104295249485.1709	-107.25000000000000 29.750000000000000 3510946042444.6494	-107.25000000000000 29.750000000000000 3717483090274.2158
-106.75000000000000 29.750000000000000 1247301076820.3445	-106.75000000000000 29.750000000000000 1310042575618.8203	-106.75000000000000 29.750000000000000 1129949047877.0195	-106.75000000000000 29.750000000000000 997253727523.12085	-106.75000000000000 29.750000000000000 907133598158.11487	-106.75000000000000 29.750000000000000 709061202644.64612	-106.75000000000000 29.750000000000000 716387619640.78967	-106.75000000000000 29.750000000000000 944498968481.51123	-106.75000000000000 29.750000000000000 894462314602.71875	-106.75000000000000 29.750000000000000 904217047679.92566	-106.75000000000000 29.750000000000000 1024401459740.9983	-106.75000000000000 29.750000000000000 1112960331495.6204	-106.75000000000000 29.750000000000000 1168666402191.4407	-106.75000000000000 29.750000000000000 1550437250602.8569	-106.75000000000000 29.750000000000000 1675286559387.3306	-106.75000000000000 29.750000000000000 1585704549952.8247	-106.75000000000000 29.750000000000000 1407771070060.5674	-106.75000000000000 29.750000000000000 1536799718336.1499	-106.75000000000000 29.750000000000000 1375120416674.5461	-106.75000000000000 29.750000000000000 1373987199431.3325	-106.75000000000000 29.750000000000000 1437977798744.1479	-106.75000000000000 29.750000000000000 1768982856655.3359	-106.75000000000000 29.750000000000000 1825169493149.5464	-106.75000000000000 29.750000000000000 1644461921696.0574	-106.75000000000000 29.750000000000000 1825454398352.6807	-106.75000000000000 29.750000000000000 2024817601670.6577	-106.75000000000000 29.750000000000000 2080768029473.3818	-106.75000000000000 29.750000000000000 1923692063343.3025	-106.75000000000000 29.750000000000000 1962660869754.6951	-106.75000000000000 29.750000000000000 1837598873816.3457	-106.75000000000000 29.750000000000000 1947417773953.7261	-106.75000000000000 29.750000000000000 2024996243541.6387	-106.75000000000000 29.750000000000000 1884517067128.0415	-106.75000000000000 29.750000000000000 1782303949910.2437	-106.75000000000000 29.750000000000000 2003835263261.0972	-106.75000000000000 29.750000000000000 2330985887905.8008	-106.75000000000000 29.750000000000000 2132610766920.8047	-106.75000000000000 29.750000000000000 2212336758330.3643	-106.75000000000000 29.750000000000000 2392768342392.5190	-106.75000000000000 29.750000000000000 2665039783313.8413	-106.75000000000000 29.750000000000000 2771323828630.8872	-106.75000000000000 29.750000000000000 2883835632564.4829	-106.75000000000000 29.750000000000000 3135934177883.0215	-106.75000000000000 29.750000000000000 3379413370827.0811	-106.75000000000000 29.750000000000000 3674799311451.5083	-106.75000000000000 29.750000000000000 3436133471540.4980	-106.75000000000000 29.750000000000000 3775691431688.6865	-106.75000000000000 29.750000000000000 3225551009339.7393	-106.75000000000000 29.750000000000000 3758774872244.4854	-106.75000000000000 29.750000000000000 3901527518220.3184
[truncated: 2,422 more rows]
[truncated: 23 more columns]
