# Supplementary material for: Geodynamic evolution of southwestern North America since the Late Eocene
Source: Nat Commun. 2019 Nov 18;10:5213. doi: 10.1038/s41467-019-12950-8 (PMC6861285; doi:10.1038/s41467-019-12950-8)
Supplement: Supplementary file 8 — Supplementary Data 5 [file 41467_2019_12950_MOESM8_ESM.xlsx]

## Sheet: Sheet1
Data for 0.0 Ma	0.5 Ma	1.0 Ma	1.5 Ma	2.0 Ma	2.5 Ma	3.0 Ma	3.5 Ma	4.0 Ma	4.5 Ma	5.0 Ma	5.5 Ma	6.0 Ma	6.5 Ma	7.0 Ma	7.5 Ma	8.0 Ma	8.5 Ma	9.0 Ma	9.5 Ma	10.0 Ma	10.5 Ma	11.0 Ma	11.5 Ma	12.0 Ma	12.5 Ma	13.0 Ma	13.5 Ma	14.0 Ma	14.5 Ma	15.0 Ma	15.5 Ma	16.0 Ma	16.5 Ma	17.0 Ma	17.5 Ma	18.0 Ma	18.5 Ma	19.0 Ma	19.5 Ma	20.0 Ma	20.5 Ma	21.0 Ma	21.5 Ma	22.0 Ma	22.5 Ma	23.0 Ma	23.5 Ma	24.0 Ma	24.5 Ma
-125.750000 28.7500000 -2.52186083E+11 -2.01219375E+11 -2.46131294E+11	-125.750000 28.7500000 -2.09973199E+11 -1.72348473E+11 -2.06030012E+11	-125.750000 28.7500000 -2.48428102E+11 -2.07042314E+11 -2.47747478E+11	-125.750000 28.7500000 -2.35190632E+11 -2.02480222E+11 -2.39272231E+11	-125.750000 28.7500000 -2.22529372E+11 -1.99282147E+11 -2.31016972E+11	-125.750000 28.7500000 -2.03735810E+11 -1.80584579E+11 -2.10348065E+11	-125.750000 28.7500000 -2.10526421E+11 -1.80067860E+11 -2.12627636E+11	-125.750000 28.7500000 -1.79530908E+11 -1.48694155E+11 -1.77850057E+11	-125.750000 28.7500000 -1.71956044E+11 -1.48415594E+11 -1.74984888E+11	-125.750000 28.7500000 -1.55821670E+11 -1.40814696E+11 -1.62551136E+11	-125.750000 28.7500000 -1.63446374E+11 -1.49475590E+11 -1.72846072E+11	-125.750000 28.7500000 -1.96310499E+11 -1.64539351E+11 -1.97192466E+11	-125.750000 28.7500000 -1.64021862E+11 -1.26267048E+11 -1.56106801E+11	-125.750000 28.7500000 -1.88626747E+11 -1.64201038E+11 -1.92798867E+11	-125.750000 28.7500000 -1.81465367E+11 -1.54514751E+11 -1.84005100E+11	-125.750000 28.7500000 -1.75918383E+11 -1.25563904E+11 -1.64119429E+11	-125.750000 28.7500000 -2.11048301E+11 -1.36230175E+11 -1.87846263E+11	-125.750000 28.7500000 -2.05697270E+11 -1.46053022E+11 -1.90902157E+11	-125.750000 28.7500000 -1.92546767E+11 -1.42454981E+11 -1.81742273E+11	-125.750000 28.7500000 -2.20735504E+11 -1.66463259E+11 -2.10888557E+11	-125.750000 28.7500000 -2.25246052E+11 -1.78061623E+11 -2.19734426E+11	-125.750000 28.7500000 -2.16902107E+11 -1.75985869E+11 -2.13843853E+11	-125.750000 28.7500000 -2.36098241E+11 -1.84113037E+11 -2.27458286E+11	-125.750000 28.7500000 -2.58367177E+11 -1.96409721E+11 -2.44916109E+11	-125.750000 28.7500000 -3.29724887E+11 -2.44885651E+11 -3.11851876E+11	-125.750000 28.7500000 -3.49440737E+11 -2.59390341E+11 -3.30248749E+11	-125.750000 28.7500000 -3.39226952E+11 -2.54015177E+11 -3.21127645E+11	-125.750000 28.7500000 -3.30258219E+11 -2.54770495E+11 -3.14602750E+11	-125.750000 28.7500000 -2.76549566E+11 -2.23359762E+11 -2.70531772E+11	-125.750000 28.7500000 -2.94354878E+11 -2.35914379E+11 -2.87186682E+11	-125.750000 28.7500000 -3.08379025E+11 -2.44535656E+11 -2.98670948E+11	-125.750000 28.7500000 -3.65280788E+11 -2.85426221E+11 -3.51665979E+11	-125.750000 28.7500000 -3.82163616E+11 -3.03985361E+11 -3.71367346E+11	-125.750000 28.7500000 -4.32050143E+11 -3.47304395E+11 -4.21887672E+11	-125.750000 28.7500000 -5.25516931E+11 -4.23719305E+11 -5.14717221E+11	-125.750000 28.7500000 -4.52041409E+11 -3.71716260E+11 -4.46197236E+11	-125.750000 28.7500000 -3.67711257E+11 -2.81440027E+11 -3.50163763E+11	-125.750000 28.7500000 -4.65232396E+11 -3.51553880E+11 -4.39717200E+11	-125.750000 28.7500000 -2.98431119E+11 -2.40408150E+11 -2.90220114E+11	-125.750000 28.7500000 -2.19759280E+11 -1.78866995E+11 -2.13903245E+11	-125.750000 28.7500000 -2.43901759E+11 -1.90461592E+11 -2.33139864E+11	-125.750000 28.7500000 -2.03469586E+11 -1.61350025E+11 -1.94926854E+11	-125.750000 28.7500000 -2.10619810E+11 -1.62961850E+11 -2.00800649E+11	-125.750000 28.7500000 -2.13451489E+11 -1.66696026E+11 -2.04259099E+11	-125.750000 28.7500000 -2.10449646E+11 -1.62070479E+11 -2.00033436E+11	-125.750000 28.7500000 -1.72562137E+11 -1.34352224E+11 -1.63928064E+11	-125.750000 28.7500000 -2.13452489E+11 -1.68442790E+11 -2.05617119E+11	-125.750000 28.7500000 -2.47943283E+11 -1.90403903E+11 -2.34905567E+11	-125.750000 28.7500000 -2.81191514E+11 -2.17904218E+11 -2.68264915E+11	-125.750000 28.7500000 -3.22933555E+11 -2.55689130E+11 -3.13121505E+11
-125.250000 28.7500000 -8.71782973E+10 -7.27014638E+11 -4.28385632E+11	-125.250000 28.7500000 -7.00317860E+10 -8.03287597E+11 -4.46824481E+11	-125.250000 28.7500000 -9.75523758E+10 -7.49313524E+11 -4.28174377E+11	-125.250000 28.7500000 -9.92807485E+10 -7.41339628E+11 -4.17250804E+11	-125.250000 28.7500000 -6.93887631E+10 -6.75494887E+11 -3.64642370E+11	-125.250000 28.7500000 -9.19392666E+10 -6.58458477E+11 -3.66324285E+11	-125.250000 28.7500000 -6.78073876E+10 -6.25334419E+11 -3.49436740E+11	-125.250000 28.7500000 -6.10936504E+10 -5.24264014E+11 -2.97875800E+11	-125.250000 28.7500000 -5.60976978E+10 -5.30849169E+11 -2.88677954E+11	-125.250000 28.7500000 -5.72634685E+10 -5.27714976E+11 -2.66836083E+11	-125.250000 28.7500000 -6.63071826E+10 -4.33788158E+11 -2.30871417E+11	-125.250000 28.7500000 -5.72594872E+10 -4.58641113E+11 -2.55280988E+11	-125.250000 28.7500000 -5.94887434E+10 -4.83458712E+11 -2.80700813E+11	-125.250000 28.7500000 -8.87600824E+10 -4.67505611E+11 -2.68497879E+11	-125.250000 28.7500000 -7.42412616E+10 -4.16196100E+11 -2.45593735E+11	-125.250000 28.7500000 -8.94313267E+10 -4.71955407E+11 -3.27171015E+11	-125.250000 28.7500000 -1.03932690E+11 -3.94282828E+11 -2.97692365E+11	-125.250000 28.7500000 -1.05759744E+11 -4.16809124E+11 -2.91692773E+11	-125.250000 28.7500000 -1.12100098E+11 -5.06668220E+11 -3.54174501E+11	-125.250000 28.7500000 -1.16740309E+11 -4.76880241E+11 -3.17988897E+11	-125.250000 28.7500000 -9.78343608E+10 -6.34077839E+11 -3.95772166E+11	-125.250000 28.7500000 -8.49553244E+10 -6.30845342E+11 -3.76975262E+11	-125.250000 28.7500000 -8.18901484E+10 -6.51160125E+11 -3.97856080E+11	-125.250000 28.7500000 -9.48547338E+10 -6.86344045E+11 -4.33666032E+11	-125.250000 28.7500000 -1.13084522E+11 -6.83377426E+11 -4.24550662E+11	-125.250000 28.7500000 -1.23849884E+11 -7.22389697E+11 -4.51113845E+11	-125.250000 28.7500000 -1.56534522E+11 -9.38649846E+11 -6.02188546E+11	-125.250000 28.7500000 -1.27366521E+11 -8.77978386E+11 -5.51756562E+11	-125.250000 28.7500000 -8.98361590E+10 -7.71731358E+11 -4.50224488E+11	-125.250000 28.7500000 -9.67662633E+10 -8.18468159E+11 -4.81449902E+11	-125.250000 28.7500000 -1.16985176E+11 -8.71995802E+11 -5.23051467E+11	-125.250000 28.7500000 -1.26283268E+11 -9.73780287E+11 -5.93649861E+11	-125.250000 28.7500000 -1.29532060E+11 -1.03549167E+12 -6.21195559E+11	-125.250000 28.7500000 -1.52564892E+11 -1.16378868E+12 -7.01374333E+11	-125.250000 28.7500000 -1.59472845E+11 -1.33347607E+12 -8.38778946E+11	-125.250000 28.7500000 -1.42994407E+11 -1.18618967E+12 -7.07706159E+11	-125.250000 28.7500000 -1.76046752E+11 -1.25038114E+12 -8.17538073E+11	-125.250000 28.7500000 -2.00496513E+11 -1.15850727E+12 -7.64246557E+11	-125.250000 28.7500000 -9.93979679E+10 -7.83678964E+11 -4.67284525E+11	-125.250000 28.7500000 -5.48187300E+10 -7.38954183E+11 -4.35314590E+11	-125.250000 28.7500000 -7.15735777E+10 -6.21121765E+11 -3.73356757E+11	-125.250000 28.7500000 -4.96889405E+10 -6.75468083E+11 -4.04509098E+11	-125.250000 28.7500000 -5.87615601E+10 -5.26710440E+11 -3.18340727E+11	-125.250000 28.7500000 -5.94964070E+10 -5.43061475E+11 -3.23831202E+11	-125.250000 28.7500000 -6.32081080E+10 -5.42614323E+11 -3.28780251E+11	-125.250000 28.7500000 -4.60516393E+10 -5.84161034E+11 -3.40532789E+11	-125.250000 28.7500000 -5.49643100E+10 -5.39261927E+11 -3.19944491E+11	-125.250000 28.7500000 -8.00454574E+10 -6.22267662E+11 -3.85255834E+11	-125.250000 28.7500000 -9.06934354E+10 -7.12979055E+11 -4.39778050E+11	-125.250000 28.7500000 -1.10421918E+11 -8.09444639E+11 -5.21752150E+11
-124.750000 28.7500000 -5.31206226E+10 -9.97408506E+11 -5.03736402E+11	-124.750000 28.7500000 -5.36893399E+10 -1.05000541E+12 -5.31381649E+11	-124.750000 28.7500000 -2.19896177E+10 -9.86774176E+11 -4.71055401E+11	-124.750000 28.7500000 -2.56380293E+10 -9.82968238E+11 -4.59168547E+11	-124.750000 28.7500000 -2.65438310E+10 -1.15118545E+12 -5.45993294E+11	-124.750000 28.7500000 -2.17632563E+10 -8.78341521E+11 -4.08365302E+11	-124.750000 28.7500000 -2.68722913E+10 -8.17449009E+11 -3.84164790E+11	-124.750000 28.7500000 -6.17603973E+10 -7.01148365E+11 -3.68532586E+11	-124.750000 28.7500000 -5.10209597E+10 -7.25934998E+11 -3.53078084E+11	-124.750000 28.7500000 -4.07456686E+10 -7.33507748E+11 -3.27440269E+11	-124.750000 28.7500000 -5.09618995E+10 -6.42921333E+11 -3.00744311E+11	-124.750000 28.7500000 -4.27458888E+10 -6.85940146E+11 -3.17230481E+11	-124.750000 28.7500000 -4.90936402E+10 -5.63507954E+11 -2.76136231E+11	-124.750000 28.7500000 -6.41492623E+10 -5.44407912E+11 -2.83984626E+11	-124.750000 28.7500000 -5.87700593E+10 -6.24359768E+11 -3.34566425E+11	-124.750000 28.7500000 -7.34273782E+10 -5.66509765E+11 -3.37683546E+11	-124.750000 28.7500000 -7.89335409E+10 -6.50181673E+11 -4.32269394E+11	-124.750000 28.7500000 -7.19118008E+10 -6.29898346E+11 -4.10901709E+11	-124.750000 28.7500000 -1.03394689E+11 -5.54102620E+11 -3.81568745E+11	-124.750000 28.7500000 -1.11756091E+11 -5.38466517E+11 -3.50129291E+11	-124.750000 28.7500000 -1.09953696E+11 -6.75376923E+11 -4.05779218E+11	-124.750000 28.7500000 -1.05770820E+11 -6.82672521E+11 -3.87927835E+11	-124.750000 28.7500000 -9.00558684E+10 -7.02419304E+11 -3.95835998E+11	-124.750000 28.7500000 -6.63763190E+10 -7.39242082E+11 -4.12257714E+11	-124.750000 28.7500000 -5.00987986E+10 -9.76481419E+11 -5.21824043E+11	-124.750000 28.7500000 -5.61195377E+10 -1.02791794E+12 -5.56051857E+11	-124.750000 28.7500000 -9.37028239E+10 -1.01176463E+12 -5.77407353E+11	-124.750000 28.7500000 -8.03026862E+10 -9.15534250E+11 -5.15369173E+11	-124.750000 28.7500000 -4.19115295E+10 -1.01174346E+12 -5.22381033E+11	-124.750000 28.7500000 -5.01966889E+10 -1.07968456E+12 -5.68283759E+11	-124.750000 28.7500000 -5.65656699E+10 -8.87447093E+11 -4.55953744E+11	-124.750000 28.7500000 -7.87349340E+10 -1.25490404E+12 -7.12130757E+11	-124.750000 28.7500000 -8.39234273E+10 -1.32103877E+12 -7.42350782E+11	-124.750000 28.7500000 -8.64414843E+10 -1.43818660E+12 -8.23510827E+11	-124.750000 28.7500000 -9.16947026E+10 -1.60569177E+12 -9.58357766E+11	-124.750000 28.7500000 -8.74117120E+10 -1.80998255E+12 -1.12131152E+12	-124.750000 28.7500000 -8.79526461E+10 -1.51807892E+12 -9.64393566E+11	-124.750000 28.7500000 -1.48162871E+11 -1.44813602E+12 -9.67795933E+11	-124.750000 28.7500000 -3.39833569E+10 -1.21300753E+12 -7.07773006E+11	-124.750000 28.7500000 4.91468442E+09 -1.08216772E+12 -6.10442674E+11	-124.750000 28.7500000 -424841856. -9.58907351E+11 -5.40080079E+11	-124.750000 28.7500000 1.06597458E+10 -7.46329145E+11 -3.97164052E+11	-124.750000 28.7500000 -810354432. -7.99552831E+11 -4.57432072E+11	-124.750000 28.7500000 5.52482509E+09 -8.29533848E+11 -4.61150061E+11	-124.750000 28.7500000 6.41453414E+09 -6.35548926E+11 -3.32058231E+11	-124.750000 28.7500000 -1.00004424E+10 -6.68262793E+11 -3.65387350E+11	-124.750000 28.7500000 -1.64572826E+10 -8.37897421E+11 -4.83200074E+11	-124.750000 28.7500000 -3.95246838E+10 -7.47827823E+11 -4.44081340E+11	-124.750000 28.7500000 -4.19498189E+10 -8.55649616E+11 -5.03946412E+11	-124.750000 28.7500000 -6.51215380E+10 -9.56043166E+11 -6.11917758E+11
-124.250000 28.7500000 -5.28459203E+10 -1.20080237E+12 -5.71182285E+11	-124.250000 28.7500000 -2.00855880E+10 -1.23294646E+12 -5.62649170E+11	-124.250000 28.7500000 -1.82436698E+09 -1.43043356E+12 -6.56804413E+11	-124.250000 28.7500000 -540232576. -1.41816824E+12 -6.39989121E+11	-124.250000 28.7500000 -4.56181187E+10 -1.29288123E+12 -6.10474787E+11	-124.250000 28.7500000 -1.25375396E+10 -1.27397396E+12 -5.65634859E+11	-124.250000 28.7500000 -3.14034432E+09 -1.20576855E+12 -5.46532950E+11	-124.250000 28.7500000 -3.73304525E+10 -8.30552605E+11 -4.26872144E+11	-124.250000 28.7500000 -5.69589555E+10 -6.61001470E+11 -3.19725437E+11	-124.250000 28.7500000 -7.21852088E+10 -6.66560627E+11 -3.03567372E+11	-124.250000 28.7500000 -7.33738762E+10 -6.11982180E+11 -2.88428982E+11	-124.250000 28.7500000 -5.93846845E+10 -6.59657851E+11 -2.92076585E+11	-124.250000 28.7500000 -4.57034506E+10 -7.50371340E+11 -3.31372659E+11	-124.250000 28.7500000 -4.84745134E+10 -7.53250075E+11 -3.62768466E+11	-124.250000 28.7500000 -3.59478313E+10 -6.29459190E+11 -3.06613420E+11	-124.250000 28.7500000 -4.55278797E+10 -5.87654955E+11 -3.04336699E+11	-124.250000 28.7500000 -5.66636462E+10 -6.75846226E+11 -3.87561652E+11	-124.250000 28.7500000 -4.32538624E+10 -6.11263840E+11 -3.59164740E+11	-124.250000 28.7500000 -5.46229084E+10 -5.49718721E+11 -3.57274452E+11	-124.250000 28.7500000 -8.38529679E+10 -5.15887858E+11 -3.54931147E+11	-124.250000 28.7500000 -9.97559828E+10 -6.22676476E+11 -3.91764738E+11	-124.250000 28.7500000 -1.14574057E+11 -6.68479848E+11 -3.98117994E+11	-124.250000 28.7500000 -1.04952242E+11 -7.14424058E+11 -3.98806942E+11	-124.250000 28.7500000 -5.89965599E+10 -9.59783961E+11 -4.88387346E+11	-124.250000 28.7500000 -8.45167903E+10 -9.03285703E+11 -4.72051843E+11	-124.250000 28.7500000 -8.35694756E+10 -9.51260283E+11 -5.02223274E+11	-124.250000 28.7500000 -7.25895168E+10 -9.87543241E+11 -5.12441909E+11	-124.250000 28.7500000 -4.32759890E+10 -1.14314065E+12 -5.87564384E+11	-124.250000 28.7500000 -2.42707968E+10 -1.16737206E+12 -5.68134730E+11	-124.250000 28.7500000 -5.21426944E+10 -9.69041969E+11 -4.80572867E+11	-124.250000 28.7500000 -4.11711570E+10 -1.05815061E+12 -5.11233130E+11	-124.250000 28.7500000 -8.64548700E+10 -1.10558446E+12 -6.19276075E+11	-124.250000 28.7500000 -9.57741056E+10 -1.14621848E+12 -6.47455113E+11	-124.250000 28.7500000 -9.84153375E+10 -1.52797839E+12 -9.39649139E+11	-124.250000 28.7500000 -7.16898304E+10 -1.66527081E+12 -1.05133625E+12	-124.250000 28.7500000 -1.46526323E+11 -1.83321900E+12 -1.31628270E+12	-124.250000 28.7500000 -8.05337661E+10 -1.61648122E+12 -1.05607974E+12	-124.250000 28.7500000 -1.18464479E+11 -1.60596886E+12 -1.13597533E+12	-124.250000 28.7500000 -3.30189670E+09 -1.57872357E+12 -1.00188796E+12	-124.250000 28.7500000 2.73930076E+10 -1.37341711E+12 -8.13406749E+11	-124.250000 28.7500000 2.82971566E+10 -1.22471855E+12 -7.15706335E+11	-124.250000 28.7500000 6.42008146E+10 -1.22885885E+12 -6.72114409E+11	-124.250000 28.7500000 2.30733804E+10 -9.94836087E+11 -6.10412790E+11	-124.250000 28.7500000 4.14321091E+10 -1.01589844E+12 -5.89529481E+11	-124.250000 28.7500000 4.59030446E+10 -1.04244465E+12 -5.74063706E+11	-124.250000 28.7500000 2.57254420E+10 -8.85233877E+11 -4.76019327E+11	-124.250000 28.7500000 1.09845586E+10 -8.42924753E+11 -4.79659393E+11	-124.250000 28.7500000 -2.02773586E+10 -7.86267046E+11 -4.73513066E+11	-124.250000 28.7500000 -2.28503736E+10 -8.61659333E+11 -5.27793029E+11	-124.250000 28.7500000 -5.86726687E+10 -9.77840570E+11 -6.80767717E+11
-123.750000 28.7500000 -1.65538099E+10 -1.33684330E+12 -5.97869462E+11	-123.750000 28.7500000 -2.07716475E+10 -1.32262094E+12 -5.82324847E+11	-123.750000 28.7500000 -8.50450688E+09 -1.47475674E+12 -6.93158150E+11	-123.750000 28.7500000 -1.39127839E+10 -1.45729677E+12 -6.79212941E+11	-123.750000 28.7500000 -8.25710285E+09 -1.42487493E+12 -6.35954856E+11	-123.750000 28.7500000 -4.29327483E+10 -1.31705379E+12 -6.32361714E+11	-123.750000 28.7500000 -2.86057185E+10 -1.23862988E+12 -5.86401448E+11	-123.750000 28.7500000 -3.70330675E+09 -1.22629967E+12 -6.10863612E+11	-123.750000 28.7500000 -3.84498278E+10 -7.95909423E+11 -3.71195249E+11	-123.750000 28.7500000 -3.98773043E+10 -7.85653760E+11 -3.63542544E+11	-123.750000 28.7500000 -4.64425452E+10 -7.39061137E+11 -3.54045428E+11	-123.750000 28.7500000 -4.79020974E+10 -7.91121494E+11 -3.50141514E+11	-123.750000 28.7500000 -6.92052951E+10 -6.75322462E+11 -3.06785812E+11	-123.750000 28.7500000 -4.11736269E+10 -6.91857916E+11 -3.03575663E+11	-123.750000 28.7500000 -6.11436339E+10 -6.19146510E+11 -2.78271787E+11	-123.750000 28.7500000 -5.42981980E+10 -7.50011286E+11 -3.71229393E+11	-123.750000 28.7500000 -3.80404040E+10 -6.50650714E+11 -3.33366002E+11	-123.750000 28.7500000 -4.33139794E+10 -5.75496847E+11 -3.13280266E+11	-123.750000 28.7500000 -6.27551519E+10 -5.15978134E+11 -3.29951085E+11	-123.750000 28.7500000 -2.57463583E+10 -6.17381298E+11 -4.29971112E+11	-123.750000 28.7500000 -4.71880049E+10 -5.49521457E+11 -3.78572767E+11	-123.750000 28.7500000 -7.27919739E+10 -6.24823566E+11 -3.93580446E+11	-123.750000 28.7500000 -7.11749960E+10 -8.76116247E+11 -4.98040439E+11	-123.750000 28.7500000 -8.34333819E+10 -8.46831419E+11 -4.44687712E+11	-123.750000 28.7500000 -9.15631145E+10 -8.36990271E+11 -4.40776163E+11	-123.750000 28.7500000 -8.95547556E+10 -9.12215245E+11 -4.69578351E+11	-123.750000 28.7500000 -5.62148065E+10 -1.22410264E+12 -5.95158958E+11	-123.750000 28.7500000 -6.72417260E+10 -1.00413007E+12 -5.06886849E+11	-123.750000 28.7500000 -5.67896310E+10 -1.01625502E+12 -4.81789149E+11	-123.750000 28.7500000 -1.37085368E+10 -1.12521196E+12 -5.10633116E+11	-123.750000 28.7500000 -2.36610376E+10 -1.20365200E+12 -5.71833582E+11	-123.750000 28.7500000 -2.76741571E+10 -1.29144193E+12 -6.82127786E+11	-123.750000 28.7500000 -5.18523576E+10 -1.31636344E+12 -7.31250098E+11	-123.750000 28.7500000 -1.15624608E+11 -1.22862305E+12 -8.26668745E+11	-123.750000 28.7500000 -6.83925053E+10 -1.60180522E+12 -1.14129161E+12	-123.750000 28.7500000 -1.21125183E+11 -1.45462447E+12 -1.10756259E+12	-123.750000 28.7500000 -6.75219743E+10 -1.62537734E+12 -1.15625571E+12	-123.750000 28.7500000 -8.77682770E+10 -1.68851512E+12 -1.27588775E+12	-123.750000 28.7500000 3.07804078E+10 -1.95215452E+12 -1.39301290E+12	-123.750000 28.7500000 3.94452787E+10 -1.64458162E+12 -1.09498597E+12	-123.750000 28.7500000 4.92217999E+10 -1.46615239E+12 -9.47052741E+11	-123.750000 28.7500000 5.52660664E+10 -1.34002508E+12 -8.91088798E+11	-123.750000 28.7500000 4.85593784E+10 -1.14656281E+12 -8.02569191E+11	-123.750000 28.7500000 1.74372209E+10 -1.13716914E+12 -8.01670234E+11	-123.750000 28.7500000 4.08137196E+10 -1.15211829E+12 -7.74610682E+11	-123.750000 28.7500000 5.59570780E+10 -1.02334385E+12 -5.99960650E+11	-123.750000 28.7500000 5.45591050E+10 -1.02248999E+12 -5.91475245E+11	-123.750000 28.7500000 3.64604785E+10 -1.02735918E+12 -6.33724862E+11	-123.750000 28.7500000 -1.25865329E+10 -1.08889008E+12 -7.68164889E+11	-123.750000 28.7500000 -5.04677786E+10 -9.93223967E+11 -7.62156089E+11
-123.250000 28.7500000 -2.30225265E+10 -1.37233079E+12 -6.15094092E+11	-123.250000 28.7500000 -2.41996042E+10 -1.37543313E+12 -6.11794289E+11	-123.250000 28.7500000 -2.11808850E+10 -1.52307381E+12 -7.16301992E+11	-123.250000 28.7500000 -1.53320233E+10 -1.50694461E+12 -7.02839587E+11	-123.250000 28.7500000 -821132800. -1.42987913E+12 -6.22829437E+11	-123.250000 28.7500000 -6.21777664E+09 -1.40074038E+12 -6.53187482E+11	-123.250000 28.7500000 -4.53171692E+10 -1.31205929E+12 -6.40321389E+11	-123.250000 28.7500000 -2.39741174E+10 -1.24726726E+12 -6.36332933E+11	-123.250000 28.7500000 9.06121830E+09 -1.15598387E+12 -5.16099637E+11	-123.250000 28.7500000 1.30795510E+10 -1.13222772E+12 -5.10684955E+11	-123.250000 28.7500000 7.37720166E+09 -1.08333144E+12 -5.05619251E+11	-123.250000 28.7500000 -2.94099784E+10 -8.75856593E+11 -3.91986905E+11	-123.250000 28.7500000 -5.59035433E+10 -7.94592412E+11 -3.73005877E+11	-123.250000 28.7500000 -6.23550300E+10 -7.96912189E+11 -3.58904267E+11	-123.250000 28.7500000 -6.06084219E+10 -7.56943618E+11 -3.47102577E+11	-123.250000 28.7500000 -6.47009444E+10 -7.02190125E+11 -3.48210397E+11	-123.250000 28.7500000 -6.37202842E+10 -6.27709575E+11 -3.13386697E+11	-123.250000 28.7500000 -6.45491302E+10 -5.69735381E+11 -3.06174132E+11	-123.250000 28.7500000 -4.82746655E+10 -5.30777735E+11 -3.26388842E+11	-123.250000 28.7500000 -3.77491866E+10 -5.88677382E+11 -3.87596091E+11	-123.250000 28.7500000 -7.05399931E+10 -5.73669507E+11 -3.73806760E+11	-123.250000 28.7500000 -4.46837350E+10 -7.85255432E+11 -4.86979895E+11	-123.250000 28.7500000 -6.81636250E+10 -7.63333050E+11 -4.59713217E+11	-123.250000 28.7500000 -8.40696791E+10 -7.74120145E+11 -4.19321053E+11	-123.250000 28.7500000 -1.00540883E+11 -1.02782462E+12 -5.79086123E+11	-123.250000 28.7500000 -5.74011924E+10 -1.10130810E+12 -5.55384177E+11	-123.250000 28.7500000 -9.92017531E+10 -1.06969589E+12 -5.39803976E+11	-123.250000 28.7500000 -6.50736640E+10 -1.19578716E+12 -5.90163214E+11	-123.250000 28.7500000 -5.18621839E+10 -1.20175015E+12 -5.49150884E+11	-123.250000 28.7500000 -7.11415890E+10 -1.25633298E+12 -6.02767098E+11	-123.250000 28.7500000 -5.40766331E+10 -1.03077819E+12 -4.80953500E+11	-123.250000 28.7500000 -1.82418534E+10 -1.38217783E+12 -7.20923525E+11	-123.250000 28.7500000 -3.94477896E+10 -1.40263227E+12 -8.00807387E+11	-123.250000 28.7500000 -6.26792284E+10 -1.38603948E+12 -9.32849779E+11	-123.250000 28.7500000 -1.28055943E+11 -1.59532371E+12 -1.32974746E+12	-123.250000 28.7500000 -7.16853248E+10 -1.53509390E+12 -1.21351530E+12	-123.250000 28.7500000 -5.98665789E+10 -1.60022017E+12 -1.24952379E+12	-123.250000 28.7500000 -6.35954627E+10 -1.69406667E+12 -1.38032775E+12	-123.250000 28.7500000 -2.14635377E+10 -1.75726776E+12 -1.43783546E+12	-123.250000 28.7500000 4.76544655E+10 -1.89433525E+12 -1.47925408E+12	-123.250000 28.7500000 6.15963484E+10 -1.71214255E+12 -1.25714117E+12	-123.250000 28.7500000 7.53179116E+10 -1.49056481E+12 -1.16477251E+12	-123.250000 28.7500000 1.65355930E+10 -1.28392626E+12 -1.10776903E+12	-123.250000 28.7500000 2.25975869E+10 -1.32606263E+12 -1.10973013E+12	-123.250000 28.7500000 3.66376305E+10 -1.29479777E+12 -1.03037456E+12	-123.250000 28.7500000 1.13809572E+11 -1.49260521E+12 -1.03542102E+12	-123.250000 28.7500000 7.69483407E+10 -1.45723634E+12 -1.04182586E+12	-123.250000 28.7500000 6.59091866E+10 -1.15715028E+12 -7.97864362E+11	-123.250000 28.7500000 1.13773875E+10 -9.94525512E+11 -7.73077074E+11	-123.250000 28.7500000 8.92716442E+09 -9.81290713E+11 -7.70513699E+11
-122.750000 28.7500000 5.81770086E+09 -1.35281639E+12 -6.16317452E+11	-122.750000 28.7500000 1.77731507E+09 -1.37367257E+12 -6.12105388E+11	-122.750000 28.7500000 -1.94259333E+10 -1.53632545E+12 -7.40398006E+11	-122.750000 28.7500000 -2.06227743E+10 -1.52792492E+12 -7.23088769E+11	-122.750000 28.7500000 -5.44935690E+10 -1.43371980E+12 -6.87010021E+11	-122.750000 28.7500000 -2.05315133E+10 -1.41192122E+12 -6.64200937E+11	-122.750000 28.7500000 -2.56978560E+09 -1.36795023E+12 -6.56291135E+11	-122.750000 28.7500000 4.37531853E+10 -1.70950092E+12 -8.58183303E+11	-122.750000 28.7500000 4.32551977E+10 -1.50504748E+12 -6.67773174E+11	-122.750000 28.7500000 4.48780083E+10 -1.48233506E+12 -6.57368154E+11	-122.750000 28.7500000 5.41130097E+10 -1.42386109E+12 -6.45448073E+11	-122.750000 28.7500000 2.51385795E+10 -1.20324738E+12 -5.25353583E+11	-122.750000 28.7500000 1.25073111E+10 -1.13643749E+12 -5.35861494E+11	-122.750000 28.7500000 7.18608486E+09 -1.14335115E+12 -5.29692754E+11	-122.750000 28.7500000 -4.50259722E+10 -8.39984546E+11 -4.03812418E+11	-122.750000 28.7500000 -6.40597238E+10 -8.54042083E+11 -4.14566154E+11	-122.750000 28.7500000 -6.44791214E+10 -7.98433280E+11 -3.90800540E+11	-122.750000 28.7500000 -5.38279608E+10 -7.43639679E+11 -3.77462620E+11	-122.750000 28.7500000 -5.72059730E+10 -7.48135645E+11 -3.97364429E+11	-122.750000 28.7500000 -7.42871532E+10 -6.41845035E+11 -3.61763308E+11	-122.750000 28.7500000 -5.83266345E+10 -8.04458791E+11 -4.55335281E+11	-122.750000 28.7500000 -6.80420475E+10 -7.45174991E+11 -4.36341342E+11	-122.750000 28.7500000 -6.77286666E+10 -7.29478988E+11 -4.23857488E+11	-122.750000 28.7500000 -4.82955674E+10 -9.15255656E+11 -4.99483804E+11	-122.750000 28.7500000 -7.98352343E+10 -9.28729268E+11 -5.28730292E+11	-122.750000 28.7500000 -7.63866481E+10 -9.11566111E+11 -4.83008938E+11	-122.750000 28.7500000 -8.93719593E+10 -9.86325910E+11 -5.01328478E+11	-122.750000 28.7500000 -8.33108296E+10 -1.02094478E+12 -5.23614388E+11	-122.750000 28.7500000 -9.18697738E+10 -1.03051631E+12 -4.92038914E+11	-122.750000 28.7500000 -7.34456218E+10 -1.09418906E+12 -5.21017295E+11	-122.750000 28.7500000 -4.11175363E+10 -1.18398124E+12 -5.26474772E+11	-122.750000 28.7500000 -6.75282616E+10 -1.13187606E+12 -5.97692776E+11	-122.750000 28.7500000 -6.81704120E+10 -1.17253027E+12 -6.68908913E+11	-122.750000 28.7500000 -5.86594796E+10 -1.46411212E+12 -1.02586692E+12	-122.750000 28.7500000 -8.99906601E+10 -1.36086330E+12 -1.10586167E+12	-122.750000 28.7500000 -6.44894065E+10 -1.52239106E+12 -1.31027619E+12	-122.750000 28.7500000 -6.14725304E+10 -1.54590393E+12 -1.34206770E+12	-122.750000 28.7500000 -4.00707584E+10 -1.65055260E+12 -1.45047500E+12	-122.750000 28.7500000 -3.13877627E+10 -1.67450536E+12 -1.49823881E+12	-122.750000 28.7500000 -2.33526129E+10 -1.65719953E+12 -1.53034372E+12	-122.750000 28.7500000 6.85752197E+10 -1.94396186E+12 -1.67429014E+12	-122.750000 28.7500000 8.12943104E+09 -1.66895000E+12 -1.62086702E+12	-122.750000 28.7500000 5.33218202E+09 -1.55516640E+12 -1.55517059E+12	-122.750000 28.7500000 1.01024666E+10 -1.60016315E+12 -1.54288351E+12	-122.750000 28.7500000 4.28694272E+09 -1.49955360E+12 -1.42920345E+12	-122.750000 28.7500000 7.26488023E+10 -1.50999086E+12 -1.35829861E+12	-122.750000 28.7500000 4.05127414E+10 -1.14867464E+12 -1.02244201E+12	-122.750000 28.7500000 1.57968148E+10 -1.24415233E+12 -1.09605886E+12	-122.750000 28.7500000 3.27444122E+09 -1.19483400E+12 -1.07470356E+12	-122.750000 28.7500000 2.13151396E+10 -1.14737860E+12 -1.04625524E+12
-122.250000 28.7500000 3.05883587E+10 -1.69978338E+12 -8.28202484E+11	-122.250000 28.7500000 3.84484762E+10 -1.73850716E+12 -8.24105107E+11	-122.250000 28.7500000 -1.11219128E+10 -1.51121861E+12 -7.58709486E+11	-122.250000 28.7500000 -2.22843515E+10 -1.54190466E+12 -7.55503071E+11	-122.250000 28.7500000 2.03600794E+09 -1.48785175E+12 -7.09735547E+11	-122.250000 28.7500000 -1.39480914E+10 -1.41321686E+12 -6.91275694E+11	-122.250000 28.7500000 7.69574093E+09 -1.32300263E+12 -6.36806955E+11	-122.250000 28.7500000 -7.40474573E+09 -1.65898211E+12 -8.64045498E+11	-122.250000 28.7500000 7.93690276E+10 -1.86056953E+12 -8.37285708E+11	-122.250000 28.7500000 8.04434657E+10 -1.83380594E+12 -8.15094104E+11	-122.250000 28.7500000 7.75912079E+10 -1.76601589E+12 -7.96155970E+11	-122.250000 28.7500000 5.44175350E+10 -1.51869902E+12 -6.63549510E+11	-122.250000 28.7500000 5.05182659E+10 -1.47717331E+12 -6.89626284E+11	-122.250000 28.7500000 -1.03071782E+09 -1.11562496E+12 -5.32914438E+11	-122.250000 28.7500000 1.81808722E+10 -1.18442964E+12 -5.68693031E+11	-122.250000 28.7500000 5.55670118E+09 -1.26303352E+12 -6.03211104E+11	-122.250000 28.7500000 -4.25674424E+10 -9.07721834E+11 -4.41494897E+11	-122.250000 28.7500000 -4.78677238E+10 -8.71986233E+11 -4.30584889E+11	-122.250000 28.7500000 -3.98086554E+10 -9.09002932E+11 -4.42461520E+11	-122.250000 28.7500000 -5.86988380E+10 -8.44890702E+11 -4.24274690E+11	-122.250000 28.7500000 -7.61467781E+10 -7.78088808E+11 -4.12809167E+11	-122.250000 28.7500000 -5.65624791E+10 -9.45444159E+11 -5.11005557E+11	-122.250000 28.7500000 -4.84970250E+10 -9.02548357E+11 -4.93746946E+11	-122.250000 28.7500000 -6.13162885E+10 -7.97648880E+11 -4.40245977E+11	-122.250000 28.7500000 -7.11458570E+10 -8.41761948E+11 -4.69331345E+11	-122.250000 28.7500000 -8.94913659E+10 -1.07418917E+12 -6.11560391E+11	-122.250000 28.7500000 -5.58584340E+10 -1.16312061E+12 -5.84930034E+11	-122.250000 28.7500000 -6.10120991E+10 -1.18154134E+12 -6.10621063E+11	-122.250000 28.7500000 -6.61532344E+10 -1.18012209E+12 -5.86720084E+11	-122.250000 28.7500000 -1.04512889E+11 -1.25451895E+12 -6.41797849E+11	-122.250000 28.7500000 -9.89471048E+10 -1.29389455E+12 -6.42200764E+11	-122.250000 28.7500000 -5.79034604E+10 -1.29069207E+12 -6.66056983E+11	-122.250000 28.7500000 -5.61030185E+10 -1.35117904E+12 -7.40194583E+11	-122.250000 28.7500000 -9.05723576E+10 -1.24098078E+12 -8.61400924E+11	-122.250000 28.7500000 -6.76977172E+10 -1.50874817E+12 -1.18446555E+12	-122.250000 28.7500000 -9.93163919E+10 -1.23352580E+12 -1.08238301E+12	-122.250000 28.7500000 -9.77186161E+10 -1.18502392E+12 -1.09687957E+12	-122.250000 28.7500000 -9.24309832E+10 -1.51979858E+12 -1.54836756E+12	-122.250000 28.7500000 -3.93250079E+10 -1.61140480E+12 -1.55415871E+12	-122.250000 28.7500000 -5.38596434E+10 -1.59876134E+12 -1.61014415E+12	-122.250000 28.7500000 -2.51179213E+10 -1.67970433E+12 -1.71798482E+12	-122.250000 28.7500000 -4.50389443E+10 -1.53685682E+12 -1.68345679E+12	-122.250000 28.7500000 -3.83131116E+10 -1.42630309E+12 -1.59093673E+12	-122.250000 28.7500000 -3.11981834E+10 -1.44723070E+12 -1.57448326E+12	-122.250000 28.7500000 -3.16186624E+10 -1.34269318E+12 -1.46688534E+12	-122.250000 28.7500000 -3.06526044E+10 -1.22765849E+12 -1.40849211E+12	-122.250000 28.7500000 3.82593024E+10 -1.32526126E+12 -1.39200351E+12	-122.250000 28.7500000 3.16624650E+10 -1.11936170E+12 -1.09035690E+12	-122.250000 28.7500000 1.81181174E+10 -1.11084005E+12 -1.07581256E+12	-122.250000 28.7500000 -1.40680376E+10 -1.02686478E+12 -1.08660084E+12
-121.750000 28.7500000 -1.71396444E+10 -1.55494790E+12 -8.51674006E+11	-121.750000 28.7500000 -3.41701811E+09 -1.58215163E+12 -8.35805577E+11	-121.750000 28.7500000 -1.93130537E+10 -1.45967179E+12 -7.81388284E+11	-121.750000 28.7500000 1.71494881E+10 -1.48353502E+12 -7.31962474E+11	-121.750000 28.7500000 -1.03250115E+10 -1.43955552E+12 -7.06059108E+11	-121.750000 28.7500000 1.62473357E+09 -1.39815905E+12 -6.98579550E+11	-121.750000 28.7500000 3.67219958E+10 -1.64208260E+12 -8.52693942E+11	-121.750000 28.7500000 3.59163372E+10 -1.62854601E+12 -8.31485379E+11	-121.750000 28.7500000 1.41918749E+11 -2.16394039E+12 -9.93635860E+11	-121.750000 28.7500000 1.37558934E+11 -2.14041258E+12 -9.73258228E+11	-121.750000 28.7500000 1.32161061E+11 -2.07442372E+12 -9.54569785E+11	-121.750000 28.7500000 1.05640370E+11 -1.82406008E+12 -8.09145074E+11	-121.750000 28.7500000 9.72400230E+10 -1.81899769E+12 -8.50296504E+11	-121.750000 28.7500000 5.16650107E+10 -1.48634796E+12 -6.89312104E+11	-121.750000 28.7500000 6.95648502E+10 -1.52720376E+12 -7.19765504E+11	-121.750000 28.7500000 3.50860534E+10 -1.24214903E+12 -5.65511782E+11	-121.750000 28.7500000 1.40686541E+10 -1.28411501E+12 -6.14295208E+11	-121.750000 28.7500000 1.12643338E+10 -1.25305016E+12 -5.96312523E+11	-121.750000 28.7500000 -3.56723630E+10 -1.00269628E+12 -4.76743500E+11	-121.750000 28.7500000 -3.87361505E+10 -9.64874535E+11 -4.75226046E+11	-121.750000 28.7500000 -4.61717422E+10 -9.61594458E+11 -4.74318045E+11	-121.750000 28.7500000 -7.86476319E+10 -8.50369380E+11 -4.59324097E+11	-121.750000 28.7500000 -7.21212621E+10 -7.99786271E+11 -4.39587865E+11	-121.750000 28.7500000 -4.67007570E+10 -9.56352168E+11 -5.13210974E+11	-121.750000 28.7500000 -3.69572700E+10 -1.01213713E+12 -5.34920528E+11	-121.750000 28.7500000 -5.89143736E+10 -9.77759568E+11 -5.34742565E+11	-121.750000 28.7500000 -6.96787517E+10 -9.82948577E+11 -5.09927752E+11	-121.750000 28.7500000 -7.14640998E+10 -9.92053035E+11 -5.32680049E+11	-121.750000 28.7500000 -8.06373868E+10 -9.87146289E+11 -5.17695078E+11	-121.750000 28.7500000 -7.83532032E+10 -1.08374734E+12 -5.70182795E+11	-121.750000 28.7500000 -8.03080684E+10 -1.11079457E+12 -5.69926746E+11	-121.750000 28.7500000 -6.61496013E+10 -1.36535264E+12 -7.48142002E+11	-121.750000 28.7500000 -7.42024151E+10 -1.44259324E+12 -8.26547241E+11	-121.750000 28.7500000 -7.86001347E+10 -1.41782313E+12 -9.57574873E+11	-121.750000 28.7500000 -1.04533197E+11 -1.24732991E+12 -9.79627606E+11	-121.750000 28.7500000 -7.76462828E+10 -1.37936424E+12 -1.17843545E+12	-121.750000 28.7500000 -1.39728355E+11 -1.37268468E+12 -1.27892940E+12	-121.750000 28.7500000 -1.31272458E+11 -1.17111810E+12 -1.29615384E+12	-121.750000 28.7500000 -1.16611727E+11 -1.49544986E+12 -1.66750926E+12	-121.750000 28.7500000 -7.84301916E+10 -1.61091368E+12 -1.71118861E+12	-121.750000 28.7500000 -7.00092662E+10 -1.60927331E+12 -1.81094803E+12	-121.750000 28.7500000 -6.86000783E+10 -1.53121823E+12 -1.78197103E+12	-121.750000 28.7500000 -9.55877868E+10 -1.34113434E+12 -1.69128388E+12	-121.750000 28.7500000 -7.99515525E+10 -1.35130998E+12 -1.66735616E+12	-121.750000 28.7500000 -6.96821842E+10 -1.28636944E+12 -1.55578073E+12	-121.750000 28.7500000 -7.62301317E+10 -1.20899109E+12 -1.50363308E+12	-121.750000 28.7500000 -4.51211059E+10 -1.20903709E+12 -1.45317259E+12	-121.750000 28.7500000 -1.67591229E+10 -1.34448008E+12 -1.51177855E+12	-121.750000 28.7500000 -2.16265708E+10 -9.88745368E+11 -1.07935715E+12	-121.750000 28.7500000 -4.70202327E+10 -1.02463092E+12 -1.13859153E+12
-121.250000 28.7500000 -5.14104852E+10 -1.44071852E+12 -8.98207515E+11	-121.250000 28.7500000 -5.48101079E+10 -1.48854079E+12 -8.84931887E+11	-121.250000 28.7500000 -4.05861376E+10 -1.39308800E+12 -8.19612353E+11	-121.250000 28.7500000 -3.56818821E+10 -1.34817081E+12 -7.63874640E+11	-121.250000 28.7500000 -6.30596864E+09 -1.34163556E+12 -7.17359284E+11	-121.250000 28.7500000 -1.97139948E+10 -1.35464878E+12 -7.11710474E+11	-121.250000 28.7500000 -4.83775242E+10 -1.53974551E+12 -9.18332375E+11	-121.250000 28.7500000 2.55848694E+10 -1.46781713E+12 -7.86609340E+11	-121.250000 28.7500000 1.44495149E+11 -2.30012984E+12 -1.19069042E+12	-121.250000 28.7500000 1.51352476E+11 -2.31394509E+12 -1.15559812E+12	-121.250000 28.7500000 1.58901977E+11 -2.24814721E+12 -1.12046716E+12	-121.250000 28.7500000 1.59367774E+11 -2.03028536E+12 -9.32842897E+11	-121.250000 28.7500000 1.26893138E+11 -2.10536681E+12 -1.02856498E+12	-121.250000 28.7500000 1.04455102E+11 -1.80202675E+12 -8.31574901E+11	-121.250000 28.7500000 1.05762431E+11 -1.84099681E+12 -8.64049824E+11	-121.250000 28.7500000 5.54742907E+10 -1.52848027E+12 -7.07262611E+11	-121.250000 28.7500000 8.20913193E+10 -1.63457597E+12 -7.76315601E+11	-121.250000 28.7500000 5.10157251E+10 -1.57481527E+12 -7.65890920E+11	-121.250000 28.7500000 1.53771377E+10 -1.36025001E+12 -6.48673100E+11	-121.250000 28.7500000 8.70711398E+09 -1.35854909E+12 -6.58489868E+11	-121.250000 28.7500000 1.58694492E+10 -1.37629165E+12 -6.52680430E+11	-121.250000 28.7500000 -4.82104320E+10 -1.02967476E+12 -5.27432548E+11	-121.250000 28.7500000 -5.40550717E+10 -9.61633714E+11 -5.10475567E+11	-121.250000 28.7500000 -7.12952218E+10 -8.50384454E+11 -4.51387687E+11	-121.250000 28.7500000 -3.53232568E+10 -1.13221475E+12 -5.81422088E+11	-121.250000 28.7500000 -3.41390909E+10 -1.14369665E+12 -5.79110633E+11	-121.250000 28.7500000 -3.62985349E+10 -1.15151340E+12 -5.72550283E+11	-121.250000 28.7500000 -3.73852692E+10 -1.15727414E+12 -5.95443581E+11	-121.250000 28.7500000 -5.28378921E+10 -1.11184223E+12 -5.92304013E+11	-121.250000 28.7500000 -3.93989571E+10 -1.17818353E+12 -6.19434541E+11	-121.250000 28.7500000 -4.14283080E+10 -1.20200954E+12 -6.20366594E+11	-121.250000 28.7500000 -8.67353477E+10 -1.11429052E+12 -6.43735159E+11	-121.250000 28.7500000 -9.73796229E+10 -1.18469073E+12 -7.11340720E+11	-121.250000 28.7500000 -1.01265482E+11 -1.16657645E+12 -8.11173937E+11	-121.250000 28.7500000 -7.48191580E+10 -1.36743053E+12 -1.07213718E+12	-121.250000 28.7500000 -1.03590617E+11 -1.08897796E+12 -9.69959670E+11	-121.250000 28.7500000 -1.47225739E+11 -1.15910102E+12 -1.08381248E+12	-121.250000 28.7500000 -1.10121198E+11 -1.26583570E+12 -1.42127019E+12	-121.250000 28.7500000 -1.39976475E+11 -1.16503373E+12 -1.39341634E+12	-121.250000 28.7500000 -1.15439772E+11 -1.61742258E+12 -1.84110848E+12	-121.250000 28.7500000 -7.29890734E+10 -1.59562347E+12 -1.91736906E+12	-121.250000 28.7500000 -5.84242012E+10 -1.56779309E+12 -1.87051160E+12	-121.250000 28.7500000 -1.58951883E+11 -1.27144965E+12 -1.86086392E+12	-121.250000 28.7500000 -1.33259698E+11 -1.25211889E+12 -1.80262810E+12	-121.250000 28.7500000 -1.25985169E+11 -1.19269215E+12 -1.68518851E+12	-121.250000 28.7500000 -1.50620799E+11 -1.22565453E+12 -1.64757897E+12	-121.250000 28.7500000 -1.24391277E+11 -1.13907597E+12 -1.55997019E+12	-121.250000 28.7500000 -9.62937979E+10 -8.93338845E+11 -1.19402555E+12	-121.250000 28.7500000 -1.14531181E+11 -9.44606282E+11 -1.21811449E+12	-121.250000 28.7500000 -1.07542651E+11 -1.03773576E+12 -1.24362857E+12
-120.750000 28.7500000 -8.68763894E+10 -1.03523733E+12 -7.52520921E+11	-120.750000 28.7500000 -6.31374234E+10 -1.04287221E+12 -7.01270065E+11	-120.750000 28.7500000 -7.44719237E+10 -1.34436920E+12 -9.04177058E+11	-120.750000 28.7500000 -4.45798072E+10 -1.29070858E+12 -8.29659611E+11	-120.750000 28.7500000 -4.21155553E+10 -1.24803757E+12 -7.73132648E+11	-120.750000 28.7500000 -7.10083994E+09 -1.25893358E+12 -7.24460896E+11	-120.750000 28.7500000 -3.50160732E+10 -1.14416629E+12 -7.07506274E+11	-120.750000 28.7500000 -4.47882363E+10 -1.31035510E+12 -8.22314926E+11	-120.750000 28.7500000 -1.63281091E+10 -1.68109893E+12 -1.16589553E+12	-120.750000 28.7500000 885205056. -1.72698803E+12 -1.11207540E+12	-120.750000 28.7500000 2.39963382E+10 -1.68928936E+12 -1.07060350E+12	-120.750000 28.7500000 7.26898688E+10 -2.09283187E+12 -1.17587968E+12	-120.750000 28.7500000 3.70768159E+10 -1.73161775E+12 -9.69850421E+11	-120.750000 28.7500000 1.15999998E+11 -2.01623509E+12 -1.00340590E+12	-120.750000 28.7500000 1.20634974E+11 -2.05685627E+12 -1.03883067E+12	-120.750000 28.7500000 1.06329276E+11 -1.82064146E+12 -8.78844707E+11	-120.750000 28.7500000 1.44329310E+11 -1.89366259E+12 -9.04790082E+11	-120.750000 28.7500000 9.94555085E+10 -1.84629107E+12 -9.69397502E+11	-120.750000 28.7500000 7.36293519E+10 -1.68304365E+12 -8.31967330E+11	-120.750000 28.7500000 -3.89056819E+09 -1.30008377E+12 -6.64091427E+11	-120.750000 28.7500000 -1.43414477E+10 -1.29669228E+12 -6.58761515E+11	-120.750000 28.7500000 -3.67074427E+10 -1.14161261E+12 -5.76969048E+11	-120.750000 28.7500000 -4.07581819E+10 -1.05306436E+12 -5.65470953E+11	-120.750000 28.7500000 -5.06095002E+10 -9.91970984E+11 -5.12119669E+11	-120.750000 28.7500000 -3.94624532E+10 -1.21888624E+12 -6.25275503E+11	-120.750000 28.7500000 -3.36525292E+10 -1.24225782E+12 -6.19785224E+11	-120.750000 28.7500000 -2.80027054E+10 -1.26039635E+12 -6.12555948E+11	-120.750000 28.7500000 -2.65825649E+10 -1.26052598E+12 -6.36030222E+11	-120.750000 28.7500000 -6.19998454E+10 -1.19355920E+12 -6.72021021E+11	-120.750000 28.7500000 -9.25026877E+10 -1.27773049E+12 -7.44534114E+11	-120.750000 28.7500000 -8.62333829E+10 -1.28955869E+12 -7.40289544E+11	-120.750000 28.7500000 -5.61291182E+10 -1.24140139E+12 -7.24485931E+11	-120.750000 28.7500000 -6.68108145E+10 -1.31256313E+12 -7.97594550E+11	-120.750000 28.7500000 -6.08669573E+10 -1.30487825E+12 -8.93336748E+11	-120.750000 28.7500000 -1.06774970E+11 -1.05097875E+12 -8.90286965E+11	-120.750000 28.7500000 -1.24114354E+11 -1.22819995E+12 -1.13674407E+12	-120.750000 28.7500000 -1.42454784E+11 -1.00015204E+12 -9.50447047E+11	-120.750000 28.7500000 -1.56154233E+11 -9.63593830E+11 -1.20610973E+12	-120.750000 28.7500000 -1.06248634E+11 -1.26050055E+12 -1.51781022E+12	-120.750000 28.7500000 -9.85295340E+10 -1.15834775E+12 -1.43483771E+12	-120.750000 28.7500000 -8.91398144E+10 -1.46038797E+12 -2.00933035E+12	-120.750000 28.7500000 -9.83264379E+10 -1.39385084E+12 -1.95719017E+12	-120.750000 28.7500000 -2.07223620E+11 -1.02060104E+12 -1.60091511E+12	-120.750000 28.7500000 -1.96650041E+11 -9.10494794E+11 -1.53545815E+12	-120.750000 28.7500000 -1.82827024E+11 -8.73014100E+11 -1.43401760E+12	-120.750000 28.7500000 -1.89319987E+11 -9.06735321E+11 -1.38430605E+12	-120.750000 28.7500000 -2.03280925E+11 -8.96625803E+11 -1.36164291E+12	-120.750000 28.7500000 -1.31312722E+11 -8.86990504E+11 -1.35181068E+12	-120.750000 28.7500000 -9.60358892E+10 -7.78069344E+11 -1.00399075E+12	-120.750000 28.7500000 -1.37768092E+11 -7.72895932E+11 -1.03609637E+12
-120.250000 28.7500000 -5.95541320E+10 -1.09815857E+12 -8.48511631E+11	-120.250000 28.7500000 -5.16710973E+10 -1.02904372E+12 -7.76100905E+11	-120.250000 28.7500000 -6.25520722E+10 -9.85846645E+11 -7.22807751E+11	-120.250000 28.7500000 -5.81575148E+10 -1.21560380E+12 -8.95451202E+11	-120.250000 28.7500000 -4.14632387E+10 -1.21076698E+12 -8.34901246E+11	-120.250000 28.7500000 -5.51967293E+10 -1.15685392E+12 -7.85456366E+11	-120.250000 28.7500000 -5.58285578E+10 -1.13026400E+12 -7.58405923E+11	-120.250000 28.7500000 -6.69532078E+10 -1.22568232E+12 -9.00459201E+11	-120.250000 28.7500000 -1.14809143E+11 -1.38091024E+12 -1.31670920E+12	-120.250000 28.7500000 -8.35958456E+10 -1.32530818E+12 -1.19798523E+12	-120.250000 28.7500000 -1.69295821E+10 -1.31503882E+12 -1.08717625E+12	-120.250000 28.7500000 -3.95761705E+10 -1.71586906E+12 -1.23397616E+12	-120.250000 28.7500000 -1.30033162E+10 -1.50230598E+12 -9.77167254E+11	-120.250000 28.7500000 -5.71799962E+09 -1.58818016E+12 -9.80885570E+11	-120.250000 28.7500000 1.87753390E+10 -1.65751200E+12 -1.00366936E+12	-120.250000 28.7500000 1.27941943E+11 -1.94112415E+12 -1.03074516E+12	-120.250000 28.7500000 8.28330803E+10 -1.99090189E+12 -1.12195246E+12	-120.250000 28.7500000 2.43656376E+10 -1.59354952E+12 -9.33050778E+11	-120.250000 28.7500000 1.09753680E+11 -1.93449584E+12 -1.02470602E+12	-120.250000 28.7500000 7.12583414E+10 -1.67045431E+12 -8.63070847E+11	-120.250000 28.7500000 -1.27823524E+10 -1.24728771E+12 -6.84781601E+11	-120.250000 28.7500000 1.26245786E+10 -1.15473449E+12 -5.59862186E+11	-120.250000 28.7500000 -3.46844815E+10 -1.10044145E+12 -6.07730401E+11	-120.250000 28.7500000 -3.92136622E+10 -1.05635506E+12 -5.59955968E+11	-120.250000 28.7500000 -3.12596255E+10 -1.26635776E+12 -6.67665170E+11	-120.250000 28.7500000 -3.15358597E+10 -1.29913284E+12 -6.56889741E+11	-120.250000 28.7500000 -3.34456545E+10 -1.32915803E+12 -6.46404637E+11	-120.250000 28.7500000 -2.57946296E+10 -1.33026126E+12 -6.67081507E+11	-120.250000 28.7500000 -4.37346222E+10 -1.31848903E+12 -7.49110690E+11	-120.250000 28.7500000 -7.23850363E+10 -1.11783628E+12 -6.39892128E+11	-120.250000 28.7500000 -7.00276081E+10 -1.11129435E+12 -6.32574247E+11	-120.250000 28.7500000 -5.52010056E+10 -1.27727475E+12 -7.92563941E+11	-120.250000 28.7500000 -6.66104013E+10 -1.35847241E+12 -8.81850384E+11	-120.250000 28.7500000 -6.91807928E+10 -1.31964613E+12 -9.77909711E+11	-120.250000 28.7500000 -1.40475007E+11 -1.16403877E+12 -1.07045152E+12	-120.250000 28.7500000 -1.00156023E+11 -1.00619839E+12 -9.43568388E+11	-120.250000 28.7500000 -1.07219649E+11 -1.14400362E+12 -1.09659069E+12	-120.250000 28.7500000 -1.27626559E+11 -8.63395119E+11 -1.04021479E+12	-120.250000 28.7500000 -1.59910265E+11 -9.49899559E+11 -1.27619931E+12	-120.250000 28.7500000 -1.31619734E+11 -1.08668826E+12 -1.58372895E+12	-120.250000 28.7500000 -1.58152098E+11 -9.83733830E+11 -1.63212611E+12	-120.250000 28.7500000 -1.68405516E+11 -9.12644112E+11 -1.61188885E+12	-120.250000 28.7500000 -1.58224712E+11 -8.67315220E+11 -1.33360740E+12	-120.250000 28.7500000 -1.69684894E+11 -8.18816352E+11 -1.33394019E+12	-120.250000 28.7500000 -1.72008554E+11 -7.70739536E+11 -1.24670509E+12	-120.250000 28.7500000 -1.79312558E+11 -7.66747345E+11 -1.22025175E+12	-120.250000 28.7500000 -1.69556197E+11 -7.95115782E+11 -1.17993098E+12	-120.250000 28.7500000 -1.96432773E+11 -7.25226619E+11 -1.20109374E+12	-120.250000 28.7500000 -1.07729076E+11 -8.31359091E+11 -1.13614782E+12	-120.250000 28.7500000 -1.44192324E+11 -6.35428274E+11 -9.16678377E+11
-119.750000 28.7500000 -4.20750049E+10 -8.63375131E+11 -6.69405151E+11	-119.750000 28.7500000 -4.23819837E+10 -1.02444211E+12 -8.47166505E+11	-119.750000 28.7500000 -4.67710362E+10 -1.00576690E+12 -7.97670375E+11	-119.750000 28.7500000 -7.52448225E+10 -9.14035835E+11 -7.41807948E+11	-119.750000 28.7500000 -4.69160346E+10 -1.13441728E+12 -8.90483442E+11	-119.750000 28.7500000 -5.19226532E+10 -1.13553742E+12 -8.69432361E+11	-119.750000 28.7500000 -4.23726449E+10 -1.10278056E+12 -8.25428541E+11	-119.750000 28.7500000 -7.44029225E+10 -1.16289031E+12 -9.99852409E+11	-119.750000 28.7500000 -1.40427117E+11 -9.86403111E+11 -1.11206662E+12	-119.750000 28.7500000 -1.43766487E+11 -9.05022276E+11 -1.04435378E+12	-119.750000 28.7500000 -1.17469258E+11 -1.07775295E+12 -1.21525659E+12	-119.750000 28.7500000 -6.45481103E+10 -1.14923104E+12 -9.61421574E+11	-119.750000 28.7500000 -1.74385172E+10 -1.31832178E+12 -1.00403950E+12	-119.750000 28.7500000 -5.98564086E+10 -1.33694672E+12 -1.05816968E+12	-119.750000 28.7500000 -4.07398564E+10 -1.37334135E+12 -1.03884004E+12	-119.750000 28.7500000 -5.87963146E+10 -1.49729483E+12 -1.09166317E+12	-119.750000 28.7500000 -3.96134031E+10 -1.64369439E+12 -1.17131733E+12	-119.750000 28.7500000 -1.19849288E+10 -1.42158515E+12 -9.37889890E+11	-119.750000 28.7500000 5.53606605E+09 -1.56833861E+12 -9.99192003E+11	-119.750000 28.7500000 1.27342541E+10 -1.47521117E+12 -8.35270214E+11	-119.750000 28.7500000 -1.35139953E+10 -1.21558152E+12 -7.09505188E+11	-119.750000 28.7500000 3.10617129E+10 -1.40201925E+12 -7.40639769E+11	-119.750000 28.7500000 -2.13814743E+10 -1.11796329E+12 -6.45736825E+11	-119.750000 28.7500000 2.22409216E+10 -1.42380853E+12 -7.72802478E+11	-119.750000 28.7500000 -2.54137733E+10 -1.28317692E+12 -7.02409736E+11	-119.750000 28.7500000 -2.30914150E+10 -1.31939592E+12 -6.89475682E+11	-119.750000 28.7500000 -3.39240366E+10 -1.35508827E+12 -6.84837831E+11	-119.750000 28.7500000 -3.20158249E+10 -1.36406526E+12 -7.00151562E+11	-119.750000 28.7500000 -2.69574205E+10 -1.43552217E+12 -7.93473319E+11	-119.750000 28.7500000 -4.84124467E+10 -1.26278972E+12 -6.94755066E+11	-119.750000 28.7500000 -3.92954716E+10 -1.21980033E+12 -6.70247551E+11	-119.750000 28.7500000 -9.16818493E+10 -1.40572492E+12 -9.29757528E+11	-119.750000 28.7500000 -6.58411602E+10 -1.42538021E+12 -9.70674602E+11	-119.750000 28.7500000 -1.02057378E+11 -1.06540958E+12 -8.31715869E+11	-119.750000 28.7500000 -1.29531257E+11 -1.01462789E+12 -9.38328261E+11	-119.750000 28.7500000 -1.40878135E+11 -1.11842689E+12 -1.11804062E+12	-119.750000 28.7500000 -1.21129665E+11 -9.49359870E+11 -9.43647687E+11	-119.750000 28.7500000 -1.42750188E+11 -1.08989638E+12 -1.23731955E+12	-119.750000 28.7500000 -1.38436493E+11 -8.53589950E+11 -1.10249483E+12	-119.750000 28.7500000 -1.74291354E+11 -8.50400051E+11 -1.35565266E+12	-119.750000 28.7500000 -1.65445665E+11 -7.76994030E+11 -1.37544375E+12	-119.750000 28.7500000 -1.69463710E+11 -7.22419712E+11 -1.36554414E+12	-119.750000 28.7500000 -1.42572683E+11 -7.19988130E+11 -1.13547778E+12	-119.750000 28.7500000 -1.51288136E+11 -7.67326814E+11 -1.15114285E+12	-119.750000 28.7500000 -1.58869766E+11 -7.29399689E+11 -1.09405929E+12	-119.750000 28.7500000 -1.60655311E+11 -7.29240437E+11 -1.08273992E+12	-119.750000 28.7500000 -1.43932260E+11 -7.22369446E+11 -1.03085159E+12	-119.750000 28.7500000 -1.39393450E+11 -5.32456243E+11 -7.95534885E+11	-119.750000 28.7500000 -1.43924494E+11 -6.90531074E+11 -9.91259132E+11	-119.750000 28.7500000 -1.21321218E+11 -5.93716511E+11 -8.16046473E+11
-119.250000 28.7500000 -3.15658854E+10 -9.23042710E+11 -7.10972998E+11	-119.250000 28.7500000 -5.24870492E+10 -7.99643206E+11 -6.80078213E+11	-119.250000 28.7500000 -1.51313869E+10 -1.01188678E+12 -8.41053372E+11	-119.250000 28.7500000 -3.01055611E+10 -9.66343655E+11 -7.89357658E+11	-119.250000 28.7500000 -5.65875753E+10 -8.33468760E+11 -7.15863753E+11	-119.250000 28.7500000 -2.39252705E+10 -1.12505258E+12 -9.15280036E+11	-119.250000 28.7500000 -4.55225221E+10 -1.04563435E+12 -8.84421951E+11	-119.250000 28.7500000 -8.47233188E+10 -9.05825223E+11 -8.30540546E+11	-119.250000 28.7500000 -1.34398501E+11 -7.91922475E+11 -9.52862376E+11	-119.250000 28.7500000 -1.08770583E+11 -8.24459133E+11 -9.07674386E+11	-119.250000 28.7500000 -1.63792306E+11 -8.80871408E+11 -1.10043922E+12	-119.250000 28.7500000 -1.09446627E+11 -1.15375027E+12 -1.10132291E+12	-119.250000 28.7500000 -8.92455076E+10 -1.27987587E+12 -1.12194984E+12	-119.250000 28.7500000 -9.09999145E+10 -1.01691235E+12 -8.96473956E+11	-119.250000 28.7500000 -9.49436826E+10 -9.88622029E+11 -8.77952303E+11	-119.250000 28.7500000 -6.07349473E+10 -1.06803764E+12 -8.79963865E+11	-119.250000 28.7500000 -8.94285169E+10 -1.15261545E+12 -9.43126282E+11	-119.250000 28.7500000 -5.93409188E+10 -1.28036949E+12 -9.98922912E+11	-119.250000 28.7500000 -4.54951772E+10 -1.35628731E+12 -1.05111939E+12	-119.250000 28.7500000 -4.79439616E+09 -1.37092740E+12 -8.45884686E+11	-119.250000 28.7500000 -3.03523881E+10 -1.20252924E+12 -7.44247132E+11	-119.250000 28.7500000 -1.14673101E+10 -1.26928526E+12 -7.68199950E+11	-119.250000 28.7500000 -1.12762460E+10 -1.13038013E+12 -6.72115393E+11	-119.250000 28.7500000 2.74705229E+09 -1.32995416E+12 -7.77356116E+11	-119.250000 28.7500000 -1.96411290E+10 -1.27940664E+12 -7.34238081E+11	-119.250000 28.7500000 -2.61763604E+10 -1.31603812E+12 -7.21701765E+11	-119.250000 28.7500000 -1.73292995E+10 -1.37037611E+12 -7.15124703E+11	-119.250000 28.7500000 -1.21315215E+10 -1.38639140E+12 -7.25057274E+11	-119.250000 28.7500000 -2.73074135E+10 -1.47758711E+12 -8.21951070E+11	-119.250000 28.7500000 -3.31207066E+10 -1.34813437E+12 -7.40352000E+11	-119.250000 28.7500000 -2.81947279E+10 -1.68571175E+12 -9.88626747E+11	-119.250000 28.7500000 -9.99120077E+09 -1.58097814E+12 -9.75271952E+11	-119.250000 28.7500000 -8.09671393E+10 -1.51169545E+12 -1.08255687E+12	-119.250000 28.7500000 -7.40702372E+10 -1.19390378E+12 -9.29073332E+11	-119.250000 28.7500000 -1.16819411E+11 -1.12082472E+12 -1.07002626E+12	-119.250000 28.7500000 -1.15402826E+11 -9.51242457E+11 -9.52916181E+11	-119.250000 28.7500000 -1.42763819E+11 -1.14600955E+12 -1.13760207E+12	-119.250000 28.7500000 -1.18539289E+11 -9.59907496E+11 -1.03060419E+12	-119.250000 28.7500000 -1.54831929E+11 -1.08904291E+12 -1.31406234E+12	-119.250000 28.7500000 -1.81340176E+11 -7.93465455E+11 -1.19217232E+12	-119.250000 28.7500000 -1.73631586E+11 -6.84229460E+11 -1.19295731E+12	-119.250000 28.7500000 -1.83953146E+11 -6.42746679E+11 -1.19245360E+12	-119.250000 28.7500000 -1.28647438E+11 -6.34444710E+11 -9.73630865E+11	-119.250000 28.7500000 -1.62609758E+11 -7.27383802E+11 -1.02451544E+12	-119.250000 28.7500000 -1.57610721E+11 -7.23751469E+11 -9.82523707E+11	-119.250000 28.7500000 -1.62871607E+11 -7.14392863E+11 -9.79679707E+11	-119.250000 28.7500000 -1.39683955E+11 -6.88839590E+11 -9.10754120E+11	-119.250000 28.7500000 -1.74908522E+11 -7.20867754E+11 -1.00679641E+12	-119.250000 28.7500000 -1.65637079E+11 -6.37695295E+11 -9.09753975E+11	-119.250000 28.7500000 -1.21514697E+11 -5.64682555E+11 -7.34215537E+11
-118.750000 28.7500000 9.14279731E+09 -9.28668254E+11 -7.07251208E+11	-118.750000 28.7500000 -9.12287744E+09 -8.32909148E+11 -6.82374791E+11	-118.750000 28.7500000 -2.84107899E+10 -7.35107940E+11 -6.30212788E+11	-118.750000 28.7500000 -1.57678428E+10 -9.51554736E+11 -8.15511503E+11	-118.750000 28.7500000 -6.76758221E+09 -8.54887563E+11 -7.40481237E+11	-118.750000 28.7500000 -8.92953907E+09 -7.94062881E+11 -6.72585548E+11	-118.750000 28.7500000 -6.03630879E+10 -7.93328288E+11 -7.21433919E+11	-118.750000 28.7500000 -4.79473705E+10 -9.71635622E+11 -9.09781041E+11	-118.750000 28.7500000 -5.60412631E+10 -7.15804115E+11 -8.03648438E+11	-118.750000 28.7500000 -3.70328658E+10 -9.72835062E+11 -9.73436748E+11	-118.750000 28.7500000 -7.65050798E+10 -8.89379029E+11 -9.18388605E+11	-118.750000 28.7500000 -6.94381937E+10 -9.81748351E+11 -8.97907556E+11	-118.750000 28.7500000 -6.30264422E+10 -1.04800708E+12 -8.96746455E+11	-118.750000 28.7500000 -2.52337521E+10 -1.15931546E+12 -9.56695773E+11	-118.750000 28.7500000 -3.40038513E+10 -1.11446970E+12 -9.50693331E+11	-118.750000 28.7500000 -7.83377367E+10 -1.15619280E+12 -9.89875667E+11	-118.750000 28.7500000 -8.52982497E+10 -9.50792225E+11 -7.91789961E+11	-118.750000 28.7500000 -9.50370468E+10 -9.83252271E+11 -8.41418211E+11	-118.750000 28.7500000 -8.71515423E+10 -9.98826377E+11 -8.65638351E+11	-118.750000 28.7500000 -2.25192612E+10 -1.30095160E+12 -8.70724207E+11	-118.750000 28.7500000 -3.27064474E+10 -1.25151229E+12 -8.01321910E+11	-118.750000 28.7500000 -1.11788851E+10 -1.22965734E+12 -7.94146832E+11	-118.750000 28.7500000 -1.89738086E+10 -1.13774363E+12 -6.95243506E+11	-118.750000 28.7500000 -1.80123955E+10 -1.28176737E+12 -8.00835568E+11	-118.750000 28.7500000 -8.29850317E+09 -1.26799616E+12 -7.56879917E+11	-118.750000 28.7500000 1.12565773E+09 -1.31077177E+12 -7.35144116E+11	-118.750000 28.7500000 5.18699254E+10 -1.77896528E+12 -9.46074812E+11	-118.750000 28.7500000 5.86550682E+10 -1.79598839E+12 -9.42985511E+11	-118.750000 28.7500000 -5.07306291E+09 -1.49388119E+12 -8.38040355E+11	-118.750000 28.7500000 3.78093527E+10 -1.81799682E+12 -9.93298678E+11	-118.750000 28.7500000 938684736. -1.71019390E+12 -1.01211472E+12	-118.750000 28.7500000 -2.54022042E+10 -1.56930068E+12 -9.81150204E+11	-118.750000 28.7500000 -6.17318564E+10 -1.19632206E+12 -8.57981321E+11	-118.750000 28.7500000 -6.26185748E+10 -1.24728692E+12 -1.01742379E+12	-118.750000 28.7500000 -1.31315409E+11 -9.58730535E+11 -9.41293699E+11	-118.750000 28.7500000 -1.45429201E+11 -1.10300168E+12 -1.13480670E+12	-118.750000 28.7500000 -1.13420648E+11 -9.99560053E+11 -9.63210445E+11	-118.750000 28.7500000 -1.77773199E+11 -1.11463144E+12 -1.23722675E+12	-118.750000 28.7500000 -1.49663629E+11 -9.77039196E+11 -1.12460733E+12	-118.750000 28.7500000 -1.83594418E+11 -7.86350277E+11 -1.07737625E+12	-118.750000 28.7500000 -1.83230480E+11 -6.63278322E+11 -1.07611469E+12	-118.750000 28.7500000 -2.07395701E+11 -6.53155238E+11 -1.10052835E+12	-118.750000 28.7500000 -1.48856226E+11 -6.32167793E+11 -8.86482469E+11	-118.750000 28.7500000 -1.45646764E+11 -7.48572180E+11 -9.27018648E+11	-118.750000 28.7500000 -1.43113748E+11 -7.45251734E+11 -8.93080895E+11	-118.750000 28.7500000 -1.46924061E+11 -7.38236236E+11 -8.95045992E+11	-118.750000 28.7500000 -1.42733754E+11 -6.64873271E+11 -8.29613539E+11	-118.750000 28.7500000 -1.48450198E+11 -5.77400537E+11 -7.10182961E+11	-118.750000 28.7500000 -1.88703408E+11 -6.61175730E+11 -8.86720561E+11	-118.750000 28.7500000 -1.21729769E+11 -5.39325891E+11 -6.74381038E+11
-118.250000 28.7500000 8.44074598E+10 -9.06800136E+11 -6.78129893E+11	-118.250000 28.7500000 8.07478067E+10 -8.05264753E+11 -6.72606388E+11	-118.250000 28.7500000 3.10649754E+10 -7.36919421E+11 -6.40364118E+11	-118.250000 28.7500000 -5.34597018E+09 -6.79653278E+11 -6.02814022E+11	-118.250000 28.7500000 -1.42065285E+10 -8.07332807E+11 -7.60942232E+11	-118.250000 28.7500000 -7.47255142E+09 -7.57501460E+11 -6.99987919E+11	-118.250000 28.7500000 -1.85761423E+10 -8.77805568E+11 -7.74471418E+11	-118.250000 28.7500000 -5.72676710E+10 -8.05589090E+11 -7.48202426E+11	-118.250000 28.7500000 -4.42242785E+10 -8.53590868E+11 -8.65960133E+11	-118.250000 28.7500000 -3.82730189E+09 -1.00260007E+12 -9.92833307E+11	-118.250000 28.7500000 -7.12514918E+09 -1.05444449E+12 -9.33652005E+11	-118.250000 28.7500000 -3.71097068E+10 -1.12383597E+12 -9.47465486E+11	-118.250000 28.7500000 -3.20061522E+10 -1.15860334E+12 -9.42663991E+11	-118.250000 28.7500000 4.69968947E+09 -1.20014858E+12 -9.57603185E+11	-118.250000 28.7500000 -2.32752922E+09 -1.17692917E+12 -9.62725609E+11	-118.250000 28.7500000 -2.72074629E+10 -1.00589765E+12 -7.69606287E+11	-118.250000 28.7500000 -1.61485015E+10 -1.09682531E+12 -8.37734236E+11	-118.250000 28.7500000 -3.94720338E+10 -1.13541304E+12 -9.19413719E+11	-118.250000 28.7500000 -4.76252733E+10 -1.06951383E+12 -9.37031041E+11	-118.250000 28.7500000 -2.89869578E+10 -1.23962012E+12 -9.03822442E+11	-118.250000 28.7500000 1.54767401E+10 -1.27325136E+12 -7.81543604E+11	-118.250000 28.7500000 -2.65248686E+10 -1.21261208E+12 -8.26017841E+11	-118.250000 28.7500000 -2.76935045E+10 -1.13890283E+12 -7.26122365E+11	-118.250000 28.7500000 -1.97627986E+10 -1.25246125E+12 -8.32856392E+11	-118.250000 28.7500000 -1.73654692E+10 -1.25035571E+12 -7.79199513E+11	-118.250000 28.7500000 4.00419267E+10 -1.65984102E+12 -9.61955889E+11	-118.250000 28.7500000 3.89567053E+09 -1.57523653E+12 -9.39046339E+11	-118.250000 28.7500000 1.47235338E+10 -1.57926005E+12 -9.15522912E+11	-118.250000 28.7500000 6.51256177E+10 -1.92158040E+12 -1.09346324E+12	-118.250000 28.7500000 -1.65954529E+10 -1.69846990E+12 -1.00926240E+12	-118.250000 28.7500000 -4.28369510E+09 -1.65453981E+12 -1.00164495E+12	-118.250000 28.7500000 -2.28107346E+10 -1.52955755E+12 -1.01753750E+12	-118.250000 28.7500000 -5.69420349E+10 -1.26762575E+12 -9.34366806E+11	-118.250000 28.7500000 -4.25369723E+10 -1.26223542E+12 -1.07857550E+12	-118.250000 28.7500000 -1.08453478E+11 -1.13211251E+12 -1.08656401E+12	-118.250000 28.7500000 -1.20305148E+11 -1.00386478E+12 -9.78017518E+11	-118.250000 28.7500000 -1.47991200E+11 -1.15963763E+12 -1.14645428E+12	-118.250000 28.7500000 -1.66385566E+11 -1.00190736E+12 -1.09528685E+12	-118.250000 28.7500000 -1.38756145E+11 -8.63290262E+11 -9.71747426E+11	-118.250000 28.7500000 -1.84357175E+11 -8.09440117E+11 -9.98918521E+11	-118.250000 28.7500000 -1.66895862E+11 -7.17105005E+11 -9.89444506E+11	-118.250000 28.7500000 -1.47478446E+11 -5.52995652E+11 -7.50324154E+11	-118.250000 28.7500000 -1.47190628E+11 -6.76851483E+11 -8.23278961E+11	-118.250000 28.7500000 -1.21125462E+11 -7.82017298E+11 -8.26113393E+11	-118.250000 28.7500000 -1.19797522E+11 -7.75842562E+11 -8.05755093E+11	-118.250000 28.7500000 -1.44828334E+11 -7.82265680E+11 -8.31141446E+11	-118.250000 28.7500000 -1.44131359E+11 -6.82889314E+11 -7.81937345E+11	-118.250000 28.7500000 -1.10134747E+11 -6.53423477E+11 -6.59068682E+11	-118.250000 28.7500000 -1.35693541E+11 -5.74290330E+11 -6.36217065E+11	-118.250000 28.7500000 -1.21283346E+11 -5.42078140E+11 -6.34020889E+11
-117.750000 28.7500000 -2.57624187E+10 -9.94731491E+11 -6.79733101E+11	-117.750000 28.7500000 -1.66694308E+10 -9.17320565E+11 -6.79491600E+11	-117.750000 28.7500000 777590976. -8.00921944E+11 -6.59228525E+11	-117.750000 28.7500000 3.14414592E+09 -7.18818640E+11 -6.34568901E+11	-117.750000 28.7500000 -3.52632873E+10 -6.35253555E+11 -6.10092515E+11	-117.750000 28.7500000 -4.46156882E+10 -7.84808935E+11 -7.66254055E+11	-117.750000 28.7500000 -5.97879808E+10 -7.42491357E+11 -6.35140506E+11	-117.750000 28.7500000 -3.11647703E+10 -9.47136037E+11 -7.93080234E+11	-117.750000 28.7500000 -2.02599526E+10 -8.83873612E+11 -8.88837243E+11	-117.750000 28.7500000 -7.53501338E+09 -9.49129708E+11 -1.00311558E+12	-117.750000 28.7500000 1.68413542E+10 -1.04752493E+12 -9.11217459E+11	-117.750000 28.7500000 2.90275758E+10 -1.14716849E+12 -9.03601914E+11	-117.750000 28.7500000 5.20582267E+10 -1.17065305E+12 -8.88385765E+11	-117.750000 28.7500000 1.30607759E+10 -1.18028488E+12 -9.34261424E+11	-117.750000 28.7500000 3.69680717E+09 -1.17161879E+12 -9.49844836E+11	-117.750000 28.7500000 6.46345687E+10 -1.42810559E+12 -9.73928202E+11	-117.750000 28.7500000 7.33778985E+10 -1.49525378E+12 -1.08238111E+12	-117.750000 28.7500000 3.20293601E+10 -1.16295388E+12 -8.87670440E+11	-117.750000 28.7500000 -1.25029632E+10 -1.10838625E+12 -9.79346981E+11	-117.750000 28.7500000 -1.38912768E+09 -1.21336470E+12 -9.24675408E+11	-117.750000 28.7500000 3.31112796E+10 -1.49486646E+12 -1.02560262E+12	-117.750000 28.7500000 -1.62670664E+10 -1.17596724E+12 -8.44039324E+11	-117.750000 28.7500000 -3.32313149E+10 -1.15032130E+12 -7.64901130E+11	-117.750000 28.7500000 -4.64036168E+10 -1.22047903E+12 -8.73387196E+11	-117.750000 28.7500000 -1.12800031E+10 -1.21643218E+12 -7.93608782E+11	-117.750000 28.7500000 -2.64287375E+10 -1.43904709E+12 -9.88087321E+11	-117.750000 28.7500000 -2.15034163E+10 -1.47035613E+12 -9.66890029E+11	-117.750000 28.7500000 3.68069755E+10 -1.87628519E+12 -1.21179865E+12	-117.750000 28.7500000 -5.83228211E+09 -1.66515088E+12 -1.08532112E+12	-117.750000 28.7500000 2.63215084E+10 -1.64304139E+12 -9.92092029E+11	-117.750000 28.7500000 -2.75552195E+10 -1.62067356E+12 -1.03710812E+12	-117.750000 28.7500000 -2.44463022E+10 -1.47425486E+12 -1.04913489E+12	-117.750000 28.7500000 -3.31698237E+10 -1.31235447E+12 -9.97406343E+11	-117.750000 28.7500000 -9.27028756E+10 -1.28753061E+12 -1.20300582E+12	-117.750000 28.7500000 -9.75335997E+10 -9.97276123E+11 -9.18443000E+11	-117.750000 28.7500000 -6.71418204E+10 -1.12587571E+12 -1.06334316E+12	-117.750000 28.7500000 -1.11248130E+11 -9.87447558E+11 -9.64192109E+11	-117.750000 28.7500000 -1.39207655E+11 -9.47859882E+11 -9.63285615E+11	-117.750000 28.7500000 -1.90325178E+11 -1.04850365E+12 -1.20403893E+12	-117.750000 28.7500000 -1.67232864E+11 -8.46371553E+11 -9.29245954E+11	-117.750000 28.7500000 -1.63955425E+11 -7.70526806E+11 -9.13036280E+11	-117.750000 28.7500000 -1.38278191E+11 -6.53260423E+11 -7.16245500E+11	-117.750000 28.7500000 -1.49711307E+11 -7.47130192E+11 -7.87317916E+11	-117.750000 28.7500000 -1.28514056E+11 -7.79084628E+11 -7.52210674E+11	-117.750000 28.7500000 -1.18603481E+11 -7.86396742E+11 -7.33762355E+11	-117.750000 28.7500000 -1.07233026E+11 -6.21054394E+11 -5.62420646E+11	-117.750000 28.7500000 -1.19151133E+11 -6.06016307E+11 -5.62801345E+11	-117.750000 28.7500000 -9.31780608E+10 -6.83042734E+11 -5.98111224E+11	-117.750000 28.7500000 -9.79207291E+10 -6.50015474E+11 -5.89762855E+11	-117.750000 28.7500000 -1.11028855E+11 -5.72787589E+11 -5.97445509E+11
-117.250000 28.7500000 -9.97093376E+10 -1.07370919E+12 -7.44170652E+11	-117.250000 28.7500000 -7.40221665E+10 -1.05356185E+12 -7.27746937E+11	-117.250000 28.7500000 -6.33465364E+10 -9.39281875E+11 -7.07725427E+11	-117.250000 28.7500000 -4.83461939E+10 -8.35092218E+11 -6.82354672E+11	-117.250000 28.7500000 -3.95480883E+10 -7.60407458E+11 -6.57609851E+11	-117.250000 28.7500000 -6.04146115E+10 -6.84217991E+11 -6.35130216E+11	-117.250000 28.7500000 -2.63575122E+10 -6.73613218E+11 -4.97123164E+11	-117.250000 28.7500000 -5.25027000E+10 -7.78020979E+11 -6.28836532E+11	-117.250000 28.7500000 -3.32288307E+10 -8.23501193E+11 -9.08756582E+11	-117.250000 28.7500000 -126832208. -8.54305735E+11 -9.98452363E+11	-117.250000 28.7500000 1.04689943E+11 -1.21961670E+12 -1.13941204E+12	-117.250000 28.7500000 1.10910382E+11 -1.21032095E+12 -1.09985359E+12	-117.250000 28.7500000 1.51248454E+11 -1.60795538E+12 -1.45723189E+12	-117.250000 28.7500000 7.34948966E+10 -1.38119951E+12 -1.18257064E+12	-117.250000 28.7500000 7.41713838E+10 -1.45009056E+12 -1.22885413E+12	-117.250000 28.7500000 1.04130503E+11 -1.61404761E+12 -1.20097368E+12	-117.250000 28.7500000 8.55684628E+10 -1.65192217E+12 -1.35386340E+12	-117.250000 28.7500000 5.10323712E+10 -1.38470464E+12 -1.15196179E+12	-117.250000 28.7500000 3.69506304E+10 -1.41795970E+12 -1.30035627E+12	-117.250000 28.7500000 6.87202058E+10 -1.51464601E+12 -1.19931680E+12	-117.250000 28.7500000 -3.33277875E+09 -1.24271041E+12 -1.03953282E+12	-117.250000 28.7500000 95535848.0 -1.43539451E+12 -1.17354476E+12	-117.250000 28.7500000 2.26046423E+10 -1.46400569E+12 -1.03429577E+12	-117.250000 28.7500000 -6.00009687E+10 -1.19358344E+12 -9.43803138E+11	-117.250000 28.7500000 -7.79837286E+09 -1.51410508E+12 -1.11214015E+12	-117.250000 28.7500000 -4.06860022E+10 -1.33434153E+12 -1.03730446E+12	-117.250000 28.7500000 -4.54185615E+10 -1.38576213E+12 -1.01506141E+12	-117.250000 28.7500000 -3.89067776E+10 -1.56997766E+12 -1.25452157E+12	-117.250000 28.7500000 -3.67054684E+10 -1.52155075E+12 -1.13168010E+12	-117.250000 28.7500000 -1.01402957E+09 -1.44853238E+12 -9.66139052E+11	-117.250000 28.7500000 -8.67394048E+09 -1.53605492E+12 -1.03950955E+12	-117.250000 28.7500000 -2.87755223E+10 -1.41645054E+12 -1.09229389E+12	-117.250000 28.7500000 -4.85346345E+10 -1.31424151E+12 -1.05226987E+12	-117.250000 28.7500000 -1.01776957E+11 -1.07278919E+12 -9.90709678E+11	-117.250000 28.7500000 -6.95781704E+10 -1.16355354E+12 -1.00713556E+12	-117.250000 28.7500000 -1.20659132E+11 -1.22991791E+12 -1.22196866E+12	-117.250000 28.7500000 -1.54163790E+11 -1.12990539E+12 -1.15157343E+12	-117.250000 28.7500000 -1.22311909E+11 -1.10833461E+12 -1.10778044E+12	-117.250000 28.7500000 -1.69303458E+11 -7.85704878E+11 -8.35912860E+11	-117.250000 28.7500000 -1.65069390E+11 -9.03547519E+11 -8.84167737E+11	-117.250000 28.7500000 -1.43517712E+11 -6.69935534E+11 -6.54214758E+11	-117.250000 28.7500000 -1.10341538E+11 -7.24679918E+11 -6.65974931E+11	-117.250000 28.7500000 -9.17730673E+10 -6.12428087E+11 -5.25170377E+11	-117.250000 28.7500000 -1.11395807E+11 -6.25466933E+11 -5.29369989E+11	-117.250000 28.7500000 -9.92497910E+10 -6.29627945E+11 -5.05839157E+11	-117.250000 28.7500000 -8.64631685E+10 -6.64093721E+11 -5.17701108E+11	-117.250000 28.7500000 -7.35761777E+10 -6.70136074E+11 -5.04409194E+11	-117.250000 28.7500000 -6.99345469E+10 -6.68877324E+11 -5.20525545E+11	-117.250000 28.7500000 -8.29670195E+10 -6.51110318E+11 -5.30343952E+11	-117.250000 28.7500000 -9.93882112E+10 -5.95491619E+11 -5.56926304E+11
-116.750000 28.7500000 -2.05980566E+11 -8.03320365E+11 -6.90937135E+11	-116.750000 28.7500000 -1.78343870E+11 -8.39412089E+11 -6.51658920E+11	-116.750000 28.7500000 -1.50828712E+11 -8.22078931E+11 -6.29816033E+11	-116.750000 28.7500000 -1.12333185E+11 -7.45597829E+11 -5.94970214E+11	-116.750000 28.7500000 -7.72347412E+10 -6.66887127E+11 -5.51075709E+11	-116.750000 28.7500000 -5.36815411E+10 -6.17419833E+11 -5.19196475E+11	-116.750000 28.7500000 -3.49042237E+10 -7.28377524E+11 -5.20258552E+11	-116.750000 28.7500000 -5.91978824E+10 -6.62938190E+11 -5.12936444E+11	-116.750000 28.7500000 -5.85952666E+10 -5.99970087E+11 -7.26680994E+11	-116.750000 28.7500000 -1.26635868E+10 -6.86530626E+11 -1.00060909E+12	-116.750000 28.7500000 7.17211238E+10 -9.76450945E+11 -1.40978867E+12	-116.750000 28.7500000 1.09284688E+11 -8.80775463E+11 -1.40315093E+12	-116.750000 28.7500000 7.28450499E+10 -7.56537688E+11 -1.38425637E+12	-116.750000 28.7500000 1.36032854E+11 -1.17528881E+12 -1.43810809E+12	-116.750000 28.7500000 1.21175491E+11 -1.33021368E+12 -1.49166608E+12	-116.750000 28.7500000 1.57412327E+11 -1.43410502E+12 -1.42833680E+12	-116.750000 28.7500000 5.51930143E+10 -1.09424443E+12 -1.26229257E+12	-116.750000 28.7500000 8.85515960E+10 -1.34042236E+12 -1.44119497E+12	-116.750000 28.7500000 2.66427965E+10 -1.06952675E+12 -1.24086832E+12	-116.750000 28.7500000 1.08874138E+11 -1.41467674E+12 -1.47494011E+12	-116.750000 28.7500000 4.76985221E+10 -1.34349835E+12 -1.39182998E+12	-116.750000 28.7500000 -3.64864471E+10 -1.23619036E+12 -1.21484555E+12	-116.750000 28.7500000 -4.18915697E+10 -1.20843377E+12 -1.05407906E+12	-116.750000 28.7500000 -4.49196442E+10 -1.19274393E+12 -1.00854327E+12	-116.750000 28.7500000 -4.10997719E+10 -1.35441862E+12 -1.16751440E+12	-116.750000 28.7500000 -1.06656989E+11 -1.28332058E+12 -1.16896720E+12	-116.750000 28.7500000 -6.49699287E+10 -1.26534287E+12 -1.07610060E+12	-116.750000 28.7500000 -9.84394793E+10 -1.36318327E+12 -1.34680202E+12	-116.750000 28.7500000 -5.39601797E+10 -1.39832970E+12 -1.18760669E+12	-116.750000 28.7500000 -2.97039872E+10 -1.62114935E+12 -1.36531529E+12	-116.750000 28.7500000 -3.75187907E+10 -1.33417180E+12 -1.05933740E+12	-116.750000 28.7500000 -4.80176333E+10 -1.36447237E+12 -1.14634064E+12	-116.750000 28.7500000 -5.35794524E+10 -1.31094322E+12 -1.12442330E+12	-116.750000 28.7500000 -7.12970895E+10 -1.19281628E+12 -1.08570975E+12	-116.750000 28.7500000 -8.52967424E+10 -1.20862212E+12 -1.10701563E+12	-116.750000 28.7500000 -1.10044635E+11 -1.08338754E+12 -1.02586345E+12	-116.750000 28.7500000 -1.47806339E+11 -1.02007688E+12 -1.01652614E+12	-116.750000 28.7500000 -1.98369067E+11 -9.49035008E+11 -1.01901848E+12	-116.750000 28.7500000 -1.49510193E+11 -8.44960498E+11 -7.80581470E+11	-116.750000 28.7500000 -1.29492959E+11 -7.26091760E+11 -6.11590668E+11	-116.750000 28.7500000 -1.37273549E+11 -7.61673089E+11 -6.36716843E+11	-116.750000 28.7500000 -1.23264975E+11 -7.52320446E+11 -6.25140826E+11	-116.750000 28.7500000 -1.13559437E+11 -6.43405644E+11 -5.02456156E+11	-116.750000 28.7500000 -1.10026760E+11 -6.56765354E+11 -5.07487846E+11	-116.750000 28.7500000 -9.71530813E+10 -6.40307692E+11 -4.71242244E+11	-116.750000 28.7500000 -9.02912983E+10 -6.50305339E+11 -4.75736474E+11	-116.750000 28.7500000 -8.83322880E+10 -6.25267900E+11 -4.53781815E+11	-116.750000 28.7500000 -8.42660741E+10 -6.03953168E+11 -4.61900022E+11	-116.750000 28.7500000 -8.49010524E+10 -4.86504890E+11 -3.67570387E+11	-116.750000 28.7500000 -8.86231941E+10 -4.74023297E+11 -3.92081539E+11
-116.250000 28.7500000 -1.57360128E+11 -5.79917251E+11 -6.77992268E+11	-116.250000 28.7500000 -1.68764064E+11 -6.46264521E+11 -6.42100822E+11	-116.250000 28.7500000 -1.87073757E+11 -7.05107395E+11 -6.16532869E+11	-116.250000 28.7500000 -1.92656114E+11 -6.87596110E+11 -5.86800693E+11	-116.250000 28.7500000 -1.78590597E+11 -6.15237616E+11 -5.43045190E+11	-116.250000 28.7500000 -1.59088607E+11 -5.53884844E+11 -5.06830422E+11	-116.250000 28.7500000 -1.32672782E+11 -5.84069218E+11 -4.98092704E+11	-116.250000 28.7500000 -1.03034012E+11 -5.93160045E+11 -4.77993959E+11	-116.250000 28.7500000 -8.39961887E+10 -5.56121129E+11 -6.32778654E+11	-116.250000 28.7500000 -9.08631491E+10 -4.62293828E+11 -8.21365441E+11	-116.250000 28.7500000 -1.17485732E+11 -3.07867386E+11 -1.13039717E+12	-116.250000 28.7500000 -9.08627722E+10 -4.04606747E+11 -1.48436602E+12	-116.250000 28.7500000 -4.59012219E+10 -2.90923643E+11 -1.44088157E+12	-116.250000 28.7500000 488720608. -3.79031749E+11 -1.38731232E+12	-116.250000 28.7500000 9.53717146E+09 -5.23908743E+11 -1.43506316E+12	-116.250000 28.7500000 8.39704248E+10 -6.80148599E+11 -1.81948750E+12	-116.250000 28.7500000 1.04366850E+11 -6.45399446E+11 -1.61088170E+12	-116.250000 28.7500000 3.81506314E+10 -5.53334800E+11 -1.35776567E+12	-116.250000 28.7500000 6.79221166E+10 -6.54490468E+11 -1.15429094E+12	-116.250000 28.7500000 6.91441582E+10 -7.25091746E+11 -1.40226449E+12	-116.250000 28.7500000 6.42806170E+10 -8.91375124E+11 -1.30689545E+12	-116.250000 28.7500000 6.84983624E+10 -9.82113452E+11 -1.14416078E+12	-116.250000 28.7500000 3.68810271E+10 -9.70243310E+11 -1.05387059E+12	-116.250000 28.7500000 3.09592863E+10 -1.04665409E+12 -9.62173469E+11	-116.250000 28.7500000 -7.54926141E+10 -1.16465022E+12 -1.20229449E+12	-116.250000 28.7500000 -8.27335803E+10 -9.67094370E+11 -9.28925942E+11	-116.250000 28.7500000 -9.49310423E+10 -1.16797853E+12 -1.19794814E+12	-116.250000 28.7500000 -1.48267631E+11 -9.44537207E+11 -1.13865549E+12	-116.250000 28.7500000 -1.27465079E+11 -1.21341110E+12 -1.28157300E+12	-116.250000 28.7500000 -1.11940436E+11 -1.06199463E+12 -1.11188797E+12	-116.250000 28.7500000 -6.68897894E+10 -1.19994332E+12 -1.14710636E+12	-116.250000 28.7500000 -6.61905449E+10 -1.28110533E+12 -1.20661842E+12	-116.250000 28.7500000 -7.21454531E+10 -1.29507433E+12 -1.20315576E+12	-116.250000 28.7500000 -6.06509097E+10 -1.22935719E+12 -1.15838196E+12	-116.250000 28.7500000 -1.20958820E+11 -1.02637175E+12 -9.53924649E+11	-116.250000 28.7500000 -1.09370655E+11 -1.21427054E+12 -1.14691644E+12	-116.250000 28.7500000 -1.59231492E+11 -9.74287077E+11 -9.22208764E+11	-116.250000 28.7500000 -2.20556296E+11 -8.20930085E+11 -7.96020310E+11	-116.250000 28.7500000 -1.78136089E+11 -8.73379529E+11 -7.70321809E+11	-116.250000 28.7500000 -1.56311912E+11 -8.02755445E+11 -6.25608753E+11	-116.250000 28.7500000 -1.56791177E+11 -6.56561406E+11 -5.12089784E+11	-116.250000 28.7500000 -1.45533387E+11 -6.30133817E+11 -4.93863993E+11	-116.250000 28.7500000 -1.33091779E+11 -5.35987814E+11 -4.12787311E+11	-116.250000 28.7500000 -1.26463238E+11 -5.34174171E+11 -4.10599064E+11	-116.250000 28.7500000 -1.17672305E+11 -4.94973878E+11 -3.75954899E+11	-116.250000 28.7500000 -1.11940010E+11 -4.91471503E+11 -3.71061326E+11	-116.250000 28.7500000 -1.09175620E+11 -4.72402559E+11 -3.59995703E+11	-116.250000 28.7500000 -1.05661055E+11 -4.49922892E+11 -3.59545995E+11	-116.250000 28.7500000 -8.86143795E+10 -4.92303778E+11 -3.68064791E+11	-116.250000 28.7500000 -9.09390643E+10 -4.91153261E+11 -3.87190129E+11
-115.750000 28.7500000 -1.22924630E+11 -4.15255429E+11 -6.33655656E+11	-115.750000 28.7500000 -1.53018040E+11 -4.99798737E+11 -6.31584063E+11	-115.750000 28.7500000 -1.70165191E+11 -5.65541405E+11 -6.30520545E+11	-115.750000 28.7500000 -1.91040094E+11 -5.93583145E+11 -6.24837001E+11	-115.750000 28.7500000 -2.11258900E+11 -5.78824241E+11 -6.15299154E+11	-115.750000 28.7500000 -2.52298789E+11 -5.63898876E+11 -6.36828778E+11	-115.750000 28.7500000 -2.46231794E+11 -6.06662820E+11 -6.22987182E+11	-115.750000 28.7500000 -2.23487803E+11 -6.16454357E+11 -5.60424288E+11	-115.750000 28.7500000 -2.12901626E+11 -5.96278837E+11 -6.56304833E+11	-115.750000 28.7500000 -2.63556563E+11 -5.57091783E+11 -8.61035233E+11	-115.750000 28.7500000 -2.61368807E+11 -3.61649930E+11 -1.10943509E+12	-115.750000 28.7500000 -2.11892175E+11 -2.67903566E+11 -9.82942745E+11	-115.750000 28.7500000 -2.38512947E+11 -2.07203074E+11 -1.27060777E+12	-115.750000 28.7500000 -1.90088004E+11 -1.38821845E+11 -1.24310952E+12	-115.750000 28.7500000 -1.04950833E+11 -1.07706745E+11 -1.18683101E+12	-115.750000 28.7500000 -1.70655334E+11 4.75801231E+10 -1.50927455E+12	-115.750000 28.7500000 -9.08363039E+10 -9.17052867E+10 -1.27833355E+12	-115.750000 28.7500000 -4.64176701E+10 -5.06066330E+10 -1.07082108E+12	-115.750000 28.7500000 4.16893297E+10 -3.16119712E+11 -1.15134982E+12	-115.750000 28.7500000 -8.36710042E+09 -2.57210319E+11 -1.39747970E+12	-115.750000 28.7500000 3.92630272E+10 -4.04317143E+11 -9.07227234E+11	-115.750000 28.7500000 6.11603784E+10 -4.93381681E+11 -7.49158334E+11	-115.750000 28.7500000 8.13150945E+10 -5.41625090E+11 -6.85910196E+11	-115.750000 28.7500000 1.16474765E+11 -7.29987416E+11 -8.66764259E+11	-115.750000 28.7500000 5.35550894E+10 -6.78939132E+11 -8.60097348E+11	-115.750000 28.7500000 7.33105111E+10 -8.19339002E+11 -8.70982287E+11	-115.750000 28.7500000 -6.60602880E+09 -7.79423515E+11 -8.78578106E+11	-115.750000 28.7500000 -8.30609818E+10 -7.08681335E+11 -9.02710821E+11	-115.750000 28.7500000 -9.77745183E+10 -7.64496773E+11 -1.03025633E+12	-115.750000 28.7500000 -7.67362253E+10 -9.68173683E+11 -1.18544584E+12	-115.750000 28.7500000 -1.09809484E+11 -1.06277339E+12 -1.23651031E+12	-115.750000 28.7500000 -9.89196780E+10 -1.11614807E+12 -1.29219481E+12	-115.750000 28.7500000 -8.27065713E+10 -1.22489759E+12 -1.28934963E+12	-115.750000 28.7500000 -1.25462995E+11 -1.24052387E+12 -1.29876361E+12	-115.750000 28.7500000 -6.75353600E+10 -1.15826413E+12 -1.03389698E+12	-115.750000 28.7500000 -1.21251635E+11 -9.86431816E+11 -9.65452628E+11	-115.750000 28.7500000 -1.54941014E+11 -9.48946731E+11 -8.46881358E+11	-115.750000 28.7500000 -1.58414143E+11 -7.34549115E+11 -5.93939202E+11	-115.750000 28.7500000 -1.96060725E+11 -7.54934219E+11 -6.22995440E+11	-115.750000 28.7500000 -1.69422930E+11 -7.04824803E+11 -5.20671625E+11	-115.750000 28.7500000 -1.48490027E+11 -6.06593876E+11 -4.32259039E+11	-115.750000 28.7500000 -1.54453311E+11 -5.85212690E+11 -4.27068916E+11	-115.750000 28.7500000 -1.44600891E+11 -5.13236402E+11 -3.77345343E+11	-115.750000 28.7500000 -1.35593345E+11 -5.10289510E+11 -3.68375693E+11	-115.750000 28.7500000 -1.35715840E+11 -4.64577004E+11 -3.46956005E+11	-115.750000 28.7500000 -1.31489636E+11 -4.51804496E+11 -3.40918108E+11	-115.750000 28.7500000 -1.24581650E+11 -4.32508076E+11 -3.25846532E+11	-115.750000 28.7500000 -1.21778299E+11 -4.11502019E+11 -3.21858142E+11	-115.750000 28.7500000 -1.15637068E+11 -4.09078333E+11 -3.18139564E+11	-115.750000 28.7500000 -1.18583353E+11 -4.05780529E+11 -3.30988782E+11
-115.250000 28.7500000 -3.24428124E+10 -2.64035533E+11 -5.19234060E+11	-115.250000 28.7500000 -3.43198618E+10 -3.43472407E+11 -5.25186007E+11	-115.250000 28.7500000 -4.81317233E+10 -4.02454577E+11 -5.42282449E+11	-115.250000 28.7500000 -6.17434849E+10 -4.53463376E+11 -5.52446853E+11	-115.250000 28.7500000 -8.97911439E+10 -4.89039102E+11 -5.65492253E+11	-115.250000 28.7500000 -1.34786204E+11 -5.39518697E+11 -6.26871239E+11	-115.250000 28.7500000 -1.61895268E+11 -5.70396967E+11 -6.17516171E+11	-115.250000 28.7500000 -2.02931503E+11 -5.87223269E+11 -5.95865174E+11	-115.250000 28.7500000 -2.84150825E+11 -6.22897988E+11 -7.29212387E+11	-115.250000 28.7500000 -2.97041756E+11 -5.23799429E+11 -7.05451262E+11	-115.250000 28.7500000 -3.30281452E+11 -4.17245463E+11 -8.61019439E+11	-115.250000 28.7500000 -3.82879236E+11 -4.75888779E+11 -1.06512528E+12	-115.250000 28.7500000 -3.60220787E+11 -4.27741217E+11 -1.02866420E+12	-115.250000 28.7500000 -2.55690310E+11 -3.26577848E+11 -9.05724559E+11	-115.250000 28.7500000 -2.72421454E+11 -3.04565256E+11 -1.14900887E+12	-115.250000 28.7500000 -2.80363696E+11 -2.00468005E+11 -1.11339281E+12	-115.250000 28.7500000 -2.26025177E+11 -1.96470489E+11 -1.17647855E+12	-115.250000 28.7500000 -1.32049584E+11 -1.85456607E+11 -9.66010929E+11	-115.250000 28.7500000 -1.08533170E+11 -2.83662483E+11 -9.51670735E+11	-115.250000 28.7500000 -1.66096863E+11 -1.76955605E+11 -9.20278925E+11	-115.250000 28.7500000 -5.75564759E+10 -2.44073644E+11 -7.13217409E+11	-115.250000 28.7500000 -1.49263575E+10 -3.08562002E+11 -5.65865808E+11	-115.250000 28.7500000 5.08615107E+10 -4.38695657E+11 -6.40837616E+11	-115.250000 28.7500000 4.70795551E+10 -3.85761608E+11 -5.79255796E+11	-115.250000 28.7500000 5.73349396E+10 -3.99429140E+11 -5.64745470E+11	-115.250000 28.7500000 7.79354604E+10 -4.19042722E+11 -5.58302429E+11	-115.250000 28.7500000 9.36651325E+10 -4.36779155E+11 -5.64356710E+11	-115.250000 28.7500000 7.49150126E+10 -4.17506099E+11 -6.14542934E+11	-115.250000 28.7500000 5.84179917E+10 -4.49862795E+11 -7.30340852E+11	-115.250000 28.7500000 -2.00498496E+09 -5.56084822E+11 -8.77963510E+11	-115.250000 28.7500000 -4.19739402E+10 -6.22932591E+11 -9.45122116E+11	-115.250000 28.7500000 -6.32981791E+10 -7.21841095E+11 -1.01318944E+12	-115.250000 28.7500000 -1.02602572E+11 -8.86490857E+11 -1.02957718E+12	-115.250000 28.7500000 -1.31134620E+11 -9.46074943E+11 -1.06491891E+12	-115.250000 28.7500000 -1.14003345E+11 -1.15125007E+12 -1.14335049E+12	-115.250000 28.7500000 -1.34421586E+11 -1.09129630E+12 -1.11555681E+12	-115.250000 28.7500000 -1.13971118E+11 -8.93432431E+11 -7.40853481E+11	-115.250000 28.7500000 -1.24592579E+11 -7.90327067E+11 -5.74956241E+11	-115.250000 28.7500000 -1.35849042E+11 -6.77074371E+11 -4.80557367E+11	-115.250000 28.7500000 -1.22763870E+11 -6.17534587E+11 -4.07396614E+11	-115.250000 28.7500000 -1.05947898E+11 -6.62758883E+11 -4.35770294E+11	-115.250000 28.7500000 -1.18281339E+11 -5.25869285E+11 -3.51638553E+11	-115.250000 28.7500000 -8.43825070E+10 -4.38761357E+11 -2.86306828E+11	-115.250000 28.7500000 -8.40876032E+10 -4.34050236E+11 -2.78721692E+11	-115.250000 28.7500000 -8.75176673E+10 -3.99765176E+11 -2.70804795E+11	-115.250000 28.7500000 -8.74222715E+10 -3.90659473E+11 -2.67778654E+11	-115.250000 28.7500000 -1.00460937E+11 -3.86715386E+11 -2.73232151E+11	-115.250000 28.7500000 -9.77418813E+10 -3.70249466E+11 -2.69139362E+11	-115.250000 28.7500000 -9.75546122E+10 -3.62694148E+11 -2.66467508E+11	-115.250000 28.7500000 -1.01898846E+11 -3.64391662E+11 -2.78770582E+11
-114.750000 28.7500000 -2.94671770E+10 -1.06262389E+11 -3.85101988E+11	-114.750000 28.7500000 -1.46170327E+10 -1.53813975E+11 -3.79554857E+11	-114.750000 28.7500000 -7.09379840E+09 -1.90791811E+11 -3.85959854E+11	-114.750000 28.7500000 2.48698880E+09 -2.31457653E+11 -3.87577676E+11	-114.750000 28.7500000 3.56471091E+09 -2.66603626E+11 -4.00295625E+11	-114.750000 28.7500000 1.66910812E+10 -3.10367420E+11 -4.38602301E+11	-114.750000 28.7500000 2.29009695E+10 -3.36062513E+11 -4.46467899E+11	-114.750000 28.7500000 1.39861084E+10 -3.74600761E+11 -4.65702748E+11	-114.750000 28.7500000 -1.79889541E+10 -4.24306770E+11 -6.14862946E+11	-114.750000 28.7500000 -6.79134372E+10 -4.15005114E+11 -6.19164140E+11	-114.750000 28.7500000 -1.82121005E+11 -3.74908322E+11 -8.26698433E+11	-114.750000 28.7500000 -2.16613224E+11 -3.71173523E+11 -7.70126381E+11	-114.750000 28.7500000 -2.54219780E+11 -4.52401103E+11 -7.66030971E+11	-114.750000 28.7500000 -3.18516232E+11 -5.04223105E+11 -9.38183229E+11	-114.750000 28.7500000 -2.94811238E+11 -3.72527956E+11 -8.45693321E+11	-114.750000 28.7500000 -2.88619004E+11 -3.91873200E+11 -8.32764641E+11	-114.750000 28.7500000 -3.07544261E+11 -4.41204113E+11 -9.16464206E+11	-114.750000 28.7500000 -2.42239603E+11 -4.81087750E+11 -9.30925314E+11	-114.750000 28.7500000 -2.30875415E+11 -4.58714677E+11 -9.10577959E+11	-114.750000 28.7500000 -1.74401896E+11 -3.22269413E+11 -6.59847381E+11	-114.750000 28.7500000 -1.51575577E+11 -3.28147993E+11 -6.78066782E+11	-114.750000 28.7500000 -7.79485921E+10 -3.35025471E+11 -4.90520117E+11	-114.750000 28.7500000 -6.02483712E+10 -3.76725832E+11 -5.08689777E+11	-114.750000 28.7500000 -3.17522924E+10 -3.10225240E+11 -4.44999762E+11	-114.750000 28.7500000 -2.42577756E+10 -3.16735455E+11 -4.29854097E+11	-114.750000 28.7500000 5.53008742E+09 -2.98864247E+11 -4.10744357E+11	-114.750000 28.7500000 2.51490529E+10 -3.02928036E+11 -3.95155702E+11	-114.750000 28.7500000 3.23713925E+10 -2.63946781E+11 -4.33570087E+11	-114.750000 28.7500000 3.79482849E+10 -2.61286986E+11 -4.99163300E+11	-114.750000 28.7500000 8.01294582E+10 -2.87911543E+11 -5.80197351E+11	-114.750000 28.7500000 9.16661043E+10 -3.17903962E+11 -6.40816644E+11	-114.750000 28.7500000 9.29021215E+10 -5.77337688E+11 -9.75736865E+11	-114.750000 28.7500000 3.88850483E+10 -7.27009198E+11 -1.00259627E+12	-114.750000 28.7500000 1.58689472E+09 -6.58882429E+11 -7.89341012E+11	-114.750000 28.7500000 -5.22265887E+10 -7.62574471E+11 -8.72947843E+11	-114.750000 28.7500000 -8.42830561E+10 -7.61889686E+11 -8.81042326E+11	-114.750000 28.7500000 -6.73372406E+10 -9.23488748E+11 -7.94514620E+11	-114.750000 28.7500000 -7.31295498E+10 -7.00234793E+11 -4.84696162E+11	-114.750000 28.7500000 -8.24686838E+10 -6.44800184E+11 -4.19533357E+11	-114.750000 28.7500000 -8.26441810E+10 -5.82699581E+11 -3.65651231E+11	-114.750000 28.7500000 -8.91911373E+10 -5.84165753E+11 -3.87553231E+11	-114.750000 28.7500000 -7.77865216E+10 -4.96958505E+11 -3.19031738E+11	-114.750000 28.7500000 -7.81892567E+10 -5.17239570E+11 -3.48973892E+11	-114.750000 28.7500000 -7.64407644E+10 -5.11050416E+11 -3.40983546E+11	-114.750000 28.7500000 -7.77108111E+10 -4.73984336E+11 -3.36616227E+11	-114.750000 28.7500000 -7.55637207E+10 -4.66361319E+11 -3.32335776E+11	-114.750000 28.7500000 -7.27077274E+10 -4.64318333E+11 -3.43374201E+11	-114.750000 28.7500000 -7.08991959E+10 -4.46396301E+11 -3.37803706E+11	-114.750000 28.7500000 -6.99116339E+10 -4.37874459E+11 -3.35279981E+11	-114.750000 28.7500000 -7.43052083E+10 -4.47031738E+11 -3.53603322E+11
-114.250000 28.7500000 2.40775905E+10 6.37588070E+10 -2.54110646E+11	-114.250000 28.7500000 1.90460723E+10 3.52566067E+10 -2.49866715E+11	-114.250000 28.7500000 1.68263731E+10 1.99491994E+10 -2.54869209E+11	-114.250000 28.7500000 2.04942049E+10 -4.04472038E+09 -2.50500825E+11	-114.250000 28.7500000 1.79296236E+10 -1.21271112E+10 -2.55455986E+11	-114.250000 28.7500000 2.90638950E+10 -3.67173222E+10 -2.70002717E+11	-114.250000 28.7500000 5.15091907E+10 -8.02994749E+10 -2.67796808E+11	-114.250000 28.7500000 6.12365763E+10 -1.25282058E+11 -2.78062662E+11	-114.250000 28.7500000 6.96777851E+10 -1.36750432E+11 -3.83305089E+11	-114.250000 28.7500000 6.86108713E+10 -1.52600953E+11 -4.07856644E+11	-114.250000 28.7500000 3.72303299E+10 -1.20917557E+11 -4.38637036E+11	-114.250000 28.7500000 2.55016796E+10 -1.76596697E+11 -5.80886397E+11	-114.250000 28.7500000 -3.49679590E+09 -2.69500400E+11 -5.96970111E+11	-114.250000 28.7500000 -8.10128261E+10 -2.66132570E+11 -5.84799945E+11	-114.250000 28.7500000 -1.59429083E+11 -2.76219363E+11 -7.72008509E+11	-114.250000 28.7500000 -2.02696589E+11 -3.67531622E+11 -7.86389271E+11	-114.250000 28.7500000 -2.01360474E+11 -3.96986352E+11 -6.44236640E+11	-114.250000 28.7500000 -2.06284325E+11 -4.14044750E+11 -6.41942290E+11	-114.250000 28.7500000 -2.11569705E+11 -4.14434918E+11 -6.52300386E+11	-114.250000 28.7500000 -1.82485156E+11 -4.21562024E+11 -6.48691450E+11	-114.250000 28.7500000 -1.87311079E+11 -4.52835508E+11 -6.81258779E+11	-114.250000 28.7500000 -1.49634040E+11 -5.19537623E+11 -6.41839661E+11	-114.250000 28.7500000 -1.27493374E+11 -4.16243417E+11 -4.87843037E+11	-114.250000 28.7500000 -1.29120387E+11 -4.62802649E+11 -5.72560703E+11	-114.250000 28.7500000 -9.19116923E+10 -3.65313360E+11 -3.99026913E+11	-114.250000 28.7500000 -7.73522719E+10 -3.57821907E+11 -3.65640024E+11	-114.250000 28.7500000 -7.34127063E+10 -3.50733074E+11 -3.48278981E+11	-114.250000 28.7500000 -2.88299745E+10 -3.01673054E+11 -3.48773384E+11	-114.250000 28.7500000 -3.47829888E+09 -2.62520259E+11 -3.88351721E+11	-114.250000 28.7500000 -3.40111334E+09 -2.27883713E+11 -4.37095989E+11	-114.250000 28.7500000 1.57893724E+10 -2.22254481E+11 -4.52863754E+11	-114.250000 28.7500000 5.93636229E+10 -3.17693755E+11 -6.47365591E+11	-114.250000 28.7500000 7.50974566E+10 -3.48481389E+11 -6.90536841E+11	-114.250000 28.7500000 1.39098505E+11 -5.07682062E+11 -7.00185248E+11	-114.250000 28.7500000 8.93851812E+10 -4.29862257E+11 -5.92605872E+11	-114.250000 28.7500000 5.98528696E+10 -4.72155750E+11 -6.37411983E+11	-114.250000 28.7500000 5.83726162E+10 -5.57747470E+11 -5.55708449E+11	-114.250000 28.7500000 9.03946732E+10 -5.99069491E+11 -4.29187334E+11	-114.250000 28.7500000 7.94467942E+10 -5.56096881E+11 -3.68807838E+11	-114.250000 28.7500000 7.64468101E+10 -5.01488255E+11 -3.16604416E+11	-114.250000 28.7500000 5.12440033E+10 -4.89029304E+11 -3.56438016E+11	-114.250000 28.7500000 4.42086646E+10 -4.21171069E+11 -2.86728552E+11	-114.250000 28.7500000 2.83222999E+10 -4.04800111E+11 -3.34733246E+11	-114.250000 28.7500000 1.23074038E+10 -4.06076981E+11 -3.35687942E+11	-114.250000 28.7500000 -3.52250522E+09 -3.75524950E+11 -3.45787498E+11	-114.250000 28.7500000 -1.82744330E+10 -3.77717096E+11 -3.52718029E+11	-114.250000 28.7500000 -2.49580667E+10 -3.81717381E+11 -3.66335820E+11	-114.250000 28.7500000 -3.57740257E+10 -3.75252681E+11 -3.71183124E+11	-114.250000 28.7500000 -4.10848993E+10 -3.79148403E+11 -3.76627954E+11	-114.250000 28.7500000 -4.88377262E+10 -4.04094353E+11 -4.07135486E+11
-113.750000 28.7500000 7.94092749E+10 2.14678192E+11 -2.10625544E+11	-113.750000 28.7500000 6.91448300E+10 1.88892643E+11 -2.14990619E+11	-113.750000 28.7500000 4.78527570E+10 1.97174166E+11 -2.30231491E+11	-113.750000 28.7500000 3.76413348E+10 1.77962959E+11 -2.30738313E+11	-113.750000 28.7500000 2.47432253E+10 1.28767877E+11 -1.77320624E+11	-113.750000 28.7500000 2.36927447E+10 1.14375336E+11 -1.80183220E+11	-113.750000 28.7500000 2.69623173E+10 1.09305799E+11 -2.27401908E+11	-113.750000 28.7500000 2.81696154E+10 5.74782996E+10 -2.29446009E+11	-113.750000 28.7500000 2.10863227E+10 4.70197453E+10 -2.37072400E+11	-113.750000 28.7500000 3.34069023E+10 2.57640550E+10 -2.54292984E+11	-113.750000 28.7500000 4.53116150E+10 1.57615790E+10 -2.73987994E+11	-113.750000 28.7500000 4.45587292E+10 1.25519186E+10 -2.74192318E+11	-113.750000 28.7500000 8.89167954E+10 -2.40746967E+10 -3.85182106E+11	-113.750000 28.7500000 7.99005000E+10 -4.03510845E+10 -3.86068840E+11	-113.750000 28.7500000 6.12035584E+10 -1.49729720E+10 -3.93461891E+11	-113.750000 28.7500000 3.62046751E+10 -6.54386790E+10 -4.15393448E+11	-113.750000 28.7500000 9.70454426E+09 -1.70294886E+11 -4.78996660E+11	-113.750000 28.7500000 -2.76966052E+10 -2.07967764E+11 -4.98344460E+11	-113.750000 28.7500000 -6.03116749E+10 -2.59247014E+11 -5.27904080E+11	-113.750000 28.7500000 -7.83735112E+10 -3.05828332E+11 -5.38556858E+11	-113.750000 28.7500000 -1.03748567E+11 -3.84932512E+11 -5.86703569E+11	-113.750000 28.7500000 -9.74793277E+10 -4.47389368E+11 -5.55885462E+11	-113.750000 28.7500000 -8.69065114E+10 -4.97971823E+11 -5.78158985E+11	-113.750000 28.7500000 -1.16596572E+11 -4.53007147E+11 -5.29009377E+11	-113.750000 28.7500000 -1.32918837E+11 -5.00188807E+11 -5.21363751E+11	-113.750000 28.7500000 -1.28483451E+11 -4.98966036E+11 -4.74367328E+11	-113.750000 28.7500000 -1.18444122E+11 -4.13991043E+11 -3.55102228E+11	-113.750000 28.7500000 -1.38036003E+11 -4.96328376E+11 -4.63103132E+11	-113.750000 28.7500000 -1.24991439E+11 -4.78221795E+11 -4.96289186E+11	-113.750000 28.7500000 -8.66350285E+10 -4.43967865E+11 -5.36310383E+11	-113.750000 28.7500000 -4.67142820E+10 -3.89231378E+11 -5.19626195E+11	-113.750000 28.7500000 -3.92281006E+10 -2.91453141E+11 -5.07013759E+11	-113.750000 28.7500000 -1.09768899E+10 -3.04306848E+11 -5.20496185E+11	-113.750000 28.7500000 3.77215590E+10 -4.68777009E+11 -6.48409973E+11	-113.750000 28.7500000 5.29698488E+10 -4.10369753E+11 -5.54941219E+11	-113.750000 28.7500000 6.33070469E+10 -3.45033736E+11 -4.15584027E+11	-113.750000 28.7500000 7.51423324E+10 -3.51857345E+11 -3.49674308E+11	-113.750000 28.7500000 1.26806868E+11 -4.23046021E+11 -3.10586409E+11	-113.750000 28.7500000 1.31945906E+11 -3.52454607E+11 -2.51512898E+11	-113.750000 28.7500000 1.72459868E+11 -4.05576221E+11 -2.76147929E+11	-113.750000 28.7500000 1.49732016E+11 -2.70622769E+11 -2.38853276E+11	-113.750000 28.7500000 1.73807682E+11 -2.98884989E+11 -2.63879082E+11	-113.750000 28.7500000 1.51531864E+11 -2.17014338E+11 -2.29384208E+11	-113.750000 28.7500000 1.50090727E+11 -2.22507401E+11 -2.38684946E+11	-113.750000 28.7500000 1.39194647E+11 -2.07159001E+11 -2.63147094E+11	-113.750000 28.7500000 1.33560910E+11 -2.21542302E+11 -2.79772201E+11	-113.750000 28.7500000 1.24139561E+11 -2.37825196E+11 -3.00423414E+11	-113.750000 28.7500000 1.13042579E+11 -2.46494511E+11 -3.14621657E+11	-113.750000 28.7500000 9.91516508E+10 -2.65612722E+11 -3.27305691E+11	-113.750000 28.7500000 9.04665989E+10 -3.06212307E+11 -3.65219316E+11
-113.250000 28.7500000 3.74839132E+10 2.76716585E+11 -1.61288520E+11	-113.250000 28.7500000 4.61166141E+10 2.54428086E+11 -1.67236534E+11	-113.250000 28.7500000 4.50352497E+10 2.04007588E+11 -1.37277080E+11	-113.250000 28.7500000 4.85627904E+10 1.90785618E+11 -1.41305807E+11	-113.250000 28.7500000 5.36757248E+10 1.75354364E+11 -1.50624354E+11	-113.250000 28.7500000 5.39129119E+10 1.71820335E+11 -1.55556135E+11	-113.250000 28.7500000 4.14420173E+10 1.53586270E+11 -1.47184714E+11	-113.250000 28.7500000 3.03464264E+10 1.21697657E+11 -1.52688017E+11	-113.250000 28.7500000 1.46327327E+10 1.01095064E+11 -1.62438463E+11	-113.250000 28.7500000 955539776. 7.78888479E+10 -1.75960441E+11	-113.250000 28.7500000 -4.17487360E+09 6.15108362E+10 -1.87778646E+11	-113.250000 28.7500000 680705152. 4.73921004E+10 -1.86426425E+11	-113.250000 28.7500000 8.41763123E+09 5.70391593E+10 -2.52097528E+11	-113.250000 28.7500000 2.38287995E+10 6.94424945E+10 -2.54756520E+11	-113.250000 28.7500000 3.29921352E+10 8.70536561E+10 -2.53769630E+11	-113.250000 28.7500000 4.42293944E+10 8.61817651E+10 -2.72099836E+11	-113.250000 28.7500000 7.11966638E+10 5.92071107E+10 -3.17094494E+11	-113.250000 28.7500000 1.07650761E+11 2.67369267E+10 -3.20617546E+11	-113.250000 28.7500000 1.00615119E+11 -1.79247903E+10 -3.44302256E+11	-113.250000 28.7500000 7.38706145E+10 -7.14306683E+10 -3.54894512E+11	-113.250000 28.7500000 3.91984251E+10 -1.49119566E+11 -3.93047212E+11	-113.250000 28.7500000 4.35757957E+10 -2.82181960E+11 -5.11734022E+11	-113.250000 28.7500000 2.29429924E+10 -3.42350758E+11 -5.53755017E+11	-113.250000 28.7500000 -1.58381445E+10 -3.98146601E+11 -5.43632916E+11	-113.250000 28.7500000 -6.53721600E+10 -3.62096755E+11 -4.32086385E+11	-113.250000 28.7500000 -7.74307758E+10 -3.86090762E+11 -4.13816979E+11	-113.250000 28.7500000 -7.74968443E+10 -4.59609604E+11 -4.26527687E+11	-113.250000 28.7500000 -1.08467651E+11 -4.44492579E+11 -4.27731517E+11	-113.250000 28.7500000 -1.21416499E+11 -4.63348138E+11 -4.50376204E+11	-113.250000 28.7500000 -1.19861543E+11 -4.91330208E+11 -4.69644542E+11	-113.250000 28.7500000 -1.14361680E+11 -4.67886211E+11 -4.56944419E+11	-113.250000 28.7500000 -1.09771031E+11 -4.98690163E+11 -6.20849594E+11	-113.250000 28.7500000 -6.87839396E+10 -5.03451222E+11 -5.99027089E+11	-113.250000 28.7500000 -5.37649234E+10 -5.97721154E+11 -6.92393083E+11	-113.250000 28.7500000 -4.99067167E+10 -5.67564829E+11 -5.89790577E+11	-113.250000 28.7500000 -3.93497846E+10 -4.45041705E+11 -4.34834899E+11	-113.250000 28.7500000 -9.95240448E+09 -4.07654203E+11 -3.41356544E+11	-113.250000 28.7500000 1.14415688E+10 -3.88030792E+11 -2.74465440E+11	-113.250000 28.7500000 4.00595149E+10 -3.91097090E+11 -2.76383957E+11	-113.250000 28.7500000 6.90663670E+10 -3.87599368E+11 -2.85882221E+11	-113.250000 28.7500000 6.20392899E+10 -2.66783326E+11 -2.39951266E+11	-113.250000 28.7500000 9.65334630E+10 -2.58858172E+11 -2.47203627E+11	-113.250000 28.7500000 1.18558482E+11 -2.45241971E+11 -2.82828243E+11	-113.250000 28.7500000 1.33694210E+11 -2.39759393E+11 -2.86525260E+11	-113.250000 28.7500000 1.19885210E+11 -1.70144530E+11 -2.29945442E+11	-113.250000 28.7500000 1.38021208E+11 -1.70670801E+11 -2.36021334E+11	-113.250000 28.7500000 1.49825602E+11 -1.86451296E+11 -2.56719782E+11	-113.250000 28.7500000 1.63328000E+11 -1.90076092E+11 -2.68721963E+11	-113.250000 28.7500000 1.63435676E+11 -1.99145587E+11 -2.85978558E+11	-113.250000 28.7500000 1.83096279E+11 -2.32478294E+11 -3.26370099E+11
-112.750000 28.7500000 -9.08291891E+09 2.83401781E+11 -1.47482919E+11	-112.750000 28.7500000 -8.22477466E+09 2.62942654E+11 -1.47294585E+11	-112.750000 28.7500000 -316208640. 1.98124667E+11 -1.13131315E+11	-112.750000 28.7500000 3.93644698E+09 1.83180739E+11 -1.11541273E+11	-112.750000 28.7500000 9.99482675E+09 1.68140947E+11 -1.09931643E+11	-112.750000 28.7500000 1.55910728E+10 1.61683423E+11 -1.15621323E+11	-112.750000 28.7500000 2.14130483E+10 1.47161498E+11 -1.13832927E+11	-112.750000 28.7500000 3.32061102E+10 1.27106564E+11 -1.21378980E+11	-112.750000 28.7500000 4.59588526E+10 1.16337189E+11 -1.33578252E+11	-112.750000 28.7500000 5.80248248E+10 9.74422098E+10 -1.47754238E+11	-112.750000 28.7500000 5.23324170E+10 8.14470021E+10 -1.63363176E+11	-112.750000 28.7500000 3.89900984E+10 6.24554066E+10 -1.63127869E+11	-112.750000 28.7500000 2.11481866E+10 5.34240748E+10 -1.67128449E+11	-112.750000 28.7500000 1.07339530E+10 5.85193513E+10 -1.71842929E+11	-112.750000 28.7500000 4.32213811E+09 7.02267146E+10 -1.79796476E+11	-112.750000 28.7500000 6.96768768E+09 7.52213033E+10 -1.95709829E+11	-112.750000 28.7500000 1.60398735E+10 7.06092646E+10 -2.19362148E+11	-112.750000 28.7500000 4.53011866E+10 7.88306739E+10 -2.72048472E+11	-112.750000 28.7500000 5.21973391E+10 6.55878021E+10 -2.95994098E+11	-112.750000 28.7500000 6.50668524E+10 5.88792422E+10 -3.09458698E+11	-112.750000 28.7500000 9.02895944E+10 4.41588695E+10 -3.40585710E+11	-112.750000 28.7500000 1.18059213E+11 -189923936. -4.38524707E+11	-112.750000 28.7500000 1.17174288E+11 -5.42133289E+10 -4.72125112E+11	-112.750000 28.7500000 9.68506737E+10 -1.32243694E+11 -4.63306883E+11	-112.750000 28.7500000 6.25514250E+10 -1.85365938E+11 -3.81179560E+11	-112.750000 28.7500000 6.59462676E+10 -2.37428294E+11 -3.65997294E+11	-112.750000 28.7500000 5.52360387E+10 -2.74150638E+11 -3.80931932E+11	-112.750000 28.7500000 3.06613350E+10 -3.07327566E+11 -4.03140641E+11	-112.750000 28.7500000 7.83151309E+09 -3.41179761E+11 -4.45654958E+11	-112.750000 28.7500000 -4.30041948E+10 -4.22552044E+11 -4.96260841E+11	-112.750000 28.7500000 -7.71234365E+10 -4.68510147E+11 -5.05775063E+11	-112.750000 28.7500000 -1.09409395E+11 -4.62870905E+11 -5.20766128E+11	-112.750000 28.7500000 -1.15299140E+11 -4.93691929E+11 -5.04030855E+11	-112.750000 28.7500000 -1.08022211E+11 -5.40956721E+11 -5.70435699E+11	-112.750000 28.7500000 -9.70035036E+10 -5.54892132E+11 -4.94735131E+11	-112.750000 28.7500000 -8.28119040E+10 -5.94203247E+11 -5.07035615E+11	-112.750000 28.7500000 -3.90401679E+10 -5.11406768E+11 -3.71444187E+11	-112.750000 28.7500000 -1.10198006E+10 -5.82826787E+11 -3.79355791E+11	-112.750000 28.7500000 -5.14578995E+09 -5.52089027E+11 -3.70438701E+11	-112.750000 28.7500000 1.02273075E+10 -5.35558095E+11 -3.61821274E+11	-112.750000 28.7500000 1.93361101E+10 -4.02085904E+11 -2.84654207E+11	-112.750000 28.7500000 4.23605289E+10 -4.64185393E+11 -3.81313942E+11	-112.750000 28.7500000 4.35247350E+10 -3.51417336E+11 -3.02280802E+11	-112.750000 28.7500000 4.69161124E+10 -3.28561492E+11 -3.00835275E+11	-112.750000 28.7500000 6.55511183E+10 -3.21697120E+11 -3.08459536E+11	-112.750000 28.7500000 6.12150231E+10 -2.89793278E+11 -3.23202580E+11	-112.750000 28.7500000 6.99457618E+10 -3.04212279E+11 -3.55001205E+11	-112.750000 28.7500000 8.87433871E+10 -2.87725519E+11 -3.57757878E+11	-112.750000 28.7500000 7.52893460E+10 -2.12551336E+11 -2.86820434E+11	-112.750000 28.7500000 9.54107576E+10 -2.46248554E+11 -3.10768730E+11
-112.250000 28.7500000 3.05209692E+10 2.29591024E+11 -1.51639671E+11	-112.250000 28.7500000 3.31361055E+10 2.13752447E+11 -1.48547797E+11	-112.250000 28.7500000 3.79958149E+10 2.08545300E+11 -1.49626356E+11	-112.250000 28.7500000 3.96348703E+10 1.85742311E+11 -1.39035722E+11	-112.250000 28.7500000 3.98901862E+10 1.78561647E+11 -1.32551164E+11	-112.250000 28.7500000 4.06978028E+10 1.57891494E+11 -1.28863388E+11	-112.250000 28.7500000 3.87227238E+10 1.40659753E+11 -1.23678990E+11	-112.250000 28.7500000 3.54126766E+10 1.19795401E+11 -1.25112246E+11	-112.250000 28.7500000 3.30709791E+10 1.11237087E+11 -1.37100853E+11	-112.250000 28.7500000 2.98944471E+10 9.20848630E+10 -1.51258661E+11	-112.250000 28.7500000 2.43740774E+10 5.28258540E+10 -1.26761853E+11	-112.250000 28.7500000 2.15306691E+10 5.42028390E+10 -1.29738408E+11	-112.250000 28.7500000 3.16171530E+10 4.97915617E+10 -1.33225767E+11	-112.250000 28.7500000 3.95541135E+10 5.31880960E+10 -1.37644360E+11	-112.250000 28.7500000 4.89376195E+10 5.05099674E+10 -1.43152857E+11	-112.250000 28.7500000 4.86510674E+10 4.29629891E+10 -1.54838352E+11	-112.250000 28.7500000 4.51366912E+10 3.27909356E+10 -1.76024355E+11	-112.250000 28.7500000 4.48588268E+10 3.42298665E+10 -2.21499802E+11	-112.250000 28.7500000 4.39849083E+10 3.09756252E+10 -2.51152417E+11	-112.250000 28.7500000 4.76006482E+10 4.99442156E+10 -2.68932170E+11	-112.250000 28.7500000 4.69817467E+10 7.99460393E+10 -3.05237361E+11	-112.250000 28.7500000 5.42468424E+10 9.01181112E+10 -3.92871281E+11	-112.250000 28.7500000 5.84874148E+10 9.13358766E+10 -4.22201885E+11	-112.250000 28.7500000 7.83756739E+10 8.18971607E+10 -4.05807038E+11	-112.250000 28.7500000 9.97199462E+10 2.60881592E+10 -3.21693155E+11	-112.250000 28.7500000 1.32194255E+11 -1.10217349E+10 -4.07012835E+11	-112.250000 28.7500000 1.15677987E+11 -4.38890127E+10 -3.02678245E+11	-112.250000 28.7500000 1.10397350E+11 -5.51196058E+10 -3.27249691E+11	-112.250000 28.7500000 1.08015288E+11 -5.17318164E+10 -3.68060662E+11	-112.250000 28.7500000 1.00048667E+11 -1.12539369E+11 -4.26969367E+11	-112.250000 28.7500000 7.03509217E+10 -1.98332088E+11 -4.56707834E+11	-112.250000 28.7500000 2.04316508E+10 -2.90941600E+11 -4.98945655E+11	-112.250000 28.7500000 -2.88787067E+10 -3.98174355E+11 -5.16400775E+11	-112.250000 28.7500000 -3.77103032E+10 -4.87479149E+11 -5.97751366E+11	-112.250000 28.7500000 -4.76304835E+10 -5.38721747E+11 -5.17872714E+11	-112.250000 28.7500000 -5.78120458E+10 -5.86064986E+11 -5.27674868E+11	-112.250000 28.7500000 -3.06762650E+10 -6.66837975E+11 -4.99723338E+11	-112.250000 28.7500000 -3.45783747E+10 -7.12219951E+11 -5.03692526E+11	-112.250000 28.7500000 -3.48754084E+10 -6.91082625E+11 -4.94835761E+11	-112.250000 28.7500000 -3.94351739E+10 -6.79582892E+11 -4.73890193E+11	-112.250000 28.7500000 -2.40291041E+10 -6.78400360E+11 -4.93328695E+11	-112.250000 28.7500000 -3.38904617E+10 -5.94670846E+11 -4.96330998E+11	-112.250000 28.7500000 -1.14801132E+10 -6.20629590E+11 -5.09182050E+11	-112.250000 28.7500000 -8.18360627E+09 -5.92336519E+11 -5.09627892E+11	-112.250000 28.7500000 3.24572774E+09 -5.75933252E+11 -5.09648765E+11	-112.250000 28.7500000 1.61136558E+10 -5.77801814E+11 -5.32600029E+11	-112.250000 28.7500000 1.78837197E+10 -4.68627882E+11 -4.21386945E+11	-112.250000 28.7500000 4.36417659E+10 -5.84080163E+11 -5.66477849E+11	-112.250000 28.7500000 5.39923825E+10 -4.74380370E+11 -4.38786294E+11	-112.250000 28.7500000 4.53821850E+10 -5.03062888E+11 -4.87656882E+11
-111.750000 28.7500000 4.78725407E+10 1.89364208E+11 -1.52153276E+11	-111.750000 28.7500000 5.34655672E+10 1.66837617E+11 -1.45824809E+11	-111.750000 28.7500000 5.17592678E+10 1.60924926E+11 -1.41986922E+11	-111.750000 28.7500000 5.26213612E+10 1.31929891E+11 -1.26241112E+11	-111.750000 28.7500000 5.45762140E+10 1.30512044E+11 -1.23535393E+11	-111.750000 28.7500000 5.69037292E+10 1.06834649E+11 -1.15486892E+11	-111.750000 28.7500000 5.59481774E+10 8.31477268E+10 -1.07871338E+11	-111.750000 28.7500000 5.43179530E+10 6.96912118E+10 -1.15667485E+11	-111.750000 28.7500000 5.19612703E+10 5.33090591E+10 -1.31059089E+11	-111.750000 28.7500000 5.03542333E+10 3.71491881E+10 -1.52738759E+11	-111.750000 28.7500000 5.95993764E+10 1.52095160E+10 -1.76993174E+11	-111.750000 28.7500000 4.62837637E+10 2.91454792E+10 -1.40852265E+11	-111.750000 28.7500000 4.81099244E+10 3.72261028E+10 -1.40837126E+11	-111.750000 28.7500000 4.74820690E+10 4.30415176E+10 -1.43753708E+11	-111.750000 28.7500000 4.13463511E+10 3.12340726E+10 -1.39050680E+11	-111.750000 28.7500000 4.14662697E+10 2.97395077E+10 -1.53246040E+11	-111.750000 28.7500000 4.74386637E+10 1.71802112E+10 -1.75216181E+11	-111.750000 28.7500000 5.51556260E+10 3.73068749E+09 -2.19913634E+11	-111.750000 28.7500000 6.54674125E+10 -1.00519864E+10 -2.54795792E+11	-111.750000 28.7500000 6.74291794E+10 2.58261074E+10 -2.73764205E+11	-111.750000 28.7500000 5.80638515E+10 3.69008968E+10 -2.30951059E+11	-111.750000 28.7500000 6.34039910E+10 6.65725993E+10 -3.17137093E+11	-111.750000 28.7500000 5.76160031E+10 9.89743596E+10 -3.60466055E+11	-111.750000 28.7500000 5.82810419E+10 1.17354660E+11 -3.56302193E+11	-111.750000 28.7500000 7.55834552E+10 9.99308657E+10 -3.77289245E+11	-111.750000 28.7500000 6.74819113E+10 8.90054820E+10 -3.51716704E+11	-111.750000 28.7500000 9.44517284E+10 3.24335575E+10 -3.36207872E+11	-111.750000 28.7500000 8.63995740E+10 9.96104110E+10 -3.78413908E+11	-111.750000 28.7500000 7.86204017E+10 1.08318933E+11 -3.08134281E+11	-111.750000 28.7500000 8.42849567E+10 1.47945292E+11 -3.66509851E+11	-111.750000 28.7500000 9.86807992E+10 1.00214440E+11 -3.90281429E+11	-111.750000 28.7500000 1.11147958E+11 3.88668006E+10 -4.24844198E+11	-111.750000 28.7500000 1.21524216E+11 -8.98299494E+10 -4.35489341E+11	-111.750000 28.7500000 1.30780635E+11 -2.06331707E+11 -5.00147061E+11	-111.750000 28.7500000 1.17577310E+11 -3.04049553E+11 -4.35337527E+11	-111.750000 28.7500000 9.98855148E+10 -3.56351902E+11 -4.52196172E+11	-111.750000 28.7500000 1.10361321E+11 -5.36661885E+11 -5.95620397E+11	-111.750000 28.7500000 9.58649713E+10 -5.98078783E+11 -6.15157531E+11	-111.750000 28.7500000 8.20955955E+10 -6.14408913E+11 -6.05163291E+11	-111.750000 28.7500000 6.25499095E+10 -6.25509270E+11 -5.84869544E+11	-111.750000 28.7500000 5.06351288E+10 -6.00779850E+11 -6.29588820E+11	-111.750000 28.7500000 3.96917555E+10 -5.72496806E+11 -6.28125139E+11	-111.750000 28.7500000 3.36512963E+10 -5.88600246E+11 -6.43369796E+11	-111.750000 28.7500000 1.79061535E+10 -5.89668811E+11 -6.51620975E+11	-111.750000 28.7500000 9.42329856E+09 -6.03695940E+11 -6.49364963E+11	-111.750000 28.7500000 -1.37199258E+09 -6.20449300E+11 -6.66632978E+11	-111.750000 28.7500000 1.71041792E+10 -7.09542937E+11 -6.97714672E+11	-111.750000 28.7500000 -1.15676836E+10 -6.59394200E+11 -6.96224514E+11	-111.750000 28.7500000 1.22394286E+10 -7.33903782E+11 -6.99364999E+11	-111.750000 28.7500000 -4.38700493E+09 -6.35920908E+11 -5.72253536E+11
-111.250000 28.7500000 3.18865715E+10 9.30323415E+10 -9.41637878E+10	-111.250000 28.7500000 3.83299011E+10 1.02132318E+11 -1.16592534E+11	-111.250000 28.7500000 3.44501125E+10 6.65107128E+10 -8.03158262E+10	-111.250000 28.7500000 3.83628780E+10 6.92238500E+10 -9.53802342E+10	-111.250000 28.7500000 4.15820759E+10 5.70720748E+10 -8.84496384E+10	-111.250000 28.7500000 4.23188767E+10 3.47833508E+10 -7.43590789E+10	-111.250000 28.7500000 4.52549878E+10 1.57053501E+10 -6.80236483E+10	-111.250000 28.7500000 4.45997752E+10 -2.22018048E+09 -7.90073508E+10	-111.250000 28.7500000 4.40672543E+10 -1.14837668E+10 -1.02435381E+11	-111.250000 28.7500000 4.64621363E+10 -1.69919375E+10 -1.34026674E+11	-111.250000 28.7500000 5.08976701E+10 -2.27151852E+10 -1.59825592E+11	-111.250000 28.7500000 4.91045929E+10 -1.47696988E+10 -1.31322954E+11	-111.250000 28.7500000 4.80331162E+10 -2.37412659E+09 -1.26577836E+11	-111.250000 28.7500000 5.14800886E+10 -2.54173978E+09 -1.30157994E+11	-111.250000 28.7500000 4.88497398E+10 -6.12434534E+09 -1.30777809E+11	-111.250000 28.7500000 5.17752463E+10 -551042880. -1.50045753E+11	-111.250000 28.7500000 5.43384044E+10 -5.11951872E+09 -1.73850444E+11	-111.250000 28.7500000 5.06527048E+10 1.21806397E+10 -2.24986022E+11	-111.250000 28.7500000 5.04629617E+10 -3.99684838E+09 -2.61088281E+11	-111.250000 28.7500000 3.64926362E+10 1.75618068E+10 -2.13227209E+11	-111.250000 28.7500000 4.41446646E+10 3.75342326E+10 -2.41913266E+11	-111.250000 28.7500000 4.28648612E+10 5.42135951E+10 -2.47141876E+11	-111.250000 28.7500000 5.35043809E+10 7.85225155E+10 -2.91931062E+11	-111.250000 28.7500000 6.95065477E+10 7.44356905E+10 -2.78534488E+11	-111.250000 28.7500000 7.29480233E+10 6.18024468E+10 -2.84456485E+11	-111.250000 28.7500000 7.46843668E+10 4.51078349E+10 -2.63948452E+11	-111.250000 28.7500000 1.08555682E+11 7.14556058E+09 -3.20758252E+11	-111.250000 28.7500000 8.30191452E+10 1.11269782E+11 -2.93539381E+11	-111.250000 28.7500000 9.10846280E+10 1.84041619E+11 -3.36159179E+11	-111.250000 28.7500000 6.47331594E+10 2.06555873E+11 -3.18350197E+11	-111.250000 28.7500000 6.39060214E+10 2.00956183E+11 -3.44000659E+11	-111.250000 28.7500000 6.91155108E+10 2.12961460E+11 -3.76120443E+11	-111.250000 28.7500000 9.39543265E+10 1.23223130E+11 -3.59913587E+11	-111.250000 28.7500000 1.27810666E+11 1.03900865E+11 -5.55007214E+11	-111.250000 28.7500000 1.81626946E+11 -4.36306739E+10 -6.40617284E+11	-111.250000 28.7500000 1.96343316E+11 -9.44548741E+10 -6.66617905E+11	-111.250000 28.7500000 2.06081376E+11 -1.70519511E+11 -6.49358606E+11	-111.250000 28.7500000 1.97693178E+11 -2.16201839E+11 -6.75967861E+11	-111.250000 28.7500000 2.16451908E+11 -2.80554537E+11 -6.50181935E+11	-111.250000 28.7500000 2.11557089E+11 -2.78938157E+11 -6.41826488E+11	-111.250000 28.7500000 2.14714434E+11 -2.65517384E+11 -6.91535217E+11	-111.250000 28.7500000 2.13489566E+11 -2.40160735E+11 -6.83331813E+11	-111.250000 28.7500000 2.08068379E+11 -2.63324533E+11 -7.05313505E+11	-111.250000 28.7500000 1.98968705E+11 -2.98850058E+11 -7.26633873E+11	-111.250000 28.7500000 1.87125547E+11 -3.60709456E+11 -7.25594014E+11	-111.250000 28.7500000 1.72382028E+11 -3.89151490E+11 -7.63776205E+11	-111.250000 28.7500000 1.64276240E+11 -4.56157364E+11 -8.13282623E+11	-111.250000 28.7500000 1.38689020E+11 -4.72272798E+11 -8.26893206E+11	-111.250000 28.7500000 1.25291807E+11 -5.27800336E+11 -8.39322173E+11	-111.250000 28.7500000 1.17850112E+11 -5.16772332E+11 -6.65772687E+11
-110.750000 28.7500000 5.64148429E+09 4.25279529E+10 -8.96255099E+10	-110.750000 28.7500000 1.29798323E+09 2.91286528E+10 -8.24923668E+10	-110.750000 28.7500000 2.40446643E+09 1.62489201E+10 -7.05766359E+10	-110.750000 28.7500000 3.47856000E+09 6.61163469E+09 -6.20381676E+10	-110.750000 28.7500000 3.75596262E+09 -7.57793229E+09 -5.24031631E+10	-110.750000 28.7500000 1.66749312E+09 -1.78529505E+10 -4.30669169E+10	-110.750000 28.7500000 1.67426163E+09 -3.57794243E+10 -3.57250335E+10	-110.750000 28.7500000 -329867104. -4.62958346E+10 -4.88795505E+10	-110.750000 28.7500000 -2.87415936E+09 -4.57404457E+10 -7.50254981E+10	-110.750000 28.7500000 -4.06994278E+09 -3.98103716E+10 -1.07869405E+11	-110.750000 28.7500000 -2.69127142E+09 -2.66587668E+10 -1.32549370E+11	-110.750000 28.7500000 6.84983910E+09 -4.91698012E+10 -1.31326386E+11	-110.750000 28.7500000 5.08856474E+09 -3.29271071E+10 -1.32762558E+11	-110.750000 28.7500000 1.08159652E+10 -4.52620984E+10 -1.25447176E+11	-110.750000 28.7500000 1.26860585E+10 -4.92507423E+10 -1.29965916E+11	-110.750000 28.7500000 1.79742024E+10 -2.86680187E+10 -1.52373674E+11	-110.750000 28.7500000 2.10181059E+10 -2.38773842E+10 -1.89805724E+11	-110.750000 28.7500000 1.72996219E+10 2.81057710E+10 -1.93307083E+11	-110.750000 28.7500000 2.46044529E+10 2.37756764E+10 -2.24884392E+11	-110.750000 28.7500000 3.73506294E+10 1.17485937E+10 -2.40354165E+11	-110.750000 28.7500000 4.98820096E+10 3.03842017E+10 -2.76634141E+11	-110.750000 28.7500000 4.92588524E+10 5.15514696E+10 -2.87552995E+11	-110.750000 28.7500000 4.30724383E+10 4.27694981E+10 -2.35967480E+11	-110.750000 28.7500000 6.13367562E+10 3.24253655E+10 -2.86938825E+11	-110.750000 28.7500000 6.39051448E+10 4.14375690E+10 -2.99738759E+11	-110.750000 28.7500000 5.97859451E+10 2.11075625E+10 -2.65261974E+11	-110.750000 28.7500000 6.64528773E+10 -1.33163346E+10 -3.08706410E+11	-110.750000 28.7500000 4.41168077E+10 7.78257695E+10 -2.15792271E+11	-110.750000 28.7500000 4.97098834E+10 1.55518910E+11 -2.55435932E+11	-110.750000 28.7500000 6.30871491E+10 1.66576423E+11 -2.44335182E+11	-110.750000 28.7500000 7.96479652E+10 1.71147035E+11 -2.66184524E+11	-110.750000 28.7500000 8.76182241E+10 2.06017839E+11 -3.06260673E+11	-110.750000 28.7500000 1.03288111E+11 2.31012844E+11 -4.06893527E+11	-110.750000 28.7500000 7.30279281E+10 2.85698359E+11 -4.91847418E+11	-110.750000 28.7500000 7.62964214E+10 2.64687780E+11 -5.66062416E+11	-110.750000 28.7500000 7.62186465E+10 2.66456957E+11 -5.90841315E+11	-110.750000 28.7500000 7.60515625E+10 3.12295522E+11 -7.58295429E+11	-110.750000 28.7500000 6.86493983E+10 1.86119668E+11 -5.88685509E+11	-110.750000 28.7500000 1.00083180E+11 2.21477519E+11 -7.62675462E+11	-110.750000 28.7500000 1.16336706E+11 2.00701510E+11 -7.52161915E+11	-110.750000 28.7500000 1.16657660E+11 1.29621615E+11 -5.65778448E+11	-110.750000 28.7500000 1.46107007E+11 1.41226443E+11 -5.51721828E+11	-110.750000 28.7500000 1.64790436E+11 1.36090943E+11 -5.63707773E+11	-110.750000 28.7500000 1.76551641E+11 1.12564789E+11 -5.74567940E+11	-110.750000 28.7500000 1.80667449E+11 3.61315533E+10 -5.60490807E+11	-110.750000 28.7500000 1.92048071E+11 2.04419420E+10 -5.95579306E+11	-110.750000 28.7500000 2.12646248E+11 -2.25457357E+10 -6.35920450E+11	-110.750000 28.7500000 2.21780820E+11 -5.20509112E+10 -6.48590000E+11	-110.750000 28.7500000 2.48387387E+11 -1.33530501E+11 -6.55281226E+11	-110.750000 28.7500000 2.95712686E+11 -2.24440287E+11 -6.94354117E+11
-110.250000 28.7500000 2.07094400E+09 1.28959007E+10 -9.79701187E+10	-110.250000 28.7500000 -1.37784090E+09 -541887552. -9.60048742E+10	-110.250000 28.7500000 -4.20546842E+09 -1.39125934E+10 -7.94836173E+10	-110.250000 28.7500000 -1.25770189E+09 -2.45416223E+10 -6.85656146E+10	-110.250000 28.7500000 -134560976. -4.58913137E+10 -5.56900803E+10	-110.250000 28.7500000 -488436800. -6.04425216E+10 -4.39899341E+10	-110.250000 28.7500000 -4.78096128E+09 -6.19861811E+10 -2.72143770E+10	-110.250000 28.7500000 -7.95451034E+09 -7.00263547E+10 -4.38410076E+10	-110.250000 28.7500000 -9.68168141E+09 -6.51733770E+10 -7.31391099E+10	-110.250000 28.7500000 -1.37843866E+10 -5.66024151E+10 -1.10718099E+11	-110.250000 28.7500000 -1.40513772E+10 -3.04486154E+10 -1.36382546E+11	-110.250000 28.7500000 -1.60592937E+10 -5.60647700E+10 -1.34475063E+11	-110.250000 28.7500000 -1.58106030E+10 -5.63040911E+10 -1.32805222E+11	-110.250000 28.7500000 -1.78428477E+10 -6.45470249E+10 -1.25280043E+11	-110.250000 28.7500000 -1.18140723E+10 -6.37446513E+10 -1.21471853E+11	-110.250000 28.7500000 -2.00496067E+10 -4.29797089E+10 -1.51826743E+11	-110.250000 28.7500000 -1.81415035E+10 -3.57904712E+10 -1.80567458E+11	-110.250000 28.7500000 -1.97560955E+10 1.00788961E+10 -1.94191163E+11	-110.250000 28.7500000 -1.67627950E+10 1.18133576E+10 -2.22288036E+11	-110.250000 28.7500000 -7.57126042E+09 -5.54694861E+09 -2.26987409E+11	-110.250000 28.7500000 4.34758912E+09 -2.61410304E+10 -2.47061774E+11	-110.250000 28.7500000 1.11815332E+10 -1.60816261E+10 -2.54636016E+11	-110.250000 28.7500000 2.55272243E+10 3.37092378E+09 -2.78186918E+11	-110.250000 28.7500000 3.88296909E+10 -5.09135872E+09 -3.14370261E+11	-110.250000 28.7500000 4.59931034E+10 9.97435187E+09 -3.24773806E+11	-110.250000 28.7500000 5.88287263E+10 -1.32314819E+10 -2.84909994E+11	-110.250000 28.7500000 4.84730225E+10 -4.24673649E+10 -2.42697093E+11	-110.250000 28.7500000 4.66321777E+10 3.80253266E+10 -2.42103992E+11	-110.250000 28.7500000 4.39154647E+10 7.04013271E+10 -2.07090844E+11	-110.250000 28.7500000 4.58375455E+10 8.86882714E+10 -1.84912069E+11	-110.250000 28.7500000 5.42543954E+10 9.00924129E+10 -1.90274929E+11	-110.250000 28.7500000 6.16694252E+10 1.18109618E+11 -2.19622228E+11	-110.250000 28.7500000 7.39356836E+10 1.89275455E+11 -3.04942318E+11	-110.250000 28.7500000 6.83023770E+10 3.02365409E+11 -4.19654369E+11	-110.250000 28.7500000 7.83033467E+10 3.47047166E+11 -4.92208587E+11	-110.250000 28.7500000 8.62479483E+10 3.75283057E+11 -5.17187469E+11	-110.250000 28.7500000 6.75904225E+10 4.24504164E+11 -5.21131852E+11	-110.250000 28.7500000 7.46103276E+10 3.43471620E+11 -5.50729875E+11	-110.250000 28.7500000 6.34021192E+10 3.34899970E+11 -5.17965906E+11	-110.250000 28.7500000 6.23654543E+10 3.02986396E+11 -5.00290814E+11	-110.250000 28.7500000 7.47867996E+10 2.80526684E+11 -4.95913173E+11	-110.250000 28.7500000 8.76062802E+10 2.26793570E+11 -4.54003393E+11	-110.250000 28.7500000 8.73525330E+10 2.26921529E+11 -4.60005802E+11	-110.250000 28.7500000 8.37676728E+10 2.15584080E+11 -4.73308365E+11	-110.250000 28.7500000 7.76619622E+10 1.76576692E+11 -4.66017681E+11	-110.250000 28.7500000 8.14239007E+10 1.68965095E+11 -4.97072701E+11	-110.250000 28.7500000 1.00492141E+11 1.39897307E+11 -5.23066573E+11	-110.250000 28.7500000 1.10611268E+11 1.01249327E+11 -5.21457664E+11	-110.250000 28.7500000 1.47543146E+11 7.53770250E+10 -6.89531650E+11	-110.250000 28.7500000 1.96629955E+11 8.17538611E+09 -7.08227760E+11
-109.750000 28.7500000 -1.07720223E+10 5.89638205E+10 -1.11870902E+11	-109.750000 28.7500000 -8.06180250E+09 2.52459254E+10 -8.15465677E+10	-109.750000 28.7500000 -1.20616397E+10 1.17476352E+10 -6.96150589E+10	-109.750000 28.7500000 -9.62307994E+09 -183143584. -5.58906614E+10	-109.750000 28.7500000 -7.91560704E+09 -3.64943114E+10 -5.89098230E+10	-109.750000 28.7500000 -1.16140472E+10 -5.28117146E+10 -4.60071363E+10	-109.750000 28.7500000 -1.14802862E+10 -6.14127575E+10 -2.81312788E+10	-109.750000 28.7500000 -1.46135245E+10 -5.02137160E+10 -3.99482962E+10	-109.750000 28.7500000 -1.40202220E+10 -4.64508928E+10 -7.09093704E+10	-109.750000 28.7500000 -1.55386092E+10 -4.19762708E+10 -1.12886202E+11	-109.750000 28.7500000 -1.58631506E+10 -1.86685235E+10 -1.43342715E+11	-109.750000 28.7500000 -1.47505172E+10 -5.47396690E+10 -1.38925572E+11	-109.750000 28.7500000 -1.26730578E+10 -5.63963331E+10 -1.35984652E+11	-109.750000 28.7500000 -1.12570081E+10 -6.11717161E+10 -1.26401389E+11	-109.750000 28.7500000 -1.03995556E+10 -6.65613517E+10 -1.67932412E+11	-109.750000 28.7500000 -8.59670426E+09 -5.24610888E+10 -1.56870574E+11	-109.750000 28.7500000 -6.37548698E+09 -3.92789197E+10 -1.88811805E+11	-109.750000 28.7500000 -8.75508634E+09 1.75410330E+09 -2.00749613E+11	-109.750000 28.7500000 -9.42375424E+09 2.57873894E+09 -2.28331454E+11	-109.750000 28.7500000 -1.73801101E+09 -3.40006257E+10 -2.23630721E+11	-109.750000 28.7500000 -4.38674842E+09 -6.39311995E+10 -2.31322829E+11	-109.750000 28.7500000 -3.90623130E+09 -6.96833720E+10 -2.35345379E+11	-109.750000 28.7500000 -1.59823196E+10 -5.37564652E+10 -2.66330178E+11	-109.750000 28.7500000 -1.40243835E+10 -3.62871071E+10 -2.97511780E+11	-109.750000 28.7500000 -1.20493230E+10 -2.58198712E+10 -3.06400330E+11	-109.750000 28.7500000 1.69313434E+09 -5.55546583E+10 -3.31273011E+11	-109.750000 28.7500000 8.33083187E+09 -9.27252070E+10 -2.85795615E+11	-109.750000 28.7500000 5.16517325E+09 -3.35388815E+10 -2.00765915E+11	-109.750000 28.7500000 1.19532503E+10 -2.22349107E+10 -2.27085009E+11	-109.750000 28.7500000 9.08941210E+09 1.12693453E+10 -1.99168492E+11	-109.750000 28.7500000 1.91330918E+10 1.00663491E+10 -1.94029224E+11	-109.750000 28.7500000 2.81260749E+10 5.24784189E+10 -2.22903583E+11	-109.750000 28.7500000 4.18795315E+10 1.04327700E+11 -2.40699965E+11	-109.750000 28.7500000 5.16586291E+10 1.38765844E+11 -2.61013930E+11	-109.750000 28.7500000 5.70704077E+10 1.99879164E+11 -3.08014547E+11	-109.750000 28.7500000 6.80008458E+10 2.30253265E+11 -3.15933688E+11	-109.750000 28.7500000 7.58262743E+10 2.62982517E+11 -3.26363120E+11	-109.750000 28.7500000 8.60180316E+10 1.92334529E+11 -3.31946885E+11	-109.750000 28.7500000 9.60265830E+10 1.95044540E+11 -3.05503830E+11	-109.750000 28.7500000 8.67127624E+10 2.05291225E+11 -2.90408923E+11	-109.750000 28.7500000 1.00115620E+11 1.94667577E+11 -2.70373339E+11	-109.750000 28.7500000 1.39295621E+11 2.16138056E+11 -3.15560133E+11	-109.750000 28.7500000 1.49308785E+11 2.17146032E+11 -3.13023463E+11	-109.750000 28.7500000 1.54064601E+11 2.02037232E+11 -3.25218075E+11	-109.750000 28.7500000 1.43015674E+11 1.76673063E+11 -3.38001658E+11	-109.750000 28.7500000 1.41073482E+11 1.66445662E+11 -3.67745008E+11	-109.750000 28.7500000 1.72475073E+11 2.14023766E+11 -5.35545774E+11	-109.750000 28.7500000 1.37261654E+11 1.80017758E+11 -5.35590928E+11	-109.750000 28.7500000 1.22698015E+11 1.65370544E+11 -5.53245016E+11	-109.750000 28.7500000 1.64079485E+11 1.62731885E+11 -7.49734003E+11
-109.250000 28.7500000 1.01602857E+10 1.35061897E+11 -1.11929229E+11	-109.250000 28.7500000 1.57383096E+10 1.06806460E+11 -1.07862065E+11	-109.250000 28.7500000 1.28340193E+10 7.91011000E+10 -9.72080497E+10	-109.250000 28.7500000 1.26521620E+10 6.27516211E+10 -7.73278925E+10	-109.250000 28.7500000 1.41982157E+10 3.53370563E+10 -7.72731453E+10	-109.250000 28.7500000 9.00925747E+09 1.01356104E+10 -6.71921562E+10	-109.250000 28.7500000 1.13979269E+10 -1.55695688E+10 -4.15129108E+10	-109.250000 28.7500000 1.03174799E+10 -9.65250867E+09 -5.85433580E+10	-109.250000 28.7500000 1.19907635E+10 -3.44408730E+09 -9.74794752E+10	-109.250000 28.7500000 9.73499699E+09 6.28813210E+09 -1.53903284E+11	-109.250000 28.7500000 8.79647539E+09 2.84868465E+10 -1.92707576E+11	-109.250000 28.7500000 6.01471642E+09 -1.48597903E+10 -1.83000039E+11	-109.250000 28.7500000 5.35733504E+09 -1.44854190E+10 -1.74461600E+11	-109.250000 28.7500000 2.99975910E+09 -1.43460250E+10 -1.64006658E+11	-109.250000 28.7500000 -4.52823757E+09 -2.12263155E+09 -1.61069302E+11	-109.250000 28.7500000 -1.79997952E+09 -1.63542436E+10 -2.00474395E+11	-109.250000 28.7500000 -9.26586880E+09 -1.10494170E+09 -2.43306103E+11	-109.250000 28.7500000 -1.35764654E+10 3.31560591E+10 -1.97305483E+11	-109.250000 28.7500000 -1.07865825E+10 2.89358234E+10 -2.24900612E+11	-109.250000 28.7500000 -9.56017664E+09 -6.52208947E+09 -2.92808032E+11	-109.250000 28.7500000 -7.06121370E+09 -4.39929774E+10 -3.05267868E+11	-109.250000 28.7500000 -5.92261325E+09 -6.41712620E+10 -3.09633843E+11	-109.250000 28.7500000 -1.96165824E+09 -6.13364613E+10 -2.56735838E+11	-109.250000 28.7500000 1.42998707E+09 -5.91677440E+10 -2.93642600E+11	-109.250000 28.7500000 -5.16720589E+09 -6.09444168E+10 -3.05358045E+11	-109.250000 28.7500000 -1.07863163E+10 -4.59739873E+10 -3.27385022E+11	-109.250000 28.7500000 -5.89310259E+09 -1.00299268E+11 -2.74379440E+11	-109.250000 28.7500000 -1.84112486E+09 -7.98384456E+10 -2.60053762E+11	-109.250000 28.7500000 -4.60805171E+09 -7.79560714E+10 -2.82156433E+11	-109.250000 28.7500000 -1.06997975E+10 -5.23282596E+10 -2.54859084E+11	-109.250000 28.7500000 -1.69093089E+10 -5.59420293E+10 -2.44327367E+11	-109.250000 28.7500000 -2.26830152E+10 -2.15279677E+10 -2.12390625E+11	-109.250000 28.7500000 -1.91442862E+10 7.66674330E+09 -2.17750176E+11	-109.250000 28.7500000 -1.67645030E+10 1.63966925E+10 -2.27230269E+11	-109.250000 28.7500000 -1.10963180E+10 3.60883610E+10 -2.04239700E+11	-109.250000 28.7500000 2.32126182E+09 6.04780175E+10 -1.98832996E+11	-109.250000 28.7500000 2.61223629E+10 1.02549217E+11 -2.66870047E+11	-109.250000 28.7500000 2.19505480E+10 6.54113178E+10 -2.62374392E+11	-109.250000 28.7500000 2.66330706E+10 7.59927685E+10 -2.30465683E+11	-109.250000 28.7500000 3.03855288E+10 1.09182697E+11 -2.34897375E+11	-109.250000 28.7500000 3.53307976E+10 1.19763632E+11 -2.00743535E+11	-109.250000 28.7500000 4.11634483E+10 1.56063957E+11 -2.15101112E+11	-109.250000 28.7500000 5.14481275E+10 1.60734020E+11 -1.97810520E+11	-109.250000 28.7500000 6.36276122E+10 1.44587129E+11 -1.98104531E+11	-109.250000 28.7500000 8.38750208E+10 2.09078272E+11 -3.04500343E+11	-109.250000 28.7500000 9.82387425E+10 2.04946375E+11 -3.34545420E+11	-109.250000 28.7500000 1.08152308E+11 2.19643068E+11 -3.66432682E+11	-109.250000 28.7500000 1.05420939E+11 2.36565021E+11 -3.95061264E+11	-109.250000 28.7500000 1.65475598E+11 2.68354781E+11 -5.57261193E+11	-109.250000 28.7500000 1.36992580E+11 2.64765407E+11 -5.58167949E+11
-108.750000 28.7500000 6.54833869E+10 2.53235577E+11 -1.14042888E+11	-108.750000 28.7500000 6.55705457E+10 2.28719559E+11 -1.01074051E+11	-108.750000 28.7500000 6.59980247E+10 1.83067771E+11 -8.76034785E+10	-108.750000 28.7500000 6.46824509E+10 2.07792013E+11 -1.02535021E+11	-108.750000 28.7500000 6.25951539E+10 1.47025134E+11 -6.20883476E+10	-108.750000 28.7500000 6.18651812E+10 1.04806777E+11 -5.14524774E+10	-108.750000 28.7500000 6.96074568E+10 7.83828337E+10 -3.38024387E+10	-108.750000 28.7500000 7.14602168E+10 8.84199588E+10 -6.15772897E+10	-108.750000 28.7500000 7.29405522E+10 1.28702620E+11 -1.27516803E+11	-108.750000 28.7500000 6.19510415E+10 1.21497117E+11 -1.66071878E+11	-108.750000 28.7500000 6.37661512E+10 1.59832179E+11 -2.14709649E+11	-108.750000 28.7500000 6.21040394E+10 1.18507774E+11 -2.03514102E+11	-108.750000 28.7500000 5.63181363E+10 1.28285630E+11 -1.95480879E+11	-108.750000 28.7500000 4.96711680E+10 1.26197244E+11 -1.87977089E+11	-108.750000 28.7500000 4.23234150E+10 1.33369987E+11 -1.88933095E+11	-108.750000 28.7500000 3.12402842E+10 1.48548878E+11 -2.41476846E+11	-108.750000 28.7500000 2.24763740E+10 1.15915637E+11 -2.27108504E+11	-108.750000 28.7500000 5.93446349E+09 1.61759855E+11 -2.63248118E+11	-108.750000 28.7500000 299703008. 1.51708418E+11 -3.00719342E+11	-108.750000 28.7500000 -1.43075564E+10 1.13627947E+11 -2.93234737E+11	-108.750000 28.7500000 -2.03997184E+10 7.47826053E+10 -3.04099262E+11	-108.750000 28.7500000 -2.39420969E+10 4.58915103E+10 -3.09124923E+11	-108.750000 28.7500000 -1.68898478E+10 1.58740040E+10 -3.41698118E+11	-108.750000 28.7500000 -2.01744937E+10 6.00263117E+09 -3.80236104E+11	-108.750000 28.7500000 -1.55810437E+10 -2.78715740E+10 -2.92918854E+11	-108.750000 28.7500000 -2.73750712E+10 2.03992602E+09 -3.29046786E+11	-108.750000 28.7500000 -2.04859965E+10 -5.99251558E+10 -2.70341259E+11	-108.750000 28.7500000 -1.38470257E+10 -4.72283341E+10 -2.48727831E+11	-108.750000 28.7500000 -1.68466954E+10 -3.29149542E+10 -2.74386059E+11	-108.750000 28.7500000 -2.89426985E+10 -2.67583836E+10 -3.46343047E+11	-108.750000 28.7500000 -3.27696527E+10 -3.77987441E+10 -3.40969849E+11	-108.750000 28.7500000 -2.36909732E+10 -4.87452795E+10 -2.97198289E+11	-108.750000 28.7500000 -1.71229041E+10 -5.23015864E+10 -3.03623438E+11	-108.750000 28.7500000 -1.45525545E+10 -5.22182205E+10 -2.31205175E+11	-108.750000 28.7500000 -1.29725215E+10 -4.70687334E+10 -2.02353017E+11	-108.750000 28.7500000 -1.05782426E+10 -3.03867822E+10 -1.88675031E+11	-108.750000 28.7500000 -6.68653978E+09 -1.96539638E+10 -2.28135125E+11	-108.750000 28.7500000 -9.05297715E+09 -3.22384056E+10 -2.37136675E+11	-108.750000 28.7500000 -4.78142259E+09 -2.23090217E+10 -1.99857684E+11	-108.750000 28.7500000 -6.92402381E+09 1.28575785E+10 -1.95060236E+11	-108.750000 28.7500000 1.03646280E+10 4.15845540E+10 -2.20335833E+11	-108.750000 28.7500000 3.90835123E+09 6.38967767E+10 -1.73995426E+11	-108.750000 28.7500000 6.15284122E+09 7.68901939E+10 -1.50387393E+11	-108.750000 28.7500000 1.06940805E+10 9.73810319E+10 -1.96271702E+11	-108.750000 28.7500000 1.63256576E+10 1.36559575E+11 -2.35758256E+11	-108.750000 28.7500000 1.86396058E+10 1.40364382E+11 -2.59271950E+11	-108.750000 28.7500000 2.59106775E+10 1.57634609E+11 -2.84090237E+11	-108.750000 28.7500000 3.02191862E+10 1.96109664E+11 -3.21320255E+11	-108.750000 28.7500000 2.48195686E+10 2.75422380E+11 -4.42482164E+11	-108.750000 28.7500000 3.45212764E+10 2.88587776E+11 -4.74495353E+11
-108.250000 28.7500000 1.52162058E+11 4.36039516E+11 -6.04722074E+09	-108.250000 28.7500000 1.30652103E+11 4.01728995E+11 -1.13386035E+10	-108.250000 28.7500000 1.33219303E+11 3.30348528E+11 1.89264192E+09	-108.250000 28.7500000 1.29930740E+11 2.89264042E+11 1.03266437E+10	-108.250000 28.7500000 1.33023179E+11 3.07038814E+11 3.87491185E+10	-108.250000 28.7500000 1.32882260E+11 2.52885991E+11 5.20401428E+10	-108.250000 28.7500000 1.33900558E+11 2.34541498E+11 7.76231158E+10	-108.250000 28.7500000 1.42888649E+11 2.65291170E+11 5.02942065E+10	-108.250000 28.7500000 1.35805075E+11 2.80422547E+11 -8.99102618E+09	-108.250000 28.7500000 1.63028795E+11 3.49868524E+11 -8.05032509E+10	-108.250000 28.7500000 1.61483031E+11 4.24068743E+11 -1.44727032E+11	-108.250000 28.7500000 1.58343873E+11 3.86179072E+11 -1.35790248E+11	-108.250000 28.7500000 1.54029752E+11 4.03145654E+11 -1.33519720E+11	-108.250000 28.7500000 1.48794098E+11 3.99544746E+11 -1.29036231E+11	-108.250000 28.7500000 1.42678360E+11 4.16548684E+11 -1.37369240E+11	-108.250000 28.7500000 1.06016489E+11 3.50760206E+11 -1.55995636E+11	-108.250000 28.7500000 1.22642121E+11 3.62966647E+11 -2.06243725E+11	-108.250000 28.7500000 9.23580252E+10 3.45118212E+11 -1.88420620E+11	-108.250000 28.7500000 7.22185093E+10 3.46178847E+11 -2.34369057E+11	-108.250000 28.7500000 5.15171901E+10 2.96843772E+11 -2.44796604E+11	-108.250000 28.7500000 4.18171412E+10 2.62446432E+11 -2.68348146E+11	-108.250000 28.7500000 2.19203686E+10 2.28553916E+11 -2.86621630E+11	-108.250000 28.7500000 1.10587822E+10 2.02355606E+11 -3.24636115E+11	-108.250000 28.7500000 -7.44766720E+09 2.08957997E+11 -3.75186817E+11	-108.250000 28.7500000 667115456. 1.18646792E+11 -3.95751129E+11	-108.250000 28.7500000 -2.03767255E+10 1.21779683E+11 -3.39318014E+11	-108.250000 28.7500000 -6.14322842E+09 4.11657503E+10 -2.68554404E+11	-108.250000 28.7500000 -2.60920269E+09 6.34146775E+10 -3.40228047E+11	-108.250000 28.7500000 -1.23759555E+10 9.81568225E+10 -3.83265604E+11	-108.250000 28.7500000 -3.53344963E+10 1.00670931E+11 -3.70274828E+11	-108.250000 28.7500000 -4.05878702E+10 8.42957783E+10 -3.68959324E+11	-108.250000 28.7500000 -2.45578363E+10 2.22156698E+10 -3.09790867E+11	-108.250000 28.7500000 -2.71465656E+10 -6.64085094E+09 -3.03941845E+11	-108.250000 28.7500000 -1.74161060E+10 -4.32231588E+10 -3.07998753E+11	-108.250000 28.7500000 -1.98872637E+10 -4.75850097E+10 -2.72165700E+11	-108.250000 28.7500000 -2.02140631E+10 -3.97856072E+10 -2.50198557E+11	-108.250000 28.7500000 -9.35932416E+09 -4.56234435E+10 -2.96355758E+11	-108.250000 28.7500000 -7.00227379E+09 -5.25606216E+10 -3.02864859E+11	-108.250000 28.7500000 5.47438029E+09 -5.30780160E+10 -2.43202605E+11	-108.250000 28.7500000 1.33565379E+10 -8.00426035E+09 -2.43864207E+11	-108.250000 28.7500000 2.46975652E+10 1.01780122E+10 -2.44117684E+11	-108.250000 28.7500000 1.90612808E+10 4.46440366E+10 -1.91172870E+11	-108.250000 28.7500000 3.74560932E+10 7.87046482E+10 -2.21086171E+11	-108.250000 28.7500000 2.93090939E+10 8.20115128E+10 -2.13842559E+11	-108.250000 28.7500000 3.73918433E+10 1.30440888E+11 -2.56525468E+11	-108.250000 28.7500000 4.63594783E+10 1.37710256E+11 -2.81352962E+11	-108.250000 28.7500000 5.75522652E+10 1.53810207E+11 -3.03642378E+11	-108.250000 28.7500000 8.11520410E+10 1.87096416E+11 -3.46315882E+11	-108.250000 28.7500000 6.36891628E+10 2.29297652E+11 -3.74330163E+11	-108.250000 28.7500000 7.33575905E+10 2.36767871E+11 -3.88256891E+11
-107.750000 28.7500000 1.09394969E+11 5.04161206E+11 1.37695969E+11	-107.750000 28.7500000 1.09599195E+11 4.62074118E+11 1.18158991E+11	-107.750000 28.7500000 1.29483923E+11 5.08803056E+11 1.74646723E+11	-107.750000 28.7500000 1.06512851E+11 4.63001879E+11 1.61167032E+11	-107.750000 28.7500000 1.08060058E+11 3.82271390E+11 1.67903478E+11	-107.750000 28.7500000 1.01841740E+11 3.39811959E+11 1.75410577E+11	-107.750000 28.7500000 1.01861597E+11 4.25904570E+11 2.47659774E+11	-107.750000 28.7500000 1.08493890E+11 3.93012412E+11 1.84753209E+11	-107.750000 28.7500000 1.23304772E+11 5.52603550E+11 1.54431701E+11	-107.750000 28.7500000 1.27956713E+11 5.13111196E+11 8.28072755E+10	-107.750000 28.7500000 1.29247281E+11 6.31316087E+11 2.81604362E+10	-107.750000 28.7500000 1.32593033E+11 6.07110365E+11 3.83176417E+10	-107.750000 28.7500000 1.40819317E+11 6.16198767E+11 4.37574083E+10	-107.750000 28.7500000 1.46893537E+11 6.28689338E+11 5.16158669E+10	-107.750000 28.7500000 1.49740831E+11 6.58491965E+11 4.43326095E+10	-107.750000 28.7500000 1.55174699E+11 5.55265622E+11 2.39587738E+09	-107.750000 28.7500000 1.51089971E+11 6.20675138E+11 -3.19170560E+10	-107.750000 28.7500000 1.46642436E+11 5.65945827E+11 -3.48262892E+10	-107.750000 28.7500000 1.41016924E+11 6.12518330E+11 -9.01178573E+10	-107.750000 28.7500000 1.39894571E+11 5.38036797E+11 -1.24089401E+11	-107.750000 28.7500000 1.35176987E+11 5.08664119E+11 -1.50911107E+11	-107.750000 28.7500000 1.24063326E+11 4.71208165E+11 -1.90898553E+11	-107.750000 28.7500000 1.12265765E+11 4.45825581E+11 -2.39792472E+11	-107.750000 28.7500000 8.42326753E+10 4.94456373E+11 -3.00143837E+11	-107.750000 28.7500000 9.02024315E+10 3.63809505E+11 -3.19118836E+11	-107.750000 28.7500000 7.83090483E+10 3.17903012E+11 -2.79531454E+11	-107.750000 28.7500000 9.05466921E+10 2.88701579E+11 -2.96226652E+11	-107.750000 28.7500000 8.53257748E+10 2.47991665E+11 -2.74967101E+11	-107.750000 28.7500000 6.47732183E+10 3.11036510E+11 -3.30657628E+11	-107.750000 28.7500000 4.89714852E+10 2.79130178E+11 -3.36919888E+11	-107.750000 28.7500000 3.70972099E+10 2.58765783E+11 -3.46703659E+11	-107.750000 28.7500000 3.89821768E+10 2.28450779E+11 -3.92370291E+11	-107.750000 28.7500000 2.90686669E+10 1.85865650E+11 -3.94772447E+11	-107.750000 28.7500000 2.46224241E+10 1.48804747E+11 -3.97039632E+11	-107.750000 28.7500000 2.80663368E+10 9.35850476E+10 -3.55485123E+11	-107.750000 28.7500000 2.93568635E+10 8.35420815E+10 -3.24645683E+11	-107.750000 28.7500000 2.21969203E+10 7.95707064E+10 -3.67449309E+11	-107.750000 28.7500000 3.06778849E+10 6.76770447E+10 -3.82738989E+11	-107.750000 28.7500000 3.49655122E+10 7.06368635E+10 -4.02511495E+11	-107.750000 28.7500000 4.18458583E+10 9.44619602E+10 -3.88032365E+11	-107.750000 28.7500000 4.32280412E+10 1.36800133E+11 -3.75643603E+11	-107.750000 28.7500000 5.68185201E+10 1.40007408E+11 -2.88507429E+11	-107.750000 28.7500000 4.58746511E+10 2.01531507E+11 -3.15870970E+11	-107.750000 28.7500000 3.95008901E+10 2.01457320E+11 -3.13991397E+11	-107.750000 28.7500000 4.59918418E+10 1.93038008E+11 -2.73142432E+11	-107.750000 28.7500000 4.46675886E+10 1.99505625E+11 -3.00942655E+11	-107.750000 28.7500000 5.12936919E+10 2.12880065E+11 -3.15318239E+11	-107.750000 28.7500000 6.33091523E+10 2.24244138E+11 -3.42702785E+11	-107.750000 28.7500000 3.62545725E+10 2.98777248E+11 -4.05864382E+11	-107.750000 28.7500000 3.59062528E+10 3.20671220E+11 -4.19968844E+11
-107.250000 28.7500000 9.59347261E+10 4.99593282E+11 2.37349175E+11	-107.250000 28.7500000 9.21849774E+10 4.65725850E+11 2.18594886E+11	-107.250000 28.7500000 9.54152468E+10 4.97763156E+11 2.90941501E+11	-107.250000 28.7500000 9.05800417E+10 4.57601876E+11 2.60201382E+11	-107.250000 28.7500000 8.10686054E+10 4.05865955E+11 2.60893442E+11	-107.250000 28.7500000 7.00234547E+10 4.85704466E+11 3.35730311E+11	-107.250000 28.7500000 6.76352164E+10 4.51086320E+11 3.28994324E+11	-107.250000 28.7500000 7.74514115E+10 4.52179984E+11 2.68598346E+11	-107.250000 28.7500000 1.06321977E+11 4.73370657E+11 2.15202677E+11	-107.250000 28.7500000 1.07486716E+11 5.89035143E+11 1.99401210E+11	-107.250000 28.7500000 1.10426431E+11 5.72631155E+11 1.28447193E+11	-107.250000 28.7500000 1.12692904E+11 5.68975557E+11 1.39898126E+11	-107.250000 28.7500000 1.18054625E+11 5.67655399E+11 1.49586035E+11	-107.250000 28.7500000 1.19143039E+11 5.89757546E+11 1.58542430E+11	-107.250000 28.7500000 1.25377552E+11 6.44230545E+11 1.67797719E+11	-107.250000 28.7500000 1.18761882E+11 7.16880413E+11 1.53767903E+11	-107.250000 28.7500000 1.23003953E+11 6.12195828E+11 1.02387393E+11	-107.250000 28.7500000 1.13266582E+11 7.53297785E+11 1.04767635E+11	-107.250000 28.7500000 1.15586671E+11 6.28770341E+11 5.45249239E+10	-107.250000 28.7500000 1.37077703E+11 7.57571912E+11 3.89468570E+10	-107.250000 28.7500000 1.10920958E+11 7.47313627E+11 -7.60557107E+09	-107.250000 28.7500000 1.41047988E+11 7.19074296E+11 -2.55919411E+10	-107.250000 28.7500000 1.46329027E+11 7.10334415E+11 -7.39678454E+10	-107.250000 28.7500000 1.23712365E+11 5.91747023E+11 -1.08583059E+11	-107.250000 28.7500000 1.24565168E+11 6.69370286E+11 -1.74445101E+11	-107.250000 28.7500000 1.33090238E+11 5.63794346E+11 -1.44268198E+11	-107.250000 28.7500000 1.37316016E+11 5.71989688E+11 -1.55573453E+11	-107.250000 28.7500000 1.34171714E+11 6.59614532E+11 -2.11583058E+11	-107.250000 28.7500000 1.31853967E+11 5.67346528E+11 -2.02033725E+11	-107.250000 28.7500000 1.34422151E+11 5.10404919E+11 -2.17172918E+11	-107.250000 28.7500000 1.29277395E+11 4.89862824E+11 -2.35204624E+11	-107.250000 28.7500000 1.29418224E+11 4.92684313E+11 -2.86286643E+11	-107.250000 28.7500000 1.37486729E+11 4.19553083E+11 -2.92912595E+11	-107.250000 28.7500000 1.34318670E+11 3.87752296E+11 -3.02573224E+11	-107.250000 28.7500000 1.22495951E+11 4.14755783E+11 -3.84992117E+11	-107.250000 28.7500000 1.42139458E+11 3.41049377E+11 -3.36128999E+11	-107.250000 28.7500000 1.16442104E+11 4.27565646E+11 -4.05607449E+11	-107.250000 28.7500000 1.51854465E+11 3.41230256E+11 -4.02766758E+11	-107.250000 28.7500000 1.33096063E+11 4.33344741E+11 -4.43193033E+11	-107.250000 28.7500000 1.59796199E+11 3.86345632E+11 -4.00438624E+11	-107.250000 28.7500000 1.59899419E+11 4.40245617E+11 -3.81521134E+11	-107.250000 28.7500000 1.94789917E+11 4.57683960E+11 -3.47752759E+11	-107.250000 28.7500000 1.94624356E+11 4.10691666E+11 -2.74323096E+11	-107.250000 28.7500000 1.91682478E+11 4.08803115E+11 -2.76791034E+11	-107.250000 28.7500000 2.00423129E+11 4.75523744E+11 -3.10876865E+11	-107.250000 28.7500000 1.98615319E+11 5.02898459E+11 -3.66551499E+11	-107.250000 28.7500000 2.05623312E+11 5.20448115E+11 -3.78355483E+11	-107.250000 28.7500000 2.18814726E+11 5.35246012E+11 -4.04544258E+11	-107.250000 28.7500000 1.89054714E+11 5.24706513E+11 -3.81992305E+11	-107.250000 28.7500000 1.91536873E+11 5.44784810E+11 -4.03899777E+11
-106.750000 28.7500000 7.12457093E+10 4.22634815E+11 3.18908793E+11	-106.750000 28.7500000 6.57270211E+10 3.95992760E+11 2.94280724E+11	-106.750000 28.7500000 7.17907313E+10 4.14578803E+11 3.68854565E+11	-106.750000 28.7500000 6.31394755E+10 3.94197893E+11 3.33807747E+11	-106.750000 28.7500000 4.29044081E+10 4.67127894E+11 4.23604421E+11	-106.750000 28.7500000 3.83291228E+10 4.21574640E+11 3.85444381E+11	-106.750000 28.7500000 1.13476833E+10 5.39720712E+11 4.84481827E+11	-106.750000 28.7500000 6.21422428E+10 4.14845075E+11 3.33019742E+11	-106.750000 28.7500000 8.07300219E+10 4.39706419E+11 2.98259513E+11	-106.750000 28.7500000 9.57037199E+10 4.04932526E+11 2.29408424E+11	-106.750000 28.7500000 9.07219190E+10 4.18019082E+11 1.69441477E+11	-106.750000 28.7500000 9.82689219E+10 4.28849398E+11 1.83682679E+11	-106.750000 28.7500000 1.04295006E+11 5.64645855E+11 2.52535947E+11	-106.750000 28.7500000 1.10189756E+11 6.01421382E+11 2.66326458E+11	-106.750000 28.7500000 9.78367775E+10 5.19600865E+11 2.07404745E+11	-106.750000 28.7500000 1.27671935E+11 5.71579957E+11 2.22485053E+11	-106.750000 28.7500000 1.17862908E+11 6.54597489E+11 2.20115304E+11	-106.750000 28.7500000 1.16910383E+11 6.12458955E+11 1.77211343E+11	-106.750000 28.7500000 1.12700572E+11 7.12495137E+11 1.69404416E+11	-106.750000 28.7500000 1.17661098E+11 6.75032596E+11 1.51571448E+11	-106.750000 28.7500000 1.19807148E+11 6.79719338E+11 1.04882217E+11	-106.750000 28.7500000 1.10371250E+11 6.85940474E+11 1.04360215E+11	-106.750000 28.7500000 1.05141502E+11 6.97898500E+11 6.85123174E+10	-106.750000 28.7500000 1.19545594E+11 7.66561092E+11 3.04920084E+10	-106.750000 28.7500000 1.02591300E+11 7.02471930E+11 -1.88431237E+10	-106.750000 28.7500000 9.75063613E+10 7.75035617E+11 -2.07967396E+10	-106.750000 28.7500000 9.89054239E+10 8.01886437E+11 -3.02893896E+10	-106.750000 28.7500000 1.08488851E+11 6.88916660E+11 -4.60318802E+10	-106.750000 28.7500000 9.44404726E+10 7.98018699E+11 -7.65851075E+10	-106.750000 28.7500000 1.03041630E+11 6.95266443E+11 -9.10270956E+10	-106.750000 28.7500000 1.04218714E+11 6.83890246E+11 -1.08859539E+11	-106.750000 28.7500000 1.08272058E+11 7.00469805E+11 -1.55850441E+11	-106.750000 28.7500000 1.00467073E+11 8.55892296E+11 -2.32523891E+11	-106.750000 28.7500000 1.10843994E+11 7.73099684E+11 -2.58823569E+11	-106.750000 28.7500000 1.12554590E+11 6.53823443E+11 -2.60679942E+11	-106.750000 28.7500000 1.28803897E+11 7.15101438E+11 -2.87562465E+11	-106.750000 28.7500000 1.17950677E+11 6.92949877E+11 -2.81425543E+11	-106.750000 28.7500000 1.46981847E+11 7.58224519E+11 -3.59112901E+11	-106.750000 28.7500000 1.50489760E+11 6.65714426E+11 -2.97665626E+11	-106.750000 28.7500000 1.51900570E+11 8.09879601E+11 -3.45832587E+11	-106.750000 28.7500000 1.53428263E+11 8.77152043E+11 -3.17989487E+11	-106.750000 28.7500000 1.92363790E+11 8.41687499E+11 -2.31013220E+11	-106.750000 28.7500000 2.06303068E+11 9.04983216E+11 -2.00762229E+11	-106.750000 28.7500000 2.10719556E+11 9.06129179E+11 -2.02489872E+11	-106.750000 28.7500000 1.86483786E+11 7.76543207E+11 -1.85235030E+11	-106.750000 28.7500000 2.02143564E+11 8.61855810E+11 -2.40789914E+11	-106.750000 28.7500000 2.09225073E+11 8.94160536E+11 -2.44322550E+11	-106.750000 28.7500000 2.10968412E+11 9.22136871E+11 -2.68556009E+11	-106.750000 28.7500000 1.97952848E+11 8.64899629E+11 -2.63083491E+11	-106.750000 28.7500000 2.06559658E+11 8.76199608E+11 -2.80841454E+11
-106.250000 28.7500000 -1.22171013E+10 2.94938182E+11 3.49767762E+11	-106.250000 28.7500000 -2.40031519E+10 2.84813492E+11 3.16686270E+11	-106.250000 28.7500000 -1.20152156E+10 2.84373123E+11 4.01064755E+11	-106.250000 28.7500000 -2.87237530E+10 2.90999271E+11 3.51644320E+11	-106.250000 28.7500000 -3.68279060E+10 3.21666089E+11 4.31915762E+11	-106.250000 28.7500000 -6.93985690E+10 4.32709337E+11 5.14671280E+11	-106.250000 28.7500000 -7.74248448E+10 5.07044364E+11 6.41722483E+11	-106.250000 28.7500000 -4.61668557E+10 3.21821114E+11 3.38319868E+11	-106.250000 28.7500000 -1.75657574E+10 2.48301404E+11 2.36808454E+11	-106.250000 28.7500000 -1.15260385E+10 2.34431529E+11 1.92269861E+11	-106.250000 28.7500000 -7.90409216E+09 3.13424609E+11 2.06220870E+11	-106.250000 28.7500000 -624300352. 3.33243482E+11 2.27403399E+11	-106.250000 28.7500000 2.07341425E+10 3.30159653E+11 2.31965114E+11	-106.250000 28.7500000 2.93496402E+10 3.64124930E+11 2.48260739E+11	-106.250000 28.7500000 2.67789906E+10 4.38559506E+11 2.58089288E+11	-106.250000 28.7500000 4.77439099E+10 3.81490954E+11 2.28097982E+11	-106.250000 28.7500000 5.45471242E+10 4.18789655E+11 2.28031807E+11	-106.250000 28.7500000 6.06331085E+10 5.48347970E+11 2.54423138E+11	-106.250000 28.7500000 7.60080302E+10 4.88697528E+11 1.96695638E+11	-106.250000 28.7500000 8.89629737E+10 5.01149499E+11 1.86893025E+11	-106.250000 28.7500000 1.02146490E+11 5.18169035E+11 1.65844943E+11	-106.250000 28.7500000 1.08963873E+11 5.41005611E+11 1.62494956E+11	-106.250000 28.7500000 1.22152223E+11 5.63617989E+11 1.43166554E+11	-106.250000 28.7500000 1.23541086E+11 6.18473718E+11 1.30945221E+11	-106.250000 28.7500000 1.34705930E+11 5.99759454E+11 9.25625549E+10	-106.250000 28.7500000 1.34596076E+11 6.45689049E+11 9.08586516E+10	-106.250000 28.7500000 1.36743248E+11 6.74501558E+11 8.52932280E+10	-106.250000 28.7500000 1.32235051E+11 8.00510968E+11 8.11359355E+10	-106.250000 28.7500000 1.33701222E+11 6.84953633E+11 5.03192044E+10	-106.250000 28.7500000 1.29051345E+11 7.76925151E+11 3.01106053E+10	-106.250000 28.7500000 1.30307318E+11 7.77991094E+11 1.39495567E+10	-106.250000 28.7500000 1.33200708E+11 8.10751295E+11 -2.73710019E+10	-106.250000 28.7500000 1.35932928E+11 7.75786791E+11 -5.59090688E+10	-106.250000 28.7500000 1.58377542E+11 9.44461644E+11 -1.00876280E+11	-106.250000 28.7500000 1.31181937E+11 7.75894335E+11 -1.33361615E+11	-106.250000 28.7500000 1.30447049E+11 8.45103170E+11 -1.54431029E+11	-106.250000 28.7500000 1.25581124E+11 8.29363519E+11 -1.54725155E+11	-106.250000 28.7500000 1.44559800E+11 9.24787343E+11 -2.09422713E+11	-106.250000 28.7500000 1.45359585E+11 1.03304541E+12 -2.30944784E+11	-106.250000 28.7500000 1.48674920E+11 9.69292120E+11 -1.88816556E+11	-106.250000 28.7500000 1.53215435E+11 1.03259478E+12 -1.54385875E+11	-106.250000 28.7500000 1.67116898E+11 1.27432013E+12 -8.41076490E+10	-106.250000 28.7500000 1.77258758E+11 1.28368299E+12 -3.00025180E+10	-106.250000 28.7500000 1.81353415E+11 1.26496761E+12 -2.81406259E+10	-106.250000 28.7500000 1.81705392E+11 1.45094830E+12 -6.41669325E+10	-106.250000 28.7500000 1.83578706E+11 1.21187756E+12 -8.97698447E+10	-106.250000 28.7500000 1.81981331E+11 1.25483470E+12 -8.74170368E+10	-106.250000 28.7500000 1.76191701E+11 1.34899525E+12 -1.03281828E+11	-106.250000 28.7500000 1.78868748E+11 1.19464421E+12 -1.26285054E+11	-106.250000 28.7500000 1.81235483E+11 1.20227208E+12 -1.39839029E+11
-105.750000 28.7500000 -9.13020314E+09 1.47248923E+11 2.60625859E+11	-105.750000 28.7500000 -2.86598021E+10 1.91976112E+11 3.03636447E+11	-105.750000 28.7500000 -1.23416883E+10 1.43353987E+11 2.96629174E+11	-105.750000 28.7500000 -3.37986417E+10 1.99860208E+11 3.31795300E+11	-105.750000 28.7500000 -3.92555725E+10 2.21985161E+11 4.06917644E+11	-105.750000 28.7500000 -6.81092465E+10 2.86893539E+11 4.61421937E+11	-105.750000 28.7500000 -7.50855291E+10 3.48248080E+11 5.77198227E+11	-105.750000 28.7500000 -7.29543229E+10 3.13172525E+11 4.09466044E+11	-105.750000 28.7500000 -5.28617267E+10 2.58054406E+11 2.92452205E+11	-105.750000 28.7500000 -4.88316232E+10 2.31661781E+11 2.40875028E+11	-105.750000 28.7500000 -3.91346504E+10 2.16625725E+11 1.93422115E+11	-105.750000 28.7500000 -2.97046589E+10 2.30634406E+11 2.21656908E+11	-105.750000 28.7500000 -1.70201815E+10 2.35570250E+11 2.41307451E+11	-105.750000 28.7500000 -7.03380634E+09 2.58997436E+11 2.64674066E+11	-105.750000 28.7500000 -9.09920563E+09 2.97800270E+11 2.79746642E+11	-105.750000 28.7500000 -5.41795277E+09 2.78722216E+11 2.51034305E+11	-105.750000 28.7500000 -1.27740058E+09 3.01077823E+11 2.57835106E+11	-105.750000 28.7500000 1.19494851E+10 2.94455345E+11 2.18146783E+11	-105.750000 28.7500000 5.04180019E+09 3.67927525E+11 2.34449093E+11	-105.750000 28.7500000 1.28750356E+10 3.91708180E+11 2.31591838E+11	-105.750000 28.7500000 1.98066524E+10 4.15395906E+11 2.19043316E+11	-105.750000 28.7500000 2.87855493E+10 4.51108471E+11 2.21420978E+11	-105.750000 28.7500000 4.34558525E+10 4.83184509E+11 2.16544166E+11	-105.750000 28.7500000 4.97703281E+10 5.43019827E+11 2.03144036E+11	-105.750000 28.7500000 6.66476585E+10 5.48059644E+11 1.82278767E+11	-105.750000 28.7500000 7.53743217E+10 5.97686223E+11 1.86394444E+11	-105.750000 28.7500000 8.13684490E+10 6.32687100E+11 1.85940083E+11	-105.750000 28.7500000 9.36746271E+10 5.74403969E+11 1.49564490E+11	-105.750000 28.7500000 8.87558881E+10 6.55151727E+11 1.50875013E+11	-105.750000 28.7500000 9.70697687E+10 7.26662250E+11 1.34246932E+11	-105.750000 28.7500000 1.11011791E+11 7.40010689E+11 1.26832026E+11	-105.750000 28.7500000 1.29654325E+11 7.89343109E+11 9.85388974E+10	-105.750000 28.7500000 1.41896368E+11 7.88157891E+11 7.60005181E+10	-105.750000 28.7500000 1.51922016E+11 7.34778163E+11 6.51381514E+10	-105.750000 28.7500000 1.58466261E+11 7.60501961E+11 8.82619802E+09	-105.750000 28.7500000 1.70045096E+11 8.32634094E+11 -4.84976384E+09	-105.750000 28.7500000 1.74415086E+11 8.27484865E+11 -4.65793587E+09	-105.750000 28.7500000 1.89392880E+11 9.33449040E+11 -3.88795310E+10	-105.750000 28.7500000 2.31902151E+11 1.01309107E+12 -2.34116567E+10	-105.750000 28.7500000 1.96873863E+11 9.54804863E+11 -2.07225139E+10	-105.750000 28.7500000 2.00310686E+11 1.02500565E+12 2.04667576E+10	-105.750000 28.7500000 2.11279135E+11 1.28340407E+12 1.25490168E+11	-105.750000 28.7500000 1.86002932E+11 1.70577022E+12 2.11493143E+11	-105.750000 28.7500000 2.00161001E+11 1.62051391E+12 2.13980987E+11	-105.750000 28.7500000 1.78702893E+11 1.36175983E+12 1.37512255E+11	-105.750000 28.7500000 1.98821249E+11 1.54304525E+12 1.38698129E+11	-105.750000 28.7500000 1.90644650E+11 1.58633781E+12 1.23686953E+11	-105.750000 28.7500000 1.69247801E+11 1.28834824E+12 6.65379676E+10	-105.750000 28.7500000 1.95266396E+11 1.43600465E+12 6.12861297E+10	-105.750000 28.7500000 2.08400597E+11 1.44222441E+12 5.30252390E+10
-105.250000 28.7500000 -1.79644969E+10 1.44575824E+11 2.58997092E+11	-105.250000 28.7500000 -2.74566943E+10 1.62871149E+11 2.90134589E+11	-105.250000 28.7500000 -2.23306813E+10 1.43682585E+11 2.89317323E+11	-105.250000 28.7500000 -3.15231130E+10 1.68636908E+11 3.12297619E+11	-105.250000 28.7500000 -3.82293074E+10 1.89810688E+11 3.80091498E+11	-105.250000 28.7500000 -7.49293322E+10 2.90760983E+11 5.64329972E+11	-105.250000 28.7500000 -8.39743734E+10 3.27802094E+11 7.09728600E+11	-105.250000 28.7500000 -8.57427231E+10 3.46042139E+11 4.83659907E+11	-105.250000 28.7500000 -7.55659489E+10 2.87147688E+11 3.40165329E+11	-105.250000 28.7500000 -9.24460810E+10 3.62238378E+11 3.79261878E+11	-105.250000 28.7500000 -8.43791319E+10 3.17974151E+11 3.00710068E+11	-105.250000 28.7500000 -5.70246103E+10 2.36595528E+11 2.67952030E+11	-105.250000 28.7500000 -4.48582205E+10 2.27347399E+11 3.11595368E+11	-105.250000 28.7500000 -2.32134103E+10 1.84005362E+11 2.67187175E+11	-105.250000 28.7500000 -1.74579917E+10 2.02832609E+11 2.85835264E+11	-105.250000 28.7500000 -2.11153695E+10 1.94060550E+11 2.56591921E+11	-105.250000 28.7500000 -1.76134881E+10 2.00931492E+11 2.67958616E+11	-105.250000 28.7500000 -1.30850703E+10 2.14632661E+11 2.34686317E+11	-105.250000 28.7500000 -1.77772851E+10 2.46616916E+11 2.48303763E+11	-105.250000 28.7500000 -1.35898757E+10 2.63495451E+11 2.50418954E+11	-105.250000 28.7500000 -8.39410381E+09 2.81023087E+11 2.43290374E+11	-105.250000 28.7500000 -8.16621312E+09 3.11817437E+11 2.47672816E+11	-105.250000 28.7500000 -3.77692006E+09 3.39567870E+11 2.50661339E+11	-105.250000 28.7500000 -6.10718054E+09 3.94889724E+11 2.36223414E+11	-105.250000 28.7500000 1.00493229E+09 4.02631426E+11 2.23921144E+11	-105.250000 28.7500000 6.15716403E+09 4.52568646E+11 2.34382033E+11	-105.250000 28.7500000 1.34192886E+10 4.89652879E+11 2.40823730E+11	-105.250000 28.7500000 1.88034232E+10 4.61893370E+11 2.05386891E+11	-105.250000 28.7500000 2.09211023E+10 5.02855205E+11 2.07941288E+11	-105.250000 28.7500000 3.05330360E+10 5.55321000E+11 1.98483345E+11	-105.250000 28.7500000 4.19332506E+10 5.73134995E+11 2.03726651E+11	-105.250000 28.7500000 6.06770995E+10 6.14770737E+11 1.92943145E+11	-105.250000 28.7500000 7.20878060E+10 6.29343453E+11 1.79399836E+11	-105.250000 28.7500000 8.03192177E+10 6.08515588E+11 1.68552464E+11	-105.250000 28.7500000 9.47751649E+10 5.89771702E+11 1.37290244E+11	-105.250000 28.7500000 1.10469030E+11 6.57840603E+11 1.37307668E+11	-105.250000 28.7500000 1.17581046E+11 6.60905066E+11 1.42872625E+11	-105.250000 28.7500000 1.34104474E+11 7.68508822E+11 1.25402538E+11	-105.250000 28.7500000 1.32161036E+11 8.47317565E+11 1.78423087E+11	-105.250000 28.7500000 1.60344982E+11 1.04033065E+12 2.09169744E+11	-105.250000 28.7500000 1.61367540E+11 1.15052511E+12 2.70199767E+11	-105.250000 28.7500000 1.51472685E+11 1.16851239E+12 3.20520028E+11	-105.250000 28.7500000 1.63755901E+11 1.15911911E+12 3.23301736E+11	-105.250000 28.7500000 1.56528853E+11 1.42148711E+12 4.27218371E+11	-105.250000 28.7500000 1.33919465E+11 1.57555596E+12 3.90825411E+11	-105.250000 28.7500000 9.41838090E+10 1.30850580E+12 2.83436548E+11	-105.250000 28.7500000 1.29991270E+11 1.31962149E+12 2.97120301E+11	-105.250000 28.7500000 1.25343736E+11 1.41565664E+12 2.62626148E+11	-105.250000 28.7500000 1.10195515E+11 1.51456016E+12 2.95380124E+11	-105.250000 28.7500000 1.16856046E+11 1.50440981E+12 2.96981955E+11
-104.750000 28.7500000 -1.57594614E+10 1.70063806E+11 2.41957634E+11	-104.750000 28.7500000 -2.17199124E+10 1.76109470E+11 2.64933786E+11	-104.750000 28.7500000 -1.92902533E+10 1.66003720E+11 2.66903257E+11	-104.750000 28.7500000 -2.70809539E+10 1.83706354E+11 2.81658982E+11	-104.750000 28.7500000 -3.30237665E+10 1.98419431E+11 3.41217575E+11	-104.750000 28.7500000 -4.41159639E+10 2.40129786E+11 5.03603462E+11	-104.750000 28.7500000 -4.81424425E+10 2.24382681E+11 6.44171760E+11	-104.750000 28.7500000 -7.70669527E+10 3.70291573E+11 5.49717836E+11	-104.750000 28.7500000 -9.62927493E+10 4.14565958E+11 5.11258821E+11	-104.750000 28.7500000 -8.71274414E+10 3.92437662E+11 3.96161450E+11	-104.750000 28.7500000 -1.12975118E+11 4.63132623E+11 4.19302834E+11	-104.750000 28.7500000 -6.40767918E+10 2.58167357E+11 3.00608750E+11	-104.750000 28.7500000 -3.37344696E+10 1.79396985E+11 2.78545138E+11	-104.750000 28.7500000 -2.60032840E+10 1.69907864E+11 2.47482745E+11	-104.750000 28.7500000 -1.50270536E+10 1.72900762E+11 2.79959175E+11	-104.750000 28.7500000 -2.70611620E+10 1.74346420E+11 2.39392555E+11	-104.750000 28.7500000 -2.53009715E+10 1.72549341E+11 2.56085787E+11	-104.750000 28.7500000 -2.73293558E+10 1.90960009E+11 2.24945570E+11	-104.750000 28.7500000 -3.11126180E+10 2.05003964E+11 2.38296482E+11	-104.750000 28.7500000 -3.39877089E+10 2.14584721E+11 2.43567084E+11	-104.750000 28.7500000 -3.53516298E+10 2.24161726E+11 2.39912845E+11	-104.750000 28.7500000 -4.08799846E+10 2.43953222E+11 2.41659806E+11	-104.750000 28.7500000 -4.21083341E+10 2.62597689E+11 2.47922459E+11	-104.750000 28.7500000 -7.08874404E+10 4.01726865E+11 3.06323128E+11	-104.750000 28.7500000 -7.66445650E+10 4.03198214E+11 2.94455837E+11	-104.750000 28.7500000 -8.37200118E+10 4.64352969E+11 3.04743252E+11	-104.750000 28.7500000 -8.48270377E+10 5.09278257E+11 3.17688578E+11	-104.750000 28.7500000 -9.10806303E+10 4.57738125E+11 2.62894305E+11	-104.750000 28.7500000 -8.47525069E+10 4.92231983E+11 2.77317681E+11	-104.750000 28.7500000 -8.31374377E+10 5.25954744E+11 2.73089446E+11	-104.750000 28.7500000 -8.40310374E+10 5.42143087E+11 2.86795334E+11	-104.750000 28.7500000 -7.67476859E+10 5.57794198E+11 2.89906557E+11	-104.750000 28.7500000 -7.94679788E+10 5.69480380E+11 2.74396381E+11	-104.750000 28.7500000 -8.07665172E+10 5.47725279E+11 2.62386680E+11	-104.750000 28.7500000 -7.24697825E+10 5.20324776E+11 2.41915625E+11	-104.750000 28.7500000 -6.60541563E+10 5.92030269E+11 2.56793788E+11	-104.750000 28.7500000 -7.20298885E+10 5.97238612E+11 2.65274737E+11	-104.750000 28.7500000 -5.35107994E+10 7.30273350E+11 2.64466661E+11	-104.750000 28.7500000 -6.55266734E+10 8.24050844E+11 3.12010899E+11	-104.750000 28.7500000 -4.19268362E+10 7.63087684E+11 3.09132034E+11	-104.750000 28.7500000 -3.98885519E+10 8.77591658E+11 3.72934115E+11	-104.750000 28.7500000 -1.67426140E+10 9.81318107E+11 4.12189098E+11	-104.750000 28.7500000 2.99414400E+09 1.02271464E+12 4.29040599E+11	-104.750000 28.7500000 2.38748078E+10 9.34885655E+11 4.13431497E+11	-104.750000 28.7500000 2.67306086E+09 9.49645083E+11 3.74466806E+11	-104.750000 28.7500000 -4.14205993E+10 1.33682915E+12 4.64617570E+11	-104.750000 28.7500000 -4.81288397E+10 1.36226944E+12 5.15699048E+11	-104.750000 28.7500000 -7.88592722E+10 1.38087970E+12 4.66594431E+11	-104.750000 28.7500000 -8.39354368E+10 1.43938119E+12 4.89884221E+11	-104.750000 28.7500000 -7.70852209E+10 1.42046003E+12 5.05818841E+11
-104.250000 28.7500000 6.27167693E+09 1.74773518E+11 2.23563284E+11	-104.250000 28.7500000 2.43822362E+09 1.70897310E+11 2.40791978E+11	-104.250000 28.7500000 2.22569370E+09 1.70671129E+11 2.44016480E+11	-104.250000 28.7500000 -4.35919258E+09 1.81392949E+11 2.49369952E+11	-104.250000 28.7500000 -8.85648179E+09 1.84987369E+11 3.02104707E+11	-104.250000 28.7500000 -1.28512870E+09 1.96709253E+11 4.60578980E+11	-104.250000 28.7500000 610358336. 1.63813261E+11 6.13182472E+11	-104.250000 28.7500000 -2.06767452E+10 2.43947225E+11 4.86621643E+11	-104.250000 28.7500000 -2.65245512E+10 2.66966417E+11 4.45426303E+11	-104.250000 28.7500000 -4.73705841E+10 3.30272932E+11 4.49990558E+11	-104.250000 28.7500000 -5.23582996E+10 3.80125676E+11 4.55192314E+11	-104.250000 28.7500000 -3.36728228E+10 2.66489790E+11 3.33404340E+11	-104.250000 28.7500000 -5.03957658E+09 1.60410419E+11 2.49022611E+11	-104.250000 28.7500000 184492000. 1.62187690E+11 2.23772983E+11	-104.250000 28.7500000 1.05570775E+10 1.38838475E+11 2.00927494E+11	-104.250000 28.7500000 -603806720. 1.65147640E+11 2.14830039E+11	-104.250000 28.7500000 -289558272. 1.66298780E+11 2.33766617E+11	-104.250000 28.7500000 -1.79547456E+09 1.83290380E+11 2.00421540E+11	-104.250000 28.7500000 -3.86122266E+09 1.89963272E+11 2.10527584E+11	-104.250000 28.7500000 -7.01346765E+09 1.98391022E+11 2.13186281E+11	-104.250000 28.7500000 -8.62174003E+09 2.01599762E+11 2.07618294E+11	-104.250000 28.7500000 -1.15426038E+10 2.14660022E+11 2.05311459E+11	-104.250000 28.7500000 -1.26586276E+10 2.30321406E+11 2.11820839E+11	-104.250000 28.7500000 -2.58269020E+10 3.07730383E+11 2.52715303E+11	-104.250000 28.7500000 -3.66602117E+10 3.10660497E+11 2.30548292E+11	-104.250000 28.7500000 -6.49912525E+10 4.71600759E+11 3.19516672E+11	-104.250000 28.7500000 -7.51478292E+10 5.24997165E+11 3.29412706E+11	-104.250000 28.7500000 -1.11148188E+11 5.67469343E+11 3.44442012E+11	-104.250000 28.7500000 -7.59205806E+10 4.69217772E+11 2.78669328E+11	-104.250000 28.7500000 -7.45178726E+10 4.79693570E+11 2.80311661E+11	-104.250000 28.7500000 -8.19625083E+10 4.88032207E+11 2.95479968E+11	-104.250000 28.7500000 -8.00038994E+10 4.60413796E+11 3.18881595E+11	-104.250000 28.7500000 -8.64573030E+10 4.59981980E+11 2.88937804E+11	-104.250000 28.7500000 -8.56307384E+10 4.39246422E+11 2.70899315E+11	-104.250000 28.7500000 -8.46367785E+10 4.22908035E+11 2.51322581E+11	-104.250000 28.7500000 -7.68055706E+10 4.90252829E+11 2.85461086E+11	-104.250000 28.7500000 -9.30299249E+10 4.90813948E+11 2.81678414E+11	-104.250000 28.7500000 -6.97104876E+10 6.40987759E+11 3.11815733E+11	-104.250000 28.7500000 -7.12243200E+10 7.01354410E+11 3.72811760E+11	-104.250000 28.7500000 -6.82176717E+10 7.23298484E+11 3.52254460E+11	-104.250000 28.7500000 -3.68365363E+10 6.53361152E+11 3.26233031E+11	-104.250000 28.7500000 879327424. 6.01284149E+11 2.95500841E+11	-104.250000 28.7500000 1.44459407E+10 6.63917625E+11 3.31587256E+11	-104.250000 28.7500000 1.40642017E+10 6.53437370E+11 3.18126162E+11	-104.250000 28.7500000 -4.00316416E+09 8.05529256E+11 3.80113027E+11	-104.250000 28.7500000 -1.63585597E+10 7.61376473E+11 3.42507946E+11	-104.250000 28.7500000 -1.83957320E+10 7.70914189E+11 3.66330348E+11	-104.250000 28.7500000 -5.44612844E+10 9.44912663E+11 4.19973366E+11	-104.250000 28.7500000 -4.93427835E+10 9.69585263E+11 4.55561183E+11	-104.250000 28.7500000 -4.97268695E+10 9.41132284E+11 4.75196588E+11
-103.750000 28.7500000 -4.62663107E+10 1.32850090E+11 1.88573893E+11	-103.750000 28.7500000 -4.88829501E+10 1.24349350E+11 2.02060153E+11	-103.750000 28.7500000 -5.03739597E+10 1.28047022E+11 2.03036738E+11	-103.750000 28.7500000 -5.56847636E+10 1.32460823E+11 2.01253667E+11	-103.750000 28.7500000 -6.02695885E+10 1.22962838E+11 2.49566282E+11	-103.750000 28.7500000 -4.86413558E+10 9.26615716E+10 2.94852723E+11	-103.750000 28.7500000 -4.22343025E+10 7.19585772E+10 4.05785543E+11	-103.750000 28.7500000 -6.23005327E+10 1.05688949E+11 4.25001583E+11	-103.750000 28.7500000 -7.49621494E+10 1.38917724E+11 3.78337362E+11	-103.750000 28.7500000 -7.96144845E+10 1.45793188E+11 3.78932363E+11	-103.750000 28.7500000 -6.18091274E+10 1.37693118E+11 3.93057567E+11	-103.750000 28.7500000 -6.96098898E+10 1.52400658E+11 2.68817744E+11	-103.750000 28.7500000 -5.73146399E+10 1.13699398E+11 2.01125003E+11	-103.750000 28.7500000 -5.26109655E+10 1.18198985E+11 1.80725875E+11	-103.750000 28.7500000 -4.90238444E+10 1.20217936E+11 1.59443255E+11	-103.750000 28.7500000 -5.25259653E+10 1.19696376E+11 1.69232400E+11	-103.750000 28.7500000 -5.18696509E+10 1.18865412E+11 1.89183459E+11	-103.750000 28.7500000 -5.33137162E+10 1.36947024E+11 1.53023218E+11	-103.750000 28.7500000 -5.46488115E+10 1.38429481E+11 1.61459356E+11	-103.750000 28.7500000 -5.50231204E+10 1.45594663E+11 1.60867795E+11	-103.750000 28.7500000 -5.39673805E+10 1.42741373E+11 1.55257373E+11	-103.750000 28.7500000 -5.47152404E+10 1.52042668E+11 1.51029334E+11	-103.750000 28.7500000 -5.30011382E+10 1.65571838E+11 1.57346120E+11	-103.750000 28.7500000 -5.46998108E+10 2.12622017E+11 1.91175229E+11	-103.750000 28.7500000 -7.34470799E+10 2.79189127E+11 2.26739585E+11	-103.750000 28.7500000 -7.41085266E+10 3.12148886E+11 2.33011790E+11	-103.750000 28.7500000 -1.03574708E+11 4.63510307E+11 3.26828524E+11	-103.750000 28.7500000 -1.17317820E+11 4.37536162E+11 3.29620914E+11	-103.750000 28.7500000 -1.01419573E+11 3.83220679E+11 2.65399747E+11	-103.750000 28.7500000 -9.41334118E+10 3.78912571E+11 2.78901621E+11	-103.750000 28.7500000 -1.00179050E+11 3.81315514E+11 2.92513776E+11	-103.750000 28.7500000 -7.84151757E+10 2.71056634E+11 2.30983287E+11	-103.750000 28.7500000 -1.03846912E+11 3.16145861E+11 2.90364293E+11	-103.750000 28.7500000 -9.52465736E+10 3.14279690E+11 2.71376466E+11	-103.750000 28.7500000 -9.13217782E+10 3.15482898E+11 2.44920467E+11	-103.750000 28.7500000 -6.30665994E+10 2.88740344E+11 2.19739963E+11	-103.750000 28.7500000 -9.73456671E+10 3.69311318E+11 2.83322810E+11	-103.750000 28.7500000 -5.33526979E+10 3.86835710E+11 2.59718676E+11	-103.750000 28.7500000 -5.02467052E+10 4.25969156E+11 3.27791182E+11	-103.750000 28.7500000 -4.63989965E+10 4.38169076E+11 3.09182693E+11	-103.750000 28.7500000 -3.90880174E+10 4.41762972E+11 2.88713802E+11	-103.750000 28.7500000 -2.16298844E+10 4.70892577E+11 2.76020625E+11	-103.750000 28.7500000 -5.44046182E+09 4.28476498E+11 2.33602400E+11	-103.750000 28.7500000 -1.42573343E+10 4.26674717E+11 2.13436727E+11	-103.750000 28.7500000 -2.47792312E+10 4.81092502E+11 2.52032795E+11	-103.750000 28.7500000 -4.90494280E+10 5.75954026E+11 2.84959048E+11	-103.750000 28.7500000 -4.85816771E+10 5.82234472E+11 3.10709060E+11	-103.750000 28.7500000 -5.38261053E+10 6.14613910E+11 3.72902035E+11	-103.750000 28.7500000 -6.44904223E+10 6.28231242E+11 3.97082886E+11	-103.750000 28.7500000 -6.03462861E+10 5.87942593E+11 4.19829481E+11
-103.250000 28.7500000 -8.09788129E+10 1.01835096E+11 1.31353395E+11	-103.250000 28.7500000 -8.44735447E+10 9.36619131E+10 1.41644579E+11	-103.250000 28.7500000 -8.40715469E+10 9.39511235E+10 1.41012812E+11	-103.250000 28.7500000 -8.81297080E+10 9.40090573E+10 1.32749402E+11	-103.250000 28.7500000 -1.03122821E+11 8.12445041E+10 1.72810109E+11	-103.250000 28.7500000 -1.00367942E+11 7.11140966E+10 2.25330971E+11	-103.250000 28.7500000 -8.78028718E+10 6.16016732E+10 2.42758287E+11	-103.250000 28.7500000 -9.85021153E+10 4.44836864E+10 2.48073044E+11	-103.250000 28.7500000 -1.19874929E+11 7.02690099E+10 2.88175456E+11	-103.250000 28.7500000 -1.28276021E+11 6.09961370E+10 2.82950337E+11	-103.250000 28.7500000 -9.48937769E+10 4.08288911E+10 2.31377453E+11	-103.250000 28.7500000 -1.06274890E+11 1.01692154E+11 1.82382248E+11	-103.250000 28.7500000 -9.66485852E+10 9.02118113E+10 1.22790060E+11	-103.250000 28.7500000 -9.16755743E+10 9.26118871E+10 1.07894768E+11	-103.250000 28.7500000 -8.12655165E+10 9.86969293E+10 9.31237970E+10	-103.250000 28.7500000 -8.54379725E+10 9.40775506E+10 9.95980657E+10	-103.250000 28.7500000 -9.24408300E+10 8.96978043E+10 1.17043397E+11	-103.250000 28.7500000 -1.03515480E+11 1.26762680E+11 1.18815850E+11	-103.250000 28.7500000 -1.05134834E+11 1.28236610E+11 1.30062819E+11	-103.250000 28.7500000 -1.06014122E+11 1.30222039E+11 1.27377105E+11	-103.250000 28.7500000 -1.02585704E+11 1.24493840E+11 1.24713820E+11	-103.250000 28.7500000 -1.03968752E+11 1.32603208E+11 1.16536238E+11	-103.250000 28.7500000 -1.03131947E+11 1.43643034E+11 1.28370885E+11	-103.250000 28.7500000 -8.86459515E+10 1.45234543E+11 1.19444423E+11	-103.250000 28.7500000 -1.03781966E+11 1.63753394E+11 1.47320750E+11	-103.250000 28.7500000 -1.27852511E+11 2.67129651E+11 2.05675119E+11	-103.250000 28.7500000 -1.22399474E+11 2.66056810E+11 2.25386283E+11	-103.250000 28.7500000 -1.24282036E+11 2.47526130E+11 2.19588379E+11	-103.250000 28.7500000 -1.46808799E+11 2.66602299E+11 2.38007517E+11	-103.250000 28.7500000 -1.15877790E+11 2.01491464E+11 1.86340377E+11	-103.250000 28.7500000 -1.20459411E+11 2.00868643E+11 1.94415722E+11	-103.250000 28.7500000 -1.26946968E+11 2.11123012E+11 2.06941094E+11	-103.250000 28.7500000 -1.19883915E+11 1.73432898E+11 1.89137699E+11	-103.250000 28.7500000 -1.16679229E+11 1.70674405E+11 1.81156905E+11	-103.250000 28.7500000 -1.05117155E+11 1.85952190E+11 1.62905293E+11	-103.250000 28.7500000 -9.53300664E+10 1.82775153E+11 1.51752884E+11	-103.250000 28.7500000 -1.15679805E+11 2.12190904E+11 1.96632035E+11	-103.250000 28.7500000 -9.59063409E+10 2.54872240E+11 2.02025910E+11	-103.250000 28.7500000 -8.15172731E+10 2.32706834E+11 1.91939052E+11	-103.250000 28.7500000 -7.91356785E+10 2.40193602E+11 1.83339926E+11	-103.250000 28.7500000 -7.59109140E+10 2.51374813E+11 1.70657186E+11	-103.250000 28.7500000 -6.87007375E+10 2.84474540E+11 1.73155402E+11	-103.250000 28.7500000 -6.69321421E+10 2.76926759E+11 1.34934938E+11	-103.250000 28.7500000 -8.18166170E+10 3.51208571E+11 1.67753761E+11	-103.250000 28.7500000 -9.15557089E+10 3.77505841E+11 1.97189550E+11	-103.250000 28.7500000 -1.04871600E+11 3.99193375E+11 2.21381493E+11	-103.250000 28.7500000 -1.08889817E+11 3.94913448E+11 2.36172444E+11	-103.250000 28.7500000 -1.11427576E+11 4.05783970E+11 3.03136604E+11	-103.250000 28.7500000 -1.13838629E+11 3.76189747E+11 3.24976247E+11	-103.250000 28.7500000 -1.14531680E+11 3.40660191E+11 3.50627987E+11
-102.750000 28.7500000 -4.63193580E+10 1.18875939E+11 6.52438979E+10	-102.750000 28.7500000 -4.90243973E+10 1.12240148E+11 7.13178071E+10	-102.750000 28.7500000 -4.88480973E+10 1.09777019E+11 7.19865201E+10	-102.750000 28.7500000 -4.37326766E+10 9.43626486E+10 6.08451379E+10	-102.750000 28.7500000 -5.45250304E+10 9.91052431E+10 8.20265533E+10	-102.750000 28.7500000 -5.52524227E+10 8.95315149E+10 9.21469829E+10	-102.750000 28.7500000 -5.66729196E+10 1.11892726E+11 1.06903495E+11	-102.750000 28.7500000 -8.39398523E+10 1.00591542E+11 1.40446958E+11	-102.750000 28.7500000 -6.10512732E+10 8.84914258E+10 1.22741203E+11	-102.750000 28.7500000 -8.85412823E+10 9.81289370E+10 1.54028851E+11	-102.750000 28.7500000 -7.86134057E+10 9.36551547E+10 1.31422183E+11	-102.750000 28.7500000 -6.23889736E+10 1.14028765E+11 8.61743841E+10	-102.750000 28.7500000 -5.83344169E+10 1.32859412E+11 5.40835799E+10	-102.750000 28.7500000 -5.22537820E+10 1.31739099E+11 4.32525312E+10	-102.750000 28.7500000 -4.59777761E+10 1.31727491E+11 4.02287575E+10	-102.750000 28.7500000 -5.24694487E+10 1.24956295E+11 4.05692129E+10	-102.750000 28.7500000 -6.00210227E+10 1.29861607E+11 5.25205094E+10	-102.750000 28.7500000 -6.38048829E+10 1.46764972E+11 5.16336394E+10	-102.750000 28.7500000 -7.08033823E+10 1.49312438E+11 6.09928929E+10	-102.750000 28.7500000 -7.07370680E+10 1.47369148E+11 5.95042058E+10	-102.750000 28.7500000 -7.01197517E+10 1.42498660E+11 5.97600338E+10	-102.750000 28.7500000 -6.64818442E+10 1.42166213E+11 4.81222738E+10	-102.750000 28.7500000 -7.54140856E+10 1.52557666E+11 6.34418381E+10	-102.750000 28.7500000 -6.74807194E+10 1.56145156E+11 6.21925868E+10	-102.750000 28.7500000 -8.46999142E+10 1.70117415E+11 7.57891482E+10	-102.750000 28.7500000 -8.39801487E+10 1.79296469E+11 9.42306673E+10	-102.750000 28.7500000 -9.02991708E+10 1.87120632E+11 1.09820043E+11	-102.750000 28.7500000 -8.87113646E+10 1.76085336E+11 1.05579839E+11	-102.750000 28.7500000 -9.14416681E+10 1.78251481E+11 1.11781741E+11	-102.750000 28.7500000 -9.84749588E+10 1.83871029E+11 1.15281076E+11	-102.750000 28.7500000 -1.01300330E+11 1.82070133E+11 1.20641020E+11	-102.750000 28.7500000 -8.68297687E+10 1.43879733E+11 9.36514683E+10	-102.750000 28.7500000 -9.96294738E+10 1.72404638E+11 1.14655912E+11	-102.750000 28.7500000 -9.77742889E+10 1.75257256E+11 1.08454330E+11	-102.750000 28.7500000 -6.76161577E+10 1.42154433E+11 7.35484887E+10	-102.750000 28.7500000 -6.38058988E+10 1.46411520E+11 6.82727014E+10	-102.750000 28.7500000 -8.02635858E+10 1.75735947E+11 9.32655514E+10	-102.750000 28.7500000 -6.14032261E+10 1.58500979E+11 7.41992858E+10	-102.750000 28.7500000 -5.76107889E+10 1.62698887E+11 6.86817608E+10	-102.750000 28.7500000 -5.58215619E+10 1.66861537E+11 6.46953411E+10	-102.750000 28.7500000 -5.36530043E+10 1.76152642E+11 5.82678323E+10	-102.750000 28.7500000 -5.53448161E+10 2.04335792E+11 6.36706406E+10	-102.750000 28.7500000 -6.23901123E+10 2.45236269E+11 5.51805788E+10	-102.750000 28.7500000 -5.74459945E+10 2.25228407E+11 5.70780180E+10	-102.750000 28.7500000 -6.55266570E+10 2.40596681E+11 6.56731423E+10	-102.750000 28.7500000 -7.02624399E+10 2.35275239E+11 7.48188795E+10	-102.750000 28.7500000 -1.00148593E+11 2.71851340E+11 1.22542416E+11	-102.750000 28.7500000 -8.16669164E+10 2.22731731E+11 1.25062537E+11	-102.750000 28.7500000 -8.34122138E+10 1.93139982E+11 1.40852052E+11	-102.750000 28.7500000 -8.94830100E+10 1.79271123E+11 1.54795082E+11
-102.250000 28.7500000 -1.58593085E+10 4.74811720E+10 -1.72096492E+10	-102.250000 28.7500000 -1.92762552E+10 4.51592643E+10 -1.41534812E+10	-102.250000 28.7500000 -1.96363878E+10 4.44302705E+10 -1.34596680E+10	-102.250000 28.7500000 -1.70402437E+10 3.30975642E+10 -8.31339264E+09	-102.250000 28.7500000 -2.62654915E+10 3.70165883E+10 -6.05154150E+09	-102.250000 28.7500000 -2.99188449E+10 3.88804772E+10 -4.96681216E+09	-102.250000 28.7500000 -3.90206013E+10 4.93765386E+10 -6.17765990E+09	-102.250000 28.7500000 -4.91333960E+10 4.36631511E+10 3.33216589E+09	-102.250000 28.7500000 -5.00636672E+10 3.54647982E+10 8.15245875E+09	-102.250000 28.7500000 -4.12230246E+10 2.98744812E+10 7.09975501E+09	-102.250000 28.7500000 -4.43581317E+10 4.26242417E+10 1.27442714E+09	-102.250000 28.7500000 -2.43924029E+10 4.11780260E+10 -8.50734746E+09	-102.250000 28.7500000 -9.02192435E+09 5.75992013E+10 -2.57658307E+10	-102.250000 28.7500000 -2.70576768E+09 5.83140516E+10 -3.01441065E+10	-102.250000 28.7500000 -4.39864832E+09 5.76376832E+10 -2.86454333E+10	-102.250000 28.7500000 -1.10267456E+09 5.28529039E+10 -2.77190717E+10	-102.250000 28.7500000 -7.08689357E+09 5.87870945E+10 -2.82800517E+10	-102.250000 28.7500000 -7.00413850E+09 6.23178342E+10 -3.02237368E+10	-102.250000 28.7500000 -1.17560678E+10 6.23435858E+10 -2.72051630E+10	-102.250000 28.7500000 -1.11677870E+10 6.20544778E+10 -2.80120115E+10	-102.250000 28.7500000 -1.18592819E+10 6.14346670E+10 -2.72102728E+10	-102.250000 28.7500000 -7.48066611E+09 5.35591690E+10 -2.56086282E+10	-102.250000 28.7500000 -1.55705917E+10 6.27511255E+10 -2.66703237E+10	-102.250000 28.7500000 -2.28636979E+10 5.96560527E+10 -2.17402102E+10	-102.250000 28.7500000 -2.77563392E+10 6.33903800E+10 -2.11529359E+10	-102.250000 28.7500000 -4.64763372E+10 6.57808507E+10 -1.18075423E+10	-102.250000 28.7500000 -3.94558546E+10 5.07531100E+10 -6.39104563E+09	-102.250000 28.7500000 -3.72373873E+10 5.01321359E+10 -8.03290880E+09	-102.250000 28.7500000 -4.39217644E+10 4.69052621E+10 -2.87343130E+09	-102.250000 28.7500000 -4.56325816E+10 4.50530058E+10 -1.08031654E+09	-102.250000 28.7500000 -4.88420639E+10 4.39945585E+10 1.12833869E+09	-102.250000 28.7500000 -4.36215521E+10 5.53941361E+10 -8.47154586E+09	-102.250000 28.7500000 -4.36117504E+10 4.61538714E+10 -3.43961395E+09	-102.250000 28.7500000 -3.90201795E+10 4.85214740E+10 -7.10168013E+09	-102.250000 28.7500000 -2.56003420E+10 4.24077312E+10 -1.13902305E+10	-102.250000 28.7500000 -2.26566124E+10 4.46231388E+10 -1.42505554E+10	-102.250000 28.7500000 -2.24986747E+10 4.21501788E+10 -1.23368335E+10	-102.250000 28.7500000 -2.90725458E+10 4.85387141E+10 -1.35371336E+10	-102.250000 28.7500000 -2.54331965E+10 5.06041876E+10 -1.67586396E+10	-102.250000 28.7500000 -2.31995515E+10 5.18889144E+10 -1.85559224E+10	-102.250000 28.7500000 -1.92710083E+10 5.55036180E+10 -2.26837770E+10	-102.250000 28.7500000 -1.98439424E+10 6.74578063E+10 -2.86841446E+10	-102.250000 28.7500000 -1.56785388E+10 7.30045399E+10 -3.47017708E+10	-102.250000 28.7500000 -1.65657160E+10 7.15187569E+10 -3.30897777E+10	-102.250000 28.7500000 -1.97403116E+10 7.24364329E+10 -3.17495624E+10	-102.250000 28.7500000 -2.64018780E+10 6.70405304E+10 -2.54162780E+10	-102.250000 28.7500000 -3.59435715E+10 5.51453901E+10 -1.22684887E+10	-102.250000 28.7500000 -5.78033050E+10 5.88811346E+10 -2.96106573E+09	-102.250000 28.7500000 -6.86297252E+10 4.73409413E+10 9.40922675E+09	-102.250000 28.7500000 -7.62097418E+10 4.29802004E+10 1.52954972E+10
-125.750000 29.2500000 -8.37236621E+11 -9.49395374E+10 -4.53006459E+11	-125.750000 29.2500000 -8.90224312E+11 -7.38642821E+10 -4.84090544E+11	-125.750000 29.2500000 -8.07226769E+11 -7.81915750E+10 -4.49337459E+11	-125.750000 29.2500000 -7.82181335E+11 -7.78212147E+10 -4.44220572E+11	-125.750000 29.2500000 -7.22492785E+11 -4.53262008E+10 -3.96588745E+11	-125.750000 29.2500000 -6.62926918E+11 -6.13603328E+10 -3.82002495E+11	-125.750000 29.2500000 -6.64521146E+11 -4.69166858E+10 -3.59078461E+11	-125.750000 29.2500000 -5.71206402E+11 -6.15018660E+10 -3.18765728E+11	-125.750000 29.2500000 -5.31062227E+11 -4.68079493E+10 -3.02314127E+11	-125.750000 29.2500000 -6.23143748E+11 -4.75373527E+10 -3.89135008E+11	-125.750000 29.2500000 -5.30846515E+11 -6.44020716E+10 -3.38220777E+11	-125.750000 29.2500000 -6.21713293E+11 -5.69842852E+10 -3.54506244E+11	-125.750000 29.2500000 -6.58120180E+11 -5.05730130E+10 -3.59647412E+11	-125.750000 29.2500000 -6.22580335E+11 -5.68177091E+10 -3.68585179E+11	-125.750000 29.2500000 -6.23388590E+11 -3.87931464E+10 -3.35920693E+11	-125.750000 29.2500000 -6.08709050E+11 -3.51380972E+10 -2.73583194E+11	-125.750000 29.2500000 -7.32503802E+11 -5.15007037E+10 -3.22536899E+11	-125.750000 29.2500000 -7.25070184E+11 -7.07016704E+10 -3.56757406E+11	-125.750000 29.2500000 -6.89739661E+11 -5.20994611E+10 -3.22902032E+11	-125.750000 29.2500000 -7.55972178E+11 -6.87739290E+10 -3.86150040E+11	-125.750000 29.2500000 -7.75940407E+11 -6.48759747E+10 -3.94251665E+11	-125.750000 29.2500000 -7.28454595E+11 -7.12355922E+10 -3.87576529E+11	-125.750000 29.2500000 -7.82995685E+11 -7.35545754E+10 -4.02922799E+11	-125.750000 29.2500000 -8.44383191E+11 -6.95512433E+10 -4.19469066E+11	-125.750000 29.2500000 -1.04271872E+12 -8.27182531E+10 -5.37485083E+11	-125.750000 29.2500000 -1.10495492E+12 -8.52291502E+10 -5.66748971E+11	-125.750000 29.2500000 -1.12127889E+12 -1.00468711E+11 -5.64283441E+11	-125.750000 29.2500000 -1.06921964E+12 -8.11398758E+10 -5.31843940E+11	-125.750000 29.2500000 -8.88305877E+11 -7.72932649E+10 -4.71357587E+11	-125.750000 29.2500000 -9.44816587E+11 -7.47404902E+10 -4.92877808E+11	-125.750000 29.2500000 -9.79761562E+11 -7.73001871E+10 -5.09070246E+11	-125.750000 29.2500000 -1.18891990E+12 -8.48757883E+10 -5.95969180E+11	-125.750000 29.2500000 -1.25650901E+12 -9.72547195E+10 -6.42654601E+11	-125.750000 29.2500000 -1.44270334E+12 -1.06066584E+11 -7.35099748E+11	-125.750000 29.2500000 -1.36267262E+12 -9.52507269E+10 -6.54129234E+11	-125.750000 29.2500000 -1.59878742E+12 -1.23204469E+11 -8.17972511E+11	-125.750000 29.2500000 -1.26018322E+12 -7.85118413E+10 -5.88717687E+11	-125.750000 29.2500000 -1.59438052E+12 -7.58862561E+10 -7.41037375E+11	-125.750000 29.2500000 -1.00264922E+12 -7.97838623E+10 -5.16858839E+11	-125.750000 29.2500000 -7.23221742E+11 -5.02708265E+10 -3.57343592E+11	-125.750000 29.2500000 -8.00068076E+11 -6.54877450E+10 -4.07208919E+11	-125.750000 29.2500000 -6.58449236E+11 -4.78584955E+10 -3.22366407E+11	-125.750000 29.2500000 -6.72648856E+11 -4.37162353E+10 -3.31890196E+11	-125.750000 29.2500000 -6.78550372E+11 -5.18070968E+10 -3.43731864E+11	-125.750000 29.2500000 -6.63007199E+11 -4.84585021E+10 -3.32074385E+11	-125.750000 29.2500000 -7.13904685E+11 -3.82252237E+10 -3.53137820E+11	-125.750000 29.2500000 -6.84178735E+11 -4.81419674E+10 -3.43469359E+11	-125.750000 29.2500000 -8.08314012E+11 -5.83522836E+10 -3.99056077E+11	-125.750000 29.2500000 -9.31701654E+11 -6.38937498E+10 -4.58853417E+11	-125.750000 29.2500000 -8.70544638E+11 -8.50130862E+10 -4.29315850E+11
-125.250000 29.2500000 -5.38063864E+11 -5.04903172E+11 -5.73584048E+11	-125.250000 29.2500000 -5.46880651E+11 -5.01656814E+11 -5.61075651E+11	-125.250000 29.2500000 -5.34536290E+11 -4.38932472E+11 -5.44636764E+11	-125.250000 29.2500000 -5.28507077E+11 -4.28391989E+11 -5.49905433E+11	-125.250000 29.2500000 -5.78204140E+11 -4.48689897E+11 -5.90386168E+11	-125.250000 29.2500000 -4.74958922E+11 -3.37213915E+11 -4.49963065E+11	-125.250000 29.2500000 -5.37140560E+11 -4.11963064E+11 -5.46394309E+11	-125.250000 29.2500000 -3.88989649E+11 -3.36481681E+11 -3.78306527E+11	-125.250000 29.2500000 -3.77614008E+11 -3.30337911E+11 -3.72774207E+11	-125.250000 29.2500000 -3.69233527E+11 -2.90504704E+11 -3.62336846E+11	-125.250000 29.2500000 -3.33209633E+11 -2.47950213E+11 -3.29120645E+11	-125.250000 29.2500000 -4.46230659E+11 -3.38061558E+11 -4.83067331E+11	-125.250000 29.2500000 -3.99065383E+11 -2.90259632E+11 -4.02518278E+11	-125.250000 29.2500000 -4.18865054E+11 -2.70469005E+11 -4.04174897E+11	-125.250000 29.2500000 -4.74200867E+11 -2.71412773E+11 -4.67770376E+11	-125.250000 29.2500000 -4.76194865E+11 -2.66792747E+11 -4.36807139E+11	-125.250000 29.2500000 -5.16413653E+11 -2.26272444E+11 -3.91773127E+11	-125.250000 29.2500000 -4.97827643E+11 -2.51654963E+11 -3.79547615E+11	-125.250000 29.2500000 -5.74908465E+11 -3.22912420E+11 -4.72605491E+11	-125.250000 29.2500000 -5.70478363E+11 -3.11219126E+11 -4.48895058E+11	-125.250000 29.2500000 -5.93693573E+11 -4.04714160E+11 -5.54556326E+11	-125.250000 29.2500000 -5.37976832E+11 -4.12401533E+11 -5.28490463E+11	-125.250000 29.2500000 -5.26765851E+11 -4.30481375E+11 -5.40966912E+11	-125.250000 29.2500000 -5.59884206E+11 -4.30881767E+11 -5.57931364E+11	-125.250000 29.2500000 -6.19166106E+11 -4.08906662E+11 -5.54850189E+11	-125.250000 29.2500000 -6.59030147E+11 -4.28572246E+11 -5.82157599E+11	-125.250000 29.2500000 -6.49601876E+11 -4.78773477E+11 -5.98046540E+11	-125.250000 29.2500000 -7.11281082E+11 -5.23000087E+11 -6.82522444E+11	-125.250000 29.2500000 -5.52042168E+11 -4.78353129E+11 -5.59694152E+11	-125.250000 29.2500000 -6.01412665E+11 -4.79328829E+11 -5.92978444E+11	-125.250000 29.2500000 -6.37434921E+11 -4.83836461E+11 -6.38858822E+11	-125.250000 29.2500000 -7.75235305E+11 -5.44837140E+11 -7.14350723E+11	-125.250000 29.2500000 -8.22480601E+11 -5.88161679E+11 -7.66128030E+11	-125.250000 29.2500000 -9.67223738E+11 -6.24423272E+11 -8.63236129E+11	-125.250000 29.2500000 -1.08605597E+12 -7.93241584E+11 -1.08365454E+12	-125.250000 29.2500000 -1.04803749E+12 -6.43115319E+11 -9.53150669E+11	-125.250000 29.2500000 -8.49382670E+11 -4.94704951E+11 -7.11344456E+11	-125.250000 29.2500000 -1.18470135E+12 -5.34250062E+11 -9.63571024E+11	-125.250000 29.2500000 -6.16293728E+11 -4.16085344E+11 -5.65055521E+11	-125.250000 29.2500000 -4.51623649E+11 -4.06740042E+11 -4.62294811E+11	-125.250000 29.2500000 -4.48611779E+11 -3.46108756E+11 -4.33013064E+11	-125.250000 29.2500000 -3.81492953E+11 -3.74843146E+11 -4.22418121E+11	-125.250000 29.2500000 -3.88712694E+11 -2.81418334E+11 -3.45612583E+11	-125.250000 29.2500000 -3.87684631E+11 -2.95293125E+11 -3.46964689E+11	-125.250000 29.2500000 -3.83673598E+11 -2.83705475E+11 -3.56798792E+11	-125.250000 29.2500000 -3.89883888E+11 -3.02116274E+11 -3.55942433E+11	-125.250000 29.2500000 -3.96465930E+11 -3.13339904E+11 -3.59995376E+11	-125.250000 29.2500000 -5.01513060E+11 -3.52595280E+11 -4.63239250E+11	-125.250000 29.2500000 -5.92642572E+11 -3.98422016E+11 -5.49194826E+11	-125.250000 29.2500000 -5.47707355E+11 -4.39595106E+11 -5.40168880E+11
-124.750000 29.2500000 -3.82687314E+11 -8.39703986E+11 -6.61149123E+11	-124.750000 29.2500000 -3.39937526E+11 -8.19373933E+11 -6.21163905E+11	-124.750000 29.2500000 -3.95226055E+11 -9.29509802E+11 -7.21818878E+11	-124.750000 29.2500000 -3.87751838E+11 -9.01661327E+11 -7.15001233E+11	-124.750000 29.2500000 -3.41957083E+11 -8.19330810E+11 -6.41696530E+11	-124.750000 29.2500000 -3.53909735E+11 -7.55015483E+11 -6.18475684E+11	-124.750000 29.2500000 -3.78175652E+11 -6.85446332E+11 -5.79716645E+11	-124.750000 29.2500000 -3.32080349E+11 -5.47938337E+11 -4.32176333E+11	-124.750000 29.2500000 -3.03811461E+11 -5.88603851E+11 -4.47220908E+11	-124.750000 29.2500000 -2.97968697E+11 -5.58190887E+11 -4.31994110E+11	-124.750000 29.2500000 -3.04932454E+11 -4.68097892E+11 -4.00975102E+11	-124.750000 29.2500000 -2.96362902E+11 -5.01472461E+11 -4.55645200E+11	-124.750000 29.2500000 -2.68687884E+11 -4.30641283E+11 -3.85632928E+11	-124.750000 29.2500000 -3.16363440E+11 -3.65792756E+11 -3.66019707E+11	-124.750000 29.2500000 -3.16285256E+11 -3.91845052E+11 -4.24298611E+11	-124.750000 29.2500000 -3.30808132E+11 -3.55757916E+11 -4.40865653E+11	-124.750000 29.2500000 -3.25081072E+11 -3.13797444E+11 -4.17503052E+11	-124.750000 29.2500000 -4.00343040E+11 -4.28324815E+11 -4.84672700E+11	-124.750000 29.2500000 -4.59494228E+11 -4.31435219E+11 -4.73487671E+11	-124.750000 29.2500000 -4.95877030E+11 -4.56795718E+11 -4.50163835E+11	-124.750000 29.2500000 -5.16222386E+11 -5.63964084E+11 -5.50257623E+11	-124.750000 29.2500000 -5.04890393E+11 -5.49880398E+11 -5.35073620E+11	-124.750000 29.2500000 -4.64477323E+11 -5.72947562E+11 -5.52400585E+11	-124.750000 29.2500000 -4.16402407E+11 -5.90948073E+11 -5.54668130E+11	-124.750000 29.2500000 -4.44750529E+11 -7.79938628E+11 -6.76314939E+11	-124.750000 29.2500000 -4.58376348E+11 -8.17003758E+11 -6.99651391E+11	-124.750000 29.2500000 -5.03121576E+11 -8.47237677E+11 -7.61929466E+11	-124.750000 29.2500000 -4.62343897E+11 -7.16898304E+11 -6.36766650E+11	-124.750000 29.2500000 -3.41682422E+11 -8.08290353E+11 -6.07701238E+11	-124.750000 29.2500000 -3.96560859E+11 -8.59162018E+11 -6.97751699E+11	-124.750000 29.2500000 -4.73594200E+11 -8.25925960E+11 -7.14633249E+11	-124.750000 29.2500000 -5.38676625E+11 -9.58698881E+11 -8.41842819E+11	-124.750000 29.2500000 -5.92078307E+11 -1.00123830E+12 -9.03004357E+11	-124.750000 29.2500000 -7.05686340E+11 -1.00953358E+12 -9.78730549E+11	-124.750000 29.2500000 -7.29645974E+11 -1.15652742E+12 -1.21084890E+12	-124.750000 29.2500000 -6.87852356E+11 -1.07366397E+12 -1.07405980E+12	-124.750000 29.2500000 -7.42933398E+11 -1.09403308E+12 -1.18002811E+12	-124.750000 29.2500000 -9.64507927E+11 -9.08660900E+11 -1.20288654E+12	-124.750000 29.2500000 -3.93118908E+11 -8.34240512E+11 -7.22598232E+11	-124.750000 29.2500000 -2.10873811E+11 -8.06563807E+11 -5.94448744E+11	-124.750000 29.2500000 -2.09899454E+11 -7.19619490E+11 -5.24990349E+11	-124.750000 29.2500000 -1.53448284E+11 -7.06318631E+11 -4.99543081E+11	-124.750000 29.2500000 -1.91644828E+11 -5.79142943E+11 -4.29182517E+11	-124.750000 29.2500000 -2.08405725E+11 -6.11805757E+11 -4.48505283E+11	-124.750000 29.2500000 -2.24100680E+11 -5.96925219E+11 -4.47510970E+11	-124.750000 29.2500000 -1.85917669E+11 -5.10778999E+11 -3.67365226E+11	-124.750000 29.2500000 -1.80246233E+11 -5.26184415E+11 -3.74873588E+11	-124.750000 29.2500000 -3.07671794E+11 -5.69217647E+11 -5.05828016E+11	-124.750000 29.2500000 -3.71239158E+11 -6.45317788E+11 -6.03941896E+11	-124.750000 29.2500000 -3.57400019E+11 -6.67209105E+11 -6.12563878E+11
-124.250000 29.2500000 -2.46506078E+11 -1.00729088E+12 -6.91589677E+11	-124.250000 29.2500000 -2.61566005E+11 -1.25174507E+12 -8.69881348E+11	-124.250000 29.2500000 -2.28233298E+11 -1.16329860E+12 -7.83634334E+11	-124.250000 29.2500000 -2.16240800E+11 -1.14196257E+12 -7.61067274E+11	-124.250000 29.2500000 -2.25988608E+11 -1.02536610E+12 -7.11927988E+11	-124.250000 29.2500000 -1.87696005E+11 -9.77794761E+11 -6.36677325E+11	-124.250000 29.2500000 -2.00697561E+11 -9.06703864E+11 -6.25024500E+11	-124.250000 29.2500000 -2.39007941E+11 -6.73473757E+11 -4.91400430E+11	-124.250000 29.2500000 -2.54795645E+11 -5.72177056E+11 -4.09720881E+11	-124.250000 29.2500000 -2.85861052E+11 -5.53626108E+11 -3.85254097E+11	-124.250000 29.2500000 -2.85054271E+11 -4.89610576E+11 -3.63551228E+11	-124.250000 29.2500000 -2.55317705E+11 -5.27514993E+11 -3.82335943E+11	-124.250000 29.2500000 -2.68250743E+11 -5.87111989E+11 -4.32440214E+11	-124.250000 29.2500000 -2.60793663E+11 -5.01018853E+11 -4.49570406E+11	-124.250000 29.2500000 -2.19152237E+11 -4.21119263E+11 -4.21449531E+11	-124.250000 29.2500000 -2.64317780E+11 -3.79710996E+11 -4.04872626E+11	-124.250000 29.2500000 -2.97085895E+11 -4.86092800E+11 -5.69200607E+11	-124.250000 29.2500000 -2.36438340E+11 -4.38626615E+11 -4.80746308E+11	-124.250000 29.2500000 -3.07326386E+11 -4.69884174E+11 -4.69944992E+11	-124.250000 29.2500000 -3.84242024E+11 -5.07302806E+11 -4.21224448E+11	-124.250000 29.2500000 -4.29922419E+11 -6.36605956E+11 -5.04389566E+11	-124.250000 29.2500000 -4.74975961E+11 -5.93706615E+11 -5.16580934E+11	-124.250000 29.2500000 -4.54344671E+11 -5.83399768E+11 -5.17646942E+11	-124.250000 29.2500000 -3.71636175E+11 -8.42213884E+11 -6.68694151E+11	-124.250000 29.2500000 -4.21126636E+11 -7.93331040E+11 -6.57822646E+11	-124.250000 29.2500000 -4.14028268E+11 -8.31445271E+11 -6.84479349E+11	-124.250000 29.2500000 -4.06424748E+11 -8.47784575E+11 -6.97628885E+11	-124.250000 29.2500000 -3.31542462E+11 -9.98589465E+11 -7.37076642E+11	-124.250000 29.2500000 -2.62041698E+11 -1.07811098E+12 -7.54673713E+11	-124.250000 29.2500000 -2.92411703E+11 -8.53544272E+11 -6.29085766E+11	-124.250000 29.2500000 -3.11757898E+11 -8.47033860E+11 -6.10130002E+11	-124.250000 29.2500000 -4.06807806E+11 -9.27621448E+11 -7.60432493E+11	-124.250000 29.2500000 -4.62990279E+11 -9.51270310E+11 -8.22659383E+11	-124.250000 29.2500000 -5.80853039E+11 -1.20080223E+12 -1.17087850E+12	-124.250000 29.2500000 -5.67923835E+11 -1.30638702E+12 -1.34851015E+12	-124.250000 29.2500000 -5.50938214E+11 -1.27123155E+12 -1.33001078E+12	-124.250000 29.2500000 -5.53678143E+11 -1.25279850E+12 -1.36078741E+12	-124.250000 29.2500000 -7.92633672E+11 -1.15747114E+12 -1.49962844E+12	-124.250000 29.2500000 -2.62675022E+11 -1.20450790E+12 -1.08235207E+12	-124.250000 29.2500000 -5.18191596E+10 -1.13537109E+12 -8.27267744E+11	-124.250000 29.2500000 -1.95219251E+10 -1.02810878E+12 -6.96981193E+11	-124.250000 29.2500000 6.52977930E+10 -9.81143716E+11 -6.00511807E+11	-124.250000 29.2500000 -6.19474371E+10 -8.09341747E+11 -6.07895880E+11	-124.250000 29.2500000 -4.55216087E+10 -8.97305870E+11 -6.40830603E+11	-124.250000 29.2500000 -2.06722150E+10 -7.07924066E+11 -4.43023327E+11	-124.250000 29.2500000 -2.08607785E+10 -7.51790195E+11 -4.66033672E+11	-124.250000 29.2500000 -4.67924869E+10 -7.69893270E+11 -5.14429321E+11	-124.250000 29.2500000 -1.64563730E+11 -6.64425333E+11 -5.43900271E+11	-124.250000 29.2500000 -2.25101513E+11 -7.47821924E+11 -6.44761649E+11	-124.250000 29.2500000 -2.44505346E+11 -7.51691825E+11 -6.85993361E+11
-123.750000 29.2500000 -2.21657580E+11 -1.37894599E+12 -9.47052347E+11	-123.750000 29.2500000 -1.98339953E+11 -1.33271087E+12 -9.34645072E+11	-123.750000 29.2500000 -1.35167640E+11 -1.32399248E+12 -8.93075194E+11	-123.750000 29.2500000 -1.38727260E+11 -1.29135293E+12 -8.65700348E+11	-123.750000 29.2500000 -1.90371447E+11 -1.41803101E+12 -9.87320353E+11	-123.750000 29.2500000 -1.48300759E+11 -1.08384682E+12 -7.17475676E+11	-123.750000 29.2500000 -1.51748903E+11 -1.04127090E+12 -7.14321691E+11	-123.750000 29.2500000 -1.26787068E+11 -1.03701722E+12 -7.08395991E+11	-123.750000 29.2500000 -1.89006447E+11 -6.86741062E+11 -4.47819121E+11	-123.750000 29.2500000 -2.06534132E+11 -6.74736570E+11 -4.18937274E+11	-123.750000 29.2500000 -2.39017198E+11 -6.20536201E+11 -3.99683125E+11	-123.750000 29.2500000 -2.55937364E+11 -6.66039550E+11 -4.38639034E+11	-123.750000 29.2500000 -2.78467478E+11 -5.36234951E+11 -4.11003945E+11	-123.750000 29.2500000 -2.87562400E+11 -6.32430133E+11 -5.38067632E+11	-123.750000 29.2500000 -2.82485588E+11 -4.44105097E+11 -4.09269699E+11	-123.750000 29.2500000 -2.24016515E+11 -4.41848431E+11 -4.13238624E+11	-123.750000 29.2500000 -2.27578757E+11 -5.35164223E+11 -5.41753737E+11	-123.750000 29.2500000 -2.55109136E+11 -4.95358214E+11 -4.93935591E+11	-123.750000 29.2500000 -3.02989378E+11 -5.32526563E+11 -4.86984286E+11	-123.750000 29.2500000 -2.90858467E+11 -7.31742208E+11 -5.86291216E+11	-123.750000 29.2500000 -3.27728988E+11 -6.65934496E+11 -5.32969357E+11	-123.750000 29.2500000 -3.90582436E+11 -6.13040521E+11 -5.16319511E+11	-123.750000 29.2500000 -4.32500146E+11 -7.98278287E+11 -6.64373035E+11	-123.750000 29.2500000 -3.68305897E+11 -7.91950655E+11 -6.30723707E+11	-123.750000 29.2500000 -4.42909000E+11 -7.68078250E+11 -6.21263913E+11	-123.750000 29.2500000 -4.28158550E+11 -7.97687218E+11 -6.50083566E+11	-123.750000 29.2500000 -3.77719423E+11 -1.10889206E+12 -8.33894285E+11	-123.750000 29.2500000 -3.43385670E+11 -9.14547802E+11 -6.86100316E+11	-123.750000 29.2500000 -2.62676185E+11 -9.70493002E+11 -6.82766041E+11	-123.750000 29.2500000 -2.37667189E+11 -1.07676978E+12 -7.01252567E+11	-123.750000 29.2500000 -2.37663420E+11 -1.08935990E+12 -7.50421869E+11	-123.750000 29.2500000 -2.84284912E+11 -1.12414412E+12 -8.43520147E+11	-123.750000 29.2500000 -3.47735196E+11 -1.12170172E+12 -9.09248627E+11	-123.750000 29.2500000 -5.21502097E+11 -1.01893787E+12 -1.10191143E+12	-123.750000 29.2500000 -4.99041862E+11 -1.37280147E+12 -1.55550574E+12	-123.750000 29.2500000 -5.53810657E+11 -1.26669278E+12 -1.55559225E+12	-123.750000 29.2500000 -4.75244233E+11 -1.31966815E+12 -1.55167241E+12	-123.750000 29.2500000 -5.97405794E+11 -1.32941441E+12 -1.73152666E+12	-123.750000 29.2500000 -1.76192881E+11 -1.65579378E+12 -1.71580470E+12	-123.750000 29.2500000 2.10888090E+10 -1.38548963E+12 -1.19572044E+12	-123.750000 29.2500000 8.26353992E+10 -1.28212874E+12 -9.97921194E+11	-123.750000 29.2500000 1.24099682E+11 -1.18883510E+12 -9.47983679E+11	-123.750000 29.2500000 1.43778376E+10 -1.04092559E+12 -9.33405721E+11	-123.750000 29.2500000 2.48094884E+10 -8.69991055E+11 -7.05443529E+11	-123.750000 29.2500000 7.68790692E+10 -9.18686532E+11 -6.64123146E+11	-123.750000 29.2500000 8.81711841E+10 -9.42619558E+11 -6.60604846E+11	-123.750000 29.2500000 9.23132969E+10 -9.42451130E+11 -6.49632809E+11	-123.750000 29.2500000 -1.15276339E+10 -9.13149985E+11 -7.38519482E+11	-123.750000 29.2500000 -1.14779349E+11 -7.84189555E+11 -7.25671281E+11	-123.750000 29.2500000 -1.82120088E+11 -7.54599199E+11 -7.78969154E+11
-123.250000 29.2500000 -1.86805027E+11 -1.39521307E+12 -1.00519949E+12	-123.250000 29.2500000 -1.88243870E+11 -1.37700403E+12 -9.82111289E+11	-123.250000 29.2500000 -1.43353823E+11 -1.35618429E+12 -9.34126092E+11	-123.250000 29.2500000 -1.21260450E+11 -1.33324525E+12 -9.10441251E+11	-123.250000 29.2500000 -1.50007857E+11 -1.48569090E+12 -1.05171812E+12	-123.250000 29.2500000 -1.25813441E+11 -1.43550330E+12 -1.00879270E+12	-123.250000 29.2500000 -1.36814445E+11 -1.07687870E+12 -7.55360465E+11	-123.250000 29.2500000 -9.69598403E+10 -1.10400648E+12 -7.52202023E+11	-123.250000 29.2500000 -5.01604188E+10 -1.01537002E+12 -5.65263008E+11	-123.250000 29.2500000 -5.01052948E+10 -1.00274255E+12 -5.58006796E+11	-123.250000 29.2500000 -6.68487270E+10 -9.45778459E+11 -5.43906267E+11	-123.250000 29.2500000 -1.25213442E+11 -7.66028415E+11 -4.50119729E+11	-123.250000 29.2500000 -2.41146544E+11 -6.65182339E+11 -4.44053914E+11	-123.250000 29.2500000 -2.69663044E+11 -6.31131472E+11 -4.52658168E+11	-123.250000 29.2500000 -2.72393535E+11 -6.11605610E+11 -4.62664499E+11	-123.250000 29.2500000 -2.80484774E+11 -6.19605000E+11 -5.17398757E+11	-123.250000 29.2500000 -2.94238978E+11 -5.66260990E+11 -5.06446381E+11	-123.250000 29.2500000 -2.81498419E+11 -5.42558355E+11 -4.79990940E+11	-123.250000 29.2500000 -2.72405332E+11 -5.63759022E+11 -5.04547803E+11	-123.250000 29.2500000 -2.40162554E+11 -7.05760461E+11 -6.25358995E+11	-123.250000 29.2500000 -3.07719700E+11 -6.06143316E+11 -5.44676610E+11	-123.250000 29.2500000 -3.16559065E+11 -7.86881446E+11 -6.72429900E+11	-123.250000 29.2500000 -3.50583620E+11 -7.59088284E+11 -6.67570864E+11	-123.250000 29.2500000 -3.55742450E+11 -6.97776144E+11 -5.63902284E+11	-123.250000 29.2500000 -3.72239696E+11 -7.50964441E+11 -5.99891640E+11	-123.250000 29.2500000 -3.76487903E+11 -1.00481178E+12 -7.59324541E+11	-123.250000 29.2500000 -4.22015304E+11 -1.01445540E+12 -7.85999462E+11	-123.250000 29.2500000 -3.56228563E+11 -1.10695403E+12 -8.02112209E+11	-123.250000 29.2500000 -3.42426059E+11 -1.15787891E+12 -8.16626139E+11	-123.250000 29.2500000 -2.81272975E+11 -9.67439024E+11 -6.73283572E+11	-123.250000 29.2500000 -2.86632149E+11 -9.59504056E+11 -6.92897841E+11	-123.250000 29.2500000 -2.19392721E+11 -1.28657234E+12 -9.71035836E+11	-123.250000 29.2500000 -3.18611882E+11 -1.29254149E+12 -1.10676332E+12	-123.250000 29.2500000 -4.16502448E+11 -1.14583732E+12 -1.22680718E+12	-123.250000 29.2500000 -4.40875155E+11 -1.16070416E+12 -1.44452367E+12	-123.250000 29.2500000 -4.55815070E+11 -1.26164035E+12 -1.68121899E+12	-123.250000 29.2500000 -4.16175620E+11 -1.32942463E+12 -1.72792821E+12	-123.250000 29.2500000 -4.69980086E+11 -1.39131486E+12 -1.90776318E+12	-123.250000 29.2500000 -1.98379782E+11 -1.59978029E+12 -1.93129782E+12	-123.250000 29.2500000 -1.53167421E+10 -1.66062418E+12 -1.83003723E+12	-123.250000 29.2500000 1.32251722E+11 -1.47908316E+12 -1.42583385E+12	-123.250000 29.2500000 1.31760447E+11 -1.40896410E+12 -1.43093701E+12	-123.250000 29.2500000 2.22264730E+10 -9.56965847E+11 -1.03452121E+12	-123.250000 29.2500000 2.45552189E+10 -1.02752249E+12 -1.04540688E+12	-123.250000 29.2500000 8.84429292E+10 -1.04849048E+12 -9.85421382E+11	-123.250000 29.2500000 1.85664209E+11 -1.15032824E+12 -9.66618972E+11	-123.250000 29.2500000 1.82023684E+11 -1.10227463E+12 -9.35829701E+11	-123.250000 29.2500000 1.14803892E+11 -1.12676648E+12 -1.00703502E+12	-123.250000 29.2500000 -3.99282381E+10 -1.00170655E+12 -1.04256071E+12	-123.250000 29.2500000 -1.08560220E+11 -9.47354403E+11 -1.07671034E+12
-122.750000 29.2500000 -1.10599496E+11 -1.44374117E+12 -1.01078965E+12	-122.750000 29.2500000 -1.49688943E+11 -1.42030825E+12 -9.91738724E+11	-122.750000 29.2500000 -1.19002685E+11 -1.37094640E+12 -9.69122120E+11	-122.750000 29.2500000 -9.40180931E+10 -1.36108350E+12 -9.40646728E+11	-122.750000 29.2500000 -1.48816249E+11 -1.15467026E+12 -8.43169530E+11	-122.750000 29.2500000 -1.35339508E+11 -1.40535582E+12 -1.05396575E+12	-122.750000 29.2500000 -1.04932680E+11 -1.38724193E+12 -1.02153087E+12	-122.750000 29.2500000 1.68360059E+10 -1.54520270E+12 -1.02499300E+12	-122.750000 29.2500000 8.74544251E+10 -1.37655629E+12 -7.33009412E+11	-122.750000 29.2500000 1.04690901E+11 -1.37825524E+12 -7.29900450E+11	-122.750000 29.2500000 1.16190077E+11 -1.31775227E+12 -7.12850014E+11	-122.750000 29.2500000 1.37156280E+10 -1.08685092E+12 -5.63361153E+11	-122.750000 29.2500000 -6.08669000E+10 -1.01831973E+12 -5.85553740E+11	-122.750000 29.2500000 -9.20974049E+10 -1.06557270E+12 -6.15186498E+11	-122.750000 29.2500000 -1.97330649E+11 -7.50444610E+11 -4.91210899E+11	-122.750000 29.2500000 -2.39783920E+11 -7.59303504E+11 -5.38312212E+11	-122.750000 29.2500000 -2.64733311E+11 -7.35802098E+11 -5.52662204E+11	-122.750000 29.2500000 -2.56343392E+11 -7.05423868E+11 -5.36001642E+11	-122.750000 29.2500000 -2.62996361E+11 -7.16907872E+11 -5.86844799E+11	-122.750000 29.2500000 -2.81799557E+11 -6.26834342E+11 -5.71192902E+11	-122.750000 29.2500000 -3.28432550E+11 -7.54190320E+11 -6.99511210E+11	-122.750000 29.2500000 -3.11586357E+11 -6.97555616E+11 -6.39343067E+11	-122.750000 29.2500000 -3.22117599E+11 -6.76731224E+11 -6.16671740E+11	-122.750000 29.2500000 -3.26909723E+11 -8.64888095E+11 -7.01770629E+11	-122.750000 29.2500000 -3.55771253E+11 -9.09071548E+11 -7.42738362E+11	-122.750000 29.2500000 -3.63914494E+11 -9.03813136E+11 -6.84350570E+11	-122.750000 29.2500000 -4.05043249E+11 -9.12645226E+11 -7.09194678E+11	-122.750000 29.2500000 -3.75960076E+11 -9.63406987E+11 -7.21709892E+11	-122.750000 29.2500000 -3.65559775E+11 -9.88522807E+11 -7.06886369E+11	-122.750000 29.2500000 -3.62424500E+11 -1.12471166E+12 -7.98799757E+11	-122.750000 29.2500000 -3.08338164E+11 -1.14427088E+12 -7.73901648E+11	-122.750000 29.2500000 -2.94096667E+11 -1.07934214E+12 -8.64385171E+11	-122.750000 29.2500000 -3.28933278E+11 -1.11114204E+12 -9.94452832E+11	-122.750000 29.2500000 -4.28719210E+11 -1.32734766E+12 -1.47866557E+12	-122.750000 29.2500000 -4.28655935E+11 -1.25783166E+12 -1.63905877E+12	-122.750000 29.2500000 -4.39291576E+11 -1.41966626E+12 -1.96351807E+12	-122.750000 29.2500000 -4.64784884E+11 -1.41665619E+12 -2.02945436E+12	-122.750000 29.2500000 -4.03958694E+11 -1.41631999E+12 -2.06922056E+12	-122.750000 29.2500000 -2.59976348E+11 -1.49655414E+12 -2.09167765E+12	-122.750000 29.2500000 -1.30891325E+11 -1.55168866E+12 -2.06650461E+12	-122.750000 29.2500000 8.27474903E+10 -1.75295457E+12 -2.12703026E+12	-122.750000 29.2500000 4.35670794E+10 -1.25382794E+12 -1.56673062E+12	-122.750000 29.2500000 -2.74705695E+10 -1.15435228E+12 -1.54311970E+12	-122.750000 29.2500000 -8.23845120E+09 -1.20761392E+12 -1.53833832E+12	-122.750000 29.2500000 5.71809710E+10 -1.17833518E+12 -1.43004926E+12	-122.750000 29.2500000 1.40778390E+11 -1.29568145E+12 -1.45068576E+12	-122.750000 29.2500000 1.00780655E+11 -1.23003496E+12 -1.46920047E+12	-122.750000 29.2500000 9.28781844E+10 -1.00327280E+12 -1.11415027E+12	-122.750000 29.2500000 1.82495078E+09 -9.20035131E+11 -1.10395274E+12	-122.750000 29.2500000 -4.01952809E+10 -9.17262959E+11 -1.14554005E+12
-122.250000 29.2500000 -3.37588593E+10 -1.48600809E+12 -1.03809522E+12	-122.250000 29.2500000 -3.50524580E+10 -1.48676372E+12 -1.00564206E+12	-122.250000 29.2500000 -9.92241828E+10 -1.36124930E+12 -9.88094988E+11	-122.250000 29.2500000 -6.78560973E+10 -1.30925946E+12 -9.26868963E+11	-122.250000 29.2500000 -1.07860722E+11 -1.49135806E+12 -1.13336346E+12	-122.250000 29.2500000 -1.16945641E+11 -1.38196091E+12 -1.09185696E+12	-122.250000 29.2500000 -5.85385001E+10 -1.32864252E+12 -1.01124525E+12	-122.250000 29.2500000 3.00881797E+10 -1.45793640E+12 -1.04050950E+12	-122.250000 29.2500000 2.47639867E+11 -1.73885817E+12 -9.60784892E+11	-122.250000 29.2500000 2.68028936E+11 -1.76994517E+12 -9.29991295E+11	-122.250000 29.2500000 2.57590804E+11 -1.71325876E+12 -9.20622989E+11	-122.250000 29.2500000 1.57839786E+11 -1.45525860E+12 -7.47074748E+11	-122.250000 29.2500000 1.14358649E+11 -1.40058480E+12 -7.74809649E+11	-122.250000 29.2500000 -1.47516692E+10 -1.12991155E+12 -6.41418134E+11	-122.250000 29.2500000 -3.00388536E+10 -1.14098451E+12 -6.53156155E+11	-122.250000 29.2500000 -7.78858414E+10 -1.16399368E+12 -7.06249884E+11	-122.250000 29.2500000 -1.87981218E+11 -8.56797282E+11 -5.61043669E+11	-122.250000 29.2500000 -2.06826570E+11 -8.26705576E+11 -5.63166118E+11	-122.250000 29.2500000 -2.18766115E+11 -8.60842623E+11 -6.29314290E+11	-122.250000 29.2500000 -2.66064167E+11 -7.60666522E+11 -5.99056777E+11	-122.250000 29.2500000 -3.07538690E+11 -7.10213435E+11 -6.30191423E+11	-122.250000 29.2500000 -3.04350134E+11 -8.40283718E+11 -7.48417319E+11	-122.250000 29.2500000 -2.92847354E+11 -8.15966192E+11 -7.18017528E+11	-122.250000 29.2500000 -2.75275973E+11 -7.52188457E+11 -6.32603345E+11	-122.250000 29.2500000 -3.17442982E+11 -7.77416278E+11 -6.57886872E+11	-122.250000 29.2500000 -3.07014205E+11 -8.28861776E+11 -6.49193390E+11	-122.250000 29.2500000 -3.29905406E+11 -1.10252052E+12 -8.03869295E+11	-122.250000 29.2500000 -3.33348798E+11 -1.12407662E+12 -8.29971562E+11	-122.250000 29.2500000 -3.89565579E+11 -1.13244779E+12 -8.34109047E+11	-122.250000 29.2500000 -3.42707503E+11 -9.84637768E+11 -7.09401838E+11	-122.250000 29.2500000 -3.17967729E+11 -1.01632501E+12 -7.09165974E+11	-122.250000 29.2500000 -3.11298425E+11 -1.18442885E+12 -9.10994899E+11	-122.250000 29.2500000 -3.41065662E+11 -1.21600396E+12 -1.04874508E+12	-122.250000 29.2500000 -4.51395224E+11 -1.13853583E+12 -1.31453328E+12	-122.250000 29.2500000 -4.53777129E+11 -1.43234852E+12 -1.83639029E+12	-122.250000 29.2500000 -4.57998008E+11 -1.14432659E+12 -1.65998389E+12	-122.250000 29.2500000 -5.30181456E+11 -1.15645088E+12 -1.76558532E+12	-122.250000 29.2500000 -5.04361320E+11 -1.36287080E+12 -2.29502301E+12	-122.250000 29.2500000 -3.65448856E+11 -1.42942221E+12 -2.24816949E+12	-122.250000 29.2500000 -3.03482077E+11 -1.43210932E+12 -2.24224687E+12	-122.250000 29.2500000 -1.31184607E+11 -1.59443347E+12 -2.35233975E+12	-122.250000 29.2500000 -1.72202656E+11 -1.44600596E+12 -2.31334137E+12	-122.250000 29.2500000 -2.02703864E+11 -1.33774193E+12 -2.23232524E+12	-122.250000 29.2500000 -1.96791091E+11 -1.35791614E+12 -2.21710988E+12	-122.250000 29.2500000 -1.84774312E+11 -1.31034723E+12 -2.11800162E+12	-122.250000 29.2500000 -7.07506094E+10 -1.10331245E+12 -1.66353882E+12	-122.250000 29.2500000 -2.20306043E+10 -1.11321599E+12 -1.60317899E+12	-122.250000 29.2500000 -2.50405663E+10 -1.17401190E+12 -1.64193619E+12	-122.250000 29.2500000 -5.24544328E+10 -1.16975849E+12 -1.61084028E+12	-122.250000 29.2500000 -7.28137646E+10 -9.32990222E+11 -1.27199819E+12
-121.750000 29.2500000 -1.19731519E+11 -1.41622601E+12 -1.13459436E+12	-121.750000 29.2500000 -6.93309686E+10 -1.43317821E+12 -1.08812180E+12	-121.750000 29.2500000 -1.26833762E+11 -1.31337106E+12 -1.01955207E+12	-121.750000 29.2500000 -1.24255224E+11 -1.61570397E+12 -1.24710447E+12	-121.750000 29.2500000 -1.45828970E+11 -1.40849408E+12 -1.16220900E+12	-121.750000 29.2500000 -9.48683571E+10 -1.34726733E+12 -1.13434506E+12	-121.750000 29.2500000 -1.43946752E+10 -1.35693913E+12 -1.06167553E+12	-121.750000 29.2500000 2.90903183E+10 -1.69707491E+12 -1.36504384E+12	-121.750000 29.2500000 3.95358241E+11 -2.08004514E+12 -1.23143756E+12	-121.750000 29.2500000 3.98515732E+11 -2.11585466E+12 -1.17920091E+12	-121.750000 29.2500000 3.96322177E+11 -2.06370085E+12 -1.15816281E+12	-121.750000 29.2500000 3.02259732E+11 -1.81218443E+12 -9.55622097E+11	-121.750000 29.2500000 2.62043632E+11 -1.78530104E+12 -1.00740805E+12	-121.750000 29.2500000 1.42188331E+11 -1.49032351E+12 -8.07551566E+11	-121.750000 29.2500000 1.71032101E+11 -1.54694871E+12 -8.45895369E+11	-121.750000 29.2500000 6.11812065E+10 -1.55437603E+12 -9.08495815E+11	-121.750000 29.2500000 -3.81227336E+10 -1.24140401E+12 -7.22193351E+11	-121.750000 29.2500000 -5.07957371E+10 -1.21408415E+12 -7.13103966E+11	-121.750000 29.2500000 -1.30816852E+11 -9.52798544E+11 -6.05187211E+11	-121.750000 29.2500000 -2.07342354E+11 -8.80155492E+11 -6.17715794E+11	-121.750000 29.2500000 -2.52188312E+11 -8.54460203E+11 -6.43308061E+11	-121.750000 29.2500000 -3.16953002E+11 -7.60710038E+11 -6.70806180E+11	-121.750000 29.2500000 -3.06605720E+11 -7.15701158E+11 -6.49750249E+11	-121.750000 29.2500000 -3.06857542E+11 -8.84899906E+11 -7.72718789E+11	-121.750000 29.2500000 -2.58974204E+11 -9.23365278E+11 -7.37049575E+11	-121.750000 29.2500000 -2.80910594E+11 -9.63277357E+11 -7.63334885E+11	-121.750000 29.2500000 -3.04304062E+11 -9.42147633E+11 -7.17190201E+11	-121.750000 29.2500000 -3.10324920E+11 -9.63900015E+11 -7.42138642E+11	-121.750000 29.2500000 -3.39806126E+11 -9.73467615E+11 -7.43654490E+11	-121.750000 29.2500000 -3.36494920E+11 -1.07911440E+12 -7.93285689E+11	-121.750000 29.2500000 -3.34919926E+11 -1.09890693E+12 -7.94782532E+11	-121.750000 29.2500000 -3.71773571E+11 -1.29998153E+12 -1.07230836E+12	-121.750000 29.2500000 -4.10275316E+11 -1.36059893E+12 -1.23008909E+12	-121.750000 29.2500000 -4.46207066E+11 -1.29885261E+12 -1.43439534E+12	-121.750000 29.2500000 -4.64681107E+11 -1.17447328E+12 -1.50415566E+12	-121.750000 29.2500000 -5.34414328E+11 -1.28014693E+12 -1.84180251E+12	-121.750000 29.2500000 -5.35469818E+11 -1.00164456E+12 -1.51288978E+12	-121.750000 29.2500000 -6.03806695E+11 -1.02869683E+12 -1.98797558E+12	-121.750000 29.2500000 -5.32390773E+11 -1.35882329E+12 -2.46316768E+12	-121.750000 29.2500000 -4.51448570E+11 -1.39382620E+12 -2.42267954E+12	-121.750000 29.2500000 -3.80514927E+11 -1.41158226E+12 -2.54273677E+12	-121.750000 29.2500000 -4.25823076E+11 -1.36292650E+12 -2.56942722E+12	-121.750000 29.2500000 -4.92804375E+11 -1.14619423E+12 -2.42065185E+12	-121.750000 29.2500000 -4.70053061E+11 -1.15538841E+12 -2.42619987E+12	-121.750000 29.2500000 -4.58987602E+11 -1.11972568E+12 -2.28348002E+12	-121.750000 29.2500000 -2.75891290E+11 -1.04416877E+12 -1.81480902E+12	-121.750000 29.2500000 -2.24183681E+11 -1.04244045E+12 -1.75021910E+12	-121.750000 29.2500000 -1.89354885E+11 -1.07507456E+12 -1.75368451E+12	-121.750000 29.2500000 -2.07371665E+11 -1.04345659E+12 -1.67906797E+12	-121.750000 29.2500000 -2.01196143E+11 -8.94402167E+11 -1.35890128E+12
-121.250000 29.2500000 -2.30604243E+11 -1.33893233E+12 -1.24006905E+12	-121.250000 29.2500000 -1.49959066E+11 -1.27856542E+12 -1.14181223E+12	-121.250000 29.2500000 -1.64289184E+11 -1.20782455E+12 -1.05291448E+12	-121.250000 29.2500000 -1.61604829E+11 -1.14401398E+12 -1.01362506E+12	-121.250000 29.2500000 -1.87874886E+11 -1.39350167E+12 -1.23132078E+12	-121.250000 29.2500000 -1.78955420E+11 -1.31969699E+12 -1.17572685E+12	-121.250000 29.2500000 -1.60777503E+11 -1.32979727E+12 -1.22380052E+12	-121.250000 29.2500000 -3.94584801E+10 -1.55768534E+12 -1.42489983E+12	-121.250000 29.2500000 3.88832002E+11 -2.27825444E+12 -1.63463614E+12	-121.250000 29.2500000 4.03663978E+11 -2.34769980E+12 -1.57553734E+12	-121.250000 29.2500000 4.40607867E+11 -2.30957200E+12 -1.52917665E+12	-121.250000 29.2500000 4.05817819E+11 -2.15194678E+12 -1.23945904E+12	-121.250000 29.2500000 3.51546212E+11 -2.13487020E+12 -1.33354894E+12	-121.250000 29.2500000 2.70291386E+11 -1.79451317E+12 -1.00353848E+12	-121.250000 29.2500000 3.47601076E+11 -1.88128756E+12 -1.04640125E+12	-121.250000 29.2500000 1.55811299E+11 -1.49892563E+12 -8.80190620E+11	-121.250000 29.2500000 1.64182852E+11 -1.64479369E+12 -9.29597555E+11	-121.250000 29.2500000 1.13964343E+11 -1.57210208E+12 -8.84230586E+11	-121.250000 29.2500000 -1.67661814E+10 -1.27801203E+12 -7.46802119E+11	-121.250000 29.2500000 -7.14170860E+10 -1.27749692E+12 -8.13631865E+11	-121.250000 29.2500000 -1.00757479E+11 -1.26733176E+12 -8.27789607E+11	-121.250000 29.2500000 -2.64570503E+11 -9.28895795E+11 -7.30964099E+11	-121.250000 29.2500000 -2.83005387E+11 -8.49274798E+11 -7.07517219E+11	-121.250000 29.2500000 -2.89247101E+11 -7.80600934E+11 -6.82990961E+11	-121.250000 29.2500000 -2.21889298E+11 -1.03140924E+12 -8.09413181E+11	-121.250000 29.2500000 -2.30041043E+11 -1.05503084E+12 -8.09092841E+11	-121.250000 29.2500000 -2.44329316E+11 -1.08447485E+12 -7.90471574E+11	-121.250000 29.2500000 -2.46655304E+11 -1.10674995E+12 -8.17650467E+11	-121.250000 29.2500000 -2.77304377E+11 -1.06655921E+12 -7.77237234E+11	-121.250000 29.2500000 -3.38755813E+11 -1.19742556E+12 -9.01353964E+11	-121.250000 29.2500000 -3.42212182E+11 -1.20740210E+12 -8.98590769E+11	-121.250000 29.2500000 -3.63537662E+11 -1.08054243E+12 -9.39033887E+11	-121.250000 29.2500000 -4.03338428E+11 -1.13371972E+12 -1.06568738E+12	-121.250000 29.2500000 -4.28625887E+11 -1.09933514E+12 -1.21023260E+12	-121.250000 29.2500000 -5.20685519E+11 -1.28118292E+12 -1.64476184E+12	-121.250000 29.2500000 -5.34153560E+11 -1.06776553E+12 -1.53922673E+12	-121.250000 29.2500000 -6.04502098E+11 -1.11442749E+12 -1.67085277E+12	-121.250000 29.2500000 -6.21694353E+11 -1.12384462E+12 -2.12215241E+12	-121.250000 29.2500000 -6.29528134E+11 -1.03973172E+12 -2.10043902E+12	-121.250000 29.2500000 -5.57507609E+11 -1.38520678E+12 -2.60108137E+12	-121.250000 29.2500000 -5.27472329E+11 -1.33939148E+12 -2.72651099E+12	-121.250000 29.2500000 -5.44847659E+11 -1.33180031E+12 -2.68421720E+12	-121.250000 29.2500000 -7.76488681E+11 -1.10984941E+12 -2.70339303E+12	-121.250000 29.2500000 -7.23894010E+11 -1.13206283E+12 -2.66868359E+12	-121.250000 29.2500000 -7.21224860E+11 -1.04517960E+12 -2.51993863E+12	-121.250000 29.2500000 -4.90203087E+11 -9.79847283E+11 -1.93589936E+12	-121.250000 29.2500000 -4.61499400E+11 -1.01422557E+12 -1.91929359E+12	-121.250000 29.2500000 -4.54775341E+11 -9.40814107E+11 -1.93041033E+12	-121.250000 29.2500000 -3.80702491E+11 -7.59402004E+11 -1.44148188E+12	-121.250000 29.2500000 -3.66674936E+11 -8.52270121E+11 -1.46847983E+12
-120.750000 29.2500000 -2.71580774E+11 -9.47026461E+11 -1.00100886E+12	-120.750000 29.2500000 -2.92891754E+11 -1.11441779E+12 -1.22097461E+12	-120.750000 29.2500000 -2.47810310E+11 -1.10233164E+12 -1.15481431E+12	-120.750000 29.2500000 -2.03699585E+11 -1.07353126E+12 -1.05722741E+12	-120.750000 29.2500000 -2.10194121E+11 -1.03652694E+12 -9.99886881E+11	-120.750000 29.2500000 -1.94202141E+11 -1.30358863E+12 -1.22864573E+12	-120.750000 29.2500000 -2.47042130E+11 -1.24788487E+12 -1.31119946E+12	-120.750000 29.2500000 -1.38475799E+11 -1.11301493E+12 -1.11654260E+12	-120.750000 29.2500000 -2.34754253E+10 -1.78013458E+12 -1.85150761E+12	-120.750000 29.2500000 9.83250125E+10 -1.78966967E+12 -1.66121387E+12	-120.750000 29.2500000 1.64423614E+11 -1.77793755E+12 -1.61434409E+12	-120.750000 29.2500000 2.19279442E+11 -1.82583545E+12 -1.31967471E+12	-120.750000 29.2500000 1.72594266E+11 -1.82819081E+12 -1.41113911E+12	-120.750000 29.2500000 3.02882324E+11 -2.05487079E+12 -1.34596644E+12	-120.750000 29.2500000 3.19966577E+11 -2.15674074E+12 -1.43420149E+12	-120.750000 29.2500000 3.00647318E+11 -1.87296645E+12 -1.13525719E+12	-120.750000 29.2500000 3.36115892E+11 -2.03184524E+12 -1.20189904E+12	-120.750000 29.2500000 2.04369969E+11 -1.89025577E+12 -1.26288947E+12	-120.750000 29.2500000 1.53791054E+11 -1.62904696E+12 -9.96974789E+11	-120.750000 29.2500000 -3.30723942E+10 -1.26456129E+12 -8.38852542E+11	-120.750000 29.2500000 -7.86060902E+10 -1.26139354E+12 -8.66533507E+11	-120.750000 29.2500000 -1.48034159E+11 -1.00763245E+12 -7.19606448E+11	-120.750000 29.2500000 -2.29414371E+11 -9.42120305E+11 -7.54094244E+11	-120.750000 29.2500000 -2.48836522E+11 -8.86900457E+11 -6.99513766E+11	-120.750000 29.2500000 -2.03272176E+11 -1.10836607E+12 -8.63473500E+11	-120.750000 29.2500000 -1.96933747E+11 -1.13822925E+12 -8.62860804E+11	-120.750000 29.2500000 -1.94309521E+11 -1.18089685E+12 -8.48581886E+11	-120.750000 29.2500000 -1.88537340E+11 -1.21096451E+12 -8.76187222E+11	-120.750000 29.2500000 -3.01024281E+11 -1.14742696E+12 -8.96444269E+11	-120.750000 29.2500000 -2.87897321E+11 -1.06330220E+12 -8.33951039E+11	-120.750000 29.2500000 -2.78075212E+11 -1.06601139E+12 -8.28135113E+11	-120.750000 29.2500000 -3.24718297E+11 -1.15707059E+12 -9.79822510E+11	-120.750000 29.2500000 -3.42587441E+11 -1.21361701E+12 -1.09854078E+12	-120.750000 29.2500000 -3.66065254E+11 -1.18659062E+12 -1.24943257E+12	-120.750000 29.2500000 -5.14902327E+11 -1.03157262E+12 -1.37776058E+12	-120.750000 29.2500000 -4.84288135E+11 -9.09017285E+11 -1.30672309E+12	-120.750000 29.2500000 -6.11210232E+11 -8.31024988E+11 -1.38291957E+12	-120.750000 29.2500000 -6.43608084E+11 -9.07666850E+11 -1.81068615E+12	-120.750000 29.2500000 -6.29183742E+11 -1.13029074E+12 -2.22571030E+12	-120.750000 29.2500000 -6.77412536E+11 -1.27720070E+12 -2.73965357E+12	-120.750000 29.2500000 -6.43171549E+11 -1.35064165E+12 -2.92217999E+12	-120.750000 29.2500000 -6.92220002E+11 -1.23829040E+12 -2.84888059E+12	-120.750000 29.2500000 -8.35027141E+11 -8.40478425E+11 -2.27724834E+12	-120.750000 29.2500000 -8.54570172E+11 -7.94753106E+11 -2.27022026E+12	-120.750000 29.2500000 -7.80803768E+11 -7.99231377E+11 -2.15105510E+12	-120.750000 29.2500000 -7.47538940E+11 -8.65691566E+11 -2.13168213E+12	-120.750000 29.2500000 -5.66793273E+11 -7.15571200E+11 -1.60526723E+12	-120.750000 29.2500000 -5.58959428E+11 -7.38493661E+11 -1.64951019E+12	-120.750000 29.2500000 -5.05522881E+11 -7.85771987E+11 -1.60100660E+12	-120.750000 29.2500000 -5.41490282E+11 -7.88718682E+11 -1.61158975E+12
-120.250000 29.2500000 -2.49772802E+11 -9.24550234E+11 -1.07843938E+12	-120.250000 29.2500000 -2.54174036E+11 -8.38939967E+11 -9.90536925E+11	-120.250000 29.2500000 -3.18237180E+11 -1.03240611E+12 -1.24768682E+12	-120.250000 29.2500000 -2.50288800E+11 -1.03212410E+12 -1.18256330E+12	-120.250000 29.2500000 -2.04776784E+11 -9.92755253E+11 -1.04115582E+12	-120.250000 29.2500000 -2.09546838E+11 -9.55505443E+11 -9.86771554E+11	-120.250000 29.2500000 -2.40510583E+11 -9.37173713E+11 -9.94879668E+11	-120.250000 29.2500000 -2.64608694E+11 -1.04755180E+12 -1.18648694E+12	-120.250000 29.2500000 -2.31285916E+11 -1.12985047E+12 -1.54277852E+12	-120.250000 29.2500000 -2.13092958E+11 -1.36974107E+12 -1.85397163E+12	-120.250000 29.2500000 -1.03804969E+11 -1.40408324E+12 -1.77240316E+12	-120.250000 29.2500000 -1.65840077E+10 -1.51559117E+12 -1.47045404E+12	-120.250000 29.2500000 1.16139110E+10 -1.52611927E+12 -1.44925314E+12	-120.250000 29.2500000 8.57713213E+10 -1.65747320E+12 -1.41154412E+12	-120.250000 29.2500000 1.52181572E+11 -1.80897487E+12 -1.48506975E+12	-120.250000 29.2500000 2.94160400E+11 -2.15558731E+12 -1.52872760E+12	-120.250000 29.2500000 2.23077958E+11 -1.81219046E+12 -1.26287295E+12	-120.250000 29.2500000 1.06246758E+11 -1.70187529E+12 -1.35751008E+12	-120.250000 29.2500000 2.54530454E+11 -1.93227496E+12 -1.34343623E+12	-120.250000 29.2500000 1.18554870E+11 -1.64500917E+12 -1.10813590E+12	-120.250000 29.2500000 -7.60636129E+10 -1.23523708E+12 -9.21061687E+11	-120.250000 29.2500000 -8.07250821E+10 -1.29260244E+12 -8.93726294E+11	-120.250000 29.2500000 -1.83506158E+11 -1.00540088E+12 -8.03010707E+11	-120.250000 29.2500000 -1.80750975E+11 -9.33608751E+11 -7.05134592E+11	-120.250000 29.2500000 -1.76560292E+11 -1.16149663E+12 -9.08530287E+11	-120.250000 29.2500000 -1.71874599E+11 -1.19838671E+12 -9.06569187E+11	-120.250000 29.2500000 -1.68268005E+11 -1.24129785E+12 -8.90776388E+11	-120.250000 29.2500000 -1.49123351E+11 -1.27504784E+12 -9.22629439E+11	-120.250000 29.2500000 -2.82197197E+11 -1.27462054E+12 -1.06109659E+12	-120.250000 29.2500000 -2.92354097E+11 -1.15307223E+12 -9.18845915E+11	-120.250000 29.2500000 -2.94787219E+11 -1.15315166E+12 -9.13654546E+11	-120.250000 29.2500000 -3.56663460E+11 -1.29835008E+12 -1.14315205E+12	-120.250000 29.2500000 -3.45798902E+11 -1.29534158E+12 -1.22754407E+12	-120.250000 29.2500000 -4.13457187E+11 -1.27624033E+12 -1.43563424E+12	-120.250000 29.2500000 -5.08843131E+11 -8.57561563E+11 -1.20220785E+12	-120.250000 29.2500000 -5.23316855E+11 -9.98790922E+11 -1.44817534E+12	-120.250000 29.2500000 -6.67558609E+11 -9.94501263E+11 -1.62272300E+12	-120.250000 29.2500000 -6.40916521E+11 -7.95648590E+11 -1.56045070E+12	-120.250000 29.2500000 -6.63205183E+11 -9.15654050E+11 -1.89232919E+12	-120.250000 29.2500000 -6.90428379E+11 -9.51499424E+11 -2.25698749E+12	-120.250000 29.2500000 -6.95539073E+11 -9.72748882E+11 -2.38899115E+12	-120.250000 29.2500000 -7.36617300E+11 -8.74477126E+11 -2.37518533E+12	-120.250000 29.2500000 -9.30080621E+11 -8.31905530E+11 -2.44359810E+12	-120.250000 29.2500000 -8.43653186E+11 -6.94713909E+11 -1.98654729E+12	-120.250000 29.2500000 -7.61242452E+11 -6.79545602E+11 -1.83768436E+12	-120.250000 29.2500000 -8.12083970E+11 -6.82223731E+11 -1.87082185E+12	-120.250000 29.2500000 -6.96206426E+11 -7.44365556E+11 -1.80157206E+12	-120.250000 29.2500000 -5.90646149E+11 -6.26214044E+11 -1.41905638E+12	-120.250000 29.2500000 -5.14574647E+11 -6.80131690E+11 -1.37085806E+12	-120.250000 29.2500000 -6.00776311E+11 -5.93028776E+11 -1.38561297E+12
-119.750000 29.2500000 -2.25482801E+11 -9.06623451E+11 -1.14369207E+12	-119.750000 29.2500000 -1.98028984E+11 -8.89812222E+11 -1.06498641E+12	-119.750000 29.2500000 -2.47018144E+11 -7.82708965E+11 -9.89588816E+11	-119.750000 29.2500000 -2.20648948E+11 -7.62693288E+11 -9.56736930E+11	-119.750000 29.2500000 -2.15832494E+11 -9.72081136E+11 -1.14810238E+12	-119.750000 29.2500000 -2.30595723E+11 -9.45439900E+11 -1.07638587E+12	-119.750000 29.2500000 -2.42279662E+11 -9.72910363E+11 -1.05273963E+12	-119.750000 29.2500000 -3.29552626E+11 -1.08692328E+12 -1.37231322E+12	-119.750000 29.2500000 -4.44361867E+11 -1.00837622E+12 -1.70943919E+12	-119.750000 29.2500000 -4.38143255E+11 -9.53296224E+11 -1.65636761E+12	-119.750000 29.2500000 -2.83328938E+11 -9.68561263E+11 -1.48407491E+12	-119.750000 29.2500000 -2.04400476E+11 -1.26452249E+12 -1.56511686E+12	-119.750000 29.2500000 -1.30222932E+11 -1.40283321E+12 -1.58252977E+12	-119.750000 29.2500000 -1.67140753E+11 -1.41009302E+12 -1.60874483E+12	-119.750000 29.2500000 -1.11243215E+11 -1.51344618E+12 -1.61204771E+12	-119.750000 29.2500000 -990195648. -1.39797712E+12 -1.29645779E+12	-119.750000 29.2500000 3.44923382E+10 -1.54630855E+12 -1.36747011E+12	-119.750000 29.2500000 -3.53410785E+10 -1.43112143E+12 -1.35779870E+12	-119.750000 29.2500000 7.32540682E+10 -1.60820442E+12 -1.43176552E+12	-119.750000 29.2500000 5.01365883E+10 -1.49858759E+12 -1.16136477E+12	-119.750000 29.2500000 -6.95637852E+10 -1.20072582E+12 -9.63963912E+11	-119.750000 29.2500000 2.17749555E+09 -1.27272747E+12 -9.33138596E+11	-119.750000 29.2500000 -1.43402123E+11 -1.04985585E+12 -8.57101894E+11	-119.750000 29.2500000 -7.81710131E+10 -1.29368641E+12 -9.78160910E+11	-119.750000 29.2500000 -1.43888531E+11 -1.19409961E+12 -9.52033346E+11	-119.750000 29.2500000 -1.30816475E+11 -1.23913123E+12 -9.44699146E+11	-119.750000 29.2500000 -1.42598242E+11 -1.27660314E+12 -9.23002601E+11	-119.750000 29.2500000 -1.29523835E+11 -1.31195758E+12 -9.55136475E+11	-119.750000 29.2500000 -1.82249030E+11 -1.39061454E+12 -1.11074463E+12	-119.750000 29.2500000 -2.35137073E+11 -1.20460188E+12 -9.43325446E+11	-119.750000 29.2500000 -2.44023345E+11 -1.21201348E+12 -9.18490972E+11	-119.750000 29.2500000 -2.78884450E+11 -1.12612357E+12 -1.00719998E+12	-119.750000 29.2500000 -3.46031751E+11 -1.37461668E+12 -1.37723825E+12	-119.750000 29.2500000 -4.22545457E+11 -1.02856557E+12 -1.23960702E+12	-119.750000 29.2500000 -5.49298504E+11 -9.00122477E+11 -1.34877387E+12	-119.750000 29.2500000 -5.11074763E+11 -8.16165159E+11 -1.25777923E+12	-119.750000 29.2500000 -6.19636064E+11 -8.78456996E+11 -1.42790531E+12	-119.750000 29.2500000 -5.75207440E+11 -7.71401253E+11 -1.36733065E+12	-119.750000 29.2500000 -6.90286100E+11 -7.68700121E+11 -1.63428132E+12	-119.750000 29.2500000 -7.56693533E+11 -7.95508867E+11 -1.96262075E+12	-119.750000 29.2500000 -7.30834862E+11 -7.16560073E+11 -1.98095340E+12	-119.750000 29.2500000 -7.26291579E+11 -6.78835978E+11 -1.97156667E+12	-119.750000 29.2500000 -8.69054415E+11 -6.66359628E+11 -2.05076745E+12	-119.750000 29.2500000 -7.33638427E+11 -6.63860347E+11 -1.67074529E+12	-119.750000 29.2500000 -7.36427835E+11 -6.34676838E+11 -1.59352029E+12	-119.750000 29.2500000 -7.53809949E+11 -6.34066698E+11 -1.60550185E+12	-119.750000 29.2500000 -7.05753121E+11 -6.77151638E+11 -1.58799495E+12	-119.750000 29.2500000 -6.35969143E+11 -4.99316326E+11 -1.22896751E+12	-119.750000 29.2500000 -5.30957402E+11 -5.94733695E+11 -1.19348317E+12	-119.750000 29.2500000 -6.19458396E+11 -5.45895907E+11 -1.24169775E+12
-119.250000 29.2500000 -1.31359769E+11 -7.12124531E+11 -8.71010075E+11	-119.250000 29.2500000 -1.64040409E+11 -6.75225469E+11 -8.68001186E+11	-119.250000 29.2500000 -1.42473511E+11 -8.86097904E+11 -1.06151399E+12	-119.250000 29.2500000 -1.76480666E+11 -7.96671869E+11 -9.78541478E+11	-119.250000 29.2500000 -1.75536620E+11 -7.43364231E+11 -9.30054275E+11	-119.250000 29.2500000 -1.24357894E+11 -9.64302864E+11 -1.15414060E+12	-119.250000 29.2500000 -2.07448900E+11 -9.91134024E+11 -1.14256799E+12	-119.250000 29.2500000 -3.38305417E+11 -8.91950268E+11 -1.14423890E+12	-119.250000 29.2500000 -4.72554635E+11 -8.27523858E+11 -1.43701993E+12	-119.250000 29.2500000 -3.77118654E+11 -7.61306415E+11 -1.32705328E+12	-119.250000 29.2500000 -3.30310287E+11 -7.43822655E+11 -1.26444883E+12	-119.250000 29.2500000 -2.28588683E+11 -9.52641257E+11 -1.28225352E+12	-119.250000 29.2500000 -1.63790438E+11 -1.09119694E+12 -1.30199860E+12	-119.250000 29.2500000 -2.66100883E+11 -1.01452998E+12 -1.36133581E+12	-119.250000 29.2500000 -2.31554482E+11 -1.03164943E+12 -1.34096932E+12	-119.250000 29.2500000 -2.07962161E+11 -1.26486040E+12 -1.44856357E+12	-119.250000 29.2500000 -2.19547419E+11 -1.33747284E+12 -1.52532772E+12	-119.250000 29.2500000 -1.94516828E+11 -1.33228016E+12 -1.51756263E+12	-119.250000 29.2500000 -1.23339252E+11 -1.43013970E+12 -1.61043854E+12	-119.250000 29.2500000 -2.13484872E+10 -1.37307934E+12 -1.21881022E+12	-119.250000 29.2500000 -1.06830832E+11 -1.16188473E+12 -1.01091194E+12	-119.250000 29.2500000 -4.78896579E+10 -1.24491674E+12 -1.04691191E+12	-119.250000 29.2500000 -9.94301870E+10 -1.07059538E+12 -9.09412008E+11	-119.250000 29.2500000 -4.37978604E+10 -1.28869230E+12 -1.05167933E+12	-119.250000 29.2500000 -1.26272250E+11 -1.20196642E+12 -9.95965534E+11	-119.250000 29.2500000 -1.01323080E+11 -1.24851231E+12 -9.70544906E+11	-119.250000 29.2500000 -9.98006784E+10 -1.27594280E+12 -9.30540290E+11	-119.250000 29.2500000 -7.96458025E+10 -1.31657119E+12 -9.61703182E+11	-119.250000 29.2500000 -1.25214097E+11 -1.42742874E+12 -1.11139946E+12	-119.250000 29.2500000 -1.65296914E+11 -1.26418066E+12 -9.64316103E+11	-119.250000 29.2500000 -1.36149156E+11 -1.30838718E+12 -9.77051386E+11	-119.250000 29.2500000 -1.80298334E+11 -1.59045609E+12 -1.35612885E+12	-119.250000 29.2500000 -3.71556876E+11 -1.40338174E+12 -1.53605282E+12	-119.250000 29.2500000 -3.87845947E+11 -1.05700786E+12 -1.29874185E+12	-119.250000 29.2500000 -6.00335122E+11 -9.90470078E+11 -1.55113855E+12	-119.250000 29.2500000 -5.45277706E+11 -9.10046855E+11 -1.42605864E+12	-119.250000 29.2500000 -5.58751941E+11 -8.08874148E+11 -1.26481465E+12	-119.250000 29.2500000 -6.03429667E+11 -9.14860212E+11 -1.52476333E+12	-119.250000 29.2500000 -6.36942287E+11 -7.36764756E+11 -1.43922915E+12	-119.250000 29.2500000 -7.98779179E+11 -6.77238800E+11 -1.70083562E+12	-119.250000 29.2500000 -7.35226167E+11 -5.84058798E+11 -1.66362743E+12	-119.250000 29.2500000 -7.39638575E+11 -5.39204911E+11 -1.63150024E+12	-119.250000 29.2500000 -8.44548276E+11 -6.47725842E+11 -1.78720381E+12	-119.250000 29.2500000 -6.87599321E+11 -6.05762552E+11 -1.44337063E+12	-119.250000 29.2500000 -7.19827698E+11 -6.11332129E+11 -1.41953715E+12	-119.250000 29.2500000 -7.32376072E+11 -5.93959584E+11 -1.41463545E+12	-119.250000 29.2500000 -6.65086329E+11 -6.21189857E+11 -1.36563760E+12	-119.250000 29.2500000 -6.06575264E+11 -5.06510475E+11 -1.11152280E+12	-119.250000 29.2500000 -5.75127552E+11 -5.10191862E+11 -1.06905718E+12	-119.250000 29.2500000 -5.85321611E+11 -4.92923814E+11 -1.08718005E+12
-118.750000 29.2500000 -8.49891430E+09 -8.12955402E+11 -8.64631259E+11	-118.750000 29.2500000 -5.27159214E+10 -7.93162088E+11 -8.43617141E+11	-118.750000 29.2500000 -9.34237225E+10 -7.51505768E+11 -8.25134678E+11	-118.750000 29.2500000 -7.63842970E+10 -9.07452416E+11 -1.02784257E+12	-118.750000 29.2500000 -1.29102389E+11 -8.15286977E+11 -9.59690047E+11	-118.750000 29.2500000 -1.63110453E+11 -9.88574974E+11 -1.21672486E+12	-118.750000 29.2500000 -2.46933996E+11 -7.58643425E+11 -9.71511235E+11	-118.750000 29.2500000 -2.88547144E+11 -9.68920465E+11 -1.20767971E+12	-118.750000 29.2500000 -3.44637211E+11 -7.61295405E+11 -1.17413288E+12	-118.750000 29.2500000 -2.88147931E+11 -9.24627894E+11 -1.37696811E+12	-118.750000 29.2500000 -3.10367519E+11 -8.88987779E+11 -1.37844897E+12	-118.750000 29.2500000 -1.89630235E+11 -1.02327924E+12 -1.32987775E+12	-118.750000 29.2500000 -1.68446001E+11 -1.09383798E+12 -1.32659649E+12	-118.750000 29.2500000 -1.62271396E+11 -1.08878371E+12 -1.37801839E+12	-118.750000 29.2500000 -1.93188839E+11 -1.09620278E+12 -1.42016761E+12	-118.750000 29.2500000 -1.49160002E+11 -1.00558045E+12 -1.16381896E+12	-118.750000 29.2500000 -2.34220634E+11 -9.95361030E+11 -1.20913409E+12	-118.750000 29.2500000 -2.63623950E+11 -1.02070465E+12 -1.25039254E+12	-118.750000 29.2500000 -2.52480864E+11 -1.04553906E+12 -1.30712797E+12	-118.750000 29.2500000 -7.88255867E+10 -1.27909233E+12 -1.25733896E+12	-118.750000 29.2500000 -1.28946070E+11 -1.12395787E+12 -1.08569808E+12	-118.750000 29.2500000 -9.01087232E+10 -1.18696378E+12 -1.12301520E+12	-118.750000 29.2500000 -1.19417954E+11 -1.07976255E+12 -9.60171082E+11	-118.750000 29.2500000 -1.14540528E+11 -1.21453661E+12 -1.11012689E+12	-118.750000 29.2500000 -9.31920200E+10 -1.19482339E+12 -1.04621749E+12	-118.750000 29.2500000 -6.61434900E+10 -1.22929440E+12 -9.87419247E+11	-118.750000 29.2500000 2.07489352E+10 -1.65507524E+12 -1.20716565E+12	-118.750000 29.2500000 9.14444288E+10 -1.73004961E+12 -1.22567341E+12	-118.750000 29.2500000 -7.48870042E+10 -1.40303165E+12 -1.11403126E+12	-118.750000 29.2500000 2.40837284E+10 -1.70671617E+12 -1.23228350E+12	-118.750000 29.2500000 -4.26925015E+10 -1.72005733E+12 -1.33847581E+12	-118.750000 29.2500000 -1.58576968E+11 -1.50457876E+12 -1.36362341E+12	-118.750000 29.2500000 -4.27547754E+11 -1.40403094E+12 -1.67826057E+12	-118.750000 29.2500000 -3.80643312E+11 -1.11034958E+12 -1.44554276E+12	-118.750000 29.2500000 -5.47464086E+11 -8.11581964E+11 -1.33612700E+12	-118.750000 29.2500000 -4.93106004E+11 -7.91722918E+11 -1.24496734E+12	-118.750000 29.2500000 -5.87911266E+11 -9.27160599E+11 -1.43733267E+12	-118.750000 29.2500000 -5.86273260E+11 -7.54316149E+11 -1.31053571E+12	-118.750000 29.2500000 -6.88847192E+11 -8.73921380E+11 -1.64480064E+12	-118.750000 29.2500000 -8.15438234E+11 -6.16374665E+11 -1.50960302E+12	-118.750000 29.2500000 -7.48535087E+11 -4.98966692E+11 -1.44333354E+12	-118.750000 29.2500000 -8.03999318E+11 -4.98935693E+11 -1.48727477E+12	-118.750000 29.2500000 -6.83568726E+11 -4.88343437E+11 -1.20384677E+12	-118.750000 29.2500000 -6.51719016E+11 -6.42154168E+11 -1.31632110E+12	-118.750000 29.2500000 -6.66575307E+11 -6.26722013E+11 -1.28894304E+12	-118.750000 29.2500000 -6.81320382E+11 -6.16646771E+11 -1.28429510E+12	-118.750000 29.2500000 -6.29407547E+11 -5.60823665E+11 -1.20148525E+12	-118.750000 29.2500000 -5.94699813E+11 -5.28181395E+11 -1.05259591E+12	-118.750000 29.2500000 -5.76481264E+11 -5.06168312E+11 -1.01556067E+12	-118.750000 29.2500000 -5.48466393E+11 -4.65704190E+11 -9.75464169E+11
-118.250000 29.2500000 7.45097626E+10 -8.71436321E+11 -9.62727379E+11	-118.250000 29.2500000 6.08278077E+10 -8.70674072E+11 -9.23121484E+11	-118.250000 29.2500000 -1.27543071E+10 -8.22727868E+11 -8.44726075E+11	-118.250000 29.2500000 -8.12881019E+10 -9.74161052E+11 -1.06089028E+12	-118.250000 29.2500000 -8.81712333E+10 -9.40974277E+11 -1.01942218E+12	-118.250000 29.2500000 -1.47015991E+11 -8.15742255E+11 -9.87046216E+11	-118.250000 29.2500000 -1.91491178E+11 -8.60300902E+11 -1.07001001E+12	-118.250000 29.2500000 -2.58027717E+11 -7.79609702E+11 -1.02731245E+12	-118.250000 29.2500000 -2.70079885E+11 -8.21885927E+11 -1.20256070E+12	-118.250000 29.2500000 -1.50570238E+11 -1.02384868E+12 -1.37364767E+12	-118.250000 29.2500000 -1.43112241E+11 -1.05976365E+12 -1.33835876E+12	-118.250000 29.2500000 -1.13344037E+11 -1.03684768E+12 -1.29434937E+12	-118.250000 29.2500000 -9.97395251E+10 -1.08162292E+12 -1.30639095E+12	-118.250000 29.2500000 -5.68756797E+10 -1.21205647E+12 -1.38780816E+12	-118.250000 29.2500000 -4.79669658E+10 -1.19306112E+12 -1.40267579E+12	-118.250000 29.2500000 -7.71330540E+10 -1.05067020E+12 -1.15654682E+12	-118.250000 29.2500000 -1.23810365E+11 -1.04160677E+12 -1.17762582E+12	-118.250000 29.2500000 -1.72122259E+11 -1.05610163E+12 -1.25818739E+12	-118.250000 29.2500000 -2.25691845E+11 -1.03940207E+12 -1.32766381E+12	-118.250000 29.2500000 -8.64916849E+10 -1.22423476E+12 -1.30915067E+12	-118.250000 29.2500000 -7.45412608E+10 -1.41925745E+12 -1.39808224E+12	-118.250000 29.2500000 -1.36678285E+11 -1.14964103E+12 -1.18822784E+12	-118.250000 29.2500000 -1.29994752E+11 -1.09150863E+12 -1.02159122E+12	-118.250000 29.2500000 -1.32427407E+11 -1.19394311E+12 -1.18802770E+12	-118.250000 29.2500000 -1.30441224E+11 -1.18188317E+12 -1.10752013E+12	-118.250000 29.2500000 2.07736689E+10 -1.56014176E+12 -1.28113495E+12	-118.250000 29.2500000 -2.67332669E+10 -1.52655102E+12 -1.30236403E+12	-118.250000 29.2500000 7.17796065E+10 -1.55468877E+12 -1.23478724E+12	-118.250000 29.2500000 4.64718602E+10 -1.80618474E+12 -1.44214629E+12	-118.250000 29.2500000 -2.55560991E+10 -1.56867389E+12 -1.29476238E+12	-118.250000 29.2500000 -6.10281636E+10 -1.58845161E+12 -1.36712395E+12	-118.250000 29.2500000 -1.33836341E+11 -1.44036830E+12 -1.42028348E+12	-118.250000 29.2500000 -3.22353201E+11 -1.10241186E+12 -1.31612069E+12	-118.250000 29.2500000 -3.60079557E+11 -1.21326600E+12 -1.60338621E+12	-118.250000 29.2500000 -5.66324691E+11 -9.56645048E+11 -1.53748963E+12	-118.250000 29.2500000 -4.94569193E+11 -8.66340176E+11 -1.37722187E+12	-118.250000 29.2500000 -5.28513958E+11 -7.96224586E+11 -1.24958291E+12	-118.250000 29.2500000 -7.15248894E+11 -8.85998813E+11 -1.59919636E+12	-118.250000 29.2500000 -6.81805349E+11 -7.22329338E+11 -1.40569084E+12	-118.250000 29.2500000 -7.95685224E+11 -5.97793309E+11 -1.37035199E+12	-118.250000 29.2500000 -7.46977100E+11 -5.26537916E+11 -1.33287746E+12	-118.250000 29.2500000 -8.04818584E+11 -5.45894466E+11 -1.39007427E+12	-118.250000 29.2500000 -6.37892821E+11 -5.01674017E+11 -1.08394604E+12	-118.250000 29.2500000 -5.95037061E+11 -6.69989339E+11 -1.17475102E+12	-118.250000 29.2500000 -5.92577954E+11 -6.57797546E+11 -1.16578569E+12	-118.250000 29.2500000 -6.13273633E+11 -6.55364456E+11 -1.19390837E+12	-118.250000 29.2500000 -6.32356602E+11 -6.37571039E+11 -1.19511961E+12	-118.250000 29.2500000 -5.23896914E+11 -5.59974515E+11 -9.62125103E+11	-118.250000 29.2500000 -5.57241336E+11 -5.14985918E+11 -9.61038516E+11	-118.250000 29.2500000 -5.14057568E+11 -4.52199907E+11 -8.91675476E+11
-117.750000 29.2500000 -1.41927432E+11 -8.25869074E+11 -1.05124050E+12	-117.750000 29.2500000 -1.09260284E+11 -7.89017395E+11 -1.02886506E+12	-117.750000 29.2500000 -6.79397540E+10 -7.80702450E+11 -9.36680358E+11	-117.750000 29.2500000 -8.92507013E+10 -7.46027287E+11 -8.61977444E+11	-117.750000 29.2500000 -1.20416297E+11 -7.24516733E+11 -8.24944886E+11	-117.750000 29.2500000 -1.47904053E+11 -7.11933493E+11 -8.11137237E+11	-117.750000 29.2500000 -1.80285243E+11 -7.26419702E+11 -8.85272084E+11	-117.750000 29.2500000 -1.73450215E+11 -8.55734157E+11 -1.07161053E+12	-117.750000 29.2500000 -1.28537223E+11 -7.68261489E+11 -1.18874807E+12	-117.750000 29.2500000 -9.46576097E+10 -9.01287576E+11 -1.37172484E+12	-117.750000 29.2500000 5.60752998E+09 -1.01794906E+12 -1.22873643E+12	-117.750000 29.2500000 4.39022387E+10 -1.28441870E+12 -1.56322116E+12	-117.750000 29.2500000 5.47660677E+10 -1.32102672E+12 -1.58401063E+12	-117.750000 29.2500000 4.98484552E+10 -1.18265912E+12 -1.29616970E+12	-117.750000 29.2500000 -4.41154355E+09 -1.14537949E+12 -1.34843584E+12	-117.750000 29.2500000 1.09323870E+11 -1.35710730E+12 -1.36806806E+12	-117.750000 29.2500000 5.70675814E+10 -1.37726054E+12 -1.47883636E+12	-117.750000 29.2500000 -3.12859361E+10 -1.35161328E+12 -1.60288827E+12	-117.750000 29.2500000 -1.42240334E+11 -1.02829294E+12 -1.36560889E+12	-117.750000 29.2500000 -2.12612280E+10 -1.18215515E+12 -1.32200464E+12	-117.750000 29.2500000 1.36825569E+10 -1.33001668E+12 -1.36791418E+12	-117.750000 29.2500000 -1.47415433E+11 -1.10977640E+12 -1.20481356E+12	-117.750000 29.2500000 -1.28378487E+11 -1.05492598E+12 -1.02613392E+12	-117.750000 29.2500000 -1.51284990E+11 -1.16414703E+12 -1.22005160E+12	-117.750000 29.2500000 -1.46622022E+11 -1.17403563E+12 -1.14555080E+12	-117.750000 29.2500000 -1.24125143E+11 -1.40281512E+12 -1.41891496E+12	-117.750000 29.2500000 -1.19115489E+11 -1.42571327E+12 -1.39534166E+12	-117.750000 29.2500000 2.37016986E+10 -1.79293035E+12 -1.69567034E+12	-117.750000 29.2500000 -4.84153426E+10 -1.62413006E+12 -1.53197740E+12	-117.750000 29.2500000 -2.32005714E+10 -1.84618516E+12 -1.74276883E+12	-117.750000 29.2500000 -8.70365430E+10 -1.47767126E+12 -1.37635483E+12	-117.750000 29.2500000 -1.52973361E+11 -1.39200758E+12 -1.48031760E+12	-117.750000 29.2500000 -2.49760350E+11 -1.16563942E+12 -1.37830819E+12	-117.750000 29.2500000 -3.09665956E+11 -9.94246853E+11 -1.34658274E+12	-117.750000 29.2500000 -4.54985089E+11 -8.47258976E+11 -1.31291886E+12	-117.750000 29.2500000 -4.80442843E+11 -9.68767635E+11 -1.51461259E+12	-117.750000 29.2500000 -5.35595844E+11 -8.91413660E+11 -1.39663940E+12	-117.750000 29.2500000 -6.25930142E+11 -7.29162187E+11 -1.34439043E+12	-117.750000 29.2500000 -6.41152909E+11 -6.83569185E+11 -1.27713477E+12	-117.750000 29.2500000 -7.43082033E+11 -6.13558780E+11 -1.25612012E+12	-117.750000 29.2500000 -7.12268186E+11 -6.31581704E+11 -1.27314100E+12	-117.750000 29.2500000 -6.01706136E+11 -4.48977830E+11 -9.38921755E+11	-117.750000 29.2500000 -6.00816746E+11 -5.48902207E+11 -1.04556383E+12	-117.750000 29.2500000 -5.74623449E+11 -6.72908378E+11 -1.09025559E+12	-117.750000 29.2500000 -5.43270207E+11 -6.97869599E+11 -1.08948809E+12	-117.750000 29.2500000 -5.81578719E+11 -6.49359720E+11 -1.08341703E+12	-117.750000 29.2500000 -4.99272810E+11 -5.31611779E+11 -8.59104150E+11	-117.750000 29.2500000 -4.39381590E+11 -5.90433026E+11 -8.61077438E+11	-117.750000 29.2500000 -4.74895385E+11 -5.43294816E+11 -8.61193110E+11	-117.750000 29.2500000 -5.03306748E+11 -4.74580615E+11 -8.46043283E+11
-117.250000 29.2500000 -4.03344392E+11 -6.65199182E+11 -1.06283467E+12	-117.250000 29.2500000 -3.09039628E+11 -6.15231390E+11 -1.05109769E+12	-117.250000 29.2500000 -2.19243626E+11 -6.19784569E+11 -9.76410640E+11	-117.250000 29.2500000 -1.96493165E+11 -6.84354306E+11 -9.09613793E+11	-117.250000 29.2500000 -1.91375163E+11 -7.13021653E+11 -8.67585360E+11	-117.250000 29.2500000 -1.82773088E+11 -5.77137607E+11 -6.60311048E+11	-117.250000 29.2500000 -1.49936554E+11 -6.06647943E+11 -6.58475057E+11	-117.250000 29.2500000 -1.59784206E+11 -6.88911811E+11 -8.34514321E+11	-117.250000 29.2500000 -7.38039235E+10 -6.89878270E+11 -1.20523142E+12	-117.250000 29.2500000 1.18570926E+10 -6.77656527E+11 -1.32916249E+12	-117.250000 29.2500000 2.46784901E+11 -9.98024479E+11 -1.46694786E+12	-117.250000 29.2500000 3.03970189E+11 -1.23645814E+12 -1.78700812E+12	-117.250000 29.2500000 3.16870492E+11 -1.32997094E+12 -1.81379990E+12	-117.250000 29.2500000 2.36973933E+11 -1.20369342E+12 -1.51090797E+12	-117.250000 29.2500000 2.05914030E+11 -1.25844718E+12 -1.59466154E+12	-117.250000 29.2500000 3.55187589E+11 -1.46619630E+12 -1.59917317E+12	-117.250000 29.2500000 2.68471026E+11 -1.50745697E+12 -1.80965527E+12	-117.250000 29.2500000 1.32721975E+11 -1.14935595E+12 -1.48267873E+12	-117.250000 29.2500000 5.22213007E+10 -1.22918706E+12 -1.69377058E+12	-117.250000 29.2500000 1.40342395E+11 -1.34584415E+12 -1.58853693E+12	-117.250000 29.2500000 -1.55790490E+10 -1.16488523E+12 -1.40309378E+12	-117.250000 29.2500000 -7.00225208E+10 -1.08139971E+12 -1.21182054E+12	-117.250000 29.2500000 -4.89912197E+10 -1.28679294E+12 -1.32809281E+12	-117.250000 29.2500000 -2.27916136E+11 -1.11433928E+12 -1.28407254E+12	-117.250000 29.2500000 -1.10645993E+11 -1.18031175E+12 -1.16436107E+12	-117.250000 29.2500000 -2.26352742E+11 -1.33753943E+12 -1.53808247E+12	-117.250000 29.2500000 -1.88558049E+11 -1.28271974E+12 -1.42343406E+12	-117.250000 29.2500000 -1.63935748E+11 -1.52123762E+12 -1.84285659E+12	-117.250000 29.2500000 -1.65194023E+11 -1.43422836E+12 -1.62939339E+12	-117.250000 29.2500000 -1.10644511E+11 -1.54166978E+12 -1.71318038E+12	-117.250000 29.2500000 -1.23838128E+11 -1.64858836E+12 -1.79474661E+12	-117.250000 29.2500000 -1.82904324E+11 -1.34219733E+12 -1.55200114E+12	-117.250000 29.2500000 -2.70829912E+11 -1.17059735E+12 -1.46015126E+12	-117.250000 29.2500000 -3.74314238E+11 -9.99503561E+11 -1.43564590E+12	-117.250000 29.2500000 -4.15377359E+11 -9.53110233E+11 -1.35879996E+12	-117.250000 29.2500000 -4.33715675E+11 -8.88902255E+11 -1.32415986E+12	-117.250000 29.2500000 -5.12362152E+11 -7.36745095E+11 -1.20198123E+12	-117.250000 29.2500000 -6.82819322E+11 -8.58257883E+11 -1.51191041E+12	-117.250000 29.2500000 -6.72367968E+11 -6.47703495E+11 -1.20463150E+12	-117.250000 29.2500000 -6.96298242E+11 -6.47988314E+11 -1.19779282E+12	-117.250000 29.2500000 -5.92620683E+11 -4.90770760E+11 -8.96535626E+11	-117.250000 29.2500000 -5.45818804E+11 -5.26664663E+11 -8.73282273E+11	-117.250000 29.2500000 -5.66490235E+11 -6.03393753E+11 -9.76433119E+11	-117.250000 29.2500000 -4.75290010E+11 -4.92008407E+11 -7.57356757E+11	-117.250000 29.2500000 -4.29435421E+11 -5.19260996E+11 -7.37893024E+11	-117.250000 29.2500000 -4.36389052E+11 -5.05906070E+11 -7.29086493E+11	-117.250000 29.2500000 -3.86040136E+11 -5.53612280E+11 -7.24463845E+11	-117.250000 29.2500000 -3.52175981E+11 -5.74699733E+11 -7.35581635E+11	-117.250000 29.2500000 -3.83835963E+11 -5.76872514E+11 -7.76636989E+11	-117.250000 29.2500000 -4.53720932E+11 -5.10715986E+11 -8.17317806E+11
-116.750000 29.2500000 -6.97121898E+11 -4.03906363E+11 -8.67529392E+11	-116.750000 29.2500000 -6.14230655E+11 -3.75278174E+11 -8.56398692E+11	-116.750000 29.2500000 -5.62413437E+11 -3.56958110E+11 -8.50826691E+11	-116.750000 29.2500000 -4.81944338E+11 -4.35575587E+11 -8.24076272E+11	-116.750000 29.2500000 -3.97800276E+11 -5.26917534E+11 -7.76342340E+11	-116.750000 29.2500000 -2.81472893E+11 -4.93429621E+11 -5.83941423E+11	-116.750000 29.2500000 -2.34915217E+11 -5.67337681E+11 -5.42044979E+11	-116.750000 29.2500000 -2.65567388E+11 -5.82941868E+11 -6.61850227E+11	-116.750000 29.2500000 -2.34732913E+11 -5.45665384E+11 -9.88421292E+11	-116.750000 29.2500000 -1.10707048E+11 -5.25864337E+11 -1.36227285E+12	-116.750000 29.2500000 2.00165999E+11 -7.72806017E+11 -1.90213076E+12	-116.750000 29.2500000 2.72449241E+11 -6.92353237E+11 -1.86194199E+12	-116.750000 29.2500000 2.89074020E+11 -6.78038405E+11 -1.88577874E+12	-116.750000 29.2500000 4.79319491E+11 -9.40431049E+11 -1.84773719E+12	-116.750000 29.2500000 4.36919173E+11 -1.05671682E+12 -1.89284929E+12	-116.750000 29.2500000 5.37359319E+11 -1.21089806E+12 -1.91309834E+12	-116.750000 29.2500000 3.12577819E+11 -9.33258199E+11 -1.65679923E+12	-116.750000 29.2500000 3.52482361E+11 -1.05886967E+12 -1.71147618E+12	-116.750000 29.2500000 2.56153108E+11 -8.50344280E+11 -1.53120368E+12	-116.750000 29.2500000 4.71525589E+11 -1.13922081E+12 -1.90993701E+12	-116.750000 29.2500000 2.43443352E+11 -8.48818930E+11 -1.27000314E+12	-116.750000 29.2500000 8.05262049E+10 -9.09442679E+11 -1.12976737E+12	-116.750000 29.2500000 -3.12908554E+10 -1.07174317E+12 -1.29344301E+12	-116.750000 29.2500000 -1.19884169E+11 -9.92025772E+11 -1.26503852E+12	-116.750000 29.2500000 -7.84659087E+10 -1.04044318E+12 -1.18321932E+12	-116.750000 29.2500000 -2.46221210E+11 -9.35226049E+11 -1.20873864E+12	-116.750000 29.2500000 -2.80035656E+11 -1.14392341E+12 -1.47545404E+12	-116.750000 29.2500000 -3.00219728E+11 -1.28764582E+12 -1.91674738E+12	-116.750000 29.2500000 -2.09556013E+11 -1.23395362E+12 -1.64258552E+12	-116.750000 29.2500000 -1.92905118E+11 -1.42065494E+12 -1.87045433E+12	-116.750000 29.2500000 -2.59236348E+11 -1.41980231E+12 -1.92024255E+12	-116.750000 29.2500000 -2.38926594E+11 -1.24055873E+12 -1.61151543E+12	-116.750000 29.2500000 -2.88518734E+11 -1.16217020E+12 -1.55203902E+12	-116.750000 29.2500000 -4.16724582E+11 -1.01897070E+12 -1.54382015E+12	-116.750000 29.2500000 -4.82414854E+11 -1.08197183E+12 -1.56761221E+12	-116.750000 29.2500000 -4.91130126E+11 -9.55708932E+11 -1.44764305E+12	-116.750000 29.2500000 -6.72537248E+11 -8.91578810E+11 -1.47679805E+12	-116.750000 29.2500000 -8.22781215E+11 -8.23551984E+11 -1.49331391E+12	-116.750000 29.2500000 -6.81367372E+11 -6.45032247E+11 -1.08777354E+12	-116.750000 29.2500000 -7.53855103E+11 -6.90236293E+11 -1.14338824E+12	-116.750000 29.2500000 -6.36543697E+11 -5.90910456E+11 -8.95846842E+11	-116.750000 29.2500000 -5.76052462E+11 -6.07983174E+11 -8.71366132E+11	-116.750000 29.2500000 -5.00444332E+11 -4.96715694E+11 -6.89259348E+11	-116.750000 29.2500000 -4.82655994E+11 -5.22350821E+11 -6.97965937E+11	-116.750000 29.2500000 -4.33339138E+11 -5.27353905E+11 -6.52957516E+11	-116.750000 29.2500000 -4.41726763E+11 -5.51089930E+11 -6.84177359E+11	-116.750000 29.2500000 -3.97433864E+11 -5.45440072E+11 -6.43686203E+11	-116.750000 29.2500000 -3.74178710E+11 -5.38764804E+11 -6.54106231E+11	-116.750000 29.2500000 -3.45648660E+11 -4.05673673E+11 -5.12787513E+11	-116.750000 29.2500000 -3.93270886E+11 -3.88882661E+11 -5.71730559E+11
-116.250000 29.2500000 -6.70351294E+11 -3.52222380E+11 -7.86114347E+11	-116.250000 29.2500000 -6.94842819E+11 -3.22260435E+11 -7.85749311E+11	-116.250000 29.2500000 -7.81964935E+11 -3.36505897E+11 -8.23297311E+11	-116.250000 29.2500000 -7.80332433E+11 -3.85345257E+11 -8.08660238E+11	-116.250000 29.2500000 -7.70040726E+11 -4.74093978E+11 -7.87521274E+11	-116.250000 29.2500000 -5.90656373E+11 -4.95296217E+11 -6.13242044E+11	-116.250000 29.2500000 -5.07444691E+11 -5.60861151E+11 -5.74971314E+11	-116.250000 29.2500000 -5.70231554E+11 -5.51547896E+11 -6.78288490E+11	-116.250000 29.2500000 -5.36893686E+11 -5.06306003E+11 -9.37253863E+11	-116.250000 29.2500000 -4.93313032E+11 -4.16161235E+11 -1.26008086E+12	-116.250000 29.2500000 -3.79882308E+11 -2.49019122E+11 -1.71759043E+12	-116.250000 29.2500000 -1.93707278E+11 -2.83117486E+11 -1.66637614E+12	-116.250000 29.2500000 -1.25833585E+11 -1.76072720E+11 -1.67576496E+12	-116.250000 29.2500000 2.56891863E+10 -4.61083378E+11 -2.06068541E+12	-116.250000 29.2500000 1.17009138E+11 -4.97793729E+11 -1.96895900E+12	-116.250000 29.2500000 2.59214066E+11 -5.41192094E+11 -1.95932153E+12	-116.250000 29.2500000 2.53104292E+11 -4.96868917E+11 -1.66423547E+12	-116.250000 29.2500000 2.42576785E+11 -5.21861923E+11 -1.69389248E+12	-116.250000 29.2500000 2.78838804E+11 -5.21575334E+11 -1.43993615E+12	-116.250000 29.2500000 3.10402449E+11 -4.62582219E+11 -1.41721679E+12	-116.250000 29.2500000 3.12642011E+11 -5.59038988E+11 -1.18103972E+12	-116.250000 29.2500000 3.41751235E+11 -6.25067033E+11 -9.57997253E+11	-116.250000 29.2500000 2.54531731E+11 -5.98759571E+11 -8.43353031E+11	-116.250000 29.2500000 2.04605194E+11 -7.86643616E+11 -1.04646089E+12	-116.250000 29.2500000 2.72989491E+10 -8.20009304E+11 -1.08772118E+12	-116.250000 29.2500000 -1.18491341E+11 -7.74842941E+11 -1.11606445E+12	-116.250000 29.2500000 -1.61741308E+11 -7.82963638E+11 -1.12824418E+12	-116.250000 29.2500000 -3.53131921E+11 -7.70972058E+11 -1.50280982E+12	-116.250000 29.2500000 -2.97044148E+11 -1.02817615E+12 -1.64647574E+12	-116.250000 29.2500000 -2.60481647E+11 -9.63473637E+11 -1.48047633E+12	-116.250000 29.2500000 -2.57360331E+11 -9.96925309E+11 -1.51426682E+12	-116.250000 29.2500000 -2.57895219E+11 -1.08176513E+12 -1.62969590E+12	-116.250000 29.2500000 -3.04465281E+11 -1.09929333E+12 -1.60222754E+12	-116.250000 29.2500000 -4.35057623E+11 -1.11505401E+12 -1.67814405E+12	-116.250000 29.2500000 -4.82745745E+11 -8.62155833E+11 -1.33518420E+12	-116.250000 29.2500000 -5.76258179E+11 -1.01617172E+12 -1.61583727E+12	-116.250000 29.2500000 -6.64456921E+11 -7.88318126E+11 -1.30684027E+12	-116.250000 29.2500000 -7.88658520E+11 -5.98910501E+11 -1.13442619E+12	-116.250000 29.2500000 -7.19698133E+11 -6.73005961E+11 -1.06084185E+12	-116.250000 29.2500000 -6.59111084E+11 -5.70568344E+11 -8.55851008E+11	-116.250000 29.2500000 -5.96208189E+11 -4.94750663E+11 -7.20097575E+11	-116.250000 29.2500000 -5.61680351E+11 -4.87166214E+11 -6.97546899E+11	-116.250000 29.2500000 -5.10570758E+11 -4.04125942E+11 -5.61114317E+11	-116.250000 29.2500000 -4.88330985E+11 -4.14454350E+11 -5.68310890E+11	-116.250000 29.2500000 -4.54311903E+11 -3.94259595E+11 -5.20349909E+11	-116.250000 29.2500000 -4.42866303E+11 -4.04731265E+11 -5.30575491E+11	-116.250000 29.2500000 -4.43411530E+11 -3.88769317E+11 -5.21260499E+11	-116.250000 29.2500000 -4.27163386E+11 -3.78367279E+11 -5.20211628E+11	-116.250000 29.2500000 -4.05093220E+11 -3.93995551E+11 -5.03986881E+11	-116.250000 29.2500000 -4.24443150E+11 -3.92619000E+11 -5.45191657E+11
-115.750000 29.2500000 -3.90477447E+11 -3.07610190E+11 -6.23311520E+11	-115.750000 29.2500000 -4.85538922E+11 -3.11585047E+11 -6.50037953E+11	-115.750000 29.2500000 -5.85797927E+11 -3.35454339E+11 -6.91848610E+11	-115.750000 29.2500000 -6.74736505E+11 -3.56807999E+11 -7.04882737E+11	-115.750000 29.2500000 -7.50972436E+11 -4.12799697E+11 -7.36363807E+11	-115.750000 29.2500000 -6.90587042E+11 -4.43654078E+11 -6.21363986E+11	-115.750000 29.2500000 -6.80076444E+11 -4.63454372E+11 -6.02238878E+11	-115.750000 29.2500000 -8.69798248E+11 -4.91364123E+11 -7.45334374E+11	-115.750000 29.2500000 -9.17161574E+11 -4.78059758E+11 -9.79710509E+11	-115.750000 29.2500000 -7.68027722E+11 -2.77023588E+11 -9.60962429E+11	-115.750000 29.2500000 -7.99694062E+11 -1.26627078E+11 -1.29051355E+12	-115.750000 29.2500000 -8.03841835E+11 -1.44410231E+11 -1.55470371E+12	-115.750000 29.2500000 -6.75710566E+11 -1.32232749E+11 -1.55514411E+12	-115.750000 29.2500000 -5.04902877E+11 -1.50241559E+11 -1.47814574E+12	-115.750000 29.2500000 -4.61632635E+11 -1.89913874E+11 -1.87850555E+12	-115.750000 29.2500000 -4.00964583E+11 -1.66617956E+11 -1.86330146E+12	-115.750000 29.2500000 -2.32903311E+11 -1.89538894E+11 -1.47594818E+12	-115.750000 29.2500000 -1.62672394E+11 -2.09940562E+11 -1.52230717E+12	-115.750000 29.2500000 1.37819116E+10 -3.21187185E+11 -1.20488827E+12	-115.750000 29.2500000 -3.78309100E+10 -3.17197877E+11 -1.54272072E+12	-115.750000 29.2500000 9.53138053E+10 -4.18749088E+11 -1.24503183E+12	-115.750000 29.2500000 2.12231504E+11 -4.69437055E+11 -9.47581420E+11	-115.750000 29.2500000 2.56103596E+11 -4.53956764E+11 -7.90123905E+11	-115.750000 29.2500000 2.99055481E+11 -4.69596963E+11 -6.74061025E+11	-115.750000 29.2500000 2.44185088E+11 -4.57113043E+11 -6.88825893E+11	-115.750000 29.2500000 2.46482698E+11 -4.55218659E+11 -6.47525630E+11	-115.750000 29.2500000 1.31720102E+11 -5.06924466E+11 -7.14950902E+11	-115.750000 29.2500000 -5.96223099E+10 -4.74372997E+11 -9.83651910E+11	-115.750000 29.2500000 -7.37871954E+10 -6.23949316E+11 -1.13767324E+12	-115.750000 29.2500000 -1.51873896E+11 -8.16193405E+11 -1.35764155E+12	-115.750000 29.2500000 -2.30299222E+11 -9.18306554E+11 -1.46458214E+12	-115.750000 29.2500000 -2.27705127E+11 -9.76631497E+11 -1.65574515E+12	-115.750000 29.2500000 -2.99633410E+11 -1.07979198E+12 -1.70933014E+12	-115.750000 29.2500000 -3.41517631E+11 -8.79469068E+11 -1.34068673E+12	-115.750000 29.2500000 -4.37923873E+11 -9.73166543E+11 -1.40933333E+12	-115.750000 29.2500000 -5.27332409E+11 -8.31272845E+11 -1.34643948E+12	-115.750000 29.2500000 -6.02966786E+11 -7.28550474E+11 -1.13405670E+12	-115.750000 29.2500000 -7.78409214E+11 -6.03765670E+11 -1.04113059E+12	-115.750000 29.2500000 -6.77472567E+11 -5.45652277E+11 -8.50089148E+11	-115.750000 29.2500000 -5.96966703E+11 -4.88413102E+11 -6.88135406E+11	-115.750000 29.2500000 -5.33851439E+11 -3.86095120E+11 -5.32413153E+11	-115.750000 29.2500000 -5.33772435E+11 -3.89886968E+11 -5.53773302E+11	-115.750000 29.2500000 -4.82946154E+11 -2.93355717E+11 -4.52872733E+11	-115.750000 29.2500000 -4.64357622E+11 -3.06382864E+11 -4.59425120E+11	-115.750000 29.2500000 -4.53290656E+11 -2.65680945E+11 -4.18090910E+11	-115.750000 29.2500000 -4.43146076E+11 -2.64441266E+11 -4.19983000E+11	-115.750000 29.2500000 -4.63328444E+11 -2.83749777E+11 -4.44909126E+11	-115.750000 29.2500000 -4.52004774E+11 -2.71570338E+11 -4.37967290E+11	-115.750000 29.2500000 -4.30710817E+11 -2.84057469E+11 -4.30493336E+11	-115.750000 29.2500000 -4.46693278E+11 -2.79984570E+11 -4.53819761E+11
-115.250000 29.2500000 -1.22608509E+11 -1.77642586E+11 -3.93462088E+11	-115.250000 29.2500000 -1.30165162E+11 -1.98970294E+11 -4.04456079E+11	-115.250000 29.2500000 -1.51336698E+11 -2.12474036E+11 -4.30501396E+11	-115.250000 29.2500000 -1.77772462E+11 -2.27661070E+11 -4.50517107E+11	-115.250000 29.2500000 -2.42351817E+11 -2.52650537E+11 -4.76327510E+11	-115.250000 29.2500000 -2.37363626E+11 -2.80334270E+11 -4.17962033E+11	-115.250000 29.2500000 -3.82253040E+11 -3.78073154E+11 -5.55804197E+11	-115.250000 29.2500000 -5.54418766E+11 -3.41025686E+11 -5.43407931E+11	-115.250000 29.2500000 -6.37740712E+11 -2.71442051E+11 -5.70416366E+11	-115.250000 29.2500000 -8.48665641E+11 -2.38878884E+11 -7.84626287E+11	-115.250000 29.2500000 -1.01339562E+12 -1.21053274E+11 -1.07222106E+12	-115.250000 29.2500000 -9.62226225E+11 -1.05351528E+11 -1.03215569E+12	-115.250000 29.2500000 -9.09065322E+11 -1.25952041E+11 -1.10936955E+12	-115.250000 29.2500000 -9.42067352E+11 -1.43411331E+11 -1.39967424E+12	-115.250000 29.2500000 -7.85099260E+11 -1.02831596E+11 -1.31254780E+12	-115.250000 29.2500000 -7.43165526E+11 -5.38607739E+10 -1.32956199E+12	-115.250000 29.2500000 -6.86533640E+11 -1.30253046E+11 -1.43910896E+12	-115.250000 29.2500000 -4.63853617E+11 -1.38876109E+11 -1.11715208E+12	-115.250000 29.2500000 -3.72068352E+11 -2.47874994E+11 -1.12140498E+12	-115.250000 29.2500000 -4.23957660E+11 -1.95500229E+11 -1.08256880E+12	-115.250000 29.2500000 -2.87500435E+11 -3.45063784E+11 -1.11620129E+12	-115.250000 29.2500000 -9.84166400E+10 -3.70940379E+11 -8.51698713E+11	-115.250000 29.2500000 7.26699622E+10 -3.51215747E+11 -6.64616567E+11	-115.250000 29.2500000 1.17915689E+11 -4.10185007E+11 -7.90250848E+11	-115.250000 29.2500000 1.28697803E+11 -3.79913470E+11 -7.21963123E+11	-115.250000 29.2500000 2.07324578E+11 -4.27619189E+11 -6.54635368E+11	-115.250000 29.2500000 1.98698664E+11 -3.75843619E+11 -4.72860131E+11	-115.250000 29.2500000 1.63491463E+11 -3.83571231E+11 -6.38032609E+11	-115.250000 29.2500000 1.73768917E+11 -4.19909599E+11 -7.62043498E+11	-115.250000 29.2500000 1.43918498E+11 -5.03203529E+11 -9.02061031E+11	-115.250000 29.2500000 6.93849784E+10 -5.80011885E+11 -9.38481418E+11	-115.250000 29.2500000 -6.85420913E+10 -6.71092179E+11 -1.14848367E+12	-115.250000 29.2500000 -1.74393049E+11 -7.53510253E+11 -1.20079463E+12	-115.250000 29.2500000 -2.53489709E+11 -8.42301964E+11 -1.31455412E+12	-115.250000 29.2500000 -2.33701376E+11 -7.92168759E+11 -1.04276210E+12	-115.250000 29.2500000 -3.52554418E+11 -6.92338033E+11 -1.02143073E+12	-115.250000 29.2500000 -4.17287963E+11 -6.68569436E+11 -8.74253713E+11	-115.250000 29.2500000 -4.92142428E+11 -5.24640485E+11 -6.71668830E+11	-115.250000 29.2500000 -4.78855365E+11 -4.77881369E+11 -5.85697657E+11	-115.250000 29.2500000 -4.21996298E+11 -4.20357505E+11 -4.67635470E+11	-115.250000 29.2500000 -4.17811792E+11 -4.35297321E+11 -4.72066720E+11	-115.250000 29.2500000 -3.94157687E+11 -3.03700115E+11 -3.77457377E+11	-115.250000 29.2500000 -4.21708530E+11 -3.06316673E+11 -3.89220368E+11	-115.250000 29.2500000 -4.01274339E+11 -3.00162548E+11 -3.78350338E+11	-115.250000 29.2500000 -4.25544385E+11 -2.52469150E+11 -3.61811804E+11	-115.250000 29.2500000 -4.22993854E+11 -2.44150108E+11 -3.66632042E+11	-115.250000 29.2500000 -3.58904791E+11 -1.94591293E+11 -2.92588945E+11	-115.250000 29.2500000 -3.51880675E+11 -1.81908537E+11 -2.89821884E+11	-115.250000 29.2500000 -3.47650687E+11 -1.82824305E+11 -2.88065978E+11	-115.250000 29.2500000 -3.66084063E+11 -1.78371133E+11 -3.07356467E+11
-114.750000 29.2500000 -2.26367898E+10 -2.77163602E+10 -2.02818535E+11	-114.750000 29.2500000 1.52241574E+09 -5.72688916E+10 -1.99243956E+11	-114.750000 29.2500000 1.21223741E+10 -6.95159357E+10 -2.01003254E+11	-114.750000 29.2500000 3.06992271E+10 -9.25502095E+10 -2.01605956E+11	-114.750000 29.2500000 2.75652506E+10 -1.04549057E+11 -1.99843348E+11	-114.750000 29.2500000 9.48028211E+10 -1.69442738E+11 -2.25714373E+11	-114.750000 29.2500000 9.60721961E+10 -1.69173713E+11 -2.37960364E+11	-114.750000 29.2500000 3.37079603E+10 -1.80395672E+11 -2.46112584E+11	-114.750000 29.2500000 -4.64508150E+10 -1.55452785E+11 -2.85951820E+11	-114.750000 29.2500000 -1.97061722E+11 -1.18472679E+11 -4.14709449E+11	-114.750000 29.2500000 -3.70781487E+11 -2.44175032E+10 -4.99596263E+11	-114.750000 29.2500000 -5.81256020E+11 -1.63016837E+10 -6.77324653E+11	-114.750000 29.2500000 -6.77496750E+11 -6.02162872E+10 -7.53510842E+11	-114.750000 29.2500000 -6.97301664E+11 -6.43587359E+10 -7.74967853E+11	-114.750000 29.2500000 -8.63752159E+11 -4.46048768E+09 -9.81752807E+11	-114.750000 29.2500000 -9.20362025E+11 -6.25575117E+09 -1.08793764E+12	-114.750000 29.2500000 -7.37103839E+11 -6.63067648E+10 -9.70967286E+11	-114.750000 29.2500000 -6.18976379E+11 -1.31809985E+11 -9.86281935E+11	-114.750000 29.2500000 -6.01776325E+11 -1.97332419E+11 -1.00943593E+12	-114.750000 29.2500000 -6.57521377E+11 -1.95924328E+11 -9.75193899E+11	-114.750000 29.2500000 -4.61706920E+11 -2.63502397E+11 -7.71734438E+11	-114.750000 29.2500000 -3.70511872E+11 -3.80791947E+11 -7.84945906E+11	-114.750000 29.2500000 -2.67917394E+11 -4.33197580E+11 -8.29130539E+11	-114.750000 29.2500000 -1.86574356E+11 -3.85177321E+11 -7.48284805E+11	-114.750000 29.2500000 -1.37587835E+11 -3.61543729E+11 -6.96346542E+11	-114.750000 29.2500000 -5.06072965E+10 -3.90321897E+11 -6.53640073E+11	-114.750000 29.2500000 -9.58010368E+09 -4.30261862E+11 -6.05080715E+11	-114.750000 29.2500000 2.03590566E+09 -4.03162694E+11 -5.97187559E+11	-114.750000 29.2500000 5.68929116E+10 -4.08123277E+11 -6.41810235E+11	-114.750000 29.2500000 1.65359501E+11 -4.25310716E+11 -6.92600308E+11	-114.750000 29.2500000 1.86951254E+11 -4.38908289E+11 -7.01351723E+11	-114.750000 29.2500000 1.89464232E+11 -4.69816345E+11 -7.52704553E+11	-114.750000 29.2500000 1.75916319E+11 -6.43799581E+11 -9.51532323E+11	-114.750000 29.2500000 8.14355743E+10 -5.85054093E+11 -8.08510882E+11	-114.750000 29.2500000 2.61356564E+10 -7.32245000E+11 -8.62200463E+11	-114.750000 29.2500000 -1.22388480E+11 -7.18260077E+11 -8.92558508E+11	-114.750000 29.2500000 -1.28190824E+11 -7.51247557E+11 -7.06495316E+11	-114.750000 29.2500000 -1.81201060E+11 -5.41094576E+11 -3.82023664E+11	-114.750000 29.2500000 -1.90638948E+11 -4.67371098E+11 -3.04526131E+11	-114.750000 29.2500000 -1.81422195E+11 -4.05294711E+11 -2.28228628E+11	-114.750000 29.2500000 -1.96181803E+11 -4.02304860E+11 -2.55575376E+11	-114.750000 29.2500000 -2.28982063E+11 -3.67169110E+11 -2.48250221E+11	-114.750000 29.2500000 -1.93238647E+11 -2.91291726E+11 -1.88917711E+11	-114.750000 29.2500000 -1.97121901E+11 -2.88398017E+11 -1.84984486E+11	-114.750000 29.2500000 -2.15995580E+11 -2.44693582E+11 -1.92604750E+11	-114.750000 29.2500000 -2.21012034E+11 -2.41444635E+11 -2.05175570E+11	-114.750000 29.2500000 -2.14735225E+11 -2.56000557E+11 -2.22694900E+11	-114.750000 29.2500000 -2.19931066E+11 -2.44496384E+11 -2.30864372E+11	-114.750000 29.2500000 -2.27138437E+11 -2.44931625E+11 -2.39736750E+11	-114.750000 29.2500000 -2.52768666E+11 -2.42842747E+11 -2.69302874E+11
-114.250000 29.2500000 8.65365852E+10 3.32235162E+10 -9.58767350E+10	-114.250000 29.2500000 7.60882872E+10 5.79933133E+09 -9.32650598E+10	-114.250000 29.2500000 5.62729984E+10 -6.39431475E+09 -9.16719043E+10	-114.250000 29.2500000 6.58267464E+10 -3.33106360E+10 -8.79851930E+10	-114.250000 29.2500000 7.47258348E+10 -5.02530621E+10 -7.28369152E+10	-114.250000 29.2500000 1.23499782E+11 -7.52067543E+10 -8.39167017E+10	-114.250000 29.2500000 1.58617387E+11 -7.05468498E+10 -9.51163044E+10	-114.250000 29.2500000 1.75248261E+11 -7.29250529E+10 -1.04250237E+11	-114.250000 29.2500000 1.59532663E+11 -5.04408965E+10 -1.39080122E+11	-114.250000 29.2500000 1.73474988E+11 -2.24478740E+10 -1.96481909E+11	-114.250000 29.2500000 1.27088468E+11 3.68141804E+10 -2.52930277E+11	-114.250000 29.2500000 4.71143301E+10 6.87592899E+10 -2.50330857E+11	-114.250000 29.2500000 -3.49731348E+10 7.00588524E+10 -3.38220089E+11	-114.250000 29.2500000 -1.77062691E+11 5.39256750E+10 -3.83816237E+11	-114.250000 29.2500000 -3.05572446E+11 1.08182290E+11 -3.93463398E+11	-114.250000 29.2500000 -4.06094578E+11 8.99802972E+10 -4.63872557E+11	-114.250000 29.2500000 -4.86373097E+11 3.61916334E+10 -5.75912477E+11	-114.250000 29.2500000 -4.84332765E+11 -4.52996424E+10 -6.28794458E+11	-114.250000 29.2500000 -5.28450585E+11 -9.90364959E+10 -7.07955851E+11	-114.250000 29.2500000 -5.45750090E+11 -1.41514539E+11 -7.20047833E+11	-114.250000 29.2500000 -4.40677433E+11 -2.22556652E+11 -6.09118716E+11	-114.250000 29.2500000 -3.85562706E+11 -3.24895670E+11 -6.26339414E+11	-114.250000 29.2500000 -4.04362789E+11 -3.62544726E+11 -6.64174133E+11	-114.250000 29.2500000 -3.52945406E+11 -3.68645243E+11 -6.24371368E+11	-114.250000 29.2500000 -3.59626801E+11 -3.47726938E+11 -5.96050313E+11	-114.250000 29.2500000 -2.87112462E+11 -3.43426793E+11 -5.69168626E+11	-114.250000 29.2500000 -2.70092976E+11 -3.74837051E+11 -5.91924167E+11	-114.250000 29.2500000 -1.94442396E+11 -3.95302732E+11 -5.84088486E+11	-114.250000 29.2500000 -1.55270693E+11 -4.19076899E+11 -6.27000476E+11	-114.250000 29.2500000 -1.11358124E+11 -4.32435167E+11 -6.65928270E+11	-114.250000 29.2500000 -5.69138637E+09 -4.19189260E+11 -6.50724049E+11	-114.250000 29.2500000 1.31722346E+11 -4.92914016E+11 -8.47038317E+11	-114.250000 29.2500000 1.39745657E+11 -4.86791905E+11 -8.07323435E+11	-114.250000 29.2500000 2.04146278E+11 -4.71932436E+11 -5.78206892E+11	-114.250000 29.2500000 1.90280794E+11 -5.10458823E+11 -6.21314507E+11	-114.250000 29.2500000 1.22601333E+11 -3.98937784E+11 -4.59447370E+11	-114.250000 29.2500000 2.01735832E+11 -5.52586379E+11 -4.28764922E+11	-114.250000 29.2500000 2.21548970E+11 -4.14540628E+11 -1.18205350E+11	-114.250000 29.2500000 2.52274639E+11 -4.53504401E+11 -7.07220603E+10	-114.250000 29.2500000 2.45915320E+11 -3.83740510E+11 -1.02738708E+10	-114.250000 29.2500000 2.26901049E+11 -3.67533556E+11 -1.91538647E+10	-114.250000 29.2500000 2.30004195E+11 -3.26440944E+11 2.01974948E+10	-114.250000 29.2500000 2.00680145E+11 -2.89713095E+11 7.95472794E+09	-114.250000 29.2500000 1.61015300E+11 -2.92197892E+11 1.83622272E+09	-114.250000 29.2500000 1.19601553E+11 -2.64798962E+11 -1.92191222E+10	-114.250000 29.2500000 7.64357837E+10 -2.68938592E+11 -4.25943818E+10	-114.250000 29.2500000 6.46715802E+10 -2.74866029E+11 -7.41354537E+10	-114.250000 29.2500000 2.78548869E+10 -2.70705902E+11 -9.85183355E+10	-114.250000 29.2500000 580103488. -2.75159679E+11 -1.25531873E+11	-114.250000 29.2500000 -4.23412040E+10 -2.77921825E+11 -1.72053561E+11
-113.750000 29.2500000 2.12111507E+11 5.30747146E+10 -1.27272305E+11	-113.750000 29.2500000 1.89121593E+11 3.11874068E+10 -1.18925042E+11	-113.750000 29.2500000 1.50061842E+11 2.03391242E+10 -1.05427665E+11	-113.750000 29.2500000 1.26102135E+11 1.51612851E+09 -9.69662464E+10	-113.750000 29.2500000 9.44505405E+10 -2.21801247E+10 -6.74952724E+10	-113.750000 29.2500000 1.02547710E+11 -3.23653796E+10 -6.40871506E+10	-113.750000 29.2500000 1.03684981E+11 -2.96208527E+10 -5.86148987E+10	-113.750000 29.2500000 9.93995981E+10 -3.24548751E+10 -6.40966083E+10	-113.750000 29.2500000 8.58526925E+10 -1.35465267E+10 -9.35492567E+10	-113.750000 29.2500000 1.20862573E+11 1.13746647E+10 -1.44126493E+11	-113.750000 29.2500000 1.19361946E+11 5.36495104E+10 -1.64396827E+11	-113.750000 29.2500000 1.17041832E+11 7.14453156E+10 -1.76718529E+11	-113.750000 29.2500000 1.31428262E+11 7.85834803E+10 -1.75320383E+11	-113.750000 29.2500000 1.51627907E+11 1.16518535E+11 -2.21514007E+11	-113.750000 29.2500000 1.35436034E+11 1.53411781E+11 -2.26428453E+11	-113.750000 29.2500000 7.63092337E+10 1.44047276E+11 -2.24076726E+11	-113.750000 29.2500000 7.72970445E+09 9.86600161E+10 -2.20004680E+11	-113.750000 29.2500000 -2.38190756E+10 2.57004769E+10 -2.29887721E+11	-113.750000 29.2500000 -8.66317844E+10 -5.51832013E+09 -2.92312941E+11	-113.750000 29.2500000 -1.32182532E+11 -4.19976847E+10 -3.43498359E+11	-113.750000 29.2500000 -1.70485760E+11 -1.30555585E+11 -4.38388195E+11	-113.750000 29.2500000 -1.87692335E+11 -2.35666113E+11 -4.85360140E+11	-113.750000 29.2500000 -2.26525790E+11 -2.87395316E+11 -5.29587372E+11	-113.750000 29.2500000 -3.04253764E+11 -3.17713809E+11 -5.60230367E+11	-113.750000 29.2500000 -3.66438449E+11 -3.32393054E+11 -5.52629764E+11	-113.750000 29.2500000 -3.76879710E+11 -3.54219229E+11 -5.38942308E+11	-113.750000 29.2500000 -3.62687234E+11 -2.92007838E+11 -4.31617180E+11	-113.750000 29.2500000 -3.40249051E+11 -3.20961511E+11 -4.65526129E+11	-113.750000 29.2500000 -3.18506303E+11 -3.39938247E+11 -5.30610323E+11	-113.750000 29.2500000 -2.61916705E+11 -3.54555331E+11 -6.01930138E+11	-113.750000 29.2500000 -1.86429260E+11 -3.61340240E+11 -5.83433650E+11	-113.750000 29.2500000 -1.82581608E+11 -4.16784646E+11 -7.58646505E+11	-113.750000 29.2500000 -9.86585580E+10 -4.34243011E+11 -7.60784749E+11	-113.750000 29.2500000 5.23877949E+10 -5.02801465E+11 -7.00804497E+11	-113.750000 29.2500000 6.32021729E+10 -4.42533708E+11 -5.80303061E+11	-113.750000 29.2500000 7.75605125E+10 -4.58959290E+11 -5.62379489E+11	-113.750000 29.2500000 1.49575041E+11 -4.27881202E+11 -3.80494676E+11	-113.750000 29.2500000 2.77869068E+11 -5.09914612E+11 -2.13676868E+11	-113.750000 29.2500000 3.06195235E+11 -4.00756179E+11 -1.07188199E+11	-113.750000 29.2500000 3.99603433E+11 -4.33873682E+11 -4.21733990E+10	-113.750000 29.2500000 3.58660702E+11 -3.20380928E+11 -3.16206858E+10	-113.750000 29.2500000 4.19239559E+11 -2.97443361E+11 1.25137480E+10	-113.750000 29.2500000 4.78394188E+11 -3.09810201E+11 1.41033236E+10	-113.750000 29.2500000 4.81377976E+11 -3.06650776E+11 2.50096456E+10	-113.750000 29.2500000 4.83920413E+11 -2.94230065E+11 1.47266130E+10	-113.750000 29.2500000 4.79719064E+11 -2.92422517E+11 6.41387776E+09	-113.750000 29.2500000 4.78124048E+11 -2.97636069E+11 -1.36625244E+10	-113.750000 29.2500000 4.66155864E+11 -2.91448553E+11 -2.54297211E+10	-113.750000 29.2500000 4.44961751E+11 -2.92054925E+11 -3.81667000E+10	-113.750000 29.2500000 4.13084123E+11 -3.02092943E+11 -8.77874872E+10
-113.250000 29.2500000 1.71892031E+11 7.41510922E+10 -1.50502949E+11	-113.250000 29.2500000 1.88491891E+11 6.21034414E+10 -1.45094623E+11	-113.250000 29.2500000 1.85402474E+11 3.82237737E+10 -1.01563605E+11	-113.250000 29.2500000 1.95114910E+11 2.90395689E+10 -9.59533957E+10	-113.250000 29.2500000 2.08479683E+11 1.41744169E+10 -8.99011543E+10	-113.250000 29.2500000 2.06479966E+11 8.03070106E+09 -8.37323162E+10	-113.250000 29.2500000 1.89377397E+11 -3.14536013E+09 -7.04374538E+10	-113.250000 29.2500000 1.58069424E+11 -7.88916992E+09 -6.89859953E+10	-113.250000 29.2500000 1.19220486E+11 5.99902259E+09 -8.13182812E+10	-113.250000 29.2500000 8.90741228E+10 1.91703839E+10 -9.29617265E+10	-113.250000 29.2500000 6.68653568E+10 3.94186220E+10 -1.19793697E+11	-113.250000 29.2500000 6.22640415E+10 5.29601126E+10 -1.36807784E+11	-113.250000 29.2500000 7.13090253E+10 5.85694249E+10 -1.59564562E+11	-113.250000 29.2500000 1.04992825E+11 8.52634173E+10 -2.18198295E+11	-113.250000 29.2500000 9.15380470E+10 1.15009233E+11 -2.16622907E+11	-113.250000 29.2500000 9.17820293E+10 1.03823974E+11 -2.16333238E+11	-113.250000 29.2500000 1.35272792E+11 6.67025285E+10 -2.01777676E+11	-113.250000 29.2500000 2.12036108E+11 2.28654182E+10 -1.84543740E+11	-113.250000 29.2500000 1.98596772E+11 7.95531930E+09 -1.88561179E+11	-113.250000 29.2500000 1.60190317E+11 -5.36196454E+09 -1.78149573E+11	-113.250000 29.2500000 1.34863061E+11 -2.95501271E+10 -1.83408902E+11	-113.250000 29.2500000 1.86179060E+11 -1.19735427E+11 -2.70893220E+11	-113.250000 29.2500000 1.51948886E+11 -1.59526388E+11 -3.25740102E+11	-113.250000 29.2500000 4.63132426E+10 -1.59281988E+11 -3.43312466E+11	-113.250000 29.2500000 -9.79721503E+10 -1.80123714E+11 -3.48735930E+11	-113.250000 29.2500000 -1.18011183E+11 -1.69250963E+11 -2.63910932E+11	-113.250000 29.2500000 -1.39146412E+11 -2.09061691E+11 -2.57446674E+11	-113.250000 29.2500000 -2.13366112E+11 -2.24994787E+11 -3.32256215E+11	-113.250000 29.2500000 -2.68488049E+11 -2.37996835E+11 -4.03829817E+11	-113.250000 29.2500000 -3.21144455E+11 -2.75390398E+11 -5.30791793E+11	-113.250000 29.2500000 -3.42769074E+11 -3.02386840E+11 -5.73416276E+11	-113.250000 29.2500000 -3.00895830E+11 -2.96568455E+11 -6.27014697E+11	-113.250000 29.2500000 -2.14884942E+11 -3.33500350E+11 -6.10800763E+11	-113.250000 29.2500000 -1.48195459E+11 -4.74694287E+11 -7.57453554E+11	-113.250000 29.2500000 -1.36360993E+11 -4.73054118E+11 -6.47403078E+11	-113.250000 29.2500000 -1.19392649E+11 -3.91335707E+11 -4.85580440E+11	-113.250000 29.2500000 -5.57503652E+10 -4.42502775E+11 -4.77942448E+11	-113.250000 29.2500000 4.97736049E+10 -4.54573687E+11 -3.36235332E+11	-113.250000 29.2500000 1.28368198E+11 -4.67006849E+11 -3.03006581E+11	-113.250000 29.2500000 2.16962236E+11 -4.90763846E+11 -2.79826498E+11	-113.250000 29.2500000 2.03328078E+11 -3.62457694E+11 -2.14327722E+11	-113.250000 29.2500000 3.49873603E+11 -4.39766581E+11 -2.54797758E+11	-113.250000 29.2500000 3.44630231E+11 -3.42335357E+11 -1.94261254E+11	-113.250000 29.2500000 3.76801722E+11 -3.31341234E+11 -1.73029360E+11	-113.250000 29.2500000 4.30009483E+11 -3.16982526E+11 -1.67087423E+11	-113.250000 29.2500000 4.71484858E+11 -3.20781648E+11 -1.57201269E+11	-113.250000 29.2500000 5.05819300E+11 -3.29103245E+11 -1.58219715E+11	-113.250000 29.2500000 5.44800047E+11 -3.23482812E+11 -1.48121469E+11	-113.250000 29.2500000 5.63212911E+11 -3.24123197E+11 -1.30338841E+11	-113.250000 29.2500000 4.91643011E+11 -2.80015307E+11 -1.28881598E+11
-112.750000 29.2500000 2.90524508E+10 6.75306127E+10 -1.50100640E+11	-112.750000 29.2500000 4.04050575E+10 5.81337989E+10 -1.45005216E+11	-112.750000 29.2500000 6.97992479E+10 4.79911731E+10 -1.42080983E+11	-112.750000 29.2500000 7.66475305E+10 2.29027021E+10 -9.68014234E+10	-112.750000 29.2500000 1.29330119E+11 2.31983391E+10 -1.10663008E+11	-112.750000 29.2500000 1.22129138E+11 1.03813059E+10 -8.13755433E+10	-112.750000 29.2500000 1.71032953E+11 5.09688166E+09 -9.85954550E+10	-112.750000 29.2500000 1.49651800E+11 -1.21221696E+09 -7.47422024E+10	-112.750000 29.2500000 1.60858341E+11 7.65034445E+09 -8.50182881E+10	-112.750000 29.2500000 1.73139198E+11 1.14827561E+10 -9.33842698E+10	-112.750000 29.2500000 1.72298043E+11 1.75185940E+10 -1.10586741E+11	-112.750000 29.2500000 1.52493425E+11 3.14330153E+10 -1.15593855E+11	-112.750000 29.2500000 1.34404334E+11 3.34844867E+10 -1.33809463E+11	-112.750000 29.2500000 1.17686493E+11 4.22114304E+10 -1.45949655E+11	-112.750000 29.2500000 9.68906670E+10 6.17520865E+10 -1.62104345E+11	-112.750000 29.2500000 1.13799717E+11 4.88365916E+10 -1.90407377E+11	-112.750000 29.2500000 1.28874398E+11 3.16730737E+10 -2.09204445E+11	-112.750000 29.2500000 1.91797953E+11 1.07633695E+10 -2.85310419E+11	-112.750000 29.2500000 1.86091913E+11 -1.03118612E+10 -2.89073889E+11	-112.750000 29.2500000 1.77899405E+11 -2.78181786E+10 -2.61441176E+11	-112.750000 29.2500000 1.93122566E+11 -5.48284170E+10 -2.35371741E+11	-112.750000 29.2500000 2.72417718E+11 -9.69857516E+10 -3.14223493E+11	-112.750000 29.2500000 2.80844894E+11 -9.47814973E+10 -3.24601446E+11	-112.750000 29.2500000 2.62014042E+11 -7.25769175E+10 -2.62174409E+11	-112.750000 29.2500000 2.57911980E+11 -7.67409111E+10 -1.75162425E+11	-112.750000 29.2500000 2.61832475E+11 -1.04254530E+11 -1.50636790E+11	-112.750000 29.2500000 2.49472090E+11 -1.17893513E+11 -7.76447181E+10	-112.750000 29.2500000 1.72606063E+11 -9.27813304E+10 -1.20762540E+11	-112.750000 29.2500000 1.11322399E+11 -7.89932605E+10 -1.68834204E+11	-112.750000 29.2500000 -3.19802061E+10 -9.83499407E+10 -2.73464459E+11	-112.750000 29.2500000 -1.30968822E+11 -1.32484989E+11 -3.48891611E+11	-112.750000 29.2500000 -2.31510671E+11 -1.68427192E+11 -4.93982876E+11	-112.750000 29.2500000 -2.66142188E+11 -2.32615264E+11 -5.21734357E+11	-112.750000 29.2500000 -2.64348074E+11 -3.48730294E+11 -7.11733412E+11	-112.750000 29.2500000 -2.49434374E+11 -3.87585933E+11 -6.11147973E+11	-112.750000 29.2500000 -1.76136782E+11 -3.50914937E+11 -4.59884233E+11	-112.750000 29.2500000 -1.21607717E+11 -3.82090772E+11 -4.46696718E+11	-112.750000 29.2500000 -3.55058319E+10 -4.64030171E+11 -4.15411438E+11	-112.750000 29.2500000 5.93671373E+09 -4.68669825E+11 -4.01592648E+11	-112.750000 29.2500000 7.38278441E+10 -4.88331477E+11 -3.90226379E+11	-112.750000 29.2500000 8.42434724E+10 -4.45693067E+11 -3.88909203E+11	-112.750000 29.2500000 1.51928078E+11 -4.37968732E+11 -3.90064407E+11	-112.750000 29.2500000 1.94500018E+11 -4.40191320E+11 -4.09138725E+11	-112.750000 29.2500000 2.05714833E+11 -4.34269356E+11 -4.04111393E+11	-112.750000 29.2500000 2.55971000E+11 -4.33808671E+11 -4.00105800E+11	-112.750000 29.2500000 2.13755363E+11 -3.60497840E+11 -3.20102236E+11	-112.750000 29.2500000 2.47924212E+11 -3.86633531E+11 -3.47111522E+11	-112.750000 29.2500000 2.88839270E+11 -3.96038701E+11 -3.50374756E+11	-112.750000 29.2500000 3.29348219E+11 -3.96938576E+11 -3.62529260E+11	-112.750000 29.2500000 3.83954878E+11 -4.72840012E+11 -4.21317542E+11
-112.250000 29.2500000 1.06846831E+11 3.79117568E+10 -1.74331396E+11	-112.250000 29.2500000 1.15112387E+11 2.37512970E+10 -1.66476333E+11	-112.250000 29.2500000 1.18671475E+11 1.84779448E+10 -1.56646146E+11	-112.250000 29.2500000 1.33172994E+11 255146096. -1.36392802E+11	-112.250000 29.2500000 1.72739084E+11 -2.80042010E+09 -1.55156398E+11	-112.250000 29.2500000 1.84447549E+11 -1.99705641E+10 -1.37326297E+11	-112.250000 29.2500000 1.91344673E+11 -3.56964311E+10 -1.27648063E+11	-112.250000 29.2500000 1.79996410E+11 -3.30055168E+10 -1.36519336E+11	-112.250000 29.2500000 1.43984902E+11 -2.56553001E+10 -1.26131446E+11	-112.250000 29.2500000 1.40281446E+11 -2.64259543E+10 -1.43962128E+11	-112.250000 29.2500000 1.47065405E+11 -3.38630758E+10 -1.57359063E+11	-112.250000 29.2500000 1.46772656E+11 -1.70501325E+10 -1.42376993E+11	-112.250000 29.2500000 1.64847616E+11 -1.06665964E+10 -1.46194612E+11	-112.250000 29.2500000 1.82818324E+11 7.44625613E+09 -1.52673485E+11	-112.250000 29.2500000 1.64675486E+11 2.12965540E+10 -1.29183072E+11	-112.250000 29.2500000 2.27731341E+11 2.82792673E+10 -1.96295999E+11	-112.250000 29.2500000 2.44021199E+11 2.06057779E+10 -2.28592828E+11	-112.250000 29.2500000 2.09512333E+11 3.23161370E+09 -2.49247908E+11	-112.250000 29.2500000 2.09668735E+11 -1.45819505E+10 -2.77899313E+11	-112.250000 29.2500000 2.13359460E+11 -2.12792340E+10 -2.87692980E+11	-112.250000 29.2500000 2.31658570E+11 -4.27654799E+10 -3.13147392E+11	-112.250000 29.2500000 2.61724488E+11 -5.46183660E+10 -4.18444804E+11	-112.250000 29.2500000 2.53141877E+11 -4.66159698E+10 -4.33890918E+11	-112.250000 29.2500000 2.54338367E+11 -5.25539410E+10 -3.64509037E+11	-112.250000 29.2500000 3.17466837E+11 -8.68572529E+10 -2.83176468E+11	-112.250000 29.2500000 3.25300486E+11 -1.00310655E+11 -2.25027391E+11	-112.250000 29.2500000 3.85445462E+11 -1.29618272E+11 -1.69612411E+11	-112.250000 29.2500000 3.41766701E+11 -6.50018529E+10 -1.88407955E+11	-112.250000 29.2500000 2.88133775E+11 -2.28105441E+10 -1.53247171E+11	-112.250000 29.2500000 2.59952493E+11 1.08857600E+10 -1.83045407E+11	-112.250000 29.2500000 2.19363672E+11 -4.53974374E+09 -1.88700115E+11	-112.250000 29.2500000 1.17670216E+11 -7.48268186E+09 -2.45734752E+11	-112.250000 29.2500000 4.63132017E+10 -7.26931374E+10 -2.64640365E+11	-112.250000 29.2500000 3.43857644E+10 -1.32032651E+11 -3.45099960E+11	-112.250000 29.2500000 8.62070067E+09 -2.36356698E+11 -3.91695466E+11	-112.250000 29.2500000 -3.44918298E+09 -3.03674163E+11 -4.27227415E+11	-112.250000 29.2500000 1.17256960E+10 -3.48738617E+11 -4.08074617E+11	-112.250000 29.2500000 3.12635064E+10 -4.04868923E+11 -4.10730267E+11	-112.250000 29.2500000 3.61701949E+10 -4.15590416E+11 -4.11244823E+11	-112.250000 29.2500000 4.84518298E+10 -4.24220983E+11 -3.98873559E+11	-112.250000 29.2500000 4.31331901E+10 -3.90084624E+11 -3.96185666E+11	-112.250000 29.2500000 3.98261330E+10 -3.89169775E+11 -4.37569913E+11	-112.250000 29.2500000 7.93992151E+10 -3.99289680E+11 -4.40949572E+11	-112.250000 29.2500000 8.14396785E+10 -3.99188918E+11 -4.49711735E+11	-112.250000 29.2500000 1.16225679E+11 -4.22505742E+11 -4.58676961E+11	-112.250000 29.2500000 1.35063831E+11 -4.59873944E+11 -4.96164110E+11	-112.250000 29.2500000 1.64374036E+11 -4.84519903E+11 -5.41471015E+11	-112.250000 29.2500000 2.14408593E+11 -5.21269150E+11 -5.60058139E+11	-112.250000 29.2500000 2.66301440E+11 -5.25837566E+11 -5.70227294E+11	-112.250000 29.2500000 2.57809711E+11 -4.94182072E+11 -5.17211587E+11
-111.750000 29.2500000 1.82130328E+11 1.93645609E+10 -2.06403551E+11	-111.750000 29.2500000 1.87880915E+11 6.28606822E+09 -2.00341488E+11	-111.750000 29.2500000 1.88190884E+11 -9.75522714E+09 -1.78844238E+11	-111.750000 29.2500000 2.27563307E+11 -3.08013814E+10 -2.06607794E+11	-111.750000 29.2500000 2.31224885E+11 -4.02351718E+10 -1.84800084E+11	-111.750000 29.2500000 2.33626321E+11 -6.07980544E+10 -1.55904639E+11	-111.750000 29.2500000 2.89112654E+11 -9.86709443E+10 -1.81131969E+11	-111.750000 29.2500000 2.23040733E+11 -8.11569234E+10 -1.50931603E+11	-111.750000 29.2500000 2.14782034E+11 -8.02261975E+10 -1.81911896E+11	-111.750000 29.2500000 2.07179973E+11 -8.06448742E+10 -2.06945665E+11	-111.750000 29.2500000 2.13989458E+11 -8.44899123E+10 -2.32383136E+11	-111.750000 29.2500000 2.27805266E+11 -8.12624855E+10 -2.35002233E+11	-111.750000 29.2500000 1.92849740E+11 -6.19320197E+10 -1.91338562E+11	-111.750000 29.2500000 1.96315660E+11 -5.17427118E+10 -2.02018046E+11	-111.750000 29.2500000 1.87268137E+11 -3.46213868E+10 -2.09756307E+11	-111.750000 29.2500000 1.91817908E+11 -2.57218212E+10 -2.23675253E+11	-111.750000 29.2500000 2.31907672E+11 -2.59015434E+10 -2.47108977E+11	-111.750000 29.2500000 2.02549608E+11 -1.01691249E+10 -2.56993657E+11	-111.750000 29.2500000 2.31826506E+11 -2.26815836E+10 -2.94994903E+11	-111.750000 29.2500000 2.56291848E+11 -1.24296663E+10 -3.13936118E+11	-111.750000 29.2500000 3.01517668E+11 -4.97312973E+09 -3.56249895E+11	-111.750000 29.2500000 2.81181356E+11 -4.48102605E+09 -3.66698496E+11	-111.750000 29.2500000 2.79486038E+11 8.44047667E+09 -4.06147629E+11	-111.750000 29.2500000 2.90517385E+11 -1.48224850E+10 -3.91847707E+11	-111.750000 29.2500000 3.30946544E+11 -5.76028754E+10 -3.75475438E+11	-111.750000 29.2500000 3.27146013E+11 -8.48870113E+10 -3.32735250E+11	-111.750000 29.2500000 3.53184940E+11 -1.04036704E+11 -2.97559753E+11	-111.750000 29.2500000 3.24342874E+11 -3.10214185E+10 -3.25723914E+11	-111.750000 29.2500000 3.43198794E+11 4.52180941E+09 -3.66429340E+11	-111.750000 29.2500000 2.58672919E+11 3.29124147E+10 -3.04917152E+11	-111.750000 29.2500000 2.62240731E+11 2.81165128E+10 -2.74348638E+11	-111.750000 29.2500000 2.68417450E+11 4.88041226E+10 -2.59135472E+11	-111.750000 29.2500000 3.21857847E+11 -9.65831168E+09 -2.00509522E+11	-111.750000 29.2500000 3.53367327E+11 -6.56825057E+10 -3.22610004E+11	-111.750000 29.2500000 4.08535925E+11 -1.46813944E+11 -3.35569256E+11	-111.750000 29.2500000 4.03624493E+11 -1.81095662E+11 -3.49761372E+11	-111.750000 29.2500000 4.14361682E+11 -2.62175883E+11 -3.33510705E+11	-111.750000 29.2500000 3.92777105E+11 -3.18970298E+11 -3.39319947E+11	-111.750000 29.2500000 3.94548445E+11 -3.34775812E+11 -3.39047383E+11	-111.750000 29.2500000 4.48084148E+11 -4.25970336E+11 -4.15148343E+11	-111.750000 29.2500000 3.47000766E+11 -3.15401011E+11 -3.31136303E+11	-111.750000 29.2500000 3.22699985E+11 -3.03171174E+11 -3.49311009E+11	-111.750000 29.2500000 3.31699126E+11 -3.32652544E+11 -3.68558375E+11	-111.750000 29.2500000 2.83900805E+11 -3.28637579E+11 -3.81640114E+11	-111.750000 29.2500000 2.88748929E+11 -3.70254381E+11 -4.00907928E+11	-111.750000 29.2500000 2.66148315E+11 -3.93604891E+11 -4.41542607E+11	-111.750000 29.2500000 2.88705118E+11 -4.29284295E+11 -4.62479950E+11	-111.750000 29.2500000 2.55889506E+11 -4.60255560E+11 -5.25551305E+11	-111.750000 29.2500000 2.93722227E+11 -4.89771401E+11 -5.07892400E+11	-111.750000 29.2500000 3.48013691E+11 -5.97270331E+11 -6.24822714E+11
-111.250000 29.2500000 1.69108947E+11 -1.67176346E+10 -2.01676505E+11	-111.250000 29.2500000 1.56707258E+11 -2.07311995E+10 -1.88425224E+11	-111.250000 29.2500000 1.63563766E+11 -4.67863429E+10 -1.65353341E+11	-111.250000 29.2500000 1.86453246E+11 -5.99821722E+10 -1.87227341E+11	-111.250000 29.2500000 1.87902231E+11 -7.64872376E+10 -1.63270951E+11	-111.250000 29.2500000 2.34875437E+11 -1.20208613E+11 -1.79961217E+11	-111.250000 29.2500000 2.36627263E+11 -1.45300177E+11 -1.54177913E+11	-111.250000 29.2500000 2.26132034E+11 -1.51863460E+11 -1.87633025E+11	-111.250000 29.2500000 2.17595838E+11 -1.51621566E+11 -2.42253021E+11	-111.250000 29.2500000 2.16873796E+11 -1.41229195E+11 -2.98534961E+11	-111.250000 29.2500000 2.32153072E+11 -1.41283492E+11 -3.52708461E+11	-111.250000 29.2500000 2.17482002E+11 -1.17202469E+11 -2.89902297E+11	-111.250000 29.2500000 2.27840311E+11 -1.11814631E+11 -3.15313652E+11	-111.250000 29.2500000 1.96190142E+11 -8.83461489E+10 -2.40882467E+11	-111.250000 29.2500000 1.90811668E+11 -7.96850094E+10 -2.42314674E+11	-111.250000 29.2500000 1.91806177E+11 -6.10429788E+10 -2.66690003E+11	-111.250000 29.2500000 2.64071070E+11 -8.53749678E+10 -3.91208468E+11	-111.250000 29.2500000 2.11203981E+11 -3.77530941E+10 -3.93457369E+11	-111.250000 29.2500000 2.25584660E+11 -4.90157015E+10 -4.44779364E+11	-111.250000 29.2500000 2.04553978E+11 -2.26310328E+10 -3.72226916E+11	-111.250000 29.2500000 2.34714776E+11 6.82271590E+09 -4.22442074E+11	-111.250000 29.2500000 2.38174601E+11 1.73089382E+10 -4.34894176E+11	-111.250000 29.2500000 2.25779270E+11 1.29634642E+10 -3.57492654E+11	-111.250000 29.2500000 2.73009738E+11 1.10994340E+10 -3.48214526E+11	-111.250000 29.2500000 3.74260597E+11 -1.28611686E+10 -4.39053287E+11	-111.250000 29.2500000 3.99868297E+11 -3.44705516E+10 -3.98069170E+11	-111.250000 29.2500000 4.14115430E+11 -7.60004116E+10 -3.49761143E+11	-111.250000 29.2500000 3.45254265E+11 8.08266138E+09 -3.17123002E+11	-111.250000 29.2500000 3.66591934E+11 6.28924662E+10 -3.78876232E+11	-111.250000 29.2500000 3.00020826E+11 7.10868910E+10 -3.55861332E+11	-111.250000 29.2500000 2.90940191E+11 5.70068746E+10 -3.69707811E+11	-111.250000 29.2500000 2.81445827E+11 7.20737976E+10 -3.90434488E+11	-111.250000 29.2500000 3.79432010E+11 2.71492649E+10 -4.51995501E+11	-111.250000 29.2500000 3.71455951E+11 1.48007782E+10 -5.51013450E+11	-111.250000 29.2500000 4.58071081E+11 -6.23748424E+10 -5.64176290E+11	-111.250000 29.2500000 4.86353043E+11 -7.70544599E+10 -5.39217527E+11	-111.250000 29.2500000 5.11879643E+11 -1.41606699E+11 -5.10727291E+11	-111.250000 29.2500000 5.39673854E+11 -1.96314644E+11 -4.91471667E+11	-111.250000 29.2500000 7.10541771E+11 -2.71893873E+11 -6.12514005E+11	-111.250000 29.2500000 7.24002734E+11 -2.50031489E+11 -5.32890747E+11	-111.250000 29.2500000 6.46514344E+11 -2.17055805E+11 -3.87133571E+11	-111.250000 29.2500000 6.81367962E+11 -1.94856780E+11 -3.42804431E+11	-111.250000 29.2500000 7.05601536E+11 -2.10388107E+11 -3.35309537E+11	-111.250000 29.2500000 6.73573044E+11 -2.20376170E+11 -3.34803567E+11	-111.250000 29.2500000 7.11872414E+11 -2.92719821E+11 -3.22906849E+11	-111.250000 29.2500000 7.00978168E+11 -3.09162279E+11 -3.55870736E+11	-111.250000 29.2500000 7.15276288E+11 -3.66309376E+11 -3.86009301E+11	-111.250000 29.2500000 6.74031469E+11 -3.76000938E+11 -4.16458473E+11	-111.250000 29.2500000 7.04608207E+11 -4.45780656E+11 -4.19960357E+11	-111.250000 29.2500000 8.28393849E+11 -5.00088570E+11 -4.38934634E+11
-110.750000 29.2500000 8.21861007E+10 -4.20604068E+10 -1.78112938E+11	-110.750000 29.2500000 6.61394350E+10 -4.64672072E+10 -1.64227695E+11	-110.750000 29.2500000 6.44001382E+10 -6.34367386E+10 -1.41282951E+11	-110.750000 29.2500000 8.28156396E+10 -8.75975229E+10 -1.56370174E+11	-110.750000 29.2500000 7.70838364E+10 -1.03168893E+11 -1.28051192E+11	-110.750000 29.2500000 7.73144740E+10 -1.15617251E+11 -1.01351743E+11	-110.750000 29.2500000 7.35216845E+10 -1.35241687E+11 -8.72458732E+10	-110.750000 29.2500000 6.28903977E+10 -1.42584250E+11 -1.22962035E+11	-110.750000 29.2500000 5.54244547E+10 -1.37943302E+11 -1.82820618E+11	-110.750000 29.2500000 4.66954445E+10 -1.20810185E+11 -2.56094847E+11	-110.750000 29.2500000 5.48450796E+10 -1.06849599E+11 -3.20616071E+11	-110.750000 29.2500000 7.97579510E+10 -1.40366971E+11 -3.35702393E+11	-110.750000 29.2500000 6.96339743E+10 -1.11318901E+11 -2.77555741E+11	-110.750000 29.2500000 8.27172700E+10 -1.12858358E+11 -2.75576521E+11	-110.750000 29.2500000 9.31071590E+10 -1.02195962E+11 -2.82796556E+11	-110.750000 29.2500000 9.87216691E+10 -8.41830646E+10 -3.28108900E+11	-110.750000 29.2500000 1.18042149E+11 -7.98052598E+10 -3.69475584E+11	-110.750000 29.2500000 1.08522701E+11 -2.99233526E+10 -3.94814423E+11	-110.750000 29.2500000 1.35342244E+11 -3.08170916E+10 -4.43763196E+11	-110.750000 29.2500000 1.82367207E+11 -2.50557604E+10 -4.72075403E+11	-110.750000 29.2500000 1.82375399E+11 -2.46104494E+10 -4.06641639E+11	-110.750000 29.2500000 1.89284106E+11 -6.17745254E+09 -4.17508852E+11	-110.750000 29.2500000 2.13878850E+11 4.87483904E+09 -4.51239248E+11	-110.750000 29.2500000 2.34837885E+11 6.45452544E+09 -4.18786902E+11	-110.750000 29.2500000 2.37205897E+11 -2.10125875E+09 -3.95101372E+11	-110.750000 29.2500000 3.04722706E+11 -3.63939471E+10 -4.53680202E+11	-110.750000 29.2500000 3.07559105E+11 -8.23953654E+10 -3.97490258E+11	-110.750000 29.2500000 2.65270116E+11 3.11082414E+10 -3.87656942E+11	-110.750000 29.2500000 2.44708557E+11 6.81684009E+10 -3.48102296E+11	-110.750000 29.2500000 2.67301863E+11 8.92677325E+10 -3.22715419E+11	-110.750000 29.2500000 3.33683917E+11 7.94942587E+10 -3.46559087E+11	-110.750000 29.2500000 3.63749310E+11 9.85136251E+10 -4.01589535E+11	-110.750000 29.2500000 4.12035842E+11 8.19677184E+10 -5.09373055E+11	-110.750000 29.2500000 3.59817085E+11 1.28043360E+11 -6.37528179E+11	-110.750000 29.2500000 3.82756258E+11 9.08796805E+10 -7.06177663E+11	-110.750000 29.2500000 3.82771954E+11 8.76204769E+10 -7.08219568E+11	-110.750000 29.2500000 3.94622665E+11 1.06601439E+11 -8.60064776E+11	-110.750000 29.2500000 4.36761362E+11 2.51295293E+10 -8.75636785E+11	-110.750000 29.2500000 4.59645420E+11 -6.78618931E+09 -8.14381400E+11	-110.750000 29.2500000 4.80763412E+11 -1.98442414E+10 -7.40193206E+11	-110.750000 29.2500000 5.71874476E+11 -6.97419366E+10 -7.15578737E+11	-110.750000 29.2500000 5.17340627E+11 -6.49899459E+10 -4.84871111E+11	-110.750000 29.2500000 5.57017006E+11 -7.68609894E+10 -4.70938845E+11	-110.750000 29.2500000 5.75443173E+11 -8.37018092E+10 -4.61488652E+11	-110.750000 29.2500000 7.73571936E+11 -1.86374062E+11 -5.44768262E+11	-110.750000 29.2500000 8.06543753E+11 -1.92182272E+11 -5.69867895E+11	-110.750000 29.2500000 8.60008546E+11 -2.40859316E+11 -6.08669925E+11	-110.750000 29.2500000 9.06802102E+11 -2.71599485E+11 -6.06144758E+11	-110.750000 29.2500000 9.80266254E+11 -3.19432851E+11 -5.92665969E+11	-110.750000 29.2500000 1.17254586E+12 -3.78993279E+11 -5.61804411E+11
-110.250000 29.2500000 7.08970578E+10 -2.36160471E+10 -1.12679133E+11	-110.250000 29.2500000 6.13588951E+10 -3.67556239E+10 -1.05854730E+11	-110.250000 29.2500000 5.70324623E+10 -5.07474616E+10 -8.02061599E+10	-110.250000 29.2500000 5.78449613E+10 -6.19611341E+10 -6.01371279E+10	-110.250000 29.2500000 5.02825820E+10 -7.45598484E+10 -4.10188841E+10	-110.250000 29.2500000 5.67632486E+10 -1.10804312E+11 -2.61799260E+10	-110.250000 29.2500000 3.43979581E+10 -9.94310226E+10 -5.41460582E+09	-110.250000 29.2500000 2.86077870E+10 -1.04729600E+11 -4.12489155E+10	-110.250000 29.2500000 2.22807757E+10 -9.56670689E+10 -1.06786554E+11	-110.250000 29.2500000 2.85223142E+09 -7.88839219E+10 -1.90373691E+11	-110.250000 29.2500000 5.64646912E+09 -5.92026010E+10 -2.65471853E+11	-110.250000 29.2500000 8.51204966E+09 -7.86648596E+10 -2.08530358E+11	-110.250000 29.2500000 8.84529357E+09 -8.25788826E+10 -2.26035057E+11	-110.250000 29.2500000 8.08414515E+09 -8.44806554E+10 -2.22178247E+11	-110.250000 29.2500000 2.14256374E+10 -9.41573161E+10 -3.01842366E+11	-110.250000 29.2500000 6.57829837E+09 -6.68107571E+10 -2.84303917E+11	-110.250000 29.2500000 1.78903122E+10 -7.09091901E+10 -4.33740775E+11	-110.250000 29.2500000 4.85807667E+09 -2.20656415E+10 -3.59130792E+11	-110.250000 29.2500000 1.78655580E+10 -2.04985610E+10 -4.16947012E+11	-110.250000 29.2500000 5.64160963E+10 -4.20039639E+10 -4.39903060E+11	-110.250000 29.2500000 7.00755313E+10 -5.58640783E+10 -3.72288848E+11	-110.250000 29.2500000 8.76334776E+10 -4.45634601E+10 -3.92357020E+11	-110.250000 29.2500000 1.07525063E+11 -3.06722447E+10 -4.24210792E+11	-110.250000 29.2500000 1.59574934E+11 -3.14555945E+10 -4.91675025E+11	-110.250000 29.2500000 1.81566915E+11 -1.12709130E+10 -4.89728934E+11	-110.250000 29.2500000 2.05199901E+11 -4.37388698E+10 -4.12234416E+11	-110.250000 29.2500000 2.45886009E+11 -1.12497656E+11 -4.73232933E+11	-110.250000 29.2500000 1.87431420E+11 -5.48937114E+09 -3.58359892E+11	-110.250000 29.2500000 1.79016729E+11 2.90593731E+10 -3.29037611E+11	-110.250000 29.2500000 1.78492424E+11 5.88362793E+10 -2.95842382E+11	-110.250000 29.2500000 2.27619979E+11 5.71432182E+10 -3.03076311E+11	-110.250000 29.2500000 2.62559023E+11 7.85446420E+10 -3.51235703E+11	-110.250000 29.2500000 3.34490436E+11 9.74883471E+10 -4.60128649E+11	-110.250000 29.2500000 3.70866815E+11 1.78411078E+11 -6.14644449E+11	-110.250000 29.2500000 4.27616567E+11 2.07980511E+11 -7.08553277E+11	-110.250000 29.2500000 4.61176406E+11 2.24896958E+11 -7.21314513E+11	-110.250000 29.2500000 4.01870389E+11 2.36382142E+11 -6.95046046E+11	-110.250000 29.2500000 4.29768147E+11 1.74402748E+11 -7.08598825E+11	-110.250000 29.2500000 4.35668419E+11 1.58731239E+11 -6.58137809E+11	-110.250000 29.2500000 4.13498016E+11 1.21948668E+11 -5.88029952E+11	-110.250000 29.2500000 4.64361783E+11 7.99148196E+10 -5.57145719E+11	-110.250000 29.2500000 4.72765465E+11 9.01389681E+10 -5.06317079E+11	-110.250000 29.2500000 4.88718139E+11 7.44517386E+10 -5.01348139E+11	-110.250000 29.2500000 4.86683607E+11 6.40354345E+10 -5.02152167E+11	-110.250000 29.2500000 5.87448386E+11 -196418496. -6.13656166E+11	-110.250000 29.2500000 5.98547431E+11 -9.48714291E+09 -6.59592643E+11	-110.250000 29.2500000 6.35266531E+11 -6.87804826E+09 -7.42822838E+11	-110.250000 29.2500000 6.69366616E+11 -6.68788040E+10 -7.33903847E+11	-110.250000 29.2500000 8.13210665E+11 -1.28720757E+11 -9.49442118E+11	-110.250000 29.2500000 9.63798958E+11 -2.05501186E+11 -9.59342772E+11
-109.750000 29.2500000 4.72943616E+10 97372472.0 -3.41462323E+10	-109.750000 29.2500000 4.78167286E+10 -2.52568678E+10 -2.85476270E+10	-109.750000 29.2500000 3.64438323E+10 -3.65770875E+10 4.21942630E+09	-109.750000 29.2500000 3.92791777E+10 -5.05182208E+10 2.65020150E+10	-109.750000 29.2500000 3.23886592E+10 -7.57331067E+10 3.71270451E+10	-109.750000 29.2500000 2.01051668E+10 -8.28826337E+10 6.39924675E+10	-109.750000 29.2500000 1.13385646E+10 -9.93459569E+10 9.59174246E+10	-109.750000 29.2500000 155492272. -7.86034770E+10 4.80257188E+10	-109.750000 29.2500000 1.18265446E+09 -6.63035372E+10 -2.19292221E+10	-109.750000 29.2500000 -1.34421842E+10 -4.65707172E+10 -1.07363156E+11	-109.750000 29.2500000 -6.86512026E+09 -1.30195599E+10 -1.42751973E+11	-109.750000 29.2500000 1.64660928E+09 -4.42561618E+10 -1.45718624E+11	-109.750000 29.2500000 7.67746970E+09 -4.40021729E+10 -1.54374275E+11	-109.750000 29.2500000 1.87981844E+10 -5.56742984E+10 -1.95974496E+11	-109.750000 29.2500000 2.76206367E+10 -4.01271890E+10 -2.12253114E+11	-109.750000 29.2500000 1.90891971E+10 -2.32769905E+10 -2.12505706E+11	-109.750000 29.2500000 2.03011666E+10 -7.90472550E+09 -2.60180705E+11	-109.750000 29.2500000 6.56655002E+09 2.23891599E+10 -2.84120252E+11	-109.750000 29.2500000 9.18331290E+09 2.43627663E+10 -3.43427416E+11	-109.750000 29.2500000 2.10270413E+10 -8.97899930E+09 -3.60577532E+11	-109.750000 29.2500000 2.91324150E+10 -3.79029053E+10 -4.02713117E+11	-109.750000 29.2500000 2.36792525E+10 -4.83260293E+10 -4.21818302E+11	-109.750000 29.2500000 1.52407276E+10 -4.02590843E+10 -3.60620982E+11	-109.750000 29.2500000 3.78964951E+10 -4.04723057E+10 -4.32952934E+11	-109.750000 29.2500000 4.61136937E+10 -4.00631480E+10 -4.37889335E+11	-109.750000 29.2500000 8.80775250E+10 -5.15934167E+10 -4.78520017E+11	-109.750000 29.2500000 9.20924406E+10 -1.06655310E+11 -4.09598722E+11	-109.750000 29.2500000 8.37683364E+10 -3.90644654E+10 -3.92497955E+11	-109.750000 29.2500000 8.13649756E+10 -3.77963238E+09 -3.55746152E+11	-109.750000 29.2500000 7.37572454E+10 4.44152832E+10 -3.42014624E+11	-109.750000 29.2500000 9.02012109E+10 4.04470702E+10 -3.35196422E+11	-109.750000 29.2500000 1.25345112E+11 6.78839009E+10 -3.87899949E+11	-109.750000 29.2500000 1.85100845E+11 7.82801388E+10 -4.11950318E+11	-109.750000 29.2500000 2.16347935E+11 9.56727542E+10 -4.23978697E+11	-109.750000 29.2500000 2.82857931E+11 1.34243852E+11 -4.96233906E+11	-109.750000 29.2500000 3.36993550E+11 1.54763231E+11 -4.99479249E+11	-109.750000 29.2500000 3.46140443E+11 1.96789273E+11 -5.27753511E+11	-109.750000 29.2500000 3.70651464E+11 1.39128193E+11 -5.11733170E+11	-109.750000 29.2500000 3.87697967E+11 1.45205461E+11 -4.72857706E+11	-109.750000 29.2500000 4.54830785E+11 1.75880225E+11 -5.67906402E+11	-109.750000 29.2500000 5.23733500E+11 1.50830924E+11 -5.16717543E+11	-109.750000 29.2500000 5.03591633E+11 1.68258666E+11 -4.41691177E+11	-109.750000 29.2500000 5.45679278E+11 1.69801187E+11 -4.24770306E+11	-109.750000 29.2500000 5.66237790E+11 1.64840571E+11 -4.25094644E+11	-109.750000 29.2500000 6.65211044E+11 1.72524798E+11 -5.51106707E+11	-109.750000 29.2500000 6.76677222E+11 1.70850009E+11 -5.88490605E+11	-109.750000 29.2500000 6.86449754E+11 1.79680444E+11 -6.46415450E+11	-109.750000 29.2500000 7.86202231E+11 1.59881593E+11 -8.34415559E+11	-109.750000 29.2500000 7.55953697E+11 1.37084453E+11 -8.73923215E+11	-109.750000 29.2500000 7.98866801E+11 6.79506084E+10 -8.80256811E+11
-109.250000 29.2500000 1.13653375E+11 2.65242378E+10 1.90001111E+10	-109.250000 29.2500000 1.23855856E+11 145537904. 2.96425615E+10	-109.250000 29.2500000 1.27409594E+11 -1.27504742E+10 6.56922501E+10	-109.250000 29.2500000 1.15853214E+11 -2.24682947E+10 8.76102287E+10	-109.250000 29.2500000 1.08869452E+11 -6.43716096E+10 1.05281618E+11	-109.250000 29.2500000 8.43936399E+10 -7.73674844E+10 1.32683039E+11	-109.250000 29.2500000 8.23303127E+10 -9.23092009E+10 1.70069131E+11	-109.250000 29.2500000 8.51209830E+10 -7.81117440E+10 1.17806621E+11	-109.250000 29.2500000 9.27986074E+10 -6.21887570E+10 2.94356910E+10	-109.250000 29.2500000 7.33103227E+10 -2.77489910E+10 -4.91271700E+10	-109.250000 29.2500000 7.43599800E+10 1.23677665E+10 -1.28050708E+11	-109.250000 29.2500000 7.39230679E+10 -2.55341773E+10 -1.13796260E+11	-109.250000 29.2500000 8.15023391E+10 -1.89450977E+10 -1.20164794E+11	-109.250000 29.2500000 7.39016868E+10 -8.60299878E+09 -1.05764954E+11	-109.250000 29.2500000 5.88640338E+10 4.50844723E+09 -1.37050522E+11	-109.250000 29.2500000 5.46573722E+10 2.34032722E+10 -1.84100553E+11	-109.250000 29.2500000 3.82490460E+10 3.82037279E+10 -2.47101637E+11	-109.250000 29.2500000 -5.45754061E+09 7.67985009E+10 -2.11083510E+11	-109.250000 29.2500000 -7.12221286E+09 8.63041618E+10 -2.71284634E+11	-109.250000 29.2500000 -1.57602714E+10 5.48952392E+10 -2.73791697E+11	-109.250000 29.2500000 2.56051098E+09 3.16812145E+10 -3.08537590E+11	-109.250000 29.2500000 -1.33160768E+09 2.22487388E+10 -3.23954409E+11	-109.250000 29.2500000 1.09558559E+10 1.68001812E+10 -3.78170507E+11	-109.250000 29.2500000 1.46254572E+10 1.07558994E+10 -3.51280562E+11	-109.250000 29.2500000 1.50632448E+10 -4.07167411E+09 -3.57577064E+11	-109.250000 29.2500000 2.34850939E+10 -2.36813747E+09 -3.91901217E+11	-109.250000 29.2500000 2.92286771E+10 -5.99632323E+10 -3.23697967E+11	-109.250000 29.2500000 2.99599974E+10 -1.32569027E+10 -2.99587142E+11	-109.250000 29.2500000 2.87327560E+10 2.40634650E+09 -3.52931316E+11	-109.250000 29.2500000 -1.69542758E+09 4.61829612E+10 -3.48741304E+11	-109.250000 29.2500000 -1.99080960E+10 5.01335654E+10 -3.53236681E+11	-109.250000 29.2500000 -1.93946931E+10 5.41182484E+10 -3.26777012E+11	-109.250000 29.2500000 930110784. 6.52827034E+10 -3.51401476E+11	-109.250000 29.2500000 1.15775969E+10 6.83126047E+10 -3.59065059E+11	-109.250000 29.2500000 2.06164808E+10 7.57597143E+10 -3.15475984E+11	-109.250000 29.2500000 6.58594447E+10 8.84247265E+10 -3.12023810E+11	-109.250000 29.2500000 1.32450181E+11 1.05098871E+11 -3.40963754E+11	-109.250000 29.2500000 1.59386436E+11 1.05069797E+11 -4.26651550E+11	-109.250000 29.2500000 1.82010151E+11 1.05341739E+11 -3.96061606E+11	-109.250000 29.2500000 1.91024939E+11 1.03876305E+11 -3.79373027E+11	-109.250000 29.2500000 2.86903173E+11 1.32423786E+11 -4.60681937E+11	-109.250000 29.2500000 2.70676034E+11 1.55764408E+11 -3.94087662E+11	-109.250000 29.2500000 3.05727701E+11 1.62687549E+11 -3.78666484E+11	-109.250000 29.2500000 3.28119419E+11 1.65885477E+11 -3.79386659E+11	-109.250000 29.2500000 4.08824119E+11 1.96692230E+11 -5.02395437E+11	-109.250000 29.2500000 4.38559539E+11 2.05354320E+11 -5.33726003E+11	-109.250000 29.2500000 4.88919040E+11 2.14953099E+11 -5.74884676E+11	-109.250000 29.2500000 6.47743930E+11 2.38767505E+11 -7.66618567E+11	-109.250000 29.2500000 6.37927227E+11 2.61407539E+11 -7.81731824E+11	-109.250000 29.2500000 7.96046787E+11 2.63630995E+11 -1.02920074E+12
-108.750000 29.2500000 3.61158181E+11 1.22950222E+11 8.74419978E+10	-108.750000 29.2500000 3.63468325E+11 7.73599150E+10 1.07737793E+11	-108.750000 29.2500000 3.45666290E+11 4.80624763E+10 1.25166526E+11	-108.750000 29.2500000 3.55459334E+11 5.82589481E+10 1.79829965E+11	-108.750000 29.2500000 3.44419729E+11 685766464. 1.93920500E+11	-108.750000 29.2500000 3.09123973E+11 -3.56566303E+10 2.17459098E+11	-108.750000 29.2500000 3.07442680E+11 -5.20857231E+10 2.51474100E+11	-108.750000 29.2500000 3.24261413E+11 -4.46203945E+10 2.01440559E+11	-108.750000 29.2500000 3.65153976E+11 -6.66587750E+09 1.27276130E+11	-108.750000 29.2500000 3.24424270E+11 3.07555062E+10 1.96644372E+10	-108.750000 29.2500000 3.31693556E+11 7.65788160E+10 -8.59574518E+10	-108.750000 29.2500000 3.21140195E+11 3.61039380E+10 -6.28790886E+10	-108.750000 29.2500000 3.28411316E+11 5.53778135E+10 -4.89514516E+10	-108.750000 29.2500000 2.84275737E+11 6.52683100E+10 -4.67213353E+10	-108.750000 29.2500000 2.73876140E+11 9.28995820E+10 -6.26767176E+10	-108.750000 29.2500000 1.97879202E+11 7.37421885E+10 -7.89316485E+10	-108.750000 29.2500000 1.88121694E+11 9.72415713E+10 -1.50156558E+11	-108.750000 29.2500000 9.44887644E+10 1.43497658E+11 -1.11869960E+11	-108.750000 29.2500000 6.35660698E+10 1.57497999E+11 -1.83254450E+11	-108.750000 29.2500000 3.41824102E+10 1.37801875E+11 -2.03444093E+11	-108.750000 29.2500000 1.43244073E+10 1.24797403E+11 -2.30164398E+11	-108.750000 29.2500000 -5.27406643E+09 1.08356903E+11 -2.49850135E+11	-108.750000 29.2500000 -2.83737037E+09 1.01271798E+11 -2.91699589E+11	-108.750000 29.2500000 -1.91578767E+10 1.16322673E+11 -3.74012740E+11	-108.750000 29.2500000 -1.86509087E+10 8.03137372E+10 -3.90763020E+11	-108.750000 29.2500000 -3.58247178E+10 7.48544410E+10 -3.14667893E+11	-108.750000 29.2500000 -1.00624927E+10 1.43387054E+10 -2.59017982E+11	-108.750000 29.2500000 381362560. 4.94143734E+10 -3.13315066E+11	-108.750000 29.2500000 -2.02996040E+10 8.00223396E+10 -3.69265345E+11	-108.750000 29.2500000 -5.10996152E+10 1.18770377E+11 -3.57176443E+11	-108.750000 29.2500000 -6.70612521E+10 1.19700955E+11 -3.64697420E+11	-108.750000 29.2500000 -4.76026102E+10 9.94264842E+10 -3.31907858E+11	-108.750000 29.2500000 -2.40952361E+10 6.78466560E+10 -2.70030963E+11	-108.750000 29.2500000 -3.57058068E+10 6.76447928E+10 -2.79341793E+11	-108.750000 29.2500000 -3.49014016E+10 7.92200888E+10 -2.42960908E+11	-108.750000 29.2500000 -1.71552297E+10 8.77119160E+10 -2.40078078E+11	-108.750000 29.2500000 2.96486830E+10 1.09021782E+11 -3.29309749E+11	-108.750000 29.2500000 3.69519288E+10 9.02900777E+10 -3.18940021E+11	-108.750000 29.2500000 6.50014884E+10 8.55197942E+10 -2.82695959E+11	-108.750000 29.2500000 9.92258621E+10 1.30864677E+11 -3.61893822E+11	-108.750000 29.2500000 1.57683302E+11 1.13686938E+11 -3.23901358E+11	-108.750000 29.2500000 1.52447140E+11 1.23811070E+11 -2.76450738E+11	-108.750000 29.2500000 2.21703406E+11 1.67937360E+11 -3.50684938E+11	-108.750000 29.2500000 2.20285780E+11 1.76412099E+11 -3.53760707E+11	-108.750000 29.2500000 2.42677039E+11 1.71628741E+11 -3.80229353E+11	-108.750000 29.2500000 2.60816142E+11 1.78549457E+11 -4.20249731E+11	-108.750000 29.2500000 2.96392917E+11 1.83582802E+11 -4.65493787E+11	-108.750000 29.2500000 4.17993851E+11 2.08145596E+11 -6.37617308E+11	-108.750000 29.2500000 3.73796667E+11 2.56241598E+11 -6.71792300E+11	-108.750000 29.2500000 3.84685769E+11 2.15790191E+11 -6.67547468E+11
-108.250000 29.2500000 5.24858819E+11 1.99231881E+11 1.69734865E+11	-108.250000 29.2500000 5.85360998E+11 2.06338294E+11 2.17413009E+11	-108.250000 29.2500000 5.78964685E+11 1.58644191E+11 2.23980782E+11	-108.250000 29.2500000 5.27503000E+11 1.22767753E+11 2.20621390E+11	-108.250000 29.2500000 5.77242333E+11 1.07306328E+11 3.21465811E+11	-108.250000 29.2500000 5.45600406E+11 7.49080740E+10 3.48555444E+11	-108.250000 29.2500000 5.32513980E+11 5.75554314E+10 3.66808367E+11	-108.250000 29.2500000 5.80539908E+11 7.05780695E+10 3.32329124E+11	-108.250000 29.2500000 5.73805167E+11 1.17330944E+11 1.94441789E+11	-108.250000 29.2500000 5.39880227E+11 1.47914981E+11 1.05468142E+11	-108.250000 29.2500000 5.74263329E+11 2.11601457E+11 3.73081006E+10	-108.250000 29.2500000 5.70193084E+11 1.82458565E+11 5.42402519E+10	-108.250000 29.2500000 5.68091804E+11 2.01738617E+11 7.34105600E+10	-108.250000 29.2500000 5.59799992E+11 2.10169725E+11 7.74681805E+10	-108.250000 29.2500000 5.45991000E+11 2.39244968E+11 8.00698860E+10	-108.250000 29.2500000 5.68221041E+11 2.42565153E+11 4.09986212E+10	-108.250000 29.2500000 4.88608399E+11 2.28617863E+11 4.69305805E+09	-108.250000 29.2500000 3.84461603E+11 2.38421361E+11 1.05013668E+10	-108.250000 29.2500000 3.47048837E+11 2.64750449E+11 -3.47986452E+10	-108.250000 29.2500000 2.93149213E+11 2.51114471E+11 -6.15949353E+10	-108.250000 29.2500000 2.45659795E+11 2.39691629E+11 -1.03828922E+11	-108.250000 29.2500000 1.86842759E+11 2.21537190E+11 -1.21273016E+11	-108.250000 29.2500000 1.50965158E+11 2.11599999E+11 -1.68817721E+11	-108.250000 29.2500000 1.00690141E+11 2.33934668E+11 -2.55431770E+11	-108.250000 29.2500000 8.54522593E+10 1.80010074E+11 -2.72989503E+11	-108.250000 29.2500000 3.66757192E+10 1.72835078E+11 -2.09483399E+11	-108.250000 29.2500000 8.63187763E+10 1.27464284E+11 -2.33381495E+11	-108.250000 29.2500000 8.16134881E+10 1.34981804E+11 -2.10013651E+11	-108.250000 29.2500000 4.43794678E+10 1.81837971E+11 -2.78645735E+11	-108.250000 29.2500000 -5.72745472E+09 1.97791203E+11 -2.81417810E+11	-108.250000 29.2500000 -3.37187185E+10 1.93075479E+11 -2.96356643E+11	-108.250000 29.2500000 -1.69490514E+10 1.53545720E+11 -2.61458215E+11	-108.250000 29.2500000 -2.56027791E+10 1.33141586E+11 -2.70572732E+11	-108.250000 29.2500000 -2.07459635E+10 1.28926433E+11 -2.80097423E+11	-108.250000 29.2500000 -3.19245169E+10 1.26564491E+11 -2.33903555E+11	-108.250000 29.2500000 -1.81838234E+10 1.25368705E+11 -2.22217028E+11	-108.250000 29.2500000 4.61859021E+09 1.08134138E+11 -2.36138873E+11	-108.250000 29.2500000 3.57086700E+10 1.21089589E+11 -2.90597339E+11	-108.250000 29.2500000 6.40218890E+10 1.07333026E+11 -2.37812728E+11	-108.250000 29.2500000 8.95568200E+10 1.15902538E+11 -2.37155402E+11	-108.250000 29.2500000 1.54686013E+11 1.24893856E+11 -2.53735027E+11	-108.250000 29.2500000 2.01109291E+11 1.68463581E+11 -2.87490605E+11	-108.250000 29.2500000 2.29544788E+11 1.55925758E+11 -2.50728563E+11	-108.250000 29.2500000 2.16739578E+11 1.65121999E+11 -2.67333878E+11	-108.250000 29.2500000 2.67701682E+11 1.83926866E+11 -3.14124534E+11	-108.250000 29.2500000 2.95560217E+11 1.86381189E+11 -3.69997906E+11	-108.250000 29.2500000 3.39654083E+11 1.87296891E+11 -4.16701055E+11	-108.250000 29.2500000 3.96918260E+11 1.75871345E+11 -4.44643475E+11	-108.250000 29.2500000 3.82262051E+11 2.13114126E+11 -5.03032906E+11	-108.250000 29.2500000 3.80841886E+11 2.14714712E+11 -5.05462850E+11
-107.750000 29.2500000 5.27922921E+11 2.88274186E+11 2.57229128E+11	-107.750000 29.2500000 5.10490608E+11 2.36322423E+11 2.35906154E+11	-107.750000 29.2500000 4.68647838E+11 2.04182340E+11 2.39458779E+11	-107.750000 29.2500000 5.05427591E+11 2.20426732E+11 2.78453649E+11	-107.750000 29.2500000 4.85337891E+11 1.69703260E+11 3.32796166E+11	-107.750000 29.2500000 4.31166390E+11 1.44827122E+11 3.25821858E+11	-107.750000 29.2500000 4.59562615E+11 2.00511537E+11 4.55434437E+11	-107.750000 29.2500000 4.89650389E+11 1.78031378E+11 3.38151834E+11	-107.750000 29.2500000 4.97905009E+11 2.58263892E+11 2.30709641E+11	-107.750000 29.2500000 4.96367436E+11 2.62076383E+11 1.41389021E+11	-107.750000 29.2500000 5.26022902E+11 3.57481742E+11 1.31123462E+11	-107.750000 29.2500000 5.41377102E+11 3.35242330E+11 1.53291047E+11	-107.750000 29.2500000 5.71590181E+11 3.40374749E+11 1.69125642E+11	-107.750000 29.2500000 5.93773462E+11 3.51250973E+11 1.91016993E+11	-107.750000 29.2500000 6.01556255E+11 3.87489104E+11 2.00688075E+11	-107.750000 29.2500000 5.84256913E+11 3.01034930E+11 1.19883612E+11	-107.750000 29.2500000 5.91533900E+11 3.72843151E+11 1.41399294E+11	-107.750000 29.2500000 5.40390949E+11 3.62525393E+11 1.15074523E+11	-107.750000 29.2500000 5.33693071E+11 4.05485486E+11 1.09992829E+11	-107.750000 29.2500000 5.07106853E+11 4.00198894E+11 6.08448676E+10	-107.750000 29.2500000 4.84604903E+11 3.66904771E+11 9.83929037E+09	-107.750000 29.2500000 4.66374492E+11 3.72117930E+11 6.88475290E+09	-107.750000 29.2500000 4.38638477E+11 3.72320076E+11 -3.70362409E+10	-107.750000 29.2500000 4.22908985E+11 4.01980490E+11 -6.13470372E+10	-107.750000 29.2500000 3.81123920E+11 3.12840421E+11 -1.28074383E+11	-107.750000 29.2500000 3.35550841E+11 2.85073408E+11 -8.12972442E+10	-107.750000 29.2500000 3.82151885E+11 2.67764761E+11 -7.53336402E+10	-107.750000 29.2500000 3.35010365E+11 2.41340793E+11 -1.00781572E+11	-107.750000 29.2500000 3.29458778E+11 2.97086321E+11 -1.41081068E+11	-107.750000 29.2500000 2.82849280E+11 2.89002062E+11 -1.47167314E+11	-107.750000 29.2500000 2.44577174E+11 2.74652266E+11 -1.67918027E+11	-107.750000 29.2500000 2.38456291E+11 2.95635780E+11 -2.08717300E+11	-107.750000 29.2500000 2.15980868E+11 2.64516633E+11 -2.30019908E+11	-107.750000 29.2500000 2.22019125E+11 2.51816575E+11 -2.29877531E+11	-107.750000 29.2500000 1.70426057E+11 2.24175325E+11 -2.05461160E+11	-107.750000 29.2500000 1.89303226E+11 1.98475727E+11 -1.86925957E+11	-107.750000 29.2500000 1.88082094E+11 2.37426655E+11 -2.73102930E+11	-107.750000 29.2500000 2.14781821E+11 1.96217160E+11 -2.55483642E+11	-107.750000 29.2500000 2.17822806E+11 2.38172537E+11 -2.55136809E+11	-107.750000 29.2500000 2.63526482E+11 2.28262019E+11 -2.55224955E+11	-107.750000 29.2500000 2.85594386E+11 2.50925990E+11 -2.47630397E+11	-107.750000 29.2500000 3.29410806E+11 2.00821228E+11 -1.98145638E+11	-107.750000 29.2500000 3.61429533E+11 2.42895061E+11 -1.92657506E+11	-107.750000 29.2500000 3.41578973E+11 2.47639179E+11 -2.36824003E+11	-107.750000 29.2500000 3.35028322E+11 1.93460240E+11 -2.21613621E+11	-107.750000 29.2500000 3.57601608E+11 2.06356251E+11 -2.72920691E+11	-107.750000 29.2500000 3.93919562E+11 1.96826169E+11 -3.29033515E+11	-107.750000 29.2500000 4.21614191E+11 2.00703951E+11 -3.60487977E+11	-107.750000 29.2500000 3.84809402E+11 2.53778149E+11 -3.91739834E+11	-107.750000 29.2500000 4.07850910E+11 2.71806300E+11 -4.34518884E+11
-107.250000 29.2500000 4.28844483E+11 2.64184791E+11 2.37155860E+11	-107.250000 29.2500000 4.12193096E+11 2.40666788E+11 2.20636987E+11	-107.250000 29.2500000 4.28781011E+11 2.71360311E+11 3.19108153E+11	-107.250000 29.2500000 3.90650135E+11 2.34141417E+11 2.69979484E+11	-107.250000 29.2500000 3.51961776E+11 1.89615047E+11 2.90926756E+11	-107.250000 29.2500000 3.16028649E+11 2.61288264E+11 3.73265367E+11	-107.250000 29.2500000 2.92967023E+11 2.57644184E+11 4.17000751E+11	-107.250000 29.2500000 3.74431810E+11 2.68261294E+11 3.03329247E+11	-107.250000 29.2500000 3.71499074E+11 2.48842928E+11 1.78819531E+11	-107.250000 29.2500000 4.15871074E+11 3.24821090E+11 1.56605088E+11	-107.250000 29.2500000 4.05151285E+11 3.17228024E+11 1.13352942E+11	-107.250000 29.2500000 4.20098540E+11 3.09571486E+11 1.39276976E+11	-107.250000 29.2500000 4.46587732E+11 2.98247127E+11 1.45476387E+11	-107.250000 29.2500000 4.62107771E+11 3.15943944E+11 1.73038141E+11	-107.250000 29.2500000 4.79943164E+11 3.32944179E+11 2.06537425E+11	-107.250000 29.2500000 5.18387565E+11 4.01755701E+11 1.93719599E+11	-107.250000 29.2500000 4.81522057E+11 3.33900743E+11 1.32740768E+11	-107.250000 29.2500000 4.71599645E+11 4.50521301E+11 1.63880174E+11	-107.250000 29.2500000 4.51748397E+11 3.72458750E+11 1.11665070E+11	-107.250000 29.2500000 4.17429389E+11 3.81213802E+11 9.88359721E+10	-107.250000 29.2500000 4.92423709E+11 4.70197961E+11 9.18695608E+10	-107.250000 29.2500000 4.26025484E+11 3.73853061E+11 8.28127724E+10	-107.250000 29.2500000 4.33157341E+11 3.79465728E+11 5.75739372E+10	-107.250000 29.2500000 4.68959429E+11 4.16356401E+11 3.68332841E+10	-107.250000 29.2500000 5.15211231E+11 4.51761701E+11 1.20025672E+10	-107.250000 29.2500000 4.84700094E+11 3.87913974E+11 7.19108762E+09	-107.250000 29.2500000 5.02929261E+11 3.95031773E+11 1.67556772E+10	-107.250000 29.2500000 5.26273708E+11 4.59423580E+11 -1.84740987E+10	-107.250000 29.2500000 4.84421894E+11 4.06663823E+11 -3.14062111E+10	-107.250000 29.2500000 4.88237335E+11 3.65836829E+11 -4.03284337E+10	-107.250000 29.2500000 4.78039638E+11 3.57264065E+11 -5.28424428E+10	-107.250000 29.2500000 4.94175945E+11 3.75782048E+11 -1.04837964E+11	-107.250000 29.2500000 4.90086793E+11 3.45566380E+11 -1.44831267E+11	-107.250000 29.2500000 4.76519465E+11 3.38572804E+11 -1.46633081E+11	-107.250000 29.2500000 4.71734878E+11 3.83617532E+11 -1.69846309E+11	-107.250000 29.2500000 5.15747250E+11 3.28390050E+11 -1.54748469E+11	-107.250000 29.2500000 5.09524345E+11 4.11519681E+11 -1.95432169E+11	-107.250000 29.2500000 5.66954820E+11 3.30019439E+11 -2.25316766E+11	-107.250000 29.2500000 5.65310587E+11 3.96993167E+11 -2.20033024E+11	-107.250000 29.2500000 6.04682781E+11 3.59519781E+11 -1.98068617E+11	-107.250000 29.2500000 6.18091053E+11 4.03739378E+11 -1.83413031E+11	-107.250000 29.2500000 7.33039231E+11 3.90501106E+11 -1.37173074E+11	-107.250000 29.2500000 6.97659425E+11 3.16565619E+11 -1.03108092E+11	-107.250000 29.2500000 7.31492450E+11 3.21389953E+11 -1.29462493E+11	-107.250000 29.2500000 7.94272596E+11 3.41898920E+11 -1.46351260E+11	-107.250000 29.2500000 7.82543421E+11 4.00687071E+11 -1.92336921E+11	-107.250000 29.2500000 8.71944487E+11 4.02855297E+11 -2.29213028E+11	-107.250000 29.2500000 9.03862223E+11 4.08267620E+11 -2.85587309E+11	-107.250000 29.2500000 7.74593184E+11 3.85368621E+11 -2.37439762E+11	-107.250000 29.2500000 8.07602094E+11 3.81509370E+11 -2.70095401E+11
-106.750000 29.2500000 3.04653009E+11 2.43326124E+11 2.12090749E+11	-106.750000 29.2500000 2.61677023E+11 2.30039372E+11 1.83980098E+11	-106.750000 29.2500000 2.91716497E+11 2.37145145E+11 2.89683079E+11	-106.750000 29.2500000 2.53026828E+11 2.34856219E+11 2.41118396E+11	-106.750000 29.2500000 1.99119438E+11 2.81955434E+11 3.26397723E+11	-106.750000 29.2500000 1.46269946E+11 2.85305438E+11 3.40431274E+11	-106.750000 29.2500000 1.07658404E+11 3.79552662E+11 4.79638225E+11	-106.750000 29.2500000 1.90328586E+11 2.26192769E+11 1.90987796E+11	-106.750000 29.2500000 2.44075561E+11 2.52786426E+11 1.39129029E+11	-106.750000 29.2500000 2.76908802E+11 2.28634919E+11 1.03065600E+11	-106.750000 29.2500000 2.95217725E+11 2.25542193E+11 4.60587704E+10	-106.750000 29.2500000 3.23015574E+11 2.29884363E+11 6.93195899E+10	-106.750000 29.2500000 3.90564250E+11 3.16459057E+11 1.30055455E+11	-106.750000 29.2500000 4.03501580E+11 3.35356264E+11 1.53625215E+11	-106.750000 29.2500000 4.62753497E+11 3.25125800E+11 1.73317865E+11	-106.750000 29.2500000 4.38515106E+11 3.08624982E+11 1.60400703E+11	-106.750000 29.2500000 4.66048975E+11 3.52526270E+11 1.36338129E+11	-106.750000 29.2500000 4.17284588E+11 3.42736962E+11 1.09715931E+11	-106.750000 29.2500000 4.54394544E+11 4.03540312E+11 1.17651980E+11	-106.750000 29.2500000 4.59046519E+11 3.98614462E+11 1.42413758E+11	-106.750000 29.2500000 4.76481683E+11 3.79719156E+11 1.24692382E+11	-106.750000 29.2500000 4.43138834E+11 3.98257783E+11 1.32444725E+11	-106.750000 29.2500000 4.44829925E+11 4.07984407E+11 1.15237741E+11	-106.750000 29.2500000 3.89769822E+11 3.60497971E+11 6.60726456E+10	-106.750000 29.2500000 4.51149136E+11 3.88327997E+11 7.85929585E+10	-106.750000 29.2500000 4.56846180E+11 4.46138319E+11 6.41308303E+10	-106.750000 29.2500000 4.68679361E+11 4.67762315E+11 6.38114939E+10	-106.750000 29.2500000 4.60835521E+11 3.92918303E+11 3.46744177E+10	-106.750000 29.2500000 4.54576538E+11 4.74678067E+11 3.52536699E+10	-106.750000 29.2500000 4.57220653E+11 4.18083340E+11 -738428352.	-106.750000 29.2500000 4.63226569E+11 4.11959329E+11 -5.74017843E+09	-106.750000 29.2500000 4.86950994E+11 4.29624459E+11 -5.23945329E+10	-106.750000 29.2500000 5.36203428E+11 5.55924849E+11 -8.05264753E+10	-106.750000 29.2500000 5.23535876E+11 5.65472133E+11 -1.34424379E+11	-106.750000 29.2500000 4.93352387E+11 4.20021764E+11 -1.33245682E+11	-106.750000 29.2500000 5.52914584E+11 4.81746616E+11 -1.56297183E+11	-106.750000 29.2500000 5.13519649E+11 4.57777250E+11 -1.37591964E+11	-106.750000 29.2500000 6.57568236E+11 5.03648780E+11 -2.08031711E+11	-106.750000 29.2500000 6.02569572E+11 4.34455904E+11 -1.98527992E+11	-106.750000 29.2500000 6.55194587E+11 5.36226922E+11 -1.87932426E+11	-106.750000 29.2500000 6.66907967E+11 5.92847503E+11 -1.60352190E+11	-106.750000 29.2500000 7.61142837E+11 5.49027480E+11 -1.00607197E+11	-106.750000 29.2500000 8.17418994E+11 5.94160976E+11 -8.94100193E+10	-106.750000 29.2500000 8.45008339E+11 5.80307976E+11 -9.78408489E+10	-106.750000 29.2500000 9.48088996E+11 5.74170464E+11 -1.23226046E+11	-106.750000 29.2500000 8.26078659E+11 5.40391899E+11 -1.30648916E+11	-106.750000 29.2500000 8.63251333E+11 5.49775213E+11 -1.20506819E+11	-106.750000 29.2500000 9.26385963E+11 5.71791180E+11 -1.50318612E+11	-106.750000 29.2500000 8.35139011E+11 5.35947084E+11 -1.67152206E+11	-106.750000 29.2500000 8.71992984E+11 5.32003521E+11 -1.83970071E+11
-106.250000 29.2500000 3.95474616E+10 2.39352447E+11 2.42367070E+11	-106.250000 29.2500000 -9.58959718E+09 2.25444790E+11 2.01640772E+11	-106.250000 29.2500000 2.95155528E+10 2.37168804E+11 3.20317194E+11	-106.250000 29.2500000 -2.89184154E+10 2.37223297E+11 2.57927381E+11	-106.250000 29.2500000 -8.39419167E+10 2.91546235E+11 3.65749010E+11	-106.250000 29.2500000 -1.60725123E+11 3.85548648E+11 4.57573433E+11	-106.250000 29.2500000 -1.87277787E+11 3.88083319E+11 5.09342515E+11	-106.250000 29.2500000 -7.92968888E+10 2.96469889E+11 2.69039141E+11	-106.250000 29.2500000 -2.51048714E+10 2.20965700E+11 1.59435194E+11	-106.250000 29.2500000 1.46773678E+10 1.95820962E+11 1.03338705E+11	-106.250000 29.2500000 2.89406157E+10 1.99564739E+11 4.66237645E+10	-106.250000 29.2500000 5.84686264E+10 2.03534025E+11 6.48449270E+10	-106.250000 29.2500000 1.19608893E+11 2.05724877E+11 1.17054718E+11	-106.250000 29.2500000 1.58109532E+11 2.20473754E+11 1.25822550E+11	-106.250000 29.2500000 1.87605729E+11 2.24168935E+11 1.15100492E+11	-106.250000 29.2500000 2.14262972E+11 2.06095565E+11 1.11901868E+11	-106.250000 29.2500000 2.33163276E+11 2.23525782E+11 1.18502334E+11	-106.250000 29.2500000 2.72139633E+11 3.09497135E+11 9.77603379E+10	-106.250000 29.2500000 2.79935844E+11 2.59339158E+11 8.55481385E+10	-106.250000 29.2500000 3.18482088E+11 2.53349560E+11 9.13993564E+10	-106.250000 29.2500000 3.61843196E+11 2.59762913E+11 7.95777024E+10	-106.250000 29.2500000 3.78684604E+11 2.74235769E+11 8.08072970E+10	-106.250000 29.2500000 4.21570314E+11 2.86820794E+11 7.23133809E+10	-106.250000 29.2500000 4.29513245E+11 3.51786369E+11 7.44822538E+10	-106.250000 29.2500000 4.73277497E+11 3.05370431E+11 5.56574966E+10	-106.250000 29.2500000 4.80272876E+11 3.42700032E+11 6.23875809E+10	-106.250000 29.2500000 4.94654915E+11 3.62542760E+11 6.28548403E+10	-106.250000 29.2500000 5.12241566E+11 4.33885446E+11 6.73347052E+10	-106.250000 29.2500000 4.87468728E+11 3.72686488E+11 4.55519027E+10	-106.250000 29.2500000 4.96002204E+11 4.43395932E+11 1.98376571E+10	-106.250000 29.2500000 5.12044794E+11 4.34331451E+11 2.24569979E+10	-106.250000 29.2500000 5.42721147E+11 4.52434690E+11 -1.19623854E+10	-106.250000 29.2500000 5.49711544E+11 4.21988205E+11 -205832560.	-106.250000 29.2500000 5.02774071E+11 4.39708778E+11 -1.97973770E+10	-106.250000 29.2500000 5.55291574E+11 4.14815060E+11 -1.03393231E+11	-106.250000 29.2500000 5.76889750E+11 4.70272737E+11 -1.15802145E+11	-106.250000 29.2500000 5.60404496E+11 4.59358077E+11 -1.11153512E+11	-106.250000 29.2500000 6.47519994E+11 5.04645190E+11 -1.34075523E+11	-106.250000 29.2500000 7.05907261E+11 6.28593394E+11 -1.95377988E+11	-106.250000 29.2500000 6.72817873E+11 5.35191126E+11 -1.27340331E+11	-106.250000 29.2500000 6.88713105E+11 5.86995597E+11 -8.90023936E+10	-106.250000 29.2500000 7.61993429E+11 7.65713580E+11 -2.30334812E+10	-106.250000 29.2500000 7.19265661E+11 7.99438078E+11 -3.03413530E+09	-106.250000 29.2500000 7.79188371E+11 7.81147242E+11 -7.25203763E+09	-106.250000 29.2500000 8.25129239E+11 7.90577086E+11 -3.42643159E+10	-106.250000 29.2500000 8.01888600E+11 7.25433188E+11 -6.29392794E+10	-106.250000 29.2500000 8.14312391E+11 7.63784593E+11 -5.42506598E+10	-106.250000 29.2500000 8.39446364E+11 7.62485735E+11 -1.17892342E+10	-106.250000 29.2500000 8.10404282E+11 7.08412834E+11 -1.00292297E+11	-106.250000 29.2500000 8.31702565E+11 7.11463797E+11 -1.08455805E+11
-105.750000 29.2500000 -1.17193595E+10 1.71753046E+11 2.50288046E+11	-105.750000 29.2500000 -6.92976845E+10 2.16947245E+11 2.81659081E+11	-105.750000 29.2500000 -2.47667569E+10 1.77126425E+11 3.08443054E+11	-105.750000 29.2500000 -9.96652319E+10 2.35642503E+11 3.20631669E+11	-105.750000 29.2500000 -1.34772081E+11 2.82382893E+11 4.40886067E+11	-105.750000 29.2500000 -2.17100075E+11 3.59864500E+11 5.48340400E+11	-105.750000 29.2500000 -2.62740443E+11 4.48219185E+11 7.83336866E+11	-105.750000 29.2500000 -1.69047327E+11 2.87797871E+11 3.45251578E+11	-105.750000 29.2500000 -1.52007295E+11 2.73447469E+11 2.82599490E+11	-105.750000 29.2500000 -1.06408018E+11 1.94145419E+11 1.55486028E+11	-105.750000 29.2500000 -1.07974885E+11 2.39220670E+11 1.45371103E+11	-105.750000 29.2500000 -7.28659558E+10 2.31874822E+11 1.62096824E+11	-105.750000 29.2500000 2.00951834E+09 1.76240443E+11 1.56810134E+11	-105.750000 29.2500000 4.11155825E+10 1.87168539E+11 1.70372645E+11	-105.750000 29.2500000 5.52440218E+10 2.01654534E+11 1.78354700E+11	-105.750000 29.2500000 6.06887035E+10 1.83356850E+11 1.45072964E+11	-105.750000 29.2500000 7.69017528E+10 1.90729454E+11 1.53184256E+11	-105.750000 29.2500000 9.36312750E+10 1.89231497E+11 1.17148574E+11	-105.750000 29.2500000 9.44864625E+10 2.23124193E+11 9.64760699E+10	-105.750000 29.2500000 1.20236098E+11 2.24564855E+11 8.90010255E+10	-105.750000 29.2500000 1.45393992E+11 2.33258713E+11 6.98245284E+10	-105.750000 29.2500000 1.69448374E+11 2.51858026E+11 6.83811062E+10	-105.750000 29.2500000 2.12925628E+11 2.62578029E+11 5.50913147E+10	-105.750000 29.2500000 2.18675462E+11 3.16412985E+11 5.00336435E+10	-105.750000 29.2500000 2.76972995E+11 2.94850363E+11 2.91447726E+10	-105.750000 29.2500000 3.02188102E+11 3.27262700E+11 4.53655716E+10	-105.750000 29.2500000 3.28715534E+11 3.48019556E+11 5.02065930E+10	-105.750000 29.2500000 3.42273130E+11 3.12450023E+11 4.72833229E+10	-105.750000 29.2500000 3.44676598E+11 3.62243162E+11 2.00102851E+10	-105.750000 29.2500000 3.62084172E+11 4.23933051E+11 6.47467981E+09	-105.750000 29.2500000 4.05492531E+11 4.17398850E+11 1.42839276E+10	-105.750000 29.2500000 4.80857063E+11 4.27462296E+11 -1.81990973E+10	-105.750000 29.2500000 5.25393035E+11 4.09012306E+11 -1.44588954E+10	-105.750000 29.2500000 5.42207803E+11 3.93724297E+11 -8.72678810E+09	-105.750000 29.2500000 5.70098909E+11 3.65453443E+11 -9.82732472E+10	-105.750000 29.2500000 6.16633270E+11 4.17831682E+11 -1.00315431E+11	-105.750000 29.2500000 6.30292742E+11 4.10518585E+11 -9.69934438E+10	-105.750000 29.2500000 7.00859154E+11 4.75988001E+11 -1.13665483E+11	-105.750000 29.2500000 6.43949265E+11 4.39209066E+11 -6.94464184E+10	-105.750000 29.2500000 7.28784241E+11 5.23261870E+11 -1.09626130E+11	-105.750000 29.2500000 7.46178085E+11 5.83968293E+11 -5.92168141E+10	-105.750000 29.2500000 7.87611976E+11 7.68593363E+11 7.60133386E+10	-105.750000 29.2500000 7.73693833E+11 1.11145622E+12 1.38235822E+11	-105.750000 29.2500000 7.84322593E+11 1.04976856E+12 1.25564994E+11	-105.750000 29.2500000 8.90167034E+11 1.03295969E+12 9.44453304E+10	-105.750000 29.2500000 7.81807583E+11 9.40991709E+11 5.43539077E+10	-105.750000 29.2500000 7.90399943E+11 1.01106398E+12 7.89249638E+10	-105.750000 29.2500000 8.74374496E+11 9.74790656E+11 5.49187830E+10	-105.750000 29.2500000 7.73969215E+11 9.11008858E+11 -1.09915310E+10	-105.750000 29.2500000 8.07581254E+11 9.05108718E+11 -2.93705564E+10
-105.250000 29.2500000 -4.81890959E+10 1.41170246E+11 3.05630511E+11	-105.250000 29.2500000 -9.89573612E+10 1.83782212E+11 3.46732003E+11	-105.250000 29.2500000 -7.29096847E+10 1.50433956E+11 3.51615746E+11	-105.250000 29.2500000 -1.30216264E+11 2.02588242E+11 3.79773682E+11	-105.250000 29.2500000 -1.60413499E+11 2.43646087E+11 4.92304761E+11	-105.250000 29.2500000 -2.23184388E+11 3.07896680E+11 6.01056477E+11	-105.250000 29.2500000 -2.39708127E+11 3.46842857E+11 8.33485472E+11	-105.250000 29.2500000 -2.43614548E+11 3.35524758E+11 5.19788069E+11	-105.250000 29.2500000 -2.46447718E+11 3.16497592E+11 4.47296438E+11	-105.250000 29.2500000 -2.46587834E+11 3.18251500E+11 3.40308886E+11	-105.250000 29.2500000 -2.26140914E+11 2.79426564E+11 2.55931728E+11	-105.250000 29.2500000 -1.86364625E+11 2.47414931E+11 2.90764325E+11	-105.250000 29.2500000 -1.05770615E+11 1.81881094E+11 2.68203819E+11	-105.250000 29.2500000 -4.80764436E+10 1.44440230E+11 2.33239069E+11	-105.250000 29.2500000 -2.38983414E+10 1.47069878E+11 2.53430465E+11	-105.250000 29.2500000 -3.39404636E+10 1.47190366E+11 2.11417907E+11	-105.250000 29.2500000 -2.20342989E+10 1.45768464E+11 2.27698180E+11	-105.250000 29.2500000 1.09212698E+09 1.50362866E+11 1.76013148E+11	-105.250000 29.2500000 -8.79504998E+09 1.80467991E+11 1.70930799E+11	-105.250000 29.2500000 8.36110694E+09 1.88434203E+11 1.57676945E+11	-105.250000 29.2500000 2.89709486E+10 1.98702285E+11 1.37217802E+11	-105.250000 29.2500000 3.22948710E+10 2.22331814E+11 1.27117173E+11	-105.250000 29.2500000 5.13785856E+10 2.31689355E+11 1.10242406E+11	-105.250000 29.2500000 4.55686226E+10 2.79689003E+11 9.67493468E+10	-105.250000 29.2500000 7.26995517E+10 2.67738431E+11 6.69343908E+10	-105.250000 29.2500000 8.29689938E+10 3.06789908E+11 8.30801674E+10	-105.250000 29.2500000 1.08367675E+11 3.27391937E+11 9.14434949E+10	-105.250000 29.2500000 1.30690793E+11 2.93582471E+11 5.97864038E+10	-105.250000 29.2500000 1.26617698E+11 3.27455310E+11 4.02430812E+10	-105.250000 29.2500000 1.52228970E+11 3.67158264E+11 1.92936346E+10	-105.250000 29.2500000 1.88214198E+11 3.65659357E+11 2.27552338E+10	-105.250000 29.2500000 2.85153067E+11 3.67294808E+11 1.73183526E+09	-105.250000 29.2500000 3.01998506E+11 3.58906757E+11 -1.36222802E+10	-105.250000 29.2500000 3.25416649E+11 3.28946418E+11 -2.67485942E+10	-105.250000 29.2500000 3.60035680E+11 2.93459132E+11 -8.40651817E+10	-105.250000 29.2500000 4.13199729E+11 3.37360847E+11 -8.60224635E+10	-105.250000 29.2500000 4.33014702E+11 3.30431857E+11 -8.23981834E+10	-105.250000 29.2500000 5.02323642E+11 4.02756174E+11 -9.23054490E+10	-105.250000 29.2500000 5.09279470E+11 5.12513180E+11 -4.13547479E+10	-105.250000 29.2500000 4.81432535E+11 4.89544679E+11 -4.97272832E+10	-105.250000 29.2500000 4.89928622E+11 5.74879957E+11 756719680.	-105.250000 29.2500000 5.88740493E+11 7.43315210E+11 1.38801562E+11	-105.250000 29.2500000 6.06092132E+11 8.03754869E+11 2.09083122E+11	-105.250000 29.2500000 6.18211508E+11 1.00309985E+12 2.93564187E+11	-105.250000 29.2500000 6.27533087E+11 1.01702015E+12 2.22605492E+11	-105.250000 29.2500000 6.12144251E+11 1.14127641E+12 1.84739594E+11	-105.250000 29.2500000 5.42652301E+11 9.39977671E+11 1.73400588E+11	-105.250000 29.2500000 5.30963300E+11 9.09636010E+11 8.17001431E+10	-105.250000 29.2500000 4.81431945E+11 1.06864555E+12 1.04631149E+11	-105.250000 29.2500000 5.50147260E+11 1.05193465E+12 1.12902398E+11
-104.750000 29.2500000 -8.38587924E+10 1.05227477E+11 3.12353587E+11	-104.750000 29.2500000 -1.21122324E+11 1.30665308E+11 3.48843573E+11	-104.750000 29.2500000 -1.08924027E+11 1.11651963E+11 3.51317819E+11	-104.750000 29.2500000 -1.57099016E+11 1.58676648E+11 3.76627888E+11	-104.750000 29.2500000 -1.81806072E+11 1.86110951E+11 4.78974116E+11	-104.750000 29.2500000 -2.13448589E+11 2.28837392E+11 5.94099175E+11	-104.750000 29.2500000 -2.08183493E+11 2.37573128E+11 8.39884014E+11	-104.750000 29.2500000 -2.94857769E+11 3.24064150E+11 6.76983931E+11	-104.750000 29.2500000 -3.14105922E+11 3.28371569E+11 5.82177260E+11	-104.750000 29.2500000 -3.75017243E+11 4.05562163E+11 5.84342700E+11	-104.750000 29.2500000 -3.56207952E+11 3.72683473E+11 4.47688704E+11	-104.750000 29.2500000 -2.23834604E+11 1.89107732E+11 3.01010682E+11	-104.750000 29.2500000 -1.50605758E+11 1.12910975E+11 2.87172166E+11	-104.750000 29.2500000 -1.06831815E+11 8.65982136E+10 2.51173896E+11	-104.750000 29.2500000 -8.35608576E+10 8.09884058E+10 2.92697178E+11	-104.750000 29.2500000 -1.05360474E+11 8.74938941E+10 2.37013860E+11	-104.750000 29.2500000 -1.02297502E+11 8.19714785E+10 2.65883730E+11	-104.750000 29.2500000 -9.14832753E+10 9.22206372E+10 2.11426804E+11	-104.750000 29.2500000 -1.05525658E+11 1.12671793E+11 2.18754613E+11	-104.750000 29.2500000 -1.08517523E+11 1.20592589E+11 2.10647712E+11	-104.750000 29.2500000 -1.08736537E+11 1.27622087E+11 1.93213809E+11	-104.750000 29.2500000 -1.27226020E+11 1.50785655E+11 1.80765557E+11	-104.750000 29.2500000 -1.22843865E+11 1.59866601E+11 1.69765962E+11	-104.750000 29.2500000 -1.85504940E+11 2.83624079E+11 1.99698760E+11	-104.750000 29.2500000 -1.94948202E+11 2.79019389E+11 1.67863140E+11	-104.750000 29.2500000 -2.10337661E+11 3.37263100E+11 1.75005696E+11	-104.750000 29.2500000 -2.09354244E+11 3.68439689E+11 1.90734156E+11	-104.750000 29.2500000 -2.10873450E+11 3.26614352E+11 1.26578139E+11	-104.750000 29.2500000 -2.09792188E+11 3.40362297E+11 1.15607142E+11	-104.750000 29.2500000 -1.97691081E+11 3.58384763E+11 9.17367194E+10	-104.750000 29.2500000 -1.95851534E+11 3.61485697E+11 9.39821793E+10	-104.750000 29.2500000 -1.58395433E+11 3.49677847E+11 9.34820741E+10	-104.750000 29.2500000 -1.59528026E+11 3.45926664E+11 4.32175759E+10	-104.750000 29.2500000 -1.68789426E+11 3.26362530E+11 1.73264978E+10	-104.750000 29.2500000 -1.38602529E+11 2.80073896E+11 -2.89569731E+10	-104.750000 29.2500000 -1.06718233E+11 3.22007040E+11 -2.92123177E+10	-104.750000 29.2500000 -1.17257167E+11 3.22014740E+11 -2.60517478E+10	-104.750000 29.2500000 -3.25341491E+10 4.18133869E+11 -2.89526866E+10	-104.750000 29.2500000 -4.88000061E+10 5.25281952E+11 1.51039355E+10	-104.750000 29.2500000 -2.15471370E+10 5.23759124E+11 7.04091259E+10	-104.750000 29.2500000 -5.86677658E+09 6.37611409E+11 1.42591443E+11	-104.750000 29.2500000 8.35624878E+10 6.66354647E+11 2.36319326E+11	-104.750000 29.2500000 1.14226217E+11 5.85327903E+11 2.16648810E+11	-104.750000 29.2500000 1.41488898E+11 6.70616650E+11 3.62761290E+11	-104.750000 29.2500000 1.08306227E+11 7.00375302E+11 3.23308716E+11	-104.750000 29.2500000 -7.34644070E+09 7.68277086E+11 2.52958474E+11	-104.750000 29.2500000 -1.27707556E+10 8.24925749E+11 2.89717518E+11	-104.750000 29.2500000 -5.09128212E+10 1.03588266E+12 3.05193058E+11	-104.750000 29.2500000 -1.05610117E+11 1.11066389E+12 3.54780643E+11	-104.750000 29.2500000 -8.32836895E+10 1.08576624E+12 4.19760931E+11
-104.250000 29.2500000 -8.02969928E+10 7.11099023E+10 2.32683569E+11	-104.250000 29.2500000 -1.12211501E+11 8.36719084E+10 2.65609003E+11	-104.250000 29.2500000 -1.06557383E+11 8.12472893E+10 2.67579228E+11	-104.250000 29.2500000 -1.49544223E+11 1.16930363E+11 2.78841229E+11	-104.250000 29.2500000 -1.74943093E+11 1.34790693E+11 3.74888563E+11	-104.250000 29.2500000 -1.78867847E+11 1.49338571E+11 5.01420229E+11	-104.250000 29.2500000 -1.34302171E+11 1.07243340E+11 5.70009125E+11	-104.250000 29.2500000 -2.33692217E+11 2.01490055E+11 5.90914912E+11	-104.250000 29.2500000 -2.41105699E+11 2.16084300E+11 5.16750737E+11	-104.250000 29.2500000 -3.00575326E+11 2.57843069E+11 5.07416216E+11	-104.250000 29.2500000 -3.29125364E+11 3.06614010E+11 5.12439976E+11	-104.250000 29.2500000 -2.38767505E+11 1.67231521E+11 3.20857244E+11	-104.250000 29.2500000 -1.35478116E+11 5.54350633E+10 2.19360231E+11	-104.250000 29.2500000 -1.05281602E+11 3.93307587E+10 1.84796660E+11	-104.250000 29.2500000 -6.99927101E+10 2.04635668E+10 1.71055612E+11	-104.250000 29.2500000 -1.11941509E+11 3.85295278E+10 1.74670365E+11	-104.250000 29.2500000 -1.11224185E+11 3.03993590E+10 1.99086801E+11	-104.250000 29.2500000 -1.04421720E+11 4.05843640E+10 1.58596891E+11	-104.250000 29.2500000 -1.17205590E+11 5.01147853E+10 1.66722781E+11	-104.250000 29.2500000 -1.25006111E+11 5.76822272E+10 1.64010328E+11	-104.250000 29.2500000 -1.30144322E+11 5.90183997E+10 1.47393692E+11	-104.250000 29.2500000 -1.45675092E+11 7.22115789E+10 1.29170072E+11	-104.250000 29.2500000 -1.45073750E+11 8.03026616E+10 1.24794372E+11	-104.250000 29.2500000 -2.09191780E+11 1.78854920E+11 1.69518563E+11	-104.250000 29.2500000 -2.28656415E+11 1.77787453E+11 1.36412586E+11	-104.250000 29.2500000 -3.14524074E+11 3.27860552E+11 2.09179017E+11	-104.250000 29.2500000 -3.22565571E+11 3.68361767E+11 2.32045052E+11	-104.250000 29.2500000 -3.45708921E+11 3.26007390E+11 1.52526045E+11	-104.250000 29.2500000 -3.24818829E+11 3.06335482E+11 1.48604076E+11	-104.250000 29.2500000 -3.22671510E+11 3.05853858E+11 1.39807605E+11	-104.250000 29.2500000 -3.43385571E+11 3.14664354E+11 1.45529209E+11	-104.250000 29.2500000 -2.94093685E+11 2.32996422E+11 1.10685299E+11	-104.250000 29.2500000 -3.62593321E+11 2.73363763E+11 1.01299560E+11	-104.250000 29.2500000 -3.74311584E+11 2.58021753E+11 5.56694323E+10	-104.250000 29.2500000 -3.46360840E+11 2.33695724E+11 1.09659443E+10	-104.250000 29.2500000 -3.24715414E+11 2.76570898E+11 3.59396475E+10	-104.250000 29.2500000 -3.50653940E+11 2.84367520E+11 3.37729004E+10	-104.250000 29.2500000 -2.59476488E+11 4.07393501E+11 5.27156183E+10	-104.250000 29.2500000 -2.21313696E+11 3.91630586E+11 9.00969923E+10	-104.250000 29.2500000 -2.49826460E+11 5.05252774E+11 1.19657906E+11	-104.250000 29.2500000 -1.71810472E+11 4.64744251E+11 1.64013359E+11	-104.250000 29.2500000 -3.47110646E+10 4.01487593E+11 1.93647985E+11	-104.250000 29.2500000 -1.51055181E+09 3.84955613E+11 1.81761671E+11	-104.250000 29.2500000 1.54043840E+09 4.42326974E+11 2.71299084E+11	-104.250000 29.2500000 -4.46397891E+10 4.63628894E+11 2.42158125E+11	-104.250000 29.2500000 -1.23689075E+11 6.15394640E+11 3.09896053E+11	-104.250000 29.2500000 -1.38461643E+11 6.28140081E+11 3.55630088E+11	-104.250000 29.2500000 -2.20779381E+11 7.86284020E+11 4.28816663E+11	-104.250000 29.2500000 -2.58280702E+11 8.02057486E+11 4.91896177E+11	-104.250000 29.2500000 -2.46949118E+11 7.71040608E+11 5.42550589E+11
-103.750000 29.2500000 -2.05396361E+11 5.17903974E+10 1.69486991E+11	-103.750000 29.2500000 -2.38493663E+11 5.67870587E+10 1.94206614E+11	-103.750000 29.2500000 -2.31841120E+11 6.14461112E+10 1.93823228E+11	-103.750000 29.2500000 -2.67990385E+11 8.55130604E+10 1.92883376E+11	-103.750000 29.2500000 -3.06372215E+11 9.33777490E+10 2.79741432E+11	-103.750000 29.2500000 -2.80274436E+11 8.97778401E+10 4.07919657E+11	-103.750000 29.2500000 -2.34764550E+11 6.39908495E+10 4.97657610E+11	-103.750000 29.2500000 -3.23157721E+11 1.05860243E+11 5.11246074E+11	-103.750000 29.2500000 -3.15621573E+11 1.12214958E+11 4.45805986E+11	-103.750000 29.2500000 -3.59193870E+11 1.36592613E+11 4.50250179E+11	-103.750000 29.2500000 -3.67430795E+11 1.43951561E+11 4.65831395E+11	-103.750000 29.2500000 -3.08696875E+11 1.04984527E+11 2.55031181E+11	-103.750000 29.2500000 -2.32621457E+11 2.69509100E+10 1.48034634E+11	-103.750000 29.2500000 -2.10870026E+11 2.01133138E+10 1.16610802E+11	-103.750000 29.2500000 -1.88178514E+11 1.20196608E+10 1.00214825E+11	-103.750000 29.2500000 -2.19017167E+11 2.39905587E+10 1.06951107E+11	-103.750000 29.2500000 -2.08663527E+11 1.45825362E+10 1.25996663E+11	-103.750000 29.2500000 -2.04812878E+11 2.37877043E+10 9.24075622E+10	-103.750000 29.2500000 -2.10892407E+11 2.60843520E+10 1.00630471E+11	-103.750000 29.2500000 -2.16342659E+11 3.68821903E+10 9.51416668E+10	-103.750000 29.2500000 -2.15134355E+11 3.40421181E+10 7.85937859E+10	-103.750000 29.2500000 -2.12976927E+11 4.22228255E+10 6.26481603E+10	-103.750000 29.2500000 -2.05992100E+11 4.98270495E+10 5.82501990E+10	-103.750000 29.2500000 -2.60214325E+11 1.18805660E+11 9.81488517E+10	-103.750000 29.2500000 -3.09397914E+11 1.57496525E+11 8.84228342E+10	-103.750000 29.2500000 -3.27208141E+11 2.33832415E+11 1.46711118E+11	-103.750000 29.2500000 -4.10483065E+11 3.68849093E+11 2.40927654E+11	-103.750000 29.2500000 -4.06773957E+11 3.12760467E+11 1.66838239E+11	-103.750000 29.2500000 -3.97948060E+11 2.79510647E+11 1.52023794E+11	-103.750000 29.2500000 -4.00479879E+11 2.78910697E+11 1.56837691E+11	-103.750000 29.2500000 -4.24675934E+11 2.90740994E+11 1.65325521E+11	-103.750000 29.2500000 -3.52176669E+11 1.93415938E+11 1.12146006E+11	-103.750000 29.2500000 -3.61268740E+11 1.82194373E+11 9.11993078E+10	-103.750000 29.2500000 -4.16733430E+11 2.18270548E+11 6.76137288E+10	-103.750000 29.2500000 -3.84637829E+11 2.06957101E+11 2.59588301E+10	-103.750000 29.2500000 -3.78583024E+11 2.34314285E+11 6.42749522E+10	-103.750000 29.2500000 -4.04865745E+11 2.54757110E+11 6.18638909E+10	-103.750000 29.2500000 -2.59064119E+11 2.87036604E+11 7.37537884E+10	-103.750000 29.2500000 -2.19416920E+11 2.87144608E+11 1.06806395E+11	-103.750000 29.2500000 -2.05178405E+11 2.85046964E+11 1.00414038E+11	-103.750000 29.2500000 -1.65106745E+11 2.76164411E+11 1.05123340E+11	-103.750000 29.2500000 -7.77306522E+10 2.56592495E+11 1.14182414E+11	-103.750000 29.2500000 -4.52437156E+10 2.44803207E+11 1.10611948E+11	-103.750000 29.2500000 -6.46123151E+10 2.94324208E+11 1.42783627E+11	-103.750000 29.2500000 -1.08353298E+11 3.91959511E+11 2.09162240E+11	-103.750000 29.2500000 -1.97278745E+11 4.86713688E+11 2.52591882E+11	-103.750000 29.2500000 -2.09220944E+11 4.86621020E+11 3.01664633E+11	-103.750000 29.2500000 -2.09729503E+11 4.59104813E+11 3.18467736E+11	-103.750000 29.2500000 -2.96222523E+11 5.97339406E+11 4.72754815E+11	-103.750000 29.2500000 -3.03842951E+11 5.60324870E+11 5.31782894E+11
-103.250000 29.2500000 -2.93388255E+11 3.42438072E+10 1.93035239E+11	-103.250000 29.2500000 -3.15492205E+11 3.90983475E+10 2.05235913E+11	-103.250000 29.2500000 -3.16150809E+11 3.70362573E+10 2.08915497E+11	-103.250000 29.2500000 -3.33529252E+11 5.06462700E+10 1.99047152E+11	-103.250000 29.2500000 -3.20616104E+11 5.09244703E+10 2.01391931E+11	-103.250000 29.2500000 -3.19154389E+11 3.74099804E+10 2.97523872E+11	-103.250000 29.2500000 -2.93682905E+11 3.49882450E+10 3.74581527E+11	-103.250000 29.2500000 -3.51081267E+11 4.64223314E+10 3.75619748E+11	-103.250000 29.2500000 -3.33115064E+11 4.87466107E+10 3.32751929E+11	-103.250000 29.2500000 -3.62967728E+11 5.21548800E+10 3.36307061E+11	-103.250000 29.2500000 -3.66986723E+11 4.66923725E+10 3.49706125E+11	-103.250000 29.2500000 -3.56943659E+11 6.56366141E+10 2.45787099E+11	-103.250000 29.2500000 -2.86540399E+11 2.78062817E+10 1.43986524E+11	-103.250000 29.2500000 -2.66054402E+11 2.33199063E+10 1.11719809E+11	-103.250000 29.2500000 -2.96974975E+11 2.59696046E+10 1.27371969E+11	-103.250000 29.2500000 -3.27748682E+11 3.45839862E+10 1.37558573E+11	-103.250000 29.2500000 -2.79585718E+11 1.87863060E+10 1.18728827E+11	-103.250000 29.2500000 -3.07856409E+11 4.18031493E+10 1.13862337E+11	-103.250000 29.2500000 -3.13492472E+11 4.26416579E+10 1.28293814E+11	-103.250000 29.2500000 -3.18254645E+11 5.66078874E+10 1.15982901E+11	-103.250000 29.2500000 -3.07523289E+11 4.59898061E+10 9.45586012E+10	-103.250000 29.2500000 -3.05197810E+11 5.90314455E+10 8.70219203E+10	-103.250000 29.2500000 -2.95021511E+11 6.20349727E+10 8.10570875E+10	-103.250000 29.2500000 -3.56225581E+11 1.15344851E+11 1.17588107E+11	-103.250000 29.2500000 -3.26019809E+11 1.16297515E+11 9.96819517E+10	-103.250000 29.2500000 -4.13705372E+11 2.21120283E+11 1.76747659E+11	-103.250000 29.2500000 -4.27339088E+11 2.59785605E+11 2.59368616E+11	-103.250000 29.2500000 -4.68211532E+11 2.56954384E+11 2.22457872E+11	-103.250000 29.2500000 -4.05911142E+11 2.00716026E+11 1.71559977E+11	-103.250000 29.2500000 -4.15360123E+11 1.94067644E+11 1.79136758E+11	-103.250000 29.2500000 -4.34823266E+11 2.02190471E+11 1.85375097E+11	-103.250000 29.2500000 -4.25126298E+11 1.64874895E+11 1.48733084E+11	-103.250000 29.2500000 -4.22675218E+11 1.63949969E+11 1.39242390E+11	-103.250000 29.2500000 -3.87642130E+11 1.47819856E+11 1.03838630E+11	-103.250000 29.2500000 -4.33352344E+11 1.83623844E+11 9.89344481E+10	-103.250000 29.2500000 -3.86486632E+11 1.63193455E+11 1.01455380E+11	-103.250000 29.2500000 -3.82391386E+11 1.83162356E+11 1.08462637E+11	-103.250000 29.2500000 -3.09782249E+11 2.01421636E+11 1.10059454E+11	-103.250000 29.2500000 -2.70623949E+11 1.97860278E+11 1.34013092E+11	-103.250000 29.2500000 -2.57049575E+11 1.98247612E+11 1.27843721E+11	-103.250000 29.2500000 -2.40056517E+11 1.96704551E+11 1.21001222E+11	-103.250000 29.2500000 -1.80154794E+11 1.98495650E+11 1.41343900E+11	-103.250000 29.2500000 -1.62214986E+11 1.93901396E+11 1.09955187E+11	-103.250000 29.2500000 -2.03633295E+11 2.43129336E+11 1.31826278E+11	-103.250000 29.2500000 -2.00258732E+11 2.42515739E+11 1.52394646E+11	-103.250000 29.2500000 -2.63462404E+11 2.98333766E+11 1.85145295E+11	-103.250000 29.2500000 -3.37808294E+11 3.78165953E+11 2.86952129E+11	-103.250000 29.2500000 -3.11559619E+11 3.35742108E+11 3.19150916E+11	-103.250000 29.2500000 -3.30179510E+11 3.24255121E+11 3.46875331E+11	-103.250000 29.2500000 -3.56203037E+11 3.13685639E+11 3.91339049E+11
-102.750000 29.2500000 -1.95722723E+11 2.75539968E+09 1.15162989E+11	-102.750000 29.2500000 -2.09155441E+11 2.67081037E+09 1.21313042E+11	-102.750000 29.2500000 -2.11880903E+11 2.12859942E+09 1.23708604E+11	-102.750000 29.2500000 -2.66709942E+11 8.10110566E+09 1.65608342E+11	-102.750000 29.2500000 -2.57208779E+11 6.91936358E+09 1.47296502E+11	-102.750000 29.2500000 -2.39713911E+11 8.76361626E+09 1.74502461E+11	-102.750000 29.2500000 -2.47859216E+11 1.71811553E+10 2.11532792E+11	-102.750000 29.2500000 -2.72867574E+11 2.52707021E+10 2.14691561E+11	-102.750000 29.2500000 -3.18117511E+11 1.59848919E+10 2.50526925E+11	-102.750000 29.2500000 -3.44441881E+11 3.06467635E+10 2.53771825E+11	-102.750000 29.2500000 -2.70511866E+11 1.45224151E+10 1.90580113E+11	-102.750000 29.2500000 -2.91912581E+11 2.86513091E+10 1.79234111E+11	-102.750000 29.2500000 -2.63761166E+11 2.15822049E+10 1.26941086E+11	-102.750000 29.2500000 -2.26246689E+11 1.12503398E+10 9.47124470E+10	-102.750000 29.2500000 -2.58471985E+11 1.61345444E+10 1.11690727E+11	-102.750000 29.2500000 -2.91118055E+11 2.75666063E+10 1.18665781E+11	-102.750000 29.2500000 -2.44852081E+11 1.38952079E+10 9.66795674E+10	-102.750000 29.2500000 -2.78948315E+11 3.24396278E+10 9.32775772E+10	-102.750000 29.2500000 -2.98171826E+11 4.24381276E+10 1.16122812E+11	-102.750000 29.2500000 -3.01913407E+11 4.34749522E+10 9.60478822E+10	-102.750000 29.2500000 -2.77273149E+11 3.64191252E+10 8.64680346E+10	-102.750000 29.2500000 -3.56023534E+11 6.35667538E+10 1.07674239E+11	-102.750000 29.2500000 -2.92546445E+11 4.61641523E+10 7.99737283E+10	-102.750000 29.2500000 -3.58587466E+11 7.51334113E+10 9.80102595E+10	-102.750000 29.2500000 -3.35813411E+11 8.61612278E+10 9.52686838E+10	-102.750000 29.2500000 -3.65184811E+11 1.17737513E+11 1.31034276E+11	-102.750000 29.2500000 -4.21911298E+11 1.41196444E+11 1.98466503E+11	-102.750000 29.2500000 -3.98734131E+11 1.30758689E+11 1.53280627E+11	-102.750000 29.2500000 -4.42394608E+11 1.36142791E+11 1.59777571E+11	-102.750000 29.2500000 -4.62972912E+11 1.36054432E+11 1.59274779E+11	-102.750000 29.2500000 -4.79229575E+11 1.41688127E+11 1.63051504E+11	-102.750000 29.2500000 -3.63061379E+11 9.28078479E+10 1.10710669E+11	-102.750000 29.2500000 -4.25261269E+11 1.12706519E+11 1.16583596E+11	-102.750000 29.2500000 -3.87143270E+11 1.04077255E+11 1.01658059E+11	-102.750000 29.2500000 -3.58043124E+11 8.21181972E+10 7.02536745E+10	-102.750000 29.2500000 -3.32688523E+11 7.32111995E+10 6.80131871E+10	-102.750000 29.2500000 -3.24263215E+11 8.62370120E+10 7.50375813E+10	-102.750000 29.2500000 -3.07378782E+11 9.86181714E+10 7.75001047E+10	-102.750000 29.2500000 -2.82750091E+11 9.43106130E+10 8.08449393E+10	-102.750000 29.2500000 -2.71502737E+11 9.23762934E+10 7.79601510E+10	-102.750000 29.2500000 -2.54238196E+11 9.49405778E+10 6.88319447E+10	-102.750000 29.2500000 -1.92650428E+11 8.08390656E+10 6.90722570E+10	-102.750000 29.2500000 -2.23225463E+11 1.11896977E+11 5.19064863E+10	-102.750000 29.2500000 -2.05431816E+11 1.07689591E+11 5.86945741E+10	-102.750000 29.2500000 -2.50052854E+11 1.44719331E+11 9.22945126E+10	-102.750000 29.2500000 -2.99459379E+11 1.68072774E+11 1.08928434E+11	-102.750000 29.2500000 -3.31934826E+11 1.80557349E+11 1.57058908E+11	-102.750000 29.2500000 -3.82465343E+11 1.93096663E+11 2.34394665E+11	-102.750000 29.2500000 -4.12159574E+11 1.74475149E+11 2.65065202E+11	-102.750000 29.2500000 -4.37826519E+11 1.79534807E+11 2.84036661E+11
-102.250000 29.2500000 -1.86121667E+11 -9.25973402E+09 -2.97393193E+10	-102.250000 29.2500000 -1.99017284E+11 -9.19528550E+09 -2.50672804E+10	-102.250000 29.2500000 -2.02051043E+11 -9.70449715E+09 -2.28635628E+10	-102.250000 29.2500000 -2.75892994E+11 -9.63288781E+09 -9.90103245E+09	-102.250000 29.2500000 -2.39754183E+11 -9.67670886E+09 -6.59513293E+09	-102.250000 29.2500000 -2.58019574E+11 -8.44186112E+09 -2.45663437E+09	-102.250000 29.2500000 -2.13189116E+11 2.76023578E+09 -1.49609708E+10	-102.250000 29.2500000 -2.95532921E+11 -303623648. 1.31890268E+10	-102.250000 29.2500000 -2.65855418E+11 1.55620314E+09 8.67573658E+09	-102.250000 29.2500000 -3.33072040E+11 5.80863744E+09 1.81498184E+10	-102.250000 29.2500000 -2.60235805E+11 -2.86004736E+09 6.38521088E+09	-102.250000 29.2500000 -2.63937229E+11 295207392. -1.04318167E+10	-102.250000 29.2500000 -2.47665476E+11 4.30377728E+09 -4.20426957E+10	-102.250000 29.2500000 -1.98409159E+11 -5.87592755E+09 -4.54528819E+10	-102.250000 29.2500000 -1.95482829E+11 -536816608. -5.14540093E+10	-102.250000 29.2500000 -2.63273906E+11 2.25137178E+09 -6.23721636E+10	-102.250000 29.2500000 -2.14669705E+11 -5.36850944E+09 -4.51795640E+10	-102.250000 29.2500000 -2.25013219E+11 2.60967117E+09 -5.69799311E+10	-102.250000 29.2500000 -2.71932555E+11 9.25512090E+09 -5.08173517E+10	-102.250000 29.2500000 -2.45802811E+11 5.85259366E+09 -5.71698586E+10	-102.250000 29.2500000 -2.41712251E+11 3.63641830E+09 -5.45831526E+10	-102.250000 29.2500000 -3.12693621E+11 1.48306278E+10 -7.04287293E+10	-102.250000 29.2500000 -2.59123036E+11 5.74247680E+09 -5.83805747E+10	-102.250000 29.2500000 -2.75570655E+11 1.30697124E+10 -6.14271058E+10	-102.250000 29.2500000 -3.30831987E+11 2.01704509E+10 -5.85061130E+10	-102.250000 29.2500000 -3.18133436E+11 2.25994629E+10 -3.76344822E+10	-102.250000 29.2500000 -3.81748445E+11 3.07940966E+10 -3.01669417E+10	-102.250000 29.2500000 -3.36328458E+11 2.10458296E+10 -3.44507310E+10	-102.250000 29.2500000 -3.56663755E+11 2.82107986E+10 -3.69197875E+10	-102.250000 29.2500000 -3.72863173E+11 3.06170962E+10 -3.53372611E+10	-102.250000 29.2500000 -3.84963674E+11 3.21050706E+10 -3.39982008E+10	-102.250000 29.2500000 -3.73082522E+11 1.94940621E+10 -4.17457070E+10	-102.250000 29.2500000 -3.25600248E+11 2.25819238E+10 -4.36325171E+10	-102.250000 29.2500000 -3.08319191E+11 1.88464394E+10 -4.57810985E+10	-102.250000 29.2500000 -2.70930231E+11 9.74132531E+09 -6.53564887E+10	-102.250000 29.2500000 -2.53860528E+11 7.38247475E+09 -6.96493670E+10	-102.250000 29.2500000 -2.37520847E+11 9.68003174E+09 -6.44567040E+10	-102.250000 29.2500000 -2.85254943E+11 1.54977208E+10 -7.83767962E+10	-102.250000 29.2500000 -2.65742352E+11 1.38962074E+10 -8.23295099E+10	-102.250000 29.2500000 -2.56759628E+11 1.39116831E+10 -8.51211715E+10	-102.250000 29.2500000 -2.35567858E+11 1.39778550E+10 -9.45804657E+10	-102.250000 29.2500000 -1.91621448E+11 1.40270756E+10 -8.26527580E+10	-102.250000 29.2500000 -1.92867336E+11 2.14864507E+10 -9.86833797E+10	-102.250000 29.2500000 -1.87793457E+11 1.68367247E+10 -9.08856279E+10	-102.250000 29.2500000 -2.36360335E+11 2.53540393E+10 -8.76851528E+10	-102.250000 29.2500000 -2.74871747E+11 2.65093714E+10 -7.46095821E+10	-102.250000 29.2500000 -3.36313614E+11 3.13573028E+10 -4.20800225E+10	-102.250000 29.2500000 -3.42803153E+11 2.78758277E+10 -2.30045000E+10	-102.250000 29.2500000 -3.80852109E+11 2.41276908E+10 -2.76963789E+09	-102.250000 29.2500000 -4.00739566E+11 2.33993974E+10 4.95171021E+09
-125.750000 29.7500000 -1.15451678E+12 -7.69344143E+10 -6.02098172E+11	-125.750000 29.7500000 -1.15096394E+12 -3.69032643E+10 -5.90050230E+11	-125.750000 29.7500000 -1.08445493E+12 -3.04773775E+10 -5.39570405E+11	-125.750000 29.7500000 -1.08409461E+12 -4.51914834E+10 -5.46336801E+11	-125.750000 29.7500000 -1.21935194E+12 -1.42999409E+10 -5.94351620E+11	-125.750000 29.7500000 -1.16000437E+12 -9.50017126E+09 -5.91406170E+11	-125.750000 29.7500000 -1.08861240E+12 -1.45088276E+10 -5.47701686E+11	-125.750000 29.7500000 -7.44673772E+11 -3.96467159E+10 -3.98185398E+11	-125.750000 29.7500000 -8.86468772E+11 -4.70604923E+10 -5.15061547E+11	-125.750000 29.7500000 -7.89461795E+11 -5.76906281E+10 -4.90859135E+11	-125.750000 29.7500000 -7.03316296E+11 -3.61991373E+10 -4.02810307E+11	-125.750000 29.7500000 -7.88489503E+11 -2.71757435E+10 -4.05936538E+11	-125.750000 29.7500000 -8.51842302E+11 -2.36280832E+10 -4.36674626E+11	-125.750000 29.7500000 -9.04767406E+11 -5.90713907E+09 -4.20025565E+11	-125.750000 29.7500000 -8.83504316E+11 -1.03032494E+10 -3.61707340E+11	-125.750000 29.7500000 -1.06205944E+12 -2.40860201E+10 -4.18749186E+11	-125.750000 29.7500000 -1.02114610E+12 -4.68353516E+10 -3.95253514E+11	-125.750000 29.7500000 -1.03120857E+12 -3.73462917E+10 -4.28422332E+11	-125.750000 29.7500000 -9.36592671E+11 -2.88471572E+10 -3.70197660E+11	-125.750000 29.7500000 -1.04195201E+12 -5.85637274E+10 -4.84606575E+11	-125.750000 29.7500000 -1.05242211E+12 -2.24454103E+10 -4.54144918E+11	-125.750000 29.7500000 -9.94304786E+11 -4.93324288E+10 -4.81954497E+11	-125.750000 29.7500000 -1.05892322E+12 -5.37401344E+10 -5.03350002E+11	-125.750000 29.7500000 -1.10858771E+12 -4.97769062E+10 -5.10482121E+11	-125.750000 29.7500000 -1.35521318E+12 -5.23000750E+10 -6.42374828E+11	-125.750000 29.7500000 -1.43185360E+12 -5.86944061E+10 -6.80965439E+11	-125.750000 29.7500000 -1.52917718E+12 -8.42877583E+10 -7.37724596E+11	-125.750000 29.7500000 -1.37789270E+12 -5.00762337E+10 -6.29283750E+11	-125.750000 29.7500000 -1.15665627E+12 -4.94466580E+10 -5.71442070E+11	-125.750000 29.7500000 -1.21160558E+12 -3.69077248E+10 -5.75290212E+11	-125.750000 29.7500000 -1.24145880E+12 -3.82928445E+10 -5.95202998E+11	-125.750000 29.7500000 -1.54788286E+12 -3.56860723E+10 -6.83442700E+11	-125.750000 29.7500000 -1.68361211E+12 -3.95136614E+10 -7.49977928E+11	-125.750000 29.7500000 -2.00917621E+12 -2.52694651E+10 -8.57069781E+11	-125.750000 29.7500000 -1.96622090E+12 -6.12445430E+10 -7.97379199E+11	-125.750000 29.7500000 -1.82862230E+12 -3.61860342E+10 -7.11397474E+11	-125.750000 29.7500000 -1.73135561E+12 -2.22781338E+09 -6.66579763E+11	-125.750000 29.7500000 -1.77459193E+12 -3.82446510E+10 -6.54226358E+11	-125.750000 29.7500000 -1.08039877E+12 -3.19808553E+10 -4.53063082E+11	-125.750000 29.7500000 -9.60022315E+11 -1.39254118E+10 -4.10881720E+11	-125.750000 29.7500000 -8.16420422E+11 -2.56104223E+10 -3.48940468E+11	-125.750000 29.7500000 -8.66104836E+11 -1.78691727E+10 -3.79431584E+11	-125.750000 29.7500000 -8.80662282E+11 -1.64461189E+10 -3.82983766E+11	-125.750000 29.7500000 -8.96957022E+11 -2.26410844E+10 -4.07517725E+11	-125.750000 29.7500000 -8.63264309E+11 -2.44381696E+10 -3.95422401E+11	-125.750000 29.7500000 -8.93009002E+11 -2.20778721E+10 -4.15120851E+11	-125.750000 29.7500000 -8.94200578E+11 -2.48818954E+10 -4.04375405E+11	-125.750000 29.7500000 -8.52814791E+11 -4.85214618E+10 -3.75716807E+11	-125.750000 29.7500000 -1.01566638E+12 -5.90174454E+10 -4.41333711E+11	-125.750000 29.7500000 -1.02067693E+12 -6.60168376E+10 -4.34498339E+11
-125.250000 29.7500000 -9.11474426E+11 -3.66657831E+11 -7.35997592E+11	-125.250000 29.7500000 -9.42619689E+11 -2.76574798E+11 -7.12190329E+11	-125.250000 29.7500000 -8.67919462E+11 -2.42814747E+11 -6.41968243E+11	-125.250000 29.7500000 -8.39679738E+11 -2.24728924E+11 -6.24584229E+11	-125.250000 29.7500000 -1.00451647E+12 -2.45394129E+11 -7.01005955E+11	-125.250000 29.7500000 -9.92538132E+11 -2.15101964E+11 -6.76940087E+11	-125.250000 29.7500000 -9.02397166E+11 -2.12479525E+11 -6.13288116E+11	-125.250000 29.7500000 -6.29681291E+11 -2.29409948E+11 -4.48445350E+11	-125.250000 29.7500000 -6.28501381E+11 -1.91142101E+11 -4.61644661E+11	-125.250000 29.7500000 -5.81122195E+11 -2.10550129E+11 -4.72307139E+11	-125.250000 29.7500000 -6.39330681E+11 -1.84403493E+11 -4.98580586E+11	-125.250000 29.7500000 -7.17500711E+11 -1.50760866E+11 -5.33842461E+11	-125.250000 29.7500000 -6.47006913E+11 -1.11609864E+11 -4.91165352E+11	-125.250000 29.7500000 -6.00671191E+11 -6.15546880E+10 -4.59750932E+11	-125.250000 29.7500000 -7.06596241E+11 -1.19206347E+11 -5.28142729E+11	-125.250000 29.7500000 -7.88900938E+11 -1.56005270E+11 -4.70703931E+11	-125.250000 29.7500000 -7.99350325E+11 -2.29606900E+11 -4.63652061E+11	-125.250000 29.7500000 -9.44153625E+11 -2.53609837E+11 -5.78309652E+11	-125.250000 29.7500000 -8.90492289E+11 -2.60852187E+11 -5.26061208E+11	-125.250000 29.7500000 -8.77340066E+11 -2.65966420E+11 -5.50673449E+11	-125.250000 29.7500000 -1.00539610E+12 -3.09382349E+11 -6.85808681E+11	-125.250000 29.7500000 -8.88368923E+11 -3.24077912E+11 -6.53187285E+11	-125.250000 29.7500000 -8.81366663E+11 -3.45019286E+11 -6.74773336E+11	-125.250000 29.7500000 -9.05354215E+11 -3.33329629E+11 -6.80478966E+11	-125.250000 29.7500000 -9.87792343E+11 -2.87066685E+11 -6.81358787E+11	-125.250000 29.7500000 -1.03059882E+12 -3.06906661E+11 -7.13184444E+11	-125.250000 29.7500000 -1.05126763E+12 -3.55224519E+11 -7.68144245E+11	-125.250000 29.7500000 -1.11894122E+12 -3.72295401E+11 -8.19678478E+11	-125.250000 29.7500000 -8.99902341E+11 -3.38777309E+11 -6.87220982E+11	-125.250000 29.7500000 -9.68808137E+11 -3.12640176E+11 -7.06696970E+11	-125.250000 29.7500000 -9.93881358E+11 -3.16960604E+11 -7.32811362E+11	-125.250000 29.7500000 -1.25254435E+12 -3.31682546E+11 -8.31455363E+11	-125.250000 29.7500000 -1.37519183E+12 -3.49381132E+11 -9.08005409E+11	-125.250000 29.7500000 -1.69288126E+12 -3.42192062E+11 -1.08440676E+12	-125.250000 29.7500000 -1.53291050E+12 -3.10216327E+11 -9.50205678E+11	-125.250000 29.7500000 -1.81445696E+12 -3.32340920E+11 -1.18031149E+12	-125.250000 29.7500000 -1.51544450E+12 -2.02117513E+11 -8.36799037E+11	-125.250000 29.7500000 -1.56454106E+12 -3.01262373E+11 -9.78423185E+11	-125.250000 29.7500000 -9.86840695E+11 -2.69010567E+11 -6.77718524E+11	-125.250000 29.7500000 -8.07132463E+11 -2.25387446E+11 -5.52497775E+11	-125.250000 29.7500000 -7.10589219E+11 -2.54381670E+11 -5.01588460E+11	-125.250000 29.7500000 -6.89331896E+11 -2.21984047E+11 -5.04613339E+11	-125.250000 29.7500000 -6.67985314E+11 -1.54381730E+11 -4.17250738E+11	-125.250000 29.7500000 -6.75148530E+11 -1.94362327E+11 -4.46605820E+11	-125.250000 29.7500000 -6.51577000E+11 -1.84326357E+11 -4.36474905E+11	-125.250000 29.7500000 -6.80671838E+11 -1.85790956E+11 -4.66476663E+11	-125.250000 29.7500000 -6.77352899E+11 -1.98981173E+11 -4.61353091E+11	-125.250000 29.7500000 -6.42135556E+11 -2.52752314E+11 -4.64224322E+11	-125.250000 29.7500000 -7.96105114E+11 -2.89864974E+11 -5.88823462E+11	-125.250000 29.7500000 -7.80190351E+11 -3.25135892E+11 -5.80575298E+11
-124.750000 29.7500000 -7.20394191E+11 -6.07312085E+11 -6.99257061E+11	-124.750000 29.7500000 -8.52428521E+11 -6.67178828E+11 -8.21605040E+11	-124.750000 29.7500000 -7.57254193E+11 -6.32259281E+11 -7.28996053E+11	-124.750000 29.7500000 -7.32953051E+11 -6.05138584E+11 -7.19038775E+11	-124.750000 29.7500000 -7.18535655E+11 -5.22102997E+11 -6.57237213E+11	-124.750000 29.7500000 -7.05811251E+11 -4.39464002E+11 -5.75327175E+11	-124.750000 29.7500000 -7.20873587E+11 -4.22486802E+11 -5.52819491E+11	-124.750000 29.7500000 -5.58471184E+11 -4.04134461E+11 -4.07957275E+11	-124.750000 29.7500000 -5.72293579E+11 -4.43891548E+11 -4.85960090E+11	-124.750000 29.7500000 -5.53787916E+11 -4.11635024E+11 -4.74481689E+11	-124.750000 29.7500000 -5.35654531E+11 -2.82014843E+11 -4.14692671E+11	-124.750000 29.7500000 -5.43812485E+11 -2.52048654E+11 -4.98750390E+11	-124.750000 29.7500000 -4.65460527E+11 -2.07498674E+11 -4.33887511E+11	-124.750000 29.7500000 -6.18623861E+11 -1.94974532E+11 -5.04973984E+11	-124.750000 29.7500000 -5.20127709E+11 -2.50363085E+11 -4.82137965E+11	-124.750000 29.7500000 -5.66515335E+11 -2.92478452E+11 -4.66846712E+11	-124.750000 29.7500000 -6.30950593E+11 -3.79582448E+11 -4.66458116E+11	-124.750000 29.7500000 -7.19432253E+11 -4.19341009E+11 -4.90057204E+11	-124.750000 29.7500000 -7.43820755E+11 -4.27916657E+11 -4.97020502E+11	-124.750000 29.7500000 -7.82258274E+11 -4.09882755E+11 -5.15072066E+11	-124.750000 29.7500000 -8.57918145E+11 -5.00790231E+11 -6.39057068E+11	-124.750000 29.7500000 -8.13100237E+11 -4.88894693E+11 -5.89122372E+11	-124.750000 29.7500000 -7.85679647E+11 -5.00941488E+11 -6.09336033E+11	-124.750000 29.7500000 -7.50047986E+11 -4.74286031E+11 -5.90711620E+11	-124.750000 29.7500000 -8.48681632E+11 -6.25006805E+11 -7.43662617E+11	-124.750000 29.7500000 -8.51984843E+11 -6.62529376E+11 -7.62664124E+11	-124.750000 29.7500000 -8.62997643E+11 -7.08909531E+11 -8.11478090E+11	-124.750000 29.7500000 -8.08174813E+11 -5.67150576E+11 -6.82291167E+11	-124.750000 29.7500000 -6.89097212E+11 -6.83128324E+11 -6.69532750E+11	-124.750000 29.7500000 -7.62463781E+11 -6.62839558E+11 -7.29736217E+11	-124.750000 29.7500000 -7.94854425E+11 -6.45414781E+11 -7.30077200E+11	-124.750000 29.7500000 -9.97058216E+11 -7.11298122E+11 -8.54552805E+11	-124.750000 29.7500000 -1.13596485E+12 -7.06339078E+11 -9.31830104E+11	-124.750000 29.7500000 -1.35599358E+12 -6.21136904E+11 -1.01657366E+12	-124.750000 29.7500000 -1.45766010E+12 -8.00232243E+11 -1.26625553E+12	-124.750000 29.7500000 -1.48524774E+12 -6.72422887E+11 -1.21458223E+12	-124.750000 29.7500000 -1.24101224E+12 -4.97040163E+11 -9.00898423E+11	-124.750000 29.7500000 -1.33345103E+12 -5.39377500E+11 -1.06195642E+12	-124.750000 29.7500000 -8.15216525E+11 -5.74518198E+11 -7.08181950E+11	-124.750000 29.7500000 -5.68411685E+11 -5.46786640E+11 -5.53035956E+11	-124.750000 29.7500000 -4.91585372E+11 -5.27313043E+11 -4.98862555E+11	-124.750000 29.7500000 -4.38660235E+11 -5.00782170E+11 -4.71076241E+11	-124.750000 29.7500000 -4.98050793E+11 -4.00314466E+11 -4.22094832E+11	-124.750000 29.7500000 -4.18018787E+11 -3.53770996E+11 -3.49286334E+11	-124.750000 29.7500000 -4.29612564E+11 -3.48925264E+11 -3.64787106E+11	-124.750000 29.7500000 -4.64279175E+11 -3.49401186E+11 -3.87767009E+11	-124.750000 29.7500000 -4.54181913E+11 -3.77871794E+11 -3.94778673E+11	-124.750000 29.7500000 -4.66464965E+11 -4.13099983E+11 -4.46956896E+11	-124.750000 29.7500000 -6.00174690E+11 -4.88980218E+11 -5.97473821E+11	-124.750000 29.7500000 -5.82176735E+11 -5.31174294E+11 -6.03760165E+11
-124.250000 29.7500000 -6.06258856E+11 -9.70037527E+11 -8.33479836E+11	-124.250000 29.7500000 -5.98804988E+11 -8.99700687E+11 -7.87451019E+11	-124.250000 29.7500000 -5.57693665E+11 -8.56445092E+11 -7.27489380E+11	-124.250000 29.7500000 -5.03181771E+11 -8.22640706E+11 -6.93510603E+11	-124.250000 29.7500000 -6.09032995E+11 -9.08891455E+11 -7.98895243E+11	-124.250000 29.7500000 -5.93610211E+11 -8.42155557E+11 -7.33221159E+11	-124.250000 29.7500000 -6.36736373E+11 -7.71393126E+11 -7.08317807E+11	-124.250000 29.7500000 -4.61154583E+11 -5.14224849E+11 -4.00614359E+11	-124.250000 29.7500000 -4.57209217E+11 -4.84736500E+11 -4.15603196E+11	-124.250000 29.7500000 -4.80824295E+11 -4.61778878E+11 -4.20693705E+11	-124.250000 29.7500000 -4.65769136E+11 -3.55466740E+11 -3.83587942E+11	-124.250000 29.7500000 -5.65139997E+11 -4.54903300E+11 -5.66699491E+11	-124.250000 29.7500000 -4.98247172E+11 -4.25540452E+11 -4.98355536E+11	-124.250000 29.7500000 -4.80121422E+11 -3.06768445E+11 -4.38583493E+11	-124.250000 29.7500000 -4.64847208E+11 -3.77543459E+11 -4.93879558E+11	-124.250000 29.7500000 -5.17476811E+11 -4.12596339E+11 -4.79973179E+11	-124.250000 29.7500000 -4.68537967E+11 -4.78735598E+11 -4.84407083E+11	-124.250000 29.7500000 -5.43011439E+11 -5.29125310E+11 -5.26233371E+11	-124.250000 29.7500000 -6.09301496E+11 -5.21413394E+11 -5.17688721E+11	-124.250000 29.7500000 -6.61698380E+11 -5.06638631E+11 -4.85920080E+11	-124.250000 29.7500000 -7.24881703E+11 -6.05321953E+11 -5.99993287E+11	-124.250000 29.7500000 -7.56915044E+11 -5.68831443E+11 -5.59371977E+11	-124.250000 29.7500000 -7.48636275E+11 -5.75524372E+11 -5.57407863E+11	-124.250000 29.7500000 -7.48577227E+11 -7.80481200E+11 -7.26084813E+11	-124.250000 29.7500000 -7.49771424E+11 -7.25888139E+11 -6.82923721E+11	-124.250000 29.7500000 -7.36422986E+11 -7.53395761E+11 -7.05399620E+11	-124.250000 29.7500000 -7.23029721E+11 -7.42052069E+11 -7.07881599E+11	-124.250000 29.7500000 -6.62193570E+11 -8.90044678E+11 -7.46033906E+11	-124.250000 29.7500000 -4.88819917E+11 -7.82359527E+11 -6.10215723E+11	-124.250000 29.7500000 -5.87591582E+11 -7.33252354E+11 -6.37603676E+11	-124.250000 29.7500000 -6.12157227E+11 -7.03276974E+11 -6.03139932E+11	-124.250000 29.7500000 -7.42110200E+11 -7.71611951E+11 -7.33548511E+11	-124.250000 29.7500000 -8.82334958E+11 -7.46742284E+11 -8.31146689E+11	-124.250000 29.7500000 -1.19744771E+12 -8.91869790E+11 -1.18786333E+12	-124.250000 29.7500000 -1.16853755E+12 -9.25451813E+11 -1.30499242E+12	-124.250000 29.7500000 -1.14651182E+12 -9.13763009E+11 -1.32914217E+12	-124.250000 29.7500000 -1.17205670E+12 -9.07166155E+11 -1.35561242E+12	-124.250000 29.7500000 -1.13945634E+12 -6.99170423E+11 -1.20644672E+12	-124.250000 29.7500000 -5.82610715E+11 -7.30172424E+11 -7.43168410E+11	-124.250000 29.7500000 -3.56500996E+11 -8.61032677E+11 -6.76987208E+11	-124.250000 29.7500000 -2.47377281E+11 -8.31181816E+11 -5.71937849E+11	-124.250000 29.7500000 -2.00703181E+11 -7.99108235E+11 -5.26580253E+11	-124.250000 29.7500000 -2.73874190E+11 -5.19379059E+11 -4.07678910E+11	-124.250000 29.7500000 -2.51824177E+11 -6.06263443E+11 -4.44041855E+11	-124.250000 29.7500000 -2.57433141E+11 -5.86344563E+11 -4.40244503E+11	-124.250000 29.7500000 -2.75996574E+11 -5.99787700E+11 -4.45997646E+11	-124.250000 29.7500000 -2.67217568E+11 -6.06359192E+11 -4.51883926E+11	-124.250000 29.7500000 -3.02502838E+11 -5.03854596E+11 -4.49856078E+11	-124.250000 29.7500000 -3.82956569E+11 -6.04400910E+11 -5.98751576E+11	-124.250000 29.7500000 -3.78178339E+11 -6.36789785E+11 -6.20832096E+11
-123.750000 29.7500000 -4.64611738E+11 -1.06120820E+12 -8.16633348E+11	-123.750000 29.7500000 -4.21050253E+11 -1.07432437E+12 -8.42047554E+11	-123.750000 29.7500000 -4.61564248E+11 -1.27889624E+12 -9.99742374E+11	-123.750000 29.7500000 -4.37699215E+11 -1.22233081E+12 -9.40052578E+11	-123.750000 29.7500000 -4.60583993E+11 -1.06908333E+12 -8.20173930E+11	-123.750000 29.7500000 -4.54144066E+11 -9.87160904E+11 -7.61675252E+11	-123.750000 29.7500000 -4.79687115E+11 -9.23487240E+11 -7.78705764E+11	-123.750000 29.7500000 -3.46266894E+11 -8.35409281E+11 -5.88290392E+11	-123.750000 29.7500000 -3.29077588E+11 -5.73634249E+11 -4.05106065E+11	-123.750000 29.7500000 -3.57001232E+11 -5.76630358E+11 -4.03726762E+11	-123.750000 29.7500000 -4.30764360E+11 -5.11594430E+11 -4.04546191E+11	-123.750000 29.7500000 -4.41135661E+11 -4.91608801E+11 -4.38824370E+11	-123.750000 29.7500000 -4.57421292E+11 -4.78866964E+11 -4.53896962E+11	-123.750000 29.7500000 -5.58629716E+11 -5.51170474E+11 -5.93841095E+11	-123.750000 29.7500000 -4.71919198E+11 -4.47242928E+11 -4.79487721E+11	-123.750000 29.7500000 -4.50889286E+11 -4.82104574E+11 -4.91468489E+11	-123.750000 29.7500000 -4.43685470E+11 -6.47950500E+11 -6.38725194E+11	-123.750000 29.7500000 -4.90736452E+11 -5.49717049E+11 -5.76588743E+11	-123.750000 29.7500000 -5.42947836E+11 -5.46257011E+11 -5.60900276E+11	-123.750000 29.7500000 -4.98509119E+11 -5.73775282E+11 -4.99859718E+11	-123.750000 29.7500000 -6.19103388E+11 -6.47900037E+11 -5.90389903E+11	-123.750000 29.7500000 -6.69205463E+11 -5.62996511E+11 -5.24440797E+11	-123.750000 29.7500000 -6.27096879E+11 -6.23054029E+11 -5.39953136E+11	-123.750000 29.7500000 -6.47320306E+11 -8.03602891E+11 -6.85123830E+11	-123.750000 29.7500000 -7.43288275E+11 -7.34477812E+11 -6.58119983E+11	-123.750000 29.7500000 -7.23398623E+11 -7.26228468E+11 -6.45319950E+11	-123.750000 29.7500000 -7.55909722E+11 -1.04262618E+12 -8.86671475E+11	-123.750000 29.7500000 -6.11276161E+11 -8.37417763E+11 -6.61499609E+11	-123.750000 29.7500000 -5.10179508E+11 -1.01941746E+12 -7.43072399E+11	-123.750000 29.7500000 -5.42569136E+11 -9.88485386E+11 -7.36691683E+11	-123.750000 29.7500000 -5.85007890E+11 -9.72510003E+11 -7.61024152E+11	-123.750000 29.7500000 -6.09511473E+11 -9.54683556E+11 -7.83725101E+11	-123.750000 29.7500000 -7.33443064E+11 -9.86479264E+11 -9.37701474E+11	-123.750000 29.7500000 -9.52165532E+11 -7.94630095E+11 -1.11972385E+12	-123.750000 29.7500000 -1.10733204E+12 -1.10195350E+12 -1.60979550E+12	-123.750000 29.7500000 -1.01146978E+12 -9.54393297E+11 -1.48782069E+12	-123.750000 29.7500000 -1.04755344E+12 -9.80015186E+11 -1.55594732E+12	-123.750000 29.7500000 -1.12727504E+12 -1.04189795E+12 -1.76303794E+12	-123.750000 29.7500000 -4.85660754E+11 -1.10911475E+12 -1.18207493E+12	-123.750000 29.7500000 -2.38543651E+11 -1.14744230E+12 -9.82805053E+11	-123.750000 29.7500000 -8.15730360E+10 -1.06592220E+12 -7.84586703E+11	-123.750000 29.7500000 -5.47882189E+10 -8.36737237E+11 -6.10268152E+11	-123.750000 29.7500000 -1.55733852E+11 -7.34417060E+11 -6.25464967E+11	-123.750000 29.7500000 -1.28065872E+11 -8.25088279E+11 -6.65285427E+11	-123.750000 29.7500000 -1.07144323E+11 -8.20684456E+11 -6.22079246E+11	-123.750000 29.7500000 -1.03743791E+11 -6.65977946E+11 -4.86059704E+11	-123.750000 29.7500000 -1.23172577E+11 -8.29844357E+11 -6.30574154E+11	-123.750000 29.7500000 -1.56372926E+11 -7.02765990E+11 -5.80061037E+11	-123.750000 29.7500000 -2.41938252E+11 -6.30878568E+11 -6.18585063E+11	-123.750000 29.7500000 -2.66259300E+11 -6.25702404E+11 -6.41688207E+11
-123.250000 29.7500000 -3.93761161E+11 -1.15728620E+12 -9.09280608E+11	-123.250000 29.7500000 -3.50404182E+11 -1.12615791E+12 -8.43215798E+11	-123.250000 29.7500000 -3.99889564E+11 -1.29361497E+12 -1.02202232E+12	-123.250000 29.7500000 -3.60902164E+11 -1.26431003E+12 -9.83087907E+11	-123.250000 29.7500000 -3.59915684E+11 -1.18032839E+12 -9.13941266E+11	-123.250000 29.7500000 -3.22018574E+11 -1.10122290E+12 -7.86510250E+11	-123.250000 29.7500000 -3.74063858E+11 -1.00833270E+12 -7.94789282E+11	-123.250000 29.7500000 -2.13875884E+11 -9.40413157E+11 -6.36148449E+11	-123.250000 29.7500000 -1.88003975E+11 -8.62337565E+11 -4.91426185E+11	-123.250000 29.7500000 -2.10206835E+11 -8.72204534E+11 -4.89806266E+11	-123.250000 29.7500000 -2.39806202E+11 -8.47528526E+11 -4.96350659E+11	-123.250000 29.7500000 -3.43463756E+11 -8.43287364E+11 -5.61434198E+11	-123.250000 29.7500000 -3.85878917E+11 -6.22571749E+11 -4.68322124E+11	-123.250000 29.7500000 -4.53228855E+11 -5.81092442E+11 -5.20065024E+11	-123.250000 29.7500000 -4.39407608E+11 -6.06040097E+11 -5.08703605E+11	-123.250000 29.7500000 -4.38038823E+11 -6.31476519E+11 -5.56356076E+11	-123.250000 29.7500000 -4.55472611E+11 -5.70735722E+11 -5.74906499E+11	-123.250000 29.7500000 -4.59092623E+11 -5.25324026E+11 -5.43947915E+11	-123.250000 29.7500000 -4.89777857E+11 -5.29659986E+11 -5.47937321E+11	-123.250000 29.7500000 -4.62664303E+11 -7.39803857E+11 -6.57012228E+11	-123.250000 29.7500000 -5.50790889E+11 -6.13359223E+11 -5.70654196E+11	-123.250000 29.7500000 -6.43033268E+11 -7.57599371E+11 -6.80726823E+11	-123.250000 29.7500000 -6.10575581E+11 -7.89626618E+11 -6.80706310E+11	-123.250000 29.7500000 -6.03514601E+11 -7.50635581E+11 -6.12164764E+11	-123.250000 29.7500000 -6.73608106E+11 -7.18905016E+11 -6.19429233E+11	-123.250000 29.7500000 -7.44200012E+11 -9.72909380E+11 -7.92590615E+11	-123.250000 29.7500000 -7.08420043E+11 -1.00370953E+12 -8.36496654E+11	-123.250000 29.7500000 -6.72635093E+11 -1.07836552E+12 -8.18343444E+11	-123.250000 29.7500000 -5.07811660E+11 -9.30364195E+11 -6.72829014E+11	-123.250000 29.7500000 -5.66281699E+11 -8.97183449E+11 -6.70149509E+11	-123.250000 29.7500000 -5.56318654E+11 -8.86355067E+11 -6.99928412E+11	-123.250000 29.7500000 -5.86315203E+11 -1.16581505E+12 -9.65600018E+11	-123.250000 29.7500000 -5.68125948E+11 -9.56343714E+11 -8.80211067E+11	-123.250000 29.7500000 -8.99037004E+11 -1.00863522E+12 -1.31683700E+12	-123.250000 29.7500000 -9.13307009E+11 -9.46948014E+11 -1.51313698E+12	-123.250000 29.7500000 -1.00820982E+12 -1.07079329E+12 -1.80014232E+12	-123.250000 29.7500000 -1.02169936E+12 -1.10983106E+12 -1.84784742E+12	-123.250000 29.7500000 -1.02931825E+12 -1.09401617E+12 -1.95357599E+12	-123.250000 29.7500000 -5.07178418E+11 -1.41716475E+12 -1.79107673E+12	-123.250000 29.7500000 -2.24591790E+11 -1.13660330E+12 -1.20935337E+12	-123.250000 29.7500000 -4.75353989E+10 -1.29841837E+12 -1.21490978E+12	-123.250000 29.7500000 1.86479432E+10 -1.07006447E+12 -9.56991209E+11	-123.250000 29.7500000 -1.41510803E+11 -9.04321303E+11 -9.93494827E+11	-123.250000 29.7500000 -6.58714460E+10 -7.71148808E+11 -7.42256673E+11	-123.250000 29.7500000 -1.86863800E+10 -8.06509347E+11 -7.28076321E+11	-123.250000 29.7500000 1.79714109E+10 -8.94388863E+11 -7.18709391E+11	-123.250000 29.7500000 1.11329830E+09 -8.67934732E+11 -7.34080336E+11	-123.250000 29.7500000 -4.30083113E+10 -9.24840100E+11 -8.34540470E+11	-123.250000 29.7500000 -1.39528847E+11 -8.48548856E+11 -8.79459631E+11	-123.250000 29.7500000 -2.10018058E+11 -8.02392572E+11 -9.00120707E+11
-122.750000 29.7500000 -3.18600937E+11 -1.23781186E+12 -9.51013474E+11	-122.750000 29.7500000 -2.88905888E+11 -1.10864223E+12 -8.28249014E+11	-122.750000 29.7500000 -3.31795956E+11 -1.30354368E+12 -1.05313429E+12	-122.750000 29.7500000 -2.97106047E+11 -1.27548916E+12 -1.02532298E+12	-122.750000 29.7500000 -3.46486571E+11 -1.12977379E+12 -9.30480456E+11	-122.750000 29.7500000 -2.71156068E+11 -1.13486030E+12 -8.50472141E+11	-122.750000 29.7500000 -2.65663824E+11 -1.07759750E+12 -7.84367550E+11	-122.750000 29.7500000 -8.11773870E+10 -1.29493749E+12 -7.96763226E+11	-122.750000 29.7500000 -2.42419548E+10 -1.22598418E+12 -6.30825222E+11	-122.750000 29.7500000 2.52292224E+09 -1.25713449E+12 -6.48973648E+11	-122.750000 29.7500000 -2.15805604E+10 -1.22566410E+12 -6.40239206E+11	-122.750000 29.7500000 -1.23534574E+11 -9.86706543E+11 -5.11618220E+11	-122.750000 29.7500000 -2.24443974E+11 -9.69287926E+11 -5.60251994E+11	-122.750000 29.7500000 -3.00782289E+11 -1.01283745E+12 -6.54911865E+11	-122.750000 29.7500000 -3.51611978E+11 -7.31495006E+11 -5.16427350E+11	-122.750000 29.7500000 -3.76041996E+11 -7.36551764E+11 -5.63325895E+11	-122.750000 29.7500000 -4.29321847E+11 -7.16100010E+11 -6.13814698E+11	-122.750000 29.7500000 -4.33700241E+11 -6.67349746E+11 -5.84984232E+11	-122.750000 29.7500000 -4.52345496E+11 -6.63155311E+11 -6.13659116E+11	-122.750000 29.7500000 -4.49623294E+11 -6.17859973E+11 -5.94869223E+11	-122.750000 29.7500000 -4.84712382E+11 -5.90589723E+11 -5.68453038E+11	-122.750000 29.7500000 -5.44906445E+11 -6.65243222E+11 -6.33115247E+11	-122.750000 29.7500000 -5.61201480E+11 -6.56693133E+11 -6.21663814E+11	-122.750000 29.7500000 -5.00106953E+11 -7.16068487E+11 -5.72472295E+11	-122.750000 29.7500000 -6.16596177E+11 -9.00770497E+11 -7.31655766E+11	-122.750000 29.7500000 -6.34551927E+11 -9.23998093E+11 -7.49980811E+11	-122.750000 29.7500000 -6.77693948E+11 -8.90741522E+11 -7.39995812E+11	-122.750000 29.7500000 -6.17442247E+11 -9.41925728E+11 -7.15972084E+11	-122.750000 29.7500000 -5.72058698E+11 -1.09399435E+12 -7.64551299E+11	-122.750000 29.7500000 -6.70131683E+11 -1.08822017E+12 -8.47722906E+11	-122.750000 29.7500000 -6.41862599E+11 -1.08601580E+12 -8.45393887E+11	-122.750000 29.7500000 -5.72842115E+11 -1.01301033E+12 -8.99592684E+11	-122.750000 29.7500000 -6.06309384E+11 -1.06810468E+12 -1.03402727E+12	-122.750000 29.7500000 -7.31663696E+11 -9.67175373E+11 -1.21920553E+12	-122.750000 29.7500000 -9.39437130E+11 -1.14337618E+12 -1.81250136E+12	-122.750000 29.7500000 -8.08902656E+11 -1.02728329E+12 -1.65156448E+12	-122.750000 29.7500000 -8.67843637E+11 -9.99591510E+11 -1.67733310E+12	-122.750000 29.7500000 -9.29661256E+11 -1.14569511E+12 -2.08342064E+12	-122.750000 29.7500000 -6.40537002E+11 -1.32603353E+12 -2.03546047E+12	-122.750000 29.7500000 -3.32717457E+11 -1.46531693E+12 -1.89925517E+12	-122.750000 29.7500000 -8.23560356E+10 -1.28201825E+12 -1.44125185E+12	-122.750000 29.7500000 -7.27663985E+10 -1.24579833E+12 -1.48480144E+12	-122.750000 29.7500000 -1.53818595E+11 -8.43859886E+11 -1.12146815E+12	-122.750000 29.7500000 -9.59108956E+10 -9.61256620E+11 -1.13865785E+12	-122.750000 29.7500000 -3.33610373E+10 -1.01945010E+12 -1.12690568E+12	-122.750000 29.7500000 9.61352294E+09 -1.07591080E+12 -1.11988153E+12	-122.750000 29.7500000 -4.97650534E+09 -8.44804194E+11 -8.77647495E+11	-122.750000 29.7500000 -7.41914675E+09 -9.15911672E+11 -9.48140048E+11	-122.750000 29.7500000 -1.14871648E+11 -8.65866613E+11 -9.97430526E+11	-122.750000 29.7500000 -1.79757416E+11 -8.35387589E+11 -1.02924766E+12
-122.250000 29.7500000 -2.54110269E+11 -1.32170724E+12 -9.37092514E+11	-122.250000 29.7500000 -3.14254655E+11 -1.45529871E+12 -1.09580655E+12	-122.250000 29.7500000 -3.03381938E+11 -1.29567595E+12 -1.07729591E+12	-122.250000 29.7500000 -2.26706391E+11 -1.26072127E+12 -9.85283363E+11	-122.250000 29.7500000 -2.73269981E+11 -1.12043832E+12 -9.09085311E+11	-122.250000 29.7500000 -2.45087945E+11 -1.13288806E+12 -9.00227531E+11	-122.250000 29.7500000 -2.20457730E+11 -1.14438832E+12 -8.50438259E+11	-122.250000 29.7500000 -4.14554522E+10 -1.58973362E+12 -1.04434303E+12	-122.250000 29.7500000 1.64703126E+11 -1.60406543E+12 -8.17176379E+11	-122.250000 29.7500000 2.25437991E+11 -1.68123774E+12 -8.19942785E+11	-122.250000 29.7500000 2.13336261E+11 -1.63656394E+12 -8.28231713E+11	-122.250000 29.7500000 8.77223117E+10 -1.37387324E+12 -6.15798997E+11	-122.250000 29.7500000 -461828448. -1.36897233E+12 -6.98057687E+11	-122.250000 29.7500000 -1.13954038E+11 -1.12830566E+12 -6.20922143E+11	-122.250000 29.7500000 -1.82823977E+11 -1.10143432E+12 -6.39041470E+11	-122.250000 29.7500000 -2.28880908E+11 -1.10527185E+12 -6.84264260E+11	-122.250000 29.7500000 -3.07361350E+11 -8.19602194E+11 -5.71516518E+11	-122.250000 29.7500000 -3.68384508E+11 -7.77351266E+11 -5.83160758E+11	-122.250000 29.7500000 -3.91235895E+11 -7.75103447E+11 -6.41307836E+11	-122.250000 29.7500000 -4.30294794E+11 -7.27419585E+11 -6.37333799E+11	-122.250000 29.7500000 -4.90320232E+11 -6.98751844E+11 -6.82032234E+11	-122.250000 29.7500000 -5.83666565E+11 -8.07101792E+11 -7.94531791E+11	-122.250000 29.7500000 -5.50453182E+11 -7.85646027E+11 -7.35735120E+11	-122.250000 29.7500000 -4.87315964E+11 -8.48166126E+11 -6.81186820E+11	-122.250000 29.7500000 -5.47026797E+11 -7.86492555E+11 -6.71980519E+11	-122.250000 29.7500000 -5.71361985E+11 -8.33591181E+11 -6.85091652E+11	-122.250000 29.7500000 -6.08505299E+11 -1.08828426E+12 -8.37443256E+11	-122.250000 29.7500000 -6.38580031E+11 -1.12104230E+12 -8.58206700E+11	-122.250000 29.7500000 -5.37153602E+11 -9.38082828E+11 -6.74902966E+11	-122.250000 29.7500000 -6.16885322E+11 -9.69121726E+11 -7.69649803E+11	-122.250000 29.7500000 -5.95104563E+11 -9.75129477E+11 -7.65253255E+11	-122.250000 29.7500000 -5.90213612E+11 -1.17214282E+12 -9.63011412E+11	-122.250000 29.7500000 -6.86122271E+11 -1.20471277E+12 -1.15619122E+12	-122.250000 29.7500000 -7.89802123E+11 -1.06120538E+12 -1.39540234E+12	-122.250000 29.7500000 -7.71190292E+11 -1.11120155E+12 -1.60456979E+12	-122.250000 29.7500000 -8.68298916E+11 -1.16896760E+12 -1.87943905E+12	-122.250000 29.7500000 -9.89639475E+11 -1.12062969E+12 -1.96762940E+12	-122.250000 29.7500000 -1.01768148E+12 -1.16166479E+12 -2.31206525E+12	-122.250000 29.7500000 -7.74936003E+11 -1.22090095E+12 -2.18161899E+12	-122.250000 29.7500000 -5.74033756E+11 -1.31282318E+12 -2.12567668E+12	-122.250000 29.7500000 -3.05860903E+11 -1.52915726E+12 -2.13091877E+12	-122.250000 29.7500000 -2.54756684E+11 -1.16328484E+12 -1.67723965E+12	-122.250000 29.7500000 -3.47886486E+11 -1.07366449E+12 -1.69544070E+12	-122.250000 29.7500000 -2.98105635E+11 -1.12145898E+12 -1.69616671E+12	-122.250000 29.7500000 -1.64630544E+11 -9.43643820E+11 -1.26171939E+12	-122.250000 29.7500000 -1.90680531E+11 -1.03368629E+12 -1.40360863E+12	-122.250000 29.7500000 -1.39536302E+11 -1.05287149E+12 -1.36582857E+12	-122.250000 29.7500000 -9.39227464E+10 -8.42433561E+11 -1.02526327E+12	-122.250000 29.7500000 -1.34892921E+11 -8.53037285E+11 -1.04688930E+12	-122.250000 29.7500000 -1.86912031E+11 -8.80322478E+11 -1.11246626E+12
-121.750000 29.7500000 -2.46837477E+11 -1.25000915E+12 -9.35524041E+11	-121.750000 29.7500000 -2.81701089E+11 -1.40348831E+12 -1.13419144E+12	-121.750000 29.7500000 -3.63336073E+11 -1.27508074E+12 -1.10385221E+12	-121.750000 29.7500000 -2.71119434E+11 -1.24334912E+12 -9.67525532E+11	-121.750000 29.7500000 -2.97622045E+11 -1.15045735E+12 -9.76508355E+11	-121.750000 29.7500000 -2.74080563E+11 -1.13615674E+12 -9.64363420E+11	-121.750000 29.7500000 -2.21285024E+11 -1.20717666E+12 -9.29335935E+11	-121.750000 29.7500000 -7.59614177E+10 -1.49414845E+12 -1.08715364E+12	-121.750000 29.7500000 3.01447184E+11 -1.94346956E+12 -1.07137244E+12	-121.750000 29.7500000 3.71266781E+11 -2.04487642E+12 -1.02175231E+12	-121.750000 29.7500000 3.85227588E+11 -2.00958280E+12 -1.02841424E+12	-121.750000 29.7500000 2.43647431E+11 -1.71204438E+12 -8.04315660E+11	-121.750000 29.7500000 2.23755698E+11 -1.74563682E+12 -8.69024989E+11	-121.750000 29.7500000 9.34874399E+10 -1.47942461E+12 -7.02251270E+11	-121.750000 29.7500000 5.38366976E+10 -1.50776919E+12 -7.75902265E+11	-121.750000 29.7500000 -3.83870484E+10 -1.51038971E+12 -8.27374830E+11	-121.750000 29.7500000 -1.68918893E+11 -1.15747193E+12 -6.69368517E+11	-121.750000 29.7500000 -2.03274453E+11 -1.13772973E+12 -6.93419901E+11	-121.750000 29.7500000 -3.07023479E+11 -1.09759673E+12 -7.73825495E+11	-121.750000 29.7500000 -3.63323032E+11 -8.16398795E+11 -6.21693239E+11	-121.750000 29.7500000 -4.24917959E+11 -7.67132893E+11 -6.69906043E+11	-121.750000 29.7500000 -5.04891769E+11 -7.14350068E+11 -7.22077942E+11	-121.750000 29.7500000 -5.15830546E+11 -6.72642761E+11 -6.68823388E+11	-121.750000 29.7500000 -4.49340604E+11 -7.24916503E+11 -6.25748935E+11	-121.750000 29.7500000 -5.07780661E+11 -9.05034138E+11 -7.45361441E+11	-121.750000 29.7500000 -5.05868157E+11 -9.65836341E+11 -7.61578914E+11	-121.750000 29.7500000 -5.38200375E+11 -9.52167170E+11 -7.47264934E+11	-121.750000 29.7500000 -5.50278726E+11 -9.77157685E+11 -7.83647310E+11	-121.750000 29.7500000 -5.36867963E+11 -1.03008915E+12 -7.64542321E+11	-121.750000 29.7500000 -5.82055952E+11 -1.12403952E+12 -8.19914277E+11	-121.750000 29.7500000 -5.76737903E+11 -1.13026191E+12 -8.16929964E+11	-121.750000 29.7500000 -5.37320718E+11 -1.04547883E+12 -8.56516657E+11	-121.750000 29.7500000 -6.11233825E+11 -1.07611757E+12 -1.03646056E+12	-121.750000 29.7500000 -8.53309325E+11 -1.22511871E+12 -1.59330035E+12	-121.750000 29.7500000 -8.15776793E+11 -1.25805566E+12 -1.71908766E+12	-121.750000 29.7500000 -8.10635166E+11 -1.00174568E+12 -1.57292534E+12	-121.750000 29.7500000 -9.83635657E+11 -9.13773429E+11 -1.68322492E+12	-121.750000 29.7500000 -1.07261821E+12 -8.84353466E+11 -2.05580180E+12	-121.750000 29.7500000 -1.01827943E+12 -1.25733595E+12 -2.51739111E+12	-121.750000 29.7500000 -8.27136279E+11 -1.25423793E+12 -2.34974636E+12	-121.750000 29.7500000 -6.70279991E+11 -1.26931488E+12 -2.37171297E+12	-121.750000 29.7500000 -5.46421932E+11 -1.07396851E+12 -1.88995430E+12	-121.750000 29.7500000 -6.03675165E+11 -1.00842065E+12 -1.88951744E+12	-121.750000 29.7500000 -6.51293622E+11 -1.02139317E+12 -1.96029579E+12	-121.750000 29.7500000 -5.19356482E+11 -1.05953781E+12 -1.84353332E+12	-121.750000 29.7500000 -3.87173089E+11 -1.00121228E+12 -1.54222907E+12	-121.750000 29.7500000 -3.68396927E+11 -1.02637909E+12 -1.53626948E+12	-121.750000 29.7500000 -3.16805579E+11 -1.02373222E+12 -1.50578410E+12	-121.750000 29.7500000 -3.23411345E+11 -1.09171835E+12 -1.52971313E+12	-121.750000 29.7500000 -2.99841749E+11 -8.57565168E+11 -1.17729814E+12
-121.250000 29.7500000 -3.52288899E+11 -1.14831681E+12 -1.05202215E+12	-121.250000 29.7500000 -3.43060021E+11 -1.33687017E+12 -1.18847622E+12	-121.250000 29.7500000 -3.82581539E+11 -1.26203960E+12 -1.13901974E+12	-121.250000 29.7500000 -3.70244878E+11 -1.15319767E+12 -1.09087955E+12	-121.250000 29.7500000 -3.19957434E+11 -1.11560229E+12 -1.02005414E+12	-121.250000 29.7500000 -3.17494559E+11 -1.13076706E+12 -9.98577013E+11	-121.250000 29.7500000 -2.74567021E+11 -1.19820622E+12 -1.00393845E+12	-121.250000 29.7500000 -2.04924764E+11 -1.43341742E+12 -1.21989471E+12	-121.250000 29.7500000 2.70328414E+11 -2.30695161E+12 -1.54318091E+12	-121.250000 29.7500000 3.48823355E+11 -2.29961394E+12 -1.42221954E+12	-121.250000 29.7500000 4.14516085E+11 -2.30386146E+12 -1.41650638E+12	-121.250000 29.7500000 3.65973045E+11 -2.14769494E+12 -1.11451334E+12	-121.250000 29.7500000 2.93298242E+11 -2.15020169E+12 -1.22064942E+12	-121.250000 29.7500000 2.41059496E+11 -1.76488461E+12 -8.60342583E+11	-121.250000 29.7500000 2.95543144E+11 -1.94676720E+12 -9.75687647E+11	-121.250000 29.7500000 3.56443218E+10 -1.45278291E+12 -8.47508341E+11	-121.250000 29.7500000 3.26044160E+10 -1.54371791E+12 -8.31005524E+11	-121.250000 29.7500000 2.76715008E+09 -1.55035409E+12 -8.18147426E+11	-121.250000 29.7500000 -1.46377343E+11 -1.13255514E+12 -6.96333566E+11	-121.250000 29.7500000 -2.16931107E+11 -1.19008671E+12 -7.64774711E+11	-121.250000 29.7500000 -2.82660930E+11 -1.15704463E+12 -8.06375129E+11	-121.250000 29.7500000 -4.41402655E+11 -8.01426244E+11 -7.36994787E+11	-121.250000 29.7500000 -4.81011565E+11 -7.67582667E+11 -7.17001392E+11	-121.250000 29.7500000 -4.53693440E+11 -8.05938266E+11 -7.23146637E+11	-121.250000 29.7500000 -4.40261738E+11 -1.00150116E+12 -7.94941063E+11	-121.250000 29.7500000 -4.43618165E+11 -1.06051620E+12 -8.07090455E+11	-121.250000 29.7500000 -4.84308648E+11 -1.08589567E+12 -8.07756890E+11	-121.250000 29.7500000 -4.90109403E+11 -1.10078906E+12 -8.32910000E+11	-121.250000 29.7500000 -5.35675011E+11 -1.15794012E+12 -8.45442974E+11	-121.250000 29.7500000 -5.03423271E+11 -1.00147311E+12 -7.47064656E+11	-121.250000 29.7500000 -5.04422466E+11 -1.00351764E+12 -7.41158093E+11	-121.250000 29.7500000 -5.76411795E+11 -1.11575119E+12 -9.59162417E+11	-121.250000 29.7500000 -6.49734390E+11 -1.13454429E+12 -1.13917297E+12	-121.250000 29.7500000 -7.56680753E+11 -1.05658096E+12 -1.34478732E+12	-121.250000 29.7500000 -7.73589238E+11 -1.02358411E+12 -1.40186419E+12	-121.250000 29.7500000 -9.04629715E+11 -1.10519425E+12 -1.72685053E+12	-121.250000 29.7500000 -9.88803695E+11 -1.05569498E+12 -1.79074695E+12	-121.250000 29.7500000 -1.13235853E+12 -1.02915788E+12 -2.23329963E+12	-121.250000 29.7500000 -1.05724936E+12 -9.44652485E+11 -2.15212320E+12	-121.250000 29.7500000 -1.05421937E+12 -1.17907089E+12 -2.52736674E+12	-121.250000 29.7500000 -9.49698757E+11 -1.18724218E+12 -2.58484260E+12	-121.250000 29.7500000 -9.10324400E+11 -1.23507389E+12 -2.56537081E+12	-121.250000 29.7500000 -8.83386679E+11 -9.40781208E+11 -2.09389774E+12	-121.250000 29.7500000 -8.99324314E+11 -9.95244442E+11 -2.12106006E+12	-121.250000 29.7500000 -8.77903282E+11 -9.34680199E+11 -2.05701736E+12	-121.250000 29.7500000 -5.97564260E+11 -9.22154435E+11 -1.62422600E+12	-121.250000 29.7500000 -5.59216067E+11 -9.62265481E+11 -1.62009068E+12	-121.250000 29.7500000 -6.04093088E+11 -9.69151349E+11 -1.70839848E+12	-121.250000 29.7500000 -4.81299169E+11 -7.67541117E+11 -1.29042140E+12	-121.250000 29.7500000 -4.41559810E+11 -8.15308276E+11 -1.24455000E+12
-120.750000 29.7500000 -4.32144122E+11 -1.04939441E+12 -1.17449975E+12	-120.750000 29.7500000 -4.10285834E+11 -9.56649046E+11 -1.03273929E+12	-120.750000 29.7500000 -3.95842322E+11 -9.43312863E+11 -9.56246983E+11	-120.750000 29.7500000 -4.43349107E+11 -1.09628057E+12 -1.15100143E+12	-120.750000 29.7500000 -4.67983106E+11 -1.04945628E+12 -1.10176161E+12	-120.750000 29.7500000 -3.48022374E+11 -1.10428776E+12 -1.01948811E+12	-120.750000 29.7500000 -3.80592292E+11 -1.14236772E+12 -1.12624245E+12	-120.750000 29.7500000 -3.72808483E+11 -1.30730531E+12 -1.34756814E+12	-120.750000 29.7500000 -4.72621711E+10 -1.52813607E+12 -1.39602742E+12	-120.750000 29.7500000 4.75521679E+10 -1.94395557E+12 -1.68163004E+12	-120.750000 29.7500000 1.40939772E+11 -1.99382060E+12 -1.65752367E+12	-120.750000 29.7500000 2.06583824E+11 -1.91772059E+12 -1.23443256E+12	-120.750000 29.7500000 1.95577381E+11 -1.93997020E+12 -1.33207242E+12	-120.750000 29.7500000 2.86340678E+11 -2.08882604E+12 -1.23992670E+12	-120.750000 29.7500000 2.53432283E+11 -1.78827546E+12 -1.03109584E+12	-120.750000 29.7500000 2.04677595E+11 -1.87649897E+12 -1.07364673E+12	-120.750000 29.7500000 2.14554919E+11 -1.96205032E+12 -1.09382192E+12	-120.750000 29.7500000 6.99945206E+10 -1.51197935E+12 -8.87645078E+11	-120.750000 29.7500000 4.18213806E+10 -1.51915528E+12 -8.83134693E+11	-120.750000 29.7500000 -1.34657548E+11 -1.17707060E+12 -7.71519087E+11	-120.750000 29.7500000 -1.89025698E+11 -1.20150019E+12 -8.22552363E+11	-120.750000 29.7500000 -3.56836180E+11 -1.09791157E+12 -8.77635043E+11	-120.750000 29.7500000 -4.18419081E+11 -8.61173973E+11 -7.40373299E+11	-120.750000 29.7500000 -4.08784765E+11 -8.52952809E+11 -7.22592793E+11	-120.750000 29.7500000 -3.81036659E+11 -1.06919402E+12 -8.42774282E+11	-120.750000 29.7500000 -3.83378391E+11 -1.13178994E+12 -8.52099203E+11	-120.750000 29.7500000 -4.01803379E+11 -1.18267471E+12 -8.44483396E+11	-120.750000 29.7500000 -3.96155519E+11 -1.20316572E+12 -8.78485307E+11	-120.750000 29.7500000 -4.25708126E+11 -1.01842262E+12 -7.40235084E+11	-120.750000 29.7500000 -4.96846668E+11 -1.11960654E+12 -8.70991397E+11	-120.750000 29.7500000 -4.93496140E+11 -1.11749641E+12 -8.64604127E+11	-120.750000 29.7500000 -6.17101132E+11 -1.20639167E+12 -1.05145683E+12	-120.750000 29.7500000 -6.69000401E+11 -1.24501033E+12 -1.24045322E+12	-120.750000 29.7500000 -7.11221445E+11 -1.18358082E+12 -1.37259817E+12	-120.750000 29.7500000 -8.45012861E+11 -1.10236585E+12 -1.54279136E+12	-120.750000 29.7500000 -8.81994433E+11 -8.52949991E+11 -1.43266821E+12	-120.750000 29.7500000 -9.76421650E+11 -8.59293286E+11 -1.50289868E+12	-120.750000 29.7500000 -1.08215422E+12 -9.07978932E+11 -1.92501593E+12	-120.750000 29.7500000 -1.21249779E+12 -1.07405522E+12 -2.36901787E+12	-120.750000 29.7500000 -1.27487640E+12 -1.19248794E+12 -2.77070506E+12	-120.750000 29.7500000 -1.17999298E+12 -1.17656414E+12 -2.73487285E+12	-120.750000 29.7500000 -1.18423644E+12 -1.06543822E+12 -2.68227681E+12	-120.750000 29.7500000 -1.13916287E+12 -8.81978114E+11 -2.29915781E+12	-120.750000 29.7500000 -1.23078705E+12 -8.82555290E+11 -2.34959326E+12	-120.750000 29.7500000 -1.24410213E+12 -9.21661997E+11 -2.37647744E+12	-120.750000 29.7500000 -8.10037412E+11 -8.87020585E+11 -1.77965878E+12	-120.750000 29.7500000 -8.75991400E+11 -8.80124494E+11 -1.84300221E+12	-120.750000 29.7500000 -7.20187097E+11 -7.62310427E+11 -1.46185427E+12	-120.750000 29.7500000 -6.84140593E+11 -8.19347849E+11 -1.44656446E+12	-120.750000 29.7500000 -6.50650452E+11 -8.33611694E+11 -1.41690418E+12
-120.250000 29.7500000 -3.51983436E+11 -7.50400766E+11 -9.27809208E+11	-120.250000 29.7500000 -4.12580545E+11 -7.30648674E+11 -9.06117972E+11	-120.250000 29.7500000 -4.32393355E+11 -9.28276414E+11 -1.06320193E+12	-120.250000 29.7500000 -4.22226788E+11 -8.80396403E+11 -9.95898425E+11	-120.250000 29.7500000 -4.62043873E+11 -1.04759637E+12 -1.13952516E+12	-120.250000 29.7500000 -4.40657740E+11 -1.07355170E+12 -1.12772488E+12	-120.250000 29.7500000 -4.85549998E+11 -1.12448307E+12 -1.21967005E+12	-120.250000 29.7500000 -4.56193343E+11 -1.01212094E+12 -1.13081450E+12	-120.250000 29.7500000 -3.72812153E+11 -1.36305941E+12 -1.68122542E+12	-120.250000 29.7500000 -2.25770078E+11 -1.32156306E+12 -1.52058698E+12	-120.250000 29.7500000 -1.27132901E+11 -1.32522430E+12 -1.41850929E+12	-120.250000 29.7500000 7.56507546E+09 -1.62219885E+12 -1.37827988E+12	-120.250000 29.7500000 -4.33435566E+10 -1.74404115E+12 -1.49167538E+12	-120.250000 29.7500000 1.27455109E+11 -1.92462507E+12 -1.44345832E+12	-120.250000 29.7500000 1.93289060E+11 -2.11849000E+12 -1.53545120E+12	-120.250000 29.7500000 1.70410492E+11 -1.79942772E+12 -1.15266277E+12	-120.250000 29.7500000 1.50591472E+11 -1.83621111E+12 -1.22956297E+12	-120.250000 29.7500000 1.03269646E+11 -1.79781684E+12 -1.27270008E+12	-120.250000 29.7500000 1.49221835E+11 -1.85563113E+12 -1.21671883E+12	-120.250000 29.7500000 6.77268224E+09 -1.55780370E+12 -1.01355160E+12	-120.250000 29.7500000 -1.67146815E+11 -1.20409385E+12 -8.72907342E+11	-120.250000 29.7500000 -2.19189264E+11 -1.11929498E+12 -8.00287293E+11	-120.250000 29.7500000 -3.42917874E+11 -9.37635348E+11 -7.75293108E+11	-120.250000 29.7500000 -3.25856625E+11 -9.12798843E+11 -7.07001254E+11	-120.250000 29.7500000 -3.33775569E+11 -1.12156724E+12 -8.83563561E+11	-120.250000 29.7500000 -3.29217245E+11 -1.18326834E+12 -8.92887106E+11	-120.250000 29.7500000 -3.25128061E+11 -1.24226608E+12 -8.83092161E+11	-120.250000 29.7500000 -3.12569364E+11 -1.28489960E+12 -9.23845919E+11	-120.250000 29.7500000 -3.82922031E+11 -1.08728405E+12 -8.09642033E+11	-120.250000 29.7500000 -4.46852366E+11 -1.14643920E+12 -9.01138219E+11	-120.250000 29.7500000 -4.65646584E+11 -1.14130629E+12 -8.93965173E+11	-120.250000 29.7500000 -5.16410900E+11 -1.05486647E+12 -9.38936173E+11	-120.250000 29.7500000 -5.36597234E+11 -1.08648740E+12 -1.05105346E+12	-120.250000 29.7500000 -6.14841778E+11 -1.01857034E+12 -1.16821865E+12	-120.250000 29.7500000 -8.43434820E+11 -7.90277718E+11 -1.26787702E+12	-120.250000 29.7500000 -8.84074938E+11 -9.50413165E+11 -1.52328851E+12	-120.250000 29.7500000 -9.35889666E+11 -7.16962136E+11 -1.28906966E+12	-120.250000 29.7500000 -1.08030512E+12 -7.93076826E+11 -1.67294455E+12	-120.250000 29.7500000 -1.13647275E+12 -9.26758142E+11 -2.00904579E+12	-120.250000 29.7500000 -1.26415510E+12 -9.55043480E+11 -2.36102458E+12	-120.250000 29.7500000 -1.50537411E+12 -1.11964153E+12 -3.00050783E+12	-120.250000 29.7500000 -1.50285779E+12 -9.97315248E+11 -2.99487750E+12	-120.250000 29.7500000 -1.35277616E+12 -8.09272803E+11 -2.42938177E+12	-120.250000 29.7500000 -1.31084072E+12 -6.60423967E+11 -2.03701053E+12	-120.250000 29.7500000 -1.27407201E+12 -7.40540613E+11 -2.04977104E+12	-120.250000 29.7500000 -9.35514079E+11 -6.89271603E+11 -1.58065689E+12	-120.250000 29.7500000 -8.88853168E+11 -7.50030422E+11 -1.59999630E+12	-120.250000 29.7500000 -8.78811480E+11 -7.76244298E+11 -1.57109282E+12	-120.250000 29.7500000 -7.19875539E+11 -6.82348511E+11 -1.22688845E+12	-120.250000 29.7500000 -7.31926561E+11 -6.87689302E+11 -1.25966877E+12
-119.750000 29.7500000 -3.44473764E+11 -8.38017942E+11 -1.05247959E+12	-119.750000 29.7500000 -3.38383733E+11 -8.25811272E+11 -9.82218441E+11	-119.750000 29.7500000 -3.67053341E+11 -6.97983238E+11 -9.06249503E+11	-119.750000 29.7500000 -3.93470083E+11 -9.12468148E+11 -1.11406219E+12	-119.750000 29.7500000 -4.00768696E+11 -8.87416422E+11 -9.80694729E+11	-119.750000 29.7500000 -3.94187178E+11 -8.68256907E+11 -9.36000553E+11	-119.750000 29.7500000 -4.33512579E+11 -8.87440933E+11 -9.51297311E+11	-119.750000 29.7500000 -4.33428562E+11 -9.05271575E+11 -1.01035147E+12	-119.750000 29.7500000 -4.39649075E+11 -1.02360829E+12 -1.42590503E+12	-119.750000 29.7500000 -3.81341532E+11 -9.34315557E+11 -1.36933579E+12	-119.750000 29.7500000 -3.34709883E+11 -1.21085021E+12 -1.64593585E+12	-119.750000 29.7500000 -2.10372887E+11 -1.45888942E+12 -1.63718038E+12	-119.750000 29.7500000 -1.62972516E+11 -1.30391553E+12 -1.29621636E+12	-119.750000 29.7500000 -9.87240284E+10 -1.34707741E+12 -1.24296154E+12	-119.750000 29.7500000 -5.41566976E+10 -1.41863813E+12 -1.29414031E+12	-119.750000 29.7500000 -1.41473574E+09 -1.66275501E+12 -1.36442164E+12	-119.750000 29.7500000 6.22193172E+10 -1.74082530E+12 -1.37971289E+12	-119.750000 29.7500000 -8.61262971E+10 -1.58278287E+12 -1.40415297E+12	-119.750000 29.7500000 7.94906726E+09 -1.74228439E+12 -1.44499828E+12	-119.750000 29.7500000 -5.95607552E+09 -1.46461806E+12 -1.08734421E+12	-119.750000 29.7500000 -1.39488117E+11 -1.17990149E+12 -9.19577166E+11	-119.750000 29.7500000 -1.70670293E+11 -1.17732934E+12 -8.69882266E+11	-119.750000 29.7500000 -2.90103951E+11 -9.83483548E+11 -8.09071411E+11	-119.750000 29.7500000 -1.96060758E+11 -9.90530437E+11 -7.16684329E+11	-119.750000 29.7500000 -2.75855114E+11 -1.14508353E+12 -9.10992605E+11	-119.750000 29.7500000 -2.52186919E+11 -1.20763266E+12 -9.21327370E+11	-119.750000 29.7500000 -2.54112383E+11 -1.26973955E+12 -9.08981043E+11	-119.750000 29.7500000 -2.41059021E+11 -1.32164629E+12 -9.50910779E+11	-119.750000 29.7500000 -3.46818511E+11 -1.45082155E+12 -1.14037896E+12	-119.750000 29.7500000 -3.88002808E+11 -1.18259424E+12 -9.36858419E+11	-119.750000 29.7500000 -4.15180128E+11 -1.17894808E+12 -9.25200548E+11	-119.750000 29.7500000 -5.06616676E+11 -1.10703686E+12 -1.03208655E+12	-119.750000 29.7500000 -5.01276377E+11 -1.18979323E+12 -1.14200740E+12	-119.750000 29.7500000 -6.79954874E+11 -1.01756463E+12 -1.28436732E+12	-119.750000 29.7500000 -9.40359156E+11 -8.59355480E+11 -1.43286665E+12	-119.750000 29.7500000 -8.63926682E+11 -7.32002517E+11 -1.27648701E+12	-119.750000 29.7500000 -1.09029753E+12 -8.68521345E+11 -1.56179733E+12	-119.750000 29.7500000 -1.04438294E+12 -6.47110525E+11 -1.40661490E+12	-119.750000 29.7500000 -1.14510044E+12 -7.56780302E+11 -1.71922332E+12	-119.750000 29.7500000 -1.25072284E+12 -7.95805876E+11 -2.01056177E+12	-119.750000 29.7500000 -1.48672270E+12 -7.60621695E+11 -2.45280617E+12	-119.750000 29.7500000 -1.53443094E+12 -7.57410628E+11 -2.52963953E+12	-119.750000 29.7500000 -1.38803518E+12 -6.80605057E+11 -2.10980255E+12	-119.750000 29.7500000 -1.50491418E+12 -7.06947711E+11 -2.21993212E+12	-119.750000 29.7500000 -1.19336075E+12 -6.25582408E+11 -1.71163871E+12	-119.750000 29.7500000 -1.10911213E+12 -7.33718577E+11 -1.76059803E+12	-119.750000 29.7500000 -8.52136165E+11 -6.33880576E+11 -1.33672128E+12	-119.750000 29.7500000 -9.48259717E+11 -5.69356648E+11 -1.33734597E+12	-119.750000 29.7500000 -8.58503840E+11 -6.89707549E+11 -1.32488862E+12	-119.750000 29.7500000 -7.36188105E+11 -5.14368537E+11 -1.04205681E+12
-119.250000 29.7500000 -2.43485491E+11 -7.42692749E+11 -8.71824359E+11	-119.250000 29.7500000 -2.73657151E+11 -7.17352862E+11 -8.45597901E+11	-119.250000 29.7500000 -3.17056647E+11 -8.35250094E+11 -9.94753315E+11	-119.250000 29.7500000 -3.38103566E+11 -7.47100373E+11 -9.10350746E+11	-119.250000 29.7500000 -3.85857356E+11 -9.56387754E+11 -1.10150799E+12	-119.250000 29.7500000 -3.45210290E+11 -9.90221238E+11 -1.02625241E+12	-119.250000 29.7500000 -3.95839439E+11 -1.03668593E+12 -1.04212221E+12	-119.250000 29.7500000 -4.70712910E+11 -9.45920344E+11 -1.09750256E+12	-119.250000 29.7500000 -4.75436450E+11 -8.31729566E+11 -1.22531689E+12	-119.250000 29.7500000 -4.78896357E+11 -9.67383319E+11 -1.52820161E+12	-119.250000 29.7500000 -3.98782464E+11 -9.31604595E+11 -1.44945499E+12	-119.250000 29.7500000 -2.52311798E+11 -1.09471079E+12 -1.40202869E+12	-119.250000 29.7500000 -1.93569686E+11 -1.25951227E+12 -1.39800006E+12	-119.250000 29.7500000 -2.72001958E+11 -1.19251717E+12 -1.42485684E+12	-119.250000 29.7500000 -2.66855973E+11 -1.31387870E+12 -1.51454443E+12	-119.250000 29.7500000 -1.72010783E+11 -1.19643492E+12 -1.18735477E+12	-119.250000 29.7500000 -1.27605441E+11 -1.25596192E+12 -1.20674674E+12	-119.250000 29.7500000 -1.91681790E+11 -1.19974160E+12 -1.23510876E+12	-119.250000 29.7500000 -1.42202454E+11 -1.27900792E+12 -1.27880580E+12	-119.250000 29.7500000 -7.89521859E+10 -1.36923107E+12 -1.19194452E+12	-119.250000 29.7500000 -1.79082396E+11 -1.14868814E+12 -9.84032412E+11	-119.250000 29.7500000 -1.73587268E+11 -1.17113828E+12 -9.67523500E+11	-119.250000 29.7500000 -2.45229601E+11 -1.00964244E+12 -8.66857320E+11	-119.250000 29.7500000 -1.41945209E+11 -1.30764544E+12 -9.81887943E+11	-119.250000 29.7500000 -2.66040754E+11 -1.14945517E+12 -9.50631399E+11	-119.250000 29.7500000 -2.03565089E+11 -1.21297895E+12 -9.48548731E+11	-119.250000 29.7500000 -1.79447939E+11 -1.22169799E+12 -8.79887647E+11	-119.250000 29.7500000 -1.63639755E+11 -1.25871456E+12 -9.18502310E+11	-119.250000 29.7500000 -2.19864678E+11 -1.44131175E+12 -1.12693936E+12	-119.250000 29.7500000 -2.91747594E+11 -1.18763330E+12 -9.31071328E+11	-119.250000 29.7500000 -2.99033362E+11 -1.21168580E+12 -9.38027713E+11	-119.250000 29.7500000 -3.70118263E+11 -1.46053752E+12 -1.28809173E+12	-119.250000 29.7500000 -4.76888302E+11 -1.20502996E+12 -1.22690942E+12	-119.250000 29.7500000 -7.37788690E+11 -1.01089378E+12 -1.39547745E+12	-119.250000 29.7500000 -8.00768131E+11 -7.28287674E+11 -1.23754617E+12	-119.250000 29.7500000 -9.55821392E+11 -8.28763472E+11 -1.48311428E+12	-119.250000 29.7500000 -9.92014369E+11 -6.86286373E+11 -1.31812635E+12	-119.250000 29.7500000 -1.12217581E+12 -8.04146643E+11 -1.59003024E+12	-119.250000 29.7500000 -1.12042574E+12 -5.93220927E+11 -1.44823878E+12	-119.250000 29.7500000 -1.27060450E+12 -6.47473005E+11 -1.71908320E+12	-119.250000 29.7500000 -1.45359267E+12 -5.77132167E+11 -2.01119223E+12	-119.250000 29.7500000 -1.48114244E+12 -6.28929528E+11 -2.09461930E+12	-119.250000 29.7500000 -1.35224020E+12 -5.80411589E+11 -1.80522674E+12	-119.250000 29.7500000 -1.49192219E+12 -6.10043625E+11 -1.96186944E+12	-119.250000 29.7500000 -1.15566445E+12 -5.48910825E+11 -1.48322635E+12	-119.250000 29.7500000 -1.12947875E+12 -6.10261598E+11 -1.53157658E+12	-119.250000 29.7500000 -1.03775404E+12 -6.52410683E+11 -1.48897464E+12	-119.250000 29.7500000 -9.72616761E+11 -5.07471495E+11 -1.21109335E+12	-119.250000 29.7500000 -9.05298838E+11 -5.38630062E+11 -1.16153044E+12	-119.250000 29.7500000 -8.97115095E+11 -5.25535445E+11 -1.16814551E+12
-118.750000 29.7500000 -1.59593972E+11 -8.64237978E+11 -8.63714083E+11	-118.750000 29.7500000 -1.76941974E+11 -8.60559639E+11 -8.71629062E+11	-118.750000 29.7500000 -2.41689903E+11 -9.21353847E+11 -1.05259644E+12	-118.750000 29.7500000 -2.09705009E+11 -8.98239169E+11 -9.77139204E+11	-118.750000 29.7500000 -3.00919357E+11 -7.67110611E+11 -8.95905890E+11	-118.750000 29.7500000 -3.37575707E+11 -1.03484739E+12 -1.11533883E+12	-118.750000 29.7500000 -3.95811914E+11 -8.09249210E+11 -9.02878003E+11	-118.750000 29.7500000 -4.96521216E+11 -1.03958007E+12 -1.19549172E+12	-118.750000 29.7500000 -5.10355374E+11 -8.40874197E+11 -1.26092208E+12	-118.750000 29.7500000 -3.86148434E+11 -8.04360028E+11 -1.15899171E+12	-118.750000 29.7500000 -3.36306373E+11 -8.05081383E+11 -1.15410534E+12	-118.750000 29.7500000 -1.90843650E+11 -1.10672452E+12 -1.40740605E+12	-118.750000 29.7500000 -1.60866927E+11 -1.15970435E+12 -1.40981790E+12	-118.750000 29.7500000 -2.69861700E+11 -1.18146151E+12 -1.51054765E+12	-118.750000 29.7500000 -2.24041173E+11 -1.00528305E+12 -1.21295274E+12	-118.750000 29.7500000 -1.94860696E+11 -1.21382463E+12 -1.31550465E+12	-118.750000 29.7500000 -2.23582781E+11 -1.17281574E+12 -1.31831693E+12	-118.750000 29.7500000 -2.81338544E+11 -1.13342756E+12 -1.33446736E+12	-118.750000 29.7500000 -2.90067350E+11 -1.16762765E+12 -1.38085191E+12	-118.750000 29.7500000 -1.34302032E+11 -1.29576757E+12 -1.26948645E+12	-118.750000 29.7500000 -2.14601368E+11 -1.05174054E+12 -1.01648669E+12	-118.750000 29.7500000 -2.38196376E+11 -1.13641010E+12 -1.07272195E+12	-118.750000 29.7500000 -2.68277858E+11 -1.03471409E+12 -9.36889156E+11	-118.750000 29.7500000 -2.34341040E+11 -1.20245925E+12 -1.07648136E+12	-118.750000 29.7500000 -2.51856191E+11 -1.15763577E+12 -1.02283464E+12	-118.750000 29.7500000 -2.10669453E+11 -1.16259881E+12 -9.45261969E+11	-118.750000 29.7500000 -1.28256827E+11 -1.59187914E+12 -1.14097337E+12	-118.750000 29.7500000 -8.39593329E+10 -1.63664049E+12 -1.21113359E+12	-118.750000 29.7500000 -1.71798675E+11 -1.33385146E+12 -1.06902487E+12	-118.750000 29.7500000 -7.67733842E+10 -1.60608512E+12 -1.15262410E+12	-118.750000 29.7500000 -1.10224867E+11 -1.62210893E+12 -1.19416357E+12	-118.750000 29.7500000 -2.91877945E+11 -1.41166209E+12 -1.29816474E+12	-118.750000 29.7500000 -4.67999031E+11 -1.16268597E+12 -1.31614061E+12	-118.750000 29.7500000 -6.01436127E+11 -8.43665375E+11 -1.18115480E+12	-118.750000 29.7500000 -8.73605104E+11 -8.30487724E+11 -1.44710094E+12	-118.750000 29.7500000 -8.35506799E+11 -6.74659697E+11 -1.27752195E+12	-118.750000 29.7500000 -1.04935044E+12 -8.02596323E+11 -1.48576063E+12	-118.750000 29.7500000 -1.00947572E+12 -7.03698043E+11 -1.37165813E+12	-118.750000 29.7500000 -1.22367849E+12 -7.19757902E+11 -1.63495779E+12	-118.750000 29.7500000 -1.26760098E+12 -5.23033805E+11 -1.49838889E+12	-118.750000 29.7500000 -1.46933049E+12 -4.47886787E+11 -1.74026208E+12	-118.750000 29.7500000 -1.21796900E+12 -3.68277389E+11 -1.38885097E+12	-118.750000 29.7500000 -1.33098137E+12 -4.65076748E+11 -1.56014569E+12	-118.750000 29.7500000 -1.16544333E+12 -5.19344587E+11 -1.38639756E+12	-118.750000 29.7500000 -1.08484343E+12 -5.36835228E+11 -1.34502285E+12	-118.750000 29.7500000 -1.09696713E+12 -5.74237049E+11 -1.39299861E+12	-118.750000 29.7500000 -1.05133375E+12 -5.96871545E+11 -1.38716932E+12	-118.750000 29.7500000 -9.35634731E+11 -4.99699778E+11 -1.13302975E+12	-118.750000 29.7500000 -9.04798142E+11 -4.89099264E+11 -1.09033731E+12	-118.750000 29.7500000 -8.93310599E+11 -4.35586925E+11 -1.05780504E+12
-118.250000 29.7500000 -1.16272800E+11 -8.74439967E+11 -8.69037507E+11	-118.250000 29.7500000 -8.46320517E+10 -8.84572815E+11 -8.15761588E+11	-118.250000 29.7500000 -1.52091066E+11 -9.41672628E+11 -9.92202260E+11	-118.250000 29.7500000 -1.27048565E+11 -9.66184075E+11 -9.80555465E+11	-118.250000 29.7500000 -1.81069595E+11 -8.99869442E+11 -9.51553425E+11	-118.250000 29.7500000 -2.59402269E+11 -8.16329982E+11 -9.35807615E+11	-118.250000 29.7500000 -3.20112361E+11 -8.78777860E+11 -1.00406441E+12	-118.250000 29.7500000 -3.86423325E+11 -8.40336671E+11 -9.76054452E+11	-118.250000 29.7500000 -4.34656936E+11 -8.10596696E+11 -1.18534269E+12	-118.250000 29.7500000 -2.92491854E+11 -1.08135691E+12 -1.40162105E+12	-118.250000 29.7500000 -2.37648396E+11 -1.08188978E+12 -1.39225675E+12	-118.250000 29.7500000 -1.37676734E+11 -1.04554693E+12 -1.32912762E+12	-118.250000 29.7500000 -1.21799647E+11 -1.07992161E+12 -1.36600538E+12	-118.250000 29.7500000 -1.75556542E+11 -1.19042251E+12 -1.46389310E+12	-118.250000 29.7500000 -1.23693433E+11 -1.31521813E+12 -1.53896118E+12	-118.250000 29.7500000 -8.95951258E+10 -1.09960246E+12 -1.22537810E+12	-118.250000 29.7500000 -1.97728453E+11 -1.03831844E+12 -1.25931278E+12	-118.250000 29.7500000 -2.51569193E+11 -9.97531255E+11 -1.28464336E+12	-118.250000 29.7500000 -3.22756510E+11 -1.02351457E+12 -1.37376353E+12	-118.250000 29.7500000 -1.57704421E+11 -1.19962796E+12 -1.31892865E+12	-118.250000 29.7500000 -1.96856185E+11 -1.27862702E+12 -1.31694867E+12	-118.250000 29.7500000 -2.59018703E+11 -1.08965921E+12 -1.13910232E+12	-118.250000 29.7500000 -2.75419234E+11 -1.03080473E+12 -9.92564478E+11	-118.250000 29.7500000 -3.00759876E+11 -1.18021148E+12 -1.20243015E+12	-118.250000 29.7500000 -2.68092555E+11 -1.14956960E+12 -1.07287406E+12	-118.250000 29.7500000 -1.96595696E+11 -1.54966347E+12 -1.28006685E+12	-118.250000 29.7500000 -1.67957299E+11 -1.53544924E+12 -1.27101266E+12	-118.250000 29.7500000 -6.45033861E+10 -1.57864742E+12 -1.25376292E+12	-118.250000 29.7500000 -1.35240237E+11 -1.71150528E+12 -1.40621971E+12	-118.250000 29.7500000 -8.81880351E+10 -1.45843631E+12 -1.15907166E+12	-118.250000 29.7500000 -1.03291191E+11 -1.46234016E+12 -1.23085521E+12	-118.250000 29.7500000 -2.74065342E+11 -1.32607561E+12 -1.36689851E+12	-118.250000 29.7500000 -4.97644896E+11 -1.07565285E+12 -1.38132469E+12	-118.250000 29.7500000 -5.40477784E+11 -9.41579043E+11 -1.30150721E+12	-118.250000 29.7500000 -7.23453084E+11 -6.80046428E+11 -1.21339471E+12	-118.250000 29.7500000 -8.44385223E+11 -7.70541683E+11 -1.40852422E+12	-118.250000 29.7500000 -9.14892849E+11 -6.35831845E+11 -1.25702753E+12	-118.250000 29.7500000 -9.16128924E+11 -5.70907623E+11 -1.18696326E+12	-118.250000 29.7500000 -1.11508285E+12 -6.08758923E+11 -1.42332605E+12	-118.250000 29.7500000 -1.20688437E+12 -4.61366395E+11 -1.33884766E+12	-118.250000 29.7500000 -1.22807688E+12 -3.40432421E+11 -1.25287413E+12	-118.250000 29.7500000 -1.19101627E+12 -3.86589426E+11 -1.31710072E+12	-118.250000 29.7500000 -1.23349434E+12 -4.21269438E+11 -1.36579724E+12	-118.250000 29.7500000 -9.79991593E+11 -5.47803693E+11 -1.18764916E+12	-118.250000 29.7500000 -9.57282779E+11 -5.65256126E+11 -1.20615613E+12	-118.250000 29.7500000 -1.01869250E+12 -5.68281530E+11 -1.28482266E+12	-118.250000 29.7500000 -8.29179953E+11 -4.95375286E+11 -1.04262022E+12	-118.250000 29.7500000 -8.63193989E+11 -5.01853487E+11 -1.04867811E+12	-118.250000 29.7500000 -8.58235863E+11 -4.78582964E+11 -1.03192645E+12	-118.250000 29.7500000 -8.62519886E+11 -4.50086339E+11 -1.00594116E+12
[truncated: 1,184 more rows]
[truncated: 23 more columns]
