# Supplementary material for: Geodynamic evolution of southwestern North America since the Late Eocene
Source: Nat Commun. 2019 Nov 18;10:5213. doi: 10.1038/s41467-019-12950-8 (PMC6861285; doi:10.1038/s41467-019-12950-8)
Supplement: Supplementary file 10 — Supplementary Data 7 [file 41467_2019_12950_MOESM10_ESM.xlsx]

## Sheet: Sheet1
Data for 0.0 Ma	0.5 Ma	1.0 Ma	1.5 Ma	2.0 Ma	2.5 Ma	3.0 Ma	3.5 Ma	4.0 Ma	4.5 Ma	5.0 Ma	5.5 Ma	6.0 Ma	6.5 Ma	7.0 Ma	7.5 Ma	8.0 Ma	8.5 Ma	9.0 Ma	9.5 Ma	10.0 Ma	10.5 Ma	11.0 Ma	11.5 Ma	12.0 Ma	12.5 Ma	13.0 Ma	13.5 Ma	14.0 Ma	14.5 Ma	15.0 Ma	15.5 Ma	16.0 Ma	16.5 Ma	17.0 Ma	17.5 Ma	18.0 Ma	18.5 Ma	19.0 Ma	19.5 Ma	20.0 Ma	20.5 Ma	21.0 Ma	21.5 Ma	22.0 Ma	22.5 Ma	23.0 Ma	23.5 Ma	24.0 Ma	24.5 Ma
234.000 28.500 -33.126 34.093 0.000 0.000 0.0000	234.000 28.500 -33.488 34.171 0.000 0.000 0.0000	234.000 28.500 -33.848 34.240 0.000 0.000 0.0000	234.000 28.500 -34.206 34.301 0.000 0.000 0.0000	234.000 28.500 -34.562 34.354 0.000 0.000 0.0000	234.000 28.500 -34.888 34.346 0.000 0.000 0.0000	234.000 28.500 -35.248 34.412 0.000 0.000 0.0000	234.000 28.500 -34.029 32.660 0.000 0.000 0.0000	234.000 28.500 -32.823 30.920 0.000 0.000 0.0000	234.000 28.500 -31.592 29.174 0.000 0.000 0.0000	234.000 28.500 -30.380 27.432 0.000 0.000 0.0000	234.000 28.500 -30.165 27.229 0.000 0.000 0.0000	234.000 28.500 -29.950 27.027 0.000 0.000 0.0000	234.000 28.500 -29.742 26.828 0.000 0.000 0.0000	234.000 28.500 -29.526 26.625 0.000 0.000 0.0000	234.000 28.500 -29.348 26.523 0.000 0.000 0.0000	234.000 28.500 -29.169 26.421 0.000 0.000 0.0000	234.000 28.500 -28.982 26.315 0.000 0.000 0.0000	234.000 28.500 -28.803 26.213 0.000 0.000 0.0000	234.000 28.500 -28.775 26.157 0.000 0.000 0.0000	234.000 28.500 -28.747 26.102 0.000 0.000 0.0000	234.000 28.500 -28.725 26.049 0.000 0.000 0.0000	234.000 28.500 -28.696 25.994 0.000 0.000 0.0000	234.000 28.500 -28.689 26.009 0.000 0.000 0.0000	234.000 28.500 -28.681 26.024 0.000 0.000 0.0000	234.000 28.500 -28.681 26.042 0.000 0.000 0.0000	234.000 28.500 -28.673 26.057 0.000 0.000 0.0000	234.000 28.500 -29.519 26.034 0.000 0.000 0.0000	234.000 28.500 -30.369 26.015 0.000 0.000 0.0000	234.000 28.500 -31.223 25.997 0.000 0.000 0.0000	234.000 28.500 -31.223 25.997 0.000 0.000 0.0000	234.000 28.500 -31.054 25.922 0.000 0.000 0.0000	234.000 28.500 -30.033 25.863 0.000 0.000 0.0000	234.000 28.500 -29.011 25.805 0.000 0.000 0.0000	234.000 28.500 -27.987 25.747 0.000 0.000 0.0000	234.000 28.500 -27.926 25.726 0.000 0.000 0.0000	234.000 28.500 -27.865 25.705 0.000 0.000 0.0000	234.000 28.500 -27.799 25.684 0.000 0.000 0.0000	234.000 28.500 -27.739 25.664 0.000 0.000 0.0000	234.000 28.500 -27.679 25.643 0.000 0.000 0.0000	234.000 28.500 -27.619 25.623 0.000 0.000 0.0000	234.000 28.500 -27.559 25.603 0.000 0.000 0.0000	234.000 28.500 -27.498 25.583 0.000 0.000 0.0000	234.000 28.500 -27.487 25.582 0.000 0.000 0.0000	234.000 28.500 -27.476 25.580 0.000 0.000 0.0000	234.000 28.500 -27.464 25.579 0.000 0.000 0.0000	234.000 28.500 -27.453 25.578 0.000 0.000 0.0000	234.000 28.500 -27.442 25.577 0.000 0.000 0.0000	234.000 28.500 -27.431 25.575 0.000 0.000 0.0000	234.000 28.500 -27.420 25.574 0.000 0.000 0.0000
234.500 28.500 -33.150 33.619 0.000 0.000 0.0000	234.500 28.500 -33.534 33.803 0.000 0.000 0.0000	234.500 28.500 -33.918 33.988 0.000 0.000 0.0000	234.500 28.500 -34.304 34.173 0.000 0.000 0.0000	234.500 28.500 -34.691 34.360 0.000 0.000 0.0000	234.500 28.500 -35.048 34.506 0.000 0.000 0.0000	234.500 28.500 -35.440 34.700 0.000 0.000 0.0000	234.500 28.500 -34.268 32.983 0.000 0.000 0.0000	234.500 28.500 -33.113 31.283 0.000 0.000 0.0000	234.500 28.500 -31.935 29.578 0.000 0.000 0.0000	234.500 28.500 -30.774 27.874 0.000 0.000 0.0000	234.500 28.500 -30.523 27.607 0.000 0.000 0.0000	234.500 28.500 -30.272 27.341 0.000 0.000 0.0000	234.500 28.500 -30.030 27.080 0.000 0.000 0.0000	234.500 28.500 -29.779 26.812 0.000 0.000 0.0000	234.500 28.500 -29.571 26.665 0.000 0.000 0.0000	234.500 28.500 -29.363 26.517 0.000 0.000 0.0000	234.500 28.500 -29.146 26.365 0.000 0.000 0.0000	234.500 28.500 -28.938 26.218 0.000 0.000 0.0000	234.500 28.500 -28.893 26.111 0.000 0.000 0.0000	234.500 28.500 -28.848 26.005 0.000 0.000 0.0000	234.500 28.500 -28.810 25.901 0.000 0.000 0.0000	234.500 28.500 -28.765 25.795 0.000 0.000 0.0000	234.500 28.500 -28.749 25.808 0.000 0.000 0.0000	234.500 28.500 -28.732 25.820 0.000 0.000 0.0000	234.500 28.500 -28.724 25.835 0.000 0.000 0.0000	234.500 28.500 -28.707 25.847 0.000 0.000 0.0000	234.500 28.500 -29.567 25.762 0.000 0.000 0.0000	234.500 28.500 -30.432 25.679 0.000 0.000 0.0000	234.500 28.500 -31.301 25.597 0.000 0.000 0.0000	234.500 28.500 -31.301 25.597 0.000 0.000 0.0000	234.500 28.500 -31.091 25.516 0.000 0.000 0.0000	234.500 28.500 -30.012 25.517 0.000 0.000 0.0000	234.500 28.500 -28.932 25.517 0.000 0.000 0.0000	234.500 28.500 -27.851 25.517 0.000 0.000 0.0000	234.500 28.500 -27.792 25.515 0.000 0.000 0.0000	234.500 28.500 -27.733 25.514 0.000 0.000 0.0000	234.500 28.500 -27.671 25.515 0.000 0.000 0.0000	234.500 28.500 -27.613 25.514 0.000 0.000 0.0000	234.500 28.500 -27.556 25.513 0.000 0.000 0.0000	234.500 28.500 -27.498 25.512 0.000 0.000 0.0000	234.500 28.500 -27.440 25.511 0.000 0.000 0.0000	234.500 28.500 -27.382 25.510 0.000 0.000 0.0000	234.500 28.500 -27.373 25.509 0.000 0.000 0.0000	234.500 28.500 -27.363 25.508 0.000 0.000 0.0000	234.500 28.500 -27.354 25.507 0.000 0.000 0.0000	234.500 28.500 -27.344 25.506 0.000 0.000 0.0000	234.500 28.500 -27.334 25.505 0.000 0.000 0.0000	234.500 28.500 -27.325 25.504 0.000 0.000 0.0000	234.500 28.500 -27.316 25.504 0.000 0.000 0.0000
235.000 28.500 -33.238 33.177 0.000 0.000 0.0000	235.000 28.500 -33.619 33.433 0.000 0.000 0.0000	235.000 28.500 -33.998 33.689 0.000 0.000 0.0000	235.000 28.500 -34.376 33.944 0.000 0.000 0.0000	235.000 28.500 -34.752 34.198 0.000 0.000 0.0000	235.000 28.500 -35.106 34.433 0.000 0.000 0.0000	235.000 28.500 -35.485 34.691 0.000 0.000 0.0000	235.000 28.500 -34.437 33.155 0.000 0.000 0.0000	235.000 28.500 -33.402 31.632 0.000 0.000 0.0000	235.000 28.500 -32.335 30.080 0.000 0.000 0.0000	235.000 28.500 -31.294 28.551 0.000 0.000 0.0000	235.000 28.500 -31.000 28.199 0.000 0.000 0.0000	235.000 28.500 -30.706 27.846 0.000 0.000 0.0000	235.000 28.500 -30.422 27.500 0.000 0.000 0.0000	235.000 28.500 -30.128 27.146 0.000 0.000 0.0000	235.000 28.500 -29.884 26.939 0.000 0.000 0.0000	235.000 28.500 -29.641 26.732 0.000 0.000 0.0000	235.000 28.500 -29.387 26.518 0.000 0.000 0.0000	235.000 28.500 -29.143 26.311 0.000 0.000 0.0000	235.000 28.500 -29.075 26.137 0.000 0.000 0.0000	235.000 28.500 -29.007 25.963 0.000 0.000 0.0000	235.000 28.500 -28.947 25.791 0.000 0.000 0.0000	235.000 28.500 -28.880 25.618 0.000 0.000 0.0000	235.000 28.500 -28.851 25.627 0.000 0.000 0.0000	235.000 28.500 -28.822 25.637 0.000 0.000 0.0000	235.000 28.500 -28.803 25.648 0.000 0.000 0.0000	235.000 28.500 -28.774 25.658 0.000 0.000 0.0000	235.000 28.500 -29.646 25.503 0.000 0.000 0.0000	235.000 28.500 -30.523 25.350 0.000 0.000 0.0000	235.000 28.500 -31.405 25.198 0.000 0.000 0.0000	235.000 28.500 -31.405 25.198 0.000 0.000 0.0000	235.000 28.500 -31.146 25.112 0.000 0.000 0.0000	235.000 28.500 -30.003 25.176 0.000 0.000 0.0000	235.000 28.500 -28.860 25.240 0.000 0.000 0.0000	235.000 28.500 -27.714 25.304 0.000 0.000 0.0000	235.000 28.500 -27.658 25.320 0.000 0.000 0.0000	235.000 28.500 -27.602 25.336 0.000 0.000 0.0000	235.000 28.500 -27.543 25.355 0.000 0.000 0.0000	235.000 28.500 -27.488 25.372 0.000 0.000 0.0000	235.000 28.500 -27.433 25.388 0.000 0.000 0.0000	235.000 28.500 -27.378 25.405 0.000 0.000 0.0000	235.000 28.500 -27.323 25.421 0.000 0.000 0.0000	235.000 28.500 -27.267 25.437 0.000 0.000 0.0000	235.000 28.500 -27.259 25.437 0.000 0.000 0.0000	235.000 28.500 -27.252 25.437 0.000 0.000 0.0000	235.000 28.500 -27.244 25.437 0.000 0.000 0.0000	235.000 28.500 -27.236 25.437 0.000 0.000 0.0000	235.000 28.500 -27.228 25.437 0.000 0.000 0.0000	235.000 28.500 -27.220 25.437 0.000 0.000 0.0000	235.000 28.500 -27.213 25.437 0.000 0.000 0.0000
235.500 28.500 -33.166 32.767 0.000 0.000 0.0000	235.500 28.500 -33.562 33.083 0.000 0.000 0.0000	235.500 28.500 -33.959 33.404 0.000 0.000 0.0000	235.500 28.500 -34.358 33.729 0.000 0.000 0.0000	235.500 28.500 -34.758 34.059 0.000 0.000 0.0000	235.500 28.500 -35.136 34.368 0.000 0.000 0.0000	235.500 28.500 -35.540 34.702 0.000 0.000 0.0000	235.500 28.500 -34.643 33.413 0.000 0.000 0.0000	235.500 28.500 -33.760 32.141 0.000 0.000 0.0000	235.500 28.500 -32.854 30.840 0.000 0.000 0.0000	235.500 28.500 -31.966 29.562 0.000 0.000 0.0000	235.500 28.500 -31.620 29.091 0.000 0.000 0.0000	235.500 28.500 -31.275 28.619 0.000 0.000 0.0000	235.500 28.500 -30.940 28.157 0.000 0.000 0.0000	235.500 28.500 -30.596 27.684 0.000 0.000 0.0000	235.500 28.500 -30.310 27.398 0.000 0.000 0.0000	235.500 28.500 -30.024 27.111 0.000 0.000 0.0000	235.500 28.500 -29.726 26.817 0.000 0.000 0.0000	235.500 28.500 -29.440 26.530 0.000 0.000 0.0000	235.500 28.500 -29.340 26.262 0.000 0.000 0.0000	235.500 28.500 -29.242 25.995 0.000 0.000 0.0000	235.500 28.500 -29.152 25.731 0.000 0.000 0.0000	235.500 28.500 -29.053 25.464 0.000 0.000 0.0000	235.500 28.500 -29.008 25.470 0.000 0.000 0.0000	235.500 28.500 -28.963 25.477 0.000 0.000 0.0000	235.500 28.500 -28.928 25.484 0.000 0.000 0.0000	235.500 28.500 -28.882 25.491 0.000 0.000 0.0000	235.500 28.500 -29.763 25.262 0.000 0.000 0.0000	235.500 28.500 -30.649 25.035 0.000 0.000 0.0000	235.500 28.500 -31.542 24.809 0.000 0.000 0.0000	235.500 28.500 -31.542 24.809 0.000 0.000 0.0000	235.500 28.500 -31.224 24.715 0.000 0.000 0.0000	235.500 28.500 -30.012 24.846 0.000 0.000 0.0000	235.500 28.500 -28.799 24.976 0.000 0.000 0.0000	235.500 28.500 -27.584 25.104 0.000 0.000 0.0000	235.500 28.500 -27.529 25.136 0.000 0.000 0.0000	235.500 28.500 -27.474 25.168 0.000 0.000 0.0000	235.500 28.500 -27.418 25.205 0.000 0.000 0.0000	235.500 28.500 -27.365 25.237 0.000 0.000 0.0000	235.500 28.500 -27.311 25.269 0.000 0.000 0.0000	235.500 28.500 -27.258 25.301 0.000 0.000 0.0000	235.500 28.500 -27.204 25.333 0.000 0.000 0.0000	235.500 28.500 -27.151 25.365 0.000 0.000 0.0000	235.500 28.500 -27.145 25.366 0.000 0.000 0.0000	235.500 28.500 -27.138 25.367 0.000 0.000 0.0000	235.500 28.500 -27.132 25.368 0.000 0.000 0.0000	235.500 28.500 -27.126 25.369 0.000 0.000 0.0000	235.500 28.500 -27.119 25.370 0.000 0.000 0.0000	235.500 28.500 -27.113 25.371 0.000 0.000 0.0000	235.500 28.500 -27.108 25.373 0.000 0.000 0.0000
236.000 28.500 -33.175 32.849 0.000 0.000 0.0000	236.000 28.500 -33.565 33.132 0.000 0.000 0.0000	236.000 28.500 -33.954 33.415 0.000 0.000 0.0000	236.000 28.500 -34.341 33.698 0.000 0.000 0.0000	236.000 28.500 -34.726 33.979 0.000 0.000 0.0000	236.000 28.500 -35.095 34.246 0.000 0.000 0.0000	236.000 28.500 -35.484 34.531 0.000 0.000 0.0000	236.000 28.500 -34.810 33.652 0.000 0.000 0.0000	236.000 28.500 -34.142 32.780 0.000 0.000 0.0000	236.000 28.500 -33.467 31.886 0.000 0.000 0.0000	236.000 28.500 -32.799 31.012 0.000 0.000 0.0000	236.000 28.500 -32.397 30.382 0.000 0.000 0.0000	236.000 28.500 -31.996 29.752 0.000 0.000 0.0000	236.000 28.500 -31.606 29.134 0.000 0.000 0.0000	236.000 28.500 -31.209 28.507 0.000 0.000 0.0000	236.000 28.500 -30.873 28.116 0.000 0.000 0.0000	236.000 28.500 -30.538 27.723 0.000 0.000 0.0000	236.000 28.500 -30.189 27.319 0.000 0.000 0.0000	236.000 28.500 -29.854 26.927 0.000 0.000 0.0000	236.000 28.500 -29.713 26.528 0.000 0.000 0.0000	236.000 28.500 -29.572 26.131 0.000 0.000 0.0000	236.000 28.500 -29.442 25.737 0.000 0.000 0.0000	236.000 28.500 -29.301 25.340 0.000 0.000 0.0000	236.000 28.500 -29.234 25.342 0.000 0.000 0.0000	236.000 28.500 -29.167 25.345 0.000 0.000 0.0000	236.000 28.500 -29.112 25.348 0.000 0.000 0.0000	236.000 28.500 -29.044 25.351 0.000 0.000 0.0000	236.000 28.500 -29.927 25.045 0.000 0.000 0.0000	236.000 28.500 -30.819 24.742 0.000 0.000 0.0000	236.000 28.500 -31.718 24.439 0.000 0.000 0.0000	236.000 28.500 -31.718 24.439 0.000 0.000 0.0000	236.000 28.500 -31.330 24.331 0.000 0.000 0.0000	236.000 28.500 -30.043 24.526 0.000 0.000 0.0000	236.000 28.500 -28.754 24.719 0.000 0.000 0.0000	236.000 28.500 -27.463 24.910 0.000 0.000 0.0000	236.000 28.500 -27.408 24.957 0.000 0.000 0.0000	236.000 28.500 -27.354 25.005 0.000 0.000 0.0000	236.000 28.500 -27.298 25.059 0.000 0.000 0.0000	236.000 28.500 -27.246 25.106 0.000 0.000 0.0000	236.000 28.500 -27.193 25.153 0.000 0.000 0.0000	236.000 28.500 -27.139 25.201 0.000 0.000 0.0000	236.000 28.500 -27.086 25.248 0.000 0.000 0.0000	236.000 28.500 -27.033 25.295 0.000 0.000 0.0000	236.000 28.500 -27.028 25.297 0.000 0.000 0.0000	236.000 28.500 -27.023 25.299 0.000 0.000 0.0000	236.000 28.500 -27.017 25.301 0.000 0.000 0.0000	236.000 28.500 -27.012 25.303 0.000 0.000 0.0000	236.000 28.500 -27.007 25.305 0.000 0.000 0.0000	236.000 28.500 -27.002 25.307 0.000 0.000 0.0000	236.000 28.500 -26.998 25.309 0.000 0.000 0.0000
236.500 28.500 -33.045 33.005 0.000 0.000 0.0000	236.500 28.500 -33.447 33.245 0.000 0.000 0.0000	236.500 28.500 -33.850 33.485 0.000 0.000 0.0000	236.500 28.500 -34.254 33.726 0.000 0.000 0.0000	236.500 28.500 -34.659 33.968 0.000 0.000 0.0000	236.500 28.500 -35.047 34.184 0.000 0.000 0.0000	236.500 28.500 -35.456 34.432 0.000 0.000 0.0000	236.500 28.500 -35.017 34.004 0.000 0.000 0.0000	236.500 28.500 -34.574 33.569 0.000 0.000 0.0000	236.500 28.500 -34.192 33.222 0.000 0.000 0.0000	236.500 28.500 -33.756 32.799 0.000 0.000 0.0000	236.500 28.500 -33.306 32.025 0.000 0.000 0.0000	236.500 28.500 -32.861 31.257 0.000 0.000 0.0000	236.500 28.500 -32.421 30.499 0.000 0.000 0.0000	236.500 28.500 -31.988 29.751 0.000 0.000 0.0000	236.500 28.500 -31.597 29.209 0.000 0.000 0.0000	236.500 28.500 -31.207 28.668 0.000 0.000 0.0000	236.500 28.500 -30.805 28.113 0.000 0.000 0.0000	236.500 28.500 -30.416 27.572 0.000 0.000 0.0000	236.500 28.500 -30.219 26.990 0.000 0.000 0.0000	236.500 28.500 -30.022 26.409 0.000 0.000 0.0000	236.500 28.500 -29.838 25.833 0.000 0.000 0.0000	236.500 28.500 -29.641 25.252 0.000 0.000 0.0000	236.500 28.500 -29.545 25.250 0.000 0.000 0.0000	236.500 28.500 -29.449 25.247 0.000 0.000 0.0000	236.500 28.500 -29.367 25.245 0.000 0.000 0.0000	236.500 28.500 -29.270 25.243 0.000 0.000 0.0000	236.500 28.500 -30.150 24.859 0.000 0.000 0.0000	236.500 28.500 -31.040 24.477 0.000 0.000 0.0000	236.500 28.500 -31.938 24.096 0.000 0.000 0.0000	236.500 28.500 -31.938 24.096 0.000 0.000 0.0000	236.500 28.500 -31.468 23.967 0.000 0.000 0.0000	236.500 28.500 -30.097 24.218 0.000 0.000 0.0000	236.500 28.500 -28.726 24.467 0.000 0.000 0.0000	236.500 28.500 -27.351 24.714 0.000 0.000 0.0000	236.500 28.500 -27.296 24.777 0.000 0.000 0.0000	236.500 28.500 -27.240 24.840 0.000 0.000 0.0000	236.500 28.500 -27.185 24.912 0.000 0.000 0.0000	236.500 28.500 -27.131 24.975 0.000 0.000 0.0000	236.500 28.500 -27.077 25.038 0.000 0.000 0.0000	236.500 28.500 -27.023 25.101 0.000 0.000 0.0000	236.500 28.500 -26.969 25.164 0.000 0.000 0.0000	236.500 28.500 -26.915 25.227 0.000 0.000 0.0000	236.500 28.500 -26.910 25.230 0.000 0.000 0.0000	236.500 28.500 -26.906 25.233 0.000 0.000 0.0000	236.500 28.500 -26.901 25.236 0.000 0.000 0.0000	236.500 28.500 -26.897 25.239 0.000 0.000 0.0000	236.500 28.500 -26.892 25.242 0.000 0.000 0.0000	236.500 28.500 -26.888 25.245 0.000 0.000 0.0000	236.500 28.500 -26.884 25.248 0.000 0.000 0.0000
237.000 28.500 -33.004 33.317 0.000 0.000 0.0000	237.000 28.500 -33.398 33.482 0.000 0.000 0.0000	237.000 28.500 -33.791 33.641 0.000 0.000 0.0000	237.000 28.500 -34.183 33.793 0.000 0.000 0.0000	237.000 28.500 -34.573 33.938 0.000 0.000 0.0000	237.000 28.500 -34.950 34.047 0.000 0.000 0.0000	237.000 28.500 -35.342 34.200 0.000 0.000 0.0000	237.000 28.500 -35.084 34.072 0.000 0.000 0.0000	237.000 28.500 -34.821 33.938 0.000 0.000 0.0000	237.000 28.500 -34.602 33.856 0.000 0.000 0.0000	237.000 28.500 -34.347 33.732 0.000 0.000 0.0000	237.000 28.500 -33.990 33.158 0.000 0.000 0.0000	237.000 28.500 -33.634 32.584 0.000 0.000 0.0000	237.000 28.500 -33.276 32.009 0.000 0.000 0.0000	237.000 28.500 -32.925 31.441 0.000 0.000 0.0000	237.000 28.500 -32.482 30.722 0.000 0.000 0.0000	237.000 28.500 -32.043 30.008 0.000 0.000 0.0000	237.000 28.500 -31.598 29.287 0.000 0.000 0.0000	237.000 28.500 -31.161 28.577 0.000 0.000 0.0000	237.000 28.500 -30.891 27.733 0.000 0.000 0.0000	237.000 28.500 -30.621 26.890 0.000 0.000 0.0000	237.000 28.500 -30.364 26.053 0.000 0.000 0.0000	237.000 28.500 -30.094 25.210 0.000 0.000 0.0000	237.000 28.500 -29.960 25.201 0.000 0.000 0.0000	237.000 28.500 -29.826 25.191 0.000 0.000 0.0000	237.000 28.500 -29.709 25.183 0.000 0.000 0.0000	237.000 28.500 -29.575 25.174 0.000 0.000 0.0000	237.000 28.500 -30.442 24.711 0.000 0.000 0.0000	237.000 28.500 -31.322 24.250 0.000 0.000 0.0000	237.000 28.500 -32.211 23.790 0.000 0.000 0.0000	237.000 28.500 -32.211 23.790 0.000 0.000 0.0000	237.000 28.500 -31.641 23.627 0.000 0.000 0.0000	237.000 28.500 -30.179 23.923 0.000 0.000 0.0000	237.000 28.500 -28.715 24.217 0.000 0.000 0.0000	237.000 28.500 -27.248 24.508 0.000 0.000 0.0000	237.000 28.500 -27.191 24.588 0.000 0.000 0.0000	237.000 28.500 -27.133 24.668 0.000 0.000 0.0000	237.000 28.500 -27.076 24.758 0.000 0.000 0.0000	237.000 28.500 -27.020 24.837 0.000 0.000 0.0000	237.000 28.500 -26.964 24.917 0.000 0.000 0.0000	237.000 28.500 -26.908 24.996 0.000 0.000 0.0000	237.000 28.500 -26.852 25.076 0.000 0.000 0.0000	237.000 28.500 -26.795 25.155 0.000 0.000 0.0000	237.000 28.500 -26.791 25.160 0.000 0.000 0.0000	237.000 28.500 -26.787 25.165 0.000 0.000 0.0000	237.000 28.500 -26.783 25.169 0.000 0.000 0.0000	237.000 28.500 -26.779 25.174 0.000 0.000 0.0000	237.000 28.500 -26.775 25.179 0.000 0.000 0.0000	237.000 28.500 -26.771 25.183 0.000 0.000 0.0000	237.000 28.500 -26.768 25.188 0.000 0.000 0.0000
237.500 28.500 -32.843 32.796 0.000 0.000 0.0000	237.500 28.500 -33.246 33.008 0.000 0.000 0.0000	237.500 28.500 -33.651 33.220 0.000 0.000 0.0000	237.500 28.500 -34.057 33.433 0.000 0.000 0.0000	237.500 28.500 -34.464 33.648 0.000 0.000 0.0000	237.500 28.500 -34.858 33.840 0.000 0.000 0.0000	237.500 28.500 -35.268 34.059 0.000 0.000 0.0000	237.500 28.500 -35.144 34.087 0.000 0.000 0.0000	237.500 28.500 -35.015 34.113 0.000 0.000 0.0000	237.500 28.500 -34.945 34.192 0.000 0.000 0.0000	237.500 28.500 -34.824 34.223 0.000 0.000 0.0000	237.500 28.500 -34.589 33.926 0.000 0.000 0.0000	237.500 28.500 -34.354 33.627 0.000 0.000 0.0000	237.500 28.500 -34.104 33.311 0.000 0.000 0.0000	237.500 28.500 -33.867 33.008 0.000 0.000 0.0000	237.500 28.500 -33.420 32.263 0.000 0.000 0.0000	237.500 28.500 -32.978 31.530 0.000 0.000 0.0000	237.500 28.500 -32.545 30.804 0.000 0.000 0.0000	237.500 28.500 -32.110 30.082 0.000 0.000 0.0000	237.500 28.500 -31.749 28.866 0.000 0.000 0.0000	237.500 28.500 -31.390 27.652 0.000 0.000 0.0000	237.500 28.500 -31.041 26.443 0.000 0.000 0.0000	237.500 28.500 -30.683 25.229 0.000 0.000 0.0000	237.500 28.500 -30.501 25.210 0.000 0.000 0.0000	237.500 28.500 -30.320 25.190 0.000 0.000 0.0000	237.500 28.500 -30.157 25.172 0.000 0.000 0.0000	237.500 28.500 -29.974 25.153 0.000 0.000 0.0000	237.500 28.500 -30.818 24.610 0.000 0.000 0.0000	237.500 28.500 -31.676 24.070 0.000 0.000 0.0000	237.500 28.500 -32.545 23.530 0.000 0.000 0.0000	237.500 28.500 -32.545 23.530 0.000 0.000 0.0000	237.500 28.500 -31.854 23.320 0.000 0.000 0.0000	237.500 28.500 -30.289 23.645 0.000 0.000 0.0000	237.500 28.500 -28.723 23.968 0.000 0.000 0.0000	237.500 28.500 -27.154 24.288 0.000 0.000 0.0000	237.500 28.500 -27.092 24.385 0.000 0.000 0.0000	237.500 28.500 -27.031 24.483 0.000 0.000 0.0000	237.500 28.500 -26.971 24.593 0.000 0.000 0.0000	237.500 28.500 -26.912 24.690 0.000 0.000 0.0000	237.500 28.500 -26.852 24.787 0.000 0.000 0.0000	237.500 28.500 -26.793 24.884 0.000 0.000 0.0000	237.500 28.500 -26.733 24.982 0.000 0.000 0.0000	237.500 28.500 -26.673 25.079 0.000 0.000 0.0000	237.500 28.500 -26.670 25.086 0.000 0.000 0.0000	237.500 28.500 -26.666 25.093 0.000 0.000 0.0000	237.500 28.500 -26.662 25.099 0.000 0.000 0.0000	237.500 28.500 -26.658 25.106 0.000 0.000 0.0000	237.500 28.500 -26.654 25.113 0.000 0.000 0.0000	237.500 28.500 -26.651 25.120 0.000 0.000 0.0000	237.500 28.500 -26.648 25.126 0.000 0.000 0.0000
238.000 28.500 -32.803 32.496 0.000 0.000 0.0000	238.000 28.500 -33.193 32.718 0.000 0.000 0.0000	238.000 28.500 -33.583 32.939 0.000 0.000 0.0000	238.000 28.500 -33.971 33.159 0.000 0.000 0.0000	238.000 28.500 -34.358 33.379 0.000 0.000 0.0000	238.000 28.500 -34.733 33.589 0.000 0.000 0.0000	238.000 28.500 -35.122 33.811 0.000 0.000 0.0000	238.000 28.500 -35.090 33.925 0.000 0.000 0.0000	238.000 28.500 -35.055 34.039 0.000 0.000 0.0000	238.000 28.500 -35.045 34.162 0.000 0.000 0.0000	238.000 28.500 -35.016 34.278 0.000 0.000 0.0000	238.000 28.500 -34.854 34.115 0.000 0.000 0.0000	238.000 28.500 -34.691 33.952 0.000 0.000 0.0000	238.000 28.500 -34.522 33.784 0.000 0.000 0.0000	238.000 28.500 -34.358 33.619 0.000 0.000 0.0000	238.000 28.500 -34.068 33.210 0.000 0.000 0.0000	238.000 28.500 -33.779 32.802 0.000 0.000 0.0000	238.000 28.500 -33.506 32.412 0.000 0.000 0.0000	238.000 28.500 -33.219 32.008 0.000 0.000 0.0000	238.000 28.500 -32.769 30.338 0.000 0.000 0.0000	238.000 28.500 -32.320 28.669 0.000 0.000 0.0000	238.000 28.500 -31.875 26.997 0.000 0.000 0.0000	238.000 28.500 -31.433 25.336 0.000 0.000 0.0000	238.000 28.500 -31.191 25.300 0.000 0.000 0.0000	238.000 28.500 -30.950 25.264 0.000 0.000 0.0000	238.000 28.500 -30.728 25.230 0.000 0.000 0.0000	238.000 28.500 -30.486 25.194 0.000 0.000 0.0000	238.000 28.500 -31.293 24.570 0.000 0.000 0.0000	238.000 28.500 -32.114 23.949 0.000 0.000 0.0000	238.000 28.500 -32.949 23.331 0.000 0.000 0.0000	238.000 28.500 -32.949 23.331 0.000 0.000 0.0000	238.000 28.500 -32.110 23.051 0.000 0.000 0.0000	238.000 28.500 -30.431 23.385 0.000 0.000 0.0000	238.000 28.500 -28.751 23.718 0.000 0.000 0.0000	238.000 28.500 -27.066 24.045 0.000 0.000 0.0000	238.000 28.500 -27.000 24.162 0.000 0.000 0.0000	238.000 28.500 -26.932 24.279 0.000 0.000 0.0000	238.000 28.500 -26.868 24.410 0.000 0.000 0.0000	238.000 28.500 -26.803 24.526 0.000 0.000 0.0000	238.000 28.500 -26.738 24.643 0.000 0.000 0.0000	238.000 28.500 -26.673 24.759 0.000 0.000 0.0000	238.000 28.500 -26.608 24.876 0.000 0.000 0.0000	238.000 28.500 -26.543 24.992 0.000 0.000 0.0000	238.000 28.500 -26.540 25.002 0.000 0.000 0.0000	238.000 28.500 -26.537 25.011 0.000 0.000 0.0000	238.000 28.500 -26.533 25.021 0.000 0.000 0.0000	238.000 28.500 -26.530 25.031 0.000 0.000 0.0000	238.000 28.500 -26.526 25.040 0.000 0.000 0.0000	238.000 28.500 -26.523 25.050 0.000 0.000 0.0000	238.000 28.500 -26.521 25.060 0.000 0.000 0.0000
238.500 28.500 -32.662 32.368 0.000 0.000 0.0000	238.500 28.500 -33.054 32.584 0.000 0.000 0.0000	238.500 28.500 -33.447 32.801 0.000 0.000 0.0000	238.500 28.500 -33.841 33.019 0.000 0.000 0.0000	238.500 28.500 -34.238 33.238 0.000 0.000 0.0000	238.500 28.500 -34.621 33.437 0.000 0.000 0.0000	238.500 28.500 -35.020 33.661 0.000 0.000 0.0000	238.500 28.500 -35.063 33.821 0.000 0.000 0.0000	238.500 28.500 -35.103 33.981 0.000 0.000 0.0000	238.500 28.500 -35.183 34.174 0.000 0.000 0.0000	238.500 28.500 -35.228 34.336 0.000 0.000 0.0000	238.500 28.500 -35.123 34.248 0.000 0.000 0.0000	238.500 28.500 -35.017 34.160 0.000 0.000 0.0000	238.500 28.500 -34.902 34.064 0.000 0.000 0.0000	238.500 28.500 -34.795 33.975 0.000 0.000 0.0000	238.500 28.500 -34.581 33.748 0.000 0.000 0.0000	238.500 28.500 -34.367 33.521 0.000 0.000 0.0000	238.500 28.500 -34.169 33.308 0.000 0.000 0.0000	238.500 28.500 -33.957 33.082 0.000 0.000 0.0000	238.500 28.500 -33.553 31.199 0.000 0.000 0.0000	238.500 28.500 -33.150 29.316 0.000 0.000 0.0000	238.500 28.500 -32.748 27.430 0.000 0.000 0.0000	238.500 28.500 -32.351 25.552 0.000 0.000 0.0000	238.500 28.500 -32.041 25.493 0.000 0.000 0.0000	238.500 28.500 -31.731 25.434 0.000 0.000 0.0000	238.500 28.500 -31.436 25.377 0.000 0.000 0.0000	238.500 28.500 -31.126 25.318 0.000 0.000 0.0000	238.500 28.500 -31.884 24.610 0.000 0.000 0.0000	238.500 28.500 -32.654 23.906 0.000 0.000 0.0000	238.500 28.500 -33.437 23.206 0.000 0.000 0.0000	238.500 28.500 -33.437 23.206 0.000 0.000 0.0000	238.500 28.500 -32.417 22.829 0.000 0.000 0.0000	238.500 28.500 -30.609 23.149 0.000 0.000 0.0000	238.500 28.500 -28.800 23.465 0.000 0.000 0.0000	238.500 28.500 -26.986 23.775 0.000 0.000 0.0000	238.500 28.500 -26.911 23.913 0.000 0.000 0.0000	238.500 28.500 -26.835 24.051 0.000 0.000 0.0000	238.500 28.500 -26.763 24.206 0.000 0.000 0.0000	238.500 28.500 -26.691 24.343 0.000 0.000 0.0000	238.500 28.500 -26.618 24.481 0.000 0.000 0.0000	238.500 28.500 -26.546 24.618 0.000 0.000 0.0000	238.500 28.500 -26.473 24.756 0.000 0.000 0.0000	238.500 28.500 -26.400 24.893 0.000 0.000 0.0000	238.500 28.500 -26.397 24.907 0.000 0.000 0.0000	238.500 28.500 -26.394 24.920 0.000 0.000 0.0000	238.500 28.500 -26.391 24.934 0.000 0.000 0.0000	238.500 28.500 -26.388 24.947 0.000 0.000 0.0000	238.500 28.500 -26.385 24.960 0.000 0.000 0.0000	238.500 28.500 -26.382 24.974 0.000 0.000 0.0000	238.500 28.500 -26.381 24.987 0.000 0.000 0.0000
239.000 28.500 -32.625 32.472 0.000 0.000 0.0000	239.000 28.500 -33.000 32.647 0.000 0.000 0.0000	239.000 28.500 -33.374 32.816 0.000 0.000 0.0000	239.000 28.500 -33.747 32.979 0.000 0.000 0.0000	239.000 28.500 -34.120 33.135 0.000 0.000 0.0000	239.000 28.500 -34.481 33.259 0.000 0.000 0.0000	239.000 28.500 -34.855 33.422 0.000 0.000 0.0000	239.000 28.500 -34.949 33.603 0.000 0.000 0.0000	239.000 28.500 -35.043 33.786 0.000 0.000 0.0000	239.000 28.500 -35.142 33.963 0.000 0.000 0.0000	239.000 28.500 -35.238 34.145 0.000 0.000 0.0000	239.000 28.500 -35.173 34.096 0.000 0.000 0.0000	239.000 28.500 -35.109 34.048 0.000 0.000 0.0000	239.000 28.500 -35.042 33.999 0.000 0.000 0.0000	239.000 28.500 -34.976 33.950 0.000 0.000 0.0000	239.000 28.500 -34.855 33.855 0.000 0.000 0.0000	239.000 28.500 -34.734 33.760 0.000 0.000 0.0000	239.000 28.500 -34.626 33.672 0.000 0.000 0.0000	239.000 28.500 -34.507 33.579 0.000 0.000 0.0000	239.000 28.500 -34.231 31.642 0.000 0.000 0.0000	239.000 28.500 -33.956 29.705 0.000 0.000 0.0000	239.000 28.500 -33.670 27.761 0.000 0.000 0.0000	239.000 28.500 -33.397 25.826 0.000 0.000 0.0000	239.000 28.500 -33.022 25.756 0.000 0.000 0.0000	239.000 28.500 -32.647 25.685 0.000 0.000 0.0000	239.000 28.500 -32.271 25.611 0.000 0.000 0.0000	239.000 28.500 -31.898 25.542 0.000 0.000 0.0000	239.000 28.500 -32.602 24.751 0.000 0.000 0.0000	239.000 28.500 -33.307 23.962 0.000 0.000 0.0000	239.000 28.500 -34.018 23.174 0.000 0.000 0.0000	239.000 28.500 -34.018 23.174 0.000 0.000 0.0000	239.000 28.500 -32.780 22.666 0.000 0.000 0.0000	239.000 28.500 -30.826 22.940 0.000 0.000 0.0000	239.000 28.500 -28.870 23.209 0.000 0.000 0.0000	239.000 28.500 -26.910 23.471 0.000 0.000 0.0000	239.000 28.500 -26.823 23.632 0.000 0.000 0.0000	239.000 28.500 -26.735 23.794 0.000 0.000 0.0000	239.000 28.500 -26.654 23.977 0.000 0.000 0.0000	239.000 28.500 -26.570 24.137 0.000 0.000 0.0000	239.000 28.500 -26.486 24.298 0.000 0.000 0.0000	239.000 28.500 -26.403 24.459 0.000 0.000 0.0000	239.000 28.500 -26.318 24.620 0.000 0.000 0.0000	239.000 28.500 -26.234 24.781 0.000 0.000 0.0000	239.000 28.500 -26.232 24.799 0.000 0.000 0.0000	239.000 28.500 -26.229 24.817 0.000 0.000 0.0000	239.000 28.500 -26.227 24.836 0.000 0.000 0.0000	239.000 28.500 -26.225 24.854 0.000 0.000 0.0000	239.000 28.500 -26.222 24.872 0.000 0.000 0.0000	239.000 28.500 -26.220 24.890 0.000 0.000 0.0000	239.000 28.500 -26.220 24.908 0.000 0.000 0.0000
239.500 28.500 -32.492 31.816 0.000 0.000 0.0000	239.500 28.500 -32.864 32.063 0.000 0.000 0.0000	239.500 28.500 -33.238 32.310 0.000 0.000 0.0000	239.500 28.500 -33.614 32.557 0.000 0.000 0.0000	239.500 28.500 -33.991 32.805 0.000 0.000 0.0000	239.500 28.500 -34.357 33.034 0.000 0.000 0.0000	239.500 28.500 -34.738 33.286 0.000 0.000 0.0000	239.500 28.500 -34.885 33.483 0.000 0.000 0.0000	239.500 28.500 -35.033 33.681 0.000 0.000 0.0000	239.500 28.500 -35.205 33.901 0.000 0.000 0.0000	239.500 28.500 -35.354 34.099 0.000 0.000 0.0000	239.500 28.500 -35.309 34.058 0.000 0.000 0.0000	239.500 28.500 -35.263 34.017 0.000 0.000 0.0000	239.500 28.500 -35.214 33.974 0.000 0.000 0.0000	239.500 28.500 -35.168 33.934 0.000 0.000 0.0000	239.500 28.500 -35.064 33.863 0.000 0.000 0.0000	239.500 28.500 -34.961 33.792 0.000 0.000 0.0000	239.500 28.500 -34.863 33.724 0.000 0.000 0.0000	239.500 28.500 -34.761 33.654 0.000 0.000 0.0000	239.500 28.500 -34.630 31.718 0.000 0.000 0.0000	239.500 28.500 -34.499 29.781 0.000 0.000 0.0000	239.500 28.500 -34.365 27.842 0.000 0.000 0.0000	239.500 28.500 -34.235 25.905 0.000 0.000 0.0000	239.500 28.500 -33.868 25.885 0.000 0.000 0.0000	239.500 28.500 -33.503 25.865 0.000 0.000 0.0000	239.500 28.500 -33.126 25.837 0.000 0.000 0.0000	239.500 28.500 -32.760 25.817 0.000 0.000 0.0000	239.500 28.500 -33.429 24.971 0.000 0.000 0.0000	239.500 28.500 -34.081 24.117 0.000 0.000 0.0000	239.500 28.500 -34.711 23.254 0.000 0.000 0.0000	239.500 28.500 -34.711 23.254 0.000 0.000 0.0000	239.500 28.500 -33.205 22.581 0.000 0.000 0.0000	239.500 28.500 -31.085 22.771 0.000 0.000 0.0000	239.500 28.500 -28.962 22.956 0.000 0.000 0.0000	239.500 28.500 -26.836 23.130 0.000 0.000 0.0000	239.500 28.500 -26.732 23.317 0.000 0.000 0.0000	239.500 28.500 -26.628 23.505 0.000 0.000 0.0000	239.500 28.500 -26.534 23.718 0.000 0.000 0.0000	239.500 28.500 -26.435 23.905 0.000 0.000 0.0000	239.500 28.500 -26.336 24.092 0.000 0.000 0.0000	239.500 28.500 -26.237 24.279 0.000 0.000 0.0000	239.500 28.500 -26.137 24.466 0.000 0.000 0.0000	239.500 28.500 -26.037 24.654 0.000 0.000 0.0000	239.500 28.500 -26.036 24.678 0.000 0.000 0.0000	239.500 28.500 -26.034 24.702 0.000 0.000 0.0000	239.500 28.500 -26.032 24.727 0.000 0.000 0.0000	239.500 28.500 -26.030 24.751 0.000 0.000 0.0000	239.500 28.500 -26.029 24.776 0.000 0.000 0.0000	239.500 28.500 -26.027 24.800 0.000 0.000 0.0000	239.500 28.500 -26.028 24.824 0.000 0.000 0.0000
240.000 28.500 -32.500 31.311 0.000 0.000 0.0000	240.000 28.500 -32.845 31.609 0.000 0.000 0.0000	240.000 28.500 -33.191 31.906 0.000 0.000 0.0000	240.000 28.500 -33.537 32.203 0.000 0.000 0.0000	240.000 28.500 -33.881 32.498 0.000 0.000 0.0000	240.000 28.500 -34.216 32.787 0.000 0.000 0.0000	240.000 28.500 -34.563 33.084 0.000 0.000 0.0000	240.000 28.500 -34.754 33.287 0.000 0.000 0.0000	240.000 28.500 -34.947 33.493 0.000 0.000 0.0000	240.000 28.500 -35.133 33.683 0.000 0.000 0.0000	240.000 28.500 -35.325 33.886 0.000 0.000 0.0000	240.000 28.500 -35.309 33.864 0.000 0.000 0.0000	240.000 28.500 -35.293 33.843 0.000 0.000 0.0000	240.000 28.500 -35.278 33.824 0.000 0.000 0.0000	240.000 28.500 -35.261 33.802 0.000 0.000 0.0000	240.000 28.500 -35.205 33.785 0.000 0.000 0.0000	240.000 28.500 -35.148 33.767 0.000 0.000 0.0000	240.000 28.500 -35.098 33.752 0.000 0.000 0.0000	240.000 28.500 -35.043 33.736 0.000 0.000 0.0000	240.000 28.500 -35.056 31.776 0.000 0.000 0.0000	240.000 28.500 -35.070 29.816 0.000 0.000 0.0000	240.000 28.500 -35.076 27.851 0.000 0.000 0.0000	240.000 28.500 -35.090 25.891 0.000 0.000 0.0000	240.000 28.500 -34.682 25.909 0.000 0.000 0.0000	240.000 28.500 -34.274 25.927 0.000 0.000 0.0000	240.000 28.500 -33.855 25.938 0.000 0.000 0.0000	240.000 28.500 -33.448 25.956 0.000 0.000 0.0000	240.000 28.500 -34.108 25.110 0.000 0.000 0.0000	240.000 28.500 -34.753 24.258 0.000 0.000 0.0000	240.000 28.500 -35.391 23.403 0.000 0.000 0.0000	240.000 28.500 -35.391 23.403 0.000 0.000 0.0000	240.000 28.500 -33.712 22.607 0.000 0.000 0.0000	240.000 28.500 -31.395 22.663 0.000 0.000 0.0000	240.000 28.500 -29.078 22.711 0.000 0.000 0.0000	240.000 28.500 -26.760 22.748 0.000 0.000 0.0000	240.000 28.500 -26.635 22.964 0.000 0.000 0.0000	240.000 28.500 -26.509 23.179 0.000 0.000 0.0000	240.000 28.500 -26.398 23.428 0.000 0.000 0.0000	240.000 28.500 -26.278 23.644 0.000 0.000 0.0000	240.000 28.500 -26.159 23.860 0.000 0.000 0.0000	240.000 28.500 -26.039 24.076 0.000 0.000 0.0000	240.000 28.500 -25.919 24.292 0.000 0.000 0.0000	240.000 28.500 -25.799 24.508 0.000 0.000 0.0000	240.000 28.500 -25.797 24.541 0.000 0.000 0.0000	240.000 28.500 -25.795 24.573 0.000 0.000 0.0000	240.000 28.500 -25.794 24.606 0.000 0.000 0.0000	240.000 28.500 -25.792 24.639 0.000 0.000 0.0000	240.000 28.500 -25.791 24.672 0.000 0.000 0.0000	240.000 28.500 -25.789 24.705 0.000 0.000 0.0000	240.000 28.500 -25.791 24.737 0.000 0.000 0.0000
240.500 28.500 -32.448 30.892 0.000 0.000 0.0000	240.500 28.500 -32.776 31.237 0.000 0.000 0.0000	240.500 28.500 -33.107 31.585 0.000 0.000 0.0000	240.500 28.500 -33.440 31.936 0.000 0.000 0.0000	240.500 28.500 -33.775 32.291 0.000 0.000 0.0000	240.500 28.500 -34.099 32.639 0.000 0.000 0.0000	240.500 28.500 -34.436 32.996 0.000 0.000 0.0000	240.500 28.500 -34.688 33.216 0.000 0.000 0.0000	240.500 28.500 -34.941 33.438 0.000 0.000 0.0000	240.500 28.500 -35.206 33.667 0.000 0.000 0.0000	240.500 28.500 -35.458 33.887 0.000 0.000 0.0000	240.500 28.500 -35.442 33.849 0.000 0.000 0.0000	240.500 28.500 -35.426 33.812 0.000 0.000 0.0000	240.500 28.500 -35.411 33.777 0.000 0.000 0.0000	240.500 28.500 -35.396 33.741 0.000 0.000 0.0000	240.500 28.500 -35.334 33.716 0.000 0.000 0.0000	240.500 28.500 -35.271 33.692 0.000 0.000 0.0000	240.500 28.500 -35.207 33.663 0.000 0.000 0.0000	240.500 28.500 -35.145 33.640 0.000 0.000 0.0000	240.500 28.500 -35.303 31.673 0.000 0.000 0.0000	240.500 28.500 -35.460 29.707 0.000 0.000 0.0000	240.500 28.500 -35.621 27.741 0.000 0.000 0.0000	240.500 28.500 -35.778 25.774 0.000 0.000 0.0000	240.500 28.500 -35.364 25.839 0.000 0.000 0.0000	240.500 28.500 -34.952 25.905 0.000 0.000 0.0000	240.500 28.500 -34.530 25.965 0.000 0.000 0.0000	240.500 28.500 -34.117 26.031 0.000 0.000 0.0000	240.500 28.500 -34.808 25.234 0.000 0.000 0.0000	240.500 28.500 -35.485 24.439 0.000 0.000 0.0000	240.500 28.500 -36.145 23.641 0.000 0.000 0.0000	240.500 28.500 -36.145 23.641 0.000 0.000 0.0000	240.500 28.500 -34.262 22.721 0.000 0.000 0.0000	240.500 28.500 -31.731 22.594 0.000 0.000 0.0000	240.500 28.500 -29.202 22.463 0.000 0.000 0.0000	240.500 28.500 -26.680 22.325 0.000 0.000 0.0000	240.500 28.500 -26.525 22.571 0.000 0.000 0.0000	240.500 28.500 -26.369 22.817 0.000 0.000 0.0000	240.500 28.500 -26.236 23.104 0.000 0.000 0.0000	240.500 28.500 -26.090 23.351 0.000 0.000 0.0000	240.500 28.500 -25.943 23.597 0.000 0.000 0.0000	240.500 28.500 -25.796 23.844 0.000 0.000 0.0000	240.500 28.500 -25.648 24.091 0.000 0.000 0.0000	240.500 28.500 -25.500 24.338 0.000 0.000 0.0000	240.500 28.500 -25.498 24.382 0.000 0.000 0.0000	240.500 28.500 -25.496 24.427 0.000 0.000 0.0000	240.500 28.500 -25.494 24.471 0.000 0.000 0.0000	240.500 28.500 -25.491 24.516 0.000 0.000 0.0000	240.500 28.500 -25.489 24.560 0.000 0.000 0.0000	240.500 28.500 -25.487 24.605 0.000 0.000 0.0000	240.500 28.500 -25.490 24.649 0.000 0.000 0.0000
241.000 28.500 -32.561 30.891 0.000 0.000 0.0000	241.000 28.500 -32.845 31.221 0.000 0.000 0.0000	241.000 28.500 -33.129 31.552 0.000 0.000 0.0000	241.000 28.500 -33.414 31.882 0.000 0.000 0.0000	241.000 28.500 -33.699 32.212 0.000 0.000 0.0000	241.000 28.500 -33.973 32.541 0.000 0.000 0.0000	241.000 28.500 -34.260 32.871 0.000 0.000 0.0000	241.000 28.500 -34.579 33.114 0.000 0.000 0.0000	241.000 28.500 -34.902 33.362 0.000 0.000 0.0000	241.000 28.500 -35.206 33.576 0.000 0.000 0.0000	241.000 28.500 -35.525 33.818 0.000 0.000 0.0000	241.000 28.500 -35.536 33.796 0.000 0.000 0.0000	241.000 28.500 -35.547 33.775 0.000 0.000 0.0000	241.000 28.500 -35.562 33.760 0.000 0.000 0.0000	241.000 28.500 -35.573 33.738 0.000 0.000 0.0000	241.000 28.500 -35.538 33.747 0.000 0.000 0.0000	241.000 28.500 -35.502 33.755 0.000 0.000 0.0000	241.000 28.500 -35.465 33.759 0.000 0.000 0.0000	241.000 28.500 -35.430 33.768 0.000 0.000 0.0000	241.000 28.500 -35.714 31.744 0.000 0.000 0.0000	241.000 28.500 -35.998 29.720 0.000 0.000 0.0000	241.000 28.500 -36.281 27.694 0.000 0.000 0.0000	241.000 28.500 -36.565 25.668 0.000 0.000 0.0000	241.000 28.500 -36.081 25.763 0.000 0.000 0.0000	241.000 28.500 -35.598 25.858 0.000 0.000 0.0000	241.000 28.500 -35.109 25.950 0.000 0.000 0.0000	241.000 28.500 -34.626 26.046 0.000 0.000 0.0000	241.000 28.500 -35.351 25.290 0.000 0.000 0.0000	241.000 28.500 -36.069 24.542 0.000 0.000 0.0000	241.000 28.500 -36.785 23.796 0.000 0.000 0.0000	241.000 28.500 -36.785 23.796 0.000 0.000 0.0000	241.000 28.500 -34.775 22.765 0.000 0.000 0.0000	241.000 28.500 -32.045 22.471 0.000 0.000 0.0000	241.000 28.500 -29.315 22.171 0.000 0.000 0.0000	241.000 28.500 -26.592 21.864 0.000 0.000 0.0000	241.000 28.500 -26.397 22.140 0.000 0.000 0.0000	241.000 28.500 -26.200 22.417 0.000 0.000 0.0000	241.000 28.500 -26.038 22.744 0.000 0.000 0.0000	241.000 28.500 -25.855 23.022 0.000 0.000 0.0000	241.000 28.500 -25.671 23.301 0.000 0.000 0.0000	241.000 28.500 -25.486 23.579 0.000 0.000 0.0000	241.000 28.500 -25.301 23.858 0.000 0.000 0.0000	241.000 28.500 -25.116 24.136 0.000 0.000 0.0000	241.000 28.500 -25.112 24.197 0.000 0.000 0.0000	241.000 28.500 -25.108 24.258 0.000 0.000 0.0000	241.000 28.500 -25.104 24.319 0.000 0.000 0.0000	241.000 28.500 -25.100 24.380 0.000 0.000 0.0000	241.000 28.500 -25.096 24.441 0.000 0.000 0.0000	241.000 28.500 -25.093 24.503 0.000 0.000 0.0000	241.000 28.500 -25.096 24.564 0.000 0.000 0.0000
241.500 28.500 -32.678 30.989 0.000 0.000 0.0000	241.500 28.500 -32.918 31.298 0.000 0.000 0.0000	241.500 28.500 -33.160 31.610 0.000 0.000 0.0000	241.500 28.500 -33.405 31.925 0.000 0.000 0.0000	241.500 28.500 -33.653 32.244 0.000 0.000 0.0000	241.500 28.500 -33.886 32.562 0.000 0.000 0.0000	241.500 28.500 -34.138 32.882 0.000 0.000 0.0000	241.500 28.500 -34.556 33.177 0.000 0.000 0.0000	241.500 28.500 -34.979 33.476 0.000 0.000 0.0000	241.500 28.500 -35.403 33.759 0.000 0.000 0.0000	241.500 28.500 -35.823 34.053 0.000 0.000 0.0000	241.500 28.500 -35.828 34.013 0.000 0.000 0.0000	241.500 28.500 -35.834 33.974 0.000 0.000 0.0000	241.500 28.500 -35.846 33.941 0.000 0.000 0.0000	241.500 28.500 -35.854 33.903 0.000 0.000 0.0000	241.500 28.500 -35.816 33.912 0.000 0.000 0.0000	241.500 28.500 -35.778 33.921 0.000 0.000 0.0000	241.500 28.500 -35.733 33.918 0.000 0.000 0.0000	241.500 28.500 -35.695 33.927 0.000 0.000 0.0000	241.500 28.500 -36.095 31.835 0.000 0.000 0.0000	241.500 28.500 -36.495 29.744 0.000 0.000 0.0000	241.500 28.500 -36.900 27.655 0.000 0.000 0.0000	241.500 28.500 -37.298 25.560 0.000 0.000 0.0000	241.500 28.500 -36.767 25.695 0.000 0.000 0.0000	241.500 28.500 -36.237 25.830 0.000 0.000 0.0000	241.500 28.500 -35.699 25.964 0.000 0.000 0.0000	241.500 28.500 -35.169 26.099 0.000 0.000 0.0000	241.500 28.500 -35.931 25.356 0.000 0.000 0.0000	241.500 28.500 -36.677 24.618 0.000 0.000 0.0000	241.500 28.500 -37.407 23.880 0.000 0.000 0.0000	241.500 28.500 -37.407 23.880 0.000 0.000 0.0000	241.500 28.500 -35.220 22.710 0.000 0.000 0.0000	241.500 28.500 -32.311 22.273 0.000 0.000 0.0000	241.500 28.500 -29.400 21.826 0.000 0.000 0.0000	241.500 28.500 -26.495 21.368 0.000 0.000 0.0000	241.500 28.500 -26.244 21.674 0.000 0.000 0.0000	241.500 28.500 -25.990 21.979 0.000 0.000 0.0000	241.500 28.500 -25.789 22.347 0.000 0.000 0.0000	241.500 28.500 -25.554 22.656 0.000 0.000 0.0000	241.500 28.500 -25.318 22.965 0.000 0.000 0.0000	241.500 28.500 -25.082 23.273 0.000 0.000 0.0000	241.500 28.500 -24.845 23.582 0.000 0.000 0.0000	241.500 28.500 -24.607 23.891 0.000 0.000 0.0000	241.500 28.500 -24.600 23.975 0.000 0.000 0.0000	241.500 28.500 -24.594 24.059 0.000 0.000 0.0000	241.500 28.500 -24.587 24.143 0.000 0.000 0.0000	241.500 28.500 -24.581 24.228 0.000 0.000 0.0000	241.500 28.500 -24.574 24.312 0.000 0.000 0.0000	241.500 28.500 -24.567 24.397 0.000 0.000 0.0000	241.500 28.500 -24.571 24.481 0.000 0.000 0.0000
242.000 28.500 -32.998 31.485 0.000 0.000 0.0000	242.000 28.500 -33.165 31.723 0.000 0.000 0.0000	242.000 28.500 -33.332 31.961 0.000 0.000 0.0000	242.000 28.500 -33.498 32.198 0.000 0.000 0.0000	242.000 28.500 -33.663 32.433 0.000 0.000 0.0000	242.000 28.500 -33.794 32.652 0.000 0.000 0.0000	242.000 28.500 -33.965 32.891 0.000 0.000 0.0000	242.000 28.500 -34.515 33.269 0.000 0.000 0.0000	242.000 28.500 -35.070 33.653 0.000 0.000 0.0000	242.000 28.500 -35.635 34.020 0.000 0.000 0.0000	242.000 28.500 -36.189 34.399 0.000 0.000 0.0000	242.000 28.500 -36.223 34.380 0.000 0.000 0.0000	242.000 28.500 -36.257 34.360 0.000 0.000 0.0000	242.000 28.500 -36.292 34.344 0.000 0.000 0.0000	242.000 28.500 -36.326 34.324 0.000 0.000 0.0000	242.000 28.500 -36.312 34.373 0.000 0.000 0.0000	242.000 28.500 -36.298 34.422 0.000 0.000 0.0000	242.000 28.500 -36.285 34.468 0.000 0.000 0.0000	242.000 28.500 -36.272 34.518 0.000 0.000 0.0000	242.000 28.500 -36.749 32.271 0.000 0.000 0.0000	242.000 28.500 -37.226 30.024 0.000 0.000 0.0000	242.000 28.500 -37.696 27.774 0.000 0.000 0.0000	242.000 28.500 -38.171 25.525 0.000 0.000 0.0000	242.000 28.500 -37.532 25.687 0.000 0.000 0.0000	242.000 28.500 -36.894 25.849 0.000 0.000 0.0000	242.000 28.500 -36.238 26.005 0.000 0.000 0.0000	242.000 28.500 -35.600 26.168 0.000 0.000 0.0000	242.000 28.500 -36.406 25.412 0.000 0.000 0.0000	242.000 28.500 -37.194 24.662 0.000 0.000 0.0000	242.000 28.500 -37.970 23.912 0.000 0.000 0.0000	242.000 28.500 -37.970 23.912 0.000 0.000 0.0000	242.000 28.500 -35.654 22.598 0.000 0.000 0.0000	242.000 28.500 -32.561 22.023 0.000 0.000 0.0000	242.000 28.500 -29.469 21.439 0.000 0.000 0.0000	242.000 28.500 -26.390 20.844 0.000 0.000 0.0000	242.000 28.500 -26.059 21.174 0.000 0.000 0.0000	242.000 28.500 -25.722 21.504 0.000 0.000 0.0000	242.000 28.500 -25.466 21.911 0.000 0.000 0.0000	242.000 28.500 -25.158 22.246 0.000 0.000 0.0000	242.000 28.500 -24.849 22.581 0.000 0.000 0.0000	242.000 28.500 -24.539 22.916 0.000 0.000 0.0000	242.000 28.500 -24.228 23.251 0.000 0.000 0.0000	242.000 28.500 -23.915 23.586 0.000 0.000 0.0000	242.000 28.500 -23.905 23.701 0.000 0.000 0.0000	242.000 28.500 -23.895 23.816 0.000 0.000 0.0000	242.000 28.500 -23.885 23.931 0.000 0.000 0.0000	242.000 28.500 -23.875 24.046 0.000 0.000 0.0000	242.000 28.500 -23.865 24.161 0.000 0.000 0.0000	242.000 28.500 -23.855 24.277 0.000 0.000 0.0000	242.000 28.500 -23.859 24.392 0.000 0.000 0.0000
242.500 28.500 -33.217 31.930 0.000 0.000 0.0000	242.500 28.500 -33.318 32.106 0.000 0.000 0.0000	242.500 28.500 -33.418 32.280 0.000 0.000 0.0000	242.500 28.500 -33.517 32.454 0.000 0.000 0.0000	242.500 28.500 -33.616 32.627 0.000 0.000 0.0000	242.500 28.500 -33.649 32.752 0.000 0.000 0.0000	242.500 28.500 -33.757 32.931 0.000 0.000 0.0000	242.500 28.500 -34.464 33.416 0.000 0.000 0.0000	242.500 28.500 -35.174 33.904 0.000 0.000 0.0000	242.500 28.500 -35.953 34.439 0.000 0.000 0.0000	242.500 28.500 -36.666 34.928 0.000 0.000 0.0000	242.500 28.500 -36.704 34.907 0.000 0.000 0.0000	242.500 28.500 -36.742 34.887 0.000 0.000 0.0000	242.500 28.500 -36.774 34.861 0.000 0.000 0.0000	242.500 28.500 -36.813 34.841 0.000 0.000 0.0000	242.500 28.500 -36.815 34.911 0.000 0.000 0.0000	242.500 28.500 -36.817 34.981 0.000 0.000 0.0000	242.500 28.500 -36.828 35.057 0.000 0.000 0.0000	242.500 28.500 -36.830 35.128 0.000 0.000 0.0000	242.500 28.500 -37.367 32.710 0.000 0.000 0.0000	242.500 28.500 -37.905 30.292 0.000 0.000 0.0000	242.500 28.500 -38.424 27.866 0.000 0.000 0.0000	242.500 28.500 -38.958 25.447 0.000 0.000 0.0000	242.500 28.500 -38.221 25.645 0.000 0.000 0.0000	242.500 28.500 -37.485 25.843 0.000 0.000 0.0000	242.500 28.500 -36.709 26.028 0.000 0.000 0.0000	242.500 28.500 -35.974 26.227 0.000 0.000 0.0000	242.500 28.500 -36.826 25.426 0.000 0.000 0.0000	242.500 28.500 -37.647 24.621 0.000 0.000 0.0000	242.500 28.500 -38.429 23.806 0.000 0.000 0.0000	242.500 28.500 -38.429 23.806 0.000 0.000 0.0000	242.500 28.500 -35.959 22.333 0.000 0.000 0.0000	242.500 28.500 -32.725 21.670 0.000 0.000 0.0000	242.500 28.500 -29.493 20.992 0.000 0.000 0.0000	242.500 28.500 -26.280 20.297 0.000 0.000 0.0000	242.500 28.500 -25.831 20.643 0.000 0.000 0.0000	242.500 28.500 -25.374 20.987 0.000 0.000 0.0000	242.500 28.500 -25.041 21.424 0.000 0.000 0.0000	242.500 28.500 -24.627 21.777 0.000 0.000 0.0000	242.500 28.500 -24.211 22.130 0.000 0.000 0.0000	242.500 28.500 -23.795 22.482 0.000 0.000 0.0000	242.500 28.500 -23.376 22.835 0.000 0.000 0.0000	242.500 28.500 -22.956 23.187 0.000 0.000 0.0000	242.500 28.500 -22.942 23.340 0.000 0.000 0.0000	242.500 28.500 -22.928 23.494 0.000 0.000 0.0000	242.500 28.500 -22.913 23.647 0.000 0.000 0.0000	242.500 28.500 -22.899 23.801 0.000 0.000 0.0000	242.500 28.500 -22.884 23.955 0.000 0.000 0.0000	242.500 28.500 -22.870 24.109 0.000 0.000 0.0000	242.500 28.500 -22.875 24.263 0.000 0.000 0.0000
243.000 28.500 -33.252 32.195 0.000 0.000 0.0000	243.000 28.500 -33.279 32.297 0.000 0.000 0.0000	243.000 28.500 -33.303 32.396 0.000 0.000 0.0000	243.000 28.500 -33.323 32.491 0.000 0.000 0.0000	243.000 28.500 -33.339 32.582 0.000 0.000 0.0000	243.000 28.500 -33.276 32.617 0.000 0.000 0.0000	243.000 28.500 -33.302 32.715 0.000 0.000 0.0000	243.000 28.500 -34.175 33.302 0.000 0.000 0.0000	243.000 28.500 -35.050 33.891 0.000 0.000 0.0000	243.000 28.500 -36.001 34.527 0.000 0.000 0.0000	243.000 28.500 -36.881 35.119 0.000 0.000 0.0000	243.000 28.500 -36.949 35.115 0.000 0.000 0.0000	243.000 28.500 -37.017 35.112 0.000 0.000 0.0000	243.000 28.500 -37.076 35.102 0.000 0.000 0.0000	243.000 28.500 -37.144 35.098 0.000 0.000 0.0000	243.000 28.500 -37.159 35.209 0.000 0.000 0.0000	243.000 28.500 -37.174 35.320 0.000 0.000 0.0000	243.000 28.500 -37.201 35.439 0.000 0.000 0.0000	243.000 28.500 -37.216 35.550 0.000 0.000 0.0000	243.000 28.500 -37.794 32.966 0.000 0.000 0.0000	243.000 28.500 -38.371 30.382 0.000 0.000 0.0000	243.000 28.500 -38.925 27.787 0.000 0.000 0.0000	243.000 28.500 -39.497 25.202 0.000 0.000 0.0000	243.000 28.500 -38.644 25.440 0.000 0.000 0.0000	243.000 28.500 -37.790 25.678 0.000 0.000 0.0000	243.000 28.500 -36.890 25.901 0.000 0.000 0.0000	243.000 28.500 -36.038 26.140 0.000 0.000 0.0000	243.000 28.500 -36.958 25.294 0.000 0.000 0.0000	243.000 28.500 -37.849 24.443 0.000 0.000 0.0000	243.000 28.500 -38.708 23.586 0.000 0.000 0.0000	243.000 28.500 -38.708 23.586 0.000 0.000 0.0000	243.000 28.500 -36.194 21.996 0.000 0.000 0.0000	243.000 28.500 -32.831 21.254 0.000 0.000 0.0000	243.000 28.500 -29.484 20.501 0.000 0.000 0.0000	243.000 28.500 -26.167 19.733 0.000 0.000 0.0000	243.000 28.500 -25.541 20.073 0.000 0.000 0.0000	243.000 28.500 -24.905 20.411 0.000 0.000 0.0000	243.000 28.500 -24.468 20.857 0.000 0.000 0.0000	243.000 28.500 -23.900 21.206 0.000 0.000 0.0000	243.000 28.500 -23.329 21.555 0.000 0.000 0.0000	243.000 28.500 -22.757 21.903 0.000 0.000 0.0000	243.000 28.500 -22.182 22.251 0.000 0.000 0.0000	243.000 28.500 -21.605 22.599 0.000 0.000 0.0000	243.000 28.500 -21.586 22.798 0.000 0.000 0.0000	243.000 28.500 -21.566 22.998 0.000 0.000 0.0000	243.000 28.500 -21.547 23.197 0.000 0.000 0.0000	243.000 28.500 -21.528 23.397 0.000 0.000 0.0000	243.000 28.500 -21.508 23.597 0.000 0.000 0.0000	243.000 28.500 -21.489 23.798 0.000 0.000 0.0000	243.000 28.500 -21.497 24.001 0.000 0.000 0.0000
243.500 28.500 -32.895 32.033 0.000 0.000 0.0000	243.500 28.500 -32.871 32.088 0.000 0.000 0.0000	243.500 28.500 -32.844 32.142 0.000 0.000 0.0000	243.500 28.500 -32.815 32.193 0.000 0.000 0.0000	243.500 28.500 -32.785 32.243 0.000 0.000 0.0000	243.500 28.500 -32.663 32.232 0.000 0.000 0.0000	243.500 28.500 -32.645 32.291 0.000 0.000 0.0000	243.500 28.500 -33.679 32.969 0.000 0.000 0.0000	243.500 28.500 -34.716 33.650 0.000 0.000 0.0000	243.500 28.500 -35.842 34.381 0.000 0.000 0.0000	243.500 28.500 -36.884 35.064 0.000 0.000 0.0000	243.500 28.500 -36.974 35.064 0.000 0.000 0.0000	243.500 28.500 -37.064 35.063 0.000 0.000 0.0000	243.500 28.500 -37.146 35.059 0.000 0.000 0.0000	243.500 28.500 -37.237 35.059 0.000 0.000 0.0000	243.500 28.500 -37.272 35.216 0.000 0.000 0.0000	243.500 28.500 -37.307 35.374 0.000 0.000 0.0000	243.500 28.500 -37.351 35.538 0.000 0.000 0.0000	243.500 28.500 -37.386 35.696 0.000 0.000 0.0000	243.500 28.500 -37.986 32.957 0.000 0.000 0.0000	243.500 28.500 -38.584 30.217 0.000 0.000 0.0000	243.500 28.500 -39.157 27.467 0.000 0.000 0.0000	243.500 28.500 -39.747 24.726 0.000 0.000 0.0000	243.500 28.500 -38.777 25.015 0.000 0.000 0.0000	243.500 28.500 -37.807 25.303 0.000 0.000 0.0000	243.500 28.500 -36.784 25.575 0.000 0.000 0.0000	243.500 28.500 -35.816 25.865 0.000 0.000 0.0000	243.500 28.500 -36.815 24.982 0.000 0.000 0.0000	243.500 28.500 -37.784 24.098 0.000 0.000 0.0000	243.500 28.500 -38.721 23.207 0.000 0.000 0.0000	243.500 28.500 -38.721 23.207 0.000 0.000 0.0000	243.500 28.500 -36.233 21.543 0.000 0.000 0.0000	243.500 28.500 -32.815 20.760 0.000 0.000 0.0000	243.500 28.500 -29.417 19.967 0.000 0.000 0.0000	243.500 28.500 -26.054 19.158 0.000 0.000 0.0000	243.500 28.500 -25.157 19.436 0.000 0.000 0.0000	243.500 28.500 -24.243 19.712 0.000 0.000 0.0000	243.500 28.500 -23.700 20.112 0.000 0.000 0.0000	243.500 28.500 -22.910 20.400 0.000 0.000 0.0000	243.500 28.500 -22.117 20.687 0.000 0.000 0.0000	243.500 28.500 -21.320 20.973 0.000 0.000 0.0000	243.500 28.500 -20.521 21.258 0.000 0.000 0.0000	243.500 28.500 -19.718 21.542 0.000 0.000 0.0000	243.500 28.500 -19.693 21.795 0.000 0.000 0.0000	243.500 28.500 -19.668 22.048 0.000 0.000 0.0000	243.500 28.500 -19.643 22.302 0.000 0.000 0.0000	243.500 28.500 -19.617 22.555 0.000 0.000 0.0000	243.500 28.500 -19.592 22.809 0.000 0.000 0.0000	243.500 28.500 -19.566 23.063 0.000 0.000 0.0000	243.500 28.500 -19.577 23.330 0.000 0.000 0.0000
244.000 28.500 -32.268 31.617 0.000 0.000 0.0000	244.000 28.500 -32.193 31.624 0.000 0.000 0.0000	244.000 28.500 -32.114 31.628 0.000 0.000 0.0000	244.000 28.500 -32.030 31.628 0.000 0.000 0.0000	244.000 28.500 -31.943 31.625 0.000 0.000 0.0000	244.000 28.500 -31.753 31.555 0.000 0.000 0.0000	244.000 28.500 -31.680 31.561 0.000 0.000 0.0000	244.000 28.500 -32.898 32.349 0.000 0.000 0.0000	244.000 28.500 -34.120 33.140 0.000 0.000 0.0000	244.000 28.500 -35.440 33.982 0.000 0.000 0.0000	244.000 28.500 -36.668 34.775 0.000 0.000 0.0000	244.000 28.500 -36.798 34.786 0.000 0.000 0.0000	244.000 28.500 -36.929 34.798 0.000 0.000 0.0000	244.000 28.500 -37.049 34.805 0.000 0.000 0.0000	244.000 28.500 -37.181 34.817 0.000 0.000 0.0000	244.000 28.500 -37.255 35.010 0.000 0.000 0.0000	244.000 28.500 -37.330 35.203 0.000 0.000 0.0000	244.000 28.500 -37.414 35.407 0.000 0.000 0.0000	244.000 28.500 -37.489 35.600 0.000 0.000 0.0000	244.000 28.500 -38.039 32.705 0.000 0.000 0.0000	244.000 28.500 -38.587 29.811 0.000 0.000 0.0000	244.000 28.500 -39.110 26.905 0.000 0.000 0.0000	244.000 28.500 -39.649 24.011 0.000 0.000 0.0000	244.000 28.500 -38.575 24.355 0.000 0.000 0.0000	244.000 28.500 -37.502 24.699 0.000 0.000 0.0000	244.000 28.500 -36.372 25.026 0.000 0.000 0.0000	244.000 28.500 -35.301 25.370 0.000 0.000 0.0000	244.000 28.500 -36.408 24.477 0.000 0.000 0.0000	244.000 28.500 -37.479 23.583 0.000 0.000 0.0000	244.000 28.500 -38.509 22.681 0.000 0.000 0.0000	244.000 28.500 -38.509 22.681 0.000 0.000 0.0000	244.000 28.500 -36.111 20.998 0.000 0.000 0.0000	244.000 28.500 -32.699 20.205 0.000 0.000 0.0000	244.000 28.500 -29.303 19.401 0.000 0.000 0.0000	244.000 28.500 -25.941 18.579 0.000 0.000 0.0000	244.000 28.500 -24.600 18.675 0.000 0.000 0.0000	244.000 28.500 -23.236 18.772 0.000 0.000 0.0000	244.000 28.500 -22.587 18.842 0.000 0.000 0.0000	244.000 28.500 -21.446 18.901 0.000 0.000 0.0000	244.000 28.500 -20.301 18.960 0.000 0.000 0.0000	244.000 28.500 -19.152 19.018 0.000 0.000 0.0000	244.000 28.500 -17.999 19.075 0.000 0.000 0.0000	244.000 28.500 -16.842 19.131 0.000 0.000 0.0000	244.000 28.500 -16.809 19.444 0.000 0.000 0.0000	244.000 28.500 -16.777 19.757 0.000 0.000 0.0000	244.000 28.500 -16.744 20.071 0.000 0.000 0.0000	244.000 28.500 -16.711 20.384 0.000 0.000 0.0000	244.000 28.500 -16.678 20.698 0.000 0.000 0.0000	244.000 28.500 -16.645 21.012 0.000 0.000 0.0000	244.000 28.500 -16.633 21.329 0.000 0.000 0.0000
244.500 28.500 -31.174 30.776 0.000 0.000 0.0000	244.500 28.500 -31.072 30.751 0.000 0.000 0.0000	244.500 28.500 -30.967 30.724 0.000 0.000 0.0000	244.500 28.500 -30.861 30.696 0.000 0.000 0.0000	244.500 28.500 -30.753 30.665 0.000 0.000 0.0000	244.500 28.500 -30.529 30.559 0.000 0.000 0.0000	244.500 28.500 -30.438 30.540 0.000 0.000 0.0000	244.500 28.500 -31.844 31.451 0.000 0.000 0.0000	244.500 28.500 -33.255 32.366 0.000 0.000 0.0000	244.500 28.500 -34.780 33.344 0.000 0.000 0.0000	244.500 28.500 -36.198 34.261 0.000 0.000 0.0000	244.500 28.500 -36.380 34.302 0.000 0.000 0.0000	244.500 28.500 -36.563 34.343 0.000 0.000 0.0000	244.500 28.500 -36.733 34.378 0.000 0.000 0.0000	244.500 28.500 -36.916 34.419 0.000 0.000 0.0000	244.500 28.500 -37.074 34.549 0.000 0.000 0.0000	244.500 28.500 -37.232 34.678 0.000 0.000 0.0000	244.500 28.500 -37.405 34.819 0.000 0.000 0.0000	244.500 28.500 -37.564 34.949 0.000 0.000 0.0000	244.500 28.500 -38.004 31.990 0.000 0.000 0.0000	244.500 28.500 -38.443 29.031 0.000 0.000 0.0000	244.500 28.500 -38.850 26.057 0.000 0.000 0.0000	244.500 28.500 -39.281 23.098 0.000 0.000 0.0000	244.500 28.500 -38.083 23.483 0.000 0.000 0.0000	244.500 28.500 -36.884 23.867 0.000 0.000 0.0000	244.500 28.500 -35.626 24.233 0.000 0.000 0.0000	244.500 28.500 -34.430 24.619 0.000 0.000 0.0000	244.500 28.500 -35.680 23.747 0.000 0.000 0.0000	244.500 28.500 -36.892 22.878 0.000 0.000 0.0000	244.500 28.500 -38.067 22.003 0.000 0.000 0.0000	244.500 28.500 -38.067 22.003 0.000 0.000 0.0000	244.500 28.500 -35.868 20.371 0.000 0.000 0.0000	244.500 28.500 -32.500 19.599 0.000 0.000 0.0000	244.500 28.500 -29.142 18.815 0.000 0.000 0.0000	244.500 28.500 -25.818 18.015 0.000 0.000 0.0000	244.500 28.500 -23.736 17.828 0.000 0.000 0.0000	244.500 28.500 -21.634 17.652 0.000 0.000 0.0000	244.500 28.500 -21.073 16.460 0.000 0.000 0.0000	244.500 28.500 -19.447 16.003 0.000 0.000 0.0000	244.500 28.500 -17.815 15.549 0.000 0.000 0.0000	244.500 28.500 -16.179 15.097 0.000 0.000 0.0000	244.500 28.500 -14.537 14.647 0.000 0.000 0.0000	244.500 28.500 -12.889 14.198 0.000 0.000 0.0000	244.500 28.500 -12.839 14.516 0.000 0.000 0.0000	244.500 28.500 -12.788 14.833 0.000 0.000 0.0000	244.500 28.500 -12.738 15.149 0.000 0.000 0.0000	244.500 28.500 -12.688 15.466 0.000 0.000 0.0000	244.500 28.500 -12.638 15.782 0.000 0.000 0.0000	244.500 28.500 -12.588 16.097 0.000 0.000 0.0000	244.500 28.500 -12.530 16.470 0.000 0.000 0.0000
245.000 28.500 -29.712 29.615 0.000 0.000 0.0000	245.000 28.500 -29.582 29.549 0.000 0.000 0.0000	245.000 28.500 -29.449 29.479 0.000 0.000 0.0000	245.000 28.500 -29.313 29.405 0.000 0.000 0.0000	245.000 28.500 -29.173 29.328 0.000 0.000 0.0000	245.000 28.500 -28.904 29.156 0.000 0.000 0.0000	245.000 28.500 -28.781 29.092 0.000 0.000 0.0000	245.000 28.500 -30.419 30.171 0.000 0.000 0.0000	245.000 28.500 -32.059 31.254 0.000 0.000 0.0000	245.000 28.500 -33.839 32.415 0.000 0.000 0.0000	245.000 28.500 -35.490 33.501 0.000 0.000 0.0000	245.000 28.500 -35.731 33.586 0.000 0.000 0.0000	245.000 28.500 -35.972 33.671 0.000 0.000 0.0000	245.000 28.500 -36.199 33.749 0.000 0.000 0.0000	245.000 28.500 -36.441 33.834 0.000 0.000 0.0000	245.000 28.500 -36.646 33.821 0.000 0.000 0.0000	245.000 28.500 -36.852 33.808 0.000 0.000 0.0000	245.000 28.500 -37.074 33.808 0.000 0.000 0.0000	245.000 28.500 -37.281 33.795 0.000 0.000 0.0000	245.000 28.500 -37.598 30.836 0.000 0.000 0.0000	245.000 28.500 -37.913 27.877 0.000 0.000 0.0000	245.000 28.500 -38.195 24.898 0.000 0.000 0.0000	245.000 28.500 -38.502 21.936 0.000 0.000 0.0000	245.000 28.500 -37.211 22.364 0.000 0.000 0.0000	245.000 28.500 -35.919 22.789 0.000 0.000 0.0000	245.000 28.500 -34.560 23.191 0.000 0.000 0.0000	245.000 28.500 -33.272 23.619 0.000 0.000 0.0000	245.000 28.500 -34.738 22.799 0.000 0.000 0.0000	245.000 28.500 -36.180 21.986 0.000 0.000 0.0000	245.000 28.500 -37.589 21.173 0.000 0.000 0.0000	245.000 28.500 -37.589 21.173 0.000 0.000 0.0000	245.000 28.500 -35.625 19.664 0.000 0.000 0.0000	245.000 28.500 -32.259 18.951 0.000 0.000 0.0000	245.000 28.500 -28.932 18.233 0.000 0.000 0.0000	245.000 28.500 -25.658 17.508 0.000 0.000 0.0000	245.000 28.500 -22.343 17.385 0.000 0.000 0.0000	245.000 28.500 -19.067 17.251 0.000 0.000 0.0000	245.000 28.500 -17.025 15.798 0.000 0.000 0.0000	245.000 28.500 -14.166 15.273 0.000 0.000 0.0000	245.000 28.500 -11.306 14.747 0.000 0.000 0.0000	245.000 28.500 -8.445 14.222 0.000 0.000 0.0000	245.000 28.500 -5.582 13.696 0.000 0.000 0.0000	245.000 28.500 -2.718 13.169 0.000 0.000 0.0000	245.000 28.500 -2.499 13.351 0.000 0.000 0.0000	245.000 28.500 -2.280 13.531 0.000 0.000 0.0000	245.000 28.500 -2.060 13.712 0.000 0.000 0.0000	245.000 28.500 -1.841 13.891 0.000 0.000 0.0000	245.000 28.500 -1.622 14.071 0.000 0.000 0.0000	245.000 28.500 -1.403 14.249 0.000 0.000 0.0000	245.000 28.500 -1.171 14.484 0.000 0.000 0.0000
245.500 28.500 -27.610 27.853 0.000 0.000 0.0000	245.500 28.500 -27.471 27.748 0.000 0.000 0.0000	245.500 28.500 -27.334 27.641 0.000 0.000 0.0000	245.500 28.500 -27.199 27.531 0.000 0.000 0.0000	245.500 28.500 -27.066 27.421 0.000 0.000 0.0000	245.500 28.500 -26.807 27.208 0.000 0.000 0.0000	245.500 28.500 -26.690 27.113 0.000 0.000 0.0000	245.500 28.500 -28.572 28.412 0.000 0.000 0.0000	245.500 28.500 -30.454 29.713 0.000 0.000 0.0000	245.500 28.500 -32.500 31.127 0.000 0.000 0.0000	245.500 28.500 -34.396 32.436 0.000 0.000 0.0000	245.500 28.500 -34.726 32.582 0.000 0.000 0.0000	245.500 28.500 -35.057 32.729 0.000 0.000 0.0000	245.500 28.500 -35.370 32.865 0.000 0.000 0.0000	245.500 28.500 -35.702 33.013 0.000 0.000 0.0000	245.500 28.500 -35.941 32.854 0.000 0.000 0.0000	245.500 28.500 -36.181 32.695 0.000 0.000 0.0000	245.500 28.500 -36.442 32.555 0.000 0.000 0.0000	245.500 28.500 -36.682 32.397 0.000 0.000 0.0000	245.500 28.500 -36.858 29.408 0.000 0.000 0.0000	245.500 28.500 -37.032 26.418 0.000 0.000 0.0000	245.500 28.500 -37.166 23.402 0.000 0.000 0.0000	245.500 28.500 -37.330 20.411 0.000 0.000 0.0000	245.500 28.500 -35.922 20.917 0.000 0.000 0.0000	245.500 28.500 -34.514 21.421 0.000 0.000 0.0000	245.500 28.500 -33.033 21.888 0.000 0.000 0.0000	245.500 28.500 -31.628 22.396 0.000 0.000 0.0000	245.500 28.500 -33.338 21.625 0.000 0.000 0.0000	245.500 28.500 -35.016 20.836 0.000 0.000 0.0000	245.500 28.500 -36.654 20.030 0.000 0.000 0.0000	245.500 28.500 -36.654 20.030 0.000 0.000 0.0000	245.500 28.500 -35.045 18.732 0.000 0.000 0.0000	245.500 28.500 -31.798 18.222 0.000 0.000 0.0000	245.500 28.500 -28.581 17.699 0.000 0.000 0.0000	245.500 28.500 -25.415 17.165 0.000 0.000 0.0000	245.500 28.500 -20.402 17.908 0.000 0.000 0.0000	245.500 28.500 -15.646 18.537 0.000 0.000 0.0000	245.500 28.500 -6.718 21.333 0.000 0.000 0.0000	245.500 28.500 -0.520 22.613 0.000 0.000 0.0000	245.500 28.500 5.654 23.880 0.000 0.000 0.0000	245.500 28.500 11.800 25.132 0.000 0.000 0.0000	245.500 28.500 17.915 26.366 0.000 0.000 0.0000	245.500 28.500 23.999 27.581 0.000 0.000 0.0000	245.500 28.500 24.852 27.911 0.000 0.000 0.0000	245.500 28.500 25.705 28.241 0.000 0.000 0.0000	245.500 28.500 26.557 28.571 0.000 0.000 0.0000	245.500 28.500 27.410 28.901 0.000 0.000 0.0000	245.500 28.500 28.264 29.230 0.000 0.000 0.0000	245.500 28.500 29.117 29.559 0.000 0.000 0.0000	245.500 28.500 30.174 30.093 0.000 0.000 0.0000
246.000 28.500 -25.035 25.560 0.000 0.000 0.0000	246.000 28.500 -24.872 25.397 0.000 0.000 0.0000	246.000 28.500 -24.712 25.232 0.000 0.000 0.0000	246.000 28.500 -24.555 25.065 0.000 0.000 0.0000	246.000 28.500 -24.402 24.894 0.000 0.000 0.0000	246.000 28.500 -24.157 24.613 0.000 0.000 0.0000	246.000 28.500 -24.017 24.459 0.000 0.000 0.0000	246.000 28.500 -26.183 26.009 0.000 0.000 0.0000	246.000 28.500 -28.344 27.554 0.000 0.000 0.0000	246.000 28.500 -30.686 29.266 0.000 0.000 0.0000	246.000 28.500 -32.869 30.832 0.000 0.000 0.0000	246.000 28.500 -33.317 31.105 0.000 0.000 0.0000	246.000 28.500 -33.766 31.379 0.000 0.000 0.0000	246.000 28.500 -34.193 31.637 0.000 0.000 0.0000	246.000 28.500 -34.643 31.914 0.000 0.000 0.0000	246.000 28.500 -34.895 31.576 0.000 0.000 0.0000	246.000 28.500 -35.148 31.237 0.000 0.000 0.0000	246.000 28.500 -35.427 30.926 0.000 0.000 0.0000	246.000 28.500 -35.681 30.588 0.000 0.000 0.0000	246.000 28.500 -35.671 27.537 0.000 0.000 0.0000	246.000 28.500 -35.660 24.486 0.000 0.000 0.0000	246.000 28.500 -35.615 21.409 0.000 0.000 0.0000	246.000 28.500 -35.600 18.363 0.000 0.000 0.0000	246.000 28.500 -34.090 19.013 0.000 0.000 0.0000	246.000 28.500 -32.582 19.667 0.000 0.000 0.0000	246.000 28.500 -31.002 20.254 0.000 0.000 0.0000	246.000 28.500 -29.497 20.911 0.000 0.000 0.0000	246.000 28.500 -31.538 20.251 0.000 0.000 0.0000	246.000 28.500 -33.554 19.545 0.000 0.000 0.0000	246.000 28.500 -35.516 18.766 0.000 0.000 0.0000	246.000 28.500 -35.516 18.766 0.000 0.000 0.0000	246.000 28.500 -34.327 17.765 0.000 0.000 0.0000	246.000 28.500 -31.191 17.559 0.000 0.000 0.0000	246.000 28.500 -28.093 17.366 0.000 0.000 0.0000	246.000 28.500 -25.055 17.176 0.000 0.000 0.0000	246.000 28.500 -19.365 18.350 0.000 0.000 0.0000	246.000 28.500 -14.042 19.340 0.000 0.000 0.0000	246.000 28.500 -2.209 23.596 0.000 0.000 0.0000	246.000 28.500 5.277 25.698 0.000 0.000 0.0000	246.000 28.500 12.724 27.779 0.000 0.000 0.0000	246.000 28.500 20.131 29.835 0.000 0.000 0.0000	246.000 28.500 27.494 31.864 0.000 0.000 0.0000	246.000 28.500 34.812 33.862 0.000 0.000 0.0000	246.000 28.500 35.722 34.002 0.000 0.000 0.0000	246.000 28.500 36.627 34.139 0.000 0.000 0.0000	246.000 28.500 37.529 34.273 0.000 0.000 0.0000	246.000 28.500 38.427 34.403 0.000 0.000 0.0000	246.000 28.500 39.321 34.531 0.000 0.000 0.0000	246.000 28.500 40.211 34.655 0.000 0.000 0.0000	246.000 28.500 39.284 33.703 0.000 0.000 0.0000
246.500 28.500 -22.157 22.457 0.000 0.000 0.0000	246.500 28.500 -21.946 22.240 0.000 0.000 0.0000	246.500 28.500 -21.741 22.026 0.000 0.000 0.0000	246.500 28.500 -21.541 21.813 0.000 0.000 0.0000	246.500 28.500 -21.348 21.602 0.000 0.000 0.0000	246.500 28.500 -21.074 21.261 0.000 0.000 0.0000	246.500 28.500 -20.888 21.063 0.000 0.000 0.0000	246.500 28.500 -23.301 22.782 0.000 0.000 0.0000	246.500 28.500 -25.701 24.490 0.000 0.000 0.0000	246.500 28.500 -28.331 26.454 0.000 0.000 0.0000	246.500 28.500 -30.764 28.197 0.000 0.000 0.0000	246.500 28.500 -31.368 28.735 0.000 0.000 0.0000	246.500 28.500 -31.973 29.274 0.000 0.000 0.0000	246.500 28.500 -32.549 29.788 0.000 0.000 0.0000	246.500 28.500 -33.159 30.334 0.000 0.000 0.0000	246.500 28.500 -33.406 29.774 0.000 0.000 0.0000	246.500 28.500 -33.654 29.212 0.000 0.000 0.0000	246.500 28.500 -33.937 28.693 0.000 0.000 0.0000	246.500 28.500 -34.187 28.133 0.000 0.000 0.0000	246.500 28.500 -33.994 25.055 0.000 0.000 0.0000	246.500 28.500 -33.802 21.980 0.000 0.000 0.0000	246.500 28.500 -33.586 18.882 0.000 0.000 0.0000	246.500 28.500 -33.399 15.821 0.000 0.000 0.0000	246.500 28.500 -31.741 16.509 0.000 0.000 0.0000	246.500 28.500 -30.085 17.204 0.000 0.000 0.0000	246.500 28.500 -28.379 17.833 0.000 0.000 0.0000	246.500 28.500 -26.726 18.531 0.000 0.000 0.0000	246.500 28.500 -29.149 17.990 0.000 0.000 0.0000	246.500 28.500 -31.591 17.421 0.000 0.000 0.0000	246.500 28.500 -34.008 16.776 0.000 0.000 0.0000	246.500 28.500 -34.008 16.776 0.000 0.000 0.0000	246.500 28.500 -33.449 16.490 0.000 0.000 0.0000	246.500 28.500 -30.472 16.879 0.000 0.000 0.0000	246.500 28.500 -27.553 17.299 0.000 0.000 0.0000	246.500 28.500 -24.722 17.747 0.000 0.000 0.0000	246.500 28.500 -19.890 18.263 0.000 0.000 0.0000	246.500 28.500 -15.299 18.639 0.000 0.000 0.0000	246.500 28.500 -8.681 19.988 0.000 0.000 0.0000	246.500 28.500 -3.345 20.746 0.000 0.000 0.0000	246.500 28.500 1.979 21.495 0.000 0.000 0.0000	246.500 28.500 7.291 22.234 0.000 0.000 0.0000	246.500 28.500 12.591 22.962 0.000 0.000 0.0000	246.500 28.500 17.877 23.676 0.000 0.000 0.0000	246.500 28.500 20.056 24.540 0.000 0.000 0.0000	246.500 28.500 22.243 25.408 0.000 0.000 0.0000	246.500 28.500 24.437 26.281 0.000 0.000 0.0000	246.500 28.500 26.638 27.158 0.000 0.000 0.0000	246.500 28.500 28.847 28.040 0.000 0.000 0.0000	246.500 28.500 31.063 28.926 0.000 0.000 0.0000	246.500 28.500 35.916 30.852 0.000 0.000 0.0000
247.000 28.500 -19.019 18.739 0.000 0.000 0.0000	247.000 28.500 -18.709 18.405 0.000 0.000 0.0000	247.000 28.500 -18.406 18.079 0.000 0.000 0.0000	247.000 28.500 -18.109 17.762 0.000 0.000 0.0000	247.000 28.500 -17.818 17.454 0.000 0.000 0.0000	247.000 28.500 -17.472 17.022 0.000 0.000 0.0000	247.000 28.500 -17.183 16.722 0.000 0.000 0.0000	247.000 28.500 -19.703 18.358 0.000 0.000 0.0000	247.000 28.500 -22.208 19.983 0.000 0.000 0.0000	247.000 28.500 -24.930 21.887 0.000 0.000 0.0000	247.000 28.500 -27.467 23.542 0.000 0.000 0.0000	247.000 28.500 -28.379 24.646 0.000 0.000 0.0000	247.000 28.500 -29.290 25.749 0.000 0.000 0.0000	247.000 28.500 -30.160 26.806 0.000 0.000 0.0000	247.000 28.500 -31.070 27.904 0.000 0.000 0.0000	247.000 28.500 -31.276 27.036 0.000 0.000 0.0000	247.000 28.500 -31.489 26.172 0.000 0.000 0.0000	247.000 28.500 -31.742 25.363 0.000 0.000 0.0000	247.000 28.500 -31.961 24.507 0.000 0.000 0.0000	247.000 28.500 -31.707 21.630 0.000 0.000 0.0000	247.000 28.500 -31.454 18.756 0.000 0.000 0.0000	247.000 28.500 -31.189 15.871 0.000 0.000 0.0000	247.000 28.500 -30.944 13.015 0.000 0.000 0.0000	247.000 28.500 -29.099 13.555 0.000 0.000 0.0000	247.000 28.500 -27.255 14.096 0.000 0.000 0.0000	247.000 28.500 -25.393 14.626 0.000 0.000 0.0000	247.000 28.500 -23.550 15.168 0.000 0.000 0.0000	247.000 28.500 -26.285 14.600 0.000 0.000 0.0000	247.000 28.500 -29.068 14.026 0.000 0.000 0.0000	247.000 28.500 -31.861 13.454 0.000 0.000 0.0000	247.000 28.500 -31.861 13.454 0.000 0.000 0.0000	247.000 28.500 -32.153 14.375 0.000 0.000 0.0000	247.000 28.500 -29.602 15.849 0.000 0.000 0.0000	247.000 28.500 -27.181 17.339 0.000 0.000 0.0000	247.000 28.500 -24.738 18.725 0.000 0.000 0.0000	247.000 28.500 -21.311 18.024 0.000 0.000 0.0000	247.000 28.500 -18.127 17.126 0.000 0.000 0.0000	247.000 28.500 -16.725 14.931 0.000 0.000 0.0000	247.000 28.500 -14.015 13.640 0.000 0.000 0.0000	247.000 28.500 -11.306 12.344 0.000 0.000 0.0000	247.000 28.500 -8.600 11.046 0.000 0.000 0.0000	247.000 28.500 -5.898 9.748 0.000 0.000 0.0000	247.000 28.500 -3.199 8.451 0.000 0.000 0.0000	247.000 28.500 -0.694 9.769 0.000 0.000 0.0000	247.000 28.500 1.812 11.088 0.000 0.000 0.0000	247.000 28.500 4.318 12.407 0.000 0.000 0.0000	247.000 28.500 6.826 13.728 0.000 0.000 0.0000	247.000 28.500 9.335 15.049 0.000 0.000 0.0000	247.000 28.500 11.844 16.370 0.000 0.000 0.0000	247.000 28.500 14.386 17.718 0.000 0.000 0.0000
247.500 28.500 -15.695 15.045 0.000 0.000 0.0000	247.500 28.500 -15.214 14.445 0.000 0.000 0.0000	247.500 28.500 -14.738 13.846 0.000 0.000 0.0000	247.500 28.500 -14.265 13.251 0.000 0.000 0.0000	247.500 28.500 -13.796 12.657 0.000 0.000 0.0000	247.500 28.500 -13.354 12.050 0.000 0.000 0.0000	247.500 28.500 -12.878 11.455 0.000 0.000 0.0000	247.500 28.500 -15.231 12.604 0.000 0.000 0.0000	247.500 28.500 -17.579 13.761 0.000 0.000 0.0000	247.500 28.500 -19.921 14.786 0.000 0.000 0.0000	247.500 28.500 -22.267 15.905 0.000 0.000 0.0000	247.500 28.500 -23.666 17.945 0.000 0.000 0.0000	247.500 28.500 -25.057 19.964 0.000 0.000 0.0000	247.500 28.500 -26.403 21.927 0.000 0.000 0.0000	247.500 28.500 -27.763 23.877 0.000 0.000 0.0000	247.500 28.500 -28.031 22.772 0.000 0.000 0.0000	247.500 28.500 -28.314 21.688 0.000 0.000 0.0000	247.500 28.500 -28.628 20.651 0.000 0.000 0.0000	247.500 28.500 -28.925 19.588 0.000 0.000 0.0000	247.500 28.500 -28.796 17.251 0.000 0.000 0.0000	247.500 28.500 -28.668 14.914 0.000 0.000 0.0000	247.500 28.500 -28.539 12.576 0.000 0.000 0.0000	247.500 28.500 -28.410 10.241 0.000 0.000 0.0000	247.500 28.500 -26.407 10.693 0.000 0.000 0.0000	247.500 28.500 -24.405 11.145 0.000 0.000 0.0000	247.500 28.500 -22.400 11.598 0.000 0.000 0.0000	247.500 28.500 -20.397 12.049 0.000 0.000 0.0000	247.500 28.500 -23.332 11.449 0.000 0.000 0.0000	247.500 28.500 -26.320 10.825 0.000 0.000 0.0000	247.500 28.500 -29.322 10.190 0.000 0.000 0.0000	247.500 28.500 -29.322 10.190 0.000 0.000 0.0000	247.500 28.500 -30.543 12.148 0.000 0.000 0.0000	247.500 28.500 -28.470 14.483 0.000 0.000 0.0000	247.500 28.500 -27.220 17.630 0.000 0.000 0.0000	247.500 28.500 -25.501 19.969 0.000 0.000 0.0000	247.500 28.500 -22.683 18.548 0.000 0.000 0.0000	247.500 28.500 -19.981 16.955 0.000 0.000 0.0000	247.500 28.500 -17.611 14.273 0.000 0.000 0.0000	247.500 28.500 -15.116 12.517 0.000 0.000 0.0000	247.500 28.500 -12.593 10.734 0.000 0.000 0.0000	247.500 28.500 -10.047 8.928 0.000 0.000 0.0000	247.500 28.500 -7.484 7.106 0.000 0.000 0.0000	247.500 28.500 -4.909 5.271 0.000 0.000 0.0000	247.500 28.500 -4.356 5.461 0.000 0.000 0.0000	247.500 28.500 -3.805 5.651 0.000 0.000 0.0000	247.500 28.500 -3.254 5.840 0.000 0.000 0.0000	247.500 28.500 -2.703 6.029 0.000 0.000 0.0000	247.500 28.500 -2.153 6.218 0.000 0.000 0.0000	247.500 28.500 -1.604 6.406 0.000 0.000 0.0000	247.500 28.500 -1.073 6.586 0.000 0.000 0.0000
248.000 28.500 -12.557 11.659 0.000 0.000 0.0000	248.000 28.500 -11.876 10.808 0.000 0.000 0.0000	248.000 28.500 -11.191 9.953 0.000 0.000 0.0000	248.000 28.500 -10.505 9.096 0.000 0.000 0.0000	248.000 28.500 -9.815 8.234 0.000 0.000 0.0000	248.000 28.500 -9.256 7.464 0.000 0.000 0.0000	248.000 28.500 -8.555 6.596 0.000 0.000 0.0000	248.000 28.500 -10.581 7.333 0.000 0.000 0.0000	248.000 28.500 -12.614 8.086 0.000 0.000 0.0000	248.000 28.500 -14.395 8.566 0.000 0.000 0.0000	248.000 28.500 -16.399 9.280 0.000 0.000 0.0000	248.000 28.500 -17.975 11.433 0.000 0.000 0.0000	248.000 28.500 -19.543 13.578 0.000 0.000 0.0000	248.000 28.500 -21.106 15.705 0.000 0.000 0.0000	248.000 28.500 -22.646 17.810 0.000 0.000 0.0000	248.000 28.500 -23.257 16.768 0.000 0.000 0.0000	248.000 28.500 -23.878 15.744 0.000 0.000 0.0000	248.000 28.500 -24.473 14.698 0.000 0.000 0.0000	248.000 28.500 -25.093 13.682 0.000 0.000 0.0000	248.000 28.500 -25.291 12.169 0.000 0.000 0.0000	248.000 28.500 -25.480 10.643 0.000 0.000 0.0000	248.000 28.500 -25.679 9.127 0.000 0.000 0.0000	248.000 28.500 -25.841 7.557 0.000 0.000 0.0000	248.000 28.500 -23.701 7.957 0.000 0.000 0.0000	248.000 28.500 -21.560 8.357 0.000 0.000 0.0000	248.000 28.500 -19.430 8.761 0.000 0.000 0.0000	248.000 28.500 -17.289 9.155 0.000 0.000 0.0000	248.000 28.500 -20.284 8.604 0.000 0.000 0.0000	248.000 28.500 -23.326 8.041 0.000 0.000 0.0000	248.000 28.500 -26.377 7.474 0.000 0.000 0.0000	248.000 28.500 -26.377 7.474 0.000 0.000 0.0000	248.000 28.500 -27.637 9.191 0.000 0.000 0.0000	248.000 28.500 -25.550 11.129 0.000 0.000 0.0000	248.000 28.500 -24.259 14.104 0.000 0.000 0.0000	248.000 28.500 -22.429 16.164 0.000 0.000 0.0000	248.000 28.500 -20.267 14.542 0.000 0.000 0.0000	248.000 28.500 -18.211 12.792 0.000 0.000 0.0000	248.000 28.500 -16.350 10.217 0.000 0.000 0.0000	248.000 28.500 -14.515 8.366 0.000 0.000 0.0000	248.000 28.500 -12.668 6.455 0.000 0.000 0.0000	248.000 28.500 -10.808 4.493 0.000 0.000 0.0000	248.000 28.500 -8.930 2.497 0.000 0.000 0.0000	248.000 28.500 -7.032 0.484 0.000 0.000 0.0000	248.000 28.500 -6.499 0.756 0.000 0.000 0.0000	248.000 28.500 -5.967 1.028 0.000 0.000 0.0000	248.000 28.500 -5.434 1.300 0.000 0.000 0.0000	248.000 28.500 -4.901 1.572 0.000 0.000 0.0000	248.000 28.500 -4.369 1.844 0.000 0.000 0.0000	248.000 28.500 -3.836 2.116 0.000 0.000 0.0000	248.000 28.500 -3.313 2.381 0.000 0.000 0.0000
248.500 28.500 -9.678 8.608 0.000 0.000 0.0000	248.500 28.500 -8.869 7.692 0.000 0.000 0.0000	248.500 28.500 -8.053 6.769 0.000 0.000 0.0000	248.500 28.500 -7.232 5.841 0.000 0.000 0.0000	248.500 28.500 -6.404 4.907 0.000 0.000 0.0000	248.500 28.500 -5.791 4.106 0.000 0.000 0.0000	248.500 28.500 -4.949 3.163 0.000 0.000 0.0000	248.500 28.500 -6.697 3.577 0.000 0.000 0.0000	248.500 28.500 -8.455 4.007 0.000 0.000 0.0000	248.500 28.500 -9.812 4.124 0.000 0.000 0.0000	248.500 28.500 -11.528 4.514 0.000 0.000 0.0000	248.500 28.500 -12.845 6.162 0.000 0.000 0.0000	248.500 28.500 -14.157 7.809 0.000 0.000 0.0000	248.500 28.500 -15.510 9.501 0.000 0.000 0.0000	248.500 28.500 -16.806 11.142 0.000 0.000 0.0000	248.500 28.500 -18.070 10.652 0.000 0.000 0.0000	248.500 28.500 -19.331 10.162 0.000 0.000 0.0000	248.500 28.500 -20.536 9.603 0.000 0.000 0.0000	248.500 28.500 -21.790 9.107 0.000 0.000 0.0000	248.500 28.500 -22.080 8.016 0.000 0.000 0.0000	248.500 28.500 -22.369 6.922 0.000 0.000 0.0000	248.500 28.500 -22.697 5.876 0.000 0.000 0.0000	248.500 28.500 -22.977 4.768 0.000 0.000 0.0000	248.500 28.500 -20.784 5.174 0.000 0.000 0.0000	248.500 28.500 -18.588 5.575 0.000 0.000 0.0000	248.500 28.500 -16.432 6.006 0.000 0.000 0.0000	248.500 28.500 -14.224 6.383 0.000 0.000 0.0000	248.500 28.500 -17.149 5.896 0.000 0.000 0.0000	248.500 28.500 -20.126 5.429 0.000 0.000 0.0000	248.500 28.500 -23.135 4.986 0.000 0.000 0.0000	248.500 28.500 -23.135 4.986 0.000 0.000 0.0000	248.500 28.500 -23.681 4.816 0.000 0.000 0.0000	248.500 28.500 -21.276 5.321 0.000 0.000 0.0000	248.500 28.500 -18.666 5.075 0.000 0.000 0.0000	248.500 28.500 -16.066 5.234 0.000 0.000 0.0000	248.500 28.500 -14.578 4.772 0.000 0.000 0.0000	248.500 28.500 -13.192 4.268 0.000 0.000 0.0000	248.500 28.500 -12.354 3.775 0.000 0.000 0.0000	248.500 28.500 -11.050 3.045 0.000 0.000 0.0000	248.500 28.500 -9.765 2.329 0.000 0.000 0.0000	248.500 28.500 -8.492 1.627 0.000 0.000 0.0000	248.500 28.500 -7.227 0.941 0.000 0.000 0.0000	248.500 28.500 -5.965 0.272 0.000 0.000 0.0000	248.500 28.500 -5.730 0.141 0.000 0.000 0.0000	248.500 28.500 -5.495 0.009 0.000 0.000 0.0000	248.500 28.500 -5.261 -0.123 0.000 0.000 0.0000	248.500 28.500 -5.026 -0.255 0.000 0.000 0.0000	248.500 28.500 -4.792 -0.387 0.000 0.000 0.0000	248.500 28.500 -4.557 -0.519 0.000 0.000 0.0000	248.500 28.500 -4.324 -0.654 0.000 0.000 0.0000
249.000 28.500 -7.387 6.027 0.000 0.000 0.0000	249.000 28.500 -6.596 5.235 0.000 0.000 0.0000	249.000 28.500 -5.801 4.440 0.000 0.000 0.0000	249.000 28.500 -5.001 3.642 0.000 0.000 0.0000	249.000 28.500 -4.196 2.841 0.000 0.000 0.0000	249.000 28.500 -3.642 2.191 0.000 0.000 0.0000	249.000 28.500 -2.823 1.381 0.000 0.000 0.0000	249.000 28.500 -4.369 1.510 0.000 0.000 0.0000	249.000 28.500 -5.926 1.656 0.000 0.000 0.0000	249.000 28.500 -7.041 1.440 0.000 0.000 0.0000	249.000 28.500 -8.554 1.536 0.000 0.000 0.0000	249.000 28.500 -9.350 2.735 0.000 0.000 0.0000	249.000 28.500 -10.144 3.933 0.000 0.000 0.0000	249.000 28.500 -11.017 5.197 0.000 0.000 0.0000	249.000 28.500 -11.814 6.397 0.000 0.000 0.0000	249.000 28.500 -13.689 6.324 0.000 0.000 0.0000	249.000 28.500 -15.542 6.237 0.000 0.000 0.0000	249.000 28.500 -17.307 6.058 0.000 0.000 0.0000	249.000 28.500 -19.129 5.943 0.000 0.000 0.0000	249.000 28.500 -19.629 5.364 0.000 0.000 0.0000	249.000 28.500 -20.131 4.794 0.000 0.000 0.0000	249.000 28.500 -20.639 4.238 0.000 0.000 0.0000	249.000 28.500 -21.132 3.664 0.000 0.000 0.0000	249.000 28.500 -18.664 3.715 0.000 0.000 0.0000	249.000 28.500 -16.196 3.765 0.000 0.000 0.0000	249.000 28.500 -13.779 3.847 0.000 0.000 0.0000	249.000 28.500 -11.334 3.915 0.000 0.000 0.0000	249.000 28.500 -14.119 3.368 0.000 0.000 0.0000	249.000 28.500 -17.007 2.832 0.000 0.000 0.0000	249.000 28.500 -19.987 2.333 0.000 0.000 0.0000	249.000 28.500 -19.987 2.333 0.000 0.000 0.0000	249.000 28.500 -20.728 1.425 0.000 0.000 0.0000	249.000 28.500 -18.469 1.282 0.000 0.000 0.0000	249.000 28.500 -16.119 0.274 0.000 0.000 0.0000	249.000 28.500 -13.815 -0.101 0.000 0.000 0.0000	249.000 28.500 -12.643 0.025 0.000 0.000 0.0000	249.000 28.500 -11.516 0.153 0.000 0.000 0.0000	249.000 28.500 -10.562 0.510 0.000 0.000 0.0000	249.000 28.500 -9.423 0.606 0.000 0.000 0.0000	249.000 28.500 -8.288 0.732 0.000 0.000 0.0000	249.000 28.500 -7.155 0.883 0.000 0.000 0.0000	249.000 28.500 -6.022 1.051 0.000 0.000 0.0000	249.000 28.500 -4.890 1.230 0.000 0.000 0.0000	249.000 28.500 -4.584 1.220 0.000 0.000 0.0000	249.000 28.500 -4.278 1.210 0.000 0.000 0.0000	249.000 28.500 -3.973 1.199 0.000 0.000 0.0000	249.000 28.500 -3.667 1.189 0.000 0.000 0.0000	249.000 28.500 -3.361 1.179 0.000 0.000 0.0000	249.000 28.500 -3.056 1.169 0.000 0.000 0.0000	249.000 28.500 -2.750 1.159 0.000 0.000 0.0000
249.500 28.500 -6.340 4.882 0.000 0.000 0.0000	249.500 28.500 -5.694 4.280 0.000 0.000 0.0000	249.500 28.500 -5.050 3.679 0.000 0.000 0.0000	249.500 28.500 -4.405 3.079 0.000 0.000 0.0000	249.500 28.500 -3.761 2.480 0.000 0.000 0.0000	249.500 28.500 -3.242 1.941 0.000 0.000 0.0000	249.500 28.500 -2.584 1.334 0.000 0.000 0.0000	249.500 28.500 -4.090 1.469 0.000 0.000 0.0000	249.500 28.500 -5.604 1.616 0.000 0.000 0.0000	249.500 28.500 -6.902 1.599 0.000 0.000 0.0000	249.500 28.500 -8.391 1.718 0.000 0.000 0.0000	249.500 28.500 -8.962 2.676 0.000 0.000 0.0000	249.500 28.500 -9.531 3.631 0.000 0.000 0.0000	249.500 28.500 -10.143 4.622 0.000 0.000 0.0000	249.500 28.500 -10.711 5.576 0.000 0.000 0.0000	249.500 28.500 -12.434 5.199 0.000 0.000 0.0000	249.500 28.500 -14.154 4.814 0.000 0.000 0.0000	249.500 28.500 -15.826 4.339 0.000 0.000 0.0000	249.500 28.500 -17.546 3.927 0.000 0.000 0.0000	249.500 28.500 -17.721 3.327 0.000 0.000 0.0000	249.500 28.500 -17.893 2.732 0.000 0.000 0.0000	249.500 28.500 -18.100 2.184 0.000 0.000 0.0000	249.500 28.500 -18.268 1.584 0.000 0.000 0.0000	249.500 28.500 -16.061 1.836 0.000 0.000 0.0000	249.500 28.500 -13.854 2.088 0.000 0.000 0.0000	249.500 28.500 -11.701 2.371 0.000 0.000 0.0000	249.500 28.500 -9.490 2.615 0.000 0.000 0.0000	249.500 28.500 -11.891 1.956 0.000 0.000 0.0000	249.500 28.500 -14.363 1.257 0.000 0.000 0.0000	249.500 28.500 -16.893 0.549 0.000 0.000 0.0000	249.500 28.500 -16.893 0.549 0.000 0.000 0.0000	249.500 28.500 -18.078 -0.032 0.000 0.000 0.0000	249.500 28.500 -16.598 0.174 0.000 0.000 0.0000	249.500 28.500 -15.112 0.289 0.000 0.000 0.0000	249.500 28.500 -13.475 0.457 0.000 0.000 0.0000	249.500 28.500 -12.425 0.444 0.000 0.000 0.0000	249.500 28.500 -11.387 0.432 0.000 0.000 0.0000	249.500 28.500 -10.551 0.305 0.000 0.000 0.0000	249.500 28.500 -9.434 0.352 0.000 0.000 0.0000	249.500 28.500 -8.306 0.405 0.000 0.000 0.0000	249.500 28.500 -7.168 0.461 0.000 0.000 0.0000	249.500 28.500 -6.021 0.520 0.000 0.000 0.0000	249.500 28.500 -4.868 0.582 0.000 0.000 0.0000	249.500 28.500 -4.565 0.621 0.000 0.000 0.0000	249.500 28.500 -4.261 0.660 0.000 0.000 0.0000	249.500 28.500 -3.958 0.700 0.000 0.000 0.0000	249.500 28.500 -3.654 0.739 0.000 0.000 0.0000	249.500 28.500 -3.351 0.779 0.000 0.000 0.0000	249.500 28.500 -3.048 0.818 0.000 0.000 0.0000	249.500 28.500 -2.744 0.857 0.000 0.000 0.0000
250.000 28.500 -5.872 4.421 0.000 0.000 0.0000	250.000 28.500 -5.316 3.923 0.000 0.000 0.0000	250.000 28.500 -4.761 3.428 0.000 0.000 0.0000	250.000 28.500 -4.208 2.934 0.000 0.000 0.0000	250.000 28.500 -3.658 2.441 0.000 0.000 0.0000	250.000 28.500 -3.171 1.965 0.000 0.000 0.0000	250.000 28.500 -2.611 1.470 0.000 0.000 0.0000	250.000 28.500 -4.103 1.690 0.000 0.000 0.0000	250.000 28.500 -5.598 1.915 0.000 0.000 0.0000	250.000 28.500 -6.990 2.089 0.000 0.000 0.0000	250.000 28.500 -8.472 2.304 0.000 0.000 0.0000	250.000 28.500 -9.014 3.229 0.000 0.000 0.0000	250.000 28.500 -9.555 4.154 0.000 0.000 0.0000	250.000 28.500 -10.115 5.091 0.000 0.000 0.0000	250.000 28.500 -10.657 6.017 0.000 0.000 0.0000	250.000 28.500 -12.301 5.707 0.000 0.000 0.0000	250.000 28.500 -13.944 5.394 0.000 0.000 0.0000	250.000 28.500 -15.571 5.039 0.000 0.000 0.0000	250.000 28.500 -17.215 4.715 0.000 0.000 0.0000	250.000 28.500 -17.142 3.737 0.000 0.000 0.0000	250.000 28.500 -17.061 2.758 0.000 0.000 0.0000	250.000 28.500 -16.994 1.810 0.000 0.000 0.0000	250.000 28.500 -16.899 0.823 0.000 0.000 0.0000	250.000 28.500 -14.751 1.128 0.000 0.000 0.0000	250.000 28.500 -12.606 1.439 0.000 0.000 0.0000	250.000 28.500 -10.495 1.773 0.000 0.000 0.0000	250.000 28.500 -8.349 2.084 0.000 0.000 0.0000	250.000 28.500 -10.149 1.419 0.000 0.000 0.0000	250.000 28.500 -11.934 0.717 0.000 0.000 0.0000	250.000 28.500 -13.724 0.003 0.000 0.000 0.0000	250.000 28.500 -13.724 0.003 0.000 0.000 0.0000	250.000 28.500 -14.700 -0.335 0.000 0.000 0.0000	250.000 28.500 -13.867 0.130 0.000 0.000 0.0000	250.000 28.500 -12.959 0.657 0.000 0.000 0.0000	250.000 28.500 -11.929 1.230 0.000 0.000 0.0000	250.000 28.500 -11.032 0.957 0.000 0.000 0.0000	250.000 28.500 -10.141 0.690 0.000 0.000 0.0000	250.000 28.500 -9.354 0.223 0.000 0.000 0.0000	250.000 28.500 -8.434 0.030 0.000 0.000 0.0000	250.000 28.500 -7.512 -0.158 0.000 0.000 0.0000	250.000 28.500 -6.590 -0.341 0.000 0.000 0.0000	250.000 28.500 -5.668 -0.519 0.000 0.000 0.0000	250.000 28.500 -4.744 -0.693 0.000 0.000 0.0000	250.000 28.500 -4.491 -0.611 0.000 0.000 0.0000	250.000 28.500 -4.237 -0.529 0.000 0.000 0.0000	250.000 28.500 -3.984 -0.447 0.000 0.000 0.0000	250.000 28.500 -3.730 -0.364 0.000 0.000 0.0000	250.000 28.500 -3.476 -0.282 0.000 0.000 0.0000	250.000 28.500 -3.222 -0.199 0.000 0.000 0.0000	250.000 28.500 -2.969 -0.117 0.000 0.000 0.0000
250.500 28.500 -5.610 4.027 0.000 0.000 0.0000	250.500 28.500 -5.106 3.591 0.000 0.000 0.0000	250.500 28.500 -4.604 3.155 0.000 0.000 0.0000	250.500 28.500 -4.104 2.720 0.000 0.000 0.0000	250.500 28.500 -3.605 2.287 0.000 0.000 0.0000	250.500 28.500 -3.131 1.858 0.000 0.000 0.0000	250.500 28.500 -2.627 1.423 0.000 0.000 0.0000	250.500 28.500 -4.105 1.702 0.000 0.000 0.0000	250.500 28.500 -5.585 1.983 0.000 0.000 0.0000	250.500 28.500 -7.023 2.248 0.000 0.000 0.0000	250.500 28.500 -8.496 2.526 0.000 0.000 0.0000	250.500 28.500 -9.025 3.454 0.000 0.000 0.0000	250.500 28.500 -9.555 4.383 0.000 0.000 0.0000	250.500 28.500 -10.091 5.315 0.000 0.000 0.0000	250.500 28.500 -10.621 6.243 0.000 0.000 0.0000	250.500 28.500 -12.161 6.090 0.000 0.000 0.0000	250.500 28.500 -13.701 5.938 0.000 0.000 0.0000	250.500 28.500 -15.234 5.768 0.000 0.000 0.0000	250.500 28.500 -16.774 5.610 0.000 0.000 0.0000	250.500 28.500 -16.623 4.475 0.000 0.000 0.0000	250.500 28.500 -16.469 3.340 0.000 0.000 0.0000	250.500 28.500 -16.326 2.221 0.000 0.000 0.0000	250.500 28.500 -16.167 1.084 0.000 0.000 0.0000	250.500 28.500 -14.012 1.267 0.000 0.000 0.0000	250.500 28.500 -11.860 1.454 0.000 0.000 0.0000	250.500 28.500 -9.725 1.648 0.000 0.000 0.0000	250.500 28.500 -7.573 1.838 0.000 0.000 0.0000	250.500 28.500 -9.013 1.261 0.000 0.000 0.0000	250.500 28.500 -10.411 0.652 0.000 0.000 0.0000	250.500 28.500 -11.792 0.029 0.000 0.000 0.0000	250.500 28.500 -11.792 0.029 0.000 0.000 0.0000	250.500 28.500 -12.423 0.066 0.000 0.000 0.0000	250.500 28.500 -11.681 0.763 0.000 0.000 0.0000	250.500 28.500 -10.897 1.496 0.000 0.000 0.0000	250.500 28.500 -10.041 2.284 0.000 0.000 0.0000	250.500 28.500 -9.285 1.851 0.000 0.000 0.0000	250.500 28.500 -8.533 1.423 0.000 0.000 0.0000	250.500 28.500 -7.828 0.897 0.000 0.000 0.0000	250.500 28.500 -7.073 0.506 0.000 0.000 0.0000	250.500 28.500 -6.317 0.116 0.000 0.000 0.0000	250.500 28.500 -5.560 -0.272 0.000 0.000 0.0000	250.500 28.500 -4.803 -0.659 0.000 0.000 0.0000	250.500 28.500 -4.045 -1.046 0.000 0.000 0.0000	250.500 28.500 -3.921 -1.044 0.000 0.000 0.0000	250.500 28.500 -3.798 -1.041 0.000 0.000 0.0000	250.500 28.500 -3.675 -1.039 0.000 0.000 0.0000	250.500 28.500 -3.552 -1.037 0.000 0.000 0.0000	250.500 28.500 -3.428 -1.035 0.000 0.000 0.0000	250.500 28.500 -3.305 -1.033 0.000 0.000 0.0000	250.500 28.500 -3.182 -1.031 0.000 0.000 0.0000
251.000 28.500 -5.296 3.563 0.000 0.000 0.0000	251.000 28.500 -4.825 3.169 0.000 0.000 0.0000	251.000 28.500 -4.355 2.775 0.000 0.000 0.0000	251.000 28.500 -3.886 2.382 0.000 0.000 0.0000	251.000 28.500 -3.418 1.990 0.000 0.000 0.0000	251.000 28.500 -2.962 1.603 0.000 0.000 0.0000	251.000 28.500 -2.491 1.210 0.000 0.000 0.0000	251.000 28.500 -3.947 1.495 0.000 0.000 0.0000	251.000 28.500 -5.403 1.781 0.000 0.000 0.0000	251.000 28.500 -6.843 2.053 0.000 0.000 0.0000	251.000 28.500 -8.296 2.337 0.000 0.000 0.0000	251.000 28.500 -8.816 3.254 0.000 0.000 0.0000	251.000 28.500 -9.335 4.171 0.000 0.000 0.0000	251.000 28.500 -9.857 5.090 0.000 0.000 0.0000	251.000 28.500 -10.377 6.007 0.000 0.000 0.0000	251.000 28.500 -11.852 6.010 0.000 0.000 0.0000	251.000 28.500 -13.328 6.013 0.000 0.000 0.0000	251.000 28.500 -14.802 6.009 0.000 0.000 0.0000	251.000 28.500 -16.278 6.011 0.000 0.000 0.0000	251.000 28.500 -16.101 4.857 0.000 0.000 0.0000	251.000 28.500 -15.923 3.703 0.000 0.000 0.0000	251.000 28.500 -15.748 2.555 0.000 0.000 0.0000	251.000 28.500 -15.568 1.399 0.000 0.000 0.0000	251.000 28.500 -13.380 1.443 0.000 0.000 0.0000	251.000 28.500 -11.193 1.489 0.000 0.000 0.0000	251.000 28.500 -9.020 1.537 0.000 0.000 0.0000	251.000 28.500 -6.832 1.583 0.000 0.000 0.0000	251.000 28.500 -8.146 1.143 0.000 0.000 0.0000	251.000 28.500 -9.451 0.689 0.000 0.000 0.0000	251.000 28.500 -10.765 0.231 0.000 0.000 0.0000	251.000 28.500 -10.765 0.231 0.000 0.000 0.0000	251.000 28.500 -11.083 0.578 0.000 0.000 0.0000	251.000 28.500 -10.108 1.419 0.000 0.000 0.0000	251.000 28.500 -9.148 2.306 0.000 0.000 0.0000	251.000 28.500 -8.181 3.255 0.000 0.000 0.0000	251.000 28.500 -7.544 2.709 0.000 0.000 0.0000	251.000 28.500 -6.919 2.171 0.000 0.000 0.0000	251.000 28.500 -6.309 1.544 0.000 0.000 0.0000	251.000 28.500 -5.730 1.049 0.000 0.000 0.0000	251.000 28.500 -5.155 0.556 0.000 0.000 0.0000	251.000 28.500 -4.584 0.065 0.000 0.000 0.0000	251.000 28.500 -4.015 -0.424 0.000 0.000 0.0000	251.000 28.500 -3.447 -0.911 0.000 0.000 0.0000	251.000 28.500 -3.432 -0.991 0.000 0.000 0.0000	251.000 28.500 -3.418 -1.071 0.000 0.000 0.0000	251.000 28.500 -3.403 -1.150 0.000 0.000 0.0000	251.000 28.500 -3.389 -1.230 0.000 0.000 0.0000	251.000 28.500 -3.374 -1.310 0.000 0.000 0.0000	251.000 28.500 -3.360 -1.390 0.000 0.000 0.0000	251.000 28.500 -3.346 -1.470 0.000 0.000 0.0000
251.500 28.500 -4.870 3.094 0.000 0.000 0.0000	251.500 28.500 -4.421 2.733 0.000 0.000 0.0000	251.500 28.500 -3.972 2.371 0.000 0.000 0.0000	251.500 28.500 -3.524 2.011 0.000 0.000 0.0000	251.500 28.500 -3.078 1.650 0.000 0.000 0.0000	251.500 28.500 -2.646 1.295 0.000 0.000 0.0000	251.500 28.500 -2.197 0.934 0.000 0.000 0.0000	251.500 28.500 -3.629 1.195 0.000 0.000 0.0000	251.500 28.500 -5.059 1.458 0.000 0.000 0.0000	251.500 28.500 -6.478 1.703 0.000 0.000 0.0000	251.500 28.500 -7.908 1.963 0.000 0.000 0.0000	251.500 28.500 -8.414 2.848 0.000 0.000 0.0000	251.500 28.500 -8.920 3.734 0.000 0.000 0.0000	251.500 28.500 -9.427 4.621 0.000 0.000 0.0000	251.500 28.500 -9.933 5.505 0.000 0.000 0.0000	251.500 28.500 -11.359 5.603 0.000 0.000 0.0000	251.500 28.500 -12.786 5.700 0.000 0.000 0.0000	251.500 28.500 -14.214 5.792 0.000 0.000 0.0000	251.500 28.500 -15.640 5.888 0.000 0.000 0.0000	251.500 28.500 -15.463 4.788 0.000 0.000 0.0000	251.500 28.500 -15.286 3.688 0.000 0.000 0.0000	251.500 28.500 -15.108 2.592 0.000 0.000 0.0000	251.500 28.500 -14.931 1.490 0.000 0.000 0.0000	251.500 28.500 -12.766 1.477 0.000 0.000 0.0000	251.500 28.500 -10.602 1.465 0.000 0.000 0.0000	251.500 28.500 -8.442 1.455 0.000 0.000 0.0000	251.500 28.500 -6.277 1.443 0.000 0.000 0.0000	251.500 28.500 -7.509 1.088 0.000 0.000 0.0000	251.500 28.500 -8.742 0.731 0.000 0.000 0.0000	251.500 28.500 -9.980 0.374 0.000 0.000 0.0000	251.500 28.500 -9.980 0.374 0.000 0.000 0.0000	251.500 28.500 -10.100 1.086 0.000 0.000 0.0000	251.500 28.500 -8.986 2.157 0.000 0.000 0.0000	251.500 28.500 -7.883 3.242 0.000 0.000 0.0000	251.500 28.500 -6.788 4.356 0.000 0.000 0.0000	251.500 28.500 -6.198 3.738 0.000 0.000 0.0000	251.500 28.500 -5.613 3.126 0.000 0.000 0.0000	251.500 28.500 -5.032 2.504 0.000 0.000 0.0000	251.500 28.500 -4.465 1.910 0.000 0.000 0.0000	251.500 28.500 -3.899 1.316 0.000 0.000 0.0000	251.500 28.500 -3.334 0.723 0.000 0.000 0.0000	251.500 28.500 -2.769 0.129 0.000 0.000 0.0000	251.500 28.500 -2.204 -0.464 0.000 0.000 0.0000	251.500 28.500 -2.233 -0.523 0.000 0.000 0.0000	251.500 28.500 -2.261 -0.583 0.000 0.000 0.0000	251.500 28.500 -2.289 -0.642 0.000 0.000 0.0000	251.500 28.500 -2.317 -0.701 0.000 0.000 0.0000	251.500 28.500 -2.345 -0.761 0.000 0.000 0.0000	251.500 28.500 -2.373 -0.820 0.000 0.000 0.0000	251.500 28.500 -2.401 -0.879 0.000 0.000 0.0000
252.000 28.500 -4.357 2.636 0.000 0.000 0.0000	252.000 28.500 -3.918 2.299 0.000 0.000 0.0000	252.000 28.500 -3.479 1.961 0.000 0.000 0.0000	252.000 28.500 -3.042 1.623 0.000 0.000 0.0000	252.000 28.500 -2.606 1.286 0.000 0.000 0.0000	252.000 28.500 -2.205 0.958 0.000 0.000 0.0000	252.000 28.500 -1.765 0.619 0.000 0.000 0.0000	252.000 28.500 -3.179 0.832 0.000 0.000 0.0000	252.000 28.500 -4.588 1.049 0.000 0.000 0.0000	252.000 28.500 -5.984 1.229 0.000 0.000 0.0000	252.000 28.500 -7.396 1.439 0.000 0.000 0.0000	252.000 28.500 -7.880 2.296 0.000 0.000 0.0000	252.000 28.500 -8.364 3.152 0.000 0.000 0.0000	252.000 28.500 -8.846 4.008 0.000 0.000 0.0000	252.000 28.500 -9.330 4.860 0.000 0.000 0.0000	252.000 28.500 -10.733 5.018 0.000 0.000 0.0000	252.000 28.500 -12.135 5.176 0.000 0.000 0.0000	252.000 28.500 -13.545 5.332 0.000 0.000 0.0000	252.000 28.500 -14.947 5.490 0.000 0.000 0.0000	252.000 28.500 -14.755 4.470 0.000 0.000 0.0000	252.000 28.500 -14.562 3.450 0.000 0.000 0.0000	252.000 28.500 -14.364 2.434 0.000 0.000 0.0000	252.000 28.500 -14.172 1.413 0.000 0.000 0.0000	252.000 28.500 -12.073 1.416 0.000 0.000 0.0000	252.000 28.500 -9.974 1.421 0.000 0.000 0.0000	252.000 28.500 -7.874 1.428 0.000 0.000 0.0000	252.000 28.500 -5.775 1.432 0.000 0.000 0.0000	252.000 28.500 -6.898 1.083 0.000 0.000 0.0000	252.000 28.500 -8.021 0.732 0.000 0.000 0.0000	252.000 28.500 -9.145 0.381 0.000 0.000 0.0000	252.000 28.500 -9.145 0.381 0.000 0.000 0.0000	252.000 28.500 -9.106 1.271 0.000 0.000 0.0000	252.000 28.500 -7.943 2.512 0.000 0.000 0.0000	252.000 28.500 -6.785 3.755 0.000 0.000 0.0000	252.000 28.500 -5.636 5.007 0.000 0.000 0.0000	252.000 28.500 -5.063 4.358 0.000 0.000 0.0000	252.000 28.500 -4.484 3.711 0.000 0.000 0.0000	252.000 28.500 -3.850 3.073 0.000 0.000 0.0000	252.000 28.500 -3.253 2.435 0.000 0.000 0.0000	252.000 28.500 -2.654 1.797 0.000 0.000 0.0000	252.000 28.500 -2.054 1.159 0.000 0.000 0.0000	252.000 28.500 -1.452 0.522 0.000 0.000 0.0000	252.000 28.500 -0.851 -0.115 0.000 0.000 0.0000	252.000 28.500 -0.939 -0.154 0.000 0.000 0.0000	252.000 28.500 -1.028 -0.192 0.000 0.000 0.0000	252.000 28.500 -1.117 -0.230 0.000 0.000 0.0000	252.000 28.500 -1.206 -0.268 0.000 0.000 0.0000	252.000 28.500 -1.295 -0.306 0.000 0.000 0.0000	252.000 28.500 -1.384 -0.344 0.000 0.000 0.0000	252.000 28.500 -1.473 -0.382 0.000 0.000 0.0000
252.500 28.500 -3.840 2.171 0.000 0.000 0.0000	252.500 28.500 -3.404 1.856 0.000 0.000 0.0000	252.500 28.500 -2.970 1.542 0.000 0.000 0.0000	252.500 28.500 -2.536 1.227 0.000 0.000 0.0000	252.500 28.500 -2.103 0.913 0.000 0.000 0.0000	252.500 28.500 -1.721 0.615 0.000 0.000 0.0000	252.500 28.500 -1.283 0.299 0.000 0.000 0.0000	252.500 28.500 -2.655 0.453 0.000 0.000 0.0000	252.500 28.500 -4.018 0.613 0.000 0.000 0.0000	252.500 28.500 -5.370 0.706 0.000 0.000 0.0000	252.500 28.500 -6.740 0.856 0.000 0.000 0.0000	252.500 28.500 -7.202 1.662 0.000 0.000 0.0000	252.500 28.500 -7.664 2.467 0.000 0.000 0.0000	252.500 28.500 -8.120 3.273 0.000 0.000 0.0000	252.500 28.500 -8.580 4.072 0.000 0.000 0.0000	252.500 28.500 -10.004 4.236 0.000 0.000 0.0000	252.500 28.500 -11.424 4.405 0.000 0.000 0.0000	252.500 28.500 -12.866 4.570 0.000 0.000 0.0000	252.500 28.500 -14.285 4.742 0.000 0.000 0.0000	252.500 28.500 -14.046 3.861 0.000 0.000 0.0000	252.500 28.500 -13.806 2.980 0.000 0.000 0.0000	252.500 28.500 -13.553 2.105 0.000 0.000 0.0000	252.500 28.500 -13.320 1.221 0.000 0.000 0.0000	252.500 28.500 -11.320 1.289 0.000 0.000 0.0000	252.500 28.500 -9.319 1.358 0.000 0.000 0.0000	252.500 28.500 -7.313 1.429 0.000 0.000 0.0000	252.500 28.500 -5.314 1.497 0.000 0.000 0.0000	252.500 28.500 -6.291 1.094 0.000 0.000 0.0000	252.500 28.500 -7.266 0.689 0.000 0.000 0.0000	252.500 28.500 -8.240 0.284 0.000 0.000 0.0000	252.500 28.500 -8.240 0.284 0.000 0.000 0.0000	252.500 28.500 -8.088 1.183 0.000 0.000 0.0000	252.500 28.500 -6.959 2.488 0.000 0.000 0.0000	252.500 28.500 -5.832 3.798 0.000 0.000 0.0000	252.500 28.500 -4.710 5.113 0.000 0.000 0.0000	252.500 28.500 -4.173 4.467 0.000 0.000 0.0000	252.500 28.500 -3.627 3.823 0.000 0.000 0.0000	252.500 28.500 -3.029 3.182 0.000 0.000 0.0000	252.500 28.500 -2.463 2.545 0.000 0.000 0.0000	252.500 28.500 -1.896 1.908 0.000 0.000 0.0000	252.500 28.500 -1.327 1.272 0.000 0.000 0.0000	252.500 28.500 -0.757 0.636 0.000 0.000 0.0000	252.500 28.500 -0.188 -0.000 0.000 0.000 0.0000	252.500 28.500 -0.290 -0.015 0.000 0.000 0.0000	252.500 28.500 -0.391 -0.030 0.000 0.000 0.0000	252.500 28.500 -0.493 -0.045 0.000 0.000 0.0000	252.500 28.500 -0.596 -0.060 0.000 0.000 0.0000	252.500 28.500 -0.698 -0.075 0.000 0.000 0.0000	252.500 28.500 -0.800 -0.090 0.000 0.000 0.0000	252.500 28.500 -0.902 -0.105 0.000 0.000 0.0000
253.000 28.500 -3.415 1.789 0.000 0.000 0.0000	253.000 28.500 -2.981 1.503 0.000 0.000 0.0000	253.000 28.500 -2.549 1.217 0.000 0.000 0.0000	253.000 28.500 -2.116 0.930 0.000 0.000 0.0000	253.000 28.500 -1.685 0.643 0.000 0.000 0.0000	253.000 28.500 -1.304 0.367 0.000 0.000 0.0000	253.000 28.500 -0.867 0.079 0.000 0.000 0.0000	253.000 28.500 -2.140 0.208 0.000 0.000 0.0000	253.000 28.500 -3.400 0.343 0.000 0.000 0.0000	253.000 28.500 -4.683 0.425 0.000 0.000 0.0000	253.000 28.500 -5.956 0.550 0.000 0.000 0.0000	253.000 28.500 -6.337 1.153 0.000 0.000 0.0000	253.000 28.500 -6.720 1.755 0.000 0.000 0.0000	253.000 28.500 -7.098 2.356 0.000 0.000 0.0000	253.000 28.500 -7.483 2.952 0.000 0.000 0.0000	253.000 28.500 -8.900 3.180 0.000 0.000 0.0000	253.000 28.500 -10.313 3.409 0.000 0.000 0.0000	253.000 28.500 -11.754 3.628 0.000 0.000 0.0000	253.000 28.500 -13.170 3.856 0.000 0.000 0.0000	253.000 28.500 -12.987 3.099 0.000 0.000 0.0000	253.000 28.500 -12.804 2.343 0.000 0.000 0.0000	253.000 28.500 -12.590 1.598 0.000 0.000 0.0000	253.000 28.500 -12.409 0.840 0.000 0.000 0.0000	253.000 28.500 -10.537 1.038 0.000 0.000 0.0000	253.000 28.500 -8.665 1.237 0.000 0.000 0.0000	253.000 28.500 -6.775 1.439 0.000 0.000 0.0000	253.000 28.500 -4.912 1.635 0.000 0.000 0.0000	253.000 28.500 -5.712 1.126 0.000 0.000 0.0000	253.000 28.500 -6.508 0.614 0.000 0.000 0.0000	253.000 28.500 -7.301 0.099 0.000 0.000 0.0000	253.000 28.500 -7.301 0.099 0.000 0.000 0.0000	253.000 28.500 -7.071 0.894 0.000 0.000 0.0000	253.000 28.500 -6.046 2.206 0.000 0.000 0.0000	253.000 28.500 -5.024 3.521 0.000 0.000 0.0000	253.000 28.500 -4.006 4.842 0.000 0.000 0.0000	253.000 28.500 -3.529 4.233 0.000 0.000 0.0000	253.000 28.500 -3.048 3.626 0.000 0.000 0.0000	253.000 28.500 -2.547 3.018 0.000 0.000 0.0000	253.000 28.500 -2.057 2.415 0.000 0.000 0.0000	253.000 28.500 -1.566 1.813 0.000 0.000 0.0000	253.000 28.500 -1.074 1.211 0.000 0.000 0.0000	253.000 28.500 -0.583 0.608 0.000 0.000 0.0000	253.000 28.500 -0.092 0.005 0.000 0.000 0.0000	253.000 28.500 -0.165 0.003 0.000 0.000 0.0000	253.000 28.500 -0.238 0.001 0.000 0.000 0.0000	253.000 28.500 -0.311 -0.001 0.000 0.000 0.0000	253.000 28.500 -0.384 -0.004 0.000 0.000 0.0000	253.000 28.500 -0.457 -0.006 0.000 0.000 0.0000	253.000 28.500 -0.530 -0.008 0.000 0.000 0.0000	253.000 28.500 -0.603 -0.010 0.000 0.000 0.0000
253.500 28.500 -3.072 1.461 0.000 0.000 0.0000	253.500 28.500 -2.644 1.213 0.000 0.000 0.0000	253.500 28.500 -2.218 0.966 0.000 0.000 0.0000	253.500 28.500 -1.793 0.718 0.000 0.000 0.0000	253.500 28.500 -1.370 0.469 0.000 0.000 0.0000	253.500 28.500 -0.989 0.222 0.000 0.000 0.0000	253.500 28.500 -0.560 -0.026 0.000 0.000 0.0000	253.500 28.500 -1.600 0.074 0.000 0.000 0.0000	253.500 28.500 -2.630 0.179 0.000 0.000 0.0000	253.500 28.500 -3.688 0.249 0.000 0.000 0.0000	253.500 28.500 -4.731 0.347 0.000 0.000 0.0000	253.500 28.500 -5.106 0.647 0.000 0.000 0.0000	253.500 28.500 -5.481 0.947 0.000 0.000 0.0000	253.500 28.500 -5.854 1.255 0.000 0.000 0.0000	253.500 28.500 -6.231 1.555 0.000 0.000 0.0000	253.500 28.500 -7.508 1.928 0.000 0.000 0.0000	253.500 28.500 -8.780 2.301 0.000 0.000 0.0000	253.500 28.500 -10.072 2.662 0.000 0.000 0.0000	253.500 28.500 -11.345 3.035 0.000 0.000 0.0000	253.500 28.500 -11.215 2.373 0.000 0.000 0.0000	253.500 28.500 -11.087 1.711 0.000 0.000 0.0000	253.500 28.500 -10.934 1.060 0.000 0.000 0.0000	253.500 28.500 -10.812 0.397 0.000 0.000 0.0000	253.500 28.500 -9.244 0.760 0.000 0.000 0.0000	253.500 28.500 -7.676 1.124 0.000 0.000 0.0000	253.500 28.500 -6.084 1.490 0.000 0.000 0.0000	253.500 28.500 -4.519 1.852 0.000 0.000 0.0000	253.500 28.500 -5.113 1.186 0.000 0.000 0.0000	253.500 28.500 -5.705 0.508 0.000 0.000 0.0000	253.500 28.500 -6.294 -0.176 0.000 0.000 0.0000	253.500 28.500 -6.294 -0.176 0.000 0.000 0.0000	253.500 28.500 -6.044 0.408 0.000 0.000 0.0000	253.500 28.500 -5.199 1.692 0.000 0.000 0.0000	253.500 28.500 -4.356 2.985 0.000 0.000 0.0000	253.500 28.500 -3.513 4.280 0.000 0.000 0.0000	253.500 28.500 -3.089 3.737 0.000 0.000 0.0000	253.500 28.500 -2.658 3.196 0.000 0.000 0.0000	253.500 28.500 -2.228 2.635 0.000 0.000 0.0000	253.500 28.500 -1.784 2.106 0.000 0.000 0.0000	253.500 28.500 -1.339 1.578 0.000 0.000 0.0000	253.500 28.500 -0.893 1.052 0.000 0.000 0.0000	253.500 28.500 -0.447 0.525 0.000 0.000 0.0000	253.500 28.500 -0.001 0.000 0.000 0.000 0.0000	253.500 28.500 -0.063 -0.000 0.000 0.000 0.0000	253.500 28.500 -0.124 -0.001 0.000 0.000 0.0000	253.500 28.500 -0.186 -0.001 0.000 0.000 0.0000	253.500 28.500 -0.247 -0.001 0.000 0.000 0.0000	253.500 28.500 -0.309 -0.002 0.000 0.000 0.0000	253.500 28.500 -0.370 -0.002 0.000 0.000 0.0000	253.500 28.500 -0.432 -0.002 0.000 0.000 0.0000
254.000 28.500 -2.771 1.114 0.000 0.000 0.0000	254.000 28.500 -2.353 0.918 0.000 0.000 0.0000	254.000 28.500 -1.938 0.723 0.000 0.000 0.0000	254.000 28.500 -1.526 0.528 0.000 0.000 0.0000	254.000 28.500 -1.117 0.334 0.000 0.000 0.0000	254.000 28.500 -0.750 0.138 0.000 0.000 0.0000	254.000 28.500 -0.335 -0.057 0.000 0.000 0.0000	254.000 28.500 -1.009 0.002 0.000 0.000 0.0000	254.000 28.500 -1.683 0.063 0.000 0.000 0.0000	254.000 28.500 -2.310 0.107 0.000 0.000 0.0000	254.000 28.500 -2.980 0.163 0.000 0.000 0.0000	254.000 28.500 -3.483 0.275 0.000 0.000 0.0000	254.000 28.500 -3.986 0.386 0.000 0.000 0.0000	254.000 28.500 -4.492 0.503 0.000 0.000 0.0000	254.000 28.500 -4.993 0.615 0.000 0.000 0.0000	254.000 28.500 -5.902 1.038 0.000 0.000 0.0000	254.000 28.500 -6.810 1.460 0.000 0.000 0.0000	254.000 28.500 -7.712 1.874 0.000 0.000 0.0000	254.000 28.500 -8.620 2.296 0.000 0.000 0.0000	254.000 28.500 -8.651 1.698 0.000 0.000 0.0000	254.000 28.500 -8.685 1.099 0.000 0.000 0.0000	254.000 28.500 -8.714 0.513 0.000 0.000 0.0000	254.000 28.500 -8.751 -0.087 0.000 0.000 0.0000	254.000 28.500 -7.581 0.440 0.000 0.000 0.0000	254.000 28.500 -6.413 0.969 0.000 0.000 0.0000	254.000 28.500 -5.215 1.501 0.000 0.000 0.0000	254.000 28.500 -4.047 2.026 0.000 0.000 0.0000	254.000 28.500 -4.388 1.226 0.000 0.000 0.0000	254.000 28.500 -4.700 0.398 0.000 0.000 0.0000	254.000 28.500 -4.985 -0.437 0.000 0.000 0.0000	254.000 28.500 -4.985 -0.437 0.000 0.000 0.0000	254.000 28.500 -4.746 -0.050 0.000 0.000 0.0000	254.000 28.500 -4.218 1.176 0.000 0.000 0.0000	254.000 28.500 -3.667 2.391 0.000 0.000 0.0000	254.000 28.500 -3.085 3.582 0.000 0.000 0.0000	254.000 28.500 -2.721 3.137 0.000 0.000 0.0000	254.000 28.500 -2.350 2.691 0.000 0.000 0.0000	254.000 28.500 -2.006 2.245 0.000 0.000 0.0000	254.000 28.500 -1.607 1.796 0.000 0.000 0.0000	254.000 28.500 -1.207 1.348 0.000 0.000 0.0000	254.000 28.500 -0.806 0.899 0.000 0.000 0.0000	254.000 28.500 -0.404 0.450 0.000 0.000 0.0000	254.000 28.500 -0.001 0.002 0.000 0.000 0.0000	254.000 28.500 -0.047 0.001 0.000 0.000 0.0000	254.000 28.500 -0.092 0.001 0.000 0.000 0.0000	254.000 28.500 -0.138 0.000 0.000 0.000 0.0000	254.000 28.500 -0.184 -0.000 0.000 0.000 0.0000	254.000 28.500 -0.230 -0.001 0.000 0.000 0.0000	254.000 28.500 -0.275 -0.002 0.000 0.000 0.0000	254.000 28.500 -0.321 -0.002 0.000 0.000 0.0000
254.500 28.500 -2.877 0.819 0.000 0.000 0.0000	254.500 28.500 -2.425 0.671 0.000 0.000 0.0000	254.500 28.500 -1.974 0.523 0.000 0.000 0.0000	254.500 28.500 -1.525 0.376 0.000 0.000 0.0000	254.500 28.500 -1.077 0.229 0.000 0.000 0.0000	254.500 28.500 -0.658 0.078 0.000 0.000 0.0000	254.500 28.500 -0.206 -0.068 0.000 0.000 0.0000	254.500 28.500 -0.547 -0.050 0.000 0.000 0.0000	254.500 28.500 -0.895 -0.030 0.000 0.000 0.0000	254.500 28.500 -1.164 -0.015 0.000 0.000 0.0000	254.500 28.500 -1.498 0.002 0.000 0.000 0.0000	254.500 28.500 -2.091 -0.005 0.000 0.000 0.0000	254.500 28.500 -2.685 -0.012 0.000 0.000 0.0000	254.500 28.500 -3.284 -0.016 0.000 0.000 0.0000	254.500 28.500 -3.875 -0.023 0.000 0.000 0.0000	254.500 28.500 -4.519 0.428 0.000 0.000 0.0000	254.500 28.500 -5.163 0.878 0.000 0.000 0.0000	254.500 28.500 -5.798 1.328 0.000 0.000 0.0000	254.500 28.500 -6.441 1.778 0.000 0.000 0.0000	254.500 28.500 -6.419 1.304 0.000 0.000 0.0000	254.500 28.500 -6.397 0.828 0.000 0.000 0.0000	254.500 28.500 -6.386 0.356 0.000 0.000 0.0000	254.500 28.500 -6.365 -0.121 0.000 0.000 0.0000	254.500 28.500 -5.549 0.388 0.000 0.000 0.0000	254.500 28.500 -4.737 0.900 0.000 0.000 0.0000	254.500 28.500 -3.912 1.397 0.000 0.000 0.0000	254.500 28.500 -3.096 1.905 0.000 0.000 0.0000	254.500 28.500 -3.283 1.177 0.000 0.000 0.0000	254.500 28.500 -3.443 0.403 0.000 0.000 0.0000	254.500 28.500 -3.578 -0.405 0.000 0.000 0.0000	254.500 28.500 -3.578 -0.405 0.000 0.000 0.0000	254.500 28.500 -3.417 -0.319 0.000 0.000 0.0000	254.500 28.500 -3.111 0.592 0.000 0.000 0.0000	254.500 28.500 -2.777 1.493 0.000 0.000 0.0000	254.500 28.500 -2.405 2.375 0.000 0.000 0.0000	254.500 28.500 -2.128 2.079 0.000 0.000 0.0000	254.500 28.500 -1.843 1.783 0.000 0.000 0.0000	254.500 28.500 -1.604 1.490 0.000 0.000 0.0000	254.500 28.500 -1.287 1.192 0.000 0.000 0.0000	254.500 28.500 -0.968 0.894 0.000 0.000 0.0000	254.500 28.500 -0.647 0.595 0.000 0.000 0.0000	254.500 28.500 -0.325 0.297 0.000 0.000 0.0000	254.500 28.500 -0.001 -0.001 0.000 0.000 0.0000	254.500 28.500 -0.003 -0.001 0.000 0.000 0.0000	254.500 28.500 -0.006 -0.001 0.000 0.000 0.0000	254.500 28.500 -0.008 -0.001 0.000 0.000 0.0000	254.500 28.500 -0.011 -0.001 0.000 0.000 0.0000	254.500 28.500 -0.013 -0.001 0.000 0.000 0.0000	254.500 28.500 -0.015 -0.000 0.000 0.000 0.0000	254.500 28.500 -0.017 -0.000 0.000 0.000 0.0000
255.000 28.500 -3.064 0.552 0.000 0.000 0.0000	255.000 28.500 -2.573 0.448 0.000 0.000 0.0000	255.000 28.500 -2.082 0.343 0.000 0.000 0.0000	255.000 28.500 -1.591 0.239 0.000 0.000 0.0000	255.000 28.500 -1.101 0.134 0.000 0.000 0.0000	255.000 28.500 -0.631 0.018 0.000 0.000 0.0000	255.000 28.500 -0.138 -0.086 0.000 0.000 0.0000	255.000 28.500 -0.239 -0.086 0.000 0.000 0.0000	255.000 28.500 -0.349 -0.086 0.000 0.000 0.0000	255.000 28.500 -0.361 -0.074 0.000 0.000 0.0000	255.000 28.500 -0.451 -0.074 0.000 0.000 0.0000	255.000 28.500 -1.060 -0.172 0.000 0.000 0.0000	255.000 28.500 -1.668 -0.270 0.000 0.000 0.0000	255.000 28.500 -2.285 -0.365 0.000 0.000 0.0000	255.000 28.500 -2.889 -0.461 0.000 0.000 0.0000	255.000 28.500 -3.310 -0.090 0.000 0.000 0.0000	255.000 28.500 -3.730 0.280 0.000 0.000 0.0000	255.000 28.500 -4.147 0.650 0.000 0.000 0.0000	255.000 28.500 -4.567 1.021 0.000 0.000 0.0000	255.000 28.500 -4.572 0.770 0.000 0.000 0.0000	255.000 28.500 -4.576 0.519 0.000 0.000 0.0000	255.000 28.500 -4.590 0.267 0.000 0.000 0.0000	255.000 28.500 -4.597 0.018 0.000 0.000 0.0000	255.000 28.500 -3.827 0.215 0.000 0.000 0.0000	255.000 28.500 -3.056 0.412 0.000 0.000 0.0000	255.000 28.500 -2.307 0.612 0.000 0.000 0.0000	255.000 28.500 -1.536 0.809 0.000 0.000 0.0000	255.000 28.500 -1.633 0.443 0.000 0.000 0.0000	255.000 28.500 -1.727 0.085 0.000 0.000 0.0000	255.000 28.500 -1.835 -0.266 0.000 0.000 0.0000	255.000 28.500 -1.835 -0.266 0.000 0.000 0.0000	255.000 28.500 -1.751 -0.275 0.000 0.000 0.0000	255.000 28.500 -1.570 0.074 0.000 0.000 0.0000	255.000 28.500 -1.388 0.448 0.000 0.000 0.0000	255.000 28.500 -1.193 0.855 0.000 0.000 0.0000	255.000 28.500 -1.033 0.732 0.000 0.000 0.0000	255.000 28.500 -0.876 0.615 0.000 0.000 0.0000	255.000 28.500 -0.688 0.473 0.000 0.000 0.0000	255.000 28.500 -0.548 0.376 0.000 0.000 0.0000	255.000 28.500 -0.409 0.281 0.000 0.000 0.0000	255.000 28.500 -0.272 0.187 0.000 0.000 0.0000	255.000 28.500 -0.135 0.093 0.000 0.000 0.0000	255.000 28.500 -0.000 0.000 0.000 0.000 0.0000	255.000 28.500 0.001 -0.000 0.000 0.000 0.0000	255.000 28.500 0.003 -0.001 0.000 0.000 0.0000	255.000 28.500 0.004 -0.001 0.000 0.000 0.0000	255.000 28.500 0.005 -0.002 0.000 0.000 0.0000	255.000 28.500 0.007 -0.002 0.000 0.000 0.0000	255.000 28.500 0.008 -0.002 0.000 0.000 0.0000	255.000 28.500 0.009 -0.003 0.000 0.000 0.0000
255.500 28.500 -3.266 0.173 0.000 0.000 0.0000	255.500 28.500 -2.744 0.119 0.000 0.000 0.0000	255.500 28.500 -2.222 0.064 0.000 0.000 0.0000	255.500 28.500 -1.699 0.010 0.000 0.000 0.0000	255.500 28.500 -1.176 -0.046 0.000 0.000 0.0000	255.500 28.500 -0.667 -0.116 0.000 0.000 0.0000	255.500 28.500 -0.143 -0.170 0.000 0.000 0.0000	255.500 28.500 -0.172 -0.162 0.000 0.000 0.0000	255.500 28.500 -0.205 -0.154 0.000 0.000 0.0000	255.500 28.500 -0.183 -0.122 0.000 0.000 0.0000	255.500 28.500 -0.205 -0.112 0.000 0.000 0.0000	255.500 28.500 -0.715 -0.209 0.000 0.000 0.0000	255.500 28.500 -1.224 -0.306 0.000 0.000 0.0000	255.500 28.500 -1.735 -0.403 0.000 0.000 0.0000	255.500 28.500 -2.241 -0.498 0.000 0.000 0.0000	255.500 28.500 -2.348 -0.351 0.000 0.000 0.0000	255.500 28.500 -2.456 -0.205 0.000 0.000 0.0000	255.500 28.500 -2.547 -0.065 0.000 0.000 0.0000	255.500 28.500 -2.650 0.079 0.000 0.000 0.0000	255.500 28.500 -2.866 0.048 0.000 0.000 0.0000	255.500 28.500 -3.086 0.019 0.000 0.000 0.0000	255.500 28.500 -3.312 -0.007 0.000 0.000 0.0000	255.500 28.500 -3.534 -0.034 0.000 0.000 0.0000	255.500 28.500 -2.779 -0.008 0.000 0.000 0.0000	255.500 28.500 -2.020 0.017 0.000 0.000 0.0000	255.500 28.500 -1.282 0.047 0.000 0.000 0.0000	255.500 28.500 -0.525 0.072 0.000 0.000 0.0000	255.500 28.500 -0.613 -0.035 0.000 0.000 0.0000	255.500 28.500 -0.710 -0.121 0.000 0.000 0.0000	255.500 28.500 -0.830 -0.196 0.000 0.000 0.0000	255.500 28.500 -0.830 -0.196 0.000 0.000 0.0000	255.500 28.500 -0.810 -0.192 0.000 0.000 0.0000	255.500 28.500 -0.680 -0.114 0.000 0.000 0.0000	255.500 28.500 -0.557 -0.018 0.000 0.000 0.0000	255.500 28.500 -0.431 0.110 0.000 0.000 0.0000	255.500 28.500 -0.360 0.084 0.000 0.000 0.0000	255.500 28.500 -0.294 0.063 0.000 0.000 0.0000	255.500 28.500 -0.196 0.031 0.000 0.000 0.0000	255.500 28.500 -0.154 0.024 0.000 0.000 0.0000	255.500 28.500 -0.114 0.018 0.000 0.000 0.0000	255.500 28.500 -0.075 0.012 0.000 0.000 0.0000	255.500 28.500 -0.037 0.006 0.000 0.000 0.0000	255.500 28.500 0.000 0.000 0.000 0.000 0.0000	255.500 28.500 -0.000 -0.001 0.000 0.000 0.0000	255.500 28.500 -0.000 -0.001 0.000 0.000 0.0000	255.500 28.500 -0.000 -0.002 0.000 0.000 0.0000	255.500 28.500 -0.000 -0.003 0.000 0.000 0.0000	255.500 28.500 -0.000 -0.003 0.000 0.000 0.0000	255.500 28.500 -0.000 -0.004 0.000 0.000 0.0000	255.500 28.500 -0.001 -0.005 0.000 0.000 0.0000
256.000 28.500 -3.405 -0.321 0.000 0.000 0.0000	256.000 28.500 -2.863 -0.309 0.000 0.000 0.0000	256.000 28.500 -2.320 -0.296 0.000 0.000 0.0000	256.000 28.500 -1.775 -0.284 0.000 0.000 0.0000	256.000 28.500 -1.230 -0.273 0.000 0.000 0.0000	256.000 28.500 -0.696 -0.282 0.000 0.000 0.0000	256.000 28.500 -0.150 -0.268 0.000 0.000 0.0000	256.000 28.500 -0.153 -0.255 0.000 0.000 0.0000	256.000 28.500 -0.157 -0.242 0.000 0.000 0.0000	256.000 28.500 -0.126 -0.195 0.000 0.000 0.0000	256.000 28.500 -0.125 -0.179 0.000 0.000 0.0000	256.000 28.500 -0.401 -0.237 0.000 0.000 0.0000	256.000 28.500 -0.679 -0.295 0.000 0.000 0.0000	256.000 28.500 -0.973 -0.359 0.000 0.000 0.0000	256.000 28.500 -1.257 -0.417 0.000 0.000 0.0000	256.000 28.500 -1.280 -0.347 0.000 0.000 0.0000	256.000 28.500 -1.303 -0.276 0.000 0.000 0.0000	256.000 28.500 -1.300 -0.203 0.000 0.000 0.0000	256.000 28.500 -1.321 -0.133 0.000 0.000 0.0000	256.000 28.500 -1.474 -0.156 0.000 0.000 0.0000	256.000 28.500 -1.627 -0.179 0.000 0.000 0.0000	256.000 28.500 -1.808 -0.204 0.000 0.000 0.0000	256.000 28.500 -1.961 -0.226 0.000 0.000 0.0000	256.000 28.500 -1.516 -0.176 0.000 0.000 0.0000	256.000 28.500 -1.074 -0.127 0.000 0.000 0.0000	256.000 28.500 -0.658 -0.080 0.000 0.000 0.0000	256.000 28.500 -0.215 -0.030 0.000 0.000 0.0000	256.000 28.500 -0.303 -0.097 0.000 0.000 0.0000	256.000 28.500 -0.394 -0.158 0.000 0.000 0.0000	256.000 28.500 -0.492 -0.220 0.000 0.000 0.0000	256.000 28.500 -0.492 -0.220 0.000 0.000 0.0000	256.000 28.500 -0.486 -0.209 0.000 0.000 0.0000	256.000 28.500 -0.387 -0.137 0.000 0.000 0.0000	256.000 28.500 -0.289 -0.060 0.000 0.000 0.0000	256.000 28.500 -0.190 0.029 0.000 0.000 0.0000	256.000 28.500 -0.157 0.022 0.000 0.000 0.0000	256.000 28.500 -0.128 0.018 0.000 0.000 0.0000	256.000 28.500 -0.089 0.014 0.000 0.000 0.0000	256.000 28.500 -0.071 0.011 0.000 0.000 0.0000	256.000 28.500 -0.053 0.008 0.000 0.000 0.0000	256.000 28.500 -0.035 0.006 0.000 0.000 0.0000	256.000 28.500 -0.017 0.003 0.000 0.000 0.0000	256.000 28.500 0.000 -0.000 0.000 0.000 0.0000	256.000 28.500 0.000 0.000 0.000 0.000 0.0000	256.000 28.500 0.000 0.000 0.000 0.000 0.0000	256.000 28.500 0.000 0.000 0.000 0.000 0.0000	256.000 28.500 0.000 0.000 0.000 0.000 0.0000	256.000 28.500 0.000 0.000 0.000 0.000 0.0000	256.000 28.500 0.001 0.000 0.000 0.000 0.0000	256.000 28.500 0.001 0.000 0.000 0.000 0.0000
256.500 28.500 -3.447 -0.921 0.000 0.000 0.0000	256.500 28.500 -2.899 -0.823 0.000 0.000 0.0000	256.500 28.500 -2.349 -0.724 0.000 0.000 0.0000	256.500 28.500 -1.798 -0.626 0.000 0.000 0.0000	256.500 28.500 -1.245 -0.527 0.000 0.000 0.0000	256.500 28.500 -0.697 -0.451 0.000 0.000 0.0000	256.500 28.500 -0.145 -0.351 0.000 0.000 0.0000	256.500 28.500 -0.138 -0.333 0.000 0.000 0.0000	256.500 28.500 -0.133 -0.316 0.000 0.000 0.0000	256.500 28.500 -0.104 -0.257 0.000 0.000 0.0000	256.500 28.500 -0.096 -0.235 0.000 0.000 0.0000	256.500 28.500 -0.238 -0.257 0.000 0.000 0.0000	256.500 28.500 -0.380 -0.279 0.000 0.000 0.0000	256.500 28.500 -0.535 -0.308 0.000 0.000 0.0000	256.500 28.500 -0.683 -0.331 0.000 0.000 0.0000	256.500 28.500 -0.674 -0.291 0.000 0.000 0.0000	256.500 28.500 -0.665 -0.251 0.000 0.000 0.0000	256.500 28.500 -0.636 -0.204 0.000 0.000 0.0000	256.500 28.500 -0.626 -0.164 0.000 0.000 0.0000	256.500 28.500 -0.721 -0.198 0.000 0.000 0.0000	256.500 28.500 -0.816 -0.231 0.000 0.000 0.0000	256.500 28.500 -0.935 -0.270 0.000 0.000 0.0000	256.500 28.500 -1.029 -0.303 0.000 0.000 0.0000	256.500 28.500 -0.794 -0.231 0.000 0.000 0.0000	256.500 28.500 -0.561 -0.159 0.000 0.000 0.0000	256.500 28.500 -0.348 -0.091 0.000 0.000 0.0000	256.500 28.500 -0.111 -0.018 0.000 0.000 0.0000	256.500 28.500 -0.190 -0.113 0.000 0.000 0.0000	256.500 28.500 -0.268 -0.203 0.000 0.000 0.0000	256.500 28.500 -0.348 -0.293 0.000 0.000 0.0000	256.500 28.500 -0.348 -0.293 0.000 0.000 0.0000	256.500 28.500 -0.348 -0.280 0.000 0.000 0.0000	256.500 28.500 -0.270 -0.179 0.000 0.000 0.0000	256.500 28.500 -0.193 -0.073 0.000 0.000 0.0000	256.500 28.500 -0.113 0.043 0.000 0.000 0.0000	256.500 28.500 -0.094 0.036 0.000 0.000 0.0000	256.500 28.500 -0.078 0.030 0.000 0.000 0.0000	256.500 28.500 -0.058 0.022 0.000 0.000 0.0000	256.500 28.500 -0.046 0.018 0.000 0.000 0.0000	256.500 28.500 -0.034 0.013 0.000 0.000 0.0000	256.500 28.500 -0.023 0.009 0.000 0.000 0.0000	256.500 28.500 -0.011 0.004 0.000 0.000 0.0000	256.500 28.500 -0.000 0.000 0.000 0.000 0.0000	256.500 28.500 0.001 0.001 0.000 0.000 0.0000	256.500 28.500 0.002 0.001 0.000 0.000 0.0000	256.500 28.500 0.002 0.002 0.000 0.000 0.0000	256.500 28.500 0.003 0.003 0.000 0.000 0.0000	256.500 28.500 0.004 0.003 0.000 0.000 0.0000	256.500 28.500 0.005 0.004 0.000 0.000 0.0000	256.500 28.500 0.006 0.005 0.000 0.000 0.0000
257.000 28.500 -3.440 -1.468 0.000 0.000 0.0000	257.000 28.500 -2.890 -1.287 0.000 0.000 0.0000	257.000 28.500 -2.338 -1.104 0.000 0.000 0.0000	257.000 28.500 -1.782 -0.919 0.000 0.000 0.0000	257.000 28.500 -1.224 -0.733 0.000 0.000 0.0000	257.000 28.500 -0.664 -0.580 0.000 0.000 0.0000	257.000 28.500 -0.110 -0.394 0.000 0.000 0.0000	257.000 28.500 -0.096 -0.371 0.000 0.000 0.0000	257.000 28.500 -0.083 -0.351 0.000 0.000 0.0000	257.000 28.500 -0.050 -0.260 0.000 0.000 0.0000	257.000 28.500 -0.035 -0.232 0.000 0.000 0.0000	257.000 28.500 -0.098 -0.235 0.000 0.000 0.0000	257.000 28.500 -0.161 -0.238 0.000 0.000 0.0000	257.000 28.500 -0.233 -0.252 0.000 0.000 0.0000	257.000 28.500 -0.299 -0.256 0.000 0.000 0.0000	257.000 28.500 -0.285 -0.232 0.000 0.000 0.0000	257.000 28.500 -0.271 -0.208 0.000 0.000 0.0000	257.000 28.500 -0.243 -0.172 0.000 0.000 0.0000	257.000 28.500 -0.228 -0.148 0.000 0.000 0.0000	257.000 28.500 -0.280 -0.174 0.000 0.000 0.0000	257.000 28.500 -0.331 -0.200 0.000 0.000 0.0000	257.000 28.500 -0.399 -0.237 0.000 0.000 0.0000	257.000 28.500 -0.450 -0.263 0.000 0.000 0.0000	257.000 28.500 -0.348 -0.197 0.000 0.000 0.0000	257.000 28.500 -0.247 -0.133 0.000 0.000 0.0000	257.000 28.500 -0.158 -0.076 0.000 0.000 0.0000	257.000 28.500 -0.053 -0.009 0.000 0.000 0.0000	257.000 28.500 -0.111 -0.121 0.000 0.000 0.0000	257.000 28.500 -0.167 -0.221 0.000 0.000 0.0000	257.000 28.500 -0.223 -0.319 0.000 0.000 0.0000	257.000 28.500 -0.223 -0.319 0.000 0.000 0.0000	257.000 28.500 -0.225 -0.308 0.000 0.000 0.0000	257.000 28.500 -0.174 -0.203 0.000 0.000 0.0000	257.000 28.500 -0.122 -0.088 0.000 0.000 0.0000	257.000 28.500 -0.067 0.045 0.000 0.000 0.0000	257.000 28.500 -0.056 0.037 0.000 0.000 0.0000	257.000 28.500 -0.046 0.030 0.000 0.000 0.0000	257.000 28.500 -0.032 0.020 0.000 0.000 0.0000	257.000 28.500 -0.025 0.016 0.000 0.000 0.0000	257.000 28.500 -0.019 0.012 0.000 0.000 0.0000	257.000 28.500 -0.012 0.008 0.000 0.000 0.0000	257.000 28.500 -0.006 0.004 0.000 0.000 0.0000	257.000 28.500 0.000 0.000 0.000 0.000 0.0000	257.000 28.500 0.000 0.000 0.000 0.000 0.0000	257.000 28.500 0.001 0.001 0.000 0.000 0.0000	257.000 28.500 0.001 0.001 0.000 0.000 0.0000	257.000 28.500 0.001 0.001 0.000 0.000 0.0000	257.000 28.500 0.002 0.001 0.000 0.000 0.0000	257.000 28.500 0.002 0.002 0.000 0.000 0.0000	257.000 28.500 0.002 0.002 0.000 0.000 0.0000
257.500 28.500 -2.908 -1.697 0.000 0.000 0.0000	257.500 28.500 -2.443 -1.502 0.000 0.000 0.0000	257.500 28.500 -1.978 -1.307 0.000 0.000 0.0000	257.500 28.500 -1.513 -1.112 0.000 0.000 0.0000	257.500 28.500 -1.049 -0.917 0.000 0.000 0.0000	257.500 28.500 -0.599 -0.782 0.000 0.000 0.0000	257.500 28.500 -0.131 -0.583 0.000 0.000 0.0000	257.500 28.500 -0.116 -0.560 0.000 0.000 0.0000	257.500 28.500 -0.101 -0.541 0.000 0.000 0.0000	257.500 28.500 -0.076 -0.414 0.000 0.000 0.0000	257.500 28.500 -0.060 -0.382 0.000 0.000 0.0000	257.500 28.500 -0.103 -0.372 0.000 0.000 0.0000	257.500 28.500 -0.147 -0.363 0.000 0.000 0.0000	257.500 28.500 -0.195 -0.371 0.000 0.000 0.0000	257.500 28.500 -0.240 -0.363 0.000 0.000 0.0000	257.500 28.500 -0.225 -0.351 0.000 0.000 0.0000	257.500 28.500 -0.209 -0.339 0.000 0.000 0.0000	257.500 28.500 -0.187 -0.305 0.000 0.000 0.0000	257.500 28.500 -0.171 -0.292 0.000 0.000 0.0000	257.500 28.500 -0.210 -0.312 0.000 0.000 0.0000	257.500 28.500 -0.247 -0.331 0.000 0.000 0.0000	257.500 28.500 -0.294 -0.371 0.000 0.000 0.0000	257.500 28.500 -0.332 -0.390 0.000 0.000 0.0000	257.500 28.500 -0.256 -0.290 0.000 0.000 0.0000	257.500 28.500 -0.181 -0.192 0.000 0.000 0.0000	257.500 28.500 -0.113 -0.107 0.000 0.000 0.0000	257.500 28.500 -0.035 -0.007 0.000 0.000 0.0000	257.500 28.500 -0.091 -0.172 0.000 0.000 0.0000	257.500 28.500 -0.146 -0.321 0.000 0.000 0.0000	257.500 28.500 -0.200 -0.466 0.000 0.000 0.0000	257.500 28.500 -0.200 -0.466 0.000 0.000 0.0000	257.500 28.500 -0.204 -0.451 0.000 0.000 0.0000	257.500 28.500 -0.154 -0.295 0.000 0.000 0.0000	257.500 28.500 -0.105 -0.126 0.000 0.000 0.0000	257.500 28.500 -0.053 0.068 0.000 0.000 0.0000	257.500 28.500 -0.044 0.057 0.000 0.000 0.0000	257.500 28.500 -0.036 0.046 0.000 0.000 0.0000	257.500 28.500 -0.026 0.033 0.000 0.000 0.0000	257.500 28.500 -0.021 0.026 0.000 0.000 0.0000	257.500 28.500 -0.015 0.019 0.000 0.000 0.0000	257.500 28.500 -0.010 0.013 0.000 0.000 0.0000	257.500 28.500 -0.005 0.006 0.000 0.000 0.0000	257.500 28.500 0.000 -0.000 0.000 0.000 0.0000	257.500 28.500 0.001 0.002 0.000 0.000 0.0000	257.500 28.500 0.002 0.005 0.000 0.000 0.0000	257.500 28.500 0.004 0.007 0.000 0.000 0.0000	257.500 28.500 0.005 0.010 0.000 0.000 0.0000	257.500 28.500 0.006 0.012 0.000 0.000 0.0000	257.500 28.500 0.007 0.015 0.000 0.000 0.0000	257.500 28.500 0.008 0.017 0.000 0.000 0.0000
258.000 28.500 -2.514 -1.753 0.000 0.000 0.0000	258.000 28.500 -2.116 -1.560 0.000 0.000 0.0000	258.000 28.500 -1.720 -1.366 0.000 0.000 0.0000	258.000 28.500 -1.326 -1.173 0.000 0.000 0.0000	258.000 28.500 -0.933 -0.981 0.000 0.000 0.0000	258.000 28.500 -0.573 -0.874 0.000 0.000 0.0000	258.000 28.500 -0.167 -0.674 0.000 0.000 0.0000	258.000 28.500 -0.151 -0.638 0.000 0.000 0.0000	258.000 28.500 -0.135 -0.607 0.000 0.000 0.0000	258.000 28.500 -0.093 -0.429 0.000 0.000 0.0000	258.000 28.500 -0.074 -0.380 0.000 0.000 0.0000	258.000 28.500 -0.112 -0.343 0.000 0.000 0.0000	258.000 28.500 -0.149 -0.306 0.000 0.000 0.0000	258.000 28.500 -0.194 -0.289 0.000 0.000 0.0000	258.000 28.500 -0.233 -0.252 0.000 0.000 0.0000	258.000 28.500 -0.215 -0.256 0.000 0.000 0.0000	258.000 28.500 -0.197 -0.260 0.000 0.000 0.0000	258.000 28.500 -0.169 -0.237 0.000 0.000 0.0000	258.000 28.500 -0.151 -0.240 0.000 0.000 0.0000	258.000 28.500 -0.187 -0.241 0.000 0.000 0.0000	258.000 28.500 -0.222 -0.242 0.000 0.000 0.0000	258.000 28.500 -0.268 -0.269 0.000 0.000 0.0000	258.000 28.500 -0.303 -0.269 0.000 0.000 0.0000	258.000 28.500 -0.232 -0.196 0.000 0.000 0.0000	258.000 28.500 -0.162 -0.126 0.000 0.000 0.0000	258.000 28.500 -0.100 -0.070 0.000 0.000 0.0000	258.000 28.500 -0.028 0.005 0.000 0.000 0.0000	258.000 28.500 -0.094 -0.180 0.000 0.000 0.0000	258.000 28.500 -0.156 -0.344 0.000 0.000 0.0000	258.000 28.500 -0.218 -0.502 0.000 0.000 0.0000	258.000 28.500 -0.218 -0.502 0.000 0.000 0.0000	258.000 28.500 -0.221 -0.484 0.000 0.000 0.0000	258.000 28.500 -0.165 -0.311 0.000 0.000 0.0000	258.000 28.500 -0.107 -0.121 0.000 0.000 0.0000	258.000 28.500 -0.045 0.101 0.000 0.000 0.0000	258.000 28.500 -0.038 0.084 0.000 0.000 0.0000	258.000 28.500 -0.031 0.069 0.000 0.000 0.0000	258.000 28.500 -0.023 0.049 0.000 0.000 0.0000	258.000 28.500 -0.018 0.039 0.000 0.000 0.0000	258.000 28.500 -0.014 0.029 0.000 0.000 0.0000	258.000 28.500 -0.009 0.019 0.000 0.000 0.0000	258.000 28.500 -0.005 0.009 0.000 0.000 0.0000	258.000 28.500 -0.000 0.000 0.000 0.000 0.0000	258.000 28.500 0.000 0.002 0.000 0.000 0.0000	258.000 28.500 0.001 0.003 0.000 0.000 0.0000	258.000 28.500 0.001 0.005 0.000 0.000 0.0000	258.000 28.500 0.001 0.007 0.000 0.000 0.0000	258.000 28.500 0.001 0.008 0.000 0.000 0.0000	258.000 28.500 0.002 0.010 0.000 0.000 0.0000	258.000 28.500 0.002 0.012 0.000 0.000 0.0000
234.000 29.000 -33.059 34.479 0.000 0.000 0.0000	234.000 29.000 -33.426 34.558 0.000 0.000 0.0000	234.000 29.000 -33.790 34.629 0.000 0.000 0.0000	234.000 29.000 -34.153 34.693 0.000 0.000 0.0000	234.000 29.000 -34.514 34.750 0.000 0.000 0.0000	234.000 29.000 -34.854 34.757 0.000 0.000 0.0000	234.000 29.000 -35.218 34.825 0.000 0.000 0.0000	234.000 29.000 -33.972 33.012 0.000 0.000 0.0000	234.000 29.000 -32.736 31.210 0.000 0.000 0.0000	234.000 29.000 -31.471 29.396 0.000 0.000 0.0000	234.000 29.000 -30.230 27.591 0.000 0.000 0.0000	234.000 29.000 -30.015 27.376 0.000 0.000 0.0000	234.000 29.000 -29.799 27.160 0.000 0.000 0.0000	234.000 29.000 -29.592 26.950 0.000 0.000 0.0000	234.000 29.000 -29.375 26.733 0.000 0.000 0.0000	234.000 29.000 -29.195 26.630 0.000 0.000 0.0000	234.000 29.000 -29.014 26.525 0.000 0.000 0.0000	234.000 29.000 -28.825 26.417 0.000 0.000 0.0000	234.000 29.000 -28.644 26.312 0.000 0.000 0.0000	234.000 29.000 -28.609 26.259 0.000 0.000 0.0000	234.000 29.000 -28.574 26.205 0.000 0.000 0.0000	234.000 29.000 -28.545 26.155 0.000 0.000 0.0000	234.000 29.000 -28.510 26.101 0.000 0.000 0.0000	234.000 29.000 -28.500 26.116 0.000 0.000 0.0000	234.000 29.000 -28.491 26.131 0.000 0.000 0.0000	234.000 29.000 -28.488 26.150 0.000 0.000 0.0000	234.000 29.000 -28.478 26.165 0.000 0.000 0.0000	234.000 29.000 -29.356 26.169 0.000 0.000 0.0000	234.000 29.000 -30.237 26.176 0.000 0.000 0.0000	234.000 29.000 -31.123 26.185 0.000 0.000 0.0000	234.000 29.000 -31.123 26.185 0.000 0.000 0.0000	234.000 29.000 -30.972 26.085 0.000 0.000 0.0000	234.000 29.000 -29.936 25.974 0.000 0.000 0.0000	234.000 29.000 -28.899 25.864 0.000 0.000 0.0000	234.000 29.000 -27.862 25.754 0.000 0.000 0.0000	234.000 29.000 -27.782 25.729 0.000 0.000 0.0000	234.000 29.000 -27.702 25.704 0.000 0.000 0.0000	234.000 29.000 -27.619 25.680 0.000 0.000 0.0000	234.000 29.000 -27.542 25.656 0.000 0.000 0.0000	234.000 29.000 -27.464 25.632 0.000 0.000 0.0000	234.000 29.000 -27.386 25.608 0.000 0.000 0.0000	234.000 29.000 -27.307 25.584 0.000 0.000 0.0000	234.000 29.000 -27.229 25.560 0.000 0.000 0.0000	234.000 29.000 -27.205 25.557 0.000 0.000 0.0000	234.000 29.000 -27.181 25.555 0.000 0.000 0.0000	234.000 29.000 -27.157 25.552 0.000 0.000 0.0000	234.000 29.000 -27.133 25.549 0.000 0.000 0.0000	234.000 29.000 -27.109 25.546 0.000 0.000 0.0000	234.000 29.000 -27.085 25.543 0.000 0.000 0.0000	234.000 29.000 -27.063 25.541 0.000 0.000 0.0000
234.500 29.000 -33.244 33.896 0.061 0.063 0.0408	234.500 29.000 -33.603 34.082 0.058 0.061 0.0548	234.500 29.000 -33.963 34.248 0.058 0.061 0.0539	234.500 29.000 -34.322 34.432 0.058 0.060 0.0548	234.500 29.000 -34.691 34.568 0.058 0.060 0.0515	234.500 29.000 -35.026 34.712 0.058 0.060 0.0533	234.500 29.000 -35.402 34.871 0.058 0.060 0.0531	234.500 29.000 -34.250 33.192 0.061 0.063 0.0425	234.500 29.000 -33.078 31.447 0.070 0.074 0.0595	234.500 29.000 -31.900 29.676 0.077 0.081 0.0381	234.500 29.000 -30.702 27.907 0.085 0.091 0.0604	234.500 29.000 -30.492 27.661 0.083 0.087 0.0640	234.500 29.000 -30.249 27.387 0.077 0.081 0.0362	234.500 29.000 -29.974 27.124 0.071 0.074 0.0655	234.500 29.000 -29.691 26.837 0.073 0.077 0.0590	234.500 29.000 -29.516 26.727 0.066 0.069 0.0381	234.500 29.000 -29.278 26.592 0.060 0.063 0.0647	234.500 29.000 -29.065 26.432 0.060 0.063 0.0666	234.500 29.000 -28.855 26.287 0.056 0.059 0.0375	234.500 29.000 -28.790 26.173 0.052 0.054 0.0643	234.500 29.000 -28.740 26.072 0.048 0.050 0.0393	234.500 29.000 -28.701 25.959 0.048 0.050 0.0363	234.500 29.000 -28.662 25.844 0.048 0.050 0.0396	234.500 29.000 -28.658 25.849 0.047 0.050 0.0391	234.500 29.000 -28.605 25.877 0.041 0.044 0.0348	234.500 29.000 -28.597 25.889 0.041 0.043 0.0334	234.500 29.000 -28.594 25.893 0.039 0.041 0.0492	234.500 29.000 -29.520 25.810 0.046 0.048 0.0488	234.500 29.000 -30.443 25.721 0.054 0.056 0.0476	234.500 29.000 -31.331 25.676 0.054 0.056 0.0479	234.500 29.000 -31.333 25.672 0.054 0.056 0.0482	234.500 29.000 -31.173 25.528 0.054 0.056 0.0482	234.500 29.000 -30.026 25.519 0.046 0.047 0.0489	234.500 29.000 -28.900 25.484 0.039 0.040 0.0485	234.500 29.000 -27.763 25.450 0.035 0.036 0.0352	234.500 29.000 -27.680 25.457 0.035 0.036 0.0341	234.500 29.000 -27.573 25.472 0.037 0.038 0.0652	234.500 29.000 -27.498 25.478 0.033 0.035 0.0493	234.500 29.000 -27.427 25.461 0.055 0.057 0.0295	234.500 29.000 -27.361 25.455 0.068 0.070 0.0509	234.500 29.000 -27.307 25.441 0.077 0.079 0.0264	234.500 29.000 -27.236 25.436 0.083 0.087 0.0352	234.500 29.000 -27.138 25.474 0.087 0.090 0.0578	234.500 29.000 -27.116 25.462 0.079 0.084 0.0548	234.500 29.000 -27.092 25.462 0.079 0.084 0.0570	234.500 29.000 -27.082 25.450 0.080 0.084 0.0613	234.500 29.000 -27.064 25.453 0.074 0.077 0.0420	234.500 29.000 -27.041 25.447 0.064 0.066 0.0481	234.500 29.000 -27.013 25.448 0.054 0.056 0.0501	234.500 29.000 -27.001 25.455 0.050 0.051 0.0357
235.000 29.000 -33.328 33.357 0.066 0.067 0.0212	235.000 29.000 -33.691 33.592 0.065 0.066 0.0217	235.000 29.000 -34.055 33.834 0.065 0.066 0.0259	235.000 29.000 -34.428 34.092 0.064 0.066 0.0340	235.000 29.000 -34.798 34.308 0.064 0.065 0.0239	235.000 29.000 -35.134 34.554 0.064 0.065 0.0327	235.000 29.000 -35.504 34.785 0.065 0.065 0.0281	235.000 29.000 -34.441 33.342 0.068 0.068 0.0291	235.000 29.000 -33.479 31.775 0.082 0.082 0.0284	235.000 29.000 -32.388 30.114 0.094 0.095 0.0376	235.000 29.000 -31.388 28.497 0.108 0.111 0.0435	235.000 29.000 -31.034 28.128 0.104 0.105 0.0154	235.000 29.000 -30.706 27.780 0.097 0.100 0.0281	235.000 29.000 -30.423 27.468 0.089 0.090 0.0121	235.000 29.000 -30.159 27.096 0.092 0.094 0.0416	235.000 29.000 -29.868 26.904 0.083 0.085 0.0324	235.000 29.000 -29.584 26.745 0.076 0.076 0.0164	235.000 29.000 -29.348 26.533 0.076 0.076 0.0210	235.000 29.000 -29.097 26.322 0.071 0.072 0.0292	235.000 29.000 -28.989 26.148 0.067 0.068 0.0010	235.000 29.000 -28.927 25.991 0.059 0.059 0.0338	235.000 29.000 -28.867 25.800 0.060 0.062 0.0257	235.000 29.000 -28.815 25.613 0.058 0.059 0.0375	235.000 29.000 -28.815 25.613 0.058 0.059 0.0378	235.000 29.000 -28.755 25.636 0.052 0.052 0.0295	235.000 29.000 -28.743 25.643 0.052 0.051 0.0317	235.000 29.000 -28.678 25.663 0.048 0.048 0.0077	235.000 29.000 -29.643 25.502 0.055 0.056 0.0095	235.000 29.000 -30.601 25.321 0.061 0.061 0.0280	235.000 29.000 -31.492 25.220 0.065 0.065 0.0081	235.000 29.000 -31.493 25.213 0.065 0.065 0.0082	235.000 29.000 -31.307 25.037 0.062 0.061 0.0269	235.000 29.000 -30.072 25.116 0.053 0.052 0.0274	235.000 29.000 -28.865 25.155 0.044 0.044 0.0260	235.000 29.000 -27.643 25.203 0.038 0.038 0.0172	235.000 29.000 -27.561 25.230 0.038 0.038 0.0110	235.000 29.000 -27.432 25.277 0.037 0.036 0.0514	235.000 29.000 -27.363 25.300 0.037 0.038 0.0245	235.000 29.000 -27.285 25.299 0.055 0.056 0.0343	235.000 29.000 -27.219 25.314 0.065 0.066 0.0305	235.000 29.000 -27.164 25.320 0.075 0.077 0.0248	235.000 29.000 -27.096 25.333 0.083 0.086 0.0253	235.000 29.000 -27.004 25.407 0.083 0.086 0.0395	235.000 29.000 -26.992 25.394 0.082 0.085 0.0382	235.000 29.000 -26.971 25.402 0.082 0.086 0.0401	235.000 29.000 -26.976 25.380 0.085 0.088 0.0475	235.000 29.000 -26.965 25.380 0.080 0.082 0.0200	235.000 29.000 -26.951 25.368 0.072 0.072 0.0189	235.000 29.000 -26.928 25.370 0.061 0.062 0.0263	235.000 29.000 -26.922 25.378 0.056 0.055 0.0153
235.500 29.000 -33.400 32.994 0.068 0.068 0.0107	235.500 29.000 -33.763 33.273 0.068 0.067 0.0105	235.500 29.000 -34.115 33.537 0.064 0.063 0.0305	235.500 29.000 -34.481 33.817 0.064 0.063 0.0402	235.500 29.000 -34.856 34.073 0.062 0.062 0.0293	235.500 29.000 -35.175 34.366 0.064 0.063 0.0378	235.500 29.000 -35.536 34.637 0.067 0.066 0.0212	235.500 29.000 -34.679 33.495 0.071 0.070 0.0188	235.500 29.000 -33.894 32.205 0.085 0.083 0.0178	235.500 29.000 -32.972 30.791 0.105 0.105 0.0011	235.500 29.000 -32.247 29.489 0.119 0.117 0.0210	235.500 29.000 -31.780 28.882 0.123 0.123 0.0017	235.500 29.000 -31.410 28.466 0.111 0.112 0.0300	235.500 29.000 -31.035 28.019 0.104 0.104 0.0038	235.500 29.000 -30.707 27.523 0.105 0.104 0.0162	235.500 29.000 -30.387 27.265 0.096 0.096 0.0354	235.500 29.000 -29.976 27.009 0.091 0.090 0.0055	235.500 29.000 -29.747 26.733 0.091 0.090 0.0073	235.500 29.000 -29.447 26.459 0.085 0.086 0.0217	235.500 29.000 -29.353 26.200 0.084 0.085 0.0186	235.500 29.000 -29.138 25.960 0.070 0.070 -0.0114	235.500 29.000 -29.129 25.679 0.070 0.070 0.0340	235.500 29.000 -28.994 25.401 0.067 0.066 0.0052	235.500 29.000 -28.997 25.402 0.064 0.062 0.0268	235.500 29.000 -28.874 25.435 0.058 0.057 -0.0027	235.500 29.000 -28.854 25.435 0.058 0.056 0.0024	235.500 29.000 -28.805 25.432 0.057 0.056 -0.0047	235.500 29.000 -29.822 25.183 0.063 0.061 0.0202	235.500 29.000 -30.741 24.965 0.065 0.062 0.0193	235.500 29.000 -31.713 24.720 0.073 0.071 0.0193	235.500 29.000 -31.713 24.715 0.074 0.072 0.0186	235.500 29.000 -31.411 24.598 0.068 0.066 -0.0049	235.500 29.000 -30.101 24.752 0.058 0.057 -0.0062	235.500 29.000 -28.817 24.859 0.046 0.045 0.0155	235.500 29.000 -27.517 24.989 0.038 0.036 0.0317	235.500 29.000 -27.437 25.023 0.039 0.038 0.0038	235.500 29.000 -27.299 25.099 0.035 0.033 0.0096	235.500 29.000 -27.226 25.141 0.037 0.036 0.0343	235.500 29.000 -27.139 25.162 0.049 0.048 0.0326	235.500 29.000 -27.067 25.191 0.058 0.057 0.0288	235.500 29.000 -27.000 25.221 0.065 0.065 0.0170	235.500 29.000 -26.934 25.257 0.073 0.074 0.0250	235.500 29.000 -26.856 25.339 0.073 0.074 0.0370	235.500 29.000 -26.847 25.329 0.073 0.074 0.0356	235.500 29.000 -26.835 25.343 0.073 0.075 0.0365	235.500 29.000 -26.844 25.322 0.078 0.078 0.0385	235.500 29.000 -26.846 25.316 0.076 0.076 0.0278	235.500 29.000 -26.842 25.298 0.073 0.073 0.0085	235.500 29.000 -26.830 25.308 0.060 0.059 0.0362	235.500 29.000 -26.827 25.308 0.058 0.055 0.0029
236.000 29.000 -33.427 32.846 0.069 0.067 0.0128	236.000 29.000 -33.791 33.117 0.068 0.067 0.0123	236.000 29.000 -34.122 33.388 0.061 0.059 0.0131	236.000 29.000 -34.471 33.658 0.063 0.060 0.0116	236.000 29.000 -34.826 33.924 0.059 0.058 0.0140	236.000 29.000 -35.163 34.185 0.061 0.059 0.0099	236.000 29.000 -35.524 34.452 0.065 0.063 0.0303	236.000 29.000 -34.900 33.694 0.066 0.065 0.0330	236.000 29.000 -34.287 32.767 0.085 0.083 0.0073	236.000 29.000 -33.902 31.857 0.105 0.105 0.0262	236.000 29.000 -33.344 30.887 0.120 0.118 0.0077	236.000 29.000 -32.939 30.162 0.126 0.124 0.0268	236.000 29.000 -32.306 29.531 0.118 0.116 0.0168	236.000 29.000 -31.778 28.857 0.114 0.113 0.0182	236.000 29.000 -31.336 28.235 0.115 0.113 0.0256	236.000 29.000 -30.975 27.891 0.109 0.107 -0.0026	236.000 29.000 -30.519 27.492 0.107 0.106 -0.0023	236.000 29.000 -30.257 27.144 0.107 0.105 0.0023	236.000 29.000 -29.882 26.779 0.100 0.101 0.0195	236.000 29.000 -29.847 26.440 0.097 0.096 0.0299	236.000 29.000 -29.508 26.025 0.087 0.087 0.0041	236.000 29.000 -29.445 25.650 0.079 0.078 0.0047	236.000 29.000 -29.287 25.193 0.079 0.077 -0.0036	236.000 29.000 -29.180 25.225 0.070 0.067 -0.0079	236.000 29.000 -29.077 25.234 0.068 0.066 -0.0071	236.000 29.000 -29.042 25.228 0.067 0.066 -0.0036	236.000 29.000 -28.991 25.195 0.066 0.064 -0.0023	236.000 29.000 -29.966 24.919 0.069 0.066 -0.0071	236.000 29.000 -30.868 24.647 0.070 0.067 -0.0064	236.000 29.000 -31.899 24.286 0.076 0.073 0.0138	236.000 29.000 -31.890 24.285 0.081 0.078 -0.0081	236.000 29.000 -31.584 24.103 0.074 0.072 0.0124	236.000 29.000 -30.177 24.345 0.063 0.061 0.0120	236.000 29.000 -28.773 24.581 0.048 0.045 0.0076	236.000 29.000 -27.392 24.790 0.039 0.036 -0.0239	236.000 29.000 -27.315 24.824 0.040 0.038 0.0022	236.000 29.000 -27.175 24.922 0.035 0.033 -0.0026	236.000 29.000 -27.093 24.991 0.035 0.033 0.0062	236.000 29.000 -26.998 25.034 0.043 0.041 0.0350	236.000 29.000 -26.918 25.082 0.050 0.048 0.0318	236.000 29.000 -26.841 25.124 0.055 0.055 0.0191	236.000 29.000 -26.773 25.196 0.060 0.060 0.0502	236.000 29.000 -26.705 25.277 0.061 0.060 0.0624	236.000 29.000 -26.698 25.273 0.061 0.060 0.0609	236.000 29.000 -26.697 25.282 0.061 0.061 0.0617	236.000 29.000 -26.700 25.264 0.067 0.066 0.0357	236.000 29.000 -26.712 25.258 0.065 0.065 0.0368	236.000 29.000 -26.716 25.241 0.068 0.067 0.0318	236.000 29.000 -26.712 25.240 0.058 0.055 0.0088	236.000 29.000 -26.713 25.235 0.057 0.054 0.0081
236.500 29.000 -33.407 32.850 0.066 0.064 0.0304	236.500 29.000 -33.763 33.086 0.066 0.063 0.0298	236.500 29.000 -34.071 33.354 0.058 0.055 0.0285	236.500 29.000 -34.430 33.541 0.061 0.059 0.0062	236.500 29.000 -34.762 33.808 0.057 0.054 0.0311	236.500 29.000 -35.095 34.016 0.059 0.057 0.0072	236.500 29.000 -35.453 34.241 0.061 0.059 0.0063	236.500 29.000 -34.987 33.861 0.058 0.056 0.0301	236.500 29.000 -34.647 33.336 0.078 0.077 0.0195	236.500 29.000 -34.444 32.863 0.092 0.091 0.0230	236.500 29.000 -34.138 32.264 0.108 0.107 0.0208	236.500 29.000 -33.655 31.435 0.119 0.116 -0.0006	236.500 29.000 -33.175 30.800 0.118 0.116 0.0066	236.500 29.000 -32.659 30.083 0.119 0.116 0.0135	236.500 29.000 -32.168 29.363 0.125 0.124 -0.0048	236.500 29.000 -31.842 28.885 0.122 0.121 -0.0083	236.500 29.000 -31.237 28.286 0.123 0.121 0.0001	236.500 29.000 -31.035 27.913 0.119 0.116 0.0165	236.500 29.000 -30.578 27.422 0.114 0.113 0.0266	236.500 29.000 -30.405 26.889 0.109 0.107 -0.0006	236.500 29.000 -30.057 26.231 0.104 0.103 0.0047	236.500 29.000 -29.922 25.705 0.088 0.085 0.0166	236.500 29.000 -29.725 25.026 0.088 0.085 0.0124	236.500 29.000 -29.473 25.053 0.081 0.078 -0.0115	236.500 29.000 -29.387 25.053 0.079 0.077 -0.0081	236.500 29.000 -29.356 25.049 0.075 0.072 0.0140	236.500 29.000 -29.222 25.012 0.073 0.070 0.0163	236.500 29.000 -30.231 24.652 0.076 0.072 0.0121	236.500 29.000 -31.104 24.321 0.077 0.074 0.0089	236.500 29.000 -32.074 23.906 0.082 0.078 -0.0119	236.500 29.000 -32.175 23.823 0.088 0.084 0.0120	236.500 29.000 -31.720 23.674 0.077 0.073 0.0088	236.500 29.000 -30.228 23.985 0.065 0.062 0.0126	236.500 29.000 -28.728 24.310 0.051 0.048 -0.0214	236.500 29.000 -27.286 24.558 0.040 0.038 -0.0030	236.500 29.000 -27.195 24.621 0.041 0.038 0.0020	236.500 29.000 -27.056 24.737 0.035 0.033 -0.0032	236.500 29.000 -26.971 24.832 0.034 0.032 -0.0018	236.500 29.000 -26.867 24.902 0.038 0.036 0.0350	236.500 29.000 -26.779 24.972 0.044 0.041 0.0349	236.500 29.000 -26.692 25.036 0.048 0.047 0.0276	236.500 29.000 -26.620 25.125 0.050 0.048 0.0375	236.500 29.000 -26.560 25.212 0.051 0.049 0.0453	236.500 29.000 -26.555 25.209 0.051 0.049 0.0439	236.500 29.000 -26.561 25.209 0.052 0.049 0.0484	236.500 29.000 -26.555 25.211 0.054 0.053 0.0687	236.500 29.000 -26.576 25.187 0.054 0.052 0.0683	236.500 29.000 -26.579 25.180 0.060 0.058 0.0374	236.500 29.000 -26.582 25.163 0.056 0.053 0.0017	236.500 29.000 -26.587 25.167 0.053 0.050 0.0290
237.000 29.000 -33.246 32.771 0.062 0.059 0.0119	237.000 29.000 -33.613 32.982 0.062 0.059 0.0123	237.000 29.000 -33.912 33.267 0.055 0.052 0.0056	237.000 29.000 -34.289 33.416 0.058 0.055 0.0246	237.000 29.000 -34.624 33.674 0.055 0.052 0.0097	237.000 29.000 -34.985 33.835 0.057 0.054 0.0289	237.000 29.000 -35.359 34.028 0.060 0.057 0.0075	237.000 29.000 -34.992 33.919 0.051 0.048 0.0233	237.000 29.000 -34.828 33.695 0.067 0.065 0.0225	237.000 29.000 -34.756 33.511 0.079 0.077 0.0235	237.000 29.000 -34.618 33.213 0.093 0.091 0.0235	237.000 29.000 -34.337 32.501 0.109 0.106 0.0212	237.000 29.000 -34.045 32.069 0.109 0.107 0.0259	237.000 29.000 -33.560 31.421 0.117 0.115 0.0093	237.000 29.000 -33.464 30.918 0.125 0.124 0.0249	237.000 29.000 -32.948 30.261 0.122 0.122 0.0250	237.000 29.000 -32.170 29.413 0.131 0.131 0.0154	237.000 29.000 -31.828 28.935 0.127 0.125 -0.0099	237.000 29.000 -31.411 28.376 0.125 0.125 -0.0044	237.000 29.000 -31.253 27.549 0.119 0.116 0.0113	237.000 29.000 -30.757 26.549 0.114 0.113 0.0206	237.000 29.000 -30.350 25.831 0.097 0.093 -0.0150	237.000 29.000 -30.101 24.913 0.096 0.092 -0.0171	237.000 29.000 -29.907 24.910 0.093 0.091 -0.0113	237.000 29.000 -29.858 24.923 0.088 0.085 0.0113	237.000 29.000 -29.642 24.931 0.082 0.079 -0.0139	237.000 29.000 -29.500 24.895 0.080 0.078 -0.0055	237.000 29.000 -30.486 24.454 0.082 0.078 -0.0125	237.000 29.000 -31.407 24.023 0.084 0.080 -0.0162	237.000 29.000 -32.412 23.502 0.089 0.085 0.0115	237.000 29.000 -32.450 23.443 0.091 0.086 0.0094	237.000 29.000 -31.842 23.294 0.082 0.078 -0.0182	237.000 29.000 -30.273 23.676 0.068 0.063 0.0023	237.000 29.000 -28.725 24.001 0.055 0.052 0.0031	237.000 29.000 -27.178 24.325 0.041 0.039 -0.0016	237.000 29.000 -27.077 24.408 0.041 0.038 0.0018	237.000 29.000 -26.939 24.537 0.035 0.033 -0.0076	237.000 29.000 -26.857 24.659 0.032 0.030 0.0280	237.000 29.000 -26.743 24.757 0.035 0.033 0.0069	237.000 29.000 -26.650 24.849 0.038 0.035 0.0361	237.000 29.000 -26.557 24.939 0.042 0.040 0.0349	237.000 29.000 -26.483 25.031 0.044 0.041 0.0270	237.000 29.000 -26.420 25.139 0.044 0.042 0.0411	237.000 29.000 -26.414 25.137 0.044 0.042 0.0412	237.000 29.000 -26.423 25.133 0.045 0.042 0.0472	237.000 29.000 -26.422 25.131 0.045 0.042 0.0521	237.000 29.000 -26.440 25.115 0.047 0.043 0.0463	237.000 29.000 -26.440 25.111 0.052 0.049 0.0436	237.000 29.000 -26.446 25.100 0.051 0.049 0.0395	237.000 29.000 -26.449 25.098 0.050 0.046 0.0162
237.500 29.000 -33.068 32.527 0.059 0.055 0.0265	237.500 29.000 -33.446 32.737 0.059 0.055 0.0275	237.500 29.000 -33.766 32.994 0.054 0.051 0.0018	237.500 29.000 -34.125 33.205 0.056 0.052 0.0051	237.500 29.000 -34.490 33.436 0.055 0.051 0.0020	237.500 29.000 -34.848 33.632 0.055 0.052 0.0084	237.500 29.000 -35.234 33.822 0.057 0.054 0.0302	237.500 29.000 -34.920 33.838 0.047 0.044 -0.0030	237.500 29.000 -34.906 33.839 0.053 0.051 0.0563	237.500 29.000 -34.931 33.818 0.063 0.061 0.0544	237.500 29.000 -34.908 33.719 0.074 0.072 0.0549	237.500 29.000 -34.673 33.172 0.094 0.091 0.0270	237.500 29.000 -34.506 32.952 0.094 0.091 0.0332	237.500 29.000 -34.355 32.636 0.103 0.100 0.0595	237.500 29.000 -34.201 32.203 0.110 0.107 0.0250	237.500 29.000 -33.852 31.611 0.110 0.107 0.0297	237.500 29.000 -33.401 30.863 0.125 0.125 0.0302	237.500 29.000 -33.128 30.351 0.126 0.124 0.0271	237.500 29.000 -32.858 29.830 0.125 0.124 0.0269	237.500 29.000 -32.205 28.478 0.121 0.117 0.0062	237.500 29.000 -31.652 27.189 0.120 0.116 0.0156	237.500 29.000 -31.018 26.049 0.110 0.107 -0.0164	237.500 29.000 -30.705 24.771 0.108 0.105 -0.0111	237.500 29.000 -30.540 24.826 0.104 0.100 0.0090	237.500 29.000 -30.294 24.873 0.095 0.092 -0.0130	237.500 29.000 -30.096 24.842 0.094 0.091 -0.0142	237.500 29.000 -29.970 24.807 0.089 0.085 0.0102	237.500 29.000 -30.929 24.286 0.089 0.085 0.0086	237.500 29.000 -31.837 23.746 0.090 0.086 0.0039	237.500 29.000 -32.771 23.184 0.091 0.086 0.0097	237.500 29.000 -32.738 23.135 0.097 0.092 -0.0159	237.500 29.000 -32.110 22.871 0.089 0.085 0.0051	237.500 29.000 -30.359 23.339 0.073 0.068 -0.0227	237.500 29.000 -28.716 23.709 0.057 0.053 0.0029	237.500 29.000 -27.067 24.072 0.044 0.041 -0.0289	237.500 29.000 -26.960 24.175 0.042 0.038 -0.0005	237.500 29.000 -26.819 24.307 0.037 0.034 -0.0255	237.500 29.000 -26.735 24.470 0.031 0.028 -0.0039	237.500 29.000 -26.626 24.592 0.033 0.030 0.0321	237.500 29.000 -26.523 24.704 0.035 0.033 0.0082	237.500 29.000 -26.432 24.817 0.038 0.035 0.0345	237.500 29.000 -26.348 24.927 0.040 0.037 0.0138	237.500 29.000 -26.285 25.048 0.039 0.036 0.0383	237.500 29.000 -26.277 25.049 0.039 0.036 0.0409	237.500 29.000 -26.289 25.046 0.040 0.037 0.0382	237.500 29.000 -26.289 25.046 0.040 0.037 0.0412	237.500 29.000 -26.297 25.037 0.043 0.039 0.0182	237.500 29.000 -26.299 25.033 0.045 0.042 0.0500	237.500 29.000 -26.307 25.029 0.046 0.043 0.0434	237.500 29.000 -26.310 25.023 0.047 0.043 0.0341
238.000 29.000 -32.939 32.298 0.057 0.052 0.0104	238.000 29.000 -33.309 32.502 0.057 0.052 0.0086	238.000 29.000 -33.652 32.735 0.053 0.050 0.0038	238.000 29.000 -34.013 32.935 0.055 0.051 0.0080	238.000 29.000 -34.383 33.166 0.054 0.050 0.0045	238.000 29.000 -34.733 33.383 0.054 0.050 0.0064	238.000 29.000 -35.094 33.611 0.054 0.051 0.0129	238.000 29.000 -34.832 33.691 0.046 0.042 -0.0030	238.000 29.000 -34.855 33.847 0.045 0.041 0.0434	238.000 29.000 -34.933 33.918 0.053 0.049 0.0396	238.000 29.000 -34.966 33.933 0.062 0.057 0.0413	238.000 29.000 -34.877 33.554 0.081 0.078 0.0337	238.000 29.000 -34.811 33.509 0.078 0.074 0.0687	238.000 29.000 -34.689 33.297 0.087 0.082 0.0386	238.000 29.000 -34.638 32.952 0.095 0.091 0.0320	238.000 29.000 -34.384 32.553 0.096 0.092 0.0284	238.000 29.000 -34.171 32.056 0.109 0.107 0.0280	238.000 29.000 -33.933 31.651 0.111 0.108 0.0288	238.000 29.000 -33.761 31.304 0.111 0.108 0.0277	238.000 29.000 -33.065 29.523 0.120 0.116 0.0034	238.000 29.000 -32.520 27.910 0.120 0.116 0.0085	238.000 29.000 -31.958 26.387 0.119 0.116 0.0111	238.000 29.000 -31.428 24.744 0.117 0.114 0.0101	238.000 29.000 -31.111 24.819 0.112 0.108 -0.0154	238.000 29.000 -30.990 24.894 0.103 0.099 0.0113	238.000 29.000 -30.784 24.837 0.102 0.099 0.0073	238.000 29.000 -30.398 24.798 0.095 0.092 -0.0153	238.000 29.000 -31.349 24.205 0.096 0.092 -0.0166	238.000 29.000 -32.229 23.589 0.097 0.092 -0.0189	238.000 29.000 -33.125 22.941 0.098 0.093 -0.0193	238.000 29.000 -33.269 22.836 0.104 0.099 0.0071	238.000 29.000 -32.382 22.537 0.091 0.086 0.0037	238.000 29.000 -30.528 22.973 0.077 0.073 0.0025	238.000 29.000 -28.704 23.420 0.060 0.057 -0.0230	238.000 29.000 -26.979 23.757 0.048 0.045 -0.0045	238.000 29.000 -26.842 23.918 0.044 0.041 -0.0275	238.000 29.000 -26.705 24.058 0.039 0.037 -0.0039	238.000 29.000 -26.611 24.253 0.033 0.030 -0.0384	238.000 29.000 -26.502 24.398 0.032 0.028 -0.0009	238.000 29.000 -26.405 24.542 0.033 0.030 0.0329	238.000 29.000 -26.306 24.672 0.035 0.032 0.0110	238.000 29.000 -26.218 24.800 0.037 0.034 0.0314	238.000 29.000 -26.152 24.921 0.037 0.033 0.0035	238.000 29.000 -26.140 24.935 0.036 0.033 0.0092	238.000 29.000 -26.149 24.937 0.037 0.034 0.0105	238.000 29.000 -26.151 24.943 0.038 0.034 0.0125	238.000 29.000 -26.155 24.940 0.039 0.036 0.0370	238.000 29.000 -26.160 24.940 0.041 0.037 0.0433	238.000 29.000 -26.161 24.948 0.042 0.037 0.0423	238.000 29.000 -26.164 24.940 0.045 0.040 0.0052
238.500 29.000 -32.863 32.175 0.058 0.053 0.0054	238.500 29.000 -33.209 32.362 0.057 0.052 0.0043	238.500 29.000 -33.545 32.575 0.054 0.050 0.0124	238.500 29.000 -33.890 32.784 0.055 0.051 0.0062	238.500 29.000 -34.265 32.973 0.053 0.050 0.0074	238.500 29.000 -34.595 33.176 0.053 0.050 0.0089	238.500 29.000 -34.939 33.402 0.053 0.050 0.0092	238.500 29.000 -34.721 33.531 0.045 0.042 0.0082	238.500 29.000 -34.774 33.776 0.040 0.036 0.0447	238.500 29.000 -34.879 33.894 0.047 0.042 0.0405	238.500 29.000 -34.957 33.986 0.055 0.049 0.0435	238.500 29.000 -34.980 33.738 0.067 0.062 0.0669	238.500 29.000 -34.875 33.738 0.066 0.060 0.0446	238.500 29.000 -34.871 33.535 0.073 0.068 0.0391	238.500 29.000 -34.882 33.377 0.079 0.074 0.0693	238.500 29.000 -34.670 33.068 0.083 0.079 0.0316	238.500 29.000 -34.662 32.827 0.088 0.084 0.0584	238.500 29.000 -34.408 32.527 0.096 0.092 0.0302	238.500 29.000 -34.285 32.315 0.097 0.092 0.0309	238.500 29.000 -33.893 30.359 0.110 0.107 0.0260	238.500 29.000 -33.405 28.525 0.113 0.108 0.0297	238.500 29.000 -32.907 26.831 0.116 0.110 0.0327	238.500 29.000 -32.313 24.874 0.122 0.117 0.0121	238.500 29.000 -32.015 24.871 0.121 0.117 0.0059	238.500 29.000 -31.680 25.038 0.107 0.102 0.0051	238.500 29.000 -31.456 24.929 0.105 0.100 0.0064	238.500 29.000 -31.092 24.865 0.103 0.099 0.0063	238.500 29.000 -32.023 24.184 0.103 0.099 0.0057	238.500 29.000 -32.875 23.487 0.104 0.100 0.0082	238.500 29.000 -33.707 22.728 0.106 0.100 0.0017	238.500 29.000 -33.779 22.664 0.107 0.101 0.0056	238.500 29.000 -32.650 22.279 0.097 0.092 -0.0215	238.500 29.000 -30.693 22.725 0.080 0.075 -0.0016	238.500 29.000 -28.778 23.093 0.065 0.062 0.0048	238.500 29.000 -26.871 23.437 0.051 0.048 -0.0266	238.500 29.000 -26.747 23.602 0.048 0.045 -0.0014	238.500 29.000 -26.593 23.796 0.041 0.038 0.0025	238.500 29.000 -26.492 23.997 0.037 0.035 -0.0333	238.500 29.000 -26.375 24.176 0.033 0.030 -0.0343	238.500 29.000 -26.280 24.343 0.031 0.028 -0.0035	238.500 29.000 -26.184 24.502 0.033 0.030 0.0334	238.500 29.000 -26.092 24.653 0.033 0.030 0.0407	238.500 29.000 -26.013 24.773 0.036 0.033 -0.0034	238.500 29.000 -26.004 24.808 0.034 0.030 0.0289	238.500 29.000 -26.003 24.792 0.037 0.033 -0.0042	238.500 29.000 -26.007 24.800 0.037 0.033 -0.0012	238.500 29.000 -26.011 24.809 0.037 0.033 0.0072	238.500 29.000 -26.013 24.823 0.040 0.035 -0.0005	238.500 29.000 -26.005 24.805 0.042 0.037 -0.0377	238.500 29.000 -26.014 24.818 0.044 0.040 0.0060
239.000 29.000 -32.707 32.035 0.061 0.057 -0.0248	239.000 29.000 -33.048 32.195 0.060 0.055 -0.0106	239.000 29.000 -33.380 32.425 0.055 0.051 0.0088	239.000 29.000 -33.732 32.612 0.056 0.052 0.0081	239.000 29.000 -34.106 32.804 0.055 0.051 0.0063	239.000 29.000 -34.449 32.993 0.054 0.051 0.0102	239.000 29.000 -34.802 33.199 0.053 0.050 0.0146	239.000 29.000 -34.613 33.368 0.046 0.042 0.0188	239.000 29.000 -34.678 33.655 0.038 0.033 0.0072	239.000 29.000 -34.808 33.805 0.044 0.039 0.0035	239.000 29.000 -34.925 33.952 0.051 0.046 0.0114	239.000 29.000 -34.923 33.765 0.060 0.054 0.0111	239.000 29.000 -34.892 33.745 0.061 0.054 0.0103	239.000 29.000 -34.923 33.613 0.064 0.058 0.0359	239.000 29.000 -34.929 33.567 0.067 0.060 0.0466	239.000 29.000 -34.807 33.297 0.074 0.068 0.0350	239.000 29.000 -34.765 33.173 0.075 0.068 0.0394	239.000 29.000 -34.669 32.968 0.084 0.079 0.0349	239.000 29.000 -34.564 32.843 0.084 0.079 0.0373	239.000 29.000 -34.388 30.838 0.097 0.092 0.0311	239.000 29.000 -33.901 28.877 0.106 0.100 0.0076	239.000 29.000 -33.613 27.058 0.110 0.103 0.0068	239.000 29.000 -33.154 24.945 0.124 0.118 0.0070	239.000 29.000 -32.863 24.962 0.123 0.117 0.0052	239.000 29.000 -32.519 25.160 0.108 0.102 0.0062	239.000 29.000 -32.125 25.056 0.106 0.100 0.0047	239.000 29.000 -31.760 25.012 0.105 0.100 0.0054	239.000 29.000 -32.686 24.270 0.105 0.100 0.0053	239.000 29.000 -33.493 23.553 0.108 0.102 0.0046	239.000 29.000 -34.222 22.629 0.113 0.108 -0.0217	239.000 29.000 -34.271 22.588 0.114 0.108 -0.0210	239.000 29.000 -33.148 22.037 0.104 0.099 0.0026	239.000 29.000 -30.916 22.463 0.085 0.080 -0.0250	239.000 29.000 -28.827 22.815 0.068 0.064 -0.0024	239.000 29.000 -26.795 23.056 0.056 0.053 0.0001	239.000 29.000 -26.623 23.277 0.051 0.048 -0.0237	239.000 29.000 -26.464 23.494 0.044 0.041 -0.0277	239.000 29.000 -26.380 23.707 0.041 0.038 -0.0030	239.000 29.000 -26.253 23.918 0.035 0.032 -0.0083	239.000 29.000 -26.146 24.099 0.032 0.029 -0.0289	239.000 29.000 -26.051 24.287 0.032 0.028 -0.0048	239.000 29.000 -25.954 24.459 0.032 0.028 -0.0028	239.000 29.000 -25.864 24.597 0.036 0.033 -0.0122	239.000 29.000 -25.858 24.625 0.034 0.031 -0.0460	239.000 29.000 -25.848 24.625 0.037 0.033 -0.0097	239.000 29.000 -25.849 24.647 0.038 0.034 -0.0137	239.000 29.000 -25.855 24.666 0.038 0.034 -0.0122	239.000 29.000 -25.848 24.655 0.041 0.037 -0.0440	239.000 29.000 -25.835 24.631 0.045 0.042 -0.0447	239.000 29.000 -25.854 24.665 0.045 0.040 -0.0155
239.500 29.000 -32.611 31.637 0.068 0.064 -0.0139	239.500 29.000 -32.927 31.866 0.064 0.060 0.0094	239.500 29.000 -33.237 32.136 0.060 0.056 -0.0180	239.500 29.000 -33.590 32.325 0.059 0.055 -0.0082	239.500 29.000 -33.962 32.544 0.058 0.055 -0.0068	239.500 29.000 -34.302 32.773 0.056 0.052 0.0095	239.500 29.000 -34.644 33.019 0.054 0.051 0.0134	239.500 29.000 -34.504 33.225 0.047 0.044 0.0161	239.500 29.000 -34.584 33.509 0.039 0.036 -0.0315	239.500 29.000 -34.732 33.680 0.046 0.042 -0.0331	239.500 29.000 -34.902 33.876 0.052 0.046 -0.0037	239.500 29.000 -34.914 33.714 0.059 0.053 0.0079	239.500 29.000 -34.897 33.684 0.059 0.054 0.0048	239.500 29.000 -34.910 33.615 0.061 0.054 0.0020	239.500 29.000 -34.933 33.560 0.062 0.055 0.0046	239.500 29.000 -34.834 33.377 0.069 0.063 0.0066	239.500 29.000 -34.788 33.304 0.070 0.063 0.0074	239.500 29.000 -34.795 33.182 0.075 0.068 0.0389	239.500 29.000 -34.724 33.115 0.075 0.068 0.0405	239.500 29.000 -34.711 31.091 0.086 0.080 0.0343	239.500 29.000 -34.500 29.078 0.099 0.093 0.0313	239.500 29.000 -34.189 27.074 0.108 0.101 -0.0025	239.500 29.000 -33.938 24.925 0.125 0.118 0.0049	239.500 29.000 -33.689 25.018 0.122 0.117 0.0057	239.500 29.000 -33.176 25.182 0.107 0.101 -0.0001	239.500 29.000 -32.765 25.149 0.106 0.100 0.0034	239.500 29.000 -32.386 25.143 0.105 0.100 0.0032	239.500 29.000 -33.325 24.377 0.105 0.100 0.0053	239.500 29.000 -34.280 23.626 0.108 0.102 0.0057	239.500 29.000 -35.036 22.578 0.121 0.117 0.0019	239.500 29.000 -35.060 22.554 0.121 0.117 0.0020	239.500 29.000 -33.628 21.916 0.106 0.100 0.0030	239.500 29.000 -31.238 22.185 0.090 0.085 -0.0019	239.500 29.000 -28.898 22.495 0.073 0.068 -0.0272	239.500 29.000 -26.683 22.673 0.061 0.057 -0.0203	239.500 29.000 -26.530 22.900 0.056 0.053 0.0031	239.500 29.000 -26.341 23.145 0.050 0.048 -0.0235	239.500 29.000 -26.242 23.398 0.044 0.041 -0.0262	239.500 29.000 -26.107 23.630 0.038 0.035 -0.0358	239.500 29.000 -26.003 23.829 0.035 0.032 -0.0140	239.500 29.000 -25.897 24.030 0.033 0.030 -0.0457	239.500 29.000 -25.796 24.223 0.034 0.030 -0.0463	239.500 29.000 -25.697 24.360 0.038 0.035 -0.0411	239.500 29.000 -25.691 24.390 0.038 0.035 -0.0463	239.500 29.000 -25.673 24.413 0.039 0.036 -0.0452	239.500 29.000 -25.668 24.460 0.040 0.036 -0.0412	239.500 29.000 -25.674 24.488 0.041 0.037 -0.0405	239.500 29.000 -25.662 24.441 0.046 0.042 -0.0519	239.500 29.000 -25.651 24.450 0.049 0.045 -0.0126	239.500 29.000 -25.666 24.491 0.049 0.044 -0.0536
240.000 29.000 -32.600 31.189 0.074 0.070 0.0089	240.000 29.000 -32.876 31.497 0.070 0.067 -0.0132	240.000 29.000 -33.196 31.751 0.067 0.064 -0.0110	240.000 29.000 -33.513 32.015 0.063 0.060 0.0111	240.000 29.000 -33.865 32.264 0.062 0.059 0.0132	240.000 29.000 -34.176 32.539 0.058 0.055 -0.0076	240.000 29.000 -34.499 32.849 0.056 0.052 0.0150	240.000 29.000 -34.421 33.087 0.051 0.048 -0.0109	240.000 29.000 -34.535 33.366 0.044 0.041 -0.0328	240.000 29.000 -34.726 33.554 0.052 0.048 -0.0304	240.000 29.000 -34.934 33.788 0.056 0.051 -0.0376	240.000 29.000 -34.948 33.677 0.060 0.054 -0.0002	240.000 29.000 -34.948 33.651 0.060 0.055 -0.0023	240.000 29.000 -34.942 33.568 0.063 0.058 -0.0298	240.000 29.000 -34.941 33.500 0.064 0.058 -0.0384	240.000 29.000 -34.915 33.394 0.069 0.063 0.0012	240.000 29.000 -34.865 33.338 0.070 0.063 0.0001	240.000 29.000 -34.832 33.270 0.071 0.064 0.0043	240.000 29.000 -34.767 33.228 0.071 0.064 0.0037	240.000 29.000 -34.854 31.203 0.081 0.074 0.0064	240.000 29.000 -34.808 29.149 0.094 0.087 0.0021	240.000 29.000 -34.712 27.042 0.108 0.101 0.0003	240.000 29.000 -34.653 24.843 0.125 0.118 0.0042	240.000 29.000 -34.512 25.062 0.115 0.109 0.0309	240.000 29.000 -33.778 25.174 0.107 0.100 0.0026	240.000 29.000 -33.364 25.187 0.106 0.100 0.0024	240.000 29.000 -32.996 25.241 0.105 0.100 -0.0006	240.000 29.000 -33.958 24.488 0.105 0.100 0.0092	240.000 29.000 -34.918 23.686 0.106 0.101 -0.0030	240.000 29.000 -35.820 22.652 0.121 0.117 0.0033	240.000 29.000 -35.832 22.639 0.121 0.117 0.0035	240.000 29.000 -34.130 21.866 0.106 0.100 0.0005	240.000 29.000 -31.528 22.009 0.091 0.086 0.0014	240.000 29.000 -29.008 22.120 0.078 0.073 -0.0045	240.000 29.000 -26.611 22.256 0.067 0.063 -0.0005	240.000 29.000 -26.400 22.498 0.061 0.057 -0.0194	240.000 29.000 -26.230 22.746 0.056 0.053 0.0041	240.000 29.000 -26.104 23.036 0.051 0.048 -0.0206	240.000 29.000 -25.953 23.294 0.044 0.041 -0.0330	240.000 29.000 -25.834 23.538 0.038 0.035 -0.0329	240.000 29.000 -25.726 23.703 0.037 0.034 -0.0384	240.000 29.000 -25.616 23.918 0.038 0.034 -0.0401	240.000 29.000 -25.505 24.059 0.043 0.040 -0.0428	240.000 29.000 -25.498 24.088 0.042 0.040 -0.0452	240.000 29.000 -25.464 24.154 0.045 0.041 -0.0443	240.000 29.000 -25.460 24.204 0.045 0.042 -0.0481	240.000 29.000 -25.467 24.246 0.046 0.042 -0.0494	240.000 29.000 -25.440 24.192 0.052 0.049 -0.0453	240.000 29.000 -25.424 24.221 0.053 0.049 -0.0394	240.000 29.000 -25.427 24.218 0.058 0.054 -0.0792
240.500 29.000 -32.661 30.877 0.081 0.078 -0.0123	240.500 29.000 -32.930 31.182 0.080 0.077 -0.0159	240.500 29.000 -33.205 31.479 0.073 0.070 0.0090	240.500 29.000 -33.465 31.795 0.069 0.066 -0.0104	240.500 29.000 -33.789 32.064 0.065 0.061 0.0151	240.500 29.000 -34.067 32.349 0.062 0.059 0.0140	240.500 29.000 -34.340 32.697 0.057 0.053 0.0118	240.500 29.000 -34.367 32.953 0.055 0.052 0.0061	240.500 29.000 -34.514 33.254 0.051 0.048 -0.0301	240.500 29.000 -34.776 33.472 0.059 0.057 -0.0225	240.500 29.000 -35.039 33.734 0.064 0.059 -0.0421	240.500 29.000 -35.031 33.669 0.065 0.060 -0.0348	240.500 29.000 -35.056 33.644 0.065 0.060 -0.0377	240.500 29.000 -35.099 33.559 0.068 0.063 -0.0105	240.500 29.000 -35.083 33.479 0.070 0.066 -0.0311	240.500 29.000 -35.019 33.410 0.072 0.067 -0.0261	240.500 29.000 -34.967 33.354 0.073 0.068 -0.0326	240.500 29.000 -34.928 33.317 0.074 0.068 -0.0326	240.500 29.000 -34.875 33.274 0.074 0.068 -0.0344	240.500 29.000 -35.109 31.268 0.080 0.074 -0.0004	240.500 29.000 -35.194 29.146 0.093 0.086 -0.0068	240.500 29.000 -35.221 26.986 0.107 0.100 0.0014	240.500 29.000 -35.328 24.731 0.125 0.118 0.0042	240.500 29.000 -34.998 25.043 0.109 0.102 0.0054	240.500 29.000 -34.344 25.137 0.107 0.100 0.0030	240.500 29.000 -33.915 25.181 0.106 0.100 0.0012	240.500 29.000 -33.562 25.276 0.101 0.097 0.0053	240.500 29.000 -34.609 24.686 0.100 0.094 0.0321	240.500 29.000 -35.535 23.794 0.105 0.100 0.0003	240.500 29.000 -36.594 22.798 0.114 0.108 0.0268	240.500 29.000 -36.610 22.786 0.114 0.108 0.0272	240.500 29.000 -34.582 21.846 0.106 0.100 -0.0008	240.500 29.000 -31.792 21.830 0.092 0.086 -0.0036	240.500 29.000 -29.062 21.786 0.083 0.079 -0.0243	240.500 29.000 -26.541 21.761 0.073 0.069 -0.0245	240.500 29.000 -26.294 22.060 0.067 0.063 -0.0002	240.500 29.000 -26.077 22.316 0.060 0.057 -0.0184	240.500 29.000 -25.959 22.651 0.057 0.053 0.0005	240.500 29.000 -25.783 22.903 0.050 0.048 -0.0263	240.500 29.000 -25.644 23.176 0.044 0.041 -0.0331	240.500 29.000 -25.515 23.343 0.042 0.040 -0.0362	240.500 29.000 -25.393 23.575 0.043 0.040 -0.0392	240.500 29.000 -25.275 23.702 0.049 0.046 -0.0306	240.500 29.000 -25.261 23.730 0.049 0.046 -0.0317	240.500 29.000 -25.212 23.837 0.052 0.049 -0.0389	240.500 29.000 -25.210 23.900 0.052 0.049 -0.0437	240.500 29.000 -25.214 23.954 0.053 0.049 -0.0468	240.500 29.000 -25.162 23.892 0.061 0.057 -0.0402	240.500 29.000 -25.141 23.946 0.061 0.058 -0.0373	240.500 29.000 -25.131 23.879 0.070 0.067 -0.0405
241.000 29.000 -32.805 30.732 0.087 0.084 0.0046	241.000 29.000 -33.035 31.032 0.087 0.084 0.0049	241.000 29.000 -33.197 31.367 0.080 0.077 -0.0154	241.000 29.000 -33.459 31.662 0.075 0.071 0.0081	241.000 29.000 -33.692 31.950 0.070 0.066 -0.0115	241.000 29.000 -33.941 32.242 0.065 0.061 0.0181	241.000 29.000 -34.162 32.571 0.060 0.056 -0.0132	241.000 29.000 -34.292 32.849 0.059 0.056 -0.0190	241.000 29.000 -34.549 33.209 0.058 0.056 -0.0262	241.000 29.000 -34.939 33.500 0.065 0.062 -0.0059	241.000 29.000 -35.276 33.764 0.072 0.068 -0.0377	241.000 29.000 -35.264 33.723 0.074 0.069 -0.0446	241.000 29.000 -35.319 33.704 0.073 0.069 -0.0434	241.000 29.000 -35.337 33.628 0.072 0.068 -0.0351	241.000 29.000 -35.403 33.561 0.075 0.072 -0.0011	241.000 29.000 -35.317 33.521 0.078 0.074 -0.0085	241.000 29.000 -35.229 33.446 0.081 0.078 -0.0309	241.000 29.000 -35.188 33.433 0.082 0.078 -0.0312	241.000 29.000 -35.120 33.374 0.082 0.078 -0.0317	241.000 29.000 -35.366 31.360 0.084 0.079 -0.0293	241.000 29.000 -35.560 29.118 0.095 0.090 -0.0264	241.000 29.000 -35.748 26.954 0.107 0.100 0.0012	241.000 29.000 -35.960 24.630 0.125 0.118 0.0053	241.000 29.000 -35.492 24.987 0.108 0.101 0.0042	241.000 29.000 -34.888 25.101 0.106 0.100 0.0030	241.000 29.000 -34.428 25.185 0.105 0.099 0.0054	241.000 29.000 -34.032 25.371 0.095 0.090 0.0251	241.000 29.000 -35.109 24.845 0.092 0.087 0.0130	241.000 29.000 -36.145 23.917 0.098 0.092 0.0294	241.000 29.000 -37.016 22.930 0.108 0.101 -0.0019	241.000 29.000 -37.029 22.909 0.108 0.101 -0.0016	241.000 29.000 -34.967 21.778 0.107 0.100 -0.0003	241.000 29.000 -31.987 21.540 0.096 0.091 -0.0246	241.000 29.000 -29.214 21.387 0.089 0.085 0.0046	241.000 29.000 -26.491 21.168 0.082 0.078 -0.0244	241.000 29.000 -26.171 21.561 0.073 0.069 -0.0183	241.000 29.000 -25.924 21.854 0.067 0.063 0.0001	241.000 29.000 -25.788 22.195 0.063 0.059 -0.0245	241.000 29.000 -25.593 22.448 0.056 0.053 -0.0002	241.000 29.000 -25.418 22.746 0.051 0.048 -0.0295	241.000 29.000 -25.261 22.947 0.051 0.048 -0.0267	241.000 29.000 -25.122 23.181 0.051 0.048 -0.0319	241.000 29.000 -24.980 23.299 0.057 0.055 -0.0260	241.000 29.000 -24.956 23.343 0.057 0.055 -0.0259	241.000 29.000 -24.901 23.441 0.060 0.057 -0.0346	241.000 29.000 -24.900 23.517 0.061 0.057 -0.0425	241.000 29.000 -24.890 23.574 0.064 0.062 -0.0644	241.000 29.000 -24.821 23.535 0.072 0.068 -0.0368	241.000 29.000 -24.796 23.635 0.071 0.068 -0.0306	241.000 29.000 -24.757 23.555 0.083 0.079 -0.0289
241.500 29.000 -32.928 30.862 0.088 0.084 0.0045	241.500 29.000 -33.127 31.128 0.088 0.084 0.0059	241.500 29.000 -33.255 31.396 0.084 0.081 0.0076	241.500 29.000 -33.409 31.683 0.076 0.072 0.0113	241.500 29.000 -33.606 31.921 0.075 0.071 0.0172	241.500 29.000 -33.777 32.191 0.067 0.062 0.0188	241.500 29.000 -33.974 32.468 0.065 0.061 0.0167	241.500 29.000 -34.220 32.797 0.064 0.061 0.0094	241.500 29.000 -34.610 33.259 0.063 0.061 0.0045	241.500 29.000 -35.140 33.652 0.068 0.066 -0.0210	241.500 29.000 -35.559 33.946 0.079 0.077 -0.0327	241.500 29.000 -35.645 33.951 0.080 0.078 -0.0376	241.500 29.000 -35.771 33.955 0.076 0.073 -0.0117	241.500 29.000 -35.676 33.837 0.077 0.075 -0.0289	241.500 29.000 -35.764 33.812 0.076 0.072 -0.0016	241.500 29.000 -35.703 33.782 0.082 0.079 -0.0268	241.500 29.000 -35.725 33.747 0.086 0.084 -0.0011	241.500 29.000 -35.705 33.755 0.086 0.084 0.0002	241.500 29.000 -35.615 33.674 0.088 0.085 -0.0011	241.500 29.000 -35.935 31.598 0.088 0.084 -0.0048	241.500 29.000 -36.124 29.186 0.098 0.094 0.0017	241.500 29.000 -36.294 26.971 0.107 0.100 0.0027	241.500 29.000 -36.621 24.590 0.124 0.117 0.0097	241.500 29.000 -36.013 24.944 0.108 0.101 0.0058	241.500 29.000 -35.391 25.096 0.105 0.100 0.0072	241.500 29.000 -34.937 25.260 0.099 0.092 0.0371	241.500 29.000 -34.350 25.451 0.089 0.084 0.0192	241.500 29.000 -35.564 24.968 0.084 0.079 0.0389	241.500 29.000 -36.465 24.028 0.091 0.086 0.0094	241.500 29.000 -37.440 22.896 0.105 0.098 -0.0028	241.500 29.000 -37.456 22.862 0.105 0.098 -0.0018	241.500 29.000 -35.295 21.669 0.106 0.100 0.0005	241.500 29.000 -32.232 21.167 0.100 0.096 -0.0001	241.500 29.000 -29.306 20.989 0.091 0.086 0.0072	241.500 29.000 -26.484 20.554 0.090 0.085 0.0094	241.500 29.000 -26.052 21.008 0.079 0.075 -0.0031	241.500 29.000 -25.734 21.320 0.073 0.069 -0.0184	241.500 29.000 -25.592 21.618 0.071 0.067 -0.0299	241.500 29.000 -25.340 21.960 0.061 0.057 -0.0266	241.500 29.000 -25.143 22.238 0.060 0.057 -0.0255	241.500 29.000 -24.958 22.455 0.060 0.057 -0.0245	241.500 29.000 -24.771 22.687 0.062 0.061 -0.0476	241.500 29.000 -24.597 22.792 0.069 0.066 -0.0262	241.500 29.000 -24.569 22.868 0.069 0.066 -0.0242	241.500 29.000 -24.505 22.940 0.071 0.068 -0.0341	241.500 29.000 -24.514 22.956 0.073 0.071 -0.0535	241.500 29.000 -24.481 23.063 0.081 0.079 -0.0289	241.500 29.000 -24.393 23.087 0.087 0.085 -0.0536	241.500 29.000 -24.379 23.306 0.085 0.081 -0.0366	241.500 29.000 -24.316 23.199 0.097 0.093 -0.0234
242.000 29.000 -32.911 31.110 0.083 0.078 0.0312	242.000 29.000 -33.045 31.295 0.084 0.078 0.0356	242.000 29.000 -33.168 31.491 0.080 0.075 0.0356	242.000 29.000 -33.300 31.795 0.073 0.067 0.0398	242.000 29.000 -33.450 32.019 0.074 0.068 0.0440	242.000 29.000 -33.554 32.188 0.069 0.064 0.0115	242.000 29.000 -33.704 32.410 0.069 0.064 0.0140	242.000 29.000 -34.070 32.775 0.067 0.062 0.0180	242.000 29.000 -34.637 33.353 0.061 0.057 0.0392	242.000 29.000 -35.329 33.875 0.065 0.063 0.0292	242.000 29.000 -36.034 34.347 0.077 0.076 0.0255	242.000 29.000 -36.137 34.331 0.075 0.074 0.0178	242.000 29.000 -36.133 34.315 0.071 0.069 -0.0012	242.000 29.000 -36.137 34.252 0.074 0.073 0.0217	242.000 29.000 -36.128 34.214 0.074 0.071 -0.0003	242.000 29.000 -36.225 34.241 0.079 0.077 0.0226	242.000 29.000 -36.242 34.282 0.080 0.077 0.0288	242.000 29.000 -36.235 34.304 0.081 0.078 0.0329	242.000 29.000 -36.072 34.184 0.088 0.085 0.0062	242.000 29.000 -36.483 31.982 0.085 0.082 0.0102	242.000 29.000 -36.722 29.495 0.094 0.089 0.0353	242.000 29.000 -36.837 27.032 0.106 0.100 0.0095	242.000 29.000 -37.323 24.635 0.117 0.110 0.0405	242.000 29.000 -36.488 24.917 0.107 0.100 0.0120	242.000 29.000 -35.905 25.133 0.100 0.093 0.0387	242.000 29.000 -35.168 25.272 0.093 0.086 0.0210	242.000 29.000 -34.594 25.502 0.085 0.078 0.0377	242.000 29.000 -35.835 25.063 0.074 0.068 0.0535	242.000 29.000 -36.831 24.113 0.084 0.079 0.0424	242.000 29.000 -37.688 22.772 0.102 0.096 -0.0007	242.000 29.000 -37.693 22.719 0.103 0.096 -0.0023	242.000 29.000 -35.577 21.441 0.104 0.098 0.0046	242.000 29.000 -32.392 20.849 0.102 0.097 0.0102	242.000 29.000 -29.365 20.552 0.093 0.087 0.0047	242.000 29.000 -26.428 20.021 0.094 0.088 0.0037	242.000 29.000 -25.914 20.411 0.086 0.081 -0.0220	242.000 29.000 -25.523 20.719 0.080 0.075 -0.0042	242.000 29.000 -25.361 20.979 0.082 0.078 -0.0234	242.000 29.000 -25.055 21.367 0.071 0.067 -0.0257	242.000 29.000 -24.801 21.633 0.070 0.067 -0.0208	242.000 29.000 -24.584 21.851 0.073 0.071 -0.0419	242.000 29.000 -24.353 22.009 0.080 0.078 -0.0178	242.000 29.000 -24.103 22.046 0.085 0.082 -0.0368	242.000 29.000 -24.071 22.146 0.084 0.082 -0.0357	242.000 29.000 -23.988 22.288 0.087 0.085 -0.0554	242.000 29.000 -24.001 22.259 0.091 0.090 -0.0253	242.000 29.000 -23.920 22.521 0.098 0.095 -0.0314	242.000 29.000 -23.870 22.421 0.111 0.108 -0.0230	242.000 29.000 -23.853 22.726 0.106 0.102 -0.0605	242.000 29.000 -23.778 22.719 0.115 0.110 -0.0210
242.500 29.000 -32.796 31.216 0.080 0.072 0.0182	242.500 29.000 -32.864 31.356 0.082 0.074 0.0127	242.500 29.000 -32.941 31.528 0.079 0.072 0.0153	242.500 29.000 -33.009 31.785 0.075 0.068 -0.0155	242.500 29.000 -33.134 31.989 0.077 0.070 -0.0108	242.500 29.000 -33.218 32.105 0.076 0.070 -0.0227	242.500 29.000 -33.327 32.257 0.076 0.070 -0.0210	242.500 29.000 -33.801 32.738 0.070 0.064 0.0085	242.500 29.000 -34.460 33.363 0.060 0.054 0.0153	242.500 29.000 -35.342 34.084 0.057 0.052 0.0769	242.500 29.000 -36.234 34.698 0.064 0.061 0.0763	242.500 29.000 -36.327 34.665 0.061 0.058 0.0696	242.500 29.000 -36.387 34.661 0.061 0.058 0.0651	242.500 29.000 -36.409 34.672 0.062 0.059 0.0715	242.500 29.000 -36.447 34.614 0.066 0.064 0.0385	242.500 29.000 -36.510 34.667 0.068 0.065 0.0454	242.500 29.000 -36.545 34.736 0.068 0.065 0.0474	242.500 29.000 -36.528 34.788 0.072 0.067 0.0429	242.500 29.000 -36.489 34.719 0.083 0.078 0.0385	242.500 29.000 -36.936 32.402 0.074 0.070 0.0675	242.500 29.000 -37.150 29.770 0.085 0.079 0.0547	242.500 29.000 -37.359 27.082 0.100 0.093 0.0423	242.500 29.000 -37.674 24.499 0.111 0.102 0.0198	242.500 29.000 -36.954 24.853 0.101 0.094 0.0452	242.500 29.000 -36.081 24.997 0.095 0.087 0.0152	242.500 29.000 -35.396 25.298 0.089 0.081 0.0449	242.500 29.000 -34.650 25.465 0.082 0.074 0.0195	242.500 29.000 -35.950 25.022 0.068 0.060 0.0504	242.500 29.000 -36.981 24.048 0.076 0.069 0.0507	242.500 29.000 -37.857 22.613 0.102 0.095 0.0142	242.500 29.000 -37.862 22.525 0.103 0.096 0.0058	242.500 29.000 -35.724 21.111 0.103 0.097 0.0054	242.500 29.000 -32.469 20.527 0.104 0.099 0.0091	242.500 29.000 -29.351 20.054 0.099 0.093 -0.0227	242.500 29.000 -26.379 19.406 0.101 0.095 -0.0195	242.500 29.000 -25.761 19.694 0.092 0.086 0.0044	242.500 29.000 -25.246 20.039 0.088 0.081 -0.0282	242.500 29.000 -25.087 20.232 0.091 0.086 0.0037	242.500 29.000 -24.705 20.632 0.083 0.079 -0.0255	242.500 29.000 -24.363 20.962 0.084 0.080 -0.0271	242.500 29.000 -24.129 20.975 0.094 0.092 -0.0159	242.500 29.000 -23.779 21.171 0.100 0.098 -0.0342	242.500 29.000 -23.472 21.122 0.106 0.105 -0.0079	242.500 29.000 -23.433 21.235 0.106 0.105 -0.0079	242.500 29.000 -23.312 21.169 0.114 0.113 -0.0371	242.500 29.000 -23.300 21.316 0.115 0.113 -0.0316	242.500 29.000 -23.167 21.616 0.124 0.119 -0.0537	242.500 29.000 -23.119 21.514 0.132 0.128 -0.0219	242.500 29.000 -23.133 21.723 0.133 0.129 -0.0320	242.500 29.000 -23.071 22.096 0.137 0.132 -0.0338
243.000 29.000 -32.547 31.186 0.081 0.073 0.0072	243.000 29.000 -32.540 31.223 0.087 0.080 -0.0161	243.000 29.000 -32.599 31.377 0.086 0.079 -0.0111	243.000 29.000 -32.653 31.557 0.085 0.079 -0.0157	243.000 29.000 -32.735 31.711 0.086 0.081 -0.0270	243.000 29.000 -32.755 31.774 0.089 0.082 -0.0321	243.000 29.000 -32.793 31.871 0.088 0.082 -0.0268	243.000 29.000 -33.403 32.467 0.079 0.074 -0.0486	243.000 29.000 -34.173 33.216 0.065 0.059 -0.0300	243.000 29.000 -35.146 34.056 0.055 0.048 0.0091	243.000 29.000 -36.150 34.788 0.053 0.046 0.0948	243.000 29.000 -36.264 34.773 0.052 0.045 0.0964	243.000 29.000 -36.356 34.787 0.051 0.045 0.0953	243.000 29.000 -36.444 34.842 0.052 0.046 0.1002	243.000 29.000 -36.519 34.777 0.056 0.051 0.0856	243.000 29.000 -36.590 34.887 0.057 0.052 0.0860	243.000 29.000 -36.629 34.979 0.058 0.053 0.0836	243.000 29.000 -36.619 35.034 0.065 0.058 0.0484	243.000 29.000 -36.644 35.011 0.075 0.068 0.0464	243.000 29.000 -37.062 32.572 0.065 0.059 0.0702	243.000 29.000 -37.319 29.820 0.078 0.070 0.0529	243.000 29.000 -37.505 26.866 0.097 0.088 0.0174	243.000 29.000 -37.979 24.253 0.107 0.097 0.0382	243.000 29.000 -37.068 24.543 0.099 0.089 0.0102	243.000 29.000 -36.183 24.676 0.095 0.087 0.0129	243.000 29.000 -35.390 25.069 0.088 0.078 0.0104	243.000 29.000 -34.598 25.229 0.084 0.076 0.0022	243.000 29.000 -35.900 24.782 0.067 0.058 -0.0050	243.000 29.000 -36.947 23.785 0.074 0.065 0.0034	243.000 29.000 -37.999 22.435 0.098 0.091 0.0415	243.000 29.000 -37.940 22.196 0.104 0.096 0.0146	243.000 29.000 -35.827 20.721 0.104 0.097 0.0122	243.000 29.000 -32.582 20.132 0.107 0.101 0.0107	243.000 29.000 -29.452 19.448 0.107 0.101 0.0039	243.000 29.000 -26.406 18.696 0.107 0.101 0.0045	243.000 29.000 -25.514 19.076 0.096 0.089 -0.0028	243.000 29.000 -24.892 19.166 0.099 0.094 -0.0317	243.000 29.000 -24.684 19.407 0.101 0.095 -0.0283	243.000 29.000 -24.229 19.717 0.102 0.099 -0.0438	243.000 29.000 -23.809 19.947 0.106 0.102 -0.0530	243.000 29.000 -23.480 19.888 0.118 0.116 -0.0347	243.000 29.000 -23.003 19.903 0.129 0.126 -0.0115	243.000 29.000 -22.572 19.961 0.137 0.136 -0.0307	243.000 29.000 -22.495 20.083 0.137 0.136 -0.0310	243.000 29.000 -22.323 19.836 0.146 0.145 -0.0083	243.000 29.000 -22.293 20.053 0.146 0.145 -0.0047	243.000 29.000 -22.068 20.155 0.156 0.151 -0.0247	243.000 29.000 -21.976 20.309 0.159 0.152 -0.0219	243.000 29.000 -22.035 20.535 0.166 0.162 -0.0479	243.000 29.000 -21.970 20.901 0.173 0.166 -0.0599
243.500 29.000 -32.264 30.944 0.091 0.086 -0.0431	243.500 29.000 -32.222 30.847 0.099 0.093 -0.0158	243.500 29.000 -32.212 30.925 0.098 0.093 -0.0137	243.500 29.000 -32.185 31.070 0.099 0.095 -0.0223	243.500 29.000 -32.156 31.190 0.103 0.096 -0.0278	243.500 29.000 -32.115 31.134 0.106 0.102 -0.0491	243.500 29.000 -32.081 31.243 0.103 0.097 -0.0290	243.500 29.000 -32.889 31.869 0.096 0.093 -0.0198	243.500 29.000 -33.766 32.832 0.080 0.075 -0.0629	243.500 29.000 -34.839 33.767 0.062 0.056 -0.0769	243.500 29.000 -35.900 34.569 0.053 0.044 -0.0419	243.500 29.000 -36.046 34.657 0.050 0.042 -0.0025	243.500 29.000 -36.161 34.686 0.049 0.042 -0.0012	243.500 29.000 -36.272 34.710 0.049 0.041 0.0075	243.500 29.000 -36.399 34.706 0.051 0.044 0.0428	243.500 29.000 -36.484 34.892 0.052 0.044 0.0588	243.500 29.000 -36.508 34.998 0.055 0.047 0.0211	243.500 29.000 -36.517 35.046 0.063 0.055 0.0121	243.500 29.000 -36.551 35.068 0.073 0.064 0.0135	243.500 29.000 -37.018 32.564 0.061 0.052 0.0478	243.500 29.000 -37.287 29.622 0.076 0.067 0.0130	243.500 29.000 -37.545 26.446 0.099 0.089 0.0016	243.500 29.000 -37.960 23.630 0.111 0.099 -0.0335	243.500 29.000 -37.084 24.018 0.101 0.091 0.0039	243.500 29.000 -36.072 24.152 0.098 0.089 0.0007	243.500 29.000 -35.177 24.503 0.093 0.084 -0.0388	243.500 29.000 -34.368 24.764 0.092 0.083 -0.0346	243.500 29.000 -35.691 24.237 0.075 0.067 -0.0907	243.500 29.000 -36.822 23.317 0.080 0.071 -0.0438	243.500 29.000 -37.961 22.100 0.097 0.088 0.0168	243.500 29.000 -37.914 21.802 0.106 0.099 0.0154	243.500 29.000 -35.848 20.252 0.107 0.100 0.0090	243.500 29.000 -32.619 19.589 0.109 0.101 0.0088	243.500 29.000 -29.479 18.836 0.110 0.102 0.0057	243.500 29.000 -26.404 18.074 0.111 0.103 0.0064	243.500 29.000 -25.225 18.269 0.104 0.096 -0.0277	243.500 29.000 -24.437 18.133 0.115 0.109 -0.0265	243.500 29.000 -24.181 18.258 0.122 0.118 -0.0531	243.500 29.000 -23.651 18.307 0.131 0.128 -0.0165	243.500 29.000 -23.109 18.368 0.139 0.137 -0.0451	243.500 29.000 -22.628 18.164 0.159 0.159 -0.0303	243.500 29.000 -21.957 18.252 0.163 0.161 -0.0316	243.500 29.000 -21.366 17.972 0.187 0.187 -0.0280	243.500 29.000 -21.229 18.115 0.187 0.187 -0.0297	243.500 29.000 -20.931 18.167 0.190 0.188 -0.0300	243.500 29.000 -20.883 18.433 0.190 0.189 -0.0300	243.500 29.000 -20.491 18.655 0.197 0.194 -0.0464	243.500 29.000 -20.369 18.877 0.199 0.194 -0.0486	243.500 29.000 -20.439 18.603 0.222 0.221 -0.0368	243.500 29.000 -20.406 18.876 0.226 0.223 -0.0477
244.000 29.000 -31.823 30.354 0.115 0.111 -0.0292	244.000 29.000 -31.712 30.255 0.117 0.111 -0.0250	244.000 29.000 -31.734 30.271 0.116 0.112 -0.0247	244.000 29.000 -31.637 30.268 0.120 0.114 -0.0313	244.000 29.000 -31.557 30.333 0.122 0.114 -0.0352	244.000 29.000 -31.386 30.210 0.127 0.121 -0.0020	244.000 29.000 -31.225 30.284 0.121 0.114 -0.0324	244.000 29.000 -32.215 31.070 0.115 0.111 -0.0234	244.000 29.000 -33.192 32.100 0.101 0.096 -0.0319	244.000 29.000 -34.436 33.165 0.079 0.076 -0.0782	244.000 29.000 -35.594 34.130 0.064 0.059 -0.1186	244.000 29.000 -35.753 34.267 0.058 0.052 -0.1300	244.000 29.000 -35.881 34.319 0.058 0.052 -0.1243	244.000 29.000 -36.026 34.382 0.055 0.048 -0.0962	244.000 29.000 -36.169 34.416 0.055 0.048 -0.0791	244.000 29.000 -36.261 34.644 0.053 0.045 -0.0508	244.000 29.000 -36.305 34.824 0.057 0.049 -0.0085	244.000 29.000 -36.290 34.832 0.067 0.060 -0.0407	244.000 29.000 -36.327 34.894 0.078 0.070 -0.0347	244.000 29.000 -36.808 32.275 0.064 0.054 -0.0499	244.000 29.000 -37.052 29.099 0.082 0.073 -0.0537	244.000 29.000 -37.235 25.799 0.108 0.098 -0.0347	244.000 29.000 -37.652 22.744 0.124 0.115 -0.0447	244.000 29.000 -36.759 23.179 0.109 0.099 -0.0403	244.000 29.000 -35.762 23.428 0.108 0.098 -0.0346	244.000 29.000 -34.803 23.699 0.106 0.098 -0.0442	244.000 29.000 -33.933 23.983 0.106 0.098 -0.0413	244.000 29.000 -35.335 23.308 0.093 0.088 -0.0776	244.000 29.000 -36.597 22.507 0.095 0.088 -0.0711	244.000 29.000 -37.809 21.480 0.103 0.095 -0.0224	244.000 29.000 -37.816 21.293 0.111 0.103 0.0149	244.000 29.000 -35.808 19.681 0.117 0.109 -0.0123	244.000 29.000 -32.613 18.998 0.112 0.103 0.0058	244.000 29.000 -29.460 18.184 0.118 0.110 -0.0191	244.000 29.000 -26.402 17.444 0.119 0.111 -0.0208	244.000 29.000 -24.896 17.238 0.116 0.110 -0.0253	244.000 29.000 -23.857 16.815 0.134 0.128 -0.0204	244.000 29.000 -23.598 16.349 0.161 0.160 -0.0375	244.000 29.000 -22.925 16.375 0.170 0.171 -0.0504	244.000 29.000 -22.276 15.967 0.194 0.199 -0.0462	244.000 29.000 -21.560 15.328 0.224 0.231 -0.0351	244.000 29.000 -20.721 15.359 0.227 0.233 -0.0417	244.000 29.000 -19.904 14.663 0.264 0.272 -0.0349	244.000 29.000 -19.621 14.837 0.264 0.272 -0.0364	244.000 29.000 -19.187 14.970 0.266 0.273 -0.0407	244.000 29.000 -19.057 15.200 0.267 0.274 -0.0444	244.000 29.000 -18.401 15.629 0.285 0.287 -0.0730	244.000 29.000 -18.208 15.903 0.285 0.287 -0.0747	244.000 29.000 -18.158 15.417 0.306 0.309 -0.0367	244.000 29.000 -18.087 15.732 0.308 0.309 -0.0411
244.500 29.000 -31.147 29.284 0.144 0.140 -0.0534	244.500 29.000 -31.039 29.161 0.145 0.140 -0.0512	244.500 29.000 -31.101 29.116 0.145 0.141 -0.0528	244.500 29.000 -30.932 28.929 0.145 0.140 -0.0516	244.500 29.000 -30.908 28.920 0.147 0.141 -0.0603	244.500 29.000 -30.664 28.836 0.148 0.142 -0.0547	244.500 29.000 -30.296 28.816 0.143 0.134 -0.0350	244.500 29.000 -31.518 29.788 0.140 0.133 -0.0269	244.500 29.000 -32.601 30.960 0.121 0.115 -0.0361	244.500 29.000 -33.958 32.108 0.105 0.102 -0.0618	244.500 29.000 -35.206 33.308 0.090 0.088 -0.0774	244.500 29.000 -35.394 33.419 0.081 0.079 -0.1054	244.500 29.000 -35.541 33.578 0.079 0.076 -0.0855	244.500 29.000 -35.689 33.733 0.074 0.070 -0.1206	244.500 29.000 -35.869 33.831 0.069 0.065 -0.0877	244.500 29.000 -35.961 34.054 0.067 0.061 -0.1396	244.500 29.000 -35.995 34.206 0.068 0.062 -0.1373	244.500 29.000 -35.974 34.200 0.081 0.076 -0.0732	244.500 29.000 -35.998 34.223 0.091 0.084 -0.0426	244.500 29.000 -36.451 31.397 0.078 0.072 -0.1365	244.500 29.000 -36.571 28.133 0.100 0.092 -0.0910	244.500 29.000 -36.610 24.812 0.124 0.115 -0.0406	244.500 29.000 -36.893 21.597 0.141 0.132 -0.0389	244.500 29.000 -35.994 22.142 0.124 0.115 -0.0432	244.500 29.000 -34.950 22.447 0.124 0.115 -0.0405	244.500 29.000 -33.959 22.708 0.124 0.115 -0.0497	244.500 29.000 -33.110 23.055 0.124 0.115 -0.0471	244.500 29.000 -34.751 22.311 0.115 0.112 -0.0401	244.500 29.000 -36.188 21.583 0.117 0.112 -0.0443	244.500 29.000 -37.541 20.720 0.119 0.112 -0.0322	244.500 29.000 -37.570 20.600 0.122 0.113 -0.0317	244.500 29.000 -35.750 19.021 0.129 0.121 0.0030	244.500 29.000 -32.491 18.350 0.120 0.111 -0.0261	244.500 29.000 -29.486 17.511 0.130 0.122 0.0015	244.500 29.000 -26.525 16.791 0.132 0.123 -0.0054	244.500 29.000 -24.530 16.304 0.131 0.122 0.0015	244.500 29.000 -23.212 15.392 0.157 0.151 -0.0162	244.500 29.000 -23.052 13.435 0.217 0.219 -0.0205	244.500 29.000 -22.303 12.565 0.255 0.268 -0.0322	244.500 29.000 -21.637 11.357 0.297 0.312 -0.0276	244.500 29.000 -20.547 9.700 0.335 0.346 -0.0071	244.500 29.000 -19.685 9.606 0.348 0.366 -0.0272	244.500 29.000 -18.531 7.906 0.406 0.428 -0.0215	244.500 29.000 -18.018 8.116 0.405 0.427 -0.0238	244.500 29.000 -17.436 8.356 0.407 0.428 -0.0245	244.500 29.000 -17.030 8.527 0.408 0.429 -0.0286	244.500 29.000 -16.319 8.384 0.432 0.445 -0.0571	244.500 29.000 -15.937 8.720 0.433 0.445 -0.0567	244.500 29.000 -15.512 8.757 0.437 0.447 -0.0579	244.500 29.000 -15.194 8.988 0.438 0.447 -0.0590
245.000 29.000 -29.738 27.662 0.178 0.175 -0.0244	245.000 29.000 -29.574 27.469 0.178 0.175 -0.0204	245.000 29.000 -29.735 27.333 0.179 0.176 -0.0268	245.000 29.000 -29.400 27.206 0.173 0.166 -0.0013	245.000 29.000 -29.601 26.974 0.180 0.176 -0.0295	245.000 29.000 -29.437 26.844 0.181 0.177 -0.0291	245.000 29.000 -29.038 26.960 0.167 0.158 -0.0379	245.000 29.000 -30.601 28.100 0.165 0.157 -0.0316	245.000 29.000 -31.982 29.380 0.147 0.142 -0.0623	245.000 29.000 -33.511 30.728 0.134 0.131 -0.0372	245.000 29.000 -34.873 32.013 0.122 0.120 -0.0593	245.000 29.000 -35.029 32.241 0.112 0.111 -0.0392	245.000 29.000 -35.130 32.472 0.107 0.104 -0.0725	245.000 29.000 -35.274 32.668 0.101 0.097 -0.0447	245.000 29.000 -35.498 32.897 0.092 0.089 -0.0820	245.000 29.000 -35.573 32.921 0.095 0.091 -0.0903	245.000 29.000 -35.607 32.975 0.096 0.091 -0.0927	245.000 29.000 -35.604 32.942 0.105 0.099 -0.0511	245.000 29.000 -35.621 32.801 0.111 0.105 -0.0779	245.000 29.000 -36.022 29.839 0.108 0.105 -0.0923	245.000 29.000 -35.965 26.471 0.126 0.121 -0.0759	245.000 29.000 -35.774 23.344 0.143 0.135 -0.0417	245.000 29.000 -35.841 20.016 0.159 0.152 -0.0347	245.000 29.000 -34.858 20.749 0.144 0.135 -0.0440	245.000 29.000 -33.684 21.157 0.144 0.135 -0.0425	245.000 29.000 -32.567 21.328 0.148 0.142 -0.0694	245.000 29.000 -31.657 21.824 0.148 0.142 -0.0681	245.000 29.000 -33.463 21.372 0.141 0.134 -0.0322	245.000 29.000 -35.155 20.582 0.146 0.142 -0.0592	245.000 29.000 -36.827 19.840 0.143 0.135 -0.0355	245.000 29.000 -36.993 19.694 0.148 0.142 -0.0564	245.000 29.000 -35.435 18.313 0.142 0.133 -0.0224	245.000 29.000 -32.390 17.572 0.137 0.130 -0.0272	245.000 29.000 -29.442 16.939 0.145 0.135 -0.0278	245.000 29.000 -26.595 16.196 0.151 0.143 -0.0588	245.000 29.000 -24.165 15.815 0.147 0.136 -0.0316	245.000 29.000 -22.468 14.550 0.183 0.178 -0.0120	245.000 29.000 -22.266 11.237 0.284 0.286 -0.0016	245.000 29.000 -21.110 8.797 0.348 0.352 0.0273	245.000 29.000 -20.330 6.667 0.404 0.410 0.0229	245.000 29.000 -18.221 5.737 0.423 0.423 0.0212	245.000 29.000 -17.761 3.792 0.473 0.479 0.0171	245.000 29.000 -15.413 2.007 0.528 0.530 0.0367	245.000 29.000 -14.719 2.075 0.527 0.528 0.0351	245.000 29.000 -14.223 2.282 0.529 0.529 0.0350	245.000 29.000 -13.555 2.327 0.530 0.529 0.0342	245.000 29.000 -12.851 2.076 0.535 0.531 0.0248	245.000 29.000 -12.145 2.416 0.535 0.533 0.0256	245.000 29.000 -11.454 2.425 0.536 0.532 0.0234	245.000 29.000 -10.412 2.253 0.534 0.531 0.0281
245.500 29.000 -27.780 25.804 0.208 0.205 -0.0210	245.500 29.000 -27.314 25.635 0.202 0.195 -0.0033	245.500 29.000 -27.601 25.403 0.209 0.205 -0.0253	245.500 29.000 -27.195 25.524 0.195 0.184 -0.0320	245.500 29.000 -27.338 25.077 0.210 0.206 -0.0202	245.500 29.000 -27.055 24.848 0.211 0.207 -0.0239	245.500 29.000 -26.582 24.941 0.194 0.184 -0.0413	245.500 29.000 -28.383 26.226 0.193 0.184 -0.0370	245.500 29.000 -30.262 27.471 0.181 0.177 -0.0319	245.500 29.000 -32.226 29.067 0.169 0.165 -0.0573	245.500 29.000 -33.988 30.484 0.156 0.154 -0.0353	245.500 29.000 -34.315 30.789 0.144 0.142 -0.0550	245.500 29.000 -34.541 31.029 0.139 0.134 -0.0431	245.500 29.000 -34.779 31.369 0.127 0.123 -0.0700	245.500 29.000 -35.087 31.515 0.123 0.121 -0.0660	245.500 29.000 -35.152 31.389 0.126 0.123 -0.0759	245.500 29.000 -35.161 31.218 0.126 0.123 -0.0794	245.500 29.000 -35.089 31.065 0.133 0.126 -0.0791	245.500 29.000 -35.163 30.751 0.141 0.135 -0.0487	245.500 29.000 -35.419 27.661 0.144 0.141 -0.0706	245.500 29.000 -35.205 24.305 0.155 0.151 -0.0360	245.500 29.000 -34.741 21.314 0.165 0.157 -0.0400	245.500 29.000 -34.619 18.161 0.176 0.167 -0.0117	245.500 29.000 -33.472 18.876 0.167 0.157 -0.0464	245.500 29.000 -32.138 19.371 0.166 0.157 -0.0462	245.500 29.000 -30.707 19.479 0.178 0.175 -0.0307	245.500 29.000 -29.726 20.023 0.180 0.176 -0.0317	245.500 29.000 -31.852 19.944 0.166 0.158 -0.0365	245.500 29.000 -33.702 19.163 0.179 0.177 -0.0268	245.500 29.000 -35.531 18.661 0.172 0.167 -0.0554	245.500 29.000 -35.596 18.479 0.180 0.177 -0.0220	245.500 29.000 -34.626 17.376 0.160 0.153 -0.0280	245.500 29.000 -31.860 16.845 0.157 0.152 -0.0210	245.500 29.000 -29.108 16.447 0.166 0.157 -0.0286	245.500 29.000 -26.704 15.672 0.182 0.177 -0.0236	245.500 29.000 -23.847 15.974 0.178 0.170 -0.0685	245.500 29.000 -21.656 15.289 0.208 0.199 -0.0004	245.500 29.000 -21.285 13.335 0.330 0.321 0.0100	245.500 29.000 -18.976 12.576 0.353 0.345 0.0352	245.500 29.000 -18.141 11.235 0.406 0.399 0.0323	245.500 29.000 -15.863 10.989 0.425 0.409 0.0260	245.500 29.000 -15.482 9.653 0.472 0.464 0.0224	245.500 29.000 -12.806 9.502 0.491 0.476 0.0219	245.500 29.000 -11.845 9.476 0.492 0.475 0.0249	245.500 29.000 -11.309 9.549 0.496 0.475 0.0230	245.500 29.000 -10.368 9.597 0.497 0.475 0.0227	245.500 29.000 -9.537 9.549 0.498 0.475 0.0200	245.500 29.000 -8.641 9.835 0.499 0.476 0.0178	245.500 29.000 -7.745 9.878 0.500 0.475 0.0198	245.500 29.000 -5.534 10.735 0.480 0.447 0.0567
246.000 29.000 -24.650 23.652 0.228 0.222 -0.0015	246.000 29.000 -24.380 23.500 0.219 0.211 -0.0295	246.000 29.000 -24.499 23.150 0.231 0.224 -0.0055	246.000 29.000 -24.256 23.198 0.221 0.212 -0.0374	246.000 29.000 -24.108 22.939 0.236 0.228 -0.0060	246.000 29.000 -23.654 22.556 0.236 0.229 -0.0096	246.000 29.000 -23.325 22.384 0.221 0.212 -0.0410	246.000 29.000 -25.158 23.774 0.220 0.212 -0.0379	246.000 29.000 -27.452 25.265 0.212 0.208 -0.0311	246.000 29.000 -29.571 26.823 0.208 0.206 -0.0295	246.000 29.000 -31.636 28.557 0.197 0.194 -0.0576	246.000 29.000 -32.399 28.957 0.183 0.180 -0.0370	246.000 29.000 -32.940 29.301 0.172 0.167 -0.0638	246.000 29.000 -33.452 29.780 0.164 0.158 -0.0451	246.000 29.000 -34.175 30.011 0.157 0.154 -0.0395	246.000 29.000 -34.320 29.645 0.163 0.157 -0.0444	246.000 29.000 -34.382 29.168 0.163 0.157 -0.0488	246.000 29.000 -34.312 28.740 0.164 0.157 -0.0463	246.000 29.000 -34.505 28.173 0.172 0.167 -0.0699	246.000 29.000 -34.632 24.883 0.179 0.177 -0.0363	246.000 29.000 -34.237 21.734 0.181 0.177 -0.0265	246.000 29.000 -33.493 18.778 0.182 0.170 -0.0130	246.000 29.000 -33.395 15.646 0.190 0.181 -0.0336	246.000 29.000 -31.922 16.282 0.188 0.180 -0.0392	246.000 29.000 -30.326 16.853 0.188 0.180 -0.0394	246.000 29.000 -28.637 17.233 0.196 0.191 -0.0028	246.000 29.000 -27.555 17.879 0.203 0.196 -0.0108	246.000 29.000 -29.857 17.824 0.194 0.185 -0.0443	246.000 29.000 -31.775 17.269 0.204 0.197 -0.0076	246.000 29.000 -33.925 16.852 0.203 0.197 -0.0092	246.000 29.000 -33.943 16.898 0.204 0.197 -0.0032	246.000 29.000 -33.411 16.266 0.184 0.179 -0.0229	246.000 29.000 -30.702 16.228 0.177 0.169 0.0005	246.000 29.000 -28.031 16.279 0.180 0.171 0.0107	246.000 29.000 -25.904 15.953 0.203 0.196 0.0101	246.000 29.000 -22.697 16.618 0.221 0.214 -0.0334	246.000 29.000 -20.038 16.868 0.237 0.230 -0.0546	246.000 29.000 -17.596 17.991 0.334 0.323 -0.0060	246.000 29.000 -14.910 18.910 0.351 0.342 -0.0310	246.000 29.000 -13.122 18.779 0.379 0.369 -0.0063	246.000 29.000 -10.929 19.929 0.411 0.398 -0.0413	246.000 29.000 -9.884 19.439 0.436 0.426 -0.0169	246.000 29.000 -7.203 20.333 0.440 0.428 -0.0230	246.000 29.000 -6.492 20.424 0.444 0.428 -0.0149	246.000 29.000 -6.295 21.207 0.461 0.438 -0.0196	246.000 29.000 -5.707 21.086 0.461 0.438 -0.0207	246.000 29.000 -4.945 20.941 0.461 0.437 -0.0198	246.000 29.000 -4.277 20.933 0.462 0.437 -0.0223	246.000 29.000 -3.304 20.803 0.465 0.438 -0.0180	246.000 29.000 -0.519 22.334 0.451 0.415 -0.0522
246.500 29.000 -20.831 20.778 0.232 0.224 -0.0062	246.500 29.000 -20.521 20.417 0.231 0.223 -0.0133	246.500 29.000 -20.998 20.319 0.247 0.241 -0.0334	246.500 29.000 -20.769 20.067 0.245 0.240 -0.0421	246.500 29.000 -20.282 19.767 0.253 0.246 -0.0411	246.500 29.000 -19.715 19.335 0.253 0.246 -0.0428	246.500 29.000 -19.732 19.002 0.244 0.241 -0.0475	246.500 29.000 -21.568 20.433 0.244 0.241 -0.0447	246.500 29.000 -23.825 21.988 0.242 0.241 -0.0358	246.500 29.000 -25.856 23.602 0.240 0.240 -0.0299	246.500 29.000 -27.911 25.146 0.239 0.239 -0.0351	246.500 29.000 -29.020 26.031 0.226 0.225 -0.0606	246.500 29.000 -30.007 26.755 0.212 0.210 -0.0422	246.500 29.000 -30.830 27.497 0.200 0.195 -0.0698	246.500 29.000 -31.741 28.189 0.197 0.194 -0.0601	246.500 29.000 -32.083 27.506 0.199 0.195 -0.0683	246.500 29.000 -32.377 26.786 0.199 0.195 -0.0728	246.500 29.000 -32.396 26.274 0.193 0.184 -0.0475	246.500 29.000 -32.908 25.173 0.208 0.205 -0.0388	246.500 29.000 -32.984 22.049 0.209 0.206 -0.0315	246.500 29.000 -32.575 19.047 0.203 0.196 -0.0100	246.500 29.000 -31.872 15.994 0.192 0.181 -0.0373	246.500 29.000 -31.779 12.872 0.200 0.191 -0.0112	246.500 29.000 -30.128 13.397 0.199 0.191 -0.0121	246.500 29.000 -28.373 13.918 0.199 0.191 -0.0128	246.500 29.000 -26.625 14.500 0.200 0.192 -0.0065	246.500 29.000 -25.311 14.967 0.219 0.211 -0.0374	246.500 29.000 -27.755 14.734 0.218 0.211 -0.0417	246.500 29.000 -29.969 14.352 0.222 0.212 -0.0333	246.500 29.000 -32.170 14.005 0.222 0.214 -0.0331	246.500 29.000 -31.972 14.150 0.223 0.214 -0.0322	246.500 29.000 -32.121 14.509 0.206 0.198 -0.0067	246.500 29.000 -29.602 15.207 0.196 0.186 -0.0310	246.500 29.000 -27.196 16.225 0.177 0.162 0.0432	246.500 29.000 -25.177 16.637 0.205 0.190 0.0434	246.500 29.000 -21.572 16.740 0.239 0.231 0.0094	246.500 29.000 -18.663 16.774 0.267 0.263 -0.0032	246.500 29.000 -15.035 17.820 0.311 0.307 -0.0092	246.500 29.000 -12.602 18.003 0.322 0.322 0.0030	246.500 29.000 -9.752 18.687 0.335 0.329 0.0076	246.500 29.000 -7.522 18.457 0.372 0.371 -0.0065	246.500 29.000 -5.418 18.291 0.370 0.369 -0.0141	246.500 29.000 -2.878 18.719 0.371 0.369 -0.0166	246.500 29.000 -1.842 20.280 0.387 0.380 -0.0016	246.500 29.000 -1.145 20.470 0.409 0.405 -0.0275	246.500 29.000 -0.872 20.563 0.411 0.406 -0.0328	246.500 29.000 -0.595 20.625 0.411 0.406 -0.0325	246.500 29.000 -0.408 20.707 0.412 0.405 -0.0333	246.500 29.000 0.253 21.920 0.427 0.417 -0.0245	246.500 29.000 0.971 21.697 0.444 0.436 -0.0559
247.000 29.000 -17.279 17.306 0.231 0.223 -0.0137	247.000 29.000 -16.760 16.773 0.231 0.223 -0.0168	247.000 29.000 -16.474 16.381 0.260 0.256 -0.0185	247.000 29.000 -15.944 15.809 0.258 0.255 -0.0236	247.000 29.000 -15.422 15.221 0.259 0.255 -0.0324	247.000 29.000 -14.686 14.683 0.256 0.255 -0.0379	247.000 29.000 -14.541 14.232 0.255 0.254 -0.0373	247.000 29.000 -16.439 15.583 0.255 0.255 -0.0344	247.000 29.000 -18.752 17.028 0.257 0.256 -0.0279	247.000 29.000 -20.821 18.440 0.256 0.256 -0.0237	247.000 29.000 -22.853 19.655 0.257 0.257 -0.0299	247.000 29.000 -24.177 20.959 0.256 0.257 -0.0259	247.000 29.000 -25.700 22.346 0.246 0.243 -0.0482	247.000 29.000 -27.126 23.584 0.240 0.240 -0.0443	247.000 29.000 -28.229 24.923 0.239 0.239 -0.0375	247.000 29.000 -28.537 24.106 0.239 0.239 -0.0410	247.000 29.000 -28.730 23.199 0.238 0.237 -0.0459	247.000 29.000 -28.732 22.600 0.217 0.210 -0.0458	247.000 29.000 -29.195 21.578 0.228 0.223 -0.0201	247.000 29.000 -29.496 18.883 0.228 0.222 -0.0119	247.000 29.000 -29.698 16.381 0.219 0.210 -0.0391	247.000 29.000 -29.329 13.440 0.200 0.191 -0.0120	247.000 29.000 -29.493 10.736 0.202 0.192 -0.0066	247.000 29.000 -27.820 11.009 0.201 0.191 -0.0075	247.000 29.000 -26.066 11.340 0.201 0.191 -0.0095	247.000 29.000 -24.253 11.783 0.201 0.192 -0.0116	247.000 29.000 -22.711 11.761 0.227 0.220 -0.0167	247.000 29.000 -25.427 11.515 0.229 0.223 -0.0203	247.000 29.000 -28.083 11.079 0.233 0.225 -0.0145	247.000 29.000 -30.558 10.579 0.235 0.226 -0.0156	247.000 29.000 -30.319 10.553 0.235 0.226 -0.0157	247.000 29.000 -30.773 11.879 0.223 0.214 -0.0356	247.000 29.000 -28.247 13.399 0.214 0.202 -0.0147	247.000 29.000 -26.359 15.775 0.174 0.154 -0.0085	247.000 29.000 -24.511 16.870 0.201 0.181 -0.0099	247.000 29.000 -21.315 16.141 0.233 0.219 0.0198	247.000 29.000 -18.526 15.168 0.260 0.250 0.0198	247.000 29.000 -15.738 13.597 0.267 0.259 0.0272	247.000 29.000 -13.156 13.029 0.267 0.259 0.0293	247.000 29.000 -10.496 12.282 0.271 0.261 0.0327	247.000 29.000 -8.276 11.282 0.303 0.297 0.0255	247.000 29.000 -6.296 9.917 0.293 0.286 0.0101	247.000 29.000 -3.957 9.238 0.294 0.286 0.0093	247.000 29.000 -2.697 10.849 0.307 0.299 0.0220	247.000 29.000 -2.700 10.748 0.313 0.310 0.0315	247.000 29.000 -2.073 11.427 0.328 0.327 -0.0029	247.000 29.000 -1.584 12.113 0.329 0.327 -0.0020	247.000 29.000 -1.056 12.806 0.329 0.327 -0.0010	247.000 29.000 -0.434 13.769 0.333 0.333 0.0005	247.000 29.000 -0.688 13.309 0.362 0.365 -0.0243
247.500 29.000 -14.148 13.773 0.227 0.220 -0.0202	247.500 29.000 -13.480 13.023 0.225 0.219 -0.0226	247.500 29.000 -12.465 12.174 0.239 0.235 -0.0051	247.500 29.000 -11.615 11.416 0.236 0.234 -0.0119	247.500 29.000 -10.969 10.553 0.235 0.232 -0.0231	247.500 29.000 -9.972 9.698 0.223 0.224 -0.0464	247.500 29.000 -9.464 8.937 0.223 0.223 -0.0485	247.500 29.000 -11.112 9.970 0.224 0.224 -0.0452	247.500 29.000 -13.158 11.136 0.233 0.232 -0.0275	247.500 29.000 -14.775 11.935 0.232 0.232 -0.0276	247.500 29.000 -16.870 12.728 0.242 0.243 -0.0518	247.500 29.000 -18.459 14.491 0.245 0.246 -0.0408	247.500 29.000 -20.289 16.112 0.248 0.247 -0.0456	247.500 29.000 -21.986 18.108 0.255 0.255 -0.0310	247.500 29.000 -23.280 19.808 0.255 0.255 -0.0254	247.500 29.000 -23.910 19.007 0.255 0.255 -0.0258	247.500 29.000 -24.211 17.931 0.247 0.247 -0.0303	247.500 29.000 -24.843 17.445 0.226 0.220 -0.0298	247.500 29.000 -25.718 16.681 0.235 0.231 -0.0435	247.500 29.000 -25.888 14.787 0.229 0.222 -0.0169	247.500 29.000 -26.030 12.762 0.223 0.217 -0.0206	247.500 29.000 -26.229 10.795 0.201 0.191 -0.0089	247.500 29.000 -26.580 8.701 0.203 0.191 -0.0073	247.500 29.000 -24.868 9.011 0.202 0.191 -0.0091	247.500 29.000 -23.080 9.300 0.201 0.191 -0.0119	247.500 29.000 -21.195 9.650 0.200 0.190 -0.0158	247.500 29.000 -18.929 9.610 0.212 0.204 0.0076	247.500 29.000 -22.144 9.217 0.223 0.217 -0.0178	247.500 29.000 -25.297 8.778 0.233 0.224 -0.0155	247.500 29.000 -28.466 8.019 0.237 0.226 -0.0156	247.500 29.000 -28.471 7.777 0.237 0.226 -0.0157	247.500 29.000 -29.191 9.003 0.235 0.226 -0.0197	247.500 29.000 -26.626 10.776 0.223 0.212 -0.0492	247.500 29.000 -24.670 13.780 0.187 0.173 -0.0925	247.500 29.000 -22.634 14.766 0.211 0.198 -0.0791	247.500 29.000 -19.828 13.618 0.228 0.216 -0.0366	247.500 29.000 -17.442 12.271 0.245 0.233 -0.0107	247.500 29.000 -15.469 9.872 0.239 0.226 -0.0121	247.500 29.000 -13.337 8.722 0.238 0.225 -0.0152	247.500 29.000 -11.154 7.454 0.238 0.225 -0.0142	247.500 29.000 -9.493 5.939 0.252 0.241 0.0118	247.500 29.000 -7.629 4.720 0.250 0.236 0.0104	247.500 29.000 -5.764 3.544 0.250 0.235 0.0143	247.500 29.000 -4.924 4.060 0.252 0.239 0.0078	247.500 29.000 -4.386 4.514 0.253 0.239 0.0111	247.500 29.000 -4.150 4.691 0.259 0.250 0.0258	247.500 29.000 -3.594 5.166 0.259 0.250 0.0269	247.500 29.000 -2.978 5.675 0.259 0.250 0.0280	247.500 29.000 -2.311 6.194 0.260 0.250 0.0243	247.500 29.000 -2.367 6.004 0.286 0.278 0.0174
248.000 29.000 -10.768 10.317 0.207 0.202 -0.0089	248.000 29.000 -9.939 9.402 0.204 0.200 -0.0096	248.000 29.000 -9.120 8.523 0.207 0.201 -0.0176	248.000 29.000 -8.144 7.542 0.197 0.193 -0.0328	248.000 29.000 -7.454 6.591 0.196 0.191 -0.0476	248.000 29.000 -6.672 5.639 0.182 0.179 -0.0756	248.000 29.000 -6.060 4.745 0.183 0.178 -0.0768	248.000 29.000 -7.639 5.478 0.184 0.179 -0.0731	248.000 29.000 -9.188 6.119 0.188 0.184 -0.0657	248.000 29.000 -10.632 6.445 0.187 0.183 -0.0687	248.000 29.000 -12.099 6.824 0.192 0.191 -0.0566	248.000 29.000 -13.531 8.622 0.203 0.201 -0.0285	248.000 29.000 -15.368 10.364 0.223 0.219 -0.0381	248.000 29.000 -16.305 12.141 0.227 0.226 -0.0313	248.000 29.000 -17.347 13.789 0.227 0.227 -0.0268	248.000 29.000 -18.433 13.213 0.228 0.226 -0.0257	248.000 29.000 -19.692 12.629 0.224 0.222 -0.0206	248.000 29.000 -21.021 12.215 0.216 0.211 -0.0323	248.000 29.000 -22.029 11.588 0.224 0.221 -0.0153	248.000 29.000 -22.612 10.394 0.220 0.214 -0.0192	248.000 29.000 -23.163 8.976 0.217 0.210 -0.0117	248.000 29.000 -23.558 7.683 0.200 0.190 -0.0090	248.000 29.000 -24.016 6.253 0.202 0.191 -0.0072	248.000 29.000 -22.030 6.695 0.200 0.190 -0.0087	248.000 29.000 -19.984 7.095 0.198 0.189 -0.0145	248.000 29.000 -17.921 7.452 0.197 0.188 -0.0212	248.000 29.000 -15.611 7.519 0.197 0.189 -0.0156	248.000 29.000 -18.569 7.097 0.209 0.200 0.0025	248.000 29.000 -21.592 6.840 0.226 0.217 -0.0140	248.000 29.000 -25.141 6.293 0.238 0.225 -0.0145	248.000 29.000 -25.400 6.043 0.238 0.224 -0.0146	248.000 29.000 -26.254 6.543 0.236 0.224 -0.0161	248.000 29.000 -23.815 7.303 0.224 0.217 -0.0221	248.000 29.000 -21.087 8.873 0.198 0.191 -0.0178	248.000 29.000 -18.873 9.170 0.208 0.203 0.0087	248.000 29.000 -16.960 8.239 0.211 0.204 0.0082	248.000 29.000 -15.096 7.166 0.213 0.207 0.0165	248.000 29.000 -14.105 5.750 0.214 0.204 0.0084	248.000 29.000 -12.449 4.629 0.211 0.202 0.0095	248.000 29.000 -10.871 3.593 0.211 0.202 0.0111	248.000 29.000 -9.570 2.473 0.215 0.204 0.0067	248.000 29.000 -8.179 1.493 0.221 0.207 0.0181	248.000 29.000 -6.822 0.380 0.222 0.207 0.0221	248.000 29.000 -6.307 0.506 0.215 0.203 0.0109	248.000 29.000 -5.879 0.657 0.215 0.203 0.0105	248.000 29.000 -5.553 0.806 0.215 0.203 0.0147	248.000 29.000 -5.145 0.967 0.215 0.203 0.0157	248.000 29.000 -4.699 1.166 0.215 0.203 0.0166	248.000 29.000 -4.218 1.401 0.216 0.204 0.0092	248.000 29.000 -4.221 1.363 0.243 0.233 0.0165
248.500 29.000 -8.352 7.565 0.186 0.181 -0.0460	248.500 29.000 -7.415 6.583 0.172 0.167 -0.0271	248.500 29.000 -6.806 5.781 0.180 0.174 -0.0626	248.500 29.000 -5.992 4.902 0.168 0.161 -0.0475	248.500 29.000 -5.428 4.057 0.173 0.165 -0.0746	248.500 29.000 -4.684 3.220 0.157 0.147 -0.0724	248.500 29.000 -4.066 2.387 0.158 0.146 -0.0668	248.500 29.000 -5.587 2.926 0.160 0.148 -0.0672	248.500 29.000 -7.104 3.337 0.163 0.150 -0.0620	248.500 29.000 -8.446 3.498 0.159 0.146 -0.0727	248.500 29.000 -9.907 3.821 0.160 0.147 -0.0534	248.500 29.000 -10.891 5.051 0.169 0.157 -0.0480	248.500 29.000 -11.982 6.331 0.190 0.181 -0.0427	248.500 29.000 -12.758 7.549 0.191 0.184 -0.0461	248.500 29.000 -13.623 8.823 0.191 0.185 -0.0425	248.500 29.000 -15.077 8.673 0.193 0.185 -0.0384	248.500 29.000 -16.519 8.578 0.190 0.184 -0.0225	248.500 29.000 -18.022 8.263 0.191 0.184 -0.0167	248.500 29.000 -19.397 8.061 0.193 0.186 -0.0076	248.500 29.000 -19.935 7.117 0.199 0.192 0.0040	248.500 29.000 -20.414 6.163 0.201 0.194 0.0207	248.500 29.000 -21.064 5.195 0.193 0.185 0.0000	248.500 29.000 -21.669 4.226 0.200 0.190 -0.0067	248.500 29.000 -19.493 4.518 0.197 0.188 -0.0037	248.500 29.000 -17.264 4.794 0.190 0.183 -0.0118	248.500 29.000 -15.072 5.046 0.187 0.181 -0.0217	248.500 29.000 -12.555 5.066 0.178 0.171 0.0043	248.500 29.000 -15.671 4.827 0.194 0.185 -0.0054	248.500 29.000 -18.462 4.524 0.213 0.202 0.0097	248.500 29.000 -21.812 4.304 0.237 0.224 -0.0097	248.500 29.000 -21.940 4.238 0.237 0.224 -0.0099	248.500 29.000 -22.565 4.016 0.231 0.219 -0.0011	248.500 29.000 -20.297 4.155 0.210 0.199 0.0121	248.500 29.000 -17.289 3.670 0.174 0.162 0.0482	248.500 29.000 -15.337 3.708 0.175 0.163 0.0641	248.500 29.000 -14.110 3.324 0.176 0.163 0.0525	248.500 29.000 -12.901 2.771 0.170 0.159 0.0524	248.500 29.000 -12.511 2.530 0.183 0.171 0.0190	248.500 29.000 -11.171 1.849 0.174 0.161 0.0464	248.500 29.000 -10.089 1.367 0.173 0.161 0.0446	248.500 29.000 -9.273 0.860 0.183 0.171 0.0032	248.500 29.000 -8.336 0.292 0.190 0.177 0.0162	248.500 29.000 -7.440 -0.277 0.191 0.178 0.0169	248.500 29.000 -7.084 -0.286 0.187 0.174 0.0102	248.500 29.000 -6.756 -0.328 0.186 0.174 0.0087	248.500 29.000 -6.519 -0.342 0.186 0.174 0.0067	248.500 29.000 -6.232 -0.369 0.186 0.174 0.0072	248.500 29.000 -5.908 -0.364 0.185 0.174 0.0072	248.500 29.000 -5.560 -0.333 0.191 0.182 -0.0210	248.500 29.000 -5.689 -0.504 0.208 0.201 0.0089
249.000 29.000 -6.683 5.621 0.166 0.163 -0.0681	249.000 29.000 -6.122 4.918 0.154 0.147 -0.0584	249.000 29.000 -5.472 4.217 0.164 0.157 -0.0714	249.000 29.000 -4.858 3.538 0.156 0.148 -0.0804	249.000 29.000 -4.223 2.825 0.160 0.151 -0.0700	249.000 29.000 -3.730 2.181 0.149 0.139 -0.0639	249.000 29.000 -3.174 1.512 0.151 0.139 -0.0575	249.000 29.000 -4.708 1.935 0.155 0.141 -0.0666	249.000 29.000 -6.235 2.261 0.157 0.143 -0.0562	249.000 29.000 -7.747 2.448 0.156 0.140 -0.0432	249.000 29.000 -9.169 2.645 0.152 0.137 -0.0277	249.000 29.000 -9.933 3.540 0.162 0.147 -0.0541	249.000 29.000 -10.622 4.522 0.173 0.160 -0.0447	249.000 29.000 -11.222 5.430 0.174 0.162 -0.0482	249.000 29.000 -11.906 6.423 0.172 0.162 -0.0448	249.000 29.000 -13.503 6.413 0.176 0.164 -0.0411	249.000 29.000 -14.933 6.313 0.168 0.157 -0.0136	249.000 29.000 -16.514 6.083 0.169 0.158 0.0038	249.000 29.000 -18.021 5.936 0.171 0.159 0.0107	249.000 29.000 -18.286 5.036 0.177 0.167 0.0185	249.000 29.000 -18.656 4.259 0.182 0.172 0.0237	249.000 29.000 -19.081 3.461 0.182 0.172 0.0215	249.000 29.000 -19.364 2.719 0.193 0.185 -0.0006	249.000 29.000 -16.933 2.881 0.181 0.174 0.0236	249.000 29.000 -14.942 3.087 0.173 0.166 0.0129	249.000 29.000 -12.680 3.263 0.169 0.163 0.0022	249.000 29.000 -10.352 3.290 0.153 0.145 0.0066	249.000 29.000 -13.207 2.959 0.181 0.171 0.0137	249.000 29.000 -15.777 2.533 0.203 0.191 -0.0029	249.000 29.000 -18.642 2.182 0.235 0.223 -0.0062	249.000 29.000 -18.793 2.181 0.235 0.223 -0.0063	249.000 29.000 -19.880 1.612 0.223 0.209 0.0185	249.000 29.000 -18.370 1.909 0.203 0.189 0.0007	249.000 29.000 -16.263 1.271 0.161 0.144 0.0022	249.000 29.000 -14.624 1.217 0.156 0.136 0.0343	249.000 29.000 -13.479 1.362 0.160 0.142 0.0072	249.000 29.000 -12.323 1.201 0.151 0.131 0.0286	249.000 29.000 -11.553 1.188 0.164 0.148 0.0260	249.000 29.000 -10.375 1.034 0.157 0.140 0.0037	249.000 29.000 -9.298 0.933 0.155 0.139 -0.0032	249.000 29.000 -8.369 0.814 0.168 0.154 -0.0185	249.000 29.000 -7.313 0.723 0.173 0.159 -0.0219	249.000 29.000 -6.480 0.585 0.174 0.160 -0.0217	249.000 29.000 -6.296 0.511 0.172 0.159 -0.0204	249.000 29.000 -6.078 0.403 0.170 0.158 -0.0244	249.000 29.000 -5.999 0.346 0.170 0.158 -0.0260	249.000 29.000 -5.891 0.273 0.169 0.157 -0.0255	249.000 29.000 -5.751 0.210 0.168 0.157 -0.0267	249.000 29.000 -5.574 0.123 0.170 0.163 -0.0136	249.000 29.000 -5.591 0.032 0.174 0.168 -0.0080
249.500 29.000 -5.843 4.624 0.147 0.142 -0.0485	249.500 29.000 -5.424 4.091 0.149 0.144 -0.0584	249.500 29.000 -4.788 3.524 0.154 0.148 -0.0513	249.500 29.000 -4.225 2.956 0.151 0.145 -0.0522	249.500 29.000 -3.671 2.384 0.150 0.143 -0.0402	249.500 29.000 -3.158 1.850 0.147 0.140 -0.0363	249.500 29.000 -2.716 1.329 0.157 0.149 -0.0220	249.500 29.000 -4.279 1.703 0.166 0.156 -0.0314	249.500 29.000 -5.814 2.022 0.165 0.155 -0.0231	249.500 29.000 -7.361 2.217 0.167 0.156 -0.0123	249.500 29.000 -8.851 2.378 0.162 0.151 -0.0240	249.500 29.000 -9.471 3.208 0.170 0.159 -0.0175	249.500 29.000 -10.109 4.080 0.174 0.162 -0.0206	249.500 29.000 -10.589 4.867 0.174 0.163 -0.0197	249.500 29.000 -11.135 5.757 0.165 0.154 -0.0186	249.500 29.000 -12.822 5.680 0.176 0.165 -0.0146	249.500 29.000 -14.344 5.477 0.162 0.151 -0.0204	249.500 29.000 -15.951 5.169 0.162 0.150 0.0003	249.500 29.000 -17.482 4.940 0.163 0.151 0.0021	249.500 29.000 -17.468 4.023 0.166 0.155 0.0011	249.500 29.000 -17.490 3.118 0.170 0.160 -0.0008	249.500 29.000 -17.725 2.294 0.173 0.163 -0.0008	249.500 29.000 -17.669 1.496 0.182 0.172 0.0171	249.500 29.000 -15.349 1.693 0.161 0.151 0.0248	249.500 29.000 -13.513 1.966 0.157 0.147 0.0214	249.500 29.000 -11.230 2.207 0.149 0.141 0.0194	249.500 29.000 -9.214 2.346 0.140 0.131 -0.0080	249.500 29.000 -11.504 1.839 0.172 0.162 -0.0097	249.500 29.000 -13.504 1.225 0.197 0.189 -0.0068	249.500 29.000 -15.750 0.681 0.230 0.222 -0.0076	249.500 29.000 -15.735 0.673 0.230 0.222 -0.0076	249.500 29.000 -17.261 0.046 0.223 0.211 -0.0255	249.500 29.000 -16.219 0.502 0.203 0.192 0.0002	249.500 29.000 -15.347 0.607 0.167 0.153 -0.0322	249.500 29.000 -14.258 0.932 0.162 0.145 -0.0673	249.500 29.000 -13.186 1.078 0.166 0.151 -0.0336	249.500 29.000 -12.061 0.949 0.156 0.141 -0.0608	249.500 29.000 -11.120 0.775 0.164 0.150 -0.0266	249.500 29.000 -9.919 0.701 0.162 0.148 -0.0321	249.500 29.000 -8.746 0.686 0.158 0.146 -0.0310	249.500 29.000 -7.659 0.661 0.170 0.159 -0.0244	249.500 29.000 -6.400 0.612 0.172 0.162 -0.0347	249.500 29.000 -5.474 0.564 0.175 0.165 -0.0404	249.500 29.000 -5.288 0.571 0.174 0.164 -0.0385	249.500 29.000 -4.985 0.520 0.168 0.159 -0.0430	249.500 29.000 -4.880 0.544 0.168 0.159 -0.0421	249.500 29.000 -4.754 0.543 0.167 0.158 -0.0357	249.500 29.000 -4.593 0.540 0.165 0.157 -0.0419	249.500 29.000 -4.365 0.448 0.155 0.147 -0.0287	249.500 29.000 -4.311 0.445 0.154 0.148 -0.0275
250.000 29.000 -5.313 4.137 0.135 0.130 -0.0349	250.000 29.000 -4.802 3.655 0.139 0.136 -0.0399	250.000 29.000 -4.235 3.152 0.138 0.135 -0.0422	250.000 29.000 -3.717 2.658 0.136 0.132 -0.0413	250.000 29.000 -3.227 2.177 0.135 0.131 -0.0327	250.000 29.000 -2.737 1.697 0.132 0.128 -0.0341	250.000 29.000 -2.294 1.254 0.150 0.147 -0.0389	250.000 29.000 -3.828 1.608 0.171 0.164 -0.0163	250.000 29.000 -5.373 1.914 0.169 0.163 -0.0155	250.000 29.000 -6.933 2.136 0.173 0.165 -0.0063	250.000 29.000 -8.424 2.366 0.174 0.166 -0.0023	250.000 29.000 -8.984 3.106 0.175 0.167 0.0015	250.000 29.000 -9.574 3.941 0.177 0.169 -0.0008	250.000 29.000 -10.021 4.749 0.172 0.164 0.0104	250.000 29.000 -10.611 5.600 0.159 0.151 0.0069	250.000 29.000 -12.228 5.526 0.174 0.167 0.0153	250.000 29.000 -13.915 5.330 0.166 0.157 0.0088	250.000 29.000 -15.522 5.042 0.166 0.158 -0.0101	250.000 29.000 -17.096 4.820 0.168 0.159 -0.0117	250.000 29.000 -16.952 3.856 0.163 0.154 -0.0022	250.000 29.000 -16.802 2.834 0.165 0.156 -0.0077	250.000 29.000 -16.742 1.881 0.167 0.158 -0.0001	250.000 29.000 -16.631 0.928 0.173 0.162 -0.0034	250.000 29.000 -14.408 1.168 0.151 0.140 -0.0046	250.000 29.000 -12.502 1.450 0.149 0.139 -0.0030	250.000 29.000 -10.272 1.692 0.135 0.125 0.0252	250.000 29.000 -8.187 1.859 0.132 0.123 0.0136	250.000 29.000 -9.975 1.283 0.164 0.156 -0.0143	250.000 29.000 -11.399 0.594 0.180 0.174 0.0137	250.000 29.000 -13.147 -0.027 0.211 0.204 0.0132	250.000 29.000 -13.050 -0.017 0.210 0.204 0.0128	250.000 29.000 -14.409 -0.442 0.215 0.206 0.0132	250.000 29.000 -14.180 0.064 0.202 0.192 -0.0045	250.000 29.000 -13.838 0.513 0.184 0.177 -0.0334	250.000 29.000 -13.121 1.118 0.189 0.180 -0.0481	250.000 29.000 -12.117 0.998 0.190 0.180 -0.0364	250.000 29.000 -10.998 0.850 0.183 0.176 -0.0348	250.000 29.000 -10.117 0.433 0.184 0.175 -0.0271	250.000 29.000 -9.004 0.304 0.183 0.175 -0.0295	250.000 29.000 -8.042 0.237 0.175 0.169 -0.0269	250.000 29.000 -6.897 0.145 0.180 0.174 0.0028	250.000 29.000 -5.692 -0.029 0.177 0.171 -0.0014	250.000 29.000 -4.718 -0.227 0.181 0.175 -0.0084	250.000 29.000 -4.585 -0.210 0.180 0.174 -0.0045	250.000 29.000 -4.395 -0.171 0.169 0.163 -0.0072	250.000 29.000 -4.333 -0.120 0.169 0.163 -0.0059	250.000 29.000 -4.193 -0.147 0.162 0.156 0.0128	250.000 29.000 -4.008 -0.121 0.157 0.151 -0.0005	250.000 29.000 -3.886 -0.097 0.147 0.140 -0.0077	250.000 29.000 -3.751 -0.091 0.139 0.132 0.0017
250.500 29.000 -4.861 3.769 0.121 0.118 -0.0218	250.500 29.000 -4.373 3.328 0.121 0.117 -0.0248	250.500 29.000 -3.850 2.860 0.119 0.116 -0.0275	250.500 29.000 -3.372 2.423 0.118 0.114 -0.0315	250.500 29.000 -2.911 2.004 0.112 0.109 -0.0111	250.500 29.000 -2.443 1.566 0.109 0.106 -0.0130	250.500 29.000 -2.010 1.150 0.120 0.118 -0.0416	250.500 29.000 -3.450 1.513 0.141 0.137 -0.0312	250.500 29.000 -4.939 1.806 0.145 0.140 -0.0129	250.500 29.000 -6.509 2.020 0.160 0.154 0.0025	250.500 29.000 -7.962 2.258 0.161 0.155 0.0123	250.500 29.000 -8.462 3.012 0.156 0.150 0.0269	250.500 29.000 -9.004 3.832 0.157 0.152 0.0289	250.500 29.000 -9.459 4.638 0.154 0.148 0.0220	250.500 29.000 -10.063 5.535 0.144 0.138 0.0453	250.500 29.000 -11.603 5.469 0.156 0.150 0.0248	250.500 29.000 -13.243 5.319 0.158 0.151 0.0251	250.500 29.000 -14.847 5.205 0.165 0.158 0.0210	250.500 29.000 -16.425 5.063 0.167 0.159 0.0192	250.500 29.000 -16.305 4.030 0.161 0.152 0.0039	250.500 29.000 -16.116 2.978 0.162 0.154 0.0015	250.500 29.000 -16.021 1.956 0.157 0.147 0.0217	250.500 29.000 -15.816 0.916 0.167 0.158 0.0014	250.500 29.000 -13.675 1.100 0.146 0.137 -0.0035	250.500 29.000 -11.740 1.281 0.146 0.137 -0.0097	250.500 29.000 -9.594 1.442 0.128 0.118 0.0005	250.500 29.000 -7.477 1.545 0.126 0.117 -0.0063	250.500 29.000 -8.901 1.011 0.152 0.144 0.0057	250.500 29.000 -10.082 0.448 0.158 0.149 0.0126	250.500 29.000 -11.549 -0.094 0.184 0.175 0.0174	250.500 29.000 -11.373 -0.081 0.184 0.175 0.0164	250.500 29.000 -12.615 -0.263 0.202 0.191 -0.0092	250.500 29.000 -12.207 0.266 0.200 0.191 -0.0021	250.500 29.000 -11.720 0.855 0.197 0.191 -0.0103	250.500 29.000 -11.147 1.492 0.217 0.210 -0.0365	250.500 29.000 -10.264 1.242 0.221 0.213 -0.0383	250.500 29.000 -9.387 0.980 0.208 0.204 -0.0263	250.500 29.000 -8.459 0.452 0.200 0.193 -0.0086	250.500 29.000 -7.477 0.259 0.205 0.201 -0.0278	250.500 29.000 -6.454 0.038 0.192 0.187 -0.0040	250.500 29.000 -5.571 -0.147 0.187 0.183 0.0058	250.500 29.000 -4.369 -0.420 0.173 0.168 0.0242	250.500 29.000 -3.482 -0.718 0.172 0.167 0.0214	250.500 29.000 -3.381 -0.710 0.171 0.166 0.0285	250.500 29.000 -3.350 -0.690 0.154 0.149 0.0446	250.500 29.000 -3.372 -0.681 0.154 0.149 0.0455	250.500 29.000 -3.397 -0.680 0.150 0.143 0.0314	250.500 29.000 -3.412 -0.612 0.143 0.137 0.0274	250.500 29.000 -3.348 -0.663 0.131 0.125 0.0464	250.500 29.000 -3.375 -0.614 0.126 0.118 0.0260
251.000 29.000 -4.439 3.350 0.105 0.100 0.0162	251.000 29.000 -3.968 2.953 0.102 0.097 0.0026	251.000 29.000 -3.466 2.535 0.099 0.096 0.0016	251.000 29.000 -3.021 2.124 0.098 0.094 -0.0063	251.000 29.000 -2.597 1.729 0.095 0.091 -0.0130	251.000 29.000 -2.139 1.341 0.086 0.083 -0.0014	251.000 29.000 -1.722 0.949 0.095 0.092 -0.0052	251.000 29.000 -3.078 1.286 0.110 0.105 -0.0025	251.000 29.000 -4.539 1.577 0.118 0.112 0.0346	251.000 29.000 -5.997 1.824 0.130 0.124 0.0594	251.000 29.000 -7.420 2.059 0.131 0.126 0.0678	251.000 29.000 -7.933 2.824 0.129 0.123 0.0589	251.000 29.000 -8.443 3.673 0.130 0.123 0.0576	251.000 29.000 -8.889 4.474 0.130 0.123 0.0534	251.000 29.000 -9.502 5.354 0.127 0.119 0.0442	251.000 29.000 -11.015 5.329 0.135 0.126 0.0516	251.000 29.000 -12.607 5.258 0.144 0.136 0.0375	251.000 29.000 -14.157 5.254 0.159 0.151 0.0148	251.000 29.000 -15.713 5.178 0.162 0.152 0.0158	251.000 29.000 -15.558 4.193 0.155 0.145 0.0299	251.000 29.000 -15.332 3.166 0.154 0.145 0.0250	251.000 29.000 -15.316 2.098 0.151 0.139 0.0054	251.000 29.000 -15.044 1.048 0.157 0.147 0.0247	251.000 29.000 -12.866 1.155 0.137 0.127 0.0267	251.000 29.000 -10.964 1.207 0.141 0.133 0.0003	251.000 29.000 -8.930 1.312 0.126 0.117 -0.0057	251.000 29.000 -6.826 1.327 0.123 0.115 -0.0082	251.000 29.000 -8.056 0.890 0.141 0.133 -0.0015	251.000 29.000 -9.163 0.448 0.143 0.135 -0.0064	251.000 29.000 -10.490 0.008 0.162 0.150 0.0205	251.000 29.000 -10.293 0.017 0.161 0.150 0.0178	251.000 29.000 -11.110 0.182 0.185 0.176 0.0144	251.000 29.000 -10.656 0.852 0.189 0.179 0.0201	251.000 29.000 -10.135 1.531 0.196 0.190 -0.0096	251.000 29.000 -9.543 2.218 0.227 0.222 -0.0117	251.000 29.000 -8.489 1.860 0.230 0.225 -0.0121	251.000 29.000 -7.616 1.444 0.213 0.208 0.0221	251.000 29.000 -6.941 0.858 0.199 0.193 -0.0025	251.000 29.000 -5.810 0.542 0.202 0.201 0.0121	251.000 29.000 -5.222 0.181 0.190 0.187 -0.0062	251.000 29.000 -4.340 -0.140 0.187 0.185 0.0000	251.000 29.000 -3.437 -0.515 0.163 0.159 -0.0016	251.000 29.000 -2.639 -0.909 0.161 0.158 0.0008	251.000 29.000 -2.534 -0.947 0.154 0.150 0.0278	251.000 29.000 -2.695 -0.922 0.141 0.136 0.0080	251.000 29.000 -2.739 -0.949 0.142 0.136 0.0120	251.000 29.000 -2.717 -0.966 0.141 0.136 0.0052	251.000 29.000 -2.816 -0.923 0.137 0.132 0.0127	251.000 29.000 -2.909 -0.970 0.122 0.115 0.0183	251.000 29.000 -2.921 -0.989 0.121 0.114 0.0097
251.500 29.000 -3.982 2.919 0.092 0.086 0.0097	251.500 29.000 -3.591 2.547 0.090 0.083 0.0073	251.500 29.000 -3.090 2.172 0.085 0.080 0.0064	251.500 29.000 -2.661 1.788 0.084 0.079 0.0011	251.500 29.000 -2.240 1.421 0.082 0.078 -0.0035	251.500 29.000 -1.857 1.066 0.074 0.069 0.0072	251.500 29.000 -1.387 0.723 0.074 0.071 0.0153	251.500 29.000 -2.711 1.040 0.090 0.083 0.0433	251.500 29.000 -4.088 1.322 0.098 0.091 0.0636	251.500 29.000 -5.488 1.558 0.110 0.102 0.0567	251.500 29.000 -6.860 1.782 0.111 0.103 0.0633	251.500 29.000 -7.345 2.544 0.112 0.103 0.0590	251.500 29.000 -7.848 3.374 0.113 0.104 0.0489	251.500 29.000 -8.290 4.159 0.113 0.104 0.0478	251.500 29.000 -8.887 4.977 0.114 0.104 0.0460	251.500 29.000 -10.417 5.001 0.124 0.113 0.0211	251.500 29.000 -11.838 5.080 0.131 0.122 0.0447	251.500 29.000 -13.284 5.156 0.149 0.141 0.0403	251.500 29.000 -14.858 5.173 0.155 0.145 0.0353	251.500 29.000 -14.777 4.180 0.149 0.138 0.0170	251.500 29.000 -14.566 3.185 0.146 0.136 0.0178	251.500 29.000 -14.574 2.173 0.150 0.139 0.0022	251.500 29.000 -14.363 1.149 0.151 0.139 0.0075	251.500 29.000 -12.259 1.175 0.130 0.119 0.0040	251.500 29.000 -10.334 1.207 0.133 0.124 0.0254	251.500 29.000 -8.335 1.276 0.124 0.116 -0.0063	251.500 29.000 -6.256 1.280 0.119 0.112 -0.0009	251.500 29.000 -7.378 0.897 0.131 0.123 0.0168	251.500 29.000 -8.389 0.501 0.132 0.124 0.0130	251.500 29.000 -9.718 0.103 0.152 0.139 -0.0069	251.500 29.000 -9.484 0.085 0.148 0.138 -0.0046	251.500 29.000 -10.006 0.550 0.172 0.162 -0.0063	251.500 29.000 -9.311 1.461 0.175 0.165 -0.0031	251.500 29.000 -8.591 2.298 0.181 0.175 0.0189	251.500 29.000 -8.010 3.158 0.210 0.205 0.0131	251.500 29.000 -7.086 2.655 0.209 0.205 0.0074	251.500 29.000 -6.277 2.217 0.190 0.182 0.0265	251.500 29.000 -5.752 1.568 0.184 0.178 0.0134	251.500 29.000 -4.722 1.137 0.175 0.173 0.0120	251.500 29.000 -4.086 0.659 0.172 0.171 0.0090	251.500 29.000 -3.197 0.219 0.160 0.159 0.0380	251.500 29.000 -2.467 -0.256 0.143 0.144 0.0057	251.500 29.000 -1.738 -0.779 0.136 0.135 0.0344	251.500 29.000 -1.780 -0.799 0.127 0.127 0.0111	251.500 29.000 -1.990 -0.805 0.125 0.124 0.0064	251.500 29.000 -2.117 -0.874 0.130 0.127 0.0155	251.500 29.000 -2.106 -0.869 0.126 0.124 0.0110	251.500 29.000 -2.208 -0.869 0.125 0.124 0.0183	251.500 29.000 -2.480 -0.942 0.119 0.116 0.0032	251.500 29.000 -2.532 -0.968 0.119 0.115 0.0013
252.000 29.000 -3.540 2.500 0.086 0.079 -0.0124	252.000 29.000 -3.152 2.166 0.085 0.079 -0.0085	252.000 29.000 -2.692 1.821 0.077 0.071 0.0137	252.000 29.000 -2.278 1.473 0.075 0.070 0.0125	252.000 29.000 -1.855 1.134 0.073 0.069 0.0145	252.000 29.000 -1.510 0.812 0.068 0.063 -0.0034	252.000 29.000 -1.089 0.483 0.063 0.059 0.0243	252.000 29.000 -2.347 0.779 0.079 0.072 0.0479	252.000 29.000 -3.649 1.022 0.090 0.082 0.0306	252.000 29.000 -4.901 1.225 0.100 0.091 0.0476	252.000 29.000 -6.230 1.415 0.102 0.092 0.0513	252.000 29.000 -6.695 2.157 0.102 0.092 0.0509	252.000 29.000 -7.191 2.921 0.107 0.097 0.0232	252.000 29.000 -7.622 3.671 0.107 0.097 0.0221	252.000 29.000 -8.201 4.475 0.110 0.099 0.0118	252.000 29.000 -9.573 4.576 0.123 0.113 0.0190	252.000 29.000 -10.967 4.723 0.125 0.115 0.0231	252.000 29.000 -12.284 4.883 0.138 0.127 0.0485	252.000 29.000 -13.726 5.045 0.148 0.137 0.0226	252.000 29.000 -13.683 4.097 0.142 0.129 0.0397	252.000 29.000 -13.651 3.097 0.139 0.127 0.0379	252.000 29.000 -13.651 2.183 0.150 0.139 0.0033	252.000 29.000 -13.502 1.217 0.150 0.139 0.0038	252.000 29.000 -11.552 1.203 0.129 0.118 0.0018	252.000 29.000 -9.736 1.255 0.128 0.118 0.0084	252.000 29.000 -7.719 1.334 0.121 0.114 0.0034	252.000 29.000 -5.782 1.356 0.111 0.105 0.0199	252.000 29.000 -6.782 0.974 0.122 0.114 0.0069	252.000 29.000 -7.694 0.549 0.123 0.115 0.0064	252.000 29.000 -8.931 0.153 0.148 0.138 -0.0054	252.000 29.000 -8.579 0.153 0.136 0.127 0.0205	252.000 29.000 -8.842 0.819 0.157 0.148 0.0210	252.000 29.000 -8.113 1.864 0.157 0.149 0.0188	252.000 29.000 -7.419 2.925 0.159 0.151 0.0257	252.000 29.000 -6.908 3.971 0.184 0.176 0.0134	252.000 29.000 -6.036 3.399 0.181 0.175 0.0103	252.000 29.000 -5.184 2.900 0.159 0.153 0.0179	252.000 29.000 -4.664 2.268 0.156 0.151 0.0113	252.000 29.000 -3.750 1.733 0.139 0.136 0.0351	252.000 29.000 -3.101 1.216 0.136 0.135 0.0246	252.000 29.000 -2.294 0.715 0.118 0.117 0.0312	252.000 29.000 -1.568 0.174 0.103 0.104 0.0443	252.000 29.000 -1.005 -0.395 0.099 0.099 0.0244	252.000 29.000 -1.082 -0.428 0.098 0.097 0.0185	252.000 29.000 -1.278 -0.432 0.103 0.103 -0.0042	252.000 29.000 -1.324 -0.464 0.105 0.105 0.0064	252.000 29.000 -1.396 -0.486 0.104 0.104 0.0069	252.000 29.000 -1.494 -0.489 0.104 0.104 0.0109	252.000 29.000 -1.694 -0.544 0.108 0.106 0.0123	252.000 29.000 -1.773 -0.568 0.108 0.106 0.0170
252.500 29.000 -3.121 2.123 0.085 0.078 -0.0091	252.500 29.000 -2.744 1.828 0.084 0.078 -0.0094	252.500 29.000 -2.359 1.499 0.073 0.067 -0.0024	252.500 29.000 -1.962 1.189 0.072 0.066 -0.0004	252.500 29.000 -1.527 0.876 0.066 0.061 0.0171	252.500 29.000 -1.216 0.587 0.063 0.059 0.0162	252.500 29.000 -0.818 0.267 0.056 0.052 0.0249	252.500 29.000 -2.032 0.512 0.077 0.070 0.0146	252.500 29.000 -3.212 0.727 0.090 0.083 0.0110	252.500 29.000 -4.432 0.864 0.101 0.093 -0.0172	252.500 29.000 -5.698 0.995 0.103 0.094 -0.0169	252.500 29.000 -6.124 1.678 0.103 0.094 -0.0164	252.500 29.000 -6.479 2.391 0.108 0.099 0.0085	252.500 29.000 -6.878 3.065 0.108 0.099 0.0082	252.500 29.000 -7.316 3.813 0.115 0.107 -0.0123	252.500 29.000 -8.622 4.008 0.125 0.116 0.0104	252.500 29.000 -9.968 4.192 0.127 0.118 0.0095	252.500 29.000 -11.176 4.373 0.136 0.123 0.0106	252.500 29.000 -12.519 4.657 0.149 0.138 0.0065	252.500 29.000 -12.621 3.764 0.143 0.131 -0.0242	252.500 29.000 -12.587 2.862 0.138 0.124 0.0010	252.500 29.000 -12.345 2.068 0.151 0.140 0.0042	252.500 29.000 -12.255 1.206 0.151 0.139 0.0042	252.500 29.000 -10.569 1.212 0.130 0.119 -0.0001	252.500 29.000 -8.887 1.338 0.128 0.118 0.0045	252.500 29.000 -7.008 1.453 0.115 0.107 0.0229	252.500 29.000 -5.215 1.554 0.105 0.098 0.0074	252.500 29.000 -6.086 1.094 0.115 0.106 0.0249	252.500 29.000 -6.889 0.602 0.115 0.106 0.0250	252.500 29.000 -7.837 0.242 0.145 0.137 -0.0006	252.500 29.000 -7.697 0.172 0.126 0.116 0.0035	252.500 29.000 -7.675 0.898 0.139 0.128 0.0259	252.500 29.000 -6.957 2.070 0.139 0.129 0.0248	252.500 29.000 -6.350 3.261 0.143 0.132 0.0215	252.500 29.000 -5.807 4.389 0.161 0.151 0.0151	252.500 29.000 -4.969 3.814 0.153 0.146 0.0116	252.500 29.000 -4.313 3.251 0.136 0.128 0.0121	252.500 29.000 -3.803 2.614 0.130 0.124 0.0070	252.500 29.000 -3.072 2.078 0.115 0.109 0.0173	252.500 29.000 -2.459 1.538 0.109 0.105 0.0025	252.500 29.000 -1.783 0.990 0.094 0.090 0.0017	252.500 29.000 -1.175 0.436 0.082 0.078 0.0091	252.500 29.000 -0.625 -0.110 0.077 0.075 -0.0054	252.500 29.000 -0.690 -0.125 0.076 0.075 -0.0001	252.500 29.000 -0.819 -0.148 0.082 0.081 0.0266	252.500 29.000 -0.880 -0.162 0.082 0.081 0.0309	252.500 29.000 -0.946 -0.182 0.083 0.082 0.0381	252.500 29.000 -1.045 -0.184 0.084 0.082 0.0374	252.500 29.000 -1.184 -0.185 0.089 0.089 0.0134	252.500 29.000 -1.257 -0.194 0.089 0.089 0.0173
253.000 29.000 -2.752 1.802 0.085 0.079 -0.0058	253.000 29.000 -2.388 1.535 0.084 0.078 -0.0109	253.000 29.000 -2.057 1.232 0.073 0.067 -0.0082	253.000 29.000 -1.678 0.961 0.071 0.066 -0.0035	253.000 29.000 -1.310 0.664 0.062 0.057 -0.0040	253.000 29.000 -0.986 0.409 0.058 0.055 0.0079	253.000 29.000 -0.629 0.113 0.051 0.047 0.0126	253.000 29.000 -1.657 0.299 0.079 0.075 -0.0145	253.000 29.000 -2.689 0.449 0.096 0.092 -0.0274	253.000 29.000 -3.723 0.574 0.112 0.108 -0.0322	253.000 29.000 -4.890 0.630 0.116 0.111 -0.0397	253.000 29.000 -5.306 1.168 0.116 0.111 -0.0383	253.000 29.000 -5.663 1.731 0.116 0.109 -0.0237	253.000 29.000 -6.040 2.278 0.116 0.109 -0.0220	253.000 29.000 -6.332 2.867 0.122 0.116 -0.0020	253.000 29.000 -7.584 3.167 0.136 0.128 -0.0227	253.000 29.000 -8.857 3.369 0.137 0.129 -0.0247	253.000 29.000 -9.925 3.585 0.144 0.132 -0.0274	253.000 29.000 -11.226 3.984 0.161 0.152 -0.0257	253.000 29.000 -11.271 3.234 0.160 0.151 -0.0324	253.000 29.000 -11.410 2.412 0.153 0.142 -0.0653	253.000 29.000 -10.955 1.741 0.154 0.142 -0.0020	253.000 29.000 -10.842 1.002 0.153 0.141 0.0005	253.000 29.000 -9.470 1.121 0.137 0.128 -0.0262	253.000 29.000 -7.858 1.380 0.129 0.119 -0.0013	253.000 29.000 -6.275 1.577 0.115 0.107 -0.0175	253.000 29.000 -4.636 1.788 0.103 0.096 0.0041	253.000 29.000 -5.355 1.216 0.111 0.102 0.0043	253.000 29.000 -6.048 0.636 0.112 0.102 0.0039	253.000 29.000 -6.402 0.281 0.137 0.128 0.0217	253.000 29.000 -6.704 0.129 0.125 0.116 -0.0025	253.000 29.000 -6.519 0.787 0.131 0.119 -0.0000	253.000 29.000 -5.838 2.021 0.130 0.120 -0.0028	253.000 29.000 -5.130 3.270 0.133 0.121 -0.0052	253.000 29.000 -4.650 4.487 0.150 0.139 -0.0049	253.000 29.000 -3.964 3.875 0.136 0.126 0.0116	253.000 29.000 -3.386 3.310 0.119 0.110 0.0151	253.000 29.000 -3.004 2.718 0.115 0.107 0.0123	253.000 29.000 -2.343 2.176 0.100 0.093 0.0181	253.000 29.000 -1.849 1.620 0.094 0.088 0.0104	253.000 29.000 -1.305 1.076 0.080 0.075 0.0130	253.000 29.000 -0.741 0.545 0.067 0.064 0.0192	253.000 29.000 -0.286 0.014 0.061 0.058 0.0315	253.000 29.000 -0.339 0.009 0.061 0.059 0.0368	253.000 29.000 -0.400 0.014 0.063 0.060 0.0451	253.000 29.000 -0.465 0.009 0.064 0.061 0.0529	253.000 29.000 -0.517 0.005 0.064 0.061 0.0550	253.000 29.000 -0.626 0.013 0.069 0.066 0.0272	253.000 29.000 -0.704 0.008 0.072 0.070 0.0434	253.000 29.000 -0.778 0.007 0.073 0.071 0.0448
253.500 29.000 -2.459 1.507 0.090 0.084 -0.0224	253.500 29.000 -2.100 1.275 0.086 0.081 -0.0210	253.500 29.000 -1.815 1.010 0.077 0.072 -0.0265	253.500 29.000 -1.441 0.773 0.071 0.066 -0.0071	253.500 29.000 -1.115 0.511 0.061 0.057 -0.0082	253.500 29.000 -0.809 0.281 0.055 0.051 0.0256	253.500 29.000 -0.474 0.023 0.047 0.044 0.0342	253.500 29.000 -1.213 0.125 0.083 0.080 -0.0011	253.500 29.000 -1.944 0.217 0.105 0.103 -0.0300	253.500 29.000 -2.716 0.265 0.125 0.123 -0.0341	253.500 29.000 -3.504 0.254 0.130 0.128 -0.0431	253.500 29.000 -3.971 0.605 0.132 0.128 -0.0390	253.500 29.000 -4.525 0.985 0.130 0.126 -0.0291	253.500 29.000 -4.949 1.382 0.131 0.126 -0.0258	253.500 29.000 -5.290 1.758 0.133 0.127 -0.0229	253.500 29.000 -6.213 2.159 0.151 0.146 -0.0212	253.500 29.000 -7.349 2.374 0.155 0.150 -0.0290	253.500 29.000 -8.437 2.672 0.160 0.152 -0.0368	253.500 29.000 -9.309 3.161 0.182 0.176 -0.0296	253.500 29.000 -9.373 2.569 0.181 0.175 -0.0305	253.500 29.000 -9.470 1.951 0.180 0.175 -0.0364	253.500 29.000 -9.663 1.273 0.169 0.162 -0.0557	253.500 29.000 -9.481 0.622 0.162 0.152 -0.0320	253.500 29.000 -7.971 0.956 0.147 0.139 -0.0049	253.500 29.000 -6.901 1.290 0.137 0.129 -0.0327	253.500 29.000 -5.432 1.631 0.122 0.115 -0.0065	253.500 29.000 -4.066 1.932 0.105 0.099 -0.0008	253.500 29.000 -4.629 1.288 0.116 0.109 -0.0260	253.500 29.000 -5.232 0.612 0.117 0.109 -0.0303	253.500 29.000 -5.395 0.122 0.134 0.126 -0.0231	253.500 29.000 -5.548 0.007 0.127 0.118 0.0005	253.500 29.000 -5.357 0.527 0.129 0.119 -0.0028	253.500 29.000 -4.722 1.731 0.128 0.119 0.0000	253.500 29.000 -4.112 2.967 0.130 0.119 -0.0121	253.500 29.000 -3.517 4.198 0.142 0.131 0.0153	253.500 29.000 -3.070 3.648 0.128 0.119 -0.0064	253.500 29.000 -2.690 3.108 0.112 0.102 -0.0131	253.500 29.000 -2.325 2.609 0.108 0.101 -0.0050	253.500 29.000 -1.813 2.064 0.093 0.086 -0.0078	253.500 29.000 -1.407 1.545 0.085 0.078 0.0201	253.500 29.000 -0.975 1.038 0.072 0.066 0.0284	253.500 29.000 -0.497 0.526 0.057 0.051 0.0583	253.500 29.000 -0.109 0.052 0.048 0.044 0.0592	253.500 29.000 -0.148 0.051 0.048 0.044 0.0661	253.500 29.000 -0.209 0.070 0.051 0.047 0.0305	253.500 29.000 -0.266 0.063 0.053 0.049 0.0341	253.500 29.000 -0.309 0.064 0.053 0.049 0.0283	253.500 29.000 -0.333 0.074 0.055 0.052 0.0522	253.500 29.000 -0.418 0.081 0.060 0.057 0.0348	253.500 29.000 -0.473 0.073 0.060 0.057 0.0348
254.000 29.000 -2.286 1.253 0.098 0.094 -0.0168	254.000 29.000 -1.959 1.056 0.090 0.087 0.0021	254.000 29.000 -1.660 0.837 0.083 0.080 -0.0215	254.000 29.000 -1.331 0.630 0.072 0.069 -0.0202	254.000 29.000 -1.016 0.408 0.062 0.059 -0.0186	254.000 29.000 -0.712 0.191 0.052 0.049 0.0123	254.000 29.000 -0.375 -0.028 0.045 0.042 0.0258	254.000 29.000 -0.794 -0.033 0.079 0.076 0.0240	254.000 29.000 -1.243 0.003 0.103 0.102 0.0035	254.000 29.000 -1.590 -0.002 0.122 0.122 0.0013	254.000 29.000 -2.129 -0.029 0.129 0.130 -0.0262	254.000 29.000 -2.733 0.136 0.137 0.135 -0.0204	254.000 29.000 -3.330 0.338 0.139 0.136 -0.0050	254.000 29.000 -3.834 0.568 0.142 0.137 -0.0038	254.000 29.000 -4.218 0.781 0.143 0.137 0.0003	254.000 29.000 -4.977 1.208 0.163 0.158 -0.0016	254.000 29.000 -5.665 1.415 0.168 0.162 -0.0031	254.000 29.000 -6.719 1.816 0.181 0.175 -0.0320	254.000 29.000 -6.987 2.317 0.197 0.190 -0.0058	254.000 29.000 -7.008 1.870 0.197 0.190 -0.0057	254.000 29.000 -7.050 1.398 0.196 0.190 -0.0072	254.000 29.000 -7.130 0.917 0.194 0.188 -0.0085	254.000 29.000 -7.539 0.301 0.182 0.175 -0.0345	254.000 29.000 -6.434 0.655 0.156 0.150 -0.0318	254.000 29.000 -5.395 1.165 0.153 0.148 -0.0322	254.000 29.000 -4.284 1.522 0.131 0.126 -0.0271	254.000 29.000 -3.193 1.896 0.112 0.108 -0.0274	254.000 29.000 -3.457 1.290 0.123 0.118 -0.0053	254.000 29.000 -4.035 0.592 0.130 0.126 -0.0287	254.000 29.000 -4.065 0.012 0.139 0.134 -0.0044	254.000 29.000 -4.358 -0.105 0.133 0.127 -0.0279	254.000 29.000 -4.198 0.265 0.134 0.128 -0.0270	254.000 29.000 -3.554 1.309 0.129 0.121 -0.0014	254.000 29.000 -3.074 2.489 0.134 0.127 -0.0278	254.000 29.000 -2.476 3.566 0.139 0.130 -0.0379	254.000 29.000 -2.125 3.072 0.124 0.118 -0.0087	254.000 29.000 -1.990 2.668 0.114 0.108 -0.0376	254.000 29.000 -1.615 2.221 0.105 0.100 -0.0093	254.000 29.000 -1.261 1.753 0.090 0.085 -0.0073	254.000 29.000 -1.016 1.355 0.083 0.078 -0.0238	254.000 29.000 -0.679 0.912 0.069 0.063 0.0049	254.000 29.000 -0.337 0.467 0.052 0.046 0.0100	254.000 29.000 -0.030 0.073 0.043 0.038 0.0171	254.000 29.000 -0.056 0.061 0.041 0.036 0.0414	254.000 29.000 -0.097 0.074 0.045 0.041 0.0300	254.000 29.000 -0.118 0.069 0.046 0.042 0.0361	254.000 29.000 -0.152 0.077 0.048 0.044 0.0089	254.000 29.000 -0.175 0.074 0.048 0.044 0.0116	254.000 29.000 -0.192 0.077 0.052 0.049 0.0367	254.000 29.000 -0.232 0.064 0.052 0.049 0.0374
254.500 29.000 -2.204 1.048 0.104 0.101 0.0112	254.500 29.000 -1.875 0.870 0.090 0.087 0.0036	254.500 29.000 -1.568 0.706 0.087 0.084 0.0030	254.500 29.000 -1.250 0.525 0.074 0.072 0.0016	254.500 29.000 -0.935 0.338 0.064 0.061 0.0075	254.500 29.000 -0.629 0.138 0.051 0.049 0.0132	254.500 29.000 -0.276 -0.050 0.043 0.040 0.0411	254.500 29.000 -0.499 -0.099 0.069 0.066 0.0320	254.500 29.000 -0.692 -0.103 0.089 0.087 0.0149	254.500 29.000 -0.837 -0.124 0.102 0.102 0.0014	254.500 29.000 -1.023 -0.175 0.106 0.107 0.0128	254.500 29.000 -1.622 -0.110 0.123 0.121 0.0006	254.500 29.000 -2.290 -0.086 0.133 0.127 0.0168	254.500 29.000 -2.920 0.010 0.145 0.138 -0.0059	254.500 29.000 -3.380 0.076 0.146 0.139 0.0011	254.500 29.000 -3.814 0.459 0.169 0.162 0.0012	254.500 29.000 -4.286 0.696 0.171 0.164 -0.0007	254.500 29.000 -4.856 1.141 0.196 0.190 -0.0050	254.500 29.000 -5.115 1.518 0.200 0.191 -0.0068	254.500 29.000 -5.153 1.185 0.200 0.191 -0.0073	254.500 29.000 -5.230 0.849 0.199 0.191 -0.0081	254.500 29.000 -5.287 0.510 0.199 0.191 -0.0081	254.500 29.000 -5.487 0.134 0.196 0.190 -0.0113	254.500 29.000 -4.590 0.412 0.164 0.160 -0.0101	254.500 29.000 -3.631 0.896 0.163 0.159 -0.0089	254.500 29.000 -2.783 1.167 0.138 0.135 -0.0077	254.500 29.000 -1.941 1.446 0.117 0.115 -0.0074	254.500 29.000 -2.343 0.956 0.129 0.126 -0.0306	254.500 29.000 -2.500 0.428 0.138 0.136 -0.0048	254.500 29.000 -2.614 -0.131 0.139 0.136 -0.0022	254.500 29.000 -2.749 -0.140 0.139 0.136 -0.0057	254.500 29.000 -2.606 0.065 0.140 0.137 -0.0040	254.500 29.000 -2.178 0.713 0.130 0.122 -0.0015	254.500 29.000 -1.591 1.596 0.134 0.129 0.0200	254.500 29.000 -1.183 2.412 0.139 0.136 -0.0189	254.500 29.000 -1.069 2.067 0.120 0.117 -0.0091	254.500 29.000 -0.950 1.816 0.117 0.115 -0.0086	254.500 29.000 -0.793 1.471 0.101 0.098 -0.0071	254.500 29.000 -0.626 1.167 0.087 0.084 0.0012	254.500 29.000 -0.415 0.906 0.080 0.077 0.0229	254.500 29.000 -0.302 0.623 0.069 0.064 0.0070	254.500 29.000 -0.139 0.329 0.052 0.046 0.0083	254.500 29.000 0.029 0.080 0.043 0.038 0.0052	254.500 29.000 0.002 0.065 0.041 0.036 -0.0305	254.500 29.000 -0.008 0.076 0.043 0.039 0.0080	254.500 29.000 -0.023 0.071 0.043 0.039 0.0067	254.500 29.000 -0.028 0.078 0.044 0.041 0.0295	254.500 29.000 -0.040 0.073 0.044 0.041 0.0291	254.500 29.000 -0.041 0.072 0.045 0.042 0.0454	254.500 29.000 -0.065 0.061 0.045 0.042 0.0463
255.000 29.000 -2.191 0.831 0.101 0.098 0.0235	255.000 29.000 -1.877 0.673 0.085 0.082 0.0253	255.000 29.000 -1.544 0.548 0.084 0.081 0.0255	255.000 29.000 -1.218 0.395 0.072 0.069 0.0240	255.000 29.000 -0.889 0.247 0.062 0.059 0.0300	255.000 29.000 -0.566 0.074 0.049 0.046 0.0319	255.000 29.000 -0.205 -0.069 0.042 0.038 0.0163	255.000 29.000 -0.308 -0.104 0.061 0.057 0.0440	255.000 29.000 -0.386 -0.118 0.074 0.070 0.0510	255.000 29.000 -0.420 -0.116 0.081 0.079 0.0410	255.000 29.000 -0.533 -0.155 0.083 0.080 0.0455	255.000 29.000 -1.075 -0.164 0.107 0.103 0.0098	255.000 29.000 -1.719 -0.227 0.126 0.119 -0.0090	255.000 29.000 -2.221 -0.224 0.145 0.138 -0.0085	255.000 29.000 -2.701 -0.286 0.148 0.140 -0.0009	255.000 29.000 -2.864 0.017 0.171 0.163 -0.0031	255.000 29.000 -3.129 0.198 0.172 0.164 -0.0040	255.000 29.000 -3.346 0.548 0.199 0.191 0.0010	255.000 29.000 -3.500 0.807 0.201 0.191 -0.0082	255.000 29.000 -3.558 0.643 0.200 0.191 -0.0098	255.000 29.000 -3.662 0.483 0.200 0.191 -0.0109	255.000 29.000 -3.740 0.325 0.200 0.191 -0.0111	255.000 29.000 -3.906 0.166 0.199 0.190 -0.0118	255.000 29.000 -3.087 0.232 0.155 0.149 0.0118	255.000 29.000 -2.248 0.496 0.154 0.148 0.0117	255.000 29.000 -1.573 0.588 0.128 0.125 0.0121	255.000 29.000 -0.902 0.680 0.108 0.106 0.0179	255.000 29.000 -1.060 0.440 0.124 0.124 0.0129	255.000 29.000 -1.273 0.161 0.127 0.126 0.0139	255.000 29.000 -1.398 -0.156 0.127 0.125 0.0173	255.000 29.000 -1.445 -0.135 0.128 0.126 0.0117	255.000 29.000 -1.363 -0.063 0.129 0.127 0.0150	255.000 29.000 -1.124 0.234 0.125 0.120 0.0028	255.000 29.000 -0.712 0.682 0.124 0.119 -0.0019	255.000 29.000 -0.281 1.113 0.126 0.124 0.0064	255.000 29.000 -0.306 0.929 0.109 0.107 0.0098	255.000 29.000 -0.179 0.783 0.103 0.100 0.0436	255.000 29.000 -0.173 0.614 0.086 0.083 0.0386	255.000 29.000 -0.149 0.487 0.077 0.073 0.0563	255.000 29.000 -0.106 0.416 0.071 0.067 0.0284	255.000 29.000 -0.041 0.291 0.065 0.059 0.0351	255.000 29.000 -0.008 0.174 0.052 0.047 0.0017	255.000 29.000 0.080 0.074 0.046 0.042 -0.0245	255.000 29.000 0.069 0.075 0.045 0.041 -0.0312	255.000 29.000 0.059 0.085 0.045 0.041 -0.0216	255.000 29.000 0.056 0.079 0.042 0.039 -0.0004	255.000 29.000 0.053 0.080 0.042 0.039 0.0114	255.000 29.000 0.050 0.079 0.042 0.039 0.0079	255.000 29.000 0.052 0.071 0.040 0.036 0.0405	255.000 29.000 0.038 0.066 0.040 0.037 0.0409
255.500 29.000 -2.214 0.502 0.097 0.093 0.0057	255.500 29.000 -1.892 0.385 0.082 0.079 0.0083	255.500 29.000 -1.540 0.317 0.082 0.078 0.0112	255.500 29.000 -1.202 0.207 0.069 0.067 0.0076	255.500 29.000 -0.863 0.106 0.060 0.057 0.0143	255.500 29.000 -0.525 -0.026 0.048 0.044 0.0055	255.500 29.000 -0.148 -0.112 0.042 0.039 0.0061	255.500 29.000 -0.190 -0.123 0.056 0.050 0.0416	255.500 29.000 -0.224 -0.123 0.064 0.058 0.0438	255.500 29.000 -0.221 -0.106 0.067 0.061 0.0751	255.500 29.000 -0.287 -0.121 0.068 0.062 0.0672	255.500 29.000 -0.723 -0.159 0.097 0.091 0.0202	255.500 29.000 -1.227 -0.214 0.124 0.118 -0.0105	255.500 29.000 -1.644 -0.258 0.146 0.138 -0.0076	255.500 29.000 -2.125 -0.386 0.152 0.143 -0.0101	255.500 29.000 -2.101 -0.167 0.171 0.163 -0.0058	255.500 29.000 -2.237 -0.078 0.173 0.164 -0.0065	255.500 29.000 -2.225 0.145 0.194 0.182 0.0212	255.500 29.000 -2.370 0.341 0.201 0.192 -0.0057	255.500 29.000 -2.427 0.299 0.199 0.191 -0.0099	255.500 29.000 -2.536 0.257 0.199 0.190 -0.0116	255.500 29.000 -2.626 0.220 0.198 0.190 -0.0124	255.500 29.000 -2.756 0.196 0.199 0.190 -0.0113	255.500 29.000 -2.267 0.060 0.147 0.139 -0.0142	255.500 29.000 -1.594 0.219 0.145 0.138 -0.0085	255.500 29.000 -1.005 0.221 0.114 0.108 0.0126	255.500 29.000 -0.449 0.216 0.090 0.086 0.0558	255.500 29.000 -0.517 0.148 0.101 0.099 0.0431	255.500 29.000 -0.722 0.060 0.110 0.107 0.0164	255.500 29.000 -0.791 -0.107 0.106 0.102 0.0439	255.500 29.000 -0.839 -0.056 0.111 0.108 0.0092	255.500 29.000 -0.793 -0.045 0.113 0.109 0.0132	255.500 29.000 -0.603 0.039 0.111 0.104 0.0505	255.500 29.000 -0.352 0.213 0.107 0.102 0.0359	255.500 29.000 -0.126 0.385 0.105 0.100 0.0262	255.500 29.000 -0.135 0.299 0.091 0.086 0.0324	255.500 29.000 -0.095 0.265 0.088 0.082 0.0143	255.500 29.000 -0.098 0.224 0.073 0.068 0.0149	255.500 29.000 -0.080 0.168 0.067 0.060 0.0252	255.500 29.000 -0.041 0.167 0.065 0.059 0.0191	255.500 29.000 -0.001 0.132 0.062 0.056 -0.0076	255.500 29.000 0.024 0.102 0.056 0.051 -0.0393	255.500 29.000 0.101 0.079 0.054 0.050 -0.0275	255.500 29.000 0.093 0.085 0.050 0.048 -0.0245	255.500 29.000 0.085 0.088 0.048 0.045 0.0002	255.500 29.000 0.076 0.082 0.044 0.041 -0.0313	255.500 29.000 0.077 0.076 0.043 0.039 -0.0072	255.500 29.000 0.080 0.081 0.041 0.038 -0.0001	255.500 29.000 0.078 0.063 0.038 0.034 -0.0013	255.500 29.000 0.068 0.063 0.038 0.034 -0.0017
256.000 29.000 -2.198 0.069 0.096 0.093 0.0015	256.000 29.000 -1.879 0.008 0.082 0.079 0.0009	256.000 29.000 -1.518 0.008 0.081 0.079 0.0058	256.000 29.000 -1.176 -0.043 0.069 0.067 -0.0030	256.000 29.000 -0.834 -0.087 0.060 0.058 0.0058	256.000 29.000 -0.497 -0.155 0.049 0.047 -0.0194	256.000 29.000 -0.118 -0.180 0.044 0.042 -0.0259	256.000 29.000 -0.124 -0.173 0.055 0.050 -0.0160	256.000 29.000 -0.141 -0.157 0.063 0.058 -0.0171	256.000 29.000 -0.132 -0.134 0.062 0.055 0.0173	256.000 29.000 -0.178 -0.123 0.065 0.058 -0.0159	256.000 29.000 -0.480 -0.167 0.092 0.086 0.0017	256.000 29.000 -0.807 -0.190 0.123 0.118 -0.0109	256.000 29.000 -1.115 -0.234 0.147 0.140 -0.0115	256.000 29.000 -1.513 -0.325 0.163 0.155 -0.0426	256.000 29.000 -1.382 -0.182 0.173 0.166 -0.0144	256.000 29.000 -1.427 -0.127 0.174 0.167 -0.0146	256.000 29.000 -1.430 0.052 0.195 0.184 -0.0422	256.000 29.000 -1.337 0.195 0.202 0.194 -0.0056	256.000 29.000 -1.390 0.170 0.195 0.190 -0.0075	256.000 29.000 -1.510 0.130 0.195 0.189 -0.0124	256.000 29.000 -1.613 0.102 0.194 0.189 -0.0139	256.000 29.000 -1.741 0.090 0.196 0.189 -0.0056	256.000 29.000 -1.532 -0.047 0.143 0.137 -0.0197	256.000 29.000 -0.978 0.060 0.136 0.129 0.0146	256.000 29.000 -0.657 0.087 0.105 0.100 -0.0068	256.000 29.000 -0.241 0.096 0.077 0.070 0.0403	256.000 29.000 -0.284 0.049 0.084 0.080 0.0256	256.000 29.000 -0.358 -0.021 0.092 0.087 0.0500	256.000 29.000 -0.475 -0.109 0.093 0.087 -0.0054	256.000 29.000 -0.454 -0.080 0.096 0.092 0.0142	256.000 29.000 -0.446 -0.081 0.101 0.095 0.0110	256.000 29.000 -0.348 -0.024 0.099 0.091 -0.0115	256.000 29.000 -0.218 0.064 0.096 0.089 -0.0276	256.000 29.000 -0.094 0.169 0.092 0.086 -0.0376	256.000 29.000 -0.092 0.129 0.083 0.076 -0.0333	256.000 29.000 -0.057 0.129 0.081 0.075 -0.0379	256.000 29.000 -0.048 0.117 0.070 0.064 -0.0273	256.000 29.000 -0.041 0.098 0.066 0.060 -0.0601	256.000 29.000 -0.007 0.100 0.066 0.060 -0.0536	256.000 29.000 0.032 0.094 0.065 0.060 -0.0565	256.000 29.000 0.061 0.090 0.063 0.059 -0.0489	256.000 29.000 0.118 0.078 0.063 0.060 -0.0467	256.000 29.000 0.113 0.086 0.056 0.054 -0.0086	256.000 29.000 0.099 0.081 0.050 0.047 -0.0027	256.000 29.000 0.098 0.087 0.047 0.045 -0.0074	256.000 29.000 0.095 0.077 0.045 0.042 -0.0350	256.000 29.000 0.098 0.078 0.041 0.039 -0.0017	256.000 29.000 0.096 0.065 0.039 0.036 -0.0381	256.000 29.000 0.088 0.067 0.039 0.036 -0.0391
256.500 29.000 -2.269 -0.474 0.097 0.094 -0.0015	256.500 29.000 -1.929 -0.457 0.083 0.081 -0.0036	256.500 29.000 -1.561 -0.378 0.082 0.080 -0.0005	256.500 29.000 -1.197 -0.336 0.068 0.067 -0.0110	256.500 29.000 -0.846 -0.316 0.060 0.059 -0.0031	256.500 29.000 -0.495 -0.297 0.052 0.051 -0.0069	256.500 29.000 -0.107 -0.249 0.050 0.048 -0.0247	256.500 29.000 -0.101 -0.234 0.057 0.054 -0.0048	256.500 29.000 -0.102 -0.211 0.066 0.063 -0.0034	256.500 29.000 -0.099 -0.172 0.064 0.060 -0.0259	256.500 29.000 -0.120 -0.149 0.068 0.064 -0.0083	256.500 29.000 -0.349 -0.174 0.090 0.086 -0.0096	256.500 29.000 -0.580 -0.172 0.121 0.118 -0.0202	256.500 29.000 -0.781 -0.203 0.145 0.141 -0.0188	256.500 29.000 -1.028 -0.221 0.168 0.165 -0.0269	256.500 29.000 -0.926 -0.163 0.170 0.166 -0.0239	256.500 29.000 -0.906 -0.109 0.173 0.167 -0.0215	256.500 29.000 -0.794 0.064 0.197 0.193 -0.0233	256.500 29.000 -0.693 0.081 0.191 0.183 0.0165	256.500 29.000 -0.805 0.042 0.181 0.177 0.0063	256.500 29.000 -0.918 -0.010 0.180 0.176 0.0025	256.500 29.000 -1.023 -0.065 0.179 0.176 -0.0010	256.500 29.000 -1.136 -0.094 0.185 0.180 0.0106	256.500 29.000 -1.047 -0.099 0.137 0.135 -0.0290	256.500 29.000 -0.669 -0.038 0.126 0.121 -0.0168	256.500 29.000 -0.411 0.016 0.096 0.093 0.0165	256.500 29.000 -0.153 0.069 0.071 0.065 0.0003	256.500 29.000 -0.181 -0.020 0.075 0.069 0.0160	256.500 29.000 -0.245 -0.107 0.082 0.076 -0.0013	256.500 29.000 -0.307 -0.189 0.085 0.080 0.0102	256.500 29.000 -0.302 -0.181 0.085 0.080 0.0154	256.500 29.000 -0.298 -0.170 0.094 0.088 -0.0218	256.500 29.000 -0.219 -0.087 0.093 0.088 -0.0312	256.500 29.000 -0.138 0.006 0.089 0.085 -0.0357	256.500 29.000 -0.076 0.111 0.086 0.082 -0.0497	256.500 29.000 -0.066 0.095 0.082 0.078 -0.0676	256.500 29.000 -0.043 0.094 0.079 0.076 -0.0725	256.500 29.000 -0.014 0.081 0.073 0.069 -0.0648	256.500 29.000 -0.002 0.079 0.072 0.068 -0.0707	256.500 29.000 0.024 0.079 0.072 0.068 -0.0678	256.500 29.000 0.058 0.077 0.072 0.069 -0.0671	256.500 29.000 0.084 0.077 0.072 0.069 -0.0614	256.500 29.000 0.124 0.068 0.073 0.070 -0.0642	256.500 29.000 0.112 0.072 0.062 0.059 -0.0519	256.500 29.000 0.098 0.071 0.053 0.051 -0.0503	256.500 29.000 0.099 0.078 0.048 0.046 -0.0180	256.500 29.000 0.105 0.084 0.046 0.045 -0.0166	256.500 29.000 0.101 0.071 0.041 0.039 -0.0069	256.500 29.000 0.109 0.075 0.040 0.038 -0.0113	256.500 29.000 0.103 0.079 0.040 0.038 -0.0119
257.000 29.000 -2.387 -0.981 0.097 0.096 -0.0148	257.000 29.000 -2.009 -0.892 0.082 0.082 -0.0171	257.000 29.000 -1.634 -0.740 0.082 0.082 -0.0149	257.000 29.000 -1.242 -0.611 0.065 0.066 -0.0225	257.000 29.000 -0.868 -0.530 0.059 0.059 -0.0184	257.000 29.000 -0.507 -0.434 0.055 0.055 -0.0355	257.000 29.000 -0.103 -0.312 0.054 0.053 -0.0096	257.000 29.000 -0.105 -0.287 0.061 0.059 -0.0376	257.000 29.000 -0.106 -0.248 0.069 0.068 -0.0326	257.000 29.000 -0.098 -0.192 0.067 0.065 -0.0118	257.000 29.000 -0.119 -0.152 0.071 0.069 -0.0455	257.000 29.000 -0.300 -0.151 0.086 0.085 -0.0169	257.000 29.000 -0.481 -0.141 0.105 0.107 -0.0086	257.000 29.000 -0.666 -0.147 0.124 0.125 -0.0161	257.000 29.000 -0.876 -0.135 0.143 0.146 -0.0248	257.000 29.000 -0.776 -0.099 0.143 0.146 -0.0198	257.000 29.000 -0.727 -0.036 0.152 0.151 -0.0069	257.000 29.000 -0.605 0.059 0.158 0.161 0.0162	257.000 29.000 -0.537 0.082 0.156 0.154 -0.0002	257.000 29.000 -0.653 0.032 0.152 0.152 -0.0057	257.000 29.000 -0.764 -0.019 0.153 0.151 -0.0070	257.000 29.000 -0.867 -0.087 0.151 0.150 -0.0107	257.000 29.000 -0.964 -0.120 0.154 0.153 -0.0029	257.000 29.000 -0.818 -0.084 0.119 0.122 -0.0245	257.000 29.000 -0.535 -0.038 0.110 0.109 -0.0060	257.000 29.000 -0.326 -0.001 0.083 0.081 0.0137	257.000 29.000 -0.124 0.067 0.070 0.065 -0.0206	257.000 29.000 -0.168 -0.043 0.073 0.069 -0.0542	257.000 29.000 -0.201 -0.160 0.073 0.070 0.0146	257.000 29.000 -0.272 -0.248 0.077 0.075 -0.0226	257.000 29.000 -0.270 -0.245 0.077 0.075 -0.0219	257.000 29.000 -0.270 -0.217 0.085 0.085 -0.0338	257.000 29.000 -0.205 -0.133 0.081 0.080 -0.0093	257.000 29.000 -0.152 -0.021 0.079 0.077 -0.0126	257.000 29.000 -0.119 0.105 0.079 0.078 -0.0530	257.000 29.000 -0.100 0.101 0.078 0.078 -0.0537	257.000 29.000 -0.075 0.097 0.077 0.076 -0.0547	257.000 29.000 -0.037 0.086 0.078 0.076 -0.0716	257.000 29.000 -0.027 0.086 0.075 0.074 -0.0758	257.000 29.000 -0.005 0.084 0.075 0.075 -0.0755	257.000 29.000 0.026 0.084 0.077 0.077 -0.0688	257.000 29.000 0.050 0.084 0.078 0.078 -0.0687	257.000 29.000 0.075 0.076 0.075 0.075 -0.0717	257.000 29.000 0.074 0.085 0.067 0.066 -0.0670	257.000 29.000 0.071 0.088 0.057 0.057 -0.0582	257.000 29.000 0.074 0.089 0.049 0.049 -0.0500	257.000 29.000 0.085 0.095 0.045 0.045 -0.0222	257.000 29.000 0.086 0.081 0.041 0.040 -0.0117	257.000 29.000 0.096 0.087 0.040 0.039 -0.0166	257.000 29.000 0.094 0.092 0.040 0.039 -0.0169
257.500 29.000 -2.461 -1.356 0.087 0.089 -0.0380	257.500 29.000 -2.065 -1.215 0.074 0.076 -0.0392	257.500 29.000 -1.678 -1.021 0.074 0.076 -0.0382	257.500 29.000 -1.273 -0.846 0.058 0.061 -0.0531	257.500 29.000 -0.883 -0.709 0.053 0.055 -0.0409	257.500 29.000 -0.495 -0.564 0.053 0.055 -0.0393	257.500 29.000 -0.095 -0.400 0.054 0.054 -0.0511	257.500 29.000 -0.090 -0.369 0.058 0.059 -0.0303	257.500 29.000 -0.095 -0.320 0.066 0.068 -0.0357	257.500 29.000 -0.088 -0.249 0.060 0.061 -0.0259	257.500 29.000 -0.101 -0.191 0.068 0.069 -0.0347	257.500 29.000 -0.250 -0.181 0.071 0.074 -0.0163	257.500 29.000 -0.404 -0.152 0.080 0.084 -0.0350	257.500 29.000 -0.562 -0.130 0.093 0.098 -0.0373	257.500 29.000 -0.729 -0.093 0.103 0.111 -0.0630	257.500 29.000 -0.629 -0.104 0.097 0.105 -0.0240	257.500 29.000 -0.574 -0.024 0.112 0.118 -0.0309	257.500 29.000 -0.482 0.019 0.105 0.114 -0.0576	257.500 29.000 -0.409 0.050 0.112 0.118 -0.0342	257.500 29.000 -0.522 0.008 0.105 0.114 -0.0584	257.500 29.000 -0.634 -0.031 0.111 0.118 -0.0330	257.500 29.000 -0.749 -0.103 0.104 0.113 -0.0588	257.500 29.000 -0.859 -0.137 0.105 0.113 -0.0618	257.500 29.000 -0.684 -0.097 0.087 0.094 -0.0600	257.500 29.000 -0.462 -0.051 0.081 0.085 -0.0311	257.500 29.000 -0.284 -0.003 0.069 0.070 -0.0318	257.500 29.000 -0.104 0.074 0.066 0.065 -0.0567	257.500 29.000 -0.148 -0.060 0.068 0.069 -0.0367	257.500 29.000 -0.192 -0.213 0.060 0.061 -0.0278	257.500 29.000 -0.256 -0.313 0.065 0.067 -0.0477	257.500 29.000 -0.256 -0.312 0.065 0.067 -0.0477	257.500 29.000 -0.264 -0.290 0.067 0.071 -0.0367	257.500 29.000 -0.217 -0.169 0.065 0.067 -0.0477	257.500 29.000 -0.172 -0.030 0.065 0.067 -0.0414	257.500 29.000 -0.135 0.133 0.068 0.070 -0.0590	257.500 29.000 -0.114 0.124 0.068 0.071 -0.0602	257.500 29.000 -0.094 0.115 0.068 0.070 -0.0561	257.500 29.000 -0.063 0.111 0.072 0.075 -0.0859	257.500 29.000 -0.047 0.104 0.070 0.073 -0.0833	257.500 29.000 -0.028 0.097 0.070 0.073 -0.0842	257.500 29.000 -0.010 0.095 0.072 0.075 -0.0850	257.500 29.000 0.015 0.097 0.076 0.079 -0.0723	257.500 29.000 0.034 0.073 0.068 0.071 -0.0666	257.500 29.000 0.035 0.097 0.065 0.067 -0.0739	257.500 29.000 0.038 0.098 0.053 0.055 -0.0509	257.500 29.000 0.043 0.104 0.045 0.047 -0.0502	257.500 29.000 0.054 0.108 0.043 0.044 -0.0644	257.500 29.000 0.057 0.103 0.039 0.040 -0.0585	257.500 29.000 0.066 0.115 0.039 0.039 -0.0565	257.500 29.000 0.075 0.128 0.039 0.039 -0.0567
258.000 29.000 -2.423 -1.815 0.000 0.000 0.0000	258.000 29.000 -2.037 -1.585 0.000 0.000 0.0000	258.000 29.000 -1.651 -1.356 0.000 0.000 0.0000	258.000 29.000 -1.264 -1.127 0.000 0.000 0.0000	258.000 29.000 -0.877 -0.898 0.000 0.000 0.0000	258.000 29.000 -0.495 -0.714 0.000 0.000 0.0000	258.000 29.000 -0.106 -0.480 0.000 0.000 0.0000	258.000 29.000 -0.108 -0.444 0.000 0.000 0.0000	258.000 29.000 -0.109 -0.411 0.000 0.000 0.0000	258.000 29.000 -0.104 -0.303 0.000 0.000 0.0000	258.000 29.000 -0.105 -0.260 0.000 0.000 0.0000	258.000 29.000 -0.251 -0.188 0.000 0.000 0.0000	258.000 29.000 -0.397 -0.117 0.000 0.000 0.0000	258.000 29.000 -0.548 -0.055 0.000 0.000 0.0000	258.000 29.000 -0.697 0.017 0.000 0.000 0.0000	258.000 29.000 -0.621 -0.011 0.000 0.000 0.0000	258.000 29.000 -0.545 -0.041 0.000 0.000 0.0000	258.000 29.000 -0.458 -0.061 0.000 0.000 0.0000	258.000 29.000 -0.379 -0.093 0.000 0.000 0.0000	258.000 29.000 -0.492 -0.078 0.000 0.000 0.0000	258.000 29.000 -0.604 -0.063 0.000 0.000 0.0000	258.000 29.000 -0.724 -0.061 0.000 0.000 0.0000	258.000 29.000 -0.833 -0.049 0.000 0.000 0.0000	258.000 29.000 -0.639 -0.034 0.000 0.000 0.0000	258.000 29.000 -0.447 -0.022 0.000 0.000 0.0000	258.000 29.000 -0.260 -0.016 0.000 0.000 0.0000	258.000 29.000 -0.066 0.000 0.000 0.000 0.0000	258.000 29.000 -0.135 -0.135 0.000 0.000 0.0000	258.000 29.000 -0.204 -0.259 0.000 0.000 0.0000	258.000 29.000 -0.273 -0.382 0.000 0.000 0.0000	258.000 29.000 -0.273 -0.382 0.000 0.000 0.0000	258.000 29.000 -0.292 -0.351 0.000 0.000 0.0000	258.000 29.000 -0.243 -0.199 0.000 0.000 0.0000	258.000 29.000 -0.195 -0.040 0.000 0.000 0.0000	258.000 29.000 -0.147 0.137 0.000 0.000 0.0000	258.000 29.000 -0.126 0.117 0.000 0.000 0.0000	258.000 29.000 -0.107 0.099 0.000 0.000 0.0000	258.000 29.000 -0.087 0.077 0.000 0.000 0.0000	258.000 29.000 -0.069 0.061 0.000 0.000 0.0000	258.000 29.000 -0.052 0.046 0.000 0.000 0.0000	258.000 29.000 -0.035 0.031 0.000 0.000 0.0000	258.000 29.000 -0.017 0.015 0.000 0.000 0.0000	258.000 29.000 -0.000 -0.000 0.000 0.000 0.0000	258.000 29.000 0.003 0.019 0.000 0.000 0.0000	258.000 29.000 0.007 0.039 0.000 0.000 0.0000	258.000 29.000 0.010 0.058 0.000 0.000 0.0000	258.000 29.000 0.014 0.078 0.000 0.000 0.0000	258.000 29.000 0.017 0.097 0.000 0.000 0.0000	258.000 29.000 0.021 0.116 0.000 0.000 0.0000	258.000 29.000 0.024 0.141 0.000 0.000 0.0000
234.000 29.500 -32.945 34.795 0.000 0.000 0.0000	234.000 29.500 -33.313 34.878 0.000 0.000 0.0000	234.000 29.500 -33.680 34.955 0.000 0.000 0.0000	234.000 29.500 -34.046 35.026 0.000 0.000 0.0000	234.000 29.500 -34.410 35.091 0.000 0.000 0.0000	234.000 29.500 -34.760 35.115 0.000 0.000 0.0000	234.000 29.500 -35.127 35.189 0.000 0.000 0.0000	234.000 29.500 -33.872 33.330 0.000 0.000 0.0000	234.000 29.500 -32.627 31.482 0.000 0.000 0.0000	234.000 29.500 -31.348 29.615 0.000 0.000 0.0000	234.000 29.500 -30.098 27.763 0.000 0.000 0.0000	234.000 29.500 -29.880 27.534 0.000 0.000 0.0000	234.000 29.500 -29.662 27.304 0.000 0.000 0.0000	234.000 29.500 -29.453 27.080 0.000 0.000 0.0000	234.000 29.500 -29.235 26.850 0.000 0.000 0.0000	234.000 29.500 -29.049 26.745 0.000 0.000 0.0000	234.000 29.500 -28.864 26.640 0.000 0.000 0.0000	234.000 29.500 -28.669 26.529 0.000 0.000 0.0000	234.000 29.500 -28.484 26.424 0.000 0.000 0.0000	234.000 29.500 -28.434 26.372 0.000 0.000 0.0000	234.000 29.500 -28.385 26.321 0.000 0.000 0.0000	234.000 29.500 -28.341 26.273 0.000 0.000 0.0000	234.000 29.500 -28.292 26.222 0.000 0.000 0.0000	234.000 29.500 -28.280 26.237 0.000 0.000 0.0000	234.000 29.500 -28.269 26.252 0.000 0.000 0.0000	234.000 29.500 -28.265 26.271 0.000 0.000 0.0000	234.000 29.500 -28.253 26.286 0.000 0.000 0.0000	234.000 29.500 -29.153 26.320 0.000 0.000 0.0000	234.000 29.500 -30.056 26.358 0.000 0.000 0.0000	234.000 29.500 -30.963 26.399 0.000 0.000 0.0000	234.000 29.500 -30.963 26.399 0.000 0.000 0.0000	234.000 29.500 -30.833 26.265 0.000 0.000 0.0000	234.000 29.500 -29.796 26.088 0.000 0.000 0.0000	234.000 29.500 -28.760 25.911 0.000 0.000 0.0000	234.000 29.500 -27.723 25.734 0.000 0.000 0.0000	234.000 29.500 -27.615 25.708 0.000 0.000 0.0000	234.000 29.500 -27.507 25.681 0.000 0.000 0.0000	234.000 29.500 -27.402 25.657 0.000 0.000 0.0000	234.000 29.500 -27.298 25.632 0.000 0.000 0.0000	234.000 29.500 -27.194 25.606 0.000 0.000 0.0000	234.000 29.500 -27.089 25.581 0.000 0.000 0.0000	234.000 29.500 -26.985 25.556 0.000 0.000 0.0000	234.000 29.500 -26.880 25.530 0.000 0.000 0.0000	234.000 29.500 -26.835 25.528 0.000 0.000 0.0000	234.000 29.500 -26.791 25.525 0.000 0.000 0.0000	234.000 29.500 -26.746 25.523 0.000 0.000 0.0000	234.000 29.500 -26.701 25.520 0.000 0.000 0.0000	234.000 29.500 -26.656 25.517 0.000 0.000 0.0000	234.000 29.500 -26.611 25.515 0.000 0.000 0.0000	234.000 29.500 -26.569 25.513 0.000 0.000 0.0000
234.500 29.500 -33.195 34.157 0.060 0.065 0.0336	234.500 29.500 -33.536 34.332 0.057 0.062 0.0090	234.500 29.500 -33.891 34.496 0.057 0.062 0.0091	234.500 29.500 -34.258 34.700 0.053 0.057 0.0365	234.500 29.500 -34.641 34.805 0.055 0.060 0.0096	234.500 29.500 -34.948 34.971 0.053 0.057 0.0316	234.500 29.500 -35.317 35.106 0.053 0.057 0.0313	234.500 29.500 -34.150 33.443 0.060 0.064 0.0331	234.500 29.500 -32.991 31.683 0.069 0.075 0.0161	234.500 29.500 -31.789 29.869 0.076 0.083 0.0440	234.500 29.500 -30.618 28.074 0.084 0.093 0.0157	234.500 29.500 -30.381 27.773 0.082 0.090 0.0192	234.500 29.500 -30.141 27.488 0.076 0.083 0.0414	234.500 29.500 -29.852 27.235 0.071 0.078 0.0161	234.500 29.500 -29.633 26.947 0.070 0.077 0.0190	234.500 29.500 -29.405 26.816 0.065 0.070 0.0460	234.500 29.500 -29.156 26.676 0.060 0.065 0.0183	234.500 29.500 -28.905 26.510 0.056 0.062 0.0480	234.500 29.500 -28.718 26.374 0.055 0.060 0.0416	234.500 29.500 -28.622 26.261 0.052 0.057 0.0120	234.500 29.500 -28.591 26.153 0.050 0.054 0.0176	234.500 29.500 -28.536 26.037 0.050 0.054 0.0152	234.500 29.500 -28.481 25.916 0.050 0.054 0.0186	234.500 29.500 -28.479 25.924 0.050 0.053 0.0197	234.500 29.500 -28.408 25.954 0.044 0.048 0.0162	234.500 29.500 -28.414 25.960 0.043 0.047 0.0193	234.500 29.500 -28.398 25.964 0.042 0.045 0.0183	234.500 29.500 -29.364 25.908 0.049 0.053 0.0218	234.500 29.500 -30.318 25.829 0.057 0.062 0.0218	234.500 29.500 -31.226 25.817 0.058 0.062 0.0189	234.500 29.500 -31.230 25.809 0.058 0.062 0.0187	234.500 29.500 -31.100 25.619 0.058 0.062 0.0218	234.500 29.500 -29.918 25.571 0.049 0.053 0.0238	234.500 29.500 -28.773 25.479 0.042 0.045 0.0225	234.500 29.500 -27.616 25.388 0.042 0.044 0.0152	234.500 29.500 -27.499 25.402 0.042 0.044 0.0129	234.500 29.500 -27.358 25.423 0.041 0.044 0.0331	234.500 29.500 -27.259 25.432 0.038 0.041 0.0033	234.500 29.500 -27.158 25.400 0.062 0.067 0.0324	234.500 29.500 -27.060 25.402 0.076 0.081 0.0134	234.500 29.500 -27.007 25.369 0.085 0.092 0.0305	234.500 29.500 -26.903 25.383 0.086 0.094 0.0284	234.500 29.500 -26.765 25.460 0.082 0.089 0.0527	234.500 29.500 -26.735 25.450 0.078 0.086 0.0265	234.500 29.500 -26.694 25.450 0.078 0.087 0.0311	234.500 29.500 -26.667 25.439 0.079 0.087 0.0264	234.500 29.500 -26.642 25.435 0.078 0.086 0.0284	234.500 29.500 -26.623 25.427 0.073 0.079 0.0048	234.500 29.500 -26.584 25.426 0.062 0.067 0.0075	234.500 29.500 -26.559 25.429 0.062 0.066 0.0089
235.000 29.500 -33.355 33.548 0.069 0.073 0.0144	235.000 29.500 -33.730 33.765 0.067 0.071 -0.0002	235.000 29.500 -34.068 34.003 0.066 0.069 0.0100	235.000 29.500 -34.404 34.270 0.063 0.067 0.0336	235.000 29.500 -34.765 34.466 0.063 0.067 0.0266	235.000 29.500 -35.073 34.711 0.062 0.066 0.0345	235.000 29.500 -35.424 34.904 0.063 0.066 0.0266	235.000 29.500 -34.350 33.515 0.070 0.073 0.0297	235.000 29.500 -33.401 31.928 0.085 0.090 0.0357	235.000 29.500 -32.288 30.220 0.098 0.105 0.0301	235.000 29.500 -31.304 28.567 0.113 0.121 0.0270	235.000 29.500 -30.931 28.099 0.109 0.117 0.0384	235.000 29.500 -30.696 27.811 0.100 0.107 0.0255	235.000 29.500 -30.361 27.482 0.097 0.103 0.0213	235.000 29.500 -30.047 27.109 0.092 0.099 0.0443	235.000 29.500 -29.808 26.960 0.085 0.091 0.0379	235.000 29.500 -29.477 26.770 0.079 0.084 0.0343	235.000 29.500 -29.236 26.551 0.078 0.083 0.0406	235.000 29.500 -28.998 26.374 0.073 0.078 0.0300	235.000 29.500 -28.907 26.184 0.072 0.077 0.0118	235.000 29.500 -28.769 26.016 0.064 0.067 0.0111	235.000 29.500 -28.707 25.830 0.063 0.067 0.0156	235.000 29.500 -28.629 25.625 0.063 0.067 0.0164	235.000 29.500 -28.634 25.627 0.063 0.066 0.0219	235.000 29.500 -28.581 25.641 0.058 0.060 0.0150	235.000 29.500 -28.553 25.651 0.056 0.059 0.0297	235.000 29.500 -28.506 25.666 0.053 0.056 0.0094	235.000 29.500 -29.530 25.514 0.062 0.065 0.0206	235.000 29.500 -30.529 25.330 0.069 0.071 0.0247	235.000 29.500 -31.438 25.258 0.073 0.076 0.0148	235.000 29.500 -31.444 25.245 0.073 0.077 0.0135	235.000 29.500 -31.302 25.010 0.070 0.073 0.0186	235.000 29.500 -30.008 25.086 0.060 0.062 0.0182	235.000 29.500 -28.756 25.089 0.050 0.053 0.0131	235.000 29.500 -27.499 25.111 0.046 0.047 0.0046	235.000 29.500 -27.375 25.146 0.046 0.047 -0.0052	235.000 29.500 -27.199 25.202 0.046 0.047 0.0390	235.000 29.500 -27.110 25.234 0.045 0.047 0.0063	235.000 29.500 -26.994 25.215 0.063 0.067 0.0386	235.000 29.500 -26.896 25.229 0.073 0.078 0.0222	235.000 29.500 -26.849 25.214 0.085 0.092 0.0378	235.000 29.500 -26.755 25.251 0.088 0.096 0.0418	235.000 29.500 -26.630 25.379 0.087 0.095 0.0686	235.000 29.500 -26.614 25.363 0.086 0.095 0.0532	235.000 29.500 -26.584 25.375 0.088 0.097 0.0567	235.000 29.500 -26.573 25.342 0.092 0.100 0.0366	235.000 29.500 -26.568 25.349 0.089 0.096 0.0411	235.000 29.500 -26.559 25.321 0.086 0.091 0.0085	235.000 29.500 -26.536 25.330 0.074 0.078 0.0125	235.000 29.500 -26.522 25.330 0.073 0.076 0.0034
235.500 29.500 -33.493 33.126 0.072 0.073 0.0049	235.500 29.500 -33.830 33.400 0.070 0.071 0.0007	235.500 29.500 -34.154 33.659 0.068 0.069 0.0182	235.500 29.500 -34.480 33.910 0.067 0.068 0.0270	235.500 29.500 -34.822 34.150 0.065 0.066 0.0328	235.500 29.500 -35.124 34.438 0.066 0.067 0.0369	235.500 29.500 -35.469 34.674 0.067 0.068 0.0275	235.500 29.500 -34.576 33.598 0.075 0.076 0.0407	235.500 29.500 -33.787 32.256 0.092 0.095 0.0373	235.500 29.500 -32.977 30.825 0.115 0.121 0.0214	235.500 29.500 -32.250 29.382 0.132 0.137 0.0240	235.500 29.500 -31.797 28.779 0.134 0.141 0.0213	235.500 29.500 -31.358 28.410 0.119 0.125 0.0181	235.500 29.500 -31.090 27.981 0.114 0.117 0.0217	235.500 29.500 -30.636 27.490 0.111 0.114 0.0446	235.500 29.500 -30.313 27.284 0.104 0.108 0.0257	235.500 29.500 -29.874 26.988 0.097 0.100 0.0289	235.500 29.500 -29.674 26.722 0.096 0.100 0.0313	235.500 29.500 -29.379 26.474 0.090 0.094 0.0234	235.500 29.500 -29.282 26.186 0.089 0.093 0.0134	235.500 29.500 -29.037 25.918 0.078 0.080 -0.0021	235.500 29.500 -28.958 25.644 0.077 0.080 0.0157	235.500 29.500 -28.850 25.323 0.077 0.079 0.0075	235.500 29.500 -28.860 25.321 0.074 0.074 0.0182	235.500 29.500 -28.716 25.363 0.067 0.068 0.0006	235.500 29.500 -28.687 25.359 0.066 0.067 0.0130	235.500 29.500 -28.645 25.360 0.065 0.066 -0.0005	235.500 29.500 -29.737 25.106 0.072 0.073 0.0140	235.500 29.500 -30.699 24.883 0.076 0.075 0.0174	235.500 29.500 -31.696 24.651 0.084 0.085 0.0158	235.500 29.500 -31.704 24.639 0.085 0.085 0.0113	235.500 29.500 -31.444 24.466 0.079 0.080 0.0039	235.500 29.500 -30.056 24.642 0.067 0.068 -0.0008	235.500 29.500 -28.721 24.747 0.055 0.055 0.0049	235.500 29.500 -27.380 24.872 0.048 0.047 -0.0032	235.500 29.500 -27.248 24.912 0.048 0.047 -0.0118	235.500 29.500 -27.045 25.020 0.045 0.044 0.0257	235.500 29.500 -26.953 25.058 0.047 0.047 0.0102	235.500 29.500 -26.823 25.072 0.059 0.059 0.0495	235.500 29.500 -26.724 25.090 0.066 0.068 0.0414	235.500 29.500 -26.654 25.117 0.074 0.077 0.0616	235.500 29.500 -26.576 25.168 0.080 0.084 0.0618	235.500 29.500 -26.468 25.295 0.081 0.085 0.0837	235.500 29.500 -26.463 25.274 0.082 0.086 0.0779	235.500 29.500 -26.441 25.308 0.084 0.088 0.0787	235.500 29.500 -26.435 25.262 0.090 0.094 0.0544	235.500 29.500 -26.452 25.265 0.087 0.091 0.0459	235.500 29.500 -26.445 25.229 0.088 0.090 0.0188	235.500 29.500 -26.445 25.238 0.078 0.078 0.0158	235.500 29.500 -26.441 25.230 0.077 0.077 0.0038
236.000 29.500 -33.549 32.878 0.073 0.072 0.0185	236.000 29.500 -33.882 33.144 0.071 0.070 0.0156	236.000 29.500 -34.194 33.400 0.067 0.065 0.0260	236.000 29.500 -34.503 33.636 0.069 0.068 0.0212	236.000 29.500 -34.818 33.900 0.064 0.062 0.0238	236.000 29.500 -35.117 34.167 0.066 0.065 0.0329	236.000 29.500 -35.454 34.413 0.068 0.067 0.0296	236.000 29.500 -34.744 33.677 0.073 0.074 0.0503	236.000 29.500 -34.212 32.700 0.095 0.096 0.0240	236.000 29.500 -33.919 31.742 0.118 0.122 0.0281	236.000 29.500 -33.339 30.574 0.135 0.139 0.0345	236.000 29.500 -33.025 29.876 0.141 0.144 0.0206	236.000 29.500 -32.359 29.363 0.132 0.135 0.0181	236.000 29.500 -31.734 28.706 0.125 0.128 0.0198	236.000 29.500 -31.263 28.143 0.126 0.129 0.0270	236.000 29.500 -31.042 27.874 0.122 0.126 0.0114	236.000 29.500 -30.419 27.374 0.115 0.118 0.0270	236.000 29.500 -30.217 27.066 0.114 0.118 0.0303	236.000 29.500 -29.884 26.751 0.107 0.111 0.0171	236.000 29.500 -29.800 26.322 0.106 0.109 0.0128	236.000 29.500 -29.381 25.889 0.094 0.097 -0.0068	236.000 29.500 -29.314 25.514 0.091 0.092 0.0124	236.000 29.500 -29.167 25.031 0.091 0.092 -0.0000	236.000 29.500 -29.051 25.057 0.082 0.081 -0.0050	236.000 29.500 -28.923 25.090 0.079 0.079 -0.0060	236.000 29.500 -28.887 25.080 0.078 0.078 0.0035	236.000 29.500 -28.854 25.051 0.075 0.074 0.0022	236.000 29.500 -29.903 24.753 0.080 0.079 0.0035	236.000 29.500 -30.830 24.484 0.083 0.081 0.0019	236.000 29.500 -31.905 24.112 0.091 0.088 0.0118	236.000 29.500 -31.910 24.098 0.094 0.093 0.0033	236.000 29.500 -31.630 23.877 0.087 0.086 0.0063	236.000 29.500 -30.141 24.164 0.075 0.074 0.0003	236.000 29.500 -28.672 24.441 0.059 0.057 -0.0069	236.000 29.500 -27.257 24.641 0.049 0.047 -0.0112	236.000 29.500 -27.119 24.688 0.049 0.047 -0.0089	236.000 29.500 -26.901 24.836 0.044 0.041 -0.0001	236.000 29.500 -26.801 24.904 0.046 0.044 0.0176	236.000 29.500 -26.660 24.946 0.053 0.051 0.0590	236.000 29.500 -26.556 24.983 0.060 0.059 0.0598	236.000 29.500 -26.472 25.031 0.064 0.064 0.0713	236.000 29.500 -26.392 25.105 0.071 0.072 0.0802	236.000 29.500 -26.303 25.220 0.074 0.074 0.0930	236.000 29.500 -26.294 25.215 0.075 0.075 0.0905	236.000 29.500 -26.283 25.233 0.076 0.075 0.0926	236.000 29.500 -26.275 25.191 0.080 0.082 0.0788	236.000 29.500 -26.311 25.192 0.078 0.079 0.0916	236.000 29.500 -26.310 25.153 0.084 0.084 0.0490	236.000 29.500 -26.320 25.156 0.076 0.073 0.0323	236.000 29.500 -26.325 25.142 0.075 0.072 0.0312
236.500 29.500 -33.513 32.692 0.074 0.072 0.0305	236.500 29.500 -33.853 32.932 0.072 0.069 0.0287	236.500 29.500 -34.119 33.235 0.066 0.062 0.0303	236.500 29.500 -34.454 33.407 0.068 0.065 0.0251	236.500 29.500 -34.751 33.693 0.064 0.060 0.0226	236.500 29.500 -35.053 33.916 0.065 0.062 0.0183	236.500 29.500 -35.398 34.135 0.066 0.064 0.0242	236.500 29.500 -34.817 33.740 0.068 0.066 0.0427	236.500 29.500 -34.558 33.146 0.088 0.089 0.0264	236.500 29.500 -34.480 32.564 0.106 0.108 0.0360	236.500 29.500 -34.223 31.809 0.123 0.125 0.0381	236.500 29.500 -33.845 30.926 0.133 0.133 0.0095	236.500 29.500 -33.272 30.436 0.134 0.135 0.0235	236.500 29.500 -32.709 29.744 0.135 0.136 0.0176	236.500 29.500 -32.247 29.114 0.141 0.145 0.0163	236.500 29.500 -32.081 28.781 0.134 0.138 0.0113	236.500 29.500 -31.196 28.029 0.131 0.134 0.0281	236.500 29.500 -31.031 27.651 0.130 0.133 0.0279	236.500 29.500 -30.601 27.252 0.125 0.129 0.0147	236.500 29.500 -30.492 26.653 0.123 0.126 0.0077	236.500 29.500 -30.007 25.963 0.112 0.115 0.0155	236.500 29.500 -29.803 25.479 0.105 0.103 0.0075	236.500 29.500 -29.621 24.750 0.103 0.101 0.0006	236.500 29.500 -29.346 24.804 0.095 0.094 -0.0150	236.500 29.500 -29.243 24.835 0.092 0.092 -0.0055	236.500 29.500 -29.210 24.818 0.088 0.087 0.0036	236.500 29.500 -29.038 24.793 0.083 0.082 -0.0017	236.500 29.500 -30.174 24.404 0.089 0.087 0.0048	236.500 29.500 -31.047 24.071 0.094 0.092 -0.0036	236.500 29.500 -32.092 23.645 0.098 0.094 0.0014	236.500 29.500 -32.213 23.531 0.103 0.101 0.0085	236.500 29.500 -31.785 23.351 0.093 0.089 0.0005	236.500 29.500 -30.205 23.727 0.079 0.076 0.0006	236.500 29.500 -28.629 24.118 0.063 0.060 -0.0265	236.500 29.500 -27.134 24.396 0.051 0.047 -0.0149	236.500 29.500 -26.990 24.461 0.050 0.047 -0.0064	236.500 29.500 -26.765 24.628 0.044 0.041 -0.0141	236.500 29.500 -26.657 24.748 0.044 0.041 0.0094	236.500 29.500 -26.510 24.817 0.049 0.045 0.0566	236.500 29.500 -26.392 24.886 0.054 0.051 0.0670	236.500 29.500 -26.302 24.954 0.058 0.055 0.0784	236.500 29.500 -26.211 25.053 0.061 0.059 0.0957	236.500 29.500 -26.131 25.160 0.066 0.063 0.0924	236.500 29.500 -26.121 25.149 0.066 0.063 0.0905	236.500 29.500 -26.120 25.153 0.068 0.064 0.0948	236.500 29.500 -26.116 25.140 0.069 0.067 0.1125	236.500 29.500 -26.158 25.108 0.070 0.065 0.0998	236.500 29.500 -26.161 25.090 0.076 0.074 0.0745	236.500 29.500 -26.172 25.060 0.072 0.068 0.0262	236.500 29.500 -26.176 25.044 0.072 0.067 0.0273
237.000 29.500 -33.419 32.484 0.073 0.068 0.0303	237.000 29.500 -33.750 32.720 0.071 0.066 0.0340	237.000 29.500 -34.008 33.012 0.065 0.061 0.0162	237.000 29.500 -34.340 33.185 0.066 0.061 0.0155	237.000 29.500 -34.639 33.471 0.063 0.059 0.0165	237.000 29.500 -34.942 33.676 0.064 0.060 0.0223	237.000 29.500 -35.280 33.891 0.064 0.061 0.0289	237.000 29.500 -34.774 33.723 0.061 0.057 0.0310	237.000 29.500 -34.694 33.416 0.075 0.075 0.0365	237.000 29.500 -34.737 33.125 0.092 0.091 0.0470	237.000 29.500 -34.677 32.684 0.108 0.107 0.0482	237.000 29.500 -34.402 31.797 0.121 0.120 0.0224	237.000 29.500 -34.113 31.505 0.125 0.125 0.0393	237.000 29.500 -33.613 30.863 0.134 0.135 0.0199	237.000 29.500 -33.579 30.427 0.141 0.145 0.0252	237.000 29.500 -33.103 29.877 0.136 0.138 0.0217	237.000 29.500 -32.152 28.987 0.142 0.147 0.0225	237.000 29.500 -32.032 28.547 0.140 0.143 0.0154	237.000 29.500 -31.650 28.116 0.141 0.146 0.0125	237.000 29.500 -31.473 27.220 0.136 0.137 0.0122	237.000 29.500 -30.671 26.240 0.126 0.128 0.0145	237.000 29.500 -30.353 25.510 0.117 0.114 -0.0168	237.000 29.500 -30.029 24.524 0.113 0.111 -0.0111	237.000 29.500 -29.777 24.571 0.109 0.108 -0.0117	237.000 29.500 -29.722 24.618 0.103 0.101 0.0000	237.000 29.500 -29.508 24.614 0.097 0.095 -0.0118	237.000 29.500 -29.348 24.571 0.094 0.093 -0.0020	237.000 29.500 -30.435 24.130 0.097 0.094 -0.0021	237.000 29.500 -31.432 23.658 0.104 0.100 0.0030	237.000 29.500 -32.421 23.160 0.106 0.102 0.0109	237.000 29.500 -32.508 23.048 0.109 0.104 0.0061	237.000 29.500 -31.909 22.884 0.099 0.095 -0.0139	237.000 29.500 -30.235 23.331 0.085 0.081 -0.0148	237.000 29.500 -28.610 23.756 0.068 0.064 -0.0141	237.000 29.500 -27.013 24.142 0.053 0.048 -0.0230	237.000 29.500 -26.860 24.220 0.051 0.047 -0.0078	237.000 29.500 -26.631 24.399 0.045 0.041 -0.0237	237.000 29.500 -26.524 24.559 0.042 0.037 0.0138	237.000 29.500 -26.363 24.669 0.046 0.041 0.0368	237.000 29.500 -26.238 24.763 0.049 0.045 0.0626	237.000 29.500 -26.134 24.873 0.052 0.048 0.0771	237.000 29.500 -26.040 24.967 0.055 0.051 0.0630	237.000 29.500 -25.959 25.087 0.058 0.054 0.0835	237.000 29.500 -25.951 25.077 0.058 0.054 0.0861	237.000 29.500 -25.964 25.069 0.061 0.055 0.0837	237.000 29.500 -25.961 25.066 0.061 0.055 0.1015	237.000 29.500 -25.997 25.013 0.064 0.058 0.0708	237.000 29.500 -25.997 25.009 0.069 0.064 0.0865	237.000 29.500 -26.013 24.987 0.068 0.063 0.0572	237.000 29.500 -26.012 24.971 0.068 0.062 0.0485
237.500 29.500 -33.268 32.257 0.070 0.063 0.0180	237.500 29.500 -33.598 32.469 0.069 0.063 0.0172	237.500 29.500 -33.846 32.764 0.063 0.058 0.0185	237.500 29.500 -34.187 32.944 0.065 0.059 0.0151	237.500 29.500 -34.500 33.220 0.063 0.059 0.0135	237.500 29.500 -34.810 33.436 0.063 0.059 0.0246	237.500 29.500 -35.146 33.653 0.064 0.059 0.0378	237.500 29.500 -34.673 33.634 0.057 0.051 0.0214	237.500 29.500 -34.686 33.552 0.065 0.061 0.0737	237.500 29.500 -34.835 33.446 0.077 0.073 0.0721	237.500 29.500 -34.904 33.217 0.090 0.086 0.0733	237.500 29.500 -34.676 32.453 0.110 0.106 0.0467	237.500 29.500 -34.565 32.329 0.112 0.109 0.0540	237.500 29.500 -34.364 31.857 0.124 0.123 0.0387	237.500 29.500 -34.382 31.496 0.128 0.127 0.0331	237.500 29.500 -34.039 30.992 0.127 0.127 0.0366	237.500 29.500 -33.515 30.236 0.142 0.145 0.0372	237.500 29.500 -33.196 29.730 0.140 0.143 0.0336	237.500 29.500 -33.099 29.396 0.143 0.146 0.0278	237.500 29.500 -32.382 27.949 0.140 0.139 0.0150	237.500 29.500 -31.653 26.673 0.137 0.138 0.0196	237.500 29.500 -30.972 25.582 0.129 0.128 -0.0145	237.500 29.500 -30.641 24.326 0.124 0.121 -0.0059	237.500 29.500 -30.401 24.373 0.122 0.119 -0.0035	237.500 29.500 -30.164 24.482 0.112 0.110 -0.0059	237.500 29.500 -29.964 24.465 0.110 0.109 -0.0136	237.500 29.500 -29.812 24.402 0.104 0.102 -0.0007	237.500 29.500 -30.881 23.894 0.106 0.102 0.0013	237.500 29.500 -31.798 23.371 0.111 0.105 -0.0012	237.500 29.500 -32.764 22.789 0.112 0.106 0.0052	237.500 29.500 -32.813 22.656 0.116 0.111 -0.0046	237.500 29.500 -32.176 22.381 0.107 0.102 -0.0073	237.500 29.500 -30.355 22.897 0.091 0.086 -0.0130	237.500 29.500 -28.580 23.429 0.071 0.066 -0.0148	237.500 29.500 -26.897 23.832 0.056 0.052 -0.0430	237.500 29.500 -26.733 23.953 0.053 0.048 -0.0176	237.500 29.500 -26.498 24.140 0.046 0.041 -0.0315	237.500 29.500 -26.390 24.340 0.042 0.036 -0.0193	237.500 29.500 -26.223 24.486 0.043 0.038 0.0329	237.500 29.500 -26.091 24.610 0.046 0.041 0.0414	237.500 29.500 -25.974 24.743 0.048 0.043 0.0504	237.500 29.500 -25.878 24.864 0.050 0.045 0.0600	237.500 29.500 -25.793 24.993 0.053 0.047 0.0651	237.500 29.500 -25.787 24.988 0.053 0.047 0.0740	237.500 29.500 -25.796 24.968 0.056 0.050 0.0522	237.500 29.500 -25.806 24.960 0.057 0.050 0.0582	237.500 29.500 -25.832 24.937 0.059 0.053 0.0711	237.500 29.500 -25.834 24.923 0.063 0.055 0.0827	237.500 29.500 -25.841 24.888 0.064 0.058 0.0469	237.500 29.500 -25.841 24.873 0.065 0.058 0.0274
238.000 29.500 -33.139 32.062 0.070 0.062 0.0157	238.000 29.500 -33.459 32.247 0.068 0.061 0.0134	238.000 29.500 -33.689 32.558 0.063 0.056 0.0139	238.000 29.500 -34.030 32.728 0.064 0.058 0.0214	238.000 29.500 -34.357 32.977 0.063 0.057 0.0215	238.000 29.500 -34.662 33.206 0.062 0.057 0.0299	238.000 29.500 -34.985 33.433 0.062 0.057 0.0446	238.000 29.500 -34.531 33.484 0.054 0.047 0.0141	238.000 29.500 -34.582 33.587 0.057 0.051 0.0818	238.000 29.500 -34.750 33.565 0.068 0.060 0.0729	238.000 29.500 -34.868 33.461 0.079 0.071 0.0776	238.000 29.500 -34.827 32.903 0.098 0.092 0.0665	238.000 29.500 -34.759 32.840 0.099 0.093 0.0630	238.000 29.500 -34.721 32.489 0.110 0.105 0.0525	238.000 29.500 -34.787 32.193 0.113 0.109 0.0469	238.000 29.500 -34.544 31.814 0.115 0.110 0.0437	238.000 29.500 -34.315 31.302 0.127 0.126 0.0523	238.000 29.500 -34.092 30.882 0.129 0.128 0.0440	238.000 29.500 -34.014 30.590 0.130 0.129 0.0405	238.000 29.500 -33.257 28.771 0.139 0.138 0.0175	238.000 29.500 -32.541 27.192 0.140 0.138 0.0217	238.000 29.500 -31.877 25.773 0.139 0.137 0.0082	238.000 29.500 -31.195 24.184 0.134 0.131 -0.0026	238.000 29.500 -30.967 24.244 0.132 0.129 -0.0075	238.000 29.500 -30.813 24.414 0.122 0.119 0.0021	238.000 29.500 -30.630 24.375 0.120 0.118 0.0001	238.000 29.500 -30.233 24.308 0.113 0.110 -0.0068	238.000 29.500 -31.298 23.742 0.114 0.111 -0.0082	238.000 29.500 -32.275 23.135 0.119 0.113 -0.0138	238.000 29.500 -33.197 22.466 0.120 0.114 -0.0158	238.000 29.500 -33.332 22.287 0.125 0.119 0.0039	238.000 29.500 -32.449 21.965 0.112 0.105 -0.0068	238.000 29.500 -30.479 22.503 0.095 0.089 -0.0100	238.000 29.500 -28.576 23.065 0.076 0.071 -0.0298	238.000 29.500 -26.795 23.448 0.060 0.055 -0.0374	238.000 29.500 -26.604 23.645 0.056 0.051 -0.0354	238.000 29.500 -26.365 23.854 0.049 0.044 -0.0379	238.000 29.500 -26.254 24.082 0.043 0.038 -0.0572	238.000 29.500 -26.087 24.264 0.043 0.036 -0.0051	238.000 29.500 -25.954 24.437 0.043 0.037 0.0381	238.000 29.500 -25.825 24.577 0.046 0.040 0.0341	238.000 29.500 -25.730 24.721 0.047 0.042 0.0478	238.000 29.500 -25.634 24.848 0.050 0.043 0.0231	238.000 29.500 -25.633 24.858 0.049 0.043 0.0377	238.000 29.500 -25.627 24.840 0.053 0.046 0.0405	238.000 29.500 -25.647 24.847 0.053 0.046 0.0438	238.000 29.500 -25.677 24.831 0.055 0.047 0.0567	238.000 29.500 -25.663 24.805 0.060 0.051 0.0448	238.000 29.500 -25.660 24.784 0.061 0.053 0.0401	238.000 29.500 -25.666 24.763 0.064 0.056 0.0142
238.500 29.500 -33.000 31.915 0.071 0.063 0.0072	238.500 29.500 -33.308 32.067 0.069 0.061 0.0136	238.500 29.500 -33.549 32.366 0.064 0.057 0.0118	238.500 29.500 -33.880 32.540 0.065 0.058 0.0107	238.500 29.500 -34.211 32.770 0.063 0.056 0.0138	238.500 29.500 -34.506 32.997 0.062 0.056 0.0193	238.500 29.500 -34.817 33.233 0.062 0.056 0.0330	238.500 29.500 -34.390 33.322 0.053 0.046 0.0246	238.500 29.500 -34.451 33.548 0.053 0.044 0.0708	238.500 29.500 -34.633 33.593 0.062 0.052 0.0604	238.500 29.500 -34.777 33.607 0.073 0.062 0.0676	238.500 29.500 -34.837 33.208 0.086 0.077 0.0860	238.500 29.500 -34.795 33.123 0.089 0.080 0.0591	238.500 29.500 -34.879 32.881 0.094 0.086 0.0744	238.500 29.500 -34.933 32.617 0.101 0.093 0.0622	238.500 29.500 -34.769 32.336 0.103 0.095 0.0504	238.500 29.500 -34.765 32.068 0.108 0.103 0.0751	238.500 29.500 -34.549 31.685 0.116 0.111 0.0500	238.500 29.500 -34.472 31.467 0.117 0.111 0.0519	238.500 29.500 -34.056 29.504 0.130 0.127 0.0344	238.500 29.500 -33.394 27.674 0.135 0.130 0.0313	238.500 29.500 -32.692 25.976 0.142 0.137 0.0179	238.500 29.500 -32.047 24.081 0.144 0.139 0.0083	238.500 29.500 -31.813 24.166 0.142 0.139 0.0029	238.500 29.500 -31.381 24.393 0.130 0.126 -0.0007	238.500 29.500 -31.254 24.354 0.124 0.120 0.0049	238.500 29.500 -30.868 24.298 0.121 0.118 0.0025	238.500 29.500 -31.948 23.660 0.122 0.119 0.0002	238.500 29.500 -32.872 22.941 0.126 0.121 0.0004	238.500 29.500 -33.759 22.142 0.128 0.122 -0.0126	238.500 29.500 -33.861 22.022 0.130 0.123 0.0006	238.500 29.500 -32.723 21.647 0.118 0.112 -0.0157	238.500 29.500 -30.604 22.151 0.101 0.094 -0.0181	238.500 29.500 -28.602 22.687 0.082 0.076 -0.0185	238.500 29.500 -26.678 23.062 0.064 0.059 -0.0411	238.500 29.500 -26.490 23.267 0.060 0.055 -0.0289	238.500 29.500 -26.244 23.528 0.052 0.047 -0.0286	238.500 29.500 -26.124 23.767 0.047 0.042 -0.0566	238.500 29.500 -25.949 24.002 0.044 0.037 -0.0434	238.500 29.500 -25.818 24.208 0.042 0.035 -0.0008	238.500 29.500 -25.684 24.387 0.044 0.037 0.0299	238.500 29.500 -25.585 24.553 0.045 0.038 0.0436	238.500 29.500 -25.481 24.658 0.049 0.041 -0.0065	238.500 29.500 -25.474 24.711 0.047 0.040 0.0192	238.500 29.500 -25.466 24.662 0.051 0.043 -0.0012	238.500 29.500 -25.491 24.667 0.052 0.043 -0.0035	238.500 29.500 -25.517 24.675 0.053 0.044 0.0145	238.500 29.500 -25.485 24.633 0.059 0.049 -0.0029	238.500 29.500 -25.477 24.611 0.060 0.050 -0.0215	238.500 29.500 -25.491 24.620 0.063 0.054 0.0104
239.000 29.500 -32.863 31.708 0.075 0.067 -0.0120	239.000 29.500 -33.143 31.897 0.071 0.064 0.0134	239.000 29.500 -33.393 32.179 0.067 0.060 -0.0045	239.000 29.500 -33.727 32.315 0.067 0.060 0.0162	239.000 29.500 -34.058 32.545 0.065 0.058 0.0033	239.000 29.500 -34.359 32.766 0.063 0.057 0.0095	239.000 29.500 -34.663 33.023 0.062 0.056 0.0254	239.000 29.500 -34.255 33.178 0.054 0.047 0.0300	239.000 29.500 -34.309 33.461 0.052 0.042 0.0209	239.000 29.500 -34.498 33.548 0.060 0.049 0.0151	239.000 29.500 -34.672 33.655 0.071 0.059 0.0262	239.000 29.500 -34.738 33.326 0.080 0.068 0.0449	239.000 29.500 -34.751 33.246 0.082 0.070 0.0463	239.000 29.500 -34.814 33.108 0.085 0.073 0.0600	239.000 29.500 -34.914 32.868 0.091 0.080 0.0604	239.000 29.500 -34.812 32.634 0.094 0.083 0.0495	239.000 29.500 -34.814 32.483 0.097 0.085 0.0631	239.000 29.500 -34.747 32.202 0.105 0.096 0.0579	239.000 29.500 -34.672 32.046 0.106 0.097 0.0630	239.000 29.500 -34.509 30.010 0.119 0.111 0.0460	239.000 29.500 -33.865 27.995 0.130 0.122 0.0307	239.000 29.500 -33.509 26.138 0.138 0.130 0.0206	239.000 29.500 -32.814 23.992 0.148 0.141 0.0078	239.000 29.500 -32.608 24.114 0.145 0.140 0.0093	239.000 29.500 -32.268 24.403 0.133 0.126 0.0141	239.000 29.500 -31.826 24.362 0.127 0.120 0.0060	239.000 29.500 -31.458 24.327 0.125 0.120 0.0070	239.000 29.500 -32.556 23.637 0.125 0.120 0.0072	239.000 29.500 -33.404 22.876 0.132 0.128 0.0021	239.000 29.500 -34.271 21.940 0.136 0.131 -0.0171	239.000 29.500 -34.344 21.853 0.137 0.131 -0.0120	239.000 29.500 -33.207 21.343 0.125 0.119 -0.0039	239.000 29.500 -30.874 21.800 0.107 0.101 -0.0114	239.000 29.500 -28.649 22.300 0.088 0.082 -0.0285	239.000 29.500 -26.589 22.614 0.070 0.064 -0.0291	239.000 29.500 -26.353 22.873 0.064 0.059 -0.0323	239.000 29.500 -26.105 23.167 0.056 0.051 -0.0447	239.000 29.500 -25.995 23.427 0.051 0.046 -0.0410	239.000 29.500 -25.814 23.698 0.046 0.040 -0.0457	239.000 29.500 -25.682 23.933 0.043 0.036 -0.0341	239.000 29.500 -25.542 24.132 0.043 0.036 -0.0174	239.000 29.500 -25.438 24.317 0.044 0.036 -0.0118	239.000 29.500 -25.325 24.431 0.049 0.041 -0.0325	239.000 29.500 -25.312 24.473 0.048 0.039 -0.0549	239.000 29.500 -25.300 24.448 0.051 0.043 -0.0346	239.000 29.500 -25.314 24.436 0.053 0.045 -0.0450	239.000 29.500 -25.344 24.455 0.054 0.046 -0.0450	239.000 29.500 -25.302 24.417 0.059 0.050 -0.0482	239.000 29.500 -25.293 24.375 0.062 0.053 -0.0618	239.000 29.500 -25.303 24.388 0.064 0.054 -0.0567
239.500 29.500 -32.747 31.393 0.080 0.074 -0.0050	239.500 29.500 -32.998 31.654 0.076 0.070 -0.0022	239.500 29.500 -33.264 31.895 0.072 0.066 -0.0112	239.500 29.500 -33.574 32.094 0.070 0.063 0.0157	239.500 29.500 -33.915 32.301 0.068 0.062 0.0120	239.500 29.500 -34.223 32.517 0.066 0.060 0.0163	239.500 29.500 -34.510 32.807 0.064 0.058 0.0138	239.500 29.500 -34.134 33.036 0.057 0.051 0.0119	239.500 29.500 -34.194 33.350 0.054 0.045 -0.0329	239.500 29.500 -34.396 33.470 0.061 0.052 -0.0312	239.500 29.500 -34.608 33.617 0.072 0.061 -0.0193	239.500 29.500 -34.669 33.353 0.078 0.066 0.0169	239.500 29.500 -34.675 33.321 0.080 0.068 0.0154	239.500 29.500 -34.773 33.232 0.082 0.069 0.0138	239.500 29.500 -34.856 33.049 0.086 0.072 0.0312	239.500 29.500 -34.774 32.804 0.090 0.078 0.0277	239.500 29.500 -34.770 32.700 0.092 0.079 0.0297	239.500 29.500 -34.791 32.513 0.097 0.084 0.0551	239.500 29.500 -34.711 32.446 0.099 0.086 0.0576	239.500 29.500 -34.721 30.335 0.109 0.098 0.0483	239.500 29.500 -34.308 28.286 0.124 0.115 0.0387	239.500 29.500 -33.917 26.166 0.134 0.123 0.0052	239.500 29.500 -33.498 23.870 0.151 0.142 0.0078	239.500 29.500 -33.349 24.111 0.146 0.140 0.0182	239.500 29.500 -32.729 24.363 0.131 0.122 0.0089	239.500 29.500 -32.337 24.364 0.128 0.121 0.0061	239.500 29.500 -31.998 24.383 0.126 0.120 0.0098	239.500 29.500 -33.124 23.673 0.127 0.121 0.0121	239.500 29.500 -34.258 22.943 0.135 0.130 0.0192	239.500 29.500 -35.076 21.798 0.143 0.139 -0.0034	239.500 29.500 -35.108 21.736 0.144 0.139 -0.0016	239.500 29.500 -33.674 21.131 0.128 0.121 0.0007	239.500 29.500 -31.113 21.500 0.110 0.103 -0.0054	239.500 29.500 -28.723 21.853 0.093 0.087 -0.0217	239.500 29.500 -26.473 22.162 0.075 0.070 -0.0330	239.500 29.500 -26.225 22.464 0.071 0.065 -0.0216	239.500 29.500 -25.968 22.747 0.062 0.058 -0.0381	239.500 29.500 -25.857 23.066 0.055 0.051 -0.0468	239.500 29.500 -25.664 23.348 0.049 0.044 -0.0647	239.500 29.500 -25.539 23.610 0.045 0.038 -0.0638	239.500 29.500 -25.394 23.800 0.045 0.037 -0.0676	239.500 29.500 -25.285 24.009 0.045 0.037 -0.0675	239.500 29.500 -25.163 24.139 0.050 0.043 -0.0654	239.500 29.500 -25.143 24.170 0.050 0.042 -0.0827	239.500 29.500 -25.118 24.152 0.054 0.046 -0.0792	239.500 29.500 -25.122 24.180 0.056 0.048 -0.0630	239.500 29.500 -25.158 24.218 0.058 0.050 -0.0587	239.500 29.500 -25.102 24.123 0.063 0.055 -0.0937	239.500 29.500 -25.100 24.107 0.066 0.058 -0.0607	239.500 29.500 -25.094 24.071 0.070 0.061 -0.0882
240.000 29.500 -32.691 31.074 0.086 0.082 -0.0072	240.000 29.500 -32.936 31.337 0.085 0.080 -0.0110	240.000 29.500 -33.188 31.591 0.078 0.073 0.0014	240.000 29.500 -33.462 31.855 0.075 0.069 0.0033	240.000 29.500 -33.794 32.053 0.072 0.067 0.0114	240.000 29.500 -34.080 32.298 0.068 0.063 0.0187	240.000 29.500 -34.359 32.574 0.066 0.060 0.0192	240.000 29.500 -34.045 32.875 0.062 0.058 -0.0030	240.000 29.500 -34.119 33.215 0.058 0.052 -0.0519	240.000 29.500 -34.357 33.379 0.066 0.060 -0.0423	240.000 29.500 -34.604 33.557 0.076 0.068 -0.0383	240.000 29.500 -34.634 33.377 0.080 0.070 -0.0122	240.000 29.500 -34.677 33.372 0.083 0.072 -0.0202	240.000 29.500 -34.777 33.252 0.083 0.072 -0.0265	240.000 29.500 -34.823 33.133 0.085 0.073 -0.0236	240.000 29.500 -34.778 32.949 0.090 0.079 0.0039	240.000 29.500 -34.761 32.849 0.092 0.079 0.0008	240.000 29.500 -34.761 32.743 0.095 0.081 0.0156	240.000 29.500 -34.720 32.700 0.097 0.082 0.0135	240.000 29.500 -34.812 30.551 0.104 0.091 0.0274	240.000 29.500 -34.646 28.425 0.119 0.108 0.0175	240.000 29.500 -34.334 26.122 0.133 0.122 0.0042	240.000 29.500 -34.115 23.719 0.152 0.142 0.0086	240.000 29.500 -34.060 24.128 0.141 0.132 0.0316	240.000 29.500 -33.201 24.311 0.131 0.121 0.0094	240.000 29.500 -32.808 24.337 0.129 0.121 0.0055	240.000 29.500 -32.481 24.452 0.125 0.120 0.0147	240.000 29.500 -33.647 23.756 0.126 0.120 0.0222	240.000 29.500 -34.870 22.989 0.132 0.124 0.0079	240.000 29.500 -35.803 21.769 0.144 0.139 0.0097	240.000 29.500 -35.819 21.718 0.144 0.139 0.0106	240.000 29.500 -34.116 20.996 0.129 0.121 -0.0012	240.000 29.500 -31.347 21.237 0.112 0.105 -0.0008	240.000 29.500 -28.774 21.446 0.097 0.089 -0.0198	240.000 29.500 -26.388 21.657 0.084 0.079 -0.0280	240.000 29.500 -26.105 21.987 0.077 0.071 -0.0312	240.000 29.500 -25.836 22.305 0.069 0.065 -0.0230	240.000 29.500 -25.721 22.624 0.062 0.059 -0.0431	240.000 29.500 -25.509 22.938 0.055 0.050 -0.0656	240.000 29.500 -25.385 23.227 0.049 0.044 -0.0729	240.000 29.500 -25.240 23.406 0.047 0.041 -0.0834	240.000 29.500 -25.126 23.633 0.048 0.041 -0.0886	240.000 29.500 -24.991 23.756 0.053 0.047 -0.0986	240.000 29.500 -24.964 23.786 0.053 0.046 -0.1083	240.000 29.500 -24.922 23.767 0.059 0.052 -0.0953	240.000 29.500 -24.916 23.843 0.060 0.053 -0.0925	240.000 29.500 -24.953 23.884 0.062 0.055 -0.0983	240.000 29.500 -24.870 23.730 0.070 0.062 -0.0984	240.000 29.500 -24.872 23.761 0.071 0.063 -0.0796	240.000 29.500 -24.849 23.618 0.077 0.070 -0.1033
240.500 29.500 -32.718 30.765 0.096 0.092 -0.0083	240.500 29.500 -32.927 31.047 0.094 0.091 -0.0131	240.500 29.500 -33.126 31.342 0.084 0.081 -0.0058	240.500 29.500 -33.386 31.599 0.082 0.078 -0.0026	240.500 29.500 -33.692 31.821 0.077 0.072 0.0184	240.500 29.500 -33.941 32.097 0.073 0.068 0.0112	240.500 29.500 -34.185 32.396 0.069 0.063 0.0160	240.500 29.500 -33.982 32.708 0.067 0.063 -0.0072	240.500 29.500 -34.096 33.098 0.065 0.061 -0.0543	240.500 29.500 -34.402 33.330 0.073 0.069 -0.0371	240.500 29.500 -34.727 33.545 0.083 0.078 -0.0419	240.500 29.500 -34.732 33.433 0.087 0.080 -0.0339	240.500 29.500 -34.826 33.417 0.089 0.082 -0.0396	240.500 29.500 -34.879 33.284 0.087 0.080 -0.0303	240.500 29.500 -34.921 33.184 0.088 0.081 -0.0276	240.500 29.500 -34.901 33.069 0.093 0.084 -0.0231	240.500 29.500 -34.843 32.978 0.095 0.086 -0.0343	240.500 29.500 -34.834 32.927 0.097 0.086 -0.0303	240.500 29.500 -34.768 32.832 0.099 0.086 -0.0359	240.500 29.500 -34.939 30.750 0.104 0.092 0.0039	240.500 29.500 -34.890 28.456 0.117 0.106 0.0005	240.500 29.500 -34.702 26.078 0.132 0.122 0.0063	240.500 29.500 -34.683 23.568 0.153 0.142 0.0113	240.500 29.500 -34.416 24.092 0.136 0.124 0.0205	240.500 29.500 -33.624 24.252 0.131 0.121 0.0105	240.500 29.500 -33.220 24.309 0.128 0.120 0.0080	240.500 29.500 -32.989 24.571 0.120 0.114 0.0334	240.500 29.500 -34.129 23.900 0.124 0.118 0.0335	240.500 29.500 -35.337 23.019 0.128 0.121 0.0137	240.500 29.500 -36.466 21.833 0.139 0.131 0.0244	240.500 29.500 -36.481 21.790 0.139 0.131 0.0251	240.500 29.500 -34.523 20.805 0.128 0.119 -0.0035	240.500 29.500 -31.543 20.975 0.115 0.106 -0.0071	240.500 29.500 -28.797 21.030 0.103 0.096 -0.0223	240.500 29.500 -26.371 21.065 0.093 0.087 -0.0205	240.500 29.500 -25.984 21.422 0.085 0.080 -0.0280	240.500 29.500 -25.701 21.791 0.076 0.071 -0.0323	240.500 29.500 -25.576 22.119 0.071 0.068 -0.0342	240.500 29.500 -25.346 22.457 0.062 0.058 -0.0543	240.500 29.500 -25.208 22.767 0.055 0.051 -0.0746	240.500 29.500 -25.067 22.936 0.052 0.047 -0.0984	240.500 29.500 -24.948 23.168 0.053 0.048 -0.1088	240.500 29.500 -24.805 23.268 0.059 0.054 -0.1028	240.500 29.500 -24.776 23.277 0.059 0.053 -0.1077	240.500 29.500 -24.702 23.291 0.066 0.060 -0.0926	240.500 29.500 -24.684 23.363 0.067 0.061 -0.1005	240.500 29.500 -24.709 23.431 0.071 0.064 -0.1123	240.500 29.500 -24.604 23.234 0.078 0.072 -0.0974	240.500 29.500 -24.608 23.288 0.079 0.072 -0.0866	240.500 29.500 -24.567 23.102 0.088 0.083 -0.0898
241.000 29.500 -32.774 30.578 0.103 0.099 -0.0021	241.000 29.500 -32.956 30.839 0.102 0.099 -0.0039	241.000 29.500 -33.087 31.126 0.092 0.089 -0.0059	241.000 29.500 -33.316 31.385 0.089 0.085 0.0046	241.000 29.500 -33.563 31.610 0.083 0.078 0.0048	241.000 29.500 -33.779 31.887 0.079 0.073 0.0200	241.000 29.500 -33.986 32.195 0.073 0.068 0.0029	241.000 29.500 -33.879 32.510 0.072 0.067 -0.0157	241.000 29.500 -34.101 33.002 0.072 0.069 -0.0419	241.000 29.500 -34.564 33.359 0.081 0.079 -0.0257	241.000 29.500 -34.971 33.628 0.091 0.087 -0.0338	241.000 29.500 -35.032 33.567 0.095 0.091 -0.0406	241.000 29.500 -35.131 33.544 0.095 0.091 -0.0350	241.000 29.500 -35.169 33.431 0.090 0.086 -0.0166	241.000 29.500 -35.209 33.365 0.093 0.088 -0.0073	241.000 29.500 -35.123 33.212 0.098 0.092 -0.0244	241.000 29.500 -35.124 33.123 0.101 0.095 -0.0305	241.000 29.500 -35.103 33.099 0.102 0.096 -0.0303	241.000 29.500 -35.008 32.972 0.104 0.096 -0.0362	241.000 29.500 -35.214 30.953 0.106 0.097 -0.0169	241.000 29.500 -35.230 28.546 0.116 0.107 -0.0031	241.000 29.500 -35.083 26.084 0.132 0.122 0.0079	241.000 29.500 -35.179 23.452 0.153 0.142 0.0176	241.000 29.500 -34.761 24.028 0.135 0.123 0.0161	241.000 29.500 -34.022 24.225 0.130 0.121 0.0139	241.000 29.500 -33.599 24.267 0.126 0.117 0.0221	241.000 29.500 -33.205 24.653 0.116 0.107 0.0374	241.000 29.500 -34.605 24.126 0.116 0.110 0.0564	241.000 29.500 -35.762 23.132 0.121 0.112 0.0374	241.000 29.500 -36.760 21.893 0.133 0.122 0.0157	241.000 29.500 -36.773 21.841 0.134 0.123 0.0152	241.000 29.500 -34.749 20.625 0.127 0.117 0.0031	241.000 29.500 -31.708 20.660 0.117 0.108 -0.0107	241.000 29.500 -28.930 20.575 0.110 0.103 -0.0039	241.000 29.500 -26.318 20.447 0.100 0.095 -0.0262	241.000 29.500 -25.890 20.870 0.094 0.088 -0.0147	241.000 29.500 -25.551 21.180 0.085 0.080 -0.0302	241.000 29.500 -25.423 21.573 0.080 0.076 -0.0306	241.000 29.500 -25.180 21.904 0.069 0.064 -0.0403	241.000 29.500 -25.016 22.221 0.063 0.059 -0.0693	241.000 29.500 -24.879 22.346 0.060 0.057 -0.0748	241.000 29.500 -24.752 22.557 0.061 0.058 -0.0912	241.000 29.500 -24.585 22.623 0.068 0.065 -0.0995	241.000 29.500 -24.552 22.648 0.067 0.064 -0.0975	241.000 29.500 -24.443 22.686 0.076 0.071 -0.0886	241.000 29.500 -24.414 22.772 0.077 0.071 -0.1008	241.000 29.500 -24.407 22.803 0.082 0.078 -0.1206	241.000 29.500 -24.301 22.662 0.090 0.085 -0.0921	241.000 29.500 -24.296 22.813 0.091 0.085 -0.0831	241.000 29.500 -24.248 22.547 0.102 0.098 -0.0689
241.500 29.500 -32.733 30.500 0.103 0.098 0.0066	241.500 29.500 -32.881 30.687 0.103 0.098 0.0044	241.500 29.500 -32.988 30.998 0.096 0.091 0.0205	241.500 29.500 -33.154 31.223 0.091 0.084 0.0179	241.500 29.500 -33.386 31.400 0.088 0.082 0.0226	241.500 29.500 -33.568 31.702 0.083 0.075 0.0199	241.500 29.500 -33.752 31.985 0.079 0.073 0.0135	241.500 29.500 -33.747 32.317 0.076 0.071 0.0029	241.500 29.500 -34.103 32.912 0.076 0.071 -0.0073	241.500 29.500 -34.768 33.457 0.082 0.079 0.0132	241.500 29.500 -35.278 33.801 0.093 0.091 -0.0273	241.500 29.500 -35.422 33.781 0.095 0.094 -0.0093	241.500 29.500 -35.551 33.812 0.092 0.090 0.0060	241.500 29.500 -35.462 33.699 0.090 0.087 0.0021	241.500 29.500 -35.580 33.638 0.093 0.089 0.0052	241.500 29.500 -35.562 33.501 0.099 0.096 0.0020	241.500 29.500 -35.519 33.448 0.102 0.099 0.0075	241.500 29.500 -35.502 33.433 0.104 0.100 0.0054	241.500 29.500 -35.370 33.240 0.108 0.102 -0.0061	241.500 29.500 -35.610 31.214 0.106 0.101 0.0072	241.500 29.500 -35.593 28.704 0.114 0.107 0.0131	241.500 29.500 -35.480 26.077 0.130 0.120 0.0146	241.500 29.500 -35.673 23.396 0.152 0.142 0.0323	241.500 29.500 -35.062 23.959 0.134 0.123 0.0220	241.500 29.500 -34.380 24.165 0.128 0.119 0.0273	241.500 29.500 -33.833 24.304 0.122 0.111 0.0490	241.500 29.500 -33.459 24.753 0.111 0.100 0.0549	241.500 29.500 -34.827 24.366 0.108 0.098 0.0742	241.500 29.500 -35.917 23.238 0.115 0.105 0.0432	241.500 29.500 -37.004 21.932 0.127 0.115 0.0199	241.500 29.500 -37.023 21.842 0.128 0.116 0.0189	241.500 29.500 -34.942 20.490 0.127 0.117 0.0141	241.500 29.500 -31.836 20.308 0.119 0.110 -0.0037	241.500 29.500 -29.018 20.116 0.114 0.105 0.0046	241.500 29.500 -26.371 19.756 0.110 0.104 -0.0062	241.500 29.500 -25.791 20.237 0.103 0.096 -0.0228	241.500 29.500 -25.405 20.571 0.094 0.089 -0.0189	241.500 29.500 -25.255 20.907 0.089 0.084 -0.0503	241.500 29.500 -24.979 21.305 0.076 0.071 -0.0531	241.500 29.500 -24.810 21.570 0.073 0.069 -0.0634	241.500 29.500 -24.658 21.725 0.071 0.068 -0.0610	241.500 29.500 -24.512 21.838 0.073 0.071 -0.0764	241.500 29.500 -24.337 21.762 0.081 0.079 -0.0771	241.500 29.500 -24.298 21.845 0.080 0.078 -0.0731	241.500 29.500 -24.144 21.906 0.088 0.083 -0.0886	241.500 29.500 -24.103 21.994 0.089 0.085 -0.0986	241.500 29.500 -24.100 21.958 0.100 0.097 -0.0903	241.500 29.500 -23.948 21.926 0.106 0.105 -0.0913	241.500 29.500 -23.939 22.177 0.109 0.106 -0.0923	241.500 29.500 -23.883 21.997 0.120 0.116 -0.0596
242.000 29.500 -32.567 30.488 0.101 0.091 0.0299	242.000 29.500 -32.683 30.603 0.102 0.092 0.0271	242.000 29.500 -32.789 30.950 0.095 0.086 0.0376	242.000 29.500 -32.903 31.165 0.092 0.082 0.0331	242.000 29.500 -33.100 31.305 0.093 0.085 0.0335	242.000 29.500 -33.256 31.519 0.089 0.081 0.0038	242.000 29.500 -33.436 31.769 0.087 0.081 0.0026	242.000 29.500 -33.526 32.170 0.081 0.074 0.0161	242.000 29.500 -33.983 32.864 0.077 0.069 0.0254	242.000 29.500 -34.773 33.564 0.078 0.071 0.0528	242.000 29.500 -35.506 34.017 0.089 0.086 0.0316	242.000 29.500 -35.700 34.096 0.086 0.083 0.0604	242.000 29.500 -35.785 34.104 0.083 0.079 0.0498	242.000 29.500 -35.746 34.063 0.085 0.081 0.0543	242.000 29.500 -35.816 33.924 0.089 0.084 0.0316	242.000 29.500 -35.845 33.895 0.094 0.090 0.0481	242.000 29.500 -35.905 33.954 0.096 0.093 0.0554	242.000 29.500 -35.876 33.932 0.099 0.094 0.0464	242.000 29.500 -35.710 33.681 0.108 0.102 0.0202	242.000 29.500 -36.060 31.615 0.101 0.095 0.0533	242.000 29.500 -35.957 28.867 0.112 0.104 0.0427	242.000 29.500 -35.779 26.031 0.129 0.118 0.0316	242.000 29.500 -36.119 23.448 0.149 0.136 0.0546	242.000 29.500 -35.342 23.900 0.134 0.123 0.0347	242.000 29.500 -34.607 24.115 0.125 0.113 0.0494	242.000 29.500 -33.961 24.332 0.119 0.106 0.0494	242.000 29.500 -33.450 24.736 0.109 0.095 0.0421	242.000 29.500 -34.953 24.508 0.101 0.088 0.0843	242.000 29.500 -36.068 23.344 0.109 0.097 0.0674	242.000 29.500 -37.063 21.804 0.122 0.109 0.0180	242.000 29.500 -37.036 21.735 0.124 0.110 0.0105	242.000 29.500 -35.083 20.392 0.125 0.114 0.0267	242.000 29.500 -31.927 19.989 0.122 0.113 0.0013	242.000 29.500 -29.058 19.691 0.119 0.109 -0.0048	242.000 29.500 -26.372 19.108 0.118 0.112 -0.0105	242.000 29.500 -25.707 19.531 0.111 0.105 -0.0120	242.000 29.500 -25.232 19.858 0.104 0.097 -0.0323	242.000 29.500 -25.089 20.080 0.100 0.096 -0.0450	242.000 29.500 -24.779 20.577 0.087 0.082 -0.0573	242.000 29.500 -24.595 20.790 0.086 0.082 -0.0594	242.000 29.500 -24.428 20.874 0.086 0.085 -0.0633	242.000 29.500 -24.245 20.919 0.091 0.091 -0.0522	242.000 29.500 -24.002 20.792 0.096 0.095 -0.0634	242.000 29.500 -23.965 20.883 0.096 0.095 -0.0615	242.000 29.500 -23.757 20.849 0.105 0.103 -0.0935	242.000 29.500 -23.769 20.901 0.105 0.104 -0.0921	242.000 29.500 -23.707 20.915 0.121 0.120 -0.0848	242.000 29.500 -23.589 20.814 0.132 0.131 -0.0701	242.000 29.500 -23.559 21.083 0.134 0.131 -0.0811	242.000 29.500 -23.526 21.257 0.145 0.139 -0.0672
242.500 29.500 -32.310 30.520 0.100 0.086 0.0381	242.500 29.500 -32.365 30.550 0.103 0.090 0.0250	242.500 29.500 -32.467 30.826 0.098 0.087 0.0137	242.500 29.500 -32.552 31.063 0.096 0.085 0.0013	242.500 29.500 -32.713 31.218 0.100 0.091 0.0099	242.500 29.500 -32.847 31.243 0.099 0.093 -0.0124	242.500 29.500 -32.995 31.392 0.099 0.093 -0.0129	242.500 29.500 -33.186 31.967 0.089 0.082 -0.0021	242.500 29.500 -33.739 32.798 0.079 0.069 0.0091	242.500 29.500 -34.609 33.628 0.076 0.065 0.0671	242.500 29.500 -35.519 34.214 0.081 0.072 0.1003	242.500 29.500 -35.703 34.296 0.077 0.067 0.1241	242.500 29.500 -35.791 34.305 0.075 0.066 0.1117	242.500 29.500 -35.810 34.312 0.077 0.070 0.1026	242.500 29.500 -35.931 34.247 0.081 0.074 0.0971	242.500 29.500 -36.021 34.305 0.083 0.076 0.1083	242.500 29.500 -36.087 34.366 0.086 0.078 0.1075	242.500 29.500 -36.024 34.310 0.092 0.083 0.0686	242.500 29.500 -35.973 34.123 0.104 0.095 0.0528	242.500 29.500 -36.229 31.906 0.094 0.084 0.0906	242.500 29.500 -36.142 29.006 0.108 0.097 0.0705	242.500 29.500 -36.029 26.078 0.128 0.115 0.0487	242.500 29.500 -36.328 23.379 0.147 0.130 0.0417	242.500 29.500 -35.549 23.832 0.132 0.118 0.0489	242.500 29.500 -34.675 24.006 0.124 0.110 0.0343	242.500 29.500 -33.977 24.241 0.120 0.106 0.0368	242.500 29.500 -33.439 24.636 0.111 0.096 0.0238	242.500 29.500 -34.882 24.373 0.098 0.082 0.0420	242.500 29.500 -36.048 23.312 0.104 0.088 0.0610	242.500 29.500 -37.076 21.611 0.121 0.107 0.0320	242.500 29.500 -37.073 21.469 0.123 0.109 0.0140	242.500 29.500 -35.142 20.180 0.125 0.112 0.0169	242.500 29.500 -31.996 19.566 0.128 0.118 -0.0063	242.500 29.500 -29.105 19.124 0.126 0.116 -0.0213	242.500 29.500 -26.445 18.368 0.128 0.121 -0.0024	242.500 29.500 -25.596 18.839 0.119 0.109 -0.0112	242.500 29.500 -25.030 19.032 0.114 0.106 -0.0339	242.500 29.500 -24.918 19.231 0.114 0.107 -0.0353	242.500 29.500 -24.584 19.655 0.101 0.097 -0.0623	242.500 29.500 -24.348 19.831 0.103 0.101 -0.0653	242.500 29.500 -24.198 19.715 0.107 0.108 -0.0453	242.500 29.500 -23.938 19.670 0.114 0.116 -0.0519	242.500 29.500 -23.633 19.570 0.119 0.121 -0.0627	242.500 29.500 -23.563 19.632 0.119 0.121 -0.0633	242.500 29.500 -23.322 19.259 0.132 0.131 -0.0752	242.500 29.500 -23.363 19.412 0.130 0.131 -0.0646	242.500 29.500 -23.204 19.295 0.152 0.151 -0.0722	242.500 29.500 -23.085 19.288 0.159 0.156 -0.0683	242.500 29.500 -23.099 19.542 0.161 0.158 -0.0860	242.500 29.500 -23.047 19.864 0.174 0.170 -0.0895
243.000 29.500 -32.002 30.465 0.103 0.090 -0.0070	243.000 29.500 -32.004 30.386 0.110 0.098 -0.0040	243.000 29.500 -32.081 30.582 0.107 0.098 -0.0074	243.000 29.500 -32.134 30.792 0.106 0.099 -0.0264	243.000 29.500 -32.222 30.842 0.112 0.105 -0.0400	243.000 29.500 -32.315 30.753 0.114 0.109 -0.0268	243.000 29.500 -32.379 30.842 0.115 0.111 -0.0287	243.000 29.500 -32.709 31.587 0.102 0.097 -0.0275	243.000 29.500 -33.362 32.536 0.088 0.079 -0.0531	243.000 29.500 -34.288 33.510 0.079 0.065 -0.0091	243.000 29.500 -35.288 34.295 0.076 0.060 0.0966	243.000 29.500 -35.473 34.324 0.073 0.057 0.1042	243.000 29.500 -35.606 34.371 0.072 0.057 0.1008	243.000 29.500 -35.678 34.438 0.072 0.059 0.1130	243.000 29.500 -35.826 34.446 0.075 0.062 0.1270	243.000 29.500 -35.887 34.472 0.077 0.065 0.1156	243.000 29.500 -35.948 34.540 0.080 0.066 0.0990	243.000 29.500 -35.927 34.492 0.088 0.074 0.0669	243.000 29.500 -35.944 34.354 0.100 0.086 0.0599	243.000 29.500 -36.224 32.046 0.090 0.075 0.0948	243.000 29.500 -36.140 29.024 0.108 0.093 0.0510	243.000 29.500 -36.098 25.905 0.129 0.113 0.0249	243.000 29.500 -36.343 23.001 0.149 0.130 0.0164	243.000 29.500 -35.530 23.460 0.135 0.119 0.0046	243.000 29.500 -34.663 23.685 0.127 0.112 0.0125	243.000 29.500 -33.877 23.968 0.124 0.108 0.0086	243.000 29.500 -33.243 24.238 0.116 0.102 -0.0222	243.000 29.500 -34.713 23.979 0.101 0.085 -0.0313	243.000 29.500 -35.911 23.012 0.106 0.088 -0.0101	243.000 29.500 -37.065 21.424 0.122 0.108 0.0368	243.000 29.500 -37.029 21.143 0.125 0.110 0.0153	243.000 29.500 -35.200 19.775 0.127 0.113 0.0075	243.000 29.500 -32.118 19.015 0.134 0.124 0.0058	243.000 29.500 -29.234 18.405 0.133 0.124 -0.0074	243.000 29.500 -26.500 17.723 0.136 0.126 -0.0014	243.000 29.500 -25.487 17.995 0.127 0.116 -0.0289	243.000 29.500 -24.821 18.058 0.126 0.118 -0.0537	243.000 29.500 -24.749 18.156 0.128 0.119 -0.0637	243.000 29.500 -24.397 18.379 0.121 0.119 -0.0659	243.000 29.500 -24.136 18.380 0.130 0.128 -0.0623	243.000 29.500 -23.969 18.121 0.135 0.137 -0.0521	243.000 29.500 -23.598 17.973 0.144 0.146 -0.0334	243.000 29.500 -23.250 17.587 0.155 0.158 -0.0532	243.000 29.500 -23.114 17.613 0.155 0.159 -0.0574	243.000 29.500 -22.708 17.399 0.163 0.165 -0.0642	243.000 29.500 -22.722 17.582 0.163 0.167 -0.0648	243.000 29.500 -22.461 17.244 0.186 0.182 -0.0730	243.000 29.500 -22.331 17.360 0.190 0.185 -0.0747	243.000 29.500 -22.293 17.450 0.197 0.197 -0.0896	243.000 29.500 -22.346 17.646 0.215 0.212 -0.0864
243.500 29.500 -31.708 30.127 0.118 0.109 -0.0593	243.500 29.500 -31.671 29.967 0.123 0.116 -0.0267	243.500 29.500 -31.709 30.126 0.122 0.116 -0.0268	243.500 29.500 -31.689 30.146 0.126 0.122 -0.0516	243.500 29.500 -31.691 30.029 0.132 0.128 -0.0370	243.500 29.500 -31.690 29.973 0.134 0.131 -0.0357	243.500 29.500 -31.608 29.963 0.137 0.132 -0.0402	243.500 29.500 -32.139 30.896 0.121 0.117 -0.0485	243.500 29.500 -32.893 31.893 0.106 0.102 -0.0685	243.500 29.500 -33.903 33.098 0.088 0.078 -0.0861	243.500 29.500 -34.974 34.099 0.079 0.062 -0.0591	243.500 29.500 -35.162 34.154 0.075 0.060 -0.0333	243.500 29.500 -35.313 34.206 0.075 0.060 -0.0336	243.500 29.500 -35.420 34.323 0.073 0.057 -0.0090	243.500 29.500 -35.581 34.331 0.075 0.059 0.0146	243.500 29.500 -35.655 34.450 0.077 0.061 0.0428	243.500 29.500 -35.688 34.508 0.081 0.065 0.0206	243.500 29.500 -35.657 34.488 0.088 0.072 0.0082	243.500 29.500 -35.661 34.391 0.101 0.084 0.0111	243.500 29.500 -35.952 31.963 0.091 0.075 0.0148	243.500 29.500 -35.864 28.863 0.112 0.095 0.0037	243.500 29.500 -35.811 25.382 0.136 0.120 -0.0226	243.500 29.500 -36.123 22.310 0.156 0.139 -0.0343	243.500 29.500 -35.361 22.843 0.143 0.127 -0.0115	243.500 29.500 -34.421 23.001 0.135 0.120 -0.0285	243.500 29.500 -33.576 23.288 0.132 0.117 -0.0432	243.500 29.500 -32.984 23.579 0.128 0.116 -0.0497	243.500 29.500 -34.437 23.274 0.112 0.099 -0.0813	243.500 29.500 -35.720 22.391 0.115 0.100 -0.0598	243.500 29.500 -37.009 21.107 0.127 0.112 0.0124	243.500 29.500 -36.975 20.722 0.132 0.118 0.0031	243.500 29.500 -35.192 19.234 0.134 0.120 -0.0136	243.500 29.500 -32.193 18.479 0.138 0.126 0.0084	243.500 29.500 -29.327 17.809 0.141 0.129 -0.0100	243.500 29.500 -26.646 17.071 0.145 0.132 -0.0070	243.500 29.500 -25.393 17.082 0.137 0.126 -0.0333	243.500 29.500 -24.682 16.803 0.142 0.135 -0.0505	243.500 29.500 -24.622 16.600 0.148 0.143 -0.0802	243.500 29.500 -24.303 16.666 0.150 0.150 -0.0455	243.500 29.500 -23.993 16.407 0.160 0.162 -0.0624	243.500 29.500 -23.826 15.755 0.173 0.181 -0.0344	243.500 29.500 -23.319 15.726 0.184 0.187 -0.0418	243.500 29.500 -22.935 14.890 0.201 0.209 -0.0289	243.500 29.500 -22.686 14.870 0.201 0.209 -0.0350	243.500 29.500 -22.171 14.698 0.213 0.217 -0.0501	243.500 29.500 -21.976 14.971 0.216 0.222 -0.0565	243.500 29.500 -21.587 14.674 0.231 0.234 -0.0716	243.500 29.500 -21.385 14.861 0.234 0.236 -0.0783	243.500 29.500 -21.313 14.532 0.256 0.261 -0.0738	243.500 29.500 -21.401 14.907 0.265 0.266 -0.0839
244.000 29.500 -31.421 29.179 0.144 0.142 -0.0701	244.000 29.500 -31.375 29.030 0.147 0.143 -0.0526	244.000 29.500 -31.420 29.114 0.146 0.144 -0.0555	244.000 29.500 -31.306 28.861 0.152 0.150 -0.0470	244.000 29.500 -31.236 28.879 0.156 0.153 -0.0470	244.000 29.500 -31.162 28.709 0.162 0.158 -0.0440	244.000 29.500 -30.872 28.606 0.162 0.156 -0.0471	244.000 29.500 -31.585 29.672 0.145 0.143 -0.0609	244.000 29.500 -32.404 30.875 0.131 0.129 -0.0514	244.000 29.500 -33.461 32.297 0.108 0.104 -0.1026	244.000 29.500 -34.599 33.467 0.092 0.084 -0.1413	244.000 29.500 -34.784 33.671 0.089 0.079 -0.1224	244.000 29.500 -34.950 33.738 0.088 0.079 -0.1157	244.000 29.500 -35.110 33.857 0.083 0.072 -0.1281	244.000 29.500 -35.264 33.944 0.082 0.070 -0.1002	244.000 29.500 -35.332 34.152 0.083 0.069 -0.0859	244.000 29.500 -35.331 34.253 0.088 0.074 -0.0600	244.000 29.500 -35.272 34.226 0.096 0.083 -0.0819	244.000 29.500 -35.218 34.146 0.110 0.096 -0.0684	244.000 29.500 -35.524 31.606 0.102 0.087 -0.0667	244.000 29.500 -35.344 28.198 0.123 0.108 -0.0822	244.000 29.500 -35.155 24.627 0.150 0.136 -0.0489	244.000 29.500 -35.304 21.409 0.172 0.158 -0.0559	244.000 29.500 -34.660 21.917 0.153 0.138 -0.0529	244.000 29.500 -33.832 22.091 0.149 0.137 -0.0509	244.000 29.500 -32.958 22.389 0.147 0.135 -0.0658	244.000 29.500 -32.429 22.657 0.146 0.135 -0.0658	244.000 29.500 -34.025 22.280 0.128 0.118 -0.0971	244.000 29.500 -35.443 21.474 0.130 0.119 -0.0847	244.000 29.500 -36.799 20.460 0.138 0.123 -0.0395	244.000 29.500 -36.865 20.101 0.143 0.130 -0.0084	244.000 29.500 -35.201 18.491 0.146 0.136 -0.0209	244.000 29.500 -32.213 17.928 0.145 0.130 -0.0059	244.000 29.500 -29.464 17.081 0.152 0.140 -0.0286	244.000 29.500 -26.786 16.406 0.156 0.143 -0.0365	244.000 29.500 -25.380 16.093 0.150 0.139 -0.0429	244.000 29.500 -24.658 15.356 0.163 0.158 -0.0419	244.000 29.500 -24.732 14.447 0.182 0.186 -0.0487	244.000 29.500 -24.371 14.388 0.191 0.201 -0.0439	244.000 29.500 -24.108 13.651 0.208 0.222 -0.0230	244.000 29.500 -23.917 12.447 0.235 0.254 -0.0047	244.000 29.500 -23.283 12.487 0.241 0.257 -0.0126	244.000 29.500 -22.900 11.164 0.274 0.295 0.0005	244.000 29.500 -22.500 11.140 0.274 0.295 -0.0087	244.000 29.500 -21.807 11.109 0.280 0.297 -0.0153	244.000 29.500 -21.540 11.159 0.292 0.308 -0.0421	244.000 29.500 -21.039 10.585 0.318 0.338 -0.0267	244.000 29.500 -20.733 10.804 0.321 0.340 -0.0331	244.000 29.500 -20.611 10.322 0.342 0.359 -0.0508	244.000 29.500 -20.761 10.657 0.348 0.362 -0.0606
244.500 29.500 -30.586 27.677 0.176 0.177 -0.0528	244.500 29.500 -30.574 27.539 0.179 0.179 -0.0466	244.500 29.500 -30.755 27.512 0.179 0.180 -0.0546	244.500 29.500 -30.639 27.206 0.179 0.178 -0.0459	244.500 29.500 -30.609 27.137 0.186 0.182 -0.0590	244.500 29.500 -30.635 26.963 0.191 0.187 -0.0534	244.500 29.500 -30.255 26.840 0.189 0.183 -0.0522	244.500 29.500 -31.238 27.897 0.176 0.175 -0.0450	244.500 29.500 -32.048 29.448 0.160 0.157 -0.0570	244.500 29.500 -33.071 30.946 0.137 0.135 -0.0844	244.500 29.500 -34.239 32.296 0.121 0.121 -0.1115	244.500 29.500 -34.395 32.575 0.112 0.108 -0.1340	244.500 29.500 -34.541 32.747 0.112 0.108 -0.1315	244.500 29.500 -34.739 32.885 0.106 0.103 -0.1172	244.500 29.500 -34.863 33.177 0.100 0.093 -0.1353	244.500 29.500 -34.934 33.312 0.102 0.096 -0.1485	244.500 29.500 -34.872 33.466 0.107 0.098 -0.1443	244.500 29.500 -34.811 33.413 0.117 0.109 -0.1111	244.500 29.500 -34.671 33.278 0.131 0.120 -0.0828	244.500 29.500 -34.943 30.555 0.122 0.111 -0.1422	244.500 29.500 -34.684 26.869 0.144 0.134 -0.0905	244.500 29.500 -34.311 23.339 0.169 0.158 -0.0622	244.500 29.500 -34.274 20.136 0.189 0.176 -0.0492	244.500 29.500 -33.610 20.703 0.171 0.159 -0.0661	244.500 29.500 -32.639 20.981 0.169 0.159 -0.0624	244.500 29.500 -31.674 21.134 0.166 0.157 -0.0752	244.500 29.500 -31.215 21.454 0.168 0.159 -0.0761	244.500 29.500 -33.184 21.052 0.150 0.146 -0.0923	244.500 29.500 -34.772 20.385 0.154 0.148 -0.0978	244.500 29.500 -36.386 19.464 0.157 0.147 -0.0682	244.500 29.500 -36.496 19.211 0.160 0.149 -0.0553	244.500 29.500 -35.045 17.593 0.164 0.155 -0.0215	244.500 29.500 -32.130 17.210 0.157 0.143 -0.0400	244.500 29.500 -29.569 16.163 0.168 0.158 -0.0337	244.500 29.500 -27.038 15.573 0.175 0.164 -0.0496	244.500 29.500 -25.467 15.113 0.169 0.159 -0.0400	244.500 29.500 -24.735 13.878 0.190 0.188 -0.0366	244.500 29.500 -25.334 11.515 0.237 0.252 -0.0107	244.500 29.500 -25.287 10.287 0.266 0.293 0.0067	244.500 29.500 -25.325 8.764 0.303 0.335 0.0162	244.500 29.500 -25.375 6.844 0.345 0.375 0.0248	244.500 29.500 -24.623 6.785 0.352 0.388 0.0169	244.500 29.500 -24.558 4.632 0.407 0.448 0.0258	244.500 29.500 -23.871 4.756 0.406 0.444 0.0180	244.500 29.500 -23.085 5.099 0.410 0.448 0.0139	244.500 29.500 -22.635 4.980 0.414 0.450 0.0057	244.500 29.500 -22.265 4.110 0.463 0.498 -0.0021	244.500 29.500 -21.784 4.431 0.466 0.500 -0.0035	244.500 29.500 -21.459 3.951 0.474 0.504 -0.0129	244.500 29.500 -21.516 4.043 0.476 0.506 -0.0167
245.000 29.500 -29.086 25.965 0.208 0.210 -0.0478	245.000 29.500 -28.767 25.691 0.213 0.213 -0.0468	245.000 29.500 -28.936 25.570 0.214 0.214 -0.0580	245.000 29.500 -28.979 25.368 0.209 0.207 -0.0405	245.000 29.500 -28.958 25.118 0.213 0.212 -0.0558	245.000 29.500 -28.836 24.928 0.222 0.220 -0.0590	245.000 29.500 -28.483 24.710 0.217 0.211 -0.0521	245.000 29.500 -30.061 25.911 0.207 0.206 -0.0438	245.000 29.500 -31.157 27.523 0.191 0.187 -0.0689	245.000 29.500 -32.450 29.124 0.167 0.168 -0.0884	245.000 29.500 -33.809 30.633 0.158 0.158 -0.0830	245.000 29.500 -34.017 31.012 0.143 0.145 -0.1080	245.000 29.500 -34.150 31.190 0.147 0.145 -0.1107	245.000 29.500 -34.351 31.533 0.137 0.135 -0.0921	245.000 29.500 -34.440 31.886 0.129 0.125 -0.1263	245.000 29.500 -34.534 31.794 0.135 0.132 -0.1056	245.000 29.500 -34.431 31.909 0.138 0.134 -0.1122	245.000 29.500 -34.327 31.791 0.149 0.145 -0.1076	245.000 29.500 -34.114 31.550 0.156 0.149 -0.1094	245.000 29.500 -34.322 28.580 0.152 0.147 -0.1385	245.000 29.500 -33.967 24.914 0.168 0.161 -0.0914	245.000 29.500 -33.328 21.411 0.193 0.184 -0.0656	245.000 29.500 -33.193 18.233 0.204 0.192 -0.0634	245.000 29.500 -32.382 18.923 0.195 0.185 -0.0697	245.000 29.500 -31.280 19.353 0.193 0.185 -0.0669	245.000 29.500 -30.254 19.318 0.187 0.182 -0.0738	245.000 29.500 -29.522 19.798 0.194 0.187 -0.0787	245.000 29.500 -31.843 19.626 0.182 0.181 -0.0622	245.000 29.500 -33.457 19.029 0.190 0.187 -0.0733	245.000 29.500 -35.376 18.351 0.187 0.183 -0.0574	245.000 29.500 -35.533 18.124 0.189 0.185 -0.0558	245.000 29.500 -34.456 16.838 0.184 0.174 -0.0201	245.000 29.500 -31.792 16.295 0.176 0.166 -0.0544	245.000 29.500 -29.446 15.347 0.190 0.183 -0.0376	245.000 29.500 -27.154 14.691 0.200 0.191 -0.0586	245.000 29.500 -25.535 14.326 0.198 0.189 -0.0539	245.000 29.500 -24.874 12.682 0.227 0.224 -0.0352	245.000 29.500 -26.677 8.002 0.321 0.345 -0.0053	245.000 29.500 -27.610 5.226 0.372 0.398 0.0334	245.000 29.500 -28.378 2.444 0.421 0.448 0.0278	245.000 29.500 -28.620 0.772 0.465 0.491 0.0146	245.000 29.500 -28.387 -0.477 0.486 0.515 0.0134	245.000 29.500 -29.147 -3.233 0.556 0.586 0.0190	245.000 29.500 -28.441 -2.922 0.543 0.565 0.0073	245.000 29.500 -27.724 -1.985 0.558 0.581 0.0062	245.000 29.500 -27.117 -1.864 0.559 0.581 0.0036	245.000 29.500 -26.989 -2.223 0.573 0.586 -0.0282	245.000 29.500 -26.288 -1.564 0.588 0.604 -0.0177	245.000 29.500 -25.740 -1.723 0.577 0.586 -0.0329	245.000 29.500 -25.776 -1.917 0.577 0.586 -0.0296
245.500 29.500 -26.767 23.931 0.240 0.243 -0.0379	245.500 29.500 -26.349 23.573 0.241 0.241 -0.0380	245.500 29.500 -26.481 23.302 0.243 0.244 -0.0493	245.500 29.500 -26.382 23.254 0.241 0.239 -0.0417	245.500 29.500 -26.354 22.907 0.245 0.246 -0.0447	245.500 29.500 -25.751 22.558 0.253 0.252 -0.0519	245.500 29.500 -25.572 22.477 0.244 0.241 -0.0492	245.500 29.500 -27.317 23.693 0.240 0.239 -0.0434	245.500 29.500 -28.860 25.402 0.223 0.221 -0.0676	245.500 29.500 -30.607 26.965 0.205 0.209 -0.0657	245.500 29.500 -32.455 28.600 0.194 0.197 -0.0845	245.500 29.500 -32.880 29.129 0.185 0.186 -0.0795	245.500 29.500 -33.202 29.316 0.184 0.183 -0.0801	245.500 29.500 -33.534 29.848 0.174 0.172 -0.1001	245.500 29.500 -33.829 30.172 0.162 0.160 -0.0988	245.500 29.500 -33.969 29.913 0.168 0.168 -0.1046	245.500 29.500 -33.790 29.737 0.174 0.172 -0.1179	245.500 29.500 -33.728 29.310 0.184 0.181 -0.0840	245.500 29.500 -33.572 28.956 0.189 0.185 -0.0891	245.500 29.500 -33.758 25.808 0.188 0.186 -0.0998	245.500 29.500 -33.301 22.377 0.195 0.190 -0.0792	245.500 29.500 -32.392 18.763 0.216 0.209 -0.0581	245.500 29.500 -32.163 15.671 0.224 0.215 -0.0546	245.500 29.500 -30.966 16.310 0.218 0.210 -0.0640	245.500 29.500 -29.603 16.828 0.217 0.211 -0.0640	245.500 29.500 -28.618 16.986 0.212 0.211 -0.0523	245.500 29.500 -27.742 17.568 0.223 0.219 -0.0679	245.500 29.500 -30.121 17.675 0.218 0.215 -0.0625	245.500 29.500 -31.833 17.096 0.223 0.222 -0.0639	245.500 29.500 -33.837 16.701 0.223 0.220 -0.0580	245.500 29.500 -34.067 16.637 0.225 0.223 -0.0523	245.500 29.500 -33.389 15.994 0.205 0.196 -0.0462	245.500 29.500 -30.860 15.463 0.201 0.193 -0.0511	245.500 29.500 -28.552 14.787 0.218 0.212 -0.0288	245.500 29.500 -26.651 14.207 0.229 0.224 -0.0498	245.500 29.500 -24.978 13.927 0.234 0.230 -0.0726	245.500 29.500 -24.257 12.637 0.265 0.261 -0.0412	245.500 29.500 -26.138 7.608 0.392 0.409 0.0044	245.500 29.500 -26.477 6.286 0.425 0.435 0.0144	245.500 29.500 -27.071 3.412 0.459 0.475 0.0160	245.500 29.500 -27.318 2.331 0.494 0.504 0.0006	245.500 29.500 -27.274 0.523 0.511 0.525 -0.0116	245.500 29.500 -27.225 -0.886 0.545 0.557 -0.0157	245.500 29.500 -27.100 -0.980 0.535 0.539 -0.0056	245.500 29.500 -27.047 -0.337 0.548 0.547 -0.0298	245.500 29.500 -26.642 -0.485 0.549 0.547 -0.0308	245.500 29.500 -26.525 -0.721 0.545 0.534 -0.0304	245.500 29.500 -26.061 -0.337 0.554 0.546 -0.0397	245.500 29.500 -25.714 -0.549 0.548 0.533 -0.0342	245.500 29.500 -25.872 -0.469 0.549 0.530 -0.0298
246.000 29.500 -23.426 21.403 0.262 0.262 -0.0251	246.000 29.500 -22.883 21.039 0.262 0.259 -0.0310	246.000 29.500 -23.193 20.705 0.267 0.265 -0.0413	246.000 29.500 -22.919 20.695 0.268 0.265 -0.0457	246.000 29.500 -22.881 20.276 0.275 0.279 -0.0439	246.000 29.500 -22.150 19.760 0.278 0.281 -0.0480	246.000 29.500 -21.605 19.793 0.269 0.268 -0.0488	246.000 29.500 -23.237 21.025 0.268 0.267 -0.0428	246.000 29.500 -25.392 22.750 0.256 0.257 -0.0635	246.000 29.500 -27.422 24.268 0.240 0.246 -0.0581	246.000 29.500 -29.306 25.938 0.238 0.246 -0.0646	246.000 29.500 -30.164 26.627 0.224 0.229 -0.0855	246.000 29.500 -30.718 27.208 0.220 0.219 -0.0806	246.000 29.500 -31.452 27.798 0.216 0.215 -0.0820	246.000 29.500 -32.390 28.286 0.196 0.198 -0.0943	246.000 29.500 -32.425 27.820 0.212 0.213 -0.0791	246.000 29.500 -32.281 27.121 0.214 0.214 -0.0906	246.000 29.500 -32.325 26.534 0.217 0.214 -0.0774	246.000 29.500 -32.410 25.932 0.221 0.218 -0.0853	246.000 29.500 -32.672 22.728 0.221 0.220 -0.0827	246.000 29.500 -32.328 19.479 0.225 0.221 -0.0658	246.000 29.500 -31.265 15.919 0.231 0.222 -0.0407	246.000 29.500 -31.087 12.941 0.237 0.227 -0.0403	246.000 29.500 -29.653 13.460 0.233 0.226 -0.0456	246.000 29.500 -28.088 13.892 0.232 0.226 -0.0461	246.000 29.500 -26.808 14.374 0.234 0.231 -0.0264	246.000 29.500 -25.659 14.599 0.249 0.246 -0.0553	246.000 29.500 -27.986 14.752 0.249 0.246 -0.0629	246.000 29.500 -30.083 14.426 0.253 0.252 -0.0527	246.000 29.500 -32.334 14.239 0.258 0.256 -0.0529	246.000 29.500 -32.256 14.300 0.259 0.257 -0.0458	246.000 29.500 -32.092 14.370 0.233 0.228 -0.0526	246.000 29.500 -29.802 14.333 0.230 0.223 -0.0458	246.000 29.500 -27.597 14.332 0.237 0.230 0.0033	246.000 29.500 -25.898 14.056 0.261 0.256 -0.0242	246.000 29.500 -23.725 13.788 0.277 0.280 -0.0362	246.000 29.500 -22.219 13.444 0.302 0.300 -0.0477	246.000 29.500 -21.590 11.027 0.403 0.414 -0.0002	246.000 29.500 -20.444 11.000 0.418 0.425 -0.0016	246.000 29.500 -19.764 9.525 0.433 0.441 0.0032	246.000 29.500 -19.615 8.788 0.459 0.461 -0.0234	246.000 29.500 -18.638 7.064 0.464 0.471 -0.0165	246.000 29.500 -18.018 6.814 0.471 0.473 -0.0189	246.000 29.500 -18.776 6.747 0.475 0.472 -0.0129	246.000 29.500 -19.529 5.934 0.490 0.478 -0.0321	246.000 29.500 -19.914 5.591 0.491 0.478 -0.0337	246.000 29.500 -20.296 5.194 0.491 0.476 -0.0327	246.000 29.500 -20.532 5.088 0.492 0.474 -0.0405	246.000 29.500 -20.863 4.895 0.496 0.475 -0.0361	246.000 29.500 -21.400 5.185 0.500 0.474 -0.0391
246.500 29.500 -19.630 18.487 0.268 0.264 -0.0231	246.500 29.500 -19.087 18.028 0.267 0.263 -0.0316	246.500 29.500 -19.577 17.705 0.281 0.281 -0.0468	246.500 29.500 -18.843 17.333 0.284 0.284 -0.0634	246.500 29.500 -18.282 16.720 0.291 0.295 -0.0523	246.500 29.500 -17.355 16.114 0.291 0.297 -0.0533	246.500 29.500 -17.158 15.967 0.281 0.285 -0.0735	246.500 29.500 -18.748 17.239 0.282 0.286 -0.0639	246.500 29.500 -20.996 18.744 0.281 0.287 -0.0651	246.500 29.500 -23.272 20.267 0.271 0.281 -0.0527	246.500 29.500 -24.611 21.677 0.275 0.285 -0.0649	246.500 29.500 -26.115 22.740 0.266 0.276 -0.0642	246.500 29.500 -27.287 23.805 0.257 0.263 -0.0863	246.500 29.500 -28.041 24.915 0.253 0.254 -0.0827	246.500 29.500 -29.392 25.807 0.240 0.246 -0.0705	246.500 29.500 -29.175 25.087 0.247 0.249 -0.0784	246.500 29.500 -29.117 24.160 0.246 0.247 -0.0841	246.500 29.500 -29.369 23.471 0.245 0.243 -0.0679	246.500 29.500 -29.727 22.534 0.249 0.249 -0.0735	246.500 29.500 -30.155 19.523 0.249 0.249 -0.0653	246.500 29.500 -30.126 16.624 0.251 0.247 -0.0566	246.500 29.500 -29.322 13.536 0.238 0.226 -0.0354	246.500 29.500 -29.484 10.699 0.242 0.230 -0.0315	246.500 29.500 -28.027 11.028 0.239 0.229 -0.0338	246.500 29.500 -26.347 11.361 0.238 0.230 -0.0352	246.500 29.500 -24.665 11.842 0.240 0.234 -0.0275	246.500 29.500 -23.436 11.558 0.261 0.259 -0.0444	246.500 29.500 -25.991 11.581 0.265 0.262 -0.0483	246.500 29.500 -28.316 11.423 0.271 0.267 -0.0424	246.500 29.500 -30.546 11.281 0.283 0.278 -0.0385	246.500 29.500 -30.268 11.372 0.284 0.278 -0.0373	246.500 29.500 -30.787 12.096 0.264 0.260 -0.0543	246.500 29.500 -28.397 12.635 0.260 0.254 -0.0458	246.500 29.500 -26.348 13.932 0.252 0.237 0.0070	246.500 29.500 -24.726 13.731 0.283 0.273 0.0002	246.500 29.500 -22.240 13.573 0.302 0.298 0.0066	246.500 29.500 -20.215 12.902 0.326 0.324 -0.0240	246.500 29.500 -18.212 11.771 0.367 0.369 0.0244	246.500 29.500 -16.283 11.609 0.369 0.371 0.0254	246.500 29.500 -15.149 10.293 0.372 0.372 -0.0025	246.500 29.500 -14.016 9.555 0.398 0.399 0.0003	246.500 29.500 -12.543 8.419 0.380 0.384 -0.0103	246.500 29.500 -11.297 8.250 0.381 0.382 -0.0170	246.500 29.500 -11.762 9.059 0.407 0.405 -0.0163	246.500 29.500 -11.703 8.165 0.412 0.410 -0.0144	246.500 29.500 -11.769 8.235 0.413 0.412 -0.0202	246.500 29.500 -11.829 8.180 0.414 0.411 -0.0180	246.500 29.500 -11.862 8.169 0.414 0.407 -0.0210	246.500 29.500 -12.122 8.185 0.427 0.420 -0.0277	246.500 29.500 -12.443 8.143 0.435 0.426 -0.0266
247.000 29.500 -15.794 15.270 0.265 0.261 -0.0309	247.000 29.500 -15.130 14.665 0.263 0.260 -0.0389	247.000 29.500 -14.585 13.862 0.281 0.284 -0.0528	247.000 29.500 -13.701 13.068 0.278 0.282 -0.0606	247.000 29.500 -12.879 12.353 0.276 0.281 -0.0735	247.000 29.500 -11.875 11.621 0.272 0.280 -0.0723	247.000 29.500 -11.613 11.007 0.268 0.278 -0.0854	247.000 29.500 -13.195 12.233 0.271 0.281 -0.0746	247.000 29.500 -15.595 13.661 0.281 0.291 -0.0628	247.000 29.500 -17.512 14.854 0.279 0.291 -0.0553	247.000 29.500 -19.004 15.807 0.281 0.293 -0.0616	247.000 29.500 -20.690 17.295 0.282 0.294 -0.0559	247.000 29.500 -22.030 18.524 0.282 0.292 -0.0646	247.000 29.500 -23.569 20.193 0.278 0.285 -0.0795	247.000 29.500 -25.007 21.584 0.275 0.284 -0.0689	247.000 29.500 -25.640 20.848 0.272 0.279 -0.0690	247.000 29.500 -25.487 19.874 0.264 0.270 -0.0721	247.000 29.500 -25.690 19.464 0.258 0.257 -0.0570	247.000 29.500 -26.339 18.573 0.262 0.262 -0.0531	247.000 29.500 -26.803 16.074 0.263 0.261 -0.0434	247.000 29.500 -26.762 13.718 0.263 0.257 -0.0404	247.000 29.500 -26.622 11.357 0.240 0.227 -0.0278	247.000 29.500 -26.967 8.934 0.244 0.229 -0.0231	247.000 29.500 -25.481 9.196 0.241 0.229 -0.0258	247.000 29.500 -23.917 9.426 0.239 0.229 -0.0304	247.000 29.500 -22.145 9.719 0.238 0.229 -0.0352	247.000 29.500 -20.392 9.253 0.256 0.252 -0.0380	247.000 29.500 -23.319 9.214 0.267 0.263 -0.0388	247.000 29.500 -26.130 8.977 0.276 0.270 -0.0368	247.000 29.500 -28.558 8.550 0.287 0.278 -0.0425	247.000 29.500 -28.457 8.430 0.287 0.278 -0.0428	247.000 29.500 -29.232 9.431 0.285 0.279 -0.0464	247.000 29.500 -26.728 10.455 0.280 0.273 -0.0396	247.000 29.500 -24.666 12.806 0.261 0.240 -0.0240	247.000 29.500 -23.066 12.850 0.290 0.275 -0.0221	247.000 29.500 -20.558 12.130 0.311 0.301 -0.0217	247.000 29.500 -18.412 10.836 0.325 0.321 -0.0138	247.000 29.500 -16.003 9.755 0.322 0.310 0.0168	247.000 29.500 -13.995 9.190 0.321 0.309 0.0188	247.000 29.500 -12.571 7.782 0.319 0.308 0.0214	247.000 29.500 -11.250 6.749 0.341 0.332 0.0125	247.000 29.500 -9.735 5.717 0.315 0.305 0.0067	247.000 29.500 -8.358 5.135 0.317 0.302 0.0032	247.000 29.500 -8.284 5.312 0.330 0.322 -0.0152	247.000 29.500 -7.990 5.279 0.330 0.323 -0.0072	247.000 29.500 -7.910 5.525 0.331 0.326 -0.0115	247.000 29.500 -7.864 5.735 0.331 0.326 -0.0083	247.000 29.500 -7.716 5.933 0.331 0.323 -0.0043	247.000 29.500 -7.659 5.910 0.335 0.331 -0.0073	247.000 29.500 -8.185 5.688 0.346 0.346 0.0052
247.500 29.500 -12.679 11.803 0.250 0.249 -0.0420	247.500 29.500 -11.906 10.977 0.247 0.245 -0.0500	247.500 29.500 -11.035 9.962 0.253 0.253 -0.0547	247.500 29.500 -9.879 9.088 0.246 0.249 -0.0564	247.500 29.500 -8.818 8.067 0.234 0.238 -0.0994	247.500 29.500 -7.507 7.211 0.220 0.228 -0.0942	247.500 29.500 -7.042 6.363 0.218 0.225 -0.1115	247.500 29.500 -8.501 7.408 0.222 0.229 -0.1017	247.500 29.500 -10.265 8.370 0.234 0.243 -0.1094	247.500 29.500 -11.726 9.031 0.232 0.243 -0.1048	247.500 29.500 -13.151 9.584 0.235 0.246 -0.1006	247.500 29.500 -14.897 11.352 0.250 0.260 -0.0708	247.500 29.500 -16.350 12.745 0.255 0.263 -0.0804	247.500 29.500 -18.154 14.444 0.273 0.282 -0.0713	247.500 29.500 -19.510 15.915 0.273 0.283 -0.0614	247.500 29.500 -20.416 15.494 0.273 0.282 -0.0588	247.500 29.500 -20.991 14.806 0.255 0.261 -0.0526	247.500 29.500 -21.920 14.602 0.250 0.249 -0.0558	247.500 29.500 -22.862 14.025 0.253 0.253 -0.0469	247.500 29.500 -23.607 12.296 0.257 0.252 -0.0339	247.500 29.500 -23.807 10.555 0.254 0.245 -0.0222	247.500 29.500 -24.311 8.979 0.239 0.226 -0.0200	247.500 29.500 -24.697 7.109 0.243 0.227 -0.0180	247.500 29.500 -22.922 7.418 0.240 0.227 -0.0218	247.500 29.500 -21.036 7.628 0.237 0.226 -0.0266	247.500 29.500 -19.051 7.895 0.234 0.224 -0.0353	247.500 29.500 -16.886 7.622 0.241 0.234 -0.0187	247.500 29.500 -19.548 7.565 0.253 0.246 -0.0249	247.500 29.500 -22.758 7.367 0.274 0.266 -0.0302	247.500 29.500 -25.856 6.917 0.285 0.272 -0.0445	247.500 29.500 -26.072 6.538 0.284 0.272 -0.0444	247.500 29.500 -26.865 7.060 0.286 0.276 -0.0492	247.500 29.500 -24.490 7.840 0.277 0.269 -0.0454	247.500 29.500 -22.467 9.735 0.258 0.246 -0.0606	247.500 29.500 -20.753 9.770 0.277 0.268 -0.0308	247.500 29.500 -18.762 8.768 0.295 0.288 -0.0027	247.500 29.500 -16.853 7.350 0.297 0.295 -0.0147	247.500 29.500 -14.788 6.533 0.288 0.273 -0.0032	247.500 29.500 -12.851 5.762 0.283 0.270 -0.0091	247.500 29.500 -11.352 4.777 0.276 0.262 -0.0062	247.500 29.500 -10.191 3.466 0.292 0.279 0.0106	247.500 29.500 -8.733 2.848 0.278 0.259 -0.0086	247.500 29.500 -7.483 2.044 0.280 0.257 -0.0025	247.500 29.500 -7.260 1.970 0.279 0.262 -0.0041	247.500 29.500 -7.089 2.065 0.278 0.261 0.0004	247.500 29.500 -6.946 2.189 0.279 0.263 0.0051	247.500 29.500 -6.821 2.392 0.279 0.264 0.0094	247.500 29.500 -6.588 2.657 0.278 0.263 0.0152	247.500 29.500 -6.325 2.971 0.279 0.265 0.0120	247.500 29.500 -6.810 2.853 0.293 0.282 0.0289
248.000 29.500 -9.836 8.724 0.224 0.222 -0.0448	248.000 29.500 -8.995 7.793 0.218 0.216 -0.0449	248.000 29.500 -8.188 6.926 0.219 0.215 -0.0572	248.000 29.500 -6.949 6.080 0.200 0.199 -0.0729	248.000 29.500 -6.139 5.082 0.187 0.185 -0.1203	248.000 29.500 -5.070 4.259 0.167 0.167 -0.1416	248.000 29.500 -4.561 3.366 0.167 0.161 -0.1574	248.000 29.500 -5.969 4.169 0.172 0.167 -0.1475	248.000 29.500 -7.400 4.674 0.179 0.174 -0.1371	248.000 29.500 -8.712 4.996 0.174 0.170 -0.1532	248.000 29.500 -10.197 5.386 0.177 0.175 -0.1266	248.000 29.500 -11.518 6.885 0.199 0.197 -0.0964	248.000 29.500 -12.847 8.168 0.212 0.210 -0.1062	248.000 29.500 -13.573 9.424 0.225 0.228 -0.0873	248.000 29.500 -14.609 10.802 0.232 0.237 -0.0550	248.000 29.500 -15.755 10.585 0.228 0.231 -0.0684	248.000 29.500 -17.305 10.531 0.222 0.222 -0.0459	248.000 29.500 -18.528 10.253 0.224 0.219 -0.0445	248.000 29.500 -19.867 9.988 0.227 0.224 -0.0302	248.000 29.500 -20.629 8.875 0.237 0.230 -0.0128	248.000 29.500 -21.301 7.680 0.239 0.227 -0.0008	248.000 29.500 -21.847 6.501 0.233 0.220 -0.0087	248.000 29.500 -22.345 5.165 0.238 0.222 -0.0115	248.000 29.500 -20.496 5.486 0.233 0.220 -0.0167	248.000 29.500 -18.516 5.720 0.229 0.218 -0.0191	248.000 29.500 -16.318 5.968 0.223 0.215 -0.0345	248.000 29.500 -14.124 5.926 0.222 0.214 -0.0258	248.000 29.500 -17.005 5.801 0.237 0.224 -0.0255	248.000 29.500 -19.571 5.704 0.260 0.248 -0.0197	248.000 29.500 -22.896 5.430 0.280 0.263 -0.0444	248.000 29.500 -22.995 5.165 0.279 0.263 -0.0449	248.000 29.500 -23.703 5.258 0.279 0.264 -0.0393	248.000 29.500 -21.230 5.573 0.258 0.246 -0.0287	248.000 29.500 -18.862 6.033 0.241 0.231 -0.0175	248.000 29.500 -17.448 5.966 0.249 0.238 0.0076	248.000 29.500 -15.833 5.323 0.252 0.242 0.0143	248.000 29.500 -14.533 4.099 0.250 0.243 0.0262	248.000 29.500 -13.483 3.581 0.250 0.236 0.0096	248.000 29.500 -11.923 2.775 0.240 0.226 -0.0056	248.000 29.500 -10.820 2.159 0.241 0.226 0.0106	248.000 29.500 -9.851 1.278 0.247 0.232 0.0068	248.000 29.500 -8.762 0.663 0.250 0.232 -0.0072	248.000 29.500 -7.900 -0.061 0.257 0.237 0.0091	248.000 29.500 -7.438 0.030 0.243 0.224 0.0067	248.000 29.500 -7.168 0.085 0.240 0.223 0.0060	248.000 29.500 -7.000 0.114 0.240 0.224 0.0107	248.000 29.500 -6.798 0.211 0.240 0.224 0.0141	248.000 29.500 -6.519 0.381 0.239 0.224 0.0178	248.000 29.500 -6.136 0.582 0.239 0.225 0.0115	248.000 29.500 -6.563 0.610 0.261 0.252 0.0272
248.500 29.500 -7.586 6.484 0.194 0.191 -0.0482	248.500 29.500 -6.782 5.668 0.180 0.176 -0.0535	248.500 29.500 -6.025 4.868 0.180 0.175 -0.0705	248.500 29.500 -5.309 4.203 0.165 0.158 -0.1006	248.500 29.500 -4.649 3.388 0.155 0.147 -0.1355	248.500 29.500 -3.906 2.665 0.139 0.129 -0.1536	248.500 29.500 -3.429 1.898 0.140 0.124 -0.1501	248.500 29.500 -4.839 2.561 0.147 0.131 -0.1515	248.500 29.500 -6.317 3.056 0.154 0.136 -0.1298	248.500 29.500 -7.741 3.344 0.152 0.132 -0.1261	248.500 29.500 -9.206 3.675 0.155 0.136 -0.0887	248.500 29.500 -9.992 4.652 0.167 0.151 -0.1011	248.500 29.500 -11.035 5.640 0.182 0.168 -0.0799	248.500 29.500 -11.502 6.609 0.189 0.179 -0.0694	248.500 29.500 -12.161 7.699 0.190 0.183 -0.0557	248.500 29.500 -13.708 7.718 0.193 0.183 -0.0486	248.500 29.500 -15.233 7.738 0.191 0.182 -0.0219	248.500 29.500 -16.667 7.545 0.196 0.183 -0.0090	248.500 29.500 -18.101 7.421 0.199 0.187 0.0072	248.500 29.500 -18.648 6.463 0.213 0.201 0.0106	248.500 29.500 -19.267 5.492 0.226 0.212 0.0348	248.500 29.500 -19.723 4.512 0.223 0.208 0.0190	248.500 29.500 -20.248 3.533 0.231 0.218 0.0026	248.500 29.500 -18.272 3.785 0.225 0.214 0.0047	248.500 29.500 -16.147 4.016 0.215 0.204 0.0053	248.500 29.500 -13.779 4.182 0.204 0.196 -0.0176	248.500 29.500 -11.624 4.109 0.199 0.190 -0.0115	248.500 29.500 -14.610 4.009 0.223 0.207 -0.0023	248.500 29.500 -17.150 3.877 0.246 0.228 -0.0168	248.500 29.500 -20.457 3.657 0.275 0.257 -0.0280	248.500 29.500 -20.609 3.570 0.274 0.256 -0.0285	248.500 29.500 -21.262 3.352 0.271 0.250 -0.0086	248.500 29.500 -19.241 3.570 0.245 0.223 -0.0005	248.500 29.500 -16.678 3.219 0.217 0.195 0.0298	248.500 29.500 -15.362 3.251 0.224 0.199 0.0595	248.500 29.500 -14.000 2.932 0.222 0.196 0.0512	248.500 29.500 -12.760 2.320 0.212 0.186 0.0799	248.500 29.500 -11.977 2.090 0.218 0.194 0.0430	248.500 29.500 -10.784 1.603 0.211 0.186 0.0340	248.500 29.500 -9.689 1.256 0.208 0.187 0.0357	248.500 29.500 -8.827 0.716 0.214 0.193 0.0235	248.500 29.500 -7.864 0.300 0.219 0.202 0.0119	248.500 29.500 -7.194 -0.201 0.226 0.210 0.0190	248.500 29.500 -6.960 -0.186 0.215 0.196 0.0065	248.500 29.500 -6.773 -0.304 0.212 0.194 0.0056	248.500 29.500 -6.704 -0.322 0.210 0.194 0.0035	248.500 29.500 -6.645 -0.377 0.210 0.195 0.0073	248.500 29.500 -6.502 -0.355 0.209 0.195 0.0100	248.500 29.500 -6.218 -0.331 0.207 0.196 0.0068	248.500 29.500 -6.627 -0.544 0.221 0.220 0.0093
249.000 29.500 -6.099 4.986 0.161 0.159 -0.0468	249.000 29.500 -5.693 4.432 0.157 0.148 -0.0636	249.000 29.500 -5.005 3.762 0.154 0.148 -0.0710	249.000 29.500 -4.378 3.145 0.144 0.135 -0.0996	249.000 29.500 -3.863 2.487 0.136 0.125 -0.1071	249.000 29.500 -3.278 1.887 0.124 0.111 -0.1201	249.000 29.500 -2.867 1.297 0.128 0.111 -0.0923	249.000 29.500 -4.292 1.853 0.137 0.118 -0.1098	249.000 29.500 -5.811 2.286 0.145 0.124 -0.0842	249.000 29.500 -7.378 2.591 0.146 0.123 -0.0702	249.000 29.500 -8.850 2.876 0.149 0.126 -0.0410	249.000 29.500 -9.460 3.644 0.157 0.135 -0.0621	249.000 29.500 -10.247 4.492 0.168 0.149 -0.0391	249.000 29.500 -10.576 5.276 0.171 0.154 -0.0451	249.000 29.500 -11.201 6.198 0.170 0.155 -0.0272	249.000 29.500 -12.784 6.289 0.176 0.159 -0.0287	249.000 29.500 -14.314 6.283 0.175 0.157 -0.0034	249.000 29.500 -15.863 6.122 0.182 0.162 0.0176	249.000 29.500 -17.334 5.998 0.186 0.165 0.0313	249.000 29.500 -17.644 5.020 0.198 0.181 0.0352	249.000 29.500 -17.968 4.105 0.215 0.201 0.0329	249.000 29.500 -18.360 3.205 0.215 0.200 0.0199	249.000 29.500 -18.454 2.319 0.222 0.210 0.0159	249.000 29.500 -16.270 2.511 0.212 0.202 0.0268	249.000 29.500 -14.277 2.744 0.198 0.185 0.0191	249.000 29.500 -11.986 2.890 0.184 0.173 0.0071	249.000 29.500 -9.749 2.859 0.175 0.161 0.0136	249.000 29.500 -12.597 2.665 0.212 0.196 0.0007	249.000 29.500 -14.880 2.350 0.239 0.223 -0.0043	249.000 29.500 -17.764 2.090 0.273 0.259 -0.0096	249.000 29.500 -18.006 2.026 0.272 0.258 -0.0098	249.000 29.500 -19.394 1.661 0.271 0.251 -0.0101	249.000 29.500 -17.896 1.973 0.243 0.222 -0.0046	249.000 29.500 -16.137 1.801 0.210 0.180 0.0102	249.000 29.500 -15.037 1.996 0.215 0.180 0.0189	249.000 29.500 -13.750 1.950 0.210 0.174 0.0206	249.000 29.500 -12.560 1.656 0.201 0.162 0.0257	249.000 29.500 -11.550 1.430 0.204 0.172 0.0309	249.000 29.500 -10.311 1.169 0.198 0.166 0.0186	249.000 29.500 -9.165 0.990 0.193 0.164 0.0163	249.000 29.500 -8.128 0.695 0.195 0.171 0.0014	249.000 29.500 -6.978 0.493 0.200 0.180 -0.0013	249.000 29.500 -6.179 0.254 0.203 0.184 -0.0115	249.000 29.500 -6.044 0.214 0.197 0.179 -0.0155	249.000 29.500 -5.823 0.059 0.192 0.176 -0.0082	249.000 29.500 -5.751 0.065 0.189 0.173 -0.0188	249.000 29.500 -5.716 0.012 0.188 0.173 -0.0131	249.000 29.500 -5.625 -0.012 0.185 0.173 -0.0124	249.000 29.500 -5.394 -0.071 0.181 0.172 -0.0028	249.000 29.500 -5.607 -0.218 0.186 0.183 0.0164
249.500 29.500 -5.399 4.243 0.141 0.136 -0.0350	249.500 29.500 -5.012 3.699 0.140 0.134 -0.0593	249.500 29.500 -4.373 3.152 0.137 0.132 -0.0600	249.500 29.500 -3.828 2.608 0.128 0.121 -0.0786	249.500 29.500 -3.394 2.068 0.124 0.115 -0.0607	249.500 29.500 -2.876 1.532 0.117 0.106 -0.0475	249.500 29.500 -2.476 1.057 0.121 0.109 -0.0564	249.500 29.500 -3.907 1.522 0.132 0.117 -0.0724	249.500 29.500 -5.464 1.905 0.141 0.125 -0.0385	249.500 29.500 -7.055 2.152 0.146 0.128 -0.0249	249.500 29.500 -8.520 2.420 0.148 0.129 -0.0168	249.500 29.500 -9.124 3.099 0.154 0.135 -0.0155	249.500 29.500 -9.781 3.902 0.161 0.144 -0.0146	249.500 29.500 -10.131 4.639 0.163 0.146 -0.0131	249.500 29.500 -10.719 5.516 0.160 0.144 0.0041	249.500 29.500 -12.326 5.532 0.169 0.152 -0.0024	249.500 29.500 -13.844 5.488 0.167 0.148 0.0053	249.500 29.500 -15.380 5.275 0.178 0.157 0.0072	249.500 29.500 -16.856 5.131 0.182 0.162 0.0142	249.500 29.500 -16.930 4.151 0.191 0.173 0.0220	249.500 29.500 -16.811 3.149 0.202 0.187 0.0195	249.500 29.500 -17.115 2.273 0.210 0.195 0.0100	249.500 29.500 -17.105 1.412 0.215 0.200 0.0063	249.500 29.500 -14.785 1.635 0.196 0.181 0.0257	249.500 29.500 -13.146 1.895 0.188 0.171 0.0107	249.500 29.500 -10.895 2.067 0.170 0.155 0.0289	249.500 29.500 -8.828 2.145 0.162 0.146 0.0023	249.500 29.500 -11.015 1.738 0.203 0.191 -0.0074	249.500 29.500 -12.807 1.202 0.231 0.221 -0.0023	249.500 29.500 -14.960 0.847 0.267 0.258 -0.0084	249.500 29.500 -14.947 0.786 0.267 0.258 -0.0072	249.500 29.500 -16.455 0.317 0.273 0.260 -0.0040	249.500 29.500 -15.830 0.750 0.246 0.230 -0.0046	249.500 29.500 -15.317 0.934 0.215 0.193 -0.0352	249.500 29.500 -14.571 1.435 0.221 0.193 -0.0530	249.500 29.500 -13.396 1.490 0.215 0.185 -0.0616	249.500 29.500 -12.277 1.338 0.205 0.177 -0.0516	249.500 29.500 -11.242 1.041 0.205 0.180 -0.0338	249.500 29.500 -9.965 0.882 0.199 0.174 -0.0363	249.500 29.500 -8.735 0.761 0.191 0.167 -0.0378	249.500 29.500 -7.624 0.552 0.191 0.171 -0.0318	249.500 29.500 -6.213 0.418 0.189 0.172 -0.0287	249.500 29.500 -5.445 0.235 0.194 0.178 -0.0421	249.500 29.500 -5.286 0.234 0.188 0.173 -0.0465	249.500 29.500 -4.998 0.111 0.179 0.166 -0.0321	249.500 29.500 -5.050 0.144 0.177 0.163 -0.0300	249.500 29.500 -5.003 0.147 0.173 0.160 -0.0256	249.500 29.500 -4.892 0.105 0.169 0.159 -0.0228	249.500 29.500 -4.622 0.047 0.159 0.150 -0.0166	249.500 29.500 -4.693 -0.015 0.160 0.154 0.0070
250.000 29.500 -4.849 3.800 0.128 0.124 -0.0245	250.000 29.500 -4.418 3.276 0.127 0.123 -0.0233	250.000 29.500 -3.802 2.797 0.121 0.118 -0.0396	250.000 29.500 -3.335 2.315 0.116 0.111 -0.0392	250.000 29.500 -2.922 1.843 0.114 0.107 -0.0274	250.000 29.500 -2.402 1.383 0.106 0.100 -0.0422	250.000 29.500 -2.035 0.939 0.113 0.105 -0.0293	250.000 29.500 -3.457 1.331 0.127 0.114 -0.0307	250.000 29.500 -4.950 1.674 0.137 0.123 -0.0247	250.000 29.500 -6.539 1.885 0.146 0.132 0.0019	250.000 29.500 -8.078 2.115 0.148 0.132 0.0299	250.000 29.500 -8.575 2.771 0.152 0.137 0.0182	250.000 29.500 -9.191 3.528 0.157 0.143 0.0217	250.000 29.500 -9.567 4.263 0.158 0.143 0.0246	250.000 29.500 -10.184 5.162 0.153 0.139 0.0352	250.000 29.500 -11.781 5.104 0.166 0.152 0.0357	250.000 29.500 -13.392 5.024 0.165 0.150 0.0230	250.000 29.500 -14.884 4.830 0.178 0.161 0.0111	250.000 29.500 -16.324 4.726 0.183 0.166 0.0024	250.000 29.500 -16.245 3.758 0.186 0.170 0.0021	250.000 29.500 -16.181 2.715 0.194 0.176 0.0007	250.000 29.500 -16.184 1.774 0.199 0.183 0.0155	250.000 29.500 -16.049 0.855 0.206 0.191 0.0011	250.000 29.500 -13.909 1.110 0.185 0.168 0.0044	250.000 29.500 -12.192 1.344 0.182 0.165 -0.0033	250.000 29.500 -10.085 1.556 0.162 0.145 0.0175	250.000 29.500 -8.014 1.628 0.155 0.140 -0.0083	250.000 29.500 -9.563 1.104 0.188 0.177 -0.0085	250.000 29.500 -10.905 0.527 0.212 0.203 0.0091	250.000 29.500 -12.565 0.127 0.246 0.237 0.0021	250.000 29.500 -12.379 0.103 0.245 0.237 0.0032	250.000 29.500 -13.959 -0.369 0.261 0.249 0.0057	250.000 29.500 -13.829 0.129 0.244 0.230 -0.0106	250.000 29.500 -13.731 0.393 0.232 0.221 -0.0485	250.000 29.500 -13.336 1.093 0.243 0.230 -0.0804	250.000 29.500 -12.380 1.188 0.238 0.227 -0.0732	250.000 29.500 -11.244 1.026 0.226 0.215 -0.0610	250.000 29.500 -10.115 0.642 0.222 0.210 -0.0473	250.000 29.500 -8.995 0.569 0.214 0.204 -0.0391	250.000 29.500 -7.856 0.451 0.201 0.190 -0.0529	250.000 29.500 -6.661 0.272 0.195 0.184 -0.0302	250.000 29.500 -5.382 0.115 0.187 0.176 -0.0131	250.000 29.500 -4.341 -0.072 0.188 0.178 -0.0221	250.000 29.500 -4.350 -0.054 0.184 0.172 -0.0129	250.000 29.500 -4.142 -0.129 0.168 0.158 -0.0075	250.000 29.500 -4.211 -0.071 0.168 0.157 -0.0088	250.000 29.500 -4.327 -0.048 0.166 0.154 0.0036	250.000 29.500 -4.174 -0.108 0.157 0.147 0.0052	250.000 29.500 -4.081 -0.150 0.148 0.135 0.0086	250.000 29.500 -4.088 -0.176 0.145 0.135 0.0207
250.500 29.500 -4.317 3.429 0.116 0.111 -0.0163	250.500 29.500 -3.893 2.985 0.114 0.110 -0.0046	250.500 29.500 -3.376 2.527 0.107 0.103 -0.0144	250.500 29.500 -2.915 2.095 0.103 0.099 -0.0263	250.500 29.500 -2.512 1.662 0.101 0.096 -0.0184	250.500 29.500 -2.055 1.237 0.093 0.087 -0.0202	250.500 29.500 -1.649 0.839 0.096 0.091 -0.0296	250.500 29.500 -3.023 1.176 0.114 0.104 -0.0005	250.500 29.500 -4.506 1.461 0.126 0.114 0.0358	250.500 29.500 -6.015 1.661 0.138 0.125 0.0350	250.500 29.500 -7.531 1.877 0.144 0.131 0.0621	250.500 29.500 -8.011 2.527 0.146 0.132 0.0627	250.500 29.500 -8.571 3.287 0.149 0.136 0.0657	250.500 29.500 -8.944 4.024 0.150 0.136 0.0640	250.500 29.500 -9.595 4.916 0.148 0.133 0.0620	250.500 29.500 -11.055 4.902 0.160 0.146 0.0590	250.500 29.500 -12.691 4.791 0.163 0.148 0.0453	250.500 29.500 -14.181 4.667 0.178 0.163 0.0196	250.500 29.500 -15.666 4.585 0.182 0.165 0.0095	250.500 29.500 -15.564 3.638 0.183 0.165 0.0059	250.500 29.500 -15.462 2.614 0.189 0.172 0.0066	250.500 29.500 -15.485 1.645 0.192 0.172 0.0131	250.500 29.500 -15.232 0.683 0.197 0.179 0.0178	250.500 29.500 -13.088 0.914 0.176 0.161 0.0037	250.500 29.500 -11.354 1.078 0.174 0.159 -0.0076	250.500 29.500 -9.372 1.248 0.157 0.140 0.0019	250.500 29.500 -7.274 1.284 0.149 0.134 -0.0145	250.500 29.500 -8.623 0.793 0.174 0.161 -0.0097	250.500 29.500 -9.656 0.277 0.189 0.177 0.0130	250.500 29.500 -11.108 -0.154 0.220 0.205 0.0142	250.500 29.500 -10.849 -0.169 0.218 0.205 0.0152	250.500 29.500 -12.158 -0.403 0.244 0.231 -0.0036	250.500 29.500 -12.114 0.040 0.239 0.227 -0.0071	250.500 29.500 -11.734 0.425 0.243 0.236 -0.0282	250.500 29.500 -11.354 1.103 0.268 0.263 -0.0401	250.500 29.500 -10.355 1.010 0.271 0.270 -0.0445	250.500 29.500 -9.410 0.802 0.249 0.246 -0.0431	250.500 29.500 -8.505 0.411 0.235 0.231 -0.0357	250.500 29.500 -7.332 0.267 0.230 0.230 -0.0305	250.500 29.500 -6.381 0.188 0.212 0.209 -0.0263	250.500 29.500 -5.526 0.032 0.202 0.198 -0.0111	250.500 29.500 -4.189 -0.183 0.186 0.182 0.0100	250.500 29.500 -3.360 -0.367 0.183 0.177 0.0196	250.500 29.500 -3.345 -0.341 0.180 0.174 0.0307	250.500 29.500 -3.359 -0.378 0.163 0.155 0.0390	250.500 29.500 -3.440 -0.330 0.163 0.154 0.0344	250.500 29.500 -3.530 -0.314 0.162 0.153 0.0356	250.500 29.500 -3.561 -0.329 0.151 0.141 0.0384	250.500 29.500 -3.555 -0.389 0.141 0.128 0.0529	250.500 29.500 -3.591 -0.403 0.138 0.126 0.0322
251.000 29.500 -3.890 3.066 0.106 0.098 -0.0114	251.000 29.500 -3.475 2.691 0.102 0.095 -0.0012	251.000 29.500 -3.032 2.264 0.097 0.091 0.0108	251.000 29.500 -2.569 1.851 0.092 0.086 -0.0102	251.000 29.500 -2.176 1.456 0.090 0.083 -0.0102	251.000 29.500 -1.768 1.082 0.081 0.074 0.0017	251.000 29.500 -1.396 0.704 0.083 0.076 0.0147	251.000 29.500 -2.681 1.028 0.101 0.090 0.0521	251.000 29.500 -4.100 1.289 0.116 0.103 0.0756	251.000 29.500 -5.563 1.462 0.130 0.115 0.0850	251.000 29.500 -6.978 1.652 0.135 0.121 0.0965	251.000 29.500 -7.428 2.324 0.137 0.121 0.0937	251.000 29.500 -7.963 3.113 0.141 0.126 0.0932	251.000 29.500 -8.334 3.845 0.142 0.126 0.0901	251.000 29.500 -8.968 4.693 0.142 0.126 0.0784	251.000 29.500 -10.356 4.708 0.151 0.133 0.0659	251.000 29.500 -12.012 4.578 0.159 0.142 0.0612	251.000 29.500 -13.398 4.521 0.177 0.161 0.0369	251.000 29.500 -14.915 4.467 0.182 0.163 0.0261	251.000 29.500 -14.846 3.574 0.181 0.162 0.0214	251.000 29.500 -14.666 2.640 0.185 0.168 0.0221	251.000 29.500 -14.692 1.690 0.189 0.168 0.0104	251.000 29.500 -14.481 0.731 0.191 0.171 0.0208	251.000 29.500 -12.348 0.885 0.168 0.150 0.0232	251.000 29.500 -10.632 0.975 0.166 0.150 0.0164	251.000 29.500 -8.682 1.107 0.153 0.138 -0.0039	251.000 29.500 -6.681 1.112 0.143 0.129 -0.0008	251.000 29.500 -7.829 0.679 0.163 0.148 0.0138	251.000 29.500 -8.718 0.267 0.170 0.155 0.0153	251.000 29.500 -10.050 -0.106 0.199 0.179 0.0157	251.000 29.500 -9.752 -0.146 0.194 0.178 0.0182	251.000 29.500 -10.737 -0.123 0.223 0.209 0.0030	251.000 29.500 -10.666 0.362 0.231 0.221 -0.0006	251.000 29.500 -10.139 0.917 0.235 0.230 -0.0126	251.000 29.500 -9.807 1.545 0.268 0.266 -0.0166	251.000 29.500 -8.529 1.371 0.270 0.272 -0.0114	251.000 29.500 -7.884 1.039 0.253 0.254 -0.0103	251.000 29.500 -7.084 0.599 0.232 0.230 -0.0064	251.000 29.500 -5.892 0.373 0.225 0.228 0.0010	251.000 29.500 -5.287 0.129 0.212 0.212 -0.0021	251.000 29.500 -4.349 -0.086 0.204 0.207 0.0029	251.000 29.500 -3.287 -0.351 0.180 0.181 0.0159	251.000 29.500 -2.492 -0.623 0.176 0.178 0.0178	251.000 29.500 -2.494 -0.620 0.174 0.175 0.0329	251.000 29.500 -2.644 -0.619 0.157 0.156 0.0374	251.000 29.500 -2.757 -0.616 0.159 0.156 0.0348	251.000 29.500 -2.816 -0.622 0.158 0.155 0.0358	251.000 29.500 -2.978 -0.583 0.149 0.145 0.0373	251.000 29.500 -3.134 -0.637 0.140 0.131 0.0458	251.000 29.500 -3.116 -0.660 0.137 0.128 0.0232
251.500 29.500 -3.444 2.718 0.099 0.089 -0.0096	251.500 29.500 -3.078 2.372 0.095 0.085 -0.0175	251.500 29.500 -2.647 1.994 0.089 0.080 0.0127	251.500 29.500 -2.230 1.609 0.083 0.075 0.0000	251.500 29.500 -1.851 1.238 0.081 0.073 0.0030	251.500 29.500 -1.516 0.904 0.074 0.065 0.0110	251.500 29.500 -1.131 0.564 0.072 0.065 0.0466	251.500 29.500 -2.368 0.884 0.093 0.081 0.0864	251.500 29.500 -3.673 1.128 0.109 0.094 0.0965	251.500 29.500 -4.994 1.311 0.123 0.108 0.0995	251.500 29.500 -6.385 1.482 0.129 0.113 0.1138	251.500 29.500 -6.833 2.160 0.130 0.113 0.1103	251.500 29.500 -7.253 2.938 0.134 0.116 0.0886	251.500 29.500 -7.624 3.661 0.134 0.116 0.0867	251.500 29.500 -8.265 4.449 0.136 0.117 0.0728	251.500 29.500 -9.663 4.425 0.147 0.125 0.0535	251.500 29.500 -11.151 4.424 0.155 0.136 0.0693	251.500 29.500 -12.444 4.435 0.173 0.155 0.0606	251.500 29.500 -14.018 4.372 0.181 0.162 0.0416	251.500 29.500 -13.973 3.528 0.180 0.160 0.0371	251.500 29.500 -13.763 2.703 0.179 0.158 0.0445	251.500 29.500 -13.854 1.751 0.187 0.168 0.0070	251.500 29.500 -13.668 0.820 0.188 0.169 0.0162	251.500 29.500 -11.683 0.900 0.163 0.144 0.0167	251.500 29.500 -10.034 0.965 0.162 0.144 0.0223	251.500 29.500 -8.028 1.086 0.148 0.135 0.0032	251.500 29.500 -6.139 1.101 0.136 0.124 0.0236	251.500 29.500 -7.201 0.694 0.155 0.140 0.0203	251.500 29.500 -8.054 0.288 0.159 0.143 0.0159	251.500 29.500 -9.278 -0.048 0.187 0.166 0.0011	251.500 29.500 -8.894 -0.075 0.178 0.161 0.0130	251.500 29.500 -9.643 0.192 0.207 0.192 0.0058	251.500 29.500 -9.163 0.951 0.213 0.203 0.0131	251.500 29.500 -8.769 1.675 0.216 0.209 0.0141	251.500 29.500 -8.504 2.462 0.251 0.247 0.0087	251.500 29.500 -7.322 2.126 0.242 0.241 0.0049	251.500 29.500 -6.515 1.686 0.232 0.232 0.0159	251.500 29.500 -6.033 1.126 0.218 0.216 -0.0003	251.500 29.500 -4.758 0.860 0.199 0.201 0.0157	251.500 29.500 -4.087 0.477 0.193 0.197 0.0106	251.500 29.500 -3.092 0.204 0.178 0.185 -0.0008	251.500 29.500 -2.285 -0.202 0.159 0.165 0.0123	251.500 29.500 -1.562 -0.554 0.151 0.157 -0.0051	251.500 29.500 -1.547 -0.594 0.145 0.151 0.0236	251.500 29.500 -1.864 -0.619 0.141 0.144 0.0182	251.500 29.500 -2.016 -0.641 0.147 0.149 0.0155	251.500 29.500 -2.034 -0.684 0.143 0.145 0.0324	251.500 29.500 -2.232 -0.668 0.140 0.142 0.0390	251.500 29.500 -2.481 -0.751 0.138 0.136 0.0273	251.500 29.500 -2.534 -0.746 0.133 0.131 0.0234
252.000 29.500 -3.021 2.386 0.094 0.082 -0.0276	252.000 29.500 -2.707 2.054 0.091 0.080 -0.0205	252.000 29.500 -2.331 1.718 0.084 0.073 0.0050	252.000 29.500 -1.956 1.377 0.079 0.069 0.0067	252.000 29.500 -1.580 1.038 0.075 0.067 0.0223	252.000 29.500 -1.275 0.730 0.069 0.060 0.0315	252.000 29.500 -0.926 0.422 0.066 0.058 0.0644	252.000 29.500 -2.052 0.734 0.089 0.076 0.0734	252.000 29.500 -3.243 0.971 0.106 0.092 0.0708	252.000 29.500 -4.416 1.167 0.121 0.106 0.0680	252.000 29.500 -5.695 1.321 0.128 0.111 0.0681	252.000 29.500 -6.128 1.982 0.129 0.112 0.0653	252.000 29.500 -6.509 2.677 0.131 0.112 0.0523	252.000 29.500 -6.863 3.367 0.131 0.112 0.0494	252.000 29.500 -7.507 4.101 0.136 0.118 0.0290	252.000 29.500 -8.799 4.139 0.147 0.127 0.0354	252.000 29.500 -10.175 4.253 0.154 0.134 0.0439	252.000 29.500 -11.254 4.361 0.171 0.150 0.0552	252.000 29.500 -12.712 4.428 0.182 0.161 0.0482	252.000 29.500 -12.782 3.595 0.180 0.158 0.0399	252.000 29.500 -12.818 2.699 0.177 0.153 0.0318	252.000 29.500 -12.684 1.842 0.188 0.168 0.0087	252.000 29.500 -12.585 0.964 0.188 0.168 0.0115	252.000 29.500 -10.834 0.975 0.162 0.144 0.0079	252.000 29.500 -9.288 1.067 0.160 0.143 0.0195	252.000 29.500 -7.361 1.183 0.142 0.129 0.0257	252.000 29.500 -5.593 1.253 0.130 0.118 0.0286	252.000 29.500 -6.456 0.853 0.145 0.131 0.0328	252.000 29.500 -7.250 0.404 0.148 0.133 0.0308	252.000 29.500 -8.357 0.065 0.178 0.160 -0.0011	252.000 29.500 -8.085 0.004 0.166 0.149 0.0273	252.000 29.500 -8.437 0.507 0.190 0.176 0.0238	252.000 29.500 -7.997 1.403 0.192 0.178 0.0250	252.000 29.500 -7.655 2.346 0.198 0.185 0.0251	252.000 29.500 -7.263 3.330 0.220 0.212 0.0081	252.000 29.500 -6.282 2.803 0.212 0.207 0.0162	252.000 29.500 -5.409 2.366 0.197 0.192 0.0359	252.000 29.500 -4.828 1.786 0.184 0.183 0.0172	252.000 29.500 -3.845 1.411 0.163 0.160 0.0269	252.000 29.500 -3.161 0.975 0.156 0.157 0.0197	252.000 29.500 -2.275 0.593 0.136 0.138 0.0241	252.000 29.500 -1.525 0.155 0.118 0.121 0.0240	252.000 29.500 -0.965 -0.315 0.112 0.116 0.0101	252.000 29.500 -1.053 -0.360 0.111 0.114 0.0212	252.000 29.500 -1.249 -0.403 0.113 0.116 0.0226	252.000 29.500 -1.325 -0.415 0.116 0.120 0.0413	252.000 29.500 -1.420 -0.468 0.116 0.118 0.0494	252.000 29.500 -1.541 -0.477 0.117 0.119 0.0533	252.000 29.500 -1.805 -0.553 0.124 0.125 0.0358	252.000 29.500 -1.904 -0.550 0.120 0.121 0.0403
252.500 29.500 -2.704 2.058 0.092 0.079 -0.0229	252.500 29.500 -2.382 1.771 0.089 0.078 -0.0182	252.500 29.500 -2.052 1.458 0.082 0.071 -0.0067	252.500 29.500 -1.708 1.163 0.076 0.067 0.0044	252.500 29.500 -1.339 0.856 0.071 0.063 0.0240	252.500 29.500 -1.091 0.578 0.065 0.057 0.0421	252.500 29.500 -0.737 0.274 0.061 0.053 0.0655	252.500 29.500 -1.775 0.568 0.089 0.078 0.0388	252.500 29.500 -2.797 0.775 0.108 0.097 0.0156	252.500 29.500 -3.802 0.964 0.125 0.113 0.0024	252.500 29.500 -4.938 1.049 0.133 0.120 -0.0097	252.500 29.500 -5.356 1.659 0.134 0.120 -0.0095	252.500 29.500 -5.820 2.271 0.134 0.120 0.0015	252.500 29.500 -6.146 2.894 0.134 0.118 0.0023	252.500 29.500 -6.511 3.557 0.142 0.128 0.0012	252.500 29.500 -7.821 3.744 0.153 0.138 0.0032	252.500 29.500 -9.055 3.895 0.161 0.144 -0.0052	252.500 29.500 -10.032 4.104 0.176 0.157 0.0168	252.500 29.500 -11.318 4.368 0.188 0.169 -0.0012	252.500 29.500 -11.428 3.530 0.186 0.166 -0.0162	252.500 29.500 -11.525 2.666 0.185 0.163 -0.0166	252.500 29.500 -11.186 1.902 0.190 0.171 0.0060	252.500 29.500 -11.136 1.112 0.189 0.170 0.0074	252.500 29.500 -9.686 1.092 0.163 0.146 -0.0030	252.500 29.500 -8.247 1.262 0.159 0.143 0.0100	252.500 29.500 -6.577 1.386 0.140 0.125 0.0182	252.500 29.500 -4.932 1.503 0.125 0.112 0.0345	252.500 29.500 -5.723 1.041 0.140 0.124 0.0219	252.500 29.500 -6.467 0.521 0.142 0.125 0.0225	252.500 29.500 -7.247 0.188 0.173 0.159 0.0143	252.500 29.500 -7.053 0.119 0.155 0.137 0.0241	252.500 29.500 -7.146 0.721 0.173 0.155 0.0279	252.500 29.500 -6.738 1.726 0.176 0.159 0.0287	252.500 29.500 -6.298 2.833 0.183 0.168 0.0033	252.500 29.500 -5.963 3.852 0.196 0.182 0.0011	252.500 29.500 -5.018 3.326 0.182 0.172 0.0315	252.500 29.500 -4.291 2.870 0.167 0.157 0.0197	252.500 29.500 -3.831 2.253 0.153 0.144 0.0233	252.500 29.500 -3.097 1.770 0.139 0.130 0.0228	252.500 29.500 -2.413 1.313 0.126 0.120 0.0235	252.500 29.500 -1.734 0.854 0.109 0.103 0.0281	252.500 29.500 -1.110 0.371 0.095 0.090 0.0165	252.500 29.500 -0.614 -0.109 0.086 0.084 0.0178	252.500 29.500 -0.677 -0.128 0.086 0.085 0.0317	252.500 29.500 -0.840 -0.147 0.091 0.091 0.0283	252.500 29.500 -0.958 -0.170 0.096 0.094 0.0525	252.500 29.500 -1.027 -0.198 0.097 0.095 0.0615	252.500 29.500 -1.127 -0.200 0.098 0.097 0.0570	252.500 29.500 -1.212 -0.222 0.102 0.103 0.0598	252.500 29.500 -1.378 -0.248 0.104 0.103 0.0702
253.000 29.500 -2.436 1.770 0.092 0.080 -0.0135	253.000 29.500 -2.108 1.517 0.088 0.078 -0.0153	253.000 29.500 -1.818 1.222 0.081 0.071 -0.0178	253.000 29.500 -1.503 0.971 0.074 0.066 0.0032	253.000 29.500 -1.163 0.687 0.067 0.059 0.0048	253.000 29.500 -0.924 0.434 0.062 0.055 0.0501	253.000 29.500 -0.611 0.150 0.057 0.049 0.0742	253.000 29.500 -1.429 0.376 0.091 0.084 0.0090	253.000 29.500 -2.250 0.532 0.114 0.109 -0.0204	253.000 29.500 -3.060 0.667 0.133 0.128 -0.0389	253.000 29.500 -4.053 0.672 0.144 0.140 -0.0561	253.000 29.500 -4.478 1.189 0.146 0.140 -0.0564	253.000 29.500 -4.851 1.699 0.145 0.135 -0.0320	253.000 29.500 -5.301 2.248 0.144 0.134 -0.0270	253.000 29.500 -5.540 2.771 0.149 0.138 -0.0277	253.000 29.500 -6.683 3.099 0.165 0.156 -0.0234	253.000 29.500 -7.760 3.247 0.175 0.163 -0.0390	253.000 29.500 -8.584 3.573 0.187 0.172 -0.0168	253.000 29.500 -9.656 3.974 0.202 0.189 -0.0372	253.000 29.500 -9.783 3.210 0.200 0.188 -0.0471	253.000 29.500 -9.879 2.462 0.199 0.185 -0.0530	253.000 29.500 -9.786 1.769 0.196 0.177 -0.0179	253.000 29.500 -9.759 1.043 0.194 0.175 -0.0095	253.000 29.500 -8.531 1.091 0.169 0.156 -0.0225	253.000 29.500 -7.185 1.374 0.163 0.148 -0.0102	253.000 29.500 -5.737 1.534 0.141 0.128 -0.0063	253.000 29.500 -4.333 1.713 0.123 0.111 0.0105	253.000 29.500 -4.911 1.195 0.139 0.123 0.0039	253.000 29.500 -5.581 0.627 0.141 0.125 0.0016	253.000 29.500 -5.737 0.329 0.167 0.153 0.0189	253.000 29.500 -6.200 0.116 0.153 0.136 -0.0043	253.000 29.500 -5.991 0.723 0.165 0.145 0.0111	253.000 29.500 -5.392 1.826 0.166 0.147 0.0048	253.000 29.500 -4.786 2.954 0.169 0.153 -0.0032	253.000 29.500 -4.620 4.024 0.183 0.167 -0.0086	253.000 29.500 -3.836 3.492 0.165 0.150 0.0041	253.000 29.500 -3.262 3.004 0.148 0.134 0.0031	253.000 29.500 -3.034 2.415 0.140 0.126 0.0073	253.000 29.500 -2.286 1.920 0.124 0.112 0.0158	253.000 29.500 -1.809 1.427 0.111 0.099 0.0235	253.000 29.500 -1.293 0.952 0.096 0.085 0.0278	253.000 29.500 -0.726 0.466 0.080 0.072 0.0480	253.000 29.500 -0.325 0.015 0.071 0.065 0.0312	253.000 29.500 -0.375 0.011 0.071 0.066 0.0462	253.000 29.500 -0.461 0.015 0.075 0.071 0.0584	253.000 29.500 -0.514 0.016 0.077 0.074 0.0719	253.000 29.500 -0.579 -0.002 0.080 0.076 0.0826	253.000 29.500 -0.655 0.011 0.083 0.080 0.0632	253.000 29.500 -0.757 0.005 0.087 0.084 0.0683	253.000 29.500 -0.815 0.001 0.087 0.085 0.0723
253.500 29.500 -2.178 1.505 0.094 0.085 -0.0217	253.500 29.500 -1.878 1.283 0.087 0.078 -0.0118	253.500 29.500 -1.626 1.027 0.081 0.073 -0.0235	253.500 29.500 -1.331 0.806 0.073 0.066 0.0013	253.500 29.500 -1.038 0.550 0.065 0.058 0.0039	253.500 29.500 -0.805 0.316 0.060 0.053 0.0462	253.500 29.500 -0.516 0.059 0.054 0.047 0.0698	253.500 29.500 -1.065 0.163 0.092 0.088 -0.0068	253.500 29.500 -1.531 0.231 0.117 0.116 -0.0268	253.500 29.500 -2.070 0.309 0.139 0.140 -0.0436	253.500 29.500 -2.612 0.261 0.153 0.155 -0.0389	253.500 29.500 -3.090 0.630 0.158 0.157 -0.0412	253.500 29.500 -3.840 1.003 0.155 0.151 -0.0375	253.500 29.500 -4.291 1.433 0.157 0.152 -0.0359	253.500 29.500 -4.527 1.826 0.159 0.152 -0.0282	253.500 29.500 -5.290 2.172 0.178 0.171 -0.0282	253.500 29.500 -6.151 2.292 0.191 0.183 -0.0468	253.500 29.500 -7.057 2.711 0.200 0.189 -0.0536	253.500 29.500 -7.824 3.176 0.218 0.212 -0.0466	253.500 29.500 -7.953 2.609 0.217 0.211 -0.0467	253.500 29.500 -8.082 2.034 0.216 0.210 -0.0543	253.500 29.500 -8.241 1.406 0.210 0.200 -0.0598	253.500 29.500 -8.228 0.784 0.205 0.191 -0.0460	253.500 29.500 -7.049 0.996 0.180 0.170 -0.0257	253.500 29.500 -5.986 1.337 0.170 0.159 -0.0430	253.500 29.500 -4.786 1.539 0.147 0.136 -0.0360	253.500 29.500 -3.590 1.797 0.127 0.117 -0.0240	253.500 29.500 -4.121 1.236 0.142 0.131 -0.0167	253.500 29.500 -4.756 0.638 0.145 0.133 -0.0278	253.500 29.500 -4.663 0.271 0.161 0.148 0.0031	253.500 29.500 -5.032 0.117 0.156 0.143 -0.0066	253.500 29.500 -4.896 0.597 0.162 0.145 0.0019	253.500 29.500 -4.277 1.651 0.161 0.145 -0.0015	253.500 29.500 -3.718 2.758 0.162 0.145 -0.0160	253.500 29.500 -3.349 3.825 0.176 0.163 -0.0141	253.500 29.500 -2.796 3.282 0.156 0.143 -0.0072	253.500 29.500 -2.485 2.834 0.140 0.125 -0.0216	253.500 29.500 -2.204 2.333 0.132 0.121 -0.0011	253.500 29.500 -1.666 1.845 0.115 0.104 0.0007	253.500 29.500 -1.349 1.389 0.104 0.091 0.0122	253.500 29.500 -0.956 0.937 0.090 0.077 0.0192	253.500 29.500 -0.480 0.477 0.072 0.061 0.0547	253.500 29.500 -0.139 0.061 0.061 0.052 0.0609	253.500 29.500 -0.179 0.059 0.061 0.053 0.0793	253.500 29.500 -0.221 0.077 0.063 0.056 0.0725	253.500 29.500 -0.284 0.080 0.067 0.060 0.0688	253.500 29.500 -0.299 0.080 0.068 0.061 0.0668	253.500 29.500 -0.316 0.093 0.069 0.065 0.0795	253.500 29.500 -0.409 0.097 0.075 0.070 0.0746	253.500 29.500 -0.456 0.085 0.075 0.071 0.0753
254.000 29.500 -1.983 1.275 0.097 0.089 -0.0103	254.000 29.500 -1.723 1.081 0.087 0.080 0.0028	254.000 29.500 -1.476 0.865 0.082 0.076 -0.0102	254.000 29.500 -1.206 0.667 0.072 0.067 0.0025	254.000 29.500 -0.943 0.443 0.064 0.058 0.0108	254.000 29.500 -0.709 0.227 0.058 0.052 0.0401	254.000 29.500 -0.433 0.000 0.053 0.047 0.0636	254.000 29.500 -0.708 -0.002 0.088 0.084 0.0151	254.000 29.500 -0.978 0.005 0.112 0.111 -0.0138	254.000 29.500 -1.172 0.025 0.131 0.133 -0.0196	254.000 29.500 -1.483 -0.094 0.141 0.144 -0.0111	254.000 29.500 -2.039 0.147 0.153 0.154 -0.0298	254.000 29.500 -2.781 0.354 0.162 0.161 -0.0194	254.000 29.500 -3.272 0.639 0.168 0.164 -0.0250	254.000 29.500 -3.670 0.914 0.168 0.163 -0.0136	254.000 29.500 -4.269 1.237 0.189 0.184 -0.0302	254.000 29.500 -4.690 1.347 0.202 0.195 -0.0233	254.000 29.500 -5.563 1.788 0.217 0.212 -0.0527	254.000 29.500 -5.679 2.242 0.233 0.227 -0.0316	254.000 29.500 -5.745 1.855 0.232 0.227 -0.0309	254.000 29.500 -5.838 1.491 0.230 0.226 -0.0341	254.000 29.500 -5.939 1.046 0.228 0.224 -0.0386	254.000 29.500 -6.223 0.517 0.221 0.213 -0.0548	254.000 29.500 -5.317 0.731 0.188 0.182 -0.0404	254.000 29.500 -4.530 1.174 0.181 0.176 -0.0425	254.000 29.500 -3.577 1.385 0.154 0.150 -0.0334	254.000 29.500 -2.640 1.640 0.132 0.128 -0.0323	254.000 29.500 -2.968 1.173 0.149 0.142 -0.0147	254.000 29.500 -3.557 0.584 0.154 0.150 -0.0264	254.000 29.500 -3.551 0.153 0.162 0.155 -0.0060	254.000 29.500 -3.838 0.052 0.159 0.153 -0.0155	254.000 29.500 -3.753 0.434 0.164 0.155 -0.0070	254.000 29.500 -3.160 1.356 0.162 0.151 -0.0042	254.000 29.500 -2.607 2.350 0.162 0.152 -0.0155	254.000 29.500 -1.983 3.241 0.170 0.161 -0.0193	254.000 29.500 -1.737 2.776 0.150 0.141 -0.0058	254.000 29.500 -1.679 2.425 0.138 0.129 -0.0339	254.000 29.500 -1.363 1.994 0.126 0.119 -0.0013	254.000 29.500 -1.034 1.576 0.110 0.102 0.0005	254.000 29.500 -0.883 1.219 0.101 0.093 0.0031	254.000 29.500 -0.626 0.839 0.089 0.079 0.0061	254.000 29.500 -0.299 0.434 0.070 0.059 0.0228	254.000 29.500 -0.043 0.082 0.056 0.045 0.0517	254.000 29.500 -0.061 0.081 0.056 0.045 0.0558	254.000 29.500 -0.097 0.100 0.058 0.048 0.0475	254.000 29.500 -0.115 0.100 0.060 0.052 0.0641	254.000 29.500 -0.122 0.103 0.060 0.053 0.0602	254.000 29.500 -0.134 0.106 0.061 0.054 0.0711	254.000 29.500 -0.163 0.122 0.065 0.060 0.0801	254.000 29.500 -0.202 0.106 0.066 0.061 0.0826
254.500 29.500 -1.832 1.077 0.098 0.093 0.0127	254.500 29.500 -1.583 0.900 0.087 0.081 0.0267	254.500 29.500 -1.351 0.728 0.082 0.077 0.0112	254.500 29.500 -1.102 0.546 0.072 0.067 0.0146	254.500 29.500 -0.857 0.355 0.063 0.059 0.0283	254.500 29.500 -0.621 0.157 0.057 0.052 0.0376	254.500 29.500 -0.343 -0.041 0.053 0.047 0.0506	254.500 29.500 -0.473 -0.081 0.081 0.074 0.0441	254.500 29.500 -0.525 -0.094 0.097 0.094 0.0254	254.500 29.500 -0.576 -0.100 0.109 0.108 0.0206	254.500 29.500 -0.751 -0.194 0.116 0.116 0.0377	254.500 29.500 -1.246 -0.087 0.137 0.135 0.0046	254.500 29.500 -1.915 -0.028 0.157 0.152 -0.0072	254.500 29.500 -2.457 0.104 0.171 0.166 -0.0240	254.500 29.500 -2.869 0.224 0.175 0.169 -0.0130	254.500 29.500 -3.131 0.501 0.200 0.194 -0.0173	254.500 29.500 -3.519 0.613 0.209 0.200 -0.0118	254.500 29.500 -3.934 1.011 0.232 0.226 -0.0305	254.500 29.500 -3.996 1.397 0.237 0.229 -0.0270	254.500 29.500 -4.046 1.158 0.236 0.229 -0.0271	254.500 29.500 -4.152 0.941 0.235 0.228 -0.0299	254.500 29.500 -4.199 0.670 0.233 0.227 -0.0306	254.500 29.500 -4.411 0.344 0.230 0.224 -0.0416	254.500 29.500 -3.693 0.479 0.191 0.188 -0.0264	254.500 29.500 -2.917 0.925 0.187 0.186 -0.0252	254.500 29.500 -2.210 1.055 0.158 0.158 -0.0176	254.500 29.500 -1.501 1.214 0.135 0.134 -0.0162	254.500 29.500 -1.799 0.888 0.152 0.151 -0.0227	254.500 29.500 -2.149 0.472 0.159 0.160 -0.0049	254.500 29.500 -2.179 0.099 0.161 0.162 0.0038	254.500 29.500 -2.383 0.044 0.161 0.161 -0.0032	254.500 29.500 -2.370 0.271 0.167 0.166 0.0045	254.500 29.500 -1.794 0.959 0.163 0.159 0.0044	254.500 29.500 -1.299 1.700 0.162 0.159 0.0025	254.500 29.500 -0.784 2.323 0.161 0.159 -0.0166	254.500 29.500 -0.752 1.990 0.144 0.140 -0.0015	254.500 29.500 -0.676 1.729 0.136 0.134 -0.0134	254.500 29.500 -0.561 1.417 0.119 0.116 0.0093	254.500 29.500 -0.431 1.134 0.105 0.100 0.0148	254.500 29.500 -0.300 0.887 0.098 0.093 0.0295	254.500 29.500 -0.210 0.647 0.089 0.082 0.0187	254.500 29.500 -0.073 0.354 0.070 0.061 0.0209	254.500 29.500 0.035 0.097 0.056 0.045 0.0057	254.500 29.500 0.020 0.091 0.055 0.045 -0.0087	254.500 29.500 0.005 0.112 0.057 0.047 0.0213	254.500 29.500 0.006 0.110 0.057 0.048 0.0366	254.500 29.500 0.002 0.114 0.057 0.049 0.0425	254.500 29.500 -0.005 0.109 0.057 0.050 0.0491	254.500 29.500 0.017 0.122 0.059 0.052 0.0810	254.500 29.500 -0.014 0.106 0.059 0.053 0.0850
255.000 29.500 -1.692 0.868 0.100 0.095 0.0341	255.000 29.500 -1.480 0.703 0.086 0.082 0.0406	255.000 29.500 -1.244 0.578 0.082 0.078 0.0257	255.000 29.500 -1.006 0.419 0.071 0.068 0.0258	255.000 29.500 -0.778 0.263 0.064 0.060 0.0442	255.000 29.500 -0.540 0.090 0.056 0.052 0.0336	255.000 29.500 -0.258 -0.066 0.053 0.047 0.0340	255.000 29.500 -0.322 -0.103 0.075 0.067 0.0687	255.000 29.500 -0.332 -0.117 0.087 0.079 0.0593	255.000 29.500 -0.319 -0.115 0.092 0.085 0.0774	255.000 29.500 -0.416 -0.172 0.097 0.090 0.0844	255.000 29.500 -0.854 -0.155 0.123 0.116 0.0169	255.000 29.500 -1.422 -0.192 0.151 0.143 -0.0195	255.000 29.500 -1.832 -0.166 0.172 0.166 -0.0294	255.000 29.500 -2.268 -0.196 0.181 0.172 -0.0260	255.000 29.500 -2.260 0.048 0.203 0.196 -0.0184	255.000 29.500 -2.433 0.133 0.213 0.203 -0.0167	255.000 29.500 -2.587 0.477 0.236 0.228 -0.0182	255.000 29.500 -2.583 0.745 0.239 0.229 -0.0265	255.000 29.500 -2.601 0.624 0.236 0.228 -0.0289	255.000 29.500 -2.692 0.524 0.235 0.227 -0.0317	255.000 29.500 -2.717 0.400 0.233 0.226 -0.0323	255.000 29.500 -2.873 0.261 0.232 0.224 -0.0400	255.000 29.500 -2.321 0.294 0.182 0.177 -0.0148	255.000 29.500 -1.605 0.620 0.178 0.174 -0.0198	255.000 29.500 -1.096 0.653 0.148 0.146 -0.0051	255.000 29.500 -0.584 0.694 0.124 0.123 0.0082	255.000 29.500 -0.696 0.518 0.142 0.144 0.0102	255.000 29.500 -0.998 0.289 0.150 0.151 0.0107	255.000 29.500 -1.028 0.039 0.147 0.149 0.0093	255.000 29.500 -1.151 0.026 0.151 0.152 0.0083	255.000 29.500 -0.998 0.120 0.157 0.157 0.0124	255.000 29.500 -0.701 0.492 0.155 0.152 0.0146	255.000 29.500 -0.275 0.932 0.151 0.150 0.0109	255.000 29.500 0.076 1.285 0.144 0.145 -0.0109	255.000 29.500 0.056 1.059 0.131 0.130 0.0027	255.000 29.500 0.048 0.946 0.123 0.123 -0.0055	255.000 29.500 0.020 0.754 0.104 0.102 0.0324	255.000 29.500 -0.000 0.639 0.098 0.093 0.0256	255.000 29.500 0.061 0.526 0.090 0.084 0.0281	255.000 29.500 0.087 0.414 0.086 0.079 0.0263	255.000 29.500 0.088 0.258 0.071 0.063 0.0045	255.000 29.500 0.120 0.108 0.060 0.053 -0.0256	255.000 29.500 0.109 0.102 0.058 0.051 -0.0353	255.000 29.500 0.099 0.121 0.058 0.051 -0.0106	255.000 29.500 0.098 0.116 0.056 0.049 0.0051	255.000 29.500 0.100 0.117 0.056 0.049 0.0173	255.000 29.500 0.099 0.113 0.055 0.049 0.0258	255.000 29.500 0.113 0.112 0.055 0.049 0.0446	255.000 29.500 0.088 0.102 0.056 0.049 0.0464
255.500 29.500 -1.596 0.586 0.100 0.096 0.0132	255.500 29.500 -1.393 0.455 0.086 0.083 0.0175	255.500 29.500 -1.168 0.382 0.083 0.080 0.0258	255.500 29.500 -0.936 0.257 0.071 0.069 0.0241	255.500 29.500 -0.702 0.140 0.064 0.061 0.0304	255.500 29.500 -0.475 0.006 0.056 0.052 0.0189	255.500 29.500 -0.194 -0.098 0.054 0.048 0.0082	255.500 29.500 -0.225 -0.110 0.073 0.064 0.0543	255.500 29.500 -0.219 -0.118 0.081 0.070 0.0592	255.500 29.500 -0.214 -0.109 0.084 0.073 0.0937	255.500 29.500 -0.287 -0.142 0.089 0.076 0.0775	255.500 29.500 -0.650 -0.157 0.115 0.106 0.0098	255.500 29.500 -1.092 -0.208 0.148 0.141 -0.0269	255.500 29.500 -1.429 -0.228 0.172 0.165 -0.0360	255.500 29.500 -1.832 -0.326 0.189 0.181 -0.0533	255.500 29.500 -1.721 -0.142 0.205 0.199 -0.0284	255.500 29.500 -1.748 -0.094 0.214 0.203 -0.0298	255.500 29.500 -1.785 0.193 0.240 0.229 -0.0254	255.500 29.500 -1.709 0.353 0.238 0.228 -0.0285	255.500 29.500 -1.729 0.311 0.233 0.225 -0.0280	255.500 29.500 -1.833 0.276 0.232 0.224 -0.0317	255.500 29.500 -1.875 0.248 0.230 0.223 -0.0361	255.500 29.500 -2.004 0.228 0.231 0.221 -0.0398	255.500 29.500 -1.724 0.125 0.172 0.165 -0.0255	255.500 29.500 -1.102 0.348 0.169 0.162 -0.0250	255.500 29.500 -0.676 0.355 0.133 0.128 -0.0049	255.500 29.500 -0.262 0.364 0.109 0.104 0.0209	255.500 29.500 -0.299 0.257 0.122 0.120 0.0458	255.500 29.500 -0.466 0.144 0.130 0.129 0.0097	255.500 29.500 -0.565 -0.009 0.130 0.127 0.0042	255.500 29.500 -0.565 0.010 0.131 0.130 -0.0010	255.500 29.500 -0.507 0.020 0.140 0.135 -0.0014	255.500 29.500 -0.349 0.188 0.146 0.141 -0.0082	255.500 29.500 -0.061 0.384 0.134 0.130 -0.0134	255.500 29.500 0.113 0.584 0.123 0.123 -0.0348	255.500 29.500 0.098 0.454 0.111 0.108 -0.0346	255.500 29.500 0.109 0.437 0.108 0.105 -0.0321	255.500 29.500 0.076 0.355 0.093 0.085 -0.0082	255.500 29.500 0.070 0.306 0.089 0.082 -0.0117	255.500 29.500 0.099 0.287 0.085 0.077 -0.0225	255.500 29.500 0.132 0.246 0.084 0.076 -0.0214	255.500 29.500 0.133 0.183 0.076 0.070 -0.0403	255.500 29.500 0.175 0.120 0.070 0.067 -0.0348	255.500 29.500 0.165 0.117 0.064 0.060 -0.0398	255.500 29.500 0.151 0.134 0.061 0.057 -0.0164	255.500 29.500 0.145 0.121 0.057 0.053 -0.0311	255.500 29.500 0.150 0.118 0.057 0.052 -0.0224	255.500 29.500 0.158 0.117 0.054 0.049 0.0048	255.500 29.500 0.170 0.106 0.054 0.048 0.0080	255.500 29.500 0.151 0.104 0.054 0.048 0.0061
256.000 29.500 -1.523 0.217 0.099 0.096 -0.0057	256.000 29.500 -1.325 0.131 0.086 0.084 -0.0054	256.000 29.500 -1.096 0.123 0.084 0.082 0.0029	256.000 29.500 -0.868 0.045 0.070 0.070 0.0005	256.000 29.500 -0.644 -0.020 0.064 0.063 0.0147	256.000 29.500 -0.425 -0.100 0.057 0.054 0.0029	256.000 29.500 -0.142 -0.145 0.057 0.053 -0.0274	256.000 29.500 -0.149 -0.138 0.072 0.065 0.0254	256.000 29.500 -0.147 -0.134 0.080 0.071 0.0163	256.000 29.500 -0.141 -0.116 0.082 0.072 0.0411	256.000 29.500 -0.190 -0.131 0.086 0.075 0.0121	256.000 29.500 -0.478 -0.164 0.111 0.103 0.0015	256.000 29.500 -0.826 -0.210 0.146 0.141 -0.0300	256.000 29.500 -1.115 -0.255 0.174 0.170 -0.0425	256.000 29.500 -1.424 -0.343 0.198 0.196 -0.0567	256.000 29.500 -1.265 -0.232 0.207 0.204 -0.0514	256.000 29.500 -1.266 -0.210 0.216 0.210 -0.0519	256.000 29.500 -1.135 0.033 0.242 0.236 -0.0531	256.000 29.500 -1.111 0.112 0.239 0.235 -0.0364	256.000 29.500 -1.131 0.102 0.229 0.225 -0.0207	256.000 29.500 -1.247 0.078 0.226 0.223 -0.0299	256.000 29.500 -1.317 0.076 0.225 0.222 -0.0328	256.000 29.500 -1.432 0.093 0.228 0.221 -0.0299	256.000 29.500 -1.302 -0.006 0.164 0.161 -0.0351	256.000 29.500 -0.802 0.159 0.160 0.156 -0.0269	256.000 29.500 -0.497 0.183 0.123 0.118 -0.0074	256.000 29.500 -0.161 0.214 0.098 0.091 0.0347	256.000 29.500 -0.170 0.119 0.106 0.099 0.0344	256.000 29.500 -0.267 0.038 0.113 0.109 0.0100	256.000 29.500 -0.334 -0.070 0.114 0.109 -0.0025	256.000 29.500 -0.336 -0.052 0.114 0.110 -0.0005	256.000 29.500 -0.308 -0.055 0.125 0.120 -0.0298	256.000 29.500 -0.182 0.041 0.130 0.126 -0.0240	256.000 29.500 -0.061 0.143 0.117 0.114 -0.0560	256.000 29.500 -0.001 0.252 0.102 0.101 -0.0816	256.000 29.500 0.015 0.210 0.098 0.093 -0.0810	256.000 29.500 0.036 0.210 0.096 0.092 -0.0753	256.000 29.500 0.048 0.186 0.088 0.081 -0.0747	256.000 29.500 0.049 0.169 0.085 0.079 -0.0806	256.000 29.500 0.085 0.173 0.084 0.079 -0.0726	256.000 29.500 0.126 0.158 0.085 0.080 -0.0768	256.000 29.500 0.147 0.142 0.084 0.081 -0.0715	256.000 29.500 0.200 0.121 0.085 0.085 -0.0760	256.000 29.500 0.189 0.125 0.071 0.069 -0.0509	256.000 29.500 0.179 0.136 0.065 0.063 -0.0190	256.000 29.500 0.174 0.131 0.059 0.057 -0.0279	256.000 29.500 0.183 0.128 0.058 0.055 -0.0215	256.000 29.500 0.187 0.119 0.053 0.049 -0.0090	256.000 29.500 0.198 0.109 0.053 0.048 -0.0172	256.000 29.500 0.182 0.112 0.053 0.049 -0.0205
256.500 29.500 -1.500 -0.192 0.100 0.100 -0.0084	256.500 29.500 -1.293 -0.226 0.086 0.087 -0.0157	256.500 29.500 -1.063 -0.166 0.085 0.085 -0.0056	256.500 29.500 -0.829 -0.186 0.069 0.069 -0.0097	256.500 29.500 -0.600 -0.198 0.064 0.065 -0.0103	256.500 29.500 -0.389 -0.217 0.059 0.058 -0.0208	256.500 29.500 -0.103 -0.200 0.062 0.061 -0.0332	256.500 29.500 -0.103 -0.181 0.075 0.071 -0.0104	256.500 29.500 -0.094 -0.162 0.083 0.079 0.0007	256.500 29.500 -0.091 -0.133 0.085 0.080 -0.0011	256.500 29.500 -0.122 -0.131 0.088 0.083 -0.0230	256.500 29.500 -0.382 -0.163 0.109 0.107 -0.0097	256.500 29.500 -0.651 -0.193 0.142 0.143 -0.0383	256.500 29.500 -0.878 -0.239 0.169 0.172 -0.0358	256.500 29.500 -1.142 -0.304 0.194 0.200 -0.0443	256.500 29.500 -0.966 -0.235 0.197 0.202 -0.0436	256.500 29.500 -0.874 -0.194 0.206 0.209 -0.0516	256.500 29.500 -0.702 -0.026 0.230 0.235 -0.0401	256.500 29.500 -0.598 0.024 0.230 0.235 -0.0330	256.500 29.500 -0.716 0.015 0.217 0.219 -0.0199	256.500 29.500 -0.852 -0.020 0.208 0.211 -0.0426	256.500 29.500 -0.963 -0.038 0.205 0.209 -0.0450	256.500 29.500 -1.088 -0.017 0.221 0.222 -0.0363	256.500 29.500 -1.024 -0.069 0.151 0.154 -0.0408	256.500 29.500 -0.611 0.054 0.148 0.148 -0.0333	256.500 29.500 -0.378 0.097 0.114 0.113 -0.0028	256.500 29.500 -0.106 0.145 0.093 0.087 0.0103	256.500 29.500 -0.113 0.045 0.097 0.091 -0.0098	256.500 29.500 -0.167 -0.042 0.102 0.098 0.0001	256.500 29.500 -0.233 -0.135 0.103 0.100 -0.0111	256.500 29.500 -0.228 -0.124 0.103 0.100 -0.0058	256.500 29.500 -0.204 -0.115 0.114 0.112 -0.0365	256.500 29.500 -0.140 -0.042 0.113 0.112 -0.0510	256.500 29.500 -0.098 0.045 0.098 0.097 -0.0742	256.500 29.500 -0.082 0.142 0.088 0.086 -0.0976	256.500 29.500 -0.053 0.125 0.087 0.085 -0.0951	256.500 29.500 -0.030 0.126 0.083 0.082 -0.0906	256.500 29.500 0.027 0.123 0.085 0.083 -0.0912	256.500 29.500 0.037 0.121 0.084 0.082 -0.0894	256.500 29.500 0.073 0.125 0.084 0.083 -0.0822	256.500 29.500 0.121 0.120 0.086 0.085 -0.0947	256.500 29.500 0.160 0.120 0.090 0.090 -0.0869	256.500 29.500 0.207 0.119 0.091 0.093 -0.0663	256.500 29.500 0.196 0.134 0.076 0.077 -0.0694	256.500 29.500 0.187 0.142 0.067 0.067 -0.0489	256.500 29.500 0.185 0.145 0.060 0.059 -0.0417	256.500 29.500 0.196 0.144 0.058 0.056 -0.0183	256.500 29.500 0.203 0.134 0.053 0.051 -0.0216	256.500 29.500 0.214 0.129 0.052 0.049 -0.0187	256.500 29.500 0.199 0.135 0.052 0.049 -0.0211
257.000 29.500 -1.526 -0.554 0.099 0.102 -0.0200	257.000 29.500 -1.297 -0.539 0.084 0.088 -0.0275	257.000 29.500 -1.059 -0.426 0.084 0.087 -0.0200	257.000 29.500 -0.826 -0.407 0.066 0.069 -0.0073	257.000 29.500 -0.577 -0.351 0.062 0.065 -0.0214	257.000 29.500 -0.354 -0.314 0.060 0.063 -0.0304	257.000 29.500 -0.072 -0.243 0.067 0.069 -0.0273	257.000 29.500 -0.065 -0.209 0.079 0.079 -0.0167	257.000 29.500 -0.055 -0.179 0.086 0.087 -0.0010	257.000 29.500 -0.051 -0.129 0.089 0.090 -0.0132	257.000 29.500 -0.074 -0.106 0.091 0.092 -0.0339	257.000 29.500 -0.307 -0.126 0.101 0.105 0.0013	257.000 29.500 -0.549 -0.139 0.116 0.124 -0.0216	257.000 29.500 -0.785 -0.161 0.135 0.144 -0.0321	257.000 29.500 -1.041 -0.200 0.147 0.161 -0.0617	257.000 29.500 -0.864 -0.160 0.147 0.161 -0.0575	257.000 29.500 -0.719 -0.072 0.166 0.175 -0.0568	257.000 29.500 -0.521 0.041 0.171 0.187 -0.0454	257.000 29.500 -0.365 0.084 0.173 0.186 -0.0533	257.000 29.500 -0.517 0.056 0.168 0.180 -0.0448	257.000 29.500 -0.684 0.015 0.165 0.174 -0.0618	257.000 29.500 -0.841 -0.048 0.155 0.166 -0.0839	257.000 29.500 -0.946 -0.030 0.167 0.181 -0.0556	257.000 29.500 -0.846 -0.062 0.122 0.132 -0.0526	257.000 29.500 -0.520 0.023 0.120 0.127 -0.0509	257.000 29.500 -0.302 0.065 0.099 0.101 -0.0069	257.000 29.500 -0.063 0.129 0.090 0.089 -0.0277	257.000 29.500 -0.083 0.019 0.090 0.090 -0.0477	257.000 29.500 -0.122 -0.086 0.092 0.093 -0.0113	257.000 29.500 -0.177 -0.175 0.092 0.094 -0.0181	257.000 29.500 -0.175 -0.170 0.092 0.094 -0.0171	257.000 29.500 -0.172 -0.152 0.096 0.100 -0.0292	257.000 29.500 -0.154 -0.074 0.090 0.094 -0.0564	257.000 29.500 -0.138 0.013 0.082 0.083 -0.0710	257.000 29.500 -0.144 0.108 0.073 0.075 -0.0878	257.000 29.500 -0.103 0.106 0.075 0.077 -0.0685	257.000 29.500 -0.078 0.099 0.071 0.073 -0.0897	257.000 29.500 -0.017 0.103 0.078 0.080 -0.0906	257.000 29.500 0.000 0.105 0.075 0.078 -0.0829	257.000 29.500 0.035 0.104 0.075 0.079 -0.0835	257.000 29.500 0.087 0.109 0.079 0.082 -0.0866	257.000 29.500 0.131 0.116 0.085 0.089 -0.0883	257.000 29.500 0.156 0.106 0.078 0.083 -0.0793	257.000 29.500 0.163 0.150 0.073 0.077 -0.0805	257.000 29.500 0.167 0.167 0.066 0.069 -0.0483	257.000 29.500 0.170 0.177 0.057 0.060 -0.0339	257.000 29.500 0.186 0.174 0.055 0.056 -0.0182	257.000 29.500 0.198 0.172 0.053 0.053 -0.0123	257.000 29.500 0.210 0.171 0.052 0.051 -0.0309	257.000 29.500 0.200 0.175 0.052 0.052 -0.0316
257.500 29.500 -1.576 -0.931 0.085 0.090 -0.0280	257.500 29.500 -1.325 -0.850 0.072 0.077 -0.0328	257.500 29.500 -1.075 -0.698 0.072 0.077 -0.0286	257.500 29.500 -0.824 -0.629 0.057 0.061 -0.0068	257.500 29.500 -0.568 -0.504 0.052 0.057 -0.0346	257.500 29.500 -0.328 -0.410 0.055 0.059 -0.0194	257.500 29.500 -0.052 -0.281 0.066 0.070 -0.0187	257.500 29.500 -0.045 -0.245 0.074 0.078 0.0076	257.500 29.500 -0.043 -0.203 0.081 0.085 -0.0141	257.500 29.500 -0.036 -0.143 0.078 0.083 0.0283	257.500 29.500 -0.055 -0.100 0.079 0.086 -0.0268	257.500 29.500 -0.292 -0.104 0.081 0.087 -0.0163	257.500 29.500 -0.533 -0.100 0.084 0.091 -0.0130	257.500 29.500 -0.781 -0.097 0.092 0.102 -0.0461	257.500 29.500 -1.030 -0.112 0.095 0.107 -0.0551	257.500 29.500 -0.862 -0.080 0.095 0.107 -0.0520	257.500 29.500 -0.697 0.007 0.110 0.123 -0.0515	257.500 29.500 -0.506 0.052 0.104 0.119 -0.0144	257.500 29.500 -0.341 0.103 0.111 0.124 -0.0531	257.500 29.500 -0.519 0.046 0.104 0.119 -0.0177	257.500 29.500 -0.716 -0.004 0.103 0.116 -0.0954	257.500 29.500 -0.899 -0.080 0.096 0.108 -0.0592	257.500 29.500 -1.066 -0.116 0.097 0.112 -0.0586	257.500 29.500 -0.845 -0.094 0.080 0.091 -0.0527	257.500 29.500 -0.564 -0.025 0.080 0.089 -0.0513	257.500 29.500 -0.313 0.035 0.079 0.084 -0.0183	257.500 29.500 -0.062 0.105 0.078 0.082 -0.0277	257.500 29.500 -0.108 -0.015 0.074 0.079 -0.0527	257.500 29.500 -0.155 -0.136 0.070 0.076 -0.0156	257.500 29.500 -0.211 -0.233 0.070 0.077 -0.0180	257.500 29.500 -0.211 -0.230 0.070 0.077 -0.0180	257.500 29.500 -0.234 -0.210 0.071 0.077 -0.0171	257.500 29.500 -0.222 -0.110 0.065 0.071 -0.0483	257.500 29.500 -0.202 0.000 0.064 0.067 -0.0430	257.500 29.500 -0.198 0.110 0.058 0.061 -0.0619	257.500 29.500 -0.166 0.104 0.059 0.063 -0.0668	257.500 29.500 -0.130 0.096 0.058 0.061 -0.0630	257.500 29.500 -0.089 0.094 0.059 0.064 -0.0795	257.500 29.500 -0.060 0.090 0.059 0.063 -0.0750	257.500 29.500 -0.027 0.083 0.059 0.063 -0.0787	257.500 29.500 0.018 0.091 0.063 0.068 -0.0483	257.500 29.500 0.052 0.092 0.068 0.073 -0.0815	257.500 29.500 0.088 0.076 0.063 0.067 -0.0522	257.500 29.500 0.088 0.139 0.058 0.063 -0.0846	257.500 29.500 0.101 0.177 0.054 0.059 -0.0528	257.500 29.500 0.117 0.204 0.049 0.053 -0.0290	257.500 29.500 0.140 0.218 0.050 0.052 -0.0222	257.500 29.500 0.153 0.238 0.049 0.051 -0.0221	257.500 29.500 0.170 0.268 0.049 0.051 -0.0264	257.500 29.500 0.161 0.271 0.049 0.051 -0.0265
258.000 29.500 -1.634 -1.648 0.000 0.000 0.0000	258.000 29.500 -1.368 -1.429 0.000 0.000 0.0000	258.000 29.500 -1.105 -1.211 0.000 0.000 0.0000	258.000 29.500 -0.842 -0.992 0.000 0.000 0.0000	258.000 29.500 -0.582 -0.774 0.000 0.000 0.0000	258.000 29.500 -0.330 -0.576 0.000 0.000 0.0000	258.000 29.500 -0.067 -0.355 0.000 0.000 0.0000	258.000 29.500 -0.074 -0.324 0.000 0.000 0.0000	258.000 29.500 -0.082 -0.294 0.000 0.000 0.0000	258.000 29.500 -0.083 -0.230 0.000 0.000 0.0000	258.000 29.500 -0.090 -0.195 0.000 0.000 0.0000	258.000 29.500 -0.327 -0.138 0.000 0.000 0.0000	258.000 29.500 -0.565 -0.081 0.000 0.000 0.0000	258.000 29.500 -0.812 -0.028 0.000 0.000 0.0000	258.000 29.500 -1.053 0.029 0.000 0.000 0.0000	258.000 29.500 -0.898 0.023 0.000 0.000 0.0000	258.000 29.500 -0.739 0.016 0.000 0.000 0.0000	258.000 29.500 -0.561 0.014 0.000 0.000 0.0000	258.000 29.500 -0.394 0.007 0.000 0.000 0.0000	258.000 29.500 -0.576 -0.030 0.000 0.000 0.0000	258.000 29.500 -0.755 -0.068 0.000 0.000 0.0000	258.000 29.500 -0.945 -0.111 0.000 0.000 0.0000	258.000 29.500 -1.116 -0.149 0.000 0.000 0.0000	258.000 29.500 -0.853 -0.116 0.000 0.000 0.0000	258.000 29.500 -0.592 -0.085 0.000 0.000 0.0000	258.000 29.500 -0.339 -0.057 0.000 0.000 0.0000	258.000 29.500 -0.077 -0.023 0.000 0.000 0.0000	258.000 29.500 -0.142 -0.135 0.000 0.000 0.0000	258.000 29.500 -0.208 -0.242 0.000 0.000 0.0000	258.000 29.500 -0.273 -0.349 0.000 0.000 0.0000	258.000 29.500 -0.273 -0.349 0.000 0.000 0.0000	258.000 29.500 -0.313 -0.312 0.000 0.000 0.0000	258.000 29.500 -0.290 -0.168 0.000 0.000 0.0000	258.000 29.500 -0.268 -0.022 0.000 0.000 0.0000	258.000 29.500 -0.248 0.133 0.000 0.000 0.0000	258.000 29.500 -0.214 0.115 0.000 0.000 0.0000	258.000 29.500 -0.181 0.097 0.000 0.000 0.0000	258.000 29.500 -0.146 0.078 0.000 0.000 0.0000	258.000 29.500 -0.116 0.063 0.000 0.000 0.0000	258.000 29.500 -0.087 0.047 0.000 0.000 0.0000	258.000 29.500 -0.058 0.031 0.000 0.000 0.0000	258.000 29.500 -0.029 0.016 0.000 0.000 0.0000	258.000 29.500 0.000 -0.000 0.000 0.000 0.0000	258.000 29.500 0.010 0.051 0.000 0.000 0.0000	258.000 29.500 0.020 0.103 0.000 0.000 0.0000	258.000 29.500 0.030 0.154 0.000 0.000 0.0000	258.000 29.500 0.040 0.206 0.000 0.000 0.0000	258.000 29.500 0.050 0.257 0.000 0.000 0.0000	258.000 29.500 0.060 0.309 0.000 0.000 0.0000	258.000 29.500 0.042 0.415 0.000 0.000 0.0000
234.000 30.000 -32.826 35.086 0.000 0.000 0.0000	234.000 30.000 -33.191 35.174 0.000 0.000 0.0000	234.000 30.000 -33.556 35.256 0.000 0.000 0.0000	234.000 30.000 -33.920 35.334 0.000 0.000 0.0000	234.000 30.000 -34.283 35.405 0.000 0.000 0.0000	234.000 30.000 -34.638 35.445 0.000 0.000 0.0000	234.000 30.000 -35.003 35.524 0.000 0.000 0.0000	234.000 30.000 -33.752 33.630 0.000 0.000 0.0000	234.000 30.000 -32.510 31.746 0.000 0.000 0.0000	234.000 30.000 -31.230 29.836 0.000 0.000 0.0000	234.000 30.000 -29.982 27.948 0.000 0.000 0.0000	234.000 30.000 -29.760 27.703 0.000 0.000 0.0000	234.000 30.000 -29.537 27.458 0.000 0.000 0.0000	234.000 30.000 -29.323 27.219 0.000 0.000 0.0000	234.000 30.000 -29.100 26.972 0.000 0.000 0.0000	234.000 30.000 -28.905 26.868 0.000 0.000 0.0000	234.000 30.000 -28.711 26.763 0.000 0.000 0.0000	234.000 30.000 -28.507 26.652 0.000 0.000 0.0000	234.000 30.000 -28.312 26.547 0.000 0.000 0.0000	234.000 30.000 -28.237 26.499 0.000 0.000 0.0000	234.000 30.000 -28.163 26.450 0.000 0.000 0.0000	234.000 30.000 -28.094 26.406 0.000 0.000 0.0000	234.000 30.000 -28.019 26.358 0.000 0.000 0.0000	234.000 30.000 -28.007 26.372 0.000 0.000 0.0000	234.000 30.000 -27.994 26.385 0.000 0.000 0.0000	234.000 30.000 -27.989 26.404 0.000 0.000 0.0000	234.000 30.000 -27.976 26.418 0.000 0.000 0.0000	234.000 30.000 -28.884 26.486 0.000 0.000 0.0000	234.000 30.000 -29.795 26.559 0.000 0.000 0.0000	234.000 30.000 -30.711 26.636 0.000 0.000 0.0000	234.000 30.000 -30.711 26.636 0.000 0.000 0.0000	234.000 30.000 -30.606 26.452 0.000 0.000 0.0000	234.000 30.000 -29.587 26.189 0.000 0.000 0.0000	234.000 30.000 -28.569 25.928 0.000 0.000 0.0000	234.000 30.000 -27.550 25.665 0.000 0.000 0.0000	234.000 30.000 -27.399 25.644 0.000 0.000 0.0000	234.000 30.000 -27.247 25.622 0.000 0.000 0.0000	234.000 30.000 -27.107 25.607 0.000 0.000 0.0000	234.000 30.000 -26.962 25.588 0.000 0.000 0.0000	234.000 30.000 -26.817 25.569 0.000 0.000 0.0000	234.000 30.000 -26.672 25.551 0.000 0.000 0.0000	234.000 30.000 -26.527 25.532 0.000 0.000 0.0000	234.000 30.000 -26.381 25.513 0.000 0.000 0.0000	234.000 30.000 -26.304 25.515 0.000 0.000 0.0000	234.000 30.000 -26.226 25.517 0.000 0.000 0.0000	234.000 30.000 -26.149 25.519 0.000 0.000 0.0000	234.000 30.000 -26.071 25.521 0.000 0.000 0.0000	234.000 30.000 -25.994 25.523 0.000 0.000 0.0000	234.000 30.000 -25.916 25.526 0.000 0.000 0.0000	234.000 30.000 -25.845 25.529 0.000 0.000 0.0000
234.500 30.000 -33.096 34.408 0.060 0.066 -0.0138	234.500 30.000 -33.449 34.600 0.057 0.063 0.0021	234.500 30.000 -33.825 34.755 0.056 0.061 0.0067	234.500 30.000 -34.114 34.956 0.049 0.055 0.0068	234.500 30.000 -34.508 35.045 0.051 0.057 0.0223	234.500 30.000 -34.831 35.204 0.048 0.053 0.0026	234.500 30.000 -35.167 35.335 0.049 0.054 -0.0004	234.500 30.000 -33.978 33.694 0.053 0.058 0.0320	234.500 30.000 -32.856 31.905 0.064 0.071 0.0348	234.500 30.000 -31.618 30.042 0.071 0.080 0.0109	234.500 30.000 -30.458 28.194 0.078 0.088 0.0409	234.500 30.000 -30.232 27.879 0.077 0.086 0.0339	234.500 30.000 -30.003 27.632 0.072 0.081 0.0093	234.500 30.000 -29.708 27.358 0.066 0.074 0.0424	234.500 30.000 -29.487 27.051 0.065 0.073 0.0370	234.500 30.000 -29.177 26.907 0.057 0.066 0.0468	234.500 30.000 -29.004 26.751 0.055 0.062 0.0360	234.500 30.000 -28.749 26.602 0.052 0.060 0.0080	234.500 30.000 -28.534 26.463 0.051 0.057 0.0182	234.500 30.000 -28.456 26.335 0.051 0.057 0.0096	234.500 30.000 -28.374 26.227 0.050 0.055 0.0117	234.500 30.000 -28.291 26.111 0.050 0.055 0.0099	234.500 30.000 -28.209 25.985 0.050 0.055 0.0100	234.500 30.000 -28.202 25.995 0.050 0.055 0.0119	234.500 30.000 -28.134 26.026 0.044 0.050 0.0084	234.500 30.000 -28.142 26.027 0.043 0.047 0.0103	234.500 30.000 -28.122 26.034 0.042 0.047 0.0102	234.500 30.000 -29.079 26.016 0.047 0.052 0.0373	234.500 30.000 -30.068 25.951 0.058 0.063 0.0139	234.500 30.000 -30.986 25.968 0.058 0.064 0.0111	234.500 30.000 -30.994 25.958 0.059 0.064 0.0105	234.500 30.000 -30.878 25.722 0.058 0.064 0.0141	234.500 30.000 -29.693 25.612 0.050 0.055 0.0155	234.500 30.000 -28.543 25.456 0.045 0.050 -0.0136	234.500 30.000 -27.405 25.291 0.049 0.053 0.0134	234.500 30.000 -27.244 25.309 0.049 0.053 0.0110	234.500 30.000 -27.059 25.344 0.045 0.049 0.0026	234.500 30.000 -26.957 25.353 0.047 0.051 -0.0165	234.500 30.000 -26.815 25.324 0.068 0.074 0.0226	234.500 30.000 -26.684 25.330 0.086 0.093 0.0412	234.500 30.000 -26.619 25.304 0.093 0.102 0.0249	234.500 30.000 -26.476 25.335 0.093 0.103 0.0243	234.500 30.000 -26.273 25.473 0.079 0.090 0.0345	234.500 30.000 -26.216 25.475 0.083 0.093 0.0126	234.500 30.000 -26.159 25.465 0.085 0.095 0.0050	234.500 30.000 -26.112 25.465 0.085 0.095 -0.0004	234.500 30.000 -26.064 25.468 0.086 0.095 0.0052	234.500 30.000 -26.024 25.450 0.086 0.094 0.0015	234.500 30.000 -25.997 25.455 0.079 0.084 -0.0179	234.500 30.000 -25.952 25.458 0.079 0.084 -0.0177
235.000 30.000 -33.327 33.743 0.069 0.076 -0.0040	235.000 30.000 -33.671 33.946 0.066 0.072 -0.0078	235.000 30.000 -33.984 34.196 0.063 0.069 0.0120	235.000 30.000 -34.260 34.456 0.059 0.066 0.0094	235.000 30.000 -34.637 34.603 0.059 0.065 0.0101	235.000 30.000 -34.930 34.871 0.056 0.062 0.0187	235.000 30.000 -35.277 35.038 0.058 0.064 0.0070	235.000 30.000 -34.174 33.693 0.064 0.070 0.0411	235.000 30.000 -33.229 32.076 0.081 0.088 0.0345	235.000 30.000 -32.096 30.337 0.097 0.107 0.0263	235.000 30.000 -31.107 28.626 0.106 0.119 0.0432	235.000 30.000 -30.768 28.202 0.103 0.115 0.0266	235.000 30.000 -30.593 27.935 0.099 0.110 0.0142	235.000 30.000 -30.181 27.590 0.091 0.101 0.0447	235.000 30.000 -29.904 27.214 0.087 0.097 0.0347	235.000 30.000 -29.629 27.023 0.084 0.093 0.0360	235.000 30.000 -29.316 26.798 0.074 0.083 0.0244	235.000 30.000 -29.080 26.603 0.073 0.083 0.0155	235.000 30.000 -28.782 26.399 0.069 0.078 0.0469	235.000 30.000 -28.691 26.205 0.069 0.078 0.0252	235.000 30.000 -28.558 26.024 0.064 0.070 0.0131	235.000 30.000 -28.458 25.830 0.064 0.071 0.0086	235.000 30.000 -28.357 25.610 0.064 0.071 0.0075	235.000 30.000 -28.352 25.617 0.064 0.070 0.0157	235.000 30.000 -28.303 25.635 0.059 0.064 0.0078	235.000 30.000 -28.243 25.651 0.055 0.061 0.0084	235.000 30.000 -28.225 25.657 0.054 0.060 0.0056	235.000 30.000 -29.256 25.523 0.062 0.069 0.0178	235.000 30.000 -30.288 25.347 0.071 0.076 0.0212	235.000 30.000 -31.204 25.298 0.074 0.081 0.0122	235.000 30.000 -31.217 25.280 0.074 0.081 0.0101	235.000 30.000 -31.093 24.993 0.072 0.078 0.0106	235.000 30.000 -29.756 25.062 0.062 0.069 0.0008	235.000 30.000 -28.522 25.013 0.055 0.060 -0.0197	235.000 30.000 -27.268 25.003 0.053 0.056 0.0076	235.000 30.000 -27.088 25.041 0.053 0.056 0.0019	235.000 30.000 -26.871 25.111 0.051 0.055 0.0247	235.000 30.000 -26.784 25.123 0.054 0.058 -0.0116	235.000 30.000 -26.631 25.106 0.070 0.077 0.0472	235.000 30.000 -26.506 25.138 0.080 0.087 0.0726	235.000 30.000 -26.465 25.086 0.094 0.104 0.0641	235.000 30.000 -26.324 25.151 0.096 0.107 0.0605	235.000 30.000 -26.135 25.348 0.092 0.103 0.0686	235.000 30.000 -26.089 25.336 0.093 0.104 0.0502	235.000 30.000 -26.021 25.350 0.098 0.109 0.0364	235.000 30.000 -26.008 25.324 0.099 0.111 0.0273	235.000 30.000 -25.994 25.329 0.100 0.111 0.0262	235.000 30.000 -25.980 25.278 0.102 0.110 0.0058	235.000 30.000 -25.985 25.300 0.093 0.098 -0.0090	235.000 30.000 -25.958 25.297 0.093 0.097 -0.0117
235.500 30.000 -33.453 33.259 0.071 0.075 0.0052	235.500 30.000 -33.776 33.504 0.067 0.071 -0.0127	235.500 30.000 -34.064 33.760 0.065 0.068 0.0101	235.500 30.000 -34.359 34.007 0.063 0.068 0.0006	235.500 30.000 -34.684 34.239 0.062 0.065 0.0183	235.500 30.000 -34.967 34.514 0.060 0.065 0.0268	235.500 30.000 -35.307 34.731 0.061 0.065 0.0207	235.500 30.000 -34.325 33.683 0.070 0.074 0.0534	235.500 30.000 -33.556 32.302 0.090 0.097 0.0331	235.500 30.000 -32.782 30.860 0.116 0.126 0.0285	235.500 30.000 -32.026 29.376 0.125 0.137 0.0441	235.500 30.000 -31.592 28.777 0.127 0.140 0.0369	235.500 30.000 -31.351 28.468 0.118 0.129 0.0093	235.500 30.000 -30.841 27.969 0.111 0.120 0.0444	235.500 30.000 -30.421 27.501 0.107 0.117 0.0317	235.500 30.000 -30.181 27.273 0.104 0.114 0.0268	235.500 30.000 -29.739 26.941 0.092 0.101 0.0184	235.500 30.000 -29.524 26.701 0.092 0.101 0.0155	235.500 30.000 -29.200 26.431 0.089 0.098 0.0275	235.500 30.000 -29.107 26.130 0.089 0.097 0.0164	235.500 30.000 -28.824 25.851 0.079 0.085 -0.0022	235.500 30.000 -28.701 25.558 0.079 0.085 0.0038	235.500 30.000 -28.569 25.217 0.079 0.084 -0.0005	235.500 30.000 -28.561 25.231 0.077 0.081 0.0092	235.500 30.000 -28.433 25.266 0.069 0.073 -0.0039	235.500 30.000 -28.383 25.269 0.067 0.073 -0.0007	235.500 30.000 -28.356 25.267 0.066 0.071 0.0009	235.500 30.000 -29.478 25.016 0.074 0.078 0.0106	235.500 30.000 -30.455 24.807 0.080 0.082 0.0157	235.500 30.000 -31.470 24.577 0.087 0.091 0.0141	235.500 30.000 -31.488 24.552 0.088 0.092 0.0083	235.500 30.000 -31.239 24.322 0.082 0.087 -0.0048	235.500 30.000 -29.824 24.521 0.072 0.077 -0.0235	235.500 30.000 -28.475 24.635 0.060 0.062 -0.0279	235.500 30.000 -27.129 24.750 0.055 0.054 -0.0145	235.500 30.000 -26.937 24.793 0.054 0.054 -0.0193	235.500 30.000 -26.693 24.914 0.052 0.053 0.0123	235.500 30.000 -26.597 24.941 0.055 0.056 0.0147	235.500 30.000 -26.432 24.953 0.066 0.069 0.0664	235.500 30.000 -26.328 24.990 0.073 0.075 0.0816	235.500 30.000 -26.258 24.978 0.085 0.089 0.1092	235.500 30.000 -26.129 25.052 0.090 0.096 0.0885	235.500 30.000 -25.959 25.227 0.091 0.097 0.0927	235.500 30.000 -25.920 25.190 0.094 0.100 0.0658	235.500 30.000 -25.855 25.239 0.098 0.104 0.0715	235.500 30.000 -25.864 25.182 0.098 0.106 0.0666	235.500 30.000 -25.874 25.209 0.100 0.106 0.0669	235.500 30.000 -25.859 25.138 0.104 0.108 0.0343	235.500 30.000 -25.878 25.146 0.097 0.098 0.0099	235.500 30.000 -25.867 25.131 0.097 0.097 0.0054
236.000 30.000 -33.490 32.907 0.073 0.074 0.0083	236.000 30.000 -33.804 33.174 0.068 0.070 0.0020	236.000 30.000 -34.077 33.438 0.065 0.066 0.0218	236.000 30.000 -34.373 33.652 0.065 0.067 0.0048	236.000 30.000 -34.667 33.907 0.063 0.063 0.0224	236.000 30.000 -34.943 34.170 0.063 0.065 0.0280	236.000 30.000 -35.274 34.402 0.063 0.065 0.0310	236.000 30.000 -34.465 33.668 0.072 0.076 0.0479	236.000 30.000 -34.013 32.647 0.093 0.099 0.0211	236.000 30.000 -33.724 31.612 0.120 0.128 0.0380	236.000 30.000 -33.052 30.390 0.133 0.143 0.0402	236.000 30.000 -32.792 29.664 0.138 0.149 0.0376	236.000 30.000 -32.246 29.172 0.129 0.137 0.0191	236.000 30.000 -31.573 28.541 0.126 0.135 0.0288	236.000 30.000 -31.149 27.985 0.126 0.136 0.0225	236.000 30.000 -30.974 27.739 0.124 0.133 0.0161	236.000 30.000 -30.306 27.246 0.110 0.120 0.0156	236.000 30.000 -30.128 26.965 0.110 0.120 0.0166	236.000 30.000 -29.772 26.617 0.108 0.117 0.0151	236.000 30.000 -29.668 26.169 0.107 0.116 0.0089	236.000 30.000 -29.214 25.746 0.094 0.102 -0.0067	236.000 30.000 -29.047 25.324 0.094 0.100 0.0007	236.000 30.000 -28.881 24.815 0.093 0.099 -0.0053	236.000 30.000 -28.798 24.855 0.088 0.090 -0.0171	236.000 30.000 -28.631 24.902 0.081 0.086 -0.0096	236.000 30.000 -28.579 24.893 0.080 0.085 -0.0026	236.000 30.000 -28.563 24.870 0.077 0.080 -0.0013	236.000 30.000 -29.651 24.560 0.083 0.086 0.0026	236.000 30.000 -30.629 24.286 0.089 0.090 -0.0080	236.000 30.000 -31.695 23.920 0.095 0.096 0.0111	236.000 30.000 -31.699 23.888 0.097 0.101 0.0036	236.000 30.000 -31.434 23.627 0.092 0.095 -0.0069	236.000 30.000 -29.909 23.961 0.080 0.083 -0.0213	236.000 30.000 -28.429 24.267 0.066 0.066 -0.0396	236.000 30.000 -26.991 24.495 0.057 0.054 -0.0234	236.000 30.000 -26.795 24.547 0.055 0.053 -0.0226	236.000 30.000 -26.522 24.727 0.052 0.050 0.0083	236.000 30.000 -26.417 24.786 0.054 0.053 0.0125	236.000 30.000 -26.241 24.836 0.061 0.060 0.0767	236.000 30.000 -26.137 24.870 0.068 0.067 0.0828	236.000 30.000 -26.047 24.906 0.076 0.075 0.1120	236.000 30.000 -25.936 24.987 0.081 0.083 0.1140	236.000 30.000 -25.764 25.131 0.087 0.088 0.0911	236.000 30.000 -25.725 25.110 0.089 0.091 0.0943	236.000 30.000 -25.679 25.141 0.091 0.091 0.0986	236.000 30.000 -25.697 25.086 0.092 0.094 0.1079	236.000 30.000 -25.716 25.081 0.093 0.093 0.0983	236.000 30.000 -25.691 25.035 0.101 0.101 0.0492	236.000 30.000 -25.730 25.017 0.094 0.092 0.0366	236.000 30.000 -25.731 24.988 0.094 0.091 0.0343
236.500 30.000 -33.486 32.602 0.074 0.074 0.0124	236.500 30.000 -33.768 32.875 0.070 0.070 0.0226	236.500 30.000 -34.022 33.157 0.066 0.064 0.0205	236.500 30.000 -34.326 33.326 0.066 0.066 0.0127	236.500 30.000 -34.590 33.629 0.063 0.062 0.0188	236.500 30.000 -34.869 33.858 0.063 0.063 0.0288	236.500 30.000 -35.192 34.085 0.063 0.064 0.0396	236.500 30.000 -34.528 33.635 0.069 0.070 0.0414	236.500 30.000 -34.300 32.971 0.086 0.091 0.0344	236.500 30.000 -34.265 32.279 0.109 0.114 0.0463	236.500 30.000 -34.015 31.410 0.127 0.134 0.0492	236.500 30.000 -33.767 30.586 0.132 0.139 0.0335	236.500 30.000 -33.101 30.010 0.132 0.138 0.0340	236.500 30.000 -32.630 29.391 0.136 0.145 0.0159	236.500 30.000 -32.136 28.798 0.143 0.153 0.0163	236.500 30.000 -32.065 28.503 0.137 0.146 0.0166	236.500 30.000 -31.070 27.771 0.128 0.138 0.0140	236.500 30.000 -30.931 27.462 0.127 0.138 0.0175	236.500 30.000 -30.550 27.044 0.127 0.136 0.0095	236.500 30.000 -30.447 26.383 0.124 0.132 0.0040	236.500 30.000 -29.742 25.745 0.111 0.119 -0.0027	236.500 30.000 -29.513 25.149 0.110 0.115 -0.0029	236.500 30.000 -29.337 24.420 0.107 0.110 -0.0065	236.500 30.000 -29.079 24.484 0.099 0.102 -0.0244	236.500 30.000 -28.941 24.555 0.095 0.099 -0.0102	236.500 30.000 -28.885 24.560 0.093 0.096 -0.0039	236.500 30.000 -28.743 24.518 0.086 0.089 -0.0096	236.500 30.000 -29.928 24.118 0.093 0.094 0.0025	236.500 30.000 -30.851 23.759 0.099 0.100 -0.0108	236.500 30.000 -31.885 23.338 0.103 0.103 0.0020	236.500 30.000 -32.017 23.211 0.108 0.109 0.0071	236.500 30.000 -31.579 23.030 0.099 0.100 -0.0119	236.500 30.000 -29.960 23.466 0.086 0.086 -0.0255	236.500 30.000 -28.396 23.869 0.071 0.070 -0.0367	236.500 30.000 -26.857 24.229 0.059 0.055 -0.0317	236.500 30.000 -26.655 24.298 0.056 0.053 -0.0210	236.500 30.000 -26.364 24.512 0.051 0.047 -0.0198	236.500 30.000 -26.247 24.639 0.052 0.049 0.0272	236.500 30.000 -26.063 24.701 0.057 0.054 0.0637	236.500 30.000 -25.944 24.767 0.062 0.060 0.0949	236.500 30.000 -25.836 24.823 0.069 0.066 0.0935	236.500 30.000 -25.746 24.923 0.074 0.071 0.1188	236.500 30.000 -25.564 25.052 0.080 0.078 0.1045	236.500 30.000 -25.535 25.033 0.081 0.078 0.1086	236.500 30.000 -25.501 25.038 0.084 0.080 0.1022	236.500 30.000 -25.528 25.011 0.085 0.082 0.1256	236.500 30.000 -25.552 24.969 0.086 0.081 0.1061	236.500 30.000 -25.522 24.938 0.094 0.091 0.0839	236.500 30.000 -25.558 24.902 0.090 0.086 0.0420	236.500 30.000 -25.560 24.858 0.091 0.085 0.0407
237.000 30.000 -33.423 32.300 0.075 0.072 0.0244	237.000 30.000 -33.687 32.568 0.072 0.070 0.0229	237.000 30.000 -33.926 32.864 0.066 0.063 0.0209	237.000 30.000 -34.222 33.039 0.066 0.063 0.0184	237.000 30.000 -34.481 33.359 0.063 0.061 0.0139	237.000 30.000 -34.759 33.574 0.062 0.060 0.0239	237.000 30.000 -35.077 33.793 0.062 0.061 0.0393	237.000 30.000 -34.481 33.547 0.063 0.061 0.0357	237.000 30.000 -34.419 33.203 0.076 0.077 0.0684	237.000 30.000 -34.539 32.767 0.097 0.098 0.0610	237.000 30.000 -34.515 32.196 0.113 0.116 0.0633	237.000 30.000 -34.322 31.336 0.121 0.123 0.0385	237.000 30.000 -33.874 30.923 0.128 0.132 0.0524	237.000 30.000 -33.583 30.288 0.135 0.141 0.0121	237.000 30.000 -33.519 29.901 0.145 0.154 0.0279	237.000 30.000 -33.091 29.425 0.140 0.147 0.0249	237.000 30.000 -32.127 28.549 0.142 0.152 0.0178	237.000 30.000 -32.067 28.257 0.140 0.149 0.0203	237.000 30.000 -31.607 27.800 0.144 0.154 0.0119	237.000 30.000 -31.308 26.784 0.137 0.144 0.0181	237.000 30.000 -30.505 25.846 0.127 0.135 0.0059	237.000 30.000 -30.170 25.045 0.125 0.127 -0.0089	237.000 30.000 -29.731 24.080 0.118 0.120 -0.0118	237.000 30.000 -29.490 24.142 0.114 0.117 -0.0189	237.000 30.000 -29.413 24.245 0.107 0.110 -0.0068	237.000 30.000 -29.245 24.261 0.104 0.105 -0.0231	237.000 30.000 -29.044 24.202 0.098 0.101 -0.0143	237.000 30.000 -30.182 23.746 0.102 0.103 -0.0010	237.000 30.000 -31.225 23.249 0.110 0.110 -0.0021	237.000 30.000 -32.235 22.754 0.112 0.112 0.0040	237.000 30.000 -32.336 22.620 0.115 0.114 0.0053	237.000 30.000 -31.762 22.444 0.107 0.106 -0.0275	237.000 30.000 -30.028 22.964 0.093 0.091 -0.0382	237.000 30.000 -28.349 23.498 0.075 0.073 -0.0346	237.000 30.000 -26.723 23.924 0.061 0.057 -0.0520	237.000 30.000 -26.517 24.029 0.058 0.053 -0.0246	237.000 30.000 -26.211 24.260 0.052 0.047 -0.0340	237.000 30.000 -26.090 24.456 0.050 0.044 0.0148	237.000 30.000 -25.897 24.551 0.054 0.049 0.0600	237.000 30.000 -25.764 24.653 0.057 0.052 0.0905	237.000 30.000 -25.627 24.746 0.063 0.058 0.0923	237.000 30.000 -25.546 24.862 0.067 0.062 0.1123	237.000 30.000 -25.381 24.974 0.073 0.068 0.1048	237.000 30.000 -25.361 24.956 0.074 0.068 0.1093	237.000 30.000 -25.315 24.939 0.078 0.072 0.0798	237.000 30.000 -25.355 24.946 0.078 0.070 0.1170	237.000 30.000 -25.378 24.861 0.081 0.074 0.0859	237.000 30.000 -25.348 24.830 0.087 0.080 0.0963	237.000 30.000 -25.383 24.799 0.086 0.079 0.0598	237.000 30.000 -25.371 24.756 0.087 0.079 0.0521
237.500 30.000 -33.300 32.054 0.073 0.068 0.0251	237.500 30.000 -33.569 32.277 0.071 0.066 0.0186	237.500 30.000 -33.789 32.591 0.065 0.060 0.0143	237.500 30.000 -34.079 32.778 0.065 0.061 0.0155	237.500 30.000 -34.351 33.076 0.063 0.060 0.0121	237.500 30.000 -34.620 33.308 0.062 0.059 0.0305	237.500 30.000 -34.934 33.527 0.062 0.059 0.0488	237.500 30.000 -34.353 33.422 0.059 0.054 0.0419	237.500 30.000 -34.383 33.288 0.068 0.064 0.0883	237.500 30.000 -34.621 33.062 0.084 0.080 0.0891	237.500 30.000 -34.758 32.714 0.098 0.094 0.0871	237.500 30.000 -34.576 31.839 0.112 0.110 0.0472	237.500 30.000 -34.414 31.689 0.118 0.118 0.0621	237.500 30.000 -34.274 31.069 0.126 0.128 0.0333	237.500 30.000 -34.336 30.814 0.133 0.136 0.0371	237.500 30.000 -34.037 30.366 0.133 0.137 0.0392	237.500 30.000 -33.338 29.572 0.144 0.152 0.0420	237.500 30.000 -33.106 29.204 0.142 0.149 0.0312	237.500 30.000 -33.095 28.878 0.147 0.155 0.0318	237.500 30.000 -32.308 27.393 0.144 0.149 0.0183	237.500 30.000 -31.344 26.113 0.138 0.145 0.0190	237.500 30.000 -30.742 25.019 0.135 0.138 -0.0114	237.500 30.000 -30.314 23.766 0.130 0.131 -0.0095	237.500 30.000 -30.099 23.828 0.127 0.129 -0.0112	237.500 30.000 -29.837 24.001 0.117 0.119 -0.0107	237.500 30.000 -29.665 23.984 0.115 0.118 -0.0211	237.500 30.000 -29.498 23.929 0.109 0.111 -0.0087	237.500 30.000 -30.598 23.458 0.113 0.113 -0.0005	237.500 30.000 -31.578 22.829 0.119 0.118 -0.0039	237.500 30.000 -32.555 22.259 0.121 0.120 -0.0025	237.500 30.000 -32.640 22.125 0.123 0.122 -0.0023	237.500 30.000 -32.026 21.842 0.114 0.112 -0.0199	237.500 30.000 -30.140 22.426 0.099 0.096 -0.0294	237.500 30.000 -28.331 23.085 0.081 0.077 -0.0450	237.500 30.000 -26.609 23.549 0.064 0.060 -0.0578	237.500 30.000 -26.381 23.738 0.060 0.055 -0.0393	237.500 30.000 -26.066 23.969 0.053 0.047 -0.0518	237.500 30.000 -25.941 24.212 0.049 0.041 -0.0305	237.500 30.000 -25.740 24.373 0.052 0.044 0.0451	237.500 30.000 -25.596 24.499 0.054 0.048 0.0633	237.500 30.000 -25.437 24.636 0.058 0.051 0.0781	237.500 30.000 -25.355 24.768 0.060 0.054 0.0951	237.500 30.000 -25.198 24.888 0.067 0.059 0.0923	237.500 30.000 -25.180 24.878 0.067 0.059 0.0960	237.500 30.000 -25.125 24.824 0.072 0.065 0.0776	237.500 30.000 -25.178 24.824 0.073 0.064 0.0723	237.500 30.000 -25.199 24.768 0.076 0.068 0.0844	237.500 30.000 -25.149 24.716 0.082 0.073 0.0750	237.500 30.000 -25.190 24.676 0.082 0.073 0.0528	237.500 30.000 -25.179 24.656 0.084 0.075 0.0297
238.000 30.000 -33.157 31.867 0.073 0.065 0.0154	238.000 30.000 -33.427 32.037 0.070 0.063 0.0131	238.000 30.000 -33.634 32.352 0.066 0.059 0.0151	238.000 30.000 -33.923 32.534 0.065 0.059 0.0219	238.000 30.000 -34.207 32.815 0.064 0.059 0.0199	238.000 30.000 -34.469 33.054 0.063 0.059 0.0340	238.000 30.000 -34.775 33.279 0.063 0.059 0.0535	238.000 30.000 -34.201 33.294 0.057 0.050 0.0476	238.000 30.000 -34.256 33.304 0.064 0.056 0.1009	238.000 30.000 -34.513 33.193 0.076 0.067 0.0960	238.000 30.000 -34.704 32.975 0.089 0.079 0.0911	238.000 30.000 -34.692 32.216 0.103 0.098 0.0719	238.000 30.000 -34.648 32.189 0.108 0.103 0.0703	238.000 30.000 -34.616 31.666 0.114 0.112 0.0652	238.000 30.000 -34.787 31.422 0.118 0.116 0.0432	238.000 30.000 -34.542 31.086 0.122 0.120 0.0530	238.000 30.000 -34.235 30.557 0.134 0.136 0.0673	238.000 30.000 -34.057 30.160 0.135 0.138 0.0473	238.000 30.000 -33.978 29.860 0.137 0.139 0.0503	238.000 30.000 -33.199 28.041 0.145 0.148 0.0227	238.000 30.000 -32.320 26.515 0.145 0.149 0.0226	238.000 30.000 -31.605 25.062 0.146 0.148 0.0040	238.000 30.000 -30.842 23.492 0.140 0.141 -0.0076	238.000 30.000 -30.635 23.571 0.138 0.140 -0.0098	238.000 30.000 -30.466 23.813 0.128 0.129 -0.0087	238.000 30.000 -30.300 23.791 0.126 0.127 -0.0068	238.000 30.000 -29.899 23.730 0.118 0.120 -0.0101	238.000 30.000 -31.097 23.220 0.122 0.122 -0.0139	238.000 30.000 -32.140 22.477 0.129 0.128 -0.0008	238.000 30.000 -33.107 21.802 0.131 0.129 -0.0060	238.000 30.000 -33.179 21.655 0.132 0.131 0.0022	238.000 30.000 -32.311 21.355 0.120 0.116 -0.0163	238.000 30.000 -30.248 21.988 0.105 0.100 -0.0248	238.000 30.000 -28.347 22.611 0.086 0.082 -0.0432	238.000 30.000 -26.494 23.129 0.067 0.062 -0.0637	238.000 30.000 -26.253 23.373 0.063 0.058 -0.0605	238.000 30.000 -25.927 23.644 0.055 0.049 -0.0661	238.000 30.000 -25.794 23.911 0.050 0.043 -0.0766	238.000 30.000 -25.585 24.131 0.051 0.042 -0.0088	238.000 30.000 -25.432 24.323 0.052 0.044 0.0508	238.000 30.000 -25.261 24.465 0.054 0.047 0.0525	238.000 30.000 -25.172 24.623 0.057 0.049 0.0691	238.000 30.000 -25.015 24.746 0.062 0.053 0.0573	238.000 30.000 -24.996 24.735 0.063 0.054 0.0549	238.000 30.000 -24.949 24.682 0.068 0.058 0.0566	238.000 30.000 -24.997 24.703 0.069 0.059 0.0579	238.000 30.000 -25.022 24.646 0.072 0.062 0.0559	238.000 30.000 -24.961 24.577 0.079 0.067 0.0549	238.000 30.000 -24.989 24.534 0.079 0.068 0.0446	238.000 30.000 -24.966 24.506 0.083 0.072 0.0181
238.500 30.000 -33.004 31.690 0.075 0.068 0.0022	238.500 30.000 -33.269 31.849 0.071 0.063 0.0193	238.500 30.000 -33.472 32.156 0.067 0.061 0.0123	238.500 30.000 -33.760 32.327 0.067 0.061 0.0254	238.500 30.000 -34.058 32.572 0.064 0.059 0.0187	238.500 30.000 -34.314 32.808 0.063 0.059 0.0288	238.500 30.000 -34.609 33.047 0.063 0.059 0.0519	238.500 30.000 -34.045 33.155 0.056 0.049 0.0411	238.500 30.000 -34.111 33.307 0.061 0.051 0.0843	238.500 30.000 -34.370 33.267 0.072 0.060 0.0802	238.500 30.000 -34.574 33.125 0.085 0.072 0.0689	238.500 30.000 -34.642 32.547 0.097 0.087 0.0880	238.500 30.000 -34.671 32.493 0.099 0.090 0.0747	238.500 30.000 -34.738 32.191 0.104 0.096 0.0950	238.500 30.000 -34.893 31.815 0.108 0.100 0.0643	238.500 30.000 -34.755 31.600 0.112 0.105 0.0638	238.500 30.000 -34.704 31.338 0.120 0.114 0.0943	238.500 30.000 -34.544 30.896 0.125 0.121 0.0604	238.500 30.000 -34.458 30.652 0.126 0.122 0.0651	238.500 30.000 -34.024 28.679 0.138 0.138 0.0421	238.500 30.000 -33.181 26.858 0.143 0.141 0.0311	238.500 30.000 -32.389 25.131 0.150 0.150 0.0178	238.500 30.000 -31.630 23.249 0.151 0.151 0.0001	238.500 30.000 -31.449 23.361 0.149 0.150 0.0004	238.500 30.000 -31.044 23.620 0.135 0.135 -0.0053	238.500 30.000 -30.873 23.645 0.131 0.130 0.0008	238.500 30.000 -30.502 23.594 0.127 0.128 -0.0007	238.500 30.000 -31.705 22.996 0.129 0.129 -0.0036	238.500 30.000 -32.653 22.267 0.136 0.134 -0.0009	238.500 30.000 -33.600 21.476 0.138 0.136 -0.0127	238.500 30.000 -33.674 21.332 0.140 0.137 -0.0023	238.500 30.000 -32.579 20.943 0.126 0.123 -0.0198	238.500 30.000 -30.406 21.549 0.111 0.106 -0.0307	238.500 30.000 -28.337 22.156 0.092 0.087 -0.0446	238.500 30.000 -26.375 22.674 0.071 0.066 -0.0686	238.500 30.000 -26.136 22.918 0.067 0.062 -0.0601	238.500 30.000 -25.800 23.266 0.059 0.053 -0.0655	238.500 30.000 -25.658 23.570 0.053 0.047 -0.0837	238.500 30.000 -25.431 23.833 0.052 0.043 -0.0599	238.500 30.000 -25.276 24.076 0.050 0.041 0.0038	238.500 30.000 -25.097 24.258 0.052 0.044 0.0338	238.500 30.000 -24.995 24.436 0.054 0.045 0.0500	238.500 30.000 -24.836 24.537 0.059 0.049 0.0043	238.500 30.000 -24.815 24.562 0.061 0.050 0.0235	238.500 30.000 -24.762 24.487 0.066 0.055 0.0106	238.500 30.000 -24.808 24.482 0.067 0.055 0.0028	238.500 30.000 -24.844 24.462 0.070 0.058 0.0206	238.500 30.000 -24.770 24.381 0.077 0.064 0.0001	238.500 30.000 -24.781 24.350 0.078 0.065 -0.0094	238.500 30.000 -24.749 24.322 0.082 0.069 0.0020
239.000 30.000 -32.870 31.452 0.079 0.073 -0.0064	239.000 30.000 -33.109 31.664 0.075 0.068 0.0081	239.000 30.000 -33.315 31.930 0.071 0.064 -0.0016	239.000 30.000 -33.594 32.113 0.069 0.063 0.0219	239.000 30.000 -33.901 32.327 0.066 0.060 0.0155	239.000 30.000 -34.153 32.564 0.065 0.060 0.0241	239.000 30.000 -34.437 32.833 0.065 0.060 0.0429	239.000 30.000 -33.894 33.001 0.058 0.051 0.0268	239.000 30.000 -33.950 33.230 0.061 0.050 0.0242	239.000 30.000 -34.219 33.284 0.071 0.057 0.0297	239.000 30.000 -34.458 33.213 0.084 0.070 0.0349	239.000 30.000 -34.573 32.793 0.092 0.079 0.0731	239.000 30.000 -34.597 32.716 0.095 0.081 0.0630	239.000 30.000 -34.708 32.512 0.099 0.086 0.0689	239.000 30.000 -34.859 32.162 0.102 0.089 0.0743	239.000 30.000 -34.789 31.956 0.105 0.093 0.0630	239.000 30.000 -34.788 31.816 0.111 0.098 0.0799	239.000 30.000 -34.742 31.418 0.116 0.106 0.0714	239.000 30.000 -34.651 31.234 0.118 0.107 0.0733	239.000 30.000 -34.447 29.184 0.128 0.122 0.0587	239.000 30.000 -33.629 27.097 0.139 0.133 0.0338	239.000 30.000 -33.092 25.255 0.149 0.144 0.0261	239.000 30.000 -32.323 22.999 0.156 0.153 0.0044	239.000 30.000 -32.181 23.195 0.153 0.152 0.0106	239.000 30.000 -31.709 23.515 0.138 0.136 0.0149	239.000 30.000 -31.384 23.541 0.134 0.131 0.0048	239.000 30.000 -31.044 23.518 0.132 0.130 0.0070	239.000 30.000 -32.275 22.895 0.133 0.131 0.0071	239.000 30.000 -33.277 22.104 0.144 0.142 -0.0034	239.000 30.000 -34.220 21.171 0.147 0.145 -0.0229	239.000 30.000 -34.274 21.050 0.147 0.145 -0.0175	239.000 30.000 -33.064 20.564 0.133 0.131 -0.0084	239.000 30.000 -30.645 21.067 0.117 0.112 -0.0175	239.000 30.000 -28.408 21.654 0.098 0.094 -0.0326	239.000 30.000 -26.285 22.155 0.077 0.072 -0.0581	239.000 30.000 -26.001 22.450 0.072 0.067 -0.0617	239.000 30.000 -25.660 22.835 0.063 0.058 -0.0763	239.000 30.000 -25.521 23.184 0.056 0.051 -0.0903	239.000 30.000 -25.283 23.480 0.054 0.046 -0.0785	239.000 30.000 -25.127 23.775 0.051 0.041 -0.0516	239.000 30.000 -24.929 23.986 0.052 0.041 -0.0214	239.000 30.000 -24.820 24.175 0.053 0.042 -0.0147	239.000 30.000 -24.658 24.271 0.059 0.049 -0.0400	239.000 30.000 -24.622 24.313 0.060 0.049 -0.0402	239.000 30.000 -24.565 24.217 0.065 0.054 -0.0410	239.000 30.000 -24.616 24.199 0.067 0.056 -0.0509	239.000 30.000 -24.647 24.193 0.071 0.059 -0.0521	239.000 30.000 -24.556 24.111 0.078 0.065 -0.0504	239.000 30.000 -24.569 24.089 0.079 0.066 -0.0557	239.000 30.000 -24.511 24.029 0.083 0.070 -0.0692
239.500 30.000 -32.741 31.188 0.084 0.079 -0.0154	239.500 30.000 -32.969 31.412 0.081 0.076 -0.0051	239.500 30.000 -33.164 31.672 0.075 0.070 0.0006	239.500 30.000 -33.439 31.885 0.073 0.067 0.0137	239.500 30.000 -33.744 32.078 0.069 0.064 0.0188	239.500 30.000 -33.996 32.328 0.067 0.062 0.0240	239.500 30.000 -34.270 32.603 0.067 0.062 0.0268	239.500 30.000 -33.762 32.839 0.061 0.056 0.0093	239.500 30.000 -33.811 33.104 0.063 0.054 -0.0200	239.500 30.000 -34.091 33.242 0.072 0.060 -0.0282	239.500 30.000 -34.369 33.269 0.085 0.072 -0.0036	239.500 30.000 -34.457 32.939 0.091 0.076 0.0300	239.500 30.000 -34.496 32.843 0.094 0.080 0.0162	239.500 30.000 -34.657 32.656 0.096 0.083 0.0309	239.500 30.000 -34.783 32.428 0.099 0.084 0.0495	239.500 30.000 -34.727 32.201 0.102 0.088 0.0400	239.500 30.000 -34.728 32.084 0.107 0.091 0.0378	239.500 30.000 -34.768 31.838 0.111 0.096 0.0637	239.500 30.000 -34.662 31.647 0.114 0.100 0.0539	239.500 30.000 -34.647 29.557 0.120 0.109 0.0614	239.500 30.000 -33.998 27.287 0.138 0.130 0.0372	239.500 30.000 -33.568 25.218 0.146 0.137 0.0121	239.500 30.000 -32.944 22.748 0.160 0.154 0.0071	239.500 30.000 -32.845 23.073 0.155 0.152 0.0241	239.500 30.000 -32.158 23.454 0.139 0.133 0.0179	239.500 30.000 -31.829 23.452 0.136 0.132 0.0079	239.500 30.000 -31.519 23.489 0.134 0.131 0.0157	239.500 30.000 -32.794 22.846 0.135 0.132 0.0162	239.500 30.000 -33.989 21.957 0.148 0.147 0.0133	239.500 30.000 -34.960 20.875 0.152 0.151 -0.0067	239.500 30.000 -34.980 20.769 0.153 0.151 -0.0037	239.500 30.000 -33.523 20.273 0.137 0.133 -0.0000	239.500 30.000 -30.841 20.730 0.122 0.116 -0.0063	239.500 30.000 -28.449 21.169 0.103 0.097 -0.0278	239.500 30.000 -26.173 21.625 0.083 0.078 -0.0595	239.500 30.000 -25.872 21.926 0.079 0.075 -0.0511	239.500 30.000 -25.526 22.335 0.069 0.065 -0.0710	239.500 30.000 -25.386 22.735 0.062 0.058 -0.0888	239.500 30.000 -25.131 23.074 0.057 0.050 -0.1018	239.500 30.000 -24.977 23.407 0.053 0.044 -0.0998	239.500 30.000 -24.767 23.622 0.052 0.042 -0.0847	239.500 30.000 -24.644 23.847 0.054 0.043 -0.0821	239.500 30.000 -24.471 23.941 0.060 0.050 -0.0875	239.500 30.000 -24.425 23.965 0.060 0.050 -0.0994	239.500 30.000 -24.363 23.879 0.067 0.056 -0.0901	239.500 30.000 -24.388 23.873 0.070 0.060 -0.0936	239.500 30.000 -24.434 23.878 0.074 0.063 -0.0822	239.500 30.000 -24.310 23.715 0.081 0.069 -0.1043	239.500 30.000 -24.334 23.722 0.082 0.071 -0.0954	239.500 30.000 -24.262 23.617 0.087 0.075 -0.1053
240.000 30.000 -32.656 30.876 0.092 0.089 -0.0170	240.000 30.000 -32.858 31.115 0.090 0.087 -0.0146	240.000 30.000 -33.042 31.421 0.080 0.077 -0.0037	240.000 30.000 -33.312 31.623 0.079 0.075 0.0012	240.000 30.000 -33.604 31.816 0.074 0.070 0.0228	240.000 30.000 -33.848 32.067 0.070 0.066 0.0129	240.000 30.000 -34.099 32.354 0.069 0.064 0.0168	240.000 30.000 -33.652 32.652 0.066 0.063 -0.0047	240.000 30.000 -33.717 32.973 0.068 0.062 -0.0413	240.000 30.000 -34.037 33.186 0.076 0.068 -0.0546	240.000 30.000 -34.352 33.306 0.089 0.079 -0.0408	240.000 30.000 -34.428 33.061 0.093 0.081 -0.0187	240.000 30.000 -34.484 32.907 0.097 0.086 -0.0146	240.000 30.000 -34.643 32.812 0.096 0.085 -0.0025	240.000 30.000 -34.746 32.631 0.099 0.085 0.0112	240.000 30.000 -34.699 32.384 0.103 0.091 0.0097	240.000 30.000 -34.693 32.234 0.107 0.093 -0.0020	240.000 30.000 -34.727 32.110 0.110 0.094 0.0169	240.000 30.000 -34.680 31.933 0.113 0.098 0.0190	240.000 30.000 -34.685 29.860 0.117 0.104 0.0382	240.000 30.000 -34.334 27.526 0.135 0.124 0.0392	240.000 30.000 -33.848 25.093 0.145 0.135 0.0091	240.000 30.000 -33.469 22.510 0.163 0.155 0.0108	240.000 30.000 -33.416 23.109 0.154 0.146 0.0406	240.000 30.000 -32.553 23.345 0.140 0.133 0.0168	240.000 30.000 -32.213 23.390 0.137 0.132 0.0120	240.000 30.000 -31.932 23.526 0.134 0.131 0.0306	240.000 30.000 -33.253 22.862 0.136 0.132 0.0282	240.000 30.000 -34.655 22.034 0.146 0.142 0.0294	240.000 30.000 -35.630 20.760 0.153 0.151 0.0119	240.000 30.000 -35.622 20.678 0.154 0.151 0.0144	240.000 30.000 -33.934 20.049 0.138 0.133 0.0052	240.000 30.000 -31.079 20.435 0.126 0.119 -0.0046	240.000 30.000 -28.470 20.738 0.108 0.101 -0.0260	240.000 30.000 -26.096 21.027 0.092 0.088 -0.0476	240.000 30.000 -25.751 21.384 0.087 0.083 -0.0430	240.000 30.000 -25.393 21.776 0.077 0.074 -0.0563	240.000 30.000 -25.247 22.202 0.069 0.066 -0.0848	240.000 30.000 -24.974 22.586 0.062 0.057 -0.1053	240.000 30.000 -24.817 22.934 0.057 0.050 -0.1247	240.000 30.000 -24.608 23.177 0.054 0.045 -0.1361	240.000 30.000 -24.467 23.407 0.056 0.047 -0.1424	240.000 30.000 -24.277 23.481 0.063 0.054 -0.1397	240.000 30.000 -24.223 23.506 0.063 0.054 -0.1461	240.000 30.000 -24.147 23.412 0.071 0.061 -0.1371	240.000 30.000 -24.137 23.448 0.074 0.065 -0.1133	240.000 30.000 -24.191 23.443 0.080 0.069 -0.1253	240.000 30.000 -24.049 23.210 0.086 0.076 -0.1196	240.000 30.000 -24.078 23.246 0.088 0.077 -0.1082	240.000 30.000 -24.001 23.043 0.093 0.083 -0.1388
240.500 30.000 -32.617 30.540 0.101 0.100 -0.0170	240.500 30.000 -32.784 30.778 0.099 0.099 -0.0144	240.500 30.000 -32.937 31.117 0.088 0.087 -0.0095	240.500 30.000 -33.184 31.324 0.087 0.085 -0.0053	240.500 30.000 -33.453 31.551 0.079 0.076 0.0128	240.500 30.000 -33.689 31.765 0.075 0.072 0.0108	240.500 30.000 -33.904 32.108 0.073 0.068 0.0067	240.500 30.000 -33.555 32.434 0.072 0.069 -0.0091	240.500 30.000 -33.662 32.827 0.074 0.071 -0.0456	240.500 30.000 -34.049 33.122 0.083 0.080 -0.0596	240.500 30.000 -34.451 33.335 0.095 0.090 -0.0485	240.500 30.000 -34.505 33.141 0.099 0.093 -0.0451	240.500 30.000 -34.615 33.021 0.103 0.096 -0.0247	240.500 30.000 -34.754 32.957 0.098 0.090 -0.0207	240.500 30.000 -34.802 32.822 0.101 0.092 -0.0183	240.500 30.000 -34.814 32.588 0.106 0.097 -0.0063	240.500 30.000 -34.750 32.350 0.110 0.101 -0.0177	240.500 30.000 -34.778 32.283 0.112 0.101 -0.0109	240.500 30.000 -34.706 32.126 0.115 0.102 -0.0159	240.500 30.000 -34.801 30.094 0.118 0.107 0.0084	240.500 30.000 -34.539 27.713 0.132 0.121 0.0229	240.500 30.000 -34.131 25.057 0.144 0.134 0.0167	240.500 30.000 -33.931 22.311 0.164 0.156 0.0167	240.500 30.000 -33.757 23.065 0.150 0.140 0.0318	240.500 30.000 -32.876 23.265 0.141 0.134 0.0216	240.500 30.000 -32.544 23.308 0.136 0.130 0.0223	240.500 30.000 -32.288 23.706 0.132 0.126 0.0514	240.500 30.000 -33.649 22.972 0.135 0.130 0.0479	240.500 30.000 -35.065 22.105 0.141 0.134 0.0322	240.500 30.000 -36.216 20.747 0.149 0.143 0.0310	240.500 30.000 -36.211 20.685 0.150 0.144 0.0313	240.500 30.000 -34.311 19.929 0.137 0.130 0.0138	240.500 30.000 -31.261 20.097 0.129 0.120 -0.0063	240.500 30.000 -28.518 20.246 0.114 0.108 -0.0313	240.500 30.000 -26.073 20.404 0.102 0.098 -0.0339	240.500 30.000 -25.643 20.770 0.095 0.091 -0.0474	240.500 30.000 -25.267 21.188 0.086 0.083 -0.0480	240.500 30.000 -25.112 21.578 0.078 0.076 -0.0734	240.500 30.000 -24.808 22.015 0.069 0.065 -0.0949	240.500 30.000 -24.645 22.376 0.062 0.057 -0.1266	240.500 30.000 -24.446 22.599 0.059 0.052 -0.1577	240.500 30.000 -24.282 22.835 0.060 0.053 -0.1729	240.500 30.000 -24.071 22.862 0.068 0.061 -0.1661	240.500 30.000 -24.015 22.916 0.067 0.060 -0.1701	240.500 30.000 -23.900 22.780 0.077 0.070 -0.1482	240.500 30.000 -23.873 22.854 0.080 0.071 -0.1480	240.500 30.000 -23.905 22.749 0.088 0.079 -0.1503	240.500 30.000 -23.761 22.592 0.093 0.085 -0.1443	240.500 30.000 -23.786 22.648 0.095 0.085 -0.1387	240.500 30.000 -23.731 22.310 0.102 0.095 -0.1387
241.000 30.000 -32.564 30.200 0.108 0.107 -0.0052	241.000 30.000 -32.696 30.429 0.107 0.106 -0.0047	241.000 30.000 -32.830 30.784 0.096 0.094 -0.0070	241.000 30.000 -33.063 30.975 0.093 0.090 0.0060	241.000 30.000 -33.295 31.242 0.086 0.083 0.0091	241.000 30.000 -33.511 31.442 0.082 0.078 0.0141	241.000 30.000 -33.697 31.831 0.078 0.074 0.0003	241.000 30.000 -33.424 32.186 0.076 0.072 -0.0138	241.000 30.000 -33.637 32.681 0.080 0.077 -0.0298	241.000 30.000 -34.188 33.092 0.091 0.089 -0.0194	241.000 30.000 -34.652 33.397 0.102 0.099 -0.0370	241.000 30.000 -34.806 33.278 0.105 0.103 -0.0183	241.000 30.000 -34.925 33.220 0.106 0.103 -0.0028	241.000 30.000 -34.954 33.127 0.099 0.095 -0.0015	241.000 30.000 -35.035 33.001 0.105 0.100 -0.0070	241.000 30.000 -35.032 32.815 0.108 0.103 -0.0112	241.000 30.000 -35.016 32.580 0.113 0.108 -0.0029	241.000 30.000 -35.029 32.538 0.115 0.108 -0.0029	241.000 30.000 -34.925 32.322 0.118 0.109 -0.0120	241.000 30.000 -35.025 30.304 0.118 0.110 0.0102	241.000 30.000 -34.789 27.860 0.130 0.120 0.0197	241.000 30.000 -34.394 25.067 0.144 0.134 0.0278	241.000 30.000 -34.338 22.131 0.166 0.156 0.0260	241.000 30.000 -33.974 22.912 0.149 0.137 0.0287	241.000 30.000 -33.176 23.209 0.141 0.134 0.0318	241.000 30.000 -32.755 23.320 0.133 0.125 0.0469	241.000 30.000 -32.462 23.819 0.129 0.119 0.0565	241.000 30.000 -33.949 23.253 0.131 0.124 0.0756	241.000 30.000 -35.340 22.176 0.134 0.125 0.0558	241.000 30.000 -36.429 20.792 0.144 0.135 0.0364	241.000 30.000 -36.415 20.714 0.145 0.135 0.0318	241.000 30.000 -34.516 19.758 0.136 0.126 0.0147	241.000 30.000 -31.387 19.769 0.132 0.122 -0.0070	241.000 30.000 -28.602 19.740 0.122 0.116 -0.0130	241.000 30.000 -26.087 19.713 0.111 0.108 -0.0343	241.000 30.000 -25.561 20.064 0.105 0.102 -0.0374	241.000 30.000 -25.139 20.515 0.095 0.091 -0.0543	241.000 30.000 -24.964 20.868 0.089 0.087 -0.0653	241.000 30.000 -24.645 21.377 0.076 0.072 -0.0808	241.000 30.000 -24.461 21.718 0.070 0.067 -0.1197	241.000 30.000 -24.267 21.921 0.064 0.061 -0.1547	241.000 30.000 -24.087 22.124 0.067 0.063 -0.1789	241.000 30.000 -23.845 22.070 0.076 0.072 -0.1697	241.000 30.000 -23.781 22.161 0.074 0.070 -0.1877	241.000 30.000 -23.629 21.973 0.086 0.081 -0.1513	241.000 30.000 -23.593 22.069 0.088 0.082 -0.1566	241.000 30.000 -23.576 21.927 0.099 0.093 -0.1557	241.000 30.000 -23.438 21.824 0.105 0.099 -0.1484	241.000 30.000 -23.441 21.877 0.107 0.102 -0.1455	241.000 30.000 -23.420 21.573 0.115 0.112 -0.1241
[truncated: 1,210 more rows]
[truncated: 23 more columns]
