# Supplementary material for: Geodynamic evolution of southwestern North America since the Late Eocene
Source: Nat Commun. 2019 Nov 18;10:5213. doi: 10.1038/s41467-019-12950-8 (PMC6861285; doi:10.1038/s41467-019-12950-8)
Supplement: Supplementary file 11 — Supplementary Data 8 [file 41467_2019_12950_MOESM11_ESM.xlsx]

## Sheet: Sheet1
Data for 0.0 Ma	0.5 Ma	1.0 Ma	1.5 Ma	2.0 Ma	2.5 Ma	3.0 Ma	3.5 Ma	4.0 Ma	4.5 Ma	5.0 Ma	5.5 Ma	6.0 Ma	6.5 Ma	7.0 Ma	7.5 Ma	8.0 Ma	8.5 Ma	9.0 Ma	9.5 Ma	10.0 Ma	10.5 Ma	11.0 Ma	11.5 Ma	12.0 Ma	12.5 Ma	13.0 Ma	13.5 Ma	14.0 Ma	14.5 Ma	15.0 Ma	15.5 Ma	16.0 Ma	16.5 Ma	17.0 Ma	17.5 Ma	18.0 Ma	18.5 Ma	19.0 Ma	19.5 Ma	20.0 Ma	20.5 Ma	21.0 Ma	21.5 Ma	22.0 Ma	22.5 Ma	23.0 Ma	23.5 Ma	24.0 Ma	24.5 Ma
-125.750000 28.7500000 -4.68528032 5.74505281 -7.05776739	-125.750000 28.7500000 -5.09324265 5.95000982 -5.86161184	-125.750000 28.7500000 -5.33665466 5.80820608 -4.70273876	-125.750000 28.7500000 -5.54337406 5.79981327 -3.35881329	-125.750000 28.7500000 -6.03881407 5.39441252 -2.21752620	-125.750000 28.7500000 -6.35433817 5.54523230 -0.701907635	-125.750000 28.7500000 -6.84450579 5.26982832 0.467799246	-125.750000 28.7500000 -7.94508266 4.86327553 1.41480684	-125.750000 28.7500000 -9.27592945 4.13397360 2.18561935	-125.750000 28.7500000 -10.2493172 2.75188351 2.80334139	-125.750000 28.7500000 -11.2727003 1.79638207 3.55665827	-125.750000 28.7500000 -11.1784697 2.02532792 2.87097001	-125.750000 28.7500000 -10.0902672 1.56803715 2.20591402	-125.750000 28.7500000 -9.36730099 1.65210819 1.78865063	-125.750000 28.7500000 -8.15367413 1.24405921 1.27994156	-125.750000 28.7500000 -7.66447401 1.44002688 0.865326643	-125.750000 28.7500000 -7.07726097 1.68682325 0.642148435	-125.750000 28.7500000 -6.48845673 1.58904564 0.148903966	-125.750000 28.7500000 -5.61943197 1.43336844 -0.271433175	-125.750000 28.7500000 -5.36360884 1.53011906 -0.724507332	-125.750000 28.7500000 -4.85714769 1.42917609 -1.16394591	-125.750000 28.7500000 -4.59384394 1.38251615 -1.71970975	-125.750000 28.7500000 -4.39651823 1.32090962 -2.28836966	-125.750000 28.7500000 -4.36143875 1.25130582 -2.40614200	-125.750000 28.7500000 -3.88247180 1.46428621 -2.15472054	-125.750000 28.7500000 -3.73765111 1.44704592 -2.19434953	-125.750000 28.7500000 -3.71967673 1.33706713 -2.34604406	-125.750000 28.7500000 -4.33977175 1.59126306 -3.60153961	-125.750000 28.7500000 -4.93746519 1.81018984 -4.87479115	-125.750000 28.7500000 -5.10204411 2.35081816 -5.74310446	-125.750000 28.7500000 -5.12360191 2.31612110 -5.77641630	-125.750000 28.7500000 -4.59578705 1.57373011 -6.32837486	-125.750000 28.7500000 -2.88086748 1.00353801 -5.07246256	-125.750000 28.7500000 -1.38813972 0.227614954 -4.05737638	-125.750000 28.7500000 0.212505907 -0.559379101 -3.00568652	-125.750000 28.7500000 0.221876219 -0.516507149 -2.54029918	-125.750000 28.7500000 0.470656574 -0.403985947 -1.92478395	-125.750000 28.7500000 0.344632268 -0.364701569 -1.51450336	-125.750000 28.7500000 0.216017067 -0.518945158 -1.24213576	-125.750000 28.7500000 5.28179444E-02 -0.612017989 -0.946907461	-125.750000 28.7500000 -0.197076425 -0.762505412 -0.732403219	-125.750000 28.7500000 -0.344331235 -0.812154114 -0.404290289	-125.750000 28.7500000 -0.159104764 -0.513474703 0.288362414	-125.750000 28.7500000 -0.189504176 -0.610795319 0.359950155	-125.750000 28.7500000 -0.194993794 -0.623680711 0.498833954	-125.750000 28.7500000 -0.375661343 -0.713858306 0.507369280	-125.750000 28.7500000 -0.419817954 -0.709581375 0.636828065	-125.750000 28.7500000 -0.433248103 -0.750255525 0.747665465	-125.750000 28.7500000 -0.401680350 -0.745783627 0.914802670	-125.750000 28.7500000 -0.494535267 -0.701198220 1.03608036
-125.250000 28.7500000 -4.44386005 3.98966289 -7.30887508	-125.250000 28.7500000 -4.32629490 3.73643088 -6.51277971	-125.250000 28.7500000 -4.40354538 3.46285558 -5.59380054	-125.250000 28.7500000 -4.58116102 3.55339909 -4.72231197	-125.250000 28.7500000 -4.48443604 2.70787430 -3.87009358	-125.250000 28.7500000 -4.53669500 2.79440737 -2.72152448	-125.250000 28.7500000 -4.39405918 2.21138048 -1.91725194	-125.250000 28.7500000 -6.67696428 3.62110591 0.260561019	-125.250000 28.7500000 -9.42565441 2.53847861 1.87866914	-125.250000 28.7500000 -11.8119612 1.32503271 3.35760665	-125.250000 28.7500000 -14.7368488 -0.289529175 5.10242558	-125.250000 28.7500000 -12.3479996 -0.239679337 4.10038424	-125.250000 28.7500000 -11.4304762 -0.127472237 3.39193058	-125.250000 28.7500000 -10.5499191 -3.94017482E-03 2.87196493	-125.250000 28.7500000 -10.6741829 -0.168337137 2.01865292	-125.250000 28.7500000 -9.15157032 0.349970788 1.33341205	-125.250000 28.7500000 -8.06617737 0.785071433 1.22870255	-125.250000 28.7500000 -7.41631079 0.717549682 0.578286171	-125.250000 28.7500000 -6.85919762 0.841144741 -2.61288378E-02	-125.250000 28.7500000 -5.83509111 0.586567819 -0.379356086	-125.250000 28.7500000 -5.88613701 0.974733353 -1.05017841	-125.250000 28.7500000 -5.33621120 0.632438958 -1.77668500	-125.250000 28.7500000 -5.01195192 0.460007668 -2.60527945	-125.250000 28.7500000 -4.90181208 0.276851535 -2.83260441	-125.250000 28.7500000 -4.59331846 0.476848036 -2.56784487	-125.250000 28.7500000 -4.42124414 0.412611216 -2.64334083	-125.250000 28.7500000 -3.64829826 0.434955627 -2.46293926	-125.250000 28.7500000 -4.10954142 0.387624979 -3.96715999	-125.250000 28.7500000 -4.55349207 -2.75836904E-02 -5.49296999	-125.250000 28.7500000 -4.76246834 0.858850837 -6.26476765	-125.250000 28.7500000 -4.73679733 0.749797761 -6.28808498	-125.250000 28.7500000 -3.86599398 -0.774738312 -7.07352638	-125.250000 28.7500000 -2.39233661 -0.650430202 -5.50650024	-125.250000 28.7500000 -0.954922795 -1.16153646 -4.25307512	-125.250000 28.7500000 0.539025128 -1.57076585 -2.85475683	-125.250000 28.7500000 0.476654440 -1.38402581 -2.42536569	-125.250000 28.7500000 0.621313930 -0.941463113 -1.62158096	-125.250000 28.7500000 0.510710776 -0.846578300 -1.33647323	-125.250000 28.7500000 0.563760757 -1.19162524 -1.00508726	-125.250000 28.7500000 0.537573576 -1.25183129 -0.718165338	-125.250000 28.7500000 0.529248238 -1.50814390 -0.551519275	-125.250000 28.7500000 0.493611306 -1.57597065 -0.250754952	-125.250000 28.7500000 0.382682890 -0.626945615 0.386231452	-125.250000 28.7500000 0.270569086 -0.855287552 0.456145138	-125.250000 28.7500000 0.234839797 -0.789427280 0.637841403	-125.250000 28.7500000 9.24676508E-02 -1.11720085 0.528971136	-125.250000 28.7500000 -1.51427891E-02 -1.04665375 0.565098763	-125.250000 28.7500000 -0.119878240 -1.20270061 0.628352463	-125.250000 28.7500000 -0.177194282 -1.17229295 0.800278246	-125.250000 28.7500000 -0.267223537 -1.01255465 0.820418239
-124.750000 28.7500000 -2.94236159 3.79240751 -6.80187368	-124.750000 28.7500000 -3.02100086 3.22875166 -6.06368160	-124.750000 28.7500000 -3.06808710 2.57760549 -5.38673401	-124.750000 28.7500000 -3.24030352 2.14602637 -4.78576088	-124.750000 28.7500000 -3.49152613 1.06769788 -4.08351231	-124.750000 28.7500000 -3.57943821 1.07125187 -3.13612485	-124.750000 28.7500000 -3.71264958 0.207573667 -2.33858800	-124.750000 28.7500000 -7.21254969 2.29671645 0.439074814	-124.750000 28.7500000 -10.5431480 1.88860714 2.39642048	-124.750000 28.7500000 -13.3538313 -0.522330582 5.27670956	-124.750000 28.7500000 -17.8545017 -1.31485450 7.32042074	-124.750000 28.7500000 -16.0286999 -2.77720380 6.31602144	-124.750000 28.7500000 -15.4747868 -2.04486322 5.59523201	-124.750000 28.7500000 -13.6092939 -1.60410070 4.42448044	-124.750000 28.7500000 -12.2921219 -2.07435656 2.94022751	-124.750000 28.7500000 -12.1225243 -1.44880426 2.60639024	-124.750000 28.7500000 -10.2574024 -0.709827244 2.46087861	-124.750000 28.7500000 -9.74531841 -0.588549078 1.33889651	-124.750000 28.7500000 -8.85296345 -0.538402855 0.717220843	-124.750000 28.7500000 -8.73434162 -0.419285566 8.81819148E-03	-124.750000 28.7500000 -6.58828449 -0.131065458 -0.408368468	-124.750000 28.7500000 -7.06851387 -0.351003379 -1.71270156	-124.750000 28.7500000 -5.64623070 -0.619554520 -2.55111575	-124.750000 28.7500000 -5.52820206 -0.791574121 -2.94214487	-124.750000 28.7500000 -4.77781963 -0.384005785 -2.39653826	-124.750000 28.7500000 -4.55157566 -0.475619555 -2.55592275	-124.750000 28.7500000 -4.58706951 -0.408877999 -2.49851394	-124.750000 28.7500000 -5.18650389 -0.701127172 -4.42953396	-124.750000 28.7500000 -4.83502197 -0.923821032 -5.54494762	-124.750000 28.7500000 -5.82093239 -0.562199354 -7.09345245	-124.750000 28.7500000 -5.79951048 -0.691866636 -7.09374952	-124.750000 28.7500000 -3.95067739 -1.67399168 -7.18228912	-124.750000 28.7500000 -2.49190974 -1.33705413 -5.55166626	-124.750000 28.7500000 -1.00143254 -1.83356714 -4.22410440	-124.750000 28.7500000 0.563558102 -1.99210835 -2.69177270	-124.750000 28.7500000 0.445592642 -1.82153654 -2.34286499	-124.750000 28.7500000 0.461706609 -1.13586104 -1.40192807	-124.750000 28.7500000 0.534504116 -1.10068774 -1.09052432	-124.750000 28.7500000 0.571929574 -1.34270871 -0.637161732	-124.750000 28.7500000 0.605064690 -1.38461494 -0.348567188	-124.750000 28.7500000 0.653978348 -1.45428765 -9.05046761E-02	-124.750000 28.7500000 0.695499182 -1.49961317 0.230017707	-124.750000 28.7500000 0.521659434 -0.512345612 0.625848949	-124.750000 28.7500000 0.491398782 -0.733646989 0.679160058	-124.750000 28.7500000 0.371416867 -0.527555525 0.802333295	-124.750000 28.7500000 0.313883662 -0.925081849 0.686755419	-124.750000 28.7500000 0.202009246 -1.02959323 0.634039462	-124.750000 28.7500000 7.61548728E-02 -1.28745484 0.620136499	-124.750000 28.7500000 -4.37572859E-02 -1.19098854 0.776347220	-124.750000 28.7500000 -9.44449827E-02 -1.12238371 0.713139653
-124.250000 28.7500000 -3.21413946 2.17299843 -4.02862310	-124.250000 28.7500000 -3.20076036 1.72730410 -3.97517109	-124.250000 28.7500000 -2.77812529 0.973938406 -3.66251850	-124.250000 28.7500000 -2.52180600 0.450650305 -3.61248589	-124.250000 28.7500000 -2.28036499 -0.337264329 -3.56062174	-124.250000 28.7500000 -2.34066248 -0.599217772 -3.54301357	-124.250000 28.7500000 -2.25055909 -1.30492675 -3.50526452	-124.250000 28.7500000 -7.03145361 1.30218482 0.161358163	-124.250000 28.7500000 -10.9299603 0.729839265 3.40491509	-124.250000 28.7500000 -18.8767204 -0.236318126 6.89261913	-124.250000 28.7500000 -22.1220551 -1.42995775 9.43011856	-124.250000 28.7500000 -22.7290421 -3.44834661 8.60564232	-124.250000 28.7500000 -18.8773289 -3.22244477 7.87896061	-124.250000 28.7500000 -17.2953911 -3.46250272 6.74524403	-124.250000 28.7500000 -15.4132643 -3.65585542 5.44419003	-124.250000 28.7500000 -13.7223663 -3.31173754 4.77098799	-124.250000 28.7500000 -13.1595716 -2.96895051 4.61924839	-124.250000 28.7500000 -12.2233086 -2.36403251 3.02841854	-124.250000 28.7500000 -10.8729944 -2.02520990 2.25602078	-124.250000 28.7500000 -11.1599894 -1.34010565 0.677855372	-124.250000 28.7500000 -9.61930561 -1.09536171 0.578831911	-124.250000 28.7500000 -8.17160892 -1.34847665 -1.24756134	-124.250000 28.7500000 -7.66147089 -1.86443162 -2.58986187	-124.250000 28.7500000 -6.29778004 -1.64907169 -2.52547121	-124.250000 28.7500000 -6.36468172 -1.29923475 -2.13174963	-124.250000 28.7500000 -5.98293591 -1.49003243 -2.33482361	-124.250000 28.7500000 -5.69191504 -1.93831944 -2.60490918	-124.250000 28.7500000 -5.25035954 -1.86923242 -4.17916965	-124.250000 28.7500000 -5.20320559 -1.45493054 -5.06518841	-124.250000 28.7500000 -5.77406454 -2.27101350 -7.10350800	-124.250000 28.7500000 -5.67658854 -2.24319029 -6.98989201	-124.250000 28.7500000 -5.06846571 -3.03760767 -7.85411930	-124.250000 28.7500000 -3.28851342 -2.41383624 -6.04237652	-124.250000 28.7500000 -1.22694790 -2.29881883 -4.15867186	-124.250000 28.7500000 0.325791001 -2.05296898 -2.56554580	-124.250000 28.7500000 0.343133956 -2.20926094 -2.28995633	-124.250000 28.7500000 0.335698396 -1.35338604 -1.33858013	-124.250000 28.7500000 0.366399705 -1.15882015 -0.907755971	-124.250000 28.7500000 0.461107761 -1.31956601 -0.371668845	-124.250000 28.7500000 0.540521502 -1.35587776 1.81751978E-02	-124.250000 28.7500000 0.655365467 -1.43103600 0.326660693	-124.250000 28.7500000 0.646569312 -1.15625870 0.728332281	-124.250000 28.7500000 0.552368641 -0.409260333 0.980685294	-124.250000 28.7500000 0.506957769 -0.546085179 1.02980602	-124.250000 28.7500000 0.379086614 -0.362289757 1.01589859	-124.250000 28.7500000 0.442985326 -0.749251068 0.927901208	-124.250000 28.7500000 0.297684163 -0.850732863 0.815287828	-124.250000 28.7500000 0.246468946 -1.23833835 0.772156715	-124.250000 28.7500000 0.122370698 -1.11691976 0.734223008	-124.250000 28.7500000 8.13382268E-02 -1.22991741 0.677280605
-123.750000 28.7500000 -1.55330098 -1.03429985 -3.40511751	-123.750000 28.7500000 -1.55491102 -1.23894322 -3.50099468	-123.750000 28.7500000 -1.52105296 -1.13029766 -3.06381249	-123.750000 28.7500000 -1.78728175 -1.76569605 -3.35904217	-123.750000 28.7500000 -1.60424256 -1.81501353 -3.07712483	-123.750000 28.7500000 -1.77431703 -1.98700416 -3.24020123	-123.750000 28.7500000 -1.82496941 -2.48635006 -3.31090403	-123.750000 28.7500000 -5.88732576 -0.948345125 0.813256919	-123.750000 28.7500000 -10.9113731 -2.31611323 4.43551874	-123.750000 28.7500000 -15.5694256 -3.46675444 7.24499607	-123.750000 28.7500000 -20.6997433 -5.77793980 10.3590059	-123.750000 28.7500000 -18.9808712 -7.25521421 9.31962872	-123.750000 28.7500000 -20.1243267 -6.15178108 9.97481155	-123.750000 28.7500000 -19.7468204 -6.31781864 10.0694542	-123.750000 28.7500000 -18.6750011 -6.07133961 9.56583977	-123.750000 28.7500000 -18.3778439 -5.03365850 7.87209463	-123.750000 28.7500000 -16.3777943 -5.52274656 7.56391716	-123.750000 28.7500000 -16.5183029 -3.37380409 5.42161894	-123.750000 28.7500000 -15.2144251 -2.60300899 4.53733587	-123.750000 28.7500000 -12.6423264 -1.83291340 2.00528741	-123.750000 28.7500000 -12.0169592 -2.71350169 1.37939012	-123.750000 28.7500000 -11.1388884 -1.90252566 -0.919908881	-123.750000 28.7500000 -10.1678572 -3.35694194 -2.91986322	-123.750000 28.7500000 -8.42671394 -2.73667455 -2.03734350	-123.750000 28.7500000 -8.20386696 -2.74456120 -1.97509205	-123.750000 28.7500000 -8.04157829 -2.85663342 -2.35526109	-123.750000 28.7500000 -6.96760321 -3.46686792 -2.31217885	-123.750000 28.7500000 -7.20725060 -2.96083879 -4.16215897	-123.750000 28.7500000 -6.96929359 -2.14497805 -4.83814669	-123.750000 28.7500000 -6.15106201 -3.03544116 -6.46838093	-123.750000 28.7500000 -7.36783886 -3.77906990 -7.35078955	-123.750000 28.7500000 -4.86462927 -4.80174160 -7.73274088	-123.750000 28.7500000 -3.17206526 -3.81037760 -5.93453169	-123.750000 28.7500000 -1.41370142 -2.60672116 -4.00242519	-123.750000 28.7500000 7.00076297E-02 -2.47484469 -2.77804804	-123.750000 28.7500000 0.224397242 -2.59515882 -2.26609778	-123.750000 28.7500000 0.212083727 -1.66762161 -1.33495486	-123.750000 28.7500000 0.242697567 -1.32012725 -0.861618638	-123.750000 28.7500000 0.324136317 -1.29692423 -0.215505108	-123.750000 28.7500000 0.396153241 -1.21978199 0.259150118	-123.750000 28.7500000 0.523123682 -1.27434325 0.711759567	-123.750000 28.7500000 0.485187322 -0.743906438 1.03109670	-123.750000 28.7500000 0.461454958 -0.282791018 1.23491085	-123.750000 28.7500000 0.429737687 -0.386529773 1.25209451	-123.750000 28.7500000 0.373731166 -0.355455428 1.14816868	-123.750000 28.7500000 0.424079180 -0.525906086 1.22523391	-123.750000 28.7500000 0.383456707 -0.873994231 0.944399357	-123.750000 28.7500000 0.369391888 -1.12653255 0.923141479	-123.750000 28.7500000 0.326054096 -1.35711765 0.807453454	-123.750000 28.7500000 0.286394000 -1.43935084 0.801559567
-123.250000 28.7500000 -0.215047613 -6.82795954 -3.10350370	-123.250000 28.7500000 -0.341660738 -6.39126682 -3.27664661	-123.250000 28.7500000 -0.257113516 -4.91426992 -2.70681238	-123.250000 28.7500000 -0.339991599 -5.46905661 -3.10980844	-123.250000 28.7500000 -0.396737486 -4.01477814 -3.04222131	-123.250000 28.7500000 -0.664595127 -3.57177401 -3.51503277	-123.250000 28.7500000 -0.869113028 -3.26961875 -3.84567451	-123.250000 28.7500000 -3.68179369 -2.78272033 -0.279524773	-123.250000 28.7500000 -7.15692472 -4.54426813 1.89245319	-123.250000 28.7500000 -10.0379887 -6.80732441 3.30839872	-123.250000 28.7500000 -13.4835777 -10.1711607 5.27872896	-123.250000 28.7500000 -16.7756290 -11.4751148 6.72458887	-123.250000 28.7500000 -19.7004356 -8.70270443 8.58410549	-123.250000 28.7500000 -20.5955391 -8.92856026 10.8257551	-123.250000 28.7500000 -25.7483826 -7.79539824 11.9528160	-123.250000 28.7500000 -23.5426655 -6.62310743 10.2311316	-123.250000 28.7500000 -20.7674160 -8.67055988 10.6680241	-123.250000 28.7500000 -18.4038067 -4.95151472 7.90880251	-123.250000 28.7500000 -17.8029919 -3.50220275 7.02659082	-123.250000 28.7500000 -17.8274632 -2.48974347 3.43066168	-123.250000 28.7500000 -15.8274536 -4.52945375 1.98746753	-123.250000 28.7500000 -11.9538794 -3.02361941 0.126402617	-123.250000 28.7500000 -10.4771481 -4.68144512 -2.50652981	-123.250000 28.7500000 -10.8508959 -4.39790010 -1.66712070	-123.250000 28.7500000 -10.8640871 -4.20174646 -2.12080359	-123.250000 28.7500000 -8.47685242 -4.04555321 -1.84813952	-123.250000 28.7500000 -7.98620176 -4.63249683 -1.62145352	-123.250000 28.7500000 -7.66192389 -4.22393036 -3.62243795	-123.250000 28.7500000 -7.90955257 -3.49989891 -4.66439772	-123.250000 28.7500000 -8.49413300 -4.22726393 -6.52498579	-123.250000 28.7500000 -7.65451002 -5.67443991 -7.07454634	-123.250000 28.7500000 -5.09120464 -5.59341097 -7.04830551	-123.250000 28.7500000 -3.40014935 -4.32570601 -5.38688374	-123.250000 28.7500000 -2.06669903 -3.32788920 -4.15463114	-123.250000 28.7500000 2.19935309E-02 -3.07499957 -2.82239437	-123.250000 28.7500000 0.124152914 -3.01873732 -2.27744365	-123.250000 28.7500000 0.129589319 -2.09187698 -1.37697959	-123.250000 28.7500000 0.110670969 -1.59614944 -0.901927233	-123.250000 28.7500000 0.228451207 -1.35342896 -0.179401964	-123.250000 28.7500000 0.272422969 -1.17528284 0.338358253	-123.250000 28.7500000 0.342324406 -1.06071556 0.876490891	-123.250000 28.7500000 0.420939177 -0.755639732 1.14205778	-123.250000 28.7500000 0.419096321 -0.263949960 1.40022981	-123.250000 28.7500000 0.429204345 -0.387182832 1.41884565	-123.250000 28.7500000 0.400359213 -0.486444950 1.30200994	-123.250000 28.7500000 0.370333880 -0.546218991 1.28147864	-123.250000 28.7500000 0.403092653 -1.01419890 1.11988926	-123.250000 28.7500000 0.407423377 -1.15101933 1.09145820	-123.250000 28.7500000 0.377020240 -1.47617614 1.04537082	-123.250000 28.7500000 0.346947193 -1.48656046 0.946480989
-122.750000 28.7500000 1.18239653 -8.03712177 -7.31952858	-122.750000 28.7500000 0.885190785 -7.53969288 -6.88209200	-122.750000 28.7500000 0.248123020 -5.78981161 -6.00100851	-122.750000 28.7500000 0.315655768 -5.72331429 -5.09467030	-122.750000 28.7500000 -0.276715219 -4.45609951 -4.49382067	-122.750000 28.7500000 -0.463596135 -3.84253836 -3.69432044	-122.750000 28.7500000 -0.805895746 -3.74195027 -3.23804235	-122.750000 28.7500000 -2.81387401 -3.60666704 -0.456202865	-122.750000 28.7500000 -5.78860283 -4.67808485 0.569723427	-122.750000 28.7500000 -8.36613274 -6.40649557 1.16043675	-122.750000 28.7500000 -10.9172544 -9.11721039 2.01603889	-122.750000 28.7500000 -12.2154245 -12.9464979 3.90479541	-122.750000 28.7500000 -14.5492010 -11.0889711 5.78287172	-122.750000 28.7500000 -19.1821632 -11.8062391 9.05449295	-122.750000 28.7500000 -19.2478485 -12.4604282 9.07011127	-122.750000 28.7500000 -21.1126347 -10.4180174 9.25769234	-122.750000 28.7500000 -24.5080757 -11.6349831 11.3709488	-122.750000 28.7500000 -25.9063911 -7.05460167 9.99315357	-122.750000 28.7500000 -27.6659698 -3.43315506 9.26082897	-122.750000 28.7500000 -21.4695816 -4.51933193 5.42216063	-122.750000 28.7500000 -19.4893932 -6.99986315 4.03391647	-122.750000 28.7500000 -16.1733952 -5.36346531 2.02772069	-122.750000 28.7500000 -14.4571943 -6.75951910 -2.09026623	-122.750000 28.7500000 -14.2782259 -6.06985617 -1.65607870	-122.750000 28.7500000 -11.5178938 -5.34164906 -1.57035387	-122.750000 28.7500000 -11.4012041 -5.21050119 -1.16515696	-122.750000 28.7500000 -11.1188145 -5.58852720 -1.49458110	-122.750000 28.7500000 -10.6421804 -5.17985392 -3.40413451	-122.750000 28.7500000 -10.2766132 -4.96883774 -4.87599230	-122.750000 28.7500000 -9.19136810 -5.83194876 -6.32222176	-122.750000 28.7500000 -8.42654610 -6.63752270 -6.18803644	-122.750000 28.7500000 -7.18974733 -6.95654249 -7.15965986	-122.750000 28.7500000 -4.17818499 -4.86026335 -5.15850067	-122.750000 28.7500000 -2.09923840 -4.33481741 -4.04499578	-122.750000 28.7500000 -1.95949543E-02 -3.53133106 -2.88778520	-122.750000 28.7500000 5.99778667E-02 -3.51060796 -2.29880524	-122.750000 28.7500000 8.26466754E-02 -2.71308446 -1.47752857	-122.750000 28.7500000 0.172837317 -1.98744118 -0.932734728	-122.750000 28.7500000 0.110905789 -1.58370876 -0.231884345	-122.750000 28.7500000 0.268175572 -1.35778391 0.334164411	-122.750000 28.7500000 0.263973027 -1.11068594 0.855130017	-122.750000 28.7500000 0.364292681 -0.852018595 1.22469270	-122.750000 28.7500000 0.391906172 -0.387109667 1.42966747	-122.750000 28.7500000 0.424274564 -0.508351088 1.48900652	-122.750000 28.7500000 0.416653246 -0.698709488 1.37312579	-122.750000 28.7500000 0.412149787 -0.836146653 1.36755621	-122.750000 28.7500000 0.460277319 -1.10896778 1.25546920	-122.750000 28.7500000 0.461171687 -1.30440235 1.22340977	-122.750000 28.7500000 0.472252309 -1.58596754 1.19031525	-122.750000 28.7500000 0.483947158 -1.76456296 1.11922824
-122.250000 28.7500000 -1.39066517 -3.69867659 -5.70159864	-122.250000 28.7500000 -1.17563510 -3.93204236 -5.49709368	-122.250000 28.7500000 -1.22349846 -3.56056595 -5.05118608	-122.250000 28.7500000 -1.11822927 -3.77353024 -4.74954557	-122.250000 28.7500000 -0.911037147 -3.61218548 -4.47470093	-122.250000 28.7500000 -0.602596283 -3.60112858 -4.01583529	-122.250000 28.7500000 -9.54205915E-02 -3.89919972 -3.56817174	-122.250000 28.7500000 -1.59200895 -4.35801888 -0.901235759	-122.250000 28.7500000 -2.96484160 -4.17760992 -0.435549498	-122.250000 28.7500000 -4.21689606 -5.53134966 -0.541372061	-122.250000 28.7500000 -5.74420214 -7.60182810 -0.231643513	-122.250000 28.7500000 -7.91617155 -11.8890114 1.05101085	-122.250000 28.7500000 -9.72197723 -10.1531534 1.93135500	-122.250000 28.7500000 -10.3966856 -10.5279274 2.48895049	-122.250000 28.7500000 -12.2216921 -13.5211840 2.82430649	-122.250000 28.7500000 -14.7839298 -11.8609657 4.84022188	-122.250000 28.7500000 -18.5197601 -12.7937193 7.41596603	-122.250000 28.7500000 -20.6481323 -10.8842068 8.66607761	-122.250000 28.7500000 -23.1769295 -8.46535015 9.88078022	-122.250000 28.7500000 -21.5235767 -11.0276909 8.03625393	-122.250000 28.7500000 -20.5238209 -11.1490698 5.39350891	-122.250000 28.7500000 -20.4904404 -9.22947121 2.95684218	-122.250000 28.7500000 -17.6901531 -9.44815254 -1.02387536	-122.250000 28.7500000 -14.9905357 -7.79618406 -0.719221890	-122.250000 28.7500000 -15.9874983 -6.15429831 -0.893988013	-122.250000 28.7500000 -15.1129742 -6.57813692 -1.02056766	-122.250000 28.7500000 -11.6716995 -6.72515249 -0.713097930	-122.250000 28.7500000 -11.1554346 -6.27621889 -2.69314957	-122.250000 28.7500000 -10.5445728 -6.16687679 -4.01734495	-122.250000 28.7500000 -9.82822514 -6.56721210 -5.45044661	-122.250000 28.7500000 -11.8232794 -7.98287058 -6.27027893	-122.250000 28.7500000 -7.47335339 -8.77039528 -6.88097811	-122.250000 28.7500000 -5.41081142 -6.51702881 -5.29255772	-122.250000 28.7500000 -2.26187325 -4.95611191 -3.72862625	-122.250000 28.7500000 -0.366121083 -4.51349497 -3.24772668	-122.250000 28.7500000 4.29898798E-02 -4.06498528 -2.31006384	-122.250000 28.7500000 8.62941518E-02 -3.62258315 -1.50838518	-122.250000 28.7500000 0.175054178 -2.50554824 -0.983435094	-122.250000 28.7500000 0.227220848 -2.02357960 -0.346223682	-122.250000 28.7500000 0.199178040 -1.62719774 0.261194289	-122.250000 28.7500000 0.312304825 -1.38143754 0.748570323	-122.250000 28.7500000 0.453348368 -1.19768882 1.15530574	-122.250000 28.7500000 0.493594557 -0.892558873 1.26760995	-122.250000 28.7500000 0.542789996 -0.932508349 1.40912044	-122.250000 28.7500000 0.501796663 -1.02506125 1.32300353	-122.250000 28.7500000 0.494821608 -1.12071419 1.31967866	-122.250000 28.7500000 0.574948251 -1.41210902 1.29220831	-122.250000 28.7500000 0.559679210 -1.60870457 1.26584566	-122.250000 28.7500000 0.517163038 -1.66148639 1.26751816	-122.250000 28.7500000 0.573068202 -1.97014201 1.22286880
-121.750000 28.7500000 -1.15414226 -2.97432089 -4.21494722	-121.750000 28.7500000 -0.878845215 -3.44497824 -4.04588127	-121.750000 28.7500000 -0.736162007 -3.46881318 -3.73701310	-121.750000 28.7500000 -0.491185606 -3.87516880 -3.36778927	-121.750000 28.7500000 -0.582136333 -4.13400984 -3.45040369	-121.750000 28.7500000 -0.353942007 -4.16468000 -3.24698901	-121.750000 28.7500000 -0.208310619 -4.16535568 -2.88352108	-121.750000 28.7500000 -1.46343648 -4.77163839 -0.166198000	-121.750000 28.7500000 -2.66915727 -3.56483579 0.217763424	-121.750000 28.7500000 -3.88347197 -4.70922470 0.292804539	-121.750000 28.7500000 -5.14088869 -6.26177454 0.500225306	-121.750000 28.7500000 -6.97276402 -9.57924461 0.610260367	-121.750000 28.7500000 -6.97858906 -7.63480806 0.814610064	-121.750000 28.7500000 -8.84785557 -8.93939114 0.459649980	-121.750000 28.7500000 -10.0341654 -11.3528242 0.867296815	-121.750000 28.7500000 -11.0021124 -12.1445045 2.08679271	-121.750000 28.7500000 -13.8709078 -13.1239176 3.02199149	-121.750000 28.7500000 -14.0443277 -14.4837427 4.63497257	-121.750000 28.7500000 -15.2191877 -14.0157204 5.33323526	-121.750000 28.7500000 -18.8226757 -15.5275421 4.43867683	-121.750000 28.7500000 -20.0359554 -14.2059937 2.95722389	-121.750000 28.7500000 -21.1458187 -10.9894066 1.99828625	-121.750000 28.7500000 -20.8233013 -11.3228350 0.582560837	-121.750000 28.7500000 -20.4981194 -9.72450066 0.366914839	-121.750000 28.7500000 -17.4527988 -6.80868053 0.322044909	-121.750000 28.7500000 -16.4343014 -7.53723049 -0.544137061	-121.750000 28.7500000 -16.0618229 -7.61417866 0.201789871	-121.750000 28.7500000 -15.3120785 -7.08858967 -2.13707209	-121.750000 28.7500000 -14.4898109 -7.05642223 -3.63228106	-121.750000 28.7500000 -13.3118877 -7.76455069 -5.16966772	-121.750000 28.7500000 -12.3520422 -9.42078686 -5.99698019	-121.750000 28.7500000 -7.92618799 -9.56069469 -6.07006645	-121.750000 28.7500000 -5.57711697 -7.60091162 -4.58368444	-121.750000 28.7500000 -3.47909188 -6.04211807 -3.90212846	-121.750000 28.7500000 -0.131285131 -5.64368439 -3.27190042	-121.750000 28.7500000 -0.287619233 -4.96559238 -2.61373019	-121.750000 28.7500000 -4.67804819E-03 -4.24468946 -1.54940546	-121.750000 28.7500000 0.124239467 -3.26167464 -1.12424552	-121.750000 28.7500000 0.311354011 -2.64778614 -0.443994433	-121.750000 28.7500000 0.342058629 -2.11426234 2.41830572E-02	-121.750000 28.7500000 0.380073100 -1.80498457 0.542774916	-121.750000 28.7500000 0.478491187 -1.55469286 0.974408448	-121.750000 28.7500000 0.713398874 -1.70660996 1.10534644	-121.750000 28.7500000 0.652912974 -1.44457841 1.29759455	-121.750000 28.7500000 0.789417684 -1.81661761 1.15502357	-121.750000 28.7500000 0.767695427 -1.89002621 1.12363482	-121.750000 28.7500000 0.750750363 -2.00961161 1.14255226	-121.750000 28.7500000 0.713932097 -2.09051895 1.18368185	-121.750000 28.7500000 0.781824827 -2.34599376 1.04955375	-121.750000 28.7500000 0.710822582 -2.50182319 1.11030746
-121.250000 28.7500000 -0.314412206 -6.14975882 -2.95085430	-121.250000 28.7500000 -0.256300181 -6.49844503 -2.97892499	-121.250000 28.7500000 6.75402954E-02 -6.02261066 -2.66969705	-121.250000 28.7500000 -2.07542162E-02 -5.67086601 -2.73027396	-121.250000 28.7500000 0.239569843 -5.59666252 -2.93565631	-121.250000 28.7500000 0.176891163 -4.84810400 -3.05798364	-121.250000 28.7500000 0.149412751 -4.32514811 -3.14148021	-121.250000 28.7500000 -0.690436065 -4.73148870 -0.373657435	-121.250000 28.7500000 -1.42236722 -3.00312591 3.27652693E-02	-121.250000 28.7500000 -1.98872292 -3.90147257 -0.125000566	-121.250000 28.7500000 -2.95077801 -4.84630966 2.20745485E-02	-121.250000 28.7500000 -2.96518755 -7.51033592 -0.330050409	-121.250000 28.7500000 -4.34414768 -6.41631508 -0.386565834	-121.250000 28.7500000 -5.09072447 -8.33064747 -0.759702265	-121.250000 28.7500000 -5.55311823 -8.71719742 -0.771110654	-121.250000 28.7500000 -7.35464001 -11.1270647 8.45053196E-02	-121.250000 28.7500000 -7.73243475 -11.4837980 1.61043182E-02	-121.250000 28.7500000 -10.3036489 -13.3620138 1.41184759	-121.250000 28.7500000 -11.3802881 -13.5460634 2.09228635	-121.250000 28.7500000 -14.6521816 -14.8220863 0.996655047	-121.250000 28.7500000 -15.5779400 -14.6760874 1.45247805	-121.250000 28.7500000 -18.7446136 -11.6637878 0.886963785	-121.250000 28.7500000 -21.4616909 -14.0667429 1.59234333	-121.250000 28.7500000 -20.8674221 -12.8213749 1.20662558	-121.250000 28.7500000 -20.1890259 -8.18249607 1.28903651	-121.250000 28.7500000 -17.8599567 -8.86822701 0.985113323	-121.250000 28.7500000 -17.1870251 -8.69383144 1.23012781	-121.250000 28.7500000 -16.5147438 -8.04892826 -1.30225456	-121.250000 28.7500000 -15.2607746 -7.37916803 -2.61091948	-121.250000 28.7500000 -13.2489862 -9.21287155 -4.23475456	-121.250000 28.7500000 -13.0926571 -10.0882139 -4.63510942	-121.250000 28.7500000 -11.1061506 -10.5932550 -6.16788387	-121.250000 28.7500000 -6.64105701 -7.99124098 -4.47507524	-121.250000 28.7500000 -3.27748823 -6.92875290 -3.66821122	-121.250000 28.7500000 -0.572101474 -6.74783373 -3.64583635	-121.250000 28.7500000 9.17713717E-02 -6.01789713 -2.61025977	-121.250000 28.7500000 0.236776143 -4.98133183 -1.70241880	-121.250000 28.7500000 0.129747882 -4.32574892 -1.36240315	-121.250000 28.7500000 0.331959993 -3.45571494 -0.670160592	-121.250000 28.7500000 0.551804423 -2.97309709 -0.285254925	-121.250000 28.7500000 0.678896904 -2.56048203 0.156998858	-121.250000 28.7500000 0.825611293 -2.33593512 0.521680474	-121.250000 28.7500000 1.04029560 -2.70530748 0.798276067	-121.250000 28.7500000 0.999339104 -2.39680791 0.829495907	-121.250000 28.7500000 1.09136820 -2.85857201 0.964856625	-121.250000 28.7500000 1.17979920 -2.92669463 1.03117418	-121.250000 28.7500000 1.15271175 -2.96679711 1.03966463	-121.250000 28.7500000 1.11194932 -3.09098816 0.903563023	-121.250000 28.7500000 1.28142166 -3.85840678 0.973208547	-121.250000 28.7500000 1.21369445 -3.75821280 0.986604095
-120.750000 28.7500000 -0.251994312 -5.93539095 -7.59952879	-120.750000 28.7500000 0.133051306 -6.29931974 -6.50757647	-120.750000 28.7500000 0.221752927 -5.31071329 -5.40502882	-120.750000 28.7500000 0.156110108 -5.63454103 -4.84964848	-120.750000 28.7500000 1.36482557E-02 -5.42567730 -4.25015879	-120.750000 28.7500000 -1.58610269E-02 -4.78489733 -3.34927964	-120.750000 28.7500000 8.52853656E-02 -4.45381212 -2.45797396	-120.750000 28.7500000 -1.05089903 -4.46214771 0.377389222	-120.750000 28.7500000 -1.83929753 -2.70661592 0.864097536	-120.750000 28.7500000 -2.74353170 -3.40223908 1.15397418	-120.750000 28.7500000 -3.93521881 -3.72683072 1.31273890	-120.750000 28.7500000 -4.31180239 -6.07190084 0.950851738	-120.750000 28.7500000 -4.54764223 -5.80566788 0.611689150	-120.750000 28.7500000 -4.58499241 -6.65658522 0.251915783	-120.750000 28.7500000 -5.07830858 -6.69065380 -0.403990328	-120.750000 28.7500000 -5.40366554 -9.37742424 0.227233678	-120.750000 28.7500000 -5.61763525 -9.59667206 4.33720872E-02	-120.750000 28.7500000 -6.89575672 -11.1134043 7.21733365E-03	-120.750000 28.7500000 -7.51055574 -11.4133186 0.243037894	-120.750000 28.7500000 -10.4233036 -12.8025703 -0.858959675	-120.750000 28.7500000 -14.6819210 -13.8241034 0.224296540	-120.750000 28.7500000 -15.6307182 -13.2558117 5.84031679E-02	-120.750000 28.7500000 -18.9628525 -16.8611832 1.30586636	-120.750000 28.7500000 -19.2886543 -15.1942692 1.08475387	-120.750000 28.7500000 -17.9298248 -10.9161873 1.57985234	-120.750000 28.7500000 -17.6855183 -11.2138577 2.50943756	-120.750000 28.7500000 -17.5257015 -10.8410883 2.98322320	-120.750000 28.7500000 -17.2598667 -9.70389080 0.333671004	-120.750000 28.7500000 -18.0483646 -8.16885757 -2.05301523	-120.750000 28.7500000 -17.8271923 -10.9864807 -3.67082977	-120.750000 28.7500000 -17.6426182 -11.5512104 -3.91166210	-120.750000 28.7500000 -11.4893990 -11.7565069 -6.07893562	-120.750000 28.7500000 -8.31258869 -9.61458302 -4.76490307	-120.750000 28.7500000 -3.91856647 -7.56786776 -3.67192888	-120.750000 28.7500000 -9.18929651E-02 -7.88737059 -3.65836835	-120.750000 28.7500000 -0.267761618 -6.94419718 -2.90659356	-120.750000 28.7500000 0.227783531 -5.89130545 -1.89146841	-120.750000 28.7500000 0.578238547 -5.28921604 -1.50260794	-120.750000 28.7500000 0.775818110 -4.43478775 -0.899110794	-120.750000 28.7500000 0.995076656 -4.22769642 -0.546564400	-120.750000 28.7500000 1.14086664 -3.73878169 -0.259831727	-120.750000 28.7500000 1.34599674 -3.59201026 5.44858836E-02	-120.750000 28.7500000 1.50283945 -4.17420149 0.193124220	-120.750000 28.7500000 1.48917484 -4.05882502 0.269460350	-120.750000 28.7500000 1.65328741 -4.27682590 0.544972837	-120.750000 28.7500000 1.58105648 -3.97837996 0.704480231	-120.750000 28.7500000 1.57769895 -3.91902399 0.703923106	-120.750000 28.7500000 1.78255725 -4.95511103 0.617355824	-120.750000 28.7500000 1.71825445 -5.47596931 0.918630362	-120.750000 28.7500000 1.68511903 -5.06670284 0.848085821
-120.250000 28.7500000 -2.89906740 -2.37179017 -7.28033876	-120.250000 28.7500000 -2.22959661 -2.39139819 -5.99813271	-120.250000 28.7500000 -2.07970977 -2.65813947 -5.48578548	-120.250000 28.7500000 -1.35563719 -3.58092117 -4.63150549	-120.250000 28.7500000 -0.760218501 -4.33774757 -4.24764919	-120.250000 28.7500000 -0.166850239 -4.48552990 -3.50315857	-120.250000 28.7500000 0.362130404 -4.47003651 -2.64600635	-120.250000 28.7500000 -0.746321440 -4.06827164 5.91597930E-02	-120.250000 28.7500000 -1.61102915 -2.66654539 0.708639741	-120.250000 28.7500000 -2.27452731 -3.08654523 0.752914071	-120.250000 28.7500000 -3.13644242 -2.82596827 0.817874074	-120.250000 28.7500000 -3.48810077 -4.75268221 0.781859815	-120.250000 28.7500000 -3.95476055 -4.67992878 0.698633373	-120.250000 28.7500000 -4.07875872 -5.48828554 0.447913319	-120.250000 28.7500000 -4.07223368 -6.04810476 4.17184681E-02	-120.250000 28.7500000 -5.35544872 -7.87759972 0.573348284	-120.250000 28.7500000 -5.80650949 -8.22604084 0.639132619	-120.250000 28.7500000 -5.70730257 -9.21571445 0.607733488	-120.250000 28.7500000 -6.24126005 -9.35428715 0.905939043	-120.250000 28.7500000 -8.56198978 -10.7786646 -6.97823614E-02	-120.250000 28.7500000 -11.5356216 -12.2457924 0.194162503	-120.250000 28.7500000 -15.2235489 -14.2336426 0.845270395	-120.250000 28.7500000 -18.3656597 -18.3011093 1.33835375	-120.250000 28.7500000 -19.2211933 -15.4570627 0.399834275	-120.250000 28.7500000 -16.4834499 -13.0066738 2.54484820	-120.250000 28.7500000 -15.9922094 -13.0306683 3.14316964	-120.250000 28.7500000 -15.5841227 -12.6665974 3.55938554	-120.250000 28.7500000 -15.8736649 -11.0914536 1.01897681	-120.250000 28.7500000 -16.0371914 -9.44184589 -2.16668391	-120.250000 28.7500000 -17.4775276 -12.9122143 -3.79811740	-120.250000 28.7500000 -17.3758354 -13.2413807 -3.88151503	-120.250000 28.7500000 -12.9431028 -12.4936132 -5.40384293	-120.250000 28.7500000 -8.55070114 -11.1224260 -4.13782644	-120.250000 28.7500000 -4.58165312 -9.45204067 -3.89382291	-120.250000 28.7500000 -0.500736594 -8.55844688 -3.85424113	-120.250000 28.7500000 0.319921613 -7.91306353 -3.03694558	-120.250000 28.7500000 0.251612425 -7.14736509 -2.31977987	-120.250000 28.7500000 0.717206359 -6.36352301 -1.83059156	-120.250000 28.7500000 1.07280016 -5.58536577 -1.24676740	-120.250000 28.7500000 1.41457403 -5.19128323 -0.830418408	-120.250000 28.7500000 1.60694194 -5.50319958 -0.922410488	-120.250000 28.7500000 1.90422988 -5.45113659 -0.696856976	-120.250000 28.7500000 2.36112285 -6.64947081 -0.571546853	-120.250000 28.7500000 2.35480499 -6.62337780 -0.492960364	-120.250000 28.7500000 2.45503139 -6.32853651 2.36069821E-02	-120.250000 28.7500000 2.50185657 -5.95824242 8.74217376E-02	-120.250000 28.7500000 2.50448012 -5.87345648 0.137217224	-120.250000 28.7500000 2.58125615 -7.23872566 0.314863563	-120.250000 28.7500000 2.65012860 -7.38522243 0.552064955	-120.250000 28.7500000 2.57719994 -7.45598555 0.299497336
-119.750000 28.7500000 -3.00672722 -1.06859946 -6.49451876	-119.750000 28.7500000 -2.83692956 -1.31807852 -5.73014832	-119.750000 28.7500000 -2.16211009 -2.29649210 -4.93828869	-119.750000 28.7500000 -1.40927756 -2.85409689 -3.90027118	-119.750000 28.7500000 -0.988402665 -4.13286114 -3.52266550	-119.750000 28.7500000 -0.487529904 -4.87206507 -2.89818263	-119.750000 28.7500000 0.119288482 -4.82889032 -2.02252030	-119.750000 28.7500000 -1.59496856 -4.16175604 0.375809729	-119.750000 28.7500000 -2.54150748 -2.83599925 1.41886497	-119.750000 28.7500000 -4.00235796 -2.98612261 1.75268269	-119.750000 28.7500000 -5.17311287 -2.27167392 1.85403919	-119.750000 28.7500000 -4.99141598 -3.30729055 1.86048925	-119.750000 28.7500000 -5.24719429 -3.24127507 1.53983366	-119.750000 28.7500000 -5.90298557 -4.28045177 1.15939367	-119.750000 28.7500000 -5.71704912 -5.14145041 0.990994453	-119.750000 28.7500000 -5.32028008 -6.24967384 0.985897183	-119.750000 28.7500000 -5.27924681 -6.88335466 0.872463703	-119.750000 28.7500000 -5.14609289 -7.38607645 0.805323422	-119.750000 28.7500000 -5.26560783 -7.80735970 0.788595438	-119.750000 28.7500000 -8.17389870 -8.77167702 0.145292446	-119.750000 28.7500000 -10.8279552 -10.9809313 0.356520176	-119.750000 28.7500000 -13.4565668 -14.1266413 1.10667133	-119.750000 28.7500000 -16.4079094 -18.8342991 1.30217707	-119.750000 28.7500000 -14.2656164 -14.7901154 0.390000015	-119.750000 28.7500000 -15.1920242 -13.7319736 3.20958781	-119.750000 28.7500000 -14.8922462 -13.8897791 3.64629316	-119.750000 28.7500000 -14.9367266 -13.2903166 3.60804009	-119.750000 28.7500000 -16.3228111 -10.5919428 1.79776323	-119.750000 28.7500000 -16.3110256 -10.9940081 -0.977377415	-119.750000 28.7500000 -18.4674053 -14.1661310 -3.65840030	-119.750000 28.7500000 -18.5289612 -14.3623190 -3.77727675	-119.750000 28.7500000 -12.9898338 -14.2606382 -4.35326052	-119.750000 28.7500000 -8.60289669 -12.5917034 -3.55975890	-119.750000 28.7500000 -3.88579607 -11.4124231 -3.28199959	-119.750000 28.7500000 -0.587886691 -9.29912853 -4.53763866	-119.750000 28.7500000 0.258470953 -8.85981464 -3.25386190	-119.750000 28.7500000 1.02422500 -8.36333466 -2.62591791	-119.750000 28.7500000 1.17180765 -7.65910482 -2.16065621	-119.750000 28.7500000 1.60447788 -7.12507725 -1.77475822	-119.750000 28.7500000 2.08249903 -6.62623358 -1.50544667	-119.750000 28.7500000 2.81063700 -7.94406509 -1.47423410	-119.750000 28.7500000 3.21405482 -8.08009911 -1.38261938	-119.750000 28.7500000 3.37818551 -9.69004726 -1.47590375	-119.750000 28.7500000 3.46772790 -9.84111404 -1.34624660	-119.750000 28.7500000 3.59074163 -8.99397087 -0.699782252	-119.750000 28.7500000 3.56124830 -8.69607544 -0.550154626	-119.750000 28.7500000 3.59510016 -8.50285149 -0.508470178	-119.750000 28.7500000 3.84202838 -10.2589512 -0.145741254	-119.750000 28.7500000 3.93429637 -10.2203274 0.207044363	-119.750000 28.7500000 4.12614441 -11.6269436 -6.19046949E-02
-119.250000 28.7500000 -5.41771460 -1.69645953 -4.28583002	-119.250000 28.7500000 -4.55928230 -2.34348416 -3.88258410	-119.250000 28.7500000 -2.89086151 -2.69416142 -2.93197942	-119.250000 28.7500000 -2.51840687 -3.31020451 -2.75390744	-119.250000 28.7500000 -1.05394590 -4.39455366 -2.47375607	-119.250000 28.7500000 -0.362826526 -5.27319431 -2.22631478	-119.250000 28.7500000 0.711975515 -5.32618713 -1.86268365	-119.250000 28.7500000 -1.04970384 -4.72276163 0.203889966	-119.250000 28.7500000 -2.92715621 -3.07803988 1.42016721	-119.250000 28.7500000 -4.66048336 -2.49988627 1.35790622	-119.250000 28.7500000 -5.99940205 -1.97762096 1.30803347	-119.250000 28.7500000 -6.29830647 -2.30754304 1.62037289	-119.250000 28.7500000 -6.81028032 -2.24910069 1.37920952	-119.250000 28.7500000 -6.76150608 -3.21949649 1.18242764	-119.250000 28.7500000 -7.99946594 -4.09876585 1.07806647	-119.250000 28.7500000 -8.15404606 -4.85336113 1.68335199	-119.250000 28.7500000 -7.90754032 -5.91515541 1.95866823	-119.250000 28.7500000 -8.15548515 -6.16151285 2.15116000	-119.250000 28.7500000 -8.28134632 -6.94420433 2.31826353	-119.250000 28.7500000 -9.53179073 -7.13368893 1.76971686	-119.250000 28.7500000 -11.6895056 -10.5309792 1.51258576	-119.250000 28.7500000 -14.7306519 -13.5487804 2.21897340	-119.250000 28.7500000 -16.7983646 -18.8342762 2.12186766	-119.250000 28.7500000 -14.9556589 -14.1049290 2.11918545	-119.250000 28.7500000 -14.6052332 -13.8075933 3.98754787	-119.250000 28.7500000 -13.6496058 -14.0253687 4.32562637	-119.250000 28.7500000 -12.5686197 -12.9824734 4.25654840	-119.250000 28.7500000 -12.8842201 -9.02064133 1.56299698	-119.250000 28.7500000 -14.8436527 -11.5424700 -1.01250577	-119.250000 28.7500000 -13.1530867 -15.5937624 -3.23401809	-119.250000 28.7500000 -13.1078396 -15.8923512 -3.42533588	-119.250000 28.7500000 -11.4276953 -17.0363197 -3.93431330	-119.250000 28.7500000 -7.38947678 -15.2135658 -3.56520200	-119.250000 28.7500000 -4.86770344 -13.1490116 -3.71814561	-119.250000 28.7500000 -0.395598978 -11.3724155 -5.49049854	-119.250000 28.7500000 0.418966025 -9.63920307 -3.84052992	-119.250000 28.7500000 1.40054631 -9.65107250 -2.94478989	-119.250000 28.7500000 1.55991018 -8.81122589 -2.93162060	-119.250000 28.7500000 2.35234571 -9.18519974 -2.57572460	-119.250000 28.7500000 3.07170749 -8.71282005 -2.33568501	-119.250000 28.7500000 3.69245005 -10.0679369 -2.16580629	-119.250000 28.7500000 4.26752996 -10.5981407 -2.30923319	-119.250000 28.7500000 5.16324949 -13.2927008 -2.53037095	-119.250000 28.7500000 5.33267117 -13.6580210 -2.21692467	-119.250000 28.7500000 5.13659859 -12.5476046 -1.76476824	-119.250000 28.7500000 5.11602163 -12.2426081 -1.61680126	-119.250000 28.7500000 5.26455164 -12.1113482 -1.51437521	-119.250000 28.7500000 5.52502108 -14.0748291 -0.805140793	-119.250000 28.7500000 5.64159584 -13.7115870 -0.302862704	-119.250000 28.7500000 5.91729403 -15.9564686 -1.82736237E-02
-118.750000 28.7500000 -5.82095432 -2.46294618 -2.49788427	-118.750000 28.7500000 -5.00028896 -3.10733032 -2.35393286	-118.750000 28.7500000 -4.33815956 -3.38960004 -1.74180079	-118.750000 28.7500000 -2.58784556 -4.07227468 -1.33920956	-118.750000 28.7500000 -1.80428088 -5.16521549 -1.19308472	-118.750000 28.7500000 -0.444564193 -5.91288519 -1.00632322	-118.750000 28.7500000 0.174039721 -6.36102009 -0.807204545	-118.750000 28.7500000 -2.08878660 -5.69853067 1.32851195	-118.750000 28.7500000 -4.47724056 -3.26063681 2.57056975	-118.750000 28.7500000 -6.92444134 -1.66901076 2.52702761	-118.750000 28.7500000 -9.05862427 -1.38295722 2.87158895	-118.750000 28.7500000 -9.69866848 -1.32411301 2.79553986	-118.750000 28.7500000 -10.5553722 -0.857276917 2.02604961	-118.750000 28.7500000 -9.41913128 -2.16968203 2.20786619	-118.750000 28.7500000 -9.81712723 -2.32308030 1.70090914	-118.750000 28.7500000 -9.73594189 -3.22952151 2.15460157	-118.750000 28.7500000 -11.1362400 -4.43420649 2.36667919	-118.750000 28.7500000 -11.3390551 -4.47132778 2.36297226	-118.750000 28.7500000 -11.2527914 -5.75938988 2.63208771	-118.750000 28.7500000 -12.9771318 -5.56472397 2.50707078	-118.750000 28.7500000 -14.0489082 -10.4443121 2.55738258	-118.750000 28.7500000 -14.9015522 -12.6011038 3.43545580	-118.750000 28.7500000 -16.8441429 -18.1052685 3.44978952	-118.750000 28.7500000 -15.1129513 -13.6605787 3.90751290	-118.750000 28.7500000 -14.2782269 -13.3816042 5.31122732	-118.750000 28.7500000 -13.9964304 -13.1643620 5.37051678	-118.750000 28.7500000 -11.3007631 -11.7313013 5.49163723	-118.750000 28.7500000 -13.1758909 -7.46023130 2.08112836	-118.750000 28.7500000 -11.7962627 -10.9979792 -5.41138239E-02	-118.750000 28.7500000 -13.4470654 -16.2782726 -2.66809916	-118.750000 28.7500000 -13.4846992 -16.7529049 -2.85524988	-118.750000 28.7500000 -10.3237677 -18.0980148 -3.58136892	-118.750000 28.7500000 -7.37980270 -18.3696003 -3.77613950	-118.750000 28.7500000 -3.70390344 -14.6474018 -4.22127390	-118.750000 28.7500000 -0.767847002 -13.6233826 -6.34398794	-118.750000 28.7500000 1.05713439 -11.3231068 -4.46847725	-118.750000 28.7500000 1.92491472 -10.7618866 -3.70902419	-118.750000 28.7500000 2.68109798 -11.4461098 -4.11929131	-118.750000 28.7500000 3.76967669 -11.3906593 -3.33112788	-118.750000 28.7500000 4.49475479 -11.4347210 -3.48597527	-118.750000 28.7500000 5.32977486 -13.0124092 -3.59294510	-118.750000 28.7500000 6.34954548 -13.9859056 -3.83804584	-118.750000 28.7500000 7.06161690 -17.1579704 -4.19187355	-118.750000 28.7500000 7.14636612 -17.3561573 -3.72245312	-118.750000 28.7500000 7.40615320 -17.2959766 -3.29995275	-118.750000 28.7500000 7.03097296 -17.4541969 -3.62559485	-118.750000 28.7500000 7.64697647 -17.5868149 -3.06425095	-118.750000 28.7500000 7.79176521 -18.9448624 -1.93851399	-118.750000 28.7500000 7.99077892 -17.6030674 -1.03188086	-118.750000 28.7500000 8.11445141 -20.5272999 -0.621124148
-118.250000 28.7500000 -6.62480545 -3.92845607 1.54033315	-118.250000 28.7500000 -5.15371609 -4.81621456 1.08219123	-118.250000 28.7500000 -4.23127031 -5.66514349 0.985947013	-118.250000 28.7500000 -3.30356765 -5.37494469 1.30382955	-118.250000 28.7500000 -1.70591283 -6.44763088 1.14671469	-118.250000 28.7500000 0.288112700 -7.42004538 0.560353994	-118.250000 28.7500000 1.64407992 -7.97861242 0.194754645	-118.250000 28.7500000 -1.22345030 -7.68423748 2.33308697	-118.250000 28.7500000 -4.69562483 -4.33684921 3.41520286	-118.250000 28.7500000 -8.10111141 -1.81277907 3.43694115	-118.250000 28.7500000 -12.2987642 -1.22501814 4.16593838	-118.250000 28.7500000 -12.8306494 -0.602155387 3.37859535	-118.250000 28.7500000 -11.6044636 -0.142004147 2.98998260	-118.250000 28.7500000 -13.0632505 -1.38565373 4.03251791	-118.250000 28.7500000 -11.9921513 -1.46701372 3.90876245	-118.250000 28.7500000 -14.0925646 -1.97326040 3.96778107	-118.250000 28.7500000 -14.1296978 -2.43319297 4.11882687	-118.250000 28.7500000 -14.7169943 -2.46637368 4.27141762	-118.250000 28.7500000 -13.9696674 -4.93999720 5.21413326	-118.250000 28.7500000 -15.4695845 -4.49382448 4.39777946	-118.250000 28.7500000 -16.8962841 -9.54977322 5.33188820	-118.250000 28.7500000 -16.4464874 -12.7543135 5.88803577	-118.250000 28.7500000 -18.9437943 -16.5284252 5.18892097	-118.250000 28.7500000 -15.2681580 -13.6358452 6.30499935	-118.250000 28.7500000 -14.8878403 -12.7941790 6.91617584	-118.250000 28.7500000 -10.3156042 -12.7562551 6.90079975	-118.250000 28.7500000 -9.64530945 -11.6991920 7.30153418	-118.250000 28.7500000 -10.3876801 -6.33510637 3.36847115	-118.250000 28.7500000 -11.7614727 -10.0734310 1.65588951	-118.250000 28.7500000 -10.4898090 -19.2135696 -1.07686651	-118.250000 28.7500000 -10.3961096 -20.0639057 -1.29981828	-118.250000 28.7500000 -9.40241528 -19.8278294 -3.40589118	-118.250000 28.7500000 -6.01980162 -20.7507172 -3.25858712	-118.250000 28.7500000 -3.16166830 -15.5615950 -4.65044880	-118.250000 28.7500000 0.102234781 -14.9301014 -6.64584875	-118.250000 28.7500000 1.22494316 -12.6172352 -5.21477175	-118.250000 28.7500000 3.28814459 -13.1488867 -4.57577181	-118.250000 28.7500000 3.82921720 -14.8311262 -5.22955990	-118.250000 28.7500000 5.12606239 -14.0176344 -4.78062296	-118.250000 28.7500000 6.57541895 -14.9828930 -5.12247086	-118.250000 28.7500000 7.59614515 -16.6407528 -5.57426071	-118.250000 28.7500000 8.79218483 -19.0820465 -6.44851255	-118.250000 28.7500000 10.0618439 -23.2934799 -7.26113892	-118.250000 28.7500000 10.1155949 -23.4455509 -6.77384567	-118.250000 28.7500000 10.5869474 -23.4917583 -5.59287214	-118.250000 28.7500000 11.2378912 -25.8885098 -5.88811731	-118.250000 28.7500000 11.6834116 -24.3486519 -4.41181326	-118.250000 28.7500000 10.8710403 -26.2864666 -4.42263603	-118.250000 28.7500000 10.3107386 -22.8511314 -3.69865561	-118.250000 28.7500000 11.2094526 -26.2599621 -2.42911458
-117.750000 28.7500000 -4.15403843 -9.67126560 3.59101725	-117.750000 28.7500000 -2.66530013 -10.6083364 3.35050607	-117.750000 28.7500000 -1.11708641 -11.1804314 3.23541331	-117.750000 28.7500000 0.137342408 -9.61758804 2.94356585	-117.750000 28.7500000 0.674811125 -9.16744423 2.46772385	-117.750000 28.7500000 2.00572562 -9.84153080 1.67783213	-117.750000 28.7500000 3.13068771 -10.2305260 1.09163332	-117.750000 28.7500000 0.550534487 -10.6449080 4.06235027	-117.750000 28.7500000 -2.15338993 -7.51459932 4.88292646	-117.750000 28.7500000 -6.66882610 -4.40005732 5.70591402	-117.750000 28.7500000 -10.3668852 -2.28923631 5.41723776	-117.750000 28.7500000 -10.4180574 -2.34164667 4.75017023	-117.750000 28.7500000 -11.1945238 -2.24666905 4.94976425	-117.750000 28.7500000 -11.1080189 -2.44508266 5.49179316	-117.750000 28.7500000 -11.5726252 -3.00240445 5.58794975	-117.750000 28.7500000 -11.3276587 -3.24886394 4.98042250	-117.750000 28.7500000 -11.6548910 -3.29006553 4.96509457	-117.750000 28.7500000 -11.7944546 -3.77370763 5.40709066	-117.750000 28.7500000 -13.2845058 -6.59584618 6.69608593	-117.750000 28.7500000 -14.3057175 -5.20166636 5.91738462	-117.750000 28.7500000 -14.1071291 -9.41171551 6.82189703	-117.750000 28.7500000 -15.6190176 -13.6051788 7.69586945	-117.750000 28.7500000 -13.8867102 -16.4156933 6.76201963	-117.750000 28.7500000 -14.4667330 -13.8421211 8.21190834	-117.750000 28.7500000 -9.99721527 -13.9395142 8.35332394	-117.750000 28.7500000 -9.50440216 -13.2114019 9.50972176	-117.750000 28.7500000 -6.69039345 -12.6402330 9.07577229	-117.750000 28.7500000 -7.75977945 -6.75519848 4.81934977	-117.750000 28.7500000 -8.46536350 -10.0727968 2.41446304	-117.750000 28.7500000 -8.42129803 -21.2798214 0.894947231	-117.750000 28.7500000 -8.58396530 -22.3168583 0.649077415	-117.750000 28.7500000 -6.47100210 -21.5731716 -3.26881838	-117.750000 28.7500000 -4.20034695 -20.9742508 -2.87496877	-117.750000 28.7500000 -1.93138230 -16.2514095 -4.96220016	-117.750000 28.7500000 -0.329407454 -15.0512228 -7.64915752	-117.750000 28.7500000 2.26830840 -15.5095406 -6.64953566	-117.750000 28.7500000 4.27697372 -15.2366924 -5.75176764	-117.750000 28.7500000 5.53873777 -19.1319447 -7.18997288	-117.750000 28.7500000 7.38331127 -18.0717220 -7.12367582	-117.750000 28.7500000 9.69555187 -19.1066818 -7.17882824	-117.750000 28.7500000 10.7045755 -22.9641819 -9.45911598	-117.750000 28.7500000 13.0781116 -25.7095013 -9.76431561	-117.750000 28.7500000 15.4860544 -32.7186699 -10.9733400	-117.750000 28.7500000 15.6736994 -33.2202644 -10.5007639	-117.750000 28.7500000 14.6718264 -33.6521149 -10.6249447	-117.750000 28.7500000 15.0389748 -35.0416183 -9.55634117	-117.750000 28.7500000 15.2835436 -32.0343285 -8.24336147	-117.750000 28.7500000 16.4641685 -37.2887993 -7.82321787	-117.750000 28.7500000 16.3676033 -35.2990685 -8.28443527	-117.750000 28.7500000 16.5490322 -34.5480270 -5.21873331
-117.250000 28.7500000 0.177892536 -16.0646114 4.87697649	-117.250000 28.7500000 1.33745468 -16.5896816 4.27219200	-117.250000 28.7500000 2.10070610 -15.9670906 3.76882148	-117.250000 28.7500000 3.11890125 -14.5555887 2.92398691	-117.250000 28.7500000 4.72825193 -13.8945370 1.82031178	-117.250000 28.7500000 5.87581062 -13.4434166 0.498756111	-117.250000 28.7500000 7.39537668 -13.7428169 -0.264564335	-117.250000 28.7500000 3.98165178 -13.3872814 3.06647897	-117.250000 28.7500000 1.68344963 -11.2175493 4.90849018	-117.250000 28.7500000 -1.06861174 -7.75981426 5.40298080	-117.250000 28.7500000 -4.34119606 -5.23428583 5.06311512	-117.250000 28.7500000 -4.67377853 -5.63354015 4.83047628	-117.250000 28.7500000 -5.32564878 -5.29365873 4.76400423	-117.250000 28.7500000 -6.42282677 -4.19579983 4.98361826	-117.250000 28.7500000 -7.15035009 -5.04747391 4.95442533	-117.250000 28.7500000 -7.25985813 -5.35491896 4.98780918	-117.250000 28.7500000 -7.50054407 -5.49693251 5.04329920	-117.250000 28.7500000 -7.66618443 -6.27184105 5.56167603	-117.250000 28.7500000 -8.42989445 -8.71735668 6.10261869	-117.250000 28.7500000 -8.20594501 -6.56977034 5.76036835	-117.250000 28.7500000 -8.87271595 -9.96470451 7.21076059	-117.250000 28.7500000 -8.70993042 -15.3680706 7.94445705	-117.250000 28.7500000 -10.8205900 -17.1477528 8.53463936	-117.250000 28.7500000 -7.21134901 -15.3803673 8.53662014	-117.250000 28.7500000 -6.21714401 -16.6018944 9.49366093	-117.250000 28.7500000 -4.02807331 -13.7635336 9.28350163	-117.250000 28.7500000 -2.09202504 -15.1025114 9.36515903	-117.250000 28.7500000 -2.98739123 -8.14194202 5.32085752	-117.250000 28.7500000 -3.84946966 -10.9816713 3.23414540	-117.250000 28.7500000 -6.64211702 -21.0724831 2.15920496	-117.250000 28.7500000 -5.88757849 -23.9842205 1.56648695	-117.250000 28.7500000 -5.62788582 -22.2855320 -2.54453540	-117.250000 28.7500000 -4.45342684 -20.1439133 -3.17953444	-117.250000 28.7500000 -2.81088138 -17.8852100 -6.06876564	-117.250000 28.7500000 -0.727550983 -17.5339642 -9.26326180	-117.250000 28.7500000 4.10997200 -17.5906467 -6.68026829	-117.250000 28.7500000 7.01414967 -19.5793476 -7.92022371	-117.250000 28.7500000 8.63411045 -23.5931969 -9.35598183	-117.250000 28.7500000 11.0136585 -23.2914886 -10.4062166	-117.250000 28.7500000 12.8175926 -24.0383492 -11.9039907	-117.250000 28.7500000 16.3364601 -31.2852325 -14.2035704	-117.250000 28.7500000 19.2402534 -35.8631439 -15.9702539	-117.250000 28.7500000 21.9240265 -41.4325066 -16.3729572	-117.250000 28.7500000 22.2684288 -42.4589996 -15.7330351	-117.250000 28.7500000 24.3963547 -50.1599808 -15.5322189	-117.250000 28.7500000 24.6603661 -49.8656578 -14.8629971	-117.250000 28.7500000 24.9330196 -49.0059586 -14.3247166	-117.250000 28.7500000 25.2224255 -51.4039612 -12.1598368	-117.250000 28.7500000 24.7031498 -50.4629974 -12.2588329	-117.250000 28.7500000 23.1063557 -45.7339211 -11.3737555
-116.750000 28.7500000 3.95925021 -18.7084351 2.70652270	-116.750000 28.7500000 5.00590515 -20.9586277 1.94352579	-116.750000 28.7500000 6.19765377 -20.1704540 1.06847656	-116.750000 28.7500000 7.81207180 -18.5633717 0.550284624	-116.750000 28.7500000 8.95424843 -17.0666370 -0.104547672	-116.750000 28.7500000 10.0636034 -17.0853729 -1.80750871	-116.750000 28.7500000 11.5142412 -16.8586922 -1.88278747	-116.750000 28.7500000 8.03961468 -17.4102783 0.802958310	-116.750000 28.7500000 4.76406097 -13.1570673 3.64234662	-116.750000 28.7500000 1.84511185 -9.54662132 4.67489767	-116.750000 28.7500000 -0.103975683 -7.42115021 4.72302723	-116.750000 28.7500000 -0.766677201 -6.84108734 4.88267326	-116.750000 28.7500000 -1.24357045 -6.43129778 4.75239706	-116.750000 28.7500000 -1.74303508 -5.51579142 4.28887129	-116.750000 28.7500000 -2.57356691 -6.19512224 4.46430254	-116.750000 28.7500000 -3.10934329 -5.85573483 4.61295986	-116.750000 28.7500000 -3.05439520 -6.54575539 4.84792519	-116.750000 28.7500000 -3.64356685 -8.07881451 5.31385517	-116.750000 28.7500000 -3.96132183 -10.4999838 5.70960283	-116.750000 28.7500000 -4.27916956 -7.20191622 5.98214769	-116.750000 28.7500000 -4.60030556 -10.2522364 7.05668259	-116.750000 28.7500000 -5.02810669 -17.6722813 8.21350956	-116.750000 28.7500000 -4.49148703 -18.2168732 7.52260160	-116.750000 28.7500000 -3.73213959 -16.9120274 8.24943733	-116.750000 28.7500000 -0.775161982 -19.5654144 8.89710426	-116.750000 28.7500000 1.37031710 -17.0822887 7.86967182	-116.750000 28.7500000 2.66525507 -17.9550858 7.74233913	-116.750000 28.7500000 1.28831506 -10.9723721 3.90816355	-116.750000 28.7500000 -0.259607643 -12.7763081 2.72547579	-116.750000 28.7500000 -1.95032573 -20.1276016 1.36222780	-116.750000 28.7500000 -1.69105315 -25.3346844 1.57513547	-116.750000 28.7500000 -2.47870183 -23.2281704 -2.80516148	-116.750000 28.7500000 -1.99637616 -20.6292191 -4.72239733	-116.750000 28.7500000 -1.18142271 -19.7914944 -7.33733988	-116.750000 28.7500000 -0.285848260 -19.1374283 -9.94065094	-116.750000 28.7500000 5.08577490 -18.9535732 -8.63980865	-116.750000 28.7500000 10.4196548 -25.1820049 -10.6898346	-116.750000 28.7500000 11.9068537 -29.0987053 -13.7517023	-116.750000 28.7500000 15.4092026 -31.9507828 -17.1459980	-116.750000 28.7500000 19.3625851 -35.0542068 -20.0599117	-116.750000 28.7500000 23.1577034 -42.6598625 -23.5124149	-116.750000 28.7500000 28.0395031 -47.6601448 -24.3575001	-116.750000 28.7500000 31.8955593 -55.1695671 -28.0291557	-116.750000 28.7500000 32.6111107 -56.8982430 -26.9054146	-116.750000 28.7500000 33.7036896 -62.2294426 -22.9914513	-116.750000 28.7500000 33.6029205 -62.0581360 -22.3521328	-116.750000 28.7500000 37.0345039 -64.6425629 -18.8787689	-116.750000 28.7500000 37.2467041 -65.2112656 -17.4979038	-116.750000 28.7500000 35.8675842 -68.5165482 -20.9009666	-116.750000 28.7500000 36.4041100 -67.6735535 -20.7112789
-116.250000 28.7500000 9.13265133 -21.3260231 -1.51326561	-116.250000 28.7500000 10.5003281 -23.6947517 -1.50575435	-116.250000 28.7500000 10.7241755 -23.3604889 -2.57636690	-116.250000 28.7500000 11.3217564 -22.1383324 -3.53413320	-116.250000 28.7500000 12.6905384 -21.1477909 -4.15510845	-116.250000 28.7500000 15.5838108 -22.4718342 -5.23307419	-116.250000 28.7500000 16.5572891 -20.7240791 -5.24097395	-116.250000 28.7500000 13.1579008 -21.4092045 -1.82430124	-116.250000 28.7500000 9.51788425 -16.5607967 0.768607080	-116.250000 28.7500000 5.46603346 -12.6487265 2.49049544	-116.250000 28.7500000 2.35565996 -9.95951080 4.09074020	-116.250000 28.7500000 1.46466780 -7.79744339 3.98767519	-116.250000 28.7500000 0.941620171 -7.21269798 4.06072855	-116.250000 28.7500000 0.533473313 -6.77291727 4.07744789	-116.250000 28.7500000 -0.160177156 -6.50512600 4.08848143	-116.250000 28.7500000 -0.544879615 -6.07711315 4.13876438	-116.250000 28.7500000 -1.38216114 -6.74246359 4.89264870	-116.250000 28.7500000 -1.29143023 -9.65838432 5.40588474	-116.250000 28.7500000 -1.79089725 -12.1230106 5.94281197	-116.250000 28.7500000 -1.56454480 -7.19096518 5.48140097	-116.250000 28.7500000 -0.235859975 -11.7689743 6.30973339	-116.250000 28.7500000 0.919027090 -18.9897175 7.76078796	-116.250000 28.7500000 1.68528914 -21.3736744 7.01092386	-116.250000 28.7500000 3.15495467 -19.5604038 6.35664082	-116.250000 28.7500000 4.01133156 -21.7274284 7.22224188	-116.250000 28.7500000 6.02575922 -21.7539845 5.72759962	-116.250000 28.7500000 7.85503864 -22.5127525 4.57164526	-116.250000 28.7500000 5.81176996 -17.0836945 0.888388872	-116.250000 28.7500000 3.30795264 -16.4323101 -0.108116992	-116.250000 28.7500000 1.84398115 -20.5971451 -0.920525968	-116.250000 28.7500000 1.16135681 -25.0039406 -7.93375149E-02	-116.250000 28.7500000 -0.315192550 -23.2188625 -4.06821251	-116.250000 28.7500000 -0.480130464 -21.4551868 -6.06199360	-116.250000 28.7500000 -0.189679682 -20.9355221 -8.47051048	-116.250000 28.7500000 -0.312643856 -19.8802376 -10.9282303	-116.250000 28.7500000 8.43483257 -23.4800491 -11.8848104	-116.250000 28.7500000 16.3678989 -31.8687153 -16.1021919	-116.250000 28.7500000 17.5669422 -38.1667976 -23.9371319	-116.250000 28.7500000 23.3588867 -40.7820625 -28.2230549	-116.250000 28.7500000 28.4727879 -46.7650452 -35.0897484	-116.250000 28.7500000 35.1646690 -56.7801437 -41.8442116	-116.250000 28.7500000 40.7876244 -59.1740952 -45.0670815	-116.250000 28.7500000 47.6720467 -70.7335815 -50.8352432	-116.250000 28.7500000 49.1220398 -72.8678741 -48.7902031	-116.250000 28.7500000 50.1297569 -76.1401596 -45.0497437	-116.250000 28.7500000 50.7248268 -76.2473450 -44.4356842	-116.250000 28.7500000 52.2879944 -74.0715408 -38.2899551	-116.250000 28.7500000 52.8758507 -74.6152039 -36.6056976	-116.250000 28.7500000 57.1131477 -88.7293243 -38.0213509	-116.250000 28.7500000 58.2120514 -88.9562683 -37.1402512
-115.750000 28.7500000 15.1479712 -24.1257858 -9.00448418	-115.750000 28.7500000 15.2689734 -25.9305363 -9.11462116	-115.750000 28.7500000 15.3694220 -26.0504303 -10.7560320	-115.750000 28.7500000 16.7920437 -27.5944996 -11.6732655	-115.750000 28.7500000 16.4235554 -26.6809807 -12.5202742	-115.750000 28.7500000 17.2408161 -26.8518524 -12.3703251	-115.750000 28.7500000 20.5710678 -26.9158955 -11.3667164	-115.750000 28.7500000 15.9857168 -26.1317177 -7.82606030	-115.750000 28.7500000 12.9531584 -21.9527569 -3.96407032	-115.750000 28.7500000 9.12597752 -18.0412235 -1.84707654	-115.750000 28.7500000 6.23648930 -14.2036457 1.08006072	-115.750000 28.7500000 5.26455641 -12.2549782 0.838097513	-115.750000 28.7500000 4.58583927 -11.0551233 1.71289027	-115.750000 28.7500000 3.61412477 -9.09535789 2.35398936	-115.750000 28.7500000 2.80610251 -8.63509655 2.73242164	-115.750000 28.7500000 1.86167657 -7.38899374 2.64114976	-115.750000 28.7500000 1.10200846 -7.27545500 2.83908677	-115.750000 28.7500000 0.189683795 -10.5269957 3.80305409	-115.750000 28.7500000 -0.762858212 -12.6192026 4.06386423	-115.750000 28.7500000 1.04176354 -8.81539631 2.82776666	-115.750000 28.7500000 3.23223591 -13.9279556 4.86650705	-115.750000 28.7500000 6.55613279 -20.8891678 7.55095577	-115.750000 28.7500000 8.81107426 -24.2508183 7.41315889	-115.750000 28.7500000 10.7435637 -22.5769348 6.10448790	-115.750000 28.7500000 12.4585352 -24.2262154 5.53253889	-115.750000 28.7500000 14.0158558 -25.6624413 3.77377868	-115.750000 28.7500000 15.0551844 -26.7793713 1.89981210	-115.750000 28.7500000 12.1128378 -24.2478409 -1.54918504	-115.750000 28.7500000 8.76692581 -22.1022720 -2.99710011	-115.750000 28.7500000 5.79465771 -22.6347694 -3.56383872	-115.750000 28.7500000 5.59386206 -25.3184395 -3.33266234	-115.750000 28.7500000 1.62762761 -24.3232384 -6.22821426	-115.750000 28.7500000 1.69654703 -21.9723988 -7.39791441	-115.750000 28.7500000 7.10899606E-02 -22.9296398 -9.88298130	-115.750000 28.7500000 -1.45624495 -21.3302021 -12.5404911	-115.750000 28.7500000 12.8742886 -27.2900410 -14.8008900	-115.750000 28.7500000 23.9010391 -38.2497559 -23.4995937	-115.750000 28.7500000 26.0927143 -50.1047363 -40.7647820	-115.750000 28.7500000 31.6635017 -51.2121010 -53.8250999	-115.750000 28.7500000 38.7002716 -61.4771385 -66.8757858	-115.750000 28.7500000 50.1246185 -79.1178207 -79.3724136	-115.750000 28.7500000 55.3324318 -74.4301300 -86.7987747	-115.750000 28.7500000 65.6538315 -90.4284821 -98.5601196	-115.750000 28.7500000 68.5663681 -92.7283020 -95.1246109	-115.750000 28.7500000 70.7688370 -94.9158173 -90.2691574	-115.750000 28.7500000 74.0834274 -97.2602310 -88.5025177	-115.750000 28.7500000 74.7870560 -99.5773773 -85.8416138	-115.750000 28.7500000 77.1019821 -99.8098221 -83.3209839	-115.750000 28.7500000 81.0508957 -109.324913 -78.4034882	-115.750000 28.7500000 83.5329819 -109.745369 -77.2954636
-115.250000 28.7500000 28.0256920 -31.4774456 -15.8345222	-115.250000 28.7500000 28.8561668 -33.2240334 -16.3357792	-115.250000 28.7500000 27.8953228 -34.0749550 -19.0918694	-115.250000 28.7500000 31.1181107 -37.0176430 -17.8051853	-115.250000 28.7500000 27.7589970 -37.5382118 -21.2399712	-115.250000 28.7500000 27.0102654 -36.8509064 -22.2249794	-115.250000 28.7500000 27.7985039 -35.1796455 -19.0364475	-115.250000 28.7500000 22.0589504 -34.1947136 -16.2288857	-115.250000 28.7500000 15.6857748 -29.3110180 -12.1208801	-115.250000 28.7500000 12.6658068 -27.0763607 -8.18441963	-115.250000 28.7500000 7.95675898 -21.5833092 -4.86173487	-115.250000 28.7500000 8.47637463 -20.4962711 -3.59994960	-115.250000 28.7500000 7.88100386 -17.4588604 -2.16748428	-115.250000 28.7500000 7.51950264 -15.6502876 -1.31711674	-115.250000 28.7500000 6.11485147 -13.5099468 -0.268115759	-115.250000 28.7500000 5.42693043 -12.0672188 -1.13730407	-115.250000 28.7500000 4.66153431 -11.1782341 -1.04020119	-115.250000 28.7500000 4.25673389 -12.9637938 3.03420015E-02	-115.250000 28.7500000 3.48491073 -14.7878418 -7.50560239E-02	-115.250000 28.7500000 5.59246588 -13.8035831 -1.26006508	-115.250000 28.7500000 8.91065693 -20.0572128 1.19973874	-115.250000 28.7500000 13.0003271 -24.6749611 6.06538677	-115.250000 28.7500000 17.2874222 -30.6036606 7.08770418	-115.250000 28.7500000 18.3399105 -26.1085453 5.61258745	-115.250000 28.7500000 20.5194969 -27.0032406 5.14386797	-115.250000 28.7500000 22.2329731 -29.6399403 2.50599957	-115.250000 28.7500000 23.8623943 -29.3738651 0.279430717	-115.250000 28.7500000 20.7744656 -25.6565933 -1.19578457	-115.250000 28.7500000 15.3069944 -23.7499218 -3.56892538	-115.250000 28.7500000 10.1164827 -23.7935181 -4.72851038	-115.250000 28.7500000 8.30015278 -25.8047123 -5.82051659	-115.250000 28.7500000 3.61356354 -24.2543106 -7.55615568	-115.250000 28.7500000 1.75389695 -23.7621422 -9.31995010	-115.250000 28.7500000 1.02999878 -23.5102272 -10.9792776	-115.250000 28.7500000 -0.935480595 -22.5088882 -14.0438662	-115.250000 28.7500000 17.4579811 -27.6135883 -17.0245323	-115.250000 28.7500000 34.3966980 -44.3274574 -29.0918159	-115.250000 28.7500000 56.6235847 -64.8383026 -44.9502869	-115.250000 28.7500000 79.4677353 -87.2350693 -64.8615723	-115.250000 28.7500000 97.0095978 -108.207451 -82.7447128	-115.250000 28.7500000 126.435333 -124.075790 -83.4548798	-115.250000 28.7500000 135.648682 -131.486633 -107.545837	-115.250000 28.7500000 174.311630 -160.407318 -111.552132	-115.250000 28.7500000 178.466141 -162.255951 -108.664650	-115.250000 28.7500000 180.960083 -163.222977 -105.838272	-115.250000 28.7500000 186.478485 -166.178604 -103.466301	-115.250000 28.7500000 190.364914 -176.712616 -99.5955734	-115.250000 28.7500000 196.403152 -175.514725 -96.4351273	-115.250000 28.7500000 201.070984 -179.082550 -93.2544632	-115.250000 28.7500000 211.441208 -183.327927 -91.4175034
-114.750000 28.7500000 39.2942696 -36.4143562 -20.8806229	-114.750000 28.7500000 43.7883339 -39.1679726 -19.1506748	-114.750000 28.7500000 41.4933434 -39.9744110 -23.1767693	-114.750000 28.7500000 41.6379318 -38.0214462 -19.6726437	-114.750000 28.7500000 43.3620605 -42.9701195 -24.0539665	-114.750000 28.7500000 44.3530045 -42.5838203 -25.2332115	-114.750000 28.7500000 44.3176117 -39.3858986 -22.6580887	-114.750000 28.7500000 39.1961823 -38.7776489 -20.2675514	-114.750000 28.7500000 32.1603851 -37.6914177 -18.3754406	-114.750000 28.7500000 23.3034325 -33.1909981 -14.2800112	-114.750000 28.7500000 18.6625004 -32.0585823 -10.6252136	-114.750000 28.7500000 14.3358850 -27.7739468 -9.39799500	-114.750000 28.7500000 12.8210831 -26.5150471 -7.85111761	-114.750000 28.7500000 11.0513496 -23.2580013 -6.01423550	-114.750000 28.7500000 8.87896919 -21.6302814 -5.91664600	-114.750000 28.7500000 9.29227161 -21.4798851 -6.01299429	-114.750000 28.7500000 9.17151451 -20.7053413 -6.09188747	-114.750000 28.7500000 8.55323029 -20.4551468 -4.81797695	-114.750000 28.7500000 8.22224903 -23.6007233 -4.83656693	-114.750000 28.7500000 11.2476568 -24.0662727 -6.42989874	-114.750000 28.7500000 15.7016850 -31.8005829 -3.16421461	-114.750000 28.7500000 19.8532238 -32.4701385 2.34726119	-114.750000 28.7500000 24.5669842 -38.0026169 5.68072891	-114.750000 28.7500000 25.9889507 -32.5150719 3.37504220	-114.750000 28.7500000 28.3933926 -32.4753342 3.37428689	-114.750000 28.7500000 33.5820045 -38.1829910 1.91563356	-114.750000 28.7500000 35.1604729 -36.7689743 -1.03085864	-114.750000 28.7500000 28.4434299 -26.7502823 -2.21382713	-114.750000 28.7500000 24.8568420 -26.9258385 -4.13540602	-114.750000 28.7500000 20.0661163 -22.9617615 -4.92772722	-114.750000 28.7500000 22.1663284 -26.6972790 -6.32449102	-114.750000 28.7500000 12.4877720 -24.1609669 -8.58796024	-114.750000 28.7500000 8.28508472 -24.8254337 -9.94242573	-114.750000 28.7500000 4.83976412 -22.9553165 -11.4145727	-114.750000 28.7500000 -0.754310310 -25.5694599 -15.9344883	-114.750000 28.7500000 20.7366543 -31.8716774 -21.4946003	-114.750000 28.7500000 42.6929321 -55.8832741 -33.3313789	-114.750000 28.7500000 118.227837 -122.859779 -51.8521957	-114.750000 28.7500000 167.658279 -163.748825 -58.8716316	-114.750000 28.7500000 203.646378 -205.157654 -79.1898041	-114.750000 28.7500000 237.966812 -222.334091 -87.1409988	-114.750000 28.7500000 274.219757 -263.082214 -111.838867	-114.750000 28.7500000 303.683472 -284.238647 -111.424896	-114.750000 28.7500000 313.851501 -287.790253 -108.339043	-114.750000 28.7500000 321.646667 -288.151794 -108.406677	-114.750000 28.7500000 330.601746 -290.687073 -104.939919	-114.750000 28.7500000 337.880615 -296.200073 -100.976387	-114.750000 28.7500000 345.831360 -293.643646 -97.8960648	-114.750000 28.7500000 354.230377 -296.836975 -94.5932846	-114.750000 28.7500000 382.953888 -303.381683 -79.0017014
-114.250000 28.7500000 56.3582687 -35.5132027 -23.1526718	-114.250000 28.7500000 52.2361984 -34.6269455 -21.2379322	-114.250000 28.7500000 57.0386276 -39.1072922 -25.2441845	-114.250000 28.7500000 53.3946419 -34.0787582 -24.3104916	-114.250000 28.7500000 59.4611206 -39.5518951 -24.7820168	-114.250000 28.7500000 60.9932747 -40.7697678 -24.8710041	-114.250000 28.7500000 56.7787857 -37.3322639 -24.1548576	-114.250000 28.7500000 53.0624771 -38.7753983 -20.6685886	-114.250000 28.7500000 48.1949692 -40.6883812 -18.9248466	-114.250000 28.7500000 43.7274895 -40.6859589 -16.6588593	-114.250000 28.7500000 35.3538628 -36.8815117 -12.6768742	-114.250000 28.7500000 32.8976364 -36.5749283 -12.9514217	-114.250000 28.7500000 26.2589207 -33.5313873 -11.7671604	-114.250000 28.7500000 22.7344398 -30.6679955 -10.3932724	-114.250000 28.7500000 18.4266624 -31.9536476 -10.4671974	-114.250000 28.7500000 16.4862862 -31.2544231 -11.3081598	-114.250000 28.7500000 15.8357134 -32.6158600 -11.7697392	-114.250000 28.7500000 16.1970215 -33.8809204 -11.0195160	-114.250000 28.7500000 13.9486732 -36.2087898 -12.1555386	-114.250000 28.7500000 18.7990398 -40.1952858 -14.5385494	-114.250000 28.7500000 23.1513233 -43.9936714 -10.1150942	-114.250000 28.7500000 28.3034496 -43.2194405 -4.25729179	-114.250000 28.7500000 28.5714111 -44.0181084 -2.68980694	-114.250000 28.7500000 33.6187477 -42.5887718 -3.70660639	-114.250000 28.7500000 37.1964531 -43.2480049 -2.38319850	-114.250000 28.7500000 41.8864288 -49.0807533 0.103075728	-114.250000 28.7500000 44.7599525 -49.4340973 -2.23031831	-114.250000 28.7500000 37.9043274 -36.4275932 -4.84336758	-114.250000 28.7500000 34.9606285 -35.3131409 -3.63667250	-114.250000 28.7500000 28.0729160 -29.3072586 -5.01535797	-114.250000 28.7500000 27.7741394 -30.2754765 -4.11697960	-114.250000 28.7500000 18.4113770 -24.6531143 -6.05895662	-114.250000 28.7500000 17.1697998 -24.1196404 -5.88026428	-114.250000 28.7500000 14.2734461 -20.7274094 -5.82094479	-114.250000 28.7500000 11.1105356 -24.9445457 -9.21026421	-114.250000 28.7500000 19.2952213 -33.5524216 -26.6350498	-114.250000 28.7500000 27.9232216 -51.6167717 -43.8185997	-114.250000 28.7500000 69.8934479 -126.172508 -104.966660	-114.250000 28.7500000 78.3232803 -151.491867 -131.980316	-114.250000 28.7500000 93.5401077 -194.155670 -173.185699	-114.250000 28.7500000 101.941978 -215.932495 -203.761749	-114.250000 28.7500000 113.452698 -260.756195 -251.451950	-114.250000 28.7500000 118.239243 -281.866638 -279.744385	-114.250000 28.7500000 120.379898 -288.204254 -280.083435	-114.250000 28.7500000 126.520332 -289.164337 -280.611145	-114.250000 28.7500000 126.621132 -295.117371 -282.958374	-114.250000 28.7500000 129.001144 -301.740997 -284.589508	-114.250000 28.7500000 130.312286 -304.520294 -287.368195	-114.250000 28.7500000 135.405594 -311.064392 -288.304962	-114.250000 28.7500000 121.924744 -276.887146 -266.313293
-113.750000 28.7500000 67.9703369 -32.6084900 -23.7869167	-113.750000 28.7500000 69.4009171 -34.2157516 -24.4471798	-113.750000 28.7500000 65.0981522 -34.2165871 -27.6903648	-113.750000 28.7500000 66.0821838 -32.7731514 -29.1548748	-113.750000 28.7500000 65.8057556 -31.6726856 -28.0737972	-113.750000 28.7500000 66.9318619 -33.4381561 -26.3073368	-113.750000 28.7500000 67.9693222 -37.1122360 -27.5457687	-113.750000 28.7500000 65.2546844 -41.1319885 -22.4494743	-113.750000 28.7500000 62.1928291 -42.1148758 -21.3176918	-113.750000 28.7500000 60.1607437 -46.5164032 -16.1691685	-113.750000 28.7500000 57.9967804 -46.6187248 -14.2892237	-113.750000 28.7500000 49.5827446 -40.8817139 -14.1724958	-113.750000 28.7500000 47.5273438 -41.6582680 -12.9985590	-113.750000 28.7500000 39.4651184 -35.7310104 -11.9141350	-113.750000 28.7500000 35.2800522 -35.0723114 -10.8276386	-113.750000 28.7500000 34.1782799 -36.7068253 -13.6381540	-113.750000 28.7500000 32.2151451 -39.7708626 -15.4395370	-113.750000 28.7500000 32.6863213 -41.8700294 -14.1137104	-113.750000 28.7500000 30.0955696 -49.2582512 -19.1793976	-113.750000 28.7500000 32.5733948 -51.7996254 -20.1293011	-113.750000 28.7500000 36.1963692 -53.2114601 -16.5367889	-113.750000 28.7500000 35.6120148 -49.9936142 -11.8853960	-113.750000 28.7500000 39.9263725 -52.9454384 -11.9648466	-113.750000 28.7500000 43.8622665 -54.6792831 -12.3508434	-113.750000 28.7500000 47.3719215 -57.2560844 -11.3758020	-113.750000 28.7500000 48.1267204 -58.6149597 -9.11874294	-113.750000 28.7500000 49.6956329 -59.4646072 -13.1522989	-113.750000 28.7500000 45.8237381 -52.1890793 -14.9323893	-113.750000 28.7500000 37.8470001 -48.3132668 -11.8162632	-113.750000 28.7500000 32.9350204 -41.7786942 -10.7981272	-113.750000 28.7500000 34.9980888 -39.6894302 -9.41377831	-113.750000 28.7500000 22.9950962 -32.0875206 -6.72831774	-113.750000 28.7500000 17.0018368 -26.6515923 -3.77241659	-113.750000 28.7500000 12.8052006 -20.0987587 0.258463562	-113.750000 28.7500000 8.32160759 -20.8444443 -0.127082512	-113.750000 28.7500000 1.05635071 -28.2716160 -23.6191425	-113.750000 28.7500000 -5.54830408 -37.2596588 -47.5433121	-113.750000 28.7500000 -61.8123779 -57.0236015 -119.605431	-113.750000 28.7500000 -91.6458282 -72.1748123 -166.091492	-113.750000 28.7500000 -101.270073 -92.7450714 -204.961624	-113.750000 28.7500000 -131.268433 -107.057877 -258.003052	-113.750000 28.7500000 -139.806656 -137.894485 -306.197845	-113.750000 28.7500000 -164.977097 -150.488449 -349.417694	-113.750000 28.7500000 -148.731827 -145.214890 -343.624695	-113.750000 28.7500000 -140.638641 -139.896103 -353.258453	-113.750000 28.7500000 -131.713638 -149.844193 -358.844971	-113.750000 28.7500000 -125.282417 -160.209473 -363.441895	-113.750000 28.7500000 -118.706169 -169.135696 -369.562714	-113.750000 28.7500000 -107.310951 -169.795715 -364.434631	-113.750000 28.7500000 -71.7501831 -175.236847 -362.549133
-113.250000 28.7500000 67.3950272 -27.7086163 -23.5095329	-113.250000 28.7500000 71.1653900 -30.9600372 -23.6275387	-113.250000 28.7500000 79.2162933 -29.4651012 -29.2039375	-113.250000 28.7500000 83.6498947 -32.5026283 -30.3138275	-113.250000 28.7500000 86.0704956 -36.8672180 -29.9502659	-113.250000 28.7500000 88.3519745 -38.6230392 -27.9001923	-113.250000 28.7500000 90.4564056 -40.1881027 -30.6439342	-113.250000 28.7500000 88.9882202 -45.6921501 -26.1391563	-113.250000 28.7500000 87.3896713 -49.1112633 -25.6855202	-113.250000 28.7500000 86.6772995 -57.0505714 -21.3981514	-113.250000 28.7500000 86.0160370 -63.7416916 -19.5228481	-113.250000 28.7500000 80.2834549 -58.5389900 -18.8514347	-113.250000 28.7500000 66.6474915 -50.8314705 -16.9906902	-113.250000 28.7500000 60.8998718 -49.0091629 -15.5007219	-113.250000 28.7500000 54.7417793 -44.4798851 -11.6213779	-113.250000 28.7500000 56.4912643 -45.9878807 -14.7435331	-113.250000 28.7500000 58.3306503 -48.0063057 -17.4475994	-113.250000 28.7500000 57.3330193 -44.9182472 -16.9698887	-113.250000 28.7500000 61.1592293 -53.4707489 -20.1840515	-113.250000 28.7500000 59.1109657 -52.1143188 -20.7360687	-113.250000 28.7500000 50.0520744 -46.6405640 -18.2274246	-113.250000 28.7500000 50.7173233 -48.9303207 -14.1145363	-113.250000 28.7500000 47.7519798 -47.4589157 -13.1238909	-113.250000 28.7500000 50.0513268 -51.6267319 -15.9639721	-113.250000 28.7500000 52.2360039 -55.2612038 -17.6135845	-113.250000 28.7500000 54.3207550 -56.6703415 -18.7905979	-113.250000 28.7500000 59.3769531 -64.8630524 -25.3602905	-113.250000 28.7500000 53.7198448 -59.6055908 -25.4593277	-113.250000 28.7500000 46.6491547 -57.0499496 -24.1210079	-113.250000 28.7500000 41.0077057 -53.8832741 -21.9521065	-113.250000 28.7500000 41.4777679 -52.5286102 -20.7390213	-113.250000 28.7500000 25.4505711 -39.3245201 -13.5905037	-113.250000 28.7500000 20.4627361 -35.7879105 -6.04414272	-113.250000 28.7500000 8.07594299 -22.7588406 1.56525135	-113.250000 28.7500000 0.564720154 -25.4395657 3.42649341	-113.250000 28.7500000 -16.0012360 -30.3827686 -13.0523453	-113.250000 28.7500000 -33.2260399 -33.2874451 -33.6556969	-113.250000 28.7500000 -87.2038956 -33.7439041 -70.0285187	-113.250000 28.7500000 -108.716782 -33.9988022 -96.6901169	-113.250000 28.7500000 -138.459763 -28.3897400 -124.722008	-113.250000 28.7500000 -159.970657 -37.1618042 -153.749283	-113.250000 28.7500000 -185.188202 -46.7099075 -186.818741	-113.250000 28.7500000 -211.389557 -44.5536194 -215.719894	-113.250000 28.7500000 -214.536484 -30.3565292 -224.593826	-113.250000 28.7500000 -222.521683 -51.8650131 -243.731796	-113.250000 28.7500000 -219.086304 -63.5541611 -256.407776	-113.250000 28.7500000 -217.394547 -75.8176498 -269.801239	-113.250000 28.7500000 -214.494781 -88.0551529 -283.542633	-113.250000 28.7500000 -221.164062 -84.1066742 -299.743835	-113.250000 28.7500000 -269.892944 -108.686447 -338.656708
-112.750000 28.7500000 65.8580780 -24.0886192 -22.8774109	-112.750000 28.7500000 69.4974670 -27.3985291 -23.4748020	-112.750000 28.7500000 79.4105301 -31.1664143 -24.6306076	-112.750000 28.7500000 84.6278305 -35.1760254 -24.1472149	-112.750000 28.7500000 88.6905594 -40.5197144 -25.1023731	-112.750000 28.7500000 91.1674957 -43.0981483 -23.3407402	-112.750000 28.7500000 97.2973557 -46.3500786 -26.8952808	-112.750000 28.7500000 102.411011 -50.2690201 -25.0262241	-112.750000 28.7500000 108.245148 -52.3916397 -26.6209354	-112.750000 28.7500000 118.261032 -59.6055031 -27.9239864	-112.750000 28.7500000 118.069702 -65.5264969 -29.5587063	-112.750000 28.7500000 109.420097 -65.5405426 -25.3863468	-112.750000 28.7500000 101.199562 -67.1416397 -24.6988583	-112.750000 28.7500000 92.1276321 -64.0254669 -20.5267048	-112.750000 28.7500000 84.2489090 -63.3051949 -15.1501217	-112.750000 28.7500000 80.4557724 -60.1606598 -18.3624058	-112.750000 28.7500000 77.7702332 -60.2202263 -20.2827148	-112.750000 28.7500000 73.5982437 -55.5450706 -20.9190331	-112.750000 28.7500000 65.9193192 -52.4264641 -24.2525806	-112.750000 28.7500000 67.2766113 -47.4099808 -21.1591282	-112.750000 28.7500000 66.4063110 -40.6573219 -19.5351124	-112.750000 28.7500000 59.4872780 -37.4758492 -12.6575089	-112.750000 28.7500000 55.6010208 -33.5484390 -10.9800854	-112.750000 28.7500000 57.1095505 -37.3047943 -13.3103685	-112.750000 28.7500000 58.6551971 -40.7653084 -15.3755980	-112.750000 28.7500000 60.6484184 -42.5877457 -17.0135231	-112.750000 28.7500000 69.8971481 -52.3348732 -17.6734867	-112.750000 28.7500000 61.3669395 -46.4427681 -20.1079845	-112.750000 28.7500000 55.1786957 -44.8539581 -20.7717342	-112.750000 28.7500000 46.7610207 -45.9002953 -21.8788242	-112.750000 28.7500000 44.3831253 -48.5199814 -21.8996086	-112.750000 28.7500000 32.9181519 -51.3625526 -15.7000103	-112.750000 28.7500000 26.5125599 -54.1376152 -7.62839222	-112.750000 28.7500000 8.72809982 -38.5837173 4.66551828	-112.750000 28.7500000 0.264383614 -49.4944153 7.38215590	-112.750000 28.7500000 -9.95354080 -47.6831551 1.10773563	-112.750000 28.7500000 -15.2034845 -48.7485733 -6.98437977	-112.750000 28.7500000 -6.08405733 -48.0163651 -7.96641064	-112.750000 28.7500000 -13.3175611 -35.3152733 -14.6648779	-112.750000 28.7500000 -19.6173458 -26.5840569 -21.0076141	-112.750000 28.7500000 -27.7608204 -21.2882633 -31.5545502	-112.750000 28.7500000 -30.1756744 -16.4385109 -38.7658386	-112.750000 28.7500000 -36.8912506 -5.00977659 -48.0458832	-112.750000 28.7500000 -58.9014549 -2.14821100 -63.9793282	-112.750000 28.7500000 -70.4859238 -13.3505135 -77.6816940	-112.750000 28.7500000 -94.5014191 -19.6055965 -95.8090134	-112.750000 28.7500000 -112.349808 -23.0555630 -111.391197	-112.750000 28.7500000 -129.975693 -26.1143475 -126.340599	-112.750000 28.7500000 -146.846146 -28.7994556 -142.457367	-112.750000 28.7500000 -153.227554 -61.3307762 -161.098267
-112.250000 28.7500000 67.6595383 -23.8061943 -20.7352295	-112.250000 28.7500000 71.4975281 -25.5991821 -21.3165512	-112.250000 28.7500000 71.7943954 -28.6737385 -19.3673840	-112.250000 28.7500000 75.2865372 -30.8731537 -18.7499599	-112.250000 28.7500000 78.3266678 -34.5625343 -19.6426144	-112.250000 28.7500000 79.1021500 -39.4271126 -17.3879395	-112.250000 28.7500000 82.6694336 -41.4431381 -19.5547714	-112.250000 28.7500000 86.6549911 -42.4168091 -17.9580536	-112.250000 28.7500000 92.7527847 -42.2578125 -19.2257957	-112.250000 28.7500000 100.217079 -45.5096207 -19.6149654	-112.250000 28.7500000 114.209389 -53.4367447 -20.4493237	-112.250000 28.7500000 115.746529 -60.2877693 -19.8664188	-112.250000 28.7500000 114.496803 -68.1538925 -21.8917618	-112.250000 28.7500000 117.579163 -69.9456177 -20.9793663	-112.250000 28.7500000 119.079247 -77.2807007 -17.9282455	-112.250000 28.7500000 109.533463 -69.4874344 -20.3651257	-112.250000 28.7500000 97.7705994 -66.4419937 -20.5669193	-112.250000 28.7500000 82.8904953 -52.7006454 -25.2955952	-112.250000 28.7500000 79.4084167 -47.1749992 -28.9814205	-112.250000 28.7500000 68.5923691 -38.4746284 -24.2197704	-112.250000 28.7500000 63.4587975 -35.9715576 -19.8625183	-112.250000 28.7500000 56.4956131 -29.5699329 -14.6092339	-112.250000 28.7500000 52.5602264 -26.2075729 -10.7771244	-112.250000 28.7500000 56.9141312 -26.7220440 -12.2481222	-112.250000 28.7500000 60.8112030 -27.8937912 -13.2485647	-112.250000 28.7500000 63.6914978 -28.8851223 -14.2482414	-112.250000 28.7500000 65.4229050 -35.6664619 -11.7747393	-112.250000 28.7500000 69.8535843 -34.1930237 -12.9456987	-112.250000 28.7500000 66.7533646 -27.0383015 -12.5732956	-112.250000 28.7500000 62.9813004 -28.6502571 -14.4272232	-112.250000 28.7500000 60.3854523 -33.5647392 -15.8625679	-112.250000 28.7500000 61.6792221 -55.0774193 -16.6939926	-112.250000 28.7500000 62.9928207 -73.5664368 -20.1520824	-112.250000 28.7500000 80.0223236 -95.1080322 -18.3900871	-112.250000 28.7500000 90.5956116 -130.167114 -19.8061924	-112.250000 28.7500000 75.2725754 -121.641083 -20.5869732	-112.250000 28.7500000 60.1720734 -111.521469 -21.9292183	-112.250000 28.7500000 36.6687202 -90.2032928 -22.1033993	-112.250000 28.7500000 23.9509735 -76.8395996 -24.8920689	-112.250000 28.7500000 9.47263622 -63.1124458 -27.0425968	-112.250000 28.7500000 -2.62728262 -51.5312996 -32.2045135	-112.250000 28.7500000 -16.8081017 -34.4530678 -36.8998642	-112.250000 28.7500000 -30.5174389 -18.7543964 -43.1171722	-112.250000 28.7500000 -33.7831268 -17.5774803 -43.3822212	-112.250000 28.7500000 -35.5296936 -15.3392677 -44.4281120	-112.250000 28.7500000 -34.5415039 -16.6685772 -45.9901047	-112.250000 28.7500000 -36.4633446 -14.8075886 -47.2492294	-112.250000 28.7500000 -38.5906982 -12.2868347 -48.0368538	-112.250000 28.7500000 -40.9133301 -9.41041946 -48.2843361	-112.250000 28.7500000 -45.0721970 -8.17270088 -51.2335777
-111.750000 28.7500000 54.1975021 -22.4436474 -15.9289980	-111.750000 28.7500000 57.1878242 -23.8417034 -15.2942982	-111.750000 28.7500000 54.8404121 -22.0671539 -15.6540527	-111.750000 28.7500000 56.7790909 -23.9181213 -14.1053801	-111.750000 28.7500000 55.5786209 -23.0374527 -15.1454592	-111.750000 28.7500000 56.7384567 -25.0885296 -13.0770874	-111.750000 28.7500000 57.8077927 -24.0668659 -14.5289860	-111.750000 28.7500000 61.0215378 -23.0211449 -14.2035818	-111.750000 28.7500000 64.6522675 -25.1010971 -13.7573175	-111.750000 28.7500000 69.2938614 -26.1484489 -14.8932695	-111.750000 28.7500000 70.9102020 -28.7234306 -13.0703707	-111.750000 28.7500000 78.7218933 -36.0402946 -16.2956047	-111.750000 28.7500000 91.1970673 -43.8499146 -21.4399319	-111.750000 28.7500000 97.1937408 -53.2583542 -20.8886719	-111.750000 28.7500000 102.932922 -61.5216293 -20.7700691	-111.750000 28.7500000 91.4192047 -53.4427261 -18.9901886	-111.750000 28.7500000 80.8361893 -43.4642982 -17.7806759	-111.750000 28.7500000 73.4371185 -35.9774437 -19.9617081	-111.750000 28.7500000 61.0001144 -28.1086006 -17.4650154	-111.750000 28.7500000 61.4517975 -24.4376888 -17.1481838	-111.750000 28.7500000 59.9560509 -21.0414429 -15.0945911	-111.750000 28.7500000 54.4741554 -17.7251358 -13.4740000	-111.750000 28.7500000 51.6778946 -15.2532682 -11.6439247	-111.750000 28.7500000 54.4799347 -16.1606560 -13.1078377	-111.750000 28.7500000 56.6678352 -17.2913437 -13.7807322	-111.750000 28.7500000 58.6899376 -19.8659763 -14.2060213	-111.750000 28.7500000 63.0917015 -27.1047192 -12.1809349	-111.750000 28.7500000 60.5272293 -22.4357224 -11.5437927	-111.750000 28.7500000 67.3526230 -20.5361996 -10.5426521	-111.750000 28.7500000 67.6888046 -16.9752064 -12.2267637	-111.750000 28.7500000 69.2653046 -19.7389984 -13.0333452	-111.750000 28.7500000 78.9933777 -31.6825409 -24.5968513	-111.750000 28.7500000 83.9082260 -48.3586617 -33.7530708	-111.750000 28.7500000 108.062492 -70.6549149 -51.9507446	-111.750000 28.7500000 112.933487 -88.0988464 -63.5292549	-111.750000 28.7500000 95.4567642 -77.8520584 -57.3475342	-111.750000 28.7500000 79.1055222 -69.5996552 -50.2545776	-111.750000 28.7500000 57.6245079 -53.5668335 -39.7481308	-111.750000 28.7500000 49.2213058 -46.2661362 -32.4897690	-111.750000 28.7500000 36.9801483 -34.7408218 -25.7698002	-111.750000 28.7500000 23.4397182 -23.3281326 -20.8239326	-111.750000 28.7500000 11.4019995 -12.1672754 -15.8986120	-111.750000 28.7500000 -0.662933171 -1.98481953 -10.4162922	-111.750000 28.7500000 -5.39328766 -1.92535663 -12.6295176	-111.750000 28.7500000 -9.50044823 -2.28820491 -15.6079006	-111.750000 28.7500000 -13.2652903 -2.23742437 -19.2380104	-111.750000 28.7500000 -17.2952652 -2.41643524 -22.4656029	-111.750000 28.7500000 -21.3337345 -1.96214056 -25.3985138	-111.750000 28.7500000 -26.0993919 -0.557024240 -28.1223011	-111.750000 28.7500000 -29.5895481 -5.61195469 -34.6669540
-111.250000 28.7500000 39.4235687 -13.0050154 -14.4136105	-111.250000 28.7500000 35.1253929 -12.6791515 -12.7111168	-111.250000 28.7500000 35.6164513 -10.8065853 -13.2872324	-111.250000 28.7500000 31.2457886 -7.84339619 -12.4848747	-111.250000 28.7500000 32.3999062 -6.42750072 -13.1773977	-111.250000 28.7500000 28.2877045 -5.97751284 -11.0810919	-111.250000 28.7500000 26.8600044 -3.35837221 -11.7773724	-111.250000 28.7500000 28.1861172 0.594186246 -12.8159456	-111.250000 28.7500000 29.7650032 2.29552794 -13.5541363	-111.250000 28.7500000 29.4080887 6.70739651 -16.9155998	-111.250000 28.7500000 31.4300861 7.09397125 -17.6181049	-111.250000 28.7500000 38.6126175 0.632550418 -19.9450283	-111.250000 28.7500000 48.2595024 -4.39893532 -22.0940037	-111.250000 28.7500000 55.4170609 -11.7649536 -22.0637016	-111.250000 28.7500000 62.4652100 -16.7685432 -23.3374310	-111.250000 28.7500000 55.9298439 -14.1465549 -20.0453415	-111.250000 28.7500000 51.6235390 -12.2005892 -16.8886223	-111.250000 28.7500000 46.3662376 -11.3461552 -14.9790840	-111.250000 28.7500000 39.9815292 -10.1104212 -11.9133425	-111.250000 28.7500000 41.2409325 -11.4943275 -9.24226093	-111.250000 28.7500000 41.0786476 -12.2332439 -5.96856308	-111.250000 28.7500000 43.6680679 -14.3963366 -3.79168820	-111.250000 28.7500000 43.8326073 -13.5762186 -0.513711870	-111.250000 28.7500000 49.3315086 -13.9093246 -3.08303070	-111.250000 28.7500000 50.1738853 -14.0722380 -7.04423332	-111.250000 28.7500000 52.9731255 -14.8229952 -9.63873196	-111.250000 28.7500000 51.5754547 -17.6794834 -10.0261211	-111.250000 28.7500000 57.8440666 -14.4767056 -12.2676077	-111.250000 28.7500000 58.6754494 -10.4652319 -11.1045122	-111.250000 28.7500000 64.9972687 -7.70487261 -13.2874117	-111.250000 28.7500000 64.6835327 -8.16118145 -14.1730070	-111.250000 28.7500000 57.4193764 -3.54678512 -21.7878780	-111.250000 28.7500000 44.0017509 0.651915669 -28.1100483	-111.250000 28.7500000 20.8650837 13.5954418 -32.1066017	-111.250000 28.7500000 10.7934694 19.7041397 -41.4650879	-111.250000 28.7500000 9.01213646 17.4963398 -36.9330330	-111.250000 28.7500000 8.36338902 11.4105759 -32.3997307	-111.250000 28.7500000 21.0603447 2.35270476 -29.8104916	-111.250000 28.7500000 17.9475327 -0.376429260 -22.4269962	-111.250000 28.7500000 17.7361679 -2.05749726 -17.4007282	-111.250000 28.7500000 19.7492046 -4.99150419 -14.1352425	-111.250000 28.7500000 20.7039127 -8.13531590 -9.14015675	-111.250000 28.7500000 20.4514027 -12.1344900 -5.61102295	-111.250000 28.7500000 19.0592556 -11.3628664 -5.34367275	-111.250000 28.7500000 18.0625381 -11.0854206 -5.07131243	-111.250000 28.7500000 16.6786919 -10.0227118 -5.70010757	-111.250000 28.7500000 15.0523548 -9.24116516 -5.99123812	-111.250000 28.7500000 13.4211769 -8.11789894 -6.07444429	-111.250000 28.7500000 12.2073097 -7.14255714 -6.18634558	-111.250000 28.7500000 13.0876436 -7.53538609 -8.18246746
-110.750000 28.7500000 17.1989803 -4.50883722 -6.14645815	-110.750000 28.7500000 13.6127844 -2.74076772 -6.46106577	-110.750000 28.7500000 12.2576351 -1.63669538 -5.45114231	-110.750000 28.7500000 10.1726370 -0.552670658 -5.15362310	-110.750000 28.7500000 7.59308052 0.618585587 -4.52582836	-110.750000 28.7500000 7.59532690 0.498854697 -3.73085260	-110.750000 28.7500000 4.83097506 2.46752596 -4.11528969	-110.750000 28.7500000 4.23000765 7.76391363 -4.70315361	-110.750000 28.7500000 4.20503664 11.2897110 -4.80921221	-110.750000 28.7500000 1.20817769 17.6351166 -6.95710564	-110.750000 28.7500000 0.262305200 19.1751080 -6.77038240	-110.750000 28.7500000 3.71295714 15.6493921 -8.48006725	-110.750000 28.7500000 5.90007687 13.3356142 -10.1785946	-110.750000 28.7500000 9.71951580 8.54933453 -10.4774961	-110.750000 28.7500000 13.0486937 6.51149416 -11.7382851	-110.750000 28.7500000 14.0293446 9.30016136 -12.0315256	-110.750000 28.7500000 14.1834726 10.5855017 -10.9898434	-110.750000 28.7500000 15.4814501 11.1342726 -11.5856409	-110.750000 28.7500000 16.5556774 12.0363703 -11.0626917	-110.750000 28.7500000 24.0970917 4.99721622 -9.14044952	-110.750000 28.7500000 31.8589001 -0.539790869 -8.57083130	-110.750000 28.7500000 38.3132172 -6.14842415 -8.31873703	-110.750000 28.7500000 48.1498795 -11.4917564 -6.58104515	-110.750000 28.7500000 42.7168579 -9.84593964 -4.98547363	-110.750000 28.7500000 38.4309883 -7.56328678 -7.60952425	-110.750000 28.7500000 35.2918015 -6.15710545 -6.36176634	-110.750000 28.7500000 29.3731022 -7.04169559 -6.42664099	-110.750000 28.7500000 38.4684486 -3.17049074 -7.77228594	-110.750000 28.7500000 49.7430649 -1.99170053 -6.03549910	-110.750000 28.7500000 61.1259384 0.949473858 -6.18459940	-110.750000 28.7500000 62.7100906 0.921523035 -6.87520409	-110.750000 28.7500000 50.5731544 4.99436474 -8.88044357	-110.750000 28.7500000 38.3252487 11.1047392 -11.7751427	-110.750000 28.7500000 18.1787281 9.81568241 -6.24650955	-110.750000 28.7500000 5.21568060 13.2607660 -7.04428196	-110.750000 28.7500000 3.67671299 15.2886162 -7.64954519	-110.750000 28.7500000 2.89272046 11.6103458 -7.58332920	-110.750000 28.7500000 2.20063901 11.1837997 -11.0131388	-110.750000 28.7500000 3.22058606 6.93861818 -10.2423182	-110.750000 28.7500000 5.16924810 3.56537962 -10.0540571	-110.750000 28.7500000 8.13290691 -0.327114344 -11.0785007	-110.750000 28.7500000 11.0600138 -4.12904549 -11.1304798	-110.750000 28.7500000 13.2323952 -8.64463902 -13.5698652	-110.750000 28.7500000 13.6983328 -9.76926136 -14.0233183	-110.750000 28.7500000 14.6607409 -11.6073856 -13.8902369	-110.750000 28.7500000 15.2186022 -12.4496679 -15.1854954	-110.750000 28.7500000 15.7887850 -13.6168642 -16.3320904	-110.750000 28.7500000 16.1840668 -14.6797581 -17.2379475	-110.750000 28.7500000 17.0987797 -16.8267746 -18.0124607	-110.750000 28.7500000 17.2728844 -17.7434673 -19.8893013
-110.250000 28.7500000 8.96238613 -5.03241587 -0.532896101	-110.250000 28.7500000 8.96545315 -4.35424471 -0.954531372	-110.250000 28.7500000 7.48130131 -4.15269709 -1.56990811E-02	-110.250000 28.7500000 6.41245461 -4.10763836 0.438500732	-110.250000 28.7500000 4.93882370 -3.87385488 0.816522658	-110.250000 28.7500000 4.52070665 -3.85343528 1.44669139	-110.250000 28.7500000 3.53563309 -2.69990897 0.936636925	-110.250000 28.7500000 4.23216772 0.381149083 0.678274274	-110.250000 28.7500000 4.15654182 2.65758562 0.574522972	-110.250000 28.7500000 3.38366675 4.50244951 -0.250237733	-110.250000 28.7500000 3.22604489 5.03390980 0.466931015	-110.250000 28.7500000 4.17307472 2.30016160 -0.582816839	-110.250000 28.7500000 4.49840021 0.973619163 -1.56624675	-110.250000 28.7500000 5.30217171 -1.91674662 -0.652288496	-110.250000 28.7500000 4.85336590 -2.93018627 -1.19265878	-110.250000 28.7500000 5.79308844 2.65171242 -0.697830081	-110.250000 28.7500000 4.31078768 6.05794811 0.256225705	-110.250000 28.7500000 3.96004343 9.10258675 1.23551834	-110.250000 28.7500000 3.84518242 12.4254770 2.76270628	-110.250000 28.7500000 8.17781925 9.66910648 1.88866639	-110.250000 28.7500000 13.1051455 6.28330278 0.408361942	-110.250000 28.7500000 18.9589062 3.96859431 -2.39345717	-110.250000 28.7500000 22.1289635 2.81337476 -4.04207659	-110.250000 28.7500000 21.1155186 0.973263025 -2.52133226	-110.250000 28.7500000 21.2225571 0.620487452 -4.79805660	-110.250000 28.7500000 21.1903954 -1.37946749 -3.21390080	-110.250000 28.7500000 21.7281322 -4.04223633 -3.83311963	-110.250000 28.7500000 32.4305687 -1.75496602 -3.69531322	-110.250000 28.7500000 46.3848267 -1.37310505 -0.360945314	-110.250000 28.7500000 59.4083099 0.703908324 0.655446410	-110.250000 28.7500000 60.0119553 0.738650560 1.28569102	-110.250000 28.7500000 65.3800201 -1.93494725 0.399942994	-110.250000 28.7500000 48.9721642 1.23529625 -2.74444413	-110.250000 28.7500000 36.4212112 1.52651453 -4.30197954	-110.250000 28.7500000 26.0747623 3.29375792 -4.60068750	-110.250000 28.7500000 23.7690716 6.45166874 -6.79316807	-110.250000 28.7500000 21.8078556 7.09846067 -6.58156395	-110.250000 28.7500000 21.2169075 6.62079906 -8.60819721	-110.250000 28.7500000 17.8256569 6.61717844 -8.81870461	-110.250000 28.7500000 13.5685616 7.54400921 -9.87059689	-110.250000 28.7500000 11.7007837 8.36061954 -10.4926109	-110.250000 28.7500000 8.50952339 7.96641636 -10.5198936	-110.250000 28.7500000 5.62921572 7.71445179 -13.2688913	-110.250000 28.7500000 4.86168289 6.66412830 -14.1111469	-110.250000 28.7500000 4.05553436 4.98468685 -13.6185942	-110.250000 28.7500000 3.46839929 4.35269737 -15.0224819	-110.250000 28.7500000 3.61666322 2.68845677 -16.2551537	-110.250000 28.7500000 3.75626040 1.55796981 -16.7759495	-110.250000 28.7500000 2.85961652 -0.531338692 -16.8150101	-110.250000 28.7500000 3.60477734 -2.08043361 -18.1773968
-109.750000 28.7500000 6.35973883 -4.86579609 1.74616003	-109.750000 28.7500000 5.77431202 -4.95989656 2.05597258	-109.750000 28.7500000 4.97427416 -5.38522243 2.70889664	-109.750000 28.7500000 4.10000467 -5.36705542 3.09468603	-109.750000 28.7500000 3.45423794 -5.21495628 3.31909561	-109.750000 28.7500000 3.19637775 -5.35359001 3.78565121	-109.750000 28.7500000 2.43202424 -4.60120058 3.41899729	-109.750000 28.7500000 3.59006667 -2.70799351 3.67084384	-109.750000 28.7500000 4.41881180 -1.99175680 3.52979636	-109.750000 28.7500000 4.26478195 -2.29828668 2.50226593	-109.750000 28.7500000 4.96074820 -2.70935440 2.82288885	-109.750000 28.7500000 5.80750656 -6.14822054 2.96928287	-109.750000 28.7500000 6.47741175 -8.16710663 2.59924126	-109.750000 28.7500000 6.29519606 -10.3367548 3.40748310	-109.750000 28.7500000 6.84864092 -11.7243118 3.11063385	-109.750000 28.7500000 8.07046413 -8.56865978 3.93863487	-109.750000 28.7500000 9.74756527 -7.58776569 4.17254734	-109.750000 28.7500000 11.1990662 -6.97872448 5.74029016	-109.750000 28.7500000 12.2660379 -5.99050045 7.03712988	-109.750000 28.7500000 12.0589590 -4.16823816 6.00872993	-109.750000 28.7500000 12.9806280 -3.31743145 5.53484869	-109.750000 28.7500000 14.0219412 -2.15027452 4.14205122	-109.750000 28.7500000 14.4491787 -8.80048946E-02 3.12491846	-109.750000 28.7500000 14.3151588 -1.01682484 2.58049512	-109.750000 28.7500000 14.7764463 -1.50423145 -0.465351820	-109.750000 28.7500000 14.2785597 -2.62025738 -0.857275426	-109.750000 28.7500000 14.9215460 -4.85858154 -2.07301354	-109.750000 28.7500000 23.2029839 -4.09161568 -1.42614317	-109.750000 28.7500000 28.7542629 -2.95905614 2.24810600	-109.750000 28.7500000 35.6985321 -1.12623894 2.77233124	-109.750000 28.7500000 36.4164543 -0.898899078 4.03256893	-109.750000 28.7500000 41.6737442 -3.54917049 2.57569265	-109.750000 28.7500000 43.7159004 -5.43122864 -0.356633961	-109.750000 28.7500000 44.2427254 -7.89367294 -2.39798832	-109.750000 28.7500000 39.9216919 -8.59732056 -3.71775389	-109.750000 28.7500000 37.5492897 -5.90120745 -4.16000986	-109.750000 28.7500000 34.4665413 -3.34398127 -3.94102073	-109.750000 28.7500000 34.9463310 -3.17045641 -3.36589050	-109.750000 28.7500000 31.3208981 -0.409160346 -2.80809140	-109.750000 28.7500000 30.1787510 2.44443178 -3.17745733	-109.750000 28.7500000 25.7842617 5.05513859 -3.06097102	-109.750000 28.7500000 24.1771126 6.07388926 -1.18886924	-109.750000 28.7500000 21.5617294 6.50215816 -1.88087320	-109.750000 28.7500000 19.8013611 6.04295111 -2.99213386	-109.750000 28.7500000 16.8613682 5.94332457 -4.17806721	-109.750000 28.7500000 14.3690052 5.87159348 -6.34636497	-109.750000 28.7500000 10.7062912 5.07731771 -7.75809479	-109.750000 28.7500000 7.42810535 5.12996864 -8.80851460	-109.750000 28.7500000 5.30501652 4.36405039 -10.4754448	-109.750000 28.7500000 2.12728000 4.14982033 -11.8052464
-109.250000 28.7500000 7.35841942 -4.52807713 2.53729248	-109.250000 28.7500000 6.69870520 -4.39222383 2.94841170	-109.250000 28.7500000 6.20434570 -4.94960356 3.69424891	-109.250000 28.7500000 5.54765940 -5.08453274 3.85047364	-109.250000 28.7500000 4.69274092 -4.84268570 3.82846975	-109.250000 28.7500000 4.49104404 -4.90821457 4.32070255	-109.250000 28.7500000 4.35180426 -4.96259880 4.10020351	-109.250000 28.7500000 5.35086823 -3.66634727 4.56044817	-109.250000 28.7500000 6.06077576 -3.68589664 4.44664621	-109.250000 28.7500000 7.25021410 -4.39965725 3.94484782	-109.250000 28.7500000 7.73532248 -5.19187164 4.13111639	-109.250000 28.7500000 7.37410450 -8.02044582 4.29516697	-109.250000 28.7500000 7.67580557 -9.62747002 4.37750387	-109.250000 28.7500000 7.92279100 -11.9367838 4.97602749	-109.250000 28.7500000 7.32146358 -12.1192026 4.04097748	-109.250000 28.7500000 9.03495312 -12.1196127 4.78744030	-109.250000 28.7500000 10.5924664 -13.1364822 4.88853168	-109.250000 28.7500000 11.4056263 -12.4253407 5.51498604	-109.250000 28.7500000 12.7474089 -13.1373386 6.03268766	-109.250000 28.7500000 13.8041220 -10.9976654 5.97399902	-109.250000 28.7500000 14.2342463 -9.04601669 6.36847067	-109.250000 28.7500000 13.2374401 -7.13747883 5.01593781	-109.250000 28.7500000 14.8109064 -5.70657349 5.52505875	-109.250000 28.7500000 14.8824940 -4.61598253 4.42595053	-109.250000 28.7500000 14.5653782 -4.39454317 0.831274450	-109.250000 28.7500000 13.8929462 -4.22797203 -0.680656016	-109.250000 28.7500000 13.9870834 -5.20375729 -2.30278850	-109.250000 28.7500000 16.9191380 -4.38785410 -0.719817460	-109.250000 28.7500000 18.8325672 -3.94973040 2.43589830	-109.250000 28.7500000 21.3068428 -3.20941854 3.27676320	-109.250000 28.7500000 21.4259491 -2.97074938 4.96109819	-109.250000 28.7500000 29.4342308 -6.60678625 3.23775172	-109.250000 28.7500000 33.0414200 -10.1553879 0.976384938	-109.250000 28.7500000 34.8758621 -13.0233173 -1.04604542	-109.250000 28.7500000 37.3505402 -17.4444714 -2.82297564	-109.250000 28.7500000 37.1142845 -13.6010427 -1.45003176	-109.250000 28.7500000 36.9813728 -11.4624853 -1.15219247	-109.250000 28.7500000 32.3314171 -10.3943129 -0.540460169	-109.250000 28.7500000 33.1404915 -7.52172995 1.85909653	-109.250000 28.7500000 26.5116196 -4.76907730 1.95801353	-109.250000 28.7500000 24.4525089 -1.20395315 2.65215111	-109.250000 28.7500000 19.4417171 0.853453100 5.24118710	-109.250000 28.7500000 16.9768372 2.50048828 5.93004227	-109.250000 28.7500000 15.8069162 2.95382023 5.66537142	-109.250000 28.7500000 12.1681480 4.37533998 4.08788061	-109.250000 28.7500000 10.7792244 5.01830339 2.62452769	-109.250000 28.7500000 10.1649456 5.58283186 1.47784793	-109.250000 28.7500000 8.12965107 7.47609758 -0.243976012	-109.250000 28.7500000 5.20507240 7.37115955 -1.27981806	-109.250000 28.7500000 3.98816013 8.59244156 -2.87490463
-108.750000 28.7500000 8.26079369 -3.26194382 3.09846592	-108.750000 28.7500000 7.60101652 -3.59279418 3.14573216	-108.750000 28.7500000 7.30607271 -3.81712413 3.94292021	-108.750000 28.7500000 7.00437021 -4.24442816 4.06652212	-108.750000 28.7500000 6.83716726 -4.39487219 4.08204746	-108.750000 28.7500000 6.00012255 -4.54353809 4.22271061	-108.750000 28.7500000 6.24069309 -4.18765402 4.54466867	-108.750000 28.7500000 7.02071047 -3.40530729 5.19372272	-108.750000 28.7500000 7.89962149 -3.12794542 5.16417742	-108.750000 28.7500000 8.36694717 -3.30206776 4.91501474	-108.750000 28.7500000 9.03239918 -4.08098507 5.07197809	-108.750000 28.7500000 9.45005703 -6.59072065 4.99799442	-108.750000 28.7500000 9.44898510 -7.57948971 4.78472376	-108.750000 28.7500000 9.54576588 -9.52458954 5.15263796	-108.750000 28.7500000 9.96889973 -10.6224070 3.80207610	-108.750000 28.7500000 10.2983179 -11.4979763 3.78867030	-108.750000 28.7500000 12.4245491 -12.2263813 4.50664520	-108.750000 28.7500000 14.1402712 -12.4695024 4.87957001	-108.750000 28.7500000 15.0141840 -14.3323593 4.73805428	-108.750000 28.7500000 13.8052511 -11.4354935 4.42437363	-108.750000 28.7500000 13.3607140 -8.99180984 5.27049971	-108.750000 28.7500000 13.8297644 -8.08523560 4.27777624	-108.750000 28.7500000 13.1334496 -6.33802509 5.28742647	-108.750000 28.7500000 12.2593632 -5.44475985 4.38399267	-108.750000 28.7500000 12.6880322 -5.20624304 1.72075868	-108.750000 28.7500000 11.6104259 -3.67618513 -0.104772389	-108.750000 28.7500000 10.9452639 -3.60183930 -1.11662543	-108.750000 28.7500000 13.5224800 -4.28863430 0.446579039	-108.750000 28.7500000 15.4868660 -4.57835054 3.00044060	-108.750000 28.7500000 15.8776970 -4.58462811 3.23150516	-108.750000 28.7500000 16.2600327 -4.73036861 4.96578407	-108.750000 28.7500000 21.4571381 -8.51155472 4.29965830	-108.750000 28.7500000 24.6011639 -10.8304157 2.44323158	-108.750000 28.7500000 29.4542160 -15.5448942 0.564467907	-108.750000 28.7500000 31.1268349 -20.3022518 -1.63895786	-108.750000 28.7500000 29.6217690 -17.7581749 0.756803930	-108.750000 28.7500000 27.2910709 -14.5829897 2.50907087	-108.750000 28.7500000 26.8270855 -15.0057783 2.23396826	-108.750000 28.7500000 24.6042156 -11.1410189 5.86284447	-108.750000 28.7500000 25.2715359 -9.05442333 5.05811071	-108.750000 28.7500000 25.4395409 -6.29308367 6.88395405	-108.750000 28.7500000 23.3295116 -3.89470720 8.10695457	-108.750000 28.7500000 22.8280602 -2.46284199 8.78675556	-108.750000 28.7500000 20.0348454 -1.38024795 9.38261986	-108.750000 28.7500000 19.3264904 -0.124966577 7.63733673	-108.750000 28.7500000 18.0414677 0.141163155 6.76510429	-108.750000 28.7500000 17.2175121 1.47046936 7.28961325	-108.750000 28.7500000 16.3895664 3.26543045 6.27806091	-108.750000 28.7500000 14.0041742 3.49719691 4.57592583	-108.750000 28.7500000 12.9395885 4.35104227 4.43266201
-108.250000 28.7500000 9.47307301 -2.94879889 3.01975846	-108.250000 28.7500000 9.28617668 -2.94831204 2.86191630	-108.250000 28.7500000 9.07437134 -3.28441644 3.52545404	-108.250000 28.7500000 8.87345982 -3.61076665 3.67172456	-108.250000 28.7500000 8.80793571 -3.67556238 3.77153516	-108.250000 28.7500000 7.83353376 -3.40450597 3.61432934	-108.250000 28.7500000 7.49869919 -3.30754185 3.85685825	-108.250000 28.7500000 8.24413395 -2.00579309 4.64114285	-108.250000 28.7500000 8.94399166 -1.57572556 4.84917879	-108.250000 28.7500000 10.8237696 -1.68906415 5.02949190	-108.250000 28.7500000 11.3868093 -2.19191241 5.17529917	-108.250000 28.7500000 11.7736778 -4.24802351 5.08785915	-108.250000 28.7500000 11.8830404 -5.43979788 4.48300982	-108.250000 28.7500000 12.1676550 -7.18991518 4.63369846	-108.250000 28.7500000 12.5953054 -8.37465382 3.51751089	-108.250000 28.7500000 14.4236822 -9.49296761 3.78922606	-108.250000 28.7500000 14.9704599 -9.76697731 4.45374584	-108.250000 28.7500000 16.7926426 -10.0761747 5.46106052	-108.250000 28.7500000 17.2405262 -10.2119312 5.58463097	-108.250000 28.7500000 17.6670742 -9.00440598 5.17710114	-108.250000 28.7500000 16.8626556 -8.22323513 5.00342083	-108.250000 28.7500000 16.3732548 -6.13891840 4.12353420	-108.250000 28.7500000 15.9364548 -4.94600964 4.80600500	-108.250000 28.7500000 13.8716774 -4.76503420 3.86900830	-108.250000 28.7500000 11.8783722 -3.78477359 1.82010615	-108.250000 28.7500000 11.3380699 -2.36274099 0.968278348	-108.250000 28.7500000 9.74682617 -2.38324904 0.112851039	-108.250000 28.7500000 11.5277567 -2.49248290 1.15386021	-108.250000 28.7500000 13.8092890 -3.48097706 2.95995283	-108.250000 28.7500000 16.4622364 -4.76632452 1.94119263	-108.250000 28.7500000 17.6901932 -4.85221672 4.80144644	-108.250000 28.7500000 22.1824322 -9.22213936 3.53116322	-108.250000 28.7500000 23.4135342 -12.7616310 1.30799246	-108.250000 28.7500000 23.5692425 -16.4286671 -0.424784333	-108.250000 28.7500000 23.4693470 -20.5075989 -3.96626687	-108.250000 28.7500000 22.7845383 -18.9544296 -1.60628295	-108.250000 28.7500000 22.7856865 -15.8683004 0.176767439	-108.250000 28.7500000 23.2969074 -16.0259991 -0.580135822	-108.250000 28.7500000 23.4139481 -14.2017469 2.20870256	-108.250000 28.7500000 23.8108559 -12.0865278 2.38218069	-108.250000 28.7500000 22.8161850 -9.22019196 4.31014776	-108.250000 28.7500000 24.1583614 -7.69808340 5.02772379	-108.250000 28.7500000 22.2858562 -6.33442450 5.15168428	-108.250000 28.7500000 21.9704514 -6.28364897 5.11647367	-108.250000 28.7500000 21.0551853 -5.19102144 3.89346409	-108.250000 28.7500000 20.9808807 -5.09560919 3.94038439	-108.250000 28.7500000 19.7585068 -4.50059748 4.13582373	-108.250000 28.7500000 19.1285553 -3.72117662 3.86879230	-108.250000 28.7500000 19.5352116 -4.22945452 2.38656473	-108.250000 28.7500000 18.6324272 -3.85074496 2.43011761
-107.750000 28.7500000 9.30883408 -1.70052636 2.44294000	-107.750000 28.7500000 9.13035774 -1.49204242 2.29542899	-107.750000 28.7500000 8.18866825 -1.58999431 2.39546824	-107.750000 28.7500000 7.99608850 -1.63627589 2.46771288	-107.750000 28.7500000 8.13116455 -1.62649953 2.70951104	-107.750000 28.7500000 7.87130165 -1.68156600 2.47314072	-107.750000 28.7500000 7.36757231 -1.48403203 2.38665938	-107.750000 28.7500000 7.99120283 0.169893846 3.15117526	-107.750000 28.7500000 9.75314999 0.876914322 3.97515702	-107.750000 28.7500000 9.83873463 1.77254939 4.36065197	-107.750000 28.7500000 10.7486963 1.54265213 4.54227972	-107.750000 28.7500000 11.5029926 -0.656663716 4.23114777	-107.750000 28.7500000 13.7795477 -2.65824032 4.15326881	-107.750000 28.7500000 14.6290779 -4.94239140 3.96784472	-107.750000 28.7500000 15.5452337 -5.37705612 3.02677083	-107.750000 28.7500000 16.9895878 -6.22448683 4.21846104	-107.750000 28.7500000 17.3440456 -6.20767355 4.75791645	-107.750000 28.7500000 17.6154499 -5.81961489 6.27916193	-107.750000 28.7500000 19.4751053 -5.28401995 7.12169313	-107.750000 28.7500000 17.6976948 -4.34632921 5.84043217	-107.750000 28.7500000 18.2351990 -4.38671637 5.39813471	-107.750000 28.7500000 21.0131454 -2.57734132 5.70371628	-107.750000 28.7500000 20.7991066 -1.89392054 6.04767466	-107.750000 28.7500000 17.1853733 -2.65660524 4.52211189	-107.750000 28.7500000 14.6807756 -1.75169790 2.57272100	-107.750000 28.7500000 12.7717972 -0.879348814 2.31861043	-107.750000 28.7500000 9.55654526 8.10919609E-03 1.48391044	-107.750000 28.7500000 13.1591206 -1.17209685 1.78724289	-107.750000 28.7500000 16.0761528 -2.68616414 2.87192035	-107.750000 28.7500000 19.9429245 -2.51055121 2.23586726	-107.750000 28.7500000 17.7982693 -2.86255002 4.24896812	-107.750000 28.7500000 22.1138401 -6.57380915 2.66798759	-107.750000 28.7500000 21.6820240 -9.64102745 -0.112332880	-107.750000 28.7500000 20.8203278 -12.6410522 -3.58895946	-107.750000 28.7500000 20.4438782 -15.9614258 -8.30768490	-107.750000 28.7500000 19.3590832 -14.2468281 -5.56469679	-107.750000 28.7500000 17.7983589 -12.6338758 -4.16222525	-107.750000 28.7500000 16.9068508 -12.1643295 -5.08217239	-107.750000 28.7500000 14.8340635 -10.3144493 -2.89105392	-107.750000 28.7500000 13.8589849 -8.09622478 -2.54377007	-107.750000 28.7500000 12.5256624 -6.24289036 -1.37964857	-107.750000 28.7500000 10.8886299 -4.47304153 -0.699355483	-107.750000 28.7500000 10.6237898 -3.06472993 -0.853051782	-107.750000 28.7500000 10.5961800 -2.94592071 -0.419353992	-107.750000 28.7500000 11.6731472 -3.09940386 -1.02661824	-107.750000 28.7500000 11.4439106 -3.13522148 -0.370723963	-107.750000 28.7500000 11.3273745 -3.04784441 -2.67377459E-02	-107.750000 28.7500000 11.2138538 -2.68101072 9.53588262E-02	-107.750000 28.7500000 11.2064314 -2.43125224 -0.134701371	-107.750000 28.7500000 11.1560078 -2.30260420 0.280879974
-107.250000 28.7500000 7.87219334 -0.164625257 2.46240306	-107.250000 28.7500000 7.65989828 0.194758952 2.19783711	-107.250000 28.7500000 7.04926634 -0.115186296 1.79523516	-107.250000 28.7500000 6.81988335 8.46659616E-02 1.74591315	-107.250000 28.7500000 6.00463295 2.20174361E-02 1.73363709	-107.250000 28.7500000 6.06967497 0.371210009 1.45891166	-107.250000 28.7500000 5.64186716 0.179544374 1.21449125	-107.250000 28.7500000 8.36993694 1.65299833 2.49834585	-107.250000 28.7500000 10.7959671 2.34366775 3.80766273	-107.250000 28.7500000 13.4719200 3.15915895 5.34082460	-107.250000 28.7500000 15.5327797 2.23132229 5.65599108	-107.250000 28.7500000 16.5893173 0.333282471 3.89249706	-107.250000 28.7500000 17.1218014 -0.737341106 2.77844071	-107.250000 28.7500000 18.2785549 -2.64590549 1.36563075	-107.250000 28.7500000 21.5095978 -3.83080173 8.86127874E-02	-107.250000 28.7500000 20.8431034 -2.09199381 2.11845231	-107.250000 28.7500000 21.5496368 -1.91607893 3.44670939	-107.250000 28.7500000 22.5745697 -1.45286953 6.65117502	-107.250000 28.7500000 23.2357407 1.26142645 8.27561474	-107.250000 28.7500000 23.8001156 0.765694439 7.03878260	-107.250000 28.7500000 20.6064529 0.190120816 5.63340664	-107.250000 28.7500000 23.4424381 1.27565026 8.28384590	-107.250000 28.7500000 23.2428894 1.65073240 8.55755615	-107.250000 28.7500000 18.6534805 0.175124779 6.00804424	-107.250000 28.7500000 16.5919952 1.35223341 4.91810656	-107.250000 28.7500000 12.0559683 1.84009492 4.05294609	-107.250000 28.7500000 9.52715206 2.01546955 3.40431738	-107.250000 28.7500000 12.8197069 1.02062094 3.07366633	-107.250000 28.7500000 16.0574875 -0.454303324 3.29692602	-107.250000 28.7500000 24.1757221 1.40492451 4.90976095	-107.250000 28.7500000 20.4007473 -1.06372869 3.61396098	-107.250000 28.7500000 22.2107639 -3.54397917 2.00302482	-107.250000 28.7500000 20.5578003 -5.36586952 -1.03294885	-107.250000 28.7500000 19.3922806 -6.52022648 -4.43246031	-107.250000 28.7500000 18.3752499 -9.61845684 -8.97686100	-107.250000 28.7500000 17.1257286 -9.40251446 -6.61822271	-107.250000 28.7500000 15.0734262 -7.87266064 -5.50177622	-107.250000 28.7500000 13.4908190 -8.18386650 -6.01390219	-107.250000 28.7500000 11.5446396 -6.37395430 -4.35889721	-107.250000 28.7500000 9.96896744 -5.26338482 -4.02442026	-107.250000 28.7500000 7.99433517 -3.93612266 -3.10185766	-107.250000 28.7500000 6.54863358 -2.41578484 -2.30098271	-107.250000 28.7500000 5.21250105 -1.09035015 -2.27112913	-107.250000 28.7500000 5.53354168 -1.09040809 -1.90318787	-107.250000 28.7500000 6.13603210 -0.892701089 -1.71803713	-107.250000 28.7500000 6.38563204 -0.902389228 -1.40428221	-107.250000 28.7500000 6.71419668 -0.938450873 -0.990474284	-107.250000 28.7500000 6.80450821 -0.748048782 -1.04349256	-107.250000 28.7500000 7.99890327 -0.793323815 -1.17385006	-107.250000 28.7500000 8.28089333 -0.741086006 -0.950270891
-106.750000 28.7500000 6.51729107 0.427988201 2.45071316	-106.750000 28.7500000 6.30227184 0.803438008 2.23084831	-106.750000 28.7500000 5.72083759 0.484938115 1.50808644	-106.750000 28.7500000 5.54317188 0.764419436 1.44168806	-106.750000 28.7500000 4.96788454 0.565391660 1.07996905	-106.750000 28.7500000 4.76852131 0.933188617 0.791875184	-106.750000 28.7500000 4.36935091 0.815140843 0.399664551	-106.750000 28.7500000 9.99405384 1.27119720 2.27692723	-106.750000 28.7500000 15.1706638 1.44106674 4.19794655	-106.750000 28.7500000 20.3368549 1.54039884 6.11698771	-106.750000 28.7500000 25.9239388 0.186843097 7.21730661	-106.750000 28.7500000 25.4059582 0.167250603 4.12544060	-106.750000 28.7500000 23.9077892 0.267535925 0.903475165	-106.750000 28.7500000 23.3791885 0.652768195 -1.60159087	-106.750000 28.7500000 22.4462013 1.55960941 -3.64544868	-106.750000 28.7500000 27.5318394 2.35845065 1.18894819E-02	-106.750000 28.7500000 30.6029778 0.480345130 1.94950080	-106.750000 28.7500000 32.6935616 -0.555186749 5.79431820	-106.750000 28.7500000 37.9010239 2.33162761 9.18031311	-106.750000 28.7500000 37.0740509 3.05318546 8.56178284	-106.750000 28.7500000 37.4028664 2.46972799 7.56888819	-106.750000 28.7500000 29.4335384 3.01637411 7.45072269	-106.750000 28.7500000 29.7075520 3.33361506 8.54354954	-106.750000 28.7500000 28.0811157 2.59404373 8.02717495	-106.750000 28.7500000 19.2270546 2.86190557 5.76587296	-106.750000 28.7500000 15.4891653 2.53300142 5.43973494	-106.750000 28.7500000 9.33151722 2.41543579 4.84366274	-106.750000 28.7500000 12.9689550 1.84416711 4.14420271	-106.750000 28.7500000 16.3113003 1.07064879 3.25837827	-106.750000 28.7500000 20.1379356 4.42640209 5.77652884	-106.750000 28.7500000 22.1489048 1.90557516 3.80785608	-106.750000 28.7500000 22.6084805 -5.90229072E-02 1.62441385	-106.750000 28.7500000 19.7938557 -1.14161479 -1.22168648	-106.750000 28.7500000 16.7945042 -2.35461307 -3.81133962	-106.750000 28.7500000 15.7780581 -3.52617621 -7.43586588	-106.750000 28.7500000 12.5403500 -3.35788369 -5.70203876	-106.750000 28.7500000 10.5171947 -3.31643653 -4.96806717	-106.750000 28.7500000 9.35583019 -2.35842490 -5.07691288	-106.750000 28.7500000 7.65488243 -2.17669511 -3.61863446	-106.750000 28.7500000 6.68922281 -1.83748245 -3.17544532	-106.750000 28.7500000 5.16623068 -1.13129878 -2.41610861	-106.750000 28.7500000 3.91343069 -0.427935332 -1.41039765	-106.750000 28.7500000 2.60956621 0.781482339 -1.11768186	-106.750000 28.7500000 2.84910798 0.774769962 -0.907864869	-106.750000 28.7500000 2.92352629 0.995756984 -0.752007246	-106.750000 28.7500000 3.11187291 0.906333923 -0.719329834	-106.750000 28.7500000 3.30467701 0.920746386 -0.516853154	-106.750000 28.7500000 4.23356724 1.17644608 -0.497743189	-106.750000 28.7500000 4.21066999 1.25063372 -0.562361717	-106.750000 28.7500000 4.49820137 1.22625506 -0.584883392
-106.250000 28.7500000 4.65015030 1.50902283 1.69572175	-106.250000 28.7500000 4.28083801 1.62479270 1.44197881	-106.250000 28.7500000 4.24818039 1.30883002 0.805030525	-106.250000 28.7500000 3.57429409 1.33518362 0.652130604	-106.250000 28.7500000 3.32790399 0.987550974 0.292608798	-106.250000 28.7500000 3.10241008 1.01838958 2.92218779E-03	-106.250000 28.7500000 2.97908545 0.747513354 -0.281597257	-106.250000 28.7500000 10.1430826 0.158940107 1.47110915	-106.250000 28.7500000 17.2200127 -0.479169518 3.33414483	-106.250000 28.7500000 25.8717365 -1.02914155 5.49765444	-106.250000 28.7500000 32.3545151 -2.83611131 6.98728514	-106.250000 28.7500000 29.5799294 -1.90070260 4.10155439	-106.250000 28.7500000 27.4465103 9.70235988E-02 0.887275457	-106.250000 28.7500000 25.0342274 2.09651160 -1.19269836	-106.250000 28.7500000 23.0912933 3.84686184 -2.35428262	-106.250000 28.7500000 29.0903206 3.81055617 0.310133219	-106.250000 28.7500000 36.9084549 0.583975017 2.07748270	-106.250000 28.7500000 41.3715134 -0.150425225 2.96936798	-106.250000 28.7500000 51.2979736 1.56709409 8.12808132	-106.250000 28.7500000 50.0967979 3.60660338 8.41945839	-106.250000 28.7500000 49.1077271 5.24177408 8.52859020	-106.250000 28.7500000 48.9008331 5.63797522 7.93787241	-106.250000 28.7500000 40.9435844 5.43112516 6.98287678	-106.250000 28.7500000 32.3658485 3.91772461 7.50242853	-106.250000 28.7500000 28.1685467 3.46922445 6.32003927	-106.250000 28.7500000 20.1735725 1.98266625 6.33641529	-106.250000 28.7500000 13.4410725 0.159283847 6.32412481	-106.250000 28.7500000 19.3319416 1.97571492 6.43574762	-106.250000 28.7500000 22.4171467 2.95639205 4.19333124	-106.250000 28.7500000 27.5841236 6.55127573 6.10984564	-106.250000 28.7500000 25.0615921 4.84704304 4.06618023	-106.250000 28.7500000 24.7758541 4.01342773 1.63680470	-106.250000 28.7500000 21.9843884 1.66589522 0.116690673	-106.250000 28.7500000 17.5135002 1.06426477 -1.97444129	-106.250000 28.7500000 13.9869871 -0.176568314 -4.22632790	-106.250000 28.7500000 13.0887899 -0.970555782 -3.41479778	-106.250000 28.7500000 10.1052094 -0.687720656 -3.55153608	-106.250000 28.7500000 9.08593178 9.72229838E-02 -2.80495310	-106.250000 28.7500000 7.19583321 -0.344522953 -1.87008131	-106.250000 28.7500000 5.03393793 0.149913371 -1.70743942	-106.250000 28.7500000 3.75427842 0.232295930 -1.29030585	-106.250000 28.7500000 1.99464345 0.285321176 -0.639985859	-106.250000 28.7500000 0.678735256 1.17555428 -0.481950194	-106.250000 28.7500000 1.05568337 1.03590941 -0.343740612	-106.250000 28.7500000 1.53104043 1.30188727 -0.355731040	-106.250000 28.7500000 2.05019522 1.20536458 -0.204006314	-106.250000 28.7500000 2.30721498 1.30063164 -3.48914638E-02	-106.250000 28.7500000 2.53661609 1.32466888 0.206434906	-106.250000 28.7500000 3.43747020 1.42009425 0.199024603	-106.250000 28.7500000 3.83299494 1.20325470 0.235567704
-105.750000 28.7500000 -0.535853744 3.38500023 2.45967174	-105.750000 28.7500000 -0.201255128 3.15921569 1.85352659	-105.750000 28.7500000 0.340749770 2.76105428 1.24451852	-105.750000 28.7500000 0.644083977 2.31794858 0.665410578	-105.750000 28.7500000 1.08937967 1.69162619 9.22815651E-02	-105.750000 28.7500000 1.64880252 1.01151276 -0.365854084	-105.750000 28.7500000 2.25570989 0.387058228 -0.728664875	-105.750000 28.7500000 7.78614044 -0.941641986 0.526046872	-105.750000 28.7500000 13.7409620 -1.29909730 1.81248355	-105.750000 28.7500000 19.8118324 -2.34248209 3.44791436	-105.750000 28.7500000 27.9551296 -4.09638786 4.35885715	-105.750000 28.7500000 26.3756409 -2.70477629 2.72164464	-105.750000 28.7500000 24.6344128 -1.74412203 0.395380825	-105.750000 28.7500000 22.0633488 0.248985067 -1.08898103	-105.750000 28.7500000 20.3040085 1.80108249 -1.34276915	-105.750000 28.7500000 25.9676476 1.67226410 3.76930721E-02	-105.750000 28.7500000 31.1600571 -2.25323701 2.12570524	-105.750000 28.7500000 39.0570374 -2.12010241 1.96512854	-105.750000 28.7500000 41.4846420 -1.81520975 6.10804653	-105.750000 28.7500000 41.4641571 0.971661806 7.14813328	-105.750000 28.7500000 41.2579803 3.57428169 8.08165646	-105.750000 28.7500000 41.5045929 5.96017361 8.95665264	-105.750000 28.7500000 44.4549751 6.64672136 8.02190781	-105.750000 28.7500000 39.3769798 2.43045998 7.64990950	-105.750000 28.7500000 35.3424683 1.74071825 7.69602442	-105.750000 28.7500000 29.3952751 -2.37694001 6.86367321	-105.750000 28.7500000 23.8409863 -6.24817085 6.15805197	-105.750000 28.7500000 23.3614788 -1.91116309 6.46802807	-105.750000 28.7500000 28.8911228 1.97493064 6.42114830	-105.750000 28.7500000 28.7708855 7.17874670 7.83386040	-105.750000 28.7500000 30.8004093 5.74860764 6.44180107	-105.750000 28.7500000 29.9021568 6.70108414 3.66675210	-105.750000 28.7500000 25.5012207 2.25910950 1.15434408	-105.750000 28.7500000 25.5494862 1.26031244 -1.09110296	-105.750000 28.7500000 21.7747402 -0.801403403 -3.71166563	-105.750000 28.7500000 18.1247253 -1.50575936 -2.95694804	-105.750000 28.7500000 16.8592758 -0.428661704 -3.28188372	-105.750000 28.7500000 13.6810932 -1.12389874 -2.15626240	-105.750000 28.7500000 10.7581997 -1.24695647 -1.44648540	-105.750000 28.7500000 9.25766563 -0.238770738 -1.18043041	-105.750000 28.7500000 5.73400736 0.128429934 -0.855550349	-105.750000 28.7500000 2.96521544 0.286568403 -0.319271773	-105.750000 28.7500000 0.574608266 1.34818006 3.15524377E-02	-105.750000 28.7500000 1.01051998 1.07964492 -1.00749638E-03	-105.750000 28.7500000 1.76681340 1.30723906 -2.71439571E-02	-105.750000 28.7500000 2.30415511 1.18377507 3.76331136E-02	-105.750000 28.7500000 3.15014696 1.29284871 7.08899274E-02	-105.750000 28.7500000 3.75207162 1.18473220 0.115603536	-105.750000 28.7500000 4.30122089 1.21594203 0.252292156	-105.750000 28.7500000 4.94511652 0.971115947 0.194735035
-105.250000 28.7500000 -2.42156577 4.73147678 4.38985586	-105.250000 28.7500000 -2.02770424 3.92482734 3.36926031	-105.250000 28.7500000 -1.25473273 3.58174419 2.44322729	-105.250000 28.7500000 -0.621357381 2.80940199 1.47766590	-105.250000 28.7500000 5.33357598E-02 2.02270293 0.575138032	-105.250000 28.7500000 0.866669297 1.02187836 -0.270438343	-105.250000 28.7500000 1.42172694 0.274454206 -0.843414485	-105.250000 28.7500000 5.07559252 -0.585172415 -0.381078243	-105.250000 28.7500000 8.77254105 -0.951694012 0.283301294	-105.250000 28.7500000 12.4460144 -1.16777420 0.801854074	-105.250000 28.7500000 15.3117256 -1.80963039 1.34247875	-105.250000 28.7500000 15.9903097 -0.533116758 0.792586386	-105.250000 28.7500000 15.8125467 5.78255840E-02 -0.643370152	-105.250000 28.7500000 17.1101227 1.75215948 -1.23780036	-105.250000 28.7500000 16.8328266 2.74593472 -1.18751311	-105.250000 28.7500000 22.2363777 0.932043970 0.120592698	-105.250000 28.7500000 27.2777519 -3.12518859 0.931672633	-105.250000 28.7500000 33.4649010 -3.71488261 1.29703891	-105.250000 28.7500000 37.4914589 -6.17244101 3.19296908	-105.250000 28.7500000 36.6801987 -3.82344198 4.58679771	-105.250000 28.7500000 35.8113861 -1.41549695 5.63683701	-105.250000 28.7500000 34.8958397 1.00621498 7.01608324	-105.250000 28.7500000 34.4721107 3.24141479 7.55140114	-105.250000 28.7500000 33.5129051 -0.119549878 5.65623140	-105.250000 28.7500000 31.7467976 9.56448168E-02 4.07512283	-105.250000 28.7500000 29.3468742 -3.12724447 1.52905643	-105.250000 28.7500000 27.2664223 -6.37460375 -1.22168279	-105.250000 28.7500000 30.5278206 -2.91138649 0.518149912	-105.250000 28.7500000 29.9682751 0.395690292 3.44852638	-105.250000 28.7500000 29.9102612 3.21118045 6.89313412	-105.250000 28.7500000 30.6936455 3.44058418 6.29060221	-105.250000 28.7500000 29.1615524 5.52172470 5.03190184	-105.250000 28.7500000 26.0382557 2.49147820 1.25173128	-105.250000 28.7500000 22.4442825 3.12573433 -1.34250724	-105.250000 28.7500000 21.9298019 2.42957878 -4.47051859	-105.250000 28.7500000 19.2636700 1.45047987 -4.39878130	-105.250000 28.7500000 18.0070877 1.56545758 -3.84576368	-105.250000 28.7500000 15.9867229 0.768012166 -3.38017631	-105.250000 28.7500000 12.6377563 0.563029647 -2.70840001	-105.250000 28.7500000 8.85521126 1.16157675 -1.60142553	-105.250000 28.7500000 6.45789099 1.09906125 -1.09148145	-105.250000 28.7500000 3.18400240 0.999231160 -0.375850677	-105.250000 28.7500000 0.444958091 1.41295433 0.474985778	-105.250000 28.7500000 0.697857916 1.29296219 0.378467679	-105.250000 28.7500000 0.751718760 1.47688985 0.281888515	-105.250000 28.7500000 0.925837815 1.42031872 0.188623667	-105.250000 28.7500000 0.964813232 1.52784669 0.112121724	-105.250000 28.7500000 1.11543190 1.48130369 5.52065074E-02	-105.250000 28.7500000 1.18867886 1.41605282 2.01671869E-02	-105.250000 28.7500000 1.32902598 1.29761982 -0.130875424
-104.750000 28.7500000 -2.59094405 5.43748188 4.92834330	-104.750000 28.7500000 -2.10516644 4.36552525 3.70714736	-104.750000 28.7500000 -1.54764485 4.05757189 2.79990053	-104.750000 28.7500000 -1.01031196 3.11778855 1.72109199	-104.750000 28.7500000 -0.498063236 2.29245114 0.677289844	-104.750000 28.7500000 0.115231819 1.22656739 -0.297131717	-104.750000 28.7500000 0.652936339 0.574088514 -0.983411968	-104.750000 28.7500000 2.11375809 9.85304117E-02 -0.922692955	-104.750000 28.7500000 3.32905626 -5.85281663E-02 -0.713162899	-104.750000 28.7500000 4.23383236 -0.303924888 -0.775786221	-104.750000 28.7500000 5.44064999 -0.926534474 -0.960207462	-104.750000 28.7500000 7.61516047 0.476214141 -0.448889524	-104.750000 28.7500000 9.97775364 1.17919528 -0.513917804	-104.750000 28.7500000 11.8582478 2.62604761 0.222454637	-104.750000 28.7500000 12.9977875 2.50637507 0.563684583	-104.750000 28.7500000 17.6628532 2.85204482 0.792712390	-104.750000 28.7500000 21.8909569 0.858714342 -0.240083948	-104.750000 28.7500000 27.4750309 1.42721248 -0.625623107	-104.750000 28.7500000 30.2693825 1.22131550 -1.11856973	-104.750000 28.7500000 28.6451225 1.53849447 1.10993981	-104.750000 28.7500000 26.9908581 1.88564813 2.90559340	-104.750000 28.7500000 25.2812157 2.25739527 4.99180079	-104.750000 28.7500000 23.9258595 2.79619813 6.52767801	-104.750000 28.7500000 19.7013435 0.654875159 3.60417962	-104.750000 28.7500000 17.1150322 2.95716071 2.06507492	-104.750000 28.7500000 15.6612949 2.12275791 -0.288148940	-104.750000 28.7500000 13.8379173 1.32219958 -3.09549809	-104.750000 28.7500000 14.9576101 2.62116551 -1.02528358	-104.750000 28.7500000 15.2725983 2.88899970 0.233481705	-104.750000 28.7500000 16.4394855 1.73733246 2.54239988	-104.750000 28.7500000 16.1886635 2.48796725 2.28658175	-104.750000 28.7500000 15.0826950 3.26733112 2.14671326	-104.750000 28.7500000 14.2257338 3.12584901 0.222724095	-104.750000 28.7500000 11.5070133 4.85703039 -0.973693669	-104.750000 28.7500000 8.06475067 5.95553255 -2.15192294	-104.750000 28.7500000 7.44618225 4.73268080 -2.35776162	-104.750000 28.7500000 5.53232384 4.27214289 -1.48177314	-104.750000 28.7500000 4.51201534 4.03675365 -1.58105075	-104.750000 28.7500000 3.70797539 3.10209084 -1.37943566	-104.750000 28.7500000 2.95225000 3.18988109 -1.02641642	-104.750000 28.7500000 1.95139456 2.41047311 -0.376011759	-104.750000 28.7500000 1.10438240 1.77836192 1.85931777E-03	-104.750000 28.7500000 0.126985893 1.37630141 0.846542239	-104.750000 28.7500000 0.162048921 1.45649207 0.790770233	-104.750000 28.7500000 0.154366806 1.59717119 0.666005850	-104.750000 28.7500000 0.120322488 1.47111690 0.610692859	-104.750000 28.7500000 0.128958896 1.45646989 0.552824676	-104.750000 28.7500000 0.182695076 1.49801981 0.586780429	-104.750000 28.7500000 0.140314206 1.25729334 0.523381293	-104.750000 28.7500000 0.162498787 1.22675145 0.430784583
-104.250000 28.7500000 -1.29270184 6.38932419 5.36323547	-104.250000 28.7500000 -1.12195611 5.17547607 4.09865618	-104.250000 28.7500000 -0.788352489 4.96123934 3.21759272	-104.250000 28.7500000 -0.510213256 3.89602923 2.13078022	-104.250000 28.7500000 -0.263591290 3.00499558 1.03421378	-104.250000 28.7500000 8.74711480E-03 1.91265440 3.38838100E-02	-104.250000 28.7500000 0.260290027 1.30233502 -0.704936922	-104.250000 28.7500000 0.895392776 1.07519710 -0.668842852	-104.250000 28.7500000 1.45164895 0.986360729 -0.622241676	-104.250000 28.7500000 1.68934858 0.611061335 -0.713405550	-104.250000 28.7500000 2.16771269 0.301453501 -0.953539431	-104.250000 28.7500000 5.84049416 0.989516497 -0.572714984	-104.250000 28.7500000 10.0201168 1.67928398 -0.388308197	-104.250000 28.7500000 13.4019289 2.26866007 0.118781351	-104.250000 28.7500000 16.1671886 1.75300348 4.93418537E-02	-104.250000 28.7500000 18.3955956 3.10403156 0.528621852	-104.250000 28.7500000 20.0533886 2.56852746 -0.328773558	-104.250000 28.7500000 20.0711212 4.61022043 -0.519034982	-104.250000 28.7500000 23.9402752 5.78725386 -0.934534907	-104.250000 28.7500000 24.6241474 5.69132948 0.468533456	-104.250000 28.7500000 25.3018532 5.34256935 1.24684691	-104.250000 28.7500000 25.7663879 5.16341066 2.34537601	-104.250000 28.7500000 26.5854549 5.19975758 3.05359578	-104.250000 28.7500000 20.6078396 1.78870356 0.766764700	-104.250000 28.7500000 16.2892761 3.51817560 0.668815553	-104.250000 28.7500000 9.91506863 3.18422985 -0.261658370	-104.250000 28.7500000 5.10966301 2.60955739 -1.13113654	-104.250000 28.7500000 5.65502357 2.93458700 -0.511006653	-104.250000 28.7500000 7.39571571 2.69644856 -0.704189658	-104.250000 28.7500000 7.11806154 1.55782056 -3.67758796E-02	-104.250000 28.7500000 8.01697826 2.23650765 -0.274840802	-104.250000 28.7500000 7.55234098 2.03363252 -0.178724706	-104.250000 28.7500000 5.80487442 2.19950032 -6.46957830E-02	-104.250000 28.7500000 4.29515791 2.98876333 6.76864758E-02	-104.250000 28.7500000 2.85250211 3.54918814 5.18370755E-02	-104.250000 28.7500000 2.53364968 2.72403932 -7.72392824E-02	-104.250000 28.7500000 2.18447232 2.63022566 0.101224147	-104.250000 28.7500000 1.67278135 2.45849562 -0.181115687	-104.250000 28.7500000 1.32816195 1.87563825 -8.57273266E-02	-104.250000 28.7500000 1.04509103 2.00172377 4.37950455E-02	-104.250000 28.7500000 0.831527293 1.78691721 0.347577482	-104.250000 28.7500000 0.629272699 1.61439204 0.529464543	-104.250000 28.7500000 0.153034419 1.43523681 0.986310840	-104.250000 28.7500000 0.150444284 1.58322442 0.935110807	-104.250000 28.7500000 0.105086699 1.55813789 0.807213485	-104.250000 28.7500000 0.192601934 1.56780660 0.831774175	-104.250000 28.7500000 0.172783777 1.39998019 0.793630064	-104.250000 28.7500000 0.144771144 1.48480582 0.811800063	-104.250000 28.7500000 0.178247303 1.19052565 0.814947128	-104.250000 28.7500000 0.188247383 1.21425879 0.752765179
-103.750000 28.7500000 -1.39626133 7.34501457 4.81835079	-103.750000 28.7500000 -1.11201572 6.00719738 3.71975493	-103.750000 28.7500000 -0.973331094 5.79232121 2.94694710	-103.750000 28.7500000 -0.608602881 4.71798849 2.14054370	-103.750000 28.7500000 -0.482747138 3.61507583 1.09336615	-103.750000 28.7500000 -0.201525286 2.63907146 0.219630122	-103.750000 28.7500000 -3.52122039E-02 1.87660885 -0.437411010	-103.750000 28.7500000 0.172017694 1.80305851 -0.389576852	-103.750000 28.7500000 0.429369390 1.91759598 -0.421697944	-103.750000 28.7500000 0.311539739 1.55400181 -0.477015406	-103.750000 28.7500000 0.620932460 1.56030297 -0.736496210	-103.750000 28.7500000 2.83660340 1.57285345 -0.995578647	-103.750000 28.7500000 5.24882650 2.08389187 -1.32488728	-103.750000 28.7500000 7.72242022 2.26717567 -1.37643421	-103.750000 28.7500000 10.9234257 1.91463125 -1.79619992	-103.750000 28.7500000 10.6929827 2.80388784 -1.30379987	-103.750000 28.7500000 11.6396694 2.76771688 -1.51173055	-103.750000 28.7500000 13.2553768 4.73866415 -1.34284055	-103.750000 28.7500000 13.3942509 5.29579687 -1.22869337	-103.750000 28.7500000 13.6908998 5.19276619 -0.998054862	-103.750000 28.7500000 14.3626347 4.96510601 -1.06162965	-103.750000 28.7500000 14.9993610 4.90174675 -0.886915565	-103.750000 28.7500000 15.7626333 5.11645603 -1.03361404	-103.750000 28.7500000 12.3694639 2.61184978 -1.91826212	-103.750000 28.7500000 8.39504433 2.89641476 -0.841292202	-103.750000 28.7500000 6.00709248 2.39024520 -0.809540749	-103.750000 28.7500000 2.28632355 1.66849494 -0.418886334	-103.750000 28.7500000 2.53318787 1.98936737 -0.340484619	-103.750000 28.7500000 2.57112360 2.09655714 -0.399756014	-103.750000 28.7500000 3.36941361 2.09760070 -0.522614121	-103.750000 28.7500000 3.13035965 2.43983936 -0.502967536	-103.750000 28.7500000 2.94863462 2.33899522 -0.409551024	-103.750000 28.7500000 2.73922563 1.82560503 -0.131075174	-103.750000 28.7500000 2.18173146 1.65457475 0.176291689	-103.750000 28.7500000 1.44233930 1.56485236 0.309700847	-103.750000 28.7500000 1.31482995 1.21871912 0.282519072	-103.750000 28.7500000 1.03742635 1.33661246 0.332378417	-103.750000 28.7500000 0.940258026 1.25899875 0.224523008	-103.750000 28.7500000 0.864482284 1.19423831 0.269560665	-103.750000 28.7500000 0.686397970 1.31043637 0.386595130	-103.750000 28.7500000 0.500057638 1.33656585 0.606140196	-103.750000 28.7500000 0.339869887 1.40844142 0.745797038	-103.750000 28.7500000 8.72818008E-02 1.30793989 1.05580890	-103.750000 28.7500000 7.94449262E-03 1.38704491 0.947736621	-103.750000 28.7500000 2.28958987E-02 1.32197225 0.840888023	-103.750000 28.7500000 2.31999923E-02 1.46451426 0.842901349	-103.750000 28.7500000 0.165379286 1.40439475 0.946467757	-103.750000 28.7500000 8.10018480E-02 1.28514361 0.855679154	-103.750000 28.7500000 0.217979819 1.19258595 0.979739070	-103.750000 28.7500000 0.249886647 1.23310745 0.928527415
-103.250000 28.7500000 -1.82916796 8.66189957 4.68106508	-103.250000 28.7500000 -1.32122600 7.05395746 3.75026512	-103.250000 28.7500000 -1.14046419 6.54890633 2.93254948	-103.250000 28.7500000 -0.762042284 5.53061295 2.24388504	-103.250000 28.7500000 -0.306357056 3.78308129 1.23479378	-103.250000 28.7500000 2.07687635E-02 2.67933321 0.230634287	-103.250000 28.7500000 0.316054195 1.59507513 -0.375030249	-103.250000 28.7500000 0.297929943 1.56513667 -0.368509382	-103.250000 28.7500000 0.345222831 1.77677143 -0.346388340	-103.250000 28.7500000 0.390145391 1.32733285 -0.341368228	-103.250000 28.7500000 0.422964036 1.41301584 -0.514207184	-103.250000 28.7500000 1.75345302 1.43900669 -1.23024416	-103.250000 28.7500000 3.05797648 1.77423120 -2.05601215	-103.250000 28.7500000 4.16700077 1.74321485 -2.57150412	-103.250000 28.7500000 5.36509180 1.96379399 -3.42903900	-103.250000 28.7500000 5.39687967 2.20515990 -2.83158731	-103.250000 28.7500000 5.75585508 2.61789322 -2.65470600	-103.250000 28.7500000 5.77081537 4.37631321 -2.31236482	-103.250000 28.7500000 5.41241312 3.99190021 -1.69865060	-103.250000 28.7500000 5.84990501 3.76274800 -2.13573074	-103.250000 28.7500000 6.40008640 3.33329391 -2.45613480	-103.250000 28.7500000 7.00603104 2.94038773 -2.62574720	-103.250000 28.7500000 7.59893274 2.91226768 -2.91124821	-103.250000 28.7500000 6.92878485 2.08249259 -3.14680338	-103.250000 28.7500000 4.72104454 1.76972175 -1.74552524	-103.250000 28.7500000 2.84548259 1.58662105 -1.09295380	-103.250000 28.7500000 0.943791270 1.46907175 -0.478768736	-103.250000 28.7500000 0.952555835 1.49688637 -0.392791539	-103.250000 28.7500000 1.51209211 1.38423705 -0.449157178	-103.250000 28.7500000 1.62039530 1.49913454 -0.494688600	-103.250000 28.7500000 1.58704638 1.57410824 -0.488795519	-103.250000 28.7500000 1.54440975 1.71627724 -0.373029232	-103.250000 28.7500000 1.19592988 1.41121697 -0.277727783	-103.250000 28.7500000 0.654925644 1.30619836 -0.107799813	-103.250000 28.7500000 0.124281198 1.14246750 -9.04920697E-02	-103.250000 28.7500000 0.137455374 1.10540724 -3.45655270E-02	-103.250000 28.7500000 3.34529057E-02 1.19815505 4.24808972E-02	-103.250000 28.7500000 9.09430906E-02 1.09775817 0.218140155	-103.250000 28.7500000 3.71306459E-03 1.16988170 0.242830902	-103.250000 28.7500000 -9.81050879E-02 1.21873629 0.365013778	-103.250000 28.7500000 -0.208167166 1.27239871 0.600982964	-103.250000 28.7500000 -0.299643815 1.34211147 0.745408297	-103.250000 28.7500000 -0.486943066 1.26162529 0.968967319	-103.250000 28.7500000 -0.361738861 1.35458517 0.921690345	-103.250000 28.7500000 -0.251003385 1.36851037 0.847029150	-103.250000 28.7500000 -0.237936854 1.43393040 0.823020697	-103.250000 28.7500000 -0.228981599 1.57374334 0.894670367	-103.250000 28.7500000 -0.159112006 1.30570507 0.863061547	-103.250000 28.7500000 -0.169365853 1.41067052 0.948197007	-103.250000 28.7500000 -0.146621168 1.48652458 0.907050669
-102.750000 28.7500000 3.42125344 7.89780045 3.55291176	-102.750000 28.7500000 2.96427059 6.41943407 2.82679582	-102.750000 28.7500000 2.38195062 6.05729246 1.96490598	-102.750000 28.7500000 1.79749417 5.25124502 1.27113521	-102.750000 28.7500000 1.26949108 3.62330103 0.457327455	-102.750000 28.7500000 0.724966109 3.06268454 -0.545650780	-102.750000 28.7500000 4.53418158E-02 2.02376580 -1.22490335	-102.750000 28.7500000 0.107463069 2.13116384 -1.30983388	-102.750000 28.7500000 4.94716205E-02 2.56595302 -1.43100524	-102.750000 28.7500000 5.29839192E-03 1.69175673 -1.34673846	-102.750000 28.7500000 2.97796074E-02 2.04959512 -1.53034675	-102.750000 28.7500000 0.650436163 2.08032203 -2.45072460	-102.750000 28.7500000 1.25185955 2.33617234 -3.32840514	-102.750000 28.7500000 1.87806344 2.70810866 -4.17924166	-102.750000 28.7500000 2.59694791 3.11398911 -5.19949532	-102.750000 28.7500000 2.68189883 2.95567560 -4.75986195	-102.750000 28.7500000 2.50694823 4.10347271 -4.37758493	-102.750000 28.7500000 2.15588689 4.63218355 -3.92788696	-102.750000 28.7500000 2.15143681 4.84020376 -3.44963002	-102.750000 28.7500000 2.37590361 4.39813852 -4.00332403	-102.750000 28.7500000 2.62039828 3.98575878 -4.51528168	-102.750000 28.7500000 2.87722969 3.32936692 -5.02992916	-102.750000 28.7500000 2.99561381 3.10039687 -5.51817846	-102.750000 28.7500000 2.73143458 2.47904634 -4.64966297	-102.750000 28.7500000 1.75066209 1.97244775 -2.98273492	-102.750000 28.7500000 1.03007746 1.57728231 -1.72808731	-102.750000 28.7500000 0.359970242 1.55076075 -0.599233270	-102.750000 28.7500000 0.446255267 1.75447679 -0.872408688	-102.750000 28.7500000 0.462949932 1.40444982 -1.15890968	-102.750000 28.7500000 0.558070183 1.83570886 -1.57165456	-102.750000 28.7500000 0.553149104 1.86382484 -1.57103145	-102.750000 28.7500000 0.458464116 2.13729954 -1.59883237	-102.750000 28.7500000 0.258866459 1.67152095 -1.08361661	-102.750000 28.7500000 0.108286761 1.46364474 -0.694480658	-102.750000 28.7500000 9.42305103E-03 1.26406145 -0.361408263	-102.750000 28.7500000 -9.41427145E-03 1.33404374 -0.305835932	-102.750000 28.7500000 -7.27680996E-02 1.34790945 -0.224241555	-102.750000 28.7500000 -0.177326918 1.43665445 6.68610586E-03	-102.750000 28.7500000 -0.166876823 1.47501516 2.58320104E-02	-102.750000 28.7500000 -0.208132714 1.47745180 0.116824679	-102.750000 28.7500000 -0.333735943 1.56384420 0.268418908	-102.750000 28.7500000 -0.344096124 1.67402196 0.437662095	-102.750000 28.7500000 -0.438983232 1.47794783 0.474696249	-102.750000 28.7500000 -0.399571836 1.75225544 0.569825411	-102.750000 28.7500000 -0.351118058 1.75321352 0.554755390	-102.750000 28.7500000 -0.313029617 1.77050889 0.619721055	-102.750000 28.7500000 -0.315862179 1.78892720 0.707134306	-102.750000 28.7500000 -0.250776649 1.55945385 0.768004358	-102.750000 28.7500000 -0.249544546 1.67031991 0.896102011	-102.750000 28.7500000 -0.153241903 1.83663440 0.979034841
-102.250000 28.7500000 3.85277963 3.16119289 -0.501226366	-102.250000 28.7500000 3.03433228 3.00359058 -0.361538291	-102.250000 28.7500000 2.35973120 3.29527164 -0.547491968	-102.250000 28.7500000 1.45081043 3.43623519 -0.555587411	-102.250000 28.7500000 0.677573562 3.26385093 -0.386616915	-102.250000 28.7500000 -0.303260267 4.06522417 -0.467598706	-102.250000 28.7500000 -1.03405392 4.05266619 -0.450840980	-102.250000 28.7500000 -1.16247511 4.17712069 -0.470072925	-102.250000 28.7500000 -1.16775715 4.55993795 -0.673098266	-102.250000 28.7500000 -1.19161916 3.51859450 -0.450112730	-102.250000 28.7500000 -1.12212336 3.80308127 -0.679421663	-102.250000 28.7500000 -0.914238930 4.03131485 -1.16482985	-102.250000 28.7500000 -0.674347162 4.48585320 -1.79141176	-102.250000 28.7500000 -0.448636621 5.12321472 -2.43589854	-102.250000 28.7500000 -4.21382561E-02 5.63158894 -3.16172028	-102.250000 28.7500000 -0.430493832 5.28634548 -2.67153692	-102.250000 28.7500000 -0.243273303 5.77728081 -2.93250155	-102.250000 28.7500000 -0.336853594 5.54254723 -2.76775742	-102.250000 28.7500000 -0.389617950 5.59306145 -2.65274739	-102.250000 28.7500000 -0.181589380 5.40292263 -2.92671680	-102.250000 28.7500000 -1.97996218E-02 5.26706171 -3.20592475	-102.250000 28.7500000 9.55328345E-02 5.16119099 -3.36651850	-102.250000 28.7500000 0.310666680 5.01753426 -3.67343974	-102.250000 28.7500000 0.503786445 3.74759603 -2.95062780	-102.250000 28.7500000 0.248889133 2.55155087 -2.04089284	-102.250000 28.7500000 0.374976605 1.59832919 -1.36714494	-102.250000 28.7500000 0.568679571 0.663553417 -0.824134052	-102.250000 28.7500000 0.120540760 1.54269063 -0.886902750	-102.250000 28.7500000 -0.369128227 2.01732969 -0.773719370	-102.250000 28.7500000 -0.585495412 2.89686847 -1.04520166	-102.250000 28.7500000 -0.592150927 2.90274620 -1.04534459	-102.250000 28.7500000 -0.625410557 3.01148987 -1.07842910	-102.250000 28.7500000 -0.440869719 2.35559630 -0.877077401	-102.250000 28.7500000 -0.153245106 1.61821139 -0.735981703	-102.250000 28.7500000 0.249865755 0.718240380 -0.659059763	-102.250000 28.7500000 0.215219498 0.732664824 -0.632268488	-102.250000 28.7500000 0.169024631 0.740071118 -0.597304344	-102.250000 28.7500000 7.66006904E-03 0.845289826 -0.576894104	-102.250000 28.7500000 -4.08266857E-03 0.805712342 -0.533037543	-102.250000 28.7500000 -4.08682451E-02 0.764782965 -0.476435542	-102.250000 28.7500000 -6.38804883E-02 0.772360802 -0.450387686	-102.250000 28.7500000 -0.156221375 0.811814606 -0.410058171	-102.250000 28.7500000 -0.182587326 0.592645109 -0.256855428	-102.250000 28.7500000 -0.199713722 0.974069476 -0.269731045	-102.250000 28.7500000 -0.200656816 1.10592723 -0.147404492	-102.250000 28.7500000 -0.246745259 1.30487323 -4.52441499E-02	-102.250000 28.7500000 -0.324792117 1.47842920 8.61451998E-02	-102.250000 28.7500000 -0.354908139 1.58973479 0.237630531	-102.250000 28.7500000 -0.430187494 1.84668446 0.322068155	-102.250000 28.7500000 -0.617655635 2.04174852 0.403662890
-125.750000 29.2500000 -8.08076286 5.45986891 -7.03636646	-125.750000 29.2500000 -7.39822149 5.23242331 -5.93666077	-125.750000 29.2500000 -7.18417120 5.25807238 -5.01685953	-125.750000 29.2500000 -7.23753691 5.53974342 -3.79883075	-125.750000 29.2500000 -7.29349947 5.22700024 -3.30555749	-125.750000 29.2500000 -6.92686081 5.68432999 -1.78439498	-125.750000 29.2500000 -7.07136536 5.58048820 -1.00237966	-125.750000 29.2500000 -9.04021931 5.42451620 0.876544237	-125.750000 29.2500000 -9.89005375 4.41404629 1.65054536	-125.750000 29.2500000 -12.1070623 4.12569666 2.38676381	-125.750000 29.2500000 -12.8842926 3.22605681 2.82553029	-125.750000 29.2500000 -12.4398346 2.29827380 2.46483779	-125.750000 29.2500000 -12.4924021 2.52934098 1.88402236	-125.750000 29.2500000 -10.4523573 2.11329389 1.55070603	-125.750000 29.2500000 -9.61845398 1.98383856 0.549134016	-125.750000 29.2500000 -9.76404953 2.08383822 0.734323025	-125.750000 29.2500000 -7.96473694 1.64037216 0.482753873	-125.750000 29.2500000 -7.28943682 1.66515768 0.152426004	-125.750000 29.2500000 -7.25815773 1.95070195 -0.299782068	-125.750000 29.2500000 -6.13177204 1.74355459 -0.696171880	-125.750000 29.2500000 -6.29055214 1.85545480 -1.29870129	-125.750000 29.2500000 -6.09722519 1.84580994 -1.82852125	-125.750000 29.2500000 -5.98961878 1.83769798 -2.36758947	-125.750000 29.2500000 -6.18862438 1.86579990 -2.46941924	-125.750000 29.2500000 -5.03374434 1.81825852 -2.20891547	-125.750000 29.2500000 -5.03452349 1.71523798 -2.38192320	-125.750000 29.2500000 -5.12644386 1.77702820 -2.41852617	-125.750000 29.2500000 -6.36373472 2.32958746 -3.65702534	-125.750000 29.2500000 -7.36075926 2.75422311 -5.03913212	-125.750000 29.2500000 -7.35366917 3.29653311 -5.81262493	-125.750000 29.2500000 -7.42025995 3.27139258 -5.88949919	-125.750000 29.2500000 -7.38065147 2.60776734 -6.63266754	-125.750000 29.2500000 -4.70315695 1.60817814 -5.22587585	-125.750000 29.2500000 -2.61515260 0.445913941 -4.27572966	-125.750000 29.2500000 -0.254777849 -0.729252458 -3.29632688	-125.750000 29.2500000 -0.109262899 -0.679976702 -2.64448118	-125.750000 29.2500000 0.536355436 -0.630087554 -1.90090978	-125.750000 29.2500000 0.425402850 -0.606955528 -1.34679127	-125.750000 29.2500000 0.311756551 -0.736528814 -1.10088384	-125.750000 29.2500000 9.78477448E-02 -0.645913601 -0.604872644	-125.750000 29.2500000 -0.634652555 -0.800437570 -0.485831290	-125.750000 29.2500000 -0.660740614 -0.658433259 8.82294029E-02	-125.750000 29.2500000 -9.58587676E-02 -0.373669297 1.23677015	-125.750000 29.2500000 -0.256327957 -0.342733085 1.27960896	-125.750000 29.2500000 -0.288219452 -0.337247461 1.47766554	-125.750000 29.2500000 -0.633799314 -0.304098845 1.55620468	-125.750000 29.2500000 -0.917833984 -0.348988682 1.71012485	-125.750000 29.2500000 -1.16180146 -0.376139373 1.74042857	-125.750000 29.2500000 -1.13629460 -0.403600276 1.91469026	-125.750000 29.2500000 -1.43463969 -0.419150114 2.13389611
-125.250000 29.2500000 -5.35611010 3.91914797 -7.30256462	-125.250000 29.2500000 -5.90970516 3.68914819 -6.81718588	-125.250000 29.2500000 -5.77649879 3.64320159 -5.93098593	-125.250000 29.2500000 -5.74042368 4.01295328 -5.10631943	-125.250000 29.2500000 -5.67485189 3.53055668 -4.26114464	-125.250000 29.2500000 -5.54559088 3.65717959 -3.07643294	-125.250000 29.2500000 -5.29629469 3.03610182 -2.28994274	-125.250000 29.2500000 -6.69510126 3.50030732 0.512462139	-125.250000 29.2500000 -11.7668581 3.74487114 2.23763371	-125.250000 29.2500000 -12.6038408 2.37326789 3.63374114	-125.250000 29.2500000 -16.7710781 2.17408705 4.97919416	-125.250000 29.2500000 -14.5767431 1.12722743 3.68890500	-125.250000 29.2500000 -12.7156296 1.01303625 2.81695557	-125.250000 29.2500000 -12.7097111 1.27789116 2.55951524	-125.250000 29.2500000 -11.8501959 1.14238346 1.56906843	-125.250000 29.2500000 -10.0705624 1.21975935 1.07109666	-125.250000 29.2500000 -9.15010071 1.16980076 0.996596634	-125.250000 29.2500000 -8.90878487 0.951428890 0.678459883	-125.250000 29.2500000 -7.61368561 1.15958810 -2.80063562E-02	-125.250000 29.2500000 -7.53742743 1.26586497 -0.665051877	-125.250000 29.2500000 -5.98980284 0.871223748 -0.986387432	-125.250000 29.2500000 -5.77069378 0.973460853 -1.69746828	-125.250000 29.2500000 -5.35761499 0.690307021 -2.28606629	-125.250000 29.2500000 -5.50511789 0.773715079 -2.36555982	-125.250000 29.2500000 -5.70566654 0.769981802 -2.44439816	-125.250000 29.2500000 -5.47535515 0.807315171 -2.44314671	-125.250000 29.2500000 -4.33494282 0.692022085 -2.31028771	-125.250000 29.2500000 -5.38854456 1.02792954 -3.69718266	-125.250000 29.2500000 -6.19850636 1.05764186 -5.08262634	-125.250000 29.2500000 -6.23823595 1.64087594 -5.88076448	-125.250000 29.2500000 -6.23720837 1.54261947 -5.95493269	-125.250000 29.2500000 -5.87804890 0.543416023 -6.68878508	-125.250000 29.2500000 -3.76778007 0.183931217 -5.12397289	-125.250000 29.2500000 -1.79994559 -0.646716297 -3.91416979	-125.250000 29.2500000 0.120362222 -1.39580715 -2.60189438	-125.250000 29.2500000 0.171663791 -1.25281930 -2.04924464	-125.250000 29.2500000 0.832235038 -1.12669301 -1.33766985	-125.250000 29.2500000 0.659168541 -1.02278376 -0.917330325	-125.250000 29.2500000 0.914708495 -1.35393035 -0.466703564	-125.250000 29.2500000 0.919257581 -1.25727510 1.39911834E-03	-125.250000 29.2500000 0.921670973 -1.68299615 0.157136977	-125.250000 29.2500000 0.738142788 -1.25247955 0.645195842	-125.250000 29.2500000 0.552361667 -0.348866284 1.44295275	-125.250000 29.2500000 0.283444703 -0.331593215 1.45565546	-125.250000 29.2500000 0.162278816 -0.347913414 1.67225492	-125.250000 29.2500000 -0.190819472 -0.394230664 1.65522027	-125.250000 29.2500000 -0.425262839 -0.443358183 1.70394456	-125.250000 29.2500000 -0.631941676 -0.599318862 1.52201223	-125.250000 29.2500000 -0.827807367 -0.551692367 1.62095189	-125.250000 29.2500000 -1.01292551 -0.675846934 1.71338272
-124.750000 29.2500000 -5.08057070 2.86273408 -6.02546072	-124.750000 29.2500000 -4.97940159 2.74383044 -5.48358202	-124.750000 29.2500000 -4.74172211 2.67434525 -5.02089596	-124.750000 29.2500000 -4.41753674 2.42172265 -4.66170740	-124.750000 29.2500000 -4.34945250 2.17324901 -4.08574772	-124.750000 29.2500000 -4.03746891 2.06090641 -3.43740916	-124.750000 29.2500000 -3.89299393 1.39501572 -2.88047576	-124.750000 29.2500000 -8.08947945 2.71833158 0.544240236	-124.750000 29.2500000 -11.4463148 1.90676141 3.28023577	-124.750000 29.2500000 -16.1925659 1.45682836 5.59798813	-124.750000 29.2500000 -21.4066963 -0.484477252 8.29906940	-124.750000 29.2500000 -19.3503532 -1.31828225 6.40276861	-124.750000 29.2500000 -16.7168446 -0.258300006 5.52804661	-124.750000 29.2500000 -16.6359558 -9.39410776E-02 4.03627729	-124.750000 29.2500000 -14.8707619 0.125697017 3.66481280	-124.750000 29.2500000 -12.8839216 0.576584160 2.83134222	-124.750000 29.2500000 -10.5253792 -1.45487152E-02 2.08722806	-124.750000 29.2500000 -11.1223831 6.40687644E-02 1.42902136	-124.750000 29.2500000 -9.89822960 0.622869015 0.683523357	-124.750000 29.2500000 -9.98173523 0.191743955 -0.341456801	-124.750000 29.2500000 -7.34736538 3.72994086E-03 -0.777364910	-124.750000 29.2500000 -7.59357786 -5.11653833E-02 -1.34096158	-124.750000 29.2500000 -6.51748085 -0.514559507 -2.40582228	-124.750000 29.2500000 -6.56885862 -0.541461408 -2.48569345	-124.750000 29.2500000 -4.88603973 -0.613744199 -2.22784281	-124.750000 29.2500000 -4.77116728 -0.646882594 -2.21122122	-124.750000 29.2500000 -5.05288696 -0.615752518 -2.53358555	-124.750000 29.2500000 -6.26871967 -0.615877569 -4.16779375	-124.750000 29.2500000 -5.39244413 -0.710134804 -4.96855974	-124.750000 29.2500000 -7.21745586 -0.272435576 -6.77448988	-124.750000 29.2500000 -7.22232056 -0.406420738 -6.82648897	-124.750000 29.2500000 -4.76327038 -1.43775582 -6.55462122	-124.750000 29.2500000 -3.05411887 -1.25025249 -4.98411512	-124.750000 29.2500000 -1.36189926 -1.66015744 -3.63527155	-124.750000 29.2500000 0.284077734 -1.87203968 -2.29224420	-124.750000 29.2500000 0.336068034 -1.76978695 -1.79640722	-124.750000 29.2500000 0.764605463 -1.43978882 -0.865361750	-124.750000 29.2500000 0.753062665 -1.32181621 -0.556982875	-124.750000 29.2500000 1.06972885 -1.59549272 9.78999808E-02	-124.750000 29.2500000 1.20643473 -1.71992147 0.461536139	-124.750000 29.2500000 1.55616498 -1.94021177 0.783897519	-124.750000 29.2500000 1.34556711 -1.57151330 1.14511645	-124.750000 29.2500000 0.989573836 -0.654391587 1.47303355	-124.750000 29.2500000 0.888443828 -0.814817071 1.47632635	-124.750000 29.2500000 0.647096515 -0.563852727 1.68828416	-124.750000 29.2500000 0.582787573 -0.905757904 1.79042172	-124.750000 29.2500000 0.187896013 -0.695531309 1.62206161	-124.750000 29.2500000 2.81261113E-02 -1.02615738 1.53972280	-124.750000 29.2500000 -0.303727150 -0.981889844 1.53830612	-124.750000 29.2500000 -0.409990251 -1.12902319 1.48867595
-124.250000 29.2500000 -4.00045395 1.70033443 -4.56306601	-124.250000 29.2500000 -3.89059830 1.53305030 -4.39000988	-124.250000 29.2500000 -3.58811378 1.32821262 -4.16482496	-124.250000 29.2500000 -3.20018363 0.753314316 -3.92148280	-124.250000 29.2500000 -2.60247326 0.435513824 -3.39353561	-124.250000 29.2500000 -2.94818139 0.523978174 -3.43659854	-124.250000 29.2500000 -2.81341934 -3.80215570E-02 -3.22443628	-124.250000 29.2500000 -7.10984612 0.824356735 1.09379458	-124.250000 29.2500000 -11.1662312 -0.185079068 4.51442957	-124.250000 29.2500000 -22.4030647 -0.560754836 8.69330978	-124.250000 29.2500000 -26.5653114 -3.04570723 11.9689188	-124.250000 29.2500000 -27.3929768 -3.37238836 10.4329643	-124.250000 29.2500000 -22.5795975 -1.75033772 9.11029720	-124.250000 29.2500000 -16.6184883 -1.80927062 6.62500429	-124.250000 29.2500000 -14.8913174 -1.47517693 6.38103151	-124.250000 29.2500000 -16.1879673 7.51043186E-02 5.02782679	-124.250000 29.2500000 -13.6738415 -1.25116873 4.05741072	-124.250000 29.2500000 -13.2044439 -0.756884098 3.06971049	-124.250000 29.2500000 -11.9940720 -4.74353135E-02 2.06967902	-124.250000 29.2500000 -12.7903728 -1.26513875 1.24688995	-124.250000 29.2500000 -9.43419933 -1.84738040 -7.28775561E-02	-124.250000 29.2500000 -9.40192604 -1.42597055 -0.709056675	-124.250000 29.2500000 -8.59698582 -2.14599490 -2.66808891	-124.250000 29.2500000 -6.05556440 -2.26495337 -2.34128809	-124.250000 29.2500000 -6.44568443 -1.96471763 -2.30028868	-124.250000 29.2500000 -6.20653868 -1.99783897 -2.31462622	-124.250000 29.2500000 -6.36846638 -1.89805615 -2.76848149	-124.250000 29.2500000 -5.41047812 -2.17651343 -3.80823231	-124.250000 29.2500000 -4.77923679 -2.18666053 -4.66498899	-124.250000 29.2500000 -6.22755051 -2.22882462 -6.34810972	-124.250000 29.2500000 -6.14504099 -2.35028362 -6.42954493	-124.250000 29.2500000 -5.87737179 -3.20634580 -7.33406210	-124.250000 29.2500000 -3.82336521 -2.62095499 -5.53272104	-124.250000 29.2500000 -1.17937958 -2.27169538 -3.37539411	-124.250000 29.2500000 0.383521408 -2.42800689 -2.19964862	-124.250000 29.2500000 0.395636767 -2.22455573 -1.65540338	-124.250000 29.2500000 0.499457240 -1.43416011 -0.685699940	-124.250000 29.2500000 0.799488246 -1.61240113 -0.219602481	-124.250000 29.2500000 0.927979469 -1.60766649 0.442499220	-124.250000 29.2500000 1.13724613 -1.83984411 0.875530064	-124.250000 29.2500000 1.32313812 -1.74153697 1.09249985	-124.250000 29.2500000 1.41799092 -1.63019383 1.52092373	-124.250000 29.2500000 1.10059822 -0.939605892 1.68933034	-124.250000 29.2500000 1.06015575 -1.02476883 1.78803372	-124.250000 29.2500000 0.830988407 -0.747473300 1.76765466	-124.250000 29.2500000 0.968580484 -1.22523963 1.92765737	-124.250000 29.2500000 0.682056963 -1.08290458 1.74825013	-124.250000 29.2500000 0.531950057 -1.45309007 1.76803887	-124.250000 29.2500000 0.274862826 -1.42033231 1.56298375	-124.250000 29.2500000 0.141637638 -1.55052412 1.49117196
-123.750000 29.2500000 -2.35156631 -1.02189112 -3.43427920	-123.750000 29.2500000 -2.38656855 -1.04949641 -3.57714391	-123.750000 29.2500000 -1.58281648 -0.934961021 -3.06511664	-123.750000 29.2500000 -1.94992805 -1.42264926 -3.57809997	-123.750000 29.2500000 -1.66239595 -1.20089507 -3.12817907	-123.750000 29.2500000 -1.54826224 -1.14108253 -3.33438873	-123.750000 29.2500000 -1.73956633 -1.31431234 -3.56409216	-123.750000 29.2500000 -4.42753315 -1.32920420 1.06746888	-123.750000 29.2500000 -10.0623627 -2.33549666 4.38987780	-123.750000 29.2500000 -14.1335821 -3.77132702 7.57501221	-123.750000 29.2500000 -19.4934177 -7.46528816 11.5161219	-123.750000 29.2500000 -18.3847885 -7.06899548 9.07543468	-123.750000 29.2500000 -21.2023849 -4.66300201 9.89560032	-123.750000 29.2500000 -21.8948097 -4.24002457 10.2777300	-123.750000 29.2500000 -21.4612045 -2.77039695 9.42674255	-123.750000 29.2500000 -22.5250149 -0.730988860 6.96908140	-123.750000 29.2500000 -18.3097630 -3.06659269 6.74451065	-123.750000 29.2500000 -19.2292347 -2.89007378 5.92287970	-123.750000 29.2500000 -16.9792347 -1.91506863 4.53949881	-123.750000 29.2500000 -15.6215630 -3.01316071 2.59980893	-123.750000 29.2500000 -15.2231808 -3.27551150 0.924000978	-123.750000 29.2500000 -12.3525200 -3.25218487 -7.52172386E-03	-123.750000 29.2500000 -11.4759130 -3.96588802 -2.57765126	-123.750000 29.2500000 -8.20972061 -3.80272722 -2.31358862	-123.750000 29.2500000 -8.76921654 -3.23659635 -2.18777871	-123.750000 29.2500000 -8.78367329 -3.44380379 -2.19804764	-123.750000 29.2500000 -6.36073589 -3.34732127 -2.09734130	-123.750000 29.2500000 -7.68588686 -3.75674725 -3.95222092	-123.750000 29.2500000 -6.70957327 -3.78211761 -4.69585037	-123.750000 29.2500000 -5.76304770 -3.92528343 -5.86157656	-123.750000 29.2500000 -8.16821957 -4.32495117 -6.98515463	-123.750000 29.2500000 -5.04450798 -4.99198914 -6.82535362	-123.750000 29.2500000 -3.25169277 -3.96941781 -5.17411852	-123.750000 29.2500000 -1.22665834 -2.93095493 -3.40185022	-123.750000 29.2500000 0.188431844 -2.79972625 -2.38512802	-123.750000 29.2500000 0.411359012 -2.66555429 -1.61508155	-123.750000 29.2500000 0.448841989 -1.75810277 -0.671541154	-123.750000 29.2500000 0.500956237 -1.48246539 -9.38379318E-02	-123.750000 29.2500000 0.746715069 -1.56791043 0.613932371	-123.750000 29.2500000 0.898978293 -1.64955080 1.12801862	-123.750000 29.2500000 1.15026784 -1.61128592 1.40215468	-123.750000 29.2500000 1.31750774 -1.53103888 1.75505745	-123.750000 29.2500000 1.05552447 -0.980680764 1.92530406	-123.750000 29.2500000 1.06644082 -1.06727159 1.94239151	-123.750000 29.2500000 0.872040927 -0.950496435 1.90391266	-123.750000 29.2500000 0.981066942 -1.33793688 2.19802880	-123.750000 29.2500000 0.742937624 -1.26661074 1.72693205	-123.750000 29.2500000 0.746269882 -1.58552754 1.91353881	-123.750000 29.2500000 0.658020914 -1.67877221 1.54636276	-123.750000 29.2500000 0.604261041 -1.91836655 1.58385575
-123.250000 29.2500000 -9.28863212E-02 -4.32260180 -4.32219028	-123.250000 29.2500000 -0.151126310 -4.02121305 -4.24079752	-123.250000 29.2500000 -7.75035769E-02 -3.50026917 -3.81363440	-123.250000 29.2500000 -0.296912462 -3.37080407 -3.67970181	-123.250000 29.2500000 -0.367123902 -2.96495771 -3.40679312	-123.250000 29.2500000 -0.734859407 -2.35066223 -3.32737064	-123.250000 29.2500000 -0.776554942 -2.24713135 -3.28929138	-123.250000 29.2500000 -2.42745519 -2.96974730 0.444249749	-123.250000 29.2500000 -6.11492538 -4.33070326 2.70261216	-123.250000 29.2500000 -8.55361938 -6.48659849 4.62682915	-123.250000 29.2500000 -12.1256380 -9.11535263 7.22619581	-123.250000 29.2500000 -15.5231018 -11.1730680 7.29643440	-123.250000 29.2500000 -20.3832607 -8.55705166 9.84965420	-123.250000 29.2500000 -21.4792252 -7.87596655 10.7104721	-123.250000 29.2500000 -30.1440105 -6.46297884 12.4620571	-123.250000 29.2500000 -24.4878082 -4.43413162 9.49762154	-123.250000 29.2500000 -21.8122978 -6.30083227 9.63249588	-123.250000 29.2500000 -20.8331146 -5.98397779 7.50701904	-123.250000 29.2500000 -22.4863853 -3.64610457 6.84538698	-123.250000 29.2500000 -21.5303383 -5.08180523 3.54149055	-123.250000 29.2500000 -16.2156296 -5.39003134 2.35151386	-123.250000 29.2500000 -11.9951468 -4.98358727 -2.00597057E-03	-123.250000 29.2500000 -10.3070307 -5.98112965 -2.26305127	-123.250000 29.2500000 -11.1385803 -5.22834778 -2.09073663	-123.250000 29.2500000 -12.1118450 -4.70326471 -1.81852245	-123.250000 29.2500000 -8.21159744 -4.89800167 -1.68129754	-123.250000 29.2500000 -8.35208321 -4.79089737 -1.48817444	-123.250000 29.2500000 -7.46386385 -5.11327028 -3.25911665	-123.250000 29.2500000 -9.38724995 -5.45293093 -4.89884281	-123.250000 29.2500000 -8.95716572 -5.42950869 -6.13182211	-123.250000 29.2500000 -7.89237738 -6.22395420 -6.28211021	-123.250000 29.2500000 -4.50582981 -6.52084827 -6.34185219	-123.250000 29.2500000 -2.77110314 -5.37582445 -4.64388895	-123.250000 29.2500000 -1.82919049 -3.97767425 -3.79020715	-123.250000 29.2500000 0.245383486 -3.09577632 -2.26425743	-123.250000 29.2500000 0.432072312 -3.13007116 -1.63212979	-123.250000 29.2500000 0.432116270 -2.20792818 -0.693090498	-123.250000 29.2500000 0.386616945 -1.64221835 -0.131378695	-123.250000 29.2500000 0.571532369 -1.51527035 0.625828385	-123.250000 29.2500000 0.738915920 -1.53349733 1.15441322	-123.250000 29.2500000 0.880432844 -1.30437624 1.57143319	-123.250000 29.2500000 0.904316187 -1.16548240 1.73138571	-123.250000 29.2500000 1.00918114 -0.938726544 2.10108423	-123.250000 29.2500000 1.01520872 -1.08178830 2.14020419	-123.250000 29.2500000 0.866648674 -1.11053967 2.06982040	-123.250000 29.2500000 0.735656857 -1.16862273 2.08989048	-123.250000 29.2500000 0.869213760 -1.62075365 1.86344695	-123.250000 29.2500000 0.910041273 -1.72561204 1.95352280	-123.250000 29.2500000 0.834683418 -1.95584440 1.93816864	-123.250000 29.2500000 0.914180040 -2.29297614 1.93082178
-122.750000 29.2500000 0.498991966 -5.21328497 -5.46763325	-122.750000 29.2500000 0.370930821 -4.91737938 -5.23725128	-122.750000 29.2500000 0.425388396 -4.67140007 -4.92382956	-122.750000 29.2500000 0.439151198 -4.62267447 -4.30195189	-122.750000 29.2500000 -7.36434013E-02 -3.89897346 -4.14082003	-122.750000 29.2500000 -0.134597510 -3.26584697 -3.46103787	-122.750000 29.2500000 -0.285863131 -2.71616054 -3.10542512	-122.750000 29.2500000 -1.02007484 -3.63600087 -0.348316073	-122.750000 29.2500000 -3.48240709 -5.15410900 1.51254368	-122.750000 29.2500000 -5.49799442 -6.84711647 2.21307969	-122.750000 29.2500000 -7.85311842 -9.27754498 3.56321645	-122.750000 29.2500000 -8.85301018 -12.9769773 5.06272221	-122.750000 29.2500000 -11.9875221 -10.7502222 6.63477802	-122.750000 29.2500000 -18.5668583 -12.4075470 9.67517757	-122.750000 29.2500000 -18.5913029 -11.0244684 9.22452450	-122.750000 29.2500000 -21.8951645 -9.01876354 9.71008110	-122.750000 29.2500000 -29.7930241 -9.42209625 12.1010189	-122.750000 29.2500000 -28.7756996 -8.71950912 10.7523766	-122.750000 29.2500000 -32.9206619 -5.95186567 10.5041866	-122.750000 29.2500000 -21.6242504 -7.49682808 5.27544260	-122.750000 29.2500000 -21.8189487 -7.21309423 4.58028889	-122.750000 29.2500000 -15.6077995 -6.97211218 0.248047873	-122.750000 29.2500000 -14.7716484 -7.42209482 -2.58111382	-122.750000 29.2500000 -15.2224092 -7.12882614 -1.56124198	-122.750000 29.2500000 -11.2698193 -6.21104240 -1.07645202	-122.750000 29.2500000 -11.5894032 -6.28621292 -1.33778739	-122.750000 29.2500000 -11.8371964 -6.62158442 -1.22736192	-122.750000 29.2500000 -11.2935171 -6.51914024 -3.00250030	-122.750000 29.2500000 -10.2979851 -6.77934217 -4.21694040	-122.750000 29.2500000 -9.26982212 -6.62753105 -4.93055439	-122.750000 29.2500000 -8.07596874 -7.87674809 -5.62869596	-122.750000 29.2500000 -7.47012281 -8.14439011 -6.78494215	-122.750000 29.2500000 -4.11903143 -7.09945488 -5.11434412	-122.750000 29.2500000 -1.62672925 -4.69227028 -3.29763389	-122.750000 29.2500000 0.184664309 -3.70844269 -2.56878829	-122.750000 29.2500000 0.430195540 -3.68643641 -1.75992513	-122.750000 29.2500000 0.511656344 -2.76182628 -0.876595616	-122.750000 29.2500000 0.498687387 -2.03721571 -0.230858490	-122.750000 29.2500000 0.503646970 -1.73175848 0.551294684	-122.750000 29.2500000 0.649505496 -1.61434901 1.10255754	-122.750000 29.2500000 0.692640901 -1.19242525 1.49688983	-122.750000 29.2500000 0.894358397 -1.17132926 1.88410711	-122.750000 29.2500000 0.878033817 -0.944632947 2.17793870	-122.750000 29.2500000 0.884357810 -1.06398225 2.22245073	-122.750000 29.2500000 0.829812348 -1.22202265 2.16216516	-122.750000 29.2500000 0.755386353 -1.35954273 2.11833310	-122.750000 29.2500000 1.01099610 -1.86305594 2.14786601	-122.750000 29.2500000 0.969654560 -1.94806039 2.09099889	-122.750000 29.2500000 0.994505584 -2.23716235 2.01924515	-122.750000 29.2500000 0.981720269 -2.43841100 2.02724528
-122.250000 29.2500000 -1.60677452E-02 -4.39140558 -5.45186949	-122.250000 29.2500000 0.149167940 -4.57470894 -5.17819452	-122.250000 29.2500000 -2.64991596E-02 -3.46934056 -4.39505243	-122.250000 29.2500000 2.19166814E-03 -4.18134880 -4.36181784	-122.250000 29.2500000 -0.228561088 -3.65419483 -4.09028816	-122.250000 29.2500000 -0.145635426 -3.42104697 -3.50730634	-122.250000 29.2500000 0.244770646 -3.21952367 -2.84787869	-122.250000 29.2500000 -0.489986628 -3.70775247 -0.599049449	-122.250000 29.2500000 -1.19650412 -4.95658541 0.966476500	-122.250000 29.2500000 -1.85924852 -6.56686258 0.902711570	-122.250000 29.2500000 -2.90627503 -8.78787327 1.33584750	-122.250000 29.2500000 -6.29860353 -12.4495811 3.07482672	-122.250000 29.2500000 -7.66818428 -11.8338346 4.04467201	-122.250000 29.2500000 -9.90640545 -14.4924212 5.05987501	-122.250000 29.2500000 -11.3025913 -13.4071531 4.48293591	-122.250000 29.2500000 -13.2975111 -12.4751387 6.02779675	-122.250000 29.2500000 -18.9658318 -12.4746599 8.92531872	-122.250000 29.2500000 -19.8717709 -12.7570000 10.1245899	-122.250000 29.2500000 -21.2155743 -10.3377333 9.92375278	-122.250000 29.2500000 -20.2794399 -11.5930767 6.41243458	-122.250000 29.2500000 -20.5892200 -11.0501900 4.75859356	-122.250000 29.2500000 -21.5161247 -9.59361172 1.85562098	-122.250000 29.2500000 -15.0218897 -9.08448696 -0.910135150	-122.250000 29.2500000 -13.8644123 -9.17738533 -0.785585582	-122.250000 29.2500000 -16.0504646 -7.81860209 -0.233904347	-122.250000 29.2500000 -16.2874336 -7.47416258 -0.538041472	-122.250000 29.2500000 -10.9324236 -8.02021503 -0.403923571	-122.250000 29.2500000 -10.7773046 -7.57867670 -2.11654353	-122.250000 29.2500000 -10.7806740 -7.37478495 -3.42720151	-122.250000 29.2500000 -9.88513470 -7.75291729 -4.62117481	-122.250000 29.2500000 -12.8846054 -9.21593666 -5.51768780	-122.250000 29.2500000 -7.54105330 -9.58185768 -5.88013744	-122.250000 29.2500000 -4.94774342 -8.27479553 -5.06312323	-122.250000 29.2500000 -1.85668325 -5.63459778 -3.42121339	-122.250000 29.2500000 -6.18818924E-02 -4.98289967 -3.21197629	-122.250000 29.2500000 0.492209285 -4.38700390 -1.99470234	-122.250000 29.2500000 0.441264212 -3.28000546 -0.951395333	-122.250000 29.2500000 0.582124293 -2.69531322 -0.455468863	-122.250000 29.2500000 0.545701087 -2.13283348 0.375689030	-122.250000 29.2500000 0.461506784 -1.76786458 1.08363187	-122.250000 29.2500000 0.676216543 -1.53808796 1.47187543	-122.250000 29.2500000 0.648804963 -1.24547946 1.76806867	-122.250000 29.2500000 0.750926435 -1.10123432 1.98889446	-122.250000 29.2500000 0.795891404 -1.23462677 2.08020759	-122.250000 29.2500000 1.02039385 -1.59621441 2.19776392	-122.250000 29.2500000 0.856169045 -1.63075840 2.18126011	-122.250000 29.2500000 0.914336562 -1.87776375 2.05092120	-122.250000 29.2500000 0.899922371 -2.11700058 2.09209108	-122.250000 29.2500000 1.17240286 -2.76308060 2.26026464	-122.250000 29.2500000 1.13241482 -2.94949627 2.22382641
-121.750000 29.2500000 -0.495953768 -4.34829807 -4.33382893	-121.750000 29.2500000 -0.119525529 -4.88846779 -4.23641109	-121.750000 29.2500000 -0.257272333 -3.39271808 -3.46307778	-121.750000 29.2500000 -9.21619758E-02 -3.86936450 -3.24649549	-121.750000 29.2500000 -0.155923277 -3.42351890 -3.20610785	-121.750000 29.2500000 0.124609053 -3.11925054 -2.94336057	-121.750000 29.2500000 0.400109500 -3.05940509 -2.61902523	-121.750000 29.2500000 -0.249026954 -3.73279452 -0.363479227	-121.750000 29.2500000 -0.604115367 -4.37361383 0.573163450	-121.750000 29.2500000 -0.970998228 -5.88874435 0.398637146	-121.750000 29.2500000 -1.61049294 -7.72718716 0.746508300	-121.750000 29.2500000 -3.78658080 -10.7129030 1.86352742	-121.750000 29.2500000 -3.63577485 -11.5623407 1.71441305	-121.750000 29.2500000 -6.09273767 -13.3172398 1.40518856	-121.750000 29.2500000 -6.53136253 -13.7258682 1.97984111	-121.750000 29.2500000 -7.77730608 -13.3991299 2.62490129	-121.750000 29.2500000 -12.2583694 -13.9506559 5.27341986	-121.750000 29.2500000 -12.0441036 -14.7979755 5.75833368	-121.750000 29.2500000 -12.5365057 -14.5512838 6.20662308	-121.750000 29.2500000 -19.3369904 -14.8082771 5.01166773	-121.750000 29.2500000 -20.2386837 -14.4729605 4.18369102	-121.750000 29.2500000 -20.4450321 -13.4142990 3.35123038	-121.750000 29.2500000 -20.1191673 -11.9961033 1.03307295	-121.750000 29.2500000 -20.1412106 -11.5282936 1.77632794E-02	-121.750000 29.2500000 -14.9777145 -10.0864077 1.50077927	-121.750000 29.2500000 -15.5314579 -9.26653385 0.593112230	-121.750000 29.2500000 -15.8547649 -9.50161648 0.694368422	-121.750000 29.2500000 -15.7654190 -8.90904903 -1.34003270	-121.750000 29.2500000 -14.9373293 -9.01825237 -3.23706198	-121.750000 29.2500000 -13.7208481 -9.64088440 -4.86845398	-121.750000 29.2500000 -12.5815868 -10.7803574 -4.38047886	-121.750000 29.2500000 -7.45380402 -10.8182669 -5.00876760	-121.750000 29.2500000 -4.90314245 -9.28893566 -3.74570036	-121.750000 29.2500000 -2.96829939 -6.92352915 -3.52942371	-121.750000 29.2500000 0.291549236 -6.12444067 -3.11907554	-121.750000 29.2500000 0.133759901 -5.47681761 -2.52592301	-121.750000 29.2500000 0.367515624 -4.24791336 -1.08566928	-121.750000 29.2500000 0.447636664 -3.55714798 -0.854488552	-121.750000 29.2500000 0.628227949 -2.74871731 0.124490410	-121.750000 29.2500000 0.540685117 -2.12757540 0.741988957	-121.750000 29.2500000 0.520564616 -1.86985385 1.41318846	-121.750000 29.2500000 0.567555189 -1.59349382 1.71650374	-121.750000 29.2500000 0.821968734 -1.69558656 1.83662355	-121.750000 29.2500000 0.793206394 -1.55298305 2.11131477	-121.750000 29.2500000 0.954905748 -1.99636781 1.94396055	-121.750000 29.2500000 0.879124582 -1.98915064 1.78457046	-121.750000 29.2500000 0.835831642 -2.09947181 1.74405801	-121.750000 29.2500000 1.18952286 -2.93510151 1.98066282	-121.750000 29.2500000 1.33832455 -3.20760417 1.84831321	-121.750000 29.2500000 1.11904347 -3.36028528 2.08928013
-121.250000 29.2500000 0.162763819 -5.34340477 -4.62181473	-121.250000 29.2500000 0.660660386 -5.53230000 -4.14744377	-121.250000 29.2500000 0.434879601 -4.09971285 -3.31695938	-121.250000 29.2500000 0.392829180 -5.00235319 -3.51948524	-121.250000 29.2500000 0.261915207 -4.15267086 -3.09518600	-121.250000 29.2500000 5.46634644E-02 -3.60875678 -2.82860899	-121.250000 29.2500000 5.74375018E-02 -3.11559963 -2.46243119	-121.250000 29.2500000 -0.374925941 -3.63577175 3.42334583E-02	-121.250000 29.2500000 -0.380176902 -3.81225920 0.563354135	-121.250000 29.2500000 -0.679902136 -5.04919863 0.322781295	-121.250000 29.2500000 -1.43227935 -6.03452778 0.548914731	-121.250000 29.2500000 -1.25150621 -8.52636051 0.723427117	-121.250000 29.2500000 -2.44033074 -10.1612883 0.120880552	-121.250000 29.2500000 -2.44340992 -10.4046268 0.515167296	-121.250000 29.2500000 -2.85597873 -13.3024292 0.633026838	-121.250000 29.2500000 -4.40845394 -12.6488209 0.740606666	-121.250000 29.2500000 -4.02568865 -13.0307970 1.71420085	-121.250000 29.2500000 -7.20182419 -14.5432701 2.44630694	-121.250000 29.2500000 -7.34251499 -14.9085312 2.85108662	-121.250000 29.2500000 -12.1770344 -15.1920490 2.28173566	-121.250000 29.2500000 -12.2398043 -15.5771503 2.17547655	-121.250000 29.2500000 -18.1455097 -16.0063629 1.93571246	-121.250000 29.2500000 -18.6218128 -15.7870359 1.15472984	-121.250000 29.2500000 -19.0397987 -13.9855146 0.804334164	-121.250000 29.2500000 -20.1279945 -12.5831003 1.71771419	-121.250000 29.2500000 -14.7296648 -11.4356632 1.53361452	-121.250000 29.2500000 -14.9764948 -11.2207603 1.89795482	-121.250000 29.2500000 -15.0706263 -10.3769798 -0.183559477	-121.250000 29.2500000 -13.8451376 -11.0022678 -0.945469022	-121.250000 29.2500000 -12.5604715 -11.2975693 -3.48394251	-121.250000 29.2500000 -11.9058475 -12.2603283 -3.44391274	-121.250000 29.2500000 -12.0879850 -11.9213877 -4.86288309	-121.250000 29.2500000 -7.10432911 -11.1445866 -3.90998721	-121.250000 29.2500000 -2.99256492 -8.12106514 -3.04302645	-121.250000 29.2500000 -0.274241209 -7.36237144 -3.65093088	-121.250000 29.2500000 0.717992008 -6.64830303 -2.49620461	-121.250000 29.2500000 0.770138860 -5.34351683 -1.38618982	-121.250000 29.2500000 0.506508291 -4.65150976 -1.01534069	-121.250000 29.2500000 0.564112425 -3.54885530 -0.157742083	-121.250000 29.2500000 0.684143722 -2.73653650 0.334251493	-121.250000 29.2500000 0.657158077 -2.37747669 0.967657030	-121.250000 29.2500000 0.721889615 -2.14836097 1.23632681	-121.250000 29.2500000 0.941679060 -2.52078199 1.60693407	-121.250000 29.2500000 0.923824191 -2.15760517 1.51881814	-121.250000 29.2500000 1.08572304 -2.74773121 1.78559613	-121.250000 29.2500000 1.16116679 -3.00333595 1.62605131	-121.250000 29.2500000 1.18681097 -3.05125308 1.52685344	-121.250000 29.2500000 1.42397451 -3.86354232 1.72056985	-121.250000 29.2500000 1.39074874 -3.93284345 1.54897439	-121.250000 29.2500000 1.30426872 -4.11233759 1.72196746
-120.750000 29.2500000 -0.520518780 -5.53331757 -6.35906553	-120.750000 29.2500000 -0.111554243 -4.70499897 -5.03801012	-120.750000 29.2500000 -3.42721492E-02 -4.60110712 -4.52660370	-120.750000 29.2500000 0.270045727 -4.96018362 -3.95546150	-120.750000 29.2500000 0.190688193 -4.73002243 -3.65214562	-120.750000 29.2500000 5.59636466E-02 -4.44058180 -3.17473888	-120.750000 29.2500000 0.224717453 -3.36695886 -2.34406495	-120.750000 29.2500000 -0.574166298 -3.33176088 0.298479706	-120.750000 29.2500000 -0.780660987 -3.12801147 0.565566540	-120.750000 29.2500000 -1.03237951 -4.15154839 0.309060872	-120.750000 29.2500000 -1.95262015 -4.91471529 0.297567129	-120.750000 29.2500000 -1.93051398 -7.23218632 0.206789166	-120.750000 29.2500000 -2.05112815 -7.64650869 0.150586024	-120.750000 29.2500000 -2.23032308 -7.85465193 0.266208827	-120.750000 29.2500000 -2.07149243 -10.9314842 -0.245094389	-120.750000 29.2500000 -2.53998542 -11.1018591 1.57113783E-02	-120.750000 29.2500000 -2.33945131 -11.6732502 0.135703877	-120.750000 29.2500000 -4.33218050 -12.9994230 0.863462746	-120.750000 29.2500000 -4.52041292 -13.3535175 1.60801566	-120.750000 29.2500000 -7.94279242 -14.3539705 0.919103265	-120.750000 29.2500000 -13.0408630 -15.3095856 2.17142057	-120.750000 29.2500000 -12.0981388 -16.5531712 0.350050300	-120.750000 29.2500000 -17.1407146 -18.2307434 1.31810951	-120.750000 29.2500000 -18.3511505 -15.8819532 1.49372864	-120.750000 29.2500000 -13.3508968 -14.2997904 1.47593319	-120.750000 29.2500000 -13.7512569 -13.3704338 2.30917859	-120.750000 29.2500000 -13.9288559 -13.0704384 2.62092018	-120.750000 29.2500000 -14.3479929 -12.0636244 0.743432224	-120.750000 29.2500000 -19.2236462 -12.1931963 -0.182678774	-120.750000 29.2500000 -18.6834755 -13.3183994 -2.92796516	-120.750000 29.2500000 -17.9175243 -14.0547266 -2.84450483	-120.750000 29.2500000 -11.6865778 -13.2463951 -3.65224767	-120.750000 29.2500000 -7.58025694 -12.2061863 -3.66682529	-120.750000 29.2500000 -3.35977840 -10.5144472 -3.65903068	-120.750000 29.2500000 0.428906560 -8.56259346 -3.59212971	-120.750000 29.2500000 0.389240444 -7.62364340 -2.59834361	-120.750000 29.2500000 0.714981198 -6.51045609 -1.81874311	-120.750000 29.2500000 0.807198703 -5.44572639 -1.12775409	-120.750000 29.2500000 1.00578797 -4.49274826 -0.462802768	-120.750000 29.2500000 0.810074449 -3.35915804 -2.24589556E-02	-120.750000 29.2500000 0.937135577 -3.40517735 0.368954599	-120.750000 29.2500000 0.994019330 -3.14191484 0.674763143	-120.750000 29.2500000 1.22128975 -3.49320078 0.964026093	-120.750000 29.2500000 1.28631556 -3.38598132 1.00522470	-120.750000 29.2500000 1.42594194 -3.83190441 1.20533669	-120.750000 29.2500000 1.79801786 -4.55330944 1.46194458	-120.750000 29.2500000 1.64733481 -4.42203140 1.36581194	-120.750000 29.2500000 1.75444114 -4.89856529 1.22805774	-120.750000 29.2500000 1.80876553 -5.44381237 1.49880612	-120.750000 29.2500000 1.81338656 -6.16079235 1.40995824
-120.250000 29.2500000 -2.10073566 -3.03700995 -6.39482212	-120.250000 29.2500000 -1.66117775 -3.21180320 -5.55265808	-120.250000 29.2500000 -1.62399673 -3.56120729 -5.14583445	-120.250000 29.2500000 -0.912550032 -3.36503935 -3.98342204	-120.250000 29.2500000 -0.680406630 -3.94525290 -3.67385006	-120.250000 29.2500000 -3.99192348E-02 -4.49925423 -3.03886366	-120.250000 29.2500000 0.179506794 -4.43894768 -2.34476233	-120.250000 29.2500000 -1.18197584 -3.60742855 0.346286893	-120.250000 29.2500000 -1.64321804 -2.79612160 0.709240973	-120.250000 29.2500000 -2.49446440 -3.52172208 0.569561839	-120.250000 29.2500000 -3.22263193 -4.47524405 0.552655578	-120.250000 29.2500000 -2.84129810 -5.97093678 0.961102009	-120.250000 29.2500000 -3.43760610 -5.77823162 0.883301258	-120.250000 29.2500000 -3.14897251 -6.29074287 -0.334380180	-120.250000 29.2500000 -2.55357289 -7.80372906 -0.550117671	-120.250000 29.2500000 -3.64032245 -9.19783115 0.245141059	-120.250000 29.2500000 -3.39317393 -9.86149788 1.13113988E-02	-120.250000 29.2500000 -2.72743869 -10.7034245 0.465115726	-120.250000 29.2500000 -3.22080708 -10.5812111 0.662956119	-120.250000 29.2500000 -4.81610870 -12.6691751 0.275178403	-120.250000 29.2500000 -8.91244793 -13.4789982 1.13945448	-120.250000 29.2500000 -11.8152342 -16.4666767 1.04578066	-120.250000 29.2500000 -15.7497826 -19.5967503 1.70212269	-120.250000 29.2500000 -18.0097504 -16.6683655 2.36969042	-120.250000 29.2500000 -12.9870110 -15.1777163 2.84659791	-120.250000 29.2500000 -13.0340652 -14.8131876 3.02031350	-120.250000 29.2500000 -13.2986708 -14.1259699 3.50021601	-120.250000 29.2500000 -13.8507004 -12.9772224 1.80867195	-120.250000 29.2500000 -14.4432974 -12.5753965 -0.788842559	-120.250000 29.2500000 -17.5391102 -14.8892927 -1.46628213	-120.250000 29.2500000 -17.2309303 -15.5618057 -1.39913130	-120.250000 29.2500000 -11.3286247 -14.8292770 -2.58833361	-120.250000 29.2500000 -7.18509531 -12.9741144 -2.27298045	-120.250000 29.2500000 -3.43973970 -11.9140635 -3.51651120	-120.250000 29.2500000 -0.308607876 -9.90922451 -3.93019557	-120.250000 29.2500000 0.520533800 -8.36002922 -2.97597075	-120.250000 29.2500000 0.589103580 -7.60377359 -2.00094700	-120.250000 29.2500000 0.834773362 -6.67276239 -1.82404244	-120.250000 29.2500000 1.15940797 -5.71505070 -0.987203181	-120.250000 29.2500000 1.28153825 -4.77303648 -0.472145915	-120.250000 29.2500000 1.36654615 -4.84265995 -0.404639155	-120.250000 29.2500000 1.43927610 -4.57901287 -0.137723580	-120.250000 29.2500000 1.51737785 -4.62143278 4.69821952E-02	-120.250000 29.2500000 1.61026645 -4.62036419 0.197874188	-120.250000 29.2500000 2.02328873 -5.81494951 0.497792006	-120.250000 29.2500000 1.88964522 -5.56476784 0.718333960	-120.250000 29.2500000 2.02980328 -5.54748726 0.547091544	-120.250000 29.2500000 2.34606385 -6.87950802 0.652554870	-120.250000 29.2500000 2.35804272 -7.01454115 0.889043391	-120.250000 29.2500000 3.01860166 -9.21787071 0.304810286
-119.750000 29.2500000 -3.86374950 -1.86855829 -5.25967216	-119.750000 29.2500000 -3.44763088 -2.54748130 -4.80183315	-119.750000 29.2500000 -2.36893463 -2.51374888 -3.71033192	-119.750000 29.2500000 -1.65178514 -3.07359791 -3.30642986	-119.750000 29.2500000 -1.04657972 -4.01724672 -2.93889499	-119.750000 29.2500000 -0.377751887 -4.29135323 -2.49274230	-119.750000 29.2500000 0.598050416 -5.19095850 -1.89293385	-119.750000 29.2500000 -1.80691838 -4.03173208 0.361068338	-119.750000 29.2500000 -2.52475429 -2.68392706 1.04794693	-119.750000 29.2500000 -4.06699467 -2.73906326 1.13969159	-119.750000 29.2500000 -5.46294260 -3.74370790 0.988300979	-119.750000 29.2500000 -4.92805767 -4.73231983 1.51268303	-119.750000 29.2500000 -5.62041473 -4.50013256 0.926099360	-119.750000 29.2500000 -5.64835882 -5.34456491 0.318905801	-119.750000 29.2500000 -5.50535727 -5.93848133 -0.154135659	-119.750000 29.2500000 -5.20766401 -6.99923849 0.314394861	-119.750000 29.2500000 -4.75635338 -7.74065399 0.335711777	-119.750000 29.2500000 -4.56402779 -8.25020313 0.493730873	-119.750000 29.2500000 -4.40501308 -8.75864697 0.123808928	-119.750000 29.2500000 -6.52651739 -10.5802813 0.865718603	-119.750000 29.2500000 -8.90122795 -12.8579903 0.666895807	-119.750000 29.2500000 -11.3145514 -16.4747944 1.99777901	-119.750000 29.2500000 -14.9185448 -20.6307240 2.44284916	-119.750000 29.2500000 -10.6926928 -16.8142433 2.85701227	-119.750000 29.2500000 -12.2377739 -15.7396231 3.84918690	-119.750000 29.2500000 -12.0517702 -15.4265223 3.99162817	-119.750000 29.2500000 -13.3567562 -13.3826008 4.13890076	-119.750000 29.2500000 -13.6362438 -13.7708912 3.90042782	-119.750000 29.2500000 -13.0799961 -13.0883751 0.168224633	-119.750000 29.2500000 -16.5601749 -16.6571503 0.113332279	-119.750000 29.2500000 -16.6303902 -17.2766895 0.137022808	-119.750000 29.2500000 -10.4083796 -17.1856632 -2.39886999	-119.750000 29.2500000 -6.38320780 -14.6874390 -1.72302735	-119.750000 29.2500000 -2.56599069 -12.7128220 -2.87531519	-119.750000 29.2500000 -0.927684546 -11.8029308 -5.00861120	-119.750000 29.2500000 0.469755530 -10.3026352 -3.59264374	-119.750000 29.2500000 0.899255455 -8.52853012 -2.53601480	-119.750000 29.2500000 0.961125493 -8.40649605 -2.25023603	-119.750000 29.2500000 1.40483141 -7.18383598 -1.66081882	-119.750000 29.2500000 1.73625016 -6.44754505 -1.37352681	-119.750000 29.2500000 1.65687132 -6.03253508 -1.18482089	-119.750000 29.2500000 1.74953401 -5.94526052 -1.06379843	-119.750000 29.2500000 2.04534411 -6.57386827 -1.03750885	-119.750000 29.2500000 2.05552530 -6.68674088 -1.01781654	-119.750000 29.2500000 2.68215322 -8.30803776 -0.444458246	-119.750000 29.2500000 2.78885603 -8.01438332 -0.344748944	-119.750000 29.2500000 2.84642458 -7.85108042 -0.321890235	-119.750000 29.2500000 3.52891231 -10.1059017 -0.144181371	-119.750000 29.2500000 3.55319715 -10.0726137 -8.65745619E-02	-119.750000 29.2500000 3.83714652 -12.2883682 -0.366712034
-119.250000 29.2500000 -5.00170517 -2.16545415 -3.31860566	-119.250000 29.2500000 -4.34571648 -2.68820310 -2.96275234	-119.250000 29.2500000 -2.41379690 -3.14388776 -2.31943607	-119.250000 29.2500000 -2.13451171 -4.09854460 -2.27247810	-119.250000 29.2500000 -0.570401967 -5.03570604 -2.14207125	-119.250000 29.2500000 0.187780946 -5.39749241 -1.79113173	-119.250000 29.2500000 0.965308309 -5.94177055 -1.68417585	-119.250000 29.2500000 -1.15570176 -5.15460157 0.534141362	-119.250000 29.2500000 -3.44041681 -3.20530558 1.67222345	-119.250000 29.2500000 -6.33159304 -2.66907430 2.21275830	-119.250000 29.2500000 -8.25966072 -2.85147548 1.87646139	-119.250000 29.2500000 -8.43764782 -3.67987895 1.86112094	-119.250000 29.2500000 -8.96605492 -3.56717491 1.28697026	-119.250000 29.2500000 -8.71681499 -4.23484039 1.34490955	-119.250000 29.2500000 -9.54410934 -4.29573727 1.46396399	-119.250000 29.2500000 -8.42453575 -5.83832884 1.18707645	-119.250000 29.2500000 -8.60239697 -6.23491478 0.655096054	-119.250000 29.2500000 -8.45137405 -6.41649628 0.698008001	-119.250000 29.2500000 -7.98689795 -7.43727589 0.619584322	-119.250000 29.2500000 -8.16479588 -8.21751690 1.40770006	-119.250000 29.2500000 -9.91919994 -11.2543154 1.55728579	-119.250000 29.2500000 -11.6110773 -15.9472847 3.64257312	-119.250000 29.2500000 -13.6913795 -21.0243244 3.75342512	-119.250000 29.2500000 -10.4680634 -17.2599564 3.76071024	-119.250000 29.2500000 -11.7955093 -15.8260317 5.32861423	-119.250000 29.2500000 -11.3895159 -16.0835133 5.10062599	-119.250000 29.2500000 -9.08189392 -12.7637949 5.76045895	-119.250000 29.2500000 -12.4872341 -13.5393057 4.88358974	-119.250000 29.2500000 -12.7242050 -14.1847582 2.27816701	-119.250000 29.2500000 -9.08901691 -18.1280022 1.07972085	-119.250000 29.2500000 -8.99036694 -18.6587429 0.980800450	-119.250000 29.2500000 -7.86828375 -19.8310356 -1.63861847	-119.250000 29.2500000 -5.36122608 -15.7127104 -2.22127342	-119.250000 29.2500000 -4.76819897 -14.2475262 -3.22258258	-119.250000 29.2500000 -0.832265675 -12.6520853 -5.88062477	-119.250000 29.2500000 0.591882527 -12.1972389 -3.85102391	-119.250000 29.2500000 1.24891162 -10.7310114 -3.29261160	-119.250000 29.2500000 1.59972763 -10.5923853 -2.89314818	-119.250000 29.2500000 1.63444042 -8.89992237 -2.49663663	-119.250000 29.2500000 2.27162623 -8.36855412 -2.36698008	-119.250000 29.2500000 2.58198094 -9.17585754 -2.45990825	-119.250000 29.2500000 2.76129222 -9.30843258 -2.61566544	-119.250000 29.2500000 2.83802772 -9.61512756 -2.59586191	-119.250000 29.2500000 3.16916275 -10.1143723 -2.33572960	-119.250000 29.2500000 3.65337610 -11.6368542 -1.88279700	-119.250000 29.2500000 3.75304508 -11.4755239 -1.56620586	-119.250000 29.2500000 4.01011753 -11.4739809 -1.82947743	-119.250000 29.2500000 4.45323277 -13.7049189 -1.02419770	-119.250000 29.2500000 4.64486504 -13.3805733 -0.442405403	-119.250000 29.2500000 5.04446125 -16.0982265 -0.792216897
-118.750000 29.2500000 -3.46082950 -4.47459173 -0.110909350	-118.750000 29.2500000 -2.88590550 -5.49560356 -0.227427632	-118.750000 29.2500000 -2.10211802 -5.82837486 -0.250783890	-118.750000 29.2500000 -0.513106108 -6.50780582 -0.404043168	-118.750000 29.2500000 6.99008554E-02 -7.68088007 -1.16824579	-118.750000 29.2500000 1.14314544 -7.57058477 -1.03992510	-118.750000 29.2500000 1.78742027 -7.79508638 -1.32798123	-118.750000 29.2500000 -0.690293610 -7.30412769 1.19111645	-118.750000 29.2500000 -3.68115020 -4.75696087 2.53292894	-118.750000 29.2500000 -7.54210424 -2.63330317 3.07184339	-118.750000 29.2500000 -8.89503288 -2.42615700 2.81869340	-118.750000 29.2500000 -11.4176817 -2.59717512 2.65867066	-118.750000 29.2500000 -12.5104408 -2.44992685 2.90378881	-118.750000 29.2500000 -9.70053768 -2.84496975 2.52854371	-118.750000 29.2500000 -10.4284420 -3.26220775 2.84595990	-118.750000 29.2500000 -11.8629360 -5.10418463 2.77235079	-118.750000 29.2500000 -12.5507221 -5.48894358 3.06192327	-118.750000 29.2500000 -12.8562889 -5.76751328 3.12453103	-118.750000 29.2500000 -12.0620546 -7.46409369 2.99720120	-118.750000 29.2500000 -12.9918423 -7.00586891 3.16097641	-118.750000 29.2500000 -12.0063124 -9.32634354 3.41202283	-118.750000 29.2500000 -11.8824387 -15.7983227 5.06825590	-118.750000 29.2500000 -13.9361458 -21.2938747 5.73020983	-118.750000 29.2500000 -10.3196611 -17.4372673 5.44512033	-118.750000 29.2500000 -10.8915482 -16.1124649 6.50186491	-118.750000 29.2500000 -9.61271286 -16.9500713 7.81360674	-118.750000 29.2500000 -8.04502773 -12.6147947 7.18614483	-118.750000 29.2500000 -8.94483662 -11.8552513 5.91055679	-118.750000 29.2500000 -6.67352819 -14.0924931 3.71729374	-118.750000 29.2500000 -8.48091316 -18.0706596 1.42639852	-118.750000 29.2500000 -8.59010887 -18.8606911 1.13433087	-118.750000 29.2500000 -6.93301153 -21.2116852 -0.237270385	-118.750000 29.2500000 -5.56770992 -15.6398640 -2.20211148	-118.750000 29.2500000 -3.66503429 -15.1216497 -3.14554286	-118.750000 29.2500000 -2.37666249 -13.6982164 -6.61048746	-118.750000 29.2500000 0.166995510 -12.8320045 -4.82414913	-118.750000 29.2500000 1.86993599 -13.0834913 -3.81202269	-118.750000 29.2500000 1.53556764 -11.7286682 -4.39363003	-118.750000 29.2500000 2.69702077 -10.7645845 -3.22360086	-118.750000 29.2500000 2.90198493 -10.7075500 -3.76016855	-118.750000 29.2500000 3.43098474 -12.0171061 -3.75230026	-118.750000 29.2500000 3.99781871 -13.2249050 -4.50913382	-118.750000 29.2500000 4.52972603 -15.4365368 -5.20788288	-118.750000 29.2500000 4.54325819 -15.4543009 -4.61876106	-118.750000 29.2500000 4.96333456 -15.9594069 -4.00037622	-118.750000 29.2500000 5.07237244 -15.4461374 -3.97637916	-118.750000 29.2500000 5.18829203 -16.8368568 -4.21475935	-118.750000 29.2500000 5.82308340 -18.1557178 -2.81317759	-118.750000 29.2500000 5.12770700 -16.9282455 -1.74932456	-118.750000 29.2500000 6.28031158 -19.9541283 -1.44853902
-118.250000 29.2500000 -0.153613195 -8.92654991 2.11714125	-118.250000 29.2500000 0.766693592 -10.3321228 1.62719917	-118.250000 29.2500000 0.572304130 -8.45438194 1.65165675	-118.250000 29.2500000 1.56689203 -10.0695343 1.72799897	-118.250000 29.2500000 2.23391891 -11.2279882 1.15248871	-118.250000 29.2500000 2.81295824 -10.2573957 -0.149327278	-118.250000 29.2500000 3.21025681 -9.89548016 -0.651218057	-118.250000 29.2500000 1.34610856 -9.85324383 2.22946620	-118.250000 29.2500000 -1.66088831 -7.66771555 3.96767902	-118.250000 29.2500000 -4.67152119 -4.54740047 4.29551268	-118.250000 29.2500000 -10.4691477 -3.96707535 5.24356604	-118.250000 29.2500000 -11.1645260 -3.43959141 4.96416092	-118.250000 29.2500000 -9.14751148 -2.91639423 4.24990368	-118.250000 29.2500000 -10.5283117 -2.74394464 5.14247656	-118.250000 29.2500000 -9.07988358 -3.94666433 4.11767435	-118.250000 29.2500000 -11.3225422 -5.57576799 5.14081955	-118.250000 29.2500000 -12.3737803 -5.52938223 6.24191761	-118.250000 29.2500000 -12.3719072 -6.06303549 6.35015059	-118.250000 29.2500000 -11.2206059 -8.26779842 6.02686214	-118.250000 29.2500000 -13.2239952 -6.50198030 5.75712395	-118.250000 29.2500000 -12.2237158 -9.85808372 6.65702724	-118.250000 29.2500000 -10.7997990 -16.9207344 6.79154825	-118.250000 29.2500000 -13.5867710 -21.6156712 8.69273853	-118.250000 29.2500000 -9.60914707 -18.0149231 7.39772654	-118.250000 29.2500000 -9.44338226 -17.6750107 8.80559921	-118.250000 29.2500000 -5.62485743 -16.9176311 9.12513733	-118.250000 29.2500000 -4.10813046 -13.1738338 7.87641430	-118.250000 29.2500000 -5.97889996 -10.3146181 7.00891542	-118.250000 29.2500000 -7.09771872 -14.1294308 5.27849340	-118.250000 29.2500000 -4.72759819 -17.2754173 1.69645655	-118.250000 29.2500000 -4.06359243 -17.9446030 1.90048158	-118.250000 29.2500000 -5.93800783 -20.1999474 0.550323904	-118.250000 29.2500000 -4.21804237 -15.4271765 -0.760891855	-118.250000 29.2500000 -2.66385126 -15.6583920 -2.97238183	-118.250000 29.2500000 -1.24702752 -15.2274351 -6.45251417	-118.250000 29.2500000 0.847415388 -15.1683702 -5.74396563	-118.250000 29.2500000 1.78579652 -14.0642748 -5.10690641	-118.250000 29.2500000 2.20461726 -14.4963350 -5.96383858	-118.250000 29.2500000 2.95715141 -12.9324732 -5.03485823	-118.250000 29.2500000 3.62770200 -13.5374298 -5.80378103	-118.250000 29.2500000 3.82585740 -15.0214520 -6.49477530	-118.250000 29.2500000 4.98985815 -17.3929691 -7.63222456	-118.250000 29.2500000 6.79697609 -20.9268284 -8.30494118	-118.250000 29.2500000 6.83099508 -21.0016766 -8.08086681	-118.250000 29.2500000 7.18702507 -21.9438934 -7.16487646	-118.250000 29.2500000 5.86825562 -20.0825825 -7.44530487	-118.250000 29.2500000 7.38699055 -23.7007618 -6.45195007	-118.250000 29.2500000 6.68833303 -24.5999908 -6.95327520	-118.250000 29.2500000 7.53735733 -25.1592350 -6.41637564	-118.250000 29.2500000 6.61928749 -23.6723328 -4.17001915
-117.750000 29.2500000 1.89921618 -12.3000326 2.91427994	-117.750000 29.2500000 3.21912742 -13.8034897 2.39482713	-117.750000 29.2500000 3.21225858 -11.1188307 1.88014185	-117.750000 29.2500000 4.06217337 -12.0683556 1.78287327	-117.750000 29.2500000 4.90673733 -13.6912785 1.42325068	-117.750000 29.2500000 5.13420439 -13.8739567 -0.313216805	-117.750000 29.2500000 5.79702330 -13.5422421 -1.54038954	-117.750000 29.2500000 3.52597952 -12.2425203 2.47660756	-117.750000 29.2500000 1.78787470 -9.62287235 4.36290836	-117.750000 29.2500000 -0.941335440 -7.11175203 5.63800383	-117.750000 29.2500000 -4.97061253 -7.48399734 6.82446289	-117.750000 29.2500000 -4.49604654 -5.58751678 5.90678024	-117.750000 29.2500000 -5.17847013 -5.30928373 5.42565680	-117.750000 29.2500000 -6.24737453 -4.97004652 6.27321482	-117.750000 29.2500000 -7.37886858 -6.09874535 5.81717157	-117.750000 29.2500000 -7.61942053 -6.45531607 6.58793688	-117.750000 29.2500000 -7.90286493 -6.22196770 6.33625364	-117.750000 29.2500000 -7.33471012 -7.68562269 6.66473007	-117.750000 29.2500000 -9.87221622 -9.97775555 7.33038712	-117.750000 29.2500000 -8.85140228 -7.83774900 7.08993959	-117.750000 29.2500000 -8.77076149 -12.5314274 8.54673386	-117.750000 29.2500000 -9.88845253 -18.3553314 9.78028870	-117.750000 29.2500000 -7.65726519 -20.5847378 8.75607872	-117.750000 29.2500000 -8.72523117 -18.4580097 9.24771881	-117.750000 29.2500000 -4.30824900 -18.1210575 9.44053936	-117.750000 29.2500000 -4.29768467 -17.9897022 10.0325222	-117.750000 29.2500000 -2.53055215 -14.3472567 8.46495724	-117.750000 29.2500000 -2.36423802 -10.7032948 6.25140333	-117.750000 29.2500000 -3.02183962 -13.5661163 5.56440830	-117.750000 29.2500000 -3.39795232 -17.7592125 2.79825926	-117.750000 29.2500000 -3.74622726 -18.2991009 2.42428970	-117.750000 29.2500000 -3.88770199 -17.6228752 0.524290979	-117.750000 29.2500000 -3.32781577 -16.0824509 -0.937399030	-117.750000 29.2500000 -2.13630867 -15.9229403 -4.26271057	-117.750000 29.2500000 -1.80232358 -17.7802353 -8.18886948	-117.750000 29.2500000 0.799695253 -15.4553576 -6.70058775	-117.750000 29.2500000 3.58943534 -17.1944389 -6.56793547	-117.750000 29.2500000 2.69493055 -17.1660900 -7.30356741	-117.750000 29.2500000 3.54305744 -15.7503490 -7.82942009	-117.750000 29.2500000 4.80587101 -17.3105431 -8.38523388	-117.750000 29.2500000 4.92004156 -20.2131405 -11.1890202	-117.750000 29.2500000 6.49569416 -22.9517403 -12.0055161	-117.750000 29.2500000 7.34888649 -24.3744354 -12.2675991	-117.750000 29.2500000 7.65678310 -24.7489910 -12.1735697	-117.750000 29.2500000 9.57209301 -30.4414997 -14.0623817	-117.750000 29.2500000 10.0815678 -30.0276585 -12.8589602	-117.750000 29.2500000 11.3173819 -35.6907387 -13.2052412	-117.750000 29.2500000 10.5735712 -34.1726112 -12.1209469	-117.750000 29.2500000 9.55798626 -33.8858070 -12.7426853	-117.750000 29.2500000 9.06658459 -31.7242393 -10.0805740
-117.250000 29.2500000 3.11086249 -12.5806189 2.74208164	-117.250000 29.2500000 4.53408003 -14.7686043 1.65853167	-117.250000 29.2500000 5.11312389 -13.7369251 0.980658352	-117.250000 29.2500000 5.48640251 -13.6252890 0.381612211	-117.250000 29.2500000 5.87723112 -14.1498098 -0.588122487	-117.250000 29.2500000 7.62229061 -16.9103088 -2.00489187	-117.250000 29.2500000 9.42761135 -17.2077465 -2.84535336	-117.250000 29.2500000 6.66813469 -15.2886696 1.07575059	-117.250000 29.2500000 3.81347179 -10.9581327 3.27076936	-117.250000 29.2500000 2.33128762 -8.93724060 4.86977768	-117.250000 29.2500000 0.870267391 -9.29685307 6.44898081	-117.250000 29.2500000 0.333991319 -7.55418730 5.48956108	-117.250000 29.2500000 -0.491225868 -7.10477781 5.50688124	-117.250000 29.2500000 -1.68809152 -7.18614769 6.10824490	-117.250000 29.2500000 -2.43904448 -6.43394709 5.71095467	-117.250000 29.2500000 -2.21215773 -6.98644257 5.68168783	-117.250000 29.2500000 -2.10916233 -7.45333624 5.63388538	-117.250000 29.2500000 -2.73494220 -9.26211834 5.90453482	-117.250000 29.2500000 -4.22446585 -11.2767506 6.49041700	-117.250000 29.2500000 -3.94364309 -9.27384949 6.96136093	-117.250000 29.2500000 -4.18295193 -14.2629290 8.62776947	-117.250000 29.2500000 -4.57923603 -17.5871983 8.67497253	-117.250000 29.2500000 -5.24521446 -21.2842293 8.48726463	-117.250000 29.2500000 -3.20956445 -18.6590614 8.16967678	-117.250000 29.2500000 -3.12610149 -17.7254314 8.29454613	-117.250000 29.2500000 -1.20671725 -19.4348221 9.17951679	-117.250000 29.2500000 0.230574504 -16.1663837 6.75902462	-117.250000 29.2500000 0.146670595 -12.8669176 5.35211802	-117.250000 29.2500000 -0.207555354 -13.2844362 4.38760996	-117.250000 29.2500000 -2.88521552 -18.1842518 4.29628468	-117.250000 29.2500000 -1.73401701 -19.1341763 2.59624529	-117.250000 29.2500000 -3.22600079 -16.7875214 -0.226336718	-117.250000 29.2500000 -3.90740776 -18.9927273 -2.08663654	-117.250000 29.2500000 -4.00914288 -17.8748684 -6.11237812	-117.250000 29.2500000 -2.43437600 -18.2046337 -8.86766720	-117.250000 29.2500000 1.82171988 -17.0667419 -7.76411724	-117.250000 29.2500000 3.65358210 -18.6802902 -9.32318211	-117.250000 29.2500000 3.72107863 -19.9136448 -10.3743753	-117.250000 29.2500000 4.60941267 -20.6068153 -12.5497952	-117.250000 29.2500000 6.15319014 -24.5541534 -15.1065588	-117.250000 29.2500000 6.34552670 -26.6107044 -17.2704525	-117.250000 29.2500000 9.49300385 -31.0280151 -19.6990128	-117.250000 29.2500000 10.6593504 -34.9272614 -20.8570957	-117.250000 29.2500000 11.5623741 -36.3939667 -20.6203671	-117.250000 29.2500000 13.2935286 -38.1668320 -19.1393242	-117.250000 29.2500000 13.5754347 -38.0770111 -18.9717522	-117.250000 29.2500000 16.3816586 -46.7800713 -21.0575523	-117.250000 29.2500000 17.1303387 -46.5288162 -18.5092144	-117.250000 29.2500000 17.1830368 -46.7473907 -18.7162819	-117.250000 29.2500000 17.3233871 -50.3983536 -20.1726360
-116.750000 29.2500000 3.20463681 -13.7671432 0.755368769	-116.750000 29.2500000 4.20227051 -15.4797106 -0.465704620	-116.750000 29.2500000 5.29090357 -14.4264650 -1.38622439	-116.750000 29.2500000 6.11075306 -14.5248489 -2.53785920	-116.750000 29.2500000 9.01308727 -18.4588814 -3.78190780	-116.750000 29.2500000 10.8711910 -19.9541759 -4.67856359	-116.750000 29.2500000 12.2660751 -20.4602489 -4.99839020	-116.750000 29.2500000 7.77776098 -16.2862301 -1.48778498	-116.750000 29.2500000 6.08816624 -14.3611717 0.906526268	-116.750000 29.2500000 4.32450247 -10.8871746 2.97814441	-116.750000 29.2500000 2.56770849 -8.21144295 4.36291313	-116.750000 29.2500000 2.56665182 -8.38676643 4.52604818	-116.750000 29.2500000 2.19285822 -7.87209272 4.29009342	-116.750000 29.2500000 1.51229405 -6.97981310 4.46955538	-116.750000 29.2500000 0.930347204 -6.18306303 4.29577494	-116.750000 29.2500000 0.870359123 -7.85136509 5.30445528	-116.750000 29.2500000 1.00456715 -8.20764160 5.14479303	-116.750000 29.2500000 1.33244824 -10.0872641 5.46051788	-116.750000 29.2500000 1.44298053 -12.2191000 6.06522894	-116.750000 29.2500000 0.679864585 -10.0540266 6.51875591	-116.750000 29.2500000 0.615671873 -14.0146456 8.27247906	-116.750000 29.2500000 -6.53338134E-02 -17.9180450 7.53231430	-116.750000 29.2500000 0.182860717 -23.0999813 7.07276440	-116.750000 29.2500000 -0.810044825 -20.4018478 7.06741619	-116.750000 29.2500000 1.26189530 -19.0210838 6.39747238	-116.750000 29.2500000 2.95060205 -20.7524223 5.92562628	-116.750000 29.2500000 2.65472388 -19.6727829 5.06439209	-116.750000 29.2500000 2.92841315 -16.1062431 3.00350761	-116.750000 29.2500000 1.24846709 -15.2877884 2.42552710	-116.750000 29.2500000 -0.866266072 -18.0890408 3.61760688	-116.750000 29.2500000 -1.20106196 -18.9088039 2.58696747	-116.750000 29.2500000 -1.91386676 -17.4963684 -0.935261309	-116.750000 29.2500000 -2.87942600 -20.0380783 -2.99458170	-116.750000 29.2500000 -2.93603492 -18.6919403 -5.78166533	-116.750000 29.2500000 -3.17791080 -17.6499252 -9.15313625	-116.750000 29.2500000 2.82410622 -21.0351391 -10.5913963	-116.750000 29.2500000 4.35508966 -22.0990753 -13.6807222	-116.750000 29.2500000 4.41772270 -26.1407757 -17.2743092	-116.750000 29.2500000 4.83557510 -27.0066910 -20.8435688	-116.750000 29.2500000 5.94481421 -31.5374222 -24.7862988	-116.750000 29.2500000 7.82842207 -37.8307991 -29.6621056	-116.750000 29.2500000 10.5358582 -39.7695580 -29.6829700	-116.750000 29.2500000 13.2440128 -49.7744942 -35.2251205	-116.750000 29.2500000 15.1022177 -51.8886299 -34.5628052	-116.750000 29.2500000 17.1977787 -53.1713219 -30.5735092	-116.750000 29.2500000 20.0426941 -53.7770195 -29.2196445	-116.750000 29.2500000 21.9127502 -60.7471733 -28.1782684	-116.750000 29.2500000 23.1183300 -61.3709183 -26.9331493	-116.750000 29.2500000 24.1689396 -64.8252792 -30.6860046	-116.750000 29.2500000 23.3602371 -64.6251602 -31.4141331
-116.250000 29.2500000 3.66973138 -17.2725124 -5.03937578	-116.250000 29.2500000 4.48336935 -18.1015377 -5.24393511	-116.250000 29.2500000 4.06139708 -16.6392708 -6.24696684	-116.250000 29.2500000 6.53746510 -21.0172348 -8.42977905	-116.250000 29.2500000 7.83223772 -23.5354385 -8.11402988	-116.250000 29.2500000 8.97733402 -23.0326157 -9.53753185	-116.250000 29.2500000 13.3467474 -26.5920811 -9.37341976	-116.250000 29.2500000 8.78254318 -20.7075119 -5.41146994	-116.250000 29.2500000 8.31125164 -19.7221928 -2.83479285	-116.250000 29.2500000 5.62215900 -13.7042847 -1.48812281E-02	-116.250000 29.2500000 3.97413850 -9.99715328 1.63706160	-116.250000 29.2500000 4.05204344 -9.93749237 2.37896609	-116.250000 29.2500000 3.77403212 -9.57563305 2.22229457	-116.250000 29.2500000 2.64167070 -7.84726095 2.35650706	-116.250000 29.2500000 2.62933207 -7.51239300 2.78095627	-116.250000 29.2500000 2.52046609 -8.12966919 3.59787989	-116.250000 29.2500000 3.29428458 -9.75542068 4.39551020	-116.250000 29.2500000 3.27060652 -10.1505194 4.50167465	-116.250000 29.2500000 3.77791286 -12.4423628 5.35857487	-116.250000 29.2500000 3.99202037 -11.5640068 5.78220987	-116.250000 29.2500000 4.87329674 -14.2053099 6.44116735	-116.250000 29.2500000 7.97407675 -20.1068745 8.47987652	-116.250000 29.2500000 9.67978764 -23.7889423 7.98555183	-116.250000 29.2500000 8.31410408 -21.7727966 6.43760300	-116.250000 29.2500000 6.84150791 -22.5045681 6.04711437	-116.250000 29.2500000 7.40619278 -22.6777058 5.01420736	-116.250000 29.2500000 7.42776060 -22.4448872 2.57070661	-116.250000 29.2500000 5.53068829 -17.9590874 -0.114396572	-116.250000 29.2500000 2.91128945 -17.7072086 -0.474299282	-116.250000 29.2500000 1.35804701 -17.8652287 0.661283374	-116.250000 29.2500000 0.172695234 -20.6274319 1.09683776	-116.250000 29.2500000 -1.45041549 -19.8302097 -2.63644052	-116.250000 29.2500000 -1.76573241 -19.6893005 -3.55156636	-116.250000 29.2500000 -3.04395962 -18.8921299 -7.70874166	-116.250000 29.2500000 -2.97768021 -18.2905464 -10.6231022	-116.250000 29.2500000 1.44891346 -20.9200077 -14.4354820	-116.250000 29.2500000 3.88127708 -25.2847996 -19.9898014	-116.250000 29.2500000 2.36509442 -32.9569740 -29.0735016	-116.250000 29.2500000 3.76920986 -32.9909935 -31.7882996	-116.250000 29.2500000 4.00380611 -39.6947212 -39.5900421	-116.250000 29.2500000 6.53237677 -49.0135307 -48.2175903	-116.250000 29.2500000 9.33223629 -50.6382256 -49.9138451	-116.250000 29.2500000 11.2045975 -60.8748283 -57.1565819	-116.250000 29.2500000 14.5225220 -64.4647980 -55.9834175	-116.250000 29.2500000 18.4493732 -69.0232544 -52.8596535	-116.250000 29.2500000 19.7540131 -69.7671280 -52.7814293	-116.250000 29.2500000 25.1396828 -84.7780991 -53.7586174	-116.250000 29.2500000 27.2600632 -85.6035309 -52.3898125	-116.250000 29.2500000 26.7029839 -83.3070374 -53.3089600	-116.250000 29.2500000 26.2454071 -82.0073624 -54.6867180
-115.750000 29.2500000 12.2399054 -25.5958614 -10.4753408	-115.750000 29.2500000 12.3528872 -26.5560627 -11.2948399	-115.750000 29.2500000 10.1442623 -25.6913872 -12.8331518	-115.750000 29.2500000 10.3420067 -28.6077766 -14.1914978	-115.750000 29.2500000 8.40525246 -28.8632622 -15.1020250	-115.750000 29.2500000 9.56559563 -31.0942421 -16.6387444	-115.750000 29.2500000 12.2743673 -33.0574226 -16.5030384	-115.750000 29.2500000 7.23336983 -29.9653664 -13.2829046	-115.750000 29.2500000 6.04554033 -24.2579803 -8.71355343	-115.750000 29.2500000 5.46667433 -18.3320694 -5.59600019	-115.750000 29.2500000 4.44699430 -14.9774961 -2.98103762	-115.750000 29.2500000 4.23267174 -12.6485472 -2.72410607	-115.750000 29.2500000 4.37583113 -12.3420191 -1.69219339	-115.750000 29.2500000 4.46532965 -12.3932819 -1.45278466	-115.750000 29.2500000 4.00315952 -10.0396557 0.139011383	-115.750000 29.2500000 4.07335329 -10.7504768 -2.03897469E-02	-115.750000 29.2500000 4.36976671 -11.1693020 0.786604643	-115.750000 29.2500000 5.26437426 -12.5041904 0.984901786	-115.750000 29.2500000 6.36717653 -15.2864208 1.69633245	-115.750000 29.2500000 6.56717825 -13.0814781 1.17664087	-115.750000 29.2500000 10.0320902 -19.7005081 2.88039279	-115.750000 29.2500000 13.2552700 -23.5346146 6.57794428	-115.750000 29.2500000 17.1135044 -25.1376419 8.52577686	-115.750000 29.2500000 16.7114849 -23.9803257 7.23139811	-115.750000 29.2500000 18.4933414 -24.9072533 6.98023129	-115.750000 29.2500000 19.2538338 -25.0815716 5.58129597	-115.750000 29.2500000 18.7040653 -25.9588737 2.89449000	-115.750000 29.2500000 11.5555086 -19.7112350 -0.110851638	-115.750000 29.2500000 8.35921669 -19.5181198 -0.444385856	-115.750000 29.2500000 4.01413298 -19.8615417 -1.03901064	-115.750000 29.2500000 3.17651701 -22.4194965 -0.774953723	-115.750000 29.2500000 -4.76863608E-02 -23.3090935 -3.77051830	-115.750000 29.2500000 0.176278397 -19.6254101 -5.08333206	-115.750000 29.2500000 -3.26019740 -21.9377174 -10.0313826	-115.750000 29.2500000 -5.53910112 -20.0893650 -12.8542461	-115.750000 29.2500000 0.357106894 -20.9252205 -17.3457127	-115.750000 29.2500000 2.84167171 -26.7821751 -26.3269882	-115.750000 29.2500000 -5.77618980 -35.1281929 -46.1555099	-115.750000 29.2500000 -8.89472771 -40.2974205 -61.1856194	-115.750000 29.2500000 -13.7280493 -45.6042976 -73.9431152	-115.750000 29.2500000 -12.7914600 -53.6414032 -90.2515182	-115.750000 29.2500000 -12.8599224 -54.2481461 -92.5795517	-115.750000 29.2500000 -13.2640562 -66.1614532 -108.514297	-115.750000 29.2500000 -7.61119223 -68.9521332 -106.172050	-115.750000 29.2500000 -5.56889248 -69.9621506 -101.571999	-115.750000 29.2500000 9.36512742E-03 -75.5030289 -102.140152	-115.750000 29.2500000 -0.404196411 -91.0176086 -108.821190	-115.750000 29.2500000 3.55377698 -92.1261368 -106.984428	-115.750000 29.2500000 11.1703749 -98.7765656 -104.349579	-115.750000 29.2500000 15.3102102 -99.9425583 -108.583450
-115.250000 29.2500000 26.1807671 -29.4540768 -13.1984882	-115.250000 29.2500000 28.4934807 -29.7284222 -13.9478941	-115.250000 29.2500000 27.5173702 -29.3790836 -15.5988426	-115.250000 29.2500000 28.6801929 -31.2512207 -16.7359104	-115.250000 29.2500000 27.0243378 -32.9849701 -17.9700699	-115.250000 29.2500000 27.0571117 -34.1008186 -19.8066483	-115.250000 29.2500000 26.3755856 -37.5046844 -19.6916828	-115.250000 29.2500000 17.6114044 -36.4667511 -17.0505276	-115.250000 29.2500000 11.8673306 -30.6197758 -13.7112141	-115.250000 29.2500000 5.65379286 -23.8069305 -9.55747795	-115.250000 29.2500000 3.69122672 -21.6014729 -7.89770079	-115.250000 29.2500000 3.51280546 -18.2549267 -6.81563187	-115.250000 29.2500000 4.16562080 -18.6897564 -6.47021770	-115.250000 29.2500000 4.68902302 -17.8852673 -5.64771557	-115.250000 29.2500000 4.35797977 -14.6239252 -3.78385711	-115.250000 29.2500000 4.88541079 -16.9565105 -5.95362425	-115.250000 29.2500000 6.03160477 -16.6880417 -5.56582355	-115.250000 29.2500000 5.36001682 -16.7435646 -5.25788832	-115.250000 29.2500000 6.43923092 -19.3182316 -4.88836718	-115.250000 29.2500000 7.92019272 -18.5283031 -5.22314262	-115.250000 29.2500000 11.3476429 -25.4429359 -2.65933967	-115.250000 29.2500000 16.7032871 -30.3634453 2.53037834	-115.250000 29.2500000 20.2558937 -28.7776585 4.30797148	-115.250000 29.2500000 23.0779152 -29.1150494 4.21104908	-115.250000 29.2500000 25.5935478 -29.2306271 4.95073843	-115.250000 29.2500000 28.7128677 -32.8164711 3.01593184	-115.250000 29.2500000 30.9413548 -32.8337021 2.22446823	-115.250000 29.2500000 26.5363197 -27.4553719 0.971734583	-115.250000 29.2500000 22.9482803 -24.8654175 0.546676278	-115.250000 29.2500000 17.0897121 -25.0233841 -9.20193084E-03	-115.250000 29.2500000 15.1630363 -27.3415432 -0.296347111	-115.250000 29.2500000 7.96319962 -26.9102917 -1.46203983	-115.250000 29.2500000 2.26710796 -21.6825829 -6.03140354	-115.250000 29.2500000 -0.221569642 -26.5585670 -8.98038673	-115.250000 29.2500000 -3.99355555 -24.6696949 -13.9049406	-115.250000 29.2500000 -0.542929232 -23.4504623 -18.1597595	-115.250000 29.2500000 1.60201633 -29.6218166 -29.4044476	-115.250000 29.2500000 -17.7531948 -40.9989090 -61.1992912	-115.250000 29.2500000 -27.9633636 -45.4744301 -90.5081787	-115.250000 29.2500000 -39.1814957 -53.0478897 -112.585030	-115.250000 29.2500000 -33.0457726 -60.5652618 -122.851753	-115.250000 29.2500000 -48.9413872 -52.8401184 -140.976852	-115.250000 29.2500000 -54.0687866 -59.3791428 -163.893692	-115.250000 29.2500000 -52.7470779 -57.7285881 -162.753052	-115.250000 29.2500000 -56.0529594 -49.8561935 -157.523483	-115.250000 29.2500000 -51.9254837 -51.0974045 -156.776306	-115.250000 29.2500000 -53.7206764 -59.6673431 -158.822083	-115.250000 29.2500000 -47.4740257 -56.7399445 -156.293793	-115.250000 29.2500000 -42.7951851 -62.5543022 -155.793427	-115.250000 29.2500000 -33.6299515 -64.8788452 -165.549179
-114.750000 29.2500000 41.5710526 -31.8777885 -13.6844978	-114.750000 29.2500000 45.6718674 -33.9605904 -13.5631390	-114.750000 29.2500000 45.2367783 -35.0587349 -14.0921993	-114.750000 29.2500000 47.6681404 -36.8749008 -15.1320124	-114.750000 29.2500000 47.2911873 -35.8570747 -14.9402409	-114.750000 29.2500000 51.6833611 -36.8193665 -15.0604076	-114.750000 29.2500000 53.7655258 -42.6330452 -16.2163162	-114.750000 29.2500000 49.0801544 -42.2005882 -15.2627888	-114.750000 29.2500000 37.5434532 -35.0350037 -12.2912874	-114.750000 29.2500000 29.6374302 -34.0861244 -9.27610207	-114.750000 29.2500000 17.9057655 -27.8129196 -8.53674221	-114.750000 29.2500000 15.3082991 -26.5603466 -8.00919342	-114.750000 29.2500000 11.8945198 -27.1093616 -8.64638042	-114.750000 29.2500000 8.76381969 -23.3039818 -7.41588879	-114.750000 29.2500000 6.71475315 -21.5486012 -7.38358355	-114.750000 29.2500000 6.19418764 -23.2080326 -9.44699097	-114.750000 29.2500000 6.52243137 -22.0036411 -10.5523968	-114.750000 29.2500000 8.50235558 -26.4378796 -12.3978262	-114.750000 29.2500000 6.85840273 -27.2948570 -11.8069715	-114.750000 29.2500000 9.23447800 -28.4058914 -12.1823092	-114.750000 29.2500000 11.5434580 -31.1679420 -8.34170055	-114.750000 29.2500000 17.3156052 -40.2911377 -4.12142658	-114.750000 29.2500000 20.1467667 -37.6673088 -1.35122085	-114.750000 29.2500000 26.3829041 -39.1355324 -2.22306871	-114.750000 29.2500000 30.9336414 -38.3525009 -1.40312397	-114.750000 29.2500000 34.7938156 -40.1292381 -3.10052705	-114.750000 29.2500000 36.3360176 -40.0724449 -3.48551250	-114.750000 29.2500000 32.2487717 -35.5675201 -3.47161150	-114.750000 29.2500000 29.8466568 -32.2472038 -2.42496634	-114.750000 29.2500000 28.1801682 -30.7887878 -1.50897288	-114.750000 29.2500000 28.0073414 -29.9076138 -1.62944973	-114.750000 29.2500000 17.7079773 -24.9842663 -0.447810084	-114.750000 29.2500000 13.3803053 -23.6009216 -1.90572155	-114.750000 29.2500000 10.5318851 -28.7727814 -3.91836619	-114.750000 29.2500000 1.88402843 -26.6005249 -8.56804276	-114.750000 29.2500000 4.78409338 -30.7254257 -13.7519207	-114.750000 29.2500000 8.69774437 -39.1595383 -20.4699707	-114.750000 29.2500000 -0.707598925 -78.5434265 -36.1912117	-114.750000 29.2500000 14.7729797 -86.7504959 -41.7707977	-114.750000 29.2500000 10.7185144 -104.088707 -52.6670837	-114.750000 29.2500000 7.43797731 -118.898041 -69.3231506	-114.750000 29.2500000 -4.51883841 -110.437698 -72.3476715	-114.750000 29.2500000 9.16351223 -135.159714 -83.7124252	-114.750000 29.2500000 7.21284294 -133.530853 -89.6944580	-114.750000 29.2500000 -2.17002082 -121.272522 -93.1771317	-114.750000 29.2500000 -0.954237282 -122.938629 -97.1851807	-114.750000 29.2500000 -0.439607292 -124.476601 -101.307129	-114.750000 29.2500000 -1.69817197 -120.769859 -104.885437	-114.750000 29.2500000 -0.367329895 -125.238800 -107.829811	-114.750000 29.2500000 7.51036596 -129.622391 -115.994118
-114.250000 29.2500000 65.3622818 -37.4590569 -14.8289900	-114.250000 29.2500000 66.1792831 -42.3103256 -13.7426863	-114.250000 29.2500000 64.0955276 -41.0537186 -14.8683853	-114.250000 29.2500000 66.0159760 -44.6983566 -16.3126507	-114.250000 29.2500000 66.5003891 -42.6217499 -15.4629030	-114.250000 29.2500000 71.0545349 -45.3976250 -14.4235764	-114.250000 29.2500000 75.1611481 -46.8907433 -15.6378326	-114.250000 29.2500000 76.1957932 -49.3469963 -13.9812708	-114.250000 29.2500000 62.3403091 -40.9430428 -10.5616417	-114.250000 29.2500000 58.2810211 -41.2504463 -9.71947289	-114.250000 29.2500000 57.1515617 -42.1813736 -7.67852974	-114.250000 29.2500000 42.4872398 -33.3973579 -7.30987835	-114.250000 29.2500000 38.9847565 -34.4552650 -5.20353937	-114.250000 29.2500000 31.8030758 -31.3785896 -5.78411293	-114.250000 29.2500000 19.4651966 -26.0200996 -5.41301870	-114.250000 29.2500000 20.0557518 -29.4583435 -7.71957302	-114.250000 29.2500000 19.1632824 -31.8559189 -10.4267731	-114.250000 29.2500000 17.8728714 -35.4391594 -13.2502451	-114.250000 29.2500000 14.8836069 -36.5425911 -14.3763161	-114.250000 29.2500000 15.0405893 -35.8146858 -16.0197144	-114.250000 29.2500000 16.1599979 -37.8523445 -12.9642992	-114.250000 29.2500000 21.8634853 -49.2159462 -9.16872692	-114.250000 29.2500000 22.4309559 -48.8132820 -7.46019363	-114.250000 29.2500000 28.1554089 -50.1614876 -8.35179138	-114.250000 29.2500000 33.2867584 -51.3668404 -8.28416157	-114.250000 29.2500000 38.4585228 -49.1497231 -8.96058273	-114.250000 29.2500000 40.0427437 -50.4284134 -10.4869909	-114.250000 29.2500000 39.5834885 -47.7205811 -11.3688850	-114.250000 29.2500000 34.8402634 -43.2761421 -9.07276058	-114.250000 29.2500000 29.4355450 -40.4342194 -8.73780060	-114.250000 29.2500000 33.6737061 -39.4407425 -7.18952990	-114.250000 29.2500000 24.7748947 -29.1103802 -3.85716891	-114.250000 29.2500000 21.9192352 -28.8835373 -1.46476626	-114.250000 29.2500000 21.7651749 -33.0045280 0.336305529	-114.250000 29.2500000 14.8567190 -29.1619301 0.343303472	-114.250000 29.2500000 24.9422321 -43.8016815 -7.74653769	-114.250000 29.2500000 38.1378517 -55.0219498 -9.46652031	-114.250000 29.2500000 91.9050522 -118.529228 2.44955635	-114.250000 29.2500000 110.417763 -132.049835 -1.16514635	-114.250000 29.2500000 141.797546 -163.277985 1.54307580	-114.250000 29.2500000 140.901962 -183.989685 -10.1773291	-114.250000 29.2500000 168.003204 -208.161926 -6.92815781	-114.250000 29.2500000 176.109268 -229.661758 -16.4872551	-114.250000 29.2500000 161.641144 -231.266403 -26.2868977	-114.250000 29.2500000 139.339706 -233.488235 -36.7533302	-114.250000 29.2500000 123.680496 -236.424011 -45.9147072	-114.250000 29.2500000 114.649368 -239.884079 -56.0009232	-114.250000 29.2500000 101.606033 -238.804489 -66.6596069	-114.250000 29.2500000 92.1503830 -240.751144 -75.9984741	-114.250000 29.2500000 96.1678619 -261.750977 -97.2838669
-113.750000 29.2500000 77.3260651 -41.3875999 -19.8613548	-113.750000 29.2500000 77.1390762 -43.5386162 -19.0646362	-113.750000 29.2500000 71.7926559 -45.8518906 -18.6116066	-113.750000 29.2500000 72.2386932 -44.9402733 -19.5397453	-113.750000 29.2500000 87.0989609 -53.1897812 -20.9877281	-113.750000 29.2500000 90.6306305 -55.9291801 -18.7897511	-113.750000 29.2500000 76.6327591 -47.8783073 -18.4059696	-113.750000 29.2500000 77.6046982 -50.8354187 -16.0726013	-113.750000 29.2500000 79.5899124 -50.9283485 -16.4129734	-113.750000 29.2500000 80.2007751 -52.8677597 -17.0074539	-113.750000 29.2500000 82.5273972 -52.4340248 -15.2797804	-113.750000 29.2500000 78.3620377 -52.3061142 -13.1125717	-113.750000 29.2500000 61.5628357 -42.3779106 -9.59989643	-113.750000 29.2500000 61.3331337 -41.3148804 -6.26453495	-113.750000 29.2500000 57.5085297 -38.6801682 -4.80472088	-113.750000 29.2500000 54.1640205 -37.5953674 -4.60832548	-113.750000 29.2500000 50.1675606 -41.5533257 -4.52377176	-113.750000 29.2500000 46.2161942 -43.9892082 -7.08145571	-113.750000 29.2500000 39.4610176 -43.0356712 -10.5287399	-113.750000 29.2500000 38.9180412 -41.6999207 -11.0297642	-113.750000 29.2500000 35.0522003 -40.7619743 -10.7271700	-113.750000 29.2500000 35.2415924 -49.0243340 -6.89018631	-113.750000 29.2500000 30.1103535 -43.6042137 -6.99970055	-113.750000 29.2500000 31.8479309 -46.6520042 -9.61783314	-113.750000 29.2500000 34.5182457 -49.8069725 -10.8056326	-113.750000 29.2500000 37.8852081 -49.6480370 -11.7024670	-113.750000 29.2500000 45.1860619 -63.4474182 -15.5155497	-113.750000 29.2500000 40.9990959 -58.3253708 -17.8807850	-113.750000 29.2500000 36.3486366 -54.8532372 -17.5463924	-113.750000 29.2500000 35.7057495 -50.3953857 -17.5244255	-113.750000 29.2500000 40.0977364 -50.5743256 -15.7662296	-113.750000 29.2500000 24.3278732 -38.4908943 -10.3358021	-113.750000 29.2500000 24.6282005 -40.4234848 -5.96400690	-113.750000 29.2500000 20.1394386 -37.6193123 2.25347376	-113.750000 29.2500000 18.8087711 -42.6867104 2.76914263	-113.750000 29.2500000 31.5223598 -56.3199806 -8.95231533	-113.750000 29.2500000 40.1526527 -67.2516708 -20.7324982	-113.750000 29.2500000 84.1537933 -124.329269 -29.2637806	-113.750000 29.2500000 97.3654938 -138.913788 -42.5665970	-113.750000 29.2500000 113.146149 -165.234573 -49.5441551	-113.750000 29.2500000 138.499146 -196.516174 -70.5405273	-113.750000 29.2500000 155.553268 -213.785934 -68.3271637	-113.750000 29.2500000 164.569824 -230.371765 -85.0202789	-113.750000 29.2500000 168.744583 -236.248291 -85.8638382	-113.750000 29.2500000 194.202225 -271.409973 -97.5407639	-113.750000 29.2500000 192.209656 -273.101044 -100.418213	-113.750000 29.2500000 188.671555 -276.015778 -104.516441	-113.750000 29.2500000 184.773819 -277.512207 -108.874977	-113.750000 29.2500000 175.973389 -285.050720 -111.104027	-113.750000 29.2500000 147.977875 -295.493225 -144.151505
-113.250000 29.2500000 74.8931198 -39.1146088 -23.1630325	-113.250000 29.2500000 78.1967163 -40.5816612 -23.1294842	-113.250000 29.2500000 96.9084473 -46.1062508 -25.9412537	-113.250000 29.2500000 103.161171 -50.4372025 -25.8581085	-113.250000 29.2500000 103.710373 -52.5612717 -26.1183720	-113.250000 29.2500000 107.130524 -55.5862617 -24.4300728	-113.250000 29.2500000 110.885880 -57.5531120 -25.9700394	-113.250000 29.2500000 109.978561 -60.2774315 -24.1344128	-113.250000 29.2500000 109.131348 -61.8544998 -25.5910835	-113.250000 29.2500000 110.363480 -64.0034256 -28.8951111	-113.250000 29.2500000 110.602440 -68.6301880 -27.4468479	-113.250000 29.2500000 105.311188 -63.2634735 -26.6621418	-113.250000 29.2500000 101.223686 -64.4726944 -22.5526237	-113.250000 29.2500000 80.3886871 -52.4604568 -17.2432823	-113.250000 29.2500000 76.8421555 -48.8586617 -14.8420191	-113.250000 29.2500000 72.7432632 -51.1929550 -14.4665852	-113.250000 29.2500000 73.9676666 -53.2441521 -12.4290400	-113.250000 29.2500000 77.3582611 -55.8746719 -13.2450247	-113.250000 29.2500000 73.4657745 -51.8877335 -12.6569166	-113.250000 29.2500000 71.0279999 -49.1496735 -10.0170231	-113.250000 29.2500000 66.8161926 -47.9510307 -5.16211176	-113.250000 29.2500000 52.8131752 -40.3366051 -1.52117944	-113.250000 29.2500000 48.6379700 -35.6880569 0.752571344	-113.250000 29.2500000 48.6861115 -37.6254692 -2.77539492	-113.250000 29.2500000 47.0125504 -40.1642189 -5.60565376	-113.250000 29.2500000 48.9059067 -42.9294586 -7.77230597	-113.250000 29.2500000 54.9434967 -52.1758003 -10.7258978	-113.250000 29.2500000 48.8129387 -48.9569473 -12.9558058	-113.250000 29.2500000 38.6979637 -45.0809135 -15.0534296	-113.250000 29.2500000 32.1785164 -42.8114662 -17.5937309	-113.250000 29.2500000 31.1823368 -44.2636261 -19.8234959	-113.250000 29.2500000 29.1628532 -45.7956696 -16.3649235	-113.250000 29.2500000 30.4899769 -49.9273796 -9.92467785	-113.250000 29.2500000 24.6355419 -46.6977081 2.30095625	-113.250000 29.2500000 25.1896915 -62.5706291 4.29974985	-113.250000 29.2500000 18.3175831 -61.0292892 -10.8248444	-113.250000 29.2500000 22.8179531 -73.6308441 -26.3250713	-113.250000 29.2500000 19.6629581 -85.9049530 -48.6633034	-113.250000 29.2500000 23.5455132 -87.3675995 -58.7203598	-113.250000 29.2500000 33.8081970 -116.865799 -80.0484238	-113.250000 29.2500000 31.9680634 -114.791023 -93.8113174	-113.250000 29.2500000 36.4476738 -122.511803 -104.312111	-113.250000 29.2500000 38.1651955 -126.303497 -121.710480	-113.250000 29.2500000 50.0927849 -150.013824 -137.357941	-113.250000 29.2500000 46.9366226 -156.109070 -135.747925	-113.250000 29.2500000 54.2274055 -161.083923 -135.634476	-113.250000 29.2500000 59.7431755 -167.546936 -134.145203	-113.250000 29.2500000 67.8360672 -174.433456 -132.237793	-113.250000 29.2500000 79.7468719 -201.228836 -140.742035	-113.250000 29.2500000 73.3729935 -195.159317 -147.905548
-112.750000 29.2500000 61.4904900 -35.5035248 -23.2678814	-112.750000 29.2500000 64.3590012 -36.9079208 -24.3460808	-112.750000 29.2500000 78.4101181 -43.7586632 -27.4017105	-112.750000 29.2500000 85.3055115 -47.3209724 -25.8143063	-112.750000 29.2500000 87.7732162 -49.6202736 -25.4427757	-112.750000 29.2500000 95.9888000 -53.0968742 -25.1555195	-112.750000 29.2500000 102.789047 -55.6751518 -27.6325970	-112.750000 29.2500000 106.318451 -56.5549698 -27.9024639	-112.750000 29.2500000 111.041634 -55.5605202 -30.8140450	-112.750000 29.2500000 119.178322 -59.1236687 -35.2112045	-112.750000 29.2500000 120.907402 -65.2545853 -33.8829918	-112.750000 29.2500000 118.007851 -63.9912987 -32.6604156	-112.750000 29.2500000 113.074493 -66.4697418 -28.3214722	-112.750000 29.2500000 108.789192 -65.5963058 -25.5019073	-112.750000 29.2500000 107.850220 -67.3128281 -25.2175789	-112.750000 29.2500000 99.9983215 -61.9410896 -26.4659176	-112.750000 29.2500000 96.0461960 -61.8421974 -25.6489944	-112.750000 29.2500000 76.4609375 -53.3658791 -26.2193775	-112.750000 29.2500000 70.9907074 -52.6127510 -24.2902737	-112.750000 29.2500000 69.1096954 -48.1376915 -19.4076996	-112.750000 29.2500000 68.4684906 -44.7172966 -12.6847086	-112.750000 29.2500000 55.0365028 -35.1926155 -5.91591167	-112.750000 29.2500000 53.3136444 -30.6080246 -0.804866672	-112.750000 29.2500000 56.9448128 -30.6206226 -0.743152022	-112.750000 29.2500000 60.4833260 -32.0519791 -1.34916890	-112.750000 29.2500000 63.2986107 -34.0517578 -1.61352575	-112.750000 29.2500000 77.6866302 -41.3548737 -2.82697547E-02	-112.750000 29.2500000 73.7075348 -36.0583267 0.570716262	-112.750000 29.2500000 62.9569321 -30.8605671 -0.478590578	-112.750000 29.2500000 48.0446854 -27.8510208 -1.81742764	-112.750000 29.2500000 41.7890739 -30.1468697 -6.28724670	-112.750000 29.2500000 37.2133636 -38.6994133 -11.7542782	-112.750000 29.2500000 38.3906860 -53.9551926 -12.8550014	-112.750000 29.2500000 39.9532242 -62.2380943 -10.8121548	-112.750000 29.2500000 45.3034973 -81.7526093 -14.0787888	-112.750000 29.2500000 40.2737503 -83.6717758 -24.3542042	-112.750000 29.2500000 29.7196941 -82.5854034 -31.7190552	-112.750000 29.2500000 14.5907125 -63.1292419 -35.5732002	-112.750000 29.2500000 9.37877655 -59.7963333 -43.1375771	-112.750000 29.2500000 2.84856009 -59.9670601 -51.9863625	-112.750000 29.2500000 -2.09272623 -60.9194832 -62.5158043	-112.750000 29.2500000 -4.11178637 -50.4603653 -62.9413681	-112.750000 29.2500000 -9.96336365 -46.3401299 -73.6531601	-112.750000 29.2500000 -11.9182167 -64.2247009 -88.9407043	-112.750000 29.2500000 -6.70626307 -65.2468719 -84.7311707	-112.750000 29.2500000 -7.89784956 -69.9036026 -90.6422882	-112.750000 29.2500000 -4.95012522 -76.4514313 -95.4490814	-112.750000 29.2500000 -1.47481656 -82.7317734 -99.2847214	-112.750000 29.2500000 0.986572385 -90.4394760 -103.692642	-112.750000 29.2500000 1.76229191 -88.2596741 -104.113419
-112.250000 29.2500000 63.9304962 -32.6329613 -23.6718349	-112.250000 29.2500000 66.5226135 -33.8809776 -24.4539852	-112.250000 29.2500000 62.9003792 -33.9818420 -24.5526981	-112.250000 29.2500000 65.3360825 -34.2893181 -22.9107132	-112.250000 29.2500000 64.1539383 -36.7208519 -20.7403259	-112.250000 29.2500000 56.5905151 -33.8755684 -18.1730309	-112.250000 29.2500000 58.2853050 -34.5822906 -19.7153969	-112.250000 29.2500000 58.9864044 -33.8079414 -20.9254951	-112.250000 29.2500000 72.2150574 -40.3659325 -24.3155651	-112.250000 29.2500000 75.0605316 -41.6235733 -27.2617588	-112.250000 29.2500000 78.3756790 -41.5579796 -27.3295231	-112.250000 29.2500000 82.0360947 -43.4827461 -28.7101135	-112.250000 29.2500000 82.9268875 -50.0421791 -24.5394230	-112.250000 29.2500000 106.581650 -60.7715950 -27.7175598	-112.250000 29.2500000 113.282959 -66.3214645 -28.7993965	-112.250000 29.2500000 105.649002 -58.8484802 -28.0755253	-112.250000 29.2500000 81.4755554 -46.6000862 -24.7939491	-112.250000 29.2500000 74.3911285 -45.6473083 -25.8106346	-112.250000 29.2500000 67.6682053 -38.5217056 -25.3288898	-112.250000 29.2500000 65.7860565 -38.0667496 -22.1529675	-112.250000 29.2500000 53.4551468 -31.0303326 -17.1397648	-112.250000 29.2500000 52.0827789 -27.0674324 -13.8078508	-112.250000 29.2500000 49.8002548 -24.0521927 -7.97130251	-112.250000 29.2500000 53.2433510 -24.9824543 -7.25176764	-112.250000 29.2500000 57.2367516 -27.1597538 -6.13148832	-112.250000 29.2500000 61.1441574 -28.8604126 -4.95448685	-112.250000 29.2500000 61.4693642 -31.2266865 -4.00607347	-112.250000 29.2500000 61.2997513 -24.5118675 -1.58599520	-112.250000 29.2500000 72.9159546 -23.8316288 1.74889231	-112.250000 29.2500000 65.0937881 -16.6882954 5.08563089	-112.250000 29.2500000 63.0785522 -17.8776646 5.40802050	-112.250000 29.2500000 62.3641586 -29.2769470 -0.415091336	-112.250000 29.2500000 61.4622002 -43.7576561 -9.05683708	-112.250000 29.2500000 73.3435669 -68.6724167 -25.9330559	-112.250000 29.2500000 68.9409103 -79.4379883 -35.4882851	-112.250000 29.2500000 51.7909393 -72.8222275 -37.4308167	-112.250000 29.2500000 45.7061996 -78.5295868 -39.6269341	-112.250000 29.2500000 23.4438038 -51.2658577 -31.7098770	-112.250000 29.2500000 14.6559687 -44.3651581 -32.8031006	-112.250000 29.2500000 4.95638371 -37.3112564 -34.6204910	-112.250000 29.2500000 -1.35305846 -31.2926331 -33.7088013	-112.250000 29.2500000 -9.34856510 -22.1739349 -35.4257202	-112.250000 29.2500000 -18.2331886 -14.3040295 -39.5044823	-112.250000 29.2500000 -19.7120667 -19.3998833 -43.5644913	-112.250000 29.2500000 -19.3333607 -24.4344864 -48.0846024	-112.250000 29.2500000 -17.7373695 -25.9022255 -49.7231102	-112.250000 29.2500000 -18.2030697 -29.2232037 -54.9386253	-112.250000 29.2500000 -19.3577061 -31.8890953 -59.6550026	-112.250000 29.2500000 -19.9954185 -34.0722923 -64.0959854	-112.250000 29.2500000 -16.5466900 -32.9636078 -66.4097748
-111.750000 29.2500000 47.8560867 -24.5004501 -18.6865692	-111.750000 29.2500000 48.1907387 -22.9257107 -19.0208702	-111.750000 29.2500000 45.8889198 -23.2249870 -17.5014400	-111.750000 29.2500000 36.2002220 -17.9679527 -15.2005901	-111.750000 29.2500000 34.3368607 -18.3821716 -12.6617584	-111.750000 29.2500000 29.8911247 -16.1330013 -10.2356596	-111.750000 29.2500000 29.7418919 -15.3779488 -10.3199081	-111.750000 29.2500000 29.9603157 -13.5574427 -10.7960701	-111.750000 29.2500000 28.7061100 -12.4990749 -11.3737621	-111.750000 29.2500000 28.9671993 -11.5541296 -12.1862907	-111.750000 29.2500000 29.8405914 -12.3673182 -13.0641060	-111.750000 29.2500000 40.4664268 -18.5526657 -17.3532028	-111.750000 29.2500000 52.0088882 -25.9896851 -18.7451496	-111.750000 29.2500000 54.5693474 -31.6851559 -20.7408218	-111.750000 29.2500000 58.4075432 -35.2531509 -23.1715546	-111.750000 29.2500000 52.1838875 -31.1483593 -20.4685268	-111.750000 29.2500000 52.1507263 -26.7705364 -19.2838936	-111.750000 29.2500000 48.0674248 -23.2757854 -17.6147156	-111.750000 29.2500000 44.8667831 -20.0686531 -16.6269684	-111.750000 29.2500000 45.9206924 -17.8430061 -15.2874250	-111.750000 29.2500000 49.4702873 -17.8944092 -13.0277653	-111.750000 29.2500000 48.8612251 -17.7261372 -10.0780964	-111.750000 29.2500000 46.7613869 -16.2613258 -5.70077181	-111.750000 29.2500000 50.2276306 -18.0989132 -8.39049911	-111.750000 29.2500000 54.6378098 -21.0024853 -9.90147686	-111.750000 29.2500000 57.2727661 -22.5184803 -9.38429356	-111.750000 29.2500000 57.9555893 -23.6657867 -11.9522905	-111.750000 29.2500000 57.0345306 -21.5471001 -10.1185827	-111.750000 29.2500000 54.8721924 -14.6646633 -7.35616541	-111.750000 29.2500000 60.4688301 -14.3183060 -4.10246658	-111.750000 29.2500000 61.4647141 -14.5640535 -1.30922866	-111.750000 29.2500000 65.2687454 -19.4508324 -5.53416348	-111.750000 29.2500000 55.6460152 -20.5197945 -9.82253170	-111.750000 29.2500000 56.8937569 -28.9344997 -28.0548058	-111.750000 29.2500000 52.8547516 -33.2082329 -34.8762970	-111.750000 29.2500000 43.8340492 -29.9657040 -31.1518726	-111.750000 29.2500000 35.9326324 -29.6080322 -27.8122540	-111.750000 29.2500000 29.6290951 -23.4767094 -18.4849739	-111.750000 29.2500000 22.5493851 -18.1240463 -15.8706064	-111.750000 29.2500000 16.4269905 -12.2955666 -13.7757931	-111.750000 29.2500000 11.7396736 -11.0742607 -10.3324718	-111.750000 29.2500000 6.02881718 -5.90310907 -8.68285847	-111.750000 29.2500000 -1.21031177 -1.34251368 -8.26245403	-111.750000 29.2500000 -5.36882448 -0.872496843 -9.87586308	-111.750000 29.2500000 -7.19612265 -2.03997517 -13.0265446	-111.750000 29.2500000 -9.23454094 -3.05303049 -15.5883293	-111.750000 29.2500000 -12.0938587 -3.48882937 -19.2145271	-111.750000 29.2500000 -14.9691458 -3.20896268 -22.4487228	-111.750000 29.2500000 -17.1865864 -3.48737001 -24.9911575	-111.750000 29.2500000 -19.2126102 -2.75381780 -30.0643177
-111.250000 29.2500000 31.8743858 -15.2851896 -11.8899231	-111.250000 29.2500000 23.3608704 -11.8388472 -10.3556156	-111.250000 29.2500000 22.7303123 -11.1464872 -8.25124931	-111.250000 29.2500000 21.3311634 -9.94648743 -7.41672230	-111.250000 29.2500000 20.1183147 -8.38568687 -6.00293303	-111.250000 29.2500000 16.2208061 -7.19949150 -3.97220492	-111.250000 29.2500000 15.1221743 -5.90345001 -3.50703001	-111.250000 29.2500000 14.6795015 -3.52351236 -3.69172764	-111.250000 29.2500000 13.7660074 -1.70018387 -4.22230339	-111.250000 29.2500000 10.0224457 0.941619575 -4.59145355	-111.250000 29.2500000 10.1761618 2.02303910 -5.72262287	-111.250000 29.2500000 14.4000988 -1.23327339 -6.90522718	-111.250000 29.2500000 20.9544525 -4.76431704 -9.56497383	-111.250000 29.2500000 23.1663857 -7.94888735 -9.44247341	-111.250000 29.2500000 25.0902386 -10.3679447 -10.4802246	-111.250000 29.2500000 23.0356693 -7.89834976 -9.90421200	-111.250000 29.2500000 23.2193928 -6.04426432 -11.0859728	-111.250000 29.2500000 21.4857464 -4.80996037 -10.2193222	-111.250000 29.2500000 20.2049999 -4.17184448 -10.1183043	-111.250000 29.2500000 26.5515442 -5.83749437 -10.3960781	-111.250000 29.2500000 29.8366795 -6.35402060 -9.79109764	-111.250000 29.2500000 32.1571922 -6.75374365 -7.49257565	-111.250000 29.2500000 42.6987152 -9.89646244 -4.66215754	-111.250000 29.2500000 47.3742180 -9.58480835 -7.60506201	-111.250000 29.2500000 41.3652496 -8.58670235 -8.15662670	-111.250000 29.2500000 42.2434387 -9.99219036 -7.49259758	-111.250000 29.2500000 42.0713501 -12.4827328 -9.18323326	-111.250000 29.2500000 43.7348709 -8.18181419 -9.65040398	-111.250000 29.2500000 52.6284142 -8.72327042 -9.01515293	-111.250000 29.2500000 61.7780609 -7.36595678 -10.0954695	-111.250000 29.2500000 60.6961365 -8.17439938 -10.2494287	-111.250000 29.2500000 45.1021309 -2.80225611 -14.3862839	-111.250000 29.2500000 33.0966759 -2.83101845 -13.7314034	-111.250000 29.2500000 18.2477741 5.11455774 -16.8161678	-111.250000 29.2500000 13.0418444 8.71743298 -21.4728832	-111.250000 29.2500000 11.4906073 6.67719460 -15.8888025	-111.250000 29.2500000 9.42317295 4.37739134 -11.6895332	-111.250000 29.2500000 14.6060381 0.923016369 -7.72026634	-111.250000 29.2500000 13.9309883 0.747583091 -4.26997471	-111.250000 29.2500000 14.4900131 0.441427022 -1.01249266	-111.250000 29.2500000 16.5867558 -1.34773409 2.98865533	-111.250000 29.2500000 20.7099094 -2.04091740 7.11146116	-111.250000 29.2500000 20.8178711 -2.93588281 9.55233955	-111.250000 29.2500000 17.9499245 -2.48031592 8.05051517	-111.250000 29.2500000 17.1783276 -3.45086336 6.82996845	-111.250000 29.2500000 15.1622515 -2.54022026 5.91709328	-111.250000 29.2500000 12.7099304 -2.61257863 4.26078892	-111.250000 29.2500000 9.90163517 -1.92376745 2.56149125	-111.250000 29.2500000 7.04179430 -1.48836613 1.39509451	-111.250000 29.2500000 11.4220905 -2.92778039 1.27122067E-02
-110.750000 29.2500000 15.3255730 -8.21548271 -4.70251942	-110.750000 29.2500000 13.9739494 -7.11590624 -4.56989241	-110.750000 29.2500000 13.3849897 -6.74970293 -3.12166619	-110.750000 29.2500000 12.3719826 -5.77383947 -2.14827609	-110.750000 29.2500000 11.2030582 -5.37029076 -1.96386194	-110.750000 29.2500000 11.1042013 -5.19892597 -0.579852283	-110.750000 29.2500000 9.53340435 -3.74706411 -4.32579145E-02	-110.750000 29.2500000 9.26264954 -1.75677633 0.238111943	-110.750000 29.2500000 8.73710728 -0.201935038 -0.218443707	-110.750000 29.2500000 8.39771843 1.41297626 -1.06295490	-110.750000 29.2500000 7.64770365 3.48947048 -1.52225125	-110.750000 29.2500000 9.12912369 1.12080550 -1.53870165	-110.750000 29.2500000 10.5993071 -0.409107834 -2.89313340	-110.750000 29.2500000 11.3542414 -1.91805172 -1.92771685	-110.750000 29.2500000 13.1503267 -2.68243074 -2.64021802	-110.750000 29.2500000 11.5443163 -0.936933100 -2.85829091	-110.750000 29.2500000 10.9970608 0.847851992 -4.03344631	-110.750000 29.2500000 10.2523251 2.48994088 -4.23892927	-110.750000 29.2500000 9.93608570 3.20172000 -4.32010698	-110.750000 29.2500000 15.2185555 1.67056775 -5.04091930	-110.750000 29.2500000 23.5897369 -1.20141912 -5.23129272	-110.750000 29.2500000 26.1224594 -2.97520304 -5.48674583	-110.750000 29.2500000 28.7411442 -3.77685237 -5.00118399	-110.750000 29.2500000 30.1573200 -3.64106178 -5.72966862	-110.750000 29.2500000 24.9586658 -3.50226283 -6.06190062	-110.750000 29.2500000 25.8026581 -4.48541307 -5.61259890	-110.750000 29.2500000 19.8841438 -4.59377480 -4.44568682	-110.750000 29.2500000 33.7782822 -3.37575555 -6.18595743	-110.750000 29.2500000 44.0428619 -0.621105075 -6.13570166	-110.750000 29.2500000 57.7220993 1.99167514 -7.47367907	-110.750000 29.2500000 62.3445930 0.902718544 -8.03001404	-110.750000 29.2500000 59.4337502 2.24141645 -10.3783541	-110.750000 29.2500000 44.4871407 3.28378057 -10.9097548	-110.750000 29.2500000 17.7880802 8.05783176 -8.46640587	-110.750000 29.2500000 8.55577946 11.6834650 -8.88046360	-110.750000 29.2500000 6.35231543 9.03040695 -7.07672453	-110.750000 29.2500000 5.61255693 7.51769257 -5.94758940	-110.750000 29.2500000 8.16606998 4.99633503 -5.57034397	-110.750000 29.2500000 8.48698425 3.25991678 -3.78721952	-110.750000 29.2500000 10.2802448 1.18389845 -2.40453959	-110.750000 29.2500000 12.6224718 -2.41298366 -0.729496777	-110.750000 29.2500000 17.3377609 -4.14129305 1.10783315	-110.750000 29.2500000 18.0421314 -6.50317001 1.11448097	-110.750000 29.2500000 17.6572437 -5.95009708 1.49955165	-110.750000 29.2500000 19.5452061 -7.34802818 1.96788907	-110.750000 29.2500000 18.9847527 -6.99641132 1.87489855	-110.750000 29.2500000 19.0198803 -6.64613914 1.98120534	-110.750000 29.2500000 19.4589748 -6.69313478 1.82538795	-110.750000 29.2500000 20.2434025 -6.19727182 2.30670285	-110.750000 29.2500000 22.7224541 -7.09482479 1.79375637
-110.250000 29.2500000 11.1779451 -6.43665552 -1.06630790	-110.250000 29.2500000 13.4302444 -7.37237930 -1.16331875	-110.250000 29.2500000 12.3538771 -6.95915461 -0.237139493	-110.250000 29.2500000 11.2816935 -6.70945120 0.154036835	-110.250000 29.2500000 10.3616505 -6.28337145 0.106018208	-110.250000 29.2500000 9.95368099 -5.94125223 0.942333400	-110.250000 29.2500000 10.2020626 -5.89567709 0.981039882	-110.250000 29.2500000 10.3702030 -4.51861382 1.53050721	-110.250000 29.2500000 10.7250032 -3.55415845 1.29605353	-110.250000 29.2500000 10.7572193 -3.52065754 0.773428798	-110.250000 29.2500000 10.3301783 -2.77604699 0.786372066	-110.250000 29.2500000 11.5898199 -4.68534899 0.477929443	-110.250000 29.2500000 12.6504107 -6.07217646 -0.174587116	-110.250000 29.2500000 12.5187178 -6.98815250 0.784993589	-110.250000 29.2500000 11.4123259 -6.65080452 0.328582287	-110.250000 29.2500000 12.6684656 -5.54824257 0.334499389	-110.250000 29.2500000 9.39487553 -2.43427992 0.513966560	-110.250000 29.2500000 10.2403431 -0.875173628 1.45802045	-110.250000 29.2500000 9.66782665 1.44340050 2.45481277	-110.250000 29.2500000 11.8448868 1.20096695 1.69613850	-110.250000 29.2500000 13.3125038 0.195464537 1.26603794	-110.250000 29.2500000 19.7991352 -0.366936803 -0.249148145	-110.250000 29.2500000 21.4479408 -0.682906628 -1.46276426	-110.250000 29.2500000 18.3113995 -0.319047332 -1.26818907	-110.250000 29.2500000 20.4003868 -1.26652145 -3.09663749	-110.250000 29.2500000 17.6275177 -1.85366082 -3.50923538	-110.250000 29.2500000 18.3991089 -3.58558345 -3.12063909	-110.250000 29.2500000 30.8554115 -2.58120179 -2.54423189	-110.250000 29.2500000 40.8427925 -0.636883259 -1.96625948	-110.250000 29.2500000 50.6920586 3.19556093 -1.82290304	-110.250000 29.2500000 53.4990616 2.39320564 -1.08227324	-110.250000 29.2500000 54.0024986 3.74168372 -0.974489212	-110.250000 29.2500000 40.9705963 2.85297060 -2.83548713	-110.250000 29.2500000 31.3560143 1.60196257 -3.49964142	-110.250000 29.2500000 23.9071102 4.52958584 -4.03545332	-110.250000 29.2500000 21.6771832 5.37501335 -4.97237158	-110.250000 29.2500000 22.4644222 4.60665035 -5.02463770	-110.250000 29.2500000 22.4518299 3.77081585 -5.02713442	-110.250000 29.2500000 20.7367840 3.40242290 -4.41201925	-110.250000 29.2500000 16.7846127 2.56492400 -3.40012670	-110.250000 29.2500000 18.6726398 0.102888227 -3.14986563	-110.250000 29.2500000 17.5408726 -0.605881095 -2.80491757	-110.250000 29.2500000 21.6969166 -1.79763997 -3.91991663	-110.250000 29.2500000 19.7164593 -2.26969790 -4.55836582	-110.250000 29.2500000 16.7987003 -3.58617878 -3.79569173	-110.250000 29.2500000 15.8308020 -3.33380723 -4.89159489	-110.250000 29.2500000 14.5368347 -2.96981525 -6.53464365	-110.250000 29.2500000 15.1790075 -4.29025269 -6.84559250	-110.250000 29.2500000 11.7586861 -4.41405916 -6.06911516	-110.250000 29.2500000 13.3657799 -5.31379128 -7.08515024
-109.750000 29.2500000 10.3429775 -6.37277460 0.500519931	-109.750000 29.2500000 10.0101652 -6.58438778 0.484904975	-109.750000 29.2500000 8.79047680 -6.26964903 0.997881293	-109.750000 29.2500000 8.20821953 -6.07146072 1.26180971	-109.750000 29.2500000 7.74695683 -6.09399128 1.20172024	-109.750000 29.2500000 7.06440115 -5.85443878 1.71014726	-109.750000 29.2500000 7.49628639 -5.73846960 1.63530362	-109.750000 29.2500000 9.36239529 -5.86739540 2.11007547	-109.750000 29.2500000 10.2676916 -5.85405207 1.93226755	-109.750000 29.2500000 10.5438061 -5.78282928 1.90215814	-109.750000 29.2500000 11.1155920 -5.99319124 1.25016224	-109.750000 29.2500000 11.9669342 -7.75927734 1.63238895	-109.750000 29.2500000 13.0054188 -8.96160984 1.34508705	-109.750000 29.2500000 13.0714207 -10.4498034 2.00765419	-109.750000 29.2500000 11.7455578 -9.60412598 1.85711873	-109.750000 29.2500000 14.4043837 -9.52903843 2.44011807	-109.750000 29.2500000 14.5909767 -8.19011021 2.79863334	-109.750000 29.2500000 13.8436098 -6.93194485 5.03058195	-109.750000 29.2500000 13.2185421 -5.43289375 6.52161980	-109.750000 29.2500000 13.6057472 -4.94056797 5.94711447	-109.750000 29.2500000 14.2798681 -4.60413694 5.06806707	-109.750000 29.2500000 14.2720118 -3.66556835 3.78065181	-109.750000 29.2500000 17.7511539 -3.21351790 3.50986981	-109.750000 29.2500000 15.7915783 -2.04679060 2.83317113	-109.750000 29.2500000 16.3724232 -2.64522910 0.280485004	-109.750000 29.2500000 14.2433834 -3.20549393 -1.58700979	-109.750000 29.2500000 14.7571096 -4.67599869 -2.13456678	-109.750000 29.2500000 19.8921547 -3.09241629 -0.363905787	-109.750000 29.2500000 26.3198528 -2.23810315 1.53191614	-109.750000 29.2500000 31.2529202 0.777405322 2.17997098	-109.750000 29.2500000 33.0536575 0.244110674 3.07978725	-109.750000 29.2500000 35.7094765 -0.285398185 4.17546844	-109.750000 29.2500000 37.4614677 -1.29524755 1.94120395	-109.750000 29.2500000 41.7362938 -5.03073120 1.74413204	-109.750000 29.2500000 41.7511101 -4.80395699 -0.538835645	-109.750000 29.2500000 40.0853844 -0.465634823 -1.98260427	-109.750000 29.2500000 33.9474792 0.555438757 -2.26403689	-109.750000 29.2500000 32.4349213 2.33457923 -1.83350646	-109.750000 29.2500000 32.0018959 3.19535685 -1.55890512	-109.750000 29.2500000 31.9127140 3.44367695 -1.57736313	-109.750000 29.2500000 25.6084309 3.00427032 -1.80532157	-109.750000 29.2500000 26.2344666 3.80509472 -1.62846577	-109.750000 29.2500000 23.7927628 4.76444101 -1.95020854	-109.750000 29.2500000 23.8112411 5.02664661 -2.99032927	-109.750000 29.2500000 19.7428303 3.39442849 -2.99699473	-109.750000 29.2500000 18.8828754 3.73331451 -4.08865547	-109.750000 29.2500000 17.6868057 4.26804256 -5.44028187	-109.750000 29.2500000 13.3583755 2.78367734 -5.12164068	-109.750000 29.2500000 12.2418566 1.84182441 -6.01502514	-109.750000 29.2500000 9.99154854 1.10545504 -6.36451340
-109.250000 29.2500000 8.30761337 -5.34739923 0.706480384	-109.250000 29.2500000 8.29681206 -5.40312958 0.764527559	-109.250000 29.2500000 7.57948351 -5.43016434 0.913962781	-109.250000 29.2500000 7.19751740 -5.38149023 1.19462585	-109.250000 29.2500000 6.91524172 -5.61019611 1.12913346	-109.250000 29.2500000 6.37393188 -5.41875362 1.39011264	-109.250000 29.2500000 5.71127558 -4.88485050 1.32570112	-109.250000 29.2500000 7.63927269 -5.34503746 1.65372264	-109.250000 29.2500000 8.26325798 -5.43203259 1.65096700	-109.250000 29.2500000 10.3496847 -6.41113567 1.87792981	-109.250000 29.2500000 11.4876575 -6.87651873 1.43450332	-109.250000 29.2500000 11.7762070 -8.77159786 1.96942186	-109.250000 29.2500000 12.5360928 -10.0244007 2.03150916	-109.250000 29.2500000 12.5256300 -11.2107592 2.68633699	-109.250000 29.2500000 13.0646429 -12.0742083 2.02509761	-109.250000 29.2500000 12.9760599 -10.5493469 3.20532465	-109.250000 29.2500000 13.3367338 -10.7195406 3.12780714	-109.250000 29.2500000 15.4769497 -11.8154821 5.20150328	-109.250000 29.2500000 15.0926151 -11.0874872 6.19186831	-109.250000 29.2500000 14.8735733 -9.13184834 6.26750708	-109.250000 29.2500000 16.1555080 -8.18440247 6.28800535	-109.250000 29.2500000 15.5885506 -6.92264795 5.40689993	-109.250000 29.2500000 15.3830042 -4.81319046 5.31713247	-109.250000 29.2500000 16.5937958 -4.60581207 4.51724911	-109.250000 29.2500000 16.2388954 -4.49316072 1.83156085	-109.250000 29.2500000 13.8420610 -3.69572115 0.298158497	-109.250000 29.2500000 13.0937710 -4.43050385 -0.730077803	-109.250000 29.2500000 17.8299809 -4.57629919 0.642196417	-109.250000 29.2500000 19.3824730 -3.39415264 3.46003246	-109.250000 29.2500000 21.8415546 -1.68063188 4.22257280	-109.250000 29.2500000 22.5407791 -2.41997027 4.88528347	-109.250000 29.2500000 30.4484539 -4.34532356 6.98642874	-109.250000 29.2500000 30.2353649 -6.32573891 4.44230556	-109.250000 29.2500000 32.0728607 -9.59641743 5.50741625	-109.250000 29.2500000 30.4658451 -9.03145409 3.53697062	-109.250000 29.2500000 36.6893654 -7.01611519 4.21122360	-109.250000 29.2500000 33.2241936 -5.37855530 2.00937915	-109.250000 29.2500000 30.7010326 -3.67205238 1.88900018	-109.250000 29.2500000 31.9265118 -1.92994034 2.01109195	-109.250000 29.2500000 23.6412258 0.701337636 5.13131022E-02	-109.250000 29.2500000 24.8476315 1.75851882 -0.885174751	-109.250000 29.2500000 18.7617912 3.42233467 -0.233326092	-109.250000 29.2500000 17.1003704 5.83904457 -1.49597514	-109.250000 29.2500000 17.0512314 6.58898067 -2.76592135	-109.250000 29.2500000 13.9901867 5.70549059 -2.63215113	-109.250000 29.2500000 13.4848232 6.38780403 -3.59856629	-109.250000 29.2500000 14.3711729 6.80878353 -4.38148594	-109.250000 29.2500000 12.0849018 6.14721107 -4.52805948	-109.250000 29.2500000 8.88012409 6.04595518 -5.03845358	-109.250000 29.2500000 9.73398876 5.41770983 -5.26840401
-108.750000 29.2500000 9.67105675 -4.70292139 0.702121496	-108.750000 29.2500000 7.65724134 -3.79598904 0.645103276	-108.750000 29.2500000 7.72774744 -4.05499935 0.565535009	-108.750000 29.2500000 7.23831129 -4.15896845 0.907178223	-108.750000 29.2500000 7.10037470 -4.13705301 0.872093797	-108.750000 29.2500000 5.30922270 -3.59395242 0.819287062	-108.750000 29.2500000 6.40159273 -3.77700114 0.696040273	-108.750000 29.2500000 6.96921921 -3.70892119 1.22047353	-108.750000 29.2500000 9.35500622 -4.51284838 1.54121196	-108.750000 29.2500000 11.6836643 -5.83058691 1.79878426	-108.750000 29.2500000 12.8085089 -6.98145437 1.54733503	-108.750000 29.2500000 13.0458384 -8.50469685 2.00755262	-108.750000 29.2500000 13.7718582 -9.24712849 2.08450603	-108.750000 29.2500000 13.7043324 -10.4430943 2.60058403	-108.750000 29.2500000 13.6628399 -10.7932758 1.66700566	-108.750000 29.2500000 13.3573446 -10.9022532 2.79913259	-108.750000 29.2500000 17.3883514 -12.5659513 3.58899164	-108.750000 29.2500000 19.4303665 -13.5724068 5.70029783	-108.750000 29.2500000 18.1518021 -13.4115953 6.22186565	-108.750000 29.2500000 17.4148788 -11.6547432 5.86624956	-108.750000 29.2500000 17.8708782 -9.57869244 6.38803434	-108.750000 29.2500000 16.4182396 -7.51797056 6.05272722	-108.750000 29.2500000 15.6142588 -6.08084583 5.90942812	-108.750000 29.2500000 13.0666227 -4.88175058 4.45544910	-108.750000 29.2500000 12.3425732 -3.94280791 2.25419235	-108.750000 29.2500000 12.8912706 -3.43381739 1.81959975	-108.750000 29.2500000 11.8656378 -3.72153139 0.575930774	-108.750000 29.2500000 13.2095108 -3.33951378 1.54230285	-108.750000 29.2500000 14.6762114 -3.33391500 3.47782779	-108.750000 29.2500000 16.0219898 -2.59106112 4.23584604	-108.750000 29.2500000 17.3150883 -2.90054178 5.38478327	-108.750000 29.2500000 23.0679264 -6.23262262 6.27476931	-108.750000 29.2500000 30.3710747 -9.83702374 6.30243874	-108.750000 29.2500000 30.5899563 -11.4370756 6.63823414	-108.750000 29.2500000 29.2711811 -13.0640993 5.72818375	-108.750000 29.2500000 26.0088520 -8.85832977 6.39049482	-108.750000 29.2500000 28.2642021 -8.82674408 4.64824629	-108.750000 29.2500000 21.6735821 -5.52253103 4.05051756	-108.750000 29.2500000 22.1093884 -3.92047715 4.68103552	-108.750000 29.2500000 23.0916309 -1.83011043 3.65779686	-108.750000 29.2500000 23.3665371 1.14931118 3.53881907	-108.750000 29.2500000 19.2448883 2.34966207 3.40759683	-108.750000 29.2500000 17.2819138 5.36429358 2.32676411	-108.750000 29.2500000 16.5162201 5.08866596 2.00001550	-108.750000 29.2500000 14.1253138 4.96834946 1.21891737	-108.750000 29.2500000 12.7109089 5.83785391 0.422704369	-108.750000 29.2500000 13.3248711 5.24164248 -0.162044600	-108.750000 29.2500000 13.5195751 5.13869238 -1.31351805	-108.750000 29.2500000 10.3202801 5.15797043 -1.78237104	-108.750000 29.2500000 9.45524979 5.32814217 -1.54112744
-108.250000 29.2500000 8.56371403 -2.62495995 0.757136762	-108.250000 29.2500000 8.39651775 -2.70337033 0.613625109	-108.250000 29.2500000 7.01018810 -2.40645504 0.298125535	-108.250000 29.2500000 6.50786257 -2.35203409 0.500524700	-108.250000 29.2500000 6.55401707 -2.42958999 0.432015032	-108.250000 29.2500000 6.21254873 -2.37801409 0.369055420	-108.250000 29.2500000 4.93808508 -1.86485815 -0.114701517	-108.250000 29.2500000 6.75507927 -1.75224018 0.657336116	-108.250000 29.2500000 9.04699612 -2.29326892 1.19565570	-108.250000 29.2500000 12.0190992 -2.69235730 1.74295974	-108.250000 29.2500000 13.4405279 -3.38305831 1.51741493	-108.250000 29.2500000 13.6916838 -4.83835936 1.62651014	-108.250000 29.2500000 14.1818256 -5.96023464 1.81448805	-108.250000 29.2500000 14.3324471 -7.07222366 2.11437750	-108.250000 29.2500000 14.4063044 -7.75618839 1.22210407	-108.250000 29.2500000 17.9622135 -9.47246552 2.88843679	-108.250000 29.2500000 19.1157379 -10.3135204 3.51472902	-108.250000 29.2500000 22.1767235 -11.0550652 6.15864515	-108.250000 29.2500000 27.0031395 -14.3157616 7.46952105	-108.250000 29.2500000 24.8373203 -11.2549438 7.01123524	-108.250000 29.2500000 19.1172638 -7.90873194 6.29432201	-108.250000 29.2500000 21.8221073 -6.99822140 7.52324247	-108.250000 29.2500000 20.1963005 -5.28838491 7.76660872	-108.250000 29.2500000 15.9637728 -4.53393888 5.82454634	-108.250000 29.2500000 13.8989944 -4.03637886 3.64503455	-108.250000 29.2500000 13.8824282 -3.44901037 3.45768404	-108.250000 29.2500000 10.0267134 -2.12118483 2.26752019	-108.250000 29.2500000 14.0962143 -3.23682165 3.16292357	-108.250000 29.2500000 15.8289700 -3.62481594 3.99070120	-108.250000 29.2500000 17.3412590 -1.83593166 5.01369524	-108.250000 29.2500000 18.3006992 -3.03848720 5.23367167	-108.250000 29.2500000 24.7295456 -6.19839668 6.04280806	-108.250000 29.2500000 24.3475952 -8.53608131 5.22450113	-108.250000 29.2500000 23.8065510 -11.3032780 4.33622503	-108.250000 29.2500000 23.0099068 -11.8187189 4.35892153	-108.250000 29.2500000 21.2456532 -10.3766451 4.75247717	-108.250000 29.2500000 22.8653393 -10.2395000 4.66130543	-108.250000 29.2500000 23.6175308 -9.15825176 4.75557232	-108.250000 29.2500000 18.4558525 -5.46830797 5.16698217	-108.250000 29.2500000 18.8912659 -4.02039528 5.04402590	-108.250000 29.2500000 17.6078854 -1.89636087 5.08092451	-108.250000 29.2500000 15.7898874 0.286780655 5.03314638	-108.250000 29.2500000 13.0076504 2.28375220 4.18924332	-108.250000 29.2500000 10.8688955 2.43136263 4.35424757	-108.250000 29.2500000 12.6522884 1.56944346 3.72542357	-108.250000 29.2500000 14.9777832 1.92821407 3.76833892	-108.250000 29.2500000 12.7834120 1.46621358 3.33994460	-108.250000 29.2500000 13.6288443 1.68648696 2.59907365	-108.250000 29.2500000 14.3568316 1.43370891 2.54134035	-108.250000 29.2500000 13.7814531 2.12156343 2.43584991
-107.750000 29.2500000 7.50917339 -1.63959265 0.503092885	-107.750000 29.2500000 7.43780231 -1.47009587 0.347770333	-107.750000 29.2500000 6.16887379 -1.33916807 -7.22052008E-02	-107.750000 29.2500000 5.68419361 -1.13569641 -3.60456966E-02	-107.750000 29.2500000 5.83135128 -1.10297179 -0.247008845	-107.750000 29.2500000 4.60332060 -0.609712899 -0.350044131	-107.750000 29.2500000 4.62489223 -0.463460326 -0.798165441	-107.750000 29.2500000 6.06598997 0.125677004 0.182974726	-107.750000 29.2500000 8.81977749 0.234200284 1.03782845	-107.750000 29.2500000 11.1822147 0.522705197 1.94690633	-107.750000 29.2500000 13.0520306 -0.215212926 2.02219892	-107.750000 29.2500000 13.5168476 -1.64769435 1.61600721	-107.750000 29.2500000 14.4206314 -3.23378539 0.937394559	-107.750000 29.2500000 14.7173710 -4.07465601 0.888484836	-107.750000 29.2500000 19.8563271 -6.20955372 0.258993477	-107.750000 29.2500000 19.4385586 -5.96338415 1.78617573	-107.750000 29.2500000 21.0698738 -6.48839426 2.68575764	-107.750000 29.2500000 24.4310265 -7.16702414 5.38644743	-107.750000 29.2500000 25.4869823 -7.24343109 7.12570381	-107.750000 29.2500000 24.1535816 -6.18583488 6.82386589	-107.750000 29.2500000 23.9686012 -5.26269341 6.49900389	-107.750000 29.2500000 29.6850700 -4.73434401 8.90268421	-107.750000 29.2500000 28.5897961 -3.24653673 9.49218750	-107.750000 29.2500000 22.4088879 -3.22347689 7.47580957	-107.750000 29.2500000 19.9243927 -2.45857573 6.04141760	-107.750000 29.2500000 15.3318930 -1.61929846 4.92594910	-107.750000 29.2500000 13.4966526 -1.75483835 4.28001404	-107.750000 29.2500000 14.6610260 -1.31728935 4.47921181	-107.750000 29.2500000 16.2324505 -1.80355465 4.51590109	-107.750000 29.2500000 24.0286694 -1.81792617 6.07697201	-107.750000 29.2500000 19.9100742 -1.91501164 5.53307104	-107.750000 29.2500000 25.6406441 -4.41796398 5.43531275	-107.750000 29.2500000 25.2133751 -7.57148409 3.91041827	-107.750000 29.2500000 23.6601067 -8.27444553 3.10847211	-107.750000 29.2500000 24.5899601 -10.6735916 2.40328765	-107.750000 29.2500000 24.3774204 -10.3634577 3.34865069	-107.750000 29.2500000 19.1143055 -7.60926199 3.37203383	-107.750000 29.2500000 18.9365063 -7.56113577 3.30600071	-107.750000 29.2500000 14.3273077 -5.74613905 3.02112889	-107.750000 29.2500000 14.2172413 -4.34693289 3.30553532	-107.750000 29.2500000 10.4084597 -2.21668196 3.05041504	-107.750000 29.2500000 7.93005371 -0.814825535 2.94933987	-107.750000 29.2500000 7.12590790 0.703944504 2.79506803	-107.750000 29.2500000 7.59571886 0.356947303 2.95868134	-107.750000 29.2500000 8.27537441 0.419346094 2.84657645	-107.750000 29.2500000 7.68863392 0.537780106 2.43416524	-107.750000 29.2500000 8.17459106 5.19858822E-02 2.46298957	-107.750000 29.2500000 8.32430553 -1.19301733E-02 2.38175249	-107.750000 29.2500000 11.2809687 -0.703468502 2.91560912	-107.750000 29.2500000 10.9824028 -0.841356456 2.25963116
-107.250000 29.2500000 6.50755262 -0.879743099 2.84402873E-02	-107.250000 29.2500000 6.41775084 -0.629481256 -3.60379219E-02	-107.250000 29.2500000 5.34922600 -0.383620888 -0.212744445	-107.250000 29.2500000 4.91877222 -6.45126924E-02 -0.298543811	-107.250000 29.2500000 3.81814361 0.156007826 -0.506531477	-107.250000 29.2500000 4.07830238 0.101730220 -0.866826355	-107.250000 29.2500000 3.18753123 0.424507886 -1.01634729	-107.250000 29.2500000 7.57027149 1.19063520 4.16869186E-02	-107.250000 29.2500000 11.1742754 1.24598634 1.03862906	-107.250000 29.2500000 15.0061855 1.98631740 2.66152120	-107.250000 29.2500000 17.1440048 1.46024668 3.16274881	-107.250000 29.2500000 17.0159092 0.492067337 1.92458820	-107.250000 29.2500000 17.8510456 -1.16968155 4.62151803E-02	-107.250000 29.2500000 17.2581596 -1.99960458 -0.988033056	-107.250000 29.2500000 18.7413750 -2.60786581 -1.94180930	-107.250000 29.2500000 22.4876976 -3.23416042 -0.282305121	-107.250000 29.2500000 24.7639065 -4.03589201 1.11472416	-107.250000 29.2500000 28.6111927 -3.03886485 3.99488568	-107.250000 29.2500000 30.1353188 -2.47857952 6.60543633	-107.250000 29.2500000 30.4172287 -1.93116605 7.38022995	-107.250000 29.2500000 29.3957729 -1.33598435 7.99080276	-107.250000 29.2500000 29.6080379 -1.32377374 7.66367865	-107.250000 29.2500000 29.9406624 -0.625315309 8.07552528	-107.250000 29.2500000 23.9865685 -1.28154671 7.43213177	-107.250000 29.2500000 22.3353348 -0.822715521 6.40351439	-107.250000 29.2500000 16.9694843 -1.29504776 5.53385830	-107.250000 29.2500000 12.3560629 -0.972682357 4.73978329	-107.250000 29.2500000 16.3284817 -0.623458683 4.85313320	-107.250000 29.2500000 18.0735855 -0.827595592 4.49164534	-107.250000 29.2500000 30.9329052 0.221914053 6.36573362	-107.250000 29.2500000 18.6765499 -0.251660407 4.73568344	-107.250000 29.2500000 24.0916424 -2.13855362 4.05325127	-107.250000 29.2500000 24.8969898 -4.38107300 3.13161421	-107.250000 29.2500000 29.3581982 -7.28467274 2.43590713	-107.250000 29.2500000 26.2529011 -9.00594807 0.846982539	-107.250000 29.2500000 21.4570465 -6.88291216 1.53178716	-107.250000 29.2500000 20.4935799 -6.31805849 1.67238867	-107.250000 29.2500000 16.2535877 -5.60334730 1.10428655	-107.250000 29.2500000 16.0879211 -5.10610151 1.42551255	-107.250000 29.2500000 12.4568863 -3.66337466 1.43096089	-107.250000 29.2500000 9.32421017 -2.30497742 1.25214195	-107.250000 29.2500000 8.85028934 -1.54161239 1.45424342	-107.250000 29.2500000 6.31899643 7.60762170E-02 1.20452893	-107.250000 29.2500000 6.61858463 5.07212467E-02 1.35756183	-107.250000 29.2500000 8.71028614 -0.266508222 1.31094217	-107.250000 29.2500000 8.99888611 -0.157564163 1.28157973	-107.250000 29.2500000 9.33948040 -0.419368327 1.33050013	-107.250000 29.2500000 9.41781998 -0.323150098 1.61184609	-107.250000 29.2500000 9.74248505 -0.295570672 1.83446455	-107.250000 29.2500000 10.3112268 -0.223623455 1.59953070
-106.750000 29.2500000 5.35626268 -0.193904221 -0.351091921	-106.750000 29.2500000 5.17958021 -8.43838304E-02 -0.415651292	-106.750000 29.2500000 4.27680349 0.130582988 -0.327463120	-106.750000 29.2500000 4.06404877 0.451217413 -0.638744771	-106.750000 29.2500000 3.15695143 0.614876032 -0.557653844	-106.750000 29.2500000 2.86219883 0.669395030 -1.03487551	-106.750000 29.2500000 2.41712165 0.774052620 -1.08359647	-106.750000 29.2500000 7.93516064 1.30084407 -0.364185870	-106.750000 29.2500000 15.1350183 0.837671340 1.02540922	-106.750000 29.2500000 20.4197674 1.32404232 2.35991240	-106.750000 29.2500000 30.2719707 -6.21371306E-02 3.60311747	-106.750000 29.2500000 28.9286346 -7.62154236E-02 1.77532685	-106.750000 29.2500000 22.2951107 -0.208267018 -0.801882565	-106.750000 29.2500000 21.4434872 0.344172955 -2.67800307	-106.750000 29.2500000 21.2638378 -0.449507177 -3.68513298	-106.750000 29.2500000 28.3998127 -0.396822184 -1.88755846	-106.750000 29.2500000 31.4313965 -1.34263372 6.25051484E-02	-106.750000 29.2500000 29.2303391 1.37062085 2.81575775	-106.750000 29.2500000 39.0119019 9.62197781E-02 5.12856007	-106.750000 29.2500000 39.0845146 -5.05313091E-02 6.30082178	-106.750000 29.2500000 39.0711517 1.29059398 8.39408207	-106.750000 29.2500000 28.3810120 1.80603313 7.00666857	-106.750000 29.2500000 29.2154484 1.86202705 6.73012066	-106.750000 29.2500000 31.4159718 -0.244283557 6.65890408	-106.750000 29.2500000 21.7232132 0.729981601 6.20055532	-106.750000 29.2500000 17.8324718 -0.609429717 5.40618134	-106.750000 29.2500000 13.1233711 -1.48047662 4.47396612	-106.750000 29.2500000 16.0959797 -0.643148541 4.71507883	-106.750000 29.2500000 17.1588058 0.187285855 3.99786615	-106.750000 29.2500000 21.9730949 1.48916984 5.06597900	-106.750000 29.2500000 24.3364258 0.652415693 3.71982551	-106.750000 29.2500000 23.4754162 4.08713408E-02 2.29914975	-106.750000 29.2500000 23.5659828 -2.75501704 1.58221948	-106.750000 29.2500000 21.8878155 -4.51036406 0.729815125	-106.750000 29.2500000 25.4996567 -7.35701847 -1.69846892	-106.750000 29.2500000 20.8908043 -7.18248272 -0.449020207	-106.750000 29.2500000 15.5392218 -5.16321421 -0.461974591	-106.750000 29.2500000 16.1287918 -5.37650681 -0.598889530	-106.750000 29.2500000 12.2316856 -4.28838682 -4.77018058E-02	-106.750000 29.2500000 9.47093678 -3.10508418 -0.160112277	-106.750000 29.2500000 6.99586391 -2.04987407 -0.147515446	-106.750000 29.2500000 5.05533791 -1.06678975 8.35786387E-02	-106.750000 29.2500000 4.03821898 -5.43289408E-02 0.109384298	-106.750000 29.2500000 4.32713032 -8.91889706E-02 0.143014804	-106.750000 29.2500000 4.58532715 7.65402019E-02 0.271267354	-106.750000 29.2500000 4.62703609 0.165828153 0.319514126	-106.750000 29.2500000 5.02625942 0.152435437 0.507660329	-106.750000 29.2500000 6.77027607 0.131228551 0.690687001	-106.750000 29.2500000 6.82075357 2.36437842E-02 0.635468662	-106.750000 29.2500000 7.20368671 -0.130567595 0.705937326
-106.250000 29.2500000 3.60286403 0.124893993 1.99929252E-02	-106.250000 29.2500000 2.74889112 0.340898663 -0.215739951	-106.250000 29.2500000 3.05193686 0.378089249 -0.124552630	-106.250000 29.2500000 2.27761436 0.608966231 -0.474133581	-106.250000 29.2500000 1.90088141 0.650939167 -0.460567236	-106.250000 29.2500000 1.91746044 0.592353523 -0.953699946	-106.250000 29.2500000 1.87591612 0.528751433 -1.06170380	-106.250000 29.2500000 7.98135948 0.452982336 -0.702883303	-106.250000 29.2500000 12.2744102 0.305218577 0.700255930	-106.250000 29.2500000 20.7916965 0.442809135 1.83458006	-106.250000 29.2500000 25.4906082 -0.640507936 3.61258841	-106.250000 29.2500000 22.8849068 0.640886247 2.12870932	-106.250000 29.2500000 22.8202877 0.386684299 -1.35079598	-106.250000 29.2500000 21.4638767 1.28211939 -3.04361415	-106.250000 29.2500000 20.0463829 1.91509509 -4.09847879	-106.250000 29.2500000 22.1491432 0.899415553 -2.67275023	-106.250000 29.2500000 32.4601898 -1.46504712 -0.283514619	-106.250000 29.2500000 32.3820381 2.61492338E-02 1.97730279	-106.250000 29.2500000 45.3715706 -0.328260809 3.02015734	-106.250000 29.2500000 46.7765198 0.479725599 4.23511553	-106.250000 29.2500000 48.0744820 1.74810326 5.70101452	-106.250000 29.2500000 50.0888786 2.46939421 7.91655779	-106.250000 29.2500000 39.7592278 3.93639374 8.35558224	-106.250000 29.2500000 32.7042160 1.67547798 5.98963881	-106.250000 29.2500000 31.0773983 0.422444969 6.42209244	-106.250000 29.2500000 25.0665798 -2.41729140 4.58221245	-106.250000 29.2500000 19.5344124 -3.78884602 3.51979923	-106.250000 29.2500000 24.6686115 -1.71776032 3.99310827	-106.250000 29.2500000 25.0370846 0.183569163 3.79533219	-106.250000 29.2500000 24.8306808 3.02501607 4.31245327	-106.250000 29.2500000 24.9113693 2.34533143 3.63895488	-106.250000 29.2500000 23.9797440 2.11767960 1.78905368	-106.250000 29.2500000 23.8119621 -0.257952720 -0.108754873	-106.250000 29.2500000 22.5933342 -3.34113789 -0.762437403	-106.250000 29.2500000 25.9844456 -6.80439758 -3.35757685	-106.250000 29.2500000 21.5436783 -6.17165995 -2.66427231	-106.250000 29.2500000 15.9300737 -4.79419231 -2.10090423	-106.250000 29.2500000 16.6342030 -4.70420504 -2.13266516	-106.250000 29.2500000 12.6718941 -3.68775964 -1.35868216	-106.250000 29.2500000 9.31658077 -2.78915739 -1.03422809	-106.250000 29.2500000 6.76762152 -1.63290691 -0.875483274	-106.250000 29.2500000 3.67506671 -0.757333517 -0.302671850	-106.250000 29.2500000 2.02465916 0.174642503 2.11430620E-02	-106.250000 29.2500000 2.25395441 0.321818739 -1.05846385E-02	-106.250000 29.2500000 2.44428778 0.367372096 9.32311192E-02	-106.250000 29.2500000 3.33205605 0.484136373 5.98229766E-02	-106.250000 29.2500000 3.54325294 0.361265332 0.383689284	-106.250000 29.2500000 3.53147483 0.507274270 0.315548062	-106.250000 29.2500000 4.88396978 0.611744165 0.267469794	-106.250000 29.2500000 5.13596153 0.564557493 0.251576990
-105.750000 29.2500000 2.58831787 0.577196002 0.862015188	-105.750000 29.2500000 2.54628563 0.498675764 0.394554883	-105.750000 29.2500000 2.37418675 0.505435467 0.343314856	-105.750000 29.2500000 1.97894585 0.573819876 9.40094143E-03	-105.750000 29.2500000 1.75432265 0.513980985 -0.180824533	-105.750000 29.2500000 1.76299870 0.520984173 -0.615250289	-105.750000 29.2500000 1.92620444 0.365649998 -0.916878700	-105.750000 29.2500000 5.33050156 0.466509968 -0.295232147	-105.750000 29.2500000 10.3798733 -0.140490636 0.820361495	-105.750000 29.2500000 13.5211802 0.445743412 1.69084275	-105.750000 29.2500000 17.8513241 -0.457278103 2.77304435	-105.750000 29.2500000 19.5150452 7.74865970E-02 2.23581147	-105.750000 29.2500000 19.1209812 0.683505297 -0.166999027	-105.750000 29.2500000 17.3863544 1.41271663 -1.21072304	-105.750000 29.2500000 16.2870636 2.66920090 -2.69037604	-105.750000 29.2500000 23.5182991 0.352824211 -1.73133683	-105.750000 29.2500000 26.2041206 -1.50272501 2.14655045E-03	-105.750000 29.2500000 35.7524834 -1.51885474 1.51960802	-105.750000 29.2500000 36.0693245 -1.85281706 2.05253053	-105.750000 29.2500000 36.1633530 -0.382926106 3.13370872	-105.750000 29.2500000 35.7806854 1.72199810 4.21021652	-105.750000 29.2500000 36.8745918 2.58654261 5.75342703	-105.750000 29.2500000 40.1740456 3.79269123 8.71363163	-105.750000 29.2500000 35.8758049 1.09920311 6.29859209	-105.750000 29.2500000 34.9926529 0.154344156 4.14719963	-105.750000 29.2500000 29.6773987 -2.52316046 2.00580192	-105.750000 29.2500000 24.5943642 -4.84657383 -0.249043927	-105.750000 29.2500000 22.7151699 -1.60051727 1.23673546	-105.750000 29.2500000 30.5320950 0.213979691 2.09850287	-105.750000 29.2500000 29.3659954 3.21466470 2.97336531	-105.750000 29.2500000 31.7488041 3.35216498 3.60183811	-105.750000 29.2500000 31.0565109 3.44679451 0.997503042	-105.750000 29.2500000 28.5993462 2.58731961 -1.83449256	-105.750000 29.2500000 28.7507534 -0.292838365 -4.73538113	-105.750000 29.2500000 25.5943623 -3.83785510 -6.69415569	-105.750000 29.2500000 21.1344585 -3.68814969 -6.17028761	-105.750000 29.2500000 21.2389851 -3.32479215 -5.40305614	-105.750000 29.2500000 16.7179604 -2.76190090 -4.71240282	-105.750000 29.2500000 12.6972837 -2.12414551 -3.44626999	-105.750000 29.2500000 12.3896179 -1.61984539 -2.99110532	-105.750000 29.2500000 8.34880638 -0.628246784 -1.87429905	-105.750000 29.2500000 4.47267103 -0.176733896 -0.680344880	-105.750000 29.2500000 1.47965026 0.250582039 6.94724992E-02	-105.750000 29.2500000 1.47385001 0.406453192 0.134047776	-105.750000 29.2500000 2.06286836 0.484642178 0.113330141	-105.750000 29.2500000 2.19964719 0.598866940 0.198622122	-105.750000 29.2500000 2.46906924 0.560225487 0.320588946	-105.750000 29.2500000 2.55590510 0.631206036 0.343187124	-105.750000 29.2500000 3.27207351 0.848172069 0.355123490	-105.750000 29.2500000 3.47633457 0.773124814 0.338641167
-105.250000 29.2500000 2.07602477 0.424455136 1.63206005	-105.250000 29.2500000 1.35329139 0.448160052 0.985627651	-105.250000 29.2500000 1.64591324 0.377624333 0.668245316	-105.250000 29.2500000 1.52611566 0.321564019 0.237882987	-105.250000 29.2500000 1.45379770 0.228850827 -0.151334614	-105.250000 29.2500000 1.55219305 0.285516232 -0.551751196	-105.250000 29.2500000 1.65848792 5.74198663E-02 -0.782281041	-105.250000 29.2500000 3.47093177 0.154999346 -0.105599880	-105.250000 29.2500000 4.85296249 0.244222403 0.775046706	-105.250000 29.2500000 6.48337507 0.362269461 1.57757854	-105.250000 29.2500000 8.08200073 -0.378403276 1.89584446	-105.250000 29.2500000 9.06174278 0.496787161 1.99664414	-105.250000 29.2500000 10.7029963 0.878048301 1.42084432	-105.250000 29.2500000 13.4292250 1.44565320 1.20821238	-105.250000 29.2500000 12.8771801 2.14391589 0.157926187	-105.250000 29.2500000 18.5284634 0.695834696 1.15214622	-105.250000 29.2500000 22.2170029 -1.23544204 1.42533541	-105.250000 29.2500000 29.0849972 -2.19521809 1.66497695	-105.250000 29.2500000 30.3687649 -1.90478361 1.99862778	-105.250000 29.2500000 30.6501198 -0.549846828 3.58512568	-105.250000 29.2500000 30.6473999 1.15491915 5.01431847	-105.250000 29.2500000 30.8711338 2.16101909 6.99094725	-105.250000 29.2500000 32.3005791 2.68320036 9.01946735	-105.250000 29.2500000 29.5311852 1.06069744 5.43575764	-105.250000 29.2500000 27.4329147 1.35049272 2.36636734	-105.250000 29.2500000 23.3992863 -0.511349559 -0.376743257	-105.250000 29.2500000 19.3688431 -2.12941623 -3.18792200	-105.250000 29.2500000 24.2816753 -0.105572209 -0.411574692	-105.250000 29.2500000 24.2717209 1.49793315 0.365312219	-105.250000 29.2500000 24.0410538 3.97125411 3.05779648	-105.250000 29.2500000 26.0806484 3.04365945 2.69202828	-105.250000 29.2500000 26.2138309 3.90034652 1.04102695	-105.250000 29.2500000 21.8994446 4.70332527 -1.26726866	-105.250000 29.2500000 19.5335674 3.15562916 -5.44698477	-105.250000 29.2500000 17.4753723 1.00574863 -8.64748955	-105.250000 29.2500000 15.1770039 0.975717247 -7.58359861	-105.250000 29.2500000 14.9661331 0.922665656 -7.13712883	-105.250000 29.2500000 11.7871542 1.05173469 -5.94030333	-105.250000 29.2500000 8.86377525 1.31862605 -4.53527784	-105.250000 29.2500000 6.40083122 1.02348912 -3.10417366	-105.250000 29.2500000 5.57897425 1.45734584 -1.91643775	-105.250000 29.2500000 2.94409657 1.02117991 -0.562579453	-105.250000 29.2500000 1.49524629 0.448752970 0.231192306	-105.250000 29.2500000 1.67496026 0.486829728 0.369358271	-105.250000 29.2500000 1.68552709 0.703885019 0.330835611	-105.250000 29.2500000 1.82233655 0.711739540 0.392882019	-105.250000 29.2500000 1.91955841 0.675708413 0.368613183	-105.250000 29.2500000 2.07095480 0.647345543 0.419187099	-105.250000 29.2500000 1.99877632 0.857534766 0.470574319	-105.250000 29.2500000 2.16319251 0.770252407 0.453565568
-104.750000 29.2500000 0.932736397 1.10408270 1.83698869	-104.750000 29.2500000 0.904977918 0.901514053 1.22695065	-104.750000 29.2500000 1.04376888 0.804860651 0.801142931	-104.750000 29.2500000 1.07530534 0.605939150 0.317380071	-104.750000 29.2500000 1.15614390 0.433847934 -0.154150113	-104.750000 29.2500000 1.18847764 0.389380276 -0.622095823	-104.750000 29.2500000 1.30692232 0.111113258 -0.828517973	-104.750000 29.2500000 2.21449018 0.110195123 -0.357931554	-104.750000 29.2500000 2.88224244 -1.89630315E-02 0.219155684	-104.750000 29.2500000 3.03996468 -8.81773829E-02 0.538022220	-104.750000 29.2500000 3.77266169 -0.338055044 0.835030735	-104.750000 29.2500000 5.52773952 0.133758739 1.30742002	-104.750000 29.2500000 8.47210693 0.443223149 1.93746126	-104.750000 29.2500000 10.1344728 0.856876135 2.23530531	-104.750000 29.2500000 9.92886162 1.65491664 2.03513455	-104.750000 29.2500000 13.3876352 0.557211220 2.55445409	-104.750000 29.2500000 15.9723120 -0.653499186 2.86992407	-104.750000 29.2500000 19.5494308 0.105422802 1.92284822	-104.750000 29.2500000 20.1964607 -0.264743298 2.90464354	-104.750000 29.2500000 20.3006668 5.87842241E-02 4.25722122	-104.750000 29.2500000 20.1286411 0.582772672 5.25267410	-104.750000 29.2500000 19.9050522 0.910800636 6.81455612	-104.750000 29.2500000 20.7605686 1.06219053 8.12653923	-104.750000 29.2500000 14.2220411 1.21967804 4.13826609	-104.750000 29.2500000 11.5195541 2.44231009 2.34029341	-104.750000 29.2500000 9.72490692 2.17072821 0.242675275	-104.750000 29.2500000 7.45198250 2.03521872 -1.77100849	-104.750000 29.2500000 9.49990368 2.01979947 -0.213544503	-104.750000 29.2500000 10.5766716 2.25640607 1.17784810	-104.750000 29.2500000 10.5536566 2.76652050 2.66428995	-104.750000 29.2500000 11.7145205 2.22788453 2.89451098	-104.750000 29.2500000 10.6424685 2.13126254 2.57730150	-104.750000 29.2500000 8.09452629 4.21309853 0.511998892	-104.750000 29.2500000 5.04730606 4.50234795 -1.87311041	-104.750000 29.2500000 1.43541443 3.87169933 -4.64533758	-104.750000 29.2500000 1.86645806 2.86693549 -3.62354755	-104.750000 29.2500000 1.22008550 3.40113258 -3.32241511	-104.750000 29.2500000 1.11846888 2.78041244 -2.38569188	-104.750000 29.2500000 1.21637142 2.93260074 -2.00512791	-104.750000 29.2500000 0.901250482 2.30112839 -1.09423232	-104.750000 29.2500000 0.676341176 2.36122060 -0.475444287	-104.750000 29.2500000 0.682955742 1.63600075 0.189787015	-104.750000 29.2500000 0.824788809 0.667729020 0.619405687	-104.750000 29.2500000 0.843405604 0.518938243 0.652971029	-104.750000 29.2500000 0.858054101 0.716290295 0.568936229	-104.750000 29.2500000 0.707153976 0.671989918 0.544495642	-104.750000 29.2500000 0.787676930 0.679869056 0.528583705	-104.750000 29.2500000 0.945942402 0.602890015 0.603319824	-104.750000 29.2500000 0.860539913 0.726801097 0.622726262	-104.750000 29.2500000 0.986866534 0.650643647 0.590341389
-104.250000 29.2500000 1.03451908 2.03574777 1.60379732	-104.250000 29.2500000 0.948440731 1.69548392 1.06697476	-104.250000 29.2500000 1.05510545 1.60611415 0.597772181	-104.250000 29.2500000 1.04419029 1.23578358 0.152961284	-104.250000 29.2500000 0.996774018 0.880164742 -0.275189608	-104.250000 29.2500000 0.878962755 0.780421674 -0.677659035	-104.250000 29.2500000 0.892216623 0.456409156 -0.912828088	-104.250000 29.2500000 1.54812789 0.378192961 -0.693127096	-104.250000 29.2500000 1.61619782 0.221112683 -0.275918812	-104.250000 29.2500000 1.70564139 4.55821455E-02 -0.225063205	-104.250000 29.2500000 2.12643743 -0.350685507 -3.55267189E-02	-104.250000 29.2500000 4.34911823 -0.131120324 0.205594257	-104.250000 29.2500000 7.16757727 -0.306594789 0.559712648	-104.250000 29.2500000 8.66470432 -8.15478060E-03 0.873099506	-104.250000 29.2500000 10.7714376 3.71976607E-02 1.90155518	-104.250000 29.2500000 11.7274370 -0.111656241 1.59302795	-104.250000 29.2500000 13.1350374 -0.790025651 1.99650002	-104.250000 29.2500000 14.7838421 0.381986827 1.91302836	-104.250000 29.2500000 16.6276817 -0.400278091 1.92760098	-104.250000 29.2500000 16.7733059 -0.531129241 2.49804354	-104.250000 29.2500000 16.4871902 -0.420745194 2.60903740	-104.250000 29.2500000 15.9814663 -0.209827408 3.15354204	-104.250000 29.2500000 16.0724239 5.59012219E-02 3.48252368	-104.250000 29.2500000 11.4473534 0.941858292 2.20167899	-104.250000 29.2500000 8.93487453 2.14089251 1.14644301	-104.250000 29.2500000 5.08354139 2.11840129 0.573359847	-104.250000 29.2500000 3.08291864 2.45064044 -0.255765438	-104.250000 29.2500000 3.51393867 1.64128292 0.198852062	-104.250000 29.2500000 5.72550583 1.15730762 0.553942025	-104.250000 29.2500000 5.58910513 0.984926462 1.28420365	-104.250000 29.2500000 6.28564692 0.624972105 1.30968845	-104.250000 29.2500000 5.51338530 0.675140321 1.31051457	-104.250000 29.2500000 4.44307613 1.53298032 0.751617730	-104.250000 29.2500000 1.27344859 1.98278737 -4.22993526E-02	-104.250000 29.2500000 -1.10302734 2.49222970 -1.38734961	-104.250000 29.2500000 -0.548404455 2.11016345 -0.663194835	-104.250000 29.2500000 -0.614687860 2.30557919 -0.549483597	-104.250000 29.2500000 0.124170527 1.75635064 -0.221136481	-104.250000 29.2500000 0.108296953 1.84130597 7.95105752E-03	-104.250000 29.2500000 0.142895475 1.71700120 0.105697170	-104.250000 29.2500000 0.216544211 1.57425761 0.377343833	-104.250000 29.2500000 0.513669491 1.19047356 0.610519528	-104.250000 29.2500000 0.426732093 0.757329941 0.722078443	-104.250000 29.2500000 0.491065830 0.623309195 0.723739386	-104.250000 29.2500000 0.433822453 0.913263381 0.632695794	-104.250000 29.2500000 0.542623460 0.730346262 0.736464500	-104.250000 29.2500000 0.521361470 0.823552191 0.790139079	-104.250000 29.2500000 0.495141804 0.678595424 0.750237644	-104.250000 29.2500000 0.474600494 0.773813367 0.908427596	-104.250000 29.2500000 0.545051992 0.763635397 0.867540121
-103.750000 29.2500000 -0.467873603 3.63398981 1.48474181	-103.750000 29.2500000 -0.138700262 2.99150848 1.03829753	-103.750000 29.2500000 -6.22771643E-02 2.77825928 0.581228554	-103.750000 29.2500000 0.193991646 2.10001302 0.298448712	-103.750000 29.2500000 0.379056334 1.62019527 -0.175460279	-103.750000 29.2500000 0.447928160 1.23000443 -0.557032943	-103.750000 29.2500000 0.553907156 0.805944681 -0.739107370	-103.750000 29.2500000 0.759809554 0.857008934 -0.668815315	-103.750000 29.2500000 1.02357686 0.697119772 -0.433637768	-103.750000 29.2500000 0.939013064 0.566270530 -0.307307541	-103.750000 29.2500000 1.39774394 0.144823655 -0.219240710	-103.750000 29.2500000 2.36240530 0.235128075 -0.216973677	-103.750000 29.2500000 4.05518913 -0.200640351 -0.304015040	-103.750000 29.2500000 5.98470020 -0.475530177 -0.310980499	-103.750000 29.2500000 7.94306755 -0.732938588 0.535718918	-103.750000 29.2500000 7.96970940 -1.16707122 0.296049953	-103.750000 29.2500000 9.57784176 -1.61764503 0.885704398	-103.750000 29.2500000 11.1797304 -1.01654899 1.41488779	-103.750000 29.2500000 12.1561298 -1.50029624 0.137393564	-103.750000 29.2500000 9.91763592 -0.733464718 0.198224187	-103.750000 29.2500000 9.70765209 -0.354885906 -1.83986686E-02	-103.750000 29.2500000 9.18546295 0.326925606 -0.102606513	-103.750000 29.2500000 9.10526371 1.12998319 -0.171556965	-103.750000 29.2500000 7.55529928 0.793729007 0.396204054	-103.750000 29.2500000 4.99465609 1.67835259 -0.153119087	-103.750000 29.2500000 3.55647540 1.58420241 -3.77000868E-02	-103.750000 29.2500000 1.34955502 1.66330957 9.00949538E-03	-103.750000 29.2500000 1.52044594 1.14908612 1.37884738E-02	-103.750000 29.2500000 2.20833230 1.04489052 -0.186148345	-103.750000 29.2500000 2.72473598 0.882522047 0.158888802	-103.750000 29.2500000 2.69339967 0.779546320 -0.132284343	-103.750000 29.2500000 2.74340177 0.683142722 0.192754045	-103.750000 29.2500000 1.80352473 0.944057286 0.311047971	-103.750000 29.2500000 0.438464135 0.955216706 1.79817528E-02	-103.750000 29.2500000 -0.857695937 0.932033479 -0.544248879	-103.750000 29.2500000 -0.589124084 0.924525082 -0.127655983	-103.750000 29.2500000 -0.686554909 0.937056184 -0.180199504	-103.750000 29.2500000 0.143989339 0.897937000 6.78467527E-02	-103.750000 29.2500000 0.290307999 0.920086861 0.216618121	-103.750000 29.2500000 0.206477895 0.994831681 0.276774585	-103.750000 29.2500000 0.268972844 0.878397584 0.410034359	-103.750000 29.2500000 0.406430513 0.800986886 0.545045137	-103.750000 29.2500000 0.119070724 0.855564475 0.678941846	-103.750000 29.2500000 6.54531419E-02 0.907868743 0.687567532	-103.750000 29.2500000 3.67700905E-02 1.11582208 0.727846205	-103.750000 29.2500000 0.120370708 0.962418318 0.747260153	-103.750000 29.2500000 0.209089905 0.978607059 0.927804828	-103.750000 29.2500000 0.188152105 0.897902727 0.896752298	-103.750000 29.2500000 0.286695540 0.869542837 1.09192324	-103.750000 29.2500000 0.328246474 0.896725357 1.04197323
-103.250000 29.2500000 -1.72947335 6.61386442 2.79600716	-103.250000 29.2500000 -1.01437342 5.41784334 2.15437627	-103.250000 29.2500000 -0.858776808 4.87524843 1.57165933	-103.250000 29.2500000 -0.468998492 3.23956680 0.923691213	-103.250000 29.2500000 -1.04719838E-02 2.71581793 0.494222879	-103.250000 29.2500000 0.234828234 1.79208350 -5.34705482E-02	-103.250000 29.2500000 0.395359248 1.01355922 -0.402822971	-103.250000 29.2500000 0.350883365 1.15022755 -0.242407411	-103.250000 29.2500000 0.369472504 1.04378963 -1.26264906E-02	-103.250000 29.2500000 0.420609176 0.869333923 0.174556822	-103.250000 29.2500000 0.548209369 0.536037624 0.307964742	-103.250000 29.2500000 1.36116016 0.214974180 0.132612035	-103.250000 29.2500000 2.22757649 -0.359434277 -0.189123228	-103.250000 29.2500000 2.18441582 -0.591442287 -0.278403848	-103.250000 29.2500000 2.70456123 -1.56325686 -0.301539928	-103.250000 29.2500000 2.71317101 -1.41766918 0.130752355	-103.250000 29.2500000 3.61180758 -1.25328457 1.20731473	-103.250000 29.2500000 3.88495541 -1.20289004 1.07566631	-103.250000 29.2500000 4.02462530 -0.588551760 1.50335371	-103.250000 29.2500000 3.61704040 -0.209316388 1.15600955	-103.250000 29.2500000 3.30616021 2.26924904E-02 0.774541318	-103.250000 29.2500000 2.80214334 0.365249842 0.176257327	-103.250000 29.2500000 3.16412091 1.31928825 6.80243224E-02	-103.250000 29.2500000 4.11388350 0.359364390 4.82676625E-02	-103.250000 29.2500000 2.17856932 1.36220551 0.167454019	-103.250000 29.2500000 1.59381175 1.26866758 -2.60062143E-02	-103.250000 29.2500000 0.660312951 1.22315156 0.403511435	-103.250000 29.2500000 0.403395414 1.11900389 0.431926817	-103.250000 29.2500000 0.874574840 1.23811579 0.207939804	-103.250000 29.2500000 0.924668491 1.08553898 0.230948344	-103.250000 29.2500000 0.857029319 1.17056644 0.178331137	-103.250000 29.2500000 0.599718571 1.08257866 0.436389297	-103.250000 29.2500000 -4.12306190E-03 0.900976181 0.174354523	-103.250000 29.2500000 -0.639408886 0.607898057 -8.37072730E-02	-103.250000 29.2500000 -1.23464143 0.281432927 -0.358079612	-103.250000 29.2500000 -0.983298898 0.306342542 -1.69368740E-02	-103.250000 29.2500000 -0.869774759 0.248821035 -8.15276802E-02	-103.250000 29.2500000 -0.733975649 0.542414248 0.221005127	-103.250000 29.2500000 -0.672937095 0.564783990 0.267043114	-103.250000 29.2500000 -0.745662808 0.618759036 0.336028129	-103.250000 29.2500000 -0.721272349 0.631323695 0.559785008	-103.250000 29.2500000 -0.675459623 0.696091354 0.762039363	-103.250000 29.2500000 -1.12272727 0.759794056 0.744594455	-103.250000 29.2500000 -0.811514735 1.18549645 0.964327216	-103.250000 29.2500000 -0.586842477 1.37889278 1.07343543	-103.250000 29.2500000 -0.498653769 1.42452443 1.05994868	-103.250000 29.2500000 -0.364749253 1.23719347 1.08277285	-103.250000 29.2500000 -0.310744613 1.38526201 1.21787465	-103.250000 29.2500000 -0.208310768 1.19259191 1.25418091	-103.250000 29.2500000 -0.153759047 1.24196172 1.17241669
-102.750000 29.2500000 -1.91424394 7.78205824 3.88608336	-102.750000 29.2500000 -1.37433875 6.54345226 3.19357491	-102.750000 29.2500000 -1.04741263 5.78708172 2.40020037	-102.750000 29.2500000 -0.565487623 3.74962401 1.48482668	-102.750000 29.2500000 -0.233779773 3.41986799 1.00351048	-102.750000 29.2500000 0.345302522 2.39111853 0.288670480	-102.750000 29.2500000 0.295487911 1.60903740 -0.258340567	-102.750000 29.2500000 0.379991770 1.73475945 -0.172223568	-102.750000 29.2500000 0.268682212 1.55724704 4.60961126E-02	-102.750000 29.2500000 0.237459481 1.48867404 0.145452902	-102.750000 29.2500000 0.439880073 1.17017770 0.327023834	-102.750000 29.2500000 0.719011605 0.831698358 -0.211890966	-102.750000 29.2500000 1.01165819 0.415928781 -0.692714691	-102.750000 29.2500000 1.13219738 6.78240284E-02 -1.06537127	-102.750000 29.2500000 1.74251175 -0.913400352 -1.39492762	-102.750000 29.2500000 1.56113839 -0.442227721 -1.05376196	-102.750000 29.2500000 1.94881797 -0.209181637 -4.22069244E-03	-102.750000 29.2500000 1.52109516 -7.14407128E-04 0.139619663	-102.750000 29.2500000 1.68026805 0.335522562 1.07038689	-102.750000 29.2500000 1.44155490 0.403254837 0.511791706	-102.750000 29.2500000 1.01434684 0.430002064 -0.128786683	-102.750000 29.2500000 0.503674328 0.471736729 -0.773864865	-102.750000 29.2500000 -0.322893292 0.925671875 -1.35128617	-102.750000 29.2500000 1.39742553 0.107855938 -1.06229877	-102.750000 29.2500000 0.193709448 0.752123833 -0.692817032	-102.750000 29.2500000 0.276717156 0.959839761 -0.144431949	-102.750000 29.2500000 0.207375914 0.912426174 0.415308654	-102.750000 29.2500000 -5.51328771E-02 0.992126703 0.351545960	-102.750000 29.2500000 -0.295542836 1.37717986 2.66068093E-02	-102.750000 29.2500000 -0.237652645 1.38357401 5.00188433E-02	-102.750000 29.2500000 -0.281649590 1.42224085 2.16941256E-02	-102.750000 29.2500000 -0.620580435 1.28049564 -4.72801365E-02	-102.750000 29.2500000 -0.913072288 1.08035553 -0.134421453	-102.750000 29.2500000 -1.00434315 0.608124256 -0.158215404	-102.750000 29.2500000 -0.782418907 -0.215304881 -0.229769647	-102.750000 29.2500000 -0.824015141 -0.173194110 -0.116579287	-102.750000 29.2500000 -0.784472406 -0.168656185 -7.66406581E-02	-102.750000 29.2500000 -1.10937774 -6.14290964E-03 6.95939213E-02	-102.750000 29.2500000 -0.871195912 1.65615324E-02 0.100045301	-102.750000 29.2500000 -0.913065910 3.76665480E-02 0.170854941	-102.750000 29.2500000 -1.20002818 0.219565883 0.394120365	-102.750000 29.2500000 -1.25034595 0.256831527 0.509881496	-102.750000 29.2500000 -1.20420241 0.284826934 0.471492708	-102.750000 29.2500000 -1.27362001 0.995814025 0.671209872	-102.750000 29.2500000 -1.06946766 1.43322015 0.850600243	-102.750000 29.2500000 -0.962145925 1.70795524 1.00241911	-102.750000 29.2500000 -0.900170267 1.67920625 1.15056765	-102.750000 29.2500000 -0.866067410 1.98888016 1.39721739	-102.750000 29.2500000 -0.845099747 2.10156965 1.63428032	-102.750000 29.2500000 -0.653678954 2.05657721 1.53231800
-102.250000 29.2500000 -1.24371946 6.31201172 1.13660944	-102.250000 29.2500000 -1.04016995 5.58300781 1.17156839	-102.250000 29.2500000 -0.720267773 4.96179771 0.566766322	-102.250000 29.2500000 -0.647131324 3.78692627 0.417966276	-102.250000 29.2500000 -0.415727258 3.46964622 0.247923374	-102.250000 29.2500000 -6.05059601E-02 2.95405006 -0.213082597	-102.250000 29.2500000 -0.112593710 2.39549589 -0.442377299	-102.250000 29.2500000 -0.316260129 2.41682315 -0.462546378	-102.250000 29.2500000 -0.357202530 2.37402105 -0.620021820	-102.250000 29.2500000 -0.382307798 1.82565534 -0.440797597	-102.250000 29.2500000 -0.129212931 1.66211724 -0.633681118	-102.250000 29.2500000 -0.174692407 1.45959127 -0.807352841	-102.250000 29.2500000 -0.130698428 1.12564015 -1.13023865	-102.250000 29.2500000 -0.114924312 0.908171058 -1.52156591	-102.250000 29.2500000 7.25644156E-02 0.361281365 -1.76738167	-102.250000 29.2500000 -0.359734625 0.984970570 -1.40725267	-102.250000 29.2500000 -0.122076087 1.22820163 -1.65476346	-102.250000 29.2500000 -0.305098474 1.36800611 -1.39419770	-102.250000 29.2500000 -0.244232327 1.77667165 -1.25565255	-102.250000 29.2500000 -0.290452749 1.20177424 -1.41545165	-102.250000 29.2500000 -0.208433092 0.696254432 -1.73568785	-102.250000 29.2500000 -0.393957257 0.319284499 -1.73928249	-102.250000 29.2500000 -0.449845940 -0.142816722 -2.03491759	-102.250000 29.2500000 0.272030294 -0.259309530 -1.55128002	-102.250000 29.2500000 -0.202972069 -4.61903699E-02 -1.33881390	-102.250000 29.2500000 8.98660719E-03 0.108400792 -1.07038295	-102.250000 29.2500000 0.391196728 2.01560929E-03 -0.948071480	-102.250000 29.2500000 -0.158392355 0.450666785 -0.898132086	-102.250000 29.2500000 -0.615121007 0.996612012 -0.669029176	-102.250000 29.2500000 -0.757332146 1.23851049 -0.799976170	-102.250000 29.2500000 -0.772979856 1.24980557 -0.816782713	-102.250000 29.2500000 -1.09780622 1.30447626 -0.853274047	-102.250000 29.2500000 -1.00133848 0.943265796 -0.724308550	-102.250000 29.2500000 -0.974561274 0.480377018 -0.650659978	-102.250000 29.2500000 -0.740897179 -0.276750088 -0.621298850	-102.250000 29.2500000 -0.732818305 -0.220287696 -0.642748952	-102.250000 29.2500000 -0.765888512 -0.210858762 -0.602904260	-102.250000 29.2500000 -0.911961913 -0.193647295 -0.678394496	-102.250000 29.2500000 -0.891949773 -0.154601827 -0.672247946	-102.250000 29.2500000 -0.930136025 -0.150549889 -0.644279301	-102.250000 29.2500000 -1.06811285 -9.64252576E-02 -0.665804207	-102.250000 29.2500000 -1.22484922 -9.31269899E-02 -0.749192655	-102.250000 29.2500000 -1.29459918 -3.11816740E-03 -0.562824607	-102.250000 29.2500000 -1.18237686 0.615840733 -0.630339801	-102.250000 29.2500000 -1.21403921 1.27586114 -0.394155473	-102.250000 29.2500000 -1.28768325 1.75896835 -0.128356904	-102.250000 29.2500000 -1.49550641 2.18320346 0.229280099	-102.250000 29.2500000 -1.52850151 2.70047140 0.585394561	-102.250000 29.2500000 -1.70168662 3.18605590 0.783658862	-102.250000 29.2500000 -0.929077566 3.34804869 1.36796224
-125.750000 29.7500000 -8.24361134 4.73113012 -7.30037785	-125.750000 29.7500000 -8.17043018 5.12680769 -6.37297058	-125.750000 29.7500000 -8.06373405 4.97071934 -5.67490911	-125.750000 29.7500000 -7.37081099 5.08114433 -3.95982409	-125.750000 29.7500000 -8.17556572 5.27137041 -3.73487067	-125.750000 29.7500000 -7.02265263 5.02197886 -2.49522662	-125.750000 29.7500000 -6.81549501 5.12172985 -1.75985801	-125.750000 29.7500000 -8.12398052 4.86619186 0.724266171	-125.750000 29.7500000 -10.6056232 4.63305235 1.52392745	-125.750000 29.7500000 -11.0814257 3.37703562 2.28190899	-125.750000 29.7500000 -12.9123154 2.68025661 2.75077343	-125.750000 29.7500000 -12.9359426 2.75780988 1.98698437	-125.750000 29.7500000 -12.0106392 2.53771806 1.69777274	-125.750000 29.7500000 -10.6898108 2.35946703 1.42673635	-125.750000 29.7500000 -10.9538574 2.24343038 0.870248973	-125.750000 29.7500000 -8.94289398 1.92773306 0.994635224	-125.750000 29.7500000 -8.78470039 1.98858631 0.206613377	-125.750000 29.7500000 -7.31754637 1.92442501 -0.206185907	-125.750000 29.7500000 -6.90484715 1.76692069 -0.359125465	-125.750000 29.7500000 -6.54352140 1.72918212 -1.07639515	-125.750000 29.7500000 -6.69720984 1.84701705 -1.30473912	-125.750000 29.7500000 -6.42549658 1.87836349 -1.78847289	-125.750000 29.7500000 -6.27490902 1.85813129 -2.31219316	-125.750000 29.7500000 -6.44080973 1.86685967 -2.34404325	-125.750000 29.7500000 -5.25596380 1.86090660 -2.18322968	-125.750000 29.7500000 -5.55082130 1.86552942 -2.36863565	-125.750000 29.7500000 -5.39471626 1.84063256 -2.41947174	-125.750000 29.7500000 -6.75351858 2.59309101 -3.36299062	-125.750000 29.7500000 -7.92426586 2.96995330 -4.93463993	-125.750000 29.7500000 -7.96727753 3.56047750 -5.64064837	-125.750000 29.7500000 -8.09374523 3.54791451 -5.74817324	-125.750000 29.7500000 -8.01069260 2.71548200 -6.48671484	-125.750000 29.7500000 -4.74294949 1.27467835 -5.04698706	-125.750000 29.7500000 -2.19349337 -6.93155006E-02 -4.07904100	-125.750000 29.7500000 0.297684640 -1.55531788 -3.25768447	-125.750000 29.7500000 0.531231463 -1.44983482 -2.44508362	-125.750000 29.7500000 1.25403416 -1.27926111 -1.49598944	-125.750000 29.7500000 0.828349411 -1.18298924 -1.01463175	-125.750000 29.7500000 0.842444897 -1.09362650 -0.734367371	-125.750000 29.7500000 0.721382260 -1.01667833 -0.122232661	-125.750000 29.7500000 -0.635735273 -0.784895658 3.50050107E-02	-125.750000 29.7500000 -0.616013050 -0.562961578 0.870078206	-125.750000 29.7500000 0.304736853 2.85362508E-02 2.68111920	-125.750000 29.7500000 -8.53320807E-02 0.188905388 2.91777182	-125.750000 29.7500000 -0.321920484 0.137176707 3.08186531	-125.750000 29.7500000 -0.767093837 0.271570414 3.25850964	-125.750000 29.7500000 -1.30858099 0.413108826 3.50935721	-125.750000 29.7500000 -1.96915638 0.384074181 3.63241243	-125.750000 29.7500000 -2.49370861 0.442418009 3.73619461	-125.750000 29.7500000 -2.88453412 0.501652062 3.98973131
-125.250000 29.7500000 -7.32242918 4.08054161 -7.54055929	-125.250000 29.7500000 -7.49738693 4.15246010 -7.19361353	-125.250000 29.7500000 -6.94251966 4.30705690 -6.32598734	-125.250000 29.7500000 -6.17002344 4.02423048 -5.05491781	-125.250000 29.7500000 -5.49512529 3.17023325 -4.42463732	-125.250000 29.7500000 -5.62695408 3.57241917 -3.47714877	-125.250000 29.7500000 -5.37374640 3.18426299 -2.85475802	-125.250000 29.7500000 -7.45336628 4.02430439 0.380818903	-125.250000 29.7500000 -10.6765518 3.25920510 2.03591132	-125.250000 29.7500000 -13.2169724 2.81683707 3.55011106	-125.250000 29.7500000 -16.6423416 1.63279438 5.00296021	-125.250000 29.7500000 -13.0244503 1.44395125 3.35894370	-125.250000 29.7500000 -14.5353546 2.60558081 3.00421238	-125.250000 29.7500000 -12.6389589 2.14440560 2.56710339	-125.250000 29.7500000 -10.7472506 1.85907245 1.62612116	-125.250000 29.7500000 -11.3342752 1.41727793 1.92632282	-125.250000 29.7500000 -8.67727661 0.795687795 0.840264916	-125.250000 29.7500000 -9.19857025 1.34247899 0.318857759	-125.250000 29.7500000 -8.22302341 1.25277531 0.202567890	-125.250000 29.7500000 -7.96972084 0.990919948 -0.625852644	-125.250000 29.7500000 -6.16483259 0.788323045 -1.11463392	-125.250000 29.7500000 -5.86663198 0.686441362 -1.56674862	-125.250000 29.7500000 -5.44864988 0.520060718 -2.27148628	-125.250000 29.7500000 -5.55344486 0.588339984 -2.24712157	-125.250000 29.7500000 -5.92308235 0.646134317 -2.42453051	-125.250000 29.7500000 -4.72980928 0.570450902 -2.19726539	-125.250000 29.7500000 -4.53215837 0.557675958 -2.25360107	-125.250000 29.7500000 -5.82480288 1.04407823 -3.38291001	-125.250000 29.7500000 -6.84497309 1.27572680 -4.86710024	-125.250000 29.7500000 -6.80425215 1.73047423 -5.63381290	-125.250000 29.7500000 -6.87875366 1.67431211 -5.74373436	-125.250000 29.7500000 -6.70849371 0.821374536 -6.39276218	-125.250000 29.7500000 -3.97215319 0.241823778 -4.54527712	-125.250000 29.7500000 -1.91327310 -0.872451484 -3.52270913	-125.250000 29.7500000 0.362272501 -1.84581780 -2.18693042	-125.250000 29.7500000 0.617772698 -1.78838444 -1.51790690	-125.250000 29.7500000 1.30485392 -1.53251505 -0.751565039	-125.250000 29.7500000 1.09152126 -1.71618664 -0.601693571	-125.250000 29.7500000 1.36131585 -1.68110645 -0.104901128	-125.250000 29.7500000 1.31782293 -1.47998774 0.354654312	-125.250000 29.7500000 1.01770031 -1.77117610 0.356971532	-125.250000 29.7500000 0.852682054 -1.39474475 1.04014575	-125.250000 29.7500000 0.563355982 -8.25437233E-02 2.21239614	-125.250000 29.7500000 0.270921975 7.18343928E-02 2.36024785	-125.250000 29.7500000 0.190371439 9.22237115E-04 2.79456186	-125.250000 29.7500000 -0.259563863 0.181055665 2.63671398	-125.250000 29.7500000 -0.816714346 0.162185311 2.85404158	-125.250000 29.7500000 -1.15670872 -0.102624640 2.70479608	-125.250000 29.7500000 -1.62021506 4.04791348E-02 2.64808869	-125.250000 29.7500000 -1.92761815 2.26445962E-02 2.75376272
-124.750000 29.7500000 -6.12281990 3.15038228 -5.91576862	-124.750000 29.7500000 -5.07603455 2.46546745 -5.18158770	-124.750000 29.7500000 -4.58677673 2.47354555 -4.78731394	-124.750000 29.7500000 -4.90451479 2.51363587 -4.53645992	-124.750000 29.7500000 -4.20482922 2.08391452 -3.89652991	-124.750000 29.7500000 -4.06686544 2.11364770 -3.49455452	-124.750000 29.7500000 -4.04116535 1.73758686 -2.98243880	-124.750000 29.7500000 -6.89564800 2.34725761 0.743227780	-124.750000 29.7500000 -10.0346651 1.71929145 3.19956255	-124.750000 29.7500000 -17.0643539 1.40505493 6.17555952	-124.750000 29.7500000 -22.4909649 0.923369646 8.56174850	-124.750000 29.7500000 -20.4258156 1.26672876 6.77379084	-124.750000 29.7500000 -16.9248123 1.65417910 4.92477894	-124.750000 29.7500000 -17.1123619 1.06296825 5.16805935	-124.750000 29.7500000 -13.4665213 0.979939759 3.77260780	-124.750000 29.7500000 -13.3946257 0.537452400 3.05183601	-124.750000 29.7500000 -10.8481007 -0.121577427 1.89489591	-124.750000 29.7500000 -11.5340796 0.291521132 1.49149537	-124.750000 29.7500000 -10.6224346 -0.226576731 1.21085286	-124.750000 29.7500000 -10.5094957 -0.331067890 0.133949533	-124.750000 29.7500000 -7.86526537 -0.576938212 -0.759294271	-124.750000 29.7500000 -7.46695852 -0.745936096 -1.36601770	-124.750000 29.7500000 -6.79023886 -1.08709943 -2.38911271	-124.750000 29.7500000 -6.87271738 -0.836971402 -2.23615980	-124.750000 29.7500000 -5.03707123 -0.930012405 -2.09270930	-124.750000 29.7500000 -5.18427610 -0.759630442 -1.99116945	-124.750000 29.7500000 -5.11592531 -0.897277653 -2.30758858	-124.750000 29.7500000 -6.72203350 -0.703228354 -3.65581989	-124.750000 29.7500000 -5.82130766 -0.480951875 -4.27445841	-124.750000 29.7500000 -7.73090124 -0.290777773 -6.20723867	-124.750000 29.7500000 -7.79837942 -0.453536570 -6.31831217	-124.750000 29.7500000 -5.23762512 -1.46640241 -5.81721640	-124.750000 29.7500000 -3.38815141 -1.35640824 -4.25337553	-124.750000 29.7500000 -1.42902648 -1.68337929 -2.84974194	-124.750000 29.7500000 0.387709528 -2.02742362 -1.60812330	-124.750000 29.7500000 0.561906278 -1.97806871 -1.03301597	-124.750000 29.7500000 1.15362096 -1.76372886 -0.109402299	-124.750000 29.7500000 1.27222586 -2.08900762 5.99813182E-03	-124.750000 29.7500000 1.54887736 -2.08934379 0.661614180	-124.750000 29.7500000 1.35906482 -1.73148119 0.862279236	-124.750000 29.7500000 1.91722989 -2.52075696 1.27687585	-124.750000 29.7500000 1.55681980 -1.95989466 1.81928921	-124.750000 29.7500000 1.15978146 -0.949626982 2.30364871	-124.750000 29.7500000 0.946813881 -1.02824807 2.43998766	-124.750000 29.7500000 0.900729537 -0.884232581 3.09405351	-124.750000 29.7500000 0.625591934 -0.913334846 2.81480742	-124.750000 29.7500000 0.102082387 -0.673368394 2.97493887	-124.750000 29.7500000 7.27121979E-02 -1.30746841 2.90552735	-124.750000 29.7500000 -0.409668893 -1.05728626 2.59972811	-124.750000 29.7500000 -0.675964713 -1.14511967 2.58765984
-124.250000 29.7500000 -3.73519182 1.36634064 -4.16574430	-124.250000 29.7500000 -3.85843563 1.25769210 -3.97917199	-124.250000 29.7500000 -3.60240078 1.33916998 -3.62472916	-124.250000 29.7500000 -3.49265909 1.04504251 -3.70361638	-124.250000 29.7500000 -2.94374442 0.918182850 -3.28656983	-124.250000 29.7500000 -2.76542830 0.686713159 -3.28404522	-124.250000 29.7500000 -2.65939283 0.398778945 -3.11653733	-124.250000 29.7500000 -6.04642487 0.630769789 1.18564153	-124.250000 29.7500000 -12.0814276 -6.74765185E-03 4.48633432	-124.250000 29.7500000 -22.3772774 -0.713327587 8.90069771	-124.250000 29.7500000 -23.5682564 -2.02316856 12.2883177	-124.250000 29.7500000 -28.3818321 -1.64973712 10.8744583	-124.250000 29.7500000 -22.5204983 -0.923084021 7.63941097	-124.250000 29.7500000 -16.6074047 -1.59981775 7.21982670	-124.250000 29.7500000 -16.9019432 -1.10270846 6.02270651	-124.250000 29.7500000 -18.3284397 -1.29008913 5.02135038	-124.250000 29.7500000 -13.9076986 -1.46443462 3.32891369	-124.250000 29.7500000 -14.3926191 -1.03179955 2.88319302	-124.250000 29.7500000 -13.5866966 -1.59555066 2.41429996	-124.250000 29.7500000 -13.5496912 -1.82093215 0.973956347	-124.250000 29.7500000 -10.0911989 -1.72229505 -0.329262167	-124.250000 29.7500000 -9.56412506 -2.45141888 -0.824471235	-124.250000 29.7500000 -8.82143784 -2.87544560 -2.31651282	-124.250000 29.7500000 -6.55326748 -2.65166140 -2.10207081	-124.250000 29.7500000 -6.46393681 -2.56293297 -1.98891878	-124.250000 29.7500000 -6.41166353 -2.50957131 -1.91709244	-124.250000 29.7500000 -6.54849100 -2.50362039 -2.33331180	-124.250000 29.7500000 -5.74477386 -2.55733943 -3.22149754	-124.250000 29.7500000 -5.25351572 -2.49728942 -4.10780287	-124.250000 29.7500000 -6.72473335 -2.41462302 -5.65943956	-124.250000 29.7500000 -6.52440166 -2.70045376 -5.73633623	-124.250000 29.7500000 -6.12827396 -3.60845137 -6.25604343	-124.250000 29.7500000 -3.98129869 -2.93932056 -4.65938473	-124.250000 29.7500000 -1.23466980 -2.50124264 -2.54936910	-124.250000 29.7500000 0.467873693 -2.42421341 -1.40371132	-124.250000 29.7500000 0.611520708 -2.35867453 -0.793816090	-124.250000 29.7500000 1.05650842 -1.95179915 0.154131711	-124.250000 29.7500000 1.14696491 -2.09196448 0.529950023	-124.250000 29.7500000 1.39471591 -2.06068110 1.18465209	-124.250000 29.7500000 1.34954059 -1.85654330 1.29875386	-124.250000 29.7500000 1.74901044 -2.35713482 1.68136752	-124.250000 29.7500000 1.66235435 -2.07591438 2.22181463	-124.250000 29.7500000 1.34337318 -1.36096346 2.64548588	-124.250000 29.7500000 1.51675797 -1.76319444 3.11215091	-124.250000 29.7500000 1.14575696 -1.42627263 3.30765700	-124.250000 29.7500000 1.05796361 -1.67669535 3.15387893	-124.250000 29.7500000 0.756856680 -1.51009166 3.08855748	-124.250000 29.7500000 0.708214581 -1.83826804 3.30701518	-124.250000 29.7500000 0.576857328 -2.17747188 2.95950961	-124.250000 29.7500000 0.377159089 -2.35998249 2.90520358
-123.750000 29.7500000 -2.47190046 -0.491984487 -3.68556595	-123.750000 29.7500000 -2.31165671 -0.201188445 -3.46346450	-123.750000 29.7500000 -1.63356185 -0.324896455 -2.88504815	-123.750000 29.7500000 -2.05593228 -0.578297198 -3.27027130	-123.750000 29.7500000 -1.47298062 -0.574807823 -2.67853308	-123.750000 29.7500000 -1.66546845 -0.516951442 -2.88349795	-123.750000 29.7500000 -1.65268886 -0.583256900 -2.93549824	-123.750000 29.7500000 -4.47377682 -1.00800610 1.16202462	-123.750000 29.7500000 -9.72380161 -2.01843572 4.47572899	-123.750000 29.7500000 -14.2448559 -3.87039733 7.99129105	-123.750000 29.7500000 -22.1778069 -5.17930126 12.4623909	-123.750000 29.7500000 -21.1499443 -5.21252203 10.0947552	-123.750000 29.7500000 -21.2230511 -5.59558582 9.69172573	-123.750000 29.7500000 -23.5593414 -4.60816526 9.38403320	-123.750000 29.7500000 -23.1482239 -4.19490576 8.81169987	-123.750000 29.7500000 -24.6949291 -3.62726665 7.62115717	-123.750000 29.7500000 -18.1514263 -3.54977608 5.82251692	-123.750000 29.7500000 -19.0647144 -2.73679709 5.06672955	-123.750000 29.7500000 -17.9972248 -3.04617405 4.14562082	-123.750000 29.7500000 -17.4556236 -3.90005302 2.19811010	-123.750000 29.7500000 -13.8435383 -3.42583156 1.00513160	-123.750000 29.7500000 -12.1384068 -4.70037508 0.164149746	-123.750000 29.7500000 -11.7279768 -4.87174511 -2.25045514	-123.750000 29.7500000 -8.23090267 -4.69727516 -2.20859599	-123.750000 29.7500000 -8.78742409 -4.20600319 -1.73453391	-123.750000 29.7500000 -8.84371471 -3.95479560 -1.48957574	-123.750000 29.7500000 -6.06777430 -4.02293062 -1.81220376	-123.750000 29.7500000 -7.88990688 -4.31858778 -3.19625688	-123.750000 29.7500000 -6.76296043 -4.55889750 -4.48659039	-123.750000 29.7500000 -6.01601267 -4.46933603 -4.96546507	-123.750000 29.7500000 -8.57503223 -4.76294231 -6.03160667	-123.750000 29.7500000 -5.21674347 -5.11762953 -5.39204836	-123.750000 29.7500000 -3.37731552 -4.13337803 -3.99979186	-123.750000 29.7500000 -1.37840676 -3.89520407 -2.89657998	-123.750000 29.7500000 0.459967881 -2.80436707 -1.41615164	-123.750000 29.7500000 0.589149237 -2.72875333 -0.710669577	-123.750000 29.7500000 0.819707215 -1.97393453 0.117705368	-123.750000 29.7500000 1.05820334 -2.08026004 0.805333257	-123.750000 29.7500000 1.11544800 -1.97012472 1.34878170	-123.750000 29.7500000 1.52271295 -2.15520763 1.68397236	-123.750000 29.7500000 1.64006042 -2.25344515 1.99257350	-123.750000 29.7500000 1.67072892 -2.27875710 2.37784672	-123.750000 29.7500000 1.64750326 -1.80749643 3.10279727	-123.750000 29.7500000 1.51001620 -1.97994733 3.30244446	-123.750000 29.7500000 1.30477548 -1.92107165 3.40353394	-123.750000 29.7500000 1.18083394 -2.15579271 3.42829871	-123.750000 29.7500000 1.11358929 -2.33777428 3.22926831	-123.750000 29.7500000 1.07602513 -2.40492988 3.66721177	-123.750000 29.7500000 0.975848973 -2.62408781 3.14850497	-123.750000 29.7500000 0.991925359 -2.99599099 3.09604788
-123.250000 29.7500000 -1.43175161 -2.57427025 -4.07172775	-123.250000 29.7500000 -1.11680067 -1.92861056 -3.54385448	-123.250000 29.7500000 -0.864516437 -2.17250133 -3.43525314	-123.250000 29.7500000 -0.762614012 -2.13389039 -3.08991313	-123.250000 29.7500000 -0.767773211 -1.60901129 -2.67696285	-123.250000 29.7500000 -0.762823224 -1.47068429 -2.63082933	-123.250000 29.7500000 -0.652849913 -1.32542920 -2.50475764	-123.250000 29.7500000 -2.11697745 -2.55348349 0.498719275	-123.250000 29.7500000 -5.68608856 -3.60799265 3.45978475	-123.250000 29.7500000 -8.40418530 -5.85967159 5.74445248	-123.250000 29.7500000 -12.8971624 -8.10584641 8.70617485	-123.250000 29.7500000 -14.0421133 -7.24168253 7.48123360	-123.250000 29.7500000 -19.6846600 -9.17950058 10.6539707	-123.250000 29.7500000 -21.6349411 -8.38409901 9.33512402	-123.250000 29.7500000 -30.8252563 -7.52974892 11.8073540	-123.250000 29.7500000 -23.8863945 -6.44856310 9.05662251	-123.250000 29.7500000 -23.4491520 -6.18276405 8.16552925	-123.250000 29.7500000 -25.0108948 -3.97100019 7.58890772	-123.250000 29.7500000 -24.2680721 -4.65865326 7.42714882	-123.250000 29.7500000 -21.9588871 -6.12176609 4.58661604	-123.250000 29.7500000 -17.1643353 -5.41154003 2.52543259	-123.250000 29.7500000 -15.0547981 -7.07432175 0.412863016	-123.250000 29.7500000 -10.4774561 -6.98937702 -1.64610386	-123.250000 29.7500000 -10.9754839 -6.71394968 -1.79434347	-123.250000 29.7500000 -12.1256628 -5.82704306 -1.29533982	-123.250000 29.7500000 -8.83004379 -5.53181839 -1.25556076	-123.250000 29.7500000 -8.48723316 -5.85161352 -1.39610934	-123.250000 29.7500000 -7.49996185 -6.07456732 -2.45509505	-123.250000 29.7500000 -9.97558784 -6.49678993 -4.37554598	-123.250000 29.7500000 -9.06595993 -6.48451328 -5.21559334	-123.250000 29.7500000 -8.44796371 -6.76108646 -5.36953449	-123.250000 29.7500000 -5.12910271 -6.83600712 -5.26953506	-123.250000 29.7500000 -3.09472513 -5.57638693 -3.95837998	-123.250000 29.7500000 -1.43237495 -4.54865932 -2.84679198	-123.250000 29.7500000 0.388849616 -3.34342360 -1.55155110	-123.250000 29.7500000 0.592207730 -3.17605662 -0.797880054	-123.250000 29.7500000 0.742088079 -2.25951409 1.17031941E-02	-123.250000 29.7500000 0.778457284 -1.86248028 0.673969626	-123.250000 29.7500000 1.13076365 -2.18389130 1.38731432	-123.250000 29.7500000 1.24672699 -2.03639269 1.74594820	-123.250000 29.7500000 1.75171590 -2.38949919 2.38510084	-123.250000 29.7500000 1.61564600 -2.14206624 2.39173865	-123.250000 29.7500000 1.54313016 -2.04371238 3.22674465	-123.250000 29.7500000 1.44468331 -2.18758845 3.37155008	-123.250000 29.7500000 1.25576007 -2.13436508 3.57795405	-123.250000 29.7500000 1.12162685 -2.23724484 3.49664235	-123.250000 29.7500000 1.19304490 -2.56675267 3.29239678	-123.250000 29.7500000 1.35328603 -3.06164098 3.68496132	-123.250000 29.7500000 1.34921062 -3.18343949 3.53377080	-123.250000 29.7500000 1.48954463 -3.72215986 3.60361362
-122.750000 29.7500000 -9.93755907E-02 -3.58377886 -4.08979273	-122.750000 29.7500000 -0.145020291 -3.17719030 -3.89475012	-122.750000 29.7500000 3.95094678E-02 -2.87345433 -3.56916380	-122.750000 29.7500000 4.31968346E-02 -2.83841038 -3.11560512	-122.750000 29.7500000 -0.249885693 -2.33550072 -2.93477082	-122.750000 29.7500000 -0.204954684 -2.10345459 -2.52272677	-122.750000 29.7500000 -0.128577456 -2.03131676 -2.32949901	-122.750000 29.7500000 -0.572941065 -3.58268452 9.55064520E-02	-122.750000 29.7500000 -2.45838666 -4.29420710 2.19709396	-122.750000 29.7500000 -4.75075483 -6.78243494 3.49230361	-122.750000 29.7500000 -7.76523209 -9.02912712 5.26693106	-122.750000 29.7500000 -8.23732758 -9.68601418 5.25972986	-122.750000 29.7500000 -12.9414148 -11.2499313 8.52357674	-122.750000 29.7500000 -18.0206127 -12.2832956 8.13923550	-122.750000 29.7500000 -19.5059795 -11.0624704 9.14520645	-122.750000 29.7500000 -22.1008739 -9.83113384 9.16397667	-122.750000 29.7500000 -30.0035915 -9.70859909 11.2057629	-122.750000 29.7500000 -24.9895744 -7.40478086 9.76136684	-122.750000 29.7500000 -32.9823685 -7.30781507 10.9674950	-122.750000 29.7500000 -22.0129013 -9.00609875 6.61779690	-122.750000 29.7500000 -21.7463112 -8.36520195 4.32713223	-122.750000 29.7500000 -14.4842224 -9.29984379 0.672019362	-122.750000 29.7500000 -14.5151300 -9.06308746 -1.16991067	-122.750000 29.7500000 -15.0017929 -8.71329117 -1.33565307	-122.750000 29.7500000 -11.1225433 -7.67175007 -0.442200124	-122.750000 29.7500000 -11.3300505 -7.47851133 -1.03746426	-122.750000 29.7500000 -11.7448606 -7.52088833 -0.820001423	-122.750000 29.7500000 -11.1656866 -7.34845591 -1.60824573	-122.750000 29.7500000 -9.49953938 -8.54109764 -3.07336187	-122.750000 29.7500000 -8.85581303 -8.32353210 -4.10146046	-122.750000 29.7500000 -8.31071091 -8.58901405 -4.49361944	-122.750000 29.7500000 -7.53105974 -8.86116600 -5.85375261	-122.750000 29.7500000 -4.39169598 -7.65865469 -4.53115511	-122.750000 29.7500000 -1.63380671 -5.27453756 -2.77015018	-122.750000 29.7500000 0.323037416 -4.59856462 -2.17346907	-122.750000 29.7500000 0.606488347 -3.65211558 -0.944718361	-122.750000 29.7500000 0.742043614 -2.80831528 -0.205078393	-122.750000 29.7500000 0.696313143 -2.02412033 0.380750865	-122.750000 29.7500000 0.840006411 -2.02587175 1.22623801	-122.750000 29.7500000 1.04770172 -1.97523749 1.60345411	-122.750000 29.7500000 1.44662046 -2.10562134 2.28657508	-122.750000 29.7500000 1.40964282 -1.77288353 2.38344431	-122.750000 29.7500000 1.40431726 -1.94860530 3.19139600	-122.750000 29.7500000 1.30882585 -2.07287121 3.36724210	-122.750000 29.7500000 1.56552207 -2.51310635 3.68489099	-122.750000 29.7500000 1.23485506 -2.26740789 3.20677614	-122.750000 29.7500000 1.41018939 -2.99169707 3.61033773	-122.750000 29.7500000 1.40137565 -3.38177991 3.81113243	-122.750000 29.7500000 1.50115061 -3.49518514 3.46414495	-122.750000 29.7500000 1.54660738 -3.83012056 3.68477488
-122.250000 29.7500000 -8.02477356E-03 -3.57842588 -3.67566109	-122.250000 29.7500000 4.80005853E-02 -3.64440298 -3.63028598	-122.250000 29.7500000 0.443067729 -3.46642995 -3.30864120	-122.250000 29.7500000 0.362044424 -3.21178842 -2.92939448	-122.250000 29.7500000 -1.24145695E-03 -2.73217821 -2.79682899	-122.250000 29.7500000 0.108796597 -2.48128581 -2.31738615	-122.250000 29.7500000 0.262057006 -2.48326039 -2.08109689	-122.250000 29.7500000 9.27764773E-02 -3.66962647 -5.13619594E-02	-122.250000 29.7500000 -0.527798831 -5.02508640 1.56894267	-122.250000 29.7500000 -0.925716102 -6.79132748 1.75637436	-122.250000 29.7500000 -1.96108401 -8.90368366 2.43402791	-122.250000 29.7500000 -5.73014641 -11.7917070 3.80207539	-122.250000 29.7500000 -7.31070805 -11.5840054 4.81737661	-122.250000 29.7500000 -10.1530275 -14.7733021 5.71329069	-122.250000 29.7500000 -11.6866293 -13.1371584 5.34971476	-122.250000 29.7500000 -13.2062140 -12.3128023 6.42680025	-122.250000 29.7500000 -20.2099209 -13.0144854 10.3368587	-122.250000 29.7500000 -22.0346794 -11.2908459 10.0332108	-122.250000 29.7500000 -21.2578049 -11.3664179 9.85065365	-122.250000 29.7500000 -20.6922626 -11.5941858 6.69388294	-122.250000 29.7500000 -21.5320854 -11.3392477 5.78716278	-122.250000 29.7500000 -20.5458965 -11.4543390 2.07618451	-122.250000 29.7500000 -13.4162083 -11.1485453 -0.474123836	-122.250000 29.7500000 -13.5144901 -10.9798260 -0.511565864	-122.250000 29.7500000 -15.3695068 -9.70306873 0.363529444	-122.250000 29.7500000 -15.7194624 -9.52929688 2.26917397E-02	-122.250000 29.7500000 -10.6051483 -9.47520447 5.93197308E-02	-122.250000 29.7500000 -11.3195238 -8.63663006 -1.21701193	-122.250000 29.7500000 -13.0754547 -10.7954073 -2.89114308	-122.250000 29.7500000 -12.3891430 -10.8594809 -4.17773438	-122.250000 29.7500000 -12.9718742 -10.5550604 -4.36198997	-122.250000 29.7500000 -7.73867941 -10.3438864 -4.85094118	-122.250000 29.7500000 -4.39684820 -8.86175537 -3.60538840	-122.250000 29.7500000 -2.11347127 -7.27913904 -3.49899364	-122.250000 29.7500000 0.131963134 -5.36816692 -2.72023511	-122.250000 29.7500000 0.491379380 -4.28623772 -1.50455487	-122.250000 29.7500000 0.697203398 -3.38738632 -0.426007777	-122.250000 29.7500000 0.809227526 -2.69347239 1.95257124E-02	-122.250000 29.7500000 0.814758480 -2.19963050 0.866940498	-122.250000 29.7500000 0.908660889 -2.04039240 1.61012220	-122.250000 29.7500000 1.10954499 -1.89064205 2.03819370	-122.250000 29.7500000 1.15619457 -1.68774736 2.20954800	-122.250000 29.7500000 1.32853556 -1.87362146 2.81585193	-122.250000 29.7500000 1.24301636 -2.00807285 3.01677132	-122.250000 29.7500000 1.44402325 -2.76058888 3.53546619	-122.250000 29.7500000 1.30019701 -2.56559610 3.39304090	-122.250000 29.7500000 1.14776981 -3.05720377 3.46179700	-122.250000 29.7500000 1.68975282 -4.00434732 3.78259420	-122.250000 29.7500000 1.89534664 -4.26297903 3.53853130	-122.250000 29.7500000 1.74094331 -4.19305515 3.63121796
-121.750000 29.7500000 0.171960488 -3.64580536 -3.25624585	-121.750000 29.7500000 0.419681698 -3.85011387 -3.09289265	-121.750000 29.7500000 0.300274074 -3.73575091 -2.92618370	-121.750000 29.7500000 0.452106148 -3.69763923 -2.54859328	-121.750000 29.7500000 0.137662828 -3.21665001 -2.49503469	-121.750000 29.7500000 0.277000844 -3.06826186 -2.16528821	-121.750000 29.7500000 0.515809178 -3.09147620 -1.91806877	-121.750000 29.7500000 6.78522736E-02 -3.16219378 -6.56471327E-02	-121.750000 29.7500000 -9.77232084E-02 -4.75133801 1.29190755	-121.750000 29.7500000 -0.182997823 -6.39277411 1.25891232	-121.750000 29.7500000 -0.616374373 -8.70813179 1.65382040	-121.750000 29.7500000 -2.40296340 -12.2996264 3.31486940	-121.750000 29.7500000 -3.41331720 -11.6520443 2.53622198	-121.750000 29.7500000 -5.68745279 -13.8849230 4.43233728	-121.750000 29.7500000 -5.45607805 -14.2315454 2.81468606	-121.750000 29.7500000 -7.31424332 -13.2891006 3.88881993	-121.750000 29.7500000 -12.2750521 -13.4443407 7.12514687	-121.750000 29.7500000 -12.6511030 -13.7539854 6.58796930	-121.750000 29.7500000 -12.4903803 -14.0894098 7.32445383	-121.750000 29.7500000 -19.5063057 -14.1747570 5.98261929	-121.750000 29.7500000 -20.2150345 -13.3718128 4.69827795	-121.750000 29.7500000 -18.9835472 -13.8978119 2.47936225	-121.750000 29.7500000 -19.0486832 -13.7153349 0.209149227	-121.750000 29.7500000 -19.3544331 -13.2686653 0.224094287	-121.750000 29.7500000 -13.9522743 -12.3030539 0.458951354	-121.750000 29.7500000 -14.5342751 -11.6284628 0.938060939	-121.750000 29.7500000 -14.9806395 -11.4879026 1.04060304	-121.750000 29.7500000 -15.2519255 -10.6190844 -1.05763948	-121.750000 29.7500000 -13.4213219 -12.0423679 -1.92592883	-121.750000 29.7500000 -12.8607006 -11.9068785 -3.72740293	-121.750000 29.7500000 -12.6096382 -11.7533894 -2.94551325	-121.750000 29.7500000 -7.53387642 -11.7584000 -3.97366905	-121.750000 29.7500000 -4.90250921 -9.86269951 -3.52978301	-121.750000 29.7500000 -2.18815660 -8.77581787 -3.35046291	-121.750000 29.7500000 0.403039873 -6.34404755 -2.82743526	-121.750000 29.7500000 0.342313737 -5.60542393 -2.33288431	-121.750000 29.7500000 0.444283038 -4.26518440 -0.859266102	-121.750000 29.7500000 0.653220296 -3.36722159 -0.413364321	-121.750000 29.7500000 0.820769429 -2.67805195 0.521373868	-121.750000 29.7500000 0.815487325 -2.16199183 1.15102291	-121.750000 29.7500000 1.04718053 -2.20962071 1.98001277	-121.750000 29.7500000 1.16478527 -1.95474696 2.18230462	-121.750000 29.7500000 1.16779852 -1.91126347 2.46158552	-121.750000 29.7500000 1.41602302 -2.52657580 3.05032945	-121.750000 29.7500000 1.30042219 -2.90685558 3.13736606	-121.750000 29.7500000 1.31145215 -2.84459090 2.75802159	-121.750000 29.7500000 1.41437829 -3.67490101 3.09610081	-121.750000 29.7500000 1.60845602 -4.24226141 3.33393431	-121.750000 29.7500000 1.81342518 -4.56649923 3.16687632	-121.750000 29.7500000 1.97872651 -5.11070728 3.66575003
-121.250000 29.7500000 -1.95406973E-02 -4.47550058 -3.85975957	-121.250000 29.7500000 0.411554188 -4.02819824 -2.97449112	-121.250000 29.7500000 0.286969483 -4.09758806 -2.94343805	-121.250000 29.7500000 0.369888395 -3.75239229 -2.65633893	-121.250000 29.7500000 0.339881986 -3.79150391 -2.59112430	-121.250000 29.7500000 0.281814486 -3.56703687 -2.23527074	-121.250000 29.7500000 0.470611095 -3.40307546 -1.79858744	-121.250000 29.7500000 -3.02904714E-02 -3.04729009 0.114728957	-121.250000 29.7500000 8.55635032E-02 -4.12814856 0.767427742	-121.250000 29.7500000 -5.40823042E-02 -5.23078537 0.761586189	-121.250000 29.7500000 -0.621058047 -8.37135220 1.05577195	-121.250000 29.7500000 -1.12818944 -10.8382759 1.97793519	-121.250000 29.7500000 -1.62634444 -10.5226974 1.54396796	-121.250000 29.7500000 -2.04821754 -11.2300882 2.44485450	-121.250000 29.7500000 -2.18068933 -13.7501402 2.00492501	-121.250000 29.7500000 -3.62168407 -12.7898369 1.98326135	-121.250000 29.7500000 -4.16261196 -12.5405712 3.47686172	-121.250000 29.7500000 -6.91586542 -14.2776737 3.88468075	-121.250000 29.7500000 -6.75839996 -14.7899113 4.62117720	-121.250000 29.7500000 -11.6360435 -14.9332676 4.11508751	-121.250000 29.7500000 -11.8535299 -15.5402346 3.42421222	-121.250000 29.7500000 -17.9132996 -15.8432064 3.32259393	-121.250000 29.7500000 -17.1306953 -16.4446449 0.873850346	-121.250000 29.7500000 -17.8938789 -15.5357046 0.972412884	-121.250000 29.7500000 -18.3246136 -15.1448650 2.10852289	-121.250000 29.7500000 -13.2911768 -13.7991467 1.78348649	-121.250000 29.7500000 -13.8207273 -13.6263189 1.86094165	-121.250000 29.7500000 -14.2706327 -12.6565857 0.258592188	-121.250000 29.7500000 -13.7053728 -12.8269043 -1.12642109	-121.250000 29.7500000 -13.3345213 -12.9030113 -3.18074870	-121.250000 29.7500000 -12.8485851 -13.4623489 -2.67494416	-121.250000 29.7500000 -11.9488773 -13.3551588 -3.68950176	-121.250000 29.7500000 -7.10457897 -12.2315178 -3.83931780	-121.250000 29.7500000 -3.18348336 -10.6069593 -3.61426234	-121.250000 29.7500000 -0.176095635 -7.60722923 -3.46330500	-121.250000 29.7500000 0.818763316 -6.91984701 -2.45680022	-121.250000 29.7500000 0.822056592 -5.29046631 -1.26282144	-121.250000 29.7500000 0.596256614 -3.85815620 -0.689105988	-121.250000 29.7500000 0.816815913 -3.48870063 0.163919464	-121.250000 29.7500000 0.846003950 -2.63698292 0.811128438	-121.250000 29.7500000 0.950587153 -2.41238022 1.51444077	-121.250000 29.7500000 1.14060080 -2.31966186 1.71892500	-121.250000 29.7500000 1.30039954 -2.53310561 2.21406054	-121.250000 29.7500000 1.43306923 -2.70920873 2.40069985	-121.250000 29.7500000 1.60419285 -3.64775491 2.82422447	-121.250000 29.7500000 1.79594386 -3.89314246 2.43514180	-121.250000 29.7500000 1.52729285 -4.09976006 2.47764182	-121.250000 29.7500000 1.90440762 -4.99989653 2.92809510	-121.250000 29.7500000 1.93130827 -4.92924118 2.67529964	-121.250000 29.7500000 2.07620168 -5.70042276 3.03732944
-120.750000 29.7500000 -0.372156382 -4.15431833 -4.43896961	-120.750000 29.7500000 7.06778616E-02 -4.30264521 -3.72471452	-120.750000 29.7500000 2.71831919E-02 -4.41441107 -3.51959395	-120.750000 29.7500000 0.245608002 -3.66115904 -2.59684491	-120.750000 29.7500000 0.158250213 -3.94261503 -2.58362269	-120.750000 29.7500000 0.118682742 -3.52857542 -2.09680009	-120.750000 29.7500000 0.373703957 -3.51263142 -1.76253629	-120.750000 29.7500000 -0.320428163 -3.36293697 0.203110233	-120.750000 29.7500000 -0.257117689 -4.36640930 0.584905922	-120.750000 29.7500000 -0.556950450 -4.44469643 0.467318773	-120.750000 29.7500000 -1.33887756 -7.18550682 0.592348039	-120.750000 29.7500000 -1.02141416 -8.47757721 1.03785515	-120.750000 29.7500000 -1.16486204 -8.88927269 1.02589703	-120.750000 29.7500000 -1.83177912 -10.7543659 0.810606480	-120.750000 29.7500000 -1.51913941 -11.8761044 1.41328645	-120.750000 29.7500000 -1.77089036 -11.4962482 0.906155407	-120.750000 29.7500000 -1.73642278 -11.4949017 1.25862312	-120.750000 29.7500000 -3.47741771 -13.2161674 2.40671253	-120.750000 29.7500000 -3.34056616 -14.3937721 3.00889754	-120.750000 29.7500000 -6.92467737 -14.5005178 2.66675854	-120.750000 29.7500000 -10.8688583 -17.0972862 3.49886012	-120.750000 29.7500000 -11.3888865 -16.2701988 1.89487195	-120.750000 29.7500000 -15.6398211 -19.0649853 1.28469002	-120.750000 29.7500000 -16.6856861 -17.6651421 2.05737877	-120.750000 29.7500000 -11.5018320 -16.1572933 3.19526672	-120.750000 29.7500000 -11.9573784 -15.6607218 2.37503195	-120.750000 29.7500000 -12.5776157 -15.4237204 2.73406172	-120.750000 29.7500000 -13.2187338 -14.1824265 1.20835280	-120.750000 29.7500000 -18.1458206 -16.0015812 -0.143990144	-120.750000 29.7500000 -18.0090828 -15.1715593 -3.16247344	-120.750000 29.7500000 -17.1969032 -15.9279499 -2.81592989	-120.750000 29.7500000 -11.3597527 -14.7745781 -2.82915497	-120.750000 29.7500000 -6.42309999 -13.4330320 -2.36005521	-120.750000 29.7500000 -3.10100889 -12.1063166 -3.84542131	-120.750000 29.7500000 0.401184976 -8.96334076 -3.53840232	-120.750000 29.7500000 0.631055772 -8.56001854 -2.79395032	-120.750000 29.7500000 0.773631155 -6.69271135 -1.92692578	-120.750000 29.7500000 0.762547195 -5.15130186 -1.08380294	-120.750000 29.7500000 1.05477643 -4.39223051 -0.274461716	-120.750000 29.7500000 0.818218112 -3.13206601 0.304980338	-120.750000 29.7500000 1.09260786 -2.95134020 0.824935555	-120.750000 29.7500000 1.23286557 -2.75551939 1.22568655	-120.750000 29.7500000 1.39967942 -3.22524190 1.76425850	-120.750000 29.7500000 1.58531439 -3.27647972 1.82704592	-120.750000 29.7500000 1.84205353 -4.56428766 2.28482294	-120.750000 29.7500000 1.95622516 -4.75809526 2.30293179	-120.750000 29.7500000 2.02461338 -5.54835653 2.42002439	-120.750000 29.7500000 2.37372351 -6.26715708 2.22821832	-120.750000 29.7500000 2.05068016 -5.78756714 2.28000069	-120.750000 29.7500000 2.69175553 -7.43677807 2.38064861
-120.250000 29.7500000 -1.28614390 -3.58272481 -4.51434565	-120.250000 29.7500000 -0.935365319 -4.17391586 -4.15792847	-120.250000 29.7500000 -0.759391189 -3.45756960 -3.21927166	-120.250000 29.7500000 -0.380171388 -3.92468572 -2.79043150	-120.250000 29.7500000 -9.55547541E-02 -4.15480804 -2.51733828	-120.250000 29.7500000 1.02239242E-02 -3.62797165 -1.92881775	-120.250000 29.7500000 0.381664217 -3.77684259 -1.79613519	-120.250000 29.7500000 -0.887412667 -3.75194860 0.113614358	-120.250000 29.7500000 -1.24819756 -4.34496737 0.630117953	-120.250000 29.7500000 -2.01239181 -3.72533727 0.509935260	-120.250000 29.7500000 -2.81730485 -5.27776194 0.549230695	-120.250000 29.7500000 -2.34420300 -6.43605709 1.12187910	-120.250000 29.7500000 -2.83166504 -8.54036140 0.710671842	-120.250000 29.7500000 -2.88021231 -9.13585281 0.492891341	-120.250000 29.7500000 -2.14163518 -10.1951790 0.646180511	-120.250000 29.7500000 -2.64850736 -10.4984655 0.752214074	-120.250000 29.7500000 -2.40570998 -11.0179119 0.480119050	-120.250000 29.7500000 -2.13847208 -11.6042843 1.32574391	-120.250000 29.7500000 -3.00575686 -14.2380648 1.68961418	-120.250000 29.7500000 -3.86201429 -13.2372856 2.08814383	-120.250000 29.7500000 -9.53608131 -17.3727036 3.30442405	-120.250000 29.7500000 -9.46880913 -17.8996925 1.27741754	-120.250000 29.7500000 -13.9047852 -21.0364971 1.86787570	-120.250000 29.7500000 -15.4462004 -18.6307182 4.02061129	-120.250000 29.7500000 -11.0030870 -16.9322586 3.15579653	-120.250000 29.7500000 -10.9065161 -16.7842541 3.04123974	-120.250000 29.7500000 -11.4716606 -16.3897972 3.71343660	-120.250000 29.7500000 -12.2631149 -15.5175476 2.28127217	-120.250000 29.7500000 -15.5714369 -17.5505600 1.33899236	-120.250000 29.7500000 -16.3697090 -17.3825283 -1.05363786	-120.250000 29.7500000 -15.9003706 -18.0718155 -0.703936517	-120.250000 29.7500000 -10.6541615 -16.1752377 -1.89780354	-120.250000 29.7500000 -6.65636253 -14.1588163 -1.77811277	-120.250000 29.7500000 -2.56088018 -12.4675560 -2.96565843	-120.250000 29.7500000 -0.248132020 -10.4574451 -4.22627401	-120.250000 29.7500000 0.733577251 -10.4913807 -3.22544122	-120.250000 29.7500000 0.731545985 -8.37659359 -2.32905698	-120.250000 29.7500000 0.809586883 -6.73743773 -1.93306911	-120.250000 29.7500000 1.15151727 -5.58148193 -0.983873606	-120.250000 29.7500000 1.15927672 -4.44469738 -0.489187598	-120.250000 29.7500000 1.02244914 -3.55632544 0.196558341	-120.250000 29.7500000 1.16992903 -3.32362056 0.489700884	-120.250000 29.7500000 1.52170420 -4.13362312 0.823687434	-120.250000 29.7500000 1.70956016 -4.22931719 1.05817235	-120.250000 29.7500000 2.05134583 -5.53389168 1.34992731	-120.250000 29.7500000 2.68238354 -6.43333530 1.73306429	-120.250000 29.7500000 2.27515483 -6.74450827 1.60309696	-120.250000 29.7500000 3.12116122 -8.50610447 1.47317886	-120.250000 29.7500000 3.01589394 -8.28439999 1.64563525	-120.250000 29.7500000 2.93116665 -9.05328655 1.09771180
-119.750000 29.7500000 -2.56436992 -3.65244603 -4.18601227	-119.750000 29.7500000 -1.83980846 -4.30053949 -3.71884918	-119.750000 29.7500000 -1.04914427 -3.35847139 -2.80255508	-119.750000 29.7500000 -0.664223492 -4.46893644 -2.77313542	-119.750000 29.7500000 -0.264284670 -4.43433046 -2.13498378	-119.750000 29.7500000 0.252395719 -5.00991774 -1.93932641	-119.750000 29.7500000 0.875088573 -4.47523785 -1.27373254	-119.750000 29.7500000 -1.29190290 -4.42445040 0.178612351	-119.750000 29.7500000 -2.16748381 -4.56857157 0.890495360	-119.750000 29.7500000 -3.52506709 -3.61592269 0.916446924	-119.750000 29.7500000 -5.23413849 -4.10084391 0.910949290	-119.750000 29.7500000 -4.67004061 -5.54841948 1.11541367	-119.750000 29.7500000 -5.92184401 -7.79055405 1.11482215	-119.750000 29.7500000 -5.11857700 -6.81884956 0.494272023	-119.750000 29.7500000 -4.56559420 -7.61682558 0.586398244	-119.750000 29.7500000 -5.47105122 -9.44036770 0.941555321	-119.750000 29.7500000 -4.31082869 -11.2509928 0.453591436	-119.750000 29.7500000 -4.15800714 -11.5363283 0.722252846	-119.750000 29.7500000 -3.67252326 -13.1816444 0.616396844	-119.750000 29.7500000 -5.20879364 -11.9745483 1.95464885	-119.750000 29.7500000 -7.13610935 -14.6020441 2.56359172	-119.750000 29.7500000 -8.99710846 -18.4526844 2.82783985	-119.750000 29.7500000 -12.7353649 -22.1899204 2.96406054	-119.750000 29.7500000 -9.22678757 -18.2794571 3.89598203	-119.750000 29.7500000 -9.83107281 -17.5610542 4.07446384	-119.750000 29.7500000 -9.78157902 -17.5519924 3.59605694	-119.750000 29.7500000 -10.9954720 -16.3491459 5.81425047	-119.750000 29.7500000 -11.2218771 -16.3699512 3.70556855	-119.750000 29.7500000 -10.8908033 -16.7476997 1.02295327	-119.750000 29.7500000 -14.7983513 -18.8830128 0.515857935	-119.750000 29.7500000 -14.7976866 -19.4158707 0.838608801	-119.750000 29.7500000 -9.73675442 -16.6834049 -1.36771286	-119.750000 29.7500000 -5.62475252 -15.1466541 -2.06302238	-119.750000 29.7500000 -2.66403866 -13.3162003 -3.35428476	-119.750000 29.7500000 -1.39252865 -11.7484217 -4.77987003	-119.750000 29.7500000 0.265173495 -11.0403309 -4.16220140	-119.750000 29.7500000 0.982500017 -10.4127102 -2.86728430	-119.750000 29.7500000 0.889638186 -8.59404850 -2.77451324	-119.750000 29.7500000 1.39527977 -7.14819765 -1.74615955	-119.750000 29.7500000 1.54420698 -6.13977766 -1.29797184	-119.750000 29.7500000 1.37254190 -5.08313036 -0.926503539	-119.750000 29.7500000 1.72882128 -5.06149673 -0.541222155	-119.750000 29.7500000 1.96048284 -6.08601284 -0.327839732	-119.750000 29.7500000 2.12981343 -5.90795565 -4.21839692E-02	-119.750000 29.7500000 2.50518870 -7.64122486 0.244721651	-119.750000 29.7500000 2.79367208 -7.88879108 0.458443403	-119.750000 29.7500000 3.25695467 -9.95127392 -1.39832776E-02	-119.750000 29.7500000 3.58304596 -10.2525721 0.608110011	-119.750000 29.7500000 3.55930090 -10.2042093 0.633464932	-119.750000 29.7500000 3.70391202 -12.2555103 -3.68707697E-04
-119.250000 29.7500000 -2.73986506 -5.28806543 -2.76162934	-119.250000 29.7500000 -2.18502998 -5.94246292 -2.54797387	-119.250000 29.7500000 -1.28694975 -5.04490757 -2.33432531	-119.250000 29.7500000 -0.878640056 -6.04695368 -2.37467551	-119.250000 29.7500000 0.173148423 -5.74245167 -1.91291416	-119.250000 29.7500000 0.636140406 -6.94855690 -1.94729340	-119.250000 29.7500000 1.38474596 -5.93343782 -1.44232678	-119.250000 29.7500000 -0.449431449 -5.37076139 0.131161213	-119.250000 29.7500000 -2.83763790 -5.24932861 1.26511228	-119.250000 29.7500000 -6.37705755 -4.05467939 1.73463249	-119.250000 29.7500000 -7.59558487 -3.94915414 1.88352966	-119.250000 29.7500000 -9.61175060 -5.05605888 1.88242817	-119.250000 29.7500000 -9.56395054 -6.39140606 1.99526036	-119.250000 29.7500000 -8.13215733 -5.58692217 1.56202495	-119.250000 29.7500000 -8.29245186 -6.48925304 1.64129460	-119.250000 29.7500000 -7.47755623 -7.81437302 1.12278497	-119.250000 29.7500000 -8.74448586 -10.5216560 1.28167236	-119.250000 29.7500000 -8.44827271 -10.8259106 1.21681190	-119.250000 29.7500000 -7.72731781 -12.1804066 0.814594865	-119.250000 29.7500000 -7.90285158 -11.8520508 2.00862980	-119.250000 29.7500000 -8.49253845 -12.8936357 3.23099852	-119.250000 29.7500000 -8.85501575 -18.3930779 4.21340084	-119.250000 29.7500000 -11.2976923 -23.1612225 4.09579611	-119.250000 29.7500000 -7.76518822 -19.2827492 3.74907994	-119.250000 29.7500000 -9.27025986 -18.0497780 5.26177025	-119.250000 29.7500000 -8.13561726 -17.6342907 5.15613651	-119.250000 29.7500000 -6.31417274 -14.9292507 5.98902655	-119.250000 29.7500000 -9.97686863 -16.4075985 6.29794693	-119.250000 29.7500000 -9.15458107 -16.9010067 2.39939570	-119.250000 29.7500000 -6.92009687 -19.7452049 1.49062335	-119.250000 29.7500000 -6.87369013 -19.9963531 1.57444131	-119.250000 29.7500000 -6.23628998 -15.4835358 -1.47224355	-119.250000 29.7500000 -4.79242420 -16.0201893 -2.01916218	-119.250000 29.7500000 -3.94385386 -14.7594624 -3.54003716	-119.250000 29.7500000 -1.48839176 -12.3873663 -5.55132771	-119.250000 29.7500000 -3.88042219E-02 -13.1224890 -4.65849829	-119.250000 29.7500000 0.751818061 -11.1372404 -4.00467014	-119.250000 29.7500000 1.11312616 -11.1333408 -3.44001913	-119.250000 29.7500000 1.38480318 -8.72706127 -2.46695304	-119.250000 29.7500000 1.85820305 -8.03165627 -2.32558441	-119.250000 29.7500000 1.77644038 -6.91110182 -2.15494251	-119.250000 29.7500000 1.86420143 -6.83213091 -1.99372709	-119.250000 29.7500000 2.53706360 -8.67822647 -1.94560039	-119.250000 29.7500000 2.33920765 -7.32776785 -1.39293802	-119.250000 29.7500000 3.40882874 -11.0479393 -1.15734673	-119.250000 29.7500000 3.68450260 -10.8877010 -0.890839875	-119.250000 29.7500000 4.88684750 -14.3948755 -1.24206197	-119.250000 29.7500000 4.31587601 -13.2704916 -0.316647589	-119.250000 29.7500000 4.35589600 -13.8183765 3.70641164E-02	-119.250000 29.7500000 4.59335470 -15.9922552 -0.206768855
-118.750000 29.7500000 -0.856703460 -8.02960968 -0.672862172	-118.750000 29.7500000 -0.201246694 -8.61183834 -1.04055035	-118.750000 29.7500000 0.204134002 -7.39950562 -0.900912702	-118.750000 29.7500000 1.43770754 -8.35419178 -1.16409159	-118.750000 29.7500000 1.41593587 -7.35742807 -1.51809514	-118.750000 29.7500000 2.13875389 -8.90872288 -1.32459950	-118.750000 29.7500000 2.09560561 -7.29304504 -1.56988132	-118.750000 29.7500000 0.340708524 -6.45359182 0.371401995	-118.750000 29.7500000 -2.09064913 -6.20804644 1.76381075	-118.750000 29.7500000 -5.82574701 -5.53476858 3.03065324	-118.750000 29.7500000 -9.47314835 -4.38292408 2.90618896	-118.750000 29.7500000 -9.99306107 -4.88447428 3.22904968	-118.750000 29.7500000 -10.2015209 -5.64527464 3.68832541	-118.750000 29.7500000 -8.15734482 -5.24742794 3.62671638	-118.750000 29.7500000 -10.4644289 -6.54859400 2.92326570	-118.750000 29.7500000 -10.9082899 -6.96680880 2.71466064	-118.750000 29.7500000 -9.71838570 -9.47189617 3.40893197	-118.750000 29.7500000 -9.51637459 -9.78422642 3.29960608	-118.750000 29.7500000 -8.81051731 -11.3333635 2.69973660	-118.750000 29.7500000 -9.45650196 -11.1529388 3.59064579	-118.750000 29.7500000 -9.16289711 -12.3033457 4.29039431	-118.750000 29.7500000 -9.52197838 -17.3420734 5.60443020	-118.750000 29.7500000 -10.8504534 -24.5323524 5.49116850	-118.750000 29.7500000 -7.15820169 -20.4450512 5.06825590	-118.750000 29.7500000 -8.55032825 -17.5622349 6.33876419	-118.750000 29.7500000 -5.57917213 -16.8172684 7.07750559	-118.750000 29.7500000 -5.25794601 -15.5823336 6.88337994	-118.750000 29.7500000 -5.76375818 -15.8188496 7.08392286	-118.750000 29.7500000 -3.89660931 -17.0493183 3.84880471	-118.750000 29.7500000 -5.79389381 -19.9079971 2.24216127	-118.750000 29.7500000 -5.87836695 -20.4145432 2.12510777	-118.750000 29.7500000 -4.51410437 -15.6704330 -0.403306156	-118.750000 29.7500000 -4.26983023 -15.8698368 -2.07346797	-118.750000 29.7500000 -4.00716877 -14.7616882 -3.13691211	-118.750000 29.7500000 -2.86627197 -13.8379593 -6.60140133	-118.750000 29.7500000 -0.322386920 -15.2245817 -5.35147285	-118.750000 29.7500000 0.867602110 -13.5575247 -4.78414392	-118.750000 29.7500000 1.69126916 -13.8303642 -4.39013624	-118.750000 29.7500000 2.06680989 -10.2144995 -3.01332450	-118.750000 29.7500000 2.06303000 -10.0855885 -3.53260016	-118.750000 29.7500000 2.10593438 -8.81791496 -2.90279627	-118.750000 29.7500000 2.51471782 -9.18142223 -3.54835701	-118.750000 29.7500000 2.80834341 -11.1084862 -4.13881874	-118.750000 29.7500000 2.83136868 -10.7374926 -3.75796437	-118.750000 29.7500000 3.87567997 -14.6951694 -3.04805040	-118.750000 29.7500000 4.29617119 -14.4582052 -2.80813599	-118.750000 29.7500000 4.21688938 -16.7002602 -2.92315936	-118.750000 29.7500000 5.44125080 -17.3331470 -2.20299745	-118.750000 29.7500000 6.13169527 -20.0937862 -1.51365376	-118.750000 29.7500000 4.61394453 -19.7705956 -0.996641994
-118.250000 29.7500000 1.84219134 -9.66235256 1.22662437	-118.250000 29.7500000 2.68463731 -10.5596008 0.944735408	-118.250000 29.7500000 2.71622801 -10.1845112 1.07533634	-118.250000 29.7500000 3.27690291 -9.63119125 0.618586421	-118.250000 29.7500000 3.50518107 -9.65152931 -0.413829148	-118.250000 29.7500000 4.04475498 -10.6475821 -1.14347172	-118.250000 29.7500000 4.21310806 -10.0721626 -1.71101904	-118.250000 29.7500000 1.90316629 -8.41747379 0.753364623	-118.250000 29.7500000 0.356774777 -7.73523140 2.50778532	-118.250000 29.7500000 -1.95649683 -7.29393101 3.93428516	-118.250000 29.7500000 -5.70856047 -6.15711212 3.87465620	-118.250000 29.7500000 -6.40480471 -5.99479198 4.84606457	-118.250000 29.7500000 -6.47860432 -5.79051447 4.91356754	-118.250000 29.7500000 -7.66145515 -6.01115131 4.87329817	-118.250000 29.7500000 -6.84200478 -6.87658882 3.65496945	-118.250000 29.7500000 -7.07274246 -7.62203360 4.61584711	-118.250000 29.7500000 -9.33930588 -9.43691349 6.33811426	-118.250000 29.7500000 -8.80053043 -9.83587646 6.31538153	-118.250000 29.7500000 -8.33367920 -11.4997244 5.65694284	-118.250000 29.7500000 -9.25918484 -10.8145151 6.81651640	-118.250000 29.7500000 -8.04030132 -12.0778837 5.91759634	-118.250000 29.7500000 -6.74091291 -14.6388540 6.14904642	-118.250000 29.7500000 -9.21638107 -26.9564190 7.70431232	-118.250000 29.7500000 -6.08615875 -21.0451660 6.49811506	-118.250000 29.7500000 -5.28018284 -16.6870861 6.78081083	-118.250000 29.7500000 -3.43895102 -17.9712467 7.74328232	-118.250000 29.7500000 -1.52212214 -15.9670086 6.49142885	-118.250000 29.7500000 -3.10814095 -17.2667332 7.10108757	-118.250000 29.7500000 -3.71913648 -16.7909546 5.15608025	-118.250000 29.7500000 -2.27395177 -17.9350338 2.13505173	-118.250000 29.7500000 -1.30553257 -19.5644836 1.86686921	-118.250000 29.7500000 -4.11441231 -15.6335716 0.818928123	-118.250000 29.7500000 -3.45346856 -16.5836201 -2.26683593	-118.250000 29.7500000 -2.94309163 -15.7381573 -4.03335619	-118.250000 29.7500000 -2.45993710 -14.3170443 -6.34840012	-118.250000 29.7500000 -0.701306939 -15.8682928 -6.74864054	-118.250000 29.7500000 1.37298524 -16.0446701 -5.75351048	-118.250000 29.7500000 1.14048040 -14.3553944 -6.07880497	-118.250000 29.7500000 1.85183942 -11.8839045 -4.63565922	-118.250000 29.7500000 1.99483013 -12.3139887 -5.19974756	-118.250000 29.7500000 2.46209788 -12.5316420 -5.93319321	-118.250000 29.7500000 2.53733277 -13.0518341 -6.65579128	-118.250000 29.7500000 3.48147655 -14.8831167 -6.49564314	-118.250000 29.7500000 3.86784840 -14.8561440 -6.12906027	-118.250000 29.7500000 4.86601496 -19.9461651 -7.28760147	-118.250000 29.7500000 5.03030586 -17.9060726 -6.19355106	-118.250000 29.7500000 5.31789112 -21.7769451 -6.96442318	-118.250000 29.7500000 5.40443945 -22.8147125 -6.41231394	-118.250000 29.7500000 5.39788961 -23.7848797 -5.71641397	-118.250000 29.7500000 5.51714563 -27.4155922 -4.10396004
-117.750000 29.7500000 3.27233768 -10.3421974 2.48066998	-117.750000 29.7500000 3.87946177 -11.0894966 1.76327598	-117.750000 29.7500000 4.30525589 -11.2230730 1.16021276	-117.750000 29.7500000 5.35802412 -11.3579674 0.851801634	-117.750000 29.7500000 6.40595007 -13.4874506 0.191227078	-117.750000 29.7500000 6.84205008 -13.2387743 -1.66138399	-117.750000 29.7500000 7.45235729 -12.6561852 -2.52858138	-117.750000 29.7500000 4.93304348 -11.4347935 0.633395553	-117.750000 29.7500000 3.02964354 -10.0906820 3.08287811	-117.750000 29.7500000 1.83652341 -9.51521206 4.62845087	-117.750000 29.7500000 -1.06713521 -7.99208450 5.79684591	-117.750000 29.7500000 -1.44330645 -8.14918613 5.79514170	-117.750000 29.7500000 -1.41744554 -6.63420248 5.12185001	-117.750000 29.7500000 -2.55992079 -7.19024706 5.42530727	-117.750000 29.7500000 -3.06018281 -7.40282726 5.28947926	-117.750000 29.7500000 -4.44508266 -8.78903198 6.85644150	-117.750000 29.7500000 -4.95641613 -9.18128014 7.30838680	-117.750000 29.7500000 -4.59988451 -9.75750160 6.74298811	-117.750000 29.7500000 -6.78918791 -11.4250431 7.23157358	-117.750000 29.7500000 -5.24109793 -9.93392849 7.62244272	-117.750000 29.7500000 -4.44239378 -11.8588266 6.88306618	-117.750000 29.7500000 -5.39220619 -15.6676426 7.07142162	-117.750000 29.7500000 -4.13144493 -29.0543728 8.95066166	-117.750000 29.7500000 -4.70923138 -21.4452648 7.51446867	-117.750000 29.7500000 -2.01855230 -18.7302895 6.55998755	-117.750000 29.7500000 -1.80136633 -19.3574810 6.84728765	-117.750000 29.7500000 -0.184737623 -19.3724995 6.16197634	-117.750000 29.7500000 0.358528942 -16.5435867 5.92370701	-117.750000 29.7500000 -0.607855141 -16.0810032 4.50530529	-117.750000 29.7500000 -1.64757383 -14.6466522 1.73795712	-117.750000 29.7500000 -1.87781656 -18.1086788 1.40870214	-117.750000 29.7500000 -2.72787380 -16.2616425 -0.340937614	-117.750000 29.7500000 -3.55570269 -19.4279613 -3.49936366	-117.750000 29.7500000 -3.05396175 -18.4566059 -5.45967770	-117.750000 29.7500000 -4.26246929 -16.2151527 -8.44832039	-117.750000 29.7500000 -9.45616215E-02 -18.5066261 -7.61574173	-117.750000 29.7500000 1.36613047 -17.1467113 -7.70536709	-117.750000 29.7500000 0.958314478 -16.8056412 -7.60448074	-117.750000 29.7500000 1.51934767 -14.0130749 -7.19699335	-117.750000 29.7500000 1.87633097 -15.5518970 -8.36067963	-117.750000 29.7500000 2.15823770 -15.4656553 -9.26333904	-117.750000 29.7500000 3.71168756 -19.0909538 -10.8104620	-117.750000 29.7500000 4.49619579 -22.1200199 -10.9802055	-117.750000 29.7500000 4.87575817 -22.7334042 -11.6093292	-117.750000 29.7500000 5.62649441 -28.1607571 -14.2598600	-117.750000 29.7500000 4.74208260 -22.0062408 -11.5935030	-117.750000 29.7500000 7.23668861 -32.5527115 -14.4286985	-117.750000 29.7500000 7.25088692 -30.9498596 -12.2979298	-117.750000 29.7500000 7.36405897 -30.1294651 -11.8412237	-117.750000 29.7500000 6.26795053 -35.8492737 -12.1748066
-117.250000 29.7500000 3.89914894 -11.5259533 1.75963593	-117.250000 29.7500000 5.19833803 -13.3201647 0.624799967	-117.250000 29.7500000 5.51832294 -13.1373062 -0.120415717	-117.250000 29.7500000 6.50397587 -13.7306719 -0.585648358	-117.250000 29.7500000 8.67686176 -16.8707409 -1.58306110	-117.250000 29.7500000 8.78918743 -15.8508396 -3.02804995	-117.250000 29.7500000 10.2336292 -16.2388287 -4.05374527	-117.250000 29.7500000 7.55798197 -13.5456257 -0.539973676	-117.250000 29.7500000 5.62232447 -11.9184923 1.89557421	-117.250000 29.7500000 4.64340639 -10.6311836 4.11882687	-117.250000 29.7500000 2.37887931 -8.53893089 5.71764183	-117.250000 29.7500000 2.65166378 -8.94304085 5.29290867	-117.250000 29.7500000 1.88681066 -8.09777641 4.97159100	-117.250000 29.7500000 0.894081473 -7.19499111 5.39486361	-117.250000 29.7500000 0.644313157 -7.92963839 5.94587088	-117.250000 29.7500000 0.614763618 -7.92265940 6.14590263	-117.250000 29.7500000 1.13729441 -8.46682358 5.86487103	-117.250000 29.7500000 0.552682161 -9.29473782 6.07703781	-117.250000 29.7500000 -0.595549107 -11.0862236 6.71103001	-117.250000 29.7500000 -0.760250628 -10.2700100 6.62998343	-117.250000 29.7500000 -0.215734392 -13.4881811 6.86366892	-117.250000 29.7500000 -1.09503686 -19.8047752 7.26153994	-117.250000 29.7500000 -1.34899294 -27.4823551 7.70901108	-117.250000 29.7500000 0.100519590 -23.3439960 5.47065115	-117.250000 29.7500000 -0.150235757 -22.3469486 5.88220501	-117.250000 29.7500000 1.97545588 -24.3072281 5.59677219	-117.250000 29.7500000 2.54500890 -20.7999763 4.37595177	-117.250000 29.7500000 2.03036475 -16.1648216 2.95297170	-117.250000 29.7500000 1.67200589 -16.8222942 2.11381865	-117.250000 29.7500000 -0.981578112 -14.0054312 1.34355855	-117.250000 29.7500000 -0.368906528 -15.4799309 0.858337641	-117.250000 29.7500000 -2.45659161 -16.4367981 -1.85218215	-117.250000 29.7500000 -3.64519763 -19.4119682 -3.71987128	-117.250000 29.7500000 -4.83554506 -17.7454605 -6.85135937	-117.250000 29.7500000 -3.68528032 -17.5680103 -8.44935703	-117.250000 29.7500000 -0.682233632 -19.3691711 -9.41307068	-117.250000 29.7500000 1.69434404 -19.8285637 -10.3396263	-117.250000 29.7500000 0.889121711 -20.4248276 -10.2632980	-117.250000 29.7500000 0.727269590 -16.6552029 -11.7089090	-117.250000 29.7500000 0.366669267 -20.9069748 -14.9309244	-117.250000 29.7500000 0.942294180 -20.5941200 -15.7339497	-117.250000 29.7500000 2.25607443 -22.5865345 -16.7577744	-117.250000 29.7500000 3.53207850 -30.1185226 -20.1563759	-117.250000 29.7500000 6.53246832 -32.5293312 -19.8288364	-117.250000 29.7500000 8.77652359 -36.9036102 -18.9273643	-117.250000 29.7500000 8.71805382 -34.9454498 -19.2998466	-117.250000 29.7500000 11.5576773 -43.4021950 -20.1150799	-117.250000 29.7500000 12.2510900 -43.0297966 -17.8630733	-117.250000 29.7500000 11.7377157 -44.0341110 -21.0537453	-117.250000 29.7500000 10.7364483 -46.9742508 -22.5317802
-116.750000 29.7500000 2.78527808 -15.7018366 -2.61521339	-116.750000 29.7500000 2.97007918 -16.0090504 -3.15913844	-116.750000 29.7500000 4.33848810 -15.7919912 -2.94633555	-116.750000 29.7500000 6.87126255 -18.8678932 -4.63911343	-116.750000 29.7500000 8.15650654 -19.9480801 -5.70167923	-116.750000 29.7500000 9.25342846 -20.6178989 -6.90390348	-116.750000 29.7500000 13.3757162 -24.3502026 -8.03932381	-116.750000 29.7500000 10.1699133 -18.1911774 -3.90605688	-116.750000 29.7500000 7.52101135 -14.7704239 -2.19305563	-116.750000 29.7500000 5.65254450 -11.6550274 1.13615012	-116.750000 29.7500000 4.54598236 -11.1559315 3.30511856	-116.750000 29.7500000 3.76825905 -9.56397247 3.48374248	-116.750000 29.7500000 3.47296643 -9.16421413 3.06489229	-116.750000 29.7500000 3.13915086 -8.19993305 3.52529860	-116.750000 29.7500000 2.91867900 -7.73250341 3.57607985	-116.750000 29.7500000 2.67904234 -7.90080023 4.11857557	-116.750000 29.7500000 3.57070708 -9.73490047 4.50526047	-116.750000 29.7500000 3.32663965 -9.82521629 4.56146860	-116.750000 29.7500000 3.89853978 -11.7897806 5.20157671	-116.750000 29.7500000 4.04476881 -11.9453897 5.46229601	-116.750000 29.7500000 6.45105505 -16.7469654 7.39735174	-116.750000 29.7500000 7.29546642 -21.1062584 6.73704529	-116.750000 29.7500000 7.80047750 -26.4308815 6.48474979	-116.750000 29.7500000 5.47957087 -25.1303158 6.04890537	-116.750000 29.7500000 5.13741350 -24.2837658 4.21630430	-116.750000 29.7500000 5.96459913 -26.1364288 3.92444372	-116.750000 29.7500000 5.20509052 -23.4959469 2.06431174	-116.750000 29.7500000 5.05889940 -19.2607937 -2.40926282E-03	-116.750000 29.7500000 2.89882278 -18.6527596 -0.829844832	-116.750000 29.7500000 5.11344001E-02 -16.9196262 4.33676764E-02	-116.750000 29.7500000 -0.557112932 -16.9433365 -0.798362434	-116.750000 29.7500000 -1.41502845 -16.6808300 -3.34111786	-116.750000 29.7500000 -3.84637952 -18.1386890 -3.93142772	-116.750000 29.7500000 -3.89912152 -18.1984806 -6.83152151	-116.750000 29.7500000 -6.58366489 -20.6187878 -10.0686836	-116.750000 29.7500000 -1.57720852 -19.7676048 -11.9205093	-116.750000 29.7500000 -0.575848043 -19.3264694 -13.5210714	-116.750000 29.7500000 -0.946433127 -21.8376713 -16.1615601	-116.750000 29.7500000 -2.46343851 -19.0158386 -17.8861275	-116.750000 29.7500000 -1.70600295 -25.5982094 -22.0764160	-116.750000 29.7500000 -2.12545371 -25.9892063 -25.3309765	-116.750000 29.7500000 0.104198240 -31.1964073 -26.4363270	-116.750000 29.7500000 1.33203936 -34.7490959 -28.9196568	-116.750000 29.7500000 2.75186658 -36.6321106 -28.7343998	-116.750000 29.7500000 6.01391792 -46.4542198 -29.6418667	-116.750000 29.7500000 8.58024597 -51.5715561 -30.1589336	-116.750000 29.7500000 12.6041288 -55.6699867 -28.5921574	-116.750000 29.7500000 13.7275848 -55.5760002 -26.4251099	-116.750000 29.7500000 15.7028551 -63.4831619 -31.5465851	-116.750000 29.7500000 12.0591288 -58.9820023 -31.7351074
-116.250000 29.7500000 4.57369041 -22.0411606 -8.42591858	-116.250000 29.7500000 4.17538691 -22.9149437 -8.98950863	-116.250000 29.7500000 3.24180365 -21.7047462 -9.38900661	-116.250000 29.7500000 5.01167202 -23.7729187 -10.8044481	-116.250000 29.7500000 5.36339235 -25.5802078 -10.7761507	-116.250000 29.7500000 7.19012737 -30.3521633 -13.7534065	-116.250000 29.7500000 11.7075882 -32.2925911 -13.6517706	-116.250000 29.7500000 9.33464050 -24.5048447 -9.15281582	-116.250000 29.7500000 6.95634079 -19.4643898 -6.51371431	-116.250000 29.7500000 6.94876671 -16.5350475 -3.29906583	-116.250000 29.7500000 5.44800138 -14.3296642 -1.02994061	-116.250000 29.7500000 5.75884104 -13.4665270 -0.100353792	-116.250000 29.7500000 5.49661112 -13.3687859 -0.252547532	-116.250000 29.7500000 4.64440727 -10.8033323 0.461674660	-116.250000 29.7500000 4.99751329 -11.0580540 1.02922595	-116.250000 29.7500000 5.30240726 -11.4172134 2.12752891	-116.250000 29.7500000 5.23069620 -12.0789919 2.38698339	-116.250000 29.7500000 6.42281485 -13.9289141 2.09906602	-116.250000 29.7500000 7.99957561 -17.1979942 2.59118152	-116.250000 29.7500000 8.09491158 -16.8682327 3.06833220	-116.250000 29.7500000 11.0104170 -20.8851452 4.43859911	-116.250000 29.7500000 14.3330545 -24.9089146 5.93635368	-116.250000 29.7500000 18.2370777 -28.3677025 7.29016399	-116.250000 29.7500000 16.4729195 -25.9745960 6.35891104	-116.250000 29.7500000 15.2019911 -26.0759563 5.35173702	-116.250000 29.7500000 16.1020107 -27.4720078 4.96803522	-116.250000 29.7500000 13.7120628 -27.3757000 2.87742639	-116.250000 29.7500000 9.15591431 -22.1533127 -0.576481283	-116.250000 29.7500000 6.41282368 -21.1704807 -2.31289721	-116.250000 29.7500000 4.44648838 -20.6513805 -2.41261983	-116.250000 29.7500000 1.73151898 -20.0672741 -2.63897419	-116.250000 29.7500000 -1.46282065 -18.4118023 -5.63211870	-116.250000 29.7500000 -2.36742091 -19.2155857 -5.38463211	-116.250000 29.7500000 -5.58881569 -21.2182140 -9.22069263	-116.250000 29.7500000 -5.96779299 -23.1447659 -12.0603065	-116.250000 29.7500000 -3.60710573 -21.5338764 -14.5527639	-116.250000 29.7500000 -4.35791492 -19.9752407 -18.5412216	-116.250000 29.7500000 -5.47186375 -22.2993183 -23.3814621	-116.250000 29.7500000 -7.35959530 -25.3987598 -27.5919399	-116.250000 29.7500000 -6.17308807 -28.2885075 -31.0982685	-116.250000 29.7500000 -9.32871723 -32.5926170 -39.0228844	-116.250000 29.7500000 -4.34864616 -36.0380287 -37.0563736	-116.250000 29.7500000 -7.78950167 -41.1896400 -44.3393059	-116.250000 29.7500000 -4.57828140 -44.3230286 -43.9142723	-116.250000 29.7500000 1.46327364 -49.5614586 -39.4553871	-116.250000 29.7500000 2.63771796 -60.9365807 -43.3704300	-116.250000 29.7500000 4.58660793 -63.2654457 -44.5469093	-116.250000 29.7500000 6.62060642 -64.1050110 -43.2280045	-116.250000 29.7500000 5.62160015 -73.9240417 -46.2128983	-116.250000 29.7500000 4.45572186 -72.8327408 -51.3249779
-115.750000 29.7500000 18.7100124 -24.1687469 -10.7121840	-115.750000 29.7500000 17.2235317 -25.9475307 -12.0992966	-115.750000 29.7500000 15.2900991 -26.2857933 -13.1912842	-115.750000 29.7500000 15.4956417 -27.9413242 -12.6585188	-115.750000 29.7500000 16.1913738 -34.4830666 -14.5718145	-115.750000 29.7500000 11.7846403 -38.0294037 -16.2459488	-115.750000 29.7500000 12.8582363 -40.0268173 -16.7121105	-115.750000 29.7500000 7.12008429 -29.0318661 -12.5913744	-115.750000 29.7500000 5.55488491 -28.0198936 -10.7377443	-115.750000 29.7500000 6.42003155 -23.0253716 -8.23117638	-115.750000 29.7500000 5.16191006 -19.0184116 -6.66368484	-115.750000 29.7500000 5.88302279 -18.3146420 -5.91345453	-115.750000 29.7500000 5.77753496 -19.0450897 -5.79260778	-115.750000 29.7500000 4.95151901 -14.7564487 -4.64391279	-115.750000 29.7500000 6.44641399 -16.3555336 -2.28725219	-115.750000 29.7500000 6.57271433 -16.0466995 -2.90729380	-115.750000 29.7500000 8.92512989 -19.6656742 -2.58137751	-115.750000 29.7500000 8.34626102 -20.1027412 -3.11477709	-115.750000 29.7500000 10.6898165 -24.8700886 -3.17639804	-115.750000 29.7500000 12.0789499 -24.7925339 -3.00551271	-115.750000 29.7500000 12.1916409 -25.8773098 -1.33754504	-115.750000 29.7500000 16.8757687 -31.9354420 2.18794441	-115.750000 29.7500000 21.7701817 -34.2039948 4.97767878	-115.750000 29.7500000 22.6055012 -31.1049538 4.69900513	-115.750000 29.7500000 24.9237003 -31.3191624 4.82820034	-115.750000 29.7500000 27.1496449 -30.3436718 4.35228729	-115.750000 29.7500000 25.7797604 -31.5608311 2.90523839	-115.750000 29.7500000 19.2605667 -24.5250015 0.205015481	-115.750000 29.7500000 15.8364925 -24.5855999 -1.26052272	-115.750000 29.7500000 11.6112347 -23.6650085 -2.28014302	-115.750000 29.7500000 10.2978401 -23.8134232 -2.48731351	-115.750000 29.7500000 3.94738531 -20.1080914 -5.93558407	-115.750000 29.7500000 1.42300177 -22.1155052 -6.76938725	-115.750000 29.7500000 -2.30470037 -21.2390079 -10.3764410	-115.750000 29.7500000 -7.08039761 -26.0023327 -14.9386787	-115.750000 29.7500000 -4.52088213 -21.2340088 -15.5230494	-115.750000 29.7500000 -7.99720001 -24.0697994 -23.4027748	-115.750000 29.7500000 -17.5719452 -24.0115318 -34.3006020	-115.750000 29.7500000 -22.5160198 -28.8318558 -45.6617889	-115.750000 29.7500000 -30.8580208 -31.9442539 -56.2404137	-115.750000 29.7500000 -38.4181671 -37.8839149 -65.3500595	-115.750000 29.7500000 -33.4556961 -38.8910065 -65.7731781	-115.750000 29.7500000 -39.5967827 -45.7013283 -74.2331238	-115.750000 29.7500000 -35.6358452 -48.2553673 -73.0200806	-115.750000 29.7500000 -31.4813290 -48.2079430 -66.0440063	-115.750000 29.7500000 -26.7532158 -54.5674286 -65.5625229	-115.750000 29.7500000 -33.4096870 -60.7873878 -71.3106079	-115.750000 29.7500000 -28.9735775 -61.8953819 -67.7165527	-115.750000 29.7500000 -23.6880550 -68.4188614 -67.2544022	-115.750000 29.7500000 -23.1608372 -68.6480255 -73.1074524
-115.250000 29.7500000 34.2360344 -27.3341942 -9.32466030	-115.250000 29.7500000 43.6348495 -33.5309334 -11.1411591	-115.250000 29.7500000 44.3083458 -34.6437836 -10.9157848	-115.250000 29.7500000 37.8957100 -30.7290401 -9.07241726	-115.250000 29.7500000 38.0166512 -33.5413818 -9.69505310	-115.250000 29.7500000 42.2129745 -40.9331436 -12.8939629	-115.250000 29.7500000 42.5701447 -44.2086563 -13.3858919	-115.250000 29.7500000 26.8715248 -32.2874260 -10.6327448	-115.250000 29.7500000 21.0046978 -33.1940994 -10.8283710	-115.250000 29.7500000 16.6166649 -28.4090748 -8.99347496	-115.250000 29.7500000 11.3048201 -25.5669746 -8.98377228	-115.250000 29.7500000 8.61915112 -23.3159866 -9.14043522	-115.250000 29.7500000 8.44602871 -27.5318890 -10.5637331	-115.250000 29.7500000 7.07344961 -22.1639442 -8.65288830	-115.250000 29.7500000 8.01974964 -22.1238041 -6.61726427	-115.250000 29.7500000 7.23073053 -22.8259315 -8.74640369	-115.250000 29.7500000 7.65418100 -25.0195732 -8.98035336	-115.250000 29.7500000 9.09241104 -29.5354576 -10.4554329	-115.250000 29.7500000 10.3614969 -34.1145134 -10.2628317	-115.250000 29.7500000 11.8854151 -32.7772102 -10.8378277	-115.250000 29.7500000 13.8532267 -32.6327057 -7.19659948	-115.250000 29.7500000 19.5225258 -40.2526665 -4.39066267	-115.250000 29.7500000 20.5612659 -39.7488861 -0.390828818	-115.250000 29.7500000 22.9940472 -39.8736763 -1.00473797	-115.250000 29.7500000 27.7027588 -40.3836708 0.130065784	-115.250000 29.7500000 27.5098495 -33.4629059 -1.32183874	-115.250000 29.7500000 34.8045692 -41.5824471 -1.65475345	-115.250000 29.7500000 25.4143906 -28.5806503 -2.09147668	-115.250000 29.7500000 26.4947357 -32.9502983 -3.29316330	-115.250000 29.7500000 20.2103100 -26.7677307 -1.98758304	-115.250000 29.7500000 20.9760265 -26.8414478 -2.10482764	-115.250000 29.7500000 14.5543699 -23.6273918 -1.92104125	-115.250000 29.7500000 10.5112638 -23.7247753 -4.94693947	-115.250000 29.7500000 5.32966328 -22.3358955 -7.15851641	-115.250000 29.7500000 1.08096373 -28.5686550 -12.2245150	-115.250000 29.7500000 -1.03499234 -25.2012501 -14.8124199	-115.250000 29.7500000 -4.61238289 -32.0144081 -22.9504223	-115.250000 29.7500000 -28.4625301 -32.6134872 -44.6187630	-115.250000 29.7500000 -46.7612724 -28.0358486 -57.5402908	-115.250000 29.7500000 -57.0734596 -32.8655586 -68.5031281	-115.250000 29.7500000 -67.8559036 -39.8999748 -73.4225845	-115.250000 29.7500000 -69.4852142 -38.3243141 -78.9519424	-115.250000 29.7500000 -87.3488541 -38.7338753 -85.0093231	-115.250000 29.7500000 -81.7923431 -35.5245590 -78.3513718	-115.250000 29.7500000 -86.5372162 -37.8991508 -72.4553604	-115.250000 29.7500000 -86.9365234 -40.8213806 -72.2649002	-115.250000 29.7500000 -96.4307175 -50.3437996 -69.6772079	-115.250000 29.7500000 -97.3326416 -50.8427696 -66.7753830	-115.250000 29.7500000 -92.7421188 -53.9153519 -63.6855392	-115.250000 29.7500000 -97.5931320 -52.9683189 -72.7107544
-114.750000 29.7500000 48.8349304 -34.4387894 -9.04517174	-114.750000 29.7500000 51.0179482 -35.9605942 -8.89775467	-114.750000 29.7500000 52.5726204 -36.0201874 -8.10043335	-114.750000 29.7500000 56.1751633 -35.8826141 -7.39754391	-114.750000 29.7500000 57.6738853 -34.8395424 -6.94913530	-114.750000 29.7500000 72.6997604 -43.3701973 -9.12239933	-114.750000 29.7500000 64.4387512 -39.5005569 -8.04291439	-114.750000 29.7500000 62.0394897 -36.4889297 -7.05849981	-114.750000 29.7500000 53.6169090 -37.4207802 -6.98577833	-114.750000 29.7500000 43.1600685 -31.2982883 -5.82827520	-114.750000 29.7500000 34.9453278 -30.7961388 -5.20684290	-114.750000 29.7500000 28.9827576 -30.1578827 -7.03617239	-114.750000 29.7500000 24.6287003 -31.6867371 -7.66879034	-114.750000 29.7500000 21.6578064 -31.9074345 -7.79610395	-114.750000 29.7500000 15.7070541 -26.8280678 -7.02111530	-114.750000 29.7500000 13.3958216 -29.1385574 -9.64799500	-114.750000 29.7500000 15.9081373 -36.6210670 -13.1078959	-114.750000 29.7500000 13.8491697 -37.7794609 -15.3509779	-114.750000 29.7500000 12.7365360 -40.4109917 -15.6512623	-114.750000 29.7500000 12.2622347 -39.1972885 -15.8977461	-114.750000 29.7500000 13.1651077 -38.9456024 -11.5202360	-114.750000 29.7500000 19.1499062 -48.6995735 -9.00929451	-114.750000 29.7500000 19.9650993 -43.9875336 -6.77239513	-114.750000 29.7500000 28.9751472 -47.3350525 -7.44675303	-114.750000 29.7500000 33.6370010 -47.1679153 -6.43971205	-114.750000 29.7500000 30.4674397 -39.0751686 -6.66979742	-114.750000 29.7500000 35.7550888 -50.7109146 -6.44936466	-114.750000 29.7500000 36.8685226 -44.7939568 -7.92443371	-114.750000 29.7500000 34.9117928 -42.7641258 -7.87809134	-114.750000 29.7500000 30.8071156 -40.4891090 -8.32207298	-114.750000 29.7500000 28.8283501 -40.9103546 -6.47357512	-114.750000 29.7500000 22.3379898 -30.5152435 -1.38959599	-114.750000 29.7500000 21.0067062 -28.2103539 -2.62437868	-114.750000 29.7500000 21.2321415 -31.1278954 -2.11172295	-114.750000 29.7500000 14.3947926 -31.7182064 -4.70759964	-114.750000 29.7500000 15.7845583 -33.3152809 -7.18650770	-114.750000 29.7500000 17.8040333 -40.4082108 -7.28625202	-114.750000 29.7500000 22.2162952 -49.3080750 -5.42005205	-114.750000 29.7500000 30.0913639 -51.5683289 5.59080791	-114.750000 29.7500000 38.3512306 -48.6509781 10.5981255	-114.750000 29.7500000 49.2105560 -57.5090256 17.0653801	-114.750000 29.7500000 51.3250885 -45.5175171 20.8504353	-114.750000 29.7500000 67.7794571 -47.2476692 32.8297081	-114.750000 29.7500000 41.8273392 -39.3200836 23.5296612	-114.750000 29.7500000 38.4997101 -39.4288292 27.8415775	-114.750000 29.7500000 31.0155621 -42.2632904 20.3256416	-114.750000 29.7500000 28.5581627 -48.3554802 18.1628151	-114.750000 29.7500000 23.6105690 -53.2590561 13.0653086	-114.750000 29.7500000 11.3838930 -51.6951523 7.66570044	-114.750000 29.7500000 1.72290862 -51.4584122 -2.43698740
-114.250000 29.7500000 67.3645020 -45.0070953 -11.8602133	-114.250000 29.7500000 69.6509247 -46.6060143 -11.4363127	-114.250000 29.7500000 67.9983139 -45.4533463 -9.14426517	-114.250000 29.7500000 69.9509888 -46.9060669 -10.1218653	-114.250000 29.7500000 73.1979141 -45.1903000 -9.23114014	-114.250000 29.7500000 75.4202347 -43.2019005 -9.81024933	-114.250000 29.7500000 81.4405136 -43.8409843 -10.9463110	-114.250000 29.7500000 80.8048630 -46.7325706 -10.1033993	-114.250000 29.7500000 73.3825378 -44.5643692 -9.75242805	-114.250000 29.7500000 67.1755371 -38.5449371 -8.21254635	-114.250000 29.7500000 64.9828033 -37.2323761 -8.40240765	-114.250000 29.7500000 64.6845627 -39.0531921 -5.67840958	-114.250000 29.7500000 58.6666679 -38.4635239 -3.37858391	-114.250000 29.7500000 50.4529724 -39.0383453 -2.96585226	-114.250000 29.7500000 36.9540443 -32.8825111 -2.04093361	-114.250000 29.7500000 40.7119522 -39.1455803 -4.97564363	-114.250000 29.7500000 40.7912750 -44.9112778 -7.50697374	-114.250000 29.7500000 36.5620346 -44.8424797 -10.8503571	-114.250000 29.7500000 30.9964447 -45.1701202 -12.9855537	-114.250000 29.7500000 27.8830204 -43.6702309 -13.4605532	-114.250000 29.7500000 24.2420578 -43.0187798 -10.5900707	-114.250000 29.7500000 25.3165627 -43.3196335 -5.75372171	-114.250000 29.7500000 22.2372971 -40.8342018 -5.88364077	-114.250000 29.7500000 25.3803787 -41.9377747 -8.06071377	-114.250000 29.7500000 28.6473198 -44.3329391 -9.77312469	-114.250000 29.7500000 33.9106369 -43.5502625 -10.9570646	-114.250000 29.7500000 42.6744347 -55.7059898 -11.7454891	-114.250000 29.7500000 44.6497650 -55.4883461 -12.3719139	-114.250000 29.7500000 37.2939262 -49.6081734 -11.2620411	-114.250000 29.7500000 33.6693459 -50.7413979 -13.0985174	-114.250000 29.7500000 40.2265892 -51.2377052 -11.6285725	-114.250000 29.7500000 26.9605789 -38.6194687 -7.75642681	-114.250000 29.7500000 19.6226387 -39.1709328 -5.93830109	-114.250000 29.7500000 15.1974983 -37.8572044 -1.00675857	-114.250000 29.7500000 13.9891768 -43.5585060 -2.06288910	-114.250000 29.7500000 23.1534996 -45.2791977 -5.08481216	-114.250000 29.7500000 41.7594643 -62.3765182 -0.633544028	-114.250000 29.7500000 83.9749146 -85.6301270 27.6777401	-114.250000 29.7500000 121.489349 -114.707458 40.3854980	-114.250000 29.7500000 138.026764 -109.174744 54.7438469	-114.250000 29.7500000 151.833237 -116.663963 60.5191574	-114.250000 29.7500000 154.261688 -105.427322 65.4119034	-114.250000 29.7500000 165.210815 -112.594643 74.0471039	-114.250000 29.7500000 153.504868 -109.833481 71.0664368	-114.250000 29.7500000 143.156296 -106.235893 67.9576111	-114.250000 29.7500000 134.726685 -106.513191 65.1421204	-114.250000 29.7500000 131.196976 -108.637199 61.1890297	-114.250000 29.7500000 122.775948 -108.462418 58.5063629	-114.250000 29.7500000 115.516922 -110.780602 54.4199562	-114.250000 29.7500000 112.360313 -121.932297 44.1003342
-113.750000 29.7500000 77.4683838 -47.6000748 -13.6755629	-113.750000 29.7500000 78.5396881 -49.3328819 -13.2045717	-113.750000 29.7500000 76.0146179 -50.9170494 -9.83165741	-113.750000 29.7500000 93.5260620 -60.3451920 -12.2375107	-113.750000 29.7500000 100.507462 -55.3132706 -12.8776541	-113.750000 29.7500000 102.927299 -56.5543785 -13.8059731	-113.750000 29.7500000 105.640106 -59.8944397 -15.8413458	-113.750000 29.7500000 105.494690 -60.3427391 -17.8951283	-113.750000 29.7500000 99.9080048 -56.0049095 -18.2389050	-113.750000 29.7500000 89.9282227 -51.2294579 -18.0284462	-113.750000 29.7500000 106.394470 -60.1193466 -21.2756691	-113.750000 29.7500000 83.2262421 -49.6331863 -16.0230312	-113.750000 29.7500000 76.4868317 -52.3250122 -11.3394918	-113.750000 29.7500000 70.9055939 -50.8743858 -8.26924610	-113.750000 29.7500000 57.5244370 -43.0974808 -6.51486635	-113.750000 29.7500000 69.3738937 -50.3158417 -5.61349201	-113.750000 29.7500000 69.7119522 -52.9474945 -5.29581308	-113.750000 29.7500000 67.7199554 -52.1102409 -7.02206612	-113.750000 29.7500000 63.5271492 -51.2162247 -7.70398617	-113.750000 29.7500000 60.6027946 -47.9451790 -5.06185770	-113.750000 29.7500000 54.4689445 -44.4696045 -0.557785392	-113.750000 29.7500000 42.6646347 -37.4853363 3.43656349	-113.750000 29.7500000 37.0167847 -32.0254059 4.67554808	-113.750000 29.7500000 37.4028816 -33.6631279 0.420054287	-113.750000 29.7500000 37.9516029 -37.3692398 -2.98115849	-113.750000 29.7500000 50.7543106 -46.5210724 -5.32698393	-113.750000 29.7500000 47.6800499 -49.2484169 -8.31691837	-113.750000 29.7500000 42.5154266 -45.1905785 -10.0880804	-113.750000 29.7500000 35.3771515 -44.2618866 -10.9854908	-113.750000 29.7500000 34.7876511 -52.2189713 -14.4942408	-113.750000 29.7500000 39.3132782 -54.6467667 -14.7669449	-113.750000 29.7500000 29.1139717 -46.5765419 -12.4167109	-113.750000 29.7500000 31.9541473 -50.0931015 -9.44369411	-113.750000 29.7500000 28.2789993 -50.8100433 -1.57501471	-113.750000 29.7500000 25.5974445 -59.6167450 -2.72832608	-113.750000 29.7500000 26.2935543 -64.7449951 -9.30183411	-113.750000 29.7500000 36.6927223 -90.0583801 -13.8207531	-113.750000 29.7500000 60.3426628 -119.100342 2.20338273	-113.750000 29.7500000 69.5708008 -130.195343 2.99295354	-113.750000 29.7500000 85.8047333 -135.558350 7.85965681	-113.750000 29.7500000 92.1528702 -138.752213 6.09993362	-113.750000 29.7500000 106.584488 -134.710907 13.6120367	-113.750000 29.7500000 120.366898 -141.290497 13.3721199	-113.750000 29.7500000 126.586182 -147.885696 17.5086517	-113.750000 29.7500000 126.337288 -138.129623 21.4560966	-113.750000 29.7500000 132.510162 -137.176254 25.1731148	-113.750000 29.7500000 139.971497 -137.917526 26.7565842	-113.750000 29.7500000 142.345337 -136.034332 28.5234146	-113.750000 29.7500000 150.961945 -140.804535 31.2996445	-113.750000 29.7500000 156.321045 -149.360199 19.3033237
-113.250000 29.7500000 76.8131180 -45.3597069 -17.1554184	-113.250000 29.7500000 79.4173431 -45.9761505 -16.5246181	-113.250000 29.7500000 100.844917 -54.3159828 -16.5320168	-113.250000 29.7500000 101.552498 -54.9453392 -17.8244381	-113.250000 29.7500000 110.539291 -60.2897949 -16.0127563	-113.250000 29.7500000 113.431664 -58.1985054 -17.2835827	-113.250000 29.7500000 114.350052 -57.9924316 -18.1214275	-113.250000 29.7500000 115.092117 -59.5435371 -20.5371361	-113.250000 29.7500000 109.782158 -56.9972153 -21.4101753	-113.250000 29.7500000 120.598701 -62.9462891 -24.7776527	-113.250000 29.7500000 115.471916 -64.6831741 -27.6761742	-113.250000 29.7500000 113.559280 -62.3662949 -25.8645344	-113.250000 29.7500000 108.695183 -64.3916550 -23.1909904	-113.250000 29.7500000 101.156616 -66.4989929 -20.5374699	-113.250000 29.7500000 101.465813 -65.8604202 -20.2187843	-113.250000 29.7500000 74.5917816 -54.6882019 -17.4911003	-113.250000 29.7500000 73.8900146 -57.9647598 -15.1757889	-113.250000 29.7500000 68.9683533 -56.2812119 -15.0733099	-113.250000 29.7500000 61.7496109 -52.0587959 -12.4733915	-113.250000 29.7500000 60.1760063 -46.0305481 -6.92234325	-113.250000 29.7500000 58.9343071 -40.5980949 -1.44472265	-113.250000 29.7500000 49.8772545 -32.5967407 3.97064567	-113.250000 29.7500000 48.0363922 -27.2728653 8.72345734	-113.250000 29.7500000 51.2503548 -28.2703743 7.94445848	-113.250000 29.7500000 52.5029907 -28.9573917 7.05508947	-113.250000 29.7500000 54.7621880 -32.1339264 6.44566298	-113.250000 29.7500000 67.6843262 -37.2224541 5.44892120	-113.250000 29.7500000 60.2084656 -33.4133263 4.01317310	-113.250000 29.7500000 52.9696121 -29.4817238 2.69254708	-113.250000 29.7500000 52.0186806 -38.4724770 -1.98858416	-113.250000 29.7500000 44.9260330 -43.4322052 -6.18389845	-113.250000 29.7500000 35.0411110 -47.8271141 -9.28728199	-113.250000 29.7500000 35.0357780 -56.4211464 -11.1732655	-113.250000 29.7500000 37.7772713 -69.0958405 -7.04104471	-113.250000 29.7500000 34.2338562 -75.9185257 -9.80662632	-113.250000 29.7500000 40.7572746 -89.2083130 -20.2646828	-113.250000 29.7500000 44.9215508 -96.6750259 -23.2439556	-113.250000 29.7500000 54.3212891 -104.777924 -19.5644474	-113.250000 29.7500000 57.9256058 -107.414658 -25.2711029	-113.250000 29.7500000 52.9567528 -93.6026993 -25.1059475	-113.250000 29.7500000 64.3332748 -108.250061 -30.4938831	-113.250000 29.7500000 59.4637375 -89.9416428 -27.2052803	-113.250000 29.7500000 60.5185623 -91.8454208 -33.9791412	-113.250000 29.7500000 73.4339294 -109.184280 -38.6768570	-113.250000 29.7500000 73.1564636 -106.970589 -33.0530930	-113.250000 29.7500000 74.6467285 -110.860611 -32.6572456	-113.250000 29.7500000 75.4535828 -115.550568 -32.4214401	-113.250000 29.7500000 76.1021347 -121.428322 -31.1242638	-113.250000 29.7500000 75.3534546 -116.505180 -29.2394867	-113.250000 29.7500000 78.1564102 -122.715820 -37.9487534
-112.750000 29.7500000 65.2018661 -41.5099754 -18.7732296	-112.750000 29.7500000 66.7924957 -41.1151276 -18.9913502	-112.750000 29.7500000 67.6422882 -39.2560043 -18.4752750	-112.750000 29.7500000 70.2581024 -41.8494911 -18.5789185	-112.750000 29.7500000 76.2703400 -44.8266029 -16.8794613	-112.750000 29.7500000 77.8175278 -44.3195763 -17.8495770	-112.750000 29.7500000 79.6626740 -43.6912537 -17.2700825	-112.750000 29.7500000 83.1190567 -42.6009712 -20.2074699	-112.750000 29.7500000 103.617599 -51.6010284 -23.0012150	-112.750000 29.7500000 113.306068 -56.4500732 -26.2874355	-112.750000 29.7500000 112.247162 -56.8843575 -29.4814987	-112.750000 29.7500000 111.615822 -56.5609627 -28.0145073	-112.750000 29.7500000 111.419144 -60.9388771 -24.9130096	-112.750000 29.7500000 108.532471 -60.9768982 -23.3072548	-112.750000 29.7500000 113.059387 -64.7478485 -23.8472652	-112.750000 29.7500000 107.257507 -63.1437225 -22.5096855	-112.750000 29.7500000 84.8675156 -49.2756386 -21.2463684	-112.750000 29.7500000 77.4020233 -52.5886612 -22.0095787	-112.750000 29.7500000 68.0504608 -49.3693504 -19.2405357	-112.750000 29.7500000 62.3916664 -44.5533714 -13.4017344	-112.750000 29.7500000 55.1766891 -38.5597572 -9.41803837	-112.750000 29.7500000 43.3212776 -30.0914173 -2.51354599	-112.750000 29.7500000 41.3356667 -26.0577812 3.52147460	-112.750000 29.7500000 45.8286285 -25.8183441 4.37205458	-112.750000 29.7500000 51.7052460 -26.3519211 5.36235619	-112.750000 29.7500000 56.8301620 -28.0504360 5.74282598	-112.750000 29.7500000 59.6985931 -27.4148731 6.34666681	-112.750000 29.7500000 71.2123032 -25.0475769 8.51564407	-112.750000 29.7500000 66.1867218 -22.0146122 10.7011356	-112.750000 29.7500000 58.3616600 -17.6865444 13.1695204	-112.750000 29.7500000 55.0533485 -19.8325520 11.1519699	-112.750000 29.7500000 60.9635315 -32.6280594 6.26819372	-112.750000 29.7500000 57.7109032 -47.2067413 -2.16794586	-112.750000 29.7500000 60.3047295 -71.1724777 -10.3906641	-112.750000 29.7500000 62.3690834 -86.8397064 -16.1923656	-112.750000 29.7500000 44.3791733 -85.0380478 -24.2928772	-112.750000 29.7500000 40.8726196 -82.6459732 -26.6675739	-112.750000 29.7500000 29.6594219 -72.8321533 -26.9942760	-112.750000 29.7500000 28.4026699 -70.7491608 -31.2259369	-112.750000 29.7500000 32.4144135 -66.1775436 -31.6135616	-112.750000 29.7500000 26.8170261 -62.4678192 -34.9314384	-112.750000 29.7500000 26.1409626 -51.3252869 -32.9693871	-112.750000 29.7500000 23.8357239 -51.2279739 -38.0497665	-112.750000 29.7500000 26.6566505 -54.3945618 -38.7098732	-112.750000 29.7500000 27.4697666 -57.1296806 -39.4879379	-112.750000 29.7500000 29.0073605 -60.4410477 -41.3497429	-112.750000 29.7500000 31.7027645 -65.3541107 -43.1382065	-112.750000 29.7500000 33.4798660 -68.6678009 -43.5241928	-112.750000 29.7500000 38.5518799 -70.4299393 -41.7362366	-112.750000 29.7500000 40.0942650 -68.8920670 -45.7525482
-112.250000 29.7500000 51.9545631 -29.7818432 -15.3709126	-112.250000 29.7500000 51.6386871 -29.9266453 -15.2310410	-112.250000 29.7500000 51.3785324 -29.8950386 -13.8787889	-112.250000 29.7500000 52.5788155 -27.4960365 -14.3875217	-112.250000 29.7500000 44.2366219 -25.5353489 -10.9049911	-112.250000 29.7500000 42.7518730 -25.1074429 -11.7904110	-112.250000 29.7500000 41.9455338 -25.0440216 -10.6067257	-112.250000 29.7500000 43.4537468 -24.7733688 -12.8403397	-112.250000 29.7500000 42.7846718 -23.2150383 -14.0818357	-112.250000 29.7500000 45.2190666 -23.6530972 -16.1416416	-112.250000 29.7500000 44.3559952 -23.0873985 -17.5805111	-112.250000 29.7500000 57.9204903 -29.9343414 -19.8932724	-112.250000 29.7500000 60.9883614 -35.3004951 -17.9886646	-112.250000 29.7500000 77.3836517 -40.9226265 -19.8676262	-112.250000 29.7500000 82.4693146 -45.4133873 -20.9735355	-112.250000 29.7500000 80.7215881 -40.6399345 -20.5601845	-112.250000 29.7500000 66.0852661 -34.9547691 -17.6017990	-112.250000 29.7500000 58.9878387 -34.0690765 -17.6210823	-112.250000 29.7500000 52.8432655 -29.2150135 -16.3084793	-112.250000 29.7500000 51.2812424 -27.7139816 -11.9880552	-112.250000 29.7500000 46.8111916 -26.1198654 -8.45434284	-112.250000 29.7500000 46.9229736 -24.2206383 -4.38881016	-112.250000 29.7500000 45.4824638 -22.5268898 0.199403971	-112.250000 29.7500000 47.4326439 -23.3680058 -0.621619761	-112.250000 29.7500000 48.4655762 -24.2596321 -0.699116707	-112.250000 29.7500000 52.8884544 -27.3497505 -0.354149044	-112.250000 29.7500000 55.2211990 -28.3272419 -0.523325622	-112.250000 29.7500000 48.9827080 -21.9489136 1.72783649	-112.250000 29.7500000 58.1975708 -19.7221394 3.79462600	-112.250000 29.7500000 54.2827110 -15.6468964 10.1221189	-112.250000 29.7500000 57.4412384 -14.0046530 12.5607805	-112.250000 29.7500000 57.6198044 -17.1644135 9.10097790	-112.250000 29.7500000 60.6256905 -25.0076618 2.32643366	-112.250000 29.7500000 63.4796257 -39.7206879 -11.5168848	-112.250000 29.7500000 57.4799957 -46.3860321 -14.4357328	-112.250000 29.7500000 59.6439438 -50.7518730 -16.2012081	-112.250000 29.7500000 43.0665092 -40.2300835 -16.3818092	-112.250000 29.7500000 32.0880432 -38.5109901 -17.4180126	-112.250000 29.7500000 27.2946377 -35.6868286 -18.8167076	-112.250000 29.7500000 19.5875034 -28.7860088 -18.7550087	-112.250000 29.7500000 19.6687813 -28.9719238 -17.6626549	-112.250000 29.7500000 13.2320652 -24.1218605 -18.0768661	-112.250000 29.7500000 7.11447525 -20.5290775 -20.4293518	-112.250000 29.7500000 10.3231726 -22.8520622 -21.2239914	-112.250000 29.7500000 10.9107409 -24.4706936 -22.8774624	-112.250000 29.7500000 10.6514702 -26.3782768 -25.1646576	-112.250000 29.7500000 11.3948355 -29.0306129 -28.0028152	-112.250000 29.7500000 11.7512674 -30.4921169 -31.0711994	-112.250000 29.7500000 13.5959768 -32.6705894 -32.8438187	-112.250000 29.7500000 14.7260380 -32.8773727 -36.8845558
-111.750000 29.7500000 40.8307686 -20.0975914 -12.1934128	-111.750000 29.7500000 39.4849968 -18.1882229 -11.3498831	-111.750000 29.7500000 37.9672585 -19.1495819 -9.97018433	-111.750000 29.7500000 30.6607647 -15.8039341 -8.64842987	-111.750000 29.7500000 25.5437393 -13.5213442 -5.87233829	-111.750000 29.7500000 19.0969124 -11.2452736 -4.80441809	-111.750000 29.7500000 17.6407986 -10.4609842 -3.33567238	-111.750000 29.7500000 17.7803917 -9.76681423 -3.99412465	-111.750000 29.7500000 17.3225002 -8.80816460 -4.49739361	-111.750000 29.7500000 13.8075113 -6.35740519 -4.65340519	-111.750000 29.7500000 13.4902601 -5.77617407 -5.23267889	-111.750000 29.7500000 22.8061028 -10.9453545 -7.51068449	-111.750000 29.7500000 24.8149471 -12.4883280 -8.02860737	-111.750000 29.7500000 30.8664742 -16.9691753 -10.1353359	-111.750000 29.7500000 40.1910858 -22.7084942 -12.9270201	-111.750000 29.7500000 31.2547970 -17.2257042 -11.3746281	-111.750000 29.7500000 32.2982216 -15.2983646 -11.2931890	-111.750000 29.7500000 28.5956535 -13.2636585 -10.5098238	-111.750000 29.7500000 27.1730595 -11.2460728 -10.0679779	-111.750000 29.7500000 34.6773529 -13.2375736 -9.76667690	-111.750000 29.7500000 33.1068802 -11.4026928 -7.69694757	-111.750000 29.7500000 34.7490311 -11.3015747 -4.68357468	-111.750000 29.7500000 36.5866585 -11.8770781 -0.643182218	-111.750000 29.7500000 39.0859947 -12.5572634 -1.24304390	-111.750000 29.7500000 40.2093468 -12.5440588 -2.02348471	-111.750000 29.7500000 44.8105202 -15.6884594 -1.55654228	-111.750000 29.7500000 45.1931305 -17.5902996 -2.25551176	-111.750000 29.7500000 40.8033409 -12.2431335 -0.685730338	-111.750000 29.7500000 49.0407333 -13.3194447 0.879370272	-111.750000 29.7500000 44.4714279 -10.5615587 3.23154759	-111.750000 29.7500000 42.3892097 -10.1666746 4.54946136	-111.750000 29.7500000 37.8518143 -9.55399895 -0.466710001	-111.750000 29.7500000 29.2402153 -10.9400444 -4.19296360	-111.750000 29.7500000 29.3496494 -12.7964201 -14.3098125	-111.750000 29.7500000 25.6917896 -12.1543436 -16.8648262	-111.750000 29.7500000 24.5792522 -12.7075891 -14.2415924	-111.750000 29.7500000 26.2374439 -10.7323971 -10.9933796	-111.750000 29.7500000 24.0542431 -11.2167873 -7.50571918	-111.750000 29.7500000 17.7214375 -7.63297224 -4.35652351	-111.750000 29.7500000 22.2748375 -7.48252392 -4.34908915	-111.750000 29.7500000 21.7138977 -7.59041357 -1.21913397	-111.750000 29.7500000 20.9747524 -5.24564505 1.16203094	-111.750000 29.7500000 21.3497944 -3.30653691 1.98297215	-111.750000 29.7500000 18.3628483 -5.66527557 -0.405308217	-111.750000 29.7500000 18.0951691 -7.17551136 -2.65471745	-111.750000 29.7500000 17.2691364 -7.72207737 -3.83989358	-111.750000 29.7500000 15.7862396 -8.34009552 -6.60568237	-111.750000 29.7500000 14.3671761 -9.05992603 -9.54386616	-111.750000 29.7500000 13.0778303 -9.91139221 -12.2581272	-111.750000 29.7500000 17.4791222 -12.2006168 -16.9607887
-111.250000 29.7500000 26.9455357 -13.4412804 -8.34016514	-111.250000 29.7500000 20.4831429 -10.3578310 -6.43313313	-111.250000 29.7500000 19.3061943 -10.2832470 -5.29556084	-111.250000 29.7500000 16.0490398 -8.50862026 -3.77194166	-111.250000 29.7500000 13.0484381 -6.68580008 -2.15223122	-111.250000 29.7500000 9.95727253 -5.30326939 -1.03895092	-111.250000 29.7500000 8.51194954 -4.39507914 -1.08606908E-02	-111.250000 29.7500000 8.39147949 -3.50669503 -0.163262725	-111.250000 29.7500000 7.91446447 -2.69646358 -0.602825224	-111.250000 29.7500000 5.96032953 -1.38523829 -0.488478988	-111.250000 29.7500000 5.89692879 -1.00517869 -1.03615868	-111.250000 29.7500000 8.15458584 -2.54006600 -1.93519044	-111.250000 29.7500000 11.8960514 -4.21664858 -2.96492410	-111.250000 29.7500000 14.7755909 -6.71706629 -3.83794117	-111.250000 29.7500000 15.1008224 -7.29602909 -5.39906740	-111.250000 29.7500000 15.1238127 -6.44359350 -4.97816467	-111.250000 29.7500000 15.2231388 -5.50857067 -5.18715143	-111.250000 29.7500000 13.1288023 -3.70962739 -4.81261635	-111.250000 29.7500000 12.5509644 -3.23087668 -4.99909544	-111.250000 29.7500000 16.3752823 -4.21780205 -5.74168587	-111.250000 29.7500000 25.1827106 -4.89306211 -5.91908503	-111.250000 29.7500000 26.8614788 -4.83424187 -3.76623249	-111.250000 29.7500000 32.2560310 -5.84050560 -1.65327668	-111.250000 29.7500000 35.5899048 -6.11802435 -2.39216280	-111.250000 29.7500000 36.0067863 -5.88303471 -2.76217389	-111.250000 29.7500000 31.6802635 -7.20670509 -2.36967945	-111.250000 29.7500000 31.3861313 -8.56456089 -3.05010223	-111.250000 29.7500000 37.4567070 -6.48989964 -2.19756699	-111.250000 29.7500000 37.7715302 -3.46851516 -0.541532934	-111.250000 29.7500000 47.2602081 -2.87856555 1.15320277	-111.250000 29.7500000 45.8496056 -3.85096264 1.81359255	-111.250000 29.7500000 38.2067413 -2.65024781 -1.48147011	-111.250000 29.7500000 27.1165218 -3.19803262 -4.99901199	-111.250000 29.7500000 12.4582338 5.21718338E-02 -9.00360680	-111.250000 29.7500000 10.6888447 1.27914536 -12.2783775	-111.250000 29.7500000 7.39173651 0.818610132 -9.54515839	-111.250000 29.7500000 7.53301907 -0.848381341 -7.64578199	-111.250000 29.7500000 8.67748260 -1.76011217 -5.62231827	-111.250000 29.7500000 8.85086155 -2.04466939 -2.93456507	-111.250000 29.7500000 10.0276890 -2.21607518 -1.63167131	-111.250000 29.7500000 14.2551413 -3.97649789 0.913902819	-111.250000 29.7500000 16.2453918 -4.00892878 3.96930075	-111.250000 29.7500000 19.2558098 -3.72533607 6.52925205	-111.250000 29.7500000 17.6508198 -3.66764784 5.34340239	-111.250000 29.7500000 18.6120491 -3.53412724 4.86282730	-111.250000 29.7500000 19.3909321 -2.88392782 4.74896717	-111.250000 29.7500000 19.2900429 -2.94145250 3.53840590	-111.250000 29.7500000 19.2346706 -2.53091860 2.38622236	-111.250000 29.7500000 19.2808266 -2.20458126 1.13515115	-111.250000 29.7500000 22.5966892 -1.83048332 0.777061582
-110.750000 29.7500000 14.7798185 -8.10619545 -3.02760220	-110.750000 29.7500000 14.3801050 -7.97222328 -2.49426627	-110.750000 29.7500000 13.6190138 -7.18982744 -1.50748801	-110.750000 29.7500000 11.3259220 -5.89058828 -0.468624651	-110.750000 29.7500000 8.97581387 -4.59614563 0.367696911	-110.750000 29.7500000 6.92868376 -3.54830408 0.902024090	-110.750000 29.7500000 7.58551073 -3.35944510 1.46911955	-110.750000 29.7500000 7.51131916 -2.73972368 1.53174675	-110.750000 29.7500000 6.95876932 -2.10843444 1.35292554	-110.750000 29.7500000 6.79306936 -1.48829269 1.42806911	-110.750000 29.7500000 6.97207785 -1.31868994 1.01941919	-110.750000 29.7500000 7.17690229 -1.96394396 0.645416677	-110.750000 29.7500000 10.2756653 -3.67125940 -3.19559835E-02	-110.750000 29.7500000 9.57445335 -3.90154266 -8.35276842E-02	-110.750000 29.7500000 9.85804653 -4.32909727 -0.905260801	-110.750000 29.7500000 9.77083683 -3.63016129 -0.993842363	-110.750000 29.7500000 9.52588177 -2.64148879 -1.29521394	-110.750000 29.7500000 10.3924532 -1.97184217 -0.967252672	-110.750000 29.7500000 9.86473274 -1.54997289 -1.21171987	-110.750000 29.7500000 13.8984537 -2.12911320 -2.45602179	-110.750000 29.7500000 22.1038036 -2.78893018 -3.24377060	-110.750000 29.7500000 23.1251507 -2.11759305 -2.14975643	-110.750000 29.7500000 27.0121326 -3.44513011 -1.28343511	-110.750000 29.7500000 29.1070538 -2.70705748 -2.55928969	-110.750000 29.7500000 21.6569099 -1.58122551 -1.95628130	-110.750000 29.7500000 19.3104763 -2.55272532 -2.35889769	-110.750000 29.7500000 18.6390305 -4.16611958 -2.63276196	-110.750000 29.7500000 30.5630646 -1.90238857 -2.75022340	-110.750000 29.7500000 40.4608727 -0.541368842 -2.78502321	-110.750000 29.7500000 55.6334724 2.59508228 -1.23683262	-110.750000 29.7500000 60.5600204 2.81285143 -0.320327431	-110.750000 29.7500000 55.0243111 7.31692457 -1.76445472	-110.750000 29.7500000 39.3673172 3.83807588 -4.21498585	-110.750000 29.7500000 16.2783642 5.52022696 -4.25802708	-110.750000 29.7500000 10.3904076 6.82182264 -4.94704247	-110.750000 29.7500000 9.64124489 5.49466276 -3.82137394	-110.750000 29.7500000 7.38002014 3.57924104 -2.94984388	-110.750000 29.7500000 8.69354439 1.90091109 -2.38465595	-110.750000 29.7500000 9.39420509 0.466055632 -1.14874828	-110.750000 29.7500000 10.7782192 -0.433993816 -0.477631927	-110.750000 29.7500000 11.9162121 -1.84244478 0.846561432	-110.750000 29.7500000 17.5759983 -3.82012391 2.31755710	-110.750000 29.7500000 16.5565052 -4.09469604 3.18571973	-110.750000 29.7500000 18.2336063 -4.96754646 3.17090821	-110.750000 29.7500000 18.1473522 -5.50960493 2.39773440	-110.750000 29.7500000 14.6229200 -4.06502008 2.02185154	-110.750000 29.7500000 15.0850248 -3.93867230 1.25193369	-110.750000 29.7500000 15.4664459 -3.76528120 0.574720204	-110.750000 29.7500000 16.1792393 -3.65666819 0.206246167	-110.750000 29.7500000 19.0151348 -4.98150349 -0.183863744
-110.250000 29.7500000 11.3605642 -6.29255438 1.04368879E-02	-110.250000 29.7500000 10.9129324 -5.72436762 4.35772687E-02	-110.250000 29.7500000 10.5215654 -5.61519098 0.537398160	-110.250000 29.7500000 8.52915287 -4.50798416 1.12349772	-110.250000 29.7500000 8.52067089 -4.25272560 1.49581695	-110.250000 29.7500000 8.52203560 -4.11507320 1.78383148	-110.250000 29.7500000 7.42990971 -3.19497728 1.77389824	-110.250000 29.7500000 7.56859159 -2.86514854 1.95772076	-110.250000 29.7500000 9.32099056 -2.85684514 2.16115212	-110.250000 29.7500000 8.83256340 -2.77098942 2.15215707	-110.250000 29.7500000 7.46710777 -2.12694812 1.90216362	-110.250000 29.7500000 9.63596249 -3.57006240 2.00256801	-110.250000 29.7500000 10.6764860 -4.46332312 1.75587845	-110.250000 29.7500000 10.1976881 -4.55189085 1.89725184	-110.250000 29.7500000 10.2788410 -5.09979868 1.83819222	-110.250000 29.7500000 10.0982628 -4.23902988 1.84135842	-110.250000 29.7500000 9.59219551 -3.53387380 1.97601807	-110.250000 29.7500000 10.5533066 -2.82192302 3.04664850	-110.250000 29.7500000 12.9072599 -2.10378695 4.05767584	-110.250000 29.7500000 17.2748203 -3.36233783 3.25441504	-110.250000 29.7500000 15.5522270 -2.11110592 2.44836783	-110.250000 29.7500000 20.3476715 -2.00072169 1.67143536	-110.250000 29.7500000 22.6308861 -2.78899741 2.14757442	-110.250000 29.7500000 18.6834278 -2.05010271 0.112962008	-110.250000 29.7500000 19.0270386 -1.59054458 -0.299281508	-110.250000 29.7500000 16.5826092 -2.42485642 -1.11049211	-110.250000 29.7500000 16.5890007 -3.37833023 -1.23068309	-110.250000 29.7500000 28.5244141 -2.06202984 -1.48941624	-110.250000 29.7500000 36.9861145 0.320674390 -1.39362621	-110.250000 29.7500000 47.8931198 5.48412609 -3.81128080E-02	-110.250000 29.7500000 51.5458908 6.07207632 0.240555599	-110.250000 29.7500000 48.8082047 9.57174015 -2.37411690	-110.250000 29.7500000 40.8610611 6.12375402 -2.58842421	-110.250000 29.7500000 33.7547760 7.65213442 -1.62315094	-110.250000 29.7500000 28.0256062 8.29749775 -1.71835065	-110.250000 29.7500000 21.2003345 7.52021456 -1.29875684	-110.250000 29.7500000 19.5231495 6.89199209 -2.54253006	-110.250000 29.7500000 22.2341194 4.97677994 -1.74672830	-110.250000 29.7500000 17.6545601 3.43132830 -1.32953620	-110.250000 29.7500000 18.6711369 2.59657693 -0.257981181	-110.250000 29.7500000 19.7170143 0.874960601 9.37968493E-02	-110.250000 29.7500000 16.0006466 0.242593378 0.551363766	-110.250000 29.7500000 20.9730282 -1.19331765 0.407881498	-110.250000 29.7500000 16.8517628 -1.56698263 0.662605524	-110.250000 29.7500000 16.5265102 -1.92329144 -0.159854978	-110.250000 29.7500000 16.8682423 -2.08088517 -0.254536182	-110.250000 29.7500000 13.3357944 -1.54011095 -0.951533258	-110.250000 29.7500000 13.5874052 -1.99755168 -1.98577237	-110.250000 29.7500000 10.7962389 -2.09358978 -1.78787553	-110.250000 29.7500000 12.3308191 -2.36471653 -2.54671955
-109.750000 29.7500000 11.0593157 -6.03461456 1.22117186	-109.750000 29.7500000 10.6420107 -5.98104191 1.01355934	-109.750000 29.7500000 8.31438446 -4.55211592 1.00139141	-109.750000 29.7500000 8.34105587 -4.51135540 1.28246164	-109.750000 29.7500000 8.01801300 -4.64484358 1.41389251	-109.750000 29.7500000 6.55469751 -3.70461631 1.28024733	-109.750000 29.7500000 7.15026522 -3.67199659 1.10890806	-109.750000 29.7500000 7.53052902 -3.17395329 1.35955346	-109.750000 29.7500000 7.21029234 -3.07788181 1.37797081	-109.750000 29.7500000 9.40564537 -3.72376370 1.65316868	-109.750000 29.7500000 9.80623627 -3.78048110 1.76883793	-109.750000 29.7500000 10.1064014 -4.48292017 2.08678985	-109.750000 29.7500000 10.9395695 -5.40239859 2.19467831	-109.750000 29.7500000 10.8542404 -5.89490652 2.42040300	-109.750000 29.7500000 10.9024181 -6.39493656 2.65517902	-109.750000 29.7500000 13.4635305 -6.90549421 3.50347781	-109.750000 29.7500000 12.6544189 -5.69889402 3.98161674	-109.750000 29.7500000 13.9945946 -6.24117041 6.05995274	-109.750000 29.7500000 12.8605967 -4.75658083 7.03455782	-109.750000 29.7500000 13.3536110 -4.41221142 6.80640554	-109.750000 29.7500000 15.4955826 -3.44829440 7.46393061	-109.750000 29.7500000 15.3921394 -3.11592817 6.03863096	-109.750000 29.7500000 16.3870525 -2.35754108 5.72116661	-109.750000 29.7500000 18.6298141 -2.44002819 4.33333492	-109.750000 29.7500000 18.5505810 -2.34289765 2.96213698	-109.750000 29.7500000 15.5664186 -2.38868284 1.58138752	-109.750000 29.7500000 15.3485384 -3.66354156 0.621794581	-109.750000 29.7500000 20.4765110 -2.61482310 1.77635646	-109.750000 29.7500000 26.2241478 -0.955061853 2.51677775	-109.750000 29.7500000 29.7699223 2.97860718 3.83911180	-109.750000 29.7500000 30.6536388 2.82632422 3.36455584	-109.750000 29.7500000 39.9440460 4.14524555 3.53840280	-109.750000 29.7500000 35.0574799 2.46861887 3.01871657	-109.750000 29.7500000 40.8053513 4.37627935 2.35064960	-109.750000 29.7500000 37.4074173 6.59930944 -0.525993228	-109.750000 29.7500000 40.4807854 5.97330761 -1.48457706	-109.750000 29.7500000 40.4159164 7.27980232 -3.55769491	-109.750000 29.7500000 33.4756203 4.56380272 -2.35572577	-109.750000 29.7500000 34.5879097 3.52791834 -3.26517057	-109.750000 29.7500000 27.5985336 3.24129820 -2.08565903	-109.750000 29.7500000 20.9605007 2.63043571 -2.03165698	-109.750000 29.7500000 21.4257717 2.18961453 -2.43999743	-109.750000 29.7500000 16.0856514 1.81168592 -2.97354221	-109.750000 29.7500000 16.6943169 1.35888350 -2.79394078	-109.750000 29.7500000 12.7354660 1.15325105 -2.86062384	-109.750000 29.7500000 12.7680368 1.11063361 -2.87483382	-109.750000 29.7500000 13.4848280 0.814520657 -3.53970695	-109.750000 29.7500000 10.9130802 0.572998643 -3.98547220	-109.750000 29.7500000 8.66184044 0.427365780 -3.38670421	-109.750000 29.7500000 9.66584587 -0.229077816 -3.66085863
-109.250000 29.7500000 8.98056126 -4.73372507 1.66420031	-109.250000 29.7500000 8.75298214 -4.53866720 1.26225424	-109.250000 29.7500000 6.71412182 -3.57371116 1.08406031	-109.250000 29.7500000 6.84228325 -3.76446009 1.01838088	-109.250000 29.7500000 6.57997227 -3.70873642 1.02689230	-109.250000 29.7500000 5.38785219 -3.06841159 0.895562470	-109.250000 29.7500000 4.86631727 -2.64125705 0.425952435	-109.250000 29.7500000 6.27804422 -3.08183503 0.749461472	-109.250000 29.7500000 7.91327620 -3.63341212 1.03351331	-109.250000 29.7500000 8.25295925 -3.72895551 1.21029019	-109.250000 29.7500000 10.5051603 -4.66476059 1.21843517	-109.250000 29.7500000 10.7996225 -5.88260412 1.65340531	-109.250000 29.7500000 11.3604927 -6.43783712 2.07578468	-109.250000 29.7500000 11.3766527 -7.17905807 2.31982613	-109.250000 29.7500000 11.2823601 -7.12709618 2.40067887	-109.250000 29.7500000 14.0451365 -8.54377174 3.54544950	-109.250000 29.7500000 13.1157866 -7.60457945 3.83803606	-109.250000 29.7500000 14.7516260 -7.99522257 6.35612965	-109.250000 29.7500000 14.0714426 -7.16848040 7.14525795	-109.250000 29.7500000 14.2501945 -5.93711376 7.54915714	-109.250000 29.7500000 15.9457092 -5.44085979 8.91676235	-109.250000 29.7500000 16.3890820 -4.79400492 8.60577106	-109.250000 29.7500000 16.1073151 -3.73804498 8.17816067	-109.250000 29.7500000 13.8292141 -2.94073606 6.13564539	-109.250000 29.7500000 12.9969778 -2.43622088 4.58928204	-109.250000 29.7500000 13.6513109 -2.89398599 3.36806321	-109.250000 29.7500000 10.7336082 -2.89709258 1.81784976	-109.250000 29.7500000 14.5119514 -1.86870658 3.96244287	-109.250000 29.7500000 18.8720093 -1.56326711 5.14325523	-109.250000 29.7500000 21.3646126 0.998563170 6.17995787	-109.250000 29.7500000 22.1779613 0.417060435 5.29016352	-109.250000 29.7500000 29.1689320 0.438147694 8.89654922	-109.250000 29.7500000 29.8722916 -2.15911722 7.67497063	-109.250000 29.7500000 33.9542160 -1.45332694 7.98805809	-109.250000 29.7500000 34.6029434 -0.819127977 4.16832304	-109.250000 29.7500000 37.8158493 0.741305947 2.80558348	-109.250000 29.7500000 31.4177074 3.29982018 1.32088912	-109.250000 29.7500000 27.4880962 1.99828827 1.29168415	-109.250000 29.7500000 28.6105137 2.04747295 -0.135233417	-109.250000 29.7500000 22.4584751 2.46963525 -0.695511103	-109.250000 29.7500000 24.1411667 2.81577516 -1.22742593	-109.250000 29.7500000 18.4549255 3.40610409 -2.83112574	-109.250000 29.7500000 18.5345287 3.60113478 -4.13402224	-109.250000 29.7500000 17.9584923 3.63887811 -4.17780590	-109.250000 29.7500000 14.4594374 3.00872231 -4.51554441	-109.250000 29.7500000 14.1091099 3.28026342 -4.54188728	-109.250000 29.7500000 14.7889118 2.96466541 -5.37886333	-109.250000 29.7500000 12.7129669 1.50202096 -4.89329052	-109.250000 29.7500000 9.10044479 2.06098723 -4.31260252	-109.250000 29.7500000 10.5187120 0.785311937 -4.08008003
-108.750000 29.7500000 8.18756390 -3.12258983 1.61907494	-108.750000 29.7500000 8.23597813 -3.38717175 1.13397050	-108.750000 29.7500000 7.68691540 -3.00324488 0.898323715	-108.750000 29.7500000 6.31061649 -2.81486821 0.701415718	-108.750000 29.7500000 6.07046747 -2.66141796 0.586469352	-108.750000 29.7500000 4.89582491 -2.35068130 0.396707326	-108.750000 29.7500000 4.68423367 -1.87204123 -3.54820378E-02	-108.750000 29.7500000 5.99000549 -2.36488175 0.399477661	-108.750000 29.7500000 7.93800783 -3.04394937 0.642106712	-108.750000 29.7500000 10.7462263 -3.97842741 0.977171600	-108.750000 29.7500000 10.5696926 -4.25702047 0.795233190	-108.750000 29.7500000 10.8726463 -5.09835339 1.27377844	-108.750000 29.7500000 14.1189604 -7.03768110 1.61808062	-108.750000 29.7500000 14.0971012 -7.91655064 1.84414065	-108.750000 29.7500000 13.8070288 -7.83135700 1.59918308	-108.750000 29.7500000 13.7747402 -7.84295750 2.60718441	-108.750000 29.7500000 16.2154655 -8.62103271 3.66621065	-108.750000 29.7500000 18.2404575 -8.92508602 6.06406641	-108.750000 29.7500000 17.1875248 -8.73745537 6.73924971	-108.750000 29.7500000 16.5868282 -7.94698191 7.11750031	-108.750000 29.7500000 17.2459888 -6.56489658 8.94464111	-108.750000 29.7500000 17.2776566 -5.42351389 9.35038853	-108.750000 29.7500000 17.0002842 -3.91973543 9.38762665	-108.750000 29.7500000 14.1023922 -3.69298530 6.74901056	-108.750000 29.7500000 12.6467152 -2.87577295 5.30300856	-108.750000 29.7500000 13.3471022 -2.87294555 4.31634426	-108.750000 29.7500000 10.1262856 -2.40961623 2.58515048	-108.750000 29.7500000 13.0423193 -2.25875235 4.65078020	-108.750000 29.7500000 13.9926567 -1.40878606 5.74224615	-108.750000 29.7500000 16.7196159 0.189603075 7.17014503	-108.750000 29.7500000 18.1025047 -0.690434933 6.27495909	-108.750000 29.7500000 22.5134068 -0.900368571 9.99082279	-108.750000 29.7500000 30.3387432 -4.02345991 10.6036482	-108.750000 29.7500000 25.6675701 -4.57105398 10.7384758	-108.750000 29.7500000 24.8347988 -4.26263905 9.63549232	-108.750000 29.7500000 25.1370926 -3.07698607 7.95134640	-108.750000 29.7500000 27.4051018 -2.04698372 6.56182814	-108.750000 29.7500000 23.3598137 -1.54581857 5.91211987	-108.750000 29.7500000 24.8637848 -1.36767101 4.90798140	-108.750000 29.7500000 25.2004204 4.22328822E-02 3.35921073	-108.750000 29.7500000 27.5562363 0.990094125 3.09105706	-108.750000 29.7500000 22.4324055 2.68749380 1.16787755	-108.750000 29.7500000 22.1189461 3.74941206 0.397263199	-108.750000 29.7500000 21.0980301 4.61752653 -1.36584890	-108.750000 29.7500000 18.4182568 3.68342304 -1.96451950	-108.750000 29.7500000 17.1777725 3.85579658 -2.13921690	-108.750000 29.7500000 17.7809258 3.84531569 -3.17996073	-108.750000 29.7500000 15.9495583 2.31879354 -2.90439010	-108.750000 29.7500000 14.3370676 3.02077270 -2.99029422	-108.750000 29.7500000 12.4001560 1.57338405 -2.42487073
-108.250000 29.7500000 8.07345676 -2.82250214 1.15580785	-108.250000 29.7500000 6.57554626 -2.37666559 0.838773727	-108.250000 29.7500000 5.88223267 -2.16152382 0.447190911	-108.250000 29.7500000 4.99081993 -1.88748229 0.326564848	-108.250000 29.7500000 4.74300146 -1.80573261 0.140722394	-108.250000 29.7500000 3.83545136 -1.38252568 -0.125477403	-108.250000 29.7500000 3.73179841 -1.31498444 -0.532563269	-108.250000 29.7500000 6.19729805 -1.82363164 2.80977739E-03	-108.250000 29.7500000 8.49604607 -2.34428358 0.375279993	-108.250000 29.7500000 11.7999744 -3.60554981 0.744865060	-108.250000 29.7500000 15.0686054 -4.17198038 0.834956586	-108.250000 29.7500000 15.2626162 -5.27992630 1.24406922	-108.250000 29.7500000 15.9025707 -6.17570400 1.01177096	-108.250000 29.7500000 16.3173866 -7.17555666 1.05085981	-108.250000 29.7500000 16.1765308 -7.62761402 0.749445498	-108.250000 29.7500000 16.5858555 -7.71914959 1.92551410	-108.250000 29.7500000 20.0301056 -8.85655785 3.24152827	-108.250000 29.7500000 24.5239601 -10.6688995 5.47107410	-108.250000 29.7500000 23.6766796 -10.0018024 6.38748550	-108.250000 29.7500000 22.7873764 -8.01823425 7.39276600	-108.250000 29.7500000 19.3767681 -5.74795246 7.87831974	-108.250000 29.7500000 24.9451694 -5.06463575 10.0066481	-108.250000 29.7500000 23.4433804 -3.49070168 10.5280819	-108.250000 29.7500000 18.3517418 -3.18897820 7.86538887	-108.250000 29.7500000 15.9783134 -2.43748045 6.74279261	-108.250000 29.7500000 12.8406305 -1.86608326 5.09264183	-108.250000 29.7500000 11.8886852 -2.47904563 3.90411949	-108.250000 29.7500000 15.0767555 -1.96198654 5.74167299	-108.250000 29.7500000 15.6888361 -1.54253626 6.15759850	-108.250000 29.7500000 19.1162262 -0.884628952 7.91944885	-108.250000 29.7500000 15.1091633 -0.679931641 6.14888620	-108.250000 29.7500000 23.5421276 -1.64077389 9.37580490	-108.250000 29.7500000 23.4964542 -3.88223910 9.46871185	-108.250000 29.7500000 22.2810974 -4.78007889 10.0546637	-108.250000 29.7500000 28.3988762 -6.43321133 12.1026659	-108.250000 29.7500000 21.4243813 -4.50864315 8.81450272	-108.250000 29.7500000 21.9832554 -3.97209692 7.55159855	-108.250000 29.7500000 24.0942707 -3.31900978 7.84983635	-108.250000 29.7500000 19.3002262 -2.03080344 6.94498920	-108.250000 29.7500000 19.8995457 -0.652876854 5.68162632	-108.250000 29.7500000 15.9160614 0.816130042 4.43698597	-108.250000 29.7500000 16.2439728 1.78178799 4.29590321	-108.250000 29.7500000 11.3555431 3.22236514 2.88883066	-108.250000 29.7500000 11.0608339 3.64485168 1.61868405	-108.250000 29.7500000 13.2263746 2.77456760 1.70026040	-108.250000 29.7500000 13.5445642 2.83178949 0.574716985	-108.250000 29.7500000 13.2699680 2.76808333 0.150929630	-108.250000 29.7500000 15.0632772 1.63259256 9.18921232E-02	-108.250000 29.7500000 14.6381378 2.63139892 7.02904165E-02	-108.250000 29.7500000 12.8815441 1.10036612 -0.125244260
-107.750000 29.7500000 5.33758450 -1.93947411 0.463334382	-107.750000 29.7500000 5.64004230 -2.04052758 0.397326231	-107.750000 29.7500000 5.01993656 -1.55978584 7.48177394E-02	-107.750000 29.7500000 4.31221819 -1.49714315 -1.95887703E-02	-107.750000 29.7500000 4.12859058 -1.20606112 -0.334855646	-107.750000 29.7500000 3.31121778 -0.941303074 -0.551282108	-107.750000 29.7500000 3.33986259 -0.706895828 -1.06356037	-107.750000 29.7500000 5.51592350 -0.921697378 -0.402003229	-107.750000 29.7500000 9.59551811 -1.59898996 -3.26064564E-02	-107.750000 29.7500000 13.8117275 -2.35067868 0.698365390	-107.750000 29.7500000 17.2921047 -2.75137353 0.790075898	-107.750000 29.7500000 17.3857365 -3.89411330 0.664898396	-107.750000 29.7500000 14.3753567 -4.04703808 1.77057367E-02	-107.750000 29.7500000 15.1681395 -5.15272856 -0.167869255	-107.750000 29.7500000 19.6379032 -6.60499430 -0.992780089	-107.750000 29.7500000 20.8468628 -7.64988184 1.04232442	-107.750000 29.7500000 24.5506954 -9.02283669 2.13427067	-107.750000 29.7500000 25.3987579 -8.79495239 4.17612791	-107.750000 29.7500000 31.7591305 -10.9841375 5.88059568	-107.750000 29.7500000 30.7528305 -8.52199173 7.17787600	-107.750000 29.7500000 28.4792194 -5.85466099 8.21706200	-107.750000 29.7500000 30.1677418 -5.26576233 9.10094929	-107.750000 29.7500000 29.3456497 -3.48060632 10.1413660	-107.750000 29.7500000 23.5349102 -3.36347842 8.00138092	-107.750000 29.7500000 21.4946861 -2.73418593 7.39157200	-107.750000 29.7500000 16.7192383 -2.47800684 5.72187567	-107.750000 29.7500000 12.5157032 -2.03337669 4.32378864	-107.750000 29.7500000 15.6038809 -1.45613837 5.95714521	-107.750000 29.7500000 16.3183002 -1.04859900 5.65296555	-107.750000 29.7500000 21.3349686 0.114175051 7.41906309	-107.750000 29.7500000 21.5233307 -0.981023550 5.83905458	-107.750000 29.7500000 26.6815834 -0.978434086 7.52276278	-107.750000 29.7500000 25.6334953 -3.00470638 7.34691715	-107.750000 29.7500000 31.6511078 -5.90082121 9.32411957	-107.750000 29.7500000 27.1002407 -5.58861399 9.00486946	-107.750000 29.7500000 26.0950909 -5.03767061 7.29992771	-107.750000 29.7500000 25.8724689 -5.61278248 6.37090540	-107.750000 29.7500000 21.0654125 -4.27567101 5.72718716	-107.750000 29.7500000 15.9015207 -3.02630115 5.24482918	-107.750000 29.7500000 15.8239002 -1.92422819 4.81095839	-107.750000 29.7500000 11.7968359 -0.822311044 3.44095230	-107.750000 29.7500000 8.85403252 0.200730026 3.24573374	-107.750000 29.7500000 7.80666685 1.71727014 2.62572908	-107.750000 29.7500000 8.08311367 1.74368739 2.41241121	-107.750000 29.7500000 9.06342506 1.08136880 2.41551352	-107.750000 29.7500000 9.01580811 1.24274290 1.86522019	-107.750000 29.7500000 9.05559444 1.08385062 1.81702530	-107.750000 29.7500000 9.63754845 0.793490112 1.91001034	-107.750000 29.7500000 12.6933451 0.460610688 2.00053239	-107.750000 29.7500000 10.8842087 0.189096645 1.40397370
-107.250000 29.7500000 4.58174992 -1.53588331 0.133756980	-107.250000 29.7500000 4.87429190 -1.62089455 -1.22366296E-02	-107.250000 29.7500000 4.21423483 -1.21321082 -0.144734055	-107.250000 29.7500000 3.67782688 -1.01279211 -0.297495991	-107.250000 29.7500000 3.45679665 -0.771245003 -0.575160742	-107.250000 29.7500000 2.88006473 -0.410758346 -0.861238003	-107.250000 29.7500000 2.24766421 -0.127208769 -1.19107747	-107.250000 29.7500000 6.68156719 -0.380105704 -0.904939651	-107.250000 29.7500000 11.8183098 -0.573027551 -0.263835937	-107.250000 29.7500000 16.5486488 -1.19859004 0.837013900	-107.250000 29.7500000 21.2209587 -0.617100179 1.41932428	-107.250000 29.7500000 20.7721901 -1.73177505 0.679635465	-107.250000 29.7500000 21.5371132 -3.84936428 -0.983918071	-107.250000 29.7500000 17.6203918 -3.89365792 -1.41949904	-107.250000 29.7500000 21.9155216 -5.68214560 -3.04226446	-107.250000 29.7500000 23.9527988 -6.48875856 -0.511431336	-107.250000 29.7500000 28.6783905 -6.30965757 1.01013029	-107.250000 29.7500000 29.6633492 -6.70123196 2.10799503	-107.250000 29.7500000 38.0917702 -7.25102377 5.16520977	-107.250000 29.7500000 36.5537186 -6.74007797 6.05362988	-107.250000 29.7500000 35.7331047 -5.45351553 7.45743227	-107.250000 29.7500000 28.8685379 -4.41739178 6.94465733	-107.250000 29.7500000 28.4056892 -2.07147574 8.25128937	-107.250000 29.7500000 23.7587490 -3.35075402 6.68573189	-107.250000 29.7500000 22.0242214 -2.36117625 6.83721209	-107.250000 29.7500000 17.3411064 -2.35592484 5.54053926	-107.250000 29.7500000 12.9661312 -2.55469179 3.97019267	-107.250000 29.7500000 16.2459393 -1.69822264 5.34522152	-107.250000 29.7500000 17.3645668 -1.62726355 4.73932266	-107.250000 29.7500000 29.7329006 -2.11800289 5.83928204	-107.250000 29.7500000 17.7807636 -0.635201991 4.65735912	-107.250000 29.7500000 22.4591179 -1.37679470 4.40272522	-107.250000 29.7500000 29.2775383 -4.29447889 5.04635620	-107.250000 29.7500000 29.3652954 -6.05502319 5.53916788	-107.250000 29.7500000 26.8663921 -8.03082657 4.55249691	-107.250000 29.7500000 26.2946129 -7.55551004 3.81597853	-107.250000 29.7500000 20.9491768 -5.42683935 3.28835106	-107.250000 29.7500000 16.7414341 -4.93282318 2.84544516	-107.250000 29.7500000 16.3243275 -4.39982510 2.96385026	-107.250000 29.7500000 12.1440659 -2.97255969 2.37536192	-107.250000 29.7500000 8.91057873 -1.68471503 1.87888789	-107.250000 29.7500000 6.90677738 -0.763051927 1.73125863	-107.250000 29.7500000 5.74556160 0.337079346 1.71805727	-107.250000 29.7500000 6.22764349 0.266312927 1.56743443	-107.250000 29.7500000 7.19387150 0.114338942 1.61672151	-107.250000 29.7500000 8.99282837 4.82337065E-02 1.58631098	-107.250000 29.7500000 9.27969360 0.137812197 1.73505557	-107.250000 29.7500000 9.84638023 -0.263206780 1.66386294	-107.250000 29.7500000 10.0446625 -0.251776248 1.63322449	-107.250000 29.7500000 13.5465794 -0.901450694 1.77063894
-106.750000 29.7500000 4.86686897 -1.43375385 -0.115134493	-106.750000 29.7500000 4.18308973 -1.22514999 -0.270616353	-106.750000 29.7500000 3.54453397 -0.728923321 -0.170944199	-106.750000 29.7500000 3.15085793 -0.632694900 -0.431436241	-106.750000 29.7500000 2.25259042 -0.270705730 -0.506375194	-106.750000 29.7500000 2.39035487 -0.101481609 -0.910722852	-106.750000 29.7500000 1.92152846 0.110944547 -1.05642593	-106.750000 29.7500000 7.99957657 -0.277883977 -1.16119993	-106.750000 29.7500000 14.3385782 -0.699424326 -0.728719711	-106.750000 29.7500000 20.1786175 -1.30705774 0.287613362	-106.750000 29.7500000 27.2359772 -0.560396552 1.06061029	-106.750000 29.7500000 26.4135151 -1.28281271 -8.67673606E-02	-106.750000 29.7500000 20.1294994 -1.39558327 -1.78461790	-106.750000 29.7500000 20.5532665 -2.30906057 -2.61760092	-106.750000 29.7500000 20.4267368 -2.76780391 -3.96724582	-106.750000 29.7500000 28.4326897 -4.48193073 -2.81238151	-106.750000 29.7500000 33.8940239 -4.90116596 -0.372042447	-106.750000 29.7500000 34.7828178 -4.49788189 0.547071457	-106.750000 29.7500000 36.8782349 -4.66773462 3.21401238	-106.750000 29.7500000 36.9652061 -3.87980318 4.41913271	-106.750000 29.7500000 36.6062927 -2.92773509 6.42209101	-106.750000 29.7500000 35.7802277 -3.05109119 7.51591492	-106.750000 29.7500000 33.7488098 -1.25089264 7.82751417	-106.750000 29.7500000 31.1519489 -2.83792591 6.82692814	-106.750000 29.7500000 27.4797935 -2.84828639 6.89386606	-106.750000 29.7500000 22.2626724 -3.69048738 5.47227335	-106.750000 29.7500000 17.4316521 -4.23720598 3.61978841	-106.750000 29.7500000 16.3051929 -2.53136373 3.91072464	-106.750000 29.7500000 17.6889915 -1.81428742 3.99334717	-106.750000 29.7500000 22.0930042 -1.16570055 3.18642092	-106.750000 29.7500000 23.6939468 -1.39638782 4.75233555	-106.750000 29.7500000 21.9935913 -1.51018643 2.49804854	-106.750000 29.7500000 21.9570808 -3.95436072 2.32131147	-106.750000 29.7500000 21.7619400 -6.89775658 1.62155378	-106.750000 29.7500000 26.5227699 -10.4986258 0.977554142	-106.750000 29.7500000 20.7618809 -8.51142979 0.647684515	-106.750000 29.7500000 16.3766251 -6.57210112 0.684669733	-106.750000 29.7500000 17.1932507 -6.99017143 0.754465282	-106.750000 29.7500000 12.7161598 -5.23750448 0.669896781	-106.750000 29.7500000 9.43306255 -3.72275758 0.825648427	-106.750000 29.7500000 6.84648514 -2.36216688 0.723216534	-106.750000 29.7500000 5.12413073 -1.44525421 0.702075958	-106.750000 29.7500000 3.31284189 -0.313896686 0.708057940	-106.750000 29.7500000 3.61508822 -0.296532154 0.665351629	-106.750000 29.7500000 5.14041758 -0.650574028 0.716489911	-106.750000 29.7500000 5.07960987 -0.417364717 0.630217850	-106.750000 29.7500000 6.47338438 -0.610947490 0.929963291	-106.750000 29.7500000 7.44443655 -0.867573321 0.860085011	-106.750000 29.7500000 7.52945852 -0.950384974 0.997621596	-106.750000 29.7500000 7.61950541 -0.845955074 1.04271090
[truncated: 2,422 more rows]
[truncated: 23 more columns]
