# Supplementary material for: Geodynamic evolution of southwestern North America since the Late Eocene
Source: Nat Commun. 2019 Nov 18;10:5213. doi: 10.1038/s41467-019-12950-8 (PMC6861285; doi:10.1038/s41467-019-12950-8)
Supplement: Supplementary file 12 — Supplementary Data 9 [file 41467_2019_12950_MOESM12_ESM.xlsx]

## Sheet: Sheet1
Data for 0.0 Ma	0.5 Ma	1.0 Ma	1.5 Ma	2.0 Ma	2.5 Ma	3.0 Ma	3.5 Ma	4.0 Ma	4.5 Ma	5.0 Ma	5.5 Ma	6.0 Ma	6.5 Ma	7.0 Ma	7.5 Ma	8.0 Ma	8.5 Ma	9.0 Ma	9.5 Ma	10.0 Ma	10.5 Ma	11.0 Ma	11.5 Ma	12.0 Ma	12.5 Ma	13.0 Ma	13.5 Ma	14.0 Ma	14.5 Ma	15.0 Ma	15.5 Ma	16.0 Ma	16.5 Ma	17.0 Ma	17.5 Ma	18.0 Ma	18.5 Ma	19.0 Ma	19.5 Ma	20.0 Ma	20.5 Ma	21.0 Ma	21.5 Ma	22.0 Ma	22.5 Ma	23.0 Ma	23.5 Ma	24.0 Ma	24.5 Ma
-126.000 28.500 0.357E+01	-126.000 28.500 0.313E+01	-126.000 28.500 0.266E+01	-126.000 28.500 0.214E+01	-126.000 28.500 0.156E+01	-126.000 28.500 0.117E+01	-126.000 28.500 0.554E+00	-126.000 28.500 -0.137E+01	-126.000 28.500 -0.338E+01	-126.000 28.500 -0.556E+01	-126.000 28.500 -0.757E+01	-126.000 28.500 -0.705E+01	-126.000 28.500 -0.652E+01	-126.000 28.500 -0.601E+01	-126.000 28.500 -0.549E+01	-126.000 28.500 -0.492E+01	-126.000 28.500 -0.435E+01	-126.000 28.500 -0.377E+01	-126.000 28.500 -0.320E+01	-126.000 28.500 -0.282E+01	-126.000 28.500 -0.244E+01	-126.000 28.500 -0.207E+01	-126.000 28.500 -0.169E+01	-126.000 28.500 -0.150E+01	-126.000 28.500 -0.132E+01	-126.000 28.500 -0.114E+01	-126.000 28.500 -0.951E+00	-126.000 28.500 -0.763E+00	-126.000 28.500 -0.583E+00	-126.000 28.500 -0.407E+00	-126.000 28.500 -0.407E+00	-126.000 28.500 0.874E-02	-126.000 28.500 0.254E+00	-126.000 28.500 0.503E+00	-126.000 28.500 0.750E+00	-126.000 28.500 0.627E+00	-126.000 28.500 0.504E+00	-126.000 28.500 0.379E+00	-126.000 28.500 0.262E+00	-126.000 28.500 0.143E+00	-126.000 28.500 0.248E-01	-126.000 28.500 -0.944E-01	-126.000 28.500 -0.213E+00	-126.000 28.500 -0.276E+00	-126.000 28.500 -0.338E+00	-126.000 28.500 -0.402E+00	-126.000 28.500 -0.465E+00	-126.000 28.500 -0.527E+00	-126.000 28.500 -0.590E+00	-126.000 28.500 -0.648E+00
-125.900 28.500 0.307E+01	-125.900 28.500 0.275E+01	-125.900 28.500 0.215E+01	-125.900 28.500 0.151E+01	-125.900 28.500 0.658E+00	-125.900 28.500 0.161E+00	-125.900 28.500 -0.662E+00	-125.900 28.500 -0.222E+01	-125.900 28.500 -0.377E+01	-125.900 28.500 -0.594E+01	-125.900 28.500 -0.759E+01	-125.900 28.500 -0.685E+01	-125.900 28.500 -0.659E+01	-125.900 28.500 -0.586E+01	-125.900 28.500 -0.548E+01	-125.900 28.500 -0.493E+01	-125.900 28.500 -0.417E+01	-125.900 28.500 -0.363E+01	-125.900 28.500 -0.322E+01	-125.900 28.500 -0.275E+01	-125.900 28.500 -0.251E+01	-125.900 28.500 -0.219E+01	-125.900 28.500 -0.186E+01	-125.900 28.500 -0.171E+01	-125.900 28.500 -0.143E+01	-125.900 28.500 -0.127E+01	-125.900 28.500 -0.114E+01	-125.900 28.500 -0.106E+01	-125.900 28.500 -0.969E+00	-125.900 28.500 -0.786E+00	-125.900 28.500 -0.797E+00	-125.900 28.500 -0.508E+00	-125.900 28.500 -0.141E+00	-125.900 28.500 0.163E+00	-125.900 28.500 0.456E+00	-125.900 28.500 0.384E+00	-125.900 28.500 0.341E+00	-125.900 28.500 0.260E+00	-125.900 28.500 0.129E+00	-125.900 28.500 0.333E-02	-125.900 28.500 -0.148E+00	-125.900 28.500 -0.243E+00	-125.900 28.500 -0.230E+00	-125.900 28.500 -0.314E+00	-125.900 28.500 -0.371E+00	-125.900 28.500 -0.448E+00	-125.900 28.500 -0.512E+00	-125.900 28.500 -0.574E+00	-125.900 28.500 -0.623E+00	-125.900 28.500 -0.665E+00
-125.800 28.500 0.262E+01	-125.800 28.500 0.238E+01	-125.800 28.500 0.169E+01	-125.800 28.500 0.100E+01	-125.800 28.500 -0.659E-01	-125.800 28.500 -0.628E+00	-125.800 28.500 -0.160E+01	-125.800 28.500 -0.287E+01	-125.800 28.500 -0.419E+01	-125.800 28.500 -0.642E+01	-125.800 28.500 -0.793E+01	-125.800 28.500 -0.698E+01	-125.800 28.500 -0.686E+01	-125.800 28.500 -0.599E+01	-125.800 28.500 -0.571E+01	-125.800 28.500 -0.508E+01	-125.800 28.500 -0.419E+01	-125.800 28.500 -0.367E+01	-125.800 28.500 -0.333E+01	-125.800 28.500 -0.281E+01	-125.800 28.500 -0.266E+01	-125.800 28.500 -0.237E+01	-125.800 28.500 -0.209E+01	-125.800 28.500 -0.197E+01	-125.800 28.500 -0.159E+01	-125.800 28.500 -0.145E+01	-125.800 28.500 -0.138E+01	-125.800 28.500 -0.138E+01	-125.800 28.500 -0.139E+01	-125.800 28.500 -0.119E+01	-125.800 28.500 -0.122E+01	-125.800 28.500 -0.104E+01	-125.800 28.500 -0.534E+00	-125.800 28.500 -0.169E+00	-125.800 28.500 0.178E+00	-125.800 28.500 0.152E+00	-125.800 28.500 0.180E+00	-125.800 28.500 0.139E+00	-125.800 28.500 -0.265E-01	-125.800 28.500 -0.166E+00	-125.800 28.500 -0.350E+00	-125.800 28.500 -0.437E+00	-125.800 28.500 -0.278E+00	-125.800 28.500 -0.389E+00	-125.800 28.500 -0.439E+00	-125.800 28.500 -0.535E+00	-125.800 28.500 -0.586E+00	-125.800 28.500 -0.649E+00	-125.800 28.500 -0.683E+00	-125.800 28.500 -0.697E+00
-125.700 28.500 0.216E+01	-125.700 28.500 0.198E+01	-125.700 28.500 0.125E+01	-125.700 28.500 0.599E+00	-125.700 28.500 -0.619E+00	-125.700 28.500 -0.119E+01	-125.700 28.500 -0.224E+01	-125.700 28.500 -0.328E+01	-125.700 28.500 -0.465E+01	-125.700 28.500 -0.699E+01	-125.700 28.500 -0.864E+01	-125.700 28.500 -0.752E+01	-125.700 28.500 -0.737E+01	-125.700 28.500 -0.645E+01	-125.700 28.500 -0.621E+01	-125.700 28.500 -0.538E+01	-125.700 28.500 -0.444E+01	-125.700 28.500 -0.393E+01	-125.700 28.500 -0.355E+01	-125.700 28.500 -0.305E+01	-125.700 28.500 -0.290E+01	-125.700 28.500 -0.263E+01	-125.700 28.500 -0.238E+01	-125.700 28.500 -0.228E+01	-125.700 28.500 -0.183E+01	-125.700 28.500 -0.169E+01	-125.700 28.500 -0.166E+01	-125.700 28.500 -0.174E+01	-125.700 28.500 -0.186E+01	-125.700 28.500 -0.164E+01	-125.700 28.500 -0.168E+01	-125.700 28.500 -0.161E+01	-125.700 28.500 -0.943E+00	-125.700 28.500 -0.509E+00	-125.700 28.500 -0.890E-01	-125.700 28.500 -0.711E-01	-125.700 28.500 0.266E-01	-125.700 28.500 0.183E-01	-125.700 28.500 -0.200E+00	-125.700 28.500 -0.354E+00	-125.700 28.500 -0.571E+00	-125.700 28.500 -0.664E+00	-125.700 28.500 -0.345E+00	-125.700 28.500 -0.489E+00	-125.700 28.500 -0.531E+00	-125.700 28.500 -0.660E+00	-125.700 28.500 -0.686E+00	-125.700 28.500 -0.756E+00	-125.700 28.500 -0.777E+00	-125.700 28.500 -0.754E+00
-125.600 28.500 0.164E+01	-125.600 28.500 0.146E+01	-125.600 28.500 0.775E+00	-125.600 28.500 0.270E+00	-125.600 28.500 -0.988E+00	-125.600 28.500 -0.148E+01	-125.600 28.500 -0.250E+01	-125.600 28.500 -0.341E+01	-125.600 28.500 -0.516E+01	-125.600 28.500 -0.763E+01	-125.600 28.500 -0.971E+01	-125.600 28.500 -0.852E+01	-125.600 28.500 -0.815E+01	-125.600 28.500 -0.729E+01	-125.600 28.500 -0.697E+01	-125.600 28.500 -0.589E+01	-125.600 28.500 -0.496E+01	-125.600 28.500 -0.443E+01	-125.600 28.500 -0.391E+01	-125.600 28.500 -0.351E+01	-125.600 28.500 -0.323E+01	-125.600 28.500 -0.298E+01	-125.600 28.500 -0.274E+01	-125.600 28.500 -0.266E+01	-125.600 28.500 -0.217E+01	-125.600 28.500 -0.203E+01	-125.600 28.500 -0.200E+01	-125.600 28.500 -0.215E+01	-125.600 28.500 -0.240E+01	-125.600 28.500 -0.212E+01	-125.600 28.500 -0.218E+01	-125.600 28.500 -0.223E+01	-125.600 28.500 -0.137E+01	-125.600 28.500 -0.859E+00	-125.600 28.500 -0.344E+00	-125.600 28.500 -0.285E+00	-125.600 28.500 -0.114E+00	-125.600 28.500 -0.978E-01	-125.600 28.500 -0.380E+00	-125.600 28.500 -0.541E+00	-125.600 28.500 -0.793E+00	-125.600 28.500 -0.903E+00	-125.600 28.500 -0.416E+00	-125.600 28.500 -0.597E+00	-125.600 28.500 -0.631E+00	-125.600 28.500 -0.807E+00	-125.600 28.500 -0.801E+00	-125.600 28.500 -0.888E+00	-125.600 28.500 -0.899E+00	-125.600 28.500 -0.835E+00
-125.500 28.500 0.968E+00	-125.500 28.500 0.793E+00	-125.500 28.500 0.245E+00	-125.500 28.500 0.000E+00	-125.500 28.500 -0.114E+01	-125.500 28.500 -0.145E+01	-125.500 28.500 -0.230E+01	-125.500 28.500 -0.323E+01	-125.500 28.500 -0.565E+01	-125.500 28.500 -0.835E+01	-125.500 28.500 -0.111E+02	-125.500 28.500 -0.994E+01	-125.500 28.500 -0.924E+01	-125.500 28.500 -0.847E+01	-125.500 28.500 -0.799E+01	-125.500 28.500 -0.665E+01	-125.500 28.500 -0.574E+01	-125.500 28.500 -0.518E+01	-125.500 28.500 -0.445E+01	-125.500 28.500 -0.418E+01	-125.500 28.500 -0.368E+01	-125.500 28.500 -0.345E+01	-125.500 28.500 -0.320E+01	-125.500 28.500 -0.312E+01	-125.500 28.500 -0.262E+01	-125.500 28.500 -0.247E+01	-125.500 28.500 -0.241E+01	-125.500 28.500 -0.262E+01	-125.500 28.500 -0.301E+01	-125.500 28.500 -0.263E+01	-125.500 28.500 -0.271E+01	-125.500 28.500 -0.289E+01	-125.500 28.500 -0.182E+01	-125.500 28.500 -0.121E+01	-125.500 28.500 -0.580E+00	-125.500 28.500 -0.482E+00	-125.500 28.500 -0.234E+00	-125.500 28.500 -0.204E+00	-125.500 28.500 -0.547E+00	-125.500 28.500 -0.706E+00	-125.500 28.500 -0.988E+00	-125.500 28.500 -0.112E+01	-125.500 28.500 -0.469E+00	-125.500 28.500 -0.689E+00	-125.500 28.500 -0.712E+00	-125.500 28.500 -0.946E+00	-125.500 28.500 -0.911E+00	-125.500 28.500 -0.102E+01	-125.500 28.500 -0.103E+01	-125.500 28.500 -0.932E+00
-125.400 28.500 -0.285E+00	-125.400 28.500 -0.414E+00	-125.400 28.500 -0.694E+00	-125.400 28.500 -0.554E+00	-125.400 28.500 -0.136E+01	-125.400 28.500 -0.134E+01	-125.400 28.500 -0.183E+01	-125.400 28.500 -0.275E+01	-125.400 28.500 -0.582E+01	-125.400 28.500 -0.859E+01	-125.400 28.500 -0.120E+02	-125.400 28.500 -0.109E+02	-125.400 28.500 -0.997E+01	-125.400 28.500 -0.926E+01	-125.400 28.500 -0.860E+01	-125.400 28.500 -0.717E+01	-125.400 28.500 -0.626E+01	-125.400 28.500 -0.566E+01	-125.400 28.500 -0.477E+01	-125.400 28.500 -0.464E+01	-125.400 28.500 -0.390E+01	-125.400 28.500 -0.375E+01	-125.400 28.500 -0.348E+01	-125.400 28.500 -0.343E+01	-125.400 28.500 -0.296E+01	-125.400 28.500 -0.282E+01	-125.400 28.500 -0.269E+01	-125.400 28.500 -0.295E+01	-125.400 28.500 -0.349E+01	-125.400 28.500 -0.300E+01	-125.400 28.500 -0.310E+01	-125.400 28.500 -0.346E+01	-125.400 28.500 -0.221E+01	-125.400 28.500 -0.151E+01	-125.400 28.500 -0.764E+00	-125.400 28.500 -0.642E+00	-125.400 28.500 -0.324E+00	-125.400 28.500 -0.289E+00	-125.400 28.500 -0.682E+00	-125.400 28.500 -0.828E+00	-125.400 28.500 -0.114E+01	-125.400 28.500 -0.128E+01	-125.400 28.500 -0.491E+00	-125.400 28.500 -0.743E+00	-125.400 28.500 -0.753E+00	-125.400 28.500 -0.105E+01	-125.400 28.500 -0.996E+00	-125.400 28.500 -0.115E+01	-125.400 28.500 -0.115E+01	-125.400 28.500 -0.103E+01
-125.300 28.500 -0.109E+01	-125.300 28.500 -0.123E+01	-125.300 28.500 -0.132E+01	-125.300 28.500 -0.933E+00	-125.300 28.500 -0.147E+01	-125.300 28.500 -0.124E+01	-125.300 28.500 -0.148E+01	-125.300 28.500 -0.242E+01	-125.300 28.500 -0.595E+01	-125.300 28.500 -0.891E+01	-125.300 28.500 -0.129E+02	-125.300 28.500 -0.119E+02	-125.300 28.500 -0.108E+02	-125.300 28.500 -0.100E+02	-125.300 28.500 -0.920E+01	-125.300 28.500 -0.784E+01	-125.300 28.500 -0.683E+01	-125.300 28.500 -0.616E+01	-125.300 28.500 -0.521E+01	-125.300 28.500 -0.512E+01	-125.300 28.500 -0.420E+01	-125.300 28.500 -0.411E+01	-125.300 28.500 -0.381E+01	-125.300 28.500 -0.376E+01	-125.300 28.500 -0.334E+01	-125.300 28.500 -0.319E+01	-125.300 28.500 -0.297E+01	-125.300 28.500 -0.326E+01	-125.300 28.500 -0.393E+01	-125.300 28.500 -0.331E+01	-125.300 28.500 -0.342E+01	-125.300 28.500 -0.395E+01	-125.300 28.500 -0.255E+01	-125.300 28.500 -0.178E+01	-125.300 28.500 -0.911E+00	-125.300 28.500 -0.775E+00	-125.300 28.500 -0.401E+00	-125.300 28.500 -0.367E+00	-125.300 28.500 -0.787E+00	-125.300 28.500 -0.910E+00	-125.300 28.500 -0.125E+01	-125.300 28.500 -0.138E+01	-125.300 28.500 -0.476E+00	-125.300 28.500 -0.748E+00	-125.300 28.500 -0.739E+00	-125.300 28.500 -0.109E+01	-125.300 28.500 -0.103E+01	-125.300 28.500 -0.122E+01	-125.300 28.500 -0.123E+01	-125.300 28.500 -0.109E+01
-125.200 28.500 -0.133E+01	-125.200 28.500 -0.152E+01	-125.200 28.500 -0.155E+01	-125.200 28.500 -0.111E+01	-125.200 28.500 -0.152E+01	-125.200 28.500 -0.120E+01	-125.200 28.500 -0.134E+01	-125.200 28.500 -0.235E+01	-125.200 28.500 -0.609E+01	-125.200 28.500 -0.943E+01	-125.200 28.500 -0.137E+02	-125.200 28.500 -0.128E+02	-125.200 28.500 -0.117E+02	-125.200 28.500 -0.107E+02	-125.200 28.500 -0.985E+01	-125.200 28.500 -0.864E+01	-125.200 28.500 -0.743E+01	-125.200 28.500 -0.669E+01	-125.200 28.500 -0.576E+01	-125.200 28.500 -0.560E+01	-125.200 28.500 -0.460E+01	-125.200 28.500 -0.454E+01	-125.200 28.500 -0.421E+01	-125.200 28.500 -0.415E+01	-125.200 28.500 -0.374E+01	-125.200 28.500 -0.358E+01	-125.200 28.500 -0.325E+01	-125.200 28.500 -0.355E+01	-125.200 28.500 -0.430E+01	-125.200 28.500 -0.359E+01	-125.200 28.500 -0.371E+01	-125.200 28.500 -0.434E+01	-125.200 28.500 -0.283E+01	-125.200 28.500 -0.199E+01	-125.200 28.500 -0.103E+01	-125.200 28.500 -0.884E+00	-125.200 28.500 -0.464E+00	-125.200 28.500 -0.438E+00	-125.200 28.500 -0.858E+00	-125.200 28.500 -0.958E+00	-125.200 28.500 -0.129E+01	-125.200 28.500 -0.140E+01	-125.200 28.500 -0.435E+00	-125.200 28.500 -0.713E+00	-125.200 28.500 -0.676E+00	-125.200 28.500 -0.107E+01	-125.200 28.500 -0.103E+01	-125.200 28.500 -0.124E+01	-125.200 28.500 -0.125E+01	-125.200 28.500 -0.112E+01
-125.100 28.500 -0.920E+00	-125.100 28.500 -0.122E+01	-125.100 28.500 -0.135E+01	-125.100 28.500 -0.106E+01	-125.100 28.500 -0.155E+01	-125.100 28.500 -0.130E+01	-125.100 28.500 -0.155E+01	-125.100 28.500 -0.263E+01	-125.100 28.500 -0.631E+01	-125.100 28.500 -0.102E+02	-125.100 28.500 -0.146E+02	-125.100 28.500 -0.138E+02	-125.100 28.500 -0.128E+02	-125.100 28.500 -0.114E+02	-125.100 28.500 -0.106E+02	-125.100 28.500 -0.955E+01	-125.100 28.500 -0.808E+01	-125.100 28.500 -0.726E+01	-125.100 28.500 -0.643E+01	-125.100 28.500 -0.608E+01	-125.100 28.500 -0.512E+01	-125.100 28.500 -0.503E+01	-125.100 28.500 -0.468E+01	-125.100 28.500 -0.460E+01	-125.100 28.500 -0.415E+01	-125.100 28.500 -0.397E+01	-125.100 28.500 -0.355E+01	-125.100 28.500 -0.384E+01	-125.100 28.500 -0.462E+01	-125.100 28.500 -0.388E+01	-125.100 28.500 -0.400E+01	-125.100 28.500 -0.462E+01	-125.100 28.500 -0.304E+01	-125.100 28.500 -0.217E+01	-125.100 28.500 -0.113E+01	-125.100 28.500 -0.979E+00	-125.100 28.500 -0.518E+00	-125.100 28.500 -0.504E+00	-125.100 28.500 -0.900E+00	-125.100 28.500 -0.981E+00	-125.100 28.500 -0.127E+01	-125.100 28.500 -0.138E+01	-125.100 28.500 -0.382E+00	-125.100 28.500 -0.656E+00	-125.100 28.500 -0.584E+00	-125.100 28.500 -0.101E+01	-125.100 28.500 -0.998E+00	-125.100 28.500 -0.123E+01	-125.100 28.500 -0.124E+01	-125.100 28.500 -0.111E+01
-125.000 28.500 0.254E+00	-125.000 28.500 -0.273E+00	-125.000 28.500 -0.688E+00	-125.000 28.500 -0.786E+00	-125.000 28.500 -0.163E+01	-125.000 28.500 -0.166E+01	-125.000 28.500 -0.229E+01	-125.000 28.500 -0.331E+01	-125.000 28.500 -0.675E+01	-125.000 28.500 -0.113E+02	-125.000 28.500 -0.156E+02	-125.000 28.500 -0.149E+02	-125.000 28.500 -0.138E+02	-125.000 28.500 -0.122E+02	-125.000 28.500 -0.116E+02	-125.000 28.500 -0.105E+02	-125.000 28.500 -0.881E+01	-125.000 28.500 -0.794E+01	-125.000 28.500 -0.717E+01	-125.000 28.500 -0.660E+01	-125.000 28.500 -0.573E+01	-125.000 28.500 -0.555E+01	-125.000 28.500 -0.521E+01	-125.000 28.500 -0.509E+01	-125.000 28.500 -0.456E+01	-125.000 28.500 -0.436E+01	-125.000 28.500 -0.388E+01	-125.000 28.500 -0.418E+01	-125.000 28.500 -0.491E+01	-125.000 28.500 -0.424E+01	-125.000 28.500 -0.435E+01	-125.000 28.500 -0.485E+01	-125.000 28.500 -0.323E+01	-125.000 28.500 -0.234E+01	-125.000 28.500 -0.123E+01	-125.000 28.500 -0.108E+01	-125.000 28.500 -0.570E+00	-125.000 28.500 -0.572E+00	-125.000 28.500 -0.932E+00	-125.000 28.500 -0.100E+01	-125.000 28.500 -0.123E+01	-125.000 28.500 -0.134E+01	-125.000 28.500 -0.337E+00	-125.000 28.500 -0.604E+00	-125.000 28.500 -0.494E+00	-125.000 28.500 -0.929E+00	-125.000 28.500 -0.965E+00	-125.000 28.500 -0.121E+01	-125.000 28.500 -0.121E+01	-125.000 28.500 -0.110E+01
-124.900 28.500 0.177E+01	-124.900 28.500 0.979E+00	-124.900 28.500 0.199E+00	-124.900 28.500 -0.365E+00	-124.900 28.500 -0.170E+01	-124.900 28.500 -0.206E+01	-124.900 28.500 -0.318E+01	-124.900 28.500 -0.408E+01	-124.900 28.500 -0.733E+01	-124.900 28.500 -0.125E+02	-124.900 28.500 -0.165E+02	-124.900 28.500 -0.161E+02	-124.900 28.500 -0.147E+02	-124.900 28.500 -0.131E+02	-124.900 28.500 -0.125E+02	-124.900 28.500 -0.112E+02	-124.900 28.500 -0.947E+01	-124.900 28.500 -0.856E+01	-124.900 28.500 -0.777E+01	-124.900 28.500 -0.706E+01	-124.900 28.500 -0.626E+01	-124.900 28.500 -0.596E+01	-124.900 28.500 -0.564E+01	-124.900 28.500 -0.551E+01	-124.900 28.500 -0.488E+01	-124.900 28.500 -0.467E+01	-124.900 28.500 -0.418E+01	-124.900 28.500 -0.454E+01	-124.900 28.500 -0.518E+01	-124.900 28.500 -0.465E+01	-124.900 28.500 -0.478E+01	-124.900 28.500 -0.505E+01	-124.900 28.500 -0.338E+01	-124.900 28.500 -0.248E+01	-124.900 28.500 -0.133E+01	-124.900 28.500 -0.117E+01	-124.900 28.500 -0.605E+00	-124.900 28.500 -0.628E+00	-124.900 28.500 -0.951E+00	-124.900 28.500 -0.102E+01	-124.900 28.500 -0.119E+01	-124.900 28.500 -0.131E+01	-124.900 28.500 -0.316E+00	-124.900 28.500 -0.581E+00	-124.900 28.500 -0.436E+00	-124.900 28.500 -0.876E+00	-124.900 28.500 -0.964E+00	-124.900 28.500 -0.122E+01	-124.900 28.500 -0.120E+01	-124.900 28.500 -0.111E+01
-124.800 28.500 0.284E+01	-124.800 28.500 0.187E+01	-124.800 28.500 0.799E+00	-124.800 28.500 -0.134E+00	-124.800 28.500 -0.184E+01	-124.800 28.500 -0.243E+01	-124.800 28.500 -0.392E+01	-124.800 28.500 -0.476E+01	-124.800 28.500 -0.795E+01	-124.800 28.500 -0.136E+02	-124.800 28.500 -0.172E+02	-124.800 28.500 -0.174E+02	-124.800 28.500 -0.156E+02	-124.800 28.500 -0.141E+02	-124.800 28.500 -0.135E+02	-124.800 28.500 -0.120E+02	-124.800 28.500 -0.103E+02	-124.800 28.500 -0.930E+01	-124.800 28.500 -0.844E+01	-124.800 28.500 -0.765E+01	-124.800 28.500 -0.684E+01	-124.800 28.500 -0.641E+01	-124.800 28.500 -0.609E+01	-124.800 28.500 -0.595E+01	-124.800 28.500 -0.522E+01	-124.800 28.500 -0.500E+01	-124.800 28.500 -0.454E+01	-124.800 28.500 -0.498E+01	-124.800 28.500 -0.549E+01	-124.800 28.500 -0.517E+01	-124.800 28.500 -0.531E+01	-124.800 28.500 -0.525E+01	-124.800 28.500 -0.353E+01	-124.800 28.500 -0.265E+01	-124.800 28.500 -0.144E+01	-124.800 28.500 -0.127E+01	-124.800 28.500 -0.648E+00	-124.800 28.500 -0.685E+00	-124.800 28.500 -0.970E+00	-124.800 28.500 -0.105E+01	-124.800 28.500 -0.115E+01	-124.800 28.500 -0.127E+01	-124.800 28.500 -0.303E+00	-124.800 28.500 -0.565E+00	-124.800 28.500 -0.390E+00	-124.800 28.500 -0.826E+00	-124.800 28.500 -0.964E+00	-124.800 28.500 -0.123E+01	-124.800 28.500 -0.119E+01	-124.800 28.500 -0.113E+01
-124.700 28.500 0.331E+01	-124.700 28.500 0.226E+01	-124.700 28.500 0.102E+01	-124.700 28.500 -0.132E+00	-124.700 28.500 -0.203E+01	-124.700 28.500 -0.272E+01	-124.700 28.500 -0.439E+01	-124.700 28.500 -0.520E+01	-124.700 28.500 -0.851E+01	-124.700 28.500 -0.144E+02	-124.700 28.500 -0.179E+02	-124.700 28.500 -0.186E+02	-124.700 28.500 -0.165E+02	-124.700 28.500 -0.151E+02	-124.700 28.500 -0.145E+02	-124.700 28.500 -0.128E+02	-124.700 28.500 -0.112E+02	-124.700 28.500 -0.101E+02	-124.700 28.500 -0.916E+01	-124.700 28.500 -0.836E+01	-124.700 28.500 -0.743E+01	-124.700 28.500 -0.693E+01	-124.700 28.500 -0.656E+01	-124.700 28.500 -0.640E+01	-124.700 28.500 -0.559E+01	-124.700 28.500 -0.537E+01	-124.700 28.500 -0.496E+01	-124.700 28.500 -0.547E+01	-124.700 28.500 -0.582E+01	-124.700 28.500 -0.575E+01	-124.700 28.500 -0.589E+01	-124.700 28.500 -0.549E+01	-124.700 28.500 -0.372E+01	-124.700 28.500 -0.282E+01	-124.700 28.500 -0.154E+01	-124.700 28.500 -0.139E+01	-124.700 28.500 -0.702E+00	-124.700 28.500 -0.733E+00	-124.700 28.500 -0.989E+00	-124.700 28.500 -0.107E+01	-124.700 28.500 -0.114E+01	-124.700 28.500 -0.123E+01	-124.700 28.500 -0.291E+00	-124.700 28.500 -0.545E+00	-124.700 28.500 -0.350E+00	-124.700 28.500 -0.778E+00	-124.700 28.500 -0.948E+00	-124.700 28.500 -0.124E+01	-124.700 28.500 -0.116E+01	-124.700 28.500 -0.114E+01
-124.600 28.500 0.305E+01	-124.600 28.500 0.206E+01	-124.600 28.500 0.771E+00	-124.600 28.500 -0.392E+00	-124.600 28.500 -0.222E+01	-124.600 28.500 -0.288E+01	-124.600 28.500 -0.449E+01	-124.600 28.500 -0.536E+01	-124.600 28.500 -0.894E+01	-124.600 28.500 -0.149E+02	-124.600 28.500 -0.186E+02	-124.600 28.500 -0.197E+02	-124.600 28.500 -0.175E+02	-124.600 28.500 -0.161E+02	-124.600 28.500 -0.154E+02	-124.600 28.500 -0.138E+02	-124.600 28.500 -0.123E+02	-124.600 28.500 -0.111E+02	-124.600 28.500 -0.996E+01	-124.600 28.500 -0.913E+01	-124.600 28.500 -0.802E+01	-124.600 28.500 -0.753E+01	-124.600 28.500 -0.706E+01	-124.600 28.500 -0.685E+01	-124.600 28.500 -0.600E+01	-124.600 28.500 -0.577E+01	-124.600 28.500 -0.545E+01	-124.600 28.500 -0.598E+01	-124.600 28.500 -0.614E+01	-124.600 28.500 -0.635E+01	-124.600 28.500 -0.649E+01	-124.600 28.500 -0.577E+01	-124.600 28.500 -0.394E+01	-124.600 28.500 -0.299E+01	-124.600 28.500 -0.160E+01	-124.600 28.500 -0.150E+01	-124.600 28.500 -0.767E+00	-124.600 28.500 -0.768E+00	-124.600 28.500 -0.100E+01	-124.600 28.500 -0.109E+01	-124.600 28.500 -0.115E+01	-124.600 28.500 -0.118E+01	-124.600 28.500 -0.274E+00	-124.600 28.500 -0.512E+00	-124.600 28.500 -0.310E+00	-124.600 28.500 -0.729E+00	-124.600 28.500 -0.907E+00	-124.600 28.500 -0.123E+01	-124.600 28.500 -0.112E+01	-124.600 28.500 -0.114E+01
-124.500 28.500 0.192E+01	-124.500 28.500 0.113E+01	-124.500 28.500 -0.458E-02	-124.500 28.500 -0.944E+00	-124.500 28.500 -0.239E+01	-124.500 28.500 -0.285E+01	-124.500 28.500 -0.410E+01	-124.500 28.500 -0.518E+01	-124.500 28.500 -0.915E+01	-124.500 28.500 -0.151E+02	-124.500 28.500 -0.192E+02	-124.500 28.500 -0.205E+02	-124.500 28.500 -0.184E+02	-124.500 28.500 -0.170E+02	-124.500 28.500 -0.163E+02	-124.500 28.500 -0.148E+02	-124.500 28.500 -0.133E+02	-124.500 28.500 -0.120E+02	-124.500 28.500 -0.108E+02	-124.500 28.500 -0.990E+01	-124.500 28.500 -0.863E+01	-124.500 28.500 -0.819E+01	-124.500 28.500 -0.762E+01	-124.500 28.500 -0.732E+01	-124.500 28.500 -0.645E+01	-124.500 28.500 -0.623E+01	-124.500 28.500 -0.599E+01	-124.500 28.500 -0.647E+01	-124.500 28.500 -0.643E+01	-124.500 28.500 -0.691E+01	-124.500 28.500 -0.701E+01	-124.500 28.500 -0.610E+01	-124.500 28.500 -0.420E+01	-124.500 28.500 -0.314E+01	-124.500 28.500 -0.164E+01	-124.500 28.500 -0.161E+01	-124.500 28.500 -0.838E+00	-124.500 28.500 -0.791E+00	-124.500 28.500 -0.102E+01	-124.500 28.500 -0.110E+01	-124.500 28.500 -0.116E+01	-124.500 28.500 -0.111E+01	-124.500 28.500 -0.246E+00	-124.500 28.500 -0.461E+00	-124.500 28.500 -0.262E+00	-124.500 28.500 -0.671E+00	-124.500 28.500 -0.837E+00	-124.500 28.500 -0.120E+01	-124.500 28.500 -0.106E+01	-124.500 28.500 -0.112E+01
-124.400 28.500 0.456E+00	-124.400 28.500 -0.625E-01	-124.400 28.500 -0.954E+00	-124.400 28.500 -0.154E+01	-124.400 28.500 -0.246E+01	-124.400 28.500 -0.265E+01	-124.400 28.500 -0.341E+01	-124.400 28.500 -0.485E+01	-124.400 28.500 -0.928E+01	-124.400 28.500 -0.151E+02	-124.400 28.500 -0.200E+02	-124.400 28.500 -0.211E+02	-124.400 28.500 -0.193E+02	-124.400 28.500 -0.178E+02	-124.400 28.500 -0.170E+02	-124.400 28.500 -0.158E+02	-124.400 28.500 -0.143E+02	-124.400 28.500 -0.128E+02	-124.400 28.500 -0.115E+02	-124.400 28.500 -0.104E+02	-124.400 28.500 -0.907E+01	-124.400 28.500 -0.871E+01	-124.400 28.500 -0.813E+01	-124.400 28.500 -0.770E+01	-124.400 28.500 -0.683E+01	-124.400 28.500 -0.663E+01	-124.400 28.500 -0.651E+01	-124.400 28.500 -0.684E+01	-124.400 28.500 -0.664E+01	-124.400 28.500 -0.737E+01	-124.400 28.500 -0.741E+01	-124.400 28.500 -0.649E+01	-124.400 28.500 -0.451E+01	-124.400 28.500 -0.327E+01	-124.400 28.500 -0.163E+01	-124.400 28.500 -0.170E+01	-124.400 28.500 -0.902E+00	-124.400 28.500 -0.800E+00	-124.400 28.500 -0.101E+01	-124.400 28.500 -0.109E+01	-124.400 28.500 -0.117E+01	-124.400 28.500 -0.102E+01	-124.400 28.500 -0.212E+00	-124.400 28.500 -0.400E+00	-124.400 28.500 -0.209E+00	-124.400 28.500 -0.620E+00	-124.400 28.500 -0.756E+00	-124.400 28.500 -0.116E+01	-124.400 28.500 -0.100E+01	-124.400 28.500 -0.111E+01
-124.300 28.500 -0.799E+00	-124.300 28.500 -0.111E+01	-124.300 28.500 -0.177E+01	-124.300 28.500 -0.205E+01	-124.300 28.500 -0.253E+01	-124.300 28.500 -0.256E+01	-124.300 28.500 -0.290E+01	-124.300 28.500 -0.467E+01	-124.300 28.500 -0.948E+01	-124.300 28.500 -0.151E+02	-124.300 28.500 -0.206E+02	-124.300 28.500 -0.215E+02	-124.300 28.500 -0.200E+02	-124.300 28.500 -0.188E+02	-124.300 28.500 -0.179E+02	-124.300 28.500 -0.167E+02	-124.300 28.500 -0.152E+02	-124.300 28.500 -0.136E+02	-124.300 28.500 -0.123E+02	-124.300 28.500 -0.109E+02	-124.300 28.500 -0.959E+01	-124.300 28.500 -0.923E+01	-124.300 28.500 -0.872E+01	-124.300 28.500 -0.815E+01	-124.300 28.500 -0.730E+01	-124.300 28.500 -0.710E+01	-124.300 28.500 -0.708E+01	-124.300 28.500 -0.719E+01	-124.300 28.500 -0.688E+01	-124.300 28.500 -0.780E+01	-124.300 28.500 -0.776E+01	-124.300 28.500 -0.698E+01	-124.300 28.500 -0.489E+01	-124.300 28.500 -0.342E+01	-124.300 28.500 -0.164E+01	-124.300 28.500 -0.181E+01	-124.300 28.500 -0.975E+00	-124.300 28.500 -0.819E+00	-124.300 28.500 -0.102E+01	-124.300 28.500 -0.108E+01	-124.300 28.500 -0.117E+01	-124.300 28.500 -0.941E+00	-124.300 28.500 -0.180E+00	-124.300 28.500 -0.342E+00	-124.300 28.500 -0.166E+00	-124.300 28.500 -0.585E+00	-124.300 28.500 -0.689E+00	-124.300 28.500 -0.112E+01	-124.300 28.500 -0.973E+00	-124.300 28.500 -0.111E+01
-124.200 28.500 -0.168E+01	-124.200 28.500 -0.187E+01	-124.200 28.500 -0.233E+01	-124.200 28.500 -0.241E+01	-124.200 28.500 -0.262E+01	-124.200 28.500 -0.258E+01	-124.200 28.500 -0.269E+01	-124.200 28.500 -0.475E+01	-124.200 28.500 -0.986E+01	-124.200 28.500 -0.153E+02	-124.200 28.500 -0.213E+02	-124.200 28.500 -0.220E+02	-124.200 28.500 -0.208E+02	-124.200 28.500 -0.199E+02	-124.200 28.500 -0.190E+02	-124.200 28.500 -0.177E+02	-124.200 28.500 -0.163E+02	-124.200 28.500 -0.146E+02	-124.200 28.500 -0.132E+02	-124.200 28.500 -0.114E+02	-124.200 28.500 -0.103E+02	-124.200 28.500 -0.972E+01	-124.200 28.500 -0.938E+01	-124.200 28.500 -0.864E+01	-124.200 28.500 -0.784E+01	-124.200 28.500 -0.763E+01	-124.200 28.500 -0.770E+01	-124.200 28.500 -0.756E+01	-124.200 28.500 -0.716E+01	-124.200 28.500 -0.820E+01	-124.200 28.500 -0.810E+01	-124.200 28.500 -0.754E+01	-124.200 28.500 -0.533E+01	-124.200 28.500 -0.357E+01	-124.200 28.500 -0.169E+01	-124.200 28.500 -0.192E+01	-124.200 28.500 -0.105E+01	-124.200 28.500 -0.853E+00	-124.200 28.500 -0.102E+01	-124.200 28.500 -0.107E+01	-124.200 28.500 -0.116E+01	-124.200 28.500 -0.856E+00	-124.200 28.500 -0.145E+00	-124.200 28.500 -0.289E+00	-124.200 28.500 -0.133E+00	-124.200 28.500 -0.553E+00	-124.200 28.500 -0.647E+00	-124.200 28.500 -0.108E+01	-124.200 28.500 -0.976E+00	-124.200 28.500 -0.113E+01
-124.100 28.500 -0.201E+01	-124.100 28.500 -0.219E+01	-124.100 28.500 -0.251E+01	-124.100 28.500 -0.258E+01	-124.100 28.500 -0.273E+01	-124.100 28.500 -0.275E+01	-124.100 28.500 -0.287E+01	-124.100 28.500 -0.517E+01	-124.100 28.500 -0.105E+02	-124.100 28.500 -0.159E+02	-124.100 28.500 -0.222E+02	-124.100 28.500 -0.227E+02	-124.100 28.500 -0.217E+02	-124.100 28.500 -0.213E+02	-124.100 28.500 -0.202E+02	-124.100 28.500 -0.186E+02	-124.100 28.500 -0.174E+02	-124.100 28.500 -0.155E+02	-124.100 28.500 -0.140E+02	-124.100 28.500 -0.120E+02	-124.100 28.500 -0.111E+02	-124.100 28.500 -0.102E+02	-124.100 28.500 -0.101E+02	-124.100 28.500 -0.918E+01	-124.100 28.500 -0.846E+01	-124.100 28.500 -0.821E+01	-124.100 28.500 -0.831E+01	-124.100 28.500 -0.794E+01	-124.100 28.500 -0.747E+01	-124.100 28.500 -0.855E+01	-124.100 28.500 -0.847E+01	-124.100 28.500 -0.813E+01	-124.100 28.500 -0.579E+01	-124.100 28.500 -0.371E+01	-124.100 28.500 -0.178E+01	-124.100 28.500 -0.203E+01	-124.100 28.500 -0.114E+01	-124.100 28.500 -0.903E+00	-124.100 28.500 -0.103E+01	-124.100 28.500 -0.105E+01	-124.100 28.500 -0.114E+01	-124.100 28.500 -0.766E+00	-124.100 28.500 -0.108E+00	-124.100 28.500 -0.240E+00	-124.100 28.500 -0.109E+00	-124.100 28.500 -0.513E+00	-124.100 28.500 -0.632E+00	-124.100 28.500 -0.104E+01	-124.100 28.500 -0.101E+01	-124.100 28.500 -0.117E+01
-124.000 28.500 -0.161E+01	-124.000 28.500 -0.191E+01	-124.000 28.500 -0.221E+01	-124.000 28.500 -0.253E+01	-124.000 28.500 -0.288E+01	-124.000 28.500 -0.312E+01	-124.000 28.500 -0.352E+01	-124.000 28.500 -0.594E+01	-124.000 28.500 -0.114E+02	-124.000 28.500 -0.169E+02	-124.000 28.500 -0.232E+02	-124.000 28.500 -0.238E+02	-124.000 28.500 -0.228E+02	-124.000 28.500 -0.226E+02	-124.000 28.500 -0.216E+02	-124.000 28.500 -0.196E+02	-124.000 28.500 -0.186E+02	-124.000 28.500 -0.165E+02	-124.000 28.500 -0.150E+02	-124.000 28.500 -0.128E+02	-124.000 28.500 -0.121E+02	-124.000 28.500 -0.108E+02	-124.000 28.500 -0.108E+02	-124.000 28.500 -0.976E+01	-124.000 28.500 -0.912E+01	-124.000 28.500 -0.882E+01	-124.000 28.500 -0.892E+01	-124.000 28.500 -0.837E+01	-124.000 28.500 -0.781E+01	-124.000 28.500 -0.888E+01	-124.000 28.500 -0.889E+01	-124.000 28.500 -0.867E+01	-124.000 28.500 -0.621E+01	-124.000 28.500 -0.383E+01	-124.000 28.500 -0.189E+01	-124.000 28.500 -0.214E+01	-124.000 28.500 -0.122E+01	-124.000 28.500 -0.960E+00	-124.000 28.500 -0.105E+01	-124.000 28.500 -0.103E+01	-124.000 28.500 -0.112E+01	-124.000 28.500 -0.669E+00	-124.000 28.500 -0.688E-01	-124.000 28.500 -0.194E+00	-124.000 28.500 -0.934E-01	-124.000 28.500 -0.459E+00	-124.000 28.500 -0.634E+00	-124.000 28.500 -0.996E+00	-124.000 28.500 -0.105E+01	-124.000 28.500 -0.121E+01
-123.900 28.500 -0.807E+00	-123.900 28.500 -0.128E+01	-123.900 28.500 -0.163E+01	-123.900 28.500 -0.233E+01	-123.900 28.500 -0.297E+01	-123.900 28.500 -0.349E+01	-123.900 28.500 -0.432E+01	-123.900 28.500 -0.721E+01	-123.900 28.500 -0.131E+02	-123.900 28.500 -0.196E+02	-123.900 28.500 -0.262E+02	-123.900 28.500 -0.265E+02	-123.900 28.500 -0.248E+02	-123.900 28.500 -0.242E+02	-123.900 28.500 -0.228E+02	-123.900 28.500 -0.207E+02	-123.900 28.500 -0.198E+02	-123.900 28.500 -0.173E+02	-123.900 28.500 -0.155E+02	-123.900 28.500 -0.135E+02	-123.900 28.500 -0.130E+02	-123.900 28.500 -0.112E+02	-123.900 28.500 -0.114E+02	-123.900 28.500 -0.102E+02	-123.900 28.500 -0.970E+01	-123.900 28.500 -0.934E+01	-123.900 28.500 -0.941E+01	-123.900 28.500 -0.880E+01	-123.900 28.500 -0.810E+01	-123.900 28.500 -0.913E+01	-123.900 28.500 -0.937E+01	-123.900 28.500 -0.912E+01	-123.900 28.500 -0.657E+01	-123.900 28.500 -0.393E+01	-123.900 28.500 -0.204E+01	-123.900 28.500 -0.224E+01	-123.900 28.500 -0.132E+01	-123.900 28.500 -0.102E+01	-123.900 28.500 -0.106E+01	-123.900 28.500 -0.101E+01	-123.900 28.500 -0.109E+01	-123.900 28.500 -0.568E+00	-123.900 28.500 -0.345E-01	-123.900 28.500 -0.154E+00	-123.900 28.500 -0.875E-01	-123.900 28.500 -0.384E+00	-123.900 28.500 -0.638E+00	-123.900 28.500 -0.954E+00	-123.900 28.500 -0.110E+01	-123.900 28.500 -0.125E+01
-123.800 28.500 -0.368E+00	-123.800 28.500 -0.946E+00	-123.800 28.500 -0.131E+01	-123.800 28.500 -0.235E+01	-123.800 28.500 -0.312E+01	-123.800 28.500 -0.384E+01	-123.800 28.500 -0.496E+01	-123.800 28.500 -0.820E+01	-123.800 28.500 -0.143E+02	-123.800 28.500 -0.215E+02	-123.800 28.500 -0.285E+02	-123.800 28.500 -0.286E+02	-123.800 28.500 -0.264E+02	-123.800 28.500 -0.254E+02	-123.800 28.500 -0.240E+02	-123.800 28.500 -0.218E+02	-123.800 28.500 -0.210E+02	-123.800 28.500 -0.179E+02	-123.800 28.500 -0.160E+02	-123.800 28.500 -0.142E+02	-123.800 28.500 -0.138E+02	-123.800 28.500 -0.118E+02	-123.800 28.500 -0.121E+02	-123.800 28.500 -0.108E+02	-123.800 28.500 -0.103E+02	-123.800 28.500 -0.990E+01	-123.800 28.500 -0.993E+01	-123.800 28.500 -0.931E+01	-123.800 28.500 -0.846E+01	-123.800 28.500 -0.941E+01	-123.800 28.500 -0.997E+01	-123.800 28.500 -0.953E+01	-123.800 28.500 -0.690E+01	-123.800 28.500 -0.403E+01	-123.800 28.500 -0.221E+01	-123.800 28.500 -0.235E+01	-123.800 28.500 -0.141E+01	-123.800 28.500 -0.109E+01	-123.800 28.500 -0.107E+01	-123.800 28.500 -0.993E+00	-123.800 28.500 -0.106E+01	-123.800 28.500 -0.483E+00	-123.800 28.500 -0.124E-01	-123.800 28.500 -0.128E+00	-123.800 28.500 -0.970E-01	-123.800 28.500 -0.310E+00	-123.800 28.500 -0.650E+00	-123.800 28.500 -0.926E+00	-123.800 28.500 -0.116E+01	-123.800 28.500 -0.128E+01
-123.700 28.500 -0.598E+00	-123.700 28.500 -0.118E+01	-123.700 28.500 -0.145E+01	-123.700 28.500 -0.271E+01	-123.700 28.500 -0.337E+01	-123.700 28.500 -0.414E+01	-123.700 28.500 -0.534E+01	-123.700 28.500 -0.878E+01	-123.700 28.500 -0.149E+02	-123.700 28.500 -0.225E+02	-123.700 28.500 -0.298E+02	-123.700 28.500 -0.300E+02	-123.700 28.500 -0.276E+02	-123.700 28.500 -0.263E+02	-123.700 28.500 -0.251E+02	-123.700 28.500 -0.229E+02	-123.700 28.500 -0.222E+02	-123.700 28.500 -0.186E+02	-123.700 28.500 -0.166E+02	-123.700 28.500 -0.148E+02	-123.700 28.500 -0.146E+02	-123.700 28.500 -0.125E+02	-123.700 28.500 -0.128E+02	-123.700 28.500 -0.115E+02	-123.700 28.500 -0.110E+02	-123.700 28.500 -0.105E+02	-123.700 28.500 -0.105E+02	-123.700 28.500 -0.988E+01	-123.700 28.500 -0.890E+01	-123.700 28.500 -0.972E+01	-123.700 28.500 -0.106E+02	-123.700 28.500 -0.990E+01	-123.700 28.500 -0.719E+01	-123.700 28.500 -0.417E+01	-123.700 28.500 -0.239E+01	-123.700 28.500 -0.247E+01	-123.700 28.500 -0.152E+01	-123.700 28.500 -0.115E+01	-123.700 28.500 -0.109E+01	-123.700 28.500 -0.982E+00	-123.700 28.500 -0.102E+01	-123.700 28.500 -0.432E+00	-123.700 28.500 0.000E+00	-123.700 28.500 -0.116E+00	-123.700 28.500 -0.117E+00	-123.700 28.500 -0.252E+00	-123.700 28.500 -0.666E+00	-123.700 28.500 -0.912E+00	-123.700 28.500 -0.121E+01	-123.700 28.500 -0.130E+01
-123.600 28.500 -0.172E+01	-123.600 28.500 -0.216E+01	-123.600 28.500 -0.219E+01	-123.600 28.500 -0.346E+01	-123.600 28.500 -0.374E+01	-123.600 28.500 -0.436E+01	-123.600 28.500 -0.536E+01	-123.600 28.500 -0.884E+01	-123.600 28.500 -0.148E+02	-123.600 28.500 -0.224E+02	-123.600 28.500 -0.298E+02	-123.600 28.500 -0.304E+02	-123.600 28.500 -0.280E+02	-123.600 28.500 -0.268E+02	-123.600 28.500 -0.261E+02	-123.600 28.500 -0.239E+02	-123.600 28.500 -0.234E+02	-123.600 28.500 -0.194E+02	-123.600 28.500 -0.174E+02	-123.600 28.500 -0.154E+02	-123.600 28.500 -0.153E+02	-123.600 28.500 -0.132E+02	-123.600 28.500 -0.135E+02	-123.600 28.500 -0.123E+02	-123.600 28.500 -0.117E+02	-123.600 28.500 -0.111E+02	-123.600 28.500 -0.111E+02	-123.600 28.500 -0.105E+02	-123.600 28.500 -0.944E+01	-123.600 28.500 -0.101E+02	-123.600 28.500 -0.113E+02	-123.600 28.500 -0.102E+02	-123.600 28.500 -0.744E+01	-123.600 28.500 -0.433E+01	-123.600 28.500 -0.257E+01	-123.600 28.500 -0.258E+01	-123.600 28.500 -0.162E+01	-123.600 28.500 -0.122E+01	-123.600 28.500 -0.110E+01	-123.600 28.500 -0.975E+00	-123.600 28.500 -0.972E+00	-123.600 28.500 -0.416E+00	-123.600 28.500 0.832E-02	-123.600 28.500 -0.110E+00	-123.600 28.500 -0.141E+00	-123.600 28.500 -0.218E+00	-123.600 28.500 -0.684E+00	-123.600 28.500 -0.905E+00	-123.600 28.500 -0.124E+01	-123.600 28.500 -0.128E+01
-123.500 28.500 -0.386E+01	-123.500 28.500 -0.399E+01	-123.500 28.500 -0.356E+01	-123.500 28.500 -0.459E+01	-123.500 28.500 -0.420E+01	-123.500 28.500 -0.444E+01	-123.500 28.500 -0.492E+01	-123.500 28.500 -0.826E+01	-123.500 28.500 -0.140E+02	-123.500 28.500 -0.209E+02	-123.500 28.500 -0.282E+02	-123.500 28.500 -0.296E+02	-123.500 28.500 -0.276E+02	-123.500 28.500 -0.272E+02	-123.500 28.500 -0.271E+02	-123.500 28.500 -0.248E+02	-123.500 28.500 -0.247E+02	-123.500 28.500 -0.204E+02	-123.500 28.500 -0.184E+02	-123.500 28.500 -0.162E+02	-123.500 28.500 -0.162E+02	-123.500 28.500 -0.139E+02	-123.500 28.500 -0.143E+02	-123.500 28.500 -0.131E+02	-123.500 28.500 -0.124E+02	-123.500 28.500 -0.118E+02	-123.500 28.500 -0.117E+02	-123.500 28.500 -0.111E+02	-123.500 28.500 -0.100E+02	-123.500 28.500 -0.105E+02	-123.500 28.500 -0.120E+02	-123.500 28.500 -0.105E+02	-123.500 28.500 -0.764E+01	-123.500 28.500 -0.452E+01	-123.500 28.500 -0.273E+01	-123.500 28.500 -0.268E+01	-123.500 28.500 -0.172E+01	-123.500 28.500 -0.128E+01	-123.500 28.500 -0.112E+01	-123.500 28.500 -0.969E+00	-123.500 28.500 -0.922E+00	-123.500 28.500 -0.429E+00	-123.500 28.500 0.187E-01	-123.500 28.500 -0.105E+00	-123.500 28.500 -0.163E+00	-123.500 28.500 -0.209E+00	-123.500 28.500 -0.704E+00	-123.500 28.500 -0.899E+00	-123.500 28.500 -0.126E+01	-123.500 28.500 -0.126E+01
-123.400 28.500 -0.645E+01	-123.400 28.500 -0.620E+01	-123.400 28.500 -0.517E+01	-123.400 28.500 -0.583E+01	-123.400 28.500 -0.466E+01	-123.400 28.500 -0.439E+01	-123.400 28.500 -0.422E+01	-123.400 28.500 -0.757E+01	-123.400 28.500 -0.132E+02	-123.400 28.500 -0.194E+02	-123.400 28.500 -0.268E+02	-123.400 28.500 -0.290E+02	-123.400 28.500 -0.275E+02	-123.400 28.500 -0.281E+02	-123.400 28.500 -0.284E+02	-123.400 28.500 -0.259E+02	-123.400 28.500 -0.262E+02	-123.400 28.500 -0.216E+02	-123.400 28.500 -0.195E+02	-123.400 28.500 -0.169E+02	-123.400 28.500 -0.171E+02	-123.400 28.500 -0.146E+02	-123.400 28.500 -0.150E+02	-123.400 28.500 -0.138E+02	-123.400 28.500 -0.130E+02	-123.400 28.500 -0.123E+02	-123.400 28.500 -0.123E+02	-123.400 28.500 -0.116E+02	-123.400 28.500 -0.106E+02	-123.400 28.500 -0.110E+02	-123.400 28.500 -0.126E+02	-123.400 28.500 -0.107E+02	-123.400 28.500 -0.781E+01	-123.400 28.500 -0.475E+01	-123.400 28.500 -0.287E+01	-123.400 28.500 -0.279E+01	-123.400 28.500 -0.183E+01	-123.400 28.500 -0.135E+01	-123.400 28.500 -0.114E+01	-123.400 28.500 -0.969E+00	-123.400 28.500 -0.877E+00	-123.400 28.500 -0.463E+00	-123.400 28.500 0.252E-01	-123.400 28.500 -0.104E+00	-123.400 28.500 -0.184E+00	-123.400 28.500 -0.226E+00	-123.400 28.500 -0.734E+00	-123.400 28.500 -0.897E+00	-123.400 28.500 -0.125E+01	-123.400 28.500 -0.123E+01
-123.300 28.500 -0.873E+01	-123.300 28.500 -0.815E+01	-123.300 28.500 -0.656E+01	-123.300 28.500 -0.690E+01	-123.300 28.500 -0.508E+01	-123.300 28.500 -0.440E+01	-123.300 28.500 -0.369E+01	-123.300 28.500 -0.699E+01	-123.300 28.500 -0.125E+02	-123.300 28.500 -0.182E+02	-123.300 28.500 -0.255E+02	-123.300 28.500 -0.283E+02	-123.300 28.500 -0.272E+02	-123.300 28.500 -0.288E+02	-123.300 28.500 -0.293E+02	-123.300 28.500 -0.268E+02	-123.300 28.500 -0.277E+02	-123.300 28.500 -0.230E+02	-123.300 28.500 -0.207E+02	-123.300 28.500 -0.179E+02	-123.300 28.500 -0.183E+02	-123.300 28.500 -0.154E+02	-123.300 28.500 -0.157E+02	-123.300 28.500 -0.146E+02	-123.300 28.500 -0.137E+02	-123.300 28.500 -0.129E+02	-123.300 28.500 -0.128E+02	-123.300 28.500 -0.121E+02	-123.300 28.500 -0.111E+02	-123.300 28.500 -0.115E+02	-123.300 28.500 -0.131E+02	-123.300 28.500 -0.110E+02	-123.300 28.500 -0.796E+01	-123.300 28.500 -0.502E+01	-123.300 28.500 -0.302E+01	-123.300 28.500 -0.291E+01	-123.300 28.500 -0.194E+01	-123.300 28.500 -0.144E+01	-123.300 28.500 -0.118E+01	-123.300 28.500 -0.973E+00	-123.300 28.500 -0.838E+00	-123.300 28.500 -0.498E+00	-123.300 28.500 0.309E-01	-123.300 28.500 -0.102E+00	-123.300 28.500 -0.202E+00	-123.300 28.500 -0.255E+00	-123.300 28.500 -0.763E+00	-123.300 28.500 -0.898E+00	-123.300 28.500 -0.124E+01	-123.300 28.500 -0.123E+01
-123.200 28.500 -0.104E+02	-123.200 28.500 -0.955E+01	-123.200 28.500 -0.752E+01	-123.200 28.500 -0.762E+01	-123.200 28.500 -0.541E+01	-123.200 28.500 -0.445E+01	-123.200 28.500 -0.344E+01	-123.200 28.500 -0.663E+01	-123.200 28.500 -0.120E+02	-123.200 28.500 -0.173E+02	-123.200 28.500 -0.243E+02	-123.200 28.500 -0.278E+02	-123.200 28.500 -0.270E+02	-123.200 28.500 -0.295E+02	-123.200 28.500 -0.301E+02	-123.200 28.500 -0.278E+02	-123.200 28.500 -0.290E+02	-123.200 28.500 -0.243E+02	-123.200 28.500 -0.218E+02	-123.200 28.500 -0.191E+02	-123.200 28.500 -0.196E+02	-123.200 28.500 -0.164E+02	-123.200 28.500 -0.164E+02	-123.200 28.500 -0.154E+02	-123.200 28.500 -0.144E+02	-123.200 28.500 -0.135E+02	-123.200 28.500 -0.133E+02	-123.200 28.500 -0.125E+02	-123.200 28.500 -0.116E+02	-123.200 28.500 -0.121E+02	-123.200 28.500 -0.136E+02	-123.200 28.500 -0.113E+02	-123.200 28.500 -0.811E+01	-123.200 28.500 -0.532E+01	-123.200 28.500 -0.314E+01	-123.200 28.500 -0.303E+01	-123.200 28.500 -0.206E+01	-123.200 28.500 -0.152E+01	-123.200 28.500 -0.122E+01	-123.200 28.500 -0.986E+00	-123.200 28.500 -0.814E+00	-123.200 28.500 -0.520E+00	-123.200 28.500 0.356E-01	-123.200 28.500 -0.999E-01	-123.200 28.500 -0.219E+00	-123.200 28.500 -0.294E+00	-123.200 28.500 -0.779E+00	-123.200 28.500 -0.904E+00	-123.200 28.500 -0.123E+01	-123.200 28.500 -0.125E+01
-123.100 28.500 -0.110E+02	-123.100 28.500 -0.101E+02	-123.100 28.500 -0.789E+01	-123.100 28.500 -0.788E+01	-123.100 28.500 -0.560E+01	-123.100 28.500 -0.456E+01	-123.100 28.500 -0.355E+01	-123.100 28.500 -0.657E+01	-123.100 28.500 -0.117E+02	-123.100 28.500 -0.167E+02	-123.100 28.500 -0.234E+02	-123.100 28.500 -0.275E+02	-123.100 28.500 -0.270E+02	-123.100 28.500 -0.301E+02	-123.100 28.500 -0.307E+02	-123.100 28.500 -0.287E+02	-123.100 28.500 -0.303E+02	-123.100 28.500 -0.256E+02	-123.100 28.500 -0.227E+02	-123.100 28.500 -0.202E+02	-123.100 28.500 -0.210E+02	-123.100 28.500 -0.174E+02	-123.100 28.500 -0.172E+02	-123.100 28.500 -0.163E+02	-123.100 28.500 -0.151E+02	-123.100 28.500 -0.141E+02	-123.100 28.500 -0.138E+02	-123.100 28.500 -0.130E+02	-123.100 28.500 -0.121E+02	-123.100 28.500 -0.128E+02	-123.100 28.500 -0.140E+02	-123.100 28.500 -0.116E+02	-123.100 28.500 -0.827E+01	-123.100 28.500 -0.563E+01	-123.100 28.500 -0.326E+01	-123.100 28.500 -0.315E+01	-123.100 28.500 -0.218E+01	-123.100 28.500 -0.161E+01	-123.100 28.500 -0.126E+01	-123.100 28.500 -0.101E+01	-123.100 28.500 -0.805E+00	-123.100 28.500 -0.526E+00	-123.100 28.500 0.383E-01	-123.100 28.500 -0.994E-01	-123.100 28.500 -0.235E+00	-123.100 28.500 -0.338E+00	-123.100 28.500 -0.778E+00	-123.100 28.500 -0.912E+00	-123.100 28.500 -0.123E+01	-123.100 28.500 -0.129E+01
-123.000 28.500 -0.106E+02	-123.000 28.500 -0.977E+01	-123.000 28.500 -0.755E+01	-123.000 28.500 -0.763E+01	-123.000 28.500 -0.563E+01	-123.000 28.500 -0.477E+01	-123.000 28.500 -0.410E+01	-123.000 28.500 -0.695E+01	-123.000 28.500 -0.118E+02	-123.000 28.500 -0.168E+02	-123.000 28.500 -0.231E+02	-123.000 28.500 -0.278E+02	-123.000 28.500 -0.273E+02	-123.000 28.500 -0.305E+02	-123.000 28.500 -0.313E+02	-123.000 28.500 -0.296E+02	-123.000 28.500 -0.314E+02	-123.000 28.500 -0.267E+02	-123.000 28.500 -0.234E+02	-123.000 28.500 -0.213E+02	-123.000 28.500 -0.224E+02	-123.000 28.500 -0.185E+02	-123.000 28.500 -0.182E+02	-123.000 28.500 -0.172E+02	-123.000 28.500 -0.159E+02	-123.000 28.500 -0.148E+02	-123.000 28.500 -0.144E+02	-123.000 28.500 -0.136E+02	-123.000 28.500 -0.126E+02	-123.000 28.500 -0.134E+02	-123.000 28.500 -0.145E+02	-123.000 28.500 -0.120E+02	-123.000 28.500 -0.846E+01	-123.000 28.500 -0.593E+01	-123.000 28.500 -0.336E+01	-123.000 28.500 -0.326E+01	-123.000 28.500 -0.231E+01	-123.000 28.500 -0.170E+01	-123.000 28.500 -0.131E+01	-123.000 28.500 -0.105E+01	-123.000 28.500 -0.809E+00	-123.000 28.500 -0.523E+00	-123.000 28.500 0.374E-01	-123.000 28.500 -0.102E+00	-123.000 28.500 -0.254E+00	-123.000 28.500 -0.382E+00	-123.000 28.500 -0.762E+00	-123.000 28.500 -0.920E+00	-123.000 28.500 -0.122E+01	-123.000 28.500 -0.135E+01
-122.900 28.500 -0.929E+01	-122.900 28.500 -0.872E+01	-122.900 28.500 -0.674E+01	-122.900 28.500 -0.698E+01	-122.900 28.500 -0.549E+01	-122.900 28.500 -0.495E+01	-122.900 28.500 -0.478E+01	-122.900 28.500 -0.747E+01	-122.900 28.500 -0.119E+02	-122.900 28.500 -0.169E+02	-122.900 28.500 -0.229E+02	-122.900 28.500 -0.286E+02	-122.900 28.500 -0.288E+02	-122.900 28.500 -0.322E+02	-122.900 28.500 -0.340E+02	-122.900 28.500 -0.318E+02	-122.900 28.500 -0.331E+02	-122.900 28.500 -0.280E+02	-122.900 28.500 -0.240E+02	-122.900 28.500 -0.224E+02	-122.900 28.500 -0.235E+02	-122.900 28.500 -0.196E+02	-122.900 28.500 -0.191E+02	-122.900 28.500 -0.180E+02	-122.900 28.500 -0.165E+02	-122.900 28.500 -0.154E+02	-122.900 28.500 -0.149E+02	-122.900 28.500 -0.140E+02	-122.900 28.500 -0.132E+02	-122.900 28.500 -0.140E+02	-122.900 28.500 -0.149E+02	-122.900 28.500 -0.124E+02	-122.900 28.500 -0.866E+01	-122.900 28.500 -0.621E+01	-122.900 28.500 -0.347E+01	-122.900 28.500 -0.339E+01	-122.900 28.500 -0.246E+01	-122.900 28.500 -0.180E+01	-122.900 28.500 -0.138E+01	-122.900 28.500 -0.111E+01	-122.900 28.500 -0.842E+00	-122.900 28.500 -0.537E+00	-122.900 28.500 0.101E-01	-122.900 28.500 -0.127E+00	-122.900 28.500 -0.304E+00	-122.900 28.500 -0.448E+00	-122.900 28.500 -0.761E+00	-122.900 28.500 -0.948E+00	-122.900 28.500 -0.125E+01	-122.900 28.500 -0.142E+01
-122.800 28.500 -0.797E+01	-122.800 28.500 -0.762E+01	-122.800 28.500 -0.595E+01	-122.800 28.500 -0.627E+01	-122.800 28.500 -0.529E+01	-122.800 28.500 -0.501E+01	-122.800 28.500 -0.529E+01	-122.800 28.500 -0.788E+01	-122.800 28.500 -0.119E+02	-122.800 28.500 -0.169E+02	-122.800 28.500 -0.225E+02	-122.800 28.500 -0.289E+02	-122.800 28.500 -0.296E+02	-122.800 28.500 -0.329E+02	-122.800 28.500 -0.356E+02	-122.800 28.500 -0.331E+02	-122.800 28.500 -0.340E+02	-122.800 28.500 -0.289E+02	-122.800 28.500 -0.247E+02	-122.800 28.500 -0.235E+02	-122.800 28.500 -0.245E+02	-122.800 28.500 -0.207E+02	-122.800 28.500 -0.203E+02	-122.800 28.500 -0.188E+02	-122.800 28.500 -0.172E+02	-122.800 28.500 -0.161E+02	-122.800 28.500 -0.155E+02	-122.800 28.500 -0.146E+02	-122.800 28.500 -0.139E+02	-122.800 28.500 -0.145E+02	-122.800 28.500 -0.152E+02	-122.800 28.500 -0.130E+02	-122.800 28.500 -0.892E+01	-122.800 28.500 -0.647E+01	-122.800 28.500 -0.359E+01	-122.800 28.500 -0.352E+01	-122.800 28.500 -0.262E+01	-122.800 28.500 -0.191E+01	-122.800 28.500 -0.145E+01	-122.800 28.500 -0.118E+01	-122.800 28.500 -0.873E+00	-122.800 28.500 -0.544E+00	-122.800 28.500 -0.131E-01	-122.800 28.500 -0.146E+00	-122.800 28.500 -0.351E+00	-122.800 28.500 -0.503E+00	-122.800 28.500 -0.763E+00	-122.800 28.500 -0.972E+00	-122.800 28.500 -0.128E+01	-122.800 28.500 -0.147E+01
-122.700 28.500 -0.674E+01	-122.700 28.500 -0.658E+01	-122.700 28.500 -0.526E+01	-122.700 28.500 -0.558E+01	-122.700 28.500 -0.502E+01	-122.700 28.500 -0.495E+01	-122.700 28.500 -0.554E+01	-122.700 28.500 -0.807E+01	-122.700 28.500 -0.117E+02	-122.700 28.500 -0.165E+02	-122.700 28.500 -0.218E+02	-122.700 28.500 -0.286E+02	-122.700 28.500 -0.296E+02	-122.700 28.500 -0.324E+02	-122.700 28.500 -0.360E+02	-122.700 28.500 -0.334E+02	-122.700 28.500 -0.341E+02	-122.700 28.500 -0.295E+02	-122.700 28.500 -0.255E+02	-122.700 28.500 -0.250E+02	-122.700 28.500 -0.255E+02	-122.700 28.500 -0.220E+02	-122.700 28.500 -0.215E+02	-122.700 28.500 -0.197E+02	-122.700 28.500 -0.179E+02	-122.700 28.500 -0.168E+02	-122.700 28.500 -0.162E+02	-122.700 28.500 -0.152E+02	-122.700 28.500 -0.146E+02	-122.700 28.500 -0.150E+02	-122.700 28.500 -0.157E+02	-122.700 28.500 -0.136E+02	-122.700 28.500 -0.926E+01	-122.700 28.500 -0.670E+01	-122.700 28.500 -0.372E+01	-122.700 28.500 -0.366E+01	-122.700 28.500 -0.280E+01	-122.700 28.500 -0.200E+01	-122.700 28.500 -0.152E+01	-122.700 28.500 -0.123E+01	-122.700 28.500 -0.899E+00	-122.700 28.500 -0.560E+00	-122.700 28.500 -0.401E-01	-122.700 28.500 -0.165E+00	-122.700 28.500 -0.385E+00	-122.700 28.500 -0.535E+00	-122.700 28.500 -0.776E+00	-122.700 28.500 -0.993E+00	-122.700 28.500 -0.129E+01	-122.700 28.500 -0.149E+01
-122.600 28.500 -0.583E+01	-122.600 28.500 -0.581E+01	-122.600 28.500 -0.480E+01	-122.600 28.500 -0.503E+01	-122.600 28.500 -0.472E+01	-122.600 28.500 -0.474E+01	-122.600 28.500 -0.544E+01	-122.600 28.500 -0.797E+01	-122.600 28.500 -0.112E+02	-122.600 28.500 -0.157E+02	-122.600 28.500 -0.206E+02	-122.600 28.500 -0.274E+02	-122.600 28.500 -0.283E+02	-122.600 28.500 -0.307E+02	-122.600 28.500 -0.348E+02	-122.600 28.500 -0.326E+02	-122.600 28.500 -0.335E+02	-122.600 28.500 -0.300E+02	-122.600 28.500 -0.267E+02	-122.600 28.500 -0.267E+02	-122.600 28.500 -0.266E+02	-122.600 28.500 -0.233E+02	-122.600 28.500 -0.228E+02	-122.600 28.500 -0.206E+02	-122.600 28.500 -0.186E+02	-122.600 28.500 -0.177E+02	-122.600 28.500 -0.169E+02	-122.600 28.500 -0.159E+02	-122.600 28.500 -0.153E+02	-122.600 28.500 -0.154E+02	-122.600 28.500 -0.161E+02	-122.600 28.500 -0.142E+02	-122.600 28.500 -0.966E+01	-122.600 28.500 -0.690E+01	-122.600 28.500 -0.389E+01	-122.600 28.500 -0.379E+01	-122.600 28.500 -0.300E+01	-122.600 28.500 -0.209E+01	-122.600 28.500 -0.159E+01	-122.600 28.500 -0.127E+01	-122.600 28.500 -0.922E+00	-122.600 28.500 -0.589E+00	-122.600 28.500 -0.755E-01	-122.600 28.500 -0.191E+00	-122.600 28.500 -0.403E+00	-122.600 28.500 -0.543E+00	-122.600 28.500 -0.798E+00	-122.600 28.500 -0.101E+01	-122.600 28.500 -0.127E+01	-122.600 28.500 -0.148E+01
-122.500 28.500 -0.560E+01	-122.500 28.500 -0.561E+01	-122.500 28.500 -0.477E+01	-122.500 28.500 -0.479E+01	-122.500 28.500 -0.447E+01	-122.500 28.500 -0.440E+01	-122.500 28.500 -0.492E+01	-122.500 28.500 -0.744E+01	-122.500 28.500 -0.102E+02	-122.500 28.500 -0.142E+02	-122.500 28.500 -0.188E+02	-122.500 28.500 -0.253E+02	-122.500 28.500 -0.258E+02	-122.500 28.500 -0.277E+02	-122.500 28.500 -0.319E+02	-122.500 28.500 -0.307E+02	-122.500 28.500 -0.324E+02	-122.500 28.500 -0.303E+02	-122.500 28.500 -0.282E+02	-122.500 28.500 -0.287E+02	-122.500 28.500 -0.281E+02	-122.500 28.500 -0.248E+02	-122.500 28.500 -0.241E+02	-122.500 28.500 -0.216E+02	-122.500 28.500 -0.193E+02	-122.500 28.500 -0.185E+02	-122.500 28.500 -0.177E+02	-122.500 28.500 -0.166E+02	-122.500 28.500 -0.160E+02	-122.500 28.500 -0.158E+02	-122.500 28.500 -0.167E+02	-122.500 28.500 -0.149E+02	-122.500 28.500 -0.101E+02	-122.500 28.500 -0.708E+01	-122.500 28.500 -0.409E+01	-122.500 28.500 -0.391E+01	-122.500 28.500 -0.320E+01	-122.500 28.500 -0.218E+01	-122.500 28.500 -0.165E+01	-122.500 28.500 -0.129E+01	-122.500 28.500 -0.940E+00	-122.500 28.500 -0.626E+00	-122.500 28.500 -0.121E+00	-122.500 28.500 -0.224E+00	-122.500 28.500 -0.407E+00	-122.500 28.500 -0.535E+00	-122.500 28.500 -0.821E+00	-122.500 28.500 -0.103E+01	-122.500 28.500 -0.122E+01	-122.500 28.500 -0.146E+01
-122.400 28.500 -0.579E+01	-122.400 28.500 -0.575E+01	-122.400 28.500 -0.497E+01	-122.400 28.500 -0.478E+01	-122.400 28.500 -0.429E+01	-122.400 28.500 -0.401E+01	-122.400 28.500 -0.419E+01	-122.400 28.500 -0.661E+01	-122.400 28.500 -0.891E+01	-122.400 28.500 -0.120E+02	-122.400 28.500 -0.163E+02	-122.400 28.500 -0.225E+02	-122.400 28.500 -0.226E+02	-122.400 28.500 -0.245E+02	-122.400 28.500 -0.289E+02	-122.400 28.500 -0.293E+02	-122.400 28.500 -0.324E+02	-122.400 28.500 -0.322E+02	-122.400 28.500 -0.317E+02	-122.400 28.500 -0.321E+02	-122.400 28.500 -0.306E+02	-122.400 28.500 -0.267E+02	-122.400 28.500 -0.252E+02	-122.400 28.500 -0.226E+02	-122.400 28.500 -0.200E+02	-122.400 28.500 -0.193E+02	-122.400 28.500 -0.183E+02	-122.400 28.500 -0.172E+02	-122.400 28.500 -0.164E+02	-122.400 28.500 -0.161E+02	-122.400 28.500 -0.172E+02	-122.400 28.500 -0.154E+02	-122.400 28.500 -0.106E+02	-122.400 28.500 -0.724E+01	-122.400 28.500 -0.434E+01	-122.400 28.500 -0.403E+01	-122.400 28.500 -0.342E+01	-122.400 28.500 -0.229E+01	-122.400 28.500 -0.175E+01	-122.400 28.500 -0.134E+01	-122.400 28.500 -0.992E+00	-122.400 28.500 -0.706E+00	-122.400 28.500 -0.219E+00	-122.400 28.500 -0.311E+00	-122.400 28.500 -0.440E+00	-122.400 28.500 -0.558E+00	-122.400 28.500 -0.873E+00	-122.400 28.500 -0.108E+01	-122.400 28.500 -0.120E+01	-122.400 28.500 -0.147E+01
-122.300 28.500 -0.593E+01	-122.300 28.500 -0.586E+01	-122.300 28.500 -0.513E+01	-122.300 28.500 -0.486E+01	-122.300 28.500 -0.421E+01	-122.300 28.500 -0.378E+01	-122.300 28.500 -0.364E+01	-122.300 28.500 -0.599E+01	-122.300 28.500 -0.788E+01	-122.300 28.500 -0.104E+02	-122.300 28.500 -0.144E+02	-122.300 28.500 -0.202E+02	-122.300 28.500 -0.201E+02	-122.300 28.500 -0.220E+02	-122.300 28.500 -0.265E+02	-122.300 28.500 -0.281E+02	-122.300 28.500 -0.323E+02	-122.300 28.500 -0.336E+02	-122.300 28.500 -0.342E+02	-122.300 28.500 -0.347E+02	-122.300 28.500 -0.326E+02	-122.300 28.500 -0.283E+02	-122.300 28.500 -0.263E+02	-122.300 28.500 -0.236E+02	-122.300 28.500 -0.207E+02	-122.300 28.500 -0.200E+02	-122.300 28.500 -0.190E+02	-122.300 28.500 -0.178E+02	-122.300 28.500 -0.169E+02	-122.300 28.500 -0.165E+02	-122.300 28.500 -0.179E+02	-122.300 28.500 -0.158E+02	-122.300 28.500 -0.112E+02	-122.300 28.500 -0.742E+01	-122.300 28.500 -0.463E+01	-122.300 28.500 -0.416E+01	-122.300 28.500 -0.363E+01	-122.300 28.500 -0.241E+01	-122.300 28.500 -0.185E+01	-122.300 28.500 -0.138E+01	-122.300 28.500 -0.104E+01	-122.300 28.500 -0.773E+00	-122.300 28.500 -0.319E+00	-122.300 28.500 -0.395E+00	-122.300 28.500 -0.473E+00	-122.300 28.500 -0.581E+00	-122.300 28.500 -0.909E+00	-122.300 28.500 -0.112E+01	-122.300 28.500 -0.117E+01	-122.300 28.500 -0.149E+01
-122.200 28.500 -0.591E+01	-122.200 28.500 -0.585E+01	-122.200 28.500 -0.518E+01	-122.200 28.500 -0.495E+01	-122.200 28.500 -0.423E+01	-122.200 28.500 -0.372E+01	-122.200 28.500 -0.337E+01	-122.200 28.500 -0.567E+01	-122.200 28.500 -0.720E+01	-122.200 28.500 -0.934E+01	-122.200 28.500 -0.131E+02	-122.200 28.500 -0.187E+02	-122.200 28.500 -0.182E+02	-122.200 28.500 -0.203E+02	-122.200 28.500 -0.248E+02	-122.200 28.500 -0.272E+02	-122.200 28.500 -0.320E+02	-122.200 28.500 -0.343E+02	-122.200 28.500 -0.357E+02	-122.200 28.500 -0.362E+02	-122.200 28.500 -0.339E+02	-122.200 28.500 -0.296E+02	-122.200 28.500 -0.275E+02	-122.200 28.500 -0.246E+02	-122.200 28.500 -0.216E+02	-122.200 28.500 -0.208E+02	-122.200 28.500 -0.197E+02	-122.200 28.500 -0.184E+02	-122.200 28.500 -0.174E+02	-122.200 28.500 -0.170E+02	-122.200 28.500 -0.186E+02	-122.200 28.500 -0.162E+02	-122.200 28.500 -0.117E+02	-122.200 28.500 -0.762E+01	-122.200 28.500 -0.493E+01	-122.200 28.500 -0.429E+01	-122.200 28.500 -0.380E+01	-122.200 28.500 -0.253E+01	-122.200 28.500 -0.194E+01	-122.200 28.500 -0.142E+01	-122.200 28.500 -0.108E+01	-122.200 28.500 -0.815E+00	-122.200 28.500 -0.417E+00	-122.200 28.500 -0.464E+00	-122.200 28.500 -0.523E+00	-122.200 28.500 -0.621E+00	-122.200 28.500 -0.936E+00	-122.200 28.500 -0.115E+01	-122.200 28.500 -0.116E+01	-122.200 28.500 -0.151E+01
-122.100 28.500 -0.553E+01	-122.100 28.500 -0.555E+01	-122.100 28.500 -0.499E+01	-122.100 28.500 -0.494E+01	-122.100 28.500 -0.430E+01	-122.100 28.500 -0.385E+01	-122.100 28.500 -0.345E+01	-122.100 28.500 -0.574E+01	-122.100 28.500 -0.698E+01	-122.100 28.500 -0.909E+01	-122.100 28.500 -0.127E+02	-122.100 28.500 -0.181E+02	-122.100 28.500 -0.174E+02	-122.100 28.500 -0.195E+02	-122.100 28.500 -0.241E+02	-122.100 28.500 -0.267E+02	-122.100 28.500 -0.314E+02	-122.100 28.500 -0.342E+02	-122.100 28.500 -0.358E+02	-122.100 28.500 -0.366E+02	-122.100 28.500 -0.345E+02	-122.100 28.500 -0.304E+02	-122.100 28.500 -0.287E+02	-122.100 28.500 -0.256E+02	-122.100 28.500 -0.224E+02	-122.100 28.500 -0.216E+02	-122.100 28.500 -0.204E+02	-122.100 28.500 -0.190E+02	-122.100 28.500 -0.179E+02	-122.100 28.500 -0.175E+02	-122.100 28.500 -0.193E+02	-122.100 28.500 -0.166E+02	-122.100 28.500 -0.122E+02	-122.100 28.500 -0.787E+01	-122.100 28.500 -0.523E+01	-122.100 28.500 -0.443E+01	-122.100 28.500 -0.393E+01	-122.100 28.500 -0.266E+01	-122.100 28.500 -0.204E+01	-122.100 28.500 -0.146E+01	-122.100 28.500 -0.112E+01	-122.100 28.500 -0.829E+00	-122.100 28.500 -0.513E+00	-122.100 28.500 -0.512E+00	-122.100 28.500 -0.595E+00	-122.100 28.500 -0.685E+00	-122.100 28.500 -0.960E+00	-122.100 28.500 -0.117E+01	-122.100 28.500 -0.118E+01	-122.100 28.500 -0.153E+01
-122.000 28.500 -0.449E+01	-122.000 28.500 -0.469E+01	-122.000 28.500 -0.439E+01	-122.000 28.500 -0.465E+01	-122.000 28.500 -0.435E+01	-122.000 28.500 -0.415E+01	-122.000 28.500 -0.396E+01	-122.000 28.500 -0.628E+01	-122.000 28.500 -0.726E+01	-122.000 28.500 -0.975E+01	-122.000 28.500 -0.133E+02	-122.000 28.500 -0.185E+02	-122.000 28.500 -0.176E+02	-122.000 28.500 -0.198E+02	-122.000 28.500 -0.244E+02	-122.000 28.500 -0.265E+02	-122.000 28.500 -0.304E+02	-122.000 28.500 -0.331E+02	-122.000 28.500 -0.343E+02	-122.000 28.500 -0.357E+02	-122.000 28.500 -0.341E+02	-122.000 28.500 -0.307E+02	-122.000 28.500 -0.299E+02	-122.000 28.500 -0.266E+02	-122.000 28.500 -0.233E+02	-122.000 28.500 -0.223E+02	-122.000 28.500 -0.211E+02	-122.000 28.500 -0.196E+02	-122.000 28.500 -0.185E+02	-122.000 28.500 -0.181E+02	-122.000 28.500 -0.200E+02	-122.000 28.500 -0.170E+02	-122.000 28.500 -0.127E+02	-122.000 28.500 -0.816E+01	-122.000 28.500 -0.551E+01	-122.000 28.500 -0.459E+01	-122.000 28.500 -0.403E+01	-122.000 28.500 -0.279E+01	-122.000 28.500 -0.214E+01	-122.000 28.500 -0.151E+01	-122.000 28.500 -0.115E+01	-122.000 28.500 -0.823E+00	-122.000 28.500 -0.604E+00	-122.000 28.500 -0.537E+00	-122.000 28.500 -0.686E+00	-122.000 28.500 -0.768E+00	-122.000 28.500 -0.993E+00	-122.000 28.500 -0.118E+01	-122.000 28.500 -0.122E+01	-122.000 28.500 -0.155E+01
-121.900 28.500 -0.312E+01	-121.900 28.500 -0.356E+01	-121.900 28.500 -0.357E+01	-121.900 28.500 -0.415E+01	-121.900 28.500 -0.433E+01	-121.900 28.500 -0.446E+01	-121.900 28.500 -0.461E+01	-121.900 28.500 -0.690E+01	-121.900 28.500 -0.759E+01	-121.900 28.500 -0.105E+02	-121.900 28.500 -0.139E+02	-121.900 28.500 -0.188E+02	-121.900 28.500 -0.179E+02	-121.900 28.500 -0.200E+02	-121.900 28.500 -0.243E+02	-121.900 28.500 -0.264E+02	-121.900 28.500 -0.295E+02	-121.900 28.500 -0.323E+02	-121.900 28.500 -0.333E+02	-121.900 28.500 -0.352E+02	-121.900 28.500 -0.340E+02	-121.900 28.500 -0.311E+02	-121.900 28.500 -0.310E+02	-121.900 28.500 -0.276E+02	-121.900 28.500 -0.240E+02	-121.900 28.500 -0.231E+02	-121.900 28.500 -0.217E+02	-121.900 28.500 -0.202E+02	-121.900 28.500 -0.191E+02	-121.900 28.500 -0.187E+02	-121.900 28.500 -0.206E+02	-121.900 28.500 -0.173E+02	-121.900 28.500 -0.130E+02	-121.900 28.500 -0.849E+01	-121.900 28.500 -0.575E+01	-121.900 28.500 -0.480E+01	-121.900 28.500 -0.414E+01	-121.900 28.500 -0.294E+01	-121.900 28.500 -0.226E+01	-121.900 28.500 -0.161E+01	-121.900 28.500 -0.121E+01	-121.900 28.500 -0.853E+00	-121.900 28.500 -0.739E+00	-121.900 28.500 -0.592E+00	-121.900 28.500 -0.838E+00	-121.900 28.500 -0.912E+00	-121.900 28.500 -0.109E+01	-121.900 28.500 -0.124E+01	-121.900 28.500 -0.134E+01	-121.900 28.500 -0.162E+01
-121.800 28.500 -0.220E+01	-121.800 28.500 -0.280E+01	-121.800 28.500 -0.302E+01	-121.800 28.500 -0.379E+01	-121.800 28.500 -0.434E+01	-121.800 28.500 -0.472E+01	-121.800 28.500 -0.510E+01	-121.800 28.500 -0.732E+01	-121.800 28.500 -0.774E+01	-121.800 28.500 -0.109E+02	-121.800 28.500 -0.141E+02	-121.800 28.500 -0.187E+02	-121.800 28.500 -0.179E+02	-121.800 28.500 -0.201E+02	-121.800 28.500 -0.240E+02	-121.800 28.500 -0.261E+02	-121.800 28.500 -0.286E+02	-121.800 28.500 -0.315E+02	-121.800 28.500 -0.324E+02	-121.800 28.500 -0.346E+02	-121.800 28.500 -0.337E+02	-121.800 28.500 -0.312E+02	-121.800 28.500 -0.319E+02	-121.800 28.500 -0.287E+02	-121.800 28.500 -0.246E+02	-121.800 28.500 -0.238E+02	-121.800 28.500 -0.225E+02	-121.800 28.500 -0.209E+02	-121.800 28.500 -0.198E+02	-121.800 28.500 -0.193E+02	-121.800 28.500 -0.211E+02	-121.800 28.500 -0.176E+02	-121.800 28.500 -0.132E+02	-121.800 28.500 -0.887E+01	-121.800 28.500 -0.595E+01	-121.800 28.500 -0.505E+01	-121.800 28.500 -0.425E+01	-121.800 28.500 -0.310E+01	-121.800 28.500 -0.238E+01	-121.800 28.500 -0.171E+01	-121.800 28.500 -0.127E+01	-121.800 28.500 -0.872E+00	-121.800 28.500 -0.855E+00	-121.800 28.500 -0.625E+00	-121.800 28.500 -0.978E+00	-121.800 28.500 -0.105E+01	-121.800 28.500 -0.118E+01	-121.800 28.500 -0.130E+01	-121.800 28.500 -0.149E+01	-121.800 28.500 -0.169E+01
-121.700 28.500 -0.199E+01	-121.700 28.500 -0.266E+01	-121.700 28.500 -0.296E+01	-121.700 28.500 -0.370E+01	-121.700 28.500 -0.447E+01	-121.700 28.500 -0.490E+01	-121.700 28.500 -0.535E+01	-121.700 28.500 -0.746E+01	-121.700 28.500 -0.766E+01	-121.700 28.500 -0.109E+02	-121.700 28.500 -0.139E+02	-121.700 28.500 -0.182E+02	-121.700 28.500 -0.174E+02	-121.700 28.500 -0.199E+02	-121.700 28.500 -0.233E+02	-121.700 28.500 -0.255E+02	-121.700 28.500 -0.276E+02	-121.700 28.500 -0.304E+02	-121.700 28.500 -0.314E+02	-121.700 28.500 -0.339E+02	-121.700 28.500 -0.335E+02	-121.700 28.500 -0.312E+02	-121.700 28.500 -0.327E+02	-121.700 28.500 -0.298E+02	-121.700 28.500 -0.253E+02	-121.700 28.500 -0.246E+02	-121.700 28.500 -0.232E+02	-121.700 28.500 -0.216E+02	-121.700 28.500 -0.205E+02	-121.700 28.500 -0.200E+02	-121.700 28.500 -0.217E+02	-121.700 28.500 -0.179E+02	-121.700 28.500 -0.133E+02	-121.700 28.500 -0.925E+01	-121.700 28.500 -0.613E+01	-121.700 28.500 -0.532E+01	-121.700 28.500 -0.436E+01	-121.700 28.500 -0.328E+01	-121.700 28.500 -0.250E+01	-121.700 28.500 -0.180E+01	-121.700 28.500 -0.132E+01	-121.700 28.500 -0.895E+00	-121.700 28.500 -0.953E+00	-121.700 28.500 -0.652E+00	-121.700 28.500 -0.110E+01	-121.700 28.500 -0.118E+01	-121.700 28.500 -0.128E+01	-121.700 28.500 -0.136E+01	-121.700 28.500 -0.166E+01	-121.700 28.500 -0.179E+01
-121.600 28.500 -0.270E+01	-121.600 28.500 -0.330E+01	-121.600 28.500 -0.351E+01	-121.600 28.500 -0.400E+01	-121.600 28.500 -0.475E+01	-121.600 28.500 -0.500E+01	-121.600 28.500 -0.527E+01	-121.600 28.500 -0.726E+01	-121.600 28.500 -0.726E+01	-121.600 28.500 -0.103E+02	-121.600 28.500 -0.131E+02	-121.600 28.500 -0.172E+02	-121.600 28.500 -0.165E+02	-121.600 28.500 -0.192E+02	-121.600 28.500 -0.220E+02	-121.600 28.500 -0.246E+02	-121.600 28.500 -0.264E+02	-121.600 28.500 -0.294E+02	-121.600 28.500 -0.304E+02	-121.600 28.500 -0.332E+02	-121.600 28.500 -0.334E+02	-121.600 28.500 -0.313E+02	-121.600 28.500 -0.336E+02	-121.600 28.500 -0.310E+02	-121.600 28.500 -0.259E+02	-121.600 28.500 -0.253E+02	-121.600 28.500 -0.240E+02	-121.600 28.500 -0.224E+02	-121.600 28.500 -0.212E+02	-121.600 28.500 -0.208E+02	-121.600 28.500 -0.222E+02	-121.600 28.500 -0.183E+02	-121.600 28.500 -0.135E+02	-121.600 28.500 -0.961E+01	-121.600 28.500 -0.630E+01	-121.600 28.500 -0.558E+01	-121.600 28.500 -0.448E+01	-121.600 28.500 -0.346E+01	-121.600 28.500 -0.260E+01	-121.600 28.500 -0.189E+01	-121.600 28.500 -0.137E+01	-121.600 28.500 -0.931E+00	-121.600 28.500 -0.104E+01	-121.600 28.500 -0.686E+00	-121.600 28.500 -0.120E+01	-121.600 28.500 -0.130E+01	-121.600 28.500 -0.139E+01	-121.600 28.500 -0.142E+01	-121.600 28.500 -0.185E+01	-121.600 28.500 -0.193E+01
-121.500 28.500 -0.441E+01	-121.500 28.500 -0.479E+01	-121.500 28.500 -0.473E+01	-121.500 28.500 -0.475E+01	-121.500 28.500 -0.516E+01	-121.500 28.500 -0.497E+01	-121.500 28.500 -0.480E+01	-121.500 28.500 -0.665E+01	-121.500 28.500 -0.646E+01	-121.500 28.500 -0.893E+01	-121.500 28.500 -0.115E+02	-121.500 28.500 -0.154E+02	-121.500 28.500 -0.148E+02	-121.500 28.500 -0.177E+02	-121.500 28.500 -0.200E+02	-121.500 28.500 -0.231E+02	-121.500 28.500 -0.251E+02	-121.500 28.500 -0.283E+02	-121.500 28.500 -0.298E+02	-121.500 28.500 -0.327E+02	-121.500 28.500 -0.335E+02	-121.500 28.500 -0.315E+02	-121.500 28.500 -0.345E+02	-121.500 28.500 -0.321E+02	-121.500 28.500 -0.267E+02	-121.500 28.500 -0.260E+02	-121.500 28.500 -0.248E+02	-121.500 28.500 -0.232E+02	-121.500 28.500 -0.218E+02	-121.500 28.500 -0.215E+02	-121.500 28.500 -0.227E+02	-121.500 28.500 -0.187E+02	-121.500 28.500 -0.136E+02	-121.500 28.500 -0.990E+01	-121.500 28.500 -0.650E+01	-121.500 28.500 -0.582E+01	-121.500 28.500 -0.461E+01	-121.500 28.500 -0.364E+01	-121.500 28.500 -0.270E+01	-121.500 28.500 -0.199E+01	-121.500 28.500 -0.142E+01	-121.500 28.500 -0.980E+00	-121.500 28.500 -0.111E+01	-121.500 28.500 -0.740E+00	-121.500 28.500 -0.129E+01	-121.500 28.500 -0.140E+01	-121.500 28.500 -0.149E+01	-121.500 28.500 -0.149E+01	-121.500 28.500 -0.207E+01	-121.500 28.500 -0.209E+01
-121.400 28.500 -0.655E+01	-121.400 28.500 -0.667E+01	-121.400 28.500 -0.623E+01	-121.400 28.500 -0.573E+01	-121.400 28.500 -0.563E+01	-121.400 28.500 -0.487E+01	-121.400 28.500 -0.415E+01	-121.400 28.500 -0.580E+01	-121.400 28.500 -0.537E+01	-121.400 28.500 -0.708E+01	-121.400 28.500 -0.933E+01	-121.400 28.500 -0.130E+02	-121.400 28.500 -0.126E+02	-121.400 28.500 -0.157E+02	-121.400 28.500 -0.174E+02	-121.400 28.500 -0.213E+02	-121.400 28.500 -0.235E+02	-121.400 28.500 -0.272E+02	-121.400 28.500 -0.291E+02	-121.400 28.500 -0.326E+02	-121.400 28.500 -0.342E+02	-121.400 28.500 -0.327E+02	-121.400 28.500 -0.367E+02	-121.400 28.500 -0.341E+02	-121.400 28.500 -0.281E+02	-121.400 28.500 -0.271E+02	-121.400 28.500 -0.256E+02	-121.400 28.500 -0.238E+02	-121.400 28.500 -0.222E+02	-121.400 28.500 -0.221E+02	-121.400 28.500 -0.231E+02	-121.400 28.500 -0.191E+02	-121.400 28.500 -0.139E+02	-121.400 28.500 -0.101E+02	-121.400 28.500 -0.676E+01	-121.400 28.500 -0.603E+01	-121.400 28.500 -0.477E+01	-121.400 28.500 -0.386E+01	-121.400 28.500 -0.285E+01	-121.400 28.500 -0.213E+01	-121.400 28.500 -0.155E+01	-121.400 28.500 -0.110E+01	-121.400 28.500 -0.125E+01	-121.400 28.500 -0.889E+00	-121.400 28.500 -0.144E+01	-121.400 28.500 -0.156E+01	-121.400 28.500 -0.164E+01	-121.400 28.500 -0.163E+01	-121.400 28.500 -0.234E+01	-121.400 28.500 -0.235E+01
-121.300 28.500 -0.832E+01	-121.300 28.500 -0.826E+01	-121.300 28.500 -0.748E+01	-121.300 28.500 -0.657E+01	-121.300 28.500 -0.603E+01	-121.300 28.500 -0.479E+01	-121.300 28.500 -0.366E+01	-121.300 28.500 -0.515E+01	-121.300 28.500 -0.454E+01	-121.300 28.500 -0.569E+01	-121.300 28.500 -0.771E+01	-121.300 28.500 -0.113E+02	-121.300 28.500 -0.109E+02	-121.300 28.500 -0.141E+02	-121.300 28.500 -0.154E+02	-121.300 28.500 -0.198E+02	-121.300 28.500 -0.222E+02	-121.300 28.500 -0.261E+02	-121.300 28.500 -0.284E+02	-121.300 28.500 -0.322E+02	-121.300 28.500 -0.344E+02	-121.300 28.500 -0.334E+02	-121.300 28.500 -0.381E+02	-121.300 28.500 -0.354E+02	-121.300 28.500 -0.292E+02	-121.300 28.500 -0.280E+02	-121.300 28.500 -0.263E+02	-121.300 28.500 -0.245E+02	-121.300 28.500 -0.225E+02	-121.300 28.500 -0.227E+02	-121.300 28.500 -0.236E+02	-121.300 28.500 -0.196E+02	-121.300 28.500 -0.142E+02	-121.300 28.500 -0.103E+02	-121.300 28.500 -0.705E+01	-121.300 28.500 -0.620E+01	-121.300 28.500 -0.492E+01	-121.300 28.500 -0.407E+01	-121.300 28.500 -0.299E+01	-121.300 28.500 -0.227E+01	-121.300 28.500 -0.167E+01	-121.300 28.500 -0.122E+01	-121.300 28.500 -0.138E+01	-121.300 28.500 -0.105E+01	-121.300 28.500 -0.157E+01	-121.300 28.500 -0.169E+01	-121.300 28.500 -0.176E+01	-121.300 28.500 -0.178E+01	-121.300 28.500 -0.259E+01	-121.300 28.500 -0.257E+01
-121.200 28.500 -0.942E+01	-121.200 28.500 -0.929E+01	-121.200 28.500 -0.822E+01	-121.200 28.500 -0.714E+01	-121.200 28.500 -0.627E+01	-121.200 28.500 -0.475E+01	-121.200 28.500 -0.342E+01	-121.200 28.500 -0.479E+01	-121.200 28.500 -0.405E+01	-121.200 28.500 -0.494E+01	-121.200 28.500 -0.679E+01	-121.200 28.500 -0.102E+02	-121.200 28.500 -0.100E+02	-121.200 28.500 -0.130E+02	-121.200 28.500 -0.140E+02	-121.200 28.500 -0.187E+02	-121.200 28.500 -0.211E+02	-121.200 28.500 -0.251E+02	-121.200 28.500 -0.274E+02	-121.200 28.500 -0.314E+02	-121.200 28.500 -0.341E+02	-121.200 28.500 -0.336E+02	-121.200 28.500 -0.388E+02	-121.200 28.500 -0.360E+02	-121.200 28.500 -0.298E+02	-121.200 28.500 -0.287E+02	-121.200 28.500 -0.270E+02	-121.200 28.500 -0.252E+02	-121.200 28.500 -0.229E+02	-121.200 28.500 -0.234E+02	-121.200 28.500 -0.242E+02	-121.200 28.500 -0.202E+02	-121.200 28.500 -0.145E+02	-121.200 28.500 -0.105E+02	-121.200 28.500 -0.736E+01	-121.200 28.500 -0.634E+01	-121.200 28.500 -0.506E+01	-121.200 28.500 -0.425E+01	-121.200 28.500 -0.313E+01	-121.200 28.500 -0.242E+01	-121.200 28.500 -0.179E+01	-121.200 28.500 -0.134E+01	-121.200 28.500 -0.150E+01	-121.200 28.500 -0.122E+01	-121.200 28.500 -0.168E+01	-121.200 28.500 -0.178E+01	-121.200 28.500 -0.183E+01	-121.200 28.500 -0.196E+01	-121.200 28.500 -0.281E+01	-121.200 28.500 -0.273E+01
-121.100 28.500 -0.963E+01	-121.100 28.500 -0.956E+01	-121.100 28.500 -0.831E+01	-121.100 28.500 -0.733E+01	-121.100 28.500 -0.633E+01	-121.100 28.500 -0.477E+01	-121.100 28.500 -0.351E+01	-121.100 28.500 -0.481E+01	-121.100 28.500 -0.401E+01	-121.100 28.500 -0.498E+01	-121.100 28.500 -0.674E+01	-121.100 28.500 -0.100E+02	-121.100 28.500 -0.997E+01	-121.100 28.500 -0.126E+02	-121.100 28.500 -0.133E+02	-121.100 28.500 -0.180E+02	-121.100 28.500 -0.202E+02	-121.100 28.500 -0.240E+02	-121.100 28.500 -0.261E+02	-121.100 28.500 -0.301E+02	-121.100 28.500 -0.331E+02	-121.100 28.500 -0.329E+02	-121.100 28.500 -0.385E+02	-121.100 28.500 -0.360E+02	-121.100 28.500 -0.300E+02	-121.100 28.500 -0.292E+02	-121.100 28.500 -0.277E+02	-121.100 28.500 -0.258E+02	-121.100 28.500 -0.234E+02	-121.100 28.500 -0.241E+02	-121.100 28.500 -0.248E+02	-121.100 28.500 -0.208E+02	-121.100 28.500 -0.149E+02	-121.100 28.500 -0.106E+02	-121.100 28.500 -0.766E+01	-121.100 28.500 -0.645E+01	-121.100 28.500 -0.519E+01	-121.100 28.500 -0.441E+01	-121.100 28.500 -0.326E+01	-121.100 28.500 -0.259E+01	-121.100 28.500 -0.190E+01	-121.100 28.500 -0.146E+01	-121.100 28.500 -0.161E+01	-121.100 28.500 -0.139E+01	-121.100 28.500 -0.179E+01	-121.100 28.500 -0.182E+01	-121.100 28.500 -0.185E+01	-121.100 28.500 -0.216E+01	-121.100 28.500 -0.299E+01	-121.100 28.500 -0.283E+01
-121.000 28.500 -0.885E+01	-121.000 28.500 -0.895E+01	-121.000 28.500 -0.769E+01	-121.000 28.500 -0.707E+01	-121.000 28.500 -0.624E+01	-121.000 28.500 -0.492E+01	-121.000 28.500 -0.398E+01	-121.000 28.500 -0.527E+01	-121.000 28.500 -0.451E+01	-121.000 28.500 -0.597E+01	-121.000 28.500 -0.768E+01	-121.000 28.500 -0.108E+02	-121.000 28.500 -0.109E+02	-121.000 28.500 -0.130E+02	-121.000 28.500 -0.136E+02	-121.000 28.500 -0.179E+02	-121.000 28.500 -0.195E+02	-121.000 28.500 -0.226E+02	-121.000 28.500 -0.243E+02	-121.000 28.500 -0.282E+02	-121.000 28.500 -0.312E+02	-121.000 28.500 -0.315E+02	-121.000 28.500 -0.373E+02	-121.000 28.500 -0.352E+02	-121.000 28.500 -0.297E+02	-121.000 28.500 -0.295E+02	-121.000 28.500 -0.284E+02	-121.000 28.500 -0.266E+02	-121.000 28.500 -0.240E+02	-121.000 28.500 -0.248E+02	-121.000 28.500 -0.256E+02	-121.000 28.500 -0.213E+02	-121.000 28.500 -0.154E+02	-121.000 28.500 -0.107E+02	-121.000 28.500 -0.792E+01	-121.000 28.500 -0.658E+01	-121.000 28.500 -0.530E+01	-121.000 28.500 -0.454E+01	-121.000 28.500 -0.337E+01	-121.000 28.500 -0.276E+01	-121.000 28.500 -0.201E+01	-121.000 28.500 -0.157E+01	-121.000 28.500 -0.172E+01	-121.000 28.500 -0.155E+01	-121.000 28.500 -0.190E+01	-121.000 28.500 -0.183E+01	-121.000 28.500 -0.183E+01	-121.000 28.500 -0.238E+01	-121.000 28.500 -0.316E+01	-121.000 28.500 -0.288E+01
-120.900 28.500 -0.745E+01	-120.900 28.500 -0.776E+01	-120.900 28.500 -0.659E+01	-120.900 28.500 -0.648E+01	-120.900 28.500 -0.600E+01	-120.900 28.500 -0.509E+01	-120.900 28.500 -0.460E+01	-120.900 28.500 -0.585E+01	-120.900 28.500 -0.512E+01	-120.900 28.500 -0.716E+01	-120.900 28.500 -0.880E+01	-120.900 28.500 -0.116E+02	-120.900 28.500 -0.117E+02	-120.900 28.500 -0.133E+02	-120.900 28.500 -0.137E+02	-120.900 28.500 -0.173E+02	-120.900 28.500 -0.182E+02	-120.900 28.500 -0.205E+02	-120.900 28.500 -0.216E+02	-120.900 28.500 -0.256E+02	-120.900 28.500 -0.290E+02	-120.900 28.500 -0.302E+02	-120.900 28.500 -0.363E+02	-120.900 28.500 -0.348E+02	-120.900 28.500 -0.302E+02	-120.900 28.500 -0.305E+02	-120.900 28.500 -0.301E+02	-120.900 28.500 -0.282E+02	-120.900 28.500 -0.254E+02	-120.900 28.500 -0.260E+02	-120.900 28.500 -0.267E+02	-120.900 28.500 -0.217E+02	-120.900 28.500 -0.159E+02	-120.900 28.500 -0.109E+02	-120.900 28.500 -0.815E+01	-120.900 28.500 -0.677E+01	-120.900 28.500 -0.546E+01	-120.900 28.500 -0.469E+01	-120.900 28.500 -0.353E+01	-120.900 28.500 -0.299E+01	-120.900 28.500 -0.218E+01	-120.900 28.500 -0.174E+01	-120.900 28.500 -0.191E+01	-120.900 28.500 -0.179E+01	-120.900 28.500 -0.210E+01	-120.900 28.500 -0.192E+01	-120.900 28.500 -0.189E+01	-120.900 28.500 -0.270E+01	-120.900 28.500 -0.339E+01	-120.900 28.500 -0.301E+01
-120.800 28.500 -0.615E+01	-120.800 28.500 -0.658E+01	-120.800 28.500 -0.552E+01	-120.800 28.500 -0.587E+01	-120.800 28.500 -0.573E+01	-120.800 28.500 -0.518E+01	-120.800 28.500 -0.504E+01	-120.800 28.500 -0.623E+01	-120.800 28.500 -0.556E+01	-120.800 28.500 -0.797E+01	-120.800 28.500 -0.950E+01	-120.800 28.500 -0.122E+02	-120.800 28.500 -0.123E+02	-120.800 28.500 -0.135E+02	-120.800 28.500 -0.138E+02	-120.800 28.500 -0.168E+02	-120.800 28.500 -0.172E+02	-120.800 28.500 -0.189E+02	-120.800 28.500 -0.194E+02	-120.800 28.500 -0.236E+02	-120.800 28.500 -0.274E+02	-120.800 28.500 -0.294E+02	-120.800 28.500 -0.358E+02	-120.800 28.500 -0.346E+02	-120.800 28.500 -0.306E+02	-120.800 28.500 -0.311E+02	-120.800 28.500 -0.311E+02	-120.800 28.500 -0.292E+02	-120.800 28.500 -0.264E+02	-120.800 28.500 -0.271E+02	-120.800 28.500 -0.277E+02	-120.800 28.500 -0.222E+02	-120.800 28.500 -0.165E+02	-120.800 28.500 -0.112E+02	-120.800 28.500 -0.832E+01	-120.800 28.500 -0.699E+01	-120.800 28.500 -0.562E+01	-120.800 28.500 -0.482E+01	-120.800 28.500 -0.367E+01	-120.800 28.500 -0.319E+01	-120.800 28.500 -0.234E+01	-120.800 28.500 -0.190E+01	-120.800 28.500 -0.211E+01	-120.800 28.500 -0.201E+01	-120.800 28.500 -0.229E+01	-120.800 28.500 -0.201E+01	-120.800 28.500 -0.196E+01	-120.800 28.500 -0.300E+01	-120.800 28.500 -0.359E+01	-120.800 28.500 -0.315E+01
-120.700 28.500 -0.509E+01	-120.700 28.500 -0.553E+01	-120.700 28.500 -0.461E+01	-120.700 28.500 -0.531E+01	-120.700 28.500 -0.546E+01	-120.700 28.500 -0.518E+01	-120.700 28.500 -0.525E+01	-120.700 28.500 -0.635E+01	-120.700 28.500 -0.573E+01	-120.700 28.500 -0.826E+01	-120.700 28.500 -0.965E+01	-120.700 28.500 -0.123E+02	-120.700 28.500 -0.124E+02	-120.700 28.500 -0.133E+02	-120.700 28.500 -0.137E+02	-120.700 28.500 -0.163E+02	-120.700 28.500 -0.165E+02	-120.700 28.500 -0.178E+02	-120.700 28.500 -0.180E+02	-120.700 28.500 -0.223E+02	-120.700 28.500 -0.264E+02	-120.700 28.500 -0.292E+02	-120.700 28.500 -0.357E+02	-120.700 28.500 -0.346E+02	-120.700 28.500 -0.309E+02	-120.700 28.500 -0.314E+02	-120.700 28.500 -0.315E+02	-120.700 28.500 -0.295E+02	-120.700 28.500 -0.268E+02	-120.700 28.500 -0.278E+02	-120.700 28.500 -0.283E+02	-120.700 28.500 -0.226E+02	-120.700 28.500 -0.172E+02	-120.700 28.500 -0.115E+02	-120.700 28.500 -0.845E+01	-120.700 28.500 -0.721E+01	-120.700 28.500 -0.579E+01	-120.700 28.500 -0.493E+01	-120.700 28.500 -0.379E+01	-120.700 28.500 -0.333E+01	-120.700 28.500 -0.250E+01	-120.700 28.500 -0.205E+01	-120.700 28.500 -0.234E+01	-120.700 28.500 -0.226E+01	-120.700 28.500 -0.248E+01	-120.700 28.500 -0.213E+01	-120.700 28.500 -0.207E+01	-120.700 28.500 -0.326E+01	-120.700 28.500 -0.374E+01	-120.700 28.500 -0.331E+01
-120.600 28.500 -0.450E+01	-120.600 28.500 -0.482E+01	-120.600 28.500 -0.404E+01	-120.600 28.500 -0.490E+01	-120.600 28.500 -0.522E+01	-120.600 28.500 -0.506E+01	-120.600 28.500 -0.513E+01	-120.600 28.500 -0.613E+01	-120.600 28.500 -0.557E+01	-120.600 28.500 -0.790E+01	-120.600 28.500 -0.913E+01	-120.600 28.500 -0.118E+02	-120.600 28.500 -0.119E+02	-120.600 28.500 -0.128E+02	-120.600 28.500 -0.133E+02	-120.600 28.500 -0.158E+02	-120.600 28.500 -0.161E+02	-120.600 28.500 -0.173E+02	-120.600 28.500 -0.176E+02	-120.600 28.500 -0.219E+02	-120.600 28.500 -0.261E+02	-120.600 28.500 -0.296E+02	-120.600 28.500 -0.362E+02	-120.600 28.500 -0.346E+02	-120.600 28.500 -0.311E+02	-120.600 28.500 -0.313E+02	-120.600 28.500 -0.312E+02	-120.600 28.500 -0.292E+02	-120.600 28.500 -0.266E+02	-120.600 28.500 -0.282E+02	-120.600 28.500 -0.287E+02	-120.600 28.500 -0.230E+02	-120.600 28.500 -0.178E+02	-120.600 28.500 -0.119E+02	-120.600 28.500 -0.856E+01	-120.600 28.500 -0.741E+01	-120.600 28.500 -0.597E+01	-120.600 28.500 -0.504E+01	-120.600 28.500 -0.390E+01	-120.600 28.500 -0.341E+01	-120.600 28.500 -0.266E+01	-120.600 28.500 -0.221E+01	-120.600 28.500 -0.261E+01	-120.600 28.500 -0.253E+01	-120.600 28.500 -0.268E+01	-120.600 28.500 -0.229E+01	-120.600 28.500 -0.223E+01	-120.600 28.500 -0.350E+01	-120.600 28.500 -0.387E+01	-120.600 28.500 -0.350E+01
-120.500 28.500 -0.465E+01	-120.500 28.500 -0.471E+01	-120.500 28.500 -0.401E+01	-120.500 28.500 -0.479E+01	-120.500 28.500 -0.506E+01	-120.500 28.500 -0.480E+01	-120.500 28.500 -0.465E+01	-120.500 28.500 -0.550E+01	-120.500 28.500 -0.499E+01	-120.500 28.500 -0.675E+01	-120.500 28.500 -0.780E+01	-120.500 28.500 -0.105E+02	-120.500 28.500 -0.108E+02	-120.500 28.500 -0.118E+02	-120.500 28.500 -0.125E+02	-120.500 28.500 -0.152E+02	-120.500 28.500 -0.159E+02	-120.500 28.500 -0.175E+02	-120.500 28.500 -0.181E+02	-120.500 28.500 -0.224E+02	-120.500 28.500 -0.266E+02	-120.500 28.500 -0.306E+02	-120.500 28.500 -0.371E+02	-120.500 28.500 -0.348E+02	-120.500 28.500 -0.311E+02	-120.500 28.500 -0.308E+02	-120.500 28.500 -0.302E+02	-120.500 28.500 -0.282E+02	-120.500 28.500 -0.257E+02	-120.500 28.500 -0.282E+02	-120.500 28.500 -0.286E+02	-120.500 28.500 -0.234E+02	-120.500 28.500 -0.183E+02	-120.500 28.500 -0.124E+02	-120.500 28.500 -0.866E+01	-120.500 28.500 -0.757E+01	-120.500 28.500 -0.616E+01	-120.500 28.500 -0.516E+01	-120.500 28.500 -0.400E+01	-120.500 28.500 -0.344E+01	-120.500 28.500 -0.284E+01	-120.500 28.500 -0.238E+01	-120.500 28.500 -0.292E+01	-120.500 28.500 -0.284E+01	-120.500 28.500 -0.287E+01	-120.500 28.500 -0.247E+01	-120.500 28.500 -0.242E+01	-120.500 28.500 -0.371E+01	-120.500 28.500 -0.400E+01	-120.500 28.500 -0.372E+01
-120.400 28.500 -0.509E+01	-120.400 28.500 -0.486E+01	-120.400 28.500 -0.424E+01	-120.400 28.500 -0.481E+01	-120.400 28.500 -0.493E+01	-120.400 28.500 -0.449E+01	-120.400 28.500 -0.402E+01	-120.400 28.500 -0.466E+01	-120.400 28.500 -0.413E+01	-120.400 28.500 -0.517E+01	-120.400 28.500 -0.598E+01	-120.400 28.500 -0.871E+01	-120.400 28.500 -0.920E+01	-120.400 28.500 -0.105E+02	-120.400 28.500 -0.115E+02	-120.400 28.500 -0.144E+02	-120.400 28.500 -0.156E+02	-120.400 28.500 -0.175E+02	-120.400 28.500 -0.185E+02	-120.400 28.500 -0.228E+02	-120.400 28.500 -0.270E+02	-120.400 28.500 -0.313E+02	-120.400 28.500 -0.380E+02	-120.400 28.500 -0.349E+02	-120.400 28.500 -0.312E+02	-120.400 28.500 -0.304E+02	-120.400 28.500 -0.294E+02	-120.400 28.500 -0.274E+02	-120.400 28.500 -0.250E+02	-120.400 28.500 -0.282E+02	-120.400 28.500 -0.286E+02	-120.400 28.500 -0.239E+02	-120.400 28.500 -0.188E+02	-120.400 28.500 -0.129E+02	-120.400 28.500 -0.881E+01	-120.400 28.500 -0.772E+01	-120.400 28.500 -0.639E+01	-120.400 28.500 -0.533E+01	-120.400 28.500 -0.418E+01	-120.400 28.500 -0.352E+01	-120.400 28.500 -0.311E+01	-120.400 28.500 -0.265E+01	-120.400 28.500 -0.333E+01	-120.400 28.500 -0.327E+01	-120.400 28.500 -0.318E+01	-120.400 28.500 -0.278E+01	-120.400 28.500 -0.273E+01	-120.400 28.500 -0.404E+01	-120.400 28.500 -0.425E+01	-120.400 28.500 -0.407E+01
-120.300 28.500 -0.544E+01	-120.300 28.500 -0.493E+01	-120.300 28.500 -0.449E+01	-120.300 28.500 -0.485E+01	-120.300 28.500 -0.485E+01	-120.300 28.500 -0.429E+01	-120.300 28.500 -0.356E+01	-120.300 28.500 -0.405E+01	-120.300 28.500 -0.353E+01	-120.300 28.500 -0.406E+01	-120.300 28.500 -0.469E+01	-120.300 28.500 -0.739E+01	-120.300 28.500 -0.799E+01	-120.300 28.500 -0.953E+01	-120.300 28.500 -0.107E+02	-120.300 28.500 -0.138E+02	-120.300 28.500 -0.152E+02	-120.300 28.500 -0.174E+02	-120.300 28.500 -0.186E+02	-120.300 28.500 -0.229E+02	-120.300 28.500 -0.271E+02	-120.300 28.500 -0.317E+02	-120.300 28.500 -0.385E+02	-120.300 28.500 -0.347E+02	-120.300 28.500 -0.311E+02	-120.300 28.500 -0.301E+02	-120.300 28.500 -0.288E+02	-120.300 28.500 -0.269E+02	-120.300 28.500 -0.247E+02	-120.300 28.500 -0.284E+02	-120.300 28.500 -0.288E+02	-120.300 28.500 -0.245E+02	-120.300 28.500 -0.192E+02	-120.300 28.500 -0.135E+02	-120.300 28.500 -0.894E+01	-120.300 28.500 -0.784E+01	-120.300 28.500 -0.662E+01	-120.300 28.500 -0.550E+01	-120.300 28.500 -0.434E+01	-120.300 28.500 -0.358E+01	-120.300 28.500 -0.337E+01	-120.300 28.500 -0.291E+01	-120.300 28.500 -0.372E+01	-120.300 28.500 -0.368E+01	-120.300 28.500 -0.345E+01	-120.300 28.500 -0.307E+01	-120.300 28.500 -0.302E+01	-120.300 28.500 -0.434E+01	-120.300 28.500 -0.449E+01	-120.300 28.500 -0.445E+01
-120.200 28.500 -0.557E+01	-120.200 28.500 -0.489E+01	-120.200 28.500 -0.467E+01	-120.200 28.500 -0.484E+01	-120.200 28.500 -0.483E+01	-120.200 28.500 -0.423E+01	-120.200 28.500 -0.335E+01	-120.200 28.500 -0.374E+01	-120.200 28.500 -0.329E+01	-120.200 28.500 -0.359E+01	-120.200 28.500 -0.410E+01	-120.200 28.500 -0.667E+01	-120.200 28.500 -0.729E+01	-120.200 28.500 -0.899E+01	-120.200 28.500 -0.103E+02	-120.200 28.500 -0.132E+02	-120.200 28.500 -0.148E+02	-120.200 28.500 -0.170E+02	-120.200 28.500 -0.183E+02	-120.200 28.500 -0.225E+02	-120.200 28.500 -0.267E+02	-120.200 28.500 -0.315E+02	-120.200 28.500 -0.384E+02	-120.200 28.500 -0.344E+02	-120.200 28.500 -0.310E+02	-120.200 28.500 -0.300E+02	-120.200 28.500 -0.285E+02	-120.200 28.500 -0.267E+02	-120.200 28.500 -0.250E+02	-120.200 28.500 -0.289E+02	-120.200 28.500 -0.292E+02	-120.200 28.500 -0.251E+02	-120.200 28.500 -0.196E+02	-120.200 28.500 -0.141E+02	-120.200 28.500 -0.905E+01	-120.200 28.500 -0.795E+01	-120.200 28.500 -0.682E+01	-120.200 28.500 -0.568E+01	-120.200 28.500 -0.449E+01	-120.200 28.500 -0.364E+01	-120.200 28.500 -0.365E+01	-120.200 28.500 -0.319E+01	-120.200 28.500 -0.406E+01	-120.200 28.500 -0.405E+01	-120.200 28.500 -0.369E+01	-120.200 28.500 -0.334E+01	-120.200 28.500 -0.326E+01	-120.200 28.500 -0.463E+01	-120.200 28.500 -0.475E+01	-120.200 28.500 -0.489E+01
-120.100 28.500 -0.531E+01	-120.100 28.500 -0.458E+01	-120.100 28.500 -0.463E+01	-120.100 28.500 -0.472E+01	-120.100 28.500 -0.482E+01	-120.100 28.500 -0.433E+01	-120.100 28.500 -0.347E+01	-120.100 28.500 -0.385E+01	-120.100 28.500 -0.349E+01	-120.100 28.500 -0.393E+01	-120.100 28.500 -0.439E+01	-120.100 28.500 -0.670E+01	-120.100 28.500 -0.726E+01	-120.100 28.500 -0.896E+01	-120.100 28.500 -0.102E+02	-120.100 28.500 -0.129E+02	-120.100 28.500 -0.143E+02	-120.100 28.500 -0.162E+02	-120.100 28.500 -0.174E+02	-120.100 28.500 -0.215E+02	-120.100 28.500 -0.258E+02	-120.100 28.500 -0.309E+02	-120.100 28.500 -0.379E+02	-120.100 28.500 -0.337E+02	-120.100 28.500 -0.308E+02	-120.100 28.500 -0.299E+02	-120.100 28.500 -0.285E+02	-120.100 28.500 -0.269E+02	-120.100 28.500 -0.257E+02	-120.100 28.500 -0.294E+02	-120.100 28.500 -0.297E+02	-120.100 28.500 -0.256E+02	-120.100 28.500 -0.200E+02	-120.100 28.500 -0.146E+02	-120.100 28.500 -0.913E+01	-120.100 28.500 -0.807E+01	-120.100 28.500 -0.698E+01	-120.100 28.500 -0.585E+01	-120.100 28.500 -0.464E+01	-120.100 28.500 -0.371E+01	-120.100 28.500 -0.394E+01	-120.100 28.500 -0.349E+01	-120.100 28.500 -0.437E+01	-120.100 28.500 -0.440E+01	-120.100 28.500 -0.392E+01	-120.100 28.500 -0.359E+01	-120.100 28.500 -0.346E+01	-120.100 28.500 -0.492E+01	-120.100 28.500 -0.502E+01	-120.100 28.500 -0.539E+01
-120.000 28.500 -0.441E+01	-120.000 28.500 -0.380E+01	-120.000 28.500 -0.417E+01	-120.000 28.500 -0.434E+01	-120.000 28.500 -0.477E+01	-120.000 28.500 -0.460E+01	-120.000 28.500 -0.397E+01	-120.000 28.500 -0.443E+01	-120.000 28.500 -0.422E+01	-120.000 28.500 -0.520E+01	-120.000 28.500 -0.571E+01	-120.000 28.500 -0.763E+01	-120.000 28.500 -0.800E+01	-120.000 28.500 -0.951E+01	-120.000 28.500 -0.107E+02	-120.000 28.500 -0.127E+02	-120.000 28.500 -0.138E+02	-120.000 28.500 -0.151E+02	-120.000 28.500 -0.159E+02	-120.000 28.500 -0.199E+02	-120.000 28.500 -0.244E+02	-120.000 28.500 -0.298E+02	-120.000 28.500 -0.368E+02	-120.000 28.500 -0.327E+02	-120.000 28.500 -0.306E+02	-120.000 28.500 -0.301E+02	-120.000 28.500 -0.290E+02	-120.000 28.500 -0.274E+02	-120.000 28.500 -0.267E+02	-120.000 28.500 -0.302E+02	-120.000 28.500 -0.304E+02	-120.000 28.500 -0.261E+02	-120.000 28.500 -0.203E+02	-120.000 28.500 -0.150E+02	-120.000 28.500 -0.920E+01	-120.000 28.500 -0.821E+01	-120.000 28.500 -0.711E+01	-120.000 28.500 -0.600E+01	-120.000 28.500 -0.478E+01	-120.000 28.500 -0.379E+01	-120.000 28.500 -0.424E+01	-120.000 28.500 -0.379E+01	-120.000 28.500 -0.467E+01	-120.000 28.500 -0.472E+01	-120.000 28.500 -0.413E+01	-120.000 28.500 -0.382E+01	-120.000 28.500 -0.365E+01	-120.000 28.500 -0.521E+01	-120.000 28.500 -0.529E+01	-120.000 28.500 -0.595E+01
-119.900 28.500 -0.312E+01	-119.900 28.500 -0.276E+01	-119.900 28.500 -0.344E+01	-119.900 28.500 -0.379E+01	-119.900 28.500 -0.467E+01	-119.900 28.500 -0.493E+01	-119.900 28.500 -0.462E+01	-119.900 28.500 -0.514E+01	-119.900 28.500 -0.502E+01	-119.900 28.500 -0.660E+01	-119.900 28.500 -0.713E+01	-119.900 28.500 -0.855E+01	-119.900 28.500 -0.862E+01	-119.900 28.500 -0.980E+01	-119.900 28.500 -0.107E+02	-119.900 28.500 -0.121E+02	-119.900 28.500 -0.127E+02	-119.900 28.500 -0.133E+02	-119.900 28.500 -0.137E+02	-119.900 28.500 -0.177E+02	-119.900 28.500 -0.224E+02	-119.900 28.500 -0.282E+02	-119.900 28.500 -0.354E+02	-119.900 28.500 -0.316E+02	-119.900 28.500 -0.302E+02	-119.900 28.500 -0.302E+02	-119.900 28.500 -0.294E+02	-119.900 28.500 -0.279E+02	-119.900 28.500 -0.279E+02	-119.900 28.500 -0.312E+02	-119.900 28.500 -0.314E+02	-119.900 28.500 -0.267E+02	-119.900 28.500 -0.208E+02	-119.900 28.500 -0.155E+02	-119.900 28.500 -0.927E+01	-119.900 28.500 -0.840E+01	-119.900 28.500 -0.727E+01	-119.900 28.500 -0.620E+01	-119.900 28.500 -0.500E+01	-119.900 28.500 -0.398E+01	-119.900 28.500 -0.465E+01	-119.900 28.500 -0.422E+01	-119.900 28.500 -0.511E+01	-119.900 28.500 -0.520E+01	-119.900 28.500 -0.450E+01	-119.900 28.500 -0.421E+01	-119.900 28.500 -0.401E+01	-119.900 28.500 -0.566E+01	-119.900 28.500 -0.570E+01	-119.900 28.500 -0.669E+01
-119.800 28.500 -0.225E+01	-119.800 28.500 -0.214E+01	-119.800 28.500 -0.298E+01	-119.800 28.500 -0.341E+01	-119.800 28.500 -0.463E+01	-119.800 28.500 -0.524E+01	-119.800 28.500 -0.515E+01	-119.800 28.500 -0.572E+01	-119.800 28.500 -0.566E+01	-119.800 28.500 -0.763E+01	-119.800 28.500 -0.816E+01	-119.800 28.500 -0.918E+01	-119.800 28.500 -0.904E+01	-119.800 28.500 -0.999E+01	-119.800 28.500 -0.108E+02	-119.800 28.500 -0.116E+02	-119.800 28.500 -0.120E+02	-119.800 28.500 -0.121E+02	-119.800 28.500 -0.123E+02	-119.800 28.500 -0.161E+02	-119.800 28.500 -0.210E+02	-119.800 28.500 -0.272E+02	-119.800 28.500 -0.346E+02	-119.800 28.500 -0.308E+02	-119.800 28.500 -0.298E+02	-119.800 28.500 -0.301E+02	-119.800 28.500 -0.296E+02	-119.800 28.500 -0.278E+02	-119.800 28.500 -0.285E+02	-119.800 28.500 -0.318E+02	-119.800 28.500 -0.320E+02	-119.800 28.500 -0.273E+02	-119.800 28.500 -0.212E+02	-119.800 28.500 -0.158E+02	-119.800 28.500 -0.938E+01	-119.800 28.500 -0.856E+01	-119.800 28.500 -0.740E+01	-119.800 28.500 -0.636E+01	-119.800 28.500 -0.519E+01	-119.800 28.500 -0.416E+01	-119.800 28.500 -0.498E+01	-119.800 28.500 -0.457E+01	-119.800 28.500 -0.551E+01	-119.800 28.500 -0.562E+01	-119.800 28.500 -0.483E+01	-119.800 28.500 -0.454E+01	-119.800 28.500 -0.432E+01	-119.800 28.500 -0.605E+01	-119.800 28.500 -0.604E+01	-119.800 28.500 -0.736E+01
-119.700 28.500 -0.193E+01	-119.700 28.500 -0.202E+01	-119.700 28.500 -0.286E+01	-119.700 28.500 -0.328E+01	-119.700 28.500 -0.466E+01	-119.700 28.500 -0.547E+01	-119.700 28.500 -0.545E+01	-119.700 28.500 -0.607E+01	-119.700 28.500 -0.603E+01	-119.700 28.500 -0.815E+01	-119.700 28.500 -0.868E+01	-119.700 28.500 -0.943E+01	-119.700 28.500 -0.919E+01	-119.700 28.500 -0.100E+02	-119.700 28.500 -0.108E+02	-119.700 28.500 -0.115E+02	-119.700 28.500 -0.117E+02	-119.700 28.500 -0.116E+02	-119.700 28.500 -0.116E+02	-119.700 28.500 -0.154E+02	-119.700 28.500 -0.205E+02	-119.700 28.500 -0.269E+02	-119.700 28.500 -0.344E+02	-119.700 28.500 -0.304E+02	-119.700 28.500 -0.296E+02	-119.700 28.500 -0.300E+02	-119.700 28.500 -0.295E+02	-119.700 28.500 -0.272E+02	-119.700 28.500 -0.286E+02	-119.700 28.500 -0.321E+02	-119.700 28.500 -0.323E+02	-119.700 28.500 -0.277E+02	-119.700 28.500 -0.216E+02	-119.700 28.500 -0.161E+02	-119.700 28.500 -0.958E+01	-119.700 28.500 -0.865E+01	-119.700 28.500 -0.753E+01	-119.700 28.500 -0.644E+01	-119.700 28.500 -0.536E+01	-119.700 28.500 -0.432E+01	-119.700 28.500 -0.521E+01	-119.700 28.500 -0.481E+01	-119.700 28.500 -0.587E+01	-119.700 28.500 -0.602E+01	-119.700 28.500 -0.512E+01	-119.700 28.500 -0.482E+01	-119.700 28.500 -0.461E+01	-119.700 28.500 -0.640E+01	-119.700 28.500 -0.632E+01	-119.700 28.500 -0.794E+01
-119.600 28.500 -0.232E+01	-119.600 28.500 -0.250E+01	-119.600 28.500 -0.317E+01	-119.600 28.500 -0.346E+01	-119.600 28.500 -0.477E+01	-119.600 28.500 -0.557E+01	-119.600 28.500 -0.545E+01	-119.600 28.500 -0.610E+01	-119.600 28.500 -0.607E+01	-119.600 28.500 -0.801E+01	-119.600 28.500 -0.855E+01	-119.600 28.500 -0.921E+01	-119.600 28.500 -0.903E+01	-119.600 28.500 -0.995E+01	-119.600 28.500 -0.108E+02	-119.600 28.500 -0.115E+02	-119.600 28.500 -0.119E+02	-119.600 28.500 -0.118E+02	-119.600 28.500 -0.119E+02	-119.600 28.500 -0.155E+02	-119.600 28.500 -0.208E+02	-119.600 28.500 -0.272E+02	-119.600 28.500 -0.349E+02	-119.600 28.500 -0.304E+02	-119.600 28.500 -0.295E+02	-119.600 28.500 -0.296E+02	-119.600 28.500 -0.289E+02	-119.600 28.500 -0.262E+02	-119.600 28.500 -0.282E+02	-119.600 28.500 -0.320E+02	-119.600 28.500 -0.322E+02	-119.600 28.500 -0.282E+02	-119.600 28.500 -0.220E+02	-119.600 28.500 -0.163E+02	-119.600 28.500 -0.990E+01	-119.600 28.500 -0.868E+01	-119.600 28.500 -0.766E+01	-119.600 28.500 -0.645E+01	-119.600 28.500 -0.553E+01	-119.600 28.500 -0.447E+01	-119.600 28.500 -0.534E+01	-119.600 28.500 -0.495E+01	-119.600 28.500 -0.622E+01	-119.600 28.500 -0.642E+01	-119.600 28.500 -0.539E+01	-119.600 28.500 -0.507E+01	-119.600 28.500 -0.487E+01	-119.600 28.500 -0.671E+01	-119.600 28.500 -0.657E+01	-119.600 28.500 -0.843E+01
-119.500 28.500 -0.356E+01	-119.500 28.500 -0.366E+01	-119.500 28.500 -0.398E+01	-119.500 28.500 -0.401E+01	-119.500 28.500 -0.497E+01	-119.500 28.500 -0.551E+01	-119.500 28.500 -0.509E+01	-119.500 28.500 -0.576E+01	-119.500 28.500 -0.570E+01	-119.500 28.500 -0.711E+01	-119.500 28.500 -0.768E+01	-119.500 28.500 -0.845E+01	-119.500 28.500 -0.851E+01	-119.500 28.500 -0.970E+01	-119.500 28.500 -0.108E+02	-119.500 28.500 -0.118E+02	-119.500 28.500 -0.126E+02	-119.500 28.500 -0.129E+02	-119.500 28.500 -0.134E+02	-119.500 28.500 -0.167E+02	-119.500 28.500 -0.221E+02	-119.500 28.500 -0.283E+02	-119.500 28.500 -0.360E+02	-119.500 28.500 -0.308E+02	-119.500 28.500 -0.296E+02	-119.500 28.500 -0.291E+02	-119.500 28.500 -0.279E+02	-119.500 28.500 -0.247E+02	-119.500 28.500 -0.271E+02	-119.500 28.500 -0.314E+02	-119.500 28.500 -0.317E+02	-119.500 28.500 -0.285E+02	-119.500 28.500 -0.223E+02	-119.500 28.500 -0.165E+02	-119.500 28.500 -0.103E+02	-119.500 28.500 -0.868E+01	-119.500 28.500 -0.779E+01	-119.500 28.500 -0.642E+01	-119.500 28.500 -0.571E+01	-119.500 28.500 -0.460E+01	-119.500 28.500 -0.539E+01	-119.500 28.500 -0.502E+01	-119.500 28.500 -0.653E+01	-119.500 28.500 -0.680E+01	-119.500 28.500 -0.565E+01	-119.500 28.500 -0.531E+01	-119.500 28.500 -0.512E+01	-119.500 28.500 -0.700E+01	-119.500 28.500 -0.682E+01	-119.500 28.500 -0.885E+01
-119.400 28.500 -0.508E+01	-119.400 28.500 -0.503E+01	-119.400 28.500 -0.492E+01	-119.400 28.500 -0.468E+01	-119.400 28.500 -0.517E+01	-119.400 28.500 -0.537E+01	-119.400 28.500 -0.459E+01	-119.400 28.500 -0.524E+01	-119.400 28.500 -0.510E+01	-119.400 28.500 -0.579E+01	-119.400 28.500 -0.640E+01	-119.400 28.500 -0.733E+01	-119.400 28.500 -0.772E+01	-119.400 28.500 -0.923E+01	-119.400 28.500 -0.106E+02	-119.400 28.500 -0.119E+02	-119.400 28.500 -0.131E+02	-119.400 28.500 -0.138E+02	-119.400 28.500 -0.148E+02	-119.400 28.500 -0.178E+02	-119.400 28.500 -0.233E+02	-119.400 28.500 -0.292E+02	-119.400 28.500 -0.369E+02	-119.400 28.500 -0.310E+02	-119.400 28.500 -0.294E+02	-119.400 28.500 -0.284E+02	-119.400 28.500 -0.265E+02	-119.400 28.500 -0.232E+02	-119.400 28.500 -0.261E+02	-119.400 28.500 -0.311E+02	-119.400 28.500 -0.313E+02	-119.400 28.500 -0.292E+02	-119.400 28.500 -0.229E+02	-119.400 28.500 -0.169E+02	-119.400 28.500 -0.108E+02	-119.400 28.500 -0.872E+01	-119.400 28.500 -0.800E+01	-119.400 28.500 -0.649E+01	-119.400 28.500 -0.601E+01	-119.400 28.500 -0.486E+01	-119.400 28.500 -0.557E+01	-119.400 28.500 -0.526E+01	-119.400 28.500 -0.705E+01	-119.400 28.500 -0.738E+01	-119.400 28.500 -0.613E+01	-119.400 28.500 -0.578E+01	-119.400 28.500 -0.558E+01	-119.400 28.500 -0.753E+01	-119.400 28.500 -0.729E+01	-119.400 28.500 -0.943E+01
-119.300 28.500 -0.652E+01	-119.300 28.500 -0.630E+01	-119.300 28.500 -0.579E+01	-119.300 28.500 -0.537E+01	-119.300 28.500 -0.544E+01	-119.300 28.500 -0.533E+01	-119.300 28.500 -0.429E+01	-119.300 28.500 -0.499E+01	-119.300 28.500 -0.479E+01	-119.300 28.500 -0.493E+01	-119.300 28.500 -0.568E+01	-119.300 28.500 -0.666E+01	-119.300 28.500 -0.729E+01	-119.300 28.500 -0.899E+01	-119.300 28.500 -0.105E+02	-119.300 28.500 -0.119E+02	-119.300 28.500 -0.136E+02	-119.300 28.500 -0.145E+02	-119.300 28.500 -0.159E+02	-119.300 28.500 -0.186E+02	-119.300 28.500 -0.243E+02	-119.300 28.500 -0.298E+02	-119.300 28.500 -0.375E+02	-119.300 28.500 -0.311E+02	-119.300 28.500 -0.293E+02	-119.300 28.500 -0.280E+02	-119.300 28.500 -0.255E+02	-119.300 28.500 -0.222E+02	-119.300 28.500 -0.254E+02	-119.300 28.500 -0.308E+02	-119.300 28.500 -0.310E+02	-119.300 28.500 -0.296E+02	-119.300 28.500 -0.234E+02	-119.300 28.500 -0.172E+02	-119.300 28.500 -0.113E+02	-119.300 28.500 -0.878E+01	-119.300 28.500 -0.816E+01	-119.300 28.500 -0.657E+01	-119.300 28.500 -0.628E+01	-119.300 28.500 -0.508E+01	-119.300 28.500 -0.570E+01	-119.300 28.500 -0.546E+01	-119.300 28.500 -0.746E+01	-119.300 28.500 -0.783E+01	-119.300 28.500 -0.654E+01	-119.300 28.500 -0.620E+01	-119.300 28.500 -0.598E+01	-119.300 28.500 -0.798E+01	-119.300 28.500 -0.767E+01	-119.300 28.500 -0.987E+01
-119.200 28.500 -0.761E+01	-119.200 28.500 -0.726E+01	-119.200 28.500 -0.643E+01	-119.200 28.500 -0.595E+01	-119.200 28.500 -0.573E+01	-119.200 28.500 -0.541E+01	-119.200 28.500 -0.425E+01	-119.200 28.500 -0.505E+01	-119.200 28.500 -0.481E+01	-119.200 28.500 -0.464E+01	-119.200 28.500 -0.557E+01	-119.200 28.500 -0.653E+01	-119.200 28.500 -0.722E+01	-119.200 28.500 -0.897E+01	-119.200 28.500 -0.105E+02	-119.200 28.500 -0.120E+02	-119.200 28.500 -0.138E+02	-119.200 28.500 -0.149E+02	-119.200 28.500 -0.165E+02	-119.200 28.500 -0.189E+02	-119.200 28.500 -0.248E+02	-119.200 28.500 -0.299E+02	-119.200 28.500 -0.376E+02	-119.200 28.500 -0.311E+02	-119.200 28.500 -0.292E+02	-119.200 28.500 -0.278E+02	-119.200 28.500 -0.249E+02	-119.200 28.500 -0.216E+02	-119.200 28.500 -0.251E+02	-119.200 28.500 -0.305E+02	-119.200 28.500 -0.308E+02	-119.200 28.500 -0.298E+02	-119.200 28.500 -0.238E+02	-119.200 28.500 -0.175E+02	-119.200 28.500 -0.117E+02	-119.200 28.500 -0.892E+01	-119.200 28.500 -0.823E+01	-119.200 28.500 -0.672E+01	-119.200 28.500 -0.650E+01	-119.200 28.500 -0.526E+01	-119.200 28.500 -0.582E+01	-119.200 28.500 -0.565E+01	-119.200 28.500 -0.774E+01	-119.200 28.500 -0.811E+01	-119.200 28.500 -0.691E+01	-119.200 28.500 -0.657E+01	-119.200 28.500 -0.638E+01	-119.200 28.500 -0.837E+01	-119.200 28.500 -0.795E+01	-119.200 28.500 -0.102E+02
-119.100 28.500 -0.811E+01	-119.100 28.500 -0.770E+01	-119.100 28.500 -0.671E+01	-119.100 28.500 -0.629E+01	-119.100 28.500 -0.599E+01	-119.100 28.500 -0.562E+01	-119.100 28.500 -0.452E+01	-119.100 28.500 -0.545E+01	-119.100 28.500 -0.519E+01	-119.100 28.500 -0.504E+01	-119.100 28.500 -0.616E+01	-119.100 28.500 -0.700E+01	-119.100 28.500 -0.755E+01	-119.100 28.500 -0.918E+01	-119.100 28.500 -0.106E+02	-119.100 28.500 -0.119E+02	-119.100 28.500 -0.139E+02	-119.100 28.500 -0.148E+02	-119.100 28.500 -0.164E+02	-119.100 28.500 -0.186E+02	-119.100 28.500 -0.247E+02	-119.100 28.500 -0.296E+02	-119.100 28.500 -0.372E+02	-119.100 28.500 -0.309E+02	-119.100 28.500 -0.291E+02	-119.100 28.500 -0.278E+02	-119.100 28.500 -0.248E+02	-119.100 28.500 -0.214E+02	-119.100 28.500 -0.251E+02	-119.100 28.500 -0.304E+02	-119.100 28.500 -0.307E+02	-119.100 28.500 -0.297E+02	-119.100 28.500 -0.242E+02	-119.100 28.500 -0.178E+02	-119.100 28.500 -0.121E+02	-119.100 28.500 -0.915E+01	-119.100 28.500 -0.821E+01	-119.100 28.500 -0.695E+01	-119.100 28.500 -0.668E+01	-119.100 28.500 -0.542E+01	-119.100 28.500 -0.594E+01	-119.100 28.500 -0.582E+01	-119.100 28.500 -0.790E+01	-119.100 28.500 -0.822E+01	-119.100 28.500 -0.723E+01	-119.100 28.500 -0.690E+01	-119.100 28.500 -0.680E+01	-119.100 28.500 -0.871E+01	-119.100 28.500 -0.815E+01	-119.100 28.500 -0.105E+02
-119.000 28.500 -0.785E+01	-119.000 28.500 -0.751E+01	-119.000 28.500 -0.656E+01	-119.000 28.500 -0.632E+01	-119.000 28.500 -0.621E+01	-119.000 28.500 -0.597E+01	-119.000 28.500 -0.514E+01	-119.000 28.500 -0.625E+01	-119.000 28.500 -0.599E+01	-119.000 28.500 -0.625E+01	-119.000 28.500 -0.758E+01	-119.000 28.500 -0.816E+01	-119.000 28.500 -0.835E+01	-119.000 28.500 -0.969E+01	-119.000 28.500 -0.108E+02	-119.000 28.500 -0.119E+02	-119.000 28.500 -0.136E+02	-119.000 28.500 -0.141E+02	-119.000 28.500 -0.156E+02	-119.000 28.500 -0.177E+02	-119.000 28.500 -0.239E+02	-119.000 28.500 -0.288E+02	-119.000 28.500 -0.364E+02	-119.000 28.500 -0.305E+02	-119.000 28.500 -0.290E+02	-119.000 28.500 -0.279E+02	-119.000 28.500 -0.251E+02	-119.000 28.500 -0.217E+02	-119.000 28.500 -0.255E+02	-119.000 28.500 -0.305E+02	-119.000 28.500 -0.309E+02	-119.000 28.500 -0.295E+02	-119.000 28.500 -0.246E+02	-119.000 28.500 -0.180E+02	-119.000 28.500 -0.125E+02	-119.000 28.500 -0.942E+01	-119.000 28.500 -0.815E+01	-119.000 28.500 -0.724E+01	-119.000 28.500 -0.681E+01	-119.000 28.500 -0.556E+01	-119.000 28.500 -0.607E+01	-119.000 28.500 -0.597E+01	-119.000 28.500 -0.797E+01	-119.000 28.500 -0.824E+01	-119.000 28.500 -0.753E+01	-119.000 28.500 -0.723E+01	-119.000 28.500 -0.726E+01	-119.000 28.500 -0.902E+01	-119.000 28.500 -0.829E+01	-119.000 28.500 -0.108E+02
-118.900 28.500 -0.716E+01	-118.900 28.500 -0.694E+01	-118.900 28.500 -0.617E+01	-118.900 28.500 -0.616E+01	-118.900 28.500 -0.636E+01	-118.900 28.500 -0.637E+01	-118.900 28.500 -0.593E+01	-118.900 28.500 -0.714E+01	-118.900 28.500 -0.683E+01	-118.900 28.500 -0.749E+01	-118.900 28.500 -0.894E+01	-118.900 28.500 -0.917E+01	-118.900 28.500 -0.888E+01	-118.900 28.500 -0.997E+01	-118.900 28.500 -0.105E+02	-118.900 28.500 -0.114E+02	-118.900 28.500 -0.129E+02	-118.900 28.500 -0.129E+02	-118.900 28.500 -0.141E+02	-118.900 28.500 -0.163E+02	-118.900 28.500 -0.228E+02	-118.900 28.500 -0.276E+02	-118.900 28.500 -0.354E+02	-118.900 28.500 -0.299E+02	-118.900 28.500 -0.287E+02	-118.900 28.500 -0.279E+02	-118.900 28.500 -0.254E+02	-118.900 28.500 -0.219E+02	-118.900 28.500 -0.259E+02	-118.900 28.500 -0.306E+02	-118.900 28.500 -0.311E+02	-118.900 28.500 -0.292E+02	-118.900 28.500 -0.250E+02	-118.900 28.500 -0.182E+02	-118.900 28.500 -0.129E+02	-118.900 28.500 -0.976E+01	-118.900 28.500 -0.818E+01	-118.900 28.500 -0.768E+01	-118.900 28.500 -0.705E+01	-118.900 28.500 -0.589E+01	-118.900 28.500 -0.645E+01	-118.900 28.500 -0.637E+01	-118.900 28.500 -0.836E+01	-118.900 28.500 -0.857E+01	-118.900 28.500 -0.817E+01	-118.900 28.500 -0.788E+01	-118.900 28.500 -0.806E+01	-118.900 28.500 -0.964E+01	-118.900 28.500 -0.873E+01	-118.900 28.500 -0.114E+02
-118.800 28.500 -0.687E+01	-118.800 28.500 -0.671E+01	-118.800 28.500 -0.614E+01	-118.800 28.500 -0.623E+01	-118.800 28.500 -0.667E+01	-118.800 28.500 -0.675E+01	-118.800 28.500 -0.660E+01	-118.800 28.500 -0.793E+01	-118.800 28.500 -0.759E+01	-118.800 28.500 -0.859E+01	-118.800 28.500 -0.102E+02	-118.800 28.500 -0.101E+02	-118.800 28.500 -0.946E+01	-118.800 28.500 -0.105E+02	-118.800 28.500 -0.105E+02	-118.800 28.500 -0.114E+02	-118.800 28.500 -0.125E+02	-118.800 28.500 -0.123E+02	-118.800 28.500 -0.133E+02	-118.800 28.500 -0.154E+02	-118.800 28.500 -0.224E+02	-118.800 28.500 -0.270E+02	-118.800 28.500 -0.349E+02	-118.800 28.500 -0.296E+02	-118.800 28.500 -0.286E+02	-118.800 28.500 -0.277E+02	-118.800 28.500 -0.254E+02	-118.800 28.500 -0.219E+02	-118.800 28.500 -0.260E+02	-118.800 28.500 -0.308E+02	-118.800 28.500 -0.313E+02	-118.800 28.500 -0.290E+02	-118.800 28.500 -0.254E+02	-118.800 28.500 -0.183E+02	-118.800 28.500 -0.133E+02	-118.800 28.500 -0.101E+02	-118.800 28.500 -0.822E+01	-118.800 28.500 -0.810E+01	-118.800 28.500 -0.719E+01	-118.800 28.500 -0.614E+01	-118.800 28.500 -0.673E+01	-118.800 28.500 -0.663E+01	-118.800 28.500 -0.867E+01	-118.800 28.500 -0.882E+01	-118.800 28.500 -0.869E+01	-118.800 28.500 -0.850E+01	-118.800 28.500 -0.877E+01	-118.800 28.500 -0.101E+02	-118.800 28.500 -0.902E+01	-118.800 28.500 -0.118E+02
-118.700 28.500 -0.708E+01	-118.700 28.500 -0.692E+01	-118.700 28.500 -0.651E+01	-118.700 28.500 -0.654E+01	-118.700 28.500 -0.710E+01	-118.700 28.500 -0.712E+01	-118.700 28.500 -0.710E+01	-118.700 28.500 -0.856E+01	-118.700 28.500 -0.818E+01	-118.700 28.500 -0.934E+01	-118.700 28.500 -0.112E+02	-118.700 28.500 -0.108E+02	-118.700 28.500 -0.998E+01	-118.700 28.500 -0.111E+02	-118.700 28.500 -0.109E+02	-118.700 28.500 -0.116E+02	-118.700 28.500 -0.126E+02	-118.700 28.500 -0.122E+02	-118.700 28.500 -0.133E+02	-118.700 28.500 -0.153E+02	-118.700 28.500 -0.227E+02	-118.700 28.500 -0.270E+02	-118.700 28.500 -0.349E+02	-118.700 28.500 -0.296E+02	-118.700 28.500 -0.286E+02	-118.700 28.500 -0.274E+02	-118.700 28.500 -0.252E+02	-118.700 28.500 -0.217E+02	-118.700 28.500 -0.257E+02	-118.700 28.500 -0.311E+02	-118.700 28.500 -0.316E+02	-118.700 28.500 -0.289E+02	-118.700 28.500 -0.259E+02	-118.700 28.500 -0.183E+02	-118.700 28.500 -0.137E+02	-118.700 28.500 -0.102E+02	-118.700 28.500 -0.835E+01	-118.700 28.500 -0.848E+01	-118.700 28.500 -0.726E+01	-118.700 28.500 -0.633E+01	-118.700 28.500 -0.691E+01	-118.700 28.500 -0.681E+01	-118.700 28.500 -0.894E+01	-118.700 28.500 -0.906E+01	-118.700 28.500 -0.912E+01	-118.700 28.500 -0.920E+01	-118.700 28.500 -0.940E+01	-118.700 28.500 -0.106E+02	-118.700 28.500 -0.913E+01	-118.700 28.500 -0.121E+02
-118.600 28.500 -0.790E+01	-118.600 28.500 -0.766E+01	-118.600 28.500 -0.733E+01	-118.600 28.500 -0.710E+01	-118.600 28.500 -0.762E+01	-118.600 28.500 -0.742E+01	-118.600 28.500 -0.734E+01	-118.600 28.500 -0.894E+01	-118.600 28.500 -0.851E+01	-118.600 28.500 -0.958E+01	-118.600 28.500 -0.117E+02	-118.600 28.500 -0.112E+02	-118.600 28.500 -0.103E+02	-118.600 28.500 -0.117E+02	-118.600 28.500 -0.114E+02	-118.600 28.500 -0.122E+02	-118.600 28.500 -0.132E+02	-118.600 28.500 -0.129E+02	-118.600 28.500 -0.142E+02	-118.600 28.500 -0.160E+02	-118.600 28.500 -0.236E+02	-118.600 28.500 -0.278E+02	-118.600 28.500 -0.353E+02	-118.600 28.500 -0.299E+02	-118.600 28.500 -0.286E+02	-118.600 28.500 -0.270E+02	-118.600 28.500 -0.247E+02	-118.600 28.500 -0.210E+02	-118.600 28.500 -0.251E+02	-118.600 28.500 -0.315E+02	-118.600 28.500 -0.320E+02	-118.600 28.500 -0.291E+02	-118.600 28.500 -0.265E+02	-118.600 28.500 -0.184E+02	-118.600 28.500 -0.141E+02	-118.600 28.500 -0.103E+02	-118.600 28.500 -0.857E+01	-118.600 28.500 -0.884E+01	-118.600 28.500 -0.729E+01	-118.600 28.500 -0.648E+01	-118.600 28.500 -0.700E+01	-118.600 28.500 -0.695E+01	-118.600 28.500 -0.922E+01	-118.600 28.500 -0.932E+01	-118.600 28.500 -0.947E+01	-118.600 28.500 -0.100E+02	-118.600 28.500 -0.997E+01	-118.600 28.500 -0.110E+02	-118.600 28.500 -0.910E+01	-118.600 28.500 -0.123E+02
-118.500 28.500 -0.940E+01	-118.500 28.500 -0.901E+01	-118.500 28.500 -0.862E+01	-118.500 28.500 -0.793E+01	-118.500 28.500 -0.818E+01	-118.500 28.500 -0.762E+01	-118.500 28.500 -0.723E+01	-118.500 28.500 -0.901E+01	-118.500 28.500 -0.849E+01	-118.500 28.500 -0.920E+01	-118.500 28.500 -0.116E+02	-118.500 28.500 -0.110E+02	-118.500 28.500 -0.105E+02	-118.500 28.500 -0.122E+02	-118.500 28.500 -0.122E+02	-118.500 28.500 -0.131E+02	-118.500 28.500 -0.142E+02	-118.500 28.500 -0.142E+02	-118.500 28.500 -0.160E+02	-118.500 28.500 -0.176E+02	-118.500 28.500 -0.251E+02	-118.500 28.500 -0.291E+02	-118.500 28.500 -0.361E+02	-118.500 28.500 -0.306E+02	-118.500 28.500 -0.287E+02	-118.500 28.500 -0.264E+02	-118.500 28.500 -0.239E+02	-118.500 28.500 -0.199E+02	-118.500 28.500 -0.242E+02	-118.500 28.500 -0.319E+02	-118.500 28.500 -0.325E+02	-118.500 28.500 -0.297E+02	-118.500 28.500 -0.271E+02	-118.500 28.500 -0.185E+02	-118.500 28.500 -0.144E+02	-118.500 28.500 -0.104E+02	-118.500 28.500 -0.884E+01	-118.500 28.500 -0.917E+01	-118.500 28.500 -0.732E+01	-118.500 28.500 -0.662E+01	-118.500 28.500 -0.701E+01	-118.500 28.500 -0.712E+01	-118.500 28.500 -0.951E+01	-118.500 28.500 -0.960E+01	-118.500 28.500 -0.976E+01	-118.500 28.500 -0.109E+02	-118.500 28.500 -0.105E+02	-118.500 28.500 -0.115E+02	-118.500 28.500 -0.903E+01	-118.500 28.500 -0.125E+02
-118.400 28.500 -0.114E+02	-118.400 28.500 -0.109E+02	-118.400 28.500 -0.103E+02	-118.400 28.500 -0.906E+01	-118.400 28.500 -0.894E+01	-118.400 28.500 -0.803E+01	-118.400 28.500 -0.723E+01	-118.400 28.500 -0.922E+01	-118.400 28.500 -0.862E+01	-118.400 28.500 -0.895E+01	-118.400 28.500 -0.115E+02	-118.400 28.500 -0.111E+02	-118.400 28.500 -0.109E+02	-118.400 28.500 -0.129E+02	-118.400 28.500 -0.133E+02	-118.400 28.500 -0.143E+02	-118.400 28.500 -0.154E+02	-118.400 28.500 -0.158E+02	-118.400 28.500 -0.182E+02	-118.400 28.500 -0.194E+02	-118.400 28.500 -0.266E+02	-118.400 28.500 -0.307E+02	-118.400 28.500 -0.369E+02	-118.400 28.500 -0.313E+02	-118.400 28.500 -0.288E+02	-118.400 28.500 -0.262E+02	-118.400 28.500 -0.232E+02	-118.400 28.500 -0.190E+02	-118.400 28.500 -0.235E+02	-118.400 28.500 -0.324E+02	-118.400 28.500 -0.331E+02	-118.400 28.500 -0.304E+02	-118.400 28.500 -0.277E+02	-118.400 28.500 -0.187E+02	-118.400 28.500 -0.146E+02	-118.400 28.500 -0.104E+02	-118.400 28.500 -0.927E+01	-118.400 28.500 -0.963E+01	-118.400 28.500 -0.759E+01	-118.400 28.500 -0.703E+01	-118.400 28.500 -0.731E+01	-118.400 28.500 -0.777E+01	-118.400 28.500 -0.102E+02	-118.400 28.500 -0.103E+02	-118.400 28.500 -0.105E+02	-118.400 28.500 -0.123E+02	-118.400 28.500 -0.114E+02	-118.400 28.500 -0.125E+02	-118.400 28.500 -0.942E+01	-118.400 28.500 -0.131E+02
-118.300 28.500 -0.130E+02	-118.300 28.500 -0.123E+02	-118.300 28.500 -0.116E+02	-118.300 28.500 -0.988E+01	-118.300 28.500 -0.943E+01	-118.300 28.500 -0.830E+01	-118.300 28.500 -0.718E+01	-118.300 28.500 -0.942E+01	-118.300 28.500 -0.876E+01	-118.300 28.500 -0.893E+01	-118.300 28.500 -0.114E+02	-118.300 28.500 -0.113E+02	-118.300 28.500 -0.114E+02	-118.300 28.500 -0.133E+02	-118.300 28.500 -0.140E+02	-118.300 28.500 -0.151E+02	-118.300 28.500 -0.161E+02	-118.300 28.500 -0.168E+02	-118.300 28.500 -0.197E+02	-118.300 28.500 -0.208E+02	-118.300 28.500 -0.275E+02	-118.300 28.500 -0.317E+02	-118.300 28.500 -0.371E+02	-118.300 28.500 -0.318E+02	-118.300 28.500 -0.286E+02	-118.300 28.500 -0.260E+02	-118.300 28.500 -0.227E+02	-118.300 28.500 -0.182E+02	-118.300 28.500 -0.229E+02	-118.300 28.500 -0.328E+02	-118.300 28.500 -0.337E+02	-118.300 28.500 -0.309E+02	-118.300 28.500 -0.280E+02	-118.300 28.500 -0.189E+02	-118.300 28.500 -0.147E+02	-118.300 28.500 -0.105E+02	-118.300 28.500 -0.960E+01	-118.300 28.500 -0.998E+01	-118.300 28.500 -0.778E+01	-118.300 28.500 -0.730E+01	-118.300 28.500 -0.744E+01	-118.300 28.500 -0.833E+01	-118.300 28.500 -0.108E+02	-118.300 28.500 -0.109E+02	-118.300 28.500 -0.111E+02	-118.300 28.500 -0.135E+02	-118.300 28.500 -0.121E+02	-118.300 28.500 -0.134E+02	-118.300 28.500 -0.979E+01	-118.300 28.500 -0.136E+02
-118.200 28.500 -0.141E+02	-118.200 28.500 -0.135E+02	-118.200 28.500 -0.127E+02	-118.200 28.500 -0.105E+02	-118.200 28.500 -0.971E+01	-118.200 28.500 -0.848E+01	-118.200 28.500 -0.717E+01	-118.200 28.500 -0.972E+01	-118.200 28.500 -0.904E+01	-118.200 28.500 -0.927E+01	-118.200 28.500 -0.115E+02	-118.200 28.500 -0.116E+02	-118.200 28.500 -0.119E+02	-118.200 28.500 -0.137E+02	-118.200 28.500 -0.145E+02	-118.200 28.500 -0.156E+02	-118.200 28.500 -0.165E+02	-118.200 28.500 -0.174E+02	-118.200 28.500 -0.207E+02	-118.200 28.500 -0.216E+02	-118.200 28.500 -0.277E+02	-118.200 28.500 -0.322E+02	-118.200 28.500 -0.369E+02	-118.200 28.500 -0.319E+02	-118.200 28.500 -0.284E+02	-118.200 28.500 -0.259E+02	-118.200 28.500 -0.224E+02	-118.200 28.500 -0.177E+02	-118.200 28.500 -0.224E+02	-118.200 28.500 -0.330E+02	-118.200 28.500 -0.340E+02	-118.200 28.500 -0.310E+02	-118.200 28.500 -0.280E+02	-118.200 28.500 -0.189E+02	-118.200 28.500 -0.147E+02	-118.200 28.500 -0.106E+02	-118.200 28.500 -0.976E+01	-118.200 28.500 -0.103E+02	-118.200 28.500 -0.794E+01	-118.200 28.500 -0.749E+01	-118.200 28.500 -0.754E+01	-118.200 28.500 -0.877E+01	-118.200 28.500 -0.114E+02	-118.200 28.500 -0.115E+02	-118.200 28.500 -0.115E+02	-118.200 28.500 -0.142E+02	-118.200 28.500 -0.124E+02	-118.200 28.500 -0.143E+02	-118.200 28.500 -0.104E+02	-118.200 28.500 -0.140E+02
-118.100 28.500 -0.148E+02	-118.100 28.500 -0.142E+02	-118.100 28.500 -0.135E+02	-118.100 28.500 -0.109E+02	-118.100 28.500 -0.983E+01	-118.100 28.500 -0.861E+01	-118.100 28.500 -0.726E+01	-118.100 28.500 -0.102E+02	-118.100 28.500 -0.953E+01	-118.100 28.500 -0.100E+02	-118.100 28.500 -0.118E+02	-118.100 28.500 -0.121E+02	-118.100 28.500 -0.125E+02	-118.100 28.500 -0.140E+02	-118.100 28.500 -0.148E+02	-118.100 28.500 -0.158E+02	-118.100 28.500 -0.165E+02	-118.100 28.500 -0.176E+02	-118.100 28.500 -0.210E+02	-118.100 28.500 -0.217E+02	-118.100 28.500 -0.274E+02	-118.100 28.500 -0.320E+02	-118.100 28.500 -0.362E+02	-118.100 28.500 -0.316E+02	-118.100 28.500 -0.281E+02	-118.100 28.500 -0.258E+02	-118.100 28.500 -0.223E+02	-118.100 28.500 -0.175E+02	-118.100 28.500 -0.220E+02	-118.100 28.500 -0.331E+02	-118.100 28.500 -0.340E+02	-118.100 28.500 -0.308E+02	-118.100 28.500 -0.278E+02	-118.100 28.500 -0.189E+02	-118.100 28.500 -0.145E+02	-118.100 28.500 -0.109E+02	-118.100 28.500 -0.976E+01	-118.100 28.500 -0.106E+02	-118.100 28.500 -0.808E+01	-118.100 28.500 -0.760E+01	-118.100 28.500 -0.769E+01	-118.100 28.500 -0.910E+01	-118.100 28.500 -0.121E+02	-118.100 28.500 -0.122E+02	-118.100 28.500 -0.119E+02	-118.100 28.500 -0.147E+02	-118.100 28.500 -0.124E+02	-118.100 28.500 -0.152E+02	-118.100 28.500 -0.113E+02	-118.100 28.500 -0.144E+02
-118.000 28.500 -0.149E+02	-118.000 28.500 -0.145E+02	-118.000 28.500 -0.138E+02	-118.000 28.500 -0.111E+02	-118.000 28.500 -0.982E+01	-118.000 28.500 -0.871E+01	-118.000 28.500 -0.755E+01	-118.000 28.500 -0.108E+02	-118.000 28.500 -0.103E+02	-118.000 28.500 -0.111E+02	-118.000 28.500 -0.125E+02	-118.000 28.500 -0.128E+02	-118.000 28.500 -0.130E+02	-118.000 28.500 -0.141E+02	-118.000 28.500 -0.147E+02	-118.000 28.500 -0.155E+02	-118.000 28.500 -0.161E+02	-118.000 28.500 -0.171E+02	-118.000 28.500 -0.205E+02	-118.000 28.500 -0.210E+02	-118.000 28.500 -0.265E+02	-118.000 28.500 -0.313E+02	-118.000 28.500 -0.352E+02	-118.000 28.500 -0.309E+02	-118.000 28.500 -0.278E+02	-118.000 28.500 -0.257E+02	-118.000 28.500 -0.224E+02	-118.000 28.500 -0.176E+02	-118.000 28.500 -0.219E+02	-118.000 28.500 -0.330E+02	-118.000 28.500 -0.340E+02	-118.000 28.500 -0.303E+02	-118.000 28.500 -0.272E+02	-118.000 28.500 -0.187E+02	-118.000 28.500 -0.144E+02	-118.000 28.500 -0.113E+02	-118.000 28.500 -0.965E+01	-118.000 28.500 -0.110E+02	-118.000 28.500 -0.821E+01	-118.000 28.500 -0.766E+01	-118.000 28.500 -0.794E+01	-118.000 28.500 -0.930E+01	-118.000 28.500 -0.128E+02	-118.000 28.500 -0.130E+02	-118.000 28.500 -0.125E+02	-118.000 28.500 -0.150E+02	-118.000 28.500 -0.123E+02	-118.000 28.500 -0.161E+02	-118.000 28.500 -0.126E+02	-118.000 28.500 -0.148E+02
-117.900 28.500 -0.160E+02	-117.900 28.500 -0.157E+02	-117.900 28.500 -0.151E+02	-117.900 28.500 -0.122E+02	-117.900 28.500 -0.107E+02	-117.900 28.500 -0.952E+01	-117.900 28.500 -0.854E+01	-117.900 28.500 -0.121E+02	-117.900 28.500 -0.118E+02	-117.900 28.500 -0.132E+02	-117.900 28.500 -0.144E+02	-117.900 28.500 -0.145E+02	-117.900 28.500 -0.146E+02	-117.900 28.500 -0.152E+02	-117.900 28.500 -0.157E+02	-117.900 28.500 -0.164E+02	-117.900 28.500 -0.168E+02	-117.900 28.500 -0.179E+02	-117.900 28.500 -0.212E+02	-117.900 28.500 -0.213E+02	-117.900 28.500 -0.268E+02	-117.900 28.500 -0.316E+02	-117.900 28.500 -0.354E+02	-117.900 28.500 -0.311E+02	-117.900 28.500 -0.286E+02	-117.900 28.500 -0.262E+02	-117.900 28.500 -0.231E+02	-117.900 28.500 -0.183E+02	-117.900 28.500 -0.223E+02	-117.900 28.500 -0.333E+02	-117.900 28.500 -0.342E+02	-117.900 28.500 -0.300E+02	-117.900 28.500 -0.268E+02	-117.900 28.500 -0.186E+02	-117.900 28.500 -0.143E+02	-117.900 28.500 -0.119E+02	-117.900 28.500 -0.973E+01	-117.900 28.500 -0.116E+02	-117.900 28.500 -0.869E+01	-117.900 28.500 -0.810E+01	-117.900 28.500 -0.881E+01	-117.900 28.500 -0.994E+01	-117.900 28.500 -0.143E+02	-117.900 28.500 -0.146E+02	-117.900 28.500 -0.137E+02	-117.900 28.500 -0.159E+02	-117.900 28.500 -0.128E+02	-117.900 28.500 -0.176E+02	-117.900 28.500 -0.147E+02	-117.900 28.500 -0.159E+02
-117.800 28.500 -0.167E+02	-117.800 28.500 -0.164E+02	-117.800 28.500 -0.159E+02	-117.800 28.500 -0.129E+02	-117.800 28.500 -0.111E+02	-117.800 28.500 -0.994E+01	-117.800 28.500 -0.911E+01	-117.800 28.500 -0.129E+02	-117.800 28.500 -0.128E+02	-117.800 28.500 -0.144E+02	-117.800 28.500 -0.155E+02	-117.800 28.500 -0.155E+02	-117.800 28.500 -0.155E+02	-117.800 28.500 -0.157E+02	-117.800 28.500 -0.162E+02	-117.800 28.500 -0.168E+02	-117.800 28.500 -0.171E+02	-117.800 28.500 -0.182E+02	-117.800 28.500 -0.214E+02	-117.800 28.500 -0.212E+02	-117.800 28.500 -0.266E+02	-117.800 28.500 -0.315E+02	-117.800 28.500 -0.352E+02	-117.800 28.500 -0.308E+02	-117.800 28.500 -0.288E+02	-117.800 28.500 -0.260E+02	-117.800 28.500 -0.232E+02	-117.800 28.500 -0.183E+02	-117.800 28.500 -0.222E+02	-117.800 28.500 -0.332E+02	-117.800 28.500 -0.341E+02	-117.800 28.500 -0.298E+02	-117.800 28.500 -0.264E+02	-117.800 28.500 -0.185E+02	-117.800 28.500 -0.142E+02	-117.800 28.500 -0.125E+02	-117.800 28.500 -0.977E+01	-117.800 28.500 -0.122E+02	-117.800 28.500 -0.903E+01	-117.800 28.500 -0.826E+01	-117.800 28.500 -0.953E+01	-117.800 28.500 -0.102E+02	-117.800 28.500 -0.153E+02	-117.800 28.500 -0.157E+02	-117.800 28.500 -0.149E+02	-117.800 28.500 -0.165E+02	-117.800 28.500 -0.133E+02	-117.800 28.500 -0.189E+02	-117.800 28.500 -0.166E+02	-117.800 28.500 -0.166E+02
-117.700 28.500 -0.172E+02	-117.700 28.500 -0.169E+02	-117.700 28.500 -0.162E+02	-117.700 28.500 -0.132E+02	-117.700 28.500 -0.113E+02	-117.700 28.500 -0.100E+02	-117.700 28.500 -0.926E+01	-117.700 28.500 -0.131E+02	-117.700 28.500 -0.133E+02	-117.700 28.500 -0.147E+02	-117.700 28.500 -0.159E+02	-117.700 28.500 -0.159E+02	-117.700 28.500 -0.158E+02	-117.700 28.500 -0.157E+02	-117.700 28.500 -0.164E+02	-117.700 28.500 -0.169E+02	-117.700 28.500 -0.172E+02	-117.700 28.500 -0.181E+02	-117.700 28.500 -0.212E+02	-117.700 28.500 -0.206E+02	-117.700 28.500 -0.259E+02	-117.700 28.500 -0.309E+02	-117.700 28.500 -0.348E+02	-117.700 28.500 -0.301E+02	-117.700 28.500 -0.285E+02	-117.700 28.500 -0.252E+02	-117.700 28.500 -0.228E+02	-117.700 28.500 -0.178E+02	-117.700 28.500 -0.216E+02	-117.700 28.500 -0.328E+02	-117.700 28.500 -0.338E+02	-117.700 28.500 -0.296E+02	-117.700 28.500 -0.260E+02	-117.700 28.500 -0.185E+02	-117.700 28.500 -0.145E+02	-117.700 28.500 -0.130E+02	-117.700 28.500 -0.989E+01	-117.700 28.500 -0.126E+02	-117.700 28.500 -0.928E+01	-117.700 28.500 -0.813E+01	-117.700 28.500 -0.101E+02	-117.700 28.500 -0.104E+02	-117.700 28.500 -0.158E+02	-117.700 28.500 -0.163E+02	-117.700 28.500 -0.164E+02	-117.700 28.500 -0.174E+02	-117.700 28.500 -0.142E+02	-117.700 28.500 -0.199E+02	-117.700 28.500 -0.183E+02	-117.700 28.500 -0.170E+02
-117.600 28.500 -0.177E+02	-117.600 28.500 -0.172E+02	-117.600 28.500 -0.162E+02	-117.600 28.500 -0.132E+02	-117.600 28.500 -0.113E+02	-117.600 28.500 -0.974E+01	-117.600 28.500 -0.896E+01	-117.600 28.500 -0.126E+02	-117.600 28.500 -0.132E+02	-117.600 28.500 -0.143E+02	-117.600 28.500 -0.155E+02	-117.600 28.500 -0.157E+02	-117.600 28.500 -0.156E+02	-117.600 28.500 -0.153E+02	-117.600 28.500 -0.161E+02	-117.600 28.500 -0.166E+02	-117.600 28.500 -0.169E+02	-117.600 28.500 -0.178E+02	-117.600 28.500 -0.207E+02	-117.600 28.500 -0.199E+02	-117.600 28.500 -0.249E+02	-117.600 28.500 -0.301E+02	-117.600 28.500 -0.340E+02	-117.600 28.500 -0.291E+02	-117.600 28.500 -0.278E+02	-117.600 28.500 -0.238E+02	-117.600 28.500 -0.218E+02	-117.600 28.500 -0.167E+02	-117.600 28.500 -0.205E+02	-117.600 28.500 -0.321E+02	-117.600 28.500 -0.333E+02	-117.600 28.500 -0.295E+02	-117.600 28.500 -0.256E+02	-117.600 28.500 -0.186E+02	-117.600 28.500 -0.149E+02	-117.600 28.500 -0.133E+02	-117.600 28.500 -0.101E+02	-117.600 28.500 -0.129E+02	-117.600 28.500 -0.945E+01	-117.600 28.500 -0.777E+01	-117.600 28.500 -0.105E+02	-117.600 28.500 -0.106E+02	-117.600 28.500 -0.158E+02	-117.600 28.500 -0.163E+02	-117.600 28.500 -0.181E+02	-117.600 28.500 -0.186E+02	-117.600 28.500 -0.155E+02	-117.600 28.500 -0.209E+02	-117.600 28.500 -0.196E+02	-117.600 28.500 -0.170E+02
-117.500 28.500 -0.182E+02	-117.500 28.500 -0.174E+02	-117.500 28.500 -0.160E+02	-117.500 28.500 -0.130E+02	-117.500 28.500 -0.109E+02	-117.500 28.500 -0.911E+01	-117.500 28.500 -0.815E+01	-117.500 28.500 -0.116E+02	-117.500 28.500 -0.124E+02	-117.500 28.500 -0.131E+02	-117.500 28.500 -0.142E+02	-117.500 28.500 -0.148E+02	-117.500 28.500 -0.148E+02	-117.500 28.500 -0.144E+02	-117.500 28.500 -0.154E+02	-117.500 28.500 -0.160E+02	-117.500 28.500 -0.164E+02	-117.500 28.500 -0.172E+02	-117.500 28.500 -0.200E+02	-117.500 28.500 -0.190E+02	-117.500 28.500 -0.237E+02	-117.500 28.500 -0.291E+02	-117.500 28.500 -0.328E+02	-117.500 28.500 -0.278E+02	-117.500 28.500 -0.266E+02	-117.500 28.500 -0.220E+02	-117.500 28.500 -0.204E+02	-117.500 28.500 -0.151E+02	-117.500 28.500 -0.191E+02	-117.500 28.500 -0.310E+02	-117.500 28.500 -0.326E+02	-117.500 28.500 -0.294E+02	-117.500 28.500 -0.252E+02	-117.500 28.500 -0.188E+02	-117.500 28.500 -0.155E+02	-117.500 28.500 -0.135E+02	-117.500 28.500 -0.105E+02	-117.500 28.500 -0.131E+02	-117.500 28.500 -0.958E+01	-117.500 28.500 -0.734E+01	-117.500 28.500 -0.108E+02	-117.500 28.500 -0.109E+02	-117.500 28.500 -0.155E+02	-117.500 28.500 -0.161E+02	-117.500 28.500 -0.200E+02	-117.500 28.500 -0.200E+02	-117.500 28.500 -0.173E+02	-117.500 28.500 -0.218E+02	-117.500 28.500 -0.208E+02	-117.500 28.500 -0.169E+02
-117.400 28.500 -0.196E+02	-117.400 28.500 -0.185E+02	-117.400 28.500 -0.166E+02	-117.400 28.500 -0.135E+02	-117.400 28.500 -0.113E+02	-117.400 28.500 -0.901E+01	-117.400 28.500 -0.777E+01	-117.400 28.500 -0.110E+02	-117.400 28.500 -0.122E+02	-117.400 28.500 -0.126E+02	-117.400 28.500 -0.137E+02	-117.400 28.500 -0.146E+02	-117.400 28.500 -0.148E+02	-117.400 28.500 -0.143E+02	-117.400 28.500 -0.155E+02	-117.400 28.500 -0.161E+02	-117.400 28.500 -0.165E+02	-117.400 28.500 -0.173E+02	-117.400 28.500 -0.201E+02	-117.400 28.500 -0.189E+02	-117.400 28.500 -0.233E+02	-117.400 28.500 -0.288E+02	-117.400 28.500 -0.321E+02	-117.400 28.500 -0.273E+02	-117.400 28.500 -0.260E+02	-117.400 28.500 -0.210E+02	-117.400 28.500 -0.197E+02	-117.400 28.500 -0.142E+02	-117.400 28.500 -0.183E+02	-117.400 28.500 -0.304E+02	-117.400 28.500 -0.325E+02	-117.400 28.500 -0.295E+02	-117.400 28.500 -0.249E+02	-117.400 28.500 -0.191E+02	-117.400 28.500 -0.161E+02	-117.400 28.500 -0.137E+02	-117.400 28.500 -0.112E+02	-117.400 28.500 -0.134E+02	-117.400 28.500 -0.100E+02	-117.400 28.500 -0.743E+01	-117.400 28.500 -0.115E+02	-117.400 28.500 -0.122E+02	-117.400 28.500 -0.158E+02	-117.400 28.500 -0.165E+02	-117.400 28.500 -0.227E+02	-117.400 28.500 -0.224E+02	-117.400 28.500 -0.201E+02	-117.400 28.500 -0.236E+02	-117.400 28.500 -0.226E+02	-117.400 28.500 -0.177E+02
-117.300 28.500 -0.203E+02	-117.300 28.500 -0.190E+02	-117.300 28.500 -0.168E+02	-117.300 28.500 -0.137E+02	-117.300 28.500 -0.114E+02	-117.300 28.500 -0.880E+01	-117.300 28.500 -0.738E+01	-117.300 28.500 -0.104E+02	-117.300 28.500 -0.119E+02	-117.300 28.500 -0.120E+02	-117.300 28.500 -0.130E+02	-117.300 28.500 -0.141E+02	-117.300 28.500 -0.144E+02	-117.300 28.500 -0.139E+02	-117.300 28.500 -0.153E+02	-117.300 28.500 -0.160E+02	-117.300 28.500 -0.163E+02	-117.300 28.500 -0.173E+02	-117.300 28.500 -0.200E+02	-117.300 28.500 -0.186E+02	-117.300 28.500 -0.227E+02	-117.300 28.500 -0.284E+02	-117.300 28.500 -0.311E+02	-117.300 28.500 -0.268E+02	-117.300 28.500 -0.254E+02	-117.300 28.500 -0.200E+02	-117.300 28.500 -0.190E+02	-117.300 28.500 -0.133E+02	-117.300 28.500 -0.176E+02	-117.300 28.500 -0.295E+02	-117.300 28.500 -0.321E+02	-117.300 28.500 -0.294E+02	-117.300 28.500 -0.244E+02	-117.300 28.500 -0.194E+02	-117.300 28.500 -0.167E+02	-117.300 28.500 -0.137E+02	-117.300 28.500 -0.117E+02	-117.300 28.500 -0.136E+02	-117.300 28.500 -0.101E+02	-117.300 28.500 -0.745E+01	-117.300 28.500 -0.119E+02	-117.300 28.500 -0.131E+02	-117.300 28.500 -0.157E+02	-117.300 28.500 -0.165E+02	-117.300 28.500 -0.245E+02	-117.300 28.500 -0.241E+02	-117.300 28.500 -0.225E+02	-117.300 28.500 -0.250E+02	-117.300 28.500 -0.239E+02	-117.300 28.500 -0.185E+02
-117.200 28.500 -0.202E+02	-117.200 28.500 -0.190E+02	-117.200 28.500 -0.166E+02	-117.200 28.500 -0.136E+02	-117.200 28.500 -0.112E+02	-117.200 28.500 -0.850E+01	-117.200 28.500 -0.701E+01	-117.200 28.500 -0.992E+01	-117.200 28.500 -0.114E+02	-117.200 28.500 -0.114E+02	-117.200 28.500 -0.123E+02	-117.200 28.500 -0.135E+02	-117.200 28.500 -0.138E+02	-117.200 28.500 -0.132E+02	-117.200 28.500 -0.148E+02	-117.200 28.500 -0.154E+02	-117.200 28.500 -0.158E+02	-117.200 28.500 -0.170E+02	-117.200 28.500 -0.197E+02	-117.200 28.500 -0.181E+02	-117.200 28.500 -0.219E+02	-117.200 28.500 -0.279E+02	-117.200 28.500 -0.299E+02	-117.200 28.500 -0.260E+02	-117.200 28.500 -0.247E+02	-117.200 28.500 -0.191E+02	-117.200 28.500 -0.183E+02	-117.200 28.500 -0.125E+02	-117.200 28.500 -0.168E+02	-117.200 28.500 -0.284E+02	-117.200 28.500 -0.316E+02	-117.200 28.500 -0.290E+02	-117.200 28.500 -0.239E+02	-117.200 28.500 -0.196E+02	-117.200 28.500 -0.173E+02	-117.200 28.500 -0.134E+02	-117.200 28.500 -0.120E+02	-117.200 28.500 -0.138E+02	-117.200 28.500 -0.103E+02	-117.200 28.500 -0.771E+01	-117.200 28.500 -0.121E+02	-117.200 28.500 -0.139E+02	-117.200 28.500 -0.156E+02	-117.200 28.500 -0.166E+02	-117.200 28.500 -0.255E+02	-117.200 28.500 -0.250E+02	-117.200 28.500 -0.243E+02	-117.200 28.500 -0.261E+02	-117.200 28.500 -0.249E+02	-117.200 28.500 -0.197E+02
-117.100 28.500 -0.193E+02	-117.100 28.500 -0.185E+02	-117.100 28.500 -0.161E+02	-117.100 28.500 -0.131E+02	-117.100 28.500 -0.106E+02	-117.100 28.500 -0.815E+01	-117.100 28.500 -0.672E+01	-117.100 28.500 -0.972E+01	-117.100 28.500 -0.109E+02	-117.100 28.500 -0.108E+02	-117.100 28.500 -0.116E+02	-117.100 28.500 -0.127E+02	-117.100 28.500 -0.130E+02	-117.100 28.500 -0.124E+02	-117.100 28.500 -0.141E+02	-117.100 28.500 -0.146E+02	-117.100 28.500 -0.151E+02	-117.100 28.500 -0.164E+02	-117.100 28.500 -0.192E+02	-117.100 28.500 -0.172E+02	-117.100 28.500 -0.209E+02	-117.100 28.500 -0.272E+02	-117.100 28.500 -0.286E+02	-117.100 28.500 -0.250E+02	-117.100 28.500 -0.241E+02	-117.100 28.500 -0.184E+02	-117.100 28.500 -0.176E+02	-117.100 28.500 -0.118E+02	-117.100 28.500 -0.161E+02	-117.100 28.500 -0.272E+02	-117.100 28.500 -0.309E+02	-117.100 28.500 -0.285E+02	-117.100 28.500 -0.235E+02	-117.100 28.500 -0.198E+02	-117.100 28.500 -0.177E+02	-117.100 28.500 -0.131E+02	-117.100 28.500 -0.123E+02	-117.100 28.500 -0.139E+02	-117.100 28.500 -0.105E+02	-117.100 28.500 -0.835E+01	-117.100 28.500 -0.123E+02	-117.100 28.500 -0.145E+02	-117.100 28.500 -0.157E+02	-117.100 28.500 -0.169E+02	-117.100 28.500 -0.257E+02	-117.100 28.500 -0.253E+02	-117.100 28.500 -0.257E+02	-117.100 28.500 -0.269E+02	-117.100 28.500 -0.258E+02	-117.100 28.500 -0.217E+02
-117.000 28.500 -0.176E+02	-117.000 28.500 -0.175E+02	-117.000 28.500 -0.152E+02	-117.000 28.500 -0.124E+02	-117.000 28.500 -0.993E+01	-117.000 28.500 -0.784E+01	-117.000 28.500 -0.660E+01	-117.000 28.500 -0.981E+01	-117.000 28.500 -0.103E+02	-117.000 28.500 -0.103E+02	-117.000 28.500 -0.112E+02	-117.000 28.500 -0.119E+02	-117.000 28.500 -0.121E+02	-117.000 28.500 -0.115E+02	-117.000 28.500 -0.131E+02	-117.000 28.500 -0.135E+02	-117.000 28.500 -0.142E+02	-117.000 28.500 -0.157E+02	-117.000 28.500 -0.184E+02	-117.000 28.500 -0.162E+02	-117.000 28.500 -0.196E+02	-117.000 28.500 -0.264E+02	-117.000 28.500 -0.273E+02	-117.000 28.500 -0.240E+02	-117.000 28.500 -0.235E+02	-117.000 28.500 -0.179E+02	-117.000 28.500 -0.170E+02	-117.000 28.500 -0.112E+02	-117.000 28.500 -0.153E+02	-117.000 28.500 -0.257E+02	-117.000 28.500 -0.300E+02	-117.000 28.500 -0.276E+02	-117.000 28.500 -0.229E+02	-117.000 28.500 -0.199E+02	-117.000 28.500 -0.180E+02	-117.000 28.500 -0.127E+02	-117.000 28.500 -0.126E+02	-117.000 28.500 -0.141E+02	-117.000 28.500 -0.110E+02	-117.000 28.500 -0.931E+01	-117.000 28.500 -0.128E+02	-117.000 28.500 -0.149E+02	-117.000 28.500 -0.162E+02	-117.000 28.500 -0.175E+02	-117.000 28.500 -0.255E+02	-117.000 28.500 -0.251E+02	-117.000 28.500 -0.267E+02	-117.000 28.500 -0.275E+02	-117.000 28.500 -0.269E+02	-117.000 28.500 -0.241E+02
-116.900 28.500 -0.159E+02	-116.900 28.500 -0.165E+02	-116.900 28.500 -0.144E+02	-116.900 28.500 -0.118E+02	-116.900 28.500 -0.934E+01	-116.900 28.500 -0.770E+01	-116.900 28.500 -0.669E+01	-116.900 28.500 -0.102E+02	-116.900 28.500 -0.994E+01	-116.900 28.500 -0.984E+01	-116.900 28.500 -0.108E+02	-116.900 28.500 -0.112E+02	-116.900 28.500 -0.113E+02	-116.900 28.500 -0.107E+02	-116.900 28.500 -0.121E+02	-116.900 28.500 -0.123E+02	-116.900 28.500 -0.131E+02	-116.900 28.500 -0.147E+02	-116.900 28.500 -0.174E+02	-116.900 28.500 -0.151E+02	-116.900 28.500 -0.184E+02	-116.900 28.500 -0.259E+02	-116.900 28.500 -0.265E+02	-116.900 28.500 -0.232E+02	-116.900 28.500 -0.231E+02	-116.900 28.500 -0.176E+02	-116.900 28.500 -0.164E+02	-116.900 28.500 -0.107E+02	-116.900 28.500 -0.145E+02	-116.900 28.500 -0.243E+02	-116.900 28.500 -0.291E+02	-116.900 28.500 -0.269E+02	-116.900 28.500 -0.225E+02	-116.900 28.500 -0.201E+02	-116.900 28.500 -0.183E+02	-116.900 28.500 -0.128E+02	-116.900 28.500 -0.134E+02	-116.900 28.500 -0.149E+02	-116.900 28.500 -0.125E+02	-116.900 28.500 -0.113E+02	-116.900 28.500 -0.146E+02	-116.900 28.500 -0.165E+02	-116.900 28.500 -0.184E+02	-116.900 28.500 -0.199E+02	-116.900 28.500 -0.266E+02	-116.900 28.500 -0.263E+02	-116.900 28.500 -0.290E+02	-116.900 28.500 -0.295E+02	-116.900 28.500 -0.297E+02	-116.900 28.500 -0.282E+02
-116.800 28.500 -0.144E+02	-116.800 28.500 -0.156E+02	-116.800 28.500 -0.137E+02	-116.800 28.500 -0.112E+02	-116.800 28.500 -0.868E+01	-116.800 28.500 -0.739E+01	-116.800 28.500 -0.653E+01	-116.800 28.500 -0.103E+02	-116.800 28.500 -0.943E+01	-116.800 28.500 -0.940E+01	-116.800 28.500 -0.106E+02	-116.800 28.500 -0.106E+02	-116.800 28.500 -0.106E+02	-116.800 28.500 -0.101E+02	-116.800 28.500 -0.113E+02	-116.800 28.500 -0.113E+02	-116.800 28.500 -0.123E+02	-116.800 28.500 -0.140E+02	-116.800 28.500 -0.168E+02	-116.800 28.500 -0.142E+02	-116.800 28.500 -0.174E+02	-116.800 28.500 -0.252E+02	-116.800 28.500 -0.259E+02	-116.800 28.500 -0.223E+02	-116.800 28.500 -0.226E+02	-116.800 28.500 -0.173E+02	-116.800 28.500 -0.158E+02	-116.800 28.500 -0.102E+02	-116.800 28.500 -0.137E+02	-116.800 28.500 -0.229E+02	-116.800 28.500 -0.281E+02	-116.800 28.500 -0.262E+02	-116.800 28.500 -0.222E+02	-116.800 28.500 -0.202E+02	-116.800 28.500 -0.184E+02	-116.800 28.500 -0.127E+02	-116.800 28.500 -0.136E+02	-116.800 28.500 -0.151E+02	-116.800 28.500 -0.135E+02	-116.800 28.500 -0.123E+02	-116.800 28.500 -0.154E+02	-116.800 28.500 -0.166E+02	-116.800 28.500 -0.192E+02	-116.800 28.500 -0.208E+02	-116.800 28.500 -0.263E+02	-116.800 28.500 -0.260E+02	-116.800 28.500 -0.293E+02	-116.800 28.500 -0.297E+02	-116.800 28.500 -0.313E+02	-116.800 28.500 -0.307E+02
-116.700 28.500 -0.132E+02	-116.700 28.500 -0.148E+02	-116.700 28.500 -0.131E+02	-116.700 28.500 -0.106E+02	-116.700 28.500 -0.810E+01	-116.700 28.500 -0.711E+01	-116.700 28.500 -0.617E+01	-116.700 28.500 -0.102E+02	-116.700 28.500 -0.893E+01	-116.700 28.500 -0.900E+01	-116.700 28.500 -0.104E+02	-116.700 28.500 -0.101E+02	-116.700 28.500 -0.100E+02	-116.700 28.500 -0.960E+01	-116.700 28.500 -0.106E+02	-116.700 28.500 -0.106E+02	-116.700 28.500 -0.118E+02	-116.700 28.500 -0.137E+02	-116.700 28.500 -0.166E+02	-116.700 28.500 -0.134E+02	-116.700 28.500 -0.166E+02	-116.700 28.500 -0.245E+02	-116.700 28.500 -0.252E+02	-116.700 28.500 -0.214E+02	-116.700 28.500 -0.219E+02	-116.700 28.500 -0.170E+02	-116.700 28.500 -0.153E+02	-116.700 28.500 -0.987E+01	-116.700 28.500 -0.131E+02	-116.700 28.500 -0.216E+02	-116.700 28.500 -0.271E+02	-116.700 28.500 -0.255E+02	-116.700 28.500 -0.219E+02	-116.700 28.500 -0.202E+02	-116.700 28.500 -0.186E+02	-116.700 28.500 -0.127E+02	-116.700 28.500 -0.136E+02	-116.700 28.500 -0.152E+02	-116.700 28.500 -0.141E+02	-116.700 28.500 -0.127E+02	-116.700 28.500 -0.156E+02	-116.700 28.500 -0.158E+02	-116.700 28.500 -0.191E+02	-116.700 28.500 -0.208E+02	-116.700 28.500 -0.253E+02	-116.700 28.500 -0.251E+02	-116.700 28.500 -0.281E+02	-116.700 28.500 -0.285E+02	-116.700 28.500 -0.322E+02	-116.700 28.500 -0.320E+02
-116.600 28.500 -0.124E+02	-116.600 28.500 -0.142E+02	-116.600 28.500 -0.126E+02	-116.600 28.500 -0.101E+02	-116.600 28.500 -0.768E+01	-116.600 28.500 -0.697E+01	-116.600 28.500 -0.566E+01	-116.600 28.500 -0.996E+01	-116.600 28.500 -0.847E+01	-116.600 28.500 -0.862E+01	-116.600 28.500 -0.101E+02	-116.600 28.500 -0.943E+01	-116.600 28.500 -0.944E+01	-116.600 28.500 -0.925E+01	-116.600 28.500 -0.101E+02	-116.600 28.500 -0.101E+02	-116.600 28.500 -0.115E+02	-116.600 28.500 -0.137E+02	-116.600 28.500 -0.167E+02	-116.600 28.500 -0.128E+02	-116.600 28.500 -0.160E+02	-116.600 28.500 -0.236E+02	-116.600 28.500 -0.244E+02	-116.600 28.500 -0.204E+02	-116.600 28.500 -0.210E+02	-116.600 28.500 -0.166E+02	-116.600 28.500 -0.148E+02	-116.600 28.500 -0.976E+01	-116.600 28.500 -0.126E+02	-116.600 28.500 -0.206E+02	-116.600 28.500 -0.261E+02	-116.600 28.500 -0.248E+02	-116.600 28.500 -0.217E+02	-116.600 28.500 -0.202E+02	-116.600 28.500 -0.187E+02	-116.600 28.500 -0.128E+02	-116.600 28.500 -0.133E+02	-116.600 28.500 -0.154E+02	-116.600 28.500 -0.144E+02	-116.600 28.500 -0.127E+02	-116.600 28.500 -0.156E+02	-116.600 28.500 -0.145E+02	-116.600 28.500 -0.184E+02	-116.600 28.500 -0.202E+02	-116.600 28.500 -0.240E+02	-116.600 28.500 -0.238E+02	-116.600 28.500 -0.258E+02	-116.600 28.500 -0.262E+02	-116.600 28.500 -0.326E+02	-116.600 28.500 -0.324E+02
-116.500 28.500 -0.122E+02	-116.500 28.500 -0.139E+02	-116.500 28.500 -0.124E+02	-116.500 28.500 -0.971E+01	-116.500 28.500 -0.741E+01	-116.500 28.500 -0.692E+01	-116.500 28.500 -0.499E+01	-116.500 28.500 -0.952E+01	-116.500 28.500 -0.804E+01	-116.500 28.500 -0.822E+01	-116.500 28.500 -0.969E+01	-116.500 28.500 -0.876E+01	-116.500 28.500 -0.888E+01	-116.500 28.500 -0.898E+01	-116.500 28.500 -0.970E+01	-116.500 28.500 -0.981E+01	-116.500 28.500 -0.114E+02	-116.500 28.500 -0.141E+02	-116.500 28.500 -0.171E+02	-116.500 28.500 -0.124E+02	-116.500 28.500 -0.155E+02	-116.500 28.500 -0.226E+02	-116.500 28.500 -0.234E+02	-116.500 28.500 -0.194E+02	-116.500 28.500 -0.199E+02	-116.500 28.500 -0.162E+02	-116.500 28.500 -0.145E+02	-116.500 28.500 -0.991E+01	-116.500 28.500 -0.123E+02	-116.500 28.500 -0.198E+02	-116.500 28.500 -0.252E+02	-116.500 28.500 -0.242E+02	-116.500 28.500 -0.215E+02	-116.500 28.500 -0.202E+02	-116.500 28.500 -0.188E+02	-116.500 28.500 -0.130E+02	-116.500 28.500 -0.130E+02	-116.500 28.500 -0.158E+02	-116.500 28.500 -0.143E+02	-116.500 28.500 -0.125E+02	-116.500 28.500 -0.154E+02	-116.500 28.500 -0.131E+02	-116.500 28.500 -0.173E+02	-116.500 28.500 -0.192E+02	-116.500 28.500 -0.227E+02	-116.500 28.500 -0.223E+02	-116.500 28.500 -0.228E+02	-116.500 28.500 -0.232E+02	-116.500 28.500 -0.326E+02	-116.500 28.500 -0.323E+02
-116.400 28.500 -0.124E+02	-116.400 28.500 -0.140E+02	-116.400 28.500 -0.125E+02	-116.400 28.500 -0.961E+01	-116.400 28.500 -0.738E+01	-116.400 28.500 -0.716E+01	-116.400 28.500 -0.444E+01	-116.400 28.500 -0.914E+01	-116.400 28.500 -0.776E+01	-116.400 28.500 -0.789E+01	-116.400 28.500 -0.927E+01	-116.400 28.500 -0.805E+01	-116.400 28.500 -0.825E+01	-116.400 28.500 -0.860E+01	-116.400 28.500 -0.920E+01	-116.400 28.500 -0.938E+01	-116.400 28.500 -0.109E+02	-116.400 28.500 -0.140E+02	-116.400 28.500 -0.171E+02	-116.400 28.500 -0.116E+02	-116.400 28.500 -0.148E+02	-116.400 28.500 -0.214E+02	-116.400 28.500 -0.224E+02	-116.400 28.500 -0.184E+02	-116.400 28.500 -0.189E+02	-116.400 28.500 -0.160E+02	-116.400 28.500 -0.145E+02	-116.400 28.500 -0.103E+02	-116.400 28.500 -0.123E+02	-116.400 28.500 -0.191E+02	-116.400 28.500 -0.242E+02	-116.400 28.500 -0.234E+02	-116.400 28.500 -0.212E+02	-116.400 28.500 -0.202E+02	-116.400 28.500 -0.190E+02	-116.400 28.500 -0.138E+02	-116.400 28.500 -0.139E+02	-116.400 28.500 -0.165E+02	-116.400 28.500 -0.142E+02	-116.400 28.500 -0.126E+02	-116.400 28.500 -0.155E+02	-116.400 28.500 -0.123E+02	-116.400 28.500 -0.167E+02	-116.400 28.500 -0.186E+02	-116.400 28.500 -0.219E+02	-116.400 28.500 -0.215E+02	-116.400 28.500 -0.203E+02	-116.400 28.500 -0.207E+02	-116.400 28.500 -0.330E+02	-116.400 28.500 -0.328E+02
-116.300 28.500 -0.122E+02	-116.300 28.500 -0.135E+02	-116.300 28.500 -0.120E+02	-116.300 28.500 -0.923E+01	-116.300 28.500 -0.710E+01	-116.300 28.500 -0.711E+01	-116.300 28.500 -0.382E+01	-116.300 28.500 -0.855E+01	-116.300 28.500 -0.737E+01	-116.300 28.500 -0.747E+01	-116.300 28.500 -0.871E+01	-116.300 28.500 -0.731E+01	-116.300 28.500 -0.757E+01	-116.300 28.500 -0.809E+01	-116.300 28.500 -0.862E+01	-116.300 28.500 -0.895E+01	-116.300 28.500 -0.105E+02	-116.300 28.500 -0.140E+02	-116.300 28.500 -0.172E+02	-116.300 28.500 -0.110E+02	-116.300 28.500 -0.144E+02	-116.300 28.500 -0.205E+02	-116.300 28.500 -0.216E+02	-116.300 28.500 -0.177E+02	-116.300 28.500 -0.180E+02	-116.300 28.500 -0.158E+02	-116.300 28.500 -0.145E+02	-116.300 28.500 -0.107E+02	-116.300 28.500 -0.122E+02	-116.300 28.500 -0.184E+02	-116.300 28.500 -0.231E+02	-116.300 28.500 -0.226E+02	-116.300 28.500 -0.209E+02	-116.300 28.500 -0.201E+02	-116.300 28.500 -0.191E+02	-116.300 28.500 -0.141E+02	-116.300 28.500 -0.139E+02	-116.300 28.500 -0.166E+02	-116.300 28.500 -0.129E+02	-116.300 28.500 -0.115E+02	-116.300 28.500 -0.141E+02	-116.300 28.500 -0.100E+02	-116.300 28.500 -0.143E+02	-116.300 28.500 -0.162E+02	-116.300 28.500 -0.194E+02	-116.300 28.500 -0.189E+02	-116.300 28.500 -0.163E+02	-116.300 28.500 -0.167E+02	-116.300 28.500 -0.312E+02	-116.300 28.500 -0.311E+02
-116.200 28.500 -0.113E+02	-116.200 28.500 -0.125E+02	-116.200 28.500 -0.111E+02	-116.200 28.500 -0.867E+01	-116.200 28.500 -0.656E+01	-116.200 28.500 -0.666E+01	-116.200 28.500 -0.327E+01	-116.200 28.500 -0.789E+01	-116.200 28.500 -0.697E+01	-116.200 28.500 -0.707E+01	-116.200 28.500 -0.819E+01	-116.200 28.500 -0.672E+01	-116.200 28.500 -0.701E+01	-116.200 28.500 -0.752E+01	-116.200 28.500 -0.802E+01	-116.200 28.500 -0.851E+01	-116.200 28.500 -0.999E+01	-116.200 28.500 -0.140E+02	-116.200 28.500 -0.173E+02	-116.200 28.500 -0.107E+02	-116.200 28.500 -0.141E+02	-116.200 28.500 -0.198E+02	-116.200 28.500 -0.210E+02	-116.200 28.500 -0.172E+02	-116.200 28.500 -0.172E+02	-116.200 28.500 -0.155E+02	-116.200 28.500 -0.143E+02	-116.200 28.500 -0.111E+02	-116.200 28.500 -0.122E+02	-116.200 28.500 -0.178E+02	-116.200 28.500 -0.220E+02	-116.200 28.500 -0.221E+02	-116.200 28.500 -0.207E+02	-116.200 28.500 -0.202E+02	-116.200 28.500 -0.192E+02	-116.200 28.500 -0.140E+02	-116.200 28.500 -0.131E+02	-116.200 28.500 -0.168E+02	-116.200 28.500 -0.116E+02	-116.200 28.500 -0.104E+02	-116.200 28.500 -0.129E+02	-116.200 28.500 -0.770E+01	-116.200 28.500 -0.118E+02	-116.200 28.500 -0.138E+02	-116.200 28.500 -0.169E+02	-116.200 28.500 -0.167E+02	-116.200 28.500 -0.134E+02	-116.200 28.500 -0.138E+02	-116.200 28.500 -0.294E+02	-116.200 28.500 -0.293E+02
-116.100 28.500 -0.984E+01	-116.100 28.500 -0.110E+02	-116.100 28.500 -0.966E+01	-116.100 28.500 -0.796E+01	-116.100 28.500 -0.585E+01	-116.100 28.500 -0.588E+01	-116.100 28.500 -0.296E+01	-116.100 28.500 -0.729E+01	-116.100 28.500 -0.666E+01	-116.100 28.500 -0.679E+01	-116.100 28.500 -0.778E+01	-116.100 28.500 -0.636E+01	-116.100 28.500 -0.665E+01	-116.100 28.500 -0.694E+01	-116.100 28.500 -0.745E+01	-116.100 28.500 -0.805E+01	-116.100 28.500 -0.952E+01	-116.100 28.500 -0.140E+02	-116.100 28.500 -0.175E+02	-116.100 28.500 -0.106E+02	-116.100 28.500 -0.140E+02	-116.100 28.500 -0.193E+02	-116.100 28.500 -0.205E+02	-116.100 28.500 -0.166E+02	-116.100 28.500 -0.163E+02	-116.100 28.500 -0.149E+02	-116.100 28.500 -0.138E+02	-116.100 28.500 -0.114E+02	-116.100 28.500 -0.122E+02	-116.100 28.500 -0.173E+02	-116.100 28.500 -0.211E+02	-116.100 28.500 -0.218E+02	-116.100 28.500 -0.204E+02	-116.100 28.500 -0.204E+02	-116.100 28.500 -0.194E+02	-116.100 28.500 -0.136E+02	-116.100 28.500 -0.118E+02	-116.100 28.500 -0.177E+02	-116.100 28.500 -0.109E+02	-116.100 28.500 -0.101E+02	-116.100 28.500 -0.130E+02	-116.100 28.500 -0.646E+01	-116.100 28.500 -0.107E+02	-116.100 28.500 -0.128E+02	-116.100 28.500 -0.158E+02	-116.100 28.500 -0.163E+02	-116.100 28.500 -0.131E+02	-116.100 28.500 -0.135E+02	-116.100 28.500 -0.289E+02	-116.100 28.500 -0.286E+02
-116.000 28.500 -0.779E+01	-116.000 28.500 -0.890E+01	-116.000 28.500 -0.790E+01	-116.000 28.500 -0.716E+01	-116.000 28.500 -0.514E+01	-116.000 28.500 -0.504E+01	-116.000 28.500 -0.306E+01	-116.000 28.500 -0.698E+01	-116.000 28.500 -0.657E+01	-116.000 28.500 -0.673E+01	-116.000 28.500 -0.755E+01	-116.000 28.500 -0.622E+01	-116.000 28.500 -0.645E+01	-116.000 28.500 -0.635E+01	-116.000 28.500 -0.688E+01	-116.000 28.500 -0.754E+01	-116.000 28.500 -0.904E+01	-116.000 28.500 -0.139E+02	-116.000 28.500 -0.175E+02	-116.000 28.500 -0.107E+02	-116.000 28.500 -0.139E+02	-116.000 28.500 -0.190E+02	-116.000 28.500 -0.201E+02	-116.000 28.500 -0.161E+02	-116.000 28.500 -0.155E+02	-116.000 28.500 -0.141E+02	-116.000 28.500 -0.129E+02	-116.000 28.500 -0.115E+02	-116.000 28.500 -0.122E+02	-116.000 28.500 -0.168E+02	-116.000 28.500 -0.202E+02	-116.000 28.500 -0.217E+02	-116.000 28.500 -0.202E+02	-116.000 28.500 -0.207E+02	-116.000 28.500 -0.196E+02	-116.000 28.500 -0.129E+02	-116.000 28.500 -0.101E+02	-116.000 28.500 -0.195E+02	-116.000 28.500 -0.116E+02	-116.000 28.500 -0.114E+02	-116.000 28.500 -0.154E+02	-116.000 28.500 -0.720E+01	-116.000 28.500 -0.121E+02	-116.000 28.500 -0.144E+02	-116.000 28.500 -0.174E+02	-116.000 28.500 -0.186E+02	-116.000 28.500 -0.163E+02	-116.000 28.500 -0.168E+02	-116.000 28.500 -0.310E+02	-116.000 28.500 -0.304E+02
-115.900 28.500 -0.594E+01	-115.900 28.500 -0.712E+01	-115.900 28.500 -0.647E+01	-115.900 28.500 -0.665E+01	-115.900 28.500 -0.490E+01	-115.900 28.500 -0.467E+01	-115.900 28.500 -0.379E+01	-115.900 28.500 -0.718E+01	-115.900 28.500 -0.690E+01	-115.900 28.500 -0.692E+01	-115.900 28.500 -0.749E+01	-115.900 28.500 -0.627E+01	-115.900 28.500 -0.645E+01	-115.900 28.500 -0.589E+01	-115.900 28.500 -0.653E+01	-115.900 28.500 -0.733E+01	-115.900 28.500 -0.906E+01	-115.900 28.500 -0.144E+02	-115.900 28.500 -0.183E+02	-115.900 28.500 -0.114E+02	-115.900 28.500 -0.142E+02	-115.900 28.500 -0.190E+02	-115.900 28.500 -0.197E+02	-115.900 28.500 -0.157E+02	-115.900 28.500 -0.148E+02	-115.900 28.500 -0.134E+02	-115.900 28.500 -0.120E+02	-115.900 28.500 -0.115E+02	-115.900 28.500 -0.120E+02	-115.900 28.500 -0.159E+02	-115.900 28.500 -0.189E+02	-115.900 28.500 -0.213E+02	-115.900 28.500 -0.198E+02	-115.900 28.500 -0.211E+02	-115.900 28.500 -0.200E+02	-115.900 28.500 -0.132E+02	-115.900 28.500 -0.102E+02	-115.900 28.500 -0.273E+02	-115.900 28.500 -0.199E+02	-115.900 28.500 -0.217E+02	-115.900 28.500 -0.290E+02	-115.900 28.500 -0.200E+02	-115.900 28.500 -0.267E+02	-115.900 28.500 -0.294E+02	-115.900 28.500 -0.326E+02	-115.900 28.500 -0.348E+02	-115.900 28.500 -0.342E+02	-115.900 28.500 -0.350E+02	-115.900 28.500 -0.478E+02	-115.900 28.500 -0.471E+02
-115.800 28.500 -0.437E+01	-115.800 28.500 -0.564E+01	-115.800 28.500 -0.526E+01	-115.800 28.500 -0.616E+01	-115.800 28.500 -0.474E+01	-115.800 28.500 -0.434E+01	-115.800 28.500 -0.431E+01	-115.800 28.500 -0.730E+01	-115.800 28.500 -0.714E+01	-115.800 28.500 -0.711E+01	-115.800 28.500 -0.744E+01	-115.800 28.500 -0.634E+01	-115.800 28.500 -0.644E+01	-115.800 28.500 -0.545E+01	-115.800 28.500 -0.618E+01	-115.800 28.500 -0.692E+01	-115.800 28.500 -0.873E+01	-115.800 28.500 -0.142E+02	-115.800 28.500 -0.182E+02	-115.800 28.500 -0.115E+02	-115.800 28.500 -0.141E+02	-115.800 28.500 -0.185E+02	-115.800 28.500 -0.191E+02	-115.800 28.500 -0.151E+02	-115.800 28.500 -0.141E+02	-115.800 28.500 -0.128E+02	-115.800 28.500 -0.114E+02	-115.800 28.500 -0.116E+02	-115.800 28.500 -0.121E+02	-115.800 28.500 -0.153E+02	-115.800 28.500 -0.181E+02	-115.800 28.500 -0.211E+02	-115.800 28.500 -0.195E+02	-115.800 28.500 -0.213E+02	-115.800 28.500 -0.204E+02	-115.800 28.500 -0.127E+02	-115.800 28.500 -0.915E+01	-115.800 28.500 -0.283E+02	-115.800 28.500 -0.200E+02	-115.800 28.500 -0.219E+02	-115.800 28.500 -0.310E+02	-115.800 28.500 -0.190E+02	-115.800 28.500 -0.255E+02	-115.800 28.500 -0.281E+02	-115.800 28.500 -0.307E+02	-115.800 28.500 -0.333E+02	-115.800 28.500 -0.343E+02	-115.800 28.500 -0.349E+02	-115.800 28.500 -0.455E+02	-115.800 28.500 -0.448E+02
-115.700 28.500 -0.336E+01	-115.700 28.500 -0.467E+01	-115.700 28.500 -0.445E+01	-115.700 28.500 -0.594E+01	-115.700 28.500 -0.481E+01	-115.700 28.500 -0.422E+01	-115.700 28.500 -0.455E+01	-115.700 28.500 -0.738E+01	-115.700 28.500 -0.723E+01	-115.700 28.500 -0.744E+01	-115.700 28.500 -0.745E+01	-115.700 28.500 -0.658E+01	-115.700 28.500 -0.645E+01	-115.700 28.500 -0.522E+01	-115.700 28.500 -0.593E+01	-115.700 28.500 -0.644E+01	-115.700 28.500 -0.816E+01	-115.700 28.500 -0.134E+02	-115.700 28.500 -0.174E+02	-115.700 28.500 -0.111E+02	-115.700 28.500 -0.135E+02	-115.700 28.500 -0.177E+02	-115.700 28.500 -0.184E+02	-115.700 28.500 -0.143E+02	-115.700 28.500 -0.134E+02	-115.700 28.500 -0.122E+02	-115.700 28.500 -0.108E+02	-115.700 28.500 -0.115E+02	-115.700 28.500 -0.121E+02	-115.700 28.500 -0.151E+02	-115.700 28.500 -0.176E+02	-115.700 28.500 -0.210E+02	-115.700 28.500 -0.194E+02	-115.700 28.500 -0.215E+02	-115.700 28.500 -0.206E+02	-115.700 28.500 -0.113E+02	-115.700 28.500 -0.690E+01	-115.700 28.500 -0.232E+02	-115.700 28.500 -0.137E+02	-115.700 28.500 -0.144E+02	-115.700 28.500 -0.238E+02	-115.700 28.500 -0.753E+01	-115.700 28.500 -0.134E+02	-115.700 28.500 -0.154E+02	-115.700 28.500 -0.171E+02	-115.700 28.500 -0.194E+02	-115.700 28.500 -0.222E+02	-115.700 28.500 -0.221E+02	-115.700 28.500 -0.303E+02	-115.700 28.500 -0.297E+02
-115.600 28.500 -0.301E+01	-115.600 28.500 -0.431E+01	-115.600 28.500 -0.413E+01	-115.600 28.500 -0.608E+01	-115.600 28.500 -0.515E+01	-115.600 28.500 -0.430E+01	-115.600 28.500 -0.444E+01	-115.600 28.500 -0.737E+01	-115.600 28.500 -0.715E+01	-115.600 28.500 -0.797E+01	-115.600 28.500 -0.759E+01	-115.600 28.500 -0.707E+01	-115.600 28.500 -0.656E+01	-115.600 28.500 -0.532E+01	-115.600 28.500 -0.583E+01	-115.600 28.500 -0.598E+01	-115.600 28.500 -0.742E+01	-115.600 28.500 -0.122E+02	-115.600 28.500 -0.159E+02	-115.600 28.500 -0.102E+02	-115.600 28.500 -0.127E+02	-115.600 28.500 -0.166E+02	-115.600 28.500 -0.178E+02	-115.600 28.500 -0.133E+02	-115.600 28.500 -0.124E+02	-115.600 28.500 -0.116E+02	-115.600 28.500 -0.101E+02	-115.600 28.500 -0.112E+02	-115.600 28.500 -0.120E+02	-115.600 28.500 -0.151E+02	-115.600 28.500 -0.175E+02	-115.600 28.500 -0.209E+02	-115.600 28.500 -0.194E+02	-115.600 28.500 -0.214E+02	-115.600 28.500 -0.207E+02	-115.600 28.500 -0.889E+01	-115.600 28.500 -0.360E+01	-115.600 28.500 -0.129E+02	-115.600 28.500 -0.284E+01	-115.600 28.500 -0.140E+01	-115.600 28.500 -0.916E+01	-115.600 28.500 0.113E+02	-115.600 28.500 0.600E+01	-115.600 28.500 0.485E+01	-115.600 28.500 0.430E+01	-115.600 28.500 0.265E+01	-115.600 28.500 -0.206E+01	-115.600 28.500 -0.100E+01	-115.600 28.500 -0.660E+01	-115.600 28.500 -0.647E+01
-115.500 28.500 -0.330E+01	-115.500 28.500 -0.451E+01	-115.500 28.500 -0.427E+01	-115.500 28.500 -0.657E+01	-115.500 28.500 -0.566E+01	-115.500 28.500 -0.444E+01	-115.500 28.500 -0.394E+01	-115.500 28.500 -0.721E+01	-115.500 28.500 -0.695E+01	-115.500 28.500 -0.870E+01	-115.500 28.500 -0.800E+01	-115.500 28.500 -0.789E+01	-115.500 28.500 -0.689E+01	-115.500 28.500 -0.581E+01	-115.500 28.500 -0.594E+01	-115.500 28.500 -0.561E+01	-115.500 28.500 -0.654E+01	-115.500 28.500 -0.106E+02	-115.500 28.500 -0.139E+02	-115.500 28.500 -0.888E+01	-115.500 28.500 -0.117E+02	-115.500 28.500 -0.152E+02	-115.500 28.500 -0.172E+02	-115.500 28.500 -0.121E+02	-115.500 28.500 -0.114E+02	-115.500 28.500 -0.109E+02	-115.500 28.500 -0.945E+01	-115.500 28.500 -0.108E+02	-115.500 28.500 -0.120E+02	-115.500 28.500 -0.155E+02	-115.500 28.500 -0.177E+02	-115.500 28.500 -0.210E+02	-115.500 28.500 -0.197E+02	-115.500 28.500 -0.213E+02	-115.500 28.500 -0.207E+02	-115.500 28.500 -0.583E+01	-115.500 28.500 0.485E+00	-115.500 28.500 0.104E+01	-115.500 28.500 0.112E+02	-115.500 28.500 0.152E+02	-115.500 28.500 0.111E+02	-115.500 28.500 0.350E+02	-115.500 28.500 0.300E+02	-115.500 28.500 0.299E+02	-115.500 28.500 0.304E+02	-115.500 28.500 0.297E+02	-115.500 28.500 0.233E+02	-115.500 28.500 0.256E+02	-115.500 28.500 0.224E+02	-115.500 28.500 0.221E+02
-115.400 28.500 -0.448E+01	-115.400 28.500 -0.551E+01	-115.400 28.500 -0.534E+01	-115.400 28.500 -0.802E+01	-115.400 28.500 -0.699E+01	-115.400 28.500 -0.534E+01	-115.400 28.500 -0.403E+01	-115.400 28.500 -0.767E+01	-115.400 28.500 -0.726E+01	-115.400 28.500 -0.101E+02	-115.400 28.500 -0.899E+01	-115.400 28.500 -0.929E+01	-115.400 28.500 -0.764E+01	-115.400 28.500 -0.679E+01	-115.400 28.500 -0.634E+01	-115.400 28.500 -0.575E+01	-115.400 28.500 -0.628E+01	-115.400 28.500 -0.982E+01	-115.400 28.500 -0.128E+02	-115.400 28.500 -0.833E+01	-115.400 28.500 -0.114E+02	-115.400 28.500 -0.143E+02	-115.400 28.500 -0.170E+02	-115.400 28.500 -0.113E+02	-115.400 28.500 -0.106E+02	-115.400 28.500 -0.106E+02	-115.400 28.500 -0.899E+01	-115.400 28.500 -0.105E+02	-115.400 28.500 -0.123E+02	-115.400 28.500 -0.168E+02	-115.400 28.500 -0.188E+02	-115.400 28.500 -0.219E+02	-115.400 28.500 -0.205E+02	-115.400 28.500 -0.213E+02	-115.400 28.500 -0.207E+02	-115.400 28.500 -0.360E+01	-115.400 28.500 0.356E+01	-115.400 28.500 -0.237E+01	-115.400 28.500 0.744E+00	-115.400 28.500 0.112E+01	-115.400 28.500 -0.333E+01	-115.400 28.500 0.162E+02	-115.400 28.500 0.503E+01	-115.400 28.500 0.471E+01	-115.400 28.500 0.476E+01	-115.400 28.500 0.340E+01	-115.400 28.500 -0.565E+01	-115.400 28.500 -0.363E+01	-115.400 28.500 -0.608E+01	-115.400 28.500 -0.807E+01
-115.300 28.500 -0.512E+01	-115.300 28.500 -0.604E+01	-115.300 28.500 -0.613E+01	-115.300 28.500 -0.902E+01	-115.300 28.500 -0.812E+01	-115.300 28.500 -0.627E+01	-115.300 28.500 -0.416E+01	-115.300 28.500 -0.808E+01	-115.300 28.500 -0.753E+01	-115.300 28.500 -0.111E+02	-115.300 28.500 -0.979E+01	-115.300 28.500 -0.104E+02	-115.300 28.500 -0.821E+01	-115.300 28.500 -0.760E+01	-115.300 28.500 -0.663E+01	-115.300 28.500 -0.592E+01	-115.300 28.500 -0.608E+01	-115.300 28.500 -0.915E+01	-115.300 28.500 -0.118E+02	-115.300 28.500 -0.793E+01	-115.300 28.500 -0.112E+02	-115.300 28.500 -0.135E+02	-115.300 28.500 -0.166E+02	-115.300 28.500 -0.104E+02	-115.300 28.500 -0.970E+01	-115.300 28.500 -0.100E+02	-115.300 28.500 -0.819E+01	-115.300 28.500 -0.959E+01	-115.300 28.500 -0.120E+02	-115.300 28.500 -0.173E+02	-115.300 28.500 -0.191E+02	-115.300 28.500 -0.220E+02	-115.300 28.500 -0.209E+02	-115.300 28.500 -0.212E+02	-115.300 28.500 -0.207E+02	-115.300 28.500 -0.152E+01	-115.300 28.500 0.611E+01	-115.300 28.500 0.326E+01	-115.300 28.500 0.239E+01	-115.300 28.500 0.232E+01	-115.300 28.500 0.294E+01	-115.300 28.500 0.194E+02	-115.300 28.500 0.665E+01	-115.300 28.500 0.691E+01	-115.300 28.500 0.752E+01	-115.300 28.500 0.642E+01	-115.300 28.500 -0.344E+01	-115.300 28.500 -0.671E+00	-115.300 28.500 -0.207E+01	-115.300 28.500 -0.402E+01
-115.200 28.500 -0.490E+01	-115.200 28.500 -0.591E+01	-115.200 28.500 -0.632E+01	-115.200 28.500 -0.894E+01	-115.200 28.500 -0.867E+01	-115.200 28.500 -0.686E+01	-115.200 28.500 -0.406E+01	-115.200 28.500 -0.810E+01	-115.200 28.500 -0.775E+01	-115.200 28.500 -0.115E+02	-115.200 28.500 -0.105E+02	-115.200 28.500 -0.109E+02	-115.200 28.500 -0.861E+01	-115.200 28.500 -0.814E+01	-115.200 28.500 -0.685E+01	-115.200 28.500 -0.623E+01	-115.200 28.500 -0.610E+01	-115.200 28.500 -0.867E+01	-115.200 28.500 -0.112E+02	-115.200 28.500 -0.780E+01	-115.200 28.500 -0.113E+02	-115.200 28.500 -0.129E+02	-115.200 28.500 -0.163E+02	-115.200 28.500 -0.970E+01	-115.200 28.500 -0.879E+01	-115.200 28.500 -0.951E+01	-115.200 28.500 -0.732E+01	-115.200 28.500 -0.814E+01	-115.200 28.500 -0.112E+02	-115.200 28.500 -0.166E+02	-115.200 28.500 -0.185E+02	-115.200 28.500 -0.214E+02	-115.200 28.500 -0.210E+02	-115.200 28.500 -0.209E+02	-115.200 28.500 -0.207E+02	-115.200 28.500 0.476E+00	-115.200 28.500 0.818E+01	-115.200 28.500 0.166E+02	-115.200 28.500 0.157E+02	-115.200 28.500 0.184E+02	-115.200 28.500 0.289E+02	-115.200 28.500 0.439E+02	-115.200 28.500 0.365E+02	-115.200 28.500 0.381E+02	-115.200 28.500 0.404E+02	-115.200 28.500 0.406E+02	-115.200 28.500 0.323E+02	-115.200 28.500 0.369E+02	-115.200 28.500 0.370E+02	-115.200 28.500 0.361E+02
-115.100 28.500 -0.360E+01	-115.100 28.500 -0.497E+01	-115.100 28.500 -0.565E+01	-115.100 28.500 -0.747E+01	-115.100 28.500 -0.838E+01	-115.100 28.500 -0.683E+01	-115.100 28.500 -0.355E+01	-115.100 28.500 -0.754E+01	-115.100 28.500 -0.785E+01	-115.100 28.500 -0.110E+02	-115.100 28.500 -0.110E+02	-115.100 28.500 -0.108E+02	-115.100 28.500 -0.889E+01	-115.100 28.500 -0.837E+01	-115.100 28.500 -0.705E+01	-115.100 28.500 -0.675E+01	-115.100 28.500 -0.642E+01	-115.100 28.500 -0.846E+01	-115.100 28.500 -0.112E+02	-115.100 28.500 -0.806E+01	-115.100 28.500 -0.120E+02	-115.100 28.500 -0.126E+02	-115.100 28.500 -0.162E+02	-115.100 28.500 -0.918E+01	-115.100 28.500 -0.791E+01	-115.100 28.500 -0.920E+01	-115.100 28.500 -0.648E+01	-115.100 28.500 -0.616E+01	-115.100 28.500 -0.990E+01	-115.100 28.500 -0.147E+02	-115.100 28.500 -0.168E+02	-115.100 28.500 -0.200E+02	-115.100 28.500 -0.204E+02	-115.100 28.500 -0.202E+02	-115.100 28.500 -0.208E+02	-115.100 28.500 0.243E+01	-115.100 28.500 0.984E+01	-115.100 28.500 0.368E+02	-115.100 28.500 0.403E+02	-115.100 28.500 0.490E+02	-115.100 28.500 0.728E+02	-115.100 28.500 0.887E+02	-115.100 28.500 0.937E+02	-115.100 28.500 0.973E+02	-115.100 28.500 0.102E+03	-115.100 28.500 0.105E+03	-115.100 28.500 0.100E+03	-115.100 28.500 0.108E+03	-115.100 28.500 0.110E+03	-115.100 28.500 0.111E+03
-115.000 28.500 -0.116E+01	-115.000 28.500 -0.307E+01	-115.000 28.500 -0.392E+01	-115.000 28.500 -0.457E+01	-115.000 28.500 -0.710E+01	-115.000 28.500 -0.599E+01	-115.000 28.500 -0.247E+01	-115.000 28.500 -0.634E+01	-115.000 28.500 -0.769E+01	-115.000 28.500 -0.977E+01	-115.000 28.500 -0.112E+02	-115.000 28.500 -0.101E+02	-115.000 28.500 -0.903E+01	-115.000 28.500 -0.836E+01	-115.000 28.500 -0.731E+01	-115.000 28.500 -0.748E+01	-115.000 28.500 -0.710E+01	-115.000 28.500 -0.860E+01	-115.000 28.500 -0.117E+02	-115.000 28.500 -0.883E+01	-115.000 28.500 -0.132E+02	-115.000 28.500 -0.128E+02	-115.000 28.500 -0.164E+02	-115.000 28.500 -0.884E+01	-115.000 28.500 -0.704E+01	-115.000 28.500 -0.895E+01	-115.000 28.500 -0.561E+01	-115.000 28.500 -0.363E+01	-115.000 28.500 -0.792E+01	-115.000 28.500 -0.113E+02	-115.000 28.500 -0.139E+02	-115.000 28.500 -0.175E+02	-115.000 28.500 -0.192E+02	-115.000 28.500 -0.191E+02	-115.000 28.500 -0.210E+02	-115.000 28.500 0.439E+01	-115.000 28.500 0.112E+02	-115.000 28.500 0.633E+02	-115.000 28.500 0.756E+02	-115.000 28.500 0.932E+02	-115.000 28.500 0.132E+03	-115.000 28.500 0.152E+03	-115.000 28.500 0.175E+03	-115.000 28.500 0.181E+03	-115.000 28.500 0.190E+03	-115.000 28.500 0.196E+03	-115.000 28.500 0.196E+03	-115.000 28.500 0.207E+03	-115.000 28.500 0.212E+03	-115.000 28.500 0.215E+03
-114.900 28.500 0.126E+01	-114.900 28.500 -0.144E+01	-114.900 28.500 -0.212E+01	-114.900 28.500 -0.162E+01	-114.900 28.500 -0.570E+01	-114.900 28.500 -0.502E+01	-114.900 28.500 -0.170E+01	-114.900 28.500 -0.557E+01	-114.900 28.500 -0.807E+01	-114.900 28.500 -0.912E+01	-114.900 28.500 -0.122E+02	-114.900 28.500 -0.996E+01	-114.900 28.500 -0.987E+01	-114.900 28.500 -0.881E+01	-114.900 28.500 -0.809E+01	-114.900 28.500 -0.869E+01	-114.900 28.500 -0.831E+01	-114.900 28.500 -0.916E+01	-114.900 28.500 -0.128E+02	-114.900 28.500 -0.100E+02	-114.900 28.500 -0.149E+02	-114.900 28.500 -0.135E+02	-114.900 28.500 -0.171E+02	-114.900 28.500 -0.890E+01	-114.900 28.500 -0.660E+01	-114.900 28.500 -0.914E+01	-114.900 28.500 -0.527E+01	-114.900 28.500 -0.156E+01	-114.900 28.500 -0.615E+01	-114.900 28.500 -0.793E+01	-114.900 28.500 -0.112E+02	-114.900 28.500 -0.154E+02	-114.900 28.500 -0.182E+02	-114.900 28.500 -0.183E+02	-114.900 28.500 -0.215E+02	-114.900 28.500 0.980E+01	-114.900 28.500 0.194E+02	-114.900 28.500 0.107E+03	-114.900 28.500 0.136E+03	-114.900 28.500 0.168E+03	-114.900 28.500 0.226E+03	-114.900 28.500 0.258E+03	-114.900 28.500 0.305E+03	-114.900 28.500 0.315E+03	-114.900 28.500 0.329E+03	-114.900 28.500 0.341E+03	-114.900 28.500 0.348E+03	-114.900 28.500 0.365E+03	-114.900 28.500 0.375E+03	-114.900 28.500 0.388E+03
-114.800 28.500 0.340E+01	-114.800 28.500 0.148E+00	-114.800 28.500 -0.193E+00	-114.800 28.500 0.135E+01	-114.800 28.500 -0.381E+01	-114.800 28.500 -0.349E+01	-114.800 28.500 -0.547E+00	-114.800 28.500 -0.465E+01	-114.800 28.500 -0.819E+01	-114.800 28.500 -0.857E+01	-114.800 28.500 -0.131E+02	-114.800 28.500 -0.987E+01	-114.800 28.500 -0.107E+02	-114.800 28.500 -0.919E+01	-114.800 28.500 -0.891E+01	-114.800 28.500 -0.976E+01	-114.800 28.500 -0.946E+01	-114.800 28.500 -0.977E+01	-114.800 28.500 -0.139E+02	-114.800 28.500 -0.110E+02	-114.800 28.500 -0.161E+02	-114.800 28.500 -0.137E+02	-114.800 28.500 -0.169E+02	-114.800 28.500 -0.846E+01	-114.800 28.500 -0.585E+01	-114.800 28.500 -0.898E+01	-114.800 28.500 -0.484E+01	-114.800 28.500 0.197E+00	-114.800 28.500 -0.464E+01	-114.800 28.500 -0.513E+01	-114.800 28.500 -0.911E+01	-114.800 28.500 -0.139E+02	-114.800 28.500 -0.172E+02	-114.800 28.500 -0.176E+02	-114.800 28.500 -0.221E+02	-114.800 28.500 0.108E+02	-114.800 28.500 0.201E+02	-114.800 28.500 0.117E+03	-114.800 28.500 0.152E+03	-114.800 28.500 0.188E+03	-114.800 28.500 0.251E+03	-114.800 28.500 0.286E+03	-114.800 28.500 0.342E+03	-114.800 28.500 0.355E+03	-114.800 28.500 0.371E+03	-114.800 28.500 0.385E+03	-114.800 28.500 0.396E+03	-114.800 28.500 0.415E+03	-114.800 28.500 0.428E+03	-114.800 28.500 0.444E+03
-114.700 28.500 0.531E+01	-114.700 28.500 0.216E+01	-114.700 28.500 0.181E+01	-114.700 28.500 0.428E+01	-114.700 28.500 -0.147E+01	-114.700 28.500 -0.148E+01	-114.700 28.500 0.126E+01	-114.700 28.500 -0.328E+01	-114.700 28.500 -0.779E+01	-114.700 28.500 -0.821E+01	-114.700 28.500 -0.133E+02	-114.700 28.500 -0.996E+01	-114.700 28.500 -0.112E+02	-114.700 28.500 -0.943E+01	-114.700 28.500 -0.978E+01	-114.700 28.500 -0.106E+02	-114.700 28.500 -0.105E+02	-114.700 28.500 -0.106E+02	-114.700 28.500 -0.148E+02	-114.700 28.500 -0.119E+02	-114.700 28.500 -0.168E+02	-114.700 28.500 -0.136E+02	-114.700 28.500 -0.160E+02	-114.700 28.500 -0.777E+01	-114.700 28.500 -0.512E+01	-114.700 28.500 -0.870E+01	-114.700 28.500 -0.468E+01	-114.700 28.500 0.124E+01	-114.700 28.500 -0.378E+01	-114.700 28.500 -0.356E+01	-114.700 28.500 -0.783E+01	-114.700 28.500 -0.129E+02	-114.700 28.500 -0.164E+02	-114.700 28.500 -0.170E+02	-114.700 28.500 -0.225E+02	-114.700 28.500 0.810E+01	-114.700 28.500 0.149E+02	-114.700 28.500 0.100E+03	-114.700 28.500 0.134E+03	-114.700 28.500 0.165E+03	-114.700 28.500 0.221E+03	-114.700 28.500 0.251E+03	-114.700 28.500 0.305E+03	-114.700 28.500 0.317E+03	-114.700 28.500 0.332E+03	-114.700 28.500 0.345E+03	-114.700 28.500 0.355E+03	-114.700 28.500 0.374E+03	-114.700 28.500 0.386E+03	-114.700 28.500 0.400E+03
-114.600 28.500 0.703E+01	-114.600 28.500 0.477E+01	-114.600 28.500 0.385E+01	-114.600 28.500 0.721E+01	-114.600 28.500 0.126E+01	-114.600 28.500 0.955E+00	-114.600 28.500 0.388E+01	-114.600 28.500 -0.125E+01	-114.600 28.500 -0.668E+01	-114.600 28.500 -0.793E+01	-114.600 28.500 -0.126E+02	-114.600 28.500 -0.102E+02	-114.600 28.500 -0.113E+02	-114.600 28.500 -0.944E+01	-114.600 28.500 -0.106E+02	-114.600 28.500 -0.110E+02	-114.600 28.500 -0.113E+02	-114.600 28.500 -0.116E+02	-114.600 28.500 -0.155E+02	-114.600 28.500 -0.130E+02	-114.600 28.500 -0.171E+02	-114.600 28.500 -0.134E+02	-114.600 28.500 -0.144E+02	-114.600 28.500 -0.706E+01	-114.600 28.500 -0.463E+01	-114.600 28.500 -0.857E+01	-114.600 28.500 -0.502E+01	-114.600 28.500 0.139E+01	-114.600 28.500 -0.385E+01	-114.600 28.500 -0.356E+01	-114.600 28.500 -0.758E+01	-114.600 28.500 -0.125E+02	-114.600 28.500 -0.158E+02	-114.600 28.500 -0.163E+02	-114.600 28.500 -0.226E+02	-114.600 28.500 0.236E+01	-114.600 28.500 0.511E+01	-114.600 28.500 0.626E+02	-114.600 28.500 0.879E+02	-114.600 28.500 0.107E+03	-114.600 28.500 0.148E+03	-114.600 28.500 0.166E+03	-114.600 28.500 0.207E+03	-114.600 28.500 0.215E+03	-114.600 28.500 0.225E+03	-114.600 28.500 0.234E+03	-114.600 28.500 0.241E+03	-114.600 28.500 0.254E+03	-114.600 28.500 0.263E+03	-114.600 28.500 0.270E+03
-114.500 28.500 0.864E+01	-114.500 28.500 0.784E+01	-114.500 28.500 0.587E+01	-114.500 28.500 0.102E+02	-114.500 28.500 0.435E+01	-114.500 28.500 0.381E+01	-114.500 28.500 0.738E+01	-114.500 28.500 0.161E+01	-114.500 28.500 -0.483E+01	-114.500 28.500 -0.742E+01	-114.500 28.500 -0.111E+02	-114.500 28.500 -0.103E+02	-114.500 28.500 -0.108E+02	-114.500 28.500 -0.918E+01	-114.500 28.500 -0.114E+02	-114.500 28.500 -0.112E+02	-114.500 28.500 -0.119E+02	-114.500 28.500 -0.127E+02	-114.500 28.500 -0.160E+02	-114.500 28.500 -0.142E+02	-114.500 28.500 -0.172E+02	-114.500 28.500 -0.131E+02	-114.500 28.500 -0.125E+02	-114.500 28.500 -0.656E+01	-114.500 28.500 -0.455E+01	-114.500 28.500 -0.879E+01	-114.500 28.500 -0.596E+01	-114.500 28.500 0.652E+00	-114.500 28.500 -0.501E+01	-114.500 28.500 -0.512E+01	-114.500 28.500 -0.840E+01	-114.500 28.500 -0.127E+02	-114.500 28.500 -0.154E+02	-114.500 28.500 -0.155E+02	-114.500 28.500 -0.221E+02	-114.500 28.500 -0.581E+01	-114.500 28.500 -0.854E+01	-114.500 28.500 0.613E+01	-114.500 28.500 0.167E+02	-114.500 28.500 0.167E+02	-114.500 28.500 0.363E+02	-114.500 28.500 0.360E+02	-114.500 28.500 0.570E+02	-114.500 28.500 0.576E+02	-114.500 28.500 0.600E+02	-114.500 28.500 0.619E+02	-114.500 28.500 0.621E+02	-114.500 28.500 0.682E+02	-114.500 28.500 0.699E+02	-114.500 28.500 0.639E+02
-114.400 28.500 0.115E+02	-114.400 28.500 0.123E+02	-114.400 28.500 0.875E+01	-114.400 28.500 0.140E+02	-114.400 28.500 0.781E+01	-114.400 28.500 0.671E+01	-114.400 28.500 0.112E+02	-114.400 28.500 0.465E+01	-114.400 28.500 -0.301E+01	-114.400 28.500 -0.718E+01	-114.400 28.500 -0.984E+01	-114.400 28.500 -0.112E+02	-114.400 28.500 -0.106E+02	-114.400 28.500 -0.960E+01	-114.400 28.500 -0.128E+02	-114.400 28.500 -0.122E+02	-114.400 28.500 -0.133E+02	-114.400 28.500 -0.145E+02	-114.400 28.500 -0.171E+02	-114.400 28.500 -0.162E+02	-114.400 28.500 -0.177E+02	-114.400 28.500 -0.134E+02	-114.400 28.500 -0.111E+02	-114.400 28.500 -0.654E+01	-114.400 28.500 -0.498E+01	-114.400 28.500 -0.952E+01	-114.400 28.500 -0.759E+01	-114.400 28.500 -0.632E+00	-114.400 28.500 -0.654E+01	-114.400 28.500 -0.672E+01	-114.400 28.500 -0.899E+01	-114.400 28.500 -0.121E+02	-114.400 28.500 -0.145E+02	-114.400 28.500 -0.139E+02	-114.400 28.500 -0.209E+02	-114.400 28.500 -0.731E+01	-114.400 28.500 -0.102E+02	-114.400 28.500 0.388E+01	-114.400 28.500 0.169E+02	-114.400 28.500 0.152E+02	-114.400 28.500 0.319E+02	-114.400 28.500 0.290E+02	-114.400 28.500 0.474E+02	-114.400 28.500 0.392E+02	-114.400 28.500 0.325E+02	-114.400 28.500 0.254E+02	-114.400 28.500 0.172E+02	-114.400 28.500 0.138E+02	-114.400 28.500 0.621E+01	-114.400 28.500 -0.291E+02
-114.300 28.500 0.142E+02	-114.300 28.500 0.161E+02	-114.300 28.500 0.114E+02	-114.300 28.500 0.173E+02	-114.300 28.500 0.110E+02	-114.300 28.500 0.945E+01	-114.300 28.500 0.146E+02	-114.300 28.500 0.737E+01	-114.300 28.500 -0.101E+01	-114.300 28.500 -0.675E+01	-114.300 28.500 -0.858E+01	-114.300 28.500 -0.116E+02	-114.300 28.500 -0.101E+02	-114.300 28.500 -0.993E+01	-114.300 28.500 -0.139E+02	-114.300 28.500 -0.130E+02	-114.300 28.500 -0.145E+02	-114.300 28.500 -0.160E+02	-114.300 28.500 -0.180E+02	-114.300 28.500 -0.180E+02	-114.300 28.500 -0.181E+02	-114.300 28.500 -0.137E+02	-114.300 28.500 -0.997E+01	-114.300 28.500 -0.650E+01	-114.300 28.500 -0.517E+01	-114.300 28.500 -0.973E+01	-114.300 28.500 -0.847E+01	-114.300 28.500 -0.136E+01	-114.300 28.500 -0.737E+01	-114.300 28.500 -0.773E+01	-114.300 28.500 -0.898E+01	-114.300 28.500 -0.113E+02	-114.300 28.500 -0.135E+02	-114.300 28.500 -0.125E+02	-114.300 28.500 -0.196E+02	-114.300 28.500 -0.104E+02	-114.300 28.500 -0.146E+02	-114.300 28.500 -0.120E+02	-114.300 28.500 -0.168E+01	-114.300 28.500 -0.954E+01	-114.300 28.500 0.163E+01	-114.300 28.500 -0.844E+01	-114.300 28.500 0.403E+01	-114.300 28.500 -0.773E+01	-114.300 28.500 -0.168E+02	-114.300 28.500 -0.274E+02	-114.300 28.500 -0.388E+02	-114.300 28.500 -0.463E+02	-114.300 28.500 -0.579E+02	-114.300 28.500 -0.945E+02
-114.200 28.500 0.165E+02	-114.200 28.500 0.187E+02	-114.200 28.500 0.137E+02	-114.200 28.500 0.198E+02	-114.200 28.500 0.143E+02	-114.200 28.500 0.125E+02	-114.200 28.500 0.172E+02	-114.200 28.500 0.940E+01	-114.200 28.500 0.104E+01	-114.200 28.500 -0.603E+01	-114.200 28.500 -0.761E+01	-114.200 28.500 -0.111E+02	-114.200 28.500 -0.966E+01	-114.200 28.500 -0.977E+01	-114.200 28.500 -0.141E+02	-114.200 28.500 -0.133E+02	-114.200 28.500 -0.151E+02	-114.200 28.500 -0.169E+02	-114.200 28.500 -0.189E+02	-114.200 28.500 -0.195E+02	-114.200 28.500 -0.183E+02	-114.200 28.500 -0.137E+02	-114.200 28.500 -0.950E+01	-114.200 28.500 -0.667E+01	-114.200 28.500 -0.547E+01	-114.200 28.500 -0.952E+01	-114.200 28.500 -0.842E+01	-114.200 28.500 -0.179E+01	-114.200 28.500 -0.767E+01	-114.200 28.500 -0.825E+01	-114.200 28.500 -0.864E+01	-114.200 28.500 -0.108E+02	-114.200 28.500 -0.126E+02	-114.200 28.500 -0.113E+02	-114.200 28.500 -0.183E+02	-114.200 28.500 -0.149E+02	-114.200 28.500 -0.217E+02	-114.200 28.500 -0.398E+02	-114.200 28.500 -0.382E+02	-114.200 28.500 -0.567E+02	-114.200 28.500 -0.542E+02	-114.200 28.500 -0.759E+02	-114.200 28.500 -0.734E+02	-114.200 28.500 -0.828E+02	-114.200 28.500 -0.864E+02	-114.200 28.500 -0.952E+02	-114.200 28.500 -0.104E+03	-114.200 28.500 -0.111E+03	-114.200 28.500 -0.121E+03	-114.200 28.500 -0.136E+03
-114.100 28.500 0.182E+02	-114.100 28.500 0.200E+02	-114.100 28.500 0.158E+02	-114.100 28.500 0.213E+02	-114.100 28.500 0.177E+02	-114.100 28.500 0.159E+02	-114.100 28.500 0.189E+02	-114.100 28.500 0.107E+02	-114.100 28.500 0.308E+01	-114.100 28.500 -0.501E+01	-114.100 28.500 -0.696E+01	-114.100 28.500 -0.946E+01	-114.100 28.500 -0.916E+01	-114.100 28.500 -0.889E+01	-114.100 28.500 -0.131E+02	-114.100 28.500 -0.129E+02	-114.100 28.500 -0.150E+02	-114.100 28.500 -0.170E+02	-114.100 28.500 -0.198E+02	-114.100 28.500 -0.204E+02	-114.100 28.500 -0.185E+02	-114.100 28.500 -0.132E+02	-114.100 28.500 -0.966E+01	-114.100 28.500 -0.716E+01	-114.100 28.500 -0.606E+01	-114.100 28.500 -0.904E+01	-114.100 28.500 -0.753E+01	-114.100 28.500 -0.211E+01	-114.100 28.500 -0.764E+01	-114.100 28.500 -0.853E+01	-114.100 28.500 -0.825E+01	-114.100 28.500 -0.111E+02	-114.100 28.500 -0.120E+02	-114.100 28.500 -0.106E+02	-114.100 28.500 -0.172E+02	-114.100 28.500 -0.207E+02	-114.100 28.500 -0.311E+02	-114.100 28.500 -0.775E+02	-114.100 28.500 -0.901E+02	-114.100 28.500 -0.123E+03	-114.100 28.500 -0.132E+03	-114.100 28.500 -0.169E+03	-114.100 28.500 -0.180E+03	-114.100 28.500 -0.181E+03	-114.100 28.500 -0.173E+03	-114.100 28.500 -0.175E+03	-114.100 28.500 -0.177E+03	-114.100 28.500 -0.177E+03	-114.100 28.500 -0.180E+03	-114.100 28.500 -0.154E+03
-114.000 28.500 0.193E+02	-114.000 28.500 0.203E+02	-114.000 28.500 0.177E+02	-114.000 28.500 0.222E+02	-114.000 28.500 0.212E+02	-114.000 28.500 0.196E+02	-114.000 28.500 0.200E+02	-114.000 28.500 0.115E+02	-114.000 28.500 0.512E+01	-114.000 28.500 -0.376E+01	-114.000 28.500 -0.638E+01	-114.000 28.500 -0.691E+01	-114.000 28.500 -0.848E+01	-114.000 28.500 -0.723E+01	-114.000 28.500 -0.109E+02	-114.000 28.500 -0.115E+02	-114.000 28.500 -0.140E+02	-114.000 28.500 -0.163E+02	-114.000 28.500 -0.205E+02	-114.000 28.500 -0.208E+02	-114.000 28.500 -0.185E+02	-114.000 28.500 -0.125E+02	-114.000 28.500 -0.102E+02	-114.000 28.500 -0.794E+01	-114.000 28.500 -0.697E+01	-114.000 28.500 -0.842E+01	-114.000 28.500 -0.614E+01	-114.000 28.500 -0.253E+01	-114.000 28.500 -0.756E+01	-114.000 28.500 -0.895E+01	-114.000 28.500 -0.811E+01	-114.000 28.500 -0.121E+02	-114.000 28.500 -0.119E+02	-114.000 28.500 -0.105E+02	-114.000 28.500 -0.164E+02	-114.000 28.500 -0.274E+02	-114.000 28.500 -0.425E+02	-114.000 28.500 -0.123E+03	-114.000 28.500 -0.153E+03	-114.000 28.500 -0.201E+03	-114.000 28.500 -0.226E+03	-114.000 28.500 -0.280E+03	-114.000 28.500 -0.308E+03	-114.000 28.500 -0.295E+03	-114.000 28.500 -0.270E+03	-114.000 28.500 -0.261E+03	-114.000 28.500 -0.252E+03	-114.000 28.500 -0.241E+03	-114.000 28.500 -0.232E+03	-114.000 28.500 -0.148E+03
-113.900 28.500 0.211E+02	-113.900 28.500 0.211E+02	-113.900 28.500 0.201E+02	-113.900 28.500 0.235E+02	-113.900 28.500 0.251E+02	-113.900 28.500 0.236E+02	-113.900 28.500 0.213E+02	-113.900 28.500 0.122E+02	-113.900 28.500 0.634E+01	-113.900 28.500 -0.377E+01	-113.900 28.500 -0.769E+01	-113.900 28.500 -0.583E+01	-113.900 28.500 -0.937E+01	-113.900 28.500 -0.637E+01	-113.900 28.500 -0.932E+01	-113.900 28.500 -0.105E+02	-113.900 28.500 -0.135E+02	-113.900 28.500 -0.163E+02	-113.900 28.500 -0.220E+02	-113.900 28.500 -0.212E+02	-113.900 28.500 -0.187E+02	-113.900 28.500 -0.113E+02	-113.900 28.500 -0.100E+02	-113.900 28.500 -0.824E+01	-113.900 28.500 -0.764E+01	-113.900 28.500 -0.761E+01	-113.900 28.500 -0.471E+01	-113.900 28.500 -0.357E+01	-113.900 28.500 -0.861E+01	-113.900 28.500 -0.110E+02	-113.900 28.500 -0.952E+01	-113.900 28.500 -0.146E+02	-113.900 28.500 -0.123E+02	-113.900 28.500 -0.101E+02	-113.900 28.500 -0.148E+02	-113.900 28.500 -0.341E+02	-113.900 28.500 -0.542E+02	-113.900 28.500 -0.173E+03	-113.900 28.500 -0.224E+03	-113.900 28.500 -0.289E+03	-113.900 28.500 -0.334E+03	-113.900 28.500 -0.405E+03	-113.900 28.500 -0.453E+03	-113.900 28.500 -0.426E+03	-113.900 28.500 -0.387E+03	-113.900 28.500 -0.367E+03	-113.900 28.500 -0.348E+03	-113.900 28.500 -0.327E+03	-113.900 28.500 -0.304E+03	-113.900 28.500 -0.161E+03
-113.800 28.500 0.231E+02	-113.800 28.500 0.224E+02	-113.800 28.500 0.229E+02	-113.800 28.500 0.254E+02	-113.800 28.500 0.286E+02	-113.800 28.500 0.274E+02	-113.800 28.500 0.234E+02	-113.800 28.500 0.140E+02	-113.800 28.500 0.834E+01	-113.800 28.500 -0.237E+01	-113.800 28.500 -0.742E+01	-113.800 28.500 -0.403E+01	-113.800 28.500 -0.928E+01	-113.800 28.500 -0.512E+01	-113.800 28.500 -0.773E+01	-113.800 28.500 -0.932E+01	-113.800 28.500 -0.125E+02	-113.800 28.500 -0.155E+02	-113.800 28.500 -0.225E+02	-113.800 28.500 -0.209E+02	-113.800 28.500 -0.187E+02	-113.800 28.500 -0.104E+02	-113.800 28.500 -0.100E+02	-113.800 28.500 -0.869E+01	-113.800 28.500 -0.835E+01	-113.800 28.500 -0.709E+01	-113.800 28.500 -0.398E+01	-113.800 28.500 -0.472E+01	-113.800 28.500 -0.956E+01	-113.800 28.500 -0.123E+02	-113.800 28.500 -0.103E+02	-113.800 28.500 -0.163E+02	-113.800 28.500 -0.130E+02	-113.800 28.500 -0.102E+02	-113.800 28.500 -0.145E+02	-113.800 28.500 -0.395E+02	-113.800 28.500 -0.632E+02	-113.800 28.500 -0.201E+03	-113.800 28.500 -0.264E+03	-113.800 28.500 -0.335E+03	-113.800 28.500 -0.394E+03	-113.800 28.500 -0.473E+03	-113.800 28.500 -0.531E+03	-113.800 28.500 -0.497E+03	-113.800 28.500 -0.455E+03	-113.800 28.500 -0.432E+03	-113.800 28.500 -0.410E+03	-113.800 28.500 -0.385E+03	-113.800 28.500 -0.356E+03	-113.800 28.500 -0.200E+03
-113.700 28.500 0.252E+02	-113.700 28.500 0.241E+02	-113.700 28.500 0.260E+02	-113.700 28.500 0.278E+02	-113.700 28.500 0.311E+02	-113.700 28.500 0.300E+02	-113.700 28.500 0.260E+02	-113.700 28.500 0.166E+02	-113.700 28.500 0.107E+02	-113.700 28.500 -0.203E+00	-113.700 28.500 -0.620E+01	-113.700 28.500 -0.252E+01	-113.700 28.500 -0.798E+01	-113.700 28.500 -0.402E+01	-113.700 28.500 -0.646E+01	-113.700 28.500 -0.819E+01	-113.700 28.500 -0.113E+02	-113.700 28.500 -0.138E+02	-113.700 28.500 -0.219E+02	-113.700 28.500 -0.199E+02	-113.700 28.500 -0.177E+02	-113.700 28.500 -0.977E+01	-113.700 28.500 -0.964E+01	-113.700 28.500 -0.862E+01	-113.700 28.500 -0.841E+01	-113.700 28.500 -0.643E+01	-113.700 28.500 -0.391E+01	-113.700 28.500 -0.567E+01	-113.700 28.500 -0.103E+02	-113.700 28.500 -0.133E+02	-113.700 28.500 -0.109E+02	-113.700 28.500 -0.169E+02	-113.700 28.500 -0.138E+02	-113.700 28.500 -0.106E+02	-113.700 28.500 -0.151E+02	-113.700 28.500 -0.437E+02	-113.700 28.500 -0.701E+02	-113.700 28.500 -0.211E+03	-113.700 28.500 -0.280E+03	-113.700 28.500 -0.349E+03	-113.700 28.500 -0.416E+03	-113.700 28.500 -0.496E+03	-113.700 28.500 -0.558E+03	-113.700 28.500 -0.521E+03	-113.700 28.500 -0.485E+03	-113.700 28.500 -0.465E+03	-113.700 28.500 -0.445E+03	-113.700 28.500 -0.424E+03	-113.700 28.500 -0.392E+03	-113.700 28.500 -0.260E+03
-113.600 28.500 0.274E+02	-113.600 28.500 0.263E+02	-113.600 28.500 0.291E+02	-113.600 28.500 0.304E+02	-113.600 28.500 0.322E+02	-113.600 28.500 0.314E+02	-113.600 28.500 0.287E+02	-113.600 28.500 0.194E+02	-113.600 28.500 0.132E+02	-113.600 28.500 0.239E+01	-113.600 28.500 -0.436E+01	-113.600 28.500 -0.152E+01	-113.600 28.500 -0.547E+01	-113.600 28.500 -0.321E+01	-113.600 28.500 -0.552E+01	-113.600 28.500 -0.724E+01	-113.600 28.500 -0.101E+02	-113.600 28.500 -0.114E+02	-113.600 28.500 -0.202E+02	-113.600 28.500 -0.182E+02	-113.600 28.500 -0.153E+02	-113.600 28.500 -0.916E+01	-113.600 28.500 -0.852E+01	-113.600 28.500 -0.778E+01	-113.600 28.500 -0.756E+01	-113.600 28.500 -0.542E+01	-113.600 28.500 -0.430E+01	-113.600 28.500 -0.623E+01	-113.600 28.500 -0.108E+02	-113.600 28.500 -0.139E+02	-113.600 28.500 -0.112E+02	-113.600 28.500 -0.163E+02	-113.600 28.500 -0.145E+02	-113.600 28.500 -0.109E+02	-113.600 28.500 -0.163E+02	-113.600 28.500 -0.469E+02	-113.600 28.500 -0.748E+02	-113.600 28.500 -0.208E+03	-113.600 28.500 -0.275E+03	-113.600 28.500 -0.337E+03	-113.600 28.500 -0.406E+03	-113.600 28.500 -0.480E+03	-113.600 28.500 -0.540E+03	-113.600 28.500 -0.505E+03	-113.600 28.500 -0.483E+03	-113.600 28.500 -0.470E+03	-113.600 28.500 -0.458E+03	-113.600 28.500 -0.444E+03	-113.600 28.500 -0.414E+03	-113.600 28.500 -0.337E+03
-113.500 28.500 0.295E+02	-113.500 28.500 0.284E+02	-113.500 28.500 0.319E+02	-113.500 28.500 0.327E+02	-113.500 28.500 0.325E+02	-113.500 28.500 0.320E+02	-113.500 28.500 0.311E+02	-113.500 28.500 0.221E+02	-113.500 28.500 0.157E+02	-113.500 28.500 0.536E+01	-113.500 28.500 -0.198E+01	-113.500 28.500 -0.539E+00	-113.500 28.500 -0.199E+01	-113.500 28.500 -0.247E+01	-113.500 28.500 -0.459E+01	-113.500 28.500 -0.628E+01	-113.500 28.500 -0.867E+01	-113.500 28.500 -0.824E+01	-113.500 28.500 -0.176E+02	-113.500 28.500 -0.156E+02	-113.500 28.500 -0.116E+02	-113.500 28.500 -0.825E+01	-113.500 28.500 -0.676E+01	-113.500 28.500 -0.628E+01	-113.500 28.500 -0.604E+01	-113.500 28.500 -0.405E+01	-113.500 28.500 -0.480E+01	-113.500 28.500 -0.632E+01	-113.500 28.500 -0.108E+02	-113.500 28.500 -0.139E+02	-113.500 28.500 -0.112E+02	-113.500 28.500 -0.148E+02	-113.500 28.500 -0.153E+02	-113.500 28.500 -0.115E+02	-113.500 28.500 -0.182E+02	-113.500 28.500 -0.488E+02	-113.500 28.500 -0.769E+02	-113.500 28.500 -0.189E+03	-113.500 28.500 -0.248E+03	-113.500 28.500 -0.298E+03	-113.500 28.500 -0.364E+03	-113.500 28.500 -0.428E+03	-113.500 28.500 -0.480E+03	-113.500 28.500 -0.451E+03	-113.500 28.500 -0.447E+03	-113.500 28.500 -0.445E+03	-113.500 28.500 -0.443E+03	-113.500 28.500 -0.441E+03	-113.500 28.500 -0.418E+03	-113.500 28.500 -0.422E+03
-113.400 28.500 0.318E+02	-113.400 28.500 0.306E+02	-113.400 28.500 0.347E+02	-113.400 28.500 0.345E+02	-113.400 28.500 0.326E+02	-113.400 28.500 0.322E+02	-113.400 28.500 0.326E+02	-113.400 28.500 0.234E+02	-113.400 28.500 0.166E+02	-113.400 28.500 0.531E+01	-113.400 28.500 -0.349E+01	-113.400 28.500 -0.292E+01	-113.400 28.500 -0.136E+01	-113.400 28.500 -0.426E+01	-113.400 28.500 -0.569E+01	-113.400 28.500 -0.702E+01	-113.400 28.500 -0.863E+01	-113.400 28.500 -0.598E+01	-113.400 28.500 -0.154E+02	-113.400 28.500 -0.128E+02	-113.400 28.500 -0.667E+01	-113.400 28.500 -0.594E+01	-113.400 28.500 -0.320E+01	-113.400 28.500 -0.291E+01	-113.400 28.500 -0.251E+01	-113.400 28.500 -0.616E+00	-113.400 28.500 -0.308E+01	-113.400 28.500 -0.471E+01	-113.400 28.500 -0.957E+01	-113.400 28.500 -0.136E+02	-113.400 28.500 -0.114E+02	-113.400 28.500 -0.138E+02	-113.400 28.500 -0.166E+02	-113.400 28.500 -0.118E+02	-113.400 28.500 -0.194E+02	-113.400 28.500 -0.562E+02	-113.400 28.500 -0.903E+02	-113.400 28.500 -0.223E+03	-113.400 28.500 -0.291E+03	-113.400 28.500 -0.347E+03	-113.400 28.500 -0.423E+03	-113.400 28.500 -0.495E+03	-113.400 28.500 -0.557E+03	-113.400 28.500 -0.524E+03	-113.400 28.500 -0.526E+03	-113.400 28.500 -0.522E+03	-113.400 28.500 -0.520E+03	-113.400 28.500 -0.517E+03	-113.400 28.500 -0.493E+03	-113.400 28.500 -0.544E+03
-113.300 28.500 0.341E+02	-113.300 28.500 0.327E+02	-113.300 28.500 0.369E+02	-113.300 28.500 0.360E+02	-113.300 28.500 0.331E+02	-113.300 28.500 0.329E+02	-113.300 28.500 0.339E+02	-113.300 28.500 0.251E+02	-113.300 28.500 0.185E+02	-113.300 28.500 0.725E+01	-113.300 28.500 -0.248E+01	-113.300 28.500 -0.290E+01	-113.300 28.500 0.467E+00	-113.300 28.500 -0.431E+01	-113.300 28.500 -0.536E+01	-113.300 28.500 -0.635E+01	-113.300 28.500 -0.749E+01	-113.300 28.500 -0.319E+01	-113.300 28.500 -0.124E+02	-113.300 28.500 -0.939E+01	-113.300 28.500 -0.173E+01	-113.300 28.500 -0.318E+01	-113.300 28.500 0.218E+00	-113.300 28.500 0.668E-01	-113.300 28.500 0.404E+00	-113.300 28.500 0.215E+01	-113.300 28.500 -0.196E+01	-113.300 28.500 -0.351E+01	-113.300 28.500 -0.839E+01	-113.300 28.500 -0.130E+02	-113.300 28.500 -0.113E+02	-113.300 28.500 -0.133E+02	-113.300 28.500 -0.181E+02	-113.300 28.500 -0.140E+02	-113.300 28.500 -0.233E+02	-113.300 28.500 -0.617E+02	-113.300 28.500 -0.976E+02	-113.300 28.500 -0.230E+03	-113.300 28.500 -0.296E+03	-113.300 28.500 -0.354E+03	-113.300 28.500 -0.429E+03	-113.300 28.500 -0.502E+03	-113.300 28.500 -0.564E+03	-113.300 28.500 -0.534E+03	-113.300 28.500 -0.542E+03	-113.300 28.500 -0.541E+03	-113.300 28.500 -0.541E+03	-113.300 28.500 -0.541E+03	-113.300 28.500 -0.521E+03	-113.300 28.500 -0.599E+03
-113.200 28.500 0.360E+02	-113.200 28.500 0.347E+02	-113.200 28.500 0.385E+02	-113.200 28.500 0.370E+02	-113.200 28.500 0.339E+02	-113.200 28.500 0.338E+02	-113.200 28.500 0.348E+02	-113.200 28.500 0.270E+02	-113.200 28.500 0.212E+02	-113.200 28.500 0.108E+02	-113.200 28.500 0.102E+01	-113.200 28.500 -0.528E+00	-113.200 28.500 0.252E+01	-113.200 28.500 -0.302E+01	-113.200 28.500 -0.425E+01	-113.200 28.500 -0.474E+01	-113.200 28.500 -0.565E+01	-113.200 28.500 -0.701E+00	-113.200 28.500 -0.879E+01	-113.200 28.500 -0.558E+01	-113.200 28.500 0.252E+01	-113.200 28.500 -0.269E-01	-113.200 28.500 0.338E+01	-113.200 28.500 0.272E+01	-113.200 28.500 0.288E+01	-113.200 28.500 0.453E+01	-113.200 28.500 -0.810E+00	-113.200 28.500 -0.197E+01	-113.200 28.500 -0.648E+01	-113.200 28.500 -0.113E+02	-113.200 28.500 -0.102E+02	-113.200 28.500 -0.136E+02	-113.200 28.500 -0.200E+02	-113.200 28.500 -0.175E+02	-113.200 28.500 -0.288E+02	-113.200 28.500 -0.647E+02	-113.200 28.500 -0.986E+02	-113.200 28.500 -0.212E+03	-113.200 28.500 -0.268E+03	-113.200 28.500 -0.319E+03	-113.200 28.500 -0.384E+03	-113.200 28.500 -0.451E+03	-113.200 28.500 -0.505E+03	-113.200 28.500 -0.482E+03	-113.200 28.500 -0.501E+03	-113.200 28.500 -0.505E+03	-113.200 28.500 -0.511E+03	-113.200 28.500 -0.517E+03	-113.200 28.500 -0.508E+03	-113.200 28.500 -0.599E+03
-113.100 28.500 0.376E+02	-113.100 28.500 0.365E+02	-113.100 28.500 0.393E+02	-113.100 28.500 0.375E+02	-113.100 28.500 0.349E+02	-113.100 28.500 0.347E+02	-113.100 28.500 0.354E+02	-113.100 28.500 0.289E+02	-113.100 28.500 0.245E+02	-113.100 28.500 0.159E+02	-113.100 28.500 0.691E+01	-113.100 28.500 0.402E+01	-113.100 28.500 0.462E+01	-113.100 28.500 -0.654E+00	-113.100 28.500 -0.272E+01	-113.100 28.500 -0.254E+01	-113.100 28.500 -0.341E+01	-113.100 28.500 0.113E+01	-113.100 28.500 -0.488E+01	-113.100 28.500 -0.172E+01	-113.100 28.500 0.578E+01	-113.100 28.500 0.333E+01	-113.100 28.500 0.626E+01	-113.100 28.500 0.518E+01	-113.100 28.500 0.511E+01	-113.100 28.500 0.670E+01	-113.100 28.500 0.604E+00	-113.100 28.500 0.172E+00	-113.100 28.500 -0.365E+01	-113.100 28.500 -0.846E+01	-113.100 28.500 -0.804E+01	-113.100 28.500 -0.147E+02	-113.100 28.500 -0.223E+02	-113.100 28.500 -0.216E+02	-113.100 28.500 -0.354E+02	-113.100 28.500 -0.653E+02	-113.100 28.500 -0.940E+02	-113.100 28.500 -0.172E+03	-113.100 28.500 -0.211E+03	-113.100 28.500 -0.249E+03	-113.100 28.500 -0.296E+03	-113.100 28.500 -0.347E+03	-113.100 28.500 -0.386E+03	-113.100 28.500 -0.378E+03	-113.100 28.500 -0.408E+03	-113.100 28.500 -0.423E+03	-113.100 28.500 -0.438E+03	-113.100 28.500 -0.454E+03	-113.100 28.500 -0.460E+03	-113.100 28.500 -0.551E+03
-113.000 28.500 0.387E+02	-113.000 28.500 0.380E+02	-113.000 28.500 0.396E+02	-113.000 28.500 0.378E+02	-113.000 28.500 0.356E+02	-113.000 28.500 0.355E+02	-113.000 28.500 0.358E+02	-113.000 28.500 0.311E+02	-113.000 28.500 0.283E+02	-113.000 28.500 0.222E+02	-113.000 28.500 0.150E+02	-113.000 28.500 0.104E+02	-113.000 28.500 0.740E+01	-113.000 28.500 0.267E+01	-113.000 28.500 -0.768E+00	-113.000 28.500 0.168E-01	-113.000 28.500 -0.104E+01	-113.000 28.500 0.248E+01	-113.000 28.500 -0.929E+00	-113.000 28.500 0.194E+01	-113.000 28.500 0.824E+01	-113.000 28.500 0.657E+01	-113.000 28.500 0.894E+01	-113.000 28.500 0.764E+01	-113.000 28.500 0.736E+01	-113.000 28.500 0.880E+01	-113.000 28.500 0.219E+01	-113.000 28.500 0.278E+01	-113.000 28.500 -0.278E+00	-113.000 28.500 -0.492E+01	-113.000 28.500 -0.538E+01	-113.000 28.500 -0.164E+02	-113.000 28.500 -0.249E+02	-113.000 28.500 -0.262E+02	-113.000 28.500 -0.429E+02	-113.000 28.500 -0.640E+02	-113.000 28.500 -0.846E+02	-113.000 28.500 -0.117E+03	-113.000 28.500 -0.133E+03	-113.000 28.500 -0.152E+03	-113.000 28.500 -0.175E+03	-113.000 28.500 -0.204E+03	-113.000 28.500 -0.220E+03	-113.000 28.500 -0.232E+03	-113.000 28.500 -0.274E+03	-113.000 28.500 -0.302E+03	-113.000 28.500 -0.331E+03	-113.000 28.500 -0.359E+03	-113.000 28.500 -0.383E+03	-113.000 28.500 -0.459E+03
-112.900 28.500 0.413E+02	-112.900 28.500 0.409E+02	-112.900 28.500 0.414E+02	-112.900 28.500 0.401E+02	-112.900 28.500 0.380E+02	-112.900 28.500 0.380E+02	-112.900 28.500 0.383E+02	-112.900 28.500 0.354E+02	-112.900 28.500 0.341E+02	-112.900 28.500 0.309E+02	-112.900 28.500 0.262E+02	-112.900 28.500 0.183E+02	-112.900 28.500 0.102E+02	-112.900 28.500 0.435E+01	-112.900 28.500 -0.190E+01	-112.900 28.500 0.118E+00	-112.900 28.500 -0.328E+00	-112.900 28.500 0.263E+01	-112.900 28.500 0.269E+01	-112.900 28.500 0.531E+01	-112.900 28.500 0.109E+02	-112.900 28.500 0.104E+02	-112.900 28.500 0.126E+02	-112.900 28.500 0.115E+02	-112.900 28.500 0.113E+02	-112.900 28.500 0.126E+02	-112.900 28.500 0.580E+01	-112.900 28.500 0.736E+01	-112.900 28.500 0.423E+01	-112.900 28.500 -0.770E+00	-112.900 28.500 -0.217E+01	-112.900 28.500 -0.206E+02	-112.900 28.500 -0.319E+02	-112.900 28.500 -0.380E+02	-112.900 28.500 -0.602E+02	-112.900 28.500 -0.747E+02	-112.900 28.500 -0.894E+02	-112.900 28.500 -0.792E+02	-112.900 28.500 -0.758E+02	-112.900 28.500 -0.764E+02	-112.900 28.500 -0.795E+02	-112.900 28.500 -0.869E+02	-112.900 28.500 -0.838E+02	-112.900 28.500 -0.120E+03	-112.900 28.500 -0.181E+03	-112.900 28.500 -0.230E+03	-112.900 28.500 -0.278E+03	-112.900 28.500 -0.325E+03	-112.900 28.500 -0.372E+03	-112.900 28.500 -0.461E+03
-112.800 28.500 0.430E+02	-112.800 28.500 0.431E+02	-112.800 28.500 0.427E+02	-112.800 28.500 0.420E+02	-112.800 28.500 0.401E+02	-112.800 28.500 0.400E+02	-112.800 28.500 0.404E+02	-112.800 28.500 0.392E+02	-112.800 28.500 0.393E+02	-112.800 28.500 0.387E+02	-112.800 28.500 0.366E+02	-112.800 28.500 0.264E+02	-112.800 28.500 0.146E+02	-112.800 28.500 0.782E+01	-112.800 28.500 -0.560E+00	-112.800 28.500 0.186E+01	-112.800 28.500 0.134E+01	-112.800 28.500 0.377E+01	-112.800 28.500 0.625E+01	-112.800 28.500 0.859E+01	-112.800 28.500 0.137E+02	-112.800 28.500 0.141E+02	-112.800 28.500 0.162E+02	-112.800 28.500 0.155E+02	-112.800 28.500 0.151E+02	-112.800 28.500 0.162E+02	-112.800 28.500 0.951E+01	-112.800 28.500 0.118E+02	-112.800 28.500 0.840E+01	-112.800 28.500 0.297E+01	-112.800 28.500 0.653E+00	-112.800 28.500 -0.224E+02	-112.800 28.500 -0.350E+02	-112.800 28.500 -0.425E+02	-112.800 28.500 -0.678E+02	-112.800 28.500 -0.779E+02	-112.800 28.500 -0.889E+02	-112.800 28.500 -0.575E+02	-112.800 28.500 -0.436E+02	-112.800 28.500 -0.340E+02	-112.800 28.500 -0.265E+02	-112.800 28.500 -0.205E+02	-112.800 28.500 -0.637E+01	-112.800 28.500 -0.548E+02	-112.800 28.500 -0.120E+03	-112.800 28.500 -0.177E+03	-112.800 28.500 -0.232E+03	-112.800 28.500 -0.287E+03	-112.800 28.500 -0.343E+03	-112.800 28.500 -0.433E+03
-112.700 28.500 0.439E+02	-112.700 28.500 0.443E+02	-112.700 28.500 0.435E+02	-112.700 28.500 0.435E+02	-112.700 28.500 0.419E+02	-112.700 28.500 0.414E+02	-112.700 28.500 0.420E+02	-112.700 28.500 0.423E+02	-112.700 28.500 0.440E+02	-112.700 28.500 0.459E+02	-112.700 28.500 0.455E+02	-112.700 28.500 0.339E+02	-112.700 28.500 0.199E+02	-112.700 28.500 0.124E+02	-112.700 28.500 0.240E+01	-112.700 28.500 0.467E+01	-112.700 28.500 0.340E+01	-112.700 28.500 0.626E+01	-112.700 28.500 0.962E+01	-112.700 28.500 0.120E+02	-112.700 28.500 0.164E+02	-112.700 28.500 0.176E+02	-112.700 28.500 0.194E+02	-112.700 28.500 0.190E+02	-112.700 28.500 0.186E+02	-112.700 28.500 0.196E+02	-112.700 28.500 0.130E+02	-112.700 28.500 0.154E+02	-112.700 28.500 0.123E+02	-112.700 28.500 0.669E+01	-112.700 28.500 0.355E+01	-112.700 28.500 -0.216E+02	-112.700 28.500 -0.350E+02	-112.700 28.500 -0.441E+02	-112.700 28.500 -0.718E+02	-112.700 28.500 -0.795E+02	-112.700 28.500 -0.879E+02	-112.700 28.500 -0.510E+02	-112.700 28.500 -0.345E+02	-112.700 28.500 -0.217E+02	-112.700 28.500 -0.116E+02	-112.700 28.500 0.279E+00	-112.700 28.500 0.177E+02	-112.700 28.500 -0.300E+02	-112.700 28.500 -0.874E+02	-112.700 28.500 -0.142E+03	-112.700 28.500 -0.193E+03	-112.700 28.500 -0.244E+03	-112.700 28.500 -0.296E+03	-112.700 28.500 -0.374E+03
-112.600 28.500 0.436E+02	-112.600 28.500 0.444E+02	-112.600 28.500 0.436E+02	-112.600 28.500 0.442E+02	-112.600 28.500 0.430E+02	-112.600 28.500 0.418E+02	-112.600 28.500 0.427E+02	-112.600 28.500 0.444E+02	-112.600 28.500 0.477E+02	-112.600 28.500 0.518E+02	-112.600 28.500 0.520E+02	-112.600 28.500 0.397E+02	-112.600 28.500 0.250E+02	-112.600 28.500 0.173E+02	-112.600 28.500 0.636E+01	-112.600 28.500 0.821E+01	-112.600 28.500 0.570E+01	-112.600 28.500 0.101E+02	-112.600 28.500 0.129E+02	-112.600 28.500 0.157E+02	-112.600 28.500 0.189E+02	-112.600 28.500 0.207E+02	-112.600 28.500 0.219E+02	-112.600 28.500 0.218E+02	-112.600 28.500 0.216E+02	-112.600 28.500 0.224E+02	-112.600 28.500 0.162E+02	-112.600 28.500 0.181E+02	-112.600 28.500 0.164E+02	-112.600 28.500 0.109E+02	-112.600 28.500 0.708E+01	-112.600 28.500 -0.180E+02	-112.600 28.500 -0.323E+02	-112.600 28.500 -0.442E+02	-112.600 28.500 -0.740E+02	-112.600 28.500 -0.809E+02	-112.600 28.500 -0.877E+02	-112.600 28.500 -0.582E+02	-112.600 28.500 -0.460E+02	-112.600 28.500 -0.362E+02	-112.600 28.500 -0.301E+02	-112.600 28.500 -0.195E+02	-112.600 28.500 -0.578E+01	-112.600 28.500 -0.413E+02	-112.600 28.500 -0.814E+02	-112.600 28.500 -0.124E+03	-112.600 28.500 -0.161E+03	-112.600 28.500 -0.198E+03	-112.600 28.500 -0.235E+03	-112.600 28.500 -0.290E+03
-112.500 28.500 0.419E+02	-112.500 28.500 0.431E+02	-112.500 28.500 0.425E+02	-112.500 28.500 0.437E+02	-112.500 28.500 0.429E+02	-112.500 28.500 0.407E+02	-112.500 28.500 0.420E+02	-112.500 28.500 0.448E+02	-112.500 28.500 0.497E+02	-112.500 28.500 0.552E+02	-112.500 28.500 0.547E+02	-112.500 28.500 0.428E+02	-112.500 28.500 0.287E+02	-112.500 28.500 0.221E+02	-112.500 28.500 0.110E+02	-112.500 28.500 0.124E+02	-112.500 28.500 0.847E+01	-112.500 28.500 0.150E+02	-112.500 28.500 0.164E+02	-112.500 28.500 0.199E+02	-112.500 28.500 0.212E+02	-112.500 28.500 0.233E+02	-112.500 28.500 0.236E+02	-112.500 28.500 0.241E+02	-112.500 28.500 0.241E+02	-112.500 28.500 0.250E+02	-112.500 28.500 0.192E+02	-112.500 28.500 0.203E+02	-112.500 28.500 0.210E+02	-112.500 28.500 0.162E+02	-112.500 28.500 0.118E+02	-112.500 28.500 -0.114E+02	-112.500 28.500 -0.264E+02	-112.500 28.500 -0.408E+02	-112.500 28.500 -0.716E+02	-112.500 28.500 -0.795E+02	-112.500 28.500 -0.865E+02	-112.500 28.500 -0.765E+02	-112.500 28.500 -0.744E+02	-112.500 28.500 -0.738E+02	-112.500 28.500 -0.771E+02	-112.500 28.500 -0.745E+02	-112.500 28.500 -0.707E+02	-112.500 28.500 -0.851E+02	-112.500 28.500 -0.101E+03	-112.500 28.500 -0.121E+03	-112.500 28.500 -0.136E+03	-112.500 28.500 -0.151E+03	-112.500 28.500 -0.165E+03	-112.500 28.500 -0.193E+03
-112.400 28.500 0.411E+02	-112.400 28.500 0.431E+02	-112.400 28.500 0.433E+02	-112.400 28.500 0.454E+02	-112.400 28.500 0.456E+02	-112.400 28.500 0.428E+02	-112.400 28.500 0.449E+02	-112.400 28.500 0.496E+02	-112.400 28.500 0.566E+02	-112.400 28.500 0.645E+02	-112.400 28.500 0.636E+02	-112.400 28.500 0.508E+02	-112.400 28.500 0.364E+02	-112.400 28.500 0.297E+02	-112.400 28.500 0.172E+02	-112.400 28.500 0.190E+02	-112.400 28.500 0.146E+02	-112.400 28.500 0.238E+02	-112.400 28.500 0.242E+02	-112.400 28.500 0.270E+02	-112.400 28.500 0.246E+02	-112.400 28.500 0.256E+02	-112.400 28.500 0.239E+02	-112.400 28.500 0.252E+02	-112.400 28.500 0.260E+02	-112.400 28.500 0.274E+02	-112.400 28.500 0.226E+02	-112.400 28.500 0.226E+02	-112.400 28.500 0.268E+02	-112.400 28.500 0.229E+02	-112.400 28.500 0.181E+02	-112.400 28.500 -0.623E+01	-112.400 28.500 -0.235E+02	-112.400 28.500 -0.458E+02	-112.400 28.500 -0.806E+02	-112.400 28.500 -0.873E+02	-112.400 28.500 -0.919E+02	-112.400 28.500 -0.794E+02	-112.400 28.500 -0.795E+02	-112.400 28.500 -0.805E+02	-112.400 28.500 -0.848E+02	-112.400 28.500 -0.827E+02	-112.400 28.500 -0.807E+02	-112.400 28.500 -0.822E+02	-112.400 28.500 -0.827E+02	-112.400 28.500 -0.890E+02	-112.400 28.500 -0.901E+02	-112.400 28.500 -0.906E+02	-112.400 28.500 -0.909E+02	-112.400 28.500 -0.946E+02
-112.300 28.500 0.400E+02	-112.300 28.500 0.425E+02	-112.300 28.500 0.433E+02	-112.300 28.500 0.460E+02	-112.300 28.500 0.467E+02	-112.300 28.500 0.438E+02	-112.300 28.500 0.465E+02	-112.300 28.500 0.524E+02	-112.300 28.500 0.601E+02	-112.300 28.500 0.691E+02	-112.300 28.500 0.676E+02	-112.300 28.500 0.552E+02	-112.300 28.500 0.419E+02	-112.300 28.500 0.356E+02	-112.300 28.500 0.230E+02	-112.300 28.500 0.247E+02	-112.300 28.500 0.202E+02	-112.300 28.500 0.306E+02	-112.300 28.500 0.299E+02	-112.300 28.500 0.323E+02	-112.300 28.500 0.273E+02	-112.300 28.500 0.272E+02	-112.300 28.500 0.242E+02	-112.300 28.500 0.264E+02	-112.300 28.500 0.280E+02	-112.300 28.500 0.299E+02	-112.300 28.500 0.260E+02	-112.300 28.500 0.254E+02	-112.300 28.500 0.324E+02	-112.300 28.500 0.292E+02	-112.300 28.500 0.241E+02	-112.300 28.500 -0.634E+00	-112.300 28.500 -0.197E+02	-112.300 28.500 -0.455E+02	-112.300 28.500 -0.824E+02	-112.300 28.500 -0.880E+02	-112.300 28.500 -0.909E+02	-112.300 28.500 -0.769E+02	-112.300 28.500 -0.775E+02	-112.300 28.500 -0.786E+02	-112.300 28.500 -0.824E+02	-112.300 28.500 -0.797E+02	-112.300 28.500 -0.783E+02	-112.300 28.500 -0.732E+02	-112.300 28.500 -0.664E+02	-112.300 28.500 -0.645E+02	-112.300 28.500 -0.585E+02	-112.300 28.500 -0.519E+02	-112.300 28.500 -0.449E+02	-112.300 28.500 -0.358E+02
-112.200 28.500 0.386E+02	-112.200 28.500 0.415E+02	-112.200 28.500 0.430E+02	-112.200 28.500 0.458E+02	-112.200 28.500 0.469E+02	-112.200 28.500 0.444E+02	-112.200 28.500 0.474E+02	-112.200 28.500 0.537E+02	-112.200 28.500 0.610E+02	-112.200 28.500 0.700E+02	-112.200 28.500 0.684E+02	-112.200 28.500 0.577E+02	-112.200 28.500 0.464E+02	-112.200 28.500 0.403E+02	-112.200 28.500 0.288E+02	-112.200 28.500 0.298E+02	-112.200 28.500 0.259E+02	-112.200 28.500 0.353E+02	-112.200 28.500 0.336E+02	-112.200 28.500 0.355E+02	-112.200 28.500 0.296E+02	-112.200 28.500 0.287E+02	-112.200 28.500 0.252E+02	-112.200 28.500 0.282E+02	-112.200 28.500 0.303E+02	-112.200 28.500 0.323E+02	-112.200 28.500 0.290E+02	-112.200 28.500 0.286E+02	-112.200 28.500 0.369E+02	-112.200 28.500 0.346E+02	-112.200 28.500 0.294E+02	-112.200 28.500 0.589E+01	-112.200 28.500 -0.138E+02	-112.200 28.500 -0.381E+02	-112.200 28.500 -0.734E+02	-112.200 28.500 -0.777E+02	-112.200 28.500 -0.796E+02	-112.200 28.500 -0.670E+02	-112.200 28.500 -0.675E+02	-112.200 28.500 -0.677E+02	-112.200 28.500 -0.700E+02	-112.200 28.500 -0.665E+02	-112.200 28.500 -0.649E+02	-112.200 28.500 -0.589E+02	-112.200 28.500 -0.513E+02	-112.200 28.500 -0.468E+02	-112.200 28.500 -0.396E+02	-112.200 28.500 -0.317E+02	-112.200 28.500 -0.235E+02	-112.200 28.500 -0.126E+02
-112.100 28.500 0.374E+02	-112.100 28.500 0.401E+02	-112.100 28.500 0.425E+02	-112.100 28.500 0.448E+02	-112.100 28.500 0.464E+02	-112.100 28.500 0.445E+02	-112.100 28.500 0.477E+02	-112.100 28.500 0.541E+02	-112.100 28.500 0.599E+02	-112.100 28.500 0.682E+02	-112.100 28.500 0.673E+02	-112.100 28.500 0.591E+02	-112.100 28.500 0.502E+02	-112.100 28.500 0.440E+02	-112.100 28.500 0.342E+02	-112.100 28.500 0.340E+02	-112.100 28.500 0.311E+02	-112.100 28.500 0.375E+02	-112.100 28.500 0.352E+02	-112.100 28.500 0.366E+02	-112.100 28.500 0.318E+02	-112.100 28.500 0.305E+02	-112.100 28.500 0.276E+02	-112.100 28.500 0.307E+02	-112.100 28.500 0.330E+02	-112.100 28.500 0.346E+02	-112.100 28.500 0.314E+02	-112.100 28.500 0.321E+02	-112.100 28.500 0.398E+02	-112.100 28.500 0.386E+02	-112.100 28.500 0.336E+02	-112.100 28.500 0.135E+02	-112.100 28.500 -0.573E+01	-112.100 28.500 -0.242E+02	-112.100 28.500 -0.544E+02	-112.100 28.500 -0.571E+02	-112.100 28.500 -0.586E+02	-112.100 28.500 -0.499E+02	-112.100 28.500 -0.497E+02	-112.100 28.500 -0.485E+02	-112.100 28.500 -0.487E+02	-112.100 28.500 -0.445E+02	-112.100 28.500 -0.424E+02	-112.100 28.500 -0.403E+02	-112.100 28.500 -0.371E+02	-112.100 28.500 -0.351E+02	-112.100 28.500 -0.319E+02	-112.100 28.500 -0.280E+02	-112.100 28.500 -0.237E+02	-112.100 28.500 -0.200E+02
-112.000 28.500 0.364E+02	-112.000 28.500 0.387E+02	-112.000 28.500 0.418E+02	-112.000 28.500 0.432E+02	-112.000 28.500 0.453E+02	-112.000 28.500 0.439E+02	-112.000 28.500 0.473E+02	-112.000 28.500 0.533E+02	-112.000 28.500 0.573E+02	-112.000 28.500 0.645E+02	-112.000 28.500 0.649E+02	-112.000 28.500 0.592E+02	-112.000 28.500 0.525E+02	-112.000 28.500 0.460E+02	-112.000 28.500 0.383E+02	-112.000 28.500 0.365E+02	-112.000 28.500 0.345E+02	-112.000 28.500 0.369E+02	-112.000 28.500 0.341E+02	-112.000 28.500 0.357E+02	-112.000 28.500 0.336E+02	-112.000 28.500 0.330E+02	-112.000 28.500 0.315E+02	-112.000 28.500 0.342E+02	-112.000 28.500 0.361E+02	-112.000 28.500 0.368E+02	-112.000 28.500 0.330E+02	-112.000 28.500 0.354E+02	-112.000 28.500 0.411E+02	-112.000 28.500 0.414E+02	-112.000 28.500 0.369E+02	-112.000 28.500 0.218E+02	-112.000 28.500 0.389E+01	-112.000 28.500 -0.771E+01	-112.000 28.500 -0.305E+02	-112.000 28.500 -0.316E+02	-112.000 28.500 -0.328E+02	-112.000 28.500 -0.274E+02	-112.000 28.500 -0.263E+02	-112.000 28.500 -0.231E+02	-112.000 28.500 -0.209E+02	-112.000 28.500 -0.157E+02	-112.000 28.500 -0.128E+02	-112.000 28.500 -0.187E+02	-112.000 28.500 -0.242E+02	-112.000 28.500 -0.296E+02	-112.000 28.500 -0.348E+02	-112.000 28.500 -0.394E+02	-112.000 28.500 -0.433E+02	-112.000 28.500 -0.518E+02
-111.900 28.500 0.367E+02	-111.900 28.500 0.389E+02	-111.900 28.500 0.433E+02	-111.900 28.500 0.442E+02	-111.900 28.500 0.477E+02	-111.900 28.500 0.467E+02	-111.900 28.500 0.507E+02	-111.900 28.500 0.572E+02	-111.900 28.500 0.605E+02	-111.900 28.500 0.681E+02	-111.900 28.500 0.705E+02	-111.900 28.500 0.667E+02	-111.900 28.500 0.618E+02	-111.900 28.500 0.549E+02	-111.900 28.500 0.490E+02	-111.900 28.500 0.450E+02	-111.900 28.500 0.428E+02	-111.900 28.500 0.407E+02	-111.900 28.500 0.367E+02	-111.900 28.500 0.388E+02	-111.900 28.500 0.394E+02	-111.900 28.500 0.400E+02	-111.900 28.500 0.398E+02	-111.900 28.500 0.407E+02	-111.900 28.500 0.412E+02	-111.900 28.500 0.398E+02	-111.900 28.500 0.341E+02	-111.900 28.500 0.388E+02	-111.900 28.500 0.426E+02	-111.900 28.500 0.454E+02	-111.900 28.500 0.416E+02	-111.900 28.500 0.378E+02	-111.900 28.500 0.239E+02	-111.900 28.500 0.245E+02	-111.900 28.500 0.148E+02	-111.900 28.500 0.138E+02	-111.900 28.500 0.112E+02	-111.900 28.500 0.807E+01	-111.900 28.500 0.702E+01	-111.900 28.500 0.908E+01	-111.900 28.500 0.104E+02	-111.900 28.500 0.125E+02	-111.900 28.500 0.126E+02	-111.900 28.500 0.454E+01	-111.900 28.500 -0.357E+01	-111.900 28.500 -0.113E+02	-111.900 28.500 -0.193E+02	-111.900 28.500 -0.265E+02	-111.900 28.500 -0.329E+02	-111.900 28.500 -0.459E+02
-111.800 28.500 0.363E+02	-111.800 28.500 0.379E+02	-111.800 28.500 0.431E+02	-111.800 28.500 0.436E+02	-111.800 28.500 0.480E+02	-111.800 28.500 0.471E+02	-111.800 28.500 0.515E+02	-111.800 28.500 0.582E+02	-111.800 28.500 0.612E+02	-111.800 28.500 0.689E+02	-111.800 28.500 0.726E+02	-111.800 28.500 0.701E+02	-111.800 28.500 0.666E+02	-111.800 28.500 0.600E+02	-111.800 28.500 0.557E+02	-111.800 28.500 0.505E+02	-111.800 28.500 0.482E+02	-111.800 28.500 0.430E+02	-111.800 28.500 0.384E+02	-111.800 28.500 0.407E+02	-111.800 28.500 0.433E+02	-111.800 28.500 0.449E+02	-111.800 28.500 0.454E+02	-111.800 28.500 0.450E+02	-111.800 28.500 0.445E+02	-111.800 28.500 0.417E+02	-111.800 28.500 0.347E+02	-111.800 28.500 0.412E+02	-111.800 28.500 0.435E+02	-111.800 28.500 0.484E+02	-111.800 28.500 0.454E+02	-111.800 28.500 0.494E+02	-111.800 28.500 0.383E+02	-111.800 28.500 0.444E+02	-111.800 28.500 0.438E+02	-111.800 28.500 0.422E+02	-111.800 28.500 0.382E+02	-111.800 28.500 0.316E+02	-111.800 28.500 0.286E+02	-111.800 28.500 0.295E+02	-111.800 28.500 0.299E+02	-111.800 28.500 0.293E+02	-111.800 28.500 0.271E+02	-111.800 28.500 0.190E+02	-111.800 28.500 0.104E+02	-111.800 28.500 0.227E+01	-111.800 28.500 -0.619E+01	-111.800 28.500 -0.140E+02	-111.800 28.500 -0.207E+02	-111.800 28.500 -0.351E+02
-111.700 28.500 0.355E+02	-111.700 28.500 0.365E+02	-111.700 28.500 0.417E+02	-111.700 28.500 0.423E+02	-111.700 28.500 0.468E+02	-111.700 28.500 0.459E+02	-111.700 28.500 0.502E+02	-111.700 28.500 0.570E+02	-111.700 28.500 0.603E+02	-111.700 28.500 0.679E+02	-111.700 28.500 0.721E+02	-111.700 28.500 0.706E+02	-111.700 28.500 0.685E+02	-111.700 28.500 0.631E+02	-111.700 28.500 0.606E+02	-111.700 28.500 0.546E+02	-111.700 28.500 0.516E+02	-111.700 28.500 0.448E+02	-111.700 28.500 0.394E+02	-111.700 28.500 0.418E+02	-111.700 28.500 0.449E+02	-111.700 28.500 0.466E+02	-111.700 28.500 0.475E+02	-111.700 28.500 0.465E+02	-111.700 28.500 0.456E+02	-111.700 28.500 0.423E+02	-111.700 28.500 0.352E+02	-111.700 28.500 0.427E+02	-111.700 28.500 0.448E+02	-111.700 28.500 0.507E+02	-111.700 28.500 0.484E+02	-111.700 28.500 0.566E+02	-111.700 28.500 0.478E+02	-111.700 28.500 0.561E+02	-111.700 28.500 0.605E+02	-111.700 28.500 0.570E+02	-111.700 28.500 0.510E+02	-111.700 28.500 0.439E+02	-111.700 28.500 0.392E+02	-111.700 28.500 0.388E+02	-111.700 28.500 0.379E+02	-111.700 28.500 0.350E+02	-111.700 28.500 0.309E+02	-111.700 28.500 0.244E+02	-111.700 28.500 0.171E+02	-111.700 28.500 0.102E+02	-111.700 28.500 0.308E+01	-111.700 28.500 -0.344E+01	-111.700 28.500 -0.882E+01	-111.700 28.500 -0.214E+02
-111.600 28.500 0.345E+02	-111.600 28.500 0.350E+02	-111.600 28.500 0.395E+02	-111.600 28.500 0.407E+02	-111.600 28.500 0.446E+02	-111.600 28.500 0.438E+02	-111.600 28.500 0.477E+02	-111.600 28.500 0.546E+02	-111.600 28.500 0.585E+02	-111.600 28.500 0.660E+02	-111.600 28.500 0.700E+02	-111.600 28.500 0.693E+02	-111.600 28.500 0.689E+02	-111.600 28.500 0.654E+02	-111.600 28.500 0.646E+02	-111.600 28.500 0.582E+02	-111.600 28.500 0.540E+02	-111.600 28.500 0.465E+02	-111.600 28.500 0.403E+02	-111.600 28.500 0.420E+02	-111.600 28.500 0.439E+02	-111.600 28.500 0.447E+02	-111.600 28.500 0.452E+02	-111.600 28.500 0.447E+02	-111.600 28.500 0.443E+02	-111.600 28.500 0.418E+02	-111.600 28.500 0.358E+02	-111.600 28.500 0.432E+02	-111.600 28.500 0.464E+02	-111.600 28.500 0.522E+02	-111.600 28.500 0.505E+02	-111.600 28.500 0.589E+02	-111.600 28.500 0.523E+02	-111.600 28.500 0.609E+02	-111.600 28.500 0.664E+02	-111.600 28.500 0.601E+02	-111.600 28.500 0.517E+02	-111.600 28.500 0.454E+02	-111.600 28.500 0.396E+02	-111.600 28.500 0.378E+02	-111.600 28.500 0.353E+02	-111.600 28.500 0.307E+02	-111.600 28.500 0.253E+02	-111.600 28.500 0.214E+02	-111.600 28.500 0.168E+02	-111.600 28.500 0.127E+02	-111.600 28.500 0.837E+01	-111.600 28.500 0.461E+01	-111.600 28.500 0.175E+01	-111.600 28.500 -0.654E+01
-111.500 28.500 0.334E+02	-111.500 28.500 0.334E+02	-111.500 28.500 0.368E+02	-111.500 28.500 0.389E+02	-111.500 28.500 0.418E+02	-111.500 28.500 0.412E+02	-111.500 28.500 0.444E+02	-111.500 28.500 0.516E+02	-111.500 28.500 0.561E+02	-111.500 28.500 0.637E+02	-111.500 28.500 0.674E+02	-111.500 28.500 0.678E+02	-111.500 28.500 0.689E+02	-111.500 28.500 0.673E+02	-111.500 28.500 0.682E+02	-111.500 28.500 0.614E+02	-111.500 28.500 0.559E+02	-111.500 28.500 0.484E+02	-111.500 28.500 0.414E+02	-111.500 28.500 0.411E+02	-111.500 28.500 0.405E+02	-111.500 28.500 0.388E+02	-111.500 28.500 0.380E+02	-111.500 28.500 0.393E+02	-111.500 28.500 0.403E+02	-111.500 28.500 0.400E+02	-111.500 28.500 0.367E+02	-111.500 28.500 0.434E+02	-111.500 28.500 0.479E+02	-111.500 28.500 0.527E+02	-111.500 28.500 0.515E+02	-111.500 28.500 0.559E+02	-111.500 28.500 0.510E+02	-111.500 28.500 0.575E+02	-111.500 28.500 0.601E+02	-111.500 28.500 0.515E+02	-111.500 28.500 0.412E+02	-111.500 28.500 0.365E+02	-111.500 28.500 0.303E+02	-111.500 28.500 0.273E+02	-111.500 28.500 0.234E+02	-111.500 28.500 0.180E+02	-111.500 28.500 0.120E+02	-111.500 28.500 0.119E+02	-111.500 28.500 0.112E+02	-111.500 28.500 0.110E+02	-111.500 28.500 0.105E+02	-111.500 28.500 0.107E+02	-111.500 28.500 0.113E+02	-111.500 28.500 0.837E+01
-111.400 28.500 0.354E+02	-111.400 28.500 0.353E+02	-111.400 28.500 0.378E+02	-111.400 28.500 0.409E+02	-111.400 28.500 0.429E+02	-111.400 28.500 0.423E+02	-111.400 28.500 0.452E+02	-111.400 28.500 0.530E+02	-111.400 28.500 0.583E+02	-111.400 28.500 0.673E+02	-111.400 28.500 0.716E+02	-111.400 28.500 0.751E+02	-111.400 28.500 0.800E+02	-111.400 28.500 0.816E+02	-111.400 28.500 0.859E+02	-111.400 28.500 0.754E+02	-111.400 28.500 0.655E+02	-111.400 28.500 0.546E+02	-111.400 28.500 0.440E+02	-111.400 28.500 0.399E+02	-111.400 28.500 0.356E+02	-111.400 28.500 0.303E+02	-111.400 28.500 0.271E+02	-111.400 28.500 0.318E+02	-111.400 28.500 0.363E+02	-111.400 28.500 0.399E+02	-111.400 28.500 0.408E+02	-111.400 28.500 0.462E+02	-111.400 28.500 0.514E+02	-111.400 28.500 0.540E+02	-111.400 28.500 0.532E+02	-111.400 28.500 0.557E+02	-111.400 28.500 0.556E+02	-111.400 28.500 0.666E+02	-111.400 28.500 0.689E+02	-111.400 28.500 0.585E+02	-111.400 28.500 0.463E+02	-111.400 28.500 0.406E+02	-111.400 28.500 0.344E+02	-111.400 28.500 0.304E+02	-111.400 28.500 0.252E+02	-111.400 28.500 0.193E+02	-111.400 28.500 0.128E+02	-111.400 28.500 0.153E+02	-111.400 28.500 0.172E+02	-111.400 28.500 0.198E+02	-111.400 28.500 0.221E+02	-111.400 28.500 0.249E+02	-111.400 28.500 0.278E+02	-111.400 28.500 0.284E+02
-111.300 28.500 0.355E+02	-111.300 28.500 0.355E+02	-111.300 28.500 0.373E+02	-111.300 28.500 0.408E+02	-111.300 28.500 0.420E+02	-111.300 28.500 0.414E+02	-111.300 28.500 0.439E+02	-111.300 28.500 0.522E+02	-111.300 28.500 0.581E+02	-111.300 28.500 0.681E+02	-111.300 28.500 0.727E+02	-111.300 28.500 0.780E+02	-111.300 28.500 0.847E+02	-111.300 28.500 0.881E+02	-111.300 28.500 0.943E+02	-111.300 28.500 0.820E+02	-111.300 28.500 0.696E+02	-111.300 28.500 0.570E+02	-111.300 28.500 0.446E+02	-111.300 28.500 0.381E+02	-111.300 28.500 0.317E+02	-111.300 28.500 0.245E+02	-111.300 28.500 0.202E+02	-111.300 28.500 0.269E+02	-111.300 28.500 0.334E+02	-111.300 28.500 0.394E+02	-111.300 28.500 0.428E+02	-111.300 28.500 0.478E+02	-111.300 28.500 0.536E+02	-111.300 28.500 0.554E+02	-111.300 28.500 0.549E+02	-111.300 28.500 0.557E+02	-111.300 28.500 0.588E+02	-111.300 28.500 0.719E+02	-111.300 28.500 0.735E+02	-111.300 28.500 0.628E+02	-111.300 28.500 0.500E+02	-111.300 28.500 0.425E+02	-111.300 28.500 0.364E+02	-111.300 28.500 0.315E+02	-111.300 28.500 0.254E+02	-111.300 28.500 0.193E+02	-111.300 28.500 0.125E+02	-111.300 28.500 0.159E+02	-111.300 28.500 0.190E+02	-111.300 28.500 0.228E+02	-111.300 28.500 0.264E+02	-111.300 28.500 0.303E+02	-111.300 28.500 0.340E+02	-111.300 28.500 0.364E+02
-111.200 28.500 0.340E+02	-111.200 28.500 0.341E+02	-111.200 28.500 0.352E+02	-111.200 28.500 0.383E+02	-111.200 28.500 0.389E+02	-111.200 28.500 0.382E+02	-111.200 28.500 0.403E+02	-111.200 28.500 0.487E+02	-111.200 28.500 0.549E+02	-111.200 28.500 0.652E+02	-111.200 28.500 0.700E+02	-111.200 28.500 0.755E+02	-111.200 28.500 0.825E+02	-111.200 28.500 0.861E+02	-111.200 28.500 0.927E+02	-111.200 28.500 0.810E+02	-111.200 28.500 0.685E+02	-111.200 28.500 0.563E+02	-111.200 28.500 0.442E+02	-111.200 28.500 0.367E+02	-111.200 28.500 0.299E+02	-111.200 28.500 0.225E+02	-111.200 28.500 0.181E+02	-111.200 28.500 0.251E+02	-111.200 28.500 0.323E+02	-111.200 28.500 0.388E+02	-111.200 28.500 0.429E+02	-111.200 28.500 0.484E+02	-111.200 28.500 0.546E+02	-111.200 28.500 0.570E+02	-111.200 28.500 0.567E+02	-111.200 28.500 0.563E+02	-111.200 28.500 0.599E+02	-111.200 28.500 0.701E+02	-111.200 28.500 0.699E+02	-111.200 28.500 0.608E+02	-111.200 28.500 0.488E+02	-111.200 28.500 0.409E+02	-111.200 28.500 0.349E+02	-111.200 28.500 0.297E+02	-111.200 28.500 0.233E+02	-111.200 28.500 0.174E+02	-111.200 28.500 0.105E+02	-111.200 28.500 0.138E+02	-111.200 28.500 0.165E+02	-111.200 28.500 0.202E+02	-111.200 28.500 0.235E+02	-111.200 28.500 0.271E+02	-111.200 28.500 0.305E+02	-111.200 28.500 0.329E+02
-111.100 28.500 0.309E+02	-111.100 28.500 0.310E+02	-111.100 28.500 0.316E+02	-111.100 28.500 0.334E+02	-111.100 28.500 0.336E+02	-111.100 28.500 0.328E+02	-111.100 28.500 0.342E+02	-111.100 28.500 0.425E+02	-111.100 28.500 0.487E+02	-111.100 28.500 0.583E+02	-111.100 28.500 0.630E+02	-111.100 28.500 0.674E+02	-111.100 28.500 0.732E+02	-111.100 28.500 0.760E+02	-111.100 28.500 0.816E+02	-111.100 28.500 0.728E+02	-111.100 28.500 0.630E+02	-111.100 28.500 0.531E+02	-111.100 28.500 0.434E+02	-111.100 28.500 0.365E+02	-111.100 28.500 0.310E+02	-111.100 28.500 0.251E+02	-111.100 28.500 0.215E+02	-111.100 28.500 0.270E+02	-111.100 28.500 0.331E+02	-111.100 28.500 0.383E+02	-111.100 28.500 0.410E+02	-111.100 28.500 0.480E+02	-111.100 28.500 0.545E+02	-111.100 28.500 0.589E+02	-111.100 28.500 0.588E+02	-111.100 28.500 0.577E+02	-111.100 28.500 0.595E+02	-111.100 28.500 0.623E+02	-111.100 28.500 0.598E+02	-111.100 28.500 0.533E+02	-111.100 28.500 0.431E+02	-111.100 28.500 0.363E+02	-111.100 28.500 0.303E+02	-111.100 28.500 0.249E+02	-111.100 28.500 0.188E+02	-111.100 28.500 0.132E+02	-111.100 28.500 0.649E+01	-111.100 28.500 0.833E+01	-111.100 28.500 0.964E+01	-111.100 28.500 0.119E+02	-111.100 28.500 0.138E+02	-111.100 28.500 0.159E+02	-111.100 28.500 0.177E+02	-111.100 28.500 0.190E+02
-111.000 28.500 0.263E+02	-111.000 28.500 0.263E+02	-111.000 28.500 0.263E+02	-111.000 28.500 0.267E+02	-111.000 28.500 0.265E+02	-111.000 28.500 0.257E+02	-111.000 28.500 0.264E+02	-111.000 28.500 0.342E+02	-111.000 28.500 0.399E+02	-111.000 28.500 0.478E+02	-111.000 28.500 0.519E+02	-111.000 28.500 0.539E+02	-111.000 28.500 0.576E+02	-111.000 28.500 0.586E+02	-111.000 28.500 0.623E+02	-111.000 28.500 0.587E+02	-111.000 28.500 0.538E+02	-111.000 28.500 0.481E+02	-111.000 28.500 0.428E+02	-111.000 28.500 0.383E+02	-111.000 28.500 0.358E+02	-111.000 28.500 0.327E+02	-111.000 28.500 0.309E+02	-111.000 28.500 0.330E+02	-111.000 28.500 0.359E+02	-111.000 28.500 0.376E+02	-111.000 28.500 0.368E+02	-111.000 28.500 0.462E+02	-111.000 28.500 0.533E+02	-111.000 28.500 0.609E+02	-111.000 28.500 0.609E+02	-111.000 28.500 0.605E+02	-111.000 28.500 0.590E+02	-111.000 28.500 0.543E+02	-111.000 28.500 0.502E+02	-111.000 28.500 0.460E+02	-111.000 28.500 0.373E+02	-111.000 28.500 0.306E+02	-111.000 28.500 0.242E+02	-111.000 28.500 0.185E+02	-111.000 28.500 0.123E+02	-111.000 28.500 0.639E+01	-111.000 28.500 -0.439E+00	-111.000 28.500 -0.881E+00	-111.000 28.500 -0.193E+01	-111.000 28.500 -0.206E+01	-111.000 28.500 -0.249E+01	-111.000 28.500 -0.272E+01	-111.000 28.500 -0.339E+01	-111.000 28.500 -0.411E+01
-110.900 28.500 0.215E+02	-110.900 28.500 0.207E+02	-110.900 28.500 0.194E+02	-110.900 28.500 0.179E+02	-110.900 28.500 0.165E+02	-110.900 28.500 0.156E+02	-110.900 28.500 0.149E+02	-110.900 28.500 0.218E+02	-110.900 28.500 0.268E+02	-110.900 28.500 0.316E+02	-110.900 28.500 0.347E+02	-110.900 28.500 0.361E+02	-110.900 28.500 0.391E+02	-110.900 28.500 0.401E+02	-110.900 28.500 0.433E+02	-110.900 28.500 0.456E+02	-110.900 28.500 0.462E+02	-110.900 28.500 0.454E+02	-110.900 28.500 0.449E+02	-110.900 28.500 0.431E+02	-110.900 28.500 0.435E+02	-110.900 28.500 0.430E+02	-110.900 28.500 0.430E+02	-110.900 28.500 0.414E+02	-110.900 28.500 0.404E+02	-110.900 28.500 0.383E+02	-110.900 28.500 0.340E+02	-110.900 28.500 0.448E+02	-110.900 28.500 0.526E+02	-110.900 28.500 0.624E+02	-110.900 28.500 0.625E+02	-110.900 28.500 0.585E+02	-110.900 28.500 0.515E+02	-110.900 28.500 0.355E+02	-110.900 28.500 0.271E+02	-110.900 28.500 0.255E+02	-110.900 28.500 0.188E+02	-110.900 28.500 0.149E+02	-110.900 28.500 0.962E+01	-110.900 28.500 0.535E+01	-110.900 28.500 0.779E+00	-110.900 28.500 -0.332E+01	-110.900 28.500 -0.824E+01	-110.900 28.500 -0.937E+01	-110.900 28.500 -0.111E+02	-110.900 28.500 -0.120E+02	-110.900 28.500 -0.131E+02	-110.900 28.500 -0.141E+02	-110.900 28.500 -0.157E+02	-110.900 28.500 -0.167E+02
-110.800 28.500 0.174E+02	-110.800 28.500 0.161E+02	-110.800 28.500 0.139E+02	-110.800 28.500 0.115E+02	-110.800 28.500 0.922E+01	-110.800 28.500 0.828E+01	-110.800 28.500 0.671E+01	-110.800 28.500 0.130E+02	-110.800 28.500 0.175E+02	-110.800 28.500 0.201E+02	-110.800 28.500 0.222E+02	-110.800 28.500 0.233E+02	-110.800 28.500 0.257E+02	-110.800 28.500 0.265E+02	-110.800 28.500 0.293E+02	-110.800 28.500 0.357E+02	-110.800 28.500 0.402E+02	-110.800 28.500 0.430E+02	-110.800 28.500 0.462E+02	-110.800 28.500 0.461E+02	-110.800 28.500 0.481E+02	-110.800 28.500 0.490E+02	-110.800 28.500 0.502E+02	-110.800 28.500 0.461E+02	-110.800 28.500 0.425E+02	-110.800 28.500 0.378E+02	-110.800 28.500 0.314E+02	-110.800 28.500 0.432E+02	-110.800 28.500 0.521E+02	-110.800 28.500 0.639E+02	-110.800 28.500 0.639E+02	-110.800 28.500 0.579E+02	-110.800 28.500 0.472E+02	-110.800 28.500 0.244E+02	-110.800 28.500 0.133E+02	-110.800 28.500 0.132E+02	-110.800 28.500 0.791E+01	-110.800 28.500 0.599E+01	-110.800 28.500 0.135E+01	-110.800 28.500 -0.198E+01	-110.800 28.500 -0.555E+01	-110.800 28.500 -0.862E+01	-110.800 28.500 -0.124E+02	-110.800 28.500 -0.138E+02	-110.800 28.500 -0.158E+02	-110.800 28.500 -0.169E+02	-110.800 28.500 -0.183E+02	-110.800 28.500 -0.196E+02	-110.800 28.500 -0.218E+02	-110.800 28.500 -0.227E+02
-110.700 28.500 0.140E+02	-110.700 28.500 0.125E+02	-110.700 28.500 0.993E+01	-110.700 28.500 0.714E+01	-110.700 28.500 0.449E+01	-110.700 28.500 0.368E+01	-110.700 28.500 0.180E+01	-110.700 28.500 0.753E+01	-110.700 28.500 0.116E+02	-110.700 28.500 0.127E+02	-110.700 28.500 0.142E+02	-110.700 28.500 0.150E+02	-110.700 28.500 0.169E+02	-110.700 28.500 0.173E+02	-110.700 28.500 0.196E+02	-110.700 28.500 0.284E+02	-110.700 28.500 0.352E+02	-110.700 28.500 0.401E+02	-110.700 28.500 0.456E+02	-110.700 28.500 0.465E+02	-110.700 28.500 0.490E+02	-110.700 28.500 0.506E+02	-110.700 28.500 0.527E+02	-110.700 28.500 0.472E+02	-110.700 28.500 0.421E+02	-110.700 28.500 0.363E+02	-110.700 28.500 0.290E+02	-110.700 28.500 0.413E+02	-110.700 28.500 0.516E+02	-110.700 28.500 0.650E+02	-110.700 28.500 0.650E+02	-110.700 28.500 0.584E+02	-110.700 28.500 0.458E+02	-110.700 28.500 0.218E+02	-110.700 28.500 0.967E+01	-110.700 28.500 0.103E+02	-110.700 28.500 0.558E+01	-110.700 28.500 0.405E+01	-110.700 28.500 -0.199E+00	-110.700 28.500 -0.305E+01	-110.700 28.500 -0.613E+01	-110.700 28.500 -0.886E+01	-110.700 28.500 -0.122E+02	-110.700 28.500 -0.135E+02	-110.700 28.500 -0.155E+02	-110.700 28.500 -0.166E+02	-110.700 28.500 -0.180E+02	-110.700 28.500 -0.192E+02	-110.700 28.500 -0.218E+02	-110.700 28.500 -0.227E+02
-110.600 28.500 0.115E+02	-110.600 28.500 0.100E+02	-110.600 28.500 0.760E+01	-110.600 28.500 0.507E+01	-110.600 28.500 0.247E+01	-110.600 28.500 0.185E+01	-110.600 28.500 0.166E+00	-110.600 28.500 0.537E+01	-110.600 28.500 0.914E+01	-110.600 28.500 0.966E+01	-110.600 28.500 0.107E+02	-110.600 28.500 0.113E+02	-110.600 28.500 0.127E+02	-110.600 28.500 0.126E+02	-110.600 28.500 0.144E+02	-110.600 28.500 0.238E+02	-110.600 28.500 0.309E+02	-110.600 28.500 0.364E+02	-110.600 28.500 0.426E+02	-110.600 28.500 0.438E+02	-110.600 28.500 0.458E+02	-110.600 28.500 0.474E+02	-110.600 28.500 0.502E+02	-110.600 28.500 0.444E+02	-110.600 28.500 0.394E+02	-110.600 28.500 0.338E+02	-110.600 28.500 0.269E+02	-110.600 28.500 0.395E+02	-110.600 28.500 0.513E+02	-110.600 28.500 0.658E+02	-110.600 28.500 0.657E+02	-110.600 28.500 0.599E+02	-110.600 28.500 0.476E+02	-110.600 28.500 0.270E+02	-110.600 28.500 0.154E+02	-110.600 28.500 0.159E+02	-110.600 28.500 0.114E+02	-110.600 28.500 0.907E+01	-110.600 28.500 0.496E+01	-110.600 28.500 0.213E+01	-110.600 28.500 -0.964E+00	-110.600 28.500 -0.402E+01	-110.600 28.500 -0.742E+01	-110.600 28.500 -0.859E+01	-110.600 28.500 -0.106E+02	-110.600 28.500 -0.115E+02	-110.600 28.500 -0.127E+02	-110.600 28.500 -0.140E+02	-110.600 28.500 -0.167E+02	-110.600 28.500 -0.176E+02
-110.500 28.500 0.104E+02	-110.500 28.500 0.935E+01	-110.500 28.500 0.754E+01	-110.500 28.500 0.563E+01	-110.500 28.500 0.358E+01	-110.500 28.500 0.303E+01	-110.500 28.500 0.200E+01	-110.500 28.500 0.683E+01	-110.500 28.500 0.105E+02	-110.500 28.500 0.115E+02	-110.500 28.500 0.126E+02	-110.500 28.500 0.128E+02	-110.500 28.500 0.138E+02	-110.500 28.500 0.133E+02	-110.500 28.500 0.146E+02	-110.500 28.500 0.224E+02	-110.500 28.500 0.279E+02	-110.500 28.500 0.323E+02	-110.500 28.500 0.374E+02	-110.500 28.500 0.376E+02	-110.500 28.500 0.381E+02	-110.500 28.500 0.391E+02	-110.500 28.500 0.416E+02	-110.500 28.500 0.373E+02	-110.500 28.500 0.343E+02	-110.500 28.500 0.305E+02	-110.500 28.500 0.255E+02	-110.500 28.500 0.383E+02	-110.500 28.500 0.512E+02	-110.500 28.500 0.664E+02	-110.500 28.500 0.662E+02	-110.500 28.500 0.631E+02	-110.500 28.500 0.530E+02	-110.500 28.500 0.380E+02	-110.500 28.500 0.278E+02	-110.500 28.500 0.279E+02	-110.500 28.500 0.234E+02	-110.500 28.500 0.208E+02	-110.500 28.500 0.164E+02	-110.500 28.500 0.130E+02	-110.500 28.500 0.937E+01	-110.500 28.500 0.526E+01	-110.500 28.500 0.114E+01	-110.500 28.500 0.259E-01	-110.500 28.500 -0.215E+01	-110.500 28.500 -0.297E+01	-110.500 28.500 -0.423E+01	-110.500 28.500 -0.553E+01	-110.500 28.500 -0.843E+01	-110.500 28.500 -0.973E+01
-110.400 28.500 0.668E+01	-110.400 28.500 0.555E+01	-110.400 28.500 0.386E+01	-110.400 28.500 0.192E+01	-110.400 28.500 0.000E+00	-110.400 28.500 -0.592E+00	-110.400 28.500 -0.155E+01	-110.400 28.500 0.245E+01	-110.400 28.500 0.563E+01	-110.400 28.500 0.589E+01	-110.400 28.500 0.663E+01	-110.400 28.500 0.549E+01	-110.400 28.500 0.534E+01	-110.400 28.500 0.379E+01	-110.400 28.500 0.396E+01	-110.400 28.500 0.119E+02	-110.400 28.500 0.174E+02	-110.400 28.500 0.221E+02	-110.400 28.500 0.276E+02	-110.400 28.500 0.289E+02	-110.400 28.500 0.301E+02	-110.400 28.500 0.327E+02	-110.400 28.500 0.367E+02	-110.400 28.500 0.326E+02	-110.400 28.500 0.303E+02	-110.400 28.500 0.267E+02	-110.400 28.500 0.221E+02	-110.400 28.500 0.370E+02	-110.400 28.500 0.521E+02	-110.400 28.500 0.699E+02	-110.400 28.500 0.699E+02	-110.400 28.500 0.688E+02	-110.400 28.500 0.575E+02	-110.400 28.500 0.440E+02	-110.400 28.500 0.326E+02	-110.400 28.500 0.328E+02	-110.400 28.500 0.292E+02	-110.400 28.500 0.268E+02	-110.400 28.500 0.224E+02	-110.400 28.500 0.187E+02	-110.400 28.500 0.148E+02	-110.400 28.500 0.989E+01	-110.400 28.500 0.523E+01	-110.400 28.500 0.386E+01	-110.400 28.500 0.134E+01	-110.400 28.500 0.282E+00	-110.400 28.500 -0.142E+01	-110.400 28.500 -0.302E+01	-110.400 28.500 -0.612E+01	-110.400 28.500 -0.803E+01
-110.300 28.500 0.400E+01	-110.300 28.500 0.289E+01	-110.300 28.500 0.130E+01	-110.300 28.500 -0.622E+00	-110.300 28.500 -0.236E+01	-110.300 28.500 -0.297E+01	-110.300 28.500 -0.385E+01	-110.300 28.500 -0.479E+00	-110.300 28.500 0.227E+01	-110.300 28.500 0.211E+01	-110.300 28.500 0.273E+01	-110.300 28.500 0.512E+00	-110.300 28.500 -0.403E+00	-110.300 28.500 -0.256E+01	-110.300 28.500 -0.319E+01	-110.300 28.500 0.446E+01	-110.300 28.500 0.985E+01	-110.300 28.500 0.144E+02	-110.300 28.500 0.198E+02	-110.300 28.500 0.221E+02	-110.300 28.500 0.239E+02	-110.300 28.500 0.275E+02	-110.300 28.500 0.322E+02	-110.300 28.500 0.287E+02	-110.300 28.500 0.270E+02	-110.300 28.500 0.238E+02	-110.300 28.500 0.195E+02	-110.300 28.500 0.354E+02	-110.300 28.500 0.512E+02	-110.300 28.500 0.700E+02	-110.300 28.500 0.700E+02	-110.300 28.500 0.710E+02	-110.300 28.500 0.598E+02	-110.300 28.500 0.478E+02	-110.300 28.500 0.360E+02	-110.300 28.500 0.362E+02	-110.300 28.500 0.337E+02	-110.300 28.500 0.318E+02	-110.300 28.500 0.275E+02	-110.300 28.500 0.237E+02	-110.300 28.500 0.198E+02	-110.300 28.500 0.145E+02	-110.300 28.500 0.947E+01	-110.300 28.500 0.762E+01	-110.300 28.500 0.480E+01	-110.300 28.500 0.332E+01	-110.300 28.500 0.894E+00	-110.300 28.500 -0.111E+01	-110.300 28.500 -0.435E+01	-110.300 28.500 -0.688E+01
-110.200 28.500 0.240E+01	-110.200 28.500 0.134E+01	-110.200 28.500 -0.198E+00	-110.200 28.500 -0.199E+01	-110.200 28.500 -0.352E+01	-110.200 28.500 -0.413E+01	-110.200 28.500 -0.492E+01	-110.200 28.500 -0.193E+01	-110.200 28.500 0.470E+00	-110.200 28.500 0.149E+00	-110.200 28.500 0.751E+00	-110.200 28.500 -0.217E+01	-110.200 28.500 -0.353E+01	-110.200 28.500 -0.591E+01	-110.200 28.500 -0.701E+01	-110.200 28.500 0.105E+00	-110.200 28.500 0.509E+01	-110.200 28.500 0.907E+01	-110.200 28.500 0.140E+02	-110.200 28.500 0.169E+02	-110.200 28.500 0.192E+02	-110.200 28.500 0.233E+02	-110.200 28.500 0.281E+02	-110.200 28.500 0.253E+02	-110.200 28.500 0.240E+02	-110.200 28.500 0.214E+02	-110.200 28.500 0.176E+02	-110.200 28.500 0.332E+02	-110.200 28.500 0.485E+02	-110.200 28.500 0.668E+02	-110.200 28.500 0.669E+02	-110.200 28.500 0.699E+02	-110.200 28.500 0.596E+02	-110.200 28.500 0.488E+02	-110.200 28.500 0.376E+02	-110.200 28.500 0.376E+02	-110.200 28.500 0.359E+02	-110.200 28.500 0.347E+02	-110.200 28.500 0.306E+02	-110.200 28.500 0.272E+02	-110.200 28.500 0.234E+02	-110.200 28.500 0.180E+02	-110.200 28.500 0.127E+02	-110.200 28.500 0.104E+02	-110.200 28.500 0.743E+01	-110.200 28.500 0.552E+01	-110.200 28.500 0.239E+01	-110.200 28.500 -0.112E-01	-110.200 28.500 -0.323E+01	-110.200 28.500 -0.620E+01
-110.100 28.500 0.179E+01	-110.100 28.500 0.747E+00	-110.100 28.500 -0.770E+00	-110.100 28.500 -0.238E+01	-110.100 28.500 -0.372E+01	-110.100 28.500 -0.429E+01	-110.100 28.500 -0.497E+01	-110.100 28.500 -0.216E+01	-110.100 28.500 -0.732E-01	-110.100 28.500 -0.443E+00	-110.100 28.500 0.127E+00	-110.100 28.500 -0.307E+01	-110.100 28.500 -0.456E+01	-110.100 28.500 -0.677E+01	-110.100 28.500 -0.800E+01	-110.100 28.500 -0.152E+01	-110.100 28.500 0.290E+01	-110.100 28.500 0.609E+01	-110.100 28.500 0.104E+02	-110.100 28.500 0.137E+02	-110.100 28.500 0.163E+02	-110.100 28.500 0.203E+02	-110.100 28.500 0.247E+02	-110.100 28.500 0.227E+02	-110.100 28.500 0.217E+02	-110.100 28.500 0.196E+02	-110.100 28.500 0.162E+02	-110.100 28.500 0.304E+02	-110.100 28.500 0.441E+02	-110.100 28.500 0.607E+02	-110.100 28.500 0.608E+02	-110.100 28.500 0.652E+02	-110.100 28.500 0.563E+02	-110.100 28.500 0.465E+02	-110.100 28.500 0.368E+02	-110.100 28.500 0.366E+02	-110.100 28.500 0.355E+02	-110.100 28.500 0.349E+02	-110.100 28.500 0.313E+02	-110.100 28.500 0.285E+02	-110.100 28.500 0.251E+02	-110.100 28.500 0.201E+02	-110.100 28.500 0.149E+02	-110.100 28.500 0.121E+02	-110.100 28.500 0.928E+01	-110.100 28.500 0.704E+01	-110.100 28.500 0.341E+01	-110.100 28.500 0.718E+00	-110.100 28.500 -0.235E+01	-110.100 28.500 -0.552E+01
-110.000 28.500 0.199E+01	-110.000 28.500 0.860E+00	-110.000 28.500 -0.686E+00	-110.000 28.500 -0.212E+01	-110.000 28.500 -0.336E+01	-110.000 28.500 -0.385E+01	-110.000 28.500 -0.446E+01	-110.000 28.500 -0.176E+01	-110.000 28.500 0.310E-01	-110.000 28.500 -0.571E+00	-110.000 28.500 -0.154E+00	-110.000 28.500 -0.313E+01	-110.000 28.500 -0.444E+01	-110.000 28.500 -0.607E+01	-110.000 28.500 -0.709E+01	-110.000 28.500 -0.947E+00	-110.000 28.500 0.303E+01	-110.000 28.500 0.568E+01	-110.000 28.500 0.941E+01	-110.000 28.500 0.131E+02	-110.000 28.500 0.157E+02	-110.000 28.500 0.193E+02	-110.000 28.500 0.233E+02	-110.000 28.500 0.216E+02	-110.000 28.500 0.205E+02	-110.000 28.500 0.186E+02	-110.000 28.500 0.154E+02	-110.000 28.500 0.269E+02	-110.000 28.500 0.382E+02	-110.000 28.500 0.516E+02	-110.000 28.500 0.518E+02	-110.000 28.500 0.560E+02	-110.000 28.500 0.491E+02	-110.000 28.500 0.405E+02	-110.000 28.500 0.330E+02	-110.000 28.500 0.328E+02	-110.000 28.500 0.320E+02	-110.000 28.500 0.316E+02	-110.000 28.500 0.291E+02	-110.000 28.500 0.274E+02	-110.000 28.500 0.252E+02	-110.000 28.500 0.213E+02	-110.000 28.500 0.168E+02	-110.000 28.500 0.138E+02	-110.000 28.500 0.112E+02	-110.000 28.500 0.878E+01	-110.000 28.500 0.497E+01	-110.000 28.500 0.212E+01	-110.000 28.500 -0.795E+00	-110.000 28.500 -0.401E+01
-109.900 28.500 0.387E+00	-109.900 28.500 -0.800E+00	-109.900 28.500 -0.228E+01	-109.900 28.500 -0.346E+01	-109.900 28.500 -0.452E+01	-109.900 28.500 -0.490E+01	-109.900 28.500 -0.530E+01	-109.900 28.500 -0.288E+01	-109.900 28.500 -0.150E+01	-109.900 28.500 -0.243E+01	-109.900 28.500 -0.240E+01	-109.900 28.500 -0.566E+01	-109.900 28.500 -0.736E+01	-109.900 28.500 -0.903E+01	-109.900 28.500 -0.104E+02	-109.900 28.500 -0.439E+01	-109.900 28.500 -0.709E+00	-109.900 28.500 0.175E+01	-109.900 28.500 0.528E+01	-109.900 28.500 0.907E+01	-109.900 28.500 0.116E+02	-109.900 28.500 0.147E+02	-109.900 28.500 0.185E+02	-109.900 28.500 0.172E+02	-109.900 28.500 0.165E+02	-109.900 28.500 0.153E+02	-109.900 28.500 0.125E+02	-109.900 28.500 0.225E+02	-109.900 28.500 0.332E+02	-109.900 28.500 0.456E+02	-109.900 28.500 0.458E+02	-109.900 28.500 0.508E+02	-109.900 28.500 0.453E+02	-109.900 28.500 0.382E+02	-109.900 28.500 0.324E+02	-109.900 28.500 0.321E+02	-109.900 28.500 0.314E+02	-109.900 28.500 0.306E+02	-109.900 28.500 0.290E+02	-109.900 28.500 0.282E+02	-109.900 28.500 0.267E+02	-109.900 28.500 0.235E+02	-109.900 28.500 0.196E+02	-109.900 28.500 0.163E+02	-109.900 28.500 0.136E+02	-109.900 28.500 0.108E+02	-109.900 28.500 0.696E+01	-109.900 28.500 0.387E+01	-109.900 28.500 0.730E+00	-109.900 28.500 -0.266E+01
-109.800 28.500 -0.382E+00	-109.800 28.500 -0.161E+01	-109.800 28.500 -0.307E+01	-109.800 28.500 -0.406E+01	-109.800 28.500 -0.499E+01	-109.800 28.500 -0.532E+01	-109.800 28.500 -0.558E+01	-109.800 28.500 -0.339E+01	-109.800 28.500 -0.233E+01	-109.800 28.500 -0.361E+01	-109.800 28.500 -0.389E+01	-109.800 28.500 -0.730E+01	-109.800 28.500 -0.927E+01	-109.800 28.500 -0.110E+02	-109.800 28.500 -0.125E+02	-109.800 28.500 -0.671E+01	-109.800 28.500 -0.332E+01	-109.800 28.500 -0.900E+00	-109.800 28.500 0.246E+01	-109.800 28.500 0.622E+01	-109.800 28.500 0.864E+01	-109.800 28.500 0.114E+02	-109.800 28.500 0.151E+02	-109.800 28.500 0.140E+02	-109.800 28.500 0.136E+02	-109.800 28.500 0.128E+02	-109.800 28.500 0.106E+02	-109.800 28.500 0.190E+02	-109.800 28.500 0.290E+02	-109.800 28.500 0.402E+02	-109.800 28.500 0.404E+02	-109.800 28.500 0.455E+02	-109.800 28.500 0.413E+02	-109.800 28.500 0.356E+02	-109.800 28.500 0.313E+02	-109.800 28.500 0.309E+02	-109.800 28.500 0.305E+02	-109.800 28.500 0.291E+02	-109.800 28.500 0.285E+02	-109.800 28.500 0.281E+02	-109.800 28.500 0.272E+02	-109.800 28.500 0.247E+02	-109.800 28.500 0.216E+02	-109.800 28.500 0.182E+02	-109.800 28.500 0.153E+02	-109.800 28.500 0.124E+02	-109.800 28.500 0.867E+01	-109.800 28.500 0.564E+01	-109.800 28.500 0.223E+01	-109.800 28.500 -0.105E+01
-109.700 28.500 -0.466E+00	-109.700 28.500 -0.166E+01	-109.700 28.500 -0.311E+01	-109.700 28.500 -0.401E+01	-109.700 28.500 -0.481E+01	-109.700 28.500 -0.514E+01	-109.700 28.500 -0.537E+01	-109.700 28.500 -0.335E+01	-109.700 28.500 -0.252E+01	-109.700 28.500 -0.403E+01	-109.700 28.500 -0.450E+01	-109.700 28.500 -0.790E+01	-109.700 28.500 -0.995E+01	-109.700 28.500 -0.117E+02	-109.700 28.500 -0.131E+02	-109.700 28.500 -0.778E+01	-109.700 28.500 -0.474E+01	-109.700 28.500 -0.219E+01	-109.700 28.500 0.938E+00	-109.700 28.500 0.444E+01	-109.700 28.500 0.675E+01	-109.700 28.500 0.932E+01	-109.700 28.500 0.127E+02	-109.700 28.500 0.120E+02	-109.700 28.500 0.118E+02	-109.700 28.500 0.114E+02	-109.700 28.500 0.950E+01	-109.700 28.500 0.168E+02	-109.700 28.500 0.257E+02	-109.700 28.500 0.354E+02	-109.700 28.500 0.357E+02	-109.700 28.500 0.403E+02	-109.700 28.500 0.372E+02	-109.700 28.500 0.330E+02	-109.700 28.500 0.297E+02	-109.700 28.500 0.294E+02	-109.700 28.500 0.292E+02	-109.700 28.500 0.274E+02	-109.700 28.500 0.274E+02	-109.700 28.500 0.273E+02	-109.700 28.500 0.269E+02	-109.700 28.500 0.250E+02	-109.700 28.500 0.225E+02	-109.700 28.500 0.193E+02	-109.700 28.500 0.163E+02	-109.700 28.500 0.134E+02	-109.700 28.500 0.998E+01	-109.700 28.500 0.728E+01	-109.700 28.500 0.360E+01	-109.700 28.500 0.672E+00
-109.600 28.500 0.452E-02	-109.600 28.500 -0.107E+01	-109.600 28.500 -0.252E+01	-109.600 28.500 -0.338E+01	-109.600 28.500 -0.404E+01	-109.600 28.500 -0.442E+01	-109.600 28.500 -0.474E+01	-109.600 28.500 -0.284E+01	-109.600 28.500 -0.215E+01	-109.600 28.500 -0.372E+01	-109.600 28.500 -0.423E+01	-109.600 28.500 -0.748E+01	-109.600 28.500 -0.944E+01	-109.600 28.500 -0.113E+02	-109.600 28.500 -0.123E+02	-109.600 28.500 -0.776E+01	-109.600 28.500 -0.521E+01	-109.600 28.500 -0.251E+01	-109.600 28.500 0.217E+00	-109.600 28.500 0.336E+01	-109.600 28.500 0.565E+01	-109.600 28.500 0.824E+01	-109.600 28.500 0.112E+02	-109.600 28.500 0.110E+02	-109.600 28.500 0.110E+02	-109.600 28.500 0.109E+02	-109.600 28.500 0.937E+01	-109.600 28.500 0.158E+02	-109.600 28.500 0.232E+02	-109.600 28.500 0.314E+02	-109.600 28.500 0.316E+02	-109.600 28.500 0.354E+02	-109.600 28.500 0.333E+02	-109.600 28.500 0.303E+02	-109.600 28.500 0.273E+02	-109.600 28.500 0.274E+02	-109.600 28.500 0.275E+02	-109.600 28.500 0.255E+02	-109.600 28.500 0.258E+02	-109.600 28.500 0.256E+02	-109.600 28.500 0.256E+02	-109.600 28.500 0.241E+02	-109.600 28.500 0.220E+02	-109.600 28.500 0.191E+02	-109.600 28.500 0.164E+02	-109.600 28.500 0.136E+02	-109.600 28.500 0.106E+02	-109.600 28.500 0.845E+01	-109.600 28.500 0.470E+01	-109.600 28.500 0.233E+01
-109.500 28.500 0.920E+00	-109.500 28.500 0.830E-02	-109.500 28.500 -0.142E+01	-109.500 28.500 -0.228E+01	-109.500 28.500 -0.282E+01	-109.500 28.500 -0.327E+01	-109.500 28.500 -0.380E+01	-109.500 28.500 -0.194E+01	-109.500 28.500 -0.134E+01	-109.500 28.500 -0.277E+01	-109.500 28.500 -0.323E+01	-109.500 28.500 -0.623E+01	-109.500 28.500 -0.802E+01	-109.500 28.500 -0.998E+01	-109.500 28.500 -0.104E+02	-109.500 28.500 -0.710E+01	-109.500 28.500 -0.532E+01	-109.500 28.500 -0.273E+01	-109.500 28.500 -0.723E+00	-109.500 28.500 0.226E+01	-109.500 28.500 0.486E+01	-109.500 28.500 0.781E+01	-109.500 28.500 0.105E+02	-109.500 28.500 0.109E+02	-109.500 28.500 0.112E+02	-109.500 28.500 0.113E+02	-109.500 28.500 0.101E+02	-109.500 28.500 0.159E+02	-109.500 28.500 0.217E+02	-109.500 28.500 0.281E+02	-109.500 28.500 0.283E+02	-109.500 28.500 0.311E+02	-109.500 28.500 0.295E+02	-109.500 28.500 0.274E+02	-109.500 28.500 0.239E+02	-109.500 28.500 0.246E+02	-109.500 28.500 0.249E+02	-109.500 28.500 0.231E+02	-109.500 28.500 0.232E+02	-109.500 28.500 0.227E+02	-109.500 28.500 0.228E+02	-109.500 28.500 0.213E+02	-109.500 28.500 0.192E+02	-109.500 28.500 0.169E+02	-109.500 28.500 0.148E+02	-109.500 28.500 0.124E+02	-109.500 28.500 0.997E+01	-109.500 28.500 0.870E+01	-109.500 28.500 0.530E+01	-109.500 28.500 0.370E+01
-109.400 28.500 0.817E+00	-109.400 28.500 0.181E+00	-109.400 28.500 -0.113E+01	-109.400 28.500 -0.188E+01	-109.400 28.500 -0.222E+01	-109.400 28.500 -0.264E+01	-109.400 28.500 -0.331E+01	-109.400 28.500 -0.146E+01	-109.400 28.500 -0.983E+00	-109.400 28.500 -0.210E+01	-109.400 28.500 -0.250E+01	-109.400 28.500 -0.532E+01	-109.400 28.500 -0.702E+01	-109.400 28.500 -0.913E+01	-109.400 28.500 -0.914E+01	-109.400 28.500 -0.703E+01	-109.400 28.500 -0.605E+01	-109.400 28.500 -0.363E+01	-109.400 28.500 -0.234E+01	-109.400 28.500 0.250E+00	-109.400 28.500 0.279E+01	-109.400 28.500 0.569E+01	-109.400 28.500 0.775E+01	-109.400 28.500 0.922E+01	-109.400 28.500 0.101E+02	-109.400 28.500 0.107E+02	-109.400 28.500 0.103E+02	-109.400 28.500 0.148E+02	-109.400 28.500 0.184E+02	-109.400 28.500 0.220E+02	-109.400 28.500 0.222E+02	-109.400 28.500 0.251E+02	-109.400 28.500 0.257E+02	-109.400 28.500 0.257E+02	-109.400 28.500 0.230E+02	-109.400 28.500 0.241E+02	-109.400 28.500 0.239E+02	-109.400 28.500 0.225E+02	-109.400 28.500 0.216E+02	-109.400 28.500 0.205E+02	-109.400 28.500 0.201E+02	-109.400 28.500 0.179E+02	-109.400 28.500 0.153E+02	-109.400 28.500 0.131E+02	-109.400 28.500 0.114E+02	-109.400 28.500 0.926E+01	-109.400 28.500 0.697E+01	-109.400 28.500 0.608E+01	-109.400 28.500 0.291E+01	-109.400 28.500 0.159E+01
-109.300 28.500 0.101E+01	-109.300 28.500 0.599E+00	-109.300 28.500 -0.616E+00	-109.300 28.500 -0.132E+01	-109.300 28.500 -0.157E+01	-109.300 28.500 -0.194E+01	-109.300 28.500 -0.273E+01	-109.300 28.500 -0.907E+00	-109.300 28.500 -0.528E+00	-109.300 28.500 -0.138E+01	-109.300 28.500 -0.176E+01	-109.300 28.500 -0.445E+01	-109.300 28.500 -0.602E+01	-109.300 28.500 -0.820E+01	-109.300 28.500 -0.801E+01	-109.300 28.500 -0.677E+01	-109.300 28.500 -0.649E+01	-109.300 28.500 -0.434E+01	-109.300 28.500 -0.364E+01	-109.300 28.500 -0.117E+01	-109.300 28.500 0.134E+01	-109.300 28.500 0.418E+01	-109.300 28.500 0.592E+01	-109.300 28.500 0.804E+01	-109.300 28.500 0.930E+01	-109.300 28.500 0.102E+02	-109.300 28.500 0.102E+02	-109.300 28.500 0.138E+02	-109.300 28.500 0.159E+02	-109.300 28.500 0.176E+02	-109.300 28.500 0.178E+02	-109.300 28.500 0.208E+02	-109.300 28.500 0.225E+02	-109.300 28.500 0.239E+02	-109.300 28.500 0.217E+02	-109.300 28.500 0.232E+02	-109.300 28.500 0.225E+02	-109.300 28.500 0.217E+02	-109.300 28.500 0.202E+02	-109.300 28.500 0.188E+02	-109.300 28.500 0.182E+02	-109.300 28.500 0.159E+02	-109.300 28.500 0.130E+02	-109.300 28.500 0.110E+02	-109.300 28.500 0.998E+01	-109.300 28.500 0.814E+01	-109.300 28.500 0.616E+01	-109.300 28.500 0.564E+01	-109.300 28.500 0.295E+01	-109.300 28.500 0.186E+01
-109.200 28.500 0.155E+01	-109.200 28.500 0.123E+01	-109.200 28.500 0.988E-01	-109.200 28.500 -0.604E+00	-109.200 28.500 -0.889E+00	-109.200 28.500 -0.124E+01	-109.200 28.500 -0.203E+01	-109.200 28.500 -0.306E+00	-109.200 28.500 0.498E-01	-109.200 28.500 -0.585E+00	-109.200 28.500 -0.985E+00	-109.200 28.500 -0.360E+01	-109.200 28.500 -0.503E+01	-109.200 28.500 -0.718E+01	-109.200 28.500 -0.706E+01	-109.200 28.500 -0.630E+01	-109.200 28.500 -0.646E+01	-109.200 28.500 -0.468E+01	-109.200 28.500 -0.442E+01	-109.200 28.500 -0.177E+01	-109.200 28.500 0.757E+00	-109.200 28.500 0.342E+01	-109.200 28.500 0.517E+01	-109.200 28.500 0.743E+01	-109.200 28.500 0.866E+01	-109.200 28.500 0.982E+01	-109.200 28.500 0.985E+01	-109.200 28.500 0.127E+02	-109.200 28.500 0.141E+02	-109.200 28.500 0.149E+02	-109.200 28.500 0.152E+02	-109.200 28.500 0.180E+02	-109.200 28.500 0.201E+02	-109.200 28.500 0.219E+02	-109.200 28.500 0.200E+02	-109.200 28.500 0.217E+02	-109.200 28.500 0.208E+02	-109.200 28.500 0.204E+02	-109.200 28.500 0.191E+02	-109.200 28.500 0.179E+02	-109.200 28.500 0.174E+02	-109.200 28.500 0.153E+02	-109.200 28.500 0.128E+02	-109.200 28.500 0.111E+02	-109.200 28.500 0.106E+02	-109.200 28.500 0.921E+01	-109.200 28.500 0.767E+01	-109.200 28.500 0.751E+01	-109.200 28.500 0.542E+01	-109.200 28.500 0.453E+01
-109.100 28.500 0.240E+01	-109.100 28.500 0.201E+01	-109.100 28.500 0.968E+00	-109.100 28.500 0.215E+00	-109.100 28.500 -0.193E+00	-109.100 28.500 -0.561E+00	-109.100 28.500 -0.124E+01	-109.100 28.500 0.327E+00	-109.100 28.500 0.750E+00	-109.100 28.500 0.298E+00	-109.100 28.500 -0.138E+00	-109.100 28.500 -0.273E+01	-109.100 28.500 -0.400E+01	-109.100 28.500 -0.603E+01	-109.100 28.500 -0.620E+01	-109.100 28.500 -0.557E+01	-109.100 28.500 -0.588E+01	-109.100 28.500 -0.449E+01	-109.100 28.500 -0.453E+01	-109.100 28.500 -0.150E+01	-109.100 28.500 0.108E+01	-109.100 28.500 0.341E+01	-109.100 28.500 0.540E+01	-109.100 28.500 0.731E+01	-109.100 28.500 0.816E+01	-109.100 28.500 0.942E+01	-109.100 28.500 0.930E+01	-109.100 28.500 0.117E+02	-109.100 28.500 0.130E+02	-109.100 28.500 0.139E+02	-109.100 28.500 0.141E+02	-109.100 28.500 0.167E+02	-109.100 28.500 0.184E+02	-109.100 28.500 0.195E+02	-109.100 28.500 0.177E+02	-109.100 28.500 0.194E+02	-109.100 28.500 0.189E+02	-109.100 28.500 0.186E+02	-109.100 28.500 0.182E+02	-109.100 28.500 0.176E+02	-109.100 28.500 0.177E+02	-109.100 28.500 0.164E+02	-109.100 28.500 0.148E+02	-109.100 28.500 0.135E+02	-109.100 28.500 0.135E+02	-109.100 28.500 0.125E+02	-109.100 28.500 0.115E+02	-109.100 28.500 0.117E+02	-109.100 28.500 0.102E+02	-109.100 28.500 0.953E+01
-109.000 28.500 0.344E+01	-109.000 28.500 0.287E+01	-109.000 28.500 0.192E+01	-109.000 28.500 0.109E+01	-109.000 28.500 0.537E+00	-109.000 28.500 0.106E+00	-109.000 28.500 -0.397E+00	-109.000 28.500 0.988E+00	-109.000 28.500 0.155E+01	-109.000 28.500 0.129E+01	-109.000 28.500 0.831E+00	-109.000 28.500 -0.174E+01	-109.000 28.500 -0.281E+01	-109.000 28.500 -0.471E+01	-109.000 28.500 -0.521E+01	-109.000 28.500 -0.455E+01	-109.000 28.500 -0.473E+01	-109.000 28.500 -0.366E+01	-109.000 28.500 -0.389E+01	-109.000 28.500 -0.485E+00	-109.000 28.500 0.216E+01	-109.000 28.500 0.403E+01	-109.000 28.500 0.623E+01	-109.000 28.500 0.746E+01	-109.000 28.500 0.768E+01	-109.000 28.500 0.897E+01	-109.000 28.500 0.852E+01	-109.000 28.500 0.107E+02	-109.000 28.500 0.127E+02	-109.000 28.500 0.145E+02	-109.000 28.500 0.147E+02	-109.000 28.500 0.166E+02	-109.000 28.500 0.173E+02	-109.000 28.500 0.167E+02	-109.000 28.500 0.144E+02	-109.000 28.500 0.161E+02	-109.000 28.500 0.166E+02	-109.000 28.500 0.161E+02	-109.000 28.500 0.175E+02	-109.000 28.500 0.179E+02	-109.000 28.500 0.191E+02	-109.000 28.500 0.192E+02	-109.000 28.500 0.189E+02	-109.000 28.500 0.181E+02	-109.000 28.500 0.185E+02	-109.000 28.500 0.179E+02	-109.000 28.500 0.175E+02	-109.000 28.500 0.181E+02	-109.000 28.500 0.172E+02	-109.000 28.500 0.167E+02
-108.900 28.500 0.431E+01	-108.900 28.500 0.357E+01	-108.900 28.500 0.279E+01	-108.900 28.500 0.194E+01	-108.900 28.500 0.132E+01	-108.900 28.500 0.773E+00	-108.900 28.500 0.523E+00	-108.900 28.500 0.178E+01	-108.900 28.500 0.252E+01	-108.900 28.500 0.259E+01	-108.900 28.500 0.221E+01	-108.900 28.500 -0.326E+00	-108.900 28.500 -0.124E+01	-108.900 28.500 -0.307E+01	-108.900 28.500 -0.385E+01	-108.900 28.500 -0.331E+01	-108.900 28.500 -0.325E+01	-108.900 28.500 -0.238E+01	-108.900 28.500 -0.295E+01	-108.900 28.500 0.432E+00	-108.900 28.500 0.299E+01	-108.900 28.500 0.415E+01	-108.900 28.500 0.616E+01	-108.900 28.500 0.697E+01	-108.900 28.500 0.683E+01	-108.900 28.500 0.829E+01	-108.900 28.500 0.785E+01	-108.900 28.500 0.917E+01	-108.900 28.500 0.106E+02	-108.900 28.500 0.124E+02	-108.900 28.500 0.124E+02	-108.900 28.500 0.136E+02	-108.900 28.500 0.145E+02	-108.900 28.500 0.133E+02	-108.900 28.500 0.113E+02	-108.900 28.500 0.129E+02	-108.900 28.500 0.147E+02	-108.900 28.500 0.137E+02	-108.900 28.500 0.167E+02	-108.900 28.500 0.180E+02	-108.900 28.500 0.201E+02	-108.900 28.500 0.216E+02	-108.900 28.500 0.225E+02	-108.900 28.500 0.224E+02	-108.900 28.500 0.230E+02	-108.900 28.500 0.227E+02	-108.900 28.500 0.229E+02	-108.900 28.500 0.241E+02	-108.900 28.500 0.236E+02	-108.900 28.500 0.236E+02
-108.800 28.500 0.506E+01	-108.800 28.500 0.421E+01	-108.800 28.500 0.360E+01	-108.800 28.500 0.273E+01	-108.800 28.500 0.211E+01	-108.800 28.500 0.144E+01	-108.800 28.500 0.142E+01	-108.800 28.500 0.258E+01	-108.800 28.500 0.341E+01	-108.800 28.500 0.372E+01	-108.800 28.500 0.339E+01	-108.800 28.500 0.960E+00	-108.800 28.500 0.176E+00	-108.800 28.500 -0.158E+01	-108.800 28.500 -0.255E+01	-108.800 28.500 -0.221E+01	-108.800 28.500 -0.193E+01	-108.800 28.500 -0.119E+01	-108.800 28.500 -0.214E+01	-108.800 28.500 0.111E+01	-108.800 28.500 0.371E+01	-108.800 28.500 0.440E+01	-108.800 28.500 0.622E+01	-108.800 28.500 0.671E+01	-108.800 28.500 0.635E+01	-108.800 28.500 0.783E+01	-108.800 28.500 0.748E+01	-108.800 28.500 0.820E+01	-108.800 28.500 0.933E+01	-108.800 28.500 0.110E+02	-108.800 28.500 0.109E+02	-108.800 28.500 0.113E+02	-108.800 28.500 0.123E+02	-108.800 28.500 0.104E+02	-108.800 28.500 0.845E+01	-108.800 28.500 0.101E+02	-108.800 28.500 0.127E+02	-108.800 28.500 0.114E+02	-108.800 28.500 0.155E+02	-108.800 28.500 0.175E+02	-108.800 28.500 0.202E+02	-108.800 28.500 0.228E+02	-108.800 28.500 0.243E+02	-108.800 28.500 0.248E+02	-108.800 28.500 0.254E+02	-108.800 28.500 0.250E+02	-108.800 28.500 0.257E+02	-108.800 28.500 0.270E+02	-108.800 28.500 0.267E+02	-108.800 28.500 0.268E+02
-108.700 28.500 0.560E+01	-108.700 28.500 0.478E+01	-108.700 28.500 0.426E+01	-108.700 28.500 0.342E+01	-108.700 28.500 0.285E+01	-108.700 28.500 0.212E+01	-108.700 28.500 0.223E+01	-108.700 28.500 0.340E+01	-108.700 28.500 0.424E+01	-108.700 28.500 0.465E+01	-108.700 28.500 0.435E+01	-108.700 28.500 0.208E+01	-108.700 28.500 0.137E+01	-108.700 28.500 -0.308E+00	-108.700 28.500 -0.133E+01	-108.700 28.500 -0.131E+01	-108.700 28.500 -0.874E+00	-108.700 28.500 -0.233E+00	-108.700 28.500 -0.139E+01	-108.700 28.500 0.157E+01	-108.700 28.500 0.416E+01	-108.700 28.500 0.482E+01	-108.700 28.500 0.647E+01	-108.700 28.500 0.672E+01	-108.700 28.500 0.634E+01	-108.700 28.500 0.765E+01	-108.700 28.500 0.733E+01	-108.700 28.500 0.789E+01	-108.700 28.500 0.887E+01	-108.700 28.500 0.105E+02	-108.700 28.500 0.102E+02	-108.700 28.500 0.100E+02	-108.700 28.500 0.106E+02	-108.700 28.500 0.831E+01	-108.700 28.500 0.616E+01	-108.700 28.500 0.777E+01	-108.700 28.500 0.108E+02	-108.700 28.500 0.951E+01	-108.700 28.500 0.141E+02	-108.700 28.500 0.164E+02	-108.700 28.500 0.195E+02	-108.700 28.500 0.227E+02	-108.700 28.500 0.245E+02	-108.700 28.500 0.252E+02	-108.700 28.500 0.256E+02	-108.700 28.500 0.250E+02	-108.700 28.500 0.258E+02	-108.700 28.500 0.269E+02	-108.700 28.500 0.265E+02	-108.700 28.500 0.267E+02
-108.600 28.500 0.596E+01	-108.600 28.500 0.527E+01	-108.600 28.500 0.478E+01	-108.600 28.500 0.399E+01	-108.600 28.500 0.350E+01	-108.600 28.500 0.282E+01	-108.600 28.500 0.294E+01	-108.600 28.500 0.421E+01	-108.600 28.500 0.502E+01	-108.600 28.500 0.539E+01	-108.600 28.500 0.513E+01	-108.600 28.500 0.304E+01	-108.600 28.500 0.234E+01	-108.600 28.500 0.746E+00	-108.600 28.500 -0.232E+00	-108.600 28.500 -0.554E+00	-108.600 28.500 -0.832E-01	-108.600 28.500 0.453E+00	-108.600 28.500 -0.618E+00	-108.600 28.500 0.193E+01	-108.600 28.500 0.437E+01	-108.600 28.500 0.547E+01	-108.600 28.500 0.702E+01	-108.600 28.500 0.707E+01	-108.600 28.500 0.681E+01	-108.600 28.500 0.781E+01	-108.600 28.500 0.741E+01	-108.600 28.500 0.826E+01	-108.600 28.500 0.926E+01	-108.600 28.500 0.107E+02	-108.600 28.500 0.104E+02	-108.600 28.500 0.968E+01	-108.600 28.500 0.951E+01	-108.600 28.500 0.707E+01	-108.600 28.500 0.463E+01	-108.600 28.500 0.622E+01	-108.600 28.500 0.918E+01	-108.600 28.500 0.836E+01	-108.600 28.500 0.125E+02	-108.600 28.500 0.150E+02	-108.600 28.500 0.183E+02	-108.600 28.500 0.214E+02	-108.600 28.500 0.233E+02	-108.600 28.500 0.236E+02	-108.600 28.500 0.238E+02	-108.600 28.500 0.230E+02	-108.600 28.500 0.236E+02	-108.600 28.500 0.242E+02	-108.600 28.500 0.234E+02	-108.600 28.500 0.234E+02
-108.500 28.500 0.620E+01	-108.500 28.500 0.572E+01	-108.500 28.500 0.517E+01	-108.500 28.500 0.445E+01	-108.500 28.500 0.406E+01	-108.500 28.500 0.352E+01	-108.500 28.500 0.357E+01	-108.500 28.500 0.499E+01	-108.500 28.500 0.577E+01	-108.500 28.500 0.603E+01	-108.500 28.500 0.581E+01	-108.500 28.500 0.387E+01	-108.500 28.500 0.315E+01	-108.500 28.500 0.165E+01	-108.500 28.500 0.752E+00	-108.500 28.500 0.154E+00	-108.500 28.500 0.570E+00	-108.500 28.500 0.940E+00	-108.500 28.500 0.255E+00	-108.500 28.500 0.243E+01	-108.500 28.500 0.457E+01	-108.500 28.500 0.642E+01	-108.500 28.500 0.802E+01	-108.500 28.500 0.781E+01	-108.500 28.500 0.771E+01	-108.500 28.500 0.838E+01	-108.500 28.500 0.777E+01	-108.500 28.500 0.925E+01	-108.500 28.500 0.104E+02	-108.500 28.500 0.117E+02	-108.500 28.500 0.113E+02	-108.500 28.500 0.105E+02	-108.500 28.500 0.946E+01	-108.500 28.500 0.693E+01	-108.500 28.500 0.414E+01	-108.500 28.500 0.559E+01	-108.500 28.500 0.831E+01	-108.500 28.500 0.814E+01	-108.500 28.500 0.113E+02	-108.500 28.500 0.137E+02	-108.500 28.500 0.168E+02	-108.500 28.500 0.193E+02	-108.500 28.500 0.209E+02	-108.500 28.500 0.206E+02	-108.500 28.500 0.205E+02	-108.500 28.500 0.193E+02	-108.500 28.500 0.194E+02	-108.500 28.500 0.194E+02	-108.500 28.500 0.181E+02	-108.500 28.500 0.176E+02
-108.400 28.500 0.679E+01	-108.400 28.500 0.649E+01	-108.400 28.500 0.589E+01	-108.400 28.500 0.526E+01	-108.400 28.500 0.493E+01	-108.400 28.500 0.454E+01	-108.400 28.500 0.449E+01	-108.400 28.500 0.595E+01	-108.400 28.500 0.670E+01	-108.400 28.500 0.684E+01	-108.400 28.500 0.657E+01	-108.400 28.500 0.479E+01	-108.400 28.500 0.409E+01	-108.400 28.500 0.271E+01	-108.400 28.500 0.184E+01	-108.400 28.500 0.123E+01	-108.400 28.500 0.163E+01	-108.400 28.500 0.187E+01	-108.400 28.500 0.188E+01	-108.400 28.500 0.357E+01	-108.400 28.500 0.511E+01	-108.400 28.500 0.747E+01	-108.400 28.500 0.902E+01	-108.400 28.500 0.842E+01	-108.400 28.500 0.831E+01	-108.400 28.500 0.871E+01	-108.400 28.500 0.767E+01	-108.400 28.500 0.959E+01	-108.400 28.500 0.108E+02	-108.400 28.500 0.118E+02	-108.400 28.500 0.115E+02	-108.400 28.500 0.105E+02	-108.400 28.500 0.858E+01	-108.400 28.500 0.613E+01	-108.400 28.500 0.333E+01	-108.400 28.500 0.481E+01	-108.400 28.500 0.781E+01	-108.400 28.500 0.866E+01	-108.400 28.500 0.115E+02	-108.400 28.500 0.144E+02	-108.400 28.500 0.181E+02	-108.400 28.500 0.206E+02	-108.400 28.500 0.229E+02	-108.400 28.500 0.218E+02	-108.400 28.500 0.216E+02	-108.400 28.500 0.202E+02	-108.400 28.500 0.198E+02	-108.400 28.500 0.193E+02	-108.400 28.500 0.176E+02	-108.400 28.500 0.167E+02
-108.300 28.500 0.726E+01	-108.300 28.500 0.708E+01	-108.300 28.500 0.646E+01	-108.300 28.500 0.591E+01	-108.300 28.500 0.564E+01	-108.300 28.500 0.538E+01	-108.300 28.500 0.525E+01	-108.300 28.500 0.678E+01	-108.300 28.500 0.754E+01	-108.300 28.500 0.765E+01	-108.300 28.500 0.739E+01	-108.300 28.500 0.574E+01	-108.300 28.500 0.505E+01	-108.300 28.500 0.379E+01	-108.300 28.500 0.291E+01	-108.300 28.500 0.234E+01	-108.300 28.500 0.264E+01	-108.300 28.500 0.271E+01	-108.300 28.500 0.329E+01	-108.300 28.500 0.467E+01	-108.300 28.500 0.575E+01	-108.300 28.500 0.844E+01	-108.300 28.500 0.999E+01	-108.300 28.500 0.899E+01	-108.300 28.500 0.879E+01	-108.300 28.500 0.904E+01	-108.300 28.500 0.758E+01	-108.300 28.500 0.989E+01	-108.300 28.500 0.112E+02	-108.300 28.500 0.119E+02	-108.300 28.500 0.118E+02	-108.300 28.500 0.106E+02	-108.300 28.500 0.804E+01	-108.300 28.500 0.558E+01	-108.300 28.500 0.266E+01	-108.300 28.500 0.403E+01	-108.300 28.500 0.727E+01	-108.300 28.500 0.863E+01	-108.300 28.500 0.111E+02	-108.300 28.500 0.142E+02	-108.300 28.500 0.183E+02	-108.300 28.500 0.207E+02	-108.300 28.500 0.232E+02	-108.300 28.500 0.217E+02	-108.300 28.500 0.216E+02	-108.300 28.500 0.203E+02	-108.300 28.500 0.195E+02	-108.300 28.500 0.188E+02	-108.300 28.500 0.168E+02	-108.300 28.500 0.157E+02
-108.200 28.500 0.761E+01	-108.200 28.500 0.750E+01	-108.200 28.500 0.694E+01	-108.200 28.500 0.647E+01	-108.200 28.500 0.625E+01	-108.200 28.500 0.604E+01	-108.200 28.500 0.589E+01	-108.200 28.500 0.753E+01	-108.200 28.500 0.837E+01	-108.200 28.500 0.861E+01	-108.200 28.500 0.842E+01	-108.200 28.500 0.684E+01	-108.200 28.500 0.609E+01	-108.200 28.500 0.486E+01	-108.200 28.500 0.404E+01	-108.200 28.500 0.344E+01	-108.200 28.500 0.360E+01	-108.200 28.500 0.355E+01	-108.200 28.500 0.433E+01	-108.200 28.500 0.570E+01	-108.200 28.500 0.656E+01	-108.200 28.500 0.936E+01	-108.200 28.500 0.109E+02	-108.200 28.500 0.957E+01	-108.200 28.500 0.917E+01	-108.200 28.500 0.932E+01	-108.200 28.500 0.765E+01	-108.200 28.500 0.101E+02	-108.200 28.500 0.114E+02	-108.200 28.500 0.123E+02	-108.200 28.500 0.123E+02	-108.200 28.500 0.110E+02	-108.200 28.500 0.795E+01	-108.200 28.500 0.533E+01	-108.200 28.500 0.220E+01	-108.200 28.500 0.342E+01	-108.200 28.500 0.671E+01	-108.200 28.500 0.810E+01	-108.200 28.500 0.104E+02	-108.200 28.500 0.135E+02	-108.200 28.500 0.174E+02	-108.200 28.500 0.197E+02	-108.200 28.500 0.222E+02	-108.200 28.500 0.207E+02	-108.200 28.500 0.205E+02	-108.200 28.500 0.194E+02	-108.200 28.500 0.185E+02	-108.200 28.500 0.178E+02	-108.200 28.500 0.158E+02	-108.200 28.500 0.148E+02
-108.100 28.500 0.783E+01	-108.100 28.500 0.775E+01	-108.100 28.500 0.733E+01	-108.100 28.500 0.695E+01	-108.100 28.500 0.677E+01	-108.100 28.500 0.650E+01	-108.100 28.500 0.644E+01	-108.100 28.500 0.826E+01	-108.100 28.500 0.921E+01	-108.100 28.500 0.979E+01	-108.100 28.500 0.976E+01	-108.100 28.500 0.818E+01	-108.100 28.500 0.723E+01	-108.100 28.500 0.594E+01	-108.100 28.500 0.525E+01	-108.100 28.500 0.451E+01	-108.100 28.500 0.451E+01	-108.100 28.500 0.443E+01	-108.100 28.500 0.498E+01	-108.100 28.500 0.662E+01	-108.100 28.500 0.753E+01	-108.100 28.500 0.103E+02	-108.100 28.500 0.119E+02	-108.100 28.500 0.102E+02	-108.100 28.500 0.955E+01	-108.100 28.500 0.955E+01	-108.100 28.500 0.791E+01	-108.100 28.500 0.102E+02	-108.100 28.500 0.116E+02	-108.100 28.500 0.128E+02	-108.100 28.500 0.129E+02	-108.100 28.500 0.116E+02	-108.100 28.500 0.828E+01	-108.100 28.500 0.540E+01	-108.100 28.500 0.203E+01	-108.100 28.500 0.310E+01	-108.100 28.500 0.611E+01	-108.100 28.500 0.712E+01	-108.100 28.500 0.931E+01	-108.100 28.500 0.121E+02	-108.100 28.500 0.155E+02	-108.100 28.500 0.177E+02	-108.100 28.500 0.197E+02	-108.100 28.500 0.185E+02	-108.100 28.500 0.184E+02	-108.100 28.500 0.175E+02	-108.100 28.500 0.167E+02	-108.100 28.500 0.162E+02	-108.100 28.500 0.146E+02	-108.100 28.500 0.137E+02
-108.000 28.500 0.786E+01	-108.000 28.500 0.782E+01	-108.000 28.500 0.757E+01	-108.000 28.500 0.727E+01	-108.000 28.500 0.714E+01	-108.000 28.500 0.677E+01	-108.000 28.500 0.686E+01	-108.000 28.500 0.896E+01	-108.000 28.500 0.101E+02	-108.000 28.500 0.112E+02	-108.000 28.500 0.114E+02	-108.000 28.500 0.972E+01	-108.000 28.500 0.845E+01	-108.000 28.500 0.698E+01	-108.000 28.500 0.652E+01	-108.000 28.500 0.550E+01	-108.000 28.500 0.534E+01	-108.000 28.500 0.528E+01	-108.000 28.500 0.539E+01	-108.000 28.500 0.741E+01	-108.000 28.500 0.850E+01	-108.000 28.500 0.112E+02	-108.000 28.500 0.129E+02	-108.000 28.500 0.109E+02	-108.000 28.500 0.100E+02	-108.000 28.500 0.976E+01	-108.000 28.500 0.838E+01	-108.000 28.500 0.104E+02	-108.000 28.500 0.118E+02	-108.000 28.500 0.137E+02	-108.000 28.500 0.137E+02	-108.000 28.500 0.123E+02	-108.000 28.500 0.887E+01	-108.000 28.500 0.574E+01	-108.000 28.500 0.220E+01	-108.000 28.500 0.311E+01	-108.000 28.500 0.543E+01	-108.000 28.500 0.576E+01	-108.000 28.500 0.766E+01	-108.000 28.500 0.990E+01	-108.000 28.500 0.124E+02	-108.000 28.500 0.143E+02	-108.000 28.500 0.156E+02	-108.000 28.500 0.150E+02	-108.000 28.500 0.148E+02	-108.000 28.500 0.142E+02	-108.000 28.500 0.137E+02	-108.000 28.500 0.136E+02	-108.000 28.500 0.125E+02	-108.000 28.500 0.120E+02
-107.900 28.500 0.841E+01	-107.900 28.500 0.846E+01	-107.900 28.500 0.836E+01	-107.900 28.500 0.817E+01	-107.900 28.500 0.810E+01	-107.900 28.500 0.757E+01	-107.900 28.500 0.782E+01	-107.900 28.500 0.101E+02	-107.900 28.500 0.113E+02	-107.900 28.500 0.128E+02	-107.900 28.500 0.131E+02	-107.900 28.500 0.111E+02	-107.900 28.500 0.940E+01	-107.900 28.500 0.758E+01	-107.900 28.500 0.734E+01	-107.900 28.500 0.576E+01	-107.900 28.500 0.531E+01	-107.900 28.500 0.507E+01	-107.900 28.500 0.468E+01	-107.900 28.500 0.735E+01	-107.900 28.500 0.885E+01	-107.900 28.500 0.120E+02	-107.900 28.500 0.140E+02	-107.900 28.500 0.117E+02	-107.900 28.500 0.107E+02	-107.900 28.500 0.100E+02	-107.900 28.500 0.891E+01	-107.900 28.500 0.107E+02	-107.900 28.500 0.121E+02	-107.900 28.500 0.147E+02	-107.900 28.500 0.146E+02	-107.900 28.500 0.132E+02	-107.900 28.500 0.945E+01	-107.900 28.500 0.599E+01	-107.900 28.500 0.237E+01	-107.900 28.500 0.344E+01	-107.900 28.500 0.505E+01	-107.900 28.500 0.524E+01	-107.900 28.500 0.693E+01	-107.900 28.500 0.897E+01	-107.900 28.500 0.108E+02	-107.900 28.500 0.125E+02	-107.900 28.500 0.135E+02	-107.900 28.500 0.131E+02	-107.900 28.500 0.127E+02	-107.900 28.500 0.122E+02	-107.900 28.500 0.118E+02	-107.900 28.500 0.118E+02	-107.900 28.500 0.113E+02	-107.900 28.500 0.109E+02
-107.800 28.500 0.878E+01	-107.800 28.500 0.892E+01	-107.800 28.500 0.886E+01	-107.800 28.500 0.875E+01	-107.800 28.500 0.873E+01	-107.800 28.500 0.814E+01	-107.800 28.500 0.844E+01	-107.800 28.500 0.108E+02	-107.800 28.500 0.122E+02	-107.800 28.500 0.141E+02	-107.800 28.500 0.146E+02	-107.800 28.500 0.125E+02	-107.800 28.500 0.106E+02	-107.800 28.500 0.857E+01	-107.800 28.500 0.860E+01	-107.800 28.500 0.672E+01	-107.800 28.500 0.616E+01	-107.800 28.500 0.580E+01	-107.800 28.500 0.535E+01	-107.800 28.500 0.812E+01	-107.800 28.500 0.959E+01	-107.800 28.500 0.130E+02	-107.800 28.500 0.151E+02	-107.800 28.500 0.124E+02	-107.800 28.500 0.113E+02	-107.800 28.500 0.102E+02	-107.800 28.500 0.932E+01	-107.800 28.500 0.109E+02	-107.800 28.500 0.124E+02	-107.800 28.500 0.156E+02	-107.800 28.500 0.155E+02	-107.800 28.500 0.139E+02	-107.800 28.500 0.100E+02	-107.800 28.500 0.619E+01	-107.800 28.500 0.245E+01	-107.800 28.500 0.370E+01	-107.800 28.500 0.466E+01	-107.800 28.500 0.472E+01	-107.800 28.500 0.612E+01	-107.800 28.500 0.798E+01	-107.800 28.500 0.929E+01	-107.800 28.500 0.107E+02	-107.800 28.500 0.115E+02	-107.800 28.500 0.113E+02	-107.800 28.500 0.107E+02	-107.800 28.500 0.103E+02	-107.800 28.500 0.101E+02	-107.800 28.500 0.101E+02	-107.800 28.500 0.101E+02	-107.800 28.500 0.983E+01
-107.700 28.500 0.895E+01	-107.700 28.500 0.916E+01	-107.700 28.500 0.906E+01	-107.700 28.500 0.902E+01	-107.700 28.500 0.902E+01	-107.700 28.500 0.851E+01	-107.700 28.500 0.875E+01	-107.700 28.500 0.113E+02	-107.700 28.500 0.130E+02	-107.700 28.500 0.150E+02	-107.700 28.500 0.157E+02	-107.700 28.500 0.138E+02	-107.700 28.500 0.119E+02	-107.700 28.500 0.995E+01	-107.700 28.500 0.101E+02	-107.700 28.500 0.846E+01	-107.700 28.500 0.797E+01	-107.700 28.500 0.755E+01	-107.700 28.500 0.756E+01	-107.700 28.500 0.980E+01	-107.700 28.500 0.109E+02	-107.700 28.500 0.142E+02	-107.700 28.500 0.160E+02	-107.700 28.500 0.130E+02	-107.700 28.500 0.118E+02	-107.700 28.500 0.106E+02	-107.700 28.500 0.958E+01	-107.700 28.500 0.113E+02	-107.700 28.500 0.129E+02	-107.700 28.500 0.165E+02	-107.700 28.500 0.162E+02	-107.700 28.500 0.146E+02	-107.700 28.500 0.106E+02	-107.700 28.500 0.654E+01	-107.700 28.500 0.254E+01	-107.700 28.500 0.377E+01	-107.700 28.500 0.434E+01	-107.700 28.500 0.412E+01	-107.700 28.500 0.522E+01	-107.700 28.500 0.681E+01	-107.700 28.500 0.774E+01	-107.700 28.500 0.875E+01	-107.700 28.500 0.947E+01	-107.700 28.500 0.943E+01	-107.700 28.500 0.882E+01	-107.700 28.500 0.857E+01	-107.700 28.500 0.844E+01	-107.700 28.500 0.857E+01	-107.700 28.500 0.887E+01	-107.700 28.500 0.881E+01
-107.600 28.500 0.890E+01	-107.600 28.500 0.917E+01	-107.600 28.500 0.897E+01	-107.600 28.500 0.899E+01	-107.600 28.500 0.899E+01	-107.600 28.500 0.870E+01	-107.600 28.500 0.879E+01	-107.600 28.500 0.116E+02	-107.600 28.500 0.137E+02	-107.600 28.500 0.157E+02	-107.600 28.500 0.166E+02	-107.600 28.500 0.149E+02	-107.600 28.500 0.135E+02	-107.600 28.500 0.117E+02	-107.600 28.500 0.118E+02	-107.600 28.500 0.110E+02	-107.600 28.500 0.107E+02	-107.600 28.500 0.104E+02	-107.600 28.500 0.113E+02	-107.600 28.500 0.124E+02	-107.600 28.500 0.129E+02	-107.600 28.500 0.157E+02	-107.600 28.500 0.168E+02	-107.600 28.500 0.136E+02	-107.600 28.500 0.124E+02	-107.600 28.500 0.110E+02	-107.600 28.500 0.970E+01	-107.600 28.500 0.117E+02	-107.600 28.500 0.134E+02	-107.600 28.500 0.173E+02	-107.600 28.500 0.166E+02	-107.600 28.500 0.151E+02	-107.600 28.500 0.111E+02	-107.600 28.500 0.714E+01	-107.600 28.500 0.276E+01	-107.600 28.500 0.368E+01	-107.600 28.500 0.414E+01	-107.600 28.500 0.346E+01	-107.600 28.500 0.433E+01	-107.600 28.500 0.551E+01	-107.600 28.500 0.621E+01	-107.600 28.500 0.684E+01	-107.600 28.500 0.751E+01	-107.600 28.500 0.755E+01	-107.600 28.500 0.719E+01	-107.600 28.500 0.716E+01	-107.600 28.500 0.711E+01	-107.600 28.500 0.736E+01	-107.600 28.500 0.780E+01	-107.600 28.500 0.791E+01
-107.500 28.500 0.860E+01	-107.500 28.500 0.891E+01	-107.500 28.500 0.862E+01	-107.500 28.500 0.869E+01	-107.500 28.500 0.868E+01	-107.500 28.500 0.867E+01	-107.500 28.500 0.859E+01	-107.500 28.500 0.117E+02	-107.500 28.500 0.141E+02	-107.500 28.500 0.161E+02	-107.500 28.500 0.172E+02	-107.500 28.500 0.159E+02	-107.500 28.500 0.152E+02	-107.500 28.500 0.139E+02	-107.500 28.500 0.139E+02	-107.500 28.500 0.143E+02	-107.500 28.500 0.144E+02	-107.500 28.500 0.144E+02	-107.500 28.500 0.163E+02	-107.500 28.500 0.160E+02	-107.500 28.500 0.156E+02	-107.500 28.500 0.173E+02	-107.500 28.500 0.177E+02	-107.500 28.500 0.142E+02	-107.500 28.500 0.129E+02	-107.500 28.500 0.116E+02	-107.500 28.500 0.973E+01	-107.500 28.500 0.121E+02	-107.500 28.500 0.139E+02	-107.500 28.500 0.181E+02	-107.500 28.500 0.168E+02	-107.500 28.500 0.156E+02	-107.500 28.500 0.117E+02	-107.500 28.500 0.805E+01	-107.500 28.500 0.323E+01	-107.500 28.500 0.357E+01	-107.500 28.500 0.408E+01	-107.500 28.500 0.286E+01	-107.500 28.500 0.365E+01	-107.500 28.500 0.432E+01	-107.500 28.500 0.484E+01	-107.500 28.500 0.525E+01	-107.500 28.500 0.579E+01	-107.500 28.500 0.595E+01	-107.500 28.500 0.598E+01	-107.500 28.500 0.615E+01	-107.500 28.500 0.623E+01	-107.500 28.500 0.662E+01	-107.500 28.500 0.704E+01	-107.500 28.500 0.731E+01
-107.400 28.500 0.853E+01	-107.400 28.500 0.889E+01	-107.400 28.500 0.859E+01	-107.400 28.500 0.874E+01	-107.400 28.500 0.876E+01	-107.400 28.500 0.901E+01	-107.400 28.500 0.884E+01	-107.400 28.500 0.119E+02	-107.400 28.500 0.144E+02	-107.400 28.500 0.160E+02	-107.400 28.500 0.168E+02	-107.400 28.500 0.162E+02	-107.400 28.500 0.165E+02	-107.400 28.500 0.158E+02	-107.400 28.500 0.158E+02	-107.400 28.500 0.170E+02	-107.400 28.500 0.170E+02	-107.400 28.500 0.169E+02	-107.400 28.500 0.190E+02	-107.400 28.500 0.176E+02	-107.400 28.500 0.165E+02	-107.400 28.500 0.173E+02	-107.400 28.500 0.170E+02	-107.400 28.500 0.136E+02	-107.400 28.500 0.127E+02	-107.400 28.500 0.117E+02	-107.400 28.500 0.974E+01	-107.400 28.500 0.123E+02	-107.400 28.500 0.143E+02	-107.400 28.500 0.190E+02	-107.400 28.500 0.170E+02	-107.400 28.500 0.162E+02	-107.400 28.500 0.123E+02	-107.400 28.500 0.905E+01	-107.400 28.500 0.376E+01	-107.400 28.500 0.329E+01	-107.400 28.500 0.378E+01	-107.400 28.500 0.165E+01	-107.400 28.500 0.221E+01	-107.400 28.500 0.210E+01	-107.400 28.500 0.211E+01	-107.400 28.500 0.215E+01	-107.400 28.500 0.214E+01	-107.400 28.500 0.266E+01	-107.400 28.500 0.328E+01	-107.400 28.500 0.380E+01	-107.400 28.500 0.425E+01	-107.400 28.500 0.496E+01	-107.400 28.500 0.553E+01	-107.400 28.500 0.612E+01
-107.300 28.500 0.847E+01	-107.300 28.500 0.884E+01	-107.300 28.500 0.853E+01	-107.300 28.500 0.873E+01	-107.300 28.500 0.872E+01	-107.300 28.500 0.913E+01	-107.300 28.500 0.892E+01	-107.300 28.500 0.121E+02	-107.300 28.500 0.147E+02	-107.300 28.500 0.164E+02	-107.300 28.500 0.172E+02	-107.300 28.500 0.170E+02	-107.300 28.500 0.177E+02	-107.300 28.500 0.174E+02	-107.300 28.500 0.175E+02	-107.300 28.500 0.194E+02	-107.300 28.500 0.195E+02	-107.300 28.500 0.197E+02	-107.300 28.500 0.220E+02	-107.300 28.500 0.200E+02	-107.300 28.500 0.184E+02	-107.300 28.500 0.185E+02	-107.300 28.500 0.178E+02	-107.300 28.500 0.142E+02	-107.300 28.500 0.133E+02	-107.300 28.500 0.122E+02	-107.300 28.500 0.991E+01	-107.300 28.500 0.126E+02	-107.300 28.500 0.147E+02	-107.300 28.500 0.200E+02	-107.300 28.500 0.175E+02	-107.300 28.500 0.168E+02	-107.300 28.500 0.129E+02	-107.300 28.500 0.979E+01	-107.300 28.500 0.420E+01	-107.300 28.500 0.309E+01	-107.300 28.500 0.356E+01	-107.300 28.500 0.880E+00	-107.300 28.500 0.130E+01	-107.300 28.500 0.719E+00	-107.300 28.500 0.405E+00	-107.300 28.500 0.283E+00	-107.300 28.500 -0.119E+00	-107.300 28.500 0.600E+00	-107.300 28.500 0.159E+01	-107.300 28.500 0.230E+01	-107.300 28.500 0.297E+01	-107.300 28.500 0.386E+01	-107.300 28.500 0.447E+01	-107.300 28.500 0.524E+01
-107.200 28.500 0.836E+01	-107.200 28.500 0.872E+01	-107.200 28.500 0.839E+01	-107.200 28.500 0.862E+01	-107.200 28.500 0.854E+01	-107.200 28.500 0.901E+01	-107.200 28.500 0.879E+01	-107.200 28.500 0.123E+02	-107.200 28.500 0.151E+02	-107.200 28.500 0.172E+02	-107.200 28.500 0.181E+02	-107.200 28.500 0.181E+02	-107.200 28.500 0.190E+02	-107.200 28.500 0.189E+02	-107.200 28.500 0.192E+02	-107.200 28.500 0.214E+02	-107.200 28.500 0.218E+02	-107.200 28.500 0.224E+02	-107.200 28.500 0.252E+02	-107.200 28.500 0.230E+02	-107.200 28.500 0.211E+02	-107.200 28.500 0.210E+02	-107.200 28.500 0.201E+02	-107.200 28.500 0.159E+02	-107.200 28.500 0.147E+02	-107.200 28.500 0.129E+02	-107.200 28.500 0.102E+02	-107.200 28.500 0.129E+02	-107.200 28.500 0.152E+02	-107.200 28.500 0.211E+02	-107.200 28.500 0.183E+02	-107.200 28.500 0.175E+02	-107.200 28.500 0.134E+02	-107.200 28.500 0.102E+02	-107.200 28.500 0.460E+01	-107.200 28.500 0.316E+01	-107.200 28.500 0.346E+01	-107.200 28.500 0.743E+00	-107.200 28.500 0.100E+01	-107.200 28.500 0.257E+00	-107.200 28.500 -0.195E+00	-107.200 28.500 -0.349E+00	-107.200 28.500 -0.876E+00	-107.200 28.500 -0.123E+00	-107.200 28.500 0.953E+00	-107.200 28.500 0.169E+01	-107.200 28.500 0.243E+01	-107.200 28.500 0.335E+01	-107.200 28.500 0.396E+01	-107.200 28.500 0.475E+01
-107.100 28.500 0.818E+01	-107.100 28.500 0.851E+01	-107.100 28.500 0.817E+01	-107.100 28.500 0.839E+01	-107.100 28.500 0.823E+01	-107.100 28.500 0.868E+01	-107.100 28.500 0.847E+01	-107.100 28.500 0.124E+02	-107.100 28.500 0.155E+02	-107.100 28.500 0.184E+02	-107.100 28.500 0.197E+02	-107.100 28.500 0.197E+02	-107.100 28.500 0.203E+02	-107.100 28.500 0.203E+02	-107.100 28.500 0.208E+02	-107.100 28.500 0.233E+02	-107.100 28.500 0.239E+02	-107.100 28.500 0.249E+02	-107.100 28.500 0.284E+02	-107.100 28.500 0.267E+02	-107.100 28.500 0.245E+02	-107.100 28.500 0.246E+02	-107.100 28.500 0.237E+02	-107.100 28.500 0.187E+02	-107.100 28.500 0.167E+02	-107.100 28.500 0.138E+02	-107.100 28.500 0.105E+02	-107.100 28.500 0.132E+02	-107.100 28.500 0.157E+02	-107.100 28.500 0.222E+02	-107.100 28.500 0.193E+02	-107.100 28.500 0.182E+02	-107.100 28.500 0.139E+02	-107.100 28.500 0.103E+02	-107.100 28.500 0.499E+01	-107.100 28.500 0.358E+01	-107.100 28.500 0.355E+01	-107.100 28.500 0.131E+01	-107.100 28.500 0.137E+01	-107.100 28.500 0.728E+00	-107.100 28.500 0.327E+00	-107.100 28.500 0.239E+00	-107.100 28.500 -0.120E+00	-107.100 28.500 0.510E+00	-107.100 28.500 0.140E+01	-107.100 28.500 0.202E+01	-107.100 28.500 0.266E+01	-107.100 28.500 0.348E+01	-107.100 28.500 0.403E+01	-107.100 28.500 0.470E+01
-107.000 28.500 0.794E+01	-107.000 28.500 0.824E+01	-107.000 28.500 0.787E+01	-107.000 28.500 0.808E+01	-107.000 28.500 0.783E+01	-107.000 28.500 0.822E+01	-107.000 28.500 0.801E+01	-107.000 28.500 0.124E+02	-107.000 28.500 0.161E+02	-107.000 28.500 0.199E+02	-107.000 28.500 0.220E+02	-107.000 28.500 0.216E+02	-107.000 28.500 0.218E+02	-107.000 28.500 0.216E+02	-107.000 28.500 0.223E+02	-107.000 28.500 0.250E+02	-107.000 28.500 0.261E+02	-107.000 28.500 0.275E+02	-107.000 28.500 0.321E+02	-107.000 28.500 0.311E+02	-107.000 28.500 0.289E+02	-107.000 28.500 0.292E+02	-107.000 28.500 0.285E+02	-107.000 28.500 0.226E+02	-107.000 28.500 0.193E+02	-107.000 28.500 0.149E+02	-107.000 28.500 0.108E+02	-107.000 28.500 0.136E+02	-107.000 28.500 0.163E+02	-107.000 28.500 0.232E+02	-107.000 28.500 0.204E+02	-107.000 28.500 0.189E+02	-107.000 28.500 0.145E+02	-107.000 28.500 0.103E+02	-107.000 28.500 0.546E+01	-107.000 28.500 0.431E+01	-107.000 28.500 0.393E+01	-107.000 28.500 0.254E+01	-107.000 28.500 0.245E+01	-107.000 28.500 0.207E+01	-107.000 28.500 0.191E+01	-107.000 28.500 0.199E+01	-107.000 28.500 0.207E+01	-107.000 28.500 0.244E+01	-107.000 28.500 0.298E+01	-107.000 28.500 0.333E+01	-107.000 28.500 0.372E+01	-107.000 28.500 0.432E+01	-107.000 28.500 0.469E+01	-107.000 28.500 0.512E+01
-106.900 28.500 0.754E+01	-106.900 28.500 0.783E+01	-106.900 28.500 0.744E+01	-106.900 28.500 0.765E+01	-106.900 28.500 0.737E+01	-106.900 28.500 0.781E+01	-106.900 28.500 0.760E+01	-106.900 28.500 0.122E+02	-106.900 28.500 0.164E+02	-106.900 28.500 0.204E+02	-106.900 28.500 0.231E+02	-106.900 28.500 0.231E+02	-106.900 28.500 0.233E+02	-106.900 28.500 0.236E+02	-106.900 28.500 0.248E+02	-106.900 28.500 0.275E+02	-106.900 28.500 0.282E+02	-106.900 28.500 0.294E+02	-106.900 28.500 0.344E+02	-106.900 28.500 0.341E+02	-106.900 28.500 0.321E+02	-106.900 28.500 0.326E+02	-106.900 28.500 0.321E+02	-106.900 28.500 0.256E+02	-106.900 28.500 0.210E+02	-106.900 28.500 0.155E+02	-106.900 28.500 0.105E+02	-106.900 28.500 0.135E+02	-106.900 28.500 0.163E+02	-106.900 28.500 0.233E+02	-106.900 28.500 0.207E+02	-106.900 28.500 0.189E+02	-106.900 28.500 0.146E+02	-106.900 28.500 0.100E+02	-106.900 28.500 0.551E+01	-106.900 28.500 0.463E+01	-106.900 28.500 0.388E+01	-106.900 28.500 0.316E+01	-106.900 28.500 0.279E+01	-106.900 28.500 0.241E+01	-106.900 28.500 0.235E+01	-106.900 28.500 0.239E+01	-106.900 28.500 0.276E+01	-106.900 28.500 0.300E+01	-106.900 28.500 0.339E+01	-106.900 28.500 0.360E+01	-106.900 28.500 0.387E+01	-106.900 28.500 0.438E+01	-106.900 28.500 0.468E+01	-106.900 28.500 0.497E+01
-106.800 28.500 0.724E+01	-106.800 28.500 0.755E+01	-106.800 28.500 0.713E+01	-106.800 28.500 0.732E+01	-106.800 28.500 0.701E+01	-106.800 28.500 0.746E+01	-106.800 28.500 0.724E+01	-106.800 28.500 0.122E+02	-106.800 28.500 0.169E+02	-106.800 28.500 0.212E+02	-106.800 28.500 0.245E+02	-106.800 28.500 0.247E+02	-106.800 28.500 0.249E+02	-106.800 28.500 0.255E+02	-106.800 28.500 0.269E+02	-106.800 28.500 0.299E+02	-106.800 28.500 0.305E+02	-106.800 28.500 0.318E+02	-106.800 28.500 0.373E+02	-106.800 28.500 0.373E+02	-106.800 28.500 0.355E+02	-106.800 28.500 0.356E+02	-106.800 28.500 0.351E+02	-106.800 28.500 0.282E+02	-106.800 28.500 0.225E+02	-106.800 28.500 0.161E+02	-106.800 28.500 0.103E+02	-106.800 28.500 0.136E+02	-106.800 28.500 0.167E+02	-106.800 28.500 0.240E+02	-106.800 28.500 0.214E+02	-106.800 28.500 0.195E+02	-106.800 28.500 0.152E+02	-106.800 28.500 0.103E+02	-106.800 28.500 0.580E+01	-106.800 28.500 0.513E+01	-106.800 28.500 0.410E+01	-106.800 28.500 0.380E+01	-106.800 28.500 0.315E+01	-106.800 28.500 0.267E+01	-106.800 28.500 0.260E+01	-106.800 28.500 0.253E+01	-106.800 28.500 0.301E+01	-106.800 28.500 0.320E+01	-106.800 28.500 0.357E+01	-106.800 28.500 0.369E+01	-106.800 28.500 0.390E+01	-106.800 28.500 0.439E+01	-106.800 28.500 0.466E+01	-106.800 28.500 0.488E+01
-106.700 28.500 0.711E+01	-106.700 28.500 0.740E+01	-106.700 28.500 0.695E+01	-106.700 28.500 0.710E+01	-106.700 28.500 0.676E+01	-106.700 28.500 0.718E+01	-106.700 28.500 0.692E+01	-106.700 28.500 0.123E+02	-106.700 28.500 0.175E+02	-106.700 28.500 0.222E+02	-106.700 28.500 0.259E+02	-106.700 28.500 0.262E+02	-106.700 28.500 0.264E+02	-106.700 28.500 0.271E+02	-106.700 28.500 0.283E+02	-106.700 28.500 0.321E+02	-106.700 28.500 0.328E+02	-106.700 28.500 0.347E+02	-106.700 28.500 0.407E+02	-106.700 28.500 0.406E+02	-106.700 28.500 0.392E+02	-106.700 28.500 0.384E+02	-106.700 28.500 0.377E+02	-106.700 28.500 0.305E+02	-106.700 28.500 0.239E+02	-106.700 28.500 0.169E+02	-106.700 28.500 0.102E+02	-106.700 28.500 0.140E+02	-106.700 28.500 0.175E+02	-106.700 28.500 0.252E+02	-106.700 28.500 0.226E+02	-106.700 28.500 0.209E+02	-106.700 28.500 0.162E+02	-106.700 28.500 0.111E+02	-106.700 28.500 0.625E+01	-106.700 28.500 0.559E+01	-106.700 28.500 0.444E+01	-106.700 28.500 0.430E+01	-106.700 28.500 0.344E+01	-106.700 28.500 0.283E+01	-106.700 28.500 0.267E+01	-106.700 28.500 0.245E+01	-106.700 28.500 0.287E+01	-106.700 28.500 0.307E+01	-106.700 28.500 0.350E+01	-106.700 28.500 0.358E+01	-106.700 28.500 0.379E+01	-106.700 28.500 0.427E+01	-106.700 28.500 0.455E+01	-106.700 28.500 0.471E+01
-106.600 28.500 0.713E+01	-106.600 28.500 0.737E+01	-106.600 28.500 0.690E+01	-106.600 28.500 0.699E+01	-106.600 28.500 0.660E+01	-106.600 28.500 0.694E+01	-106.600 28.500 0.663E+01	-106.600 28.500 0.124E+02	-106.600 28.500 0.179E+02	-106.600 28.500 0.234E+02	-106.600 28.500 0.273E+02	-106.600 28.500 0.274E+02	-106.600 28.500 0.277E+02	-106.600 28.500 0.283E+02	-106.600 28.500 0.290E+02	-106.600 28.500 0.337E+02	-106.600 28.500 0.350E+02	-106.600 28.500 0.379E+02	-106.600 28.500 0.445E+02	-106.600 28.500 0.441E+02	-106.600 28.500 0.428E+02	-106.600 28.500 0.410E+02	-106.600 28.500 0.398E+02	-106.600 28.500 0.323E+02	-106.600 28.500 0.250E+02	-106.600 28.500 0.177E+02	-106.600 28.500 0.102E+02	-106.600 28.500 0.145E+02	-106.600 28.500 0.187E+02	-106.600 28.500 0.269E+02	-106.600 28.500 0.245E+02	-106.600 28.500 0.231E+02	-106.600 28.500 0.176E+02	-106.600 28.500 0.121E+02	-106.600 28.500 0.684E+01	-106.600 28.500 0.596E+01	-106.600 28.500 0.484E+01	-106.600 28.500 0.462E+01	-106.600 28.500 0.361E+01	-106.600 28.500 0.290E+01	-106.600 28.500 0.258E+01	-106.600 28.500 0.218E+01	-106.600 28.500 0.244E+01	-106.600 28.500 0.266E+01	-106.600 28.500 0.320E+01	-106.600 28.500 0.330E+01	-106.600 28.500 0.354E+01	-106.600 28.500 0.401E+01	-106.600 28.500 0.434E+01	-106.600 28.500 0.447E+01
-106.500 28.500 0.729E+01	-106.500 28.500 0.744E+01	-106.500 28.500 0.696E+01	-106.500 28.500 0.698E+01	-106.500 28.500 0.652E+01	-106.500 28.500 0.672E+01	-106.500 28.500 0.634E+01	-106.500 28.500 0.125E+02	-106.500 28.500 0.182E+02	-106.500 28.500 0.246E+02	-106.500 28.500 0.288E+02	-106.500 28.500 0.284E+02	-106.500 28.500 0.286E+02	-106.500 28.500 0.288E+02	-106.500 28.500 0.290E+02	-106.500 28.500 0.347E+02	-106.500 28.500 0.369E+02	-106.500 28.500 0.413E+02	-106.500 28.500 0.486E+02	-106.500 28.500 0.477E+02	-106.500 28.500 0.463E+02	-106.500 28.500 0.434E+02	-106.500 28.500 0.415E+02	-106.500 28.500 0.337E+02	-106.500 28.500 0.259E+02	-106.500 28.500 0.184E+02	-106.500 28.500 0.101E+02	-106.500 28.500 0.153E+02	-106.500 28.500 0.203E+02	-106.500 28.500 0.291E+02	-106.500 28.500 0.270E+02	-106.500 28.500 0.259E+02	-106.500 28.500 0.193E+02	-106.500 28.500 0.133E+02	-106.500 28.500 0.759E+01	-106.500 28.500 0.635E+01	-106.500 28.500 0.527E+01	-106.500 28.500 0.484E+01	-106.500 28.500 0.365E+01	-106.500 28.500 0.293E+01	-106.500 28.500 0.241E+01	-106.500 28.500 0.180E+01	-106.500 28.500 0.186E+01	-106.500 28.500 0.213E+01	-106.500 28.500 0.275E+01	-106.500 28.500 0.291E+01	-106.500 28.500 0.323E+01	-106.500 28.500 0.369E+01	-106.500 28.500 0.409E+01	-106.500 28.500 0.423E+01
-106.400 28.500 0.838E+01	-106.400 28.500 0.829E+01	-106.400 28.500 0.766E+01	-106.400 28.500 0.744E+01	-106.400 28.500 0.675E+01	-106.400 28.500 0.658E+01	-106.400 28.500 0.599E+01	-106.400 28.500 0.129E+02	-106.400 28.500 0.193E+02	-106.400 28.500 0.272E+02	-106.400 28.500 0.324E+02	-106.400 28.500 0.311E+02	-106.400 28.500 0.308E+02	-106.400 28.500 0.302E+02	-106.400 28.500 0.296E+02	-106.400 28.500 0.368E+02	-106.400 28.500 0.408E+02	-106.400 28.500 0.474E+02	-106.400 28.500 0.562E+02	-106.400 28.500 0.543E+02	-106.400 28.500 0.520E+02	-106.400 28.500 0.476E+02	-106.400 28.500 0.442E+02	-106.400 28.500 0.354E+02	-106.400 28.500 0.268E+02	-106.400 28.500 0.183E+02	-106.400 28.500 0.890E+01	-106.400 28.500 0.152E+02	-106.400 28.500 0.215E+02	-106.400 28.500 0.312E+02	-106.400 28.500 0.295E+02	-106.400 28.500 0.286E+02	-106.400 28.500 0.203E+02	-106.400 28.500 0.135E+02	-106.400 28.500 0.713E+01	-106.400 28.500 0.554E+01	-106.400 28.500 0.458E+01	-106.400 28.500 0.408E+01	-106.400 28.500 0.289E+01	-106.400 28.500 0.241E+01	-106.400 28.500 0.186E+01	-106.400 28.500 0.124E+01	-106.400 28.500 0.137E+01	-106.400 28.500 0.152E+01	-106.400 28.500 0.204E+01	-106.400 28.500 0.216E+01	-106.400 28.500 0.243E+01	-106.400 28.500 0.274E+01	-106.400 28.500 0.308E+01	-106.400 28.500 0.311E+01
-106.300 28.500 0.859E+01	-106.300 28.500 0.840E+01	-106.300 28.500 0.775E+01	-106.300 28.500 0.742E+01	-106.300 28.500 0.664E+01	-106.300 28.500 0.629E+01	-106.300 28.500 0.562E+01	-106.300 28.500 0.129E+02	-106.300 28.500 0.197E+02	-106.300 28.500 0.285E+02	-106.300 28.500 0.344E+02	-106.300 28.500 0.325E+02	-106.300 28.500 0.318E+02	-106.300 28.500 0.308E+02	-106.300 28.500 0.298E+02	-106.300 28.500 0.377E+02	-106.300 28.500 0.427E+02	-106.300 28.500 0.505E+02	-106.300 28.500 0.602E+02	-106.300 28.500 0.581E+02	-106.300 28.500 0.555E+02	-106.300 28.500 0.509E+02	-106.300 28.500 0.467E+02	-106.300 28.500 0.372E+02	-106.300 28.500 0.282E+02	-106.300 28.500 0.188E+02	-106.300 28.500 0.875E+01	-106.300 28.500 0.158E+02	-106.300 28.500 0.228E+02	-106.300 28.500 0.330E+02	-106.300 28.500 0.315E+02	-106.300 28.500 0.305E+02	-106.300 28.500 0.212E+02	-106.300 28.500 0.142E+02	-106.300 28.500 0.749E+01	-106.300 28.500 0.552E+01	-106.300 28.500 0.460E+01	-106.300 28.500 0.394E+01	-106.300 28.500 0.268E+01	-106.300 28.500 0.233E+01	-106.300 28.500 0.164E+01	-106.300 28.500 0.942E+00	-106.300 28.500 0.107E+01	-106.300 28.500 0.117E+01	-106.300 28.500 0.167E+01	-106.300 28.500 0.180E+01	-106.300 28.500 0.211E+01	-106.300 28.500 0.236E+01	-106.300 28.500 0.270E+01	-106.300 28.500 0.270E+01
-106.200 28.500 0.799E+01	-106.200 28.500 0.782E+01	-106.200 28.500 0.725E+01	-106.200 28.500 0.693E+01	-106.200 28.500 0.621E+01	-106.200 28.500 0.581E+01	-106.200 28.500 0.520E+01	-106.200 28.500 0.124E+02	-106.200 28.500 0.194E+02	-106.200 28.500 0.284E+02	-106.200 28.500 0.348E+02	-106.200 28.500 0.326E+02	-106.200 28.500 0.317E+02	-106.200 28.500 0.305E+02	-106.200 28.500 0.294E+02	-106.200 28.500 0.375E+02	-106.200 28.500 0.425E+02	-106.200 28.500 0.508E+02	-106.200 28.500 0.607E+02	-106.200 28.500 0.591E+02	-106.200 28.500 0.570E+02	-106.200 28.500 0.532E+02	-106.200 28.500 0.490E+02	-106.200 28.500 0.388E+02	-106.200 28.500 0.299E+02	-106.200 28.500 0.198E+02	-106.200 28.500 0.935E+01	-106.200 28.500 0.169E+02	-106.200 28.500 0.242E+02	-106.200 28.500 0.344E+02	-106.200 28.500 0.329E+02	-106.200 28.500 0.318E+02	-106.200 28.500 0.221E+02	-106.200 28.500 0.152E+02	-106.200 28.500 0.830E+01	-106.200 28.500 0.606E+01	-106.200 28.500 0.519E+01	-106.200 28.500 0.423E+01	-106.200 28.500 0.285E+01	-106.200 28.500 0.256E+01	-106.200 28.500 0.171E+01	-106.200 28.500 0.883E+00	-106.200 28.500 0.956E+00	-106.200 28.500 0.109E+01	-106.200 28.500 0.163E+01	-106.200 28.500 0.185E+01	-106.200 28.500 0.227E+01	-106.200 28.500 0.255E+01	-106.200 28.500 0.294E+01	-106.200 28.500 0.300E+01
-106.100 28.500 0.659E+01	-106.100 28.500 0.658E+01	-106.100 28.500 0.617E+01	-106.100 28.500 0.597E+01	-106.100 28.500 0.544E+01	-106.100 28.500 0.517E+01	-106.100 28.500 0.472E+01	-106.100 28.500 0.115E+02	-106.100 28.500 0.184E+02	-106.100 28.500 0.269E+02	-106.100 28.500 0.333E+02	-106.100 28.500 0.313E+02	-106.100 28.500 0.303E+02	-106.100 28.500 0.294E+02	-106.100 28.500 0.285E+02	-106.100 28.500 0.361E+02	-106.100 28.500 0.403E+02	-106.100 28.500 0.481E+02	-106.100 28.500 0.574E+02	-106.100 28.500 0.571E+02	-106.100 28.500 0.562E+02	-106.100 28.500 0.542E+02	-106.100 28.500 0.510E+02	-106.100 28.500 0.403E+02	-106.100 28.500 0.317E+02	-106.100 28.500 0.210E+02	-106.100 28.500 0.105E+02	-106.100 28.500 0.183E+02	-106.100 28.500 0.255E+02	-106.100 28.500 0.355E+02	-106.100 28.500 0.337E+02	-106.100 28.500 0.325E+02	-106.100 28.500 0.229E+02	-106.100 28.500 0.164E+02	-106.100 28.500 0.939E+01	-106.100 28.500 0.704E+01	-106.100 28.500 0.624E+01	-106.100 28.500 0.483E+01	-106.100 28.500 0.334E+01	-106.100 28.500 0.304E+01	-106.100 28.500 0.203E+01	-106.100 28.500 0.106E+01	-106.100 28.500 0.102E+01	-106.100 28.500 0.125E+01	-106.100 28.500 0.192E+01	-106.100 28.500 0.227E+01	-106.100 28.500 0.285E+01	-106.100 28.500 0.324E+01	-106.100 28.500 0.374E+01	-106.100 28.500 0.394E+01
-106.000 28.500 0.439E+01	-106.000 28.500 0.463E+01	-106.000 28.500 0.449E+01	-106.000 28.500 0.453E+01	-106.000 28.500 0.431E+01	-106.000 28.500 0.434E+01	-106.000 28.500 0.415E+01	-106.000 28.500 0.102E+02	-106.000 28.500 0.167E+02	-106.000 28.500 0.239E+02	-106.000 28.500 0.296E+02	-106.000 28.500 0.283E+02	-106.000 28.500 0.277E+02	-106.000 28.500 0.274E+02	-106.000 28.500 0.270E+02	-106.000 28.500 0.336E+02	-106.000 28.500 0.361E+02	-106.000 28.500 0.425E+02	-106.000 28.500 0.503E+02	-106.000 28.500 0.520E+02	-106.000 28.500 0.533E+02	-106.000 28.500 0.538E+02	-106.000 28.500 0.525E+02	-106.000 28.500 0.416E+02	-106.000 28.500 0.335E+02	-106.000 28.500 0.225E+02	-106.000 28.500 0.120E+02	-106.000 28.500 0.198E+02	-106.000 28.500 0.266E+02	-106.000 28.500 0.359E+02	-106.000 28.500 0.338E+02	-106.000 28.500 0.325E+02	-106.000 28.500 0.236E+02	-106.000 28.500 0.177E+02	-106.000 28.500 0.107E+02	-106.000 28.500 0.840E+01	-106.000 28.500 0.770E+01	-106.000 28.500 0.576E+01	-106.000 28.500 0.416E+01	-106.000 28.500 0.381E+01	-106.000 28.500 0.267E+01	-106.000 28.500 0.150E+01	-106.000 28.500 0.129E+01	-106.000 28.500 0.168E+01	-106.000 28.500 0.254E+01	-106.000 28.500 0.305E+01	-106.000 28.500 0.381E+01	-106.000 28.500 0.437E+01	-106.000 28.500 0.504E+01	-106.000 28.500 0.543E+01
-105.900 28.500 0.225E+01	-105.900 28.500 0.273E+01	-105.900 28.500 0.285E+01	-105.900 28.500 0.311E+01	-105.900 28.500 0.317E+01	-105.900 28.500 0.350E+01	-105.900 28.500 0.354E+01	-105.900 28.500 0.943E+01	-105.900 28.500 0.161E+02	-105.900 28.500 0.229E+02	-105.900 28.500 0.284E+02	-105.900 28.500 0.274E+02	-105.900 28.500 0.266E+02	-105.900 28.500 0.263E+02	-105.900 28.500 0.259E+02	-105.900 28.500 0.320E+02	-105.900 28.500 0.337E+02	-105.900 28.500 0.398E+02	-105.900 28.500 0.467E+02	-105.900 28.500 0.502E+02	-105.900 28.500 0.535E+02	-105.900 28.500 0.561E+02	-105.900 28.500 0.569E+02	-105.900 28.500 0.447E+02	-105.900 28.500 0.358E+02	-105.900 28.500 0.234E+02	-105.900 28.500 0.117E+02	-105.900 28.500 0.196E+02	-105.900 28.500 0.266E+02	-105.900 28.500 0.358E+02	-105.900 28.500 0.337E+02	-105.900 28.500 0.324E+02	-105.900 28.500 0.233E+02	-105.900 28.500 0.173E+02	-105.900 28.500 0.102E+02	-105.900 28.500 0.796E+01	-105.900 28.500 0.748E+01	-105.900 28.500 0.486E+01	-105.900 28.500 0.342E+01	-105.900 28.500 0.330E+01	-105.900 28.500 0.239E+01	-105.900 28.500 0.136E+01	-105.900 28.500 0.129E+01	-105.900 28.500 0.195E+01	-105.900 28.500 0.312E+01	-105.900 28.500 0.391E+01	-105.900 28.500 0.495E+01	-105.900 28.500 0.578E+01	-105.900 28.500 0.674E+01	-105.900 28.500 0.742E+01
-105.800 28.500 0.798E+00	-105.800 28.500 0.140E+01	-105.800 28.500 0.175E+01	-105.800 28.500 0.215E+01	-105.800 28.500 0.239E+01	-105.800 28.500 0.290E+01	-105.800 28.500 0.309E+01	-105.800 28.500 0.876E+01	-105.800 28.500 0.154E+02	-105.800 28.500 0.218E+02	-105.800 28.500 0.269E+02	-105.800 28.500 0.264E+02	-105.800 28.500 0.253E+02	-105.800 28.500 0.252E+02	-105.800 28.500 0.248E+02	-105.800 28.500 0.304E+02	-105.800 28.500 0.318E+02	-105.800 28.500 0.375E+02	-105.800 28.500 0.436E+02	-105.800 28.500 0.482E+02	-105.800 28.500 0.526E+02	-105.800 28.500 0.564E+02	-105.800 28.500 0.586E+02	-105.800 28.500 0.460E+02	-105.800 28.500 0.369E+02	-105.800 28.500 0.240E+02	-105.800 28.500 0.118E+02	-105.800 28.500 0.197E+02	-105.800 28.500 0.269E+02	-105.800 28.500 0.358E+02	-105.800 28.500 0.339E+02	-105.800 28.500 0.329E+02	-105.800 28.500 0.236E+02	-105.800 28.500 0.177E+02	-105.800 28.500 0.108E+02	-105.800 28.500 0.851E+01	-105.800 28.500 0.809E+01	-105.800 28.500 0.507E+01	-105.800 28.500 0.360E+01	-105.800 28.500 0.342E+01	-105.800 28.500 0.254E+01	-105.800 28.500 0.145E+01	-105.800 28.500 0.131E+01	-105.800 28.500 0.208E+01	-105.800 28.500 0.337E+01	-105.800 28.500 0.428E+01	-105.800 28.500 0.543E+01	-105.800 28.500 0.637E+01	-105.800 28.500 0.746E+01	-105.800 28.500 0.827E+01
-105.700 28.500 0.712E-01	-105.700 28.500 0.682E+00	-105.700 28.500 0.119E+01	-105.700 28.500 0.164E+01	-105.700 28.500 0.197E+01	-105.700 28.500 0.252E+01	-105.700 28.500 0.276E+01	-105.700 28.500 0.816E+01	-105.700 28.500 0.145E+02	-105.700 28.500 0.206E+02	-105.700 28.500 0.255E+02	-105.700 28.500 0.252E+02	-105.700 28.500 0.242E+02	-105.700 28.500 0.243E+02	-105.700 28.500 0.240E+02	-105.700 28.500 0.290E+02	-105.700 28.500 0.303E+02	-105.700 28.500 0.356E+02	-105.700 28.500 0.409E+02	-105.700 28.500 0.457E+02	-105.700 28.500 0.504E+02	-105.700 28.500 0.545E+02	-105.700 28.500 0.575E+02	-105.700 28.500 0.454E+02	-105.700 28.500 0.369E+02	-105.700 28.500 0.245E+02	-105.700 28.500 0.127E+02	-105.700 28.500 0.203E+02	-105.700 28.500 0.276E+02	-105.700 28.500 0.359E+02	-105.700 28.500 0.346E+02	-105.700 28.500 0.340E+02	-105.700 28.500 0.247E+02	-105.700 28.500 0.190E+02	-105.700 28.500 0.126E+02	-105.700 28.500 0.102E+02	-105.700 28.500 0.967E+01	-105.700 28.500 0.657E+01	-105.700 28.500 0.486E+01	-105.700 28.500 0.431E+01	-105.700 28.500 0.319E+01	-105.700 28.500 0.181E+01	-105.700 28.500 0.136E+01	-105.700 28.500 0.209E+01	-105.700 28.500 0.333E+01	-105.700 28.500 0.421E+01	-105.700 28.500 0.532E+01	-105.700 28.500 0.622E+01	-105.700 28.500 0.727E+01	-105.700 28.500 0.805E+01
-105.600 28.500 0.128E+00	-105.600 28.500 0.614E+00	-105.600 28.500 0.118E+01	-105.600 28.500 0.158E+01	-105.600 28.500 0.187E+01	-105.600 28.500 0.232E+01	-105.600 28.500 0.253E+01	-105.600 28.500 0.759E+01	-105.600 28.500 0.135E+02	-105.600 28.500 0.193E+02	-105.600 28.500 0.241E+02	-105.600 28.500 0.241E+02	-105.600 28.500 0.232E+02	-105.600 28.500 0.236E+02	-105.600 28.500 0.236E+02	-105.600 28.500 0.279E+02	-105.600 28.500 0.291E+02	-105.600 28.500 0.341E+02	-105.600 28.500 0.386E+02	-105.600 28.500 0.427E+02	-105.600 28.500 0.469E+02	-105.600 28.500 0.506E+02	-105.600 28.500 0.535E+02	-105.600 28.500 0.429E+02	-105.600 28.500 0.360E+02	-105.600 28.500 0.250E+02	-105.600 28.500 0.146E+02	-105.600 28.500 0.218E+02	-105.600 28.500 0.288E+02	-105.600 28.500 0.362E+02	-105.600 28.500 0.355E+02	-105.600 28.500 0.355E+02	-105.600 28.500 0.265E+02	-105.600 28.500 0.215E+02	-105.600 28.500 0.158E+02	-105.600 28.500 0.131E+02	-105.600 28.500 0.122E+02	-105.600 28.500 0.930E+01	-105.600 28.500 0.716E+01	-105.600 28.500 0.597E+01	-105.600 28.500 0.433E+01	-105.600 28.500 0.243E+01	-105.600 28.500 0.141E+01	-105.600 28.500 0.196E+01	-105.600 28.500 0.299E+01	-105.600 28.500 0.370E+01	-105.600 28.500 0.464E+01	-105.600 28.500 0.535E+01	-105.600 28.500 0.620E+01	-105.600 28.500 0.680E+01
-105.500 28.500 0.104E+01	-105.500 28.500 0.128E+01	-105.500 28.500 0.177E+01	-105.500 28.500 0.198E+01	-105.500 28.500 0.210E+01	-105.500 28.500 0.228E+01	-105.500 28.500 0.235E+01	-105.500 28.500 0.700E+01	-105.500 28.500 0.124E+02	-105.500 28.500 0.180E+02	-105.500 28.500 0.227E+02	-105.500 28.500 0.229E+02	-105.500 28.500 0.224E+02	-105.500 28.500 0.231E+02	-105.500 28.500 0.233E+02	-105.500 28.500 0.270E+02	-105.500 28.500 0.282E+02	-105.500 28.500 0.330E+02	-105.500 28.500 0.367E+02	-105.500 28.500 0.395E+02	-105.500 28.500 0.424E+02	-105.500 28.500 0.449E+02	-105.500 28.500 0.471E+02	-105.500 28.500 0.388E+02	-105.500 28.500 0.342E+02	-105.500 28.500 0.255E+02	-105.500 28.500 0.173E+02	-105.500 28.500 0.241E+02	-105.500 28.500 0.309E+02	-105.500 28.500 0.372E+02	-105.500 28.500 0.370E+02	-105.500 28.500 0.376E+02	-105.500 28.500 0.292E+02	-105.500 28.500 0.250E+02	-105.500 28.500 0.198E+02	-105.500 28.500 0.169E+02	-105.500 28.500 0.155E+02	-105.500 28.500 0.130E+02	-105.500 28.500 0.103E+02	-105.500 28.500 0.831E+01	-105.500 28.500 0.592E+01	-105.500 28.500 0.330E+01	-105.500 28.500 0.146E+01	-105.500 28.500 0.168E+01	-105.500 28.500 0.235E+01	-105.500 28.500 0.274E+01	-105.500 28.500 0.335E+01	-105.500 28.500 0.373E+01	-105.500 28.500 0.420E+01	-105.500 28.500 0.448E+01
-105.400 28.500 0.875E+00	-105.400 28.500 0.101E+01	-105.400 28.500 0.154E+01	-105.400 28.500 0.172E+01	-105.400 28.500 0.186E+01	-105.400 28.500 0.198E+01	-105.400 28.500 0.208E+01	-105.400 28.500 0.673E+01	-105.400 28.500 0.119E+02	-105.400 28.500 0.178E+02	-105.400 28.500 0.228E+02	-105.400 28.500 0.231E+02	-105.400 28.500 0.228E+02	-105.400 28.500 0.235E+02	-105.400 28.500 0.238E+02	-105.400 28.500 0.265E+02	-105.400 28.500 0.268E+02	-105.400 28.500 0.307E+02	-105.400 28.500 0.330E+02	-105.400 28.500 0.358E+02	-105.400 28.500 0.386E+02	-105.400 28.500 0.414E+02	-105.400 28.500 0.439E+02	-105.400 28.500 0.380E+02	-105.400 28.500 0.357E+02	-105.400 28.500 0.292E+02	-105.400 28.500 0.233E+02	-105.400 28.500 0.297E+02	-105.400 28.500 0.358E+02	-105.400 28.500 0.408E+02	-105.400 28.500 0.409E+02	-105.400 28.500 0.417E+02	-105.400 28.500 0.342E+02	-105.400 28.500 0.308E+02	-105.400 28.500 0.256E+02	-105.400 28.500 0.223E+02	-105.400 28.500 0.203E+02	-105.400 28.500 0.183E+02	-105.400 28.500 0.146E+02	-105.400 28.500 0.117E+02	-105.400 28.500 0.818E+01	-105.400 28.500 0.451E+01	-105.400 28.500 0.148E+01	-105.400 28.500 0.149E+01	-105.400 28.500 0.190E+01	-105.400 28.500 0.206E+01	-105.400 28.500 0.243E+01	-105.400 28.500 0.258E+01	-105.400 28.500 0.277E+01	-105.400 28.500 0.283E+01
-105.300 28.500 0.795E+00	-105.300 28.500 0.834E+00	-105.300 28.500 0.136E+01	-105.300 28.500 0.149E+01	-105.300 28.500 0.162E+01	-105.300 28.500 0.169E+01	-105.300 28.500 0.182E+01	-105.300 28.500 0.628E+01	-105.300 28.500 0.112E+02	-105.300 28.500 0.169E+02	-105.300 28.500 0.218E+02	-105.300 28.500 0.224E+02	-105.300 28.500 0.224E+02	-105.300 28.500 0.233E+02	-105.300 28.500 0.238E+02	-105.300 28.500 0.259E+02	-105.300 28.500 0.259E+02	-105.300 28.500 0.292E+02	-105.300 28.500 0.306E+02	-105.300 28.500 0.331E+02	-105.300 28.500 0.357E+02	-105.300 28.500 0.384E+02	-105.300 28.500 0.409E+02	-105.300 28.500 0.366E+02	-105.300 28.500 0.360E+02	-105.300 28.500 0.311E+02	-105.300 28.500 0.268E+02	-105.300 28.500 0.327E+02	-105.300 28.500 0.380E+02	-105.300 28.500 0.419E+02	-105.300 28.500 0.421E+02	-105.300 28.500 0.429E+02	-105.300 28.500 0.366E+02	-105.300 28.500 0.337E+02	-105.300 28.500 0.288E+02	-105.300 28.500 0.253E+02	-105.300 28.500 0.228E+02	-105.300 28.500 0.210E+02	-105.300 28.500 0.170E+02	-105.300 28.500 0.135E+02	-105.300 28.500 0.943E+01	-105.300 28.500 0.520E+01	-105.300 28.500 0.147E+01	-105.300 28.500 0.136E+01	-105.300 28.500 0.159E+01	-105.300 28.500 0.160E+01	-105.300 28.500 0.178E+01	-105.300 28.500 0.178E+01	-105.300 28.500 0.177E+01	-105.300 28.500 0.169E+01
-105.200 28.500 0.770E+00	-105.200 28.500 0.722E+00	-105.200 28.500 0.122E+01	-105.200 28.500 0.129E+01	-105.200 28.500 0.139E+01	-105.200 28.500 0.142E+01	-105.200 28.500 0.155E+01	-105.200 28.500 0.559E+01	-105.200 28.500 0.100E+02	-105.200 28.500 0.151E+02	-105.200 28.500 0.196E+02	-105.200 28.500 0.206E+02	-105.200 28.500 0.211E+02	-105.200 28.500 0.225E+02	-105.200 28.500 0.233E+02	-105.200 28.500 0.254E+02	-105.200 28.500 0.254E+02	-105.200 28.500 0.287E+02	-105.200 28.500 0.301E+02	-105.200 28.500 0.320E+02	-105.200 28.500 0.340E+02	-105.200 28.500 0.361E+02	-105.200 28.500 0.380E+02	-105.200 28.500 0.348E+02	-105.200 28.500 0.351E+02	-105.200 28.500 0.313E+02	-105.200 28.500 0.282E+02	-105.200 28.500 0.333E+02	-105.200 28.500 0.377E+02	-105.200 28.500 0.405E+02	-105.200 28.500 0.408E+02	-105.200 28.500 0.414E+02	-105.200 28.500 0.363E+02	-105.200 28.500 0.340E+02	-105.200 28.500 0.296E+02	-105.200 28.500 0.261E+02	-105.200 28.500 0.233E+02	-105.200 28.500 0.217E+02	-105.200 28.500 0.175E+02	-105.200 28.500 0.140E+02	-105.200 28.500 0.975E+01	-105.200 28.500 0.540E+01	-105.200 28.500 0.143E+01	-105.200 28.500 0.130E+01	-105.200 28.500 0.143E+01	-105.200 28.500 0.135E+01	-105.200 28.500 0.140E+01	-105.200 28.500 0.132E+01	-105.200 28.500 0.120E+01	-105.200 28.500 0.105E+01
-105.100 28.500 0.813E+00	-105.100 28.500 0.681E+00	-105.100 28.500 0.112E+01	-105.100 28.500 0.112E+01	-105.100 28.500 0.118E+01	-105.100 28.500 0.116E+01	-105.100 28.500 0.126E+01	-105.100 28.500 0.467E+01	-105.100 28.500 0.845E+01	-105.100 28.500 0.126E+02	-105.100 28.500 0.161E+02	-105.100 28.500 0.179E+02	-105.100 28.500 0.188E+02	-105.100 28.500 0.208E+02	-105.100 28.500 0.219E+02	-105.100 28.500 0.249E+02	-105.100 28.500 0.256E+02	-105.100 28.500 0.295E+02	-105.100 28.500 0.316E+02	-105.100 28.500 0.324E+02	-105.100 28.500 0.332E+02	-105.100 28.500 0.342E+02	-105.100 28.500 0.350E+02	-105.100 28.500 0.322E+02	-105.100 28.500 0.330E+02	-105.100 28.500 0.298E+02	-105.100 28.500 0.273E+02	-105.100 28.500 0.316E+02	-105.100 28.500 0.348E+02	-105.100 28.500 0.366E+02	-105.100 28.500 0.369E+02	-105.100 28.500 0.372E+02	-105.100 28.500 0.333E+02	-105.100 28.500 0.317E+02	-105.100 28.500 0.283E+02	-105.100 28.500 0.248E+02	-105.100 28.500 0.219E+02	-105.100 28.500 0.203E+02	-105.100 28.500 0.163E+02	-105.100 28.500 0.132E+02	-105.100 28.500 0.918E+01	-105.100 28.500 0.513E+01	-105.100 28.500 0.138E+01	-105.100 28.500 0.130E+01	-105.100 28.500 0.143E+01	-105.100 28.500 0.131E+01	-105.100 28.500 0.132E+01	-105.100 28.500 0.124E+01	-105.100 28.500 0.108E+01	-105.100 28.500 0.932E+00
-105.000 28.500 0.986E+00	-105.000 28.500 0.749E+00	-105.000 28.500 0.113E+01	-105.000 28.500 0.102E+01	-105.000 28.500 0.100E+01	-105.000 28.500 0.908E+00	-105.000 28.500 0.947E+00	-105.000 28.500 0.352E+01	-105.000 28.500 0.649E+01	-105.000 28.500 0.930E+01	-105.000 28.500 0.118E+02	-105.000 28.500 0.143E+02	-105.000 28.500 0.157E+02	-105.000 28.500 0.184E+02	-105.000 28.500 0.199E+02	-105.000 28.500 0.241E+02	-105.000 28.500 0.262E+02	-105.000 28.500 0.314E+02	-105.000 28.500 0.349E+02	-105.000 28.500 0.340E+02	-105.000 28.500 0.332E+02	-105.000 28.500 0.325E+02	-105.000 28.500 0.316E+02	-105.000 28.500 0.286E+02	-105.000 28.500 0.293E+02	-105.000 28.500 0.264E+02	-105.000 28.500 0.239E+02	-105.000 28.500 0.272E+02	-105.000 28.500 0.293E+02	-105.000 28.500 0.301E+02	-105.000 28.500 0.305E+02	-105.000 28.500 0.305E+02	-105.000 28.500 0.277E+02	-105.000 28.500 0.269E+02	-105.000 28.500 0.248E+02	-105.000 28.500 0.215E+02	-105.000 28.500 0.188E+02	-105.000 28.500 0.169E+02	-105.000 28.500 0.135E+02	-105.000 28.500 0.111E+02	-105.000 28.500 0.771E+01	-105.000 28.500 0.440E+01	-105.000 28.500 0.135E+01	-105.000 28.500 0.139E+01	-105.000 28.500 0.160E+01	-105.000 28.500 0.153E+01	-105.000 28.500 0.158E+01	-105.000 28.500 0.159E+01	-105.000 28.500 0.147E+01	-105.000 28.500 0.142E+01
-104.900 28.500 0.818E+00	-104.900 28.500 0.503E+00	-104.900 28.500 0.866E+00	-104.900 28.500 0.691E+00	-104.900 28.500 0.616E+00	-104.900 28.500 0.462E+00	-104.900 28.500 0.482E+00	-104.900 28.500 0.210E+01	-104.900 28.500 0.413E+01	-104.900 28.500 0.542E+01	-104.900 28.500 0.680E+01	-104.900 28.500 0.967E+01	-104.900 28.500 0.116E+02	-104.900 28.500 0.147E+02	-104.900 28.500 0.164E+02	-104.900 28.500 0.226E+02	-104.900 28.500 0.266E+02	-104.900 28.500 0.336E+02	-104.900 28.500 0.393E+02	-104.900 28.500 0.356E+02	-104.900 28.500 0.320E+02	-104.900 28.500 0.285E+02	-104.900 28.500 0.250E+02	-104.900 28.500 0.234E+02	-104.900 28.500 0.258E+02	-104.900 28.500 0.250E+02	-104.900 28.500 0.243E+02	-104.900 28.500 0.265E+02	-104.900 28.500 0.273E+02	-104.900 28.500 0.267E+02	-104.900 28.500 0.272E+02	-104.900 28.500 0.269E+02	-104.900 28.500 0.251E+02	-104.900 28.500 0.252E+02	-104.900 28.500 0.243E+02	-104.900 28.500 0.211E+02	-104.900 28.500 0.184E+02	-104.900 28.500 0.162E+02	-104.900 28.500 0.129E+02	-104.900 28.500 0.107E+02	-104.900 28.500 0.735E+01	-104.900 28.500 0.422E+01	-104.900 28.500 0.134E+01	-104.900 28.500 0.138E+01	-104.900 28.500 0.154E+01	-104.900 28.500 0.140E+01	-104.900 28.500 0.140E+01	-104.900 28.500 0.139E+01	-104.900 28.500 0.119E+01	-104.900 28.500 0.112E+01
-104.800 28.500 0.927E+00	-104.800 28.500 0.526E+00	-104.800 28.500 0.873E+00	-104.800 28.500 0.622E+00	-104.800 28.500 0.484E+00	-104.800 28.500 0.254E+00	-104.800 28.500 0.254E+00	-104.800 28.500 0.119E+01	-104.800 28.500 0.257E+01	-104.800 28.500 0.283E+01	-104.800 28.500 0.347E+01	-104.800 28.500 0.671E+01	-104.800 28.500 0.913E+01	-104.800 28.500 0.127E+02	-104.800 28.500 0.144E+02	-104.800 28.500 0.219E+02	-104.800 28.500 0.270E+02	-104.800 28.500 0.349E+02	-104.800 28.500 0.419E+02	-104.800 28.500 0.368E+02	-104.800 28.500 0.316E+02	-104.800 28.500 0.265E+02	-104.800 28.500 0.215E+02	-104.800 28.500 0.204E+02	-104.800 28.500 0.236E+02	-104.800 28.500 0.238E+02	-104.800 28.500 0.238E+02	-104.800 28.500 0.252E+02	-104.800 28.500 0.252E+02	-104.800 28.500 0.236E+02	-104.800 28.500 0.243E+02	-104.800 28.500 0.237E+02	-104.800 28.500 0.226E+02	-104.800 28.500 0.234E+02	-104.800 28.500 0.233E+02	-104.800 28.500 0.200E+02	-104.800 28.500 0.175E+02	-104.800 28.500 0.153E+02	-104.800 28.500 0.121E+02	-104.800 28.500 0.998E+01	-104.800 28.500 0.689E+01	-104.800 28.500 0.400E+01	-104.800 28.500 0.136E+01	-104.800 28.500 0.140E+01	-104.800 28.500 0.152E+01	-104.800 28.500 0.134E+01	-104.800 28.500 0.130E+01	-104.800 28.500 0.129E+01	-104.800 28.500 0.102E+01	-104.800 28.500 0.944E+00
-104.700 28.500 0.127E+01	-104.700 28.500 0.783E+00	-104.700 28.500 0.111E+01	-104.700 28.500 0.789E+00	-104.700 28.500 0.593E+00	-104.700 28.500 0.283E+00	-104.700 28.500 0.266E+00	-104.700 28.500 0.823E+00	-104.700 28.500 0.179E+01	-104.700 28.500 0.153E+01	-104.700 28.500 0.180E+01	-104.700 28.500 0.540E+01	-104.700 28.500 0.837E+01	-104.700 28.500 0.122E+02	-104.700 28.500 0.141E+02	-104.700 28.500 0.219E+02	-104.700 28.500 0.272E+02	-104.700 28.500 0.352E+02	-104.700 28.500 0.426E+02	-104.700 28.500 0.373E+02	-104.700 28.500 0.319E+02	-104.700 28.500 0.266E+02	-104.700 28.500 0.215E+02	-104.700 28.500 0.196E+02	-104.700 28.500 0.225E+02	-104.700 28.500 0.224E+02	-104.700 28.500 0.221E+02	-104.700 28.500 0.232E+02	-104.700 28.500 0.228E+02	-104.700 28.500 0.207E+02	-104.700 28.500 0.216E+02	-104.700 28.500 0.209E+02	-104.700 28.500 0.201E+02	-104.700 28.500 0.211E+02	-104.700 28.500 0.213E+02	-104.700 28.500 0.182E+02	-104.700 28.500 0.159E+02	-104.700 28.500 0.138E+02	-104.700 28.500 0.109E+02	-104.700 28.500 0.898E+01	-104.700 28.500 0.626E+01	-104.700 28.500 0.370E+01	-104.700 28.500 0.139E+01	-104.700 28.500 0.143E+01	-104.700 28.500 0.152E+01	-104.700 28.500 0.133E+01	-104.700 28.500 0.126E+01	-104.700 28.500 0.127E+01	-104.700 28.500 0.956E+00	-104.700 28.500 0.890E+00
-104.600 28.500 0.179E+01	-104.600 28.500 0.123E+01	-104.600 28.500 0.155E+01	-104.600 28.500 0.116E+01	-104.600 28.500 0.914E+00	-104.600 28.500 0.531E+00	-104.600 28.500 0.501E+00	-104.600 28.500 0.974E+00	-104.600 28.500 0.179E+01	-104.600 28.500 0.151E+01	-104.600 28.500 0.174E+01	-104.600 28.500 0.573E+01	-104.600 28.500 0.927E+01	-104.600 28.500 0.134E+02	-104.600 28.500 0.156E+02	-104.600 28.500 0.226E+02	-104.600 28.500 0.272E+02	-104.600 28.500 0.345E+02	-104.600 28.500 0.412E+02	-104.600 28.500 0.370E+02	-104.600 28.500 0.328E+02	-104.600 28.500 0.286E+02	-104.600 28.500 0.247E+02	-104.600 28.500 0.211E+02	-104.600 28.500 0.226E+02	-104.600 28.500 0.211E+02	-104.600 28.500 0.194E+02	-104.600 28.500 0.203E+02	-104.600 28.500 0.200E+02	-104.600 28.500 0.180E+02	-104.600 28.500 0.190E+02	-104.600 28.500 0.182E+02	-104.600 28.500 0.175E+02	-104.600 28.500 0.184E+02	-104.600 28.500 0.185E+02	-104.600 28.500 0.157E+02	-104.600 28.500 0.138E+02	-104.600 28.500 0.118E+02	-104.600 28.500 0.923E+01	-104.600 28.500 0.770E+01	-104.600 28.500 0.546E+01	-104.600 28.500 0.333E+01	-104.600 28.500 0.141E+01	-104.600 28.500 0.148E+01	-104.600 28.500 0.154E+01	-104.600 28.500 0.138E+01	-104.600 28.500 0.129E+01	-104.600 28.500 0.133E+01	-104.600 28.500 0.998E+00	-104.600 28.500 0.954E+00
-104.500 28.500 0.243E+01	-104.500 28.500 0.181E+01	-104.500 28.500 0.211E+01	-104.500 28.500 0.167E+01	-104.500 28.500 0.140E+01	-104.500 28.500 0.961E+00	-104.500 28.500 0.917E+00	-104.500 28.500 0.160E+01	-104.500 28.500 0.253E+01	-104.500 28.500 0.272E+01	-104.500 28.500 0.320E+01	-104.500 28.500 0.765E+01	-104.500 28.500 0.118E+02	-104.500 28.500 0.161E+02	-104.500 28.500 0.188E+02	-104.500 28.500 0.241E+02	-104.500 28.500 0.271E+02	-104.500 28.500 0.329E+02	-104.500 28.500 0.379E+02	-104.500 28.500 0.362E+02	-104.500 28.500 0.344E+02	-104.500 28.500 0.325E+02	-104.500 28.500 0.311E+02	-104.500 28.500 0.249E+02	-104.500 28.500 0.239E+02	-104.500 28.500 0.200E+02	-104.500 28.500 0.161E+02	-104.500 28.500 0.169E+02	-104.500 28.500 0.169E+02	-104.500 28.500 0.154E+02	-104.500 28.500 0.163E+02	-104.500 28.500 0.156E+02	-104.500 28.500 0.149E+02	-104.500 28.500 0.154E+02	-104.500 28.500 0.152E+02	-104.500 28.500 0.128E+02	-104.500 28.500 0.113E+02	-104.500 28.500 0.959E+01	-104.500 28.500 0.747E+01	-104.500 28.500 0.633E+01	-104.500 28.500 0.460E+01	-104.500 28.500 0.294E+01	-104.500 28.500 0.142E+01	-104.500 28.500 0.153E+01	-104.500 28.500 0.158E+01	-104.500 28.500 0.147E+01	-104.500 28.500 0.137E+01	-104.500 28.500 0.145E+01	-104.500 28.500 0.114E+01	-104.500 28.500 0.113E+01
-104.400 28.500 0.271E+01	-104.400 28.500 0.206E+01	-104.400 28.500 0.235E+01	-104.400 28.500 0.186E+01	-104.400 28.500 0.156E+01	-104.400 28.500 0.108E+01	-104.400 28.500 0.102E+01	-104.400 28.500 0.148E+01	-104.400 28.500 0.212E+01	-104.400 28.500 0.211E+01	-104.400 28.500 0.237E+01	-104.400 28.500 0.792E+01	-104.400 28.500 0.132E+02	-104.400 28.500 0.183E+02	-104.400 28.500 0.221E+02	-104.400 28.500 0.261E+02	-104.400 28.500 0.280E+02	-104.400 28.500 0.328E+02	-104.400 28.500 0.364E+02	-104.400 28.500 0.367E+02	-104.400 28.500 0.368E+02	-104.400 28.500 0.366E+02	-104.400 28.500 0.371E+02	-104.400 28.500 0.282E+02	-104.400 28.500 0.245E+02	-104.400 28.500 0.182E+02	-104.400 28.500 0.119E+02	-104.400 28.500 0.123E+02	-104.400 28.500 0.123E+02	-104.400 28.500 0.111E+02	-104.400 28.500 0.119E+02	-104.400 28.500 0.113E+02	-104.400 28.500 0.109E+02	-104.400 28.500 0.113E+02	-104.400 28.500 0.113E+02	-104.400 28.500 0.931E+01	-104.400 28.500 0.813E+01	-104.400 28.500 0.653E+01	-104.400 28.500 0.501E+01	-104.400 28.500 0.441E+01	-104.400 28.500 0.334E+01	-104.400 28.500 0.234E+01	-104.400 28.500 0.143E+01	-104.400 28.500 0.157E+01	-104.400 28.500 0.158E+01	-104.400 28.500 0.153E+01	-104.400 28.500 0.139E+01	-104.400 28.500 0.149E+01	-104.400 28.500 0.118E+01	-104.400 28.500 0.119E+01
-104.300 28.500 0.314E+01	-104.300 28.500 0.241E+01	-104.300 28.500 0.267E+01	-104.300 28.500 0.210E+01	-104.300 28.500 0.173E+01	-104.300 28.500 0.121E+01	-104.300 28.500 0.109E+01	-104.300 28.500 0.138E+01	-104.300 28.500 0.183E+01	-104.300 28.500 0.164E+01	-104.300 28.500 0.177E+01	-104.300 28.500 0.782E+01	-104.300 28.500 0.137E+02	-104.300 28.500 0.192E+02	-104.300 28.500 0.237E+02	-104.300 28.500 0.267E+02	-104.300 28.500 0.277E+02	-104.300 28.500 0.318E+02	-104.300 28.500 0.345E+02	-104.300 28.500 0.360E+02	-104.300 28.500 0.374E+02	-104.300 28.500 0.384E+02	-104.300 28.500 0.401E+02	-104.300 28.500 0.296E+02	-104.300 28.500 0.242E+02	-104.300 28.500 0.165E+02	-104.300 28.500 0.883E+01	-104.300 28.500 0.906E+01	-104.300 28.500 0.891E+01	-104.300 28.500 0.811E+01	-104.300 28.500 0.881E+01	-104.300 28.500 0.832E+01	-104.300 28.500 0.801E+01	-104.300 28.500 0.838E+01	-104.300 28.500 0.847E+01	-104.300 28.500 0.681E+01	-104.300 28.500 0.591E+01	-104.300 28.500 0.441E+01	-104.300 28.500 0.335E+01	-104.300 28.500 0.310E+01	-104.300 28.500 0.249E+01	-104.300 28.500 0.195E+01	-104.300 28.500 0.144E+01	-104.300 28.500 0.160E+01	-104.300 28.500 0.159E+01	-104.300 28.500 0.158E+01	-104.300 28.500 0.141E+01	-104.300 28.500 0.152E+01	-104.300 28.500 0.121E+01	-104.300 28.500 0.124E+01
-104.200 28.500 0.371E+01	-104.200 28.500 0.288E+01	-104.200 28.500 0.309E+01	-104.200 28.500 0.243E+01	-104.200 28.500 0.197E+01	-104.200 28.500 0.139E+01	-104.200 28.500 0.119E+01	-104.200 28.500 0.138E+01	-104.200 28.500 0.174E+01	-104.200 28.500 0.142E+01	-104.200 28.500 0.149E+01	-104.200 28.500 0.746E+01	-104.200 28.500 0.134E+02	-104.200 28.500 0.188E+02	-104.200 28.500 0.234E+02	-104.200 28.500 0.258E+02	-104.200 28.500 0.264E+02	-104.200 28.500 0.300E+02	-104.200 28.500 0.321E+02	-104.200 28.500 0.343E+02	-104.200 28.500 0.362E+02	-104.200 28.500 0.378E+02	-104.200 28.500 0.401E+02	-104.200 28.500 0.291E+02	-104.200 28.500 0.231E+02	-104.200 28.500 0.151E+02	-104.200 28.500 0.697E+01	-104.200 28.500 0.714E+01	-104.200 28.500 0.695E+01	-104.200 28.500 0.646E+01	-104.200 28.500 0.707E+01	-104.200 28.500 0.665E+01	-104.200 28.500 0.633E+01	-104.200 28.500 0.655E+01	-104.200 28.500 0.669E+01	-104.200 28.500 0.527E+01	-104.200 28.500 0.460E+01	-104.200 28.500 0.325E+01	-104.200 28.500 0.247E+01	-104.200 28.500 0.239E+01	-104.200 28.500 0.204E+01	-104.200 28.500 0.176E+01	-104.200 28.500 0.145E+01	-104.200 28.500 0.161E+01	-104.200 28.500 0.158E+01	-104.200 28.500 0.162E+01	-104.200 28.500 0.143E+01	-104.200 28.500 0.153E+01	-104.200 28.500 0.124E+01	-104.200 28.500 0.127E+01
-104.100 28.500 0.441E+01	-104.100 28.500 0.347E+01	-104.100 28.500 0.361E+01	-104.100 28.500 0.285E+01	-104.100 28.500 0.227E+01	-104.100 28.500 0.164E+01	-104.100 28.500 0.135E+01	-104.100 28.500 0.152E+01	-104.100 28.500 0.188E+01	-104.100 28.500 0.150E+01	-104.100 28.500 0.161E+01	-104.100 28.500 0.689E+01	-104.100 28.500 0.124E+02	-104.100 28.500 0.173E+02	-104.100 28.500 0.214E+02	-104.100 28.500 0.236E+02	-104.100 28.500 0.242E+02	-104.100 28.500 0.274E+02	-104.100 28.500 0.295E+02	-104.100 28.500 0.315E+02	-104.100 28.500 0.333E+02	-104.100 28.500 0.349E+02	-104.100 28.500 0.372E+02	-104.100 28.500 0.268E+02	-104.100 28.500 0.211E+02	-104.100 28.500 0.138E+02	-104.100 28.500 0.622E+01	-104.100 28.500 0.648E+01	-104.100 28.500 0.635E+01	-104.100 28.500 0.610E+01	-104.100 28.500 0.667E+01	-104.100 28.500 0.628E+01	-104.100 28.500 0.577E+01	-104.100 28.500 0.580E+01	-104.100 28.500 0.585E+01	-104.100 28.500 0.460E+01	-104.100 28.500 0.409E+01	-104.100 28.500 0.293E+01	-104.100 28.500 0.230E+01	-104.100 28.500 0.222E+01	-104.100 28.500 0.195E+01	-104.100 28.500 0.173E+01	-104.100 28.500 0.144E+01	-104.100 28.500 0.160E+01	-104.100 28.500 0.154E+01	-104.100 28.500 0.162E+01	-104.100 28.500 0.143E+01	-104.100 28.500 0.151E+01	-104.100 28.500 0.124E+01	-104.100 28.500 0.128E+01
-104.000 28.500 0.518E+01	-104.000 28.500 0.413E+01	-104.000 28.500 0.420E+01	-104.000 28.500 0.335E+01	-104.000 28.500 0.267E+01	-104.000 28.500 0.200E+01	-104.000 28.500 0.160E+01	-104.000 28.500 0.183E+01	-104.000 28.500 0.228E+01	-104.000 28.500 0.191E+01	-104.000 28.500 0.213E+01	-104.000 28.500 0.616E+01	-104.000 28.500 0.105E+02	-104.000 28.500 0.145E+02	-104.000 28.500 0.176E+02	-104.000 28.500 0.201E+02	-104.000 28.500 0.210E+02	-104.000 28.500 0.242E+02	-104.000 28.500 0.266E+02	-104.000 28.500 0.278E+02	-104.000 28.500 0.288E+02	-104.000 28.500 0.299E+02	-104.000 28.500 0.313E+02	-104.000 28.500 0.227E+02	-104.000 28.500 0.183E+02	-104.000 28.500 0.126E+02	-104.000 28.500 0.651E+01	-104.000 28.500 0.695E+01	-104.000 28.500 0.700E+01	-104.000 28.500 0.694E+01	-104.000 28.500 0.747E+01	-104.000 28.500 0.704E+01	-104.000 28.500 0.623E+01	-104.000 28.500 0.597E+01	-104.000 28.500 0.577E+01	-104.000 28.500 0.463E+01	-104.000 28.500 0.421E+01	-104.000 28.500 0.328E+01	-104.000 28.500 0.266E+01	-104.000 28.500 0.246E+01	-104.000 28.500 0.212E+01	-104.000 28.500 0.183E+01	-104.000 28.500 0.141E+01	-104.000 28.500 0.155E+01	-104.000 28.500 0.148E+01	-104.000 28.500 0.160E+01	-104.000 28.500 0.142E+01	-104.000 28.500 0.145E+01	-104.000 28.500 0.122E+01	-104.000 28.500 0.127E+01
-103.900 28.500 0.585E+01	-103.900 28.500 0.471E+01	-103.900 28.500 0.471E+01	-103.900 28.500 0.379E+01	-103.900 28.500 0.300E+01	-103.900 28.500 0.230E+01	-103.900 28.500 0.181E+01	-103.900 28.500 0.195E+01	-103.900 28.500 0.233E+01	-103.900 28.500 0.191E+01	-103.900 28.500 0.209E+01	-103.900 28.500 0.543E+01	-103.900 28.500 0.926E+01	-103.900 28.500 0.128E+02	-103.900 28.500 0.155E+02	-103.900 28.500 0.176E+02	-103.900 28.500 0.182E+02	-103.900 28.500 0.209E+02	-103.900 28.500 0.229E+02	-103.900 28.500 0.241E+02	-103.900 28.500 0.251E+02	-103.900 28.500 0.264E+02	-103.900 28.500 0.280E+02	-103.900 28.500 0.200E+02	-103.900 28.500 0.158E+02	-103.900 28.500 0.105E+02	-103.900 28.500 0.481E+01	-103.900 28.500 0.536E+01	-103.900 28.500 0.562E+01	-103.900 28.500 0.582E+01	-103.900 28.500 0.630E+01	-103.900 28.500 0.597E+01	-103.900 28.500 0.498E+01	-103.900 28.500 0.452E+01	-103.900 28.500 0.417E+01	-103.900 28.500 0.328E+01	-103.900 28.500 0.306E+01	-103.900 28.500 0.242E+01	-103.900 28.500 0.205E+01	-103.900 28.500 0.198E+01	-103.900 28.500 0.180E+01	-103.900 28.500 0.166E+01	-103.900 28.500 0.137E+01	-103.900 28.500 0.149E+01	-103.900 28.500 0.142E+01	-103.900 28.500 0.158E+01	-103.900 28.500 0.145E+01	-103.900 28.500 0.143E+01	-103.900 28.500 0.126E+01	-103.900 28.500 0.131E+01
-103.800 28.500 0.632E+01	-103.800 28.500 0.513E+01	-103.800 28.500 0.509E+01	-103.800 28.500 0.414E+01	-103.800 28.500 0.328E+01	-103.800 28.500 0.257E+01	-103.800 28.500 0.200E+01	-103.800 28.500 0.209E+01	-103.800 28.500 0.240E+01	-103.800 28.500 0.196E+01	-103.800 28.500 0.211E+01	-103.800 28.500 0.492E+01	-103.800 28.500 0.829E+01	-103.800 28.500 0.114E+02	-103.800 28.500 0.138E+02	-103.800 28.500 0.155E+02	-103.800 28.500 0.161E+02	-103.800 28.500 0.185E+02	-103.800 28.500 0.199E+02	-103.800 28.500 0.211E+02	-103.800 28.500 0.221E+02	-103.800 28.500 0.235E+02	-103.800 28.500 0.250E+02	-103.800 28.500 0.178E+02	-103.800 28.500 0.137E+02	-103.800 28.500 0.882E+01	-103.800 28.500 0.361E+01	-103.800 28.500 0.420E+01	-103.800 28.500 0.462E+01	-103.800 28.500 0.501E+01	-103.800 28.500 0.541E+01	-103.800 28.500 0.517E+01	-103.800 28.500 0.411E+01	-103.800 28.500 0.350E+01	-103.800 28.500 0.301E+01	-103.800 28.500 0.235E+01	-103.800 28.500 0.224E+01	-103.800 28.500 0.181E+01	-103.800 28.500 0.162E+01	-103.800 28.500 0.163E+01	-103.800 28.500 0.156E+01	-103.800 28.500 0.153E+01	-103.800 28.500 0.132E+01	-103.800 28.500 0.142E+01	-103.800 28.500 0.136E+01	-103.800 28.500 0.154E+01	-103.800 28.500 0.146E+01	-103.800 28.500 0.139E+01	-103.800 28.500 0.128E+01	-103.800 28.500 0.134E+01
-103.700 28.500 0.675E+01	-103.700 28.500 0.551E+01	-103.700 28.500 0.541E+01	-103.700 28.500 0.447E+01	-103.700 28.500 0.350E+01	-103.700 28.500 0.278E+01	-103.700 28.500 0.214E+01	-103.700 28.500 0.220E+01	-103.700 28.500 0.246E+01	-103.700 28.500 0.202E+01	-103.700 28.500 0.215E+01	-103.700 28.500 0.459E+01	-103.700 28.500 0.761E+01	-103.700 28.500 0.104E+02	-103.700 28.500 0.127E+02	-103.700 28.500 0.140E+02	-103.700 28.500 0.145E+02	-103.700 28.500 0.169E+02	-103.700 28.500 0.177E+02	-103.700 28.500 0.188E+02	-103.700 28.500 0.198E+02	-103.700 28.500 0.211E+02	-103.700 28.500 0.225E+02	-103.700 28.500 0.161E+02	-103.700 28.500 0.122E+02	-103.700 28.500 0.771E+01	-103.700 28.500 0.298E+01	-103.700 28.500 0.353E+01	-103.700 28.500 0.402E+01	-103.700 28.500 0.451E+01	-103.700 28.500 0.481E+01	-103.700 28.500 0.464E+01	-103.700 28.500 0.363E+01	-103.700 28.500 0.294E+01	-103.700 28.500 0.237E+01	-103.700 28.500 0.186E+01	-103.700 28.500 0.180E+01	-103.700 28.500 0.149E+01	-103.700 28.500 0.141E+01	-103.700 28.500 0.145E+01	-103.700 28.500 0.143E+01	-103.700 28.500 0.145E+01	-103.700 28.500 0.128E+01	-103.700 28.500 0.137E+01	-103.700 28.500 0.132E+01	-103.700 28.500 0.149E+01	-103.700 28.500 0.148E+01	-103.700 28.500 0.134E+01	-103.700 28.500 0.130E+01	-103.700 28.500 0.136E+01
-103.600 28.500 0.722E+01	-103.600 28.500 0.592E+01	-103.600 28.500 0.574E+01	-103.600 28.500 0.482E+01	-103.600 28.500 0.371E+01	-103.600 28.500 0.296E+01	-103.600 28.500 0.222E+01	-103.600 28.500 0.228E+01	-103.600 28.500 0.253E+01	-103.600 28.500 0.211E+01	-103.600 28.500 0.223E+01	-103.600 28.500 0.446E+01	-103.600 28.500 0.723E+01	-103.600 28.500 0.973E+01	-103.600 28.500 0.120E+02	-103.600 28.500 0.130E+02	-103.600 28.500 0.135E+02	-103.600 28.500 0.160E+02	-103.600 28.500 0.163E+02	-103.600 28.500 0.173E+02	-103.600 28.500 0.181E+02	-103.600 28.500 0.193E+02	-103.600 28.500 0.205E+02	-103.600 28.500 0.149E+02	-103.600 28.500 0.111E+02	-103.600 28.500 0.713E+01	-103.600 28.500 0.289E+01	-103.600 28.500 0.336E+01	-103.600 28.500 0.383E+01	-103.600 28.500 0.436E+01	-103.600 28.500 0.457E+01	-103.600 28.500 0.443E+01	-103.600 28.500 0.354E+01	-103.600 28.500 0.284E+01	-103.600 28.500 0.221E+01	-103.600 28.500 0.181E+01	-103.600 28.500 0.174E+01	-103.600 28.500 0.145E+01	-103.600 28.500 0.140E+01	-103.600 28.500 0.143E+01	-103.600 28.500 0.139E+01	-103.600 28.500 0.141E+01	-103.600 28.500 0.125E+01	-103.600 28.500 0.132E+01	-103.600 28.500 0.129E+01	-103.600 28.500 0.144E+01	-103.600 28.500 0.149E+01	-103.600 28.500 0.129E+01	-103.600 28.500 0.131E+01	-103.600 28.500 0.138E+01
-103.500 28.500 0.776E+01	-103.500 28.500 0.637E+01	-103.500 28.500 0.611E+01	-103.500 28.500 0.520E+01	-103.500 28.500 0.392E+01	-103.500 28.500 0.313E+01	-103.500 28.500 0.228E+01	-103.500 28.500 0.238E+01	-103.500 28.500 0.267E+01	-103.500 28.500 0.232E+01	-103.500 28.500 0.248E+01	-103.500 28.500 0.462E+01	-103.500 28.500 0.725E+01	-103.500 28.500 0.949E+01	-103.500 28.500 0.118E+02	-103.500 28.500 0.125E+02	-103.500 28.500 0.132E+02	-103.500 28.500 0.157E+02	-103.500 28.500 0.156E+02	-103.500 28.500 0.165E+02	-103.500 28.500 0.173E+02	-103.500 28.500 0.181E+02	-103.500 28.500 0.192E+02	-103.500 28.500 0.143E+02	-103.500 28.500 0.106E+02	-103.500 28.500 0.706E+01	-103.500 28.500 0.324E+01	-103.500 28.500 0.365E+01	-103.500 28.500 0.408E+01	-103.500 28.500 0.464E+01	-103.500 28.500 0.478E+01	-103.500 28.500 0.466E+01	-103.500 28.500 0.384E+01	-103.500 28.500 0.314E+01	-103.500 28.500 0.247E+01	-103.500 28.500 0.210E+01	-103.500 28.500 0.200E+01	-103.500 28.500 0.164E+01	-103.500 28.500 0.157E+01	-103.500 28.500 0.154E+01	-103.500 28.500 0.145E+01	-103.500 28.500 0.142E+01	-103.500 28.500 0.122E+01	-103.500 28.500 0.128E+01	-103.500 28.500 0.126E+01	-103.500 28.500 0.138E+01	-103.500 28.500 0.148E+01	-103.500 28.500 0.123E+01	-103.500 28.500 0.130E+01	-103.500 28.500 0.136E+01
-103.400 28.500 0.705E+01	-103.400 28.500 0.579E+01	-103.400 28.500 0.566E+01	-103.400 28.500 0.499E+01	-103.400 28.500 0.378E+01	-103.400 28.500 0.326E+01	-103.400 28.500 0.252E+01	-103.400 28.500 0.263E+01	-103.400 28.500 0.297E+01	-103.400 28.500 0.268E+01	-103.400 28.500 0.287E+01	-103.400 28.500 0.481E+01	-103.400 28.500 0.719E+01	-103.400 28.500 0.914E+01	-103.400 28.500 0.113E+02	-103.400 28.500 0.118E+02	-103.400 28.500 0.123E+02	-103.400 28.500 0.145E+02	-103.400 28.500 0.142E+02	-103.400 28.500 0.151E+02	-103.400 28.500 0.157E+02	-103.400 28.500 0.166E+02	-103.400 28.500 0.176E+02	-103.400 28.500 0.133E+02	-103.400 28.500 0.972E+01	-103.400 28.500 0.648E+01	-103.400 28.500 0.303E+01	-103.400 28.500 0.352E+01	-103.400 28.500 0.400E+01	-103.400 28.500 0.467E+01	-103.400 28.500 0.476E+01	-103.400 28.500 0.471E+01	-103.400 28.500 0.383E+01	-103.400 28.500 0.308E+01	-103.400 28.500 0.233E+01	-103.400 28.500 0.205E+01	-103.400 28.500 0.198E+01	-103.400 28.500 0.167E+01	-103.400 28.500 0.161E+01	-103.400 28.500 0.156E+01	-103.400 28.500 0.147E+01	-103.400 28.500 0.142E+01	-103.400 28.500 0.121E+01	-103.400 28.500 0.126E+01	-103.400 28.500 0.125E+01	-103.400 28.500 0.134E+01	-103.400 28.500 0.147E+01	-103.400 28.500 0.118E+01	-103.400 28.500 0.127E+01	-103.400 28.500 0.134E+01
-103.300 28.500 0.733E+01	-103.300 28.500 0.602E+01	-103.300 28.500 0.584E+01	-103.300 28.500 0.519E+01	-103.300 28.500 0.386E+01	-103.300 28.500 0.335E+01	-103.300 28.500 0.257E+01	-103.300 28.500 0.268E+01	-103.300 28.500 0.305E+01	-103.300 28.500 0.277E+01	-103.300 28.500 0.298E+01	-103.300 28.500 0.474E+01	-103.300 28.500 0.685E+01	-103.300 28.500 0.857E+01	-103.300 28.500 0.106E+02	-103.300 28.500 0.109E+02	-103.300 28.500 0.113E+02	-103.300 28.500 0.132E+02	-103.300 28.500 0.128E+02	-103.300 28.500 0.136E+02	-103.300 28.500 0.141E+02	-103.300 28.500 0.149E+02	-103.300 28.500 0.158E+02	-103.300 28.500 0.120E+02	-103.300 28.500 0.876E+01	-103.300 28.500 0.584E+01	-103.300 28.500 0.279E+01	-103.300 28.500 0.329E+01	-103.300 28.500 0.375E+01	-103.300 28.500 0.445E+01	-103.300 28.500 0.452E+01	-103.300 28.500 0.456E+01	-103.300 28.500 0.365E+01	-103.300 28.500 0.293E+01	-103.300 28.500 0.216E+01	-103.300 28.500 0.195E+01	-103.300 28.500 0.192E+01	-103.300 28.500 0.166E+01	-103.300 28.500 0.162E+01	-103.300 28.500 0.155E+01	-103.300 28.500 0.148E+01	-103.300 28.500 0.143E+01	-103.300 28.500 0.122E+01	-103.300 28.500 0.128E+01	-103.300 28.500 0.128E+01	-103.300 28.500 0.134E+01	-103.300 28.500 0.149E+01	-103.300 28.500 0.119E+01	-103.300 28.500 0.129E+01	-103.300 28.500 0.135E+01
-103.200 28.500 0.861E+01	-103.200 28.500 0.707E+01	-103.200 28.500 0.666E+01	-103.200 28.500 0.582E+01	-103.200 28.500 0.418E+01	-103.200 28.500 0.343E+01	-103.200 28.500 0.243E+01	-103.200 28.500 0.255E+01	-103.200 28.500 0.295E+01	-103.200 28.500 0.260E+01	-103.200 28.500 0.283E+01	-103.200 28.500 0.439E+01	-103.200 28.500 0.624E+01	-103.200 28.500 0.777E+01	-103.200 28.500 0.958E+01	-103.200 28.500 0.984E+01	-103.200 28.500 0.103E+02	-103.200 28.500 0.118E+02	-103.200 28.500 0.115E+02	-103.200 28.500 0.121E+02	-103.200 28.500 0.125E+02	-103.200 28.500 0.131E+02	-103.200 28.500 0.140E+02	-103.200 28.500 0.107E+02	-103.200 28.500 0.776E+01	-103.200 28.500 0.515E+01	-103.200 28.500 0.253E+01	-103.200 28.500 0.300E+01	-103.200 28.500 0.338E+01	-103.200 28.500 0.403E+01	-103.200 28.500 0.409E+01	-103.200 28.500 0.424E+01	-103.200 28.500 0.334E+01	-103.200 28.500 0.270E+01	-103.200 28.500 0.198E+01	-103.200 28.500 0.184E+01	-103.200 28.500 0.182E+01	-103.200 28.500 0.162E+01	-103.200 28.500 0.159E+01	-103.200 28.500 0.153E+01	-103.200 28.500 0.149E+01	-103.200 28.500 0.145E+01	-103.200 28.500 0.126E+01	-103.200 28.500 0.134E+01	-103.200 28.500 0.135E+01	-103.200 28.500 0.139E+01	-103.200 28.500 0.153E+01	-103.200 28.500 0.124E+01	-103.200 28.500 0.135E+01	-103.200 28.500 0.141E+01
-103.100 28.500 0.109E+02	-103.100 28.500 0.899E+01	-103.100 28.500 0.817E+01	-103.100 28.500 0.690E+01	-103.100 28.500 0.479E+01	-103.100 28.500 0.354E+01	-103.100 28.500 0.212E+01	-103.100 28.500 0.225E+01	-103.100 28.500 0.266E+01	-103.100 28.500 0.219E+01	-103.100 28.500 0.244E+01	-103.100 28.500 0.378E+01	-103.100 28.500 0.533E+01	-103.100 28.500 0.673E+01	-103.100 28.500 0.828E+01	-103.100 28.500 0.857E+01	-103.100 28.500 0.912E+01	-103.100 28.500 0.103E+02	-103.100 28.500 0.102E+02	-103.100 28.500 0.105E+02	-103.100 28.500 0.108E+02	-103.100 28.500 0.113E+02	-103.100 28.500 0.120E+02	-103.100 28.500 0.919E+01	-103.100 28.500 0.673E+01	-103.100 28.500 0.445E+01	-103.100 28.500 0.231E+01	-103.100 28.500 0.269E+01	-103.100 28.500 0.291E+01	-103.100 28.500 0.347E+01	-103.100 28.500 0.353E+01	-103.100 28.500 0.377E+01	-103.100 28.500 0.294E+01	-103.100 28.500 0.241E+01	-103.100 28.500 0.181E+01	-103.100 28.500 0.173E+01	-103.100 28.500 0.171E+01	-103.100 28.500 0.156E+01	-103.100 28.500 0.155E+01	-103.100 28.500 0.150E+01	-103.100 28.500 0.149E+01	-103.100 28.500 0.147E+01	-103.100 28.500 0.132E+01	-103.100 28.500 0.143E+01	-103.100 28.500 0.146E+01	-103.100 28.500 0.148E+01	-103.100 28.500 0.161E+01	-103.100 28.500 0.134E+01	-103.100 28.500 0.143E+01	-103.100 28.500 0.150E+01
-103.000 28.500 0.144E+02	-103.000 28.500 0.119E+02	-103.000 28.500 0.104E+02	-103.000 28.500 0.852E+01	-103.000 28.500 0.572E+01	-103.000 28.500 0.370E+01	-103.000 28.500 0.165E+01	-103.000 28.500 0.179E+01	-103.000 28.500 0.221E+01	-103.000 28.500 0.154E+01	-103.000 28.500 0.182E+01	-103.000 28.500 0.291E+01	-103.000 28.500 0.416E+01	-103.000 28.500 0.541E+01	-103.000 28.500 0.672E+01	-103.000 28.500 0.702E+01	-103.000 28.500 0.780E+01	-103.000 28.500 0.878E+01	-103.000 28.500 0.881E+01	-103.000 28.500 0.895E+01	-103.000 28.500 0.909E+01	-103.000 28.500 0.928E+01	-103.000 28.500 0.972E+01	-103.000 28.500 0.755E+01	-103.000 28.500 0.561E+01	-103.000 28.500 0.377E+01	-103.000 28.500 0.216E+01	-103.000 28.500 0.241E+01	-103.000 28.500 0.238E+01	-103.000 28.500 0.281E+01	-103.000 28.500 0.286E+01	-103.000 28.500 0.315E+01	-103.000 28.500 0.248E+01	-103.000 28.500 0.212E+01	-103.000 28.500 0.170E+01	-103.000 28.500 0.166E+01	-103.000 28.500 0.162E+01	-103.000 28.500 0.151E+01	-103.000 28.500 0.151E+01	-103.000 28.500 0.148E+01	-103.000 28.500 0.149E+01	-103.000 28.500 0.151E+01	-103.000 28.500 0.137E+01	-103.000 28.500 0.153E+01	-103.000 28.500 0.158E+01	-103.000 28.500 0.160E+01	-103.000 28.500 0.170E+01	-103.000 28.500 0.146E+01	-103.000 28.500 0.155E+01	-103.000 28.500 0.164E+01
-102.900 28.500 0.184E+02	-102.900 28.500 0.152E+02	-102.900 28.500 0.131E+02	-102.900 28.500 0.105E+02	-102.900 28.500 0.691E+01	-102.900 28.500 0.409E+01	-102.900 28.500 0.134E+01	-102.900 28.500 0.147E+01	-102.900 28.500 0.189E+01	-102.900 28.500 0.950E+00	-102.900 28.500 0.125E+01	-102.900 28.500 0.195E+01	-102.900 28.500 0.280E+01	-102.900 28.500 0.379E+01	-102.900 28.500 0.478E+01	-102.900 28.500 0.490E+01	-102.900 28.500 0.587E+01	-102.900 28.500 0.653E+01	-102.900 28.500 0.665E+01	-102.900 28.500 0.660E+01	-102.900 28.500 0.656E+01	-102.900 28.500 0.652E+01	-102.900 28.500 0.672E+01	-102.900 28.500 0.532E+01	-102.900 28.500 0.405E+01	-102.900 28.500 0.290E+01	-102.900 28.500 0.201E+01	-102.900 28.500 0.220E+01	-102.900 28.500 0.195E+01	-102.900 28.500 0.232E+01	-102.900 28.500 0.236E+01	-102.900 28.500 0.266E+01	-102.900 28.500 0.213E+01	-102.900 28.500 0.189E+01	-102.900 28.500 0.161E+01	-102.900 28.500 0.161E+01	-102.900 28.500 0.157E+01	-102.900 28.500 0.151E+01	-102.900 28.500 0.153E+01	-102.900 28.500 0.151E+01	-102.900 28.500 0.154E+01	-102.900 28.500 0.159E+01	-102.900 28.500 0.145E+01	-102.900 28.500 0.166E+01	-102.900 28.500 0.171E+01	-102.900 28.500 0.174E+01	-102.900 28.500 0.181E+01	-102.900 28.500 0.158E+01	-102.900 28.500 0.168E+01	-102.900 28.500 0.182E+01
-102.800 28.500 0.205E+02	-102.800 28.500 0.170E+02	-102.800 28.500 0.145E+02	-102.800 28.500 0.115E+02	-102.800 28.500 0.758E+01	-102.800 28.500 0.438E+01	-102.800 28.500 0.124E+01	-102.800 28.500 0.136E+01	-102.800 28.500 0.180E+01	-102.800 28.500 0.678E+00	-102.800 28.500 0.102E+01	-102.800 28.500 0.143E+01	-102.800 28.500 0.202E+01	-102.800 28.500 0.285E+01	-102.800 28.500 0.363E+01	-102.800 28.500 0.354E+01	-102.800 28.500 0.472E+01	-102.800 28.500 0.513E+01	-102.800 28.500 0.533E+01	-102.800 28.500 0.515E+01	-102.800 28.500 0.501E+01	-102.800 28.500 0.478E+01	-102.800 28.500 0.482E+01	-102.800 28.500 0.387E+01	-102.800 28.500 0.303E+01	-102.800 28.500 0.236E+01	-102.800 28.500 0.194E+01	-102.800 28.500 0.212E+01	-102.800 28.500 0.171E+01	-102.800 28.500 0.208E+01	-102.800 28.500 0.211E+01	-102.800 28.500 0.240E+01	-102.800 28.500 0.195E+01	-102.800 28.500 0.178E+01	-102.800 28.500 0.158E+01	-102.800 28.500 0.161E+01	-102.800 28.500 0.157E+01	-102.800 28.500 0.157E+01	-102.800 28.500 0.159E+01	-102.800 28.500 0.157E+01	-102.800 28.500 0.163E+01	-102.800 28.500 0.171E+01	-102.800 28.500 0.153E+01	-102.800 28.500 0.180E+01	-102.800 28.500 0.184E+01	-102.800 28.500 0.186E+01	-102.800 28.500 0.190E+01	-102.800 28.500 0.167E+01	-102.800 28.500 0.178E+01	-102.800 28.500 0.197E+01
-102.700 28.500 0.207E+02	-102.700 28.500 0.172E+02	-102.700 28.500 0.148E+02	-102.700 28.500 0.117E+02	-102.700 28.500 0.780E+01	-102.700 28.500 0.463E+01	-102.700 28.500 0.147E+01	-102.700 28.500 0.159E+01	-102.700 28.500 0.207E+01	-102.700 28.500 0.872E+00	-102.700 28.500 0.127E+01	-102.700 28.500 0.150E+01	-102.700 28.500 0.197E+01	-102.700 28.500 0.272E+01	-102.700 28.500 0.341E+01	-102.700 28.500 0.314E+01	-102.700 28.500 0.446E+01	-102.700 28.500 0.471E+01	-102.700 28.500 0.498E+01	-102.700 28.500 0.474E+01	-102.700 28.500 0.452E+01	-102.700 28.500 0.417E+01	-102.700 28.500 0.411E+01	-102.700 28.500 0.330E+01	-102.700 28.500 0.259E+01	-102.700 28.500 0.213E+01	-102.700 28.500 0.190E+01	-102.700 28.500 0.212E+01	-102.700 28.500 0.168E+01	-102.700 28.500 0.212E+01	-102.700 28.500 0.214E+01	-102.700 28.500 0.239E+01	-102.700 28.500 0.196E+01	-102.700 28.500 0.175E+01	-102.700 28.500 0.155E+01	-102.700 28.500 0.159E+01	-102.700 28.500 0.156E+01	-102.700 28.500 0.161E+01	-102.700 28.500 0.163E+01	-102.700 28.500 0.161E+01	-102.700 28.500 0.169E+01	-102.700 28.500 0.180E+01	-102.700 28.500 0.156E+01	-102.700 28.500 0.188E+01	-102.700 28.500 0.189E+01	-102.700 28.500 0.192E+01	-102.700 28.500 0.193E+01	-102.700 28.500 0.171E+01	-102.700 28.500 0.184E+01	-102.700 28.500 0.207E+01
-102.600 28.500 0.192E+02	-102.600 28.500 0.160E+02	-102.600 28.500 0.138E+02	-102.600 28.500 0.111E+02	-102.600 28.500 0.756E+01	-102.600 28.500 0.484E+01	-102.600 28.500 0.201E+01	-102.600 28.500 0.215E+01	-102.600 28.500 0.267E+01	-102.600 28.500 0.154E+01	-102.600 28.500 0.199E+01	-102.600 28.500 0.217E+01	-102.600 28.500 0.266E+01	-102.600 28.500 0.341E+01	-102.600 28.500 0.410E+01	-102.600 28.500 0.372E+01	-102.600 28.500 0.508E+01	-102.600 28.500 0.525E+01	-102.600 28.500 0.558E+01	-102.600 28.500 0.531E+01	-102.600 28.500 0.508E+01	-102.600 28.500 0.470E+01	-102.600 28.500 0.459E+01	-102.600 28.500 0.361E+01	-102.600 28.500 0.274E+01	-102.600 28.500 0.219E+01	-102.600 28.500 0.182E+01	-102.600 28.500 0.217E+01	-102.600 28.500 0.182E+01	-102.600 28.500 0.241E+01	-102.600 28.500 0.242E+01	-102.600 28.500 0.261E+01	-102.600 28.500 0.212E+01	-102.600 28.500 0.180E+01	-102.600 28.500 0.148E+01	-102.600 28.500 0.151E+01	-102.600 28.500 0.150E+01	-102.600 28.500 0.159E+01	-102.600 28.500 0.160E+01	-102.600 28.500 0.157E+01	-102.600 28.500 0.166E+01	-102.600 28.500 0.179E+01	-102.600 28.500 0.149E+01	-102.600 28.500 0.186E+01	-102.600 28.500 0.184E+01	-102.600 28.500 0.188E+01	-102.600 28.500 0.189E+01	-102.600 28.500 0.170E+01	-102.600 28.500 0.186E+01	-102.600 28.500 0.207E+01
-102.500 28.500 0.158E+02	-102.500 28.500 0.132E+02	-102.500 28.500 0.116E+02	-102.500 28.500 0.955E+01	-102.500 28.500 0.681E+01	-102.500 28.500 0.491E+01	-102.500 28.500 0.276E+01	-102.500 28.500 0.293E+01	-102.500 28.500 0.349E+01	-102.500 28.500 0.256E+01	-102.500 28.500 0.306E+01	-102.500 28.500 0.332E+01	-102.500 28.500 0.395E+01	-102.500 28.500 0.477E+01	-102.500 28.500 0.556E+01	-102.500 28.500 0.517E+01	-102.500 28.500 0.645E+01	-102.500 28.500 0.660E+01	-102.500 28.500 0.697E+01	-102.500 28.500 0.672E+01	-102.500 28.500 0.653E+01	-102.500 28.500 0.619E+01	-102.500 28.500 0.610E+01	-102.500 28.500 0.468E+01	-102.500 28.500 0.342E+01	-102.500 28.500 0.248E+01	-102.500 28.500 0.170E+01	-102.500 28.500 0.221E+01	-102.500 28.500 0.209E+01	-102.500 28.500 0.284E+01	-102.500 28.500 0.286E+01	-102.500 28.500 0.298E+01	-102.500 28.500 0.239E+01	-102.500 28.500 0.188E+01	-102.500 28.500 0.137E+01	-102.500 28.500 0.139E+01	-102.500 28.500 0.138E+01	-102.500 28.500 0.150E+01	-102.500 28.500 0.148E+01	-102.500 28.500 0.145E+01	-102.500 28.500 0.152E+01	-102.500 28.500 0.164E+01	-102.500 28.500 0.132E+01	-102.500 28.500 0.170E+01	-102.500 28.500 0.168E+01	-102.500 28.500 0.174E+01	-102.500 28.500 0.177E+01	-102.500 28.500 0.163E+01	-102.500 28.500 0.181E+01	-102.500 28.500 0.198E+01
-102.400 28.500 0.138E+02	-102.400 28.500 0.117E+02	-102.400 28.500 0.104E+02	-102.400 28.500 0.869E+01	-102.400 28.500 0.647E+01	-102.400 28.500 0.501E+01	-102.400 28.500 0.329E+01	-102.400 28.500 0.347E+01	-102.400 28.500 0.402E+01	-102.400 28.500 0.328E+01	-102.400 28.500 0.378E+01	-102.400 28.500 0.399E+01	-102.400 28.500 0.455E+01	-102.400 28.500 0.527E+01	-102.400 28.500 0.594E+01	-102.400 28.500 0.562E+01	-102.400 28.500 0.668E+01	-102.400 28.500 0.679E+01	-102.400 28.500 0.714E+01	-102.400 28.500 0.685E+01	-102.400 28.500 0.663E+01	-102.400 28.500 0.629E+01	-102.400 28.500 0.612E+01	-102.400 28.500 0.464E+01	-102.400 28.500 0.330E+01	-102.400 28.500 0.226E+01	-102.400 28.500 0.135E+01	-102.400 28.500 0.197E+01	-102.400 28.500 0.205E+01	-102.400 28.500 0.287E+01	-102.400 28.500 0.288E+01	-102.400 28.500 0.297E+01	-102.400 28.500 0.235E+01	-102.400 28.500 0.175E+01	-102.400 28.500 0.110E+01	-102.400 28.500 0.112E+01	-102.400 28.500 0.112E+01	-102.400 28.500 0.124E+01	-102.400 28.500 0.122E+01	-102.400 28.500 0.119E+01	-102.400 28.500 0.124E+01	-102.400 28.500 0.135E+01	-102.400 28.500 0.104E+01	-102.400 28.500 0.143E+01	-102.400 28.500 0.144E+01	-102.400 28.500 0.154E+01	-102.400 28.500 0.160E+01	-102.400 28.500 0.156E+01	-102.400 28.500 0.176E+01	-102.400 28.500 0.188E+01
-102.300 28.500 0.121E+02	-102.300 28.500 0.104E+02	-102.300 28.500 0.927E+01	-102.300 28.500 0.790E+01	-102.300 28.500 0.614E+01	-102.300 28.500 0.501E+01	-102.300 28.500 0.363E+01	-102.300 28.500 0.382E+01	-102.300 28.500 0.430E+01	-102.300 28.500 0.369E+01	-102.300 28.500 0.413E+01	-102.300 28.500 0.436E+01	-102.300 28.500 0.489E+01	-102.300 28.500 0.554E+01	-102.300 28.500 0.613E+01	-102.300 28.500 0.587E+01	-102.300 28.500 0.663E+01	-102.300 28.500 0.665E+01	-102.300 28.500 0.691E+01	-102.300 28.500 0.664E+01	-102.300 28.500 0.644E+01	-102.300 28.500 0.619E+01	-102.300 28.500 0.599E+01	-102.300 28.500 0.452E+01	-102.300 28.500 0.313E+01	-102.300 28.500 0.201E+01	-102.300 28.500 0.956E+00	-102.300 28.500 0.167E+01	-102.300 28.500 0.197E+01	-102.300 28.500 0.280E+01	-102.300 28.500 0.281E+01	-102.300 28.500 0.288E+01	-102.300 28.500 0.227E+01	-102.300 28.500 0.160E+01	-102.300 28.500 0.844E+00	-102.300 28.500 0.848E+00	-102.300 28.500 0.853E+00	-102.300 28.500 0.957E+00	-102.300 28.500 0.918E+00	-102.300 28.500 0.882E+00	-102.300 28.500 0.909E+00	-102.300 28.500 0.973E+00	-102.300 28.500 0.715E+00	-102.300 28.500 0.110E+01	-102.300 28.500 0.116E+01	-102.300 28.500 0.131E+01	-102.300 28.500 0.144E+01	-102.300 28.500 0.148E+01	-102.300 28.500 0.171E+01	-102.300 28.500 0.182E+01
-102.200 28.500 0.106E+02	-102.200 28.500 0.923E+01	-102.200 28.500 0.820E+01	-102.200 28.500 0.705E+01	-102.200 28.500 0.566E+01	-102.200 28.500 0.478E+01	-102.200 28.500 0.367E+01	-102.200 28.500 0.384E+01	-102.200 28.500 0.422E+01	-102.200 28.500 0.363E+01	-102.200 28.500 0.396E+01	-102.200 28.500 0.428E+01	-102.200 28.500 0.480E+01	-102.200 28.500 0.545E+01	-102.200 28.500 0.601E+01	-102.200 28.500 0.577E+01	-102.200 28.500 0.619E+01	-102.200 28.500 0.604E+01	-102.200 28.500 0.613E+01	-102.200 28.500 0.597E+01	-102.200 28.500 0.587E+01	-102.200 28.500 0.579E+01	-102.200 28.500 0.565E+01	-102.200 28.500 0.425E+01	-102.200 28.500 0.288E+01	-102.200 28.500 0.173E+01	-102.200 28.500 0.584E+00	-102.200 28.500 0.135E+01	-102.200 28.500 0.182E+01	-102.200 28.500 0.260E+01	-102.200 28.500 0.260E+01	-102.200 28.500 0.269E+01	-102.200 28.500 0.213E+01	-102.200 28.500 0.148E+01	-102.200 28.500 0.675E+00	-102.200 28.500 0.662E+00	-102.200 28.500 0.653E+00	-102.200 28.500 0.714E+00	-102.200 28.500 0.662E+00	-102.200 28.500 0.610E+00	-102.200 28.500 0.595E+00	-102.200 28.500 0.607E+00	-102.200 28.500 0.404E+00	-102.200 28.500 0.764E+00	-102.200 28.500 0.904E+00	-102.200 28.500 0.111E+01	-102.200 28.500 0.130E+01	-102.200 28.500 0.144E+01	-102.200 28.500 0.169E+01	-102.200 28.500 0.183E+01
-102.100 28.500 0.896E+01	-102.100 28.500 0.792E+01	-102.100 28.500 0.701E+01	-102.100 28.500 0.603E+01	-102.100 28.500 0.494E+01	-102.100 28.500 0.426E+01	-102.100 28.500 0.337E+01	-102.100 28.500 0.349E+01	-102.100 28.500 0.372E+01	-102.100 28.500 0.303E+01	-102.100 28.500 0.319E+01	-102.100 28.500 0.368E+01	-102.100 28.500 0.427E+01	-102.100 28.500 0.499E+01	-102.100 28.500 0.559E+01	-102.100 28.500 0.532E+01	-102.100 28.500 0.534E+01	-102.100 28.500 0.496E+01	-102.100 28.500 0.481E+01	-102.100 28.500 0.485E+01	-102.100 28.500 0.493E+01	-102.100 28.500 0.511E+01	-102.100 28.500 0.513E+01	-102.100 28.500 0.385E+01	-102.100 28.500 0.256E+01	-102.100 28.500 0.146E+01	-102.100 28.500 0.273E+00	-102.100 28.500 0.104E+01	-102.100 28.500 0.159E+01	-102.100 28.500 0.226E+01	-102.100 28.500 0.226E+01	-102.100 28.500 0.240E+01	-102.100 28.500 0.196E+01	-102.100 28.500 0.140E+01	-102.100 28.500 0.648E+00	-102.100 28.500 0.610E+00	-102.100 28.500 0.571E+00	-102.100 28.500 0.572E+00	-102.100 28.500 0.497E+00	-102.100 28.500 0.420E+00	-102.100 28.500 0.356E+00	-102.100 28.500 0.306E+00	-102.100 28.500 0.156E+00	-102.100 28.500 0.486E+00	-102.100 28.500 0.709E+00	-102.100 28.500 0.966E+00	-102.100 28.500 0.121E+01	-102.100 28.500 0.144E+01	-102.100 28.500 0.172E+01	-102.100 28.500 0.195E+01
-102.000 28.500 0.712E+01	-102.000 28.500 0.636E+01	-102.000 28.500 0.558E+01	-102.000 28.500 0.478E+01	-102.000 28.500 0.396E+01	-102.000 28.500 0.348E+01	-102.000 28.500 0.280E+01	-102.000 28.500 0.282E+01	-102.000 28.500 0.288E+01	-102.000 28.500 0.196E+01	-102.000 28.500 0.191E+01	-102.000 28.500 0.264E+01	-102.000 28.500 0.337E+01	-102.000 28.500 0.427E+01	-102.000 28.500 0.501E+01	-102.000 28.500 0.462E+01	-102.000 28.500 0.422E+01	-102.000 28.500 0.354E+01	-102.000 28.500 0.308E+01	-102.000 28.500 0.343E+01	-102.000 28.500 0.377E+01	-102.000 28.500 0.431E+01	-102.000 28.500 0.460E+01	-102.000 28.500 0.342E+01	-102.000 28.500 0.227E+01	-102.000 28.500 0.124E+01	-102.000 28.500 0.492E-01	-102.000 28.500 0.780E+00	-102.000 28.500 0.134E+01	-102.000 28.500 0.185E+01	-102.000 28.500 0.185E+01	-102.000 28.500 0.207E+01	-102.000 28.500 0.181E+01	-102.000 28.500 0.142E+01	-102.000 28.500 0.790E+00	-102.000 28.500 0.715E+00	-102.000 28.500 0.632E+00	-102.000 28.500 0.565E+00	-102.000 28.500 0.454E+00	-102.000 28.500 0.342E+00	-102.000 28.500 0.230E+00	-102.000 28.500 0.114E+00	-102.000 28.500 0.000E+00	-102.000 28.500 0.300E+00	-102.000 28.500 0.598E+00	-102.000 28.500 0.898E+00	-102.000 28.500 0.120E+01	-102.000 28.500 0.150E+01	-102.000 28.500 0.180E+01	-102.000 28.500 0.220E+01
-126.000 28.600 0.348E+01	-126.000 28.600 0.292E+01	-126.000 28.600 0.251E+01	-126.000 28.600 0.212E+01	-126.000 28.600 0.153E+01	-126.000 28.600 0.123E+01	-126.000 28.600 0.624E+00	-126.000 28.600 -0.129E+01	-126.000 28.600 -0.364E+01	-126.000 28.600 -0.575E+01	-126.000 28.600 -0.797E+01	-126.000 28.600 -0.778E+01	-126.000 28.600 -0.692E+01	-126.000 28.600 -0.657E+01	-126.000 28.600 -0.581E+01	-126.000 28.600 -0.516E+01	-126.000 28.600 -0.473E+01	-126.000 28.600 -0.416E+01	-126.000 28.600 -0.337E+01	-126.000 28.600 -0.313E+01	-126.000 28.600 -0.261E+01	-126.000 28.600 -0.227E+01	-126.000 28.600 -0.196E+01	-126.000 28.600 -0.183E+01	-126.000 28.600 -0.156E+01	-126.000 28.600 -0.138E+01	-126.000 28.600 -0.125E+01	-126.000 28.600 -0.120E+01	-126.000 28.600 -0.117E+01	-126.000 28.600 -0.942E+00	-126.000 28.600 -0.954E+00	-126.000 28.600 -0.659E+00	-126.000 28.600 -0.158E+00	-126.000 28.600 0.237E+00	-126.000 28.600 0.681E+00	-126.000 28.600 0.571E+00	-126.000 28.600 0.552E+00	-126.000 28.600 0.387E+00	-126.000 28.600 0.208E+00	-126.000 28.600 0.353E-01	-126.000 28.600 -0.166E+00	-126.000 28.600 -0.352E+00	-126.000 28.600 -0.367E+00	-126.000 28.600 -0.440E+00	-126.000 28.600 -0.493E+00	-126.000 28.600 -0.632E+00	-126.000 28.600 -0.686E+00	-126.000 28.600 -0.750E+00	-126.000 28.600 -0.792E+00	-126.000 28.600 -0.864E+00
-125.900 28.600 0.282E+01	-125.900 28.600 0.239E+01	-125.900 28.600 0.187E+01	-125.900 28.600 0.139E+01	-125.900 28.600 0.553E+00	-125.900 28.600 0.148E+00	-125.900 28.600 -0.666E+00	-125.900 28.600 -0.221E+01	-125.900 28.600 -0.409E+01	-125.900 28.600 -0.621E+01	-125.900 28.600 -0.804E+01	-125.900 28.600 -0.769E+01	-125.900 28.600 -0.711E+01	-125.900 28.600 -0.652E+01	-125.900 28.600 -0.581E+01	-125.900 28.600 -0.523E+01	-125.900 28.600 -0.459E+01	-125.900 28.600 -0.407E+01	-125.900 28.600 -0.343E+01	-125.900 28.600 -0.313E+01	-125.900 28.600 -0.270E+01	-125.900 28.600 -0.242E+01	-125.900 28.600 -0.217E+01	-125.900 28.600 -0.209E+01	-125.900 28.600 -0.169E+01	-125.900 28.600 -0.153E+01	-125.900 28.600 -0.151E+01	-125.900 28.600 -0.158E+01	-125.900 28.600 -0.167E+01	-125.900 28.600 -0.142E+01	-125.900 28.600 -0.144E+01	-125.900 28.600 -0.132E+01	-125.900 28.600 -0.651E+00	-125.900 28.600 -0.177E+00	-125.900 28.600 0.341E+00	-125.900 28.600 0.289E+00	-125.900 28.600 0.367E+00	-125.900 28.600 0.250E+00	-125.900 28.600 0.441E-01	-125.900 28.600 -0.151E+00	-125.900 28.600 -0.401E+00	-125.900 28.600 -0.576E+00	-125.900 28.600 -0.431E+00	-125.900 28.600 -0.529E+00	-125.900 28.600 -0.575E+00	-125.900 28.600 -0.739E+00	-125.900 28.600 -0.785E+00	-125.900 28.600 -0.844E+00	-125.900 28.600 -0.863E+00	-125.900 28.600 -0.914E+00
-125.800 28.600 0.230E+01	-125.800 28.600 0.199E+01	-125.800 28.600 0.138E+01	-125.800 28.600 0.840E+00	-125.800 28.600 -0.220E+00	-125.800 28.600 -0.706E+00	-125.800 28.600 -0.168E+01	-125.800 28.600 -0.294E+01	-125.800 28.600 -0.453E+01	-125.800 28.600 -0.678E+01	-125.800 28.600 -0.845E+01	-125.800 28.600 -0.783E+01	-125.800 28.600 -0.744E+01	-125.800 28.600 -0.666E+01	-125.800 28.600 -0.607E+01	-125.800 28.600 -0.541E+01	-125.800 28.600 -0.459E+01	-125.800 28.600 -0.410E+01	-125.800 28.600 -0.356E+01	-125.800 28.600 -0.319E+01	-125.800 28.600 -0.287E+01	-125.800 28.600 -0.263E+01	-125.800 28.600 -0.242E+01	-125.800 28.600 -0.237E+01	-125.800 28.600 -0.186E+01	-125.800 28.600 -0.171E+01	-125.800 28.600 -0.176E+01	-125.800 28.600 -0.193E+01	-125.800 28.600 -0.213E+01	-125.800 28.600 -0.186E+01	-125.800 28.600 -0.190E+01	-125.800 28.600 -0.190E+01	-125.800 28.600 -0.108E+01	-125.800 28.600 -0.539E+00	-125.800 28.600 0.430E-01	-125.800 28.600 0.396E-01	-125.800 28.600 0.194E+00	-125.800 28.600 0.122E+00	-125.800 28.600 -0.121E+00	-125.800 28.600 -0.340E+00	-125.800 28.600 -0.622E+00	-125.800 28.600 -0.799E+00	-125.800 28.600 -0.501E+00	-125.800 28.600 -0.630E+00	-125.800 28.600 -0.669E+00	-125.800 28.600 -0.858E+00	-125.800 28.600 -0.885E+00	-125.800 28.600 -0.943E+00	-125.800 28.600 -0.943E+00	-125.800 28.600 -0.960E+00
-125.700 28.600 0.187E+01	-125.700 28.600 0.164E+01	-125.700 28.600 0.968E+00	-125.700 28.600 0.427E+00	-125.700 28.600 -0.796E+00	-125.700 28.600 -0.132E+01	-125.700 28.600 -0.238E+01	-125.700 28.600 -0.341E+01	-125.700 28.600 -0.502E+01	-125.700 28.600 -0.742E+01	-125.700 28.600 -0.924E+01	-125.700 28.600 -0.830E+01	-125.700 28.600 -0.794E+01	-125.700 28.600 -0.709E+01	-125.700 28.600 -0.662E+01	-125.700 28.600 -0.571E+01	-125.700 28.600 -0.480E+01	-125.700 28.600 -0.431E+01	-125.700 28.600 -0.378E+01	-125.700 28.600 -0.339E+01	-125.700 28.600 -0.311E+01	-125.700 28.600 -0.288E+01	-125.700 28.600 -0.271E+01	-125.700 28.600 -0.268E+01	-125.700 28.600 -0.209E+01	-125.700 28.600 -0.194E+01	-125.700 28.600 -0.202E+01	-125.700 28.600 -0.227E+01	-125.700 28.600 -0.258E+01	-125.700 28.600 -0.228E+01	-125.700 28.600 -0.234E+01	-125.700 28.600 -0.244E+01	-125.700 28.600 -0.148E+01	-125.700 28.600 -0.867E+00	-125.700 28.600 -0.221E+00	-125.700 28.600 -0.183E+00	-125.700 28.600 0.390E-01	-125.700 28.600 0.401E-02	-125.700 28.600 -0.281E+00	-125.700 28.600 -0.516E+00	-125.700 28.600 -0.817E+00	-125.700 28.600 -0.100E+01	-125.700 28.600 -0.562E+00	-125.700 28.600 -0.731E+00	-125.700 28.600 -0.762E+00	-125.700 28.600 -0.983E+00	-125.700 28.600 -0.983E+00	-125.700 28.600 -0.105E+01	-125.700 28.600 -0.104E+01	-125.700 28.600 -0.101E+01
-125.600 28.600 0.146E+01	-125.600 28.600 0.127E+01	-125.600 28.600 0.593E+00	-125.600 28.600 0.124E+00	-125.600 28.600 -0.117E+01	-125.600 28.600 -0.165E+01	-125.600 28.600 -0.269E+01	-125.600 28.600 -0.358E+01	-125.600 28.600 -0.554E+01	-125.600 28.600 -0.813E+01	-125.600 28.600 -0.104E+02	-125.600 28.600 -0.916E+01	-125.600 28.600 -0.864E+01	-125.600 28.600 -0.782E+01	-125.600 28.600 -0.745E+01	-125.600 28.600 -0.619E+01	-125.600 28.600 -0.524E+01	-125.600 28.600 -0.473E+01	-125.600 28.600 -0.412E+01	-125.600 28.600 -0.375E+01	-125.600 28.600 -0.344E+01	-125.600 28.600 -0.321E+01	-125.600 28.600 -0.305E+01	-125.600 28.600 -0.304E+01	-125.600 28.600 -0.242E+01	-125.600 28.600 -0.227E+01	-125.600 28.600 -0.230E+01	-125.600 28.600 -0.261E+01	-125.600 28.600 -0.303E+01	-125.600 28.600 -0.269E+01	-125.600 28.600 -0.275E+01	-125.600 28.600 -0.295E+01	-125.600 28.600 -0.184E+01	-125.600 28.600 -0.117E+01	-125.600 28.600 -0.452E+00	-125.600 28.600 -0.379E+00	-125.600 28.600 -0.921E-01	-125.600 28.600 -0.989E-01	-125.600 28.600 -0.424E+00	-125.600 28.600 -0.661E+00	-125.600 28.600 -0.964E+00	-125.600 28.600 -0.117E+01	-125.600 28.600 -0.595E+00	-125.600 28.600 -0.810E+00	-125.600 28.600 -0.832E+00	-125.600 28.600 -0.110E+01	-125.600 28.600 -0.107E+01	-125.600 28.600 -0.116E+01	-125.600 28.600 -0.114E+01	-125.600 28.600 -0.106E+01
-125.500 28.600 0.976E+00	-125.500 28.600 0.825E+00	-125.500 28.600 0.222E+00	-125.500 28.600 -0.950E-01	-125.500 28.600 -0.130E+01	-125.500 28.600 -0.164E+01	-125.500 28.600 -0.253E+01	-125.500 28.600 -0.342E+01	-125.500 28.600 -0.604E+01	-125.500 28.600 -0.891E+01	-125.500 28.600 -0.119E+02	-125.500 28.600 -0.104E+02	-125.500 28.600 -0.959E+01	-125.500 28.600 -0.884E+01	-125.500 28.600 -0.856E+01	-125.500 28.600 -0.693E+01	-125.500 28.600 -0.592E+01	-125.500 28.600 -0.537E+01	-125.500 28.600 -0.465E+01	-125.500 28.600 -0.429E+01	-125.500 28.600 -0.388E+01	-125.500 28.600 -0.365E+01	-125.500 28.600 -0.348E+01	-125.500 28.600 -0.347E+01	-125.500 28.600 -0.285E+01	-125.500 28.600 -0.271E+01	-125.500 28.600 -0.260E+01	-125.500 28.600 -0.296E+01	-125.500 28.600 -0.348E+01	-125.500 28.600 -0.307E+01	-125.500 28.600 -0.315E+01	-125.500 28.600 -0.343E+01	-125.500 28.600 -0.218E+01	-125.500 28.600 -0.144E+01	-125.500 28.600 -0.643E+00	-125.500 28.600 -0.544E+00	-125.500 28.600 -0.192E+00	-125.500 28.600 -0.182E+00	-125.500 28.600 -0.530E+00	-125.500 28.600 -0.749E+00	-125.500 28.600 -0.104E+01	-125.500 28.600 -0.125E+01	-125.500 28.600 -0.576E+00	-125.500 28.600 -0.838E+00	-125.500 28.600 -0.848E+00	-125.500 28.600 -0.116E+01	-125.500 28.600 -0.111E+01	-125.500 28.600 -0.124E+01	-125.500 28.600 -0.123E+01	-125.500 28.600 -0.111E+01
-125.400 28.600 0.673E-02	-125.400 28.600 -0.645E-01	-125.400 28.600 -0.485E+00	-125.400 28.600 -0.561E+00	-125.400 28.600 -0.147E+01	-125.400 28.600 -0.156E+01	-125.400 28.600 -0.212E+01	-125.400 28.600 -0.298E+01	-125.400 28.600 -0.617E+01	-125.400 28.600 -0.927E+01	-125.400 28.600 -0.129E+02	-125.400 28.600 -0.111E+02	-125.400 28.600 -0.101E+02	-125.400 28.600 -0.942E+01	-125.400 28.600 -0.930E+01	-125.400 28.600 -0.740E+01	-125.400 28.600 -0.632E+01	-125.400 28.600 -0.572E+01	-125.400 28.600 -0.497E+01	-125.400 28.600 -0.455E+01	-125.400 28.600 -0.416E+01	-125.400 28.600 -0.390E+01	-125.400 28.600 -0.377E+01	-125.400 28.600 -0.377E+01	-125.400 28.600 -0.322E+01	-125.400 28.600 -0.309E+01	-125.400 28.600 -0.276E+01	-125.400 28.600 -0.315E+01	-125.400 28.600 -0.382E+01	-125.400 28.600 -0.327E+01	-125.400 28.600 -0.336E+01	-125.400 28.600 -0.382E+01	-125.400 28.600 -0.245E+01	-125.400 28.600 -0.166E+01	-125.400 28.600 -0.786E+00	-125.400 28.600 -0.667E+00	-125.400 28.600 -0.250E+00	-125.400 28.600 -0.247E+00	-125.400 28.600 -0.603E+00	-125.400 28.600 -0.793E+00	-125.400 28.600 -0.106E+01	-125.400 28.600 -0.128E+01	-125.400 28.600 -0.520E+00	-125.400 28.600 -0.826E+00	-125.400 28.600 -0.815E+00	-125.400 28.600 -0.118E+01	-125.400 28.600 -0.114E+01	-125.400 28.600 -0.130E+01	-125.400 28.600 -0.130E+01	-125.400 28.600 -0.116E+01
-125.300 28.600 -0.698E+00	-125.300 28.600 -0.746E+00	-125.300 28.600 -0.101E+01	-125.300 28.600 -0.909E+00	-125.300 28.600 -0.156E+01	-125.300 28.600 -0.144E+01	-125.300 28.600 -0.174E+01	-125.300 28.600 -0.262E+01	-125.300 28.600 -0.626E+01	-125.300 28.600 -0.960E+01	-125.300 28.600 -0.138E+02	-125.300 28.600 -0.119E+02	-125.300 28.600 -0.109E+02	-125.300 28.600 -0.100E+02	-125.300 28.600 -0.991E+01	-125.300 28.600 -0.808E+01	-125.300 28.600 -0.682E+01	-125.300 28.600 -0.614E+01	-125.300 28.600 -0.541E+01	-125.300 28.600 -0.493E+01	-125.300 28.600 -0.445E+01	-125.300 28.600 -0.425E+01	-125.300 28.600 -0.408E+01	-125.300 28.600 -0.409E+01	-125.300 28.600 -0.360E+01	-125.300 28.600 -0.347E+01	-125.300 28.600 -0.296E+01	-125.300 28.600 -0.335E+01	-125.300 28.600 -0.416E+01	-125.300 28.600 -0.348E+01	-125.300 28.600 -0.357E+01	-125.300 28.600 -0.419E+01	-125.300 28.600 -0.271E+01	-125.300 28.600 -0.186E+01	-125.300 28.600 -0.901E+00	-125.300 28.600 -0.777E+00	-125.300 28.600 -0.308E+00	-125.300 28.600 -0.308E+00	-125.300 28.600 -0.669E+00	-125.300 28.600 -0.819E+00	-125.300 28.600 -0.108E+01	-125.300 28.600 -0.128E+01	-125.300 28.600 -0.445E+00	-125.300 28.600 -0.775E+00	-125.300 28.600 -0.740E+00	-125.300 28.600 -0.116E+01	-125.300 28.600 -0.112E+01	-125.300 28.600 -0.132E+01	-125.300 28.600 -0.133E+01	-125.300 28.600 -0.119E+01
-125.200 28.600 -0.102E+01	-125.200 28.600 -0.109E+01	-125.200 28.600 -0.127E+01	-125.200 28.600 -0.110E+01	-125.200 28.600 -0.161E+01	-125.200 28.600 -0.137E+01	-125.200 28.600 -0.154E+01	-125.200 28.600 -0.250E+01	-125.200 28.600 -0.632E+01	-125.200 28.600 -0.101E+02	-125.200 28.600 -0.147E+02	-125.200 28.600 -0.127E+02	-125.200 28.600 -0.119E+02	-125.200 28.600 -0.106E+02	-125.200 28.600 -0.105E+02	-125.200 28.600 -0.895E+01	-125.200 28.600 -0.738E+01	-125.200 28.600 -0.664E+01	-125.200 28.600 -0.599E+01	-125.200 28.600 -0.541E+01	-125.200 28.600 -0.480E+01	-125.200 28.600 -0.469E+01	-125.200 28.600 -0.444E+01	-125.200 28.600 -0.445E+01	-125.200 28.600 -0.396E+01	-125.200 28.600 -0.383E+01	-125.200 28.600 -0.321E+01	-125.200 28.600 -0.360E+01	-125.200 28.600 -0.446E+01	-125.200 28.600 -0.372E+01	-125.200 28.600 -0.382E+01	-125.200 28.600 -0.450E+01	-125.200 28.600 -0.294E+01	-125.200 28.600 -0.204E+01	-125.200 28.600 -0.997E+00	-125.200 28.600 -0.874E+00	-125.200 28.600 -0.366E+00	-125.200 28.600 -0.368E+00	-125.200 28.600 -0.722E+00	-125.200 28.600 -0.833E+00	-125.200 28.600 -0.108E+01	-125.200 28.600 -0.125E+01	-125.200 28.600 -0.361E+00	-125.200 28.600 -0.695E+00	-125.200 28.600 -0.635E+00	-125.200 28.600 -0.109E+01	-125.200 28.600 -0.108E+01	-125.200 28.600 -0.131E+01	-125.200 28.600 -0.133E+01	-125.200 28.600 -0.119E+01
-125.100 28.600 -0.831E+00	-125.100 28.600 -0.100E+01	-125.100 28.600 -0.122E+01	-125.100 28.600 -0.113E+01	-125.100 28.600 -0.166E+01	-125.100 28.600 -0.143E+01	-125.100 28.600 -0.165E+01	-125.100 28.600 -0.273E+01	-125.100 28.600 -0.647E+01	-125.100 28.600 -0.107E+02	-125.100 28.600 -0.155E+02	-125.100 28.600 -0.137E+02	-125.100 28.600 -0.130E+02	-125.100 28.600 -0.114E+02	-125.100 28.600 -0.111E+02	-125.100 28.600 -0.996E+01	-125.100 28.600 -0.804E+01	-125.100 28.600 -0.724E+01	-125.100 28.600 -0.668E+01	-125.100 28.600 -0.601E+01	-125.100 28.600 -0.523E+01	-125.100 28.600 -0.522E+01	-125.100 28.600 -0.485E+01	-125.100 28.600 -0.485E+01	-125.100 28.600 -0.429E+01	-125.100 28.600 -0.415E+01	-125.100 28.600 -0.351E+01	-125.100 28.600 -0.392E+01	-125.100 28.600 -0.474E+01	-125.100 28.600 -0.404E+01	-125.100 28.600 -0.414E+01	-125.100 28.600 -0.477E+01	-125.100 28.600 -0.314E+01	-125.100 28.600 -0.221E+01	-125.100 28.600 -0.109E+01	-125.100 28.600 -0.968E+00	-125.100 28.600 -0.428E+00	-125.100 28.600 -0.429E+00	-125.100 28.600 -0.768E+00	-125.100 28.600 -0.847E+00	-125.100 28.600 -0.107E+01	-125.100 28.600 -0.121E+01	-125.100 28.600 -0.287E+00	-125.100 28.600 -0.608E+00	-125.100 28.600 -0.524E+00	-125.100 28.600 -0.998E+00	-125.100 28.600 -0.103E+01	-125.100 28.600 -0.128E+01	-125.100 28.600 -0.131E+01	-125.100 28.600 -0.117E+01
-125.000 28.600 -0.112E-01	-125.000 28.600 -0.419E+00	-125.000 28.600 -0.832E+00	-125.000 28.600 -0.972E+00	-125.000 28.600 -0.180E+01	-125.000 28.600 -0.175E+01	-125.000 28.600 -0.228E+01	-125.000 28.600 -0.335E+01	-125.000 28.600 -0.689E+01	-125.000 28.600 -0.116E+02	-125.000 28.600 -0.164E+02	-125.000 28.600 -0.150E+02	-125.000 28.600 -0.143E+02	-125.000 28.600 -0.123E+02	-125.000 28.600 -0.119E+02	-125.000 28.600 -0.110E+02	-125.000 28.600 -0.884E+01	-125.000 28.600 -0.801E+01	-125.000 28.600 -0.745E+01	-125.000 28.600 -0.677E+01	-125.000 28.600 -0.570E+01	-125.000 28.600 -0.580E+01	-125.000 28.600 -0.530E+01	-125.000 28.600 -0.527E+01	-125.000 28.600 -0.459E+01	-125.000 28.600 -0.442E+01	-125.000 28.600 -0.390E+01	-125.000 28.600 -0.434E+01	-125.000 28.600 -0.504E+01	-125.000 28.600 -0.450E+01	-125.000 28.600 -0.460E+01	-125.000 28.600 -0.504E+01	-125.000 28.600 -0.335E+01	-125.000 28.600 -0.240E+01	-125.000 28.600 -0.120E+01	-125.000 28.600 -0.108E+01	-125.000 28.600 -0.505E+00	-125.000 28.600 -0.497E+00	-125.000 28.600 -0.824E+00	-125.000 28.600 -0.883E+00	-125.000 28.600 -0.107E+01	-125.000 28.600 -0.120E+01	-125.000 28.600 -0.248E+00	-125.000 28.600 -0.546E+00	-125.000 28.600 -0.444E+00	-125.000 28.600 -0.921E+00	-125.000 28.600 -0.100E+01	-125.000 28.600 -0.126E+01	-125.000 28.600 -0.129E+01	-125.000 28.600 -0.116E+01
-124.900 28.600 0.119E+01	-124.900 28.600 0.541E+00	-124.900 28.600 -0.179E+00	-124.900 28.600 -0.670E+00	-124.900 28.600 -0.193E+01	-124.900 28.600 -0.211E+01	-124.900 28.600 -0.304E+01	-124.900 28.600 -0.404E+01	-124.900 28.600 -0.743E+01	-124.900 28.600 -0.123E+02	-124.900 28.600 -0.171E+02	-124.900 28.600 -0.160E+02	-124.900 28.600 -0.154E+02	-124.900 28.600 -0.132E+02	-124.900 28.600 -0.127E+02	-124.900 28.600 -0.119E+02	-124.900 28.600 -0.953E+01	-124.900 28.600 -0.870E+01	-124.900 28.600 -0.809E+01	-124.900 28.600 -0.741E+01	-124.900 28.600 -0.603E+01	-124.900 28.600 -0.630E+01	-124.900 28.600 -0.560E+01	-124.900 28.600 -0.563E+01	-124.900 28.600 -0.476E+01	-124.900 28.600 -0.459E+01	-124.900 28.600 -0.421E+01	-124.900 28.600 -0.479E+01	-124.900 28.600 -0.527E+01	-124.900 28.600 -0.503E+01	-124.900 28.600 -0.514E+01	-124.900 28.600 -0.515E+01	-124.900 28.600 -0.345E+01	-124.900 28.600 -0.252E+01	-124.900 28.600 -0.127E+01	-124.900 28.600 -0.117E+01	-124.900 28.600 -0.554E+00	-124.900 28.600 -0.533E+00	-124.900 28.600 -0.838E+00	-124.900 28.600 -0.885E+00	-124.900 28.600 -0.102E+01	-124.900 28.600 -0.114E+01	-124.900 28.600 -0.202E+00	-124.900 28.600 -0.478E+00	-124.900 28.600 -0.365E+00	-124.900 28.600 -0.837E+00	-124.900 28.600 -0.968E+00	-124.900 28.600 -0.126E+01	-124.900 28.600 -0.126E+01	-124.900 28.600 -0.115E+01
-124.800 28.600 0.214E+01	-124.800 28.600 0.130E+01	-124.800 28.600 0.313E+00	-124.800 28.600 -0.487E+00	-124.800 28.600 -0.211E+01	-124.800 28.600 -0.248E+01	-124.800 28.600 -0.375E+01	-124.800 28.600 -0.470E+01	-124.800 28.600 -0.806E+01	-124.800 28.600 -0.133E+02	-124.800 28.600 -0.177E+02	-124.800 28.600 -0.174E+02	-124.800 28.600 -0.164E+02	-124.800 28.600 -0.143E+02	-124.800 28.600 -0.137E+02	-124.800 28.600 -0.128E+02	-124.800 28.600 -0.104E+02	-124.800 28.600 -0.952E+01	-124.800 28.600 -0.878E+01	-124.800 28.600 -0.814E+01	-124.800 28.600 -0.652E+01	-124.800 28.600 -0.679E+01	-124.800 28.600 -0.597E+01	-124.800 28.600 -0.601E+01	-124.800 28.600 -0.501E+01	-124.800 28.600 -0.484E+01	-124.800 28.600 -0.458E+01	-124.800 28.600 -0.527E+01	-124.800 28.600 -0.555E+01	-124.800 28.600 -0.561E+01	-124.800 28.600 -0.573E+01	-124.800 28.600 -0.531E+01	-124.800 28.600 -0.358E+01	-124.800 28.600 -0.268E+01	-124.800 28.600 -0.137E+01	-124.800 28.600 -0.128E+01	-124.800 28.600 -0.610E+00	-124.800 28.600 -0.582E+00	-124.800 28.600 -0.855E+00	-124.800 28.600 -0.897E+00	-124.800 28.600 -0.985E+00	-124.800 28.600 -0.108E+01	-124.800 28.600 -0.172E+00	-124.800 28.600 -0.430E+00	-124.800 28.600 -0.306E+00	-124.800 28.600 -0.761E+00	-124.800 28.600 -0.947E+00	-124.800 28.600 -0.125E+01	-124.800 28.600 -0.123E+01	-124.800 28.600 -0.115E+01
-124.700 28.600 0.266E+01	-124.700 28.600 0.170E+01	-124.700 28.600 0.539E+00	-124.700 28.600 -0.469E+00	-124.700 28.600 -0.232E+01	-124.700 28.600 -0.279E+01	-124.700 28.600 -0.428E+01	-124.700 28.600 -0.520E+01	-124.700 28.600 -0.865E+01	-124.700 28.600 -0.143E+02	-124.700 28.600 -0.183E+02	-124.700 28.600 -0.189E+02	-124.700 28.600 -0.173E+02	-124.700 28.600 -0.154E+02	-124.700 28.600 -0.147E+02	-124.700 28.600 -0.136E+02	-124.700 28.600 -0.114E+02	-124.700 28.600 -0.104E+02	-124.700 28.600 -0.951E+01	-124.700 28.600 -0.894E+01	-124.700 28.600 -0.713E+01	-124.700 28.600 -0.729E+01	-124.700 28.600 -0.641E+01	-124.700 28.600 -0.639E+01	-124.700 28.600 -0.535E+01	-124.700 28.600 -0.517E+01	-124.700 28.600 -0.501E+01	-124.700 28.600 -0.575E+01	-124.700 28.600 -0.584E+01	-124.700 28.600 -0.619E+01	-124.700 28.600 -0.632E+01	-124.700 28.600 -0.555E+01	-124.700 28.600 -0.376E+01	-124.700 28.600 -0.284E+01	-124.700 28.600 -0.148E+01	-124.700 28.600 -0.139E+01	-124.700 28.600 -0.674E+00	-124.700 28.600 -0.630E+00	-124.700 28.600 -0.876E+00	-124.700 28.600 -0.916E+00	-124.700 28.600 -0.969E+00	-124.700 28.600 -0.104E+01	-124.700 28.600 -0.149E+00	-124.700 28.600 -0.393E+00	-124.700 28.600 -0.260E+00	-124.700 28.600 -0.693E+00	-124.700 28.600 -0.918E+00	-124.700 28.600 -0.125E+01	-124.700 28.600 -0.119E+01	-124.700 28.600 -0.115E+01
-124.600 28.600 0.257E+01	-124.600 28.600 0.162E+01	-124.600 28.600 0.406E+00	-124.600 28.600 -0.654E+00	-124.600 28.600 -0.249E+01	-124.600 28.600 -0.300E+01	-124.600 28.600 -0.450E+01	-124.600 28.600 -0.544E+01	-124.600 28.600 -0.910E+01	-124.600 28.600 -0.151E+02	-124.600 28.600 -0.190E+02	-124.600 28.600 -0.204E+02	-124.600 28.600 -0.182E+02	-124.600 28.600 -0.165E+02	-124.600 28.600 -0.157E+02	-124.600 28.600 -0.144E+02	-124.600 28.600 -0.125E+02	-124.600 28.600 -0.114E+02	-124.600 28.600 -0.103E+02	-124.600 28.600 -0.973E+01	-124.600 28.600 -0.783E+01	-124.600 28.600 -0.781E+01	-124.600 28.600 -0.694E+01	-124.600 28.600 -0.677E+01	-124.600 28.600 -0.578E+01	-124.600 28.600 -0.560E+01	-124.600 28.600 -0.550E+01	-124.600 28.600 -0.618E+01	-124.600 28.600 -0.611E+01	-124.600 28.600 -0.672E+01	-124.600 28.600 -0.684E+01	-124.600 28.600 -0.587E+01	-124.600 28.600 -0.400E+01	-124.600 28.600 -0.301E+01	-124.600 28.600 -0.156E+01	-124.600 28.600 -0.151E+01	-124.600 28.600 -0.746E+00	-124.600 28.600 -0.673E+00	-124.600 28.600 -0.898E+00	-124.600 28.600 -0.935E+00	-124.600 28.600 -0.976E+00	-124.600 28.600 -0.988E+00	-124.600 28.600 -0.126E+00	-124.600 28.600 -0.356E+00	-124.600 28.600 -0.220E+00	-124.600 28.600 -0.628E+00	-124.600 28.600 -0.872E+00	-124.600 28.600 -0.123E+01	-124.600 28.600 -0.113E+01	-124.600 28.600 -0.114E+01
-124.500 28.600 0.174E+01	-124.500 28.600 0.937E+00	-124.500 28.600 -0.158E+00	-124.500 28.600 -0.107E+01	-124.500 28.600 -0.261E+01	-124.500 28.600 -0.303E+01	-124.500 28.600 -0.430E+01	-124.500 28.600 -0.540E+01	-124.500 28.600 -0.932E+01	-124.500 28.600 -0.160E+02	-124.500 28.600 -0.198E+02	-124.500 28.600 -0.217E+02	-124.500 28.600 -0.192E+02	-124.500 28.600 -0.176E+02	-124.500 28.600 -0.167E+02	-124.500 28.600 -0.153E+02	-124.500 28.600 -0.136E+02	-124.500 28.600 -0.123E+02	-124.500 28.600 -0.111E+02	-124.500 28.600 -0.104E+02	-124.500 28.600 -0.865E+01	-124.500 28.600 -0.832E+01	-124.500 28.600 -0.760E+01	-124.500 28.600 -0.717E+01	-124.500 28.600 -0.631E+01	-124.500 28.600 -0.612E+01	-124.500 28.600 -0.603E+01	-124.500 28.600 -0.651E+01	-124.500 28.600 -0.634E+01	-124.500 28.600 -0.712E+01	-124.500 28.600 -0.721E+01	-124.500 28.600 -0.628E+01	-124.500 28.600 -0.432E+01	-124.500 28.600 -0.316E+01	-124.500 28.600 -0.162E+01	-124.500 28.600 -0.162E+01	-124.500 28.600 -0.820E+00	-124.500 28.600 -0.713E+00	-124.500 28.600 -0.918E+00	-124.500 28.600 -0.948E+00	-124.500 28.600 -0.987E+00	-124.500 28.600 -0.926E+00	-124.500 28.600 -0.963E-01	-124.500 28.600 -0.314E+00	-124.500 28.600 -0.175E+00	-124.500 28.600 -0.556E+00	-124.500 28.600 -0.806E+00	-124.500 28.600 -0.118E+01	-124.500 28.600 -0.106E+01	-124.500 28.600 -0.111E+01
-124.400 28.600 0.472E+00	-124.400 28.600 -0.124E+00	-124.400 28.600 -0.943E+00	-124.400 28.600 -0.153E+01	-124.400 28.600 -0.261E+01	-124.400 28.600 -0.288E+01	-124.400 28.600 -0.377E+01	-124.400 28.600 -0.528E+01	-124.400 28.600 -0.951E+01	-124.400 28.600 -0.168E+02	-124.400 28.600 -0.209E+02	-124.400 28.600 -0.232E+02	-124.400 28.600 -0.202E+02	-124.400 28.600 -0.187E+02	-124.400 28.600 -0.176E+02	-124.400 28.600 -0.160E+02	-124.400 28.600 -0.146E+02	-124.400 28.600 -0.130E+02	-124.400 28.600 -0.117E+02	-124.400 28.600 -0.110E+02	-124.400 28.600 -0.927E+01	-124.400 28.600 -0.866E+01	-124.400 28.600 -0.814E+01	-124.400 28.600 -0.743E+01	-124.400 28.600 -0.674E+01	-124.400 28.600 -0.652E+01	-124.400 28.600 -0.655E+01	-124.400 28.600 -0.670E+01	-124.400 28.600 -0.643E+01	-124.400 28.600 -0.747E+01	-124.400 28.600 -0.742E+01	-124.400 28.600 -0.680E+01	-124.400 28.600 -0.472E+01	-124.400 28.600 -0.329E+01	-124.400 28.600 -0.163E+01	-124.400 28.600 -0.171E+01	-124.400 28.600 -0.895E+00	-124.400 28.600 -0.734E+00	-124.400 28.600 -0.923E+00	-124.400 28.600 -0.936E+00	-124.400 28.600 -0.984E+00	-124.400 28.600 -0.829E+00	-124.400 28.600 -0.431E-01	-124.400 28.600 -0.244E+00	-124.400 28.600 -0.119E+00	-124.400 28.600 -0.478E+00	-124.400 28.600 -0.723E+00	-124.400 28.600 -0.112E+01	-124.400 28.600 -0.100E+01	-124.400 28.600 -0.110E+01
-124.300 28.600 -0.749E+00	-124.300 28.600 -0.116E+01	-124.300 28.600 -0.172E+01	-124.300 28.600 -0.199E+01	-124.300 28.600 -0.264E+01	-124.300 28.600 -0.279E+01	-124.300 28.600 -0.332E+01	-124.300 28.600 -0.516E+01	-124.300 28.600 -0.971E+01	-124.300 28.600 -0.172E+02	-124.300 28.600 -0.216E+02	-124.300 28.600 -0.239E+02	-124.300 28.600 -0.209E+02	-124.300 28.600 -0.197E+02	-124.300 28.600 -0.185E+02	-124.300 28.600 -0.168E+02	-124.300 28.600 -0.156E+02	-124.300 28.600 -0.139E+02	-124.300 28.600 -0.125E+02	-124.300 28.600 -0.115E+02	-124.300 28.600 -0.986E+01	-124.300 28.600 -0.906E+01	-124.300 28.600 -0.878E+01	-124.300 28.600 -0.781E+01	-124.300 28.600 -0.723E+01	-124.300 28.600 -0.702E+01	-124.300 28.600 -0.715E+01	-124.300 28.600 -0.695E+01	-124.300 28.600 -0.661E+01	-124.300 28.600 -0.782E+01	-124.300 28.600 -0.766E+01	-124.300 28.600 -0.738E+01	-124.300 28.600 -0.516E+01	-124.300 28.600 -0.344E+01	-124.300 28.600 -0.164E+01	-124.300 28.600 -0.181E+01	-124.300 28.600 -0.977E+00	-124.300 28.600 -0.761E+00	-124.300 28.600 -0.931E+00	-124.300 28.600 -0.925E+00	-124.300 28.600 -0.985E+00	-124.300 28.600 -0.743E+00	-124.300 28.600 0.201E-02	-124.300 28.600 -0.184E+00	-124.300 28.600 -0.709E-01	-124.300 28.600 -0.428E+00	-124.300 28.600 -0.649E+00	-124.300 28.600 -0.106E+01	-124.300 28.600 -0.969E+00	-124.300 28.600 -0.110E+01
-124.200 28.600 -0.172E+01	-124.200 28.600 -0.200E+01	-124.200 28.600 -0.232E+01	-124.200 28.600 -0.237E+01	-124.200 28.600 -0.270E+01	-124.200 28.600 -0.279E+01	-124.200 28.600 -0.306E+01	-124.200 28.600 -0.515E+01	-124.200 28.600 -0.100E+02	-124.200 28.600 -0.172E+02	-124.200 28.600 -0.222E+02	-124.200 28.600 -0.241E+02	-124.200 28.600 -0.216E+02	-124.200 28.600 -0.209E+02	-124.200 28.600 -0.196E+02	-124.200 28.600 -0.177E+02	-124.200 28.600 -0.166E+02	-124.200 28.600 -0.149E+02	-124.200 28.600 -0.134E+02	-124.200 28.600 -0.119E+02	-124.200 28.600 -0.105E+02	-124.200 28.600 -0.952E+01	-124.200 28.600 -0.949E+01	-124.200 28.600 -0.829E+01	-124.200 28.600 -0.779E+01	-124.200 28.600 -0.759E+01	-124.200 28.600 -0.778E+01	-124.200 28.600 -0.729E+01	-124.200 28.600 -0.688E+01	-124.200 28.600 -0.815E+01	-124.200 28.600 -0.797E+01	-124.200 28.600 -0.796E+01	-124.200 28.600 -0.561E+01	-124.200 28.600 -0.359E+01	-124.200 28.600 -0.169E+01	-124.200 28.600 -0.192E+01	-124.200 28.600 -0.106E+01	-124.200 28.600 -0.803E+00	-124.200 28.600 -0.944E+00	-124.200 28.600 -0.917E+00	-124.200 28.600 -0.982E+00	-124.200 28.600 -0.660E+00	-124.200 28.600 0.404E-01	-124.200 28.600 -0.133E+00	-124.200 28.600 -0.322E-01	-124.200 28.600 -0.391E+00	-124.200 28.600 -0.598E+00	-124.200 28.600 -0.100E+01	-124.200 28.600 -0.964E+00	-124.200 28.600 -0.111E+01
-124.100 28.600 -0.225E+01	-124.100 28.600 -0.248E+01	-124.100 28.600 -0.263E+01	-124.100 28.600 -0.264E+01	-124.100 28.600 -0.282E+01	-124.100 28.600 -0.292E+01	-124.100 28.600 -0.311E+01	-124.100 28.600 -0.533E+01	-124.100 28.600 -0.105E+02	-124.100 28.600 -0.172E+02	-124.100 28.600 -0.225E+02	-124.100 28.600 -0.242E+02	-124.100 28.600 -0.223E+02	-124.100 28.600 -0.222E+02	-124.100 28.600 -0.209E+02	-124.100 28.600 -0.188E+02	-124.100 28.600 -0.178E+02	-124.100 28.600 -0.159E+02	-124.100 28.600 -0.144E+02	-124.100 28.600 -0.123E+02	-124.100 28.600 -0.113E+02	-124.100 28.600 -0.101E+02	-124.100 28.600 -0.103E+02	-124.100 28.600 -0.886E+01	-124.100 28.600 -0.842E+01	-124.100 28.600 -0.822E+01	-124.100 28.600 -0.841E+01	-124.100 28.600 -0.774E+01	-124.100 28.600 -0.724E+01	-124.100 28.600 -0.845E+01	-124.100 28.600 -0.840E+01	-124.100 28.600 -0.848E+01	-124.100 28.600 -0.602E+01	-124.100 28.600 -0.373E+01	-124.100 28.600 -0.176E+01	-124.100 28.600 -0.203E+01	-124.100 28.600 -0.115E+01	-124.100 28.600 -0.859E+00	-124.100 28.600 -0.961E+00	-124.100 28.600 -0.911E+00	-124.100 28.600 -0.973E+00	-124.100 28.600 -0.579E+00	-124.100 28.600 0.724E-01	-124.100 28.600 -0.889E-01	-124.100 28.600 -0.310E-02	-124.100 28.600 -0.355E+00	-124.100 28.600 -0.570E+00	-124.100 28.600 -0.953E+00	-124.100 28.600 -0.980E+00	-124.100 28.600 -0.114E+01
-124.000 28.600 -0.213E+01	-124.000 28.600 -0.240E+01	-124.000 28.600 -0.252E+01	-124.000 28.600 -0.275E+01	-124.000 28.600 -0.299E+01	-124.000 28.600 -0.322E+01	-124.000 28.600 -0.355E+01	-124.000 28.600 -0.574E+01	-124.000 28.600 -0.112E+02	-124.000 28.600 -0.171E+02	-124.000 28.600 -0.229E+02	-124.000 28.600 -0.240E+02	-124.000 28.600 -0.231E+02	-124.000 28.600 -0.233E+02	-124.000 28.600 -0.222E+02	-124.000 28.600 -0.201E+02	-124.000 28.600 -0.190E+02	-124.000 28.600 -0.171E+02	-124.000 28.600 -0.155E+02	-124.000 28.600 -0.129E+02	-124.000 28.600 -0.122E+02	-124.000 28.600 -0.107E+02	-124.000 28.600 -0.110E+02	-124.000 28.600 -0.953E+01	-124.000 28.600 -0.909E+01	-124.000 28.600 -0.889E+01	-124.000 28.600 -0.903E+01	-124.000 28.600 -0.832E+01	-124.000 28.600 -0.769E+01	-124.000 28.600 -0.876E+01	-124.000 28.600 -0.898E+01	-124.000 28.600 -0.885E+01	-124.000 28.600 -0.633E+01	-124.000 28.600 -0.384E+01	-124.000 28.600 -0.187E+01	-124.000 28.600 -0.213E+01	-124.000 28.600 -0.123E+01	-124.000 28.600 -0.918E+00	-124.000 28.600 -0.977E+00	-124.000 28.600 -0.907E+00	-124.000 28.600 -0.966E+00	-124.000 28.600 -0.499E+00	-124.000 28.600 0.972E-01	-124.000 28.600 -0.510E-01	-124.000 28.600 0.171E-01	-124.000 28.600 -0.310E+00	-124.000 28.600 -0.552E+00	-124.000 28.600 -0.903E+00	-124.000 28.600 -0.997E+00	-124.000 28.600 -0.116E+01
-123.900 28.600 -0.173E+01	-123.900 28.600 -0.208E+01	-123.900 28.600 -0.223E+01	-123.900 28.600 -0.282E+01	-123.900 28.600 -0.316E+01	-123.900 28.600 -0.357E+01	-123.900 28.600 -0.416E+01	-123.900 28.600 -0.670E+01	-123.900 28.600 -0.127E+02	-123.900 28.600 -0.189E+02	-123.900 28.600 -0.254E+02	-123.900 28.600 -0.257E+02	-123.900 28.600 -0.248E+02	-123.900 28.600 -0.247E+02	-123.900 28.600 -0.231E+02	-123.900 28.600 -0.213E+02	-123.900 28.600 -0.201E+02	-123.900 28.600 -0.180E+02	-123.900 28.600 -0.162E+02	-123.900 28.600 -0.131E+02	-123.900 28.600 -0.129E+02	-123.900 28.600 -0.114E+02	-123.900 28.600 -0.118E+02	-123.900 28.600 -0.101E+02	-123.900 28.600 -0.966E+01	-123.900 28.600 -0.956E+01	-123.900 28.600 -0.956E+01	-123.900 28.600 -0.891E+01	-123.900 28.600 -0.810E+01	-123.900 28.600 -0.887E+01	-123.900 28.600 -0.963E+01	-123.900 28.600 -0.919E+01	-123.900 28.600 -0.660E+01	-123.900 28.600 -0.390E+01	-123.900 28.600 -0.203E+01	-123.900 28.600 -0.224E+01	-123.900 28.600 -0.132E+01	-123.900 28.600 -0.988E+00	-123.900 28.600 -0.996E+00	-123.900 28.600 -0.901E+00	-123.900 28.600 -0.940E+00	-123.900 28.600 -0.426E+00	-123.900 28.600 0.117E+00	-123.900 28.600 -0.229E-01	-123.900 28.600 0.206E-01	-123.900 28.600 -0.238E+00	-123.900 28.600 -0.544E+00	-123.900 28.600 -0.853E+00	-123.900 28.600 -0.102E+01	-123.900 28.600 -0.115E+01
-123.800 28.600 -0.139E+01	-123.800 28.600 -0.181E+01	-123.800 28.600 -0.200E+01	-123.800 28.600 -0.294E+01	-123.800 28.600 -0.333E+01	-123.800 28.600 -0.390E+01	-123.800 28.600 -0.474E+01	-123.800 28.600 -0.754E+01	-123.800 28.600 -0.139E+02	-123.800 28.600 -0.204E+02	-123.800 28.600 -0.274E+02	-123.800 28.600 -0.273E+02	-123.800 28.600 -0.263E+02	-123.800 28.600 -0.258E+02	-123.800 28.600 -0.242E+02	-123.800 28.600 -0.225E+02	-123.800 28.600 -0.213E+02	-123.800 28.600 -0.187E+02	-123.800 28.600 -0.167E+02	-123.800 28.600 -0.136E+02	-123.800 28.600 -0.137E+02	-123.800 28.600 -0.120E+02	-123.800 28.600 -0.125E+02	-123.800 28.600 -0.107E+02	-123.800 28.600 -0.103E+02	-123.800 28.600 -0.102E+02	-123.800 28.600 -0.101E+02	-123.800 28.600 -0.950E+01	-123.800 28.600 -0.851E+01	-123.800 28.600 -0.908E+01	-123.800 28.600 -0.103E+02	-123.800 28.600 -0.951E+01	-123.800 28.600 -0.687E+01	-123.800 28.600 -0.399E+01	-123.800 28.600 -0.222E+01	-123.800 28.600 -0.235E+01	-123.800 28.600 -0.142E+01	-123.800 28.600 -0.106E+01	-123.800 28.600 -0.102E+01	-123.800 28.600 -0.899E+00	-123.800 28.600 -0.914E+00	-123.800 28.600 -0.358E+00	-123.800 28.600 0.126E+00	-123.800 28.600 -0.664E-02	-123.800 28.600 0.710E-02	-123.800 28.600 -0.164E+00	-123.800 28.600 -0.547E+00	-123.800 28.600 -0.822E+00	-123.800 28.600 -0.106E+01	-123.800 28.600 -0.116E+01
-123.700 28.600 -0.145E+01	-123.700 28.600 -0.189E+01	-123.700 28.600 -0.204E+01	-123.700 28.600 -0.325E+01	-123.700 28.600 -0.355E+01	-123.700 28.600 -0.420E+01	-123.700 28.600 -0.516E+01	-123.700 28.600 -0.812E+01	-123.700 28.600 -0.145E+02	-123.700 28.600 -0.213E+02	-123.700 28.600 -0.287E+02	-123.700 28.600 -0.286E+02	-123.700 28.600 -0.275E+02	-123.700 28.600 -0.266E+02	-123.700 28.600 -0.254E+02	-123.700 28.600 -0.238E+02	-123.700 28.600 -0.225E+02	-123.700 28.600 -0.192E+02	-123.700 28.600 -0.172E+02	-123.700 28.600 -0.142E+02	-123.700 28.600 -0.144E+02	-123.700 28.600 -0.126E+02	-123.700 28.600 -0.132E+02	-123.700 28.600 -0.114E+02	-123.700 28.600 -0.110E+02	-123.700 28.600 -0.107E+02	-123.700 28.600 -0.106E+02	-123.700 28.600 -0.101E+02	-123.700 28.600 -0.896E+01	-123.700 28.600 -0.941E+01	-123.700 28.600 -0.110E+02	-123.700 28.600 -0.980E+01	-123.700 28.600 -0.712E+01	-123.700 28.600 -0.412E+01	-123.700 28.600 -0.242E+01	-123.700 28.600 -0.246E+01	-123.700 28.600 -0.152E+01	-123.700 28.600 -0.114E+01	-123.700 28.600 -0.104E+01	-123.700 28.600 -0.900E+00	-123.700 28.600 -0.887E+00	-123.700 28.600 -0.316E+00	-123.700 28.600 0.127E+00	-123.700 28.600 0.000E+00	-123.700 28.600 -0.166E-01	-123.700 28.600 -0.108E+00	-123.700 28.600 -0.558E+00	-123.700 28.600 -0.807E+00	-123.700 28.600 -0.110E+01	-123.700 28.600 -0.116E+01
-123.600 28.600 -0.215E+01	-123.600 28.600 -0.252E+01	-123.600 28.600 -0.249E+01	-123.600 28.600 -0.380E+01	-123.600 28.600 -0.382E+01	-123.600 28.600 -0.442E+01	-123.600 28.600 -0.530E+01	-123.600 28.600 -0.830E+01	-123.600 28.600 -0.145E+02	-123.600 28.600 -0.213E+02	-123.600 28.600 -0.290E+02	-123.600 28.600 -0.294E+02	-123.600 28.600 -0.281E+02	-123.600 28.600 -0.271E+02	-123.600 28.600 -0.267E+02	-123.600 28.600 -0.250E+02	-123.600 28.600 -0.239E+02	-123.600 28.600 -0.198E+02	-123.600 28.600 -0.177E+02	-123.600 28.600 -0.149E+02	-123.600 28.600 -0.152E+02	-123.600 28.600 -0.132E+02	-123.600 28.600 -0.137E+02	-123.600 28.600 -0.122E+02	-123.600 28.600 -0.117E+02	-123.600 28.600 -0.112E+02	-123.600 28.600 -0.112E+02	-123.600 28.600 -0.106E+02	-123.600 28.600 -0.943E+01	-123.600 28.600 -0.988E+01	-123.600 28.600 -0.116E+02	-123.600 28.600 -0.101E+02	-123.600 28.600 -0.733E+01	-123.600 28.600 -0.429E+01	-123.600 28.600 -0.259E+01	-123.600 28.600 -0.257E+01	-123.600 28.600 -0.162E+01	-123.600 28.600 -0.122E+01	-123.600 28.600 -0.106E+01	-123.600 28.600 -0.903E+00	-123.600 28.600 -0.861E+00	-123.600 28.600 -0.305E+00	-123.600 28.600 0.127E+00	-123.600 28.600 0.450E-02	-123.600 28.600 -0.428E-01	-123.600 28.600 -0.783E-01	-123.600 28.600 -0.573E+00	-123.600 28.600 -0.801E+00	-123.600 28.600 -0.113E+01	-123.600 28.600 -0.114E+01
-123.500 28.600 -0.366E+01	-123.500 28.600 -0.383E+01	-123.500 28.600 -0.341E+01	-123.500 28.600 -0.457E+01	-123.500 28.600 -0.413E+01	-123.500 28.600 -0.448E+01	-123.500 28.600 -0.505E+01	-123.500 28.600 -0.795E+01	-123.500 28.600 -0.137E+02	-123.500 28.600 -0.202E+02	-123.500 28.600 -0.277E+02	-123.500 28.600 -0.293E+02	-123.500 28.600 -0.280E+02	-123.500 28.600 -0.275E+02	-123.500 28.600 -0.282E+02	-123.500 28.600 -0.262E+02	-123.500 28.600 -0.253E+02	-123.500 28.600 -0.204E+02	-123.500 28.600 -0.185E+02	-123.500 28.600 -0.160E+02	-123.500 28.600 -0.163E+02	-123.500 28.600 -0.137E+02	-123.500 28.600 -0.142E+02	-123.500 28.600 -0.130E+02	-123.500 28.600 -0.125E+02	-123.500 28.600 -0.117E+02	-123.500 28.600 -0.117E+02	-123.500 28.600 -0.110E+02	-123.500 28.600 -0.992E+01	-123.500 28.600 -0.105E+02	-123.500 28.600 -0.121E+02	-123.500 28.600 -0.104E+02	-123.500 28.600 -0.753E+01	-123.500 28.600 -0.452E+01	-123.500 28.600 -0.274E+01	-123.500 28.600 -0.267E+01	-123.500 28.600 -0.172E+01	-123.500 28.600 -0.129E+01	-123.500 28.600 -0.108E+01	-123.500 28.600 -0.906E+00	-123.500 28.600 -0.836E+00	-123.500 28.600 -0.313E+00	-123.500 28.600 0.134E+00	-123.500 28.600 0.135E-01	-123.500 28.600 -0.626E-01	-123.500 28.600 -0.777E-01	-123.500 28.600 -0.592E+00	-123.500 28.600 -0.797E+00	-123.500 28.600 -0.116E+01	-123.500 28.600 -0.113E+01
-123.400 28.600 -0.572E+01	-123.400 28.600 -0.559E+01	-123.400 28.600 -0.459E+01	-123.400 28.600 -0.548E+01	-123.400 28.600 -0.441E+01	-123.400 28.600 -0.441E+01	-123.400 28.600 -0.451E+01	-123.400 28.600 -0.734E+01	-123.400 28.600 -0.129E+02	-123.400 28.600 -0.188E+02	-123.400 28.600 -0.261E+02	-123.400 28.600 -0.290E+02	-123.400 28.600 -0.282E+02	-123.400 28.600 -0.285E+02	-123.400 28.600 -0.305E+02	-123.400 28.600 -0.278E+02	-123.400 28.600 -0.269E+02	-123.400 28.600 -0.211E+02	-123.400 28.600 -0.190E+02	-123.400 28.600 -0.170E+02	-123.400 28.600 -0.173E+02	-123.400 28.600 -0.140E+02	-123.400 28.600 -0.145E+02	-123.400 28.600 -0.137E+02	-123.400 28.600 -0.134E+02	-123.400 28.600 -0.120E+02	-123.400 28.600 -0.120E+02	-123.400 28.600 -0.113E+02	-123.400 28.600 -0.103E+02	-123.400 28.600 -0.112E+02	-123.400 28.600 -0.126E+02	-123.400 28.600 -0.105E+02	-123.400 28.600 -0.763E+01	-123.400 28.600 -0.480E+01	-123.400 28.600 -0.288E+01	-123.400 28.600 -0.278E+01	-123.400 28.600 -0.183E+01	-123.400 28.600 -0.138E+01	-123.400 28.600 -0.112E+01	-123.400 28.600 -0.924E+00	-123.400 28.600 -0.822E+00	-123.400 28.600 -0.350E+00	-123.400 28.600 0.135E+00	-123.400 28.600 0.156E-01	-123.400 28.600 -0.800E-01	-123.400 28.600 -0.114E+00	-123.400 28.600 -0.611E+00	-123.400 28.600 -0.792E+00	-123.400 28.600 -0.116E+01	-123.400 28.600 -0.112E+01
-123.300 28.600 -0.777E+01	-123.300 28.600 -0.736E+01	-123.300 28.600 -0.579E+01	-123.300 28.600 -0.639E+01	-123.300 28.600 -0.475E+01	-123.300 28.600 -0.439E+01	-123.300 28.600 -0.404E+01	-123.300 28.600 -0.678E+01	-123.300 28.600 -0.122E+02	-123.300 28.600 -0.176E+02	-123.300 28.600 -0.247E+02	-123.300 28.600 -0.285E+02	-123.300 28.600 -0.280E+02	-123.300 28.600 -0.292E+02	-123.300 28.600 -0.318E+02	-123.300 28.600 -0.289E+02	-123.300 28.600 -0.284E+02	-123.300 28.600 -0.223E+02	-123.300 28.600 -0.200E+02	-123.300 28.600 -0.182E+02	-123.300 28.600 -0.187E+02	-123.300 28.600 -0.147E+02	-123.300 28.600 -0.149E+02	-123.300 28.600 -0.145E+02	-123.300 28.600 -0.141E+02	-123.300 28.600 -0.124E+02	-123.300 28.600 -0.125E+02	-123.300 28.600 -0.117E+02	-123.300 28.600 -0.108E+02	-123.300 28.600 -0.118E+02	-123.300 28.600 -0.130E+02	-123.300 28.600 -0.107E+02	-123.300 28.600 -0.773E+01	-123.300 28.600 -0.510E+01	-123.300 28.600 -0.302E+01	-123.300 28.600 -0.289E+01	-123.300 28.600 -0.194E+01	-123.300 28.600 -0.147E+01	-123.300 28.600 -0.116E+01	-123.300 28.600 -0.937E+00	-123.300 28.600 -0.806E+00	-123.300 28.600 -0.393E+00	-123.300 28.600 0.136E+00	-123.300 28.600 0.159E-01	-123.300 28.600 -0.952E-01	-123.300 28.600 -0.160E+00	-123.300 28.600 -0.633E+00	-123.300 28.600 -0.791E+00	-123.300 28.600 -0.115E+01	-123.300 28.600 -0.113E+01
-123.200 28.600 -0.943E+01	-123.200 28.600 -0.879E+01	-123.200 28.600 -0.675E+01	-123.200 28.600 -0.710E+01	-123.200 28.600 -0.505E+01	-123.200 28.600 -0.441E+01	-123.200 28.600 -0.376E+01	-123.200 28.600 -0.636E+01	-123.200 28.600 -0.116E+02	-123.200 28.600 -0.166E+02	-123.200 28.600 -0.235E+02	-123.200 28.600 -0.278E+02	-123.200 28.600 -0.276E+02	-123.200 28.600 -0.298E+02	-123.200 28.600 -0.323E+02	-123.200 28.600 -0.296E+02	-123.200 28.600 -0.299E+02	-123.200 28.600 -0.238E+02	-123.200 28.600 -0.212E+02	-123.200 28.600 -0.195E+02	-123.200 28.600 -0.202E+02	-123.200 28.600 -0.156E+02	-123.200 28.600 -0.156E+02	-123.200 28.600 -0.154E+02	-123.200 28.600 -0.148E+02	-123.200 28.600 -0.129E+02	-123.200 28.600 -0.129E+02	-123.200 28.600 -0.121E+02	-123.200 28.600 -0.112E+02	-123.200 28.600 -0.125E+02	-123.200 28.600 -0.134E+02	-123.200 28.600 -0.110E+02	-123.200 28.600 -0.785E+01	-123.200 28.600 -0.540E+01	-123.200 28.600 -0.314E+01	-123.200 28.600 -0.301E+01	-123.200 28.600 -0.206E+01	-123.200 28.600 -0.156E+01	-123.200 28.600 -0.121E+01	-123.200 28.600 -0.953E+00	-123.200 28.600 -0.798E+00	-123.200 28.600 -0.425E+00	-123.200 28.600 0.133E+00	-123.200 28.600 0.128E-01	-123.200 28.600 -0.113E+00	-123.200 28.600 -0.211E+00	-123.200 28.600 -0.645E+00	-123.200 28.600 -0.793E+00	-123.200 28.600 -0.114E+01	-123.200 28.600 -0.115E+01
-123.100 28.600 -0.104E+02	-123.100 28.600 -0.962E+01	-123.100 28.600 -0.729E+01	-123.100 28.600 -0.747E+01	-123.100 28.600 -0.529E+01	-123.100 28.600 -0.448E+01	-123.100 28.600 -0.375E+01	-123.100 28.600 -0.621E+01	-123.100 28.600 -0.112E+02	-123.100 28.600 -0.160E+02	-123.100 28.600 -0.226E+02	-123.100 28.600 -0.272E+02	-123.100 28.600 -0.271E+02	-123.100 28.600 -0.302E+02	-123.100 28.600 -0.322E+02	-123.100 28.600 -0.301E+02	-123.100 28.600 -0.313E+02	-123.100 28.600 -0.255E+02	-123.100 28.600 -0.227E+02	-123.100 28.600 -0.207E+02	-123.100 28.600 -0.217E+02	-123.100 28.600 -0.168E+02	-123.100 28.600 -0.166E+02	-123.100 28.600 -0.163E+02	-123.100 28.600 -0.153E+02	-123.100 28.600 -0.136E+02	-123.100 28.600 -0.135E+02	-123.100 28.600 -0.127E+02	-123.100 28.600 -0.118E+02	-123.100 28.600 -0.131E+02	-123.100 28.600 -0.139E+02	-123.100 28.600 -0.114E+02	-123.100 28.600 -0.800E+01	-123.100 28.600 -0.568E+01	-123.100 28.600 -0.326E+01	-123.100 28.600 -0.313E+01	-123.100 28.600 -0.218E+01	-123.100 28.600 -0.163E+01	-123.100 28.600 -0.126E+01	-123.100 28.600 -0.974E+00	-123.100 28.600 -0.798E+00	-123.100 28.600 -0.445E+00	-123.100 28.600 0.126E+00	-123.100 28.600 0.425E-02	-123.100 28.600 -0.135E+00	-123.100 28.600 -0.260E+00	-123.100 28.600 -0.644E+00	-123.100 28.600 -0.799E+00	-123.100 28.600 -0.113E+01	-123.100 28.600 -0.120E+01
-123.000 28.600 -0.103E+02	-123.000 28.600 -0.961E+01	-123.000 28.600 -0.730E+01	-123.000 28.600 -0.745E+01	-123.000 28.600 -0.544E+01	-123.000 28.600 -0.467E+01	-123.000 28.600 -0.411E+01	-123.000 28.600 -0.647E+01	-123.000 28.600 -0.113E+02	-123.000 28.600 -0.161E+02	-123.000 28.600 -0.224E+02	-123.000 28.600 -0.269E+02	-123.000 28.600 -0.267E+02	-123.000 28.600 -0.304E+02	-123.000 28.600 -0.314E+02	-123.000 28.600 -0.301E+02	-123.000 28.600 -0.324E+02	-123.000 28.600 -0.273E+02	-123.000 28.600 -0.244E+02	-123.000 28.600 -0.217E+02	-123.000 28.600 -0.231E+02	-123.000 28.600 -0.182E+02	-123.000 28.600 -0.178E+02	-123.000 28.600 -0.173E+02	-123.000 28.600 -0.158E+02	-123.000 28.600 -0.145E+02	-123.000 28.600 -0.143E+02	-123.000 28.600 -0.135E+02	-123.000 28.600 -0.125E+02	-123.000 28.600 -0.136E+02	-123.000 28.600 -0.143E+02	-123.000 28.600 -0.119E+02	-123.000 28.600 -0.821E+01	-123.000 28.600 -0.592E+01	-123.000 28.600 -0.336E+01	-123.000 28.600 -0.324E+01	-123.000 28.600 -0.231E+01	-123.000 28.600 -0.170E+01	-123.000 28.600 -0.132E+01	-123.000 28.600 -0.100E+01	-123.000 28.600 -0.804E+00	-123.000 28.600 -0.464E+00	-123.000 28.600 0.111E+00	-123.000 28.600 -0.119E-01	-123.000 28.600 -0.165E+00	-123.000 28.600 -0.303E+00	-123.000 28.600 -0.634E+00	-123.000 28.600 -0.808E+00	-123.000 28.600 -0.112E+01	-123.000 28.600 -0.123E+01
-122.900 28.600 -0.904E+01	-122.900 28.600 -0.855E+01	-122.900 28.600 -0.657E+01	-122.900 28.600 -0.675E+01	-122.900 28.600 -0.526E+01	-122.900 28.600 -0.473E+01	-122.900 28.600 -0.462E+01	-122.900 28.600 -0.688E+01	-122.900 28.600 -0.114E+02	-122.900 28.600 -0.162E+02	-122.900 28.600 -0.222E+02	-122.900 28.600 -0.272E+02	-122.900 28.600 -0.274E+02	-122.900 28.600 -0.318E+02	-122.900 28.600 -0.329E+02	-122.900 28.600 -0.317E+02	-122.900 28.600 -0.344E+02	-122.900 28.600 -0.295E+02	-122.900 28.600 -0.263E+02	-122.900 28.600 -0.231E+02	-122.900 28.600 -0.244E+02	-122.900 28.600 -0.194E+02	-122.900 28.600 -0.190E+02	-122.900 28.600 -0.183E+02	-122.900 28.600 -0.161E+02	-122.900 28.600 -0.151E+02	-122.900 28.600 -0.151E+02	-122.900 28.600 -0.142E+02	-122.900 28.600 -0.133E+02	-122.900 28.600 -0.141E+02	-122.900 28.600 -0.145E+02	-122.900 28.600 -0.126E+02	-122.900 28.600 -0.840E+01	-122.900 28.600 -0.615E+01	-122.900 28.600 -0.345E+01	-122.900 28.600 -0.336E+01	-122.900 28.600 -0.247E+01	-122.900 28.600 -0.179E+01	-122.900 28.600 -0.140E+01	-122.900 28.600 -0.106E+01	-122.900 28.600 -0.847E+00	-122.900 28.600 -0.501E+00	-122.900 28.600 0.669E-01	-122.900 28.600 -0.531E-01	-122.900 28.600 -0.219E+00	-122.900 28.600 -0.359E+00	-122.900 28.600 -0.642E+00	-122.900 28.600 -0.835E+00	-122.900 28.600 -0.113E+01	-122.900 28.600 -0.128E+01
-122.800 28.600 -0.768E+01	-122.800 28.600 -0.741E+01	-122.800 28.600 -0.581E+01	-122.800 28.600 -0.600E+01	-122.800 28.600 -0.505E+01	-122.800 28.600 -0.475E+01	-122.800 28.600 -0.508E+01	-122.800 28.600 -0.727E+01	-122.800 28.600 -0.114E+02	-122.800 28.600 -0.162E+02	-122.800 28.600 -0.218E+02	-122.800 28.600 -0.274E+02	-122.800 28.600 -0.279E+02	-122.800 28.600 -0.323E+02	-122.800 28.600 -0.339E+02	-122.800 28.600 -0.327E+02	-122.800 28.600 -0.354E+02	-122.800 28.600 -0.308E+02	-122.800 28.600 -0.276E+02	-122.800 28.600 -0.243E+02	-122.800 28.600 -0.253E+02	-122.800 28.600 -0.206E+02	-122.800 28.600 -0.203E+02	-122.800 28.600 -0.192E+02	-122.800 28.600 -0.166E+02	-122.800 28.600 -0.159E+02	-122.800 28.600 -0.158E+02	-122.800 28.600 -0.149E+02	-122.800 28.600 -0.141E+02	-122.800 28.600 -0.145E+02	-122.800 28.600 -0.148E+02	-122.800 28.600 -0.133E+02	-122.800 28.600 -0.866E+01	-122.800 28.600 -0.639E+01	-122.800 28.600 -0.356E+01	-122.800 28.600 -0.349E+01	-122.800 28.600 -0.263E+01	-122.800 28.600 -0.188E+01	-122.800 28.600 -0.147E+01	-122.800 28.600 -0.112E+01	-122.800 28.600 -0.887E+00	-122.800 28.600 -0.524E+00	-122.800 28.600 0.305E-01	-122.800 28.600 -0.828E-01	-122.800 28.600 -0.273E+00	-122.800 28.600 -0.409E+00	-122.800 28.600 -0.655E+00	-122.800 28.600 -0.860E+00	-122.800 28.600 -0.114E+01	-122.800 28.600 -0.131E+01
-122.700 28.600 -0.640E+01	-122.700 28.600 -0.632E+01	-122.700 28.600 -0.513E+01	-122.700 28.600 -0.528E+01	-122.700 28.600 -0.481E+01	-122.700 28.600 -0.471E+01	-122.700 28.600 -0.536E+01	-122.700 28.600 -0.756E+01	-122.700 28.600 -0.112E+02	-122.700 28.600 -0.160E+02	-122.700 28.600 -0.212E+02	-122.700 28.600 -0.271E+02	-122.700 28.600 -0.279E+02	-122.700 28.600 -0.317E+02	-122.700 28.600 -0.341E+02	-122.700 28.600 -0.327E+02	-122.700 28.600 -0.353E+02	-122.700 28.600 -0.313E+02	-122.700 28.600 -0.283E+02	-122.700 28.600 -0.256E+02	-122.700 28.600 -0.261E+02	-122.700 28.600 -0.219E+02	-122.700 28.600 -0.217E+02	-122.700 28.600 -0.201E+02	-122.700 28.600 -0.173E+02	-122.700 28.600 -0.168E+02	-122.700 28.600 -0.165E+02	-122.700 28.600 -0.155E+02	-122.700 28.600 -0.149E+02	-122.700 28.600 -0.150E+02	-122.700 28.600 -0.153E+02	-122.700 28.600 -0.140E+02	-122.700 28.600 -0.901E+01	-122.700 28.600 -0.661E+01	-122.700 28.600 -0.369E+01	-122.700 28.600 -0.361E+01	-122.700 28.600 -0.281E+01	-122.700 28.600 -0.197E+01	-122.700 28.600 -0.154E+01	-122.700 28.600 -0.118E+01	-122.700 28.600 -0.918E+00	-122.700 28.600 -0.551E+00	-122.700 28.600 -0.750E-02	-122.700 28.600 -0.110E+00	-122.700 28.600 -0.317E+00	-122.700 28.600 -0.444E+00	-122.700 28.600 -0.680E+00	-122.700 28.600 -0.886E+00	-122.700 28.600 -0.115E+01	-122.700 28.600 -0.132E+01
-122.600 28.600 -0.546E+01	-122.600 28.600 -0.551E+01	-122.600 28.600 -0.468E+01	-122.600 28.600 -0.476E+01	-122.600 28.600 -0.458E+01	-122.600 28.600 -0.458E+01	-122.600 28.600 -0.537E+01	-122.600 28.600 -0.761E+01	-122.600 28.600 -0.108E+02	-122.600 28.600 -0.152E+02	-122.600 28.600 -0.201E+02	-122.600 28.600 -0.263E+02	-122.600 28.600 -0.271E+02	-122.600 28.600 -0.299E+02	-122.600 28.600 -0.333E+02	-122.600 28.600 -0.319E+02	-122.600 28.600 -0.343E+02	-122.600 28.600 -0.311E+02	-122.600 28.600 -0.286E+02	-122.600 28.600 -0.269E+02	-122.600 28.600 -0.270E+02	-122.600 28.600 -0.234E+02	-122.600 28.600 -0.231E+02	-122.600 28.600 -0.208E+02	-122.600 28.600 -0.182E+02	-122.600 28.600 -0.177E+02	-122.600 28.600 -0.170E+02	-122.600 28.600 -0.161E+02	-122.600 28.600 -0.155E+02	-122.600 28.600 -0.153E+02	-122.600 28.600 -0.159E+02	-122.600 28.600 -0.146E+02	-122.600 28.600 -0.945E+01	-122.600 28.600 -0.680E+01	-122.600 28.600 -0.386E+01	-122.600 28.600 -0.374E+01	-122.600 28.600 -0.301E+01	-122.600 28.600 -0.206E+01	-122.600 28.600 -0.160E+01	-122.600 28.600 -0.124E+01	-122.600 28.600 -0.942E+00	-122.600 28.600 -0.585E+00	-122.600 28.600 -0.530E-01	-122.600 28.600 -0.142E+00	-122.600 28.600 -0.346E+00	-122.600 28.600 -0.464E+00	-122.600 28.600 -0.714E+00	-122.600 28.600 -0.913E+00	-122.600 28.600 -0.114E+01	-122.600 28.600 -0.132E+01
-122.500 28.600 -0.529E+01	-122.500 28.600 -0.534E+01	-122.500 28.600 -0.467E+01	-122.500 28.600 -0.461E+01	-122.500 28.600 -0.444E+01	-122.500 28.600 -0.438E+01	-122.500 28.600 -0.502E+01	-122.500 28.600 -0.731E+01	-122.500 28.600 -0.989E+01	-122.500 28.600 -0.138E+02	-122.500 28.600 -0.184E+02	-122.500 28.600 -0.247E+02	-122.500 28.600 -0.252E+02	-122.500 28.600 -0.269E+02	-122.500 28.600 -0.312E+02	-122.500 28.600 -0.302E+02	-122.500 28.600 -0.327E+02	-122.500 28.600 -0.303E+02	-122.500 28.600 -0.286E+02	-122.500 28.600 -0.283E+02	-122.500 28.600 -0.280E+02	-122.500 28.600 -0.249E+02	-122.500 28.600 -0.243E+02	-122.500 28.600 -0.214E+02	-122.500 28.600 -0.192E+02	-122.500 28.600 -0.187E+02	-122.500 28.600 -0.175E+02	-122.500 28.600 -0.165E+02	-122.500 28.600 -0.160E+02	-122.500 28.600 -0.157E+02	-122.500 28.600 -0.167E+02	-122.500 28.600 -0.150E+02	-122.500 28.600 -0.995E+01	-122.500 28.600 -0.699E+01	-122.500 28.600 -0.407E+01	-122.500 28.600 -0.385E+01	-122.500 28.600 -0.321E+01	-122.500 28.600 -0.215E+01	-122.500 28.600 -0.166E+01	-122.500 28.600 -0.129E+01	-122.500 28.600 -0.960E+00	-122.500 28.600 -0.619E+00	-122.500 28.600 -0.108E+00	-122.500 28.600 -0.180E+00	-122.500 28.600 -0.364E+00	-122.500 28.600 -0.479E+00	-122.500 28.600 -0.745E+00	-122.500 28.600 -0.941E+00	-122.500 28.600 -0.111E+01	-122.500 28.600 -0.132E+01
-122.400 28.600 -0.554E+01	-122.400 28.600 -0.553E+01	-122.400 28.600 -0.495E+01	-122.400 28.600 -0.477E+01	-122.400 28.600 -0.442E+01	-122.400 28.600 -0.418E+01	-122.400 28.600 -0.444E+01	-122.400 28.600 -0.668E+01	-122.400 28.600 -0.864E+01	-122.400 28.600 -0.118E+02	-122.400 28.600 -0.160E+02	-122.400 28.600 -0.223E+02	-122.400 28.600 -0.226E+02	-122.400 28.600 -0.236E+02	-122.400 28.600 -0.285E+02	-122.400 28.600 -0.287E+02	-122.400 28.600 -0.322E+02	-122.400 28.600 -0.315E+02	-122.400 28.600 -0.311E+02	-122.400 28.600 -0.312E+02	-122.400 28.600 -0.301E+02	-122.400 28.600 -0.269E+02	-122.400 28.600 -0.255E+02	-122.400 28.600 -0.219E+02	-122.400 28.600 -0.202E+02	-122.400 28.600 -0.196E+02	-122.400 28.600 -0.178E+02	-122.400 28.600 -0.168E+02	-122.400 28.600 -0.161E+02	-122.400 28.600 -0.159E+02	-122.400 28.600 -0.176E+02	-122.400 28.600 -0.155E+02	-122.400 28.600 -0.106E+02	-122.400 28.600 -0.709E+01	-122.400 28.600 -0.436E+01	-122.400 28.600 -0.395E+01	-122.400 28.600 -0.341E+01	-122.400 28.600 -0.225E+01	-122.400 28.600 -0.174E+01	-122.400 28.600 -0.136E+01	-122.400 28.600 -0.101E+01	-122.400 28.600 -0.686E+00	-122.400 28.600 -0.222E+00	-122.400 28.600 -0.263E+00	-122.400 28.600 -0.421E+00	-122.400 28.600 -0.530E+00	-122.400 28.600 -0.800E+00	-122.400 28.600 -0.995E+00	-122.400 28.600 -0.110E+01	-122.400 28.600 -0.133E+01
-122.300 28.600 -0.580E+01	-122.300 28.600 -0.574E+01	-122.300 28.600 -0.521E+01	-122.300 28.600 -0.499E+01	-122.300 28.600 -0.445E+01	-122.300 28.600 -0.404E+01	-122.300 28.600 -0.394E+01	-122.300 28.600 -0.614E+01	-122.300 28.600 -0.761E+01	-122.300 28.600 -0.102E+02	-122.300 28.600 -0.140E+02	-122.300 28.600 -0.202E+02	-122.300 28.600 -0.201E+02	-122.300 28.600 -0.210E+02	-122.300 28.600 -0.262E+02	-122.300 28.600 -0.274E+02	-122.300 28.600 -0.318E+02	-122.300 28.600 -0.325E+02	-122.300 28.600 -0.330E+02	-122.300 28.600 -0.335E+02	-122.300 28.600 -0.319E+02	-122.300 28.600 -0.287E+02	-122.300 28.600 -0.267E+02	-122.300 28.600 -0.227E+02	-122.300 28.600 -0.211E+02	-122.300 28.600 -0.205E+02	-122.300 28.600 -0.182E+02	-122.300 28.600 -0.172E+02	-122.300 28.600 -0.165E+02	-122.300 28.600 -0.162E+02	-122.300 28.600 -0.185E+02	-122.300 28.600 -0.159E+02	-122.300 28.600 -0.112E+02	-122.300 28.600 -0.723E+01	-122.300 28.600 -0.467E+01	-122.300 28.600 -0.406E+01	-122.300 28.600 -0.361E+01	-122.300 28.600 -0.237E+01	-122.300 28.600 -0.183E+01	-122.300 28.600 -0.142E+01	-122.300 28.600 -0.105E+01	-122.300 28.600 -0.753E+00	-122.300 28.600 -0.338E+00	-122.300 28.600 -0.354E+00	-122.300 28.600 -0.467E+00	-122.300 28.600 -0.573E+00	-122.300 28.600 -0.840E+00	-122.300 28.600 -0.104E+01	-122.300 28.600 -0.108E+01	-122.300 28.600 -0.135E+01
-122.200 28.600 -0.595E+01	-122.200 28.600 -0.587E+01	-122.200 28.600 -0.538E+01	-122.200 28.600 -0.520E+01	-122.200 28.600 -0.453E+01	-122.200 28.600 -0.402E+01	-122.200 28.600 -0.364E+01	-122.200 28.600 -0.582E+01	-122.200 28.600 -0.690E+01	-122.200 28.600 -0.907E+01	-122.200 28.600 -0.127E+02	-122.200 28.600 -0.187E+02	-122.200 28.600 -0.182E+02	-122.200 28.600 -0.191E+02	-122.200 28.600 -0.245E+02	-122.200 28.600 -0.265E+02	-122.200 28.600 -0.314E+02	-122.200 28.600 -0.330E+02	-122.200 28.600 -0.341E+02	-122.200 28.600 -0.350E+02	-122.200 28.600 -0.332E+02	-122.200 28.600 -0.300E+02	-122.200 28.600 -0.278E+02	-122.200 28.600 -0.237E+02	-122.200 28.600 -0.220E+02	-122.200 28.600 -0.213E+02	-122.200 28.600 -0.189E+02	-122.200 28.600 -0.178E+02	-122.200 28.600 -0.170E+02	-122.200 28.600 -0.167E+02	-122.200 28.600 -0.193E+02	-122.200 28.600 -0.162E+02	-122.200 28.600 -0.118E+02	-122.200 28.600 -0.745E+01	-122.200 28.600 -0.497E+01	-122.200 28.600 -0.420E+01	-122.200 28.600 -0.379E+01	-122.200 28.600 -0.249E+01	-122.200 28.600 -0.192E+01	-122.200 28.600 -0.146E+01	-122.200 28.600 -0.110E+01	-122.200 28.600 -0.807E+00	-122.200 28.600 -0.451E+00	-122.200 28.600 -0.439E+00	-122.200 28.600 -0.523E+00	-122.200 28.600 -0.627E+00	-122.200 28.600 -0.875E+00	-122.200 28.600 -0.108E+01	-122.200 28.600 -0.107E+01	-122.200 28.600 -0.138E+01
-122.100 28.600 -0.576E+01	-122.100 28.600 -0.571E+01	-122.100 28.600 -0.530E+01	-122.100 28.600 -0.525E+01	-122.100 28.600 -0.462E+01	-122.100 28.600 -0.411E+01	-122.100 28.600 -0.362E+01	-122.100 28.600 -0.580E+01	-122.100 28.600 -0.660E+01	-122.100 28.600 -0.865E+01	-122.100 28.600 -0.121E+02	-122.100 28.600 -0.179E+02	-122.100 28.600 -0.169E+02	-122.100 28.600 -0.182E+02	-122.100 28.600 -0.236E+02	-122.100 28.600 -0.258E+02	-122.100 28.600 -0.308E+02	-122.100 28.600 -0.329E+02	-122.100 28.600 -0.343E+02	-122.100 28.600 -0.356E+02	-122.100 28.600 -0.340E+02	-122.100 28.600 -0.308E+02	-122.100 28.600 -0.290E+02	-122.100 28.600 -0.249E+02	-122.100 28.600 -0.227E+02	-122.100 28.600 -0.219E+02	-122.100 28.600 -0.198E+02	-122.100 28.600 -0.185E+02	-122.100 28.600 -0.177E+02	-122.100 28.600 -0.174E+02	-122.100 28.600 -0.199E+02	-122.100 28.600 -0.165E+02	-122.100 28.600 -0.123E+02	-122.100 28.600 -0.774E+01	-122.100 28.600 -0.525E+01	-122.100 28.600 -0.435E+01	-122.100 28.600 -0.394E+01	-122.100 28.600 -0.263E+01	-122.100 28.600 -0.202E+01	-122.100 28.600 -0.151E+01	-122.100 28.600 -0.115E+01	-122.100 28.600 -0.845E+00	-122.100 28.600 -0.559E+00	-122.100 28.600 -0.513E+00	-122.100 28.600 -0.597E+00	-122.100 28.600 -0.696E+00	-122.100 28.600 -0.914E+00	-122.100 28.600 -0.111E+01	-122.100 28.600 -0.109E+01	-122.100 28.600 -0.142E+01
-122.000 28.600 -0.488E+01	-122.000 28.600 -0.498E+01	-122.000 28.600 -0.480E+01	-122.000 28.600 -0.494E+01	-122.000 28.600 -0.462E+01	-122.000 28.600 -0.429E+01	-122.000 28.600 -0.395E+01	-122.000 28.600 -0.617E+01	-122.000 28.600 -0.679E+01	-122.000 28.600 -0.908E+01	-122.000 28.600 -0.124E+02	-122.000 28.600 -0.180E+02	-122.000 28.600 -0.166E+02	-122.000 28.600 -0.184E+02	-122.000 28.600 -0.236E+02	-122.000 28.600 -0.255E+02	-122.000 28.600 -0.299E+02	-122.000 28.600 -0.321E+02	-122.000 28.600 -0.331E+02	-122.000 28.600 -0.352E+02	-122.000 28.600 -0.340E+02	-122.000 28.600 -0.311E+02	-122.000 28.600 -0.301E+02	-122.000 28.600 -0.264E+02	-122.000 28.600 -0.231E+02	-122.000 28.600 -0.224E+02	-122.000 28.600 -0.208E+02	-122.000 28.600 -0.194E+02	-122.000 28.600 -0.186E+02	-122.000 28.600 -0.182E+02	-122.000 28.600 -0.204E+02	-122.000 28.600 -0.169E+02	-122.000 28.600 -0.127E+02	-122.000 28.600 -0.812E+01	-122.000 28.600 -0.546E+01	-122.000 28.600 -0.455E+01	-122.000 28.600 -0.407E+01	-122.000 28.600 -0.277E+01	-122.000 28.600 -0.212E+01	-122.000 28.600 -0.156E+01	-122.000 28.600 -0.120E+01	-122.000 28.600 -0.881E+00	-122.000 28.600 -0.659E+00	-122.000 28.600 -0.574E+00	-122.000 28.600 -0.680E+00	-122.000 28.600 -0.775E+00	-122.000 28.600 -0.972E+00	-122.000 28.600 -0.113E+01	-122.000 28.600 -0.113E+01	-122.000 28.600 -0.146E+01
-121.900 28.600 -0.399E+01	-121.900 28.600 -0.423E+01	-121.900 28.600 -0.428E+01	-121.900 28.600 -0.459E+01	-121.900 28.600 -0.468E+01	-121.900 28.600 -0.457E+01	-121.900 28.600 -0.446E+01	-121.900 28.600 -0.665E+01	-121.900 28.600 -0.701E+01	-121.900 28.600 -0.961E+01	-121.900 28.600 -0.128E+02	-121.900 28.600 -0.181E+02	-121.900 28.600 -0.164E+02	-121.900 28.600 -0.186E+02	-121.900 28.600 -0.234E+02	-121.900 28.600 -0.252E+02	-121.900 28.600 -0.290E+02	-121.900 28.600 -0.311E+02	-121.900 28.600 -0.319E+02	-121.900 28.600 -0.350E+02	-121.900 28.600 -0.342E+02	-121.900 28.600 -0.315E+02	-121.900 28.600 -0.313E+02	-121.900 28.600 -0.279E+02	-121.900 28.600 -0.236E+02	-121.900 28.600 -0.230E+02	-121.900 28.600 -0.218E+02	-121.900 28.600 -0.204E+02	-121.900 28.600 -0.195E+02	-121.900 28.600 -0.191E+02	-121.900 28.600 -0.208E+02	-121.900 28.600 -0.170E+02	-121.900 28.600 -0.129E+02	-121.900 28.600 -0.859E+01	-121.900 28.600 -0.563E+01	-121.900 28.600 -0.482E+01	-121.900 28.600 -0.420E+01	-121.900 28.600 -0.293E+01	-121.900 28.600 -0.224E+01	-121.900 28.600 -0.165E+01	-121.900 28.600 -0.129E+01	-121.900 28.600 -0.949E+00	-121.900 28.600 -0.797E+00	-121.900 28.600 -0.658E+00	-121.900 28.600 -0.824E+00	-121.900 28.600 -0.926E+00	-121.900 28.600 -0.110E+01	-121.900 28.600 -0.119E+01	-121.900 28.600 -0.128E+01	-121.900 28.600 -0.157E+01
-121.800 28.600 -0.321E+01	-121.800 28.600 -0.358E+01	-121.800 28.600 -0.381E+01	-121.800 28.600 -0.424E+01	-121.800 28.600 -0.472E+01	-121.800 28.600 -0.481E+01	-121.800 28.600 -0.491E+01	-121.800 28.600 -0.702E+01	-121.800 28.600 -0.715E+01	-121.800 28.600 -0.999E+01	-121.800 28.600 -0.130E+02	-121.800 28.600 -0.181E+02	-121.800 28.600 -0.162E+02	-121.800 28.600 -0.187E+02	-121.800 28.600 -0.230E+02	-121.800 28.600 -0.248E+02	-121.800 28.600 -0.281E+02	-121.800 28.600 -0.301E+02	-121.800 28.600 -0.308E+02	-121.800 28.600 -0.345E+02	-121.800 28.600 -0.341E+02	-121.800 28.600 -0.315E+02	-121.800 28.600 -0.321E+02	-121.800 28.600 -0.292E+02	-121.800 28.600 -0.240E+02	-121.800 28.600 -0.236E+02	-121.800 28.600 -0.227E+02	-121.800 28.600 -0.213E+02	-121.800 28.600 -0.203E+02	-121.800 28.600 -0.199E+02	-121.800 28.600 -0.212E+02	-121.800 28.600 -0.173E+02	-121.800 28.600 -0.130E+02	-121.800 28.600 -0.905E+01	-121.800 28.600 -0.579E+01	-121.800 28.600 -0.510E+01	-121.800 28.600 -0.431E+01	-121.800 28.600 -0.310E+01	-121.800 28.600 -0.236E+01	-121.800 28.600 -0.175E+01	-121.800 28.600 -0.135E+01	-121.800 28.600 -0.994E+00	-121.800 28.600 -0.918E+00	-121.800 28.600 -0.712E+00	-121.800 28.600 -0.967E+00	-121.800 28.600 -0.107E+01	-121.800 28.600 -0.122E+01	-121.800 28.600 -0.126E+01	-121.800 28.600 -0.144E+01	-121.800 28.600 -0.167E+01
-121.700 28.600 -0.287E+01	-121.700 28.600 -0.331E+01	-121.700 28.600 -0.363E+01	-121.700 28.600 -0.405E+01	-121.700 28.600 -0.480E+01	-121.700 28.600 -0.499E+01	-121.700 28.600 -0.520E+01	-121.700 28.600 -0.721E+01	-121.700 28.600 -0.711E+01	-121.700 28.600 -0.100E+02	-121.700 28.600 -0.129E+02	-121.700 28.600 -0.176E+02	-121.700 28.600 -0.158E+02	-121.700 28.600 -0.187E+02	-121.700 28.600 -0.222E+02	-121.700 28.600 -0.243E+02	-121.700 28.600 -0.270E+02	-121.700 28.600 -0.290E+02	-121.700 28.600 -0.297E+02	-121.700 28.600 -0.337E+02	-121.700 28.600 -0.337E+02	-121.700 28.600 -0.312E+02	-121.700 28.600 -0.327E+02	-121.700 28.600 -0.303E+02	-121.700 28.600 -0.245E+02	-121.700 28.600 -0.243E+02	-121.700 28.600 -0.235E+02	-121.700 28.600 -0.221E+02	-121.700 28.600 -0.210E+02	-121.700 28.600 -0.206E+02	-121.700 28.600 -0.216E+02	-121.700 28.600 -0.177E+02	-121.700 28.600 -0.131E+02	-121.700 28.600 -0.946E+01	-121.700 28.600 -0.595E+01	-121.700 28.600 -0.537E+01	-121.700 28.600 -0.441E+01	-121.700 28.600 -0.327E+01	-121.700 28.600 -0.248E+01	-121.700 28.600 -0.185E+01	-121.700 28.600 -0.141E+01	-121.700 28.600 -0.103E+01	-121.700 28.600 -0.103E+01	-121.700 28.600 -0.756E+00	-121.700 28.600 -0.110E+01	-121.700 28.600 -0.121E+01	-121.700 28.600 -0.134E+01	-121.700 28.600 -0.131E+01	-121.700 28.600 -0.162E+01	-121.700 28.600 -0.178E+01
-121.600 28.600 -0.316E+01	-121.600 28.600 -0.361E+01	-121.600 28.600 -0.389E+01	-121.600 28.600 -0.416E+01	-121.600 28.600 -0.496E+01	-121.600 28.600 -0.510E+01	-121.600 28.600 -0.526E+01	-121.600 28.600 -0.713E+01	-121.600 28.600 -0.683E+01	-121.600 28.600 -0.964E+01	-121.600 28.600 -0.123E+02	-121.600 28.600 -0.166E+02	-121.600 28.600 -0.151E+02	-121.600 28.600 -0.183E+02	-121.600 28.600 -0.210E+02	-121.600 28.600 -0.235E+02	-121.600 28.600 -0.257E+02	-121.600 28.600 -0.280E+02	-121.600 28.600 -0.288E+02	-121.600 28.600 -0.329E+02	-121.600 28.600 -0.332E+02	-121.600 28.600 -0.308E+02	-121.600 28.600 -0.333E+02	-121.600 28.600 -0.312E+02	-121.600 28.600 -0.251E+02	-121.600 28.600 -0.249E+02	-121.600 28.600 -0.242E+02	-121.600 28.600 -0.227E+02	-121.600 28.600 -0.215E+02	-121.600 28.600 -0.212E+02	-121.600 28.600 -0.220E+02	-121.600 28.600 -0.182E+02	-121.600 28.600 -0.132E+02	-121.600 28.600 -0.977E+01	-121.600 28.600 -0.615E+01	-121.600 28.600 -0.560E+01	-121.600 28.600 -0.450E+01	-121.600 28.600 -0.346E+01	-121.600 28.600 -0.260E+01	-121.600 28.600 -0.195E+01	-121.600 28.600 -0.147E+01	-121.600 28.600 -0.107E+01	-121.600 28.600 -0.112E+01	-121.600 28.600 -0.805E+00	-121.600 28.600 -0.122E+01	-121.600 28.600 -0.133E+01	-121.600 28.600 -0.144E+01	-121.600 28.600 -0.138E+01	-121.600 28.600 -0.182E+01	-121.600 28.600 -0.191E+01
-121.500 28.600 -0.420E+01	-121.500 28.600 -0.456E+01	-121.500 28.600 -0.464E+01	-121.500 28.600 -0.464E+01	-121.500 28.600 -0.521E+01	-121.500 28.600 -0.510E+01	-121.500 28.600 -0.499E+01	-121.500 28.600 -0.672E+01	-121.500 28.600 -0.620E+01	-121.500 28.600 -0.861E+01	-121.500 28.600 -0.111E+02	-121.500 28.600 -0.150E+02	-121.500 28.600 -0.138E+02	-121.500 28.600 -0.171E+02	-121.500 28.600 -0.191E+02	-121.500 28.600 -0.224E+02	-121.500 28.600 -0.242E+02	-121.500 28.600 -0.272E+02	-121.500 28.600 -0.283E+02	-121.500 28.600 -0.321E+02	-121.500 28.600 -0.326E+02	-121.500 28.600 -0.305E+02	-121.500 28.600 -0.338E+02	-121.500 28.600 -0.319E+02	-121.500 28.600 -0.259E+02	-121.500 28.600 -0.255E+02	-121.500 28.600 -0.246E+02	-121.500 28.600 -0.232E+02	-121.500 28.600 -0.218E+02	-121.500 28.600 -0.215E+02	-121.500 28.600 -0.225E+02	-121.500 28.600 -0.189E+02	-121.500 28.600 -0.134E+02	-121.500 28.600 -0.995E+01	-121.500 28.600 -0.642E+01	-121.500 28.600 -0.576E+01	-121.500 28.600 -0.457E+01	-121.500 28.600 -0.364E+01	-121.500 28.600 -0.273E+01	-121.500 28.600 -0.206E+01	-121.500 28.600 -0.153E+01	-121.500 28.600 -0.111E+01	-121.500 28.600 -0.122E+01	-121.500 28.600 -0.872E+00	-121.500 28.600 -0.135E+01	-121.500 28.600 -0.144E+01	-121.500 28.600 -0.153E+01	-121.500 28.600 -0.145E+01	-121.500 28.600 -0.203E+01	-121.500 28.600 -0.205E+01
-121.400 28.600 -0.572E+01	-121.400 28.600 -0.598E+01	-121.400 28.600 -0.570E+01	-121.400 28.600 -0.534E+01	-121.400 28.600 -0.548E+01	-121.400 28.600 -0.497E+01	-121.400 28.600 -0.452E+01	-121.400 28.600 -0.604E+01	-121.400 28.600 -0.526E+01	-121.400 28.600 -0.705E+01	-121.400 28.600 -0.925E+01	-121.400 28.600 -0.127E+02	-121.400 28.600 -0.120E+02	-121.400 28.600 -0.152E+02	-121.400 28.600 -0.167E+02	-121.400 28.600 -0.208E+02	-121.400 28.600 -0.224E+02	-121.400 28.600 -0.262E+02	-121.400 28.600 -0.277E+02	-121.400 28.600 -0.317E+02	-121.400 28.600 -0.326E+02	-121.400 28.600 -0.312E+02	-121.400 28.600 -0.356E+02	-121.400 28.600 -0.335E+02	-121.400 28.600 -0.274E+02	-121.400 28.600 -0.265E+02	-121.400 28.600 -0.253E+02	-121.400 28.600 -0.238E+02	-121.400 28.600 -0.220E+02	-121.400 28.600 -0.217E+02	-121.400 28.600 -0.226E+02	-121.400 28.600 -0.197E+02	-121.400 28.600 -0.136E+02	-121.400 28.600 -0.101E+02	-121.400 28.600 -0.676E+01	-121.400 28.600 -0.588E+01	-121.400 28.600 -0.468E+01	-121.400 28.600 -0.387E+01	-121.400 28.600 -0.290E+01	-121.400 28.600 -0.223E+01	-121.400 28.600 -0.166E+01	-121.400 28.600 -0.124E+01	-121.400 28.600 -0.137E+01	-121.400 28.600 -0.104E+01	-121.400 28.600 -0.152E+01	-121.400 28.600 -0.157E+01	-121.400 28.600 -0.165E+01	-121.400 28.600 -0.161E+01	-121.400 28.600 -0.229E+01	-121.400 28.600 -0.226E+01
-121.300 28.600 -0.721E+01	-121.300 28.600 -0.738E+01	-121.300 28.600 -0.675E+01	-121.300 28.600 -0.607E+01	-121.300 28.600 -0.577E+01	-121.300 28.600 -0.487E+01	-121.300 28.600 -0.410E+01	-121.300 28.600 -0.546E+01	-121.300 28.600 -0.448E+01	-121.300 28.600 -0.577E+01	-121.300 28.600 -0.777E+01	-121.300 28.600 -0.110E+02	-121.300 28.600 -0.105E+02	-121.300 28.600 -0.137E+02	-121.300 28.600 -0.146E+02	-121.300 28.600 -0.194E+02	-121.300 28.600 -0.210E+02	-121.300 28.600 -0.252E+02	-121.300 28.600 -0.270E+02	-121.300 28.600 -0.312E+02	-121.300 28.600 -0.325E+02	-121.300 28.600 -0.316E+02	-121.300 28.600 -0.369E+02	-121.300 28.600 -0.346E+02	-121.300 28.600 -0.284E+02	-121.300 28.600 -0.273E+02	-121.300 28.600 -0.259E+02	-121.300 28.600 -0.243E+02	-121.300 28.600 -0.221E+02	-121.300 28.600 -0.221E+02	-121.300 28.600 -0.230E+02	-121.300 28.600 -0.204E+02	-121.300 28.600 -0.139E+02	-121.300 28.600 -0.102E+02	-121.300 28.600 -0.711E+01	-121.300 28.600 -0.599E+01	-121.300 28.600 -0.481E+01	-121.300 28.600 -0.409E+01	-121.300 28.600 -0.307E+01	-121.300 28.600 -0.238E+01	-121.300 28.600 -0.179E+01	-121.300 28.600 -0.137E+01	-121.300 28.600 -0.152E+01	-121.300 28.600 -0.122E+01	-121.300 28.600 -0.167E+01	-121.300 28.600 -0.169E+01	-121.300 28.600 -0.175E+01	-121.300 28.600 -0.178E+01	-121.300 28.600 -0.254E+01	-121.300 28.600 -0.246E+01
-121.200 28.600 -0.832E+01	-121.200 28.600 -0.845E+01	-121.200 28.600 -0.751E+01	-121.200 28.600 -0.664E+01	-121.200 28.600 -0.598E+01	-121.200 28.600 -0.478E+01	-121.200 28.600 -0.383E+01	-121.200 28.600 -0.509E+01	-121.200 28.600 -0.397E+01	-121.200 28.600 -0.496E+01	-121.200 28.600 -0.682E+01	-121.200 28.600 -0.983E+01	-121.200 28.600 -0.965E+01	-121.200 28.600 -0.126E+02	-121.200 28.600 -0.131E+02	-121.200 28.600 -0.182E+02	-121.200 28.600 -0.199E+02	-121.200 28.600 -0.243E+02	-121.200 28.600 -0.262E+02	-121.200 28.600 -0.305E+02	-121.200 28.600 -0.322E+02	-121.200 28.600 -0.317E+02	-121.200 28.600 -0.375E+02	-121.200 28.600 -0.351E+02	-121.200 28.600 -0.290E+02	-121.200 28.600 -0.279E+02	-121.200 28.600 -0.265E+02	-121.200 28.600 -0.248E+02	-121.200 28.600 -0.223E+02	-121.200 28.600 -0.228E+02	-121.200 28.600 -0.236E+02	-121.200 28.600 -0.210E+02	-121.200 28.600 -0.143E+02	-121.200 28.600 -0.102E+02	-121.200 28.600 -0.742E+01	-121.200 28.600 -0.611E+01	-121.200 28.600 -0.494E+01	-121.200 28.600 -0.427E+01	-121.200 28.600 -0.321E+01	-121.200 28.600 -0.255E+01	-121.200 28.600 -0.192E+01	-121.200 28.600 -0.150E+01	-121.200 28.600 -0.166E+01	-121.200 28.600 -0.141E+01	-121.200 28.600 -0.180E+01	-121.200 28.600 -0.178E+01	-121.200 28.600 -0.182E+01	-121.200 28.600 -0.197E+01	-121.200 28.600 -0.277E+01	-121.200 28.600 -0.263E+01
-121.100 28.600 -0.882E+01	-121.100 28.600 -0.897E+01	-121.100 28.600 -0.779E+01	-121.100 28.600 -0.693E+01	-121.100 28.600 -0.610E+01	-121.100 28.600 -0.477E+01	-121.100 28.600 -0.379E+01	-121.100 28.600 -0.501E+01	-121.100 28.600 -0.384E+01	-121.100 28.600 -0.481E+01	-121.100 28.600 -0.659E+01	-121.100 28.600 -0.950E+01	-121.100 28.600 -0.946E+01	-121.100 28.600 -0.121E+02	-121.100 28.600 -0.123E+02	-121.100 28.600 -0.175E+02	-121.100 28.600 -0.190E+02	-121.100 28.600 -0.233E+02	-121.100 28.600 -0.252E+02	-121.100 28.600 -0.294E+02	-121.100 28.600 -0.317E+02	-121.100 28.600 -0.313E+02	-121.100 28.600 -0.375E+02	-121.100 28.600 -0.351E+02	-121.100 28.600 -0.292E+02	-121.100 28.600 -0.284E+02	-121.100 28.600 -0.270E+02	-121.100 28.600 -0.254E+02	-121.100 28.600 -0.227E+02	-121.100 28.600 -0.236E+02	-121.100 28.600 -0.244E+02	-121.100 28.600 -0.215E+02	-121.100 28.600 -0.148E+02	-121.100 28.600 -0.104E+02	-121.100 28.600 -0.768E+01	-121.100 28.600 -0.626E+01	-121.100 28.600 -0.509E+01	-121.100 28.600 -0.442E+01	-121.100 28.600 -0.333E+01	-121.100 28.600 -0.272E+01	-121.100 28.600 -0.204E+01	-121.100 28.600 -0.163E+01	-121.100 28.600 -0.180E+01	-121.100 28.600 -0.161E+01	-121.100 28.600 -0.193E+01	-121.100 28.600 -0.183E+01	-121.100 28.600 -0.185E+01	-121.100 28.600 -0.219E+01	-121.100 28.600 -0.298E+01	-121.100 28.600 -0.274E+01
-121.000 28.600 -0.858E+01	-121.000 28.600 -0.879E+01	-121.000 28.600 -0.754E+01	-121.000 28.600 -0.689E+01	-121.000 28.600 -0.615E+01	-121.000 28.600 -0.489E+01	-121.000 28.600 -0.407E+01	-121.000 28.600 -0.532E+01	-121.000 28.600 -0.420E+01	-121.000 28.600 -0.549E+01	-121.000 28.600 -0.723E+01	-121.000 28.600 -0.102E+02	-121.000 28.600 -0.101E+02	-121.000 28.600 -0.123E+02	-121.000 28.600 -0.124E+02	-121.000 28.600 -0.172E+02	-121.000 28.600 -0.185E+02	-121.000 28.600 -0.221E+02	-121.000 28.600 -0.236E+02	-121.000 28.600 -0.277E+02	-121.000 28.600 -0.306E+02	-121.000 28.600 -0.304E+02	-121.000 28.600 -0.367E+02	-121.000 28.600 -0.347E+02	-121.000 28.600 -0.288E+02	-121.000 28.600 -0.286E+02	-121.000 28.600 -0.276E+02	-121.000 28.600 -0.259E+02	-121.000 28.600 -0.234E+02	-121.000 28.600 -0.248E+02	-121.000 28.600 -0.255E+02	-121.000 28.600 -0.218E+02	-121.000 28.600 -0.154E+02	-121.000 28.600 -0.105E+02	-121.000 28.600 -0.785E+01	-121.000 28.600 -0.647E+01	-121.000 28.600 -0.524E+01	-121.000 28.600 -0.453E+01	-121.000 28.600 -0.342E+01	-121.000 28.600 -0.288E+01	-121.000 28.600 -0.216E+01	-121.000 28.600 -0.175E+01	-121.000 28.600 -0.195E+01	-121.000 28.600 -0.180E+01	-121.000 28.600 -0.206E+01	-121.000 28.600 -0.189E+01	-121.000 28.600 -0.188E+01	-121.000 28.600 -0.241E+01	-121.000 28.600 -0.318E+01	-121.000 28.600 -0.284E+01
-120.900 28.600 -0.735E+01	-120.900 28.600 -0.769E+01	-120.900 28.600 -0.650E+01	-120.900 28.600 -0.632E+01	-120.900 28.600 -0.592E+01	-120.900 28.600 -0.498E+01	-120.900 28.600 -0.450E+01	-120.900 28.600 -0.575E+01	-120.900 28.600 -0.468E+01	-120.900 28.600 -0.640E+01	-120.900 28.600 -0.808E+01	-120.900 28.600 -0.109E+02	-120.900 28.600 -0.107E+02	-120.900 28.600 -0.125E+02	-120.900 28.600 -0.124E+02	-120.900 28.600 -0.164E+02	-120.900 28.600 -0.173E+02	-120.900 28.600 -0.202E+02	-120.900 28.600 -0.213E+02	-120.900 28.600 -0.254E+02	-120.900 28.600 -0.292E+02	-120.900 28.600 -0.293E+02	-120.900 28.600 -0.359E+02	-120.900 28.600 -0.344E+02	-120.900 28.600 -0.290E+02	-120.900 28.600 -0.295E+02	-120.900 28.600 -0.289E+02	-120.900 28.600 -0.272E+02	-120.900 28.600 -0.248E+02	-120.900 28.600 -0.264E+02	-120.900 28.600 -0.270E+02	-120.900 28.600 -0.221E+02	-120.900 28.600 -0.160E+02	-120.900 28.600 -0.107E+02	-120.900 28.600 -0.796E+01	-120.900 28.600 -0.675E+01	-120.900 28.600 -0.541E+01	-120.900 28.600 -0.465E+01	-120.900 28.600 -0.354E+01	-120.900 28.600 -0.309E+01	-120.900 28.600 -0.233E+01	-120.900 28.600 -0.193E+01	-120.900 28.600 -0.220E+01	-120.900 28.600 -0.208E+01	-120.900 28.600 -0.227E+01	-120.900 28.600 -0.202E+01	-120.900 28.600 -0.200E+01	-120.900 28.600 -0.273E+01	-120.900 28.600 -0.344E+01	-120.900 28.600 -0.300E+01
-120.800 28.600 -0.612E+01	-120.800 28.600 -0.654E+01	-120.800 28.600 -0.542E+01	-120.800 28.600 -0.572E+01	-120.800 28.600 -0.566E+01	-120.800 28.600 -0.504E+01	-120.800 28.600 -0.488E+01	-120.800 28.600 -0.609E+01	-120.800 28.600 -0.510E+01	-120.800 28.600 -0.713E+01	-120.800 28.600 -0.869E+01	-120.800 28.600 -0.114E+02	-120.800 28.600 -0.113E+02	-120.800 28.600 -0.125E+02	-120.800 28.600 -0.125E+02	-120.800 28.600 -0.159E+02	-120.800 28.600 -0.163E+02	-120.800 28.600 -0.186E+02	-120.800 28.600 -0.193E+02	-120.800 28.600 -0.235E+02	-120.800 28.600 -0.280E+02	-120.800 28.600 -0.287E+02	-120.800 28.600 -0.356E+02	-120.800 28.600 -0.343E+02	-120.800 28.600 -0.294E+02	-120.800 28.600 -0.301E+02	-120.800 28.600 -0.298E+02	-120.800 28.600 -0.281E+02	-120.800 28.600 -0.259E+02	-120.800 28.600 -0.276E+02	-120.800 28.600 -0.281E+02	-120.800 28.600 -0.225E+02	-120.800 28.600 -0.168E+02	-120.800 28.600 -0.110E+02	-120.800 28.600 -0.807E+01	-120.800 28.600 -0.703E+01	-120.800 28.600 -0.558E+01	-120.800 28.600 -0.476E+01	-120.800 28.600 -0.367E+01	-120.800 28.600 -0.329E+01	-120.800 28.600 -0.249E+01	-120.800 28.600 -0.209E+01	-120.800 28.600 -0.244E+01	-120.800 28.600 -0.233E+01	-120.800 28.600 -0.248E+01	-120.800 28.600 -0.213E+01	-120.800 28.600 -0.210E+01	-120.800 28.600 -0.303E+01	-120.800 28.600 -0.364E+01	-120.800 28.600 -0.315E+01
-120.700 28.600 -0.506E+01	-120.700 28.600 -0.548E+01	-120.700 28.600 -0.448E+01	-120.700 28.600 -0.518E+01	-120.700 28.600 -0.542E+01	-120.700 28.600 -0.505E+01	-120.700 28.600 -0.509E+01	-120.700 28.600 -0.625E+01	-120.700 28.600 -0.535E+01	-120.700 28.600 -0.753E+01	-120.700 28.600 -0.893E+01	-120.700 28.600 -0.116E+02	-120.700 28.600 -0.115E+02	-120.700 28.600 -0.124E+02	-120.700 28.600 -0.125E+02	-120.700 28.600 -0.154E+02	-120.700 28.600 -0.156E+02	-120.700 28.600 -0.174E+02	-120.700 28.600 -0.179E+02	-120.700 28.600 -0.222E+02	-120.700 28.600 -0.270E+02	-120.700 28.600 -0.286E+02	-120.700 28.600 -0.355E+02	-120.700 28.600 -0.343E+02	-120.700 28.600 -0.297E+02	-120.700 28.600 -0.304E+02	-120.700 28.600 -0.302E+02	-120.700 28.600 -0.285E+02	-120.700 28.600 -0.264E+02	-120.700 28.600 -0.285E+02	-120.700 28.600 -0.290E+02	-120.700 28.600 -0.229E+02	-120.700 28.600 -0.175E+02	-120.700 28.600 -0.113E+02	-120.700 28.600 -0.818E+01	-120.700 28.600 -0.727E+01	-120.700 28.600 -0.576E+01	-120.700 28.600 -0.488E+01	-120.700 28.600 -0.379E+01	-120.700 28.600 -0.344E+01	-120.700 28.600 -0.266E+01	-120.700 28.600 -0.226E+01	-120.700 28.600 -0.270E+01	-120.700 28.600 -0.260E+01	-120.700 28.600 -0.269E+01	-120.700 28.600 -0.226E+01	-120.700 28.600 -0.222E+01	-120.700 28.600 -0.331E+01	-120.700 28.600 -0.381E+01	-120.700 28.600 -0.330E+01
-120.600 28.600 -0.443E+01	-120.600 28.600 -0.473E+01	-120.600 28.600 -0.388E+01	-120.600 28.600 -0.481E+01	-120.600 28.600 -0.522E+01	-120.600 28.600 -0.498E+01	-120.600 28.600 -0.507E+01	-120.600 28.600 -0.615E+01	-120.600 28.600 -0.535E+01	-120.600 28.600 -0.744E+01	-120.600 28.600 -0.864E+01	-120.600 28.600 -0.113E+02	-120.600 28.600 -0.113E+02	-120.600 28.600 -0.121E+02	-120.600 28.600 -0.123E+02	-120.600 28.600 -0.150E+02	-120.600 28.600 -0.153E+02	-120.600 28.600 -0.168E+02	-120.600 28.600 -0.172E+02	-120.600 28.600 -0.215E+02	-120.600 28.600 -0.264E+02	-120.600 28.600 -0.290E+02	-120.600 28.600 -0.359E+02	-120.600 28.600 -0.344E+02	-120.600 28.600 -0.301E+02	-120.600 28.600 -0.303E+02	-120.600 28.600 -0.301E+02	-120.600 28.600 -0.284E+02	-120.600 28.600 -0.263E+02	-120.600 28.600 -0.289E+02	-120.600 28.600 -0.293E+02	-120.600 28.600 -0.233E+02	-120.600 28.600 -0.181E+02	-120.600 28.600 -0.117E+02	-120.600 28.600 -0.832E+01	-120.600 28.600 -0.746E+01	-120.600 28.600 -0.596E+01	-120.600 28.600 -0.501E+01	-120.600 28.600 -0.391E+01	-120.600 28.600 -0.354E+01	-120.600 28.600 -0.284E+01	-120.600 28.600 -0.244E+01	-120.600 28.600 -0.299E+01	-120.600 28.600 -0.289E+01	-120.600 28.600 -0.289E+01	-120.600 28.600 -0.243E+01	-120.600 28.600 -0.238E+01	-120.600 28.600 -0.357E+01	-120.600 28.600 -0.395E+01	-120.600 28.600 -0.347E+01
-120.500 28.600 -0.452E+01	-120.500 28.600 -0.461E+01	-120.500 28.600 -0.386E+01	-120.500 28.600 -0.477E+01	-120.500 28.600 -0.511E+01	-120.500 28.600 -0.482E+01	-120.500 28.600 -0.476E+01	-120.500 28.600 -0.571E+01	-120.500 28.600 -0.500E+01	-120.500 28.600 -0.672E+01	-120.500 28.600 -0.769E+01	-120.500 28.600 -0.104E+02	-120.500 28.600 -0.105E+02	-120.500 28.600 -0.114E+02	-120.500 28.600 -0.118E+02	-120.500 28.600 -0.147E+02	-120.500 28.600 -0.152E+02	-120.500 28.600 -0.167E+02	-120.500 28.600 -0.173E+02	-120.500 28.600 -0.216E+02	-120.500 28.600 -0.262E+02	-120.500 28.600 -0.298E+02	-120.500 28.600 -0.366E+02	-120.500 28.600 -0.347E+02	-120.500 28.600 -0.302E+02	-120.500 28.600 -0.300E+02	-120.500 28.600 -0.294E+02	-120.500 28.600 -0.277E+02	-120.500 28.600 -0.255E+02	-120.500 28.600 -0.288E+02	-120.500 28.600 -0.292E+02	-120.500 28.600 -0.237E+02	-120.500 28.600 -0.186E+02	-120.500 28.600 -0.122E+02	-120.500 28.600 -0.850E+01	-120.500 28.600 -0.756E+01	-120.500 28.600 -0.616E+01	-120.500 28.600 -0.516E+01	-120.500 28.600 -0.405E+01	-120.500 28.600 -0.361E+01	-120.500 28.600 -0.305E+01	-120.500 28.600 -0.264E+01	-120.500 28.600 -0.330E+01	-120.500 28.600 -0.321E+01	-120.500 28.600 -0.309E+01	-120.500 28.600 -0.260E+01	-120.500 28.600 -0.256E+01	-120.500 28.600 -0.383E+01	-120.500 28.600 -0.409E+01	-120.500 28.600 -0.366E+01
[truncated: 32,479 more rows]
[truncated: 23 more columns]
