# Supplementary material for: Geodynamic evolution of southwestern North America since the Late Eocene
Source: Nat Commun. 2019 Nov 18;10:5213. doi: 10.1038/s41467-019-12950-8 (PMC6861285; doi:10.1038/s41467-019-12950-8)
Supplement: Supplementary file 13 — Supplementary Data 10 [file 41467_2019_12950_MOESM13_ESM.xlsx]

## Sheet: Sheet1
Data for 0.0 Ma	0.5 Ma	1.0 Ma	1.5 Ma	2.0 Ma	2.5 Ma	3.0 Ma	3.5 Ma	4.0 Ma	4.5 Ma	5.0 Ma	5.5 Ma	6.0 Ma	6.5 Ma	7.0 Ma	7.5 Ma	8.0 Ma	8.5 Ma	9.0 Ma	9.5 Ma	10.0 Ma	10.5 Ma	11.0 Ma	11.5 Ma	12.0 Ma	12.5 Ma	13.0 Ma	13.5 Ma	14.0 Ma	14.5 Ma	15.0 Ma	15.5 Ma	16.0 Ma	16.5 Ma	17.0 Ma	17.5 Ma	18.0 Ma	18.5 Ma	19.0 Ma	19.5 Ma	20.0 Ma	20.5 Ma	21.0 Ma	21.5 Ma	22.0 Ma	22.5 Ma	23.0 Ma	23.5 Ma	24.0 Ma	24.5 Ma
-125.75000000000000 28.750000000000000 12.478171317387499	-125.75000000000000 28.750000000000000 11.436554132110540	-125.75000000000000 28.750000000000000 10.328068839909641	-125.75000000000000 28.750000000000000 9.3271563300587310	-125.75000000000000 28.750000000000000 8.7072994605250038	-125.75000000000000 28.750000000000000 8.5303702527951710	-125.75000000000000 28.750000000000000 8.8054320356370450	-125.75000000000000 28.750000000000000 10.013824363677113	-125.75000000000000 28.750000000000000 11.795175547546540	-125.75000000000000 28.750000000000000 13.584929805118664	-125.75000000000000 28.750000000000000 15.665279760805912	-125.75000000000000 28.750000000000000 15.143483497135355	-125.75000000000000 28.750000000000000 13.661359558253237	-125.75000000000000 28.750000000000000 12.505940118241348	-125.75000000000000 28.750000000000000 10.910974989701584	-125.75000000000000 28.750000000000000 10.052818850853077	-125.75000000000000 28.750000000000000 9.1002488767914844	-125.75000000000000 28.750000000000000 8.2869604841062756	-125.75000000000000 28.750000000000000 7.1626140057651861	-125.75000000000000 28.750000000000000 6.8450730575528906	-125.75000000000000 28.750000000000000 6.3320580515430027	-125.75000000000000 28.750000000000000 6.2643583468604431	-125.75000000000000 28.750000000000000 6.4036563370041604	-125.75000000000000 28.750000000000000 6.4683752605352334	-125.75000000000000 28.750000000000000 5.6877924907076478	-125.75000000000000 28.750000000000000 5.5624804622303294	-125.75000000000000 28.750000000000000 5.6840493951695290	-125.75000000000000 28.750000000000000 7.4069029402681377	-125.75000000000000 28.750000000000000 9.2175036670281330	-125.75000000000000 28.750000000000000 10.251484680863735	-125.75000000000000 28.750000000000000 10.306873293251156	-125.75000000000000 28.750000000000000 10.622022840587922	-125.75000000000000 28.750000000000000 8.0181424162553423	-125.75000000000000 28.750000000000000 6.0208106867378621	-125.75000000000000 28.750000000000000 4.3065865141294877	-125.75000000000000 28.750000000000000 3.6481577741762239	-125.75000000000000 28.750000000000000 2.7926249507523413	-125.75000000000000 28.750000000000000 2.1999142055806598	-125.75000000000000 28.750000000000000 1.8691002000732584	-125.75000000000000 28.750000000000000 1.5758578132578778	-125.75000000000000 28.750000000000000 1.6167497819384948	-125.75000000000000 28.750000000000000 1.5628556569282976	-125.75000000000000 28.750000000000000 0.95270116512520731	-125.75000000000000 28.750000000000000 1.1439362707781429	-125.75000000000000 28.750000000000000 1.2628930175750215	-125.75000000000000 28.750000000000000 1.5338237592245740	-125.75000000000000 28.750000000000000 1.6632485194009918	-125.75000000000000 28.750000000000000 1.8081137813395871	-125.75000000000000 28.750000000000000 1.9256016830835181	-125.75000000000000 28.750000000000000 2.0767637998690214
-125.25000000000000 28.750000000000000 11.946167103628454	-125.25000000000000 28.750000000000000 10.856255319446369	-125.25000000000000 28.750000000000000 9.7390292005892736	-125.25000000000000 28.750000000000000 8.9033944947836972	-125.25000000000000 28.750000000000000 7.7816557254667131	-125.25000000000000 28.750000000000000 6.7999462479260657	-125.25000000000000 28.750000000000000 6.0260895627461970	-125.25000000000000 28.750000000000000 8.1956276632124219	-125.25000000000000 28.750000000000000 12.238416321795750	-125.25000000000000 28.750000000000000 16.546928566797554	-125.25000000000000 28.750000000000000 22.251293853542915	-125.25000000000000 28.750000000000000 18.563580585869168	-125.25000000000000 28.750000000000000 16.948999471267257	-125.25000000000000 28.750000000000000 15.465481429153717	-125.25000000000000 28.750000000000000 15.481494803486957	-125.25000000000000 28.750000000000000 12.841255845578903	-125.25000000000000 28.750000000000000 11.032383188226158	-125.25000000000000 28.750000000000000 10.052799160295207	-125.25000000000000 28.750000000000000 9.1637570958810972	-125.25000000000000 28.750000000000000 7.8884199256913270	-125.25000000000000 28.750000000000000 7.8692028315965521	-125.25000000000000 28.750000000000000 7.5705889822925467	-125.25000000000000 28.750000000000000 7.7218150484069801	-125.25000000000000 28.750000000000000 7.8448684108499886	-125.25000000000000 28.750000000000000 7.1734888915681161	-125.25000000000000 28.750000000000000 7.0541678787214650	-125.25000000000000 28.750000000000000 5.9964135643032019	-125.25000000000000 28.750000000000000 7.8973390428560686	-125.25000000000000 28.750000000000000 10.102808678929467	-125.25000000000000 28.750000000000000 10.823658480406868	-125.25000000000000 28.750000000000000 10.861658901538226	-125.25000000000000 28.750000000000000 11.711194623345701	-125.25000000000000 28.750000000000000 8.7205421138684969	-125.25000000000000 28.750000000000000 6.5511630843363839	-125.25000000000000 28.750000000000000 4.4857123630479609	-125.25000000000000 28.750000000000000 3.8380787098240807	-125.25000000000000 28.750000000000000 2.5756415027122728	-125.25000000000000 28.750000000000000 2.1593166878942469	-125.25000000000000 28.750000000000000 2.0377466787527436	-125.25000000000000 28.750000000000000 1.8432997562979911	-125.25000000000000 28.750000000000000 2.0300703089419421	-125.25000000000000 28.750000000000000 2.0061388731161722	-125.25000000000000 28.750000000000000 0.94737572662088643	-125.25000000000000 28.750000000000000 1.2501027612464062	-125.25000000000000 28.750000000000000 1.3414901404564308	-125.25000000000000 28.750000000000000 1.6930408266301415	-125.25000000000000 28.750000000000000 1.6916850395218936	-125.25000000000000 28.750000000000000 1.9999319968253682	-125.25000000000000 28.750000000000000 2.1231285001324052	-125.25000000000000 28.750000000000000 2.0200691985026924
-124.75000000000000 28.750000000000000 10.783941566345668	-124.75000000000000 28.750000000000000 9.6504361367223375	-124.75000000000000 28.750000000000000 8.6215770265131528	-124.75000000000000 28.750000000000000 7.8809552713154059	-124.75000000000000 28.750000000000000 7.2495395058813434	-124.75000000000000 28.750000000000000 6.3183475463332615	-124.75000000000000 28.750000000000000 6.0869036828613057	-124.75000000000000 28.750000000000000 9.0469204319304506	-124.75000000000000 28.750000000000000 14.181380263744412	-124.75000000000000 28.750000000000000 20.659932623068471	-124.75000000000000 28.750000000000000 28.198463735645749	-124.75000000000000 28.750000000000000 26.421172442416175	-124.75000000000000 28.750000000000000 24.762913595760228	-124.75000000000000 28.750000000000000 21.409938292571450	-124.75000000000000 28.750000000000000 19.470100136428218	-124.75000000000000 28.750000000000000 18.623160596470754	-124.75000000000000 28.750000000000000 15.430817061585110	-124.75000000000000 28.750000000000000 14.341957382795504	-124.75000000000000 28.750000000000000 12.957291210104989	-124.75000000000000 28.750000000000000 12.659130309616758	-124.75000000000000 28.750000000000000 9.4289906294864245	-124.75000000000000 28.750000000000000 10.535797420769340	-124.75000000000000 28.750000000000000 9.1945750892091400	-124.75000000000000 28.750000000000000 9.4042335073385672	-124.75000000000000 28.750000000000000 7.8170486505216408	-124.75000000000000 28.750000000000000 7.6994306371137240	-124.75000000000000 28.750000000000000 7.6585262135713172	-124.75000000000000 28.750000000000000 10.064648468484119	-124.75000000000000 28.750000000000000 10.903579127931353	-124.75000000000000 28.750000000000000 13.250578388465962	-124.75000000000000 28.750000000000000 13.300133376864132	-124.75000000000000 28.750000000000000 12.378108166954409	-124.75000000000000 28.750000000000000 9.1815186310745869	-124.75000000000000 28.750000000000000 6.9345637251710031	-124.75000000000000 28.750000000000000 4.5626887131653566	-124.75000000000000 28.750000000000000 4.0481849544502237	-124.75000000000000 28.750000000000000 2.4266524567772656	-124.75000000000000 28.750000000000000 2.0484771774530253	-124.75000000000000 28.750000000000000 1.8804309694293242	-124.75000000000000 28.750000000000000 1.7702990787029809	-124.75000000000000 28.750000000000000 1.7887194313361969	-124.75000000000000 28.750000000000000 1.8668086406437197	-124.75000000000000 28.750000000000000 1.1480797370002240	-124.75000000000000 28.750000000000000 1.3269934706633115	-124.75000000000000 28.750000000000000 1.3145805097715944	-124.75000000000000 28.750000000000000 1.5070263685003040	-124.75000000000000 28.750000000000000 1.6092784523450283	-124.75000000000000 28.750000000000000 1.9747722703325974	-124.75000000000000 28.750000000000000 2.0372519261480075	-124.75000000000000 28.750000000000000 1.9407404423317125
-124.25000000000000 28.750000000000000 6.9710972666427944	-124.25000000000000 28.750000000000000 6.8559092222600366	-124.25000000000000 28.750000000000000 6.2249266301152648	-124.25000000000000 28.750000000000000 6.0788472223267496	-124.25000000000000 28.750000000000000 6.1255081647208733	-124.25000000000000 28.750000000000000 6.2917840873171533	-124.25000000000000 28.750000000000000 6.6319747339587476	-124.25000000000000 28.750000000000000 9.1658941915595147	-124.25000000000000 28.750000000000000 15.723423519253517	-124.25000000000000 28.750000000000000 28.578156409172642	-124.25000000000000 28.750000000000000 34.985450975349472	-124.25000000000000 28.750000000000000 36.903528215131985	-124.25000000000000 28.750000000000000 31.293669475635607	-124.25000000000000 28.750000000000000 28.861849032942022	-124.25000000000000 28.750000000000000 25.958499894364707	-124.25000000000000 28.750000000000000 23.129121834471388	-124.25000000000000 28.750000000000000 22.018018884196746	-124.25000000000000 28.750000000000000 19.650218788608161	-124.25000000000000 28.750000000000000 17.287752723371877	-124.25000000000000 28.750000000000000 16.837831842695184	-124.25000000000000 28.750000000000000 14.463921646360570	-124.25000000000000 28.750000000000000 12.741209256729801	-124.25000000000000 28.750000000000000 12.896969865274741	-124.25000000000000 28.750000000000000 10.876117809863679	-124.25000000000000 28.750000000000000 10.489114333686983	-124.25000000000000 28.750000000000000 10.235417650411048	-124.25000000000000 28.750000000000000 10.389733404415201	-124.25000000000000 28.750000000000000 10.801843078912954	-124.25000000000000 28.750000000000000 11.172878906085014	-124.25000000000000 28.750000000000000 14.287765845812338	-124.25000000000000 28.750000000000000 14.060427903231373	-124.25000000000000 28.750000000000000 14.966603324374828	-124.25000000000000 28.750000000000000 11.053431435327459	-124.25000000000000 28.750000000000000 7.3355370485790585	-124.25000000000000 28.750000000000000 4.5241591572669622	-124.25000000000000 28.750000000000000 4.3553190591261206	-124.25000000000000 28.750000000000000 2.5619579400420602	-124.25000000000000 28.750000000000000 1.9372880744380536	-124.25000000000000 28.750000000000000 1.7225274470129688	-124.25000000000000 28.750000000000000 1.6721346301517048	-124.25000000000000 28.750000000000000 1.8145101558814787	-124.25000000000000 28.750000000000000 1.7537688676941463	-124.25000000000000 28.750000000000000 1.5545328384975465	-124.25000000000000 28.750000000000000 1.6363822833533788	-124.25000000000000 28.750000000000000 1.5294909565950805	-124.25000000000000 28.750000000000000 1.6041861130540207	-124.25000000000000 28.750000000000000 1.5644850955706140	-124.25000000000000 28.750000000000000 1.9417737856764352	-124.25000000000000 28.750000000000000 1.8247682745286049	-124.25000000000000 28.750000000000000 1.9380311724934043
-123.75000000000000 28.750000000000000 5.7764908888188513	-123.75000000000000 28.750000000000000 6.0226471705437765	-123.75000000000000 28.750000000000000 5.4216905933164945	-123.75000000000000 28.750000000000000 6.4422076892022462	-123.75000000000000 28.750000000000000 6.0412395998358015	-123.75000000000000 28.750000000000000 6.4993639157873710	-123.75000000000000 28.750000000000000 7.0727715840807583	-123.75000000000000 28.750000000000000 9.1438029217128349	-123.75000000000000 28.750000000000000 18.404795283581951	-123.75000000000000 28.750000000000000 26.865991951449587	-123.75000000000000 28.750000000000000 37.115357025422306	-123.75000000000000 28.750000000000000 35.706509413365929	-123.75000000000000 28.750000000000000 36.500144351757307	-123.75000000000000 28.750000000000000 36.221608716244660	-123.75000000000000 28.750000000000000 34.365808419151179	-123.75000000000000 28.750000000000000 32.173297415921752	-123.75000000000000 28.750000000000000 29.879629184674165	-123.75000000000000 28.750000000000000 27.179415838541491	-123.75000000000000 28.750000000000000 24.431335824075717	-123.75000000000000 28.750000000000000 19.513146589538049	-123.75000000000000 28.750000000000000 19.301872917543310	-123.75000000000000 28.750000000000000 17.305067638667310	-123.75000000000000 28.750000000000000 17.737693298713886	-123.75000000000000 28.750000000000000 14.540346074132186	-123.75000000000000 28.750000000000000 14.230464540263362	-123.75000000000000 28.750000000000000 14.237024634112174	-123.75000000000000 28.750000000000000 13.421520251926470	-123.75000000000000 28.750000000000000 14.097808631656488	-123.75000000000000 28.750000000000000 13.529865575764314	-123.75000000000000 28.750000000000000 14.667010788609225	-123.75000000000000 28.750000000000000 17.346129666174022	-123.75000000000000 28.750000000000000 16.116781578058927	-123.75000000000000 28.750000000000000 11.990530145314748	-123.75000000000000 28.750000000000000 7.5495798148839661	-123.75000000000000 28.750000000000000 5.2295410019068118	-123.75000000000000 28.750000000000000 4.7619442539449697	-123.75000000000000 28.750000000000000 2.9169746305476352	-123.75000000000000 28.750000000000000 2.1088542903275020	-123.75000000000000 28.750000000000000 1.6811537403925618	-123.75000000000000 28.750000000000000 1.5676375285051274	-123.75000000000000 28.750000000000000 1.8641735715971701	-123.75000000000000 28.750000000000000 1.7268641764603125	-123.75000000000000 28.750000000000000 1.8370743374507483	-123.75000000000000 28.750000000000000 1.8631768417179342	-123.75000000000000 28.750000000000000 1.7038017095760438	-123.75000000000000 28.750000000000000 1.8625749211727014	-123.75000000000000 28.750000000000000 1.7132752903545021	-123.75000000000000 28.750000000000000 1.9191582517906234	-123.75000000000000 28.750000000000000 2.0772900593226566	-123.75000000000000 28.750000000000000 2.1835882556938184
-123.25000000000000 28.750000000000000 10.748706590214132	-123.25000000000000 28.750000000000000 10.381241210560981	-123.25000000000000 28.750000000000000 8.1001870539621610	-123.25000000000000 28.750000000000000 9.1166347853129626	-123.25000000000000 28.750000000000000 7.3652924846640069	-123.25000000000000 28.750000000000000 7.4737532672708653	-123.25000000000000 28.750000000000000 7.6258304592295980	-123.25000000000000 28.750000000000000 7.9526942968314751	-123.25000000000000 28.750000000000000 14.695326166018791	-123.25000000000000 28.750000000000000 21.278074818314831	-123.25000000000000 28.750000000000000 30.008932516010955	-123.25000000000000 28.750000000000000 36.078313757716614	-123.25000000000000 28.750000000000000 37.655759941609993	-123.25000000000000 28.750000000000000 40.124330883504769	-123.25000000000000 28.750000000000000 46.202514323320131	-123.25000000000000 28.750000000000000 41.442112609735993	-123.25000000000000 28.750000000000000 40.008399751171702	-123.25000000000000 28.750000000000000 32.152557849442452	-123.25000000000000 28.750000000000000 29.696283205695977	-123.25000000000000 28.750000000000000 27.574354347894218	-123.25000000000000 28.750000000000000 26.331122291943117	-123.25000000000000 28.750000000000000 19.400899746903121	-123.25000000000000 28.750000000000000 19.339981784499930	-123.25000000000000 28.750000000000000 19.369249515400170	-123.25000000000000 28.750000000000000 19.278434131695747	-123.25000000000000 28.750000000000000 15.870267566304658	-123.25000000000000 28.750000000000000 15.802823392554890	-123.25000000000000 28.750000000000000 15.622557554672758	-123.25000000000000 28.750000000000000 15.763854576114365	-123.25000000000000 28.750000000000000 18.357692085444427	-123.25000000000000 28.750000000000000 19.197658982046651	-123.25000000000000 28.750000000000000 16.453718007852203	-123.25000000000000 28.750000000000000 12.165468049647146	-123.25000000000000 28.750000000000000 8.8864838672325437	-123.25000000000000 28.750000000000000 5.8914150661875642	-123.25000000000000 28.750000000000000 5.2801806320741251	-123.25000000000000 28.750000000000000 3.4692162445859678	-123.25000000000000 28.750000000000000 2.5285435858022085	-123.25000000000000 28.750000000000000 1.7927367885428809	-123.25000000000000 28.750000000000000 1.5810225818560864	-123.25000000000000 28.750000000000000 1.8151754199029118	-123.25000000000000 28.750000000000000 1.8624708503111458	-123.25000000000000 28.750000000000000 2.0471122824465997	-123.25000000000000 28.750000000000000 2.0885734241383012	-123.25000000000000 28.750000000000000 1.9480211726234087	-123.25000000000000 28.750000000000000 1.9367016447115810	-123.25000000000000 28.750000000000000 2.0181272463815496	-123.25000000000000 28.750000000000000 2.1038859624993203	-123.25000000000000 28.750000000000000 2.3906033711606991	-123.25000000000000 28.750000000000000 2.3282193557674118
-122.75000000000000 28.750000000000000 14.836834368820394	-122.75000000000000 28.750000000000000 14.022813541439124	-122.75000000000000 28.750000000000000 11.675529932893356	-122.75000000000000 28.750000000000000 10.677549665077878	-122.75000000000000 28.750000000000000 9.0951513670155837	-122.75000000000000 28.750000000000000 7.7986423256655133	-122.75000000000000 28.750000000000000 7.5036258268392997	-122.75000000000000 28.750000000000000 7.9098370859929208	-122.75000000000000 28.750000000000000 12.868298971373102	-122.75000000000000 28.750000000000000 18.219746022213236	-122.75000000000000 28.750000000000000 24.734965801093981	-122.75000000000000 28.750000000000000 31.312068601776570	-122.75000000000000 28.750000000000000 32.539877058203508	-122.75000000000000 28.750000000000000 40.392962330004828	-122.75000000000000 28.750000000000000 41.178764296607227	-122.75000000000000 28.750000000000000 41.471317604382634	-122.75000000000000 28.750000000000000 47.968075788285987	-122.75000000000000 28.750000000000000 44.800244319115805	-122.75000000000000 28.750000000000000 43.770695933164092	-122.75000000000000 28.750000000000000 34.865320894228262	-122.75000000000000 28.750000000000000 34.103669327155970	-122.75000000000000 28.750000000000000 27.611685749821753	-122.75000000000000 28.750000000000000 26.713084561763939	-122.75000000000000 28.750000000000000 25.695145922288969	-122.75000000000000 28.750000000000000 21.221953576096965	-122.75000000000000 28.750000000000000 20.875840159413492	-122.75000000000000 28.750000000000000 20.939494917871357	-122.75000000000000 28.750000000000000 20.337155556681065	-122.75000000000000 28.750000000000000 20.255184612653341	-122.75000000000000 28.750000000000000 20.594511335965180	-122.75000000000000 28.750000000000000 20.459060092215889	-122.75000000000000 28.750000000000000 20.068007422125937	-122.75000000000000 28.750000000000000 13.266242435921960	-122.75000000000000 28.750000000000000 9.8650138703421888	-122.75000000000000 28.750000000000000 6.4620713292027014	-122.75000000000000 28.750000000000000 5.8994767398115613	-122.75000000000000 28.750000000000000 4.3189167151320005	-122.75000000000000 28.750000000000000 3.0020943784380965	-122.75000000000000 28.750000000000000 2.1902335645469111	-122.75000000000000 28.750000000000000 1.8237525209419354	-122.75000000000000 28.750000000000000 1.8662054452003956	-122.75000000000000 28.750000000000000 2.0239233782150214	-122.75000000000000 28.750000000000000 2.0955585561568721	-122.75000000000000 28.750000000000000 2.2090222589303594	-122.75000000000000 28.750000000000000 2.1242173778565974	-122.75000000000000 28.750000000000000 2.1884245250568264	-122.75000000000000 28.750000000000000 2.2393905330806856	-122.75000000000000 28.750000000000000 2.3703682471328791	-122.75000000000000 28.750000000000000 2.6100532146416517	-122.75000000000000 28.750000000000000 2.7373724429917190
-122.25000000000000 28.750000000000000 10.321434452512419	-122.25000000000000 28.750000000000000 10.166981895433764	-122.25000000000000 28.750000000000000 9.3856704770775128	-122.25000000000000 28.750000000000000 9.1943267701604725	-122.25000000000000 28.750000000000000 8.6245759619989357	-122.25000000000000 28.750000000000000 7.9533904849543386	-122.25000000000000 28.750000000000000 7.5255269755048140	-122.25000000000000 28.750000000000000 7.6520652804399143	-122.25000000000000 28.750000000000000 8.8111707856219059	-122.25000000000000 28.750000000000000 11.999687507225065	-122.25000000000000 28.750000000000000 16.401447850286527	-122.25000000000000 28.750000000000000 24.463622992382103	-122.25000000000000 28.750000000000000 24.496620488106302	-122.25000000000000 28.750000000000000 25.868078901962836	-122.25000000000000 28.750000000000000 31.793729729905202	-122.25000000000000 28.750000000000000 33.407380558181657	-122.25000000000000 28.750000000000000 39.964833696858626	-122.25000000000000 28.750000000000000 41.101114701246395	-122.25000000000000 28.750000000000000 42.489123636159562	-122.25000000000000 28.750000000000000 42.114392226762313	-122.25000000000000 28.750000000000000 40.085918809436983	-122.25000000000000 28.750000000000000 37.494002082906682	-122.25000000000000 28.750000000000000 33.775634478481408	-122.25000000000000 28.750000000000000 28.386014678284461	-122.25000000000000 28.750000000000000 28.023794397826414	-122.25000000000000 28.750000000000000 27.281152208599693	-122.25000000000000 28.750000000000000 22.823616304781901	-122.25000000000000 28.750000000000000 21.959128610925735	-122.25000000000000 28.750000000000000 21.465531816923306	-122.25000000000000 28.750000000000000 21.632091195698948	-122.25000000000000 28.750000000000000 25.969838384783127	-122.25000000000000 28.750000000000000 22.165873117325681	-122.25000000000000 28.750000000000000 16.433023168608916	-122.25000000000000 28.750000000000000 10.468224876896633	-122.25000000000000 28.750000000000000 8.0877557306611667	-122.25000000000000 28.750000000000000 6.5859845774931856	-122.25000000000000 28.750000000000000 5.4942102585066772	-122.25000000000000 28.750000000000000 3.6978248098151383	-122.25000000000000 28.750000000000000 2.7591936129889882	-122.25000000000000 28.750000000000000 2.2052505324119021	-122.25000000000000 28.750000000000000 2.0663164477642084	-122.25000000000000 28.750000000000000 2.2053319185117699	-122.25000000000000 28.750000000000000 2.1007472747158666	-122.25000000000000 28.750000000000000 2.2994160853833190	-122.25000000000000 28.750000000000000 2.2532272326186535	-122.25000000000000 28.750000000000000 2.3185542947853301	-122.25000000000000 28.750000000000000 2.5229070553805397	-122.25000000000000 28.750000000000000 2.6844656382015035	-122.25000000000000 28.750000000000000 2.7478492283398603	-122.25000000000000 28.750000000000000 3.0253095850125278
-121.75000000000000 28.750000000000000 7.9217673022333850	-121.75000000000000 28.750000000000000 8.0046238763113067	-121.75000000000000 28.750000000000000 7.6280370803782960	-121.75000000000000 28.750000000000000 7.5503150465672420	-121.75000000000000 28.750000000000000 7.9675296726583564	-121.75000000000000 28.750000000000000 7.6794306356790614	-121.75000000000000 28.750000000000000 7.2905369233768029	-121.75000000000000 28.750000000000000 7.9900927384420779	-121.75000000000000 28.750000000000000 7.6674616873258037	-121.75000000000000 28.750000000000000 10.548178181934309	-121.75000000000000 28.750000000000000 14.005703684468616	-121.75000000000000 28.750000000000000 20.373884693883994	-121.75000000000000 28.750000000000000 17.940723313851009	-121.75000000000000 28.750000000000000 21.794630668770569	-121.75000000000000 28.750000000000000 26.238879284864090	-121.75000000000000 28.750000000000000 28.513343491785065	-121.75000000000000 28.750000000000000 33.341037884697165	-121.75000000000000 28.750000000000000 35.550509714435229	-121.75000000000000 28.750000000000000 36.600966266797464	-121.75000000000000 28.750000000000000 42.599750775493916	-121.75000000000000 28.750000000000000 42.346796525807292	-121.75000000000000 28.750000000000000 40.107002719910810	-121.75000000000000 28.750000000000000 39.948333843951509	-121.75000000000000 28.750000000000000 37.794376041972434	-121.75000000000000 28.750000000000000 30.655913834802615	-121.75000000000000 28.750000000000000 30.035356940046864	-121.75000000000000 28.750000000000000 29.607302754870645	-121.75000000000000 28.750000000000000 28.206947996565038	-121.75000000000000 28.750000000000000 27.392970159659402	-121.75000000000000 28.750000000000000 27.113867598206106	-121.75000000000000 28.750000000000000 28.059005731683019	-121.75000000000000 28.750000000000000 23.102247167443423	-121.75000000000000 28.750000000000000 17.451615062878538	-121.75000000000000 28.750000000000000 13.027583480194977	-121.75000000000000 28.750000000000000 9.3074889297990975	-121.75000000000000 28.750000000000000 8.1239912800181369	-121.75000000000000 28.750000000000000 6.3934225497155115	-121.75000000000000 28.750000000000000 4.7984697274953882	-121.75000000000000 28.750000000000000 3.6001236876896003	-121.75000000000000 28.750000000000000 2.7801051541459185	-121.75000000000000 28.750000000000000 2.4539777779256764	-121.75000000000000 28.750000000000000 2.3881326612413631	-121.75000000000000 28.750000000000000 2.6175381081285454	-121.75000000000000 28.750000000000000 2.5509486919249111	-121.75000000000000 28.750000000000000 2.7652447426743749	-121.75000000000000 28.750000000000000 2.8189168160905922	-121.75000000000000 28.750000000000000 2.9660998366436915	-121.75000000000000 28.750000000000000 3.0946996429850908	-121.75000000000000 28.750000000000000 3.2809583836113485	-121.75000000000000 28.750000000000000 3.5267033800763370
-121.25000000000000 28.750000000000000 9.8548962333131769	-121.25000000000000 28.750000000000000 10.279593577377865	-121.25000000000000 28.750000000000000 9.2732855698821428	-121.25000000000000 28.750000000000000 8.9141731286907611	-121.25000000000000 28.750000000000000 8.7928736993000953	-121.25000000000000 28.750000000000000 8.0036341057712406	-121.25000000000000 28.750000000000000 7.4768838204174255	-121.25000000000000 28.750000000000000 7.2484612734946756	-121.25000000000000 28.750000000000000 5.5343500004067021	-121.25000000000000 28.750000000000000 7.3418089440833620	-121.25000000000000 28.750000000000000 9.6430990706575486	-121.25000000000000 28.750000000000000 13.234498311735395	-121.25000000000000 28.750000000000000 13.271290727806115	-121.25000000000000 28.750000000000000 16.631376353359620	-121.25000000000000 28.750000000000000 17.653831791472502	-121.25000000000000 28.750000000000000 22.792323537030480	-121.25000000000000 28.750000000000000 23.684009081297180	-121.25000000000000 28.750000000000000 29.133465866117227	-121.25000000000000 28.750000000000000 30.709690273549878	-121.25000000000000 28.750000000000000 36.126164860741270	-121.25000000000000 28.750000000000000 37.115835955463353	-121.25000000000000 28.750000000000000 37.598520287753622	-121.25000000000000 28.750000000000000 43.884144928094429	-121.25000000000000 28.750000000000000 41.685535762432863	-121.25000000000000 28.750000000000000 35.816426472929244	-121.25000000000000 28.750000000000000 33.376042337179285	-121.25000000000000 28.750000000000000 32.308230452305637	-121.25000000000000 28.750000000000000 30.729265107829477	-121.25000000000000 28.750000000000000 28.522696020594481	-121.25000000000000 28.750000000000000 28.298656989284780	-121.25000000000000 28.750000000000000 29.214910396954270	-121.25000000000000 28.750000000000000 27.973441707378687	-121.25000000000000 28.750000000000000 19.029459119589337	-121.25000000000000 28.750000000000000 13.777824968962475	-121.25000000000000 28.750000000000000 11.226141556255756	-121.25000000000000 28.750000000000000 9.2178841664328530	-121.25000000000000 28.750000000000000 7.2922557212315695	-121.25000000000000 28.750000000000000 6.3283210709316275	-121.25000000000000 28.750000000000000 4.7653162952407735	-121.25000000000000 28.750000000000000 3.8947647518510964	-121.25000000000000 28.750000000000000 3.2567819770101618	-121.25000000000000 28.750000000000000 2.9939280331144817	-121.25000000000000 28.750000000000000 3.5281237982934250	-121.25000000000000 28.750000000000000 3.1737065802694633	-121.25000000000000 28.750000000000000 3.7877992775555289	-121.25000000000000 28.750000000000000 3.8904694278120551	-121.25000000000000 28.750000000000000 3.9475738127251785	-121.25000000000000 28.750000000000000 4.0422871771644511	-121.25000000000000 28.750000000000000 5.0064426239615205	-121.25000000000000 28.750000000000000 4.9008740434532978
-120.75000000000000 28.750000000000000 13.750701220253603	-120.75000000000000 28.750000000000000 12.744375571101843	-120.75000000000000 28.750000000000000 10.610326869481817	-120.75000000000000 28.750000000000000 10.431864869153653	-120.75000000000000 28.750000000000000 9.7394002259943129	-120.75000000000000 28.750000000000000 8.2691067903317776	-120.75000000000000 28.750000000000000 7.1421994518819147	-120.75000000000000 28.750000000000000 7.1898314279799598	-120.75000000000000 28.750000000000000 5.7330135266846094	-120.75000000000000 28.750000000000000 7.7159582946384671	-120.75000000000000 28.750000000000000 9.5670677706238010	-120.75000000000000 28.750000000000000 12.848702019741003	-120.75000000000000 28.750000000000000 12.740729319739538	-120.75000000000000 28.750000000000000 13.850352915144043	-120.75000000000000 28.750000000000000 14.470278824854805	-120.75000000000000 28.750000000000000 18.322652555462604	-120.75000000000000 28.750000000000000 18.844969207102821	-120.75000000000000 28.750000000000000 22.257339739265205	-120.75000000000000 28.750000000000000 23.343167550879262	-120.75000000000000 28.750000000000000 28.521358864500829	-120.75000000000000 28.750000000000000 34.919316290115674	-120.75000000000000 28.750000000000000 35.418559178428374	-120.75000000000000 28.750000000000000 43.939293586357664	-120.75000000000000 28.750000000000000 42.359690086769248	-120.75000000000000 28.750000000000000 35.745293928479157	-120.75000000000000 28.750000000000000 35.864977965902561	-120.75000000000000 28.750000000000000 35.315058301869094	-120.75000000000000 28.750000000000000 33.456469425591678	-120.75000000000000 28.750000000000000 32.988576056944261	-120.75000000000000 28.750000000000000 35.995684081455629	-120.75000000000000 28.750000000000000 36.435891892273276	-120.75000000000000 28.750000000000000 29.740558382520817	-120.75000000000000 28.750000000000000 22.985461798533361	-120.75000000000000 28.750000000000000 15.216178232188458	-120.75000000000000 28.750000000000000 12.355364094096632	-120.75000000000000 28.750000000000000 10.826010265557468	-120.75000000000000 28.750000000000000 8.6017525964194306	-120.75000000000000 28.750000000000000 7.4174886192972149	-120.75000000000000 28.750000000000000 5.9392001158628593	-120.75000000000000 28.750000000000000 5.4690847994127898	-120.75000000000000 28.750000000000000 4.7078926412873994	-120.75000000000000 28.750000000000000 4.4457573549200413	-120.75000000000000 28.750000000000000 5.1858707039628786	-120.75000000000000 28.750000000000000 5.0438103638007954	-120.75000000000000 28.750000000000000 5.3386834799809462	-120.75000000000000 28.750000000000000 5.0066947098563777	-120.75000000000000 28.750000000000000 4.9316024576976822	-120.75000000000000 28.750000000000000 6.2095079452215449	-120.75000000000000 28.750000000000000 6.9818921935679930	-120.75000000000000 28.750000000000000 6.4330950136155192
-120.25000000000000 28.750000000000000 12.158066911056544	-120.25000000000000 28.750000000000000 10.197973989795909	-120.25000000000000 28.750000000000000 9.6966900573344894	-120.25000000000000 28.750000000000000 9.0516321311358343	-120.25000000000000 28.750000000000000 9.0259785584369148	-120.25000000000000 28.750000000000000 8.1447344482969495	-120.25000000000000 28.750000000000000 7.1407254784298448	-120.25000000000000 28.750000000000000 6.3478449594046378	-120.25000000000000 28.750000000000000 5.3858948268110023	-120.25000000000000 28.750000000000000 6.6764581468200292	-120.25000000000000 28.750000000000000 7.3967252980446512	-120.25000000000000 28.750000000000000 10.192543434173899	-120.25000000000000 28.750000000000000 10.633715408225557	-120.25000000000000 28.750000000000000 11.776550330613500	-120.25000000000000 28.750000000000000 12.473467390896255	-120.25000000000000 28.750000000000000 16.325085785177819	-120.25000000000000 28.750000000000000 17.294876488998806	-120.25000000000000 28.750000000000000 18.464500632465473	-120.25000000000000 28.750000000000000 19.269627855307832	-120.25000000000000 28.750000000000000 23.739376109907845	-120.25000000000000 28.750000000000000 29.131787563315147	-120.25000000000000 28.750000000000000 36.104129428586631	-120.25000000000000 28.750000000000000 44.947327823664168	-120.25000000000000 28.750000000000000 42.559091050182062	-120.25000000000000 28.750000000000000 36.379906689025994	-120.25000000000000 28.750000000000000 35.883638010265379	-120.25000000000000 28.750000000000000 35.024979678179868	-120.25000000000000 28.750000000000000 33.229322329659070	-120.25000000000000 28.750000000000000 31.700321539085095	-120.25000000000000 28.750000000000000 37.743569839752340	-120.25000000000000 28.750000000000000 38.010526722233095	-120.25000000000000 28.750000000000000 32.078713195269103	-120.25000000000000 28.750000000000000 24.861577192960702	-120.25000000000000 28.750000000000000 18.373918563553943	-120.25000000000000 28.750000000000000 13.611646310105602	-120.25000000000000 28.750000000000000 11.782224156253834	-120.25000000000000 28.750000000000000 10.462423017914789	-120.25000000000000 28.750000000000000 8.9214257276703925	-120.25000000000000 28.750000000000000 7.4712325791000085	-120.25000000000000 28.750000000000000 6.6778114930859278	-120.25000000000000 28.750000000000000 7.0533659056984899	-120.25000000000000 28.750000000000000 6.8478282469088301	-120.25000000000000 28.750000000000000 8.2966028085614756	-120.25000000000000 28.750000000000000 8.2535430736603548	-120.25000000000000 28.750000000000000 7.8155425882477987	-120.25000000000000 28.750000000000000 7.3295173899578350	-120.25000000000000 28.750000000000000 7.2220201222259286	-120.25000000000000 28.750000000000000 8.9973514767480847	-120.25000000000000 28.750000000000000 9.1975736492228819	-120.25000000000000 28.750000000000000 9.2852368233630802
-119.75000000000000 28.750000000000000 10.542682293679340	-119.75000000000000 28.750000000000000 9.6290598072834523	-119.75000000000000 28.750000000000000 8.8657275039520638	-119.75000000000000 28.750000000000000 7.6637147676114781	-119.75000000000000 28.750000000000000 8.3128313896923505	-119.75000000000000 28.750000000000000 8.3365993275530581	-119.75000000000000 28.750000000000000 7.3276147627092429	-119.75000000000000 28.750000000000000 7.2997590630410505	-119.75000000000000 28.750000000000000 6.8881119313531878	-119.75000000000000 28.750000000000000 8.9397120946916857	-119.75000000000000 28.750000000000000 9.7067696510573107	-119.75000000000000 28.750000000000000 10.566161594513508	-119.75000000000000 28.750000000000000 10.716118879808906	-119.75000000000000 28.750000000000000 12.631638138479977	-119.75000000000000 28.750000000000000 13.378726171911611	-119.75000000000000 28.750000000000000 14.253827994413999	-119.75000000000000 28.750000000000000 14.990072348515470	-119.75000000000000 28.750000000000000 15.472193357992928	-119.75000000000000 28.750000000000000 16.150162063252079	-119.75000000000000 28.750000000000000 20.759327862422005	-119.75000000000000 28.750000000000000 26.715298556207010	-119.75000000000000 28.750000000000000 33.821945356116366	-119.75000000000000 28.750000000000000 43.236037744472959	-119.75000000000000 28.750000000000000 35.592063799850692	-119.75000000000000 28.750000000000000 35.729053599963628	-119.75000000000000 28.750000000000000 35.632861538700439	-119.75000000000000 28.750000000000000 34.964843187655937	-119.75000000000000 28.750000000000000 33.309027355718968	-119.75000000000000 28.750000000000000 33.680752796014225	-119.75000000000000 28.750000000000000 40.415836927106263	-119.75000000000000 28.750000000000000 40.742736075076230	-119.75000000000000 28.750000000000000 33.949838879703101	-119.75000000000000 28.750000000000000 26.591645905870053	-119.75000000000000 28.750000000000000 20.023020633573410	-119.75000000000000 28.750000000000000 15.025072147800225	-119.75000000000000 28.750000000000000 13.180344523558091	-119.75000000000000 28.750000000000000 11.774881369234334	-119.75000000000000 28.750000000000000 10.557315742225652	-119.75000000000000 28.750000000000000 9.4930303067905140	-119.75000000000000 28.750000000000000 8.5686657359739886	-119.75000000000000 28.750000000000000 10.084972186368461	-119.75000000000000 28.750000000000000 10.154792320578025	-119.75000000000000 28.750000000000000 12.227237127966006	-119.75000000000000 28.750000000000000 12.374064325075215	-119.75000000000000 28.750000000000000 11.133697133713987	-119.75000000000000 28.750000000000000 10.736667074545439	-119.75000000000000 28.750000000000000 10.479806619462638	-119.75000000000000 28.750000000000000 12.697505051423729	-119.75000000000000 28.750000000000000 12.630664574286421	-119.75000000000000 28.750000000000000 14.438855728918954
-119.25000000000000 28.750000000000000 10.935161421340439	-119.25000000000000 28.750000000000000 10.201768450607991	-119.25000000000000 28.750000000000000 8.0000670683654516	-119.25000000000000 28.750000000000000 8.1511071802635318	-119.25000000000000 28.750000000000000 7.8960743137702716	-119.25000000000000 28.750000000000000 8.3436149565520807	-119.25000000000000 28.750000000000000 7.5568051232339144	-119.25000000000000 28.750000000000000 7.5372972626700250	-119.25000000000000 28.750000000000000 7.6248740850721308	-119.25000000000000 28.750000000000000 9.1064949223770082	-119.25000000000000 28.750000000000000 10.342079770751557	-119.25000000000000 28.750000000000000 11.149227818705548	-119.25000000000000 28.750000000000000 11.718156749353472	-119.25000000000000 28.750000000000000 12.589670973604283	-119.25000000000000 28.750000000000000 15.148696711952502	-119.25000000000000 28.750000000000000 16.275858836665325	-119.25000000000000 28.750000000000000 17.212144866574011	-119.25000000000000 28.750000000000000 17.852383430468830	-119.25000000000000 28.750000000000000 18.957023593956027	-119.25000000000000 28.750000000000000 20.633626865683386	-119.25000000000000 28.750000000000000 27.310654596007495	-119.25000000000000 28.750000000000000 34.787002010284425	-119.25000000000000 28.750000000000000 43.767623615064792	-119.25000000000000 28.750000000000000 35.722827808618568	-119.25000000000000 28.750000000000000 35.256945603012795	-119.25000000000000 28.750000000000000 34.443418044185528	-119.25000000000000 28.750000000000000 31.868630020179751	-119.25000000000000 28.750000000000000 27.057050025877189	-119.25000000000000 28.750000000000000 32.432090143043588	-119.25000000000000 28.750000000000000 35.545297642772233	-119.25000000000000 28.750000000000000 35.900685525976712	-119.25000000000000 28.750000000000000 35.524445143971477	-119.25000000000000 28.750000000000000 28.677095767587886	-119.25000000000000 28.750000000000000 23.427383390174036	-119.25000000000000 28.750000000000000 18.118103332207316	-119.25000000000000 28.750000000000000 14.408396367190184	-119.25000000000000 28.750000000000000 13.435754002789226	-119.25000000000000 28.750000000000000 12.240972698633211	-119.25000000000000 28.750000000000000 12.241651612830511	-119.25000000000000 28.750000000000000 11.317315511687827	-119.25000000000000 28.750000000000000 12.846237222777624	-119.25000000000000 28.750000000000000 13.463809169744607	-119.25000000000000 28.750000000000000 16.800255377482721	-119.25000000000000 28.750000000000000 17.149923612237650	-119.25000000000000 28.750000000000000 15.651800752105606	-119.25000000000000 28.750000000000000 15.233891618862398	-119.25000000000000 28.750000000000000 15.028823608171088	-119.25000000000000 28.750000000000000 17.407538268967798	-119.25000000000000 28.750000000000000 16.886190522251077	-119.25000000000000 28.750000000000000 19.758769561538827
-118.75000000000000 28.750000000000000 11.002339149067998	-118.75000000000000 28.750000000000000 10.558119583076175	-118.75000000000000 28.750000000000000 9.8028071376218282	-118.75000000000000 28.750000000000000 8.4394628500655102	-118.75000000000000 28.750000000000000 9.0197374130240746	-118.75000000000000 28.750000000000000 8.8092212658897093	-118.75000000000000 28.750000000000000 8.9484497861558001	-118.75000000000000 28.750000000000000 10.050297403618449	-118.75000000000000 28.750000000000000 10.186650413168193	-118.75000000000000 28.750000000000000 11.719754366320032	-118.75000000000000 28.750000000000000 14.473766564649720	-118.75000000000000 28.750000000000000 15.262675253245801	-118.75000000000000 28.750000000000000 15.830638357022227	-118.75000000000000 28.750000000000000 15.410305175404623	-118.75000000000000 28.750000000000000 15.966950195376025	-118.75000000000000 28.750000000000000 16.810896471214281	-118.75000000000000 28.750000000000000 19.932866570117287	-118.75000000000000 28.750000000000000 20.241107309336869	-118.75000000000000 28.750000000000000 21.518966923245806	-118.75000000000000 28.750000000000000 23.574209418374846	-118.75000000000000 28.750000000000000 30.322495059605064	-118.75000000000000 28.750000000000000 34.071173634249540	-118.75000000000000 28.750000000000000 43.090478165967596	-118.75000000000000 28.750000000000000 35.685656050700111	-118.75000000000000 28.750000000000000 34.704749182409131	-118.75000000000000 28.750000000000000 34.126148377415412	-118.75000000000000 28.750000000000000 29.259576174437552	-118.75000000000000 28.750000000000000 25.763751238318726	-118.75000000000000 28.750000000000000 27.922941962054900	-118.75000000000000 28.750000000000000 36.655679817265145	-118.75000000000000 28.750000000000000 37.324449514510484	-118.75000000000000 28.750000000000000 35.602928081169281	-118.75000000000000 28.750000000000000 32.915862338768534	-118.75000000000000 28.750000000000000 24.508651739659367	-118.75000000000000 28.750000000000000 21.766626329803294	-118.75000000000000 28.750000000000000 16.572720171520185	-118.75000000000000 28.750000000000000 15.004309676435756	-118.75000000000000 28.750000000000000 15.778601994530202	-118.75000000000000 28.750000000000000 14.974303662051259	-118.75000000000000 28.750000000000000 14.947335698364819	-118.75000000000000 28.750000000000000 16.809838299925065	-118.75000000000000 28.750000000000000 17.991594905727474	-118.75000000000000 28.750000000000000 21.939515020830687	-118.75000000000000 28.750000000000000 22.005906812426389	-118.75000000000000 28.750000000000000 21.762119880065008	-118.75000000000000 28.750000000000000 22.113728594437621	-118.75000000000000 28.750000000000000 22.030705097227745	-118.75000000000000 28.750000000000000 23.484605637335928	-118.75000000000000 28.750000000000000 21.638996134834745	-118.75000000000000 28.750000000000000 25.338995741880190
-118.25000000000000 28.750000000000000 13.245277973940988	-118.25000000000000 28.750000000000000 12.308472836726782	-118.25000000000000 28.750000000000000 12.242577233263622	-118.25000000000000 28.750000000000000 10.886694314360399	-118.25000000000000 28.750000000000000 10.657967017099029	-118.25000000000000 28.750000000000000 10.326303158027081	-118.25000000000000 28.750000000000000 10.322955604745577	-118.25000000000000 28.750000000000000 12.279162058722834	-118.25000000000000 28.750000000000000 12.073523609199492	-118.25000000000000 28.750000000000000 13.813925636412600	-118.25000000000000 28.750000000000000 19.244818300002674	-118.25000000000000 28.750000000000000 19.190054482915741	-118.25000000000000 28.750000000000000 17.045329400387683	-118.25000000000000 28.750000000000000 20.343593819913934	-118.25000000000000 28.750000000000000 18.912159522046320	-118.25000000000000 28.750000000000000 22.183134647669618	-118.25000000000000 28.750000000000000 22.667766110517604	-118.25000000000000 28.750000000000000 23.546359718352470	-118.25000000000000 28.750000000000000 25.129762009186297	-118.25000000000000 28.750000000000000 26.395475096157337	-118.25000000000000 28.750000000000000 33.659094597371379	-118.25000000000000 28.750000000000000 36.812825028070058	-118.25000000000000 28.750000000000000 44.092907592954489	-118.25000000000000 28.750000000000000 36.523969450088508	-118.25000000000000 28.750000000000000 35.317133907765125	-118.25000000000000 28.750000000000000 29.944723804794094	-118.25000000000000 28.750000000000000 28.144548964847452	-118.25000000000000 28.750000000000000 21.222211326258979	-118.25000000000000 28.750000000000000 26.871048211841803	-118.25000000000000 28.750000000000000 36.929762684543022	-118.25000000000000 28.750000000000000 37.971450552424535	-118.25000000000000 28.750000000000000 36.866726840093321	-118.25000000000000 28.750000000000000 34.709188933721137	-118.25000000000000 28.750000000000000 25.416005283758238	-118.25000000000000 28.750000000000000 23.046010320376578	-118.25000000000000 28.750000000000000 18.570597922440435	-118.25000000000000 28.750000000000000 17.967046034465842	-118.25000000000000 28.750000000000000 20.257437964220937	-118.25000000000000 28.750000000000000 18.642406854330304	-118.25000000000000 28.750000000000000 19.770894105001972	-118.25000000000000 28.750000000000000 21.876146300839856	-118.25000000000000 28.750000000000000 25.109259771019332	-118.25000000000000 28.750000000000000 30.403147578456711	-118.25000000000000 28.750000000000000 30.355836614649615	-118.25000000000000 28.750000000000000 29.883788198689786	-118.25000000000000 28.750000000000000 32.870741238265587	-118.25000000000000 28.750000000000000 30.474505178260674	-118.25000000000000 28.750000000000000 32.953187772327560	-118.25000000000000 28.750000000000000 28.515033473895034	-118.25000000000000 28.750000000000000 32.458534431480423
-117.75000000000000 28.750000000000000 18.103018308709782	-117.75000000000000 28.750000000000000 17.840454447111309	-117.75000000000000 28.750000000000000 17.274682437368504	-117.75000000000000 28.750000000000000 14.132270245138811	-117.75000000000000 28.750000000000000 12.992364776626250	-117.75000000000000 28.750000000000000 12.957960520191346	-117.75000000000000 28.750000000000000 12.932745219593638	-117.75000000000000 28.750000000000000 15.764482471416450	-117.75000000000000 28.750000000000000 14.221893446407497	-117.75000000000000 28.750000000000000 15.857769049700634	-117.75000000000000 28.750000000000000 18.209427376676359	-117.75000000000000 28.750000000000000 17.943173971524594	-117.75000000000000 28.750000000000000 18.974479906882390	-117.75000000000000 28.750000000000000 19.322853389399786	-117.75000000000000 28.750000000000000 20.440692925683535	-117.75000000000000 28.750000000000000 20.023866185866495	-117.75000000000000 28.750000000000000 20.477233075052013	-117.75000000000000 28.750000000000000 21.311756948065415	-117.75000000000000 28.750000000000000 26.549704865993551	-117.75000000000000 28.750000000000000 26.120485355262748	-117.75000000000000 28.750000000000000 30.558207993769233	-117.75000000000000 28.750000000000000 37.437429451328981	-117.75000000000000 28.750000000000000 38.366668257112551	-117.75000000000000 28.750000000000000 36.567099351485496	-117.75000000000000 28.750000000000000 31.729755868302263	-117.75000000000000 28.750000000000000 31.012129946792978	-117.75000000000000 28.750000000000000 27.257095798370745	-117.75000000000000 28.750000000000000 19.052132149622366	-117.75000000000000 28.750000000000000 22.987959166381323	-117.75000000000000 28.750000000000000 37.516761528357264	-117.75000000000000 28.750000000000000 39.082351733912496	-117.75000000000000 28.750000000000000 36.264606444043025	-117.75000000000000 28.750000000000000 33.284430238060089	-117.75000000000000 28.750000000000000 25.449937075617893	-117.75000000000000 28.750000000000000 24.087981053168384	-117.75000000000000 28.750000000000000 22.571086999354506	-117.75000000000000 28.750000000000000 20.898095112605194	-117.75000000000000 28.750000000000000 26.170127500325069	-117.75000000000000 28.750000000000000 24.430228370521991	-117.75000000000000 28.750000000000000 25.509007862714615	-117.75000000000000 28.750000000000000 31.163910218622128	-117.75000000000000 28.750000000000000 34.383880555911382	-117.75000000000000 28.750000000000000 42.989774025626978	-117.75000000000000 28.750000000000000 43.332031046012297	-117.75000000000000 28.750000000000000 43.974509660850863	-117.75000000000000 28.750000000000000 45.131351683714101	-117.75000000000000 28.750000000000000 40.942396792493263	-117.75000000000000 28.750000000000000 47.091337756561416	-117.75000000000000 28.750000000000000 44.828416638635545	-117.75000000000000 28.750000000000000 42.963598597422035
-117.25000000000000 28.750000000000000 23.623314738391379	-117.25000000000000 28.750000000000000 23.369638898047743	-117.25000000000000 28.750000000000000 21.909943457561244	-117.25000000000000 28.750000000000000 19.222121161717087	-117.25000000000000 28.750000000000000 17.494638499252748	-117.25000000000000 28.750000000000000 16.523219817611711	-117.25000000000000 28.750000000000000 16.851902045818825	-117.25000000000000 28.750000000000000 17.388079027798739	-117.25000000000000 28.750000000000000 16.363160195366103	-117.25000000000000 28.750000000000000 14.059948588313778	-117.25000000000000 28.750000000000000 13.755138769677405	-117.25000000000000 28.750000000000000 14.369718155799495	-117.25000000000000 28.750000000000000 14.647406664786532	-117.25000000000000 28.750000000000000 14.875670889200276	-117.25000000000000 28.750000000000000 16.567560637434752	-117.25000000000000 28.750000000000000 17.037305527203241	-117.25000000000000 28.750000000000000 17.500815803754517	-117.25000000000000 28.750000000000000 18.821248629271974	-117.25000000000000 28.750000000000000 22.706113687897538	-117.25000000000000 28.750000000000000 19.879257219765361	-117.25000000000000 28.750000000000000 25.236065105823172	-117.25000000000000 28.750000000000000 31.906417153841335	-117.25000000000000 28.750000000000000 36.592880004644954	-117.25000000000000 28.750000000000000 30.735852498692271	-117.25000000000000 28.750000000000000 31.862886142819168	-117.25000000000000 28.750000000000000 26.354664059585527	-117.25000000000000 28.750000000000000 26.524080951343318	-117.25000000000000 28.750000000000000 15.990647935361253	-117.25000000000000 28.750000000000000 19.398392680508760	-117.25000000000000 28.750000000000000 35.575140797856946	-117.25000000000000 28.750000000000000 38.821881778119455	-117.25000000000000 28.750000000000000 36.337669744683247	-117.25000000000000 28.750000000000000 32.416945096614604	-117.25000000000000 28.750000000000000 28.805725468519594	-117.25000000000000 28.750000000000000 28.514351759374957	-117.25000000000000 28.750000000000000 24.439789319204355	-117.25000000000000 28.750000000000000 26.756180662064381	-117.25000000000000 28.750000000000000 32.094078287443907	-117.25000000000000 28.750000000000000 32.111024388484459	-117.25000000000000 28.750000000000000 33.932997983457931	-117.25000000000000 28.750000000000000 43.273482124721433	-117.25000000000000 28.750000000000000 49.424397559529787	-117.25000000000000 28.750000000000000 55.803618974226161	-117.25000000000000 28.750000000000000 56.580608855492670	-117.25000000000000 28.750000000000000 65.249288167057912	-117.25000000000000 28.750000000000000 64.589794878032819	-117.25000000000000 28.750000000000000 63.349355040364749	-117.25000000000000 28.750000000000000 65.266639117357300	-117.25000000000000 28.750000000000000 64.194136992454460	-117.25000000000000 28.750000000000000 58.277152642392132
-116.75000000000000 28.750000000000000 24.451385432495663	-116.75000000000000 28.750000000000000 26.951198980885913	-116.75000000000000 28.750000000000000 25.353117266461844	-116.75000000000000 28.750000000000000 22.843452656920242	-116.75000000000000 28.750000000000000 20.911273824627390	-116.75000000000000 28.750000000000000 21.190220787205249	-116.75000000000000 28.750000000000000 21.270783252972763	-116.75000000000000 28.750000000000000 21.374097719830246	-116.75000000000000 28.750000000000000 17.110833307565972	-116.75000000000000 28.750000000000000 14.055781547063440	-116.75000000000000 28.750000000000000 12.503030624884744	-116.75000000000000 28.750000000000000 12.367188315731653	-116.75000000000000 28.750000000000000 12.123622505425331	-116.75000000000000 28.750000000000000 11.087899739158319	-116.75000000000000 28.750000000000000 12.718203357779563	-116.75000000000000 28.750000000000000 12.918555207630661	-116.75000000000000 28.750000000000000 13.832710996943248	-116.75000000000000 28.750000000000000 16.505489253940599	-116.75000000000000 28.750000000000000 20.006754768434295	-116.75000000000000 28.750000000000000 16.539842911369227	-116.75000000000000 28.750000000000000 21.129663499018562	-116.75000000000000 28.750000000000000 31.429644189341285	-116.75000000000000 28.750000000000000 31.318950808814947	-116.75000000000000 28.750000000000000 29.363814999037935	-116.75000000000000 28.750000000000000 30.910553713061915	-116.75000000000000 28.750000000000000 25.776187272585016	-116.75000000000000 28.750000000000000 26.137237670648140	-116.75000000000000 28.750000000000000 15.696533001704164	-116.75000000000000 28.750000000000000 18.657249966376558	-116.75000000000000 28.750000000000000 30.001172531937769	-116.75000000000000 28.750000000000000 37.149137933406614	-116.75000000000000 28.750000000000000 34.961020701648188	-116.75000000000000 28.750000000000000 31.401750088624681	-116.75000000000000 28.750000000000000 30.669779030903534	-116.75000000000000 28.750000000000000 30.679303612621982	-116.75000000000000 28.750000000000000 26.957587130628767	-116.75000000000000 28.750000000000000 34.484411382932031	-116.75000000000000 28.750000000000000 40.771143734927897	-116.75000000000000 28.750000000000000 46.042267919127383	-116.75000000000000 28.750000000000000 51.524110766576307	-116.75000000000000 28.750000000000000 61.985035955019242	-116.75000000000000 28.750000000000000 68.038581013271397	-116.75000000000000 28.750000000000000 78.574514128510884	-116.75000000000000 28.750000000000000 79.615085299727767	-116.75000000000000 28.750000000000000 82.941995330159642	-116.75000000000000 28.750000000000000 82.397228309495404	-116.75000000000000 28.750000000000000 83.816680006091886	-116.75000000000000 28.750000000000000 83.870117324898573	-116.75000000000000 28.750000000000000 88.998070907053005	-116.75000000000000 28.750000000000000 87.981030997345300
-116.25000000000000 28.750000000000000 26.295680898089259	-116.25000000000000 28.750000000000000 29.160341276920114	-116.25000000000000 28.750000000000000 28.873379921124048	-116.25000000000000 28.750000000000000 27.572930227012357	-116.25000000000000 28.750000000000000 26.727022710370040	-116.25000000000000 28.750000000000000 29.155677615992797	-116.25000000000000 28.750000000000000 27.855503047875729	-116.25000000000000 28.750000000000000 26.574886370869123	-116.25000000000000 28.750000000000000 20.387108785538864	-116.25000000000000 28.750000000000000 15.933110102150962	-116.25000000000000 28.750000000000000 14.000994623238794	-116.25000000000000 28.750000000000000 11.612601994595716	-116.25000000000000 28.750000000000000 11.189955915474773	-116.25000000000000 28.750000000000000 10.878365269261208	-116.25000000000000 28.750000000000000 10.963573757076034	-116.25000000000000 28.750000000000000 10.739540631707856	-116.25000000000000 28.750000000000000 12.698690044117633	-116.25000000000000 28.750000000000000 16.531720641496381	-116.25000000000000 28.750000000000000 20.356954142522529	-116.25000000000000 28.750000000000000 13.816954938260821	-116.25000000000000 28.750000000000000 19.034334410860339	-116.25000000000000 28.750000000000000 28.433493245343943	-116.25000000000000 28.750000000000000 30.750818310450462	-116.25000000000000 28.750000000000000 27.249140813199737	-116.25000000000000 28.750000000000000 30.105707350431587	-116.25000000000000 28.750000000000000 28.679845229171345	-116.25000000000000 28.750000000000000 28.725843328168590	-116.25000000000000 28.750000000000000 21.313470134960642	-116.25000000000000 28.750000000000000 21.289328267231330	-116.25000000000000 28.750000000000000 27.946710290115618	-116.25000000000000 28.750000000000000 34.569164405179350	-116.25000000000000 28.750000000000000 33.558417999401769	-116.25000000000000 28.750000000000000 31.862347337638962	-116.25000000000000 28.750000000000000 32.064081340964641	-116.25000000000000 28.750000000000000 32.278886430725379	-116.25000000000000 28.750000000000000 33.635028443072464	-116.25000000000000 28.750000000000000 45.192471921306542	-116.25000000000000 28.750000000000000 57.754899957035903	-116.25000000000000 28.750000000000000 64.073885168505399	-116.25000000000000 28.750000000000000 76.123957110329215	-116.25000000000000 28.750000000000000 91.813091351455242	-116.25000000000000 28.750000000000000 97.802608001513235	-116.25000000000000 28.750000000000000 113.91287011359493	-116.25000000000000 28.750000000000000 114.22580347955997	-116.25000000000000 28.750000000000000 114.21828625838008	-116.25000000000000 28.750000000000000 113.96106713618079	-116.25000000000000 28.750000000000000 107.83038357587930	-116.25000000000000 28.750000000000000 107.31187202491959	-116.25000000000000 28.750000000000000 122.57909357893489	-116.25000000000000 28.750000000000000 122.49842144865369
-115.75000000000000 28.750000000000000 32.469635130736648	-115.75000000000000 28.750000000000000 34.428997753805831	-115.75000000000000 28.750000000000000 35.500879094257591	-115.75000000000000 28.750000000000000 37.850395600589799	-115.75000000000000 28.750000000000000 37.421080001895639	-115.75000000000000 28.750000000000000 37.638938276280371	-115.75000000000000 28.750000000000000 38.030192442596054	-115.75000000000000 28.750000000000000 34.115180539922370	-115.75000000000000 28.750000000000000 27.606671883932808	-115.75000000000000 28.750000000000000 22.250262429580687	-115.75000000000000 28.750000000000000 17.505599302571387	-115.75000000000000 28.750000000000000 15.105325195646893	-115.75000000000000 28.750000000000000 13.819018957870934	-115.75000000000000 28.750000000000000 11.701020798069898	-115.75000000000000 28.750000000000000 11.460738908803069	-115.75000000000000 28.750000000000000 10.127469897149028	-115.75000000000000 28.750000000000000 10.410520340977822	-115.75000000000000 28.750000000000000 15.704779190624537	-115.75000000000000 28.750000000000000 19.285636628591075	-115.75000000000000 28.750000000000000 12.458666779129013	-115.75000000000000 28.750000000000000 19.136340268487483	-115.75000000000000 28.750000000000000 28.263225293912530	-115.75000000000000 28.750000000000000 31.843880770774344	-115.75000000000000 28.750000000000000 28.977584020798815	-115.75000000000000 28.750000000000000 30.689099949784971	-115.75000000000000 28.750000000000000 31.923830035181116	-115.75000000000000 28.750000000000000 32.991944611845469	-115.75000000000000 28.750000000000000 29.778127605912097	-115.75000000000000 28.750000000000000 27.589238679668203	-115.75000000000000 28.750000000000000 29.238708386737752	-115.75000000000000 28.750000000000000 32.917881929605912	-115.75000000000000 28.750000000000000 34.452013121403745	-115.75000000000000 28.750000000000000 31.721176504092163	-115.75000000000000 28.750000000000000 35.265186477877172	-115.75000000000000 28.750000000000000 35.928376682228496	-115.75000000000000 28.750000000000000 39.451745846627702	-115.75000000000000 28.750000000000000 57.832957050599141	-115.75000000000000 28.750000000000000 84.210607327074896	-115.75000000000000 28.750000000000000 99.003471484192957	-115.75000000000000 28.750000000000000 121.41118624556921	-115.75000000000000 28.750000000000000 149.03916168787777	-115.75000000000000 28.750000000000000 155.02999714759571	-115.75000000000000 28.750000000000000 180.35995466511588	-115.75000000000000 28.750000000000000 178.83251360377295	-115.75000000000000 28.750000000000000 175.77644648092914	-115.75000000000000 28.750000000000000 176.49493133265096	-115.75000000000000 28.750000000000000 175.67265871746582	-115.75000000000000 28.750000000000000 174.08944025403832	-115.75000000000000 28.750000000000000 177.80556305415055	-115.75000000000000 28.750000000000000 177.92714950847559
-115.25000000000000 28.750000000000000 47.850264350108496	-115.25000000000000 28.750000000000000 49.892971077049900	-115.25000000000000 28.750000000000000 52.023440211456830	-115.25000000000000 28.750000000000000 54.840645775476098	-115.25000000000000 28.750000000000000 56.370073103915225	-115.25000000000000 28.750000000000000 56.323009636428054	-115.25000000000000 28.750000000000000 52.816835084876423	-115.25000000000000 28.750000000000000 48.269098784305370	-115.25000000000000 28.750000000000000 39.807763367272948	-115.25000000000000 28.750000000000000 35.145205890802671	-115.25000000000000 28.750000000000000 27.606251342479457	-115.25000000000000 28.750000000000000 25.736031232014195	-115.25000000000000 28.750000000000000 21.634539949470049	-115.25000000000000 28.750000000000000 19.262754157590891	-115.25000000000000 28.750000000000000 16.575321622749890	-115.25000000000000 28.750000000000000 14.891262585761675	-115.25000000000000 28.750000000000000 13.831638684541662	-115.25000000000000 28.750000000000000 16.186243449578939	-115.25000000000000 28.750000000000000 18.936536018787496	-115.25000000000000 28.750000000000000 17.100074548828136	-115.25000000000000 28.750000000000000 24.674198225204997	-115.25000000000000 28.750000000000000 31.428286435293071	-115.25000000000000 28.750000000000000 38.900287258162003	-115.25000000000000 28.750000000000000 33.784055225485623	-115.25000000000000 28.750000000000000 35.287143239607374	-115.25000000000000 28.750000000000000 37.950683258036584	-115.25000000000000 28.750000000000000 38.246181176315609	-115.25000000000000 28.750000000000000 33.414579689582396	-115.25000000000000 28.750000000000000 29.918561973410991	-115.25000000000000 28.750000000000000 30.004228164583040	-115.25000000000000 28.750000000000000 33.300783866656559	-115.25000000000000 28.750000000000000 33.786992741842155	-115.25000000000000 28.750000000000000 35.011447129425171	-115.25000000000000 28.750000000000000 36.058861793283022	-115.25000000000000 28.750000000000000 38.100182755027582	-115.25000000000000 28.750000000000000 41.834163482109595	-115.25000000000000 28.750000000000000 70.280465052970769	-115.25000000000000 28.750000000000000 107.32555282204441	-115.25000000000000 28.750000000000000 149.66448418735141	-115.25000000000000 28.750000000000000 186.91838000940518	-115.25000000000000 28.750000000000000 212.87483824640236	-115.25000000000000 28.750000000000000 242.56718422697821	-115.25000000000000 28.750000000000000 284.94936026334437	-115.25000000000000 28.750000000000000 286.45407837205460	-115.25000000000000 28.750000000000000 286.54210726737244	-115.25000000000000 28.750000000000000 290.19336504827152	-115.25000000000000 28.750000000000000 295.78893497420620	-115.25000000000000 28.750000000000000 297.34729073257768	-115.25000000000000 28.750000000000000 300.62665088198224	-115.25000000000000 28.750000000000000 309.54997946148325
-114.75000000000000 28.750000000000000 61.240015906598472	-114.75000000000000 28.750000000000000 64.856709543639568	-114.75000000000000 28.750000000000000 66.304474653430205	-114.75000000000000 28.750000000000000 62.979779086276011	-114.75000000000000 28.750000000000000 69.885906978933491	-114.75000000000000 28.750000000000000 71.113504880460752	-114.75000000000000 28.750000000000000 67.575138141873524	-114.75000000000000 28.750000000000000 62.143135743861976	-114.75000000000000 28.750000000000000 56.221342720724884	-114.75000000000000 28.750000000000000 46.371260141345694	-114.75000000000000 28.750000000000000 42.205296416269910	-114.75000000000000 28.750000000000000 36.525824628707916	-114.75000000000000 28.750000000000000 34.325393488747473	-114.75000000000000 28.750000000000000 29.739054007705466	-114.75000000000000 28.750000000000000 27.916204961488482	-114.75000000000000 28.750000000000000 27.723310753747402	-114.75000000000000 28.750000000000000 26.834290832951151	-114.75000000000000 28.750000000000000 26.070139021553747	-114.75000000000000 28.750000000000000 30.131076967593376	-114.75000000000000 28.750000000000000 30.865829002054625	-114.75000000000000 28.750000000000000 39.204834071802146	-114.75000000000000 28.750000000000000 40.232650337254221	-114.75000000000000 28.750000000000000 47.883121270809170	-114.75000000000000 28.750000000000000 42.403154090508252	-114.75000000000000 28.750000000000000 43.592039453153845	-114.75000000000000 28.750000000000000 51.129251719609528	-114.75000000000000 28.750000000000000 50.920811840343845	-114.75000000000000 28.750000000000000 39.208100033688403	-114.75000000000000 28.750000000000000 37.166481013330291	-114.75000000000000 28.750000000000000 31.414029194419516	-114.75000000000000 28.750000000000000 36.119506234035654	-114.75000000000000 28.750000000000000 31.991660060126797	-114.75000000000000 28.750000000000000 34.003405825540042	-114.75000000000000 28.750000000000000 33.750970624256738	-114.75000000000000 28.750000000000000 43.071137255340737	-114.75000000000000 28.750000000000000 49.938332257313498	-114.75000000000000 28.750000000000000 85.682984316308094	-114.75000000000000 28.750000000000000 185.66395242031021	-114.75000000000000 28.750000000000000 248.73680244412816	-114.75000000000000 28.750000000000000 310.00942484504662	-114.75000000000000 28.750000000000000 348.55722719724321	-114.75000000000000 28.750000000000000 411.76284116825258	-114.75000000000000 28.750000000000000 445.22395639425139	-114.75000000000000 28.750000000000000 453.29887400793689	-114.75000000000000 28.750000000000000 459.47138412812404	-114.75000000000000 28.750000000000000 466.27721911644215	-114.75000000000000 28.750000000000000 473.31543973329184	-114.75000000000000 28.750000000000000 477.19677592240203	-114.75000000000000 28.750000000000000 484.54219093358086	-114.75000000000000 28.750000000000000 507.45284969294102
-114.25000000000000 28.750000000000000 77.097674511553819	-114.25000000000000 28.750000000000000 71.692616751886618	-114.25000000000000 28.750000000000000 79.867738652982183	-114.25000000000000 28.750000000000000 74.615363972753627	-114.25000000000000 28.750000000000000 82.003971981003986	-114.25000000000000 28.750000000000000 83.836014766766525	-114.25000000000000 28.750000000000000 78.502291291750041	-114.25000000000000 28.750000000000000 73.332529691889775	-114.25000000000000 28.750000000000000 68.927118488985158	-114.25000000000000 28.750000000000000 64.278507539934594	-114.25000000000000 28.750000000000000 54.165314689668328	-114.25000000000000 28.750000000000000 52.621107482559808	-114.25000000000000 28.750000000000000 46.300168437055952	-114.25000000000000 28.750000000000000 41.669679956833775	-114.25000000000000 28.750000000000000 41.984296806385785	-114.25000000000000 28.750000000000000 41.502813329220388	-114.25000000000000 28.750000000000000 43.280375189730137	-114.25000000000000 28.750000000000000 44.337795186964293	-114.25000000000000 28.750000000000000 47.923574755434927	-114.25000000000000 28.750000000000000 53.381671361198535	-114.25000000000000 28.750000000000000 55.771503231805561	-114.25000000000000 28.750000000000000 54.108606797558458	-114.25000000000000 28.750000000000000 54.836028739220183	-114.25000000000000 28.750000000000000 55.244574013561845	-114.25000000000000 28.750000000000000 57.462566131394709	-114.25000000000000 28.750000000000000 64.924362984925864	-114.25000000000000 28.750000000000000 66.925181343315757	-114.25000000000000 28.750000000000000 53.035881295652189	-114.25000000000000 28.750000000000000 49.958365312739240	-114.25000000000000 28.750000000000000 41.216929497648337	-114.25000000000000 28.750000000000000 41.571180165002787	-114.25000000000000 28.750000000000000 32.544370116738222	-114.25000000000000 28.750000000000000 31.527992998844738	-114.25000000000000 28.750000000000000 27.253939875224681	-114.25000000000000 28.750000000000000 33.267282165690787	-114.25000000000000 28.750000000000000 55.858661247833091	-114.25000000000000 28.750000000000000 88.574947797659860	-114.25000000000000 28.750000000000000 214.49458860605858	-114.25000000000000 28.750000000000000 263.20253637254109	-114.25000000000000 28.750000000000000 341.40334013459005	-114.25000000000000 28.750000000000000 391.21674992273228	-114.25000000000000 28.750000000000000 478.56011334334772	-114.25000000000000 28.750000000000000 526.03905076961360	-114.25000000000000 28.750000000000000 531.61214803027212	-114.25000000000000 28.750000000000000 532.50512411057957	-114.25000000000000 28.750000000000000 540.04539979379990	-114.25000000000000 28.750000000000000 547.27540731704948	-114.25000000000000 28.750000000000000 552.47017196493152	-114.25000000000000 28.750000000000000 558.74075628461162	-114.25000000000000 28.750000000000000 507.33719761710580
-113.75000000000000 28.750000000000000 89.807434521316111	-113.75000000000000 28.750000000000000 91.763445454172412	-113.75000000000000 28.750000000000000 88.857905686038890	-113.75000000000000 28.750000000000000 90.831931080648616	-113.75000000000000 28.750000000000000 89.860444589925478	-113.75000000000000 28.750000000000000 90.022024108857096	-113.75000000000000 28.750000000000000 92.015459636272524	-113.75000000000000 28.750000000000000 86.832460923775571	-113.75000000000000 28.750000000000000 83.388384627538059	-113.75000000000000 28.750000000000000 80.573832816096171	-113.75000000000000 28.750000000000000 77.940719216010947	-113.75000000000000 28.750000000000000 67.876286277263944	-113.75000000000000 28.750000000000000 66.080487898587435	-113.75000000000000 28.750000000000000 55.964608682012525	-113.75000000000000 28.750000000000000 52.050628885624619	-113.75000000000000 28.750000000000000 53.795331838483442	-113.75000000000000 28.750000000000000 56.155005884010201	-113.75000000000000 28.750000000000000 57.482422699690325	-113.75000000000000 28.750000000000000 66.595985976417836	-113.75000000000000 28.750000000000000 70.173020147976302	-113.75000000000000 28.750000000000000 70.555516336646164	-113.75000000000000 28.750000000000000 65.245175887513042	-113.75000000000000 28.750000000000000 69.664524710334604	-113.75000000000000 28.750000000000000 73.046676423632945	-113.75000000000000 28.750000000000000 76.673807515825146	-113.75000000000000 28.750000000000000 77.641488713401614	-113.75000000000000 28.750000000000000 80.293801086092259	-113.75000000000000 28.750000000000000 72.869644829211325	-113.75000000000000 28.750000000000000 64.462065529878771	-113.75000000000000 28.750000000000000 56.049837899436803	-113.75000000000000 28.750000000000000 54.766450704392597	-113.75000000000000 28.750000000000000 41.612451228612784	-113.75000000000000 28.750000000000000 33.480590155919174	-113.75000000000000 28.750000000000000 24.925144459539442	-113.75000000000000 28.750000000000000 25.702019347950646	-113.75000000000000 28.750000000000000 51.544142688681212	-113.75000000000000 28.750000000000000 88.160764873152459	-113.75000000000000 28.750000000000000 223.17116404137792	-113.75000000000000 28.750000000000000 309.22181114042860	-113.75000000000000 28.750000000000000 374.85688296060334	-113.75000000000000 28.750000000000000 467.57177849136741	-113.75000000000000 28.750000000000000 550.62962161619805	-113.75000000000000 28.750000000000000 627.35012463722535	-113.75000000000000 28.750000000000000 604.78845022306507	-113.75000000000000 28.750000000000000 606.32743596554258	-113.75000000000000 28.750000000000000 613.69047643068109	-113.75000000000000 28.750000000000000 622.13214192973589	-113.75000000000000 28.750000000000000 631.43025429669808	-113.75000000000000 28.750000000000000 618.67561580185020	-113.75000000000000 28.750000000000000 599.78525871531383
-113.25000000000000 28.750000000000000 89.388280870540143	-113.25000000000000 28.750000000000000 93.573650779160772	-113.25000000000000 28.750000000000000 106.41585552851804	-113.25000000000000 28.750000000000000 111.83749724268499	-113.25000000000000 28.750000000000000 113.93999068646765	-113.25000000000000 28.750000000000000 115.44530896792736	-113.25000000000000 28.750000000000000 119.17403099984654	-113.25000000000000 28.750000000000000 115.09881465208173	-113.25000000000000 28.750000000000000 113.28547576088610	-113.25000000000000 28.750000000000000 112.07688228651327	-113.25000000000000 28.750000000000000 112.78382472805197	-113.25000000000000 28.750000000000000 105.14666482437369	-113.25000000000000 28.750000000000000 88.618511877730739	-113.25000000000000 28.750000000000000 82.052580557937361	-113.25000000000000 28.750000000000000 73.147399108068370	-113.25000000000000 28.750000000000000 76.493220786328635	-113.25000000000000 28.750000000000000 80.140498471248819	-113.25000000000000 28.750000000000000 77.684007501387413	-113.25000000000000 28.750000000000000 86.449275368289946	-113.25000000000000 28.750000000000000 84.373755140327589	-113.25000000000000 28.750000000000000 73.189266837626789	-113.25000000000000 28.750000000000000 73.267025356604151	-113.25000000000000 28.750000000000000 69.836660314992230	-113.25000000000000 28.750000000000000 75.383243492546171	-113.25000000000000 28.750000000000000 80.075147824451406	-113.25000000000000 28.750000000000000 82.909383098237399	-113.25000000000000 28.750000000000000 95.127409288453308	-113.25000000000000 28.750000000000000 88.145590476759267	-113.25000000000000 28.750000000000000 81.869794079514890	-113.25000000000000 28.750000000000000 75.595036378829590	-113.25000000000000 28.750000000000000 73.905313252422360	-113.25000000000000 28.750000000000000 52.497997411388951	-113.25000000000000 28.750000000000000 44.804267229477581	-113.25000000000000 28.750000000000000 28.349130790402342	-113.25000000000000 28.750000000000000 35.912812432608632	-113.25000000000000 28.750000000000000 60.591711854618630	-113.25000000000000 28.750000000000000 94.347648766776601	-113.25000000000000 28.750000000000000 182.15248007399856	-113.25000000000000 28.750000000000000 228.12485710081731	-113.25000000000000 28.750000000000000 280.93949114294236	-113.25000000000000 28.750000000000000 336.31904907350497	-113.25000000000000 28.750000000000000 400.06961975256672	-113.25000000000000 28.750000000000000 453.04262833091354	-113.25000000000000 28.750000000000000 455.85609973353013	-113.25000000000000 28.750000000000000 496.29055712895803	-113.25000000000000 28.750000000000000 513.23820732204092	-113.25000000000000 28.750000000000000 533.44870573958110	-113.25000000000000 28.750000000000000 553.25493045208839	-113.25000000000000 28.750000000000000 573.47226319681783	-113.25000000000000 28.750000000000000 676.27953240398438
-112.75000000000000 28.750000000000000 87.800840911938437	-112.75000000000000 28.750000000000000 91.951241118204464	-112.75000000000000 28.750000000000000 104.01060245342624	-112.75000000000000 28.750000000000000 109.59415469460116	-112.75000000000000 28.750000000000000 114.40520909477419	-112.75000000000000 28.750000000000000 116.48693257662643	-112.75000000000000 28.750000000000000 125.12969967787920	-112.75000000000000 28.750000000000000 130.33188535959954	-112.75000000000000 28.750000000000000 137.83634997110491	-112.75000000000000 28.750000000000000 150.12813208172540	-112.75000000000000 28.750000000000000 150.80582936865983	-112.75000000000000 28.750000000000000 139.58033445993726	-112.75000000000000 28.750000000000000 130.87917998715861	-112.75000000000000 28.750000000000000 119.24422124635473	-112.75000000000000 28.750000000000000 109.55874326647819	-112.75000000000000 28.750000000000000 105.72929198134995	-112.75000000000000 28.750000000000000 103.94933702004987	-112.75000000000000 28.750000000000000 98.504235887487511	-112.75000000000000 28.750000000000000 91.936518370914783	-112.75000000000000 28.750000000000000 89.799490176896384	-112.75000000000000 28.750000000000000 86.539400236991568	-112.75000000000000 28.750000000000000 75.816247690814109	-112.75000000000000 28.750000000000000 70.316514267052696	-112.75000000000000 28.750000000000000 73.482711846353226	-112.75000000000000 28.750000000000000 76.779611453370492	-112.75000000000000 28.750000000000000 79.981590706450703	-112.75000000000000 28.750000000000000 92.507775955683812	-112.75000000000000 28.750000000000000 83.391994524096972	-112.75000000000000 28.750000000000000 77.627934837039888	-112.75000000000000 28.750000000000000 72.467488570440025	-112.75000000000000 28.750000000000000 72.803500207444387	-112.75000000000000 28.750000000000000 67.489948422131093	-112.75000000000000 28.750000000000000 67.181291426124446	-112.75000000000000 28.750000000000000 49.997749427303916	-112.75000000000000 28.750000000000000 70.585802141044582	-112.75000000000000 28.750000000000000 75.479791382530934	-112.75000000000000 28.750000000000000 82.431780237392218	-112.75000000000000 28.750000000000000 73.459991704810065	-112.75000000000000 28.750000000000000 64.959955160349153	-112.75000000000000 28.750000000000000 64.099620939354665	-112.75000000000000 28.750000000000000 74.973630056508213	-112.75000000000000 28.750000000000000 79.744959763137629	-112.75000000000000 28.750000000000000 88.082757129860141	-112.75000000000000 28.750000000000000 124.04743739528692	-112.75000000000000 28.750000000000000 155.70466455196834	-112.75000000000000 28.750000000000000 201.72764875479618	-112.75000000000000 28.750000000000000 237.28601455718413	-112.75000000000000 28.750000000000000 271.77865791652704	-112.75000000000000 28.750000000000000 306.32135302724140	-112.75000000000000 28.750000000000000 353.80887519922697
-112.25000000000000 28.750000000000000 89.036866434323343	-112.25000000000000 28.750000000000000 93.715865504131699	-112.25000000000000 28.750000000000000 92.661751018816801	-112.25000000000000 28.750000000000000 96.420358452287843	-112.25000000000000 28.750000000000000 100.08296628657315	-112.25000000000000 28.750000000000000 99.952174005981107	-112.25000000000000 28.750000000000000 104.95786599412064	-112.25000000000000 28.750000000000000 109.13419707375391	-112.25000000000000 28.750000000000000 116.95215242261203	-112.25000000000000 28.750000000000000 126.00392256366138	-112.25000000000000 28.750000000000000 142.92982396773917	-112.25000000000000 28.750000000000000 144.55759300976393	-112.25000000000000 28.750000000000000 144.43210812389430	-112.25000000000000 28.750000000000000 147.87315538731372	-112.25000000000000 28.750000000000000 150.14039151550136	-112.25000000000000 28.750000000000000 138.77767598230037	-112.25000000000000 28.750000000000000 125.70245469948217	-112.25000000000000 28.750000000000000 108.80879718678263	-112.25000000000000 28.750000000000000 106.06609385881569	-112.25000000000000 28.750000000000000 90.914704628459887	-112.25000000000000 28.750000000000000 82.858673546740008	-112.25000000000000 28.750000000000000 72.235633441007394	-112.25000000000000 28.750000000000000 66.152624127347281	-112.25000000000000 28.750000000000000 71.867105627540056	-112.25000000000000 28.750000000000000 76.880889211591935	-112.25000000000000 28.750000000000000 80.675061492909194	-112.25000000000000 28.750000000000000 81.945027222935110	-112.25000000000000 28.750000000000000 87.495963720975695	-112.25000000000000 28.750000000000000 84.145959268248617	-112.25000000000000 28.750000000000000 79.889872984983114	-112.25000000000000 28.750000000000000 77.431179931967094	-112.25000000000000 28.750000000000000 86.248542873610418	-112.25000000000000 28.750000000000000 101.50926016559249	-112.25000000000000 28.750000000000000 127.87916039953545	-112.25000000000000 28.750000000000000 165.83581957630847	-112.25000000000000 28.750000000000000 153.16722197589505	-112.25000000000000 28.750000000000000 140.20077925689912	-112.25000000000000 28.750000000000000 115.43093113497414	-112.25000000000000 28.750000000000000 102.53979355414948	-112.25000000000000 28.750000000000000 91.721016015407784	-112.25000000000000 28.750000000000000 87.577344205698793	-112.25000000000000 28.750000000000000 82.585917898207057	-112.25000000000000 28.750000000000000 86.191279722810577	-112.25000000000000 28.750000000000000 88.612719004104804	-112.25000000000000 28.750000000000000 89.627104495910501	-112.25000000000000 28.750000000000000 91.233815100817338	-112.25000000000000 28.750000000000000 92.965197719395348	-112.25000000000000 28.750000000000000 94.041534067064163	-112.25000000000000 28.750000000000000 94.645076845403210	-112.25000000000000 28.750000000000000 100.91121791844928
-111.75000000000000 28.750000000000000 70.404968468898005	-111.75000000000000 28.750000000000000 73.611610947616285	-111.75000000000000 28.750000000000000 71.123944208719081	-111.75000000000000 28.750000000000000 72.620304926246675	-111.75000000000000 28.750000000000000 71.675693234694393	-111.75000000000000 28.750000000000000 72.058485399831881	-111.75000000000000 28.750000000000000 74.037748454650455	-111.75000000000000 28.750000000000000 78.109631918034694	-111.75000000000000 28.750000000000000 82.175442289151690	-111.75000000000000 28.750000000000000 88.263955982857723	-111.75000000000000 28.750000000000000 89.301088615980191	-111.75000000000000 28.750000000000000 99.241382896804197	-111.75000000000000 28.750000000000000 115.76188242024764	-111.75000000000000 28.750000000000000 122.82535417762783	-111.75000000000000 28.750000000000000 130.22205440022765	-111.75000000000000 28.750000000000000 115.65925562616569	-111.75000000000000 28.750000000000000 102.23794640112273	-111.75000000000000 28.750000000000000 94.273819690878398	-111.75000000000000 28.750000000000000 78.759208151505447	-111.75000000000000 28.750000000000000 79.571909711613159	-111.75000000000000 28.750000000000000 77.508128930212521	-111.75000000000000 28.750000000000000 70.676743866264701	-111.75000000000000 28.750000000000000 67.090850874066177	-111.75000000000000 28.750000000000000 71.001606299455574	-111.75000000000000 28.750000000000000 73.760147352541168	-111.75000000000000 28.750000000000000 75.829332600353140	-111.75000000000000 28.750000000000000 79.416886969661419	-111.75000000000000 28.750000000000000 76.709766392245683	-111.75000000000000 28.750000000000000 85.861420859331091	-111.75000000000000 28.750000000000000 87.981750060008750	-111.75000000000000 28.750000000000000 89.330292918372749	-111.75000000000000 28.750000000000000 103.40242987945740	-111.75000000000000 28.750000000000000 113.67260793499722	-111.75000000000000 28.750000000000000 153.18846381484144	-111.75000000000000 28.750000000000000 170.89198774016054	-111.75000000000000 28.750000000000000 148.52724350495652	-111.75000000000000 28.750000000000000 127.44882031764520	-111.75000000000000 28.750000000000000 96.779555383845107	-111.75000000000000 28.750000000000000 81.750814439257155	-111.75000000000000 28.750000000000000 62.511087063576298	-111.75000000000000 28.750000000000000 44.282128550332835	-111.75000000000000 28.750000000000000 28.002955853461074	-111.75000000000000 28.750000000000000 15.112506781732607	-111.75000000000000 28.750000000000000 20.133716919860866	-111.75000000000000 28.750000000000000 26.864100282973133	-111.75000000000000 28.750000000000000 34.080935990931685	-111.75000000000000 28.750000000000000 41.266489019585244	-111.75000000000000 28.750000000000000 47.873216945576033	-111.75000000000000 28.750000000000000 54.532382050105610	-111.75000000000000 28.750000000000000 67.452031802895888
-111.25000000000000 28.750000000000000 53.261548135245775	-111.25000000000000 28.750000000000000 47.133138443198810	-111.25000000000000 28.750000000000000 48.517465941986977	-111.25000000000000 28.750000000000000 43.557252875626546	-111.25000000000000 28.750000000000000 45.966511149157412	-111.25000000000000 28.750000000000000 39.739787299435022	-111.25000000000000 28.750000000000000 39.528195697804236	-111.25000000000000 28.750000000000000 44.177066008218830	-111.25000000000000 28.750000000000000 47.817693686069973	-111.25000000000000 28.750000000000000 52.786629127321810	-111.25000000000000 28.750000000000000 56.063115897038280	-111.25000000000000 28.750000000000000 61.863770269209432	-111.25000000000000 28.750000000000000 72.445630795287329	-111.25000000000000 28.750000000000000 78.029383783624937	-111.25000000000000 28.750000000000000 85.793608055024208	-111.25000000000000 28.750000000000000 76.666464564575335	-111.25000000000000 28.750000000000000 70.274206712799142	-111.25000000000000 28.750000000000000 62.878576541153272	-111.25000000000000 28.750000000000000 53.636570198283579	-111.25000000000000 28.750000000000000 53.746007195929302	-111.25000000000000 28.750000000000000 52.348949756539525	-111.25000000000000 28.750000000000000 54.769907019292241	-111.25000000000000 28.750000000000000 54.968974171683016	-111.25000000000000 28.750000000000000 62.456451853246087	-111.25000000000000 28.750000000000000 64.171784921444527	-111.25000000000000 28.750000000000000 68.316294133663646	-111.25000000000000 28.750000000000000 65.746292203836546	-111.25000000000000 28.750000000000000 75.744488353269460	-111.25000000000000 28.750000000000000 78.250717523028513	-111.25000000000000 28.750000000000000 88.991789711132014	-111.25000000000000 28.750000000000000 88.583791082340198	-111.25000000000000 28.750000000000000 84.624133337117627	-111.25000000000000 28.750000000000000 74.235293531524448	-111.25000000000000 28.750000000000000 62.204369123867131	-111.25000000000000 28.750000000000000 69.810909178595310	-111.25000000000000 28.750000000000000 61.791082416833945	-111.25000000000000 28.750000000000000 51.871401824831779	-111.25000000000000 28.750000000000000 52.674233791812021	-111.25000000000000 28.750000000000000 40.459109665072575	-111.25000000000000 28.750000000000000 34.208132629770603	-111.25000000000000 28.750000000000000 32.130141691094416	-111.25000000000000 28.750000000000000 28.633719192914434	-111.25000000000000 28.750000000000000 26.412950129350286	-111.25000000000000 28.750000000000000 24.672130200951251	-111.25000000000000 28.750000000000000 23.436262847745940	-111.25000000000000 28.750000000000000 22.088866055551783	-111.25000000000000 28.750000000000000 20.433607731531744	-111.25000000000000 28.750000000000000 18.653438909330262	-111.25000000000000 28.750000000000000 17.384705937480852	-111.25000000000000 28.750000000000000 19.819222899100929
-110.75000000000000 28.750000000000000 23.510257411081554	-110.75000000000000 28.750000000000000 19.862305253727271	-110.75000000000000 28.750000000000000 18.032266801521079	-110.75000000000000 28.750000000000000 15.794030597853805	-110.75000000000000 28.750000000000000 12.900977791707465	-110.75000000000000 28.750000000000000 12.300087493407988	-110.75000000000000 28.750000000000000 10.796589252544258	-110.75000000000000 28.750000000000000 16.317621317670923	-110.75000000000000 28.750000000000000 20.772196950614241	-110.75000000000000 28.750000000000000 27.646508481233806	-110.75000000000000 28.750000000000000 28.935147558495451	-110.75000000000000 28.750000000000000 27.882129927311162	-110.75000000000000 28.750000000000000 28.104606292865860	-110.75000000000000 28.750000000000000 26.848963966600998	-110.75000000000000 28.750000000000000 29.510059364971443	-110.75000000000000 28.750000000000000 33.422995201840713	-110.75000000000000 28.750000000000000 34.180099177937677	-110.75000000000000 28.750000000000000 36.612814627060835	-110.75000000000000 28.750000000000000 38.486831439137937	-110.75000000000000 28.750000000000000 40.239488011376650	-110.75000000000000 28.750000000000000 46.293475692526918	-110.75000000000000 28.750000000000000 51.755987664529805	-110.75000000000000 28.750000000000000 62.296948317382423	-110.75000000000000 28.750000000000000 55.243818522034942	-110.75000000000000 28.750000000000000 51.017338716070014	-110.75000000000000 28.750000000000000 47.044613429784583	-110.75000000000000 28.750000000000000 38.647894471917112	-110.75000000000000 28.750000000000000 53.447509727915332	-110.75000000000000 28.750000000000000 69.508174354200079	-110.75000000000000 28.750000000000000 87.562188465495197	-110.75000000000000 28.750000000000000 89.871709312511911	-110.75000000000000 28.750000000000000 76.341738569794416	-110.75000000000000 28.750000000000000 65.671695868091945	-110.75000000000000 28.750000000000000 35.896219415249114	-110.75000000000000 28.750000000000000 25.370734086270261	-110.75000000000000 28.750000000000000 26.906779682451383	-110.75000000000000 28.750000000000000 21.645338300264790	-110.75000000000000 28.750000000000000 23.487057418431533	-110.75000000000000 28.750000000000000 19.275273849382955	-110.75000000000000 28.750000000000000 17.829607473715775	-110.75000000000000 28.750000000000000 19.304091642781351	-110.75000000000000 28.750000000000000 20.861122206374453	-110.75000000000000 28.750000000000000 25.281535503543992	-110.75000000000000 28.750000000000000 26.302609985332591	-110.75000000000000 28.750000000000000 27.292289772212957	-110.75000000000000 28.750000000000000 29.248343413448804	-110.75000000000000 28.750000000000000 31.191286454160945	-110.75000000000000 28.750000000000000 32.771570962335659	-110.75000000000000 28.750000000000000 34.992570881126788	-110.75000000000000 28.750000000000000 37.477637275313185
-110.25000000000000 28.750000000000000 11.030059344736960	-110.25000000000000 28.750000000000000 11.064551717883877	-110.25000000000000 28.750000000000000 9.1812235392195891	-110.25000000000000 28.750000000000000 7.9805397189242555	-110.25000000000000 28.750000000000000 6.4704179991557922	-110.25000000000000 28.750000000000000 6.3179770606427876	-110.25000000000000 28.750000000000000 4.7162720659188135	-110.25000000000000 28.750000000000000 6.3450232347335502	-110.25000000000000 28.750000000000000 8.4517503687027880	-110.25000000000000 28.750000000000000 9.6972841901038862	-110.25000000000000 28.750000000000000 10.218146086007241	-110.25000000000000 28.750000000000000 8.0800636729114750	-110.25000000000000 28.750000000000000 7.4855052588242161	-110.25000000000000 28.750000000000000 6.6407081144807671	-110.25000000000000 28.750000000000000 6.2196981295638309	-110.25000000000000 28.750000000000000 10.624502398038919	-110.25000000000000 28.750000000000000 12.764152991456912	-110.25000000000000 28.750000000000000 16.499222405815157	-110.25000000000000 28.750000000000000 21.193804536927193	-110.25000000000000 28.750000000000000 22.045753227632193	-110.25000000000000 28.750000000000000 24.237783344155758	-110.25000000000000 28.750000000000000 30.204592491159538	-110.25000000000000 28.750000000000000 33.947064003468846	-110.25000000000000 28.750000000000000 30.780526664973948	-110.25000000000000 28.750000000000000 31.208063359958334	-110.25000000000000 28.750000000000000 29.395016911757786	-110.25000000000000 28.750000000000000 28.820616183966784	-110.25000000000000 28.750000000000000 44.979163339983721	-110.25000000000000 28.750000000000000 64.651011388727881	-110.25000000000000 28.750000000000000 84.523254515248482	-110.25000000000000 28.750000000000000 85.416174751763094	-110.25000000000000 28.750000000000000 91.125672535070819	-110.25000000000000 28.750000000000000 70.254195745598295	-110.25000000000000 28.750000000000000 52.970549197473566	-110.25000000000000 28.750000000000000 39.944771590397544	-110.25000000000000 28.750000000000000 40.151964637715132	-110.25000000000000 28.750000000000000 38.054956968408035	-110.25000000000000 28.750000000000000 37.644816739401840	-110.25000000000000 28.750000000000000 33.384612230070253	-110.25000000000000 28.750000000000000 29.692018569178845	-110.25000000000000 28.750000000000000 28.800312752553818	-110.25000000000000 28.750000000000000 25.073267347234083	-110.25000000000000 28.750000000000000 24.927519709280038	-110.25000000000000 28.750000000000000 24.477333060338783	-110.25000000000000 28.750000000000000 22.225036741004399	-110.25000000000000 28.750000000000000 23.312984636351189	-110.25000000000000 28.750000000000000 24.259484557040267	-110.25000000000000 28.750000000000000 24.650411791974438	-110.25000000000000 28.750000000000000 24.070100258489219	-110.25000000000000 28.750000000000000 26.086044135870281
-109.75000000000000 28.750000000000000 8.5118896737558192	-109.75000000000000 28.750000000000000 8.1890521494183002	-109.75000000000000 28.750000000000000 8.2818563712070947	-109.75000000000000 28.750000000000000 8.1470795109878882	-109.75000000000000 28.750000000000000 8.0162618236491934	-109.75000000000000 28.750000000000000 8.4966833767043290	-109.75000000000000 28.750000000000000 7.4276644148349726	-109.75000000000000 28.750000000000000 6.9245974744919252	-109.75000000000000 28.750000000000000 7.3690240512071723	-109.75000000000000 28.750000000000000 6.3134983548224541	-109.75000000000000 28.750000000000000 7.2770736064725794	-109.75000000000000 28.750000000000000 9.4486567294583548	-109.75000000000000 28.750000000000000 11.181487869573884	-109.75000000000000 28.750000000000000 13.639430963212043	-109.75000000000000 28.750000000000000 15.082692995658197	-109.75000000000000 28.750000000000000 13.031815168129000	-109.75000000000000 28.750000000000000 13.859085633467091	-109.75000000000000 28.750000000000000 16.057235589002406	-109.75000000000000 28.750000000000000 18.021280551133373	-109.75000000000000 28.750000000000000 17.241399276885065	-109.75000000000000 28.750000000000000 18.279729930194559	-109.75000000000000 28.750000000000000 19.403302502558621	-109.75000000000000 28.750000000000000 20.846104439306600	-109.75000000000000 28.750000000000000 19.902796594607345	-109.75000000000000 28.750000000000000 19.929647542374479	-109.75000000000000 28.750000000000000 18.658212353571713	-109.75000000000000 28.750000000000000 18.871045875635385	-109.75000000000000 28.750000000000000 30.404472626519116	-109.75000000000000 28.750000000000000 38.872410714588291	-109.75000000000000 28.750000000000000 49.862500600815132	-109.75000000000000 28.750000000000000 51.195569722419812	-109.75000000000000 28.750000000000000 56.710219946910620	-109.75000000000000 28.750000000000000 58.365645576461965	-109.75000000000000 28.750000000000000 57.900629628665101	-109.75000000000000 28.750000000000000 51.735046469680377	-109.75000000000000 28.750000000000000 49.809493454423944	-109.75000000000000 28.750000000000000 46.891381693945377	-109.75000000000000 28.750000000000000 47.577963676709246	-109.75000000000000 28.750000000000000 44.186789227916300	-109.75000000000000 28.750000000000000 44.734738099358758	-109.75000000000000 28.750000000000000 40.745431614107140	-109.75000000000000 28.750000000000000 39.234868036193127	-109.75000000000000 28.750000000000000 36.081066193561000	-109.75000000000000 28.750000000000000 33.383309702267127	-109.75000000000000 28.750000000000000 29.573559398685656	-109.75000000000000 28.750000000000000 27.040311195306959	-109.75000000000000 28.750000000000000 22.581014048304031	-109.75000000000000 28.750000000000000 19.858962688932429	-109.75000000000000 28.750000000000000 18.977588834298064	-109.75000000000000 28.750000000000000 18.435725841657348
-109.25000000000000 28.750000000000000 9.7742704916930307	-109.25000000000000 28.750000000000000 9.3204290996470434	-109.25000000000000 28.750000000000000 9.5844566726042739	-109.25000000000000 28.750000000000000 9.3003107448656195	-109.25000000000000 28.750000000000000 8.6492927961886306	-109.25000000000000 28.750000000000000 9.0427328926256845	-109.25000000000000 28.750000000000000 8.8069284889679178	-109.25000000000000 28.750000000000000 9.3009074209953599	-109.25000000000000 28.750000000000000 9.7726255295103162	-109.25000000000000 28.750000000000000 10.543809232976347	-109.25000000000000 28.750000000000000 11.286812307815140	-109.25000000000000 28.750000000000000 12.490782754657804	-109.25000000000000 28.750000000000000 13.919060302567130	-109.25000000000000 28.750000000000000 16.458774701571087	-109.25000000000000 28.750000000000000 16.004880970770749	-109.25000000000000 28.750000000000000 16.848433201041335	-109.25000000000000 28.750000000000000 18.412902951846924	-109.25000000000000 28.750000000000000 18.610410077689693	-109.25000000000000 28.750000000000000 20.199623863248416	-109.25000000000000 28.750000000000000 19.767547866135544	-109.25000000000000 28.750000000000000 19.811025665939987	-109.25000000000000 28.750000000000000 17.711640636848628	-109.25000000000000 28.750000000000000 19.896465450154945	-109.25000000000000 28.750000000000000 19.681850875277544	-109.25000000000000 28.750000000000000 18.338215927807745	-109.25000000000000 28.750000000000000 17.470775633768341	-109.25000000000000 28.750000000000000 17.620160640298867	-109.25000000000000 28.750000000000000 21.530904447841472	-109.25000000000000 28.750000000000000 24.568923023750550	-109.25000000000000 28.750000000000000 28.517941252595740	-109.25000000000000 28.750000000000000 29.286789300101969	-109.25000000000000 28.750000000000000 38.106190923634799	-109.25000000000000 28.750000000000000 41.479444849216378	-109.25000000000000 28.750000000000000 43.193223628289985	-109.25000000000000 28.750000000000000 45.951738300462416	-109.25000000000000 28.750000000000000 46.038418874365654	-109.25000000000000 28.750000000000000 46.399131201042287	-109.25000000000000 28.750000000000000 40.437395987449150	-109.25000000000000 28.750000000000000 42.639208311588597	-109.25000000000000 28.750000000000000 34.727739490376607	-109.25000000000000 28.750000000000000 33.969660917837082	-109.25000000000000 28.750000000000000 29.078219217803976	-109.25000000000000 28.750000000000000 27.279342289449506	-109.25000000000000 28.750000000000000 25.975791304687942	-109.25000000000000 28.750000000000000 21.778796129610249	-109.25000000000000 28.750000000000000 20.117484989593326	-109.25000000000000 28.750000000000000 19.668622429980374	-109.25000000000000 28.750000000000000 19.121760310879807	-109.25000000000000 28.750000000000000 15.584102915981829	-109.25000000000000 28.750000000000000 16.264598670717223
-108.75000000000000 28.750000000000000 11.093713130995079	-108.75000000000000 28.750000000000000 10.321856744511711	-108.75000000000000 28.750000000000000 10.545858914041645	-108.75000000000000 28.750000000000000 10.381081584752705	-108.75000000000000 28.750000000000000 10.264150757428993	-108.75000000000000 28.750000000000000 9.7174799530451246	-108.75000000000000 28.750000000000000 10.099787069297861	-108.75000000000000 28.750000000000000 11.309604100070754	-108.75000000000000 28.750000000000000 12.177618994495855	-108.75000000000000 28.750000000000000 12.444966217090720	-108.75000000000000 28.750000000000000 13.198678364563097	-108.75000000000000 28.750000000000000 13.815820123762864	-108.75000000000000 28.750000000000000 14.000505403828981	-108.75000000000000 28.750000000000000 15.327727999846473	-108.75000000000000 28.750000000000000 15.541979506187955	-108.75000000000000 28.750000000000000 16.383101975110456	-108.75000000000000 28.750000000000000 18.561055537984689	-108.75000000000000 28.750000000000000 20.145660076120762	-108.75000000000000 28.750000000000000 21.822131841799028	-108.75000000000000 28.750000000000000 19.134298309824896	-108.75000000000000 28.750000000000000 18.275803266485809	-108.75000000000000 28.750000000000000 18.061886743942630	-108.75000000000000 28.750000000000000 17.741184475806115	-108.75000000000000 28.750000000000000 16.273137033303922	-108.75000000000000 28.750000000000000 15.811081883000751	-108.75000000000000 28.750000000000000 14.535833720759998	-108.75000000000000 28.750000000000000 13.754695217154898	-108.75000000000000 28.750000000000000 16.938495199420611	-108.75000000000000 28.750000000000000 19.945057309289343	-108.75000000000000 28.750000000000000 20.531408405178386	-108.75000000000000 28.750000000000000 21.656782729502147	-108.75000000000000 28.750000000000000 27.155433857197334	-108.75000000000000 28.750000000000000 30.398806583361800	-108.75000000000000 28.750000000000000 36.101261144641093	-108.75000000000000 28.750000000000000 38.776347855294567	-108.75000000000000 28.750000000000000 36.533440164651005	-108.75000000000000 28.750000000000000 33.638554501175101	-108.75000000000000 28.750000000000000 33.084594464819538	-108.75000000000000 28.750000000000000 31.296856715435503	-108.75000000000000 28.750000000000000 32.168257951702373	-108.75000000000000 28.750000000000000 33.884178202055629	-108.75000000000000 28.750000000000000 32.689324623479564	-108.75000000000000 28.750000000000000 33.111059156697586	-108.75000000000000 28.750000000000000 30.452606108357163	-108.75000000000000 28.750000000000000 29.306743949460806	-108.75000000000000 28.750000000000000 27.343294749515596	-108.75000000000000 28.750000000000000 27.461292081708745	-108.75000000000000 28.750000000000000 27.284207325159134	-108.75000000000000 28.750000000000000 23.590749294463944	-108.75000000000000 28.750000000000000 22.904747361550786
-108.25000000000000 28.750000000000000 12.618975752962669	-108.25000000000000 28.750000000000000 12.307529534788557	-108.25000000000000 28.750000000000000 12.309055404976794	-108.25000000000000 28.750000000000000 12.101032184593066	-108.25000000000000 28.750000000000000 12.078066538469551	-108.25000000000000 28.750000000000000 10.894859229730919	-108.25000000000000 28.750000000000000 10.699851978274705	-108.25000000000000 28.750000000000000 12.409119545664597	-108.25000000000000 28.750000000000000 13.557223056064673	-108.25000000000000 28.750000000000000 15.938675227076699	-108.25000000000000 28.750000000000000 16.509920343423953	-108.25000000000000 28.750000000000000 16.281071651602158	-108.25000000000000 28.750000000000000 15.890505546158034	-108.25000000000000 28.750000000000000 16.354416053943361	-108.25000000000000 28.750000000000000 16.472285640911437	-108.25000000000000 28.750000000000000 18.739995850973148	-108.25000000000000 28.750000000000000 19.653408240889114	-108.25000000000000 28.750000000000000 22.097045416375245	-108.25000000000000 28.750000000000000 22.656050439652521	-108.25000000000000 28.750000000000000 22.844068160729968	-108.25000000000000 28.750000000000000 21.832973878006420	-108.25000000000000 28.750000000000000 21.083606336253620	-108.25000000000000 28.750000000000000 21.104948940394650	-108.25000000000000 28.750000000000000 18.110725242375899	-108.25000000000000 28.750000000000000 15.084831451856381	-108.25000000000000 28.750000000000000 14.716182691847832	-108.25000000000000 28.750000000000000 12.447017454313579	-108.25000000000000 28.750000000000000 14.946592117727105	-108.25000000000000 28.750000000000000 18.083427039304517	-108.25000000000000 28.750000000000000 20.929736353417912	-108.25000000000000 28.750000000000000 23.396760640695721	-108.25000000000000 28.750000000000000 27.749155415680445	-108.25000000000000 28.750000000000000 28.773904740902257	-108.25000000000000 28.750000000000000 29.610116197497138	-108.25000000000000 28.750000000000000 31.805759348254611	-108.25000000000000 28.750000000000000 29.970579883094800	-108.25000000000000 28.750000000000000 28.616483954344922	-108.25000000000000 28.750000000000000 29.208180646309135	-108.25000000000000 28.750000000000000 29.060695531635616	-108.25000000000000 28.750000000000000 29.357289698150556	-108.25000000000000 28.750000000000000 28.767968601228461	-108.25000000000000 28.750000000000000 31.054528226041555	-108.25000000000000 28.750000000000000 29.057050482624824	-108.25000000000000 28.750000000000000 28.646420311875548	-108.25000000000000 28.750000000000000 27.427309875214000	-108.25000000000000 28.750000000000000 27.378050364996735	-108.25000000000000 28.750000000000000 26.032053037604307	-108.25000000000000 28.750000000000000 25.437593955031147	-108.25000000000000 28.750000000000000 25.400203072784585	-108.25000000000000 28.750000000000000 24.337309625063007
-107.75000000000000 28.750000000000000 12.624121588181090	-107.75000000000000 28.750000000000000 12.428655525482730	-107.75000000000000 28.750000000000000 11.162499975916827	-107.75000000000000 28.750000000000000 10.919764751386349	-107.75000000000000 28.750000000000000 11.214049629119685	-107.75000000000000 28.750000000000000 10.739214838936499	-107.75000000000000 28.750000000000000 10.123823562376685	-107.75000000000000 28.750000000000000 12.261790294166957	-107.75000000000000 28.750000000000000 15.507899062755127	-107.75000000000000 28.750000000000000 16.516510536710971	-107.75000000000000 28.750000000000000 17.614087697910005	-107.75000000000000 28.750000000000000 16.917391685971761	-107.75000000000000 28.750000000000000 18.844759297614662	-107.75000000000000 28.750000000000000 19.072405191243963	-107.75000000000000 28.750000000000000 19.806098940941606	-107.75000000000000 28.750000000000000 21.883064519724144	-107.75000000000000 28.750000000000000 22.553168546359764	-107.75000000000000 28.750000000000000 23.710113247406486	-107.75000000000000 28.750000000000000 26.646286305028735	-107.75000000000000 28.750000000000000 24.053674427308895	-107.75000000000000 28.750000000000000 24.532141121100032	-107.75000000000000 28.750000000000000 29.208537098897121	-107.75000000000000 28.750000000000000 29.440526425155319	-107.75000000000000 28.750000000000000 23.545247499695634	-107.75000000000000 28.750000000000000 19.974796010711440	-107.75000000000000 28.750000000000000 17.778478135772591	-107.75000000000000 28.750000000000000 13.682625175029427	-107.75000000000000 28.750000000000000 18.017033605446755	-107.75000000000000 28.750000000000000 21.481288790211980	-107.75000000000000 28.750000000000000 26.793822209939208	-107.75000000000000 28.750000000000000 24.169313872354980	-107.75000000000000 28.750000000000000 28.070729184989997	-107.75000000000000 28.750000000000000 26.609592462440876	-107.75000000000000 28.750000000000000 26.190533980118552	-107.75000000000000 28.750000000000000 28.824415235219192	-107.75000000000000 28.750000000000000 25.803353514097342	-107.75000000000000 28.750000000000000 23.188714500247833	-107.75000000000000 28.750000000000000 22.537988946725161	-107.75000000000000 28.750000000000000 19.067790095859404	-107.75000000000000 28.750000000000000 17.429034966332360	-107.75000000000000 28.750000000000000 15.464345074956752	-107.75000000000000 28.750000000000000 13.442780050487782	-107.75000000000000 28.750000000000000 13.448132460129930	-107.75000000000000 28.750000000000000 13.410281961053503	-107.75000000000000 28.750000000000000 14.882393191814016	-107.75000000000000 28.750000000000000 14.494892465829203	-107.75000000000000 28.750000000000000 14.357952447341367	-107.75000000000000 28.750000000000000 14.344543955784488	-107.75000000000000 28.750000000000000 14.440745605373351	-107.75000000000000 28.750000000000000 14.432568906771607
-107.25000000000000 28.750000000000000 11.555604083815746	-107.25000000000000 28.750000000000000 11.404761697036829	-107.25000000000000 28.750000000000000 10.209438261904358	-107.25000000000000 28.750000000000000 10.014349946781421	-107.25000000000000 28.750000000000000 8.8536776588260508	-107.25000000000000 28.750000000000000 9.0950864448152942	-107.25000000000000 28.750000000000000 8.2886497693406422	-107.25000000000000 28.750000000000000 13.628314605218483	-107.25000000000000 28.750000000000000 17.991450063103848	-107.25000000000000 28.750000000000000 22.915377137702645	-107.25000000000000 28.750000000000000 25.015792065091695	-107.25000000000000 28.750000000000000 24.330925915393347	-107.25000000000000 28.750000000000000 24.033096575195795	-107.25000000000000 28.750000000000000 24.273770683406706	-107.25000000000000 28.750000000000000 28.105042040300869	-107.25000000000000 28.750000000000000 28.273506321950322	-107.25000000000000 28.750000000000000 29.619156440131217	-107.25000000000000 28.750000000000000 32.346939962242807	-107.25000000000000 28.750000000000000 35.757148555121084	-107.25000000000000 28.750000000000000 35.631443515599891	-107.25000000000000 28.750000000000000 30.341885083728357	-107.25000000000000 28.750000000000000 36.047238234431973	-107.25000000000000 28.750000000000000 36.181662649005972	-107.25000000000000 28.750000000000000 27.833299081947715	-107.25000000000000 28.750000000000000 25.445897689218032	-107.25000000000000 28.750000000000000 19.356797864806445	-107.25000000000000 28.750000000000000 15.850540016946404	-107.25000000000000 28.750000000000000 19.386492204996642	-107.25000000000000 28.750000000000000 22.874616170206011	-107.25000000000000 28.750000000000000 35.902929275312523	-107.25000000000000 28.750000000000000 28.589574671350707	-107.25000000000000 28.750000000000000 29.365811749812419	-107.25000000000000 28.750000000000000 26.159978764757408	-107.25000000000000 28.750000000000000 24.971124170176704	-107.25000000000000 28.750000000000000 25.845967150070187	-107.25000000000000 28.750000000000000 22.998861994372113	-107.25000000000000 28.750000000000000 20.039387803937249	-107.25000000000000 28.750000000000000 18.694267834033486	-107.25000000000000 28.750000000000000 15.448040753122859	-107.25000000000000 28.750000000000000 13.476571096696762	-107.25000000000000 28.750000000000000 10.729146389127378	-107.25000000000000 28.750000000000000 8.7401429586828936	-107.25000000000000 28.750000000000000 7.4610466135480138	-107.25000000000000 28.750000000000000 7.6677741306314813	-107.25000000000000 28.750000000000000 8.4760623532086630	-107.25000000000000 28.750000000000000 8.6948585943155052	-107.25000000000000 28.750000000000000 9.0156775018599777	-107.25000000000000 28.750000000000000 9.2584751662377602	-107.25000000000000 28.750000000000000 10.921906168864222	-107.25000000000000 28.750000000000000 11.303854205488747
-106.75000000000000 28.750000000000000 10.144315940266619	-106.75000000000000 28.750000000000000 10.040350002739931	-106.75000000000000 28.750000000000000 8.7191425480569720	-106.75000000000000 28.750000000000000 8.6748907381917792	-106.75000000000000 28.750000000000000 7.6124472289226395	-106.75000000000000 28.750000000000000 7.5745141738993826	-106.75000000000000 28.750000000000000 6.8523064774612479	-106.75000000000000 28.750000000000000 15.452239698902533	-106.75000000000000 28.750000000000000 23.311388408422854	-106.75000000000000 28.750000000000000 31.135345287941931	-106.75000000000000 28.750000000000000 38.184257118913600	-106.75000000000000 28.750000000000000 36.517369733061649	-106.75000000000000 28.750000000000000 34.025473114290897	-106.75000000000000 28.750000000000000 33.610677521926263	-106.75000000000000 28.750000000000000 33.303482409270437	-106.75000000000000 28.750000000000000 40.706194422225238	-106.75000000000000 28.750000000000000 43.709805278161483	-106.75000000000000 28.750000000000000 46.574675336628857	-106.75000000000000 28.750000000000000 56.825580891457655	-106.75000000000000 28.750000000000000 56.041150498250936	-106.75000000000000 28.750000000000000 55.762656239323590	-106.75000000000000 28.750000000000000 45.160325671815720	-106.75000000000000 28.750000000000000 46.166598725626066	-106.75000000000000 28.750000000000000 43.186972976742069	-106.75000000000000 28.750000000000000 30.533306710771534	-106.75000000000000 28.750000000000000 25.105980243347719	-106.75000000000000 28.750000000000000 16.668070313686382	-106.75000000000000 28.750000000000000 20.624552426997035	-106.75000000000000 28.750000000000000 24.301667946948267	-106.75000000000000 28.750000000000000 33.094904026367651	-106.75000000000000 28.750000000000000 33.193715620212402	-106.75000000000000 28.750000000000000 32.014096866160408	-106.75000000000000 28.750000000000000 27.276201298785306	-106.75000000000000 28.750000000000000 22.916427236334258	-106.75000000000000 28.750000000000000 22.848935289232784	-106.75000000000000 28.750000000000000 17.829187872821233	-106.75000000000000 28.750000000000000 14.927305560847229	-106.75000000000000 28.750000000000000 13.914290642735285	-106.75000000000000 28.750000000000000 10.933196886526558	-106.75000000000000 28.750000000000000 9.5827103926974289	-106.75000000000000 28.750000000000000 7.4783426603239489	-106.75000000000000 28.750000000000000 5.6236277600563556	-106.75000000000000 28.750000000000000 4.6279784887898421	-106.75000000000000 28.750000000000000 4.8475367148689550	-106.75000000000000 28.750000000000000 5.1019946426239837	-106.75000000000000 28.750000000000000 5.2617534739807832	-106.75000000000000 28.750000000000000 5.4915517886585077	-106.75000000000000 28.750000000000000 7.0050595318303381	-106.75000000000000 28.750000000000000 7.0535218021679249	-106.75000000000000 28.750000000000000 7.4290708268768153
-106.25000000000000 28.750000000000000 8.2211556817302789	-106.25000000000000 28.750000000000000 7.7460058753910346	-106.25000000000000 28.750000000000000 7.2067043463052283	-106.25000000000000 28.750000000000000 6.2858423030353343	-106.25000000000000 28.750000000000000 5.5537908922627581	-106.25000000000000 28.750000000000000 5.2576680241198348	-106.25000000000000 28.750000000000000 4.8456020829709772	-106.25000000000000 28.750000000000000 14.607100985817135	-106.25000000000000 28.750000000000000 24.479528889781736	-106.25000000000000 28.750000000000000 36.715238868565557	-106.25000000000000 28.750000000000000 44.987092587180413	-106.25000000000000 28.750000000000000 40.967913575798377	-106.25000000000000 28.750000000000000 38.904256749304025	-106.25000000000000 28.750000000000000 37.013916601159252	-106.25000000000000 28.750000000000000 35.843488118283453	-106.25000000000000 28.750000000000000 44.084317803633752	-106.25000000000000 28.750000000000000 52.696199124807720	-106.25000000000000 28.750000000000000 58.552857180944926	-106.25000000000000 28.750000000000000 74.570669526484451	-106.25000000000000 28.750000000000000 74.488431697134132	-106.25000000000000 28.750000000000000 74.420340072539602	-106.25000000000000 28.750000000000000 74.320788846642202	-106.25000000000000 28.750000000000000 62.880911191368874	-106.25000000000000 28.750000000000000 49.919606037694322	-106.25000000000000 28.750000000000000 43.431979268268528	-106.25000000000000 28.750000000000000 31.338525473425321	-106.25000000000000 28.750000000000000 21.110342982925246	-106.25000000000000 28.750000000000000 30.240392940454264	-106.25000000000000 28.750000000000000 34.500047465342703	-106.25000000000000 28.750000000000000 45.207179089143466	-106.25000000000000 28.750000000000000 39.738788479510575	-106.25000000000000 28.750000000000000 38.263973442882801	-106.25000000000000 28.750000000000000 32.333446192548109	-106.25000000000000 28.750000000000000 25.705748844819311	-106.25000000000000 28.750000000000000 20.545518836096321	-106.25000000000000 28.750000000000000 18.504909960293414	-106.25000000000000 28.750000000000000 14.714078666974173	-106.25000000000000 28.750000000000000 13.514047246003901	-106.25000000000000 28.750000000000000 10.287544633861964	-106.25000000000000 28.750000000000000 7.6201061277640028	-106.25000000000000 28.750000000000000 5.7767744262465586	-106.25000000000000 28.750000000000000 3.1744942171928860	-106.25000000000000 28.750000000000000 2.3969879451142058	-106.25000000000000 28.750000000000000 2.6074223607295539	-106.25000000000000 28.750000000000000 3.5096386898326815	-106.25000000000000 28.750000000000000 4.0420429163297946	-106.25000000000000 28.750000000000000 4.4759218619577510	-106.25000000000000 28.750000000000000 4.8149683539131010	-106.25000000000000 28.750000000000000 6.1243795857423846	-106.25000000000000 28.750000000000000 6.4509276748707824
-105.75000000000000 28.750000000000000 5.6535804654508839	-105.75000000000000 28.750000000000000 5.0637732881683846	-105.75000000000000 28.750000000000000 4.5230932188940711	-105.75000000000000 28.750000000000000 3.9302554874770519	-105.75000000000000 28.750000000000000 3.4350215314625085	-105.75000000000000 28.750000000000000 3.3296670990790820	-105.75000000000000 28.750000000000000 3.6447453438012767	-105.75000000000000 28.750000000000000 10.436056904652217	-105.75000000000000 28.750000000000000 18.758248353563168	-105.75000000000000 28.750000000000000 26.962016273898421	-105.75000000000000 28.750000000000000 37.490112330138935	-105.75000000000000 28.750000000000000 35.750729824869595	-105.75000000000000 28.750000000000000 33.677503536072727	-105.75000000000000 28.750000000000000 31.417595139448505	-105.75000000000000 28.750000000000000 30.128687451979868	-105.75000000000000 28.750000000000000 37.961596282336870	-105.75000000000000 28.750000000000000 42.669283008365603	-105.75000000000000 28.750000000000000 53.870283208168679	-105.75000000000000 28.750000000000000 58.073665795242661	-105.75000000000000 28.750000000000000 60.193110984787090	-105.75000000000000 28.750000000000000 62.093113610171308	-105.75000000000000 28.750000000000000 64.587167684358391	-105.75000000000000 28.750000000000000 68.996444133628856	-105.75000000000000 28.750000000000000 58.492375099960455	-105.75000000000000 28.750000000000000 52.399813166658106	-105.75000000000000 28.750000000000000 41.157532511278013	-105.75000000000000 28.750000000000000 31.508452914416459	-105.75000000000000 28.750000000000000 33.063544623243693	-105.75000000000000 28.750000000000000 43.287097130083836	-105.75000000000000 28.750000000000000 47.900032261863899	-105.75000000000000 28.750000000000000 48.995265615924154	-105.75000000000000 28.750000000000000 48.018027145846219	-105.75000000000000 28.750000000000000 37.798369168158167	-105.75000000000000 28.750000000000000 37.087882498921125	-105.75000000000000 28.750000000000000 30.695526062653485	-105.75000000000000 28.750000000000000 24.988999005209195	-105.75000000000000 28.750000000000000 23.998448837496838	-105.75000000000000 28.750000000000000 18.852520157836103	-105.75000000000000 28.750000000000000 14.558233433147402	-105.75000000000000 28.750000000000000 13.034134910737350	-105.75000000000000 28.750000000000000 8.2902012666661733	-105.75000000000000 28.750000000000000 4.4331242603827308	-105.75000000000000 28.750000000000000 2.4180301219061939	-105.75000000000000 28.750000000000000 2.5603857365221381	-105.75000000000000 28.750000000000000 3.7791235942066725	-105.75000000000000 28.750000000000000 4.3449907886281887	-105.75000000000000 28.750000000000000 5.5986735426590100	-105.75000000000000 28.750000000000000 6.3150925196416567	-105.75000000000000 28.750000000000000 7.1095291912463399	-105.75000000000000 28.750000000000000 7.7765603542408845
-105.25000000000000 28.750000000000000 8.4928332525892198	-105.25000000000000 28.750000000000000 6.7689557681077499	-105.25000000000000 28.750000000000000 5.6353303754116046	-105.25000000000000 28.750000000000000 4.1753270455880713	-105.25000000000000 28.750000000000000 3.0109260649556173	-105.25000000000000 28.750000000000000 2.3469634568170137	-105.25000000000000 28.750000000000000 2.5291024764398662	-105.25000000000000 28.750000000000000 6.8233698533208758	-105.25000000000000 28.750000000000000 11.797854063378713	-105.25000000000000 28.750000000000000 16.874584263088060	-105.25000000000000 28.750000000000000 20.582390520348174	-105.25000000000000 28.750000000000000 22.274546827505748	-105.25000000000000 28.750000000000000 22.421787679075074	-105.25000000000000 28.750000000000000 25.586643015723006	-105.25000000000000 28.750000000000000 26.019847006873174	-105.25000000000000 28.750000000000000 32.126781255168609	-105.25000000000000 28.750000000000000 36.591322862245427	-105.25000000000000 28.750000000000000 44.968078067283891	-105.25000000000000 28.750000000000000 49.446735422712514	-105.25000000000000 28.750000000000000 49.816660083619084	-105.25000000000000 28.750000000000000 50.309880138723535	-105.25000000000000 28.750000000000000 51.050373746812923	-105.25000000000000 28.750000000000000 52.299049217885859	-105.25000000000000 28.750000000000000 47.981572538412806	-105.25000000000000 28.750000000000000 45.332358743281546	-105.25000000000000 28.750000000000000 39.536866157450753	-105.25000000000000 28.750000000000000 34.979229977829846	-105.25000000000000 28.750000000000000 41.275032745767504	-105.25000000000000 28.750000000000000 42.941927484349691	-105.25000000000000 28.750000000000000 45.792968912641996	-105.25000000000000 28.750000000000000 46.885247314013988	-105.25000000000000 28.750000000000000 46.200167061212284	-105.25000000000000 28.750000000000000 38.746324150299216	-105.25000000000000 28.750000000000000 34.219095402781889	-105.25000000000000 28.750000000000000 33.468933093117123	-105.25000000000000 28.750000000000000 28.999438507311368	-105.25000000000000 28.750000000000000 27.191362854290634	-105.25000000000000 28.750000000000000 23.658771893834007	-105.25000000000000 28.750000000000000 18.680510760544994	-105.25000000000000 28.750000000000000 13.609893005132282	-105.25000000000000 28.750000000000000 10.119411072964535	-105.25000000000000 28.750000000000000 5.3775741086768853	-105.25000000000000 28.750000000000000 2.4693094204904424	-105.25000000000000 28.750000000000000 2.5315207622350990	-105.25000000000000 28.750000000000000 2.8056911827447863	-105.25000000000000 28.750000000000000 2.9069037141774863	-105.25000000000000 28.750000000000000 3.0828033349131170	-105.25000000000000 28.750000000000000 3.1917989079436997	-105.25000000000000 28.750000000000000 3.1943080188893691	-105.25000000000000 28.750000000000000 3.2223674780828508
-104.75000000000000 28.750000000000000 9.6415306318667291	-104.75000000000000 28.750000000000000 7.4889678832303739	-104.75000000000000 28.750000000000000 6.3904394411661238	-104.75000000000000 28.750000000000000 4.5942473873431675	-104.75000000000000 28.750000000000000 3.1049429510708961	-104.75000000000000 28.750000000000000 1.8694238748705969	-104.75000000000000 28.750000000000000 2.0483387404873272	-104.75000000000000 28.750000000000000 3.3278560128904693	-104.75000000000000 28.750000000000000 4.7748923558238472	-104.75000000000000 28.750000000000000 5.8877474731666863	-104.75000000000000 28.750000000000000 7.2581249912998107	-104.75000000000000 28.750000000000000 11.139604721703567	-104.75000000000000 28.750000000000000 15.031693053681931	-104.75000000000000 28.750000000000000 18.905236294920925	-104.75000000000000 28.750000000000000 20.401933879627936	-104.75000000000000 28.750000000000000 27.243868262880152	-104.75000000000000 28.750000000000000 31.585030102385467	-104.75000000000000 28.750000000000000 39.912864490423601	-104.75000000000000 28.750000000000000 43.725204671865022	-104.75000000000000 28.750000000000000 41.670428573026875	-104.75000000000000 28.750000000000000 39.784414472111841	-104.75000000000000 28.750000000000000 38.110981004504652	-104.75000000000000 28.750000000000000 37.142361895632270	-104.75000000000000 28.750000000000000 28.791103085062268	-104.75000000000000 28.750000000000000 26.703767300591768	-104.75000000000000 28.750000000000000 23.795395675863848	-104.75000000000000 28.750000000000000 21.029253665851591	-104.75000000000000 28.750000000000000 23.274801192077597	-104.75000000000000 28.750000000000000 23.907137669981296	-104.75000000000000 28.750000000000000 24.831417180563168	-104.75000000000000 28.750000000000000 25.050674394425691	-104.75000000000000 28.750000000000000 24.168230279346627	-104.75000000000000 28.750000000000000 22.656546262843637	-104.75000000000000 28.750000000000000 20.632017916085246	-104.75000000000000 28.750000000000000 17.502527034029018	-104.75000000000000 28.750000000000000 15.404112481770193	-104.75000000000000 28.750000000000000 12.221975012216364	-104.75000000000000 28.750000000000000 10.711422141369377	-104.75000000000000 28.750000000000000 8.5764057491906289	-104.75000000000000 28.750000000000000 7.6631560653480788	-104.75000000000000 28.750000000000000 5.3783807700552604	-104.75000000000000 28.750000000000000 3.5626469297573151	-104.75000000000000 28.750000000000000 2.3671652241123180	-104.75000000000000 28.750000000000000 2.4531488475421814	-104.75000000000000 28.750000000000000 2.5553469342233344	-104.75000000000000 28.750000000000000 2.3360721856919389	-104.75000000000000 28.750000000000000 2.2940683609252197	-104.75000000000000 28.750000000000000 2.4064217751013190	-104.75000000000000 28.750000000000000 2.0252499054029949	-104.75000000000000 28.750000000000000 1.9576751845579456
-104.25000000000000 28.750000000000000 11.224913484591509	-104.25000000000000 28.750000000000000 8.8359111690983010	-104.25000000000000 28.750000000000000 7.9595345306111058	-104.25000000000000 28.750000000000000 5.9986298933816231	-104.25000000000000 28.750000000000000 4.3305856109781180	-104.25000000000000 28.750000000000000 2.7115315543826881	-104.25000000000000 28.750000000000000 2.2802404467821757	-104.25000000000000 28.750000000000000 2.5953232664407078	-104.25000000000000 28.750000000000000 3.1302480783710154	-104.25000000000000 28.750000000000000 3.0882155717417623	-104.25000000000000 28.750000000000000 3.5644228234020794	-104.25000000000000 28.750000000000000 9.0772000597860387	-104.25000000000000 28.750000000000000 15.504847297587956	-104.25000000000000 28.750000000000000 20.744977713403973	-104.25000000000000 28.750000000000000 24.198948773286428	-104.25000000000000 28.750000000000000 28.475002172752493	-104.25000000000000 28.750000000000000 30.343088654683307	-104.25000000000000 28.750000000000000 32.152938160896348	-104.25000000000000 28.750000000000000 38.627734250051411	-104.25000000000000 28.750000000000000 39.474132374035307	-104.25000000000000 28.750000000000000 40.136227888765056	-104.25000000000000 28.750000000000000 40.721267168961916	-104.25000000000000 28.750000000000000 41.985384822572854	-104.25000000000000 28.750000000000000 30.506778780012606	-104.25000000000000 28.750000000000000 25.902662341569837	-104.25000000000000 28.750000000000000 16.738471983549104	-104.25000000000000 28.750000000000000 9.7500639166483296	-104.25000000000000 28.750000000000000 10.718896893165521	-104.25000000000000 28.750000000000000 12.837873484087542	-104.25000000000000 28.750000000000000 11.329926868356319	-104.25000000000000 28.750000000000000 13.212076670837494	-104.25000000000000 28.750000000000000 12.374501647981218	-104.25000000000000 28.750000000000000 10.129795620871507	-104.25000000000000 28.750000000000000 8.9691559331944077	-104.25000000000000 28.750000000000000 7.8562405844195640	-104.25000000000000 28.750000000000000 6.4416609925869635	-104.25000000000000 28.750000000000000 5.9069294858410339	-104.25000000000000 28.750000000000000 5.0966117351091116	-104.25000000000000 28.750000000000000 3.9447519619684952	-104.25000000000000 28.750000000000000 3.7928920110583091	-104.25000000000000 28.750000000000000 3.3139677918146067	-104.25000000000000 28.750000000000000 2.9320542751337113	-104.25000000000000 28.750000000000000 2.5595991291420961	-104.25000000000000 28.750000000000000 2.6988339201196800	-104.25000000000000 28.750000000000000 2.5511448937963048	-104.25000000000000 28.750000000000000 2.6415616285145340	-104.25000000000000 28.750000000000000 2.3922965335967916	-104.25000000000000 28.750000000000000 2.4898125688326962	-104.25000000000000 28.750000000000000 2.1566039853981396	-104.25000000000000 28.750000000000000 2.1471366599500699
-103.75000000000000 28.750000000000000 11.735393382956222	-103.75000000000000 28.750000000000000 9.4318055762285606	-103.75000000000000 28.750000000000000 8.6654498886877764	-103.75000000000000 28.750000000000000 6.9771565463021785	-103.75000000000000 28.750000000000000 5.0501683057888735	-103.75000000000000 28.750000000000000 3.6115669949658309	-103.75000000000000 28.750000000000000 2.7011661756602234	-103.75000000000000 28.750000000000000 2.7358867453631599	-103.75000000000000 28.750000000000000 3.1185633427069259	-103.75000000000000 28.750000000000000 2.5391556040543821	-103.75000000000000 28.750000000000000 2.9432539590280653	-103.75000000000000 28.750000000000000 5.6520659651444394	-103.75000000000000 28.750000000000000 9.4431031407630517	-103.75000000000000 28.750000000000000 12.975246368490811	-103.75000000000000 28.750000000000000 17.153875044475559	-103.75000000000000 28.750000000000000 17.543288801808242	-103.75000000000000 28.750000000000000 18.849020609805855	-103.75000000000000 28.750000000000000 22.924918945191202	-103.75000000000000 28.750000000000000 23.659854177447716	-103.75000000000000 28.750000000000000 23.937222791350244	-103.75000000000000 28.750000000000000 24.632361718969719	-103.75000000000000 28.750000000000000 25.429024306723701	-103.75000000000000 28.750000000000000 26.696662412487445	-103.75000000000000 28.750000000000000 19.789507855621860	-103.75000000000000 28.750000000000000 14.414526237410055	-103.75000000000000 28.750000000000000 10.659475470346010	-103.75000000000000 28.750000000000000 4.8992521590653970	-103.75000000000000 28.750000000000000 5.5731489839210058	-103.75000000000000 28.750000000000000 5.7543968020986540	-103.75000000000000 28.750000000000000 6.7961292903545267	-103.75000000000000 28.750000000000000 6.8764116538553877	-103.75000000000000 28.750000000000000 6.5161215983090903	-103.75000000000000 28.750000000000000 5.6310061543917511	-103.75000000000000 28.750000000000000 4.7198486577907746	-103.75000000000000 28.750000000000000 3.7100048405418220	-103.75000000000000 28.750000000000000 3.1293063939422603	-103.75000000000000 28.750000000000000 2.9529303019969686	-103.75000000000000 28.750000000000000 2.7215280468371974	-103.75000000000000 28.750000000000000 2.5607012797656172	-103.75000000000000 28.750000000000000 2.5445323491011975	-103.75000000000000 28.750000000000000 2.4788029575014341	-103.75000000000000 28.750000000000000 2.5036448299273952	-103.75000000000000 28.750000000000000 2.4278454125999347	-103.75000000000000 28.750000000000000 2.3804120233110342	-103.75000000000000 28.750000000000000 2.2295718678544119	-103.75000000000000 28.750000000000000 2.4040797538126024	-103.75000000000000 28.750000000000000 2.5010932823915217	-103.75000000000000 28.750000000000000 2.2335806156913951	-103.75000000000000 28.750000000000000 2.3193209850372147	-103.75000000000000 28.750000000000000 2.3466135022893475
-103.25000000000000 28.750000000000000 12.995588762444395	-103.25000000000000 28.750000000000000 10.606466802472964	-103.25000000000000 28.750000000000000 9.5204921830026326	-103.25000000000000 28.750000000000000 7.9986055491130967	-103.25000000000000 28.750000000000000 5.4353107716146702	-103.25000000000000 28.750000000000000 3.8178778942064748	-103.25000000000000 28.750000000000000 2.5647349619653639	-103.25000000000000 28.750000000000000 2.5061984814001583	-103.25000000000000 28.750000000000000 2.8317705834329221	-103.25000000000000 28.750000000000000 2.2576141515605439	-103.25000000000000 28.750000000000000 2.4647825477472010	-103.25000000000000 28.750000000000000 4.2853399194515784	-103.25000000000000 28.750000000000000 6.6561039816579388	-103.25000000000000 28.750000000000000 8.2800125355373133	-103.25000000000000 28.750000000000000 10.481883284380318	-103.25000000000000 28.750000000000000 10.383439951933976	-103.25000000000000 28.750000000000000 11.144407395603331	-103.25000000000000 28.750000000000000 12.888472302207855	-103.25000000000000 28.750000000000000 11.808531989373728	-103.25000000000000 28.750000000000000 12.243587754603620	-103.25000000000000 28.750000000000000 12.604596063097535	-103.25000000000000 28.750000000000000 13.055676973253396	-103.25000000000000 28.750000000000000 13.916218914229310	-103.25000000000000 28.750000000000000 12.383565676301723	-103.25000000000000 28.750000000000000 8.5816046567707396	-103.25000000000000 28.750000000000000 5.7137359426917707	-103.25000000000000 28.750000000000000 3.0543838934945180	-103.25000000000000 28.750000000000000 3.0751210138852629	-103.25000000000000 28.750000000000000 3.6048220573738248	-103.25000000000000 28.750000000000000 3.8850978047653779	-103.25000000000000 28.750000000000000 3.9328455822671300	-103.25000000000000 28.750000000000000 4.0300359082016035	-103.25000000000000 28.750000000000000 3.2207549046239436	-103.25000000000000 28.750000000000000 2.4503735232832318	-103.25000000000000 28.750000000000000 1.7151407243637726	-103.25000000000000 28.750000000000000 1.6697053642012274	-103.25000000000000 28.750000000000000 1.7196400155428555	-103.25000000000000 28.750000000000000 1.6497044377893515	-103.25000000000000 28.750000000000000 1.6923047427487057	-103.25000000000000 28.750000000000000 1.7370167533020944	-103.25000000000000 28.750000000000000 1.8754417827307572	-103.25000000000000 28.750000000000000 2.0221413620437350	-103.25000000000000 28.750000000000000 2.0752686180829869	-103.25000000000000 28.750000000000000 2.1565078625357232	-103.25000000000000 28.750000000000000 2.1493166421530137	-103.25000000000000 28.750000000000000 2.2131192847489887	-103.25000000000000 28.750000000000000 2.4368739425279617	-103.25000000000000 28.750000000000000 2.1294620603869103	-103.25000000000000 28.750000000000000 2.3146637857069177	-103.25000000000000 28.750000000000000 2.3816121069141420
-102.75000000000000 28.750000000000000 15.081364797828117	-102.75000000000000 28.750000000000000 12.410942368729438	-102.75000000000000 28.750000000000000 11.013946086989593	-102.75000000000000 28.750000000000000 9.1500195667565176	-102.75000000000000 28.750000000000000 6.2528098339601099	-102.75000000000000 28.750000000000000 4.9847146511201457	-102.75000000000000 28.750000000000000 3.3733763082933463	-102.75000000000000 28.750000000000000 3.6050225253261154	-102.75000000000000 28.750000000000000 4.1859956942739966	-102.75000000000000 28.750000000000000 3.0609595595635546	-102.75000000000000 28.750000000000000 3.6344804470059411	-102.75000000000000 28.750000000000000 4.9213766605874021	-102.75000000000000 28.750000000000000 6.4850124471932045	-102.75000000000000 28.750000000000000 8.1747215232772295	-102.75000000000000 28.750000000000000 10.155066272184508	-102.75000000000000 28.750000000000000 9.6448648121575555	-102.75000000000000 28.750000000000000 10.254142629479139	-102.75000000000000 28.750000000000000 10.150835549062316	-102.75000000000000 28.750000000000000 10.036891262789014	-102.75000000000000 28.750000000000000 10.145412473306802	-102.75000000000000 28.750000000000000 10.352275585213571	-102.75000000000000 28.750000000000000 10.415630060565846	-102.75000000000000 28.750000000000000 10.800374599135036	-102.75000000000000 28.750000000000000 9.1648378172377924	-102.75000000000000 28.750000000000000 6.2137210484397967	-102.75000000000000 28.750000000000000 4.0397742102001395	-102.75000000000000 28.750000000000000 2.6274496645040100	-102.75000000000000 28.750000000000000 3.1052774390881868	-102.75000000000000 28.750000000000000 2.8913884154351015	-102.75000000000000 28.750000000000000 3.7883563901238761	-102.75000000000000 28.750000000000000 3.8154762512930729	-102.75000000000000 28.750000000000000 4.0778374620894162	-102.75000000000000 28.750000000000000 2.9892873984787003	-102.75000000000000 28.750000000000000 2.3642244165087130	-102.75000000000000 28.750000000000000 1.8657264088321439	-102.75000000000000 28.750000000000000 1.9291127778197694	-102.75000000000000 28.750000000000000 1.8838016940843250	-102.75000000000000 28.750000000000000 1.9187017357309943	-102.75000000000000 28.750000000000000 1.9789083657397222	-102.75000000000000 28.750000000000000 1.9658713107036832	-102.75000000000000 28.750000000000000 2.0528643636161843	-102.75000000000000 28.750000000000000 2.2522324070575146	-102.75000000000000 28.750000000000000 1.9766528228300504	-102.75000000000000 28.750000000000000 2.3893956382432822	-102.75000000000000 28.750000000000000 2.4038344601027197	-102.75000000000000 28.750000000000000 2.4748825267337291	-102.75000000000000 28.750000000000000 2.5436249496936854	-102.75000000000000 28.750000000000000 2.3210088899548151	-102.75000000000000 28.750000000000000 2.5449639152371319	-102.75000000000000 28.750000000000000 2.8543891877557748
-102.25000000000000 28.750000000000000 8.6333841188838019	-102.25000000000000 28.750000000000000 7.4126014322290459	-102.25000000000000 28.750000000000000 7.0004068573055793	-102.25000000000000 28.750000000000000 6.1978330282188354	-102.25000000000000 28.750000000000000 5.1909153546964912	-102.25000000000000 28.750000000000000 5.5863838263195245	-102.25000000000000 28.750000000000000 5.1972976982680477	-102.25000000000000 28.750000000000000 5.3225660593335311	-102.25000000000000 28.750000000000000 5.8796005834187977	-102.25000000000000 28.750000000000000 4.4295010317586732	-102.25000000000000 28.750000000000000 4.8819411939288333	-102.25000000000000 28.750000000000000 5.4329691372684987	-102.25000000000000 28.750000000000000 6.4438741876407617	-102.25000000000000 28.750000000000000 7.7567706497844915	-102.25000000000000 28.750000000000000 9.1077700171884430	-102.25000000000000 28.750000000000000 8.1230714560525445	-102.25000000000000 28.750000000000000 9.0144622119191151	-102.25000000000000 28.750000000000000 8.5588260538671435	-102.25000000000000 28.750000000000000 8.5196300347032192	-102.25000000000000 28.750000000000000 8.5801056910237143	-102.25000000000000 28.750000000000000 8.7081570242422739	-102.25000000000000 28.750000000000000 8.7719469892558841	-102.25000000000000 28.750000000000000 8.9805461950951013	-102.25000000000000 28.750000000000000 7.0558444640671389	-102.25000000000000 28.750000000000000 4.7692042108803223	-102.25000000000000 28.750000000000000 3.2136226378364863	-102.25000000000000 28.750000000000000 1.9080072125606060	-102.25000000000000 28.750000000000000 2.5949866985987677	-102.25000000000000 28.750000000000000 2.8495133082585462	-102.25000000000000 28.750000000000000 4.0326156944682188	-102.25000000000000 28.750000000000000 4.0374398325000982	-102.25000000000000 28.750000000000000 4.1808613910384729	-102.25000000000000 28.750000000000000 3.3087623569960836	-102.25000000000000 28.750000000000000 2.4231295143786316	-102.25000000000000 28.750000000000000 1.5441020888344295	-102.25000000000000 28.750000000000000 1.5103406019806440	-102.25000000000000 28.750000000000000 1.4547421455011449	-102.25000000000000 28.750000000000000 1.4517956608499198	-102.25000000000000 28.750000000000000 1.3638391323875805	-102.25000000000000 28.750000000000000 1.2508386759914467	-102.25000000000000 28.750000000000000 1.2281142130196299	-102.25000000000000 28.750000000000000 1.2039708737843668	-102.25000000000000 28.750000000000000 0.82744372644308339	-102.25000000000000 28.750000000000000 1.3167510898981059	-102.25000000000000 28.750000000000000 1.4581868053723490	-102.25000000000000 28.750000000000000 1.6992074902309076	-102.25000000000000 28.750000000000000 1.9070824159458351	-102.25000000000000 28.750000000000000 2.0714608227027171	-102.25000000000000 28.750000000000000 2.4102332870083889	-102.25000000000000 28.750000000000000 2.6275775983522656
-125.75000000000000 29.250000000000000 14.177407404951156	-125.75000000000000 29.250000000000000 12.541551048138784	-125.75000000000000 29.250000000000000 11.545875971503031	-125.75000000000000 29.250000000000000 10.715196061523216	-125.75000000000000 29.250000000000000 10.326689026892250	-125.75000000000000 29.250000000000000 9.3917527325966752	-125.75000000000000 29.250000000000000 9.2400376979959979	-125.75000000000000 29.250000000000000 11.214317161899498	-125.75000000000000 29.250000000000000 12.358487800261322	-125.75000000000000 29.250000000000000 15.449847901649363	-125.75000000000000 29.250000000000000 16.901515253901884	-125.75000000000000 29.250000000000000 16.584139158272720	-125.75000000000000 29.250000000000000 16.395710946289142	-125.75000000000000 29.250000000000000 13.713756899578099	-125.75000000000000 29.250000000000000 12.463575841820512	-125.75000000000000 29.250000000000000 12.638953790508312	-125.75000000000000 29.250000000000000 10.324318475991094	-125.75000000000000 29.250000000000000 9.3588261531185530	-125.75000000000000 29.250000000000000 9.2105870362430640	-125.75000000000000 29.250000000000000 7.8015623500670959	-125.75000000000000 29.250000000000000 8.1275516874005849	-125.75000000000000 29.250000000000000 8.0836058623836067	-125.75000000000000 29.250000000000000 8.2281268064892448	-125.75000000000000 29.250000000000000 8.5242687288624772	-125.75000000000000 29.250000000000000 6.9815909625967647	-125.75000000000000 29.250000000000000 7.1171087153640000	-125.75000000000000 29.250000000000000 7.2357016803908767	-125.75000000000000 29.250000000000000 9.4311246867161547	-125.75000000000000 29.250000000000000 11.566001863248959	-125.75000000000000 29.250000000000000 12.205619924964399	-125.75000000000000 29.250000000000000 12.342923513194664	-125.75000000000000 29.250000000000000 13.116380864990296	-125.75000000000000 29.250000000000000 9.4289114230177606	-125.75000000000000 29.250000000000000 6.9503371819782069	-125.75000000000000 29.250000000000000 4.8266529389232478	-125.75000000000000 29.250000000000000 3.8837826169348983	-125.75000000000000 29.250000000000000 2.8143186300688336	-125.75000000000000 29.250000000000000 2.0518327463154971	-125.75000000000000 29.250000000000000 1.8011077236279234	-125.75000000000000 29.250000000000000 1.2078479347907225	-125.75000000000000 29.250000000000000 1.8907754680332616	-125.75000000000000 29.250000000000000 1.6204632625981399	-125.75000000000000 29.250000000000000 1.8516141153183010	-125.75000000000000 29.250000000000000 1.9536741039231780	-125.75000000000000 29.250000000000000 2.2259843765207421	-125.75000000000000 29.250000000000000 2.4934668051120044	-125.75000000000000 29.250000000000000 2.9013973185495545	-125.75000000000000 29.250000000000000 3.1487630993450302	-125.75000000000000 29.250000000000000 3.3402713507159461	-125.75000000000000 29.250000000000000 3.8441434502733816
-125.25000000000000 29.250000000000000 12.359911057367013	-125.25000000000000 29.250000000000000 12.100138599159106	-125.25000000000000 29.250000000000000 11.024744726176733	-125.25000000000000 29.250000000000000 10.207321268414448	-125.25000000000000 29.250000000000000 9.2510259629258496	-125.25000000000000 29.250000000000000 8.1623230886946825	-125.25000000000000 29.250000000000000 7.2708183121413592	-125.25000000000000 29.250000000000000 8.2345901042505893	-125.25000000000000 29.250000000000000 15.061516846662631	-125.25000000000000 29.250000000000000 17.191916216540651	-125.25000000000000 29.250000000000000 23.423335882204416	-125.25000000000000 29.250000000000000 20.539172042028696	-125.25000000000000 29.250000000000000 17.763295467171631	-125.25000000000000 29.250000000000000 17.520231240907879	-125.25000000000000 29.250000000000000 16.165190537769782	-125.25000000000000 29.250000000000000 13.547517666915992	-125.25000000000000 29.250000000000000 12.278614089367398	-125.25000000000000 29.250000000000000 12.021305609657599	-125.25000000000000 29.250000000000000 10.048372954983144	-125.25000000000000 29.250000000000000 9.9313800097755021	-125.25000000000000 29.250000000000000 8.0487604402524084	-125.25000000000000 29.250000000000000 7.9388141267332699	-125.25000000000000 29.250000000000000 7.8368696806042388	-125.25000000000000 29.250000000000000 8.0301231844327052	-125.25000000000000 29.250000000000000 8.3341858063395993	-125.25000000000000 29.250000000000000 8.0224560166054211	-125.25000000000000 29.250000000000000 6.5739143709077945	-125.25000000000000 29.250000000000000 8.7433592675621608	-125.25000000000000 29.250000000000000 10.845955931306440	-125.25000000000000 29.250000000000000 11.485232448412873	-125.25000000000000 29.250000000000000 11.586373584184397	-125.25000000000000 29.250000000000000 12.360613532791923	-125.25000000000000 29.250000000000000 8.9209955402234744	-125.25000000000000 29.250000000000000 6.3470977250409817	-125.25000000000000 29.250000000000000 4.1387477088277977	-125.25000000000000 29.250000000000000 3.3416655657488135	-125.25000000000000 29.250000000000000 2.3722307597355123	-125.25000000000000 29.250000000000000 1.8154325735649077	-125.25000000000000 29.250000000000000 1.8161385194465032	-125.25000000000000 29.250000000000000 1.5937487121902418	-125.25000000000000 29.250000000000000 2.0762835213462409	-125.25000000000000 29.250000000000000 1.7918308025237011	-125.25000000000000 29.250000000000000 2.1523120181338573	-125.25000000000000 29.250000000000000 2.1048703322420299	-125.25000000000000 29.250000000000000 2.4030628932888689	-125.25000000000000 29.250000000000000 2.4522687497687348	-125.25000000000000 29.250000000000000 2.6341548665292280	-125.25000000000000 29.250000000000000 2.6282271921352685	-125.25000000000000 29.250000000000000 2.8544034990466556	-125.25000000000000 29.250000000000000 3.1946987287841360
-124.75000000000000 29.250000000000000 10.561183552234528	-124.75000000000000 29.250000000000000 9.8721915752950196	-124.75000000000000 29.250000000000000 9.1830765051648324	-124.75000000000000 29.250000000000000 8.5337961727122842	-124.75000000000000 29.250000000000000 7.8589616455803615	-124.75000000000000 29.250000000000000 6.9344685053648920	-124.75000000000000 29.250000000000000 6.3194657362101712	-124.75000000000000 29.250000000000000 10.112894266251725	-124.75000000000000 29.250000000000000 15.721858758118621	-124.75000000000000 29.250000000000000 23.326775415417579	-124.75000000000000 29.250000000000000 32.794115492859163	-124.75000000000000 29.250000000000000 29.754957177253342	-124.75000000000000 29.250000000000000 25.075760657015586	-124.75000000000000 29.250000000000000 24.274190378168282	-124.75000000000000 29.250000000000000 21.573919652765721	-124.75000000000000 29.250000000000000 18.271055174125259	-124.75000000000000 29.250000000000000 15.185089175867011	-124.75000000000000 29.250000000000000 15.813981992864594	-124.75000000000000 29.250000000000000 13.613582559675972	-124.75000000000000 29.250000000000000 13.991030319086011	-124.75000000000000 29.250000000000000 10.446117283615093	-124.75000000000000 29.250000000000000 10.940909149279154	-124.75000000000000 29.250000000000000 10.186651883483918	-124.75000000000000 29.250000000000000 10.312956938212904	-124.75000000000000 29.250000000000000 8.0264722704784965	-124.75000000000000 29.250000000000000 7.8940965216268868	-124.75000000000000 29.250000000000000 8.4191689137704788	-124.75000000000000 29.250000000000000 11.036976441742953	-124.75000000000000 29.250000000000000 10.779488980622995	-124.75000000000000 29.250000000000000 14.143966612762082	-124.75000000000000 29.250000000000000 14.273285825756490	-124.75000000000000 29.250000000000000 12.212073154383539	-124.75000000000000 29.250000000000000 8.8938848609219914	-124.75000000000000 29.250000000000000 6.3383056257696557	-124.75000000000000 29.250000000000000 4.0762266711984143	-124.75000000000000 29.250000000000000 3.4285267257922376	-124.75000000000000 29.250000000000000 2.1473676255395997	-124.75000000000000 29.250000000000000 1.8050600825320382	-124.75000000000000 29.250000000000000 1.9963750031466385	-124.75000000000000 29.250000000000000 2.2590516953697137	-124.75000000000000 29.250000000000000 2.7500097987176115	-124.75000000000000 29.250000000000000 2.6370134047955953	-124.75000000000000 29.250000000000000 2.4206377882901302	-124.75000000000000 29.250000000000000 2.4120032110082850	-124.75000000000000 29.250000000000000 2.5385429720278587	-124.75000000000000 29.250000000000000 2.7704816037382223	-124.75000000000000 29.250000000000000 2.4574234371596053	-124.75000000000000 29.250000000000000 2.6060217081209101	-124.75000000000000 29.250000000000000 2.7279919636544556	-124.75000000000000 29.250000000000000 2.8711773997779768
-124.25000000000000 29.250000000000000 8.1134742547994616	-124.25000000000000 29.250000000000000 7.8478918201273817	-124.25000000000000 29.250000000000000 7.3781702459320950	-124.25000000000000 29.250000000000000 6.8957871205812689	-124.25000000000000 29.250000000000000 5.8898573582901834	-124.25000000000000 29.250000000000000 6.2018954222766807	-124.25000000000000 29.250000000000000 6.0697171575880677	-124.25000000000000 29.250000000000000 9.6503690318872160	-124.25000000000000 29.250000000000000 17.156088142268349	-124.25000000000000 29.250000000000000 34.361256634174715	-124.25000000000000 29.250000000000000 43.339527485388118	-124.25000000000000 29.250000000000000 43.885639672466226	-124.25000000000000 29.250000000000000 35.648879912859663	-124.25000000000000 29.250000000000000 26.585923478836996	-124.25000000000000 29.250000000000000 23.942111853800970	-124.25000000000000 29.250000000000000 23.921505124239427	-124.25000000000000 29.250000000000000 21.076537432750857	-124.25000000000000 29.250000000000000 19.715352913321798	-124.25000000000000 29.250000000000000 17.246015621628239	-124.25000000000000 29.250000000000000 19.127495808453432	-124.25000000000000 29.250000000000000 14.822334422136789	-124.25000000000000 29.250000000000000 14.445707799076187	-124.25000000000000 29.250000000000000 14.427837598524361	-124.25000000000000 29.250000000000000 11.045096349804082	-124.25000000000000 29.250000000000000 11.257196837599158	-124.25000000000000 29.250000000000000 10.979038245753262	-124.25000000000000 29.250000000000000 11.305943094999703	-124.25000000000000 29.250000000000000 10.980810214781600	-124.25000000000000 29.250000000000000 10.939403850353463	-124.25000000000000 29.250000000000000 13.994903337482626	-124.25000000000000 29.250000000000000 14.076007661756089	-124.25000000000000 29.250000000000000 15.326937750005255	-124.25000000000000 29.250000000000000 11.146245752983821	-124.25000000000000 29.250000000000000 6.4224623823592975	-124.25000000000000 29.250000000000000 4.4608444585102784	-124.25000000000000 29.250000000000000 3.7324043971926848	-124.25000000000000 29.250000000000000 2.0298548954692852	-124.25000000000000 29.250000000000000 1.9990739279919560	-124.25000000000000 29.250000000000000 2.0734808951334718	-124.25000000000000 29.250000000000000 2.5894216836503907	-124.25000000000000 29.250000000000000 2.7103163689063865	-124.25000000000000 29.250000000000000 3.0560886589320408	-124.25000000000000 29.250000000000000 2.7978148365588771	-124.25000000000000 29.250000000000000 2.9273644219773733	-124.25000000000000 29.250000000000000 2.7396056450993957	-124.25000000000000 29.250000000000000 3.1522944459217590	-124.25000000000000 29.250000000000000 2.8127068332486016	-124.25000000000000 29.250000000000000 3.0813736830163649	-124.25000000000000 29.250000000000000 2.8793802184785982	-124.25000000000000 29.250000000000000 2.9759595309891078
-123.75000000000000 29.250000000000000 6.4453772240478635	-123.75000000000000 29.250000000000000 6.6479779526132337	-123.75000000000000 29.250000000000000 5.3393393273828629	-123.75000000000000 29.250000000000000 6.5426314025176291	-123.75000000000000 29.250000000000000 5.6546576498883834	-123.75000000000000 29.250000000000000 5.7591714710146071	-123.75000000000000 29.250000000000000 6.2837239939489518	-123.75000000000000 29.250000000000000 7.5358368614931512	-123.75000000000000 29.250000000000000 17.290305777615984	-123.75000000000000 29.250000000000000 25.481923745774747	-123.75000000000000 29.250000000000000 37.785417188952977	-123.75000000000000 29.250000000000000 34.649577598249763	-123.75000000000000 29.250000000000000 36.553367430959028	-123.75000000000000 29.250000000000000 37.304873072360003	-123.75000000000000 29.250000000000000 35.116318261491216	-123.75000000000000 29.250000000000000 33.850974326679470	-123.75000000000000 29.250000000000000 29.876024614721050	-123.75000000000000 29.250000000000000 30.619287258665700	-123.75000000000000 29.250000000000000 26.271100398866182	-123.75000000000000 29.250000000000000 24.776668729772254	-123.75000000000000 29.250000000000000 24.215354534137870	-123.75000000000000 29.250000000000000 20.166020464423539	-123.75000000000000 29.250000000000000 19.979054941448982	-123.75000000000000 29.250000000000000 15.390404586030693	-123.75000000000000 29.250000000000000 15.526976954221883	-123.75000000000000 29.250000000000000 15.753943158992200	-123.75000000000000 29.250000000000000 12.438150277248081	-123.75000000000000 29.250000000000000 15.341446621501891	-123.75000000000000 29.250000000000000 14.611652685042564	-123.75000000000000 29.250000000000000 14.532738376005824	-123.75000000000000 29.250000000000000 18.414371690761598	-123.75000000000000 29.250000000000000 15.629113289379932	-123.75000000000000 29.250000000000000 11.489874678852328	-123.75000000000000 29.250000000000000 7.1081718319589884	-123.75000000000000 29.250000000000000 5.1059282970264004	-123.75000000000000 29.250000000000000 4.1919885404192332	-123.75000000000000 29.250000000000000 2.4307372239155320	-123.75000000000000 29.250000000000000 1.8519266082501016	-123.75000000000000 29.250000000000000 2.1081067447998247	-123.75000000000000 29.250000000000000 2.5763134184853782	-123.75000000000000 29.250000000000000 2.8397132878597868	-123.75000000000000 29.250000000000000 3.2071726027224914	-123.75000000000000 29.250000000000000 3.0814055337629993	-123.75000000000000 29.250000000000000 3.1340285284030744	-123.75000000000000 29.250000000000000 2.9866069831063946	-123.75000000000000 29.250000000000000 3.5415511952747281	-123.75000000000000 29.250000000000000 2.8974266914063320	-123.75000000000000 29.250000000000000 3.3314307764067994	-123.75000000000000 29.250000000000000 3.0125863668059707	-123.75000000000000 29.250000000000000 3.2847120046565217
-123.25000000000000 29.250000000000000 8.6921059476210836	-123.25000000000000 29.250000000000000 8.3408715778242559	-123.25000000000000 29.250000000000000 7.3583941193997697	-123.25000000000000 29.250000000000000 7.2099260938651861	-123.25000000000000 29.250000000000000 6.5757890493553823	-123.25000000000000 29.250000000000000 6.1423826587910684	-123.25000000000000 29.250000000000000 6.0360742346863612	-123.25000000000000 29.250000000000000 6.6510489036649147	-123.25000000000000 29.250000000000000 13.411438772177240	-123.25000000000000 29.250000000000000 19.602643393515969	-123.25000000000000 29.250000000000000 28.030987142590185	-123.25000000000000 29.250000000000000 34.423328483636809	-123.25000000000000 29.250000000000000 38.990683770076153	-123.25000000000000 29.250000000000000 40.181384202025143	-123.25000000000000 29.250000000000000 51.001067972260799	-123.25000000000000 29.250000000000000 40.449999791822478	-123.25000000000000 29.250000000000000 38.618582453048653	-123.25000000000000 29.250000000000000 36.078992638870048	-123.25000000000000 29.250000000000000 35.993850143823352	-123.25000000000000 29.250000000000000 34.966708082195524	-123.25000000000000 29.250000000000000 27.746402321463609	-123.25000000000000 29.250000000000000 21.377491180938222	-123.25000000000000 29.250000000000000 20.434181790169838	-123.25000000000000 29.250000000000000 20.688698875657373	-123.25000000000000 29.250000000000000 21.405126935822818	-123.25000000000000 29.250000000000000 16.399264659194316	-123.25000000000000 29.250000000000000 16.427940711964776	-123.25000000000000 29.250000000000000 16.164244345856307	-123.25000000000000 29.250000000000000 19.649000001876335	-123.25000000000000 29.250000000000000 19.796092729289136	-123.25000000000000 29.250000000000000 19.473773612183177	-123.25000000000000 29.250000000000000 16.274206029649413	-123.25000000000000 29.250000000000000 12.086452949276532	-123.25000000000000 29.250000000000000 9.0343150957574316	-123.25000000000000 29.250000000000000 5.2936289503750951	-123.25000000000000 29.250000000000000 4.7529910967456015	-123.25000000000000 29.250000000000000 3.0291794673916645	-123.25000000000000 29.250000000000000 2.1112577025629520	-123.25000000000000 29.250000000000000 2.0728380271937041	-123.25000000000000 29.250000000000000 2.4888370678440443	-123.25000000000000 29.250000000000000 2.7559194847714203	-123.25000000000000 29.250000000000000 2.8704943272272145	-123.25000000000000 29.250000000000000 3.2762368201076075	-123.25000000000000 29.250000000000000 3.3713935772944637	-123.25000000000000 29.250000000000000 3.2576332153836458	-123.25000000000000 29.250000000000000 3.2908377692170414	-123.25000000000000 29.250000000000000 3.3003115153944074	-123.25000000000000 29.250000000000000 3.4790186371194425	-123.25000000000000 29.250000000000000 3.6458223632401010	-123.25000000000000 29.250000000000000 3.9307364112352605
-122.75000000000000 29.250000000000000 10.461449227490530	-122.75000000000000 29.250000000000000 9.9922974766734001	-122.75000000000000 29.250000000000000 9.4084934524460948	-122.75000000000000 29.250000000000000 8.7222372411671927	-122.75000000000000 29.250000000000000 8.0797203999323788	-122.75000000000000 29.250000000000000 6.7973864590126958	-122.75000000000000 29.250000000000000 5.9798596668408344	-122.75000000000000 29.250000000000000 6.0152094079785936	-122.75000000000000 29.250000000000000 10.856195870861720	-122.75000000000000 29.250000000000000 15.469588037592148	-122.75000000000000 29.250000000000000 21.600855790000523	-122.75000000000000 29.250000000000000 27.831427387296273	-122.75000000000000 29.250000000000000 29.399209420050074	-122.75000000000000 29.250000000000000 40.562388224150396	-122.75000000000000 29.250000000000000 38.915974029409377	-122.75000000000000 29.250000000000000 41.291385889289501	-122.75000000000000 29.250000000000000 52.982028429433583	-122.75000000000000 29.250000000000000 50.410202783227795	-122.75000000000000 29.250000000000000 53.394231810920232	-122.75000000000000 29.250000000000000 37.782382022021288	-122.75000000000000 29.250000000000000 37.588732348247980	-122.75000000000000 29.250000000000000 28.322945713860978	-122.75000000000000 29.250000000000000 27.913717024948710	-122.75000000000000 29.250000000000000 28.053423233037179	-122.75000000000000 29.250000000000000 21.759684656529284	-122.75000000000000 29.250000000000000 22.292324215194213	-122.75000000000000 29.250000000000000 22.971808535663033	-122.75000000000000 29.250000000000000 22.480291231912826	-122.75000000000000 29.250000000000000 21.890826021978569	-122.75000000000000 29.250000000000000 20.765364432062590	-122.75000000000000 29.250000000000000 21.097820213165878	-122.75000000000000 29.250000000000000 21.401348320448218	-122.75000000000000 29.250000000000000 15.669592823542251	-122.75000000000000 29.250000000000000 9.2920494252989627	-122.75000000000000 29.250000000000000 6.2770221859088284	-122.75000000000000 29.250000000000000 5.5292546874690975	-122.75000000000000 29.250000000000000 3.8065182553372630	-122.75000000000000 29.250000000000000 2.6215639543511267	-122.75000000000000 29.250000000000000 2.3170579130958435	-122.75000000000000 29.250000000000000 2.5278783902202968	-122.75000000000000 29.250000000000000 2.5754168814618348	-122.75000000000000 29.250000000000000 3.0575024586542332	-122.75000000000000 29.250000000000000 3.3398420656993806	-122.75000000000000 29.250000000000000 3.4387477764710650	-122.75000000000000 29.250000000000000 3.4184314148460464	-122.75000000000000 29.250000000000000 3.4290873462514124	-122.75000000000000 29.250000000000000 3.8007570842659280	-122.75000000000000 29.250000000000000 3.7996052525394632	-122.75000000000000 29.250000000000000 3.9614182522817001	-122.75000000000000 29.250000000000000 4.1534344597501951
-122.25000000000000 29.250000000000000 9.9073849637978046	-122.25000000000000 29.250000000000000 9.7037635010812657	-122.25000000000000 29.250000000000000 7.9303775648010326	-122.25000000000000 29.250000000000000 8.5440005745837659	-122.25000000000000 29.250000000000000 7.8703297176022105	-122.25000000000000 29.250000000000000 7.0034556309860614	-122.25000000000000 29.250000000000000 5.9577869289584076	-122.25000000000000 29.250000000000000 5.6856177936706445	-122.25000000000000 29.250000000000000 8.1072823580517923	-122.25000000000000 29.250000000000000 10.918315392962564	-122.25000000000000 29.250000000000000 15.033138104008490	-122.25000000000000 29.250000000000000 23.771159467528378	-122.25000000000000 29.250000000000000 24.736374051560833	-122.25000000000000 29.250000000000000 30.897808472838481	-122.25000000000000 29.250000000000000 30.955858708892166	-122.25000000000000 29.250000000000000 32.700933448620738	-122.25000000000000 29.250000000000000 40.781700393594427	-122.25000000000000 29.250000000000000 42.746690737202101	-122.25000000000000 29.250000000000000 41.827530590459077	-122.25000000000000 29.250000000000000 40.543200303200351	-122.25000000000000 29.250000000000000 39.904429264804477	-122.25000000000000 29.250000000000000 39.111165397955247	-122.25000000000000 29.250000000000000 29.848939021091400	-122.25000000000000 29.250000000000000 28.435981314780435	-122.25000000000000 29.250000000000000 29.809222390799224	-122.25000000000000 29.250000000000000 29.771396727456469	-122.25000000000000 29.250000000000000 23.310310408673477	-122.25000000000000 29.250000000000000 22.792284118638388	-122.25000000000000 29.250000000000000 22.884984133821618	-122.25000000000000 29.250000000000000 22.619350046576258	-122.25000000000000 29.250000000000000 28.289048026073335	-122.25000000000000 29.250000000000000 22.605875573627916	-122.25000000000000 29.250000000000000 17.862205158066722	-122.25000000000000 29.250000000000000 10.710959499565071	-122.25000000000000 29.250000000000000 8.4211950654052128	-122.25000000000000 29.250000000000000 6.5280296568570497	-122.25000000000000 29.250000000000000 4.5631028091543593	-122.25000000000000 29.250000000000000 3.5332780813838838	-122.25000000000000 29.250000000000000 2.7655095269660039	-122.25000000000000 29.250000000000000 2.7190845325567761	-122.25000000000000 29.250000000000000 2.8104519738113702	-122.25000000000000 29.250000000000000 2.9292185691152617	-122.25000000000000 29.250000000000000 3.1322078122070041	-122.25000000000000 29.250000000000000 3.3173428179267486	-122.25000000000000 29.250000000000000 3.6852415933716718	-122.25000000000000 29.250000000000000 3.6753472538047736	-122.25000000000000 29.250000000000000 3.7017233917034478	-122.25000000000000 29.250000000000000 3.9403706317933294	-122.25000000000000 29.250000000000000 4.6644389496469305	-122.25000000000000 29.250000000000000 4.8139883300620250
-121.75000000000000 29.250000000000000 8.9545851715570208	-121.75000000000000 29.250000000000000 9.2133470924978464	-121.75000000000000 29.250000000000000 6.9917787101189175	-121.75000000000000 29.250000000000000 7.1939999191868766	-121.75000000000000 29.250000000000000 6.7168039855835566	-121.75000000000000 29.250000000000000 6.0033217267122190	-121.75000000000000 29.250000000000000 5.5054962000452097	-121.75000000000000 29.250000000000000 5.4877049462009717	-121.75000000000000 29.250000000000000 6.7028556219200475	-121.75000000000000 29.250000000000000 9.1101063329075114	-121.75000000000000 29.250000000000000 12.272323398700923	-121.75000000000000 29.250000000000000 18.608734079724542	-121.75000000000000 29.250000000000000 19.589990715202212	-121.75000000000000 29.250000000000000 24.396038166395758	-121.75000000000000 29.250000000000000 25.480444897896511	-121.75000000000000 29.250000000000000 26.499902299167189	-121.75000000000000 29.250000000000000 32.976041537543864	-121.75000000000000 29.250000000000000 33.924248009060371	-121.75000000000000 29.250000000000000 34.346711071032665	-121.75000000000000 29.250000000000000 42.536303750387525	-121.75000000000000 29.250000000000000 43.115838848258811	-121.75000000000000 29.250000000000000 42.034017706685972	-121.75000000000000 29.250000000000000 39.777033755256653	-121.75000000000000 29.250000000000000 39.262297659315784	-121.75000000000000 29.250000000000000 30.964213404145035	-121.75000000000000 29.250000000000000 30.704051704590931	-121.75000000000000 29.250000000000000 31.393704702186319	-121.75000000000000 29.250000000000000 30.664968772531161	-121.75000000000000 29.250000000000000 29.987992843542582	-121.75000000000000 29.250000000000000 29.569959950617775	-121.75000000000000 29.250000000000000 29.303072338647976	-121.75000000000000 29.250000000000000 23.593180865058862	-121.75000000000000 29.250000000000000 18.433685708899400	-121.75000000000000 29.250000000000000 13.398059244867012	-121.75000000000000 29.250000000000000 9.5432522144357428	-121.75000000000000 29.250000000000000 8.4452509337659283	-121.75000000000000 29.250000000000000 5.9661273362819456	-121.75000000000000 29.250000000000000 4.8972483408418706	-121.75000000000000 29.250000000000000 3.5323628092697059	-121.75000000000000 29.250000000000000 2.9048638868867966	-121.75000000000000 29.250000000000000 3.0955007654939060	-121.75000000000000 29.250000000000000 3.1315589251545553	-121.75000000000000 29.250000000000000 3.3256918763647052	-121.75000000000000 29.250000000000000 3.5402674250104069	-121.75000000000000 29.250000000000000 3.6796655028444776	-121.75000000000000 29.250000000000000 3.5115696839556105	-121.75000000000000 29.250000000000000 3.5758439742035608	-121.75000000000000 29.250000000000000 4.5741536249286963	-121.75000000000000 29.250000000000000 4.7335575450592593	-121.75000000000000 29.250000000000000 5.1280721491199461
-121.25000000000000 29.250000000000000 9.9065557168047356	-121.25000000000000 29.250000000000000 9.4434248062541926	-121.25000000000000 29.250000000000000 7.2410086054303342	-121.25000000000000 29.250000000000000 8.4379567610389667	-121.25000000000000 29.250000000000000 7.1841219513997183	-121.25000000000000 29.250000000000000 6.4544365299850508	-121.25000000000000 29.250000000000000 5.5847785249050608	-121.25000000000000 29.250000000000000 5.4265501253898298	-121.25000000000000 29.250000000000000 5.7349030119069280	-121.25000000000000 29.250000000000000 7.6803414297206922	-121.25000000000000 29.250000000000000 9.7376986269998316	-121.25000000000000 29.250000000000000 13.073578493349851	-121.25000000000000 29.250000000000000 16.371835749824537	-121.25000000000000 29.250000000000000 16.728101053734996	-121.25000000000000 29.250000000000000 21.142535818774299	-121.25000000000000 29.250000000000000 21.713469793410543	-121.25000000000000 29.250000000000000 21.972904067607050	-121.25000000000000 29.250000000000000 27.353079017616594	-121.25000000000000 29.250000000000000 28.063201376459013	-121.25000000000000 29.250000000000000 33.742522871382263	-121.25000000000000 29.250000000000000 34.288609344698237	-121.25000000000000 29.250000000000000 41.944099468537246	-121.25000000000000 29.250000000000000 42.221299327009987	-121.25000000000000 29.250000000000000 40.621099730235152	-121.25000000000000 29.250000000000000 40.489349322689947	-121.25000000000000 29.250000000000000 32.203505329056938	-121.25000000000000 29.250000000000000 32.306369214805557	-121.25000000000000 29.250000000000000 31.344114618998379	-121.25000000000000 29.250000000000000 30.527350944441320	-121.25000000000000 29.250000000000000 29.645950054103775	-121.25000000000000 29.250000000000000 29.996499647460645	-121.25000000000000 29.250000000000000 30.199075003939811	-121.25000000000000 29.250000000000000 23.200695141859256	-121.25000000000000 29.250000000000000 14.728880431671927	-121.25000000000000 29.250000000000000 11.800684910704822	-121.25000000000000 29.250000000000000 9.6096880716413171	-121.25000000000000 29.250000000000000 7.3420100597907432	-121.25000000000000 29.250000000000000 6.4137322742943752	-121.25000000000000 29.250000000000000 4.6766495207742578	-121.25000000000000 29.250000000000000 3.5202910267963983	-121.25000000000000 29.250000000000000 3.3040080734184207	-121.25000000000000 29.250000000000000 3.1981881485861869	-121.25000000000000 29.250000000000000 3.8599405431554028	-121.25000000000000 29.250000000000000 3.4124101557450097	-121.25000000000000 29.250000000000000 4.2270319594797341	-121.25000000000000 29.250000000000000 4.3646315409448091	-121.25000000000000 29.250000000000000 4.3425077311569078	-121.25000000000000 29.250000000000000 5.3690665010696605	-121.25000000000000 29.250000000000000 5.3537210702409306	-121.25000000000000 29.250000000000000 5.6945618397563171
-120.75000000000000 29.250000000000000 12.182483561648239	-120.75000000000000 29.250000000000000 9.8036594495538019	-120.75000000000000 29.250000000000000 9.1454022433688511	-120.75000000000000 29.250000000000000 8.8297846048636988	-120.75000000000000 29.250000000000000 8.3481355783986295	-120.75000000000000 29.250000000000000 7.6879587125738604	-120.75000000000000 29.250000000000000 5.6788971540979096	-120.75000000000000 29.250000000000000 5.1831211660430982	-120.75000000000000 29.250000000000000 5.1294580017828366	-120.75000000000000 29.250000000000000 6.7353771533297451	-120.75000000000000 29.250000000000000 8.6778190668559194	-120.75000000000000 29.250000000000000 11.835201869132220	-120.75000000000000 29.250000000000000 12.520612165442762	-120.75000000000000 29.250000000000000 12.981461744925276	-120.75000000000000 29.250000000000000 17.116832767757689	-120.75000000000000 29.250000000000000 17.770852861264224	-120.75000000000000 29.250000000000000 18.388323108735587	-120.75000000000000 29.250000000000000 22.127548582541930	-120.75000000000000 29.250000000000000 22.877923877894478	-120.75000000000000 29.250000000000000 27.712084015050312	-120.75000000000000 29.250000000000000 34.894492742457317	-120.75000000000000 29.250000000000000 35.235141024021573	-120.75000000000000 29.250000000000000 43.367949854719015	-120.75000000000000 29.250000000000000 42.016293609577630	-120.75000000000000 29.250000000000000 33.935935141710807	-120.75000000000000 29.250000000000000 33.378380858592912	-120.75000000000000 29.250000000000000 33.279869303657911	-120.75000000000000 29.250000000000000 32.404858011057449	-120.75000000000000 29.250000000000000 38.798289892133397	-120.75000000000000 29.250000000000000 39.594418688828156	-120.75000000000000 29.250000000000000 39.458589260851078	-120.75000000000000 29.250000000000000 30.989902444639117	-120.75000000000000 29.250000000000000 24.996916000438819	-120.75000000000000 29.250000000000000 18.469240601335123	-120.75000000000000 29.250000000000000 12.863344028333859	-120.75000000000000 29.250000000000000 11.140503176384783	-120.75000000000000 29.250000000000000 9.1159431268583369	-120.75000000000000 29.250000000000000 7.3734054304941949	-120.75000000000000 29.250000000000000 5.8123714376932520	-120.75000000000000 29.250000000000000 4.2940655452923808	-120.75000000000000 29.250000000000000 4.3401544270177670	-120.75000000000000 29.250000000000000 4.0476868268626092	-120.75000000000000 29.250000000000000 4.5512934165671899	-120.75000000000000 29.250000000000000 4.4214282455581184	-120.75000000000000 29.250000000000000 5.0409453586654660	-120.75000000000000 29.250000000000000 5.9859578681677625	-120.75000000000000 29.250000000000000 5.8049893321144168	-120.75000000000000 29.250000000000000 6.3226397956721776	-120.75000000000000 29.250000000000000 7.1142907806857263	-120.75000000000000 29.250000000000000 8.0074735257653753
-120.25000000000000 29.250000000000000 11.037230175900170	-120.25000000000000 29.250000000000000 9.9239692318738442	-120.25000000000000 29.250000000000000 9.7552616929488103	-120.25000000000000 29.250000000000000 7.8860200614627338	-120.25000000000000 29.250000000000000 8.0261477000302648	-120.25000000000000 29.250000000000000 7.7018413062954219	-120.25000000000000 29.250000000000000 6.9910754423339005	-120.25000000000000 29.250000000000000 6.1309732357327054	-120.25000000000000 29.250000000000000 5.5885815940695531	-120.25000000000000 29.250000000000000 7.4476964409525035	-120.25000000000000 29.250000000000000 9.5016481285378216	-120.25000000000000 29.250000000000000 11.100809982889107	-120.25000000000000 29.250000000000000 11.475940414452966	-120.25000000000000 29.250000000000000 11.782245851041584	-120.25000000000000 29.250000000000000 13.240010430362599	-120.25000000000000 29.250000000000000 16.210812398294859	-120.25000000000000 29.250000000000000 16.865626159301694	-120.25000000000000 29.250000000000000 17.401808773433203	-120.25000000000000 29.250000000000000 17.711870311228747	-120.25000000000000 29.250000000000000 22.126669215563979	-120.25000000000000 29.250000000000000 27.660235939320383	-120.25000000000000 29.250000000000000 34.825350103562187	-120.25000000000000 29.250000000000000 43.442608387249919	-120.25000000000000 29.250000000000000 42.614412042379982	-120.25000000000000 29.250000000000000 34.763250766921601	-120.25000000000000 29.250000000000000 34.395224628984003	-120.25000000000000 29.250000000000000 33.956025045333767	-120.25000000000000 29.250000000000000 32.962557075756969	-120.25000000000000 29.250000000000000 33.136140519692923	-120.25000000000000 29.250000000000000 39.814731106601073	-120.25000000000000 29.250000000000000 40.228764905833806	-120.25000000000000 29.250000000000000 32.340067693024430	-120.25000000000000 29.250000000000000 25.232515291858100	-120.25000000000000 29.250000000000000 20.353075185838915	-120.25000000000000 29.250000000000000 15.283485669438829	-120.25000000000000 29.250000000000000 12.220127730533566	-120.25000000000000 29.250000000000000 10.741396243143663	-120.25000000000000 29.250000000000000 9.2714065487584190	-120.25000000000000 29.250000000000000 7.5305415667164217	-120.25000000000000 29.250000000000000 6.0877435101983259	-120.25000000000000 29.250000000000000 6.1424452716313596	-120.25000000000000 29.250000000000000 5.7388810781282071	-120.25000000000000 29.250000000000000 5.7705846104659830	-120.25000000000000 29.250000000000000 5.7514974700099044	-120.25000000000000 29.250000000000000 7.2649581155751957	-120.25000000000000 29.250000000000000 7.0054219571865959	-120.25000000000000 29.250000000000000 6.9186295067203805	-120.25000000000000 29.250000000000000 8.6159977747655621	-120.25000000000000 29.250000000000000 8.8333416876722026	-120.25000000000000 29.250000000000000 11.519454933408355
-119.75000000000000 29.250000000000000 10.325101555353244	-119.75000000000000 29.250000000000000 10.021596294772603	-119.75000000000000 29.250000000000000 7.9564130394080328	-119.75000000000000 29.250000000000000 7.5079689911178553	-119.75000000000000 29.250000000000000 7.7556525327761161	-119.75000000000000 29.250000000000000 7.2654303775825602	-119.75000000000000 29.250000000000000 7.4541880618165353	-119.75000000000000 29.250000000000000 7.3396453743545562	-119.75000000000000 29.250000000000000 6.5501600178005983	-119.75000000000000 29.250000000000000 8.5418461243123929	-119.75000000000000 29.250000000000000 11.426941303930750	-119.75000000000000 29.250000000000000 12.024139271409480	-119.75000000000000 29.250000000000000 12.489237101274371	-119.75000000000000 29.250000000000000 13.472791507040132	-119.75000000000000 29.250000000000000 14.020823214428539	-119.75000000000000 29.250000000000000 15.010504655833342	-119.75000000000000 29.250000000000000 15.457723287574265	-119.75000000000000 29.250000000000000 15.924454570830649	-119.75000000000000 29.250000000000000 16.414342309196712	-119.75000000000000 29.250000000000000 21.182050408365985	-119.75000000000000 29.250000000000000 26.812549491000791	-119.75000000000000 29.250000000000000 34.346294233832914	-119.75000000000000 29.250000000000000 43.862003015633512	-119.75000000000000 29.250000000000000 34.205394556784341	-119.75000000000000 29.250000000000000 34.783129081132877	-119.75000000000000 29.250000000000000 34.207388999513938	-119.75000000000000 29.250000000000000 33.267869651528741	-119.75000000000000 29.250000000000000 34.017088510857249	-119.75000000000000 29.250000000000000 32.050461702653955	-119.75000000000000 29.250000000000000 40.683120715662071	-119.75000000000000 29.250000000000000 41.530490180233393	-119.75000000000000 29.250000000000000 34.301921828559109	-119.75000000000000 29.250000000000000 26.577735417105885	-119.75000000000000 29.250000000000000 20.449380011296864	-119.75000000000000 29.250000000000000 18.772605763085352	-119.75000000000000 29.250000000000000 15.128273350594242	-119.75000000000000 29.250000000000000 12.025517293499393	-119.75000000000000 29.250000000000000 11.711259152029310	-119.75000000000000 29.250000000000000 9.6174104246938530	-119.75000000000000 29.250000000000000 8.3996938146997095	-119.75000000000000 29.250000000000000 7.8160564954406224	-119.75000000000000 29.250000000000000 7.6337700080829149	-119.75000000000000 29.250000000000000 8.3701584468692900	-119.75000000000000 29.250000000000000 8.5122115016081139	-119.75000000000000 29.250000000000000 10.404955871199235	-119.75000000000000 29.250000000000000 9.9775699434550074	-119.75000000000000 29.250000000000000 9.7465587733687862	-119.75000000000000 29.250000000000000 12.565064556281101	-119.75000000000000 29.250000000000000 12.514014122189863	-119.75000000000000 29.250000000000000 15.408432160146665
-119.25000000000000 29.250000000000000 10.153852012065714	-119.25000000000000 29.250000000000000 9.6510887315612077	-119.25000000000000 29.250000000000000 7.5734980584944331	-119.25000000000000 29.250000000000000 8.3984233720024850	-119.25000000000000 29.250000000000000 8.1418104683044472	-119.25000000000000 29.250000000000000 7.9199482685248705	-119.25000000000000 29.250000000000000 8.1654474005412467	-119.25000000000000 29.250000000000000 8.2641459422071915	-119.25000000000000 29.250000000000000 8.4775430507050284	-119.25000000000000 29.250000000000000 11.748090499674730	-119.25000000000000 29.250000000000000 14.382367032412759	-119.25000000000000 29.250000000000000 15.443361576504692	-119.25000000000000 29.250000000000000 15.921975186783852	-119.25000000000000 29.250000000000000 16.287408872689785	-119.25000000000000 29.250000000000000 17.474871161343277	-119.25000000000000 29.250000000000000 17.643879816278226	-119.25000000000000 29.250000000000000 18.272370034719152	-119.25000000000000 29.250000000000000 18.292762576794800	-119.25000000000000 29.250000000000000 18.914981794422207	-119.25000000000000 29.250000000000000 20.162709843961728	-119.25000000000000 29.250000000000000 26.042621921741219	-119.25000000000000 29.250000000000000 34.280212954631075	-119.25000000000000 29.250000000000000 43.160544367971220	-119.25000000000000 29.250000000000000 34.707570293169042	-119.25000000000000 29.250000000000000 34.775495725737365	-119.25000000000000 29.250000000000000 34.571672808735599	-119.25000000000000 29.250000000000000 28.089057457361896	-119.25000000000000 29.250000000000000 32.623971263779097	-119.25000000000000 29.250000000000000 33.129822380816790	-119.25000000000000 29.250000000000000 33.975467355327694	-119.25000000000000 29.250000000000000 34.574159916531606	-119.25000000000000 29.250000000000000 35.040009165091341	-119.25000000000000 29.250000000000000 27.011310690069532	-119.25000000000000 29.250000000000000 24.659594153472558	-119.25000000000000 29.250000000000000 20.291848878797666	-119.25000000000000 29.250000000000000 17.705028425973904	-119.25000000000000 29.250000000000000 15.109836859217566	-119.25000000000000 29.250000000000000 14.572791337052376	-119.25000000000000 29.250000000000000 12.129864603490558	-119.25000000000000 29.250000000000000 11.116235475652644	-119.25000000000000 29.250000000000000 12.101424762602697	-119.25000000000000 29.250000000000000 12.280884147483052	-119.25000000000000 29.250000000000000 12.645599076062545	-119.25000000000000 29.250000000000000 13.095469034494068	-119.25000000000000 29.250000000000000 14.818545720737712	-119.25000000000000 29.250000000000000 14.502264650966003	-119.25000000000000 29.250000000000000 14.496086223978560	-119.25000000000000 29.250000000000000 17.185684321798398	-119.25000000000000 29.250000000000000 16.652883955381800	-119.25000000000000 29.250000000000000 20.200011261582606
-118.75000000000000 29.250000000000000 9.7465288887005102	-118.75000000000000 29.250000000000000 10.434713503566615	-118.75000000000000 29.250000000000000 10.070121849561600	-118.75000000000000 29.250000000000000 9.6038804757192917	-118.75000000000000 29.250000000000000 10.938803085264301	-118.75000000000000 29.250000000000000 10.104226572645540	-118.75000000000000 29.250000000000000 10.177296468930889	-118.75000000000000 29.250000000000000 10.980668564980673	-118.75000000000000 29.250000000000000 10.964156098362601	-118.75000000000000 29.250000000000000 13.646574180697408	-118.75000000000000 29.250000000000000 15.134968444158755	-118.75000000000000 29.250000000000000 18.645698225800491	-118.75000000000000 29.250000000000000 20.079588201036046	-118.75000000000000 29.250000000000000 16.503669210633117	-118.75000000000000 29.250000000000000 17.972959372079409	-118.75000000000000 29.250000000000000 21.680336414297589	-118.75000000000000 29.250000000000000 23.061426920210437	-118.75000000000000 29.250000000000000 23.768041204413137	-118.75000000000000 29.250000000000000 24.503934078090570	-118.75000000000000 29.250000000000000 25.253952792349398	-118.75000000000000 29.250000000000000 26.636408031156616	-118.75000000000000 29.250000000000000 34.761737425864744	-118.75000000000000 29.250000000000000 44.209391102222227	-118.75000000000000 29.250000000000000 35.217886056814628	-118.75000000000000 29.250000000000000 34.525388847052746	-118.75000000000000 29.250000000000000 34.747599074350312	-118.75000000000000 29.250000000000000 27.458426349532495	-118.75000000000000 29.250000000000000 26.889962366646778	-118.75000000000000 29.250000000000000 26.495254574606765	-118.75000000000000 29.250000000000000 33.279572117307815	-118.75000000000000 29.250000000000000 34.433059383245336	-118.75000000000000 29.250000000000000 35.919894894516226	-118.75000000000000 29.250000000000000 27.112073216078080	-118.75000000000000 29.250000000000000 24.795668102583221	-118.75000000000000 29.250000000000000 23.218278432919082	-118.75000000000000 29.250000000000000 19.277850872963946	-118.75000000000000 29.250000000000000 18.151618309666844	-118.75000000000000 29.250000000000000 16.805561262319625	-118.75000000000000 29.250000000000000 14.457489722076268	-118.75000000000000 29.250000000000000 14.569753744983149	-118.75000000000000 29.250000000000000 16.064354458116163	-118.75000000000000 29.250000000000000 17.795627671289015	-118.75000000000000 29.250000000000000 20.784795060379444	-118.75000000000000 29.250000000000000 20.522996267702776	-118.75000000000000 29.250000000000000 20.790790919193114	-118.75000000000000 29.250000000000000 20.088560996922912	-118.75000000000000 29.250000000000000 21.945740643454634	-118.75000000000000 29.250000000000000 23.053420708659697	-118.75000000000000 29.250000000000000 21.406351491616924	-118.75000000000000 29.250000000000000 25.075472517277291
-118.25000000000000 29.250000000000000 13.081315936225117	-118.25000000000000 29.250000000000000 14.287532274357462	-118.25000000000000 29.250000000000000 11.806235872302370	-118.25000000000000 29.250000000000000 13.495093463366084	-118.25000000000000 29.250000000000000 14.649499862135956	-118.25000000000000 29.250000000000000 12.984265784669400	-118.25000000000000 29.250000000000000 12.400269035559349	-118.25000000000000 29.250000000000000 13.461456483999612	-118.25000000000000 29.250000000000000 13.418651813231367	-118.25000000000000 29.250000000000000 12.821596275841273	-118.25000000000000 29.250000000000000 19.716370457567365	-118.25000000000000 29.250000000000000 19.976072130112609	-118.25000000000000 29.250000000000000 16.548218193952479	-118.25000000000000 29.250000000000000 18.639139224916232	-118.25000000000000 29.250000000000000 17.367264129434716	-118.25000000000000 29.250000000000000 22.309147636366959	-118.25000000000000 29.250000000000000 24.127386640598690	-118.25000000000000 29.250000000000000 24.704663876961515	-118.25000000000000 29.250000000000000 25.430346943106628	-118.25000000000000 29.250000000000000 25.933623615425272	-118.25000000000000 29.250000000000000 28.685169894013413	-118.25000000000000 29.250000000000000 35.547506108468824	-118.25000000000000 29.250000000000000 45.190451348713360	-118.25000000000000 29.250000000000000 35.908427209397743	-118.25000000000000 29.250000000000000 35.945346067775048	-118.25000000000000 29.250000000000000 31.504688276689041	-118.25000000000000 29.250000000000000 24.762244282727039	-118.25000000000000 29.250000000000000 22.491489855921330	-118.25000000000000 29.250000000000000 27.501550800622013	-118.25000000000000 29.250000000000000 28.472423377927473	-118.25000000000000 29.250000000000000 28.811558100787391	-118.25000000000000 29.250000000000000 33.572253074524767	-118.25000000000000 29.250000000000000 25.355120977049069	-118.25000000000000 29.250000000000000 24.610080285067450	-118.25000000000000 29.250000000000000 24.250930760885847	-118.25000000000000 29.250000000000000 22.402535307314160	-118.25000000000000 29.250000000000000 20.097634753609292	-118.25000000000000 29.250000000000000 20.909928904967771	-118.25000000000000 29.250000000000000 18.061014226383843	-118.25000000000000 29.250000000000000 19.026105632289550	-118.25000000000000 29.250000000000000 21.212891143833929	-118.25000000000000 29.250000000000000 24.448987182235317	-118.25000000000000 29.250000000000000 28.665796875374795	-118.25000000000000 29.250000000000000 28.620654946805864	-118.25000000000000 29.250000000000000 29.216841556233177	-118.25000000000000 29.250000000000000 27.398151999256264	-118.25000000000000 29.250000000000000 31.075524131307173	-118.25000000000000 29.250000000000000 32.671345784267182	-118.25000000000000 29.250000000000000 32.903938716986445	-118.25000000000000 29.250000000000000 30.492273127385911
-117.75000000000000 29.250000000000000 16.735019567344214	-117.75000000000000 29.250000000000000 18.011058968161095	-117.75000000000000 29.250000000000000 14.266420797261935	-117.75000000000000 29.250000000000000 15.251318116656472	-117.75000000000000 29.250000000000000 17.109839432329967	-117.75000000000000 29.250000000000000 17.187967360906505	-117.75000000000000 29.250000000000000 16.784868479125986	-117.75000000000000 29.250000000000000 15.828994757836137	-117.75000000000000 29.250000000000000 13.973306982131700	-117.75000000000000 29.250000000000000 13.412290123604224	-117.75000000000000 29.250000000000000 18.137836170941437	-117.75000000000000 29.250000000000000 14.929606131747805	-117.75000000000000 29.250000000000000 14.962403291250938	-117.75000000000000 29.250000000000000 16.378889710075914	-117.75000000000000 29.250000000000000 18.465303481558131	-117.75000000000000 29.250000000000000 19.611902364862335	-117.75000000000000 29.250000000000000 19.518587786271873	-117.75000000000000 29.250000000000000 20.671584684420349	-117.75000000000000 29.250000000000000 26.429278633633331	-117.75000000000000 29.250000000000000 22.778057711402703	-117.75000000000000 29.250000000000000 28.876279259115311	-117.75000000000000 29.250000000000000 37.732202432024046	-117.75000000000000 29.250000000000000 37.859130061672516	-117.75000000000000 29.250000000000000 36.425223432643520	-117.75000000000000 29.250000000000000 32.066416669323623	-117.75000000000000 29.250000000000000 32.251047710465741	-117.75000000000000 29.250000000000000 25.306499524165130	-117.75000000000000 29.250000000000000 19.211211578717773	-117.75000000000000 29.250000000000000 23.027300597136868	-117.75000000000000 29.250000000000000 28.110883943785190	-117.75000000000000 29.250000000000000 29.097116217711132	-117.75000000000000 29.250000000000000 28.087981562049396	-117.75000000000000 29.250000000000000 25.460468864223259	-117.75000000000000 29.250000000000000 24.911477125677880	-117.75000000000000 29.250000000000000 28.930554271192687	-117.75000000000000 29.250000000000000 23.325775591444625	-117.75000000000000 29.250000000000000 24.081204215406647	-117.75000000000000 29.250000000000000 24.860328722155487	-117.75000000000000 29.250000000000000 23.070421491102227	-117.75000000000000 29.250000000000000 24.894627498822146	-117.75000000000000 29.250000000000000 30.282752630586661	-117.75000000000000 29.250000000000000 33.586347928755785	-117.75000000000000 29.250000000000000 35.199097808531420	-117.75000000000000 29.250000000000000 35.491887339857669	-117.75000000000000 29.250000000000000 43.003990604950644	-117.75000000000000 29.250000000000000 41.615508756981278	-117.75000000000000 29.250000000000000 48.422402425213065	-117.75000000000000 29.250000000000000 46.155360068662496	-117.75000000000000 29.250000000000000 46.434879398932701	-117.75000000000000 29.250000000000000 42.488063671573990
-117.25000000000000 29.250000000000000 16.512533146477875	-117.25000000000000 29.250000000000000 18.679306307831123	-117.25000000000000 29.250000000000000 17.062838927452106	-117.25000000000000 29.250000000000000 16.801245234440788	-117.25000000000000 29.250000000000000 17.432335090319643	-117.25000000000000 29.250000000000000 20.937151959885494	-117.25000000000000 29.250000000000000 21.487414818945275	-117.25000000000000 29.250000000000000 18.837079346639459	-117.25000000000000 29.250000000000000 14.389763558865736	-117.25000000000000 29.250000000000000 13.280710040887682	-117.25000000000000 29.250000000000000 15.536245115309075	-117.25000000000000 29.250000000000000 13.022253463937750	-117.25000000000000 29.250000000000000 13.002688931905810	-117.25000000000000 29.250000000000000 14.417482294308654	-117.25000000000000 29.250000000000000 13.831290408430903	-117.25000000000000 29.250000000000000 14.243644817388557	-117.25000000000000 29.250000000000000 14.660269239856468	-117.25000000000000 29.250000000000000 17.519226237611370	-117.25000000000000 29.250000000000000 21.669101940344788	-117.25000000000000 29.250000000000000 19.317862521146886	-117.25000000000000 29.250000000000000 26.646868051461173	-117.25000000000000 29.250000000000000 31.179160259930768	-117.25000000000000 29.250000000000000 36.447352137750073	-117.25000000000000 29.250000000000000 31.147808144800671	-117.25000000000000 29.250000000000000 29.939085028314910	-117.25000000000000 29.250000000000000 31.205267936062956	-117.25000000000000 29.250000000000000 24.631767740486726	-117.25000000000000 29.250000000000000 19.613110906333922	-117.25000000000000 29.250000000000000 19.926248835997317	-117.25000000000000 29.250000000000000 28.632674914211119	-117.25000000000000 29.250000000000000 28.602202074622859	-117.25000000000000 29.250000000000000 26.322452916661188	-117.25000000000000 29.250000000000000 30.151547095239827	-117.25000000000000 29.250000000000000 29.819731596523859	-117.25000000000000 29.250000000000000 30.340973562026839	-117.25000000000000 29.250000000000000 25.447318485383636	-117.25000000000000 29.250000000000000 27.603393103277636	-117.25000000000000 29.250000000000000 29.796881226407596	-117.25000000000000 29.250000000000000 31.887288537065675	-117.25000000000000 29.250000000000000 37.891685938240933	-117.25000000000000 29.250000000000000 41.899997421369989	-117.25000000000000 29.250000000000000 47.882291896419900	-117.25000000000000 29.250000000000000 52.844145511068433	-117.25000000000000 29.250000000000000 54.085268654309878	-117.25000000000000 29.250000000000000 54.632714563652776	-117.25000000000000 29.250000000000000 54.353779092840504	-117.25000000000000 29.250000000000000 65.327165142574188	-117.25000000000000 29.250000000000000 63.307439837349470	-117.25000000000000 29.250000000000000 63.680648194571198	-117.25000000000000 29.250000000000000 68.905134446130873
-116.75000000000000 29.250000000000000 17.677998277893639	-116.75000000000000 29.250000000000000 19.618739914544417	-116.75000000000000 29.250000000000000 17.983833638496833	-116.75000000000000 29.250000000000000 18.220620431220077	-116.75000000000000 29.250000000000000 23.233482326909254	-116.75000000000000 29.250000000000000 25.350155877410320	-116.75000000000000 29.250000000000000 26.195240530740044	-116.75000000000000 29.250000000000000 20.063797168136336	-116.75000000000000 29.250000000000000 17.702972460686514	-116.75000000000000 29.250000000000000 14.072642189404180	-116.75000000000000 29.250000000000000 11.997611956486024	-116.75000000000000 29.250000000000000 12.319477276615569	-116.75000000000000 29.250000000000000 11.655126731242305	-116.75000000000000 29.250000000000000 10.993290410266622	-116.75000000000000 29.250000000000000 10.178123439277126	-116.75000000000000 29.250000000000000 12.938717032609198	-116.75000000000000 29.250000000000000 13.160418072951442	-116.75000000000000 29.250000000000000 15.485787748498380	-116.75000000000000 29.250000000000000 18.468550421095383	-116.75000000000000 29.250000000000000 16.565293769662230	-116.75000000000000 29.250000000000000 22.653690048874321	-116.75000000000000 29.250000000000000 27.530601922644482	-116.75000000000000 29.250000000000000 34.042400677569447	-116.75000000000000 29.250000000000000 31.092325757573960	-116.75000000000000 29.250000000000000 27.579667099883274	-116.75000000000000 29.250000000000000 28.748913706680028	-116.75000000000000 29.250000000000000 27.110448670036401	-116.75000000000000 29.250000000000000 21.440243470105802	-116.75000000000000 29.250000000000000 21.074724856134729	-116.75000000000000 29.250000000000000 26.710327050633893	-116.75000000000000 29.250000000000000 27.870716743496274	-116.75000000000000 29.250000000000000 26.235327661747494	-116.75000000000000 29.250000000000000 30.870095318899011	-116.75000000000000 29.250000000000000 29.876974426294570	-116.75000000000000 29.250000000000000 30.380545103454018	-116.75000000000000 29.250000000000000 31.724591450143329	-116.75000000000000 29.250000000000000 34.590595904753904	-116.75000000000000 29.250000000000000 42.089797539333041	-116.75000000000000 29.250000000000000 45.969677683785036	-116.75000000000000 29.250000000000000 53.978259563584643	-116.75000000000000 29.250000000000000 64.438165907166407	-116.75000000000000 29.250000000000000 65.645934215633858	-116.75000000000000 29.250000000000000 80.430082436924167	-116.75000000000000 29.250000000000000 81.626724642829458	-116.75000000000000 29.250000000000000 79.287626830643461	-116.75000000000000 29.250000000000000 78.353414229275046	-116.75000000000000 29.250000000000000 85.243941358356309	-116.75000000000000 29.250000000000000 84.940548521824368	-116.75000000000000 29.250000000000000 91.228581278075310	-116.75000000000000 29.250000000000000 91.643886328646872
-116.25000000000000 29.250000000000000 23.401557983008622	-116.25000000000000 29.250000000000000 24.253215056152442	-116.25000000000000 29.250000000000000 23.013307600563284	-116.25000000000000 29.250000000000000 28.917965023814894	-116.25000000000000 29.250000000000000 31.520252873744326	-116.25000000000000 29.250000000000000 31.473384211933855	-116.25000000000000 29.250000000000000 35.162982135417103	-116.25000000000000 29.250000000000000 26.583960335931316	-116.25000000000000 29.250000000000000 24.582990533159219	-116.25000000000000 29.250000000000000 16.874160787200122	-116.25000000000000 29.250000000000000 12.544859487706164	-116.25000000000000 29.250000000000000 12.693709912715885	-116.25000000000000 29.250000000000000 12.225866749578678	-116.25000000000000 29.250000000000000 10.332586706392803	-116.25000000000000 29.250000000000000 10.132184388119338	-116.25000000000000 29.250000000000000 11.392844279121215	-116.25000000000000 29.250000000000000 13.653126233174303	-116.25000000000000 29.250000000000000 14.198353719436575	-116.25000000000000 29.250000000000000 17.366242205985884	-116.25000000000000 29.250000000000000 16.548878304034044	-116.25000000000000 29.250000000000000 19.889786216633897	-116.25000000000000 29.250000000000000 27.548025704180581	-116.25000000000000 29.250000000000000 31.404114980430169	-116.25000000000000 29.250000000000000 28.411281004711078	-116.25000000000000 29.250000000000000 29.525049182260865	-116.25000000000000 29.250000000000000 29.199890904834358	-116.25000000000000 29.250000000000000 28.243154976921225	-116.25000000000000 29.250000000000000 22.530170640743655	-116.25000000000000 29.250000000000000 23.267789172649955	-116.25000000000000 29.250000000000000 24.379752824746777	-116.25000000000000 29.250000000000000 29.091632045001550	-116.25000000000000 29.250000000000000 29.361667379271534	-116.25000000000000 29.250000000000000 29.602905381905522	-116.25000000000000 29.250000000000000 31.084073407836431	-116.25000000000000 29.250000000000000 31.960112237248016	-116.25000000000000 29.250000000000000 35.151612868019647	-116.25000000000000 29.250000000000000 43.722768514986839	-116.25000000000000 29.250000000000000 60.976683675895288	-116.25000000000000 29.250000000000000 63.067561594037130	-116.25000000000000 29.250000000000000 77.461512412347417	-116.25000000000000 29.250000000000000 94.337259979753028	-116.25000000000000 29.250000000000000 96.645173735544020	-116.25000000000000 29.250000000000000 113.27916414228380	-116.25000000000000 29.250000000000000 114.58241890165230	-116.25000000000000 29.250000000000000 115.11121349689817	-116.25000000000000 29.250000000000000 115.45883636540627	-116.25000000000000 29.250000000000000 130.98109807087329	-116.25000000000000 29.250000000000000 130.24753599073415	-116.25000000000000 29.250000000000000 128.61112840395353	-116.25000000000000 29.250000000000000 128.47061516446891
-115.75000000000000 29.250000000000000 34.681559241915288	-115.75000000000000 29.250000000000000 36.258726501553227	-115.75000000000000 29.250000000000000 36.524596866512731	-115.75000000000000 29.250000000000000 40.765151763861816	-115.75000000000000 29.250000000000000 42.171183673395809	-115.75000000000000 29.250000000000000 45.557994734034480	-115.75000000000000 29.250000000000000 47.117822553051411	-115.75000000000000 29.250000000000000 42.659813469905124	-115.75000000000000 29.250000000000000 33.294791508605712	-115.75000000000000 29.250000000000000 24.374128997332708	-115.75000000000000 29.250000000000000 19.307143330036734	-115.75000000000000 29.250000000000000 16.234830337408965	-115.75000000000000 29.250000000000000 15.513236824020007	-115.75000000000000 29.250000000000000 15.511486151005009	-115.75000000000000 29.250000000000000 12.381353597358713	-115.75000000000000 29.250000000000000 13.294727327104642	-115.75000000000000 29.250000000000000 13.831823516924910	-115.75000000000000 29.250000000000000 15.440964978907306	-115.75000000000000 29.250000000000000 18.961107916281488	-115.75000000000000 29.250000000000000 16.107698956208779	-115.75000000000000 29.250000000000000 24.470891628698020	-115.75000000000000 29.250000000000000 30.360893591302485	-115.75000000000000 29.250000000000000 33.682896901141497	-115.75000000000000 29.250000000000000 31.808049777348881	-115.75000000000000 29.250000000000000 33.180725165434986	-115.75000000000000 29.250000000000000 33.106791417571962	-115.75000000000000 29.250000000000000 33.061965164402096	-115.75000000000000 29.250000000000000 24.261142104887877	-115.75000000000000 29.250000000000000 23.994782601092343	-115.75000000000000 29.250000000000000 25.766132321192753	-115.75000000000000 29.250000000000000 29.735794789613131	-115.75000000000000 29.250000000000000 33.425872328406321	-115.75000000000000 29.250000000000000 28.550604978408003	-115.75000000000000 29.250000000000000 36.442894974426061	-115.75000000000000 29.250000000000000 37.703392349524123	-115.75000000000000 29.250000000000000 38.246400521324318	-115.75000000000000 29.250000000000000 51.814363726121393	-115.75000000000000 29.250000000000000 84.859797331157722	-115.75000000000000 29.250000000000000 107.75075633460953	-115.75000000000000 29.250000000000000 129.32017188390390	-115.75000000000000 29.250000000000000 154.09419227821002	-115.75000000000000 29.250000000000000 157.33301664969579	-115.75000000000000 29.250000000000000 185.50576959001461	-115.75000000000000 29.250000000000000 182.26156486316904	-115.75000000000000 29.250000000000000 176.81741030213925	-115.75000000000000 29.250000000000000 179.62522188950646	-115.75000000000000 29.250000000000000 200.81438919536453	-115.75000000000000 29.250000000000000 198.08143166115019	-115.75000000000000 29.250000000000000 198.32826837100097	-115.75000000000000 29.250000000000000 202.40129469219070
-115.25000000000000 29.250000000000000 43.727450668414299	-115.25000000000000 29.250000000000000 45.675705877976291	-115.25000000000000 29.250000000000000 45.939635007282810	-115.25000000000000 29.250000000000000 48.641379183742082	-115.25000000000000 29.250000000000000 49.996988547206278	-115.25000000000000 29.250000000000000 52.241492151889304	-115.25000000000000 29.250000000000000 54.787356459585617	-115.25000000000000 29.250000000000000 50.763673323600209	-115.25000000000000 29.250000000000000 42.497683475630929	-115.25000000000000 29.250000000000000 33.331103160578536	-115.25000000000000 29.250000000000000 30.426519121582455	-115.25000000000000 29.250000000000000 25.608942105615753	-115.25000000000000 29.250000000000000 25.716479404288801	-115.25000000000000 29.250000000000000 24.079119988964749	-115.25000000000000 29.250000000000000 19.154006124845704	-115.25000000000000 29.250000000000000 22.978102351976830	-115.25000000000000 29.250000000000000 22.144692122711124	-115.25000000000000 29.250000000000000 22.225046595520961	-115.25000000000000 29.250000000000000 25.066285352627524	-115.25000000000000 29.250000000000000 23.939964551737145	-115.25000000000000 29.250000000000000 31.447312349251501	-115.25000000000000 29.250000000000000 37.421172365894570	-115.25000000000000 29.250000000000000 36.717742211624333	-115.25000000000000 29.250000000000000 38.107599836557164	-115.25000000000000 29.250000000000000 39.644763045905975	-115.25000000000000 29.250000000000000 44.004327963870772	-115.25000000000000 29.250000000000000 45.264742827268286	-115.25000000000000 29.250000000000000 38.219195077496842	-115.25000000000000 29.250000000000000 33.899641351960874	-115.25000000000000 29.250000000000000 31.323655433603918	-115.25000000000000 29.250000000000000 33.555466176738754	-115.25000000000000 29.250000000000000 33.924087387053198	-115.25000000000000 29.250000000000000 30.413655286313226	-115.25000000000000 29.250000000000000 39.797953157515451	-115.25000000000000 29.250000000000000 42.811435868336382	-115.25000000000000 29.250000000000000 42.254650119889000	-115.25000000000000 29.250000000000000 58.261229426129368	-115.25000000000000 29.250000000000000 113.74797596801757	-115.25000000000000 29.250000000000000 156.92814900713597	-115.25000000000000 29.250000000000000 195.46433250923255	-115.25000000000000 29.250000000000000 209.06531326966936	-115.25000000000000 29.250000000000000 235.15049857631271	-115.25000000000000 29.250000000000000 270.26289312493844	-115.25000000000000 29.250000000000000 267.01465714509925	-115.25000000000000 29.250000000000000 257.82089880682315	-115.25000000000000 29.250000000000000 255.10494473059208	-115.25000000000000 29.250000000000000 264.10575959713157	-115.25000000000000 29.250000000000000 255.32186444809730	-115.25000000000000 29.250000000000000 255.70719446859439	-115.25000000000000 29.250000000000000 264.30528239795456
-114.75000000000000 29.250000000000000 56.681886145884683	-114.75000000000000 29.250000000000000 61.190789794838217	-114.75000000000000 29.250000000000000 61.451230160531047	-114.75000000000000 29.250000000000000 64.857222080639630	-114.75000000000000 29.250000000000000 64.026141407506174	-114.75000000000000 29.250000000000000 68.566797589614794	-114.75000000000000 29.250000000000000 73.199577783433256	-114.75000000000000 29.250000000000000 68.578312592486668	-114.75000000000000 29.250000000000000 54.271595489332753	-114.75000000000000 29.250000000000000 47.245362271345869	-114.75000000000000 29.250000000000000 36.579755772186502	-114.75000000000000 29.250000000000000 34.564417065120097	-114.75000000000000 29.250000000000000 35.459952740961448	-114.75000000000000 29.250000000000000 30.680404890320240	-114.75000000000000 29.250000000000000 28.956998607839861	-114.75000000000000 29.250000000000000 32.325577544147372	-114.75000000000000 29.250000000000000 31.449585357594781	-114.75000000000000 29.250000000000000 37.421206176160659	-114.75000000000000 29.250000000000000 38.581144922147693	-114.75000000000000 29.250000000000000 39.452892265653738	-114.75000000000000 29.250000000000000 40.360628685054266	-114.75000000000000 29.250000000000000 49.850311157388482	-114.75000000000000 29.250000000000000 46.209730089206666	-114.75000000000000 29.250000000000000 48.991439875549254	-114.75000000000000 29.250000000000000 49.867639121749889	-114.75000000000000 29.250000000000000 53.559858371854872	-114.75000000000000 29.250000000000000 54.445986122687131	-114.75000000000000 29.250000000000000 48.375098276332110	-114.75000000000000 29.250000000000000 44.138741614184426	-114.75000000000000 29.250000000000000 41.873980977338839	-114.75000000000000 29.250000000000000 41.082816692646624	-114.75000000000000 29.250000000000000 31.482241529516177	-114.75000000000000 29.250000000000000 29.116328309590248	-114.75000000000000 29.250000000000000 36.086439231267512	-114.75000000000000 29.250000000000000 38.325780040827922	-114.75000000000000 29.250000000000000 44.923519788517169	-114.75000000000000 29.250000000000000 58.095443248112346	-114.75000000000000 29.250000000000000 122.75953479940158	-114.75000000000000 29.250000000000000 128.11811269316388	-114.75000000000000 29.250000000000000 158.79226321319464	-114.75000000000000 29.250000000000000 190.33342048361561	-114.75000000000000 29.250000000000000 189.47369555921836	-114.75000000000000 29.250000000000000 219.64220657801283	-114.75000000000000 29.250000000000000 223.44786420372981	-114.75000000000000 29.250000000000000 217.51724293793691	-114.75000000000000 29.250000000000000 222.15800037916449	-114.75000000000000 29.250000000000000 227.21123481471724	-114.75000000000000 29.250000000000000 227.13117967928008	-114.75000000000000 29.250000000000000 233.91521471341557	-114.75000000000000 29.250000000000000 242.23746137922342
-114.25000000000000 29.250000000000000 83.028890838175101	-114.25000000000000 29.250000000000000 84.364156346255584	-114.25000000000000 29.250000000000000 82.259996035820251	-114.25000000000000 29.250000000000000 85.689548426910122	-114.25000000000000 29.250000000000000 85.365726763198893	-114.25000000000000 29.250000000000000 90.465723822927458	-114.25000000000000 29.250000000000000 95.583677611538008	-114.25000000000000 29.250000000000000 96.709534637231300	-114.25000000000000 29.250000000000000 79.016369066453677	-114.25000000000000 29.250000000000000 74.681013527099950	-114.25000000000000 29.250000000000000 73.400239213693865	-114.25000000000000 29.250000000000000 55.767763318694023	-114.25000000000000 29.250000000000000 52.741316668319236	-114.25000000000000 29.250000000000000 45.421841337854794	-114.25000000000000 29.250000000000000 34.022164854040632	-114.25000000000000 29.250000000000000 38.439817593305783	-114.25000000000000 29.250000000000000 41.959136987632526	-114.25000000000000 29.250000000000000 47.276694705015004	-114.25000000000000 29.250000000000000 49.389787500014108	-114.25000000000000 29.250000000000000 49.535205967014186	-114.25000000000000 29.250000000000000 50.006493035766624	-114.25000000000000 29.250000000000000 61.777907385904498	-114.25000000000000 29.250000000000000 60.771870568827978	-114.25000000000000 29.250000000000000 62.711035702321475	-114.25000000000000 29.250000000000000 64.889940588231525	-114.25000000000000 29.250000000000000 64.572740893396627	-114.25000000000000 29.250000000000000 66.889928751377141	-114.25000000000000 29.250000000000000 64.566413954110814	-114.25000000000000 29.250000000000000 57.640805028234034	-114.25000000000000 29.250000000000000 52.678711391339206	-114.25000000000000 29.250000000000000 53.161339819847008	-114.25000000000000 29.250000000000000 38.855650889540122	-114.25000000000000 29.250000000000000 36.979781735369606	-114.25000000000000 29.250000000000000 41.104389794864723	-114.25000000000000 29.250000000000000 35.721352676927147	-114.25000000000000 29.250000000000000 54.921753054407972	-114.25000000000000 29.250000000000000 70.329322177439920	-114.25000000000000 29.250000000000000 152.36982833017365	-114.25000000000000 29.250000000000000 173.49323015821744	-114.25000000000000 29.250000000000000 217.33020099963855	-114.25000000000000 29.250000000000000 236.15518699425357	-114.25000000000000 29.250000000000000 270.67542676298444	-114.25000000000000 29.250000000000000 295.24655356540518	-114.25000000000000 29.250000000000000 292.98751619702915	-114.25000000000000 29.250000000000000 292.40018087881134	-114.25000000000000 29.250000000000000 296.85113792266839	-114.25000000000000 29.250000000000000 304.37606619006471	-114.25000000000000 29.250000000000000 308.32092633112251	-114.25000000000000 29.250000000000000 316.36455739529629	-114.25000000000000 29.250000000000000 352.28951621578364
-113.75000000000000 29.250000000000000 98.857340673443943	-113.75000000000000 29.250000000000000 98.498529390723107	-113.75000000000000 29.250000000000000 92.856278639843950	-113.75000000000000 29.250000000000000 93.524674115991800	-113.75000000000000 29.250000000000000 111.56246407310756	-113.75000000000000 29.250000000000000 115.11856465480690	-113.75000000000000 29.250000000000000 98.332544461603902	-113.75000000000000 29.250000000000000 99.196676607286832	-113.75000000000000 29.250000000000000 101.43228033135921	-113.75000000000000 29.250000000000000 102.72664999890500	-113.75000000000000 29.250000000000000 104.55932801910360	-113.75000000000000 29.250000000000000 99.495371139560888	-113.75000000000000 29.250000000000000 78.346969070458726	-113.75000000000000 29.250000000000000 77.122577556838536	-113.75000000000000 29.250000000000000 72.139199184117615	-113.75000000000000 29.250000000000000 68.294556227170006	-113.75000000000000 29.250000000000000 66.019671037887719	-113.75000000000000 29.250000000000000 64.623840536770118	-113.75000000000000 29.250000000000000 60.363299369159350	-113.75000000000000 29.250000000000000 59.199220704715700	-113.75000000000000 29.250000000000000 56.151058147453988	-113.75000000000000 29.250000000000000 62.691852418616200	-113.75000000000000 29.250000000000000 55.570105436404376	-113.75000000000000 29.250000000000000 59.957204081506667	-113.75000000000000 29.250000000000000 64.339041646815943	-113.75000000000000 29.250000000000000 65.669447093009509	-113.75000000000000 29.250000000000000 82.959608538128279	-113.75000000000000 29.250000000000000 77.604250374681314	-113.75000000000000 29.250000000000000 72.720514569965644	-113.75000000000000 29.250000000000000 68.151242557456300	-113.75000000000000 29.250000000000000 69.083266537071339	-113.75000000000000 29.250000000000000 49.876279994120274	-113.75000000000000 29.250000000000000 50.608658050524163	-113.75000000000000 29.250000000000000 46.222419897653559	-113.75000000000000 29.250000000000000 52.549191075123431	-113.75000000000000 29.250000000000000 70.290892068361430	-113.75000000000000 29.250000000000000 87.915031353300606	-113.75000000000000 29.250000000000000 160.83045409383507	-113.75000000000000 29.250000000000000 184.73540977088874	-113.75000000000000 29.250000000000000 218.46502927234937	-113.75000000000000 29.250000000000000 266.68056856425312	-113.75000000000000 29.250000000000000 287.45345591627154	-113.75000000000000 29.250000000000000 314.54915306495622	-113.75000000000000 29.250000000000000 321.85390739372320	-113.75000000000000 29.250000000000000 369.27944242674636	-113.75000000000000 29.250000000000000 371.80610320104273	-113.75000000000000 29.250000000000000 375.84312364309341	-113.75000000000000 29.250000000000000 378.76421449403267	-113.75000000000000 29.250000000000000 385.75461351100029	-113.75000000000000 29.250000000000000 415.37185553635766
-113.25000000000000 29.250000000000000 97.427335955866056	-113.25000000000000 29.250000000000000 101.22468139747471	-113.25000000000000 29.250000000000000 124.27305800771614	-113.25000000000000 29.250000000000000 131.54177525458795	-113.25000000000000 29.250000000000000 132.28415283857913	-113.25000000000000 29.250000000000000 135.71016244576518	-113.25000000000000 29.250000000000000 140.71712432438281	-113.25000000000000 29.250000000000000 139.15385130158825	-113.25000000000000 29.250000000000000 138.85437813486752	-113.25000000000000 29.250000000000000 141.75911130461853	-113.25000000000000 29.250000000000000 142.16656202233668	-113.25000000000000 29.250000000000000 135.21266164979042	-113.25000000000000 29.250000000000000 129.50228198357399	-113.25000000000000 29.250000000000000 102.90329171786246	-113.25000000000000 29.250000000000000 97.547595198716223	-113.25000000000000 29.250000000000000 93.783155874480471	-113.25000000000000 29.250000000000000 95.103004704790123	-113.25000000000000 29.250000000000000 99.592596903446335	-113.25000000000000 29.250000000000000 94.210214387487596	-113.25000000000000 29.250000000000000 90.222003640887451	-113.25000000000000 29.250000000000000 84.692941050568905	-113.25000000000000 29.250000000000000 67.650320428997986	-113.25000000000000 29.250000000000000 61.709987502945495	-113.25000000000000 29.250000000000000 62.639896946389804	-113.25000000000000 29.250000000000000 62.714357701348035	-113.25000000000000 29.250000000000000 66.266594595322161	-113.25000000000000 29.250000000000000 77.323037349577916	-113.25000000000000 29.250000000000000 71.520709847038290	-113.25000000000000 29.250000000000000 63.433228279329185	-113.25000000000000 29.250000000000000 60.003474428839027	-113.25000000000000 29.250000000000000 62.359192071969282	-113.25000000000000 29.250000000000000 61.318737651002934	-113.25000000000000 29.250000000000000 63.223359608112098	-113.25000000000000 29.250000000000000 57.314170190335346	-113.25000000000000 29.250000000000000 77.355763484633414	-113.25000000000000 29.250000000000000 78.222454871860577	-113.25000000000000 29.250000000000000 99.549630288870446	-113.25000000000000 29.250000000000000 129.96356984556817	-113.25000000000000 29.250000000000000 138.40848246638555	-113.25000000000000 29.250000000000000 185.78125772475693	-113.25000000000000 29.250000000000000 196.62071247497286	-113.25000000000000 29.250000000000000 213.32285496096839	-113.25000000000000 29.250000000000000 234.10339363958792	-113.25000000000000 29.250000000000000 269.68881900371292	-113.25000000000000 29.250000000000000 274.49354672196085	-113.25000000000000 29.250000000000000 277.66956083009688	-113.25000000000000 29.250000000000000 281.51864065367636	-113.25000000000000 29.250000000000000 285.24626921763991	-113.25000000000000 29.250000000000000 318.16208094854551	-113.25000000000000 29.250000000000000 319.46011118421393
-112.75000000000000 29.250000000000000 82.460243421858650	-112.75000000000000 29.250000000000000 86.274566708232655	-112.75000000000000 29.250000000000000 103.75643787270754	-112.75000000000000 29.250000000000000 110.86877769910828	-112.75000000000000 29.250000000000000 113.65133568174345	-112.75000000000000 29.250000000000000 123.03839350473709	-112.75000000000000 29.250000000000000 131.95511181672279	-112.75000000000000 29.250000000000000 136.14542359100219	-112.75000000000000 29.250000000000000 142.80889033300735	-112.75000000000000 29.250000000000000 154.22483379938708	-112.75000000000000 29.250000000000000 155.78867177149209	-112.75000000000000 29.250000000000000 151.89447671531312	-112.75000000000000 29.250000000000000 144.84571437581329	-112.75000000000000 29.250000000000000 138.93985399594055	-112.75000000000000 29.250000000000000 138.12247989190857	-112.75000000000000 29.250000000000000 129.17277049623917	-112.75000000000000 29.250000000000000 124.63941494938493	-112.75000000000000 29.250000000000000 102.96836967468154	-112.75000000000000 29.250000000000000 96.568969806284628	-112.75000000000000 29.250000000000000 91.030379291709821	-112.75000000000000 29.250000000000000 87.025824311365412	-112.75000000000000 29.250000000000000 68.784537594706407	-112.75000000000000 29.250000000000000 65.544159846771393	-112.75000000000000 29.250000000000000 69.816913971063300	-112.75000000000000 29.250000000000000 74.145424064369863	-112.75000000000000 29.250000000000000 77.632608509111392	-112.75000000000000 29.250000000000000 95.212584024496621	-112.75000000000000 29.250000000000000 90.283537082406070	-112.75000000000000 29.250000000000000 77.114100098073393	-112.75000000000000 29.250000000000000 59.146946492604719	-112.75000000000000 29.250000000000000 53.570144042043729	-112.75000000000000 29.250000000000000 56.222892416842889	-112.75000000000000 29.250000000000000 70.411386328576896	-112.75000000000000 29.250000000000000 78.741740417120837	-112.75000000000000 29.250000000000000 102.27833393361443	-112.75000000000000 29.250000000000000 108.13225450386554	-112.75000000000000 29.250000000000000 111.85074768219233	-112.75000000000000 29.250000000000000 95.315707396823342	-112.75000000000000 29.250000000000000 99.635307114617760	-112.75000000000000 29.250000000000000 110.77837711569319	-112.75000000000000 29.250000000000000 124.50925039080542	-112.75000000000000 29.250000000000000 116.03666101628241	-112.75000000000000 29.250000000000000 127.53954241130583	-112.75000000000000 29.250000000000000 160.88970696602075	-112.75000000000000 29.250000000000000 154.39599898748580	-112.75000000000000 29.250000000000000 165.63213960452330	-112.75000000000000 29.250000000000000 175.26149820499543	-112.75000000000000 29.250000000000000 183.44586299592032	-112.75000000000000 29.250000000000000 194.12990735798286	-112.75000000000000 29.250000000000000 192.23392152959133
-112.25000000000000 29.250000000000000 85.160234328689469	-112.25000000000000 29.250000000000000 88.513559469459878	-112.25000000000000 29.250000000000000 84.576445763265610	-112.25000000000000 29.250000000000000 86.361245974609943	-112.25000000000000 29.250000000000000 84.125177155269341	-112.25000000000000 29.250000000000000 74.340616525178589	-112.25000000000000 29.250000000000000 77.021674886938229	-112.25000000000000 29.250000000000000 78.307603283101727	-112.25000000000000 29.250000000000000 95.085661940060987	-112.25000000000000 29.250000000000000 99.855105580578481	-112.25000000000000 29.250000000000000 103.53338333705743	-112.25000000000000 29.250000000000000 108.42311436023780	-112.25000000000000 29.250000000000000 108.01323781851706	-112.25000000000000 29.250000000000000 136.70377554937417	-112.25000000000000 29.250000000000000 145.24378890827035	-112.25000000000000 29.250000000000000 135.61568375240398	-112.25000000000000 29.250000000000000 106.09246867914224	-112.25000000000000 29.250000000000000 98.875183832400182	-112.25000000000000 29.250000000000000 90.529174529419549	-112.25000000000000 29.250000000000000 86.756851578853016	-112.25000000000000 29.250000000000000 70.076740861490450	-112.25000000000000 29.250000000000000 66.725878244083646	-112.25000000000000 29.250000000000000 62.037239661710963	-112.25000000000000 29.250000000000000 66.051736009732323	-112.25000000000000 29.250000000000000 70.664799949072886	-112.25000000000000 29.250000000000000 75.252011264300194	-112.25000000000000 29.250000000000000 75.500366012818105	-112.25000000000000 29.250000000000000 75.609990312342347	-112.25000000000000 29.250000000000000 91.104723312143790	-112.25000000000000 29.250000000000000 83.129530150901687	-112.25000000000000 29.250000000000000 80.000802876247946	-112.25000000000000 29.250000000000000 76.429942777740735	-112.25000000000000 29.250000000000000 78.548316707445807	-112.25000000000000 29.250000000000000 107.06094854015164	-112.25000000000000 29.250000000000000 117.01396756401518	-112.25000000000000 29.250000000000000 105.97086924644552	-112.25000000000000 29.250000000000000 111.68667885711150	-112.25000000000000 29.250000000000000 77.219813499438615	-112.25000000000000 29.250000000000000 72.234251173460351	-112.25000000000000 29.250000000000000 69.718651677475506	-112.25000000000000 29.250000000000000 65.721893892729412	-112.25000000000000 29.250000000000000 63.896088118022362	-112.25000000000000 29.250000000000000 68.679932863236942	-112.25000000000000 29.250000000000000 78.040985579261331	-112.25000000000000 29.250000000000000 86.664326109751769	-112.25000000000000 29.250000000000000 88.514005345909808	-112.25000000000000 29.250000000000000 97.319597076901161	-112.25000000000000 29.250000000000000 105.52397105751311	-112.25000000000000 29.250000000000000 112.69714215672261	-112.25000000000000 29.250000000000000 112.39296038398163
-111.75000000000000 29.250000000000000 64.298823935795554	-111.75000000000000 29.250000000000000 64.883309774958036	-111.75000000000000 29.250000000000000 61.412112209128210	-111.75000000000000 29.250000000000000 49.273065896467962	-111.75000000000000 29.250000000000000 45.739660061872520	-111.75000000000000 29.250000000000000 39.402746601645219	-111.75000000000000 29.250000000000000 39.247742813446507	-111.75000000000000 29.250000000000000 39.794336284648068	-111.75000000000000 29.250000000000000 38.751264943795555	-111.75000000000000 29.250000000000000 39.658831130463540	-111.75000000000000 29.250000000000000 41.110442966004832	-111.75000000000000 29.250000000000000 55.355334348225831	-111.75000000000000 29.250000000000000 68.993826884005856	-111.75000000000000 29.250000000000000 73.251704771857064	-111.75000000000000 29.250000000000000 79.146658628722321	-111.75000000000000 29.250000000000000 70.525124425012208	-111.75000000000000 29.250000000000000 69.456827202479630	-111.75000000000000 29.250000000000000 63.932943749282344	-111.75000000000000 29.250000000000000 59.863500040376422	-111.75000000000000 29.250000000000000 60.686489219441491	-111.75000000000000 29.250000000000000 64.062475168192776	-111.75000000000000 29.250000000000000 62.242791905362012	-111.75000000000000 29.250000000000000 58.705272983853845	-111.75000000000000 29.250000000000000 63.430600066897192	-111.75000000000000 29.250000000000000 68.947867318830816	-111.75000000000000 29.250000000000000 71.911350750593527	-111.75000000000000 29.250000000000000 73.351379074717173	-111.75000000000000 29.250000000000000 71.981557587200243	-111.75000000000000 29.250000000000000 70.362500870446041	-111.75000000000000 29.250000000000000 77.621032050085205	-111.75000000000000 29.250000000000000 78.696397762291951	-111.75000000000000 29.250000000000000 82.455312265639805	-111.75000000000000 29.250000000000000 70.316120053093940	-111.75000000000000 29.250000000000000 80.187088781251873	-111.75000000000000 29.250000000000000 81.945770097661722	-111.75000000000000 29.250000000000000 70.374545359828787	-111.75000000000000 29.250000000000000 61.276693743673427	-111.75000000000000 29.250000000000000 46.371106489322145	-111.75000000000000 29.250000000000000 36.882132559923022	-111.75000000000000 29.250000000000000 28.594415730891303	-111.75000000000000 29.250000000000000 21.781228891973335	-111.75000000000000 29.250000000000000 14.899435954340664	-111.75000000000000 29.250000000000000 12.096297828075988	-111.75000000000000 29.250000000000000 16.235916023429262	-111.75000000000000 29.250000000000000 21.923342077557805	-111.75000000000000 29.250000000000000 27.047627484975109	-111.75000000000000 29.250000000000000 33.758698176572871	-111.75000000000000 29.250000000000000 39.657365625503807	-111.75000000000000 29.250000000000000 44.542888277163783	-111.75000000000000 29.250000000000000 51.642600235980446
-111.25000000000000 29.250000000000000 42.515354651045868	-111.25000000000000 29.250000000000000 32.142233816328606	-111.25000000000000 29.250000000000000 30.187124371313342	-111.25000000000000 29.250000000000000 28.170508894213771	-111.25000000000000 29.250000000000000 26.168516405407090	-111.25000000000000 29.250000000000000 20.685459048916741	-111.25000000000000 29.250000000000000 19.316165734404819	-111.25000000000000 29.250000000000000 19.483755525518188	-111.25000000000000 29.250000000000000 19.329597938899497	-111.25000000000000 29.250000000000000 16.239140815445460	-111.25000000000000 29.250000000000000 17.943363635988657	-111.25000000000000 29.250000000000000 21.854368939898162	-111.25000000000000 29.250000000000000 30.114544195779494	-111.25000000000000 29.250000000000000 31.776705967021428	-111.25000000000000 29.250000000000000 34.255371399223925	-111.25000000000000 29.250000000000000 31.911616193398359	-111.25000000000000 29.250000000000000 33.413410190603898	-111.25000000000000 29.250000000000000 31.172486424451602	-111.25000000000000 29.250000000000000 29.790410097003836	-111.25000000000000 29.250000000000000 37.206041889377111	-111.25000000000000 29.250000000000000 40.911702732951419	-111.25000000000000 29.250000000000000 42.863861419583607	-111.25000000000000 29.250000000000000 55.141451977038855	-111.25000000000000 29.250000000000000 62.288831420280914	-111.25000000000000 29.250000000000000 54.702009108011076	-111.25000000000000 29.250000000000000 55.106925376665863	-111.25000000000000 29.250000000000000 54.497402818443035	-111.25000000000000 29.250000000000000 58.565871617341926	-111.25000000000000 29.250000000000000 70.257049703965905	-111.25000000000000 29.250000000000000 83.876696369207991	-111.25000000000000 29.250000000000000 81.972409657489052	-111.25000000000000 29.250000000000000 65.155692412072270	-111.25000000000000 29.250000000000000 48.954240218035366	-111.25000000000000 29.250000000000000 38.347170912420076	-111.25000000000000 29.250000000000000 40.518129928151474	-111.25000000000000 29.250000000000000 31.805598697529646	-111.25000000000000 29.250000000000000 23.910326049331747	-111.25000000000000 29.250000000000000 23.969665514859276	-111.25000000000000 29.250000000000000 21.131898264331625	-111.25000000000000 29.250000000000000 20.860333606036175	-111.25000000000000 29.250000000000000 22.957107206287002	-111.25000000000000 29.250000000000000 29.710987323025599	-111.25000000000000 29.250000000000000 30.728863458149466	-111.25000000000000 29.250000000000000 26.406099797740342	-111.25000000000000 29.250000000000000 24.264038609164864	-111.25000000000000 29.250000000000000 21.579764283771084	-111.25000000000000 29.250000000000000 17.510940547371035	-111.25000000000000 29.250000000000000 13.360842124461650	-111.25000000000000 29.250000000000000 9.3024323566283744	-111.25000000000000 29.250000000000000 14.532367169160194
-110.75000000000000 29.250000000000000 19.928575140793257	-110.75000000000000 29.250000000000000 18.295025341311927	-110.75000000000000 29.250000000000000 16.977428580003597	-110.75000000000000 29.250000000000000 15.465085303505933	-110.75000000000000 29.250000000000000 14.002971572309830	-110.75000000000000 29.250000000000000 13.633665744411026	-110.75000000000000 29.250000000000000 11.764852726032315	-110.75000000000000 29.250000000000000 12.055474099467110	-110.75000000000000 29.250000000000000 12.219755844675207	-110.75000000000000 29.250000000000000 13.077753712334879	-110.75000000000000 29.250000000000000 14.118602118185832	-110.75000000000000 29.250000000000000 13.942502445764640	-110.75000000000000 29.250000000000000 15.267392708603833	-110.75000000000000 29.250000000000000 15.135110294853911	-110.75000000000000 29.250000000000000 17.425409270164650	-110.75000000000000 29.250000000000000 16.217438172540437	-110.75000000000000 29.250000000000000 17.160814312271157	-110.75000000000000 29.250000000000000 17.595805233641080	-110.75000000000000 29.250000000000000 17.857923066171185	-110.75000000000000 29.250000000000000 23.884292267407133	-110.75000000000000 29.250000000000000 33.374971560933766	-110.75000000000000 29.250000000000000 35.878113374366414	-110.75000000000000 29.250000000000000 38.904467841381390	-110.75000000000000 29.250000000000000 41.127745223968105	-110.75000000000000 29.250000000000000 34.191685603664382	-110.75000000000000 29.250000000000000 34.688954360359162	-110.75000000000000 29.250000000000000 26.264150578347238	-110.75000000000000 29.250000000000000 46.402737682201902	-110.75000000000000 29.250000000000000 62.457202209156883	-110.75000000000000 29.250000000000000 83.745176113491468	-110.75000000000000 29.250000000000000 89.536853199501635	-110.75000000000000 29.250000000000000 86.928946185621527	-110.75000000000000 29.250000000000000 67.156500523191355	-110.75000000000000 29.250000000000000 34.535716458122678	-110.75000000000000 29.250000000000000 27.875741960136235	-110.75000000000000 29.250000000000000 21.417010834749870	-110.75000000000000 29.250000000000000 18.198010681628993	-110.75000000000000 29.250000000000000 18.081880880842824	-110.75000000000000 29.250000000000000 15.790240288007830	-110.75000000000000 29.250000000000000 15.813767956797381	-110.75000000000000 29.250000000000000 16.445281152328995	-110.75000000000000 29.250000000000000 22.233974468772750	-110.75000000000000 29.250000000000000 22.437502690595718	-110.75000000000000 29.250000000000000 22.107386115655537	-110.75000000000000 29.250000000000000 24.341835999570396	-110.75000000000000 29.250000000000000 23.666884919429670	-110.75000000000000 29.250000000000000 23.809385015803755	-110.75000000000000 29.250000000000000 24.353243278751879	-110.75000000000000 29.250000000000000 25.615171839508388	-110.75000000000000 29.250000000000000 28.588536976726040
-110.25000000000000 29.250000000000000 13.825007738463439	-110.25000000000000 29.250000000000000 16.556804513514891	-110.25000000000000 29.250000000000000 15.174439344599392	-110.25000000000000 29.250000000000000 13.901301484896099	-110.25000000000000 29.250000000000000 12.786687723322219	-110.25000000000000 29.250000000000000 12.338955452287756	-110.25000000000000 29.250000000000000 12.621843631167867	-110.25000000000000 29.250000000000000 12.918397034671713	-110.25000000000000 29.250000000000000 13.506970530410333	-110.25000000000000 29.250000000000000 13.478760936226710	-110.25000000000000 29.250000000000000 13.142323679167477	-110.25000000000000 29.250000000000000 14.297026784811964	-110.25000000000000 29.250000000000000 15.499624394514203	-110.25000000000000 29.250000000000000 15.406886775742034	-110.25000000000000 29.250000000000000 14.048573053941050	-110.25000000000000 29.250000000000000 15.562595788555297	-110.25000000000000 29.250000000000000 11.965267727653790	-110.25000000000000 29.250000000000000 14.056621151127437	-110.25000000000000 29.250000000000000 15.200718370579967	-110.25000000000000 29.250000000000000 17.823909367480926	-110.25000000000000 29.250000000000000 19.050771293269133	-110.25000000000000 29.250000000000000 27.746620412429834	-110.25000000000000 29.250000000000000 29.932366184201452	-110.25000000000000 29.250000000000000 25.736171496565294	-110.25000000000000 29.250000000000000 28.338364878308191	-110.25000000000000 29.250000000000000 24.240657683926493	-110.25000000000000 29.250000000000000 24.296108178512416	-110.25000000000000 29.250000000000000 42.084392932755534	-110.25000000000000 29.250000000000000 57.382807228418699	-110.25000000000000 29.250000000000000 74.097352026942986	-110.25000000000000 29.250000000000000 77.421996272540454	-110.25000000000000 29.250000000000000 79.161605454724139	-110.25000000000000 29.250000000000000 60.193973800403825	-110.25000000000000 29.250000000000000 45.787435280775114	-110.25000000000000 29.250000000000000 37.858717629998772	-110.25000000000000 29.250000000000000 35.777946028572863	-110.25000000000000 29.250000000000000 36.182986407369896	-110.25000000000000 29.250000000000000 35.446790349911936	-110.25000000000000 29.250000000000000 32.607113133145269	-110.25000000000000 29.250000000000000 26.188323849888022	-110.25000000000000 29.250000000000000 26.852222207279723	-110.25000000000000 29.250000000000000 24.709884539889977	-110.25000000000000 29.250000000000000 30.011671634534604	-110.25000000000000 29.250000000000000 27.199947636608151	-110.25000000000000 29.250000000000000 22.325820688704482	-110.25000000000000 29.250000000000000 21.581446634999679	-110.25000000000000 29.250000000000000 20.960402137479793	-110.25000000000000 29.250000000000000 21.473188466219586	-110.25000000000000 29.250000000000000 16.892675269954729	-110.25000000000000 29.250000000000000 19.290248460186888
-109.75000000000000 29.250000000000000 12.800507996497673	-109.75000000000000 29.250000000000000 12.480536141342624	-109.75000000000000 29.250000000000000 11.177078383133230	-109.75000000000000 29.250000000000000 10.582417699011604	-109.75000000000000 29.250000000000000 10.137683622224490	-109.75000000000000 29.250000000000000 9.5652199127122657	-109.75000000000000 29.250000000000000 9.8773830877554492	-109.75000000000000 29.250000000000000 11.966647100641142	-109.75000000000000 29.250000000000000 12.909026182102124	-109.75000000000000 29.250000000000000 13.210460616167348	-109.75000000000000 29.250000000000000 13.741889509040586	-109.75000000000000 29.250000000000000 15.048177859417809	-109.75000000000000 29.250000000000000 16.414088048419870	-109.75000000000000 29.250000000000000 17.175408647615669	-109.75000000000000 29.250000000000000 15.546088935490568	-109.75000000000000 29.250000000000000 18.274742171742972	-109.75000000000000 29.250000000000000 18.346942756470529	-109.75000000000000 29.250000000000000 18.387006958851760	-109.75000000000000 29.250000000000000 18.706297206382395	-109.75000000000000 29.250000000000000 18.850655978266936	-109.75000000000000 29.250000000000000 19.238063474704486	-109.75000000000000 29.250000000000000 18.926437109005771	-109.75000000000000 29.250000000000000 23.694121732953835	-109.75000000000000 29.250000000000000 21.413457982906031	-109.75000000000000 29.250000000000000 21.532457601210115	-109.75000000000000 29.250000000000000 18.439667741641038	-109.75000000000000 29.250000000000000 18.718408495196176	-109.75000000000000 29.250000000000000 26.225119031991181	-109.75000000000000 29.250000000000000 35.810164400305872	-109.75000000000000 29.250000000000000 44.864191230698445	-109.75000000000000 29.250000000000000 47.120222224907181	-109.75000000000000 29.250000000000000 50.645658987354345	-109.75000000000000 29.250000000000000 52.159097473504197	-109.75000000000000 29.250000000000000 55.862408433972277	-109.75000000000000 29.250000000000000 55.963434472651507	-109.75000000000000 29.250000000000000 56.432623096459963	-109.75000000000000 29.250000000000000 48.512294999285011	-109.75000000000000 29.250000000000000 47.677209155787502	-109.75000000000000 29.250000000000000 47.728802994013627	-109.75000000000000 29.250000000000000 47.805133109421163	-109.75000000000000 29.250000000000000 38.600807133963414	-109.75000000000000 29.250000000000000 40.129851158267670	-109.75000000000000 29.250000000000000 37.575469373591211	-109.75000000000000 29.250000000000000 37.970386980149371	-109.75000000000000 29.250000000000000 30.896572104503580	-109.75000000000000 29.250000000000000 30.256021470889149	-109.75000000000000 29.250000000000000 29.533844958762433	-109.75000000000000 29.250000000000000 22.343306743417205	-109.75000000000000 29.250000000000000 20.590447193124543	-109.75000000000000 29.250000000000000 17.470277717463269
-109.25000000000000 29.250000000000000 10.362056216799566	-109.25000000000000 29.250000000000000 10.371755174199611	-109.25000000000000 29.250000000000000 9.6553342478170077	-109.25000000000000 29.250000000000000 9.3229237622494345	-109.25000000000000 29.250000000000000 9.1404538764549788	-109.25000000000000 29.250000000000000 8.6467963865793607	-109.25000000000000 29.250000000000000 7.7896328712506264	-109.25000000000000 29.250000000000000 9.8823594987834422	-109.25000000000000 29.250000000000000 10.547778417219039	-109.25000000000000 29.250000000000000 13.068437218141607	-109.25000000000000 29.250000000000000 14.304929217919543	-109.25000000000000 29.250000000000000 15.244831791244767	-109.25000000000000 29.250000000000000 16.498633224091005	-109.25000000000000 29.250000000000000 17.283929646619569	-109.25000000000000 29.250000000000000 18.045896974464569	-109.25000000000000 29.250000000000000 17.495828154651850	-109.25000000000000 29.250000000000000 17.865975707960359	-109.25000000000000 29.250000000000000 21.134313641764365	-109.25000000000000 29.250000000000000 21.057989324140497	-109.25000000000000 29.250000000000000 20.399620516281704	-109.25000000000000 29.250000000000000 21.693349837569976	-109.25000000000000 29.250000000000000 20.603227497443065	-109.25000000000000 29.250000000000000 20.689813022793860	-109.25000000000000 29.250000000000000 21.933772032333131	-109.25000000000000 29.250000000000000 20.701733358361562	-109.25000000000000 29.250000000000000 17.560951461217375	-109.25000000000000 29.250000000000000 16.346082950150510	-109.25000000000000 29.250000000000000 22.701004050563284	-109.25000000000000 29.250000000000000 25.821900909501956	-109.25000000000000 29.250000000000000 30.364471163829066	-109.25000000000000 29.250000000000000 31.088935406641859	-109.25000000000000 29.250000000000000 41.532925022454968	-109.25000000000000 29.250000000000000 39.564258245835035	-109.25000000000000 29.250000000000000 41.068397936452193	-109.25000000000000 29.250000000000000 38.654733472841478	-109.25000000000000 29.250000000000000 48.076043387297837	-109.25000000000000 29.250000000000000 43.774772676935150	-109.25000000000000 29.250000000000000 41.155070605615499	-109.25000000000000 29.250000000000000 43.942122482335222	-109.25000000000000 29.250000000000000 33.940610143880136	-109.25000000000000 29.250000000000000 36.468499155359417	-109.25000000000000 29.250000000000000 29.256819573023567	-109.25000000000000 29.250000000000000 29.278143890223625	-109.25000000000000 29.250000000000000 30.138337559282661	-109.25000000000000 29.250000000000000 25.100878897851153	-109.25000000000000 29.250000000000000 25.366614845969874	-109.25000000000000 29.250000000000000 27.200653143418993	-109.25000000000000 29.250000000000000 23.606136013428383	-109.25000000000000 29.250000000000000 19.722324027874617	-109.25000000000000 29.250000000000000 20.228402485525248
-108.75000000000000 29.250000000000000 11.887604455828289	-108.75000000000000 29.250000000000000 9.4225507444677863	-108.75000000000000 29.250000000000000 9.5020967116850663	-108.75000000000000 29.250000000000000 8.9899093786948026	-108.75000000000000 29.250000000000000 8.8222957639285653	-108.75000000000000 29.250000000000000 6.7371324018833034	-108.75000000000000 29.250000000000000 7.9437741843119856	-108.75000000000000 29.250000000000000 8.7140554692482368	-108.75000000000000 29.250000000000000 11.665295043252762	-108.75000000000000 29.250000000000000 14.533874552996632	-108.75000000000000 29.250000000000000 15.860065081721187	-108.75000000000000 29.250000000000000 16.468340993383492	-108.75000000000000 29.250000000000000 17.445256198871991	-108.75000000000000 29.250000000000000 17.917273102618488	-108.75000000000000 29.250000000000000 17.803376549653009	-108.75000000000000 29.250000000000000 17.859886628921153	-108.75000000000000 29.250000000000000 22.567126180806536	-108.75000000000000 29.250000000000000 25.710928144478498	-108.75000000000000 29.250000000000000 24.683023013364441	-108.75000000000000 29.250000000000000 23.261898764033823	-108.75000000000000 29.250000000000000 23.695863204468647	-108.75000000000000 29.250000000000000 21.876112530272440	-108.75000000000000 29.250000000000000 21.012149181247256	-108.75000000000000 29.250000000000000 17.356909773821272	-108.75000000000000 29.250000000000000 15.767170414312121	-108.75000000000000 29.250000000000000 16.554192322789099	-108.75000000000000 29.250000000000000 14.887344518367746	-108.75000000000000 29.250000000000000 16.965193066520431	-108.75000000000000 29.250000000000000 19.476765889342811	-108.75000000000000 29.250000000000000 21.901881082964547	-108.75000000000000 29.250000000000000 23.958222084938086	-108.75000000000000 29.250000000000000 30.547466335881584	-108.75000000000000 29.250000000000000 38.990484201756821	-108.75000000000000 29.250000000000000 39.006630578449403	-108.75000000000000 29.250000000000000 36.820734545068916	-108.75000000000000 29.250000000000000 33.626591390056454	-108.75000000000000 29.250000000000000 36.025043682813568	-108.75000000000000 29.250000000000000 28.176450114187780	-108.75000000000000 29.250000000000000 29.645504304285794	-108.75000000000000 29.250000000000000 31.865089688621190	-108.75000000000000 29.250000000000000 34.254769892699322	-108.75000000000000 29.250000000000000 29.418270636664360	-108.75000000000000 29.250000000000000 29.173935434974240	-108.75000000000000 29.250000000000000 27.810991866911877	-108.75000000000000 29.250000000000000 24.325881325707947	-108.75000000000000 29.250000000000000 23.239228012669265	-108.75000000000000 29.250000000000000 23.447706779942688	-108.75000000000000 29.250000000000000 23.680512334947519	-108.75000000000000 29.250000000000000 19.469020571328549	-108.75000000000000 29.250000000000000 18.468612716202703
-108.25000000000000 29.250000000000000 10.800135223906965	-108.25000000000000 29.250000000000000 10.534453780008679	-108.25000000000000 29.250000000000000 8.7353233690573493	-108.25000000000000 29.250000000000000 8.1028578147188632	-108.25000000000000 29.250000000000000 8.1389321144160576	-108.25000000000000 29.250000000000000 7.6958934584925212	-108.25000000000000 29.250000000000000 6.1101077943754181	-108.25000000000000 29.250000000000000 8.6367828471095596	-108.25000000000000 29.250000000000000 11.643850054488352	-108.25000000000000 29.250000000000000 15.645173580783032	-108.25000000000000 29.250000000000000 17.258350667691360	-108.25000000000000 29.250000000000000 17.162294758562552	-108.25000000000000 29.250000000000000 17.630311537582699	-108.25000000000000 29.250000000000000 17.806948413086570	-108.25000000000000 29.250000000000000 17.745736596436860	-108.25000000000000 29.250000000000000 22.385948723707820	-108.25000000000000 29.250000000000000 23.957583677855538	-108.25000000000000 29.250000000000000 28.523159025210127	-108.25000000000000 29.250000000000000 34.737122260512862	-108.25000000000000 29.250000000000000 32.036885027821540	-108.25000000000000 29.250000000000000 25.157225553375508	-108.25000000000000 29.250000000000000 29.293777486040678	-108.25000000000000 29.250000000000000 27.905984408745798	-108.25000000000000 29.250000000000000 21.769024577616161	-108.25000000000000 29.250000000000000 18.257002006026021	-108.25000000000000 29.250000000000000 18.368038583775771	-108.25000000000000 29.250000000000000 13.334731698422857	-108.25000000000000 29.250000000000000 18.631018165953094	-108.25000000000000 29.250000000000000 21.082892374674671	-108.25000000000000 29.250000000000000 24.388098807362542	-108.25000000000000 29.250000000000000 25.136939628030323	-108.25000000000000 29.250000000000000 32.655857656385955	-108.25000000000000 29.250000000000000 31.149076055004123	-108.25000000000000 29.250000000000000 29.806937015981092	-108.25000000000000 29.250000000000000 28.851013087450291	-108.25000000000000 29.250000000000000 26.876755891604180	-108.25000000000000 29.250000000000000 28.819063796071244	-108.25000000000000 29.250000000000000 29.932640465247840	-108.25000000000000 29.250000000000000 24.343225713546619	-108.25000000000000 29.250000000000000 25.398241970639873	-108.25000000000000 29.250000000000000 24.741007389233669	-108.25000000000000 29.250000000000000 23.633178781920698	-108.25000000000000 29.250000000000000 21.055663910901966	-108.25000000000000 29.250000000000000 18.408157271500659	-108.25000000000000 29.250000000000000 19.813095464904848	-108.25000000000000 29.250000000000000 23.286594583284234	-108.25000000000000 29.250000000000000 19.771891553942442	-108.25000000000000 29.250000000000000 20.896395731636026	-108.25000000000000 29.250000000000000 21.689447877747931	-108.25000000000000 29.250000000000000 21.429002243838084
-107.75000000000000 29.250000000000000 9.6971199528795768	-107.75000000000000 29.250000000000000 9.6611333945171278	-107.75000000000000 29.250000000000000 7.9488905949163051	-107.75000000000000 29.250000000000000 7.3682622482068592	-107.75000000000000 29.250000000000000 7.5961048195503382	-107.75000000000000 29.250000000000000 6.1446137585700455	-107.75000000000000 29.250000000000000 6.3400372913534833	-107.75000000000000 29.250000000000000 8.6727005036896685	-107.75000000000000 29.250000000000000 12.726822913529949	-107.75000000000000 29.250000000000000 16.428669984785802	-107.75000000000000 29.250000000000000 18.530091871731265	-107.75000000000000 29.250000000000000 18.207686355278419	-107.75000000000000 29.250000000000000 18.582650497978307	-107.75000000000000 29.250000000000000 18.656098910579459	-107.75000000000000 29.250000000000000 24.883746790699082	-107.75000000000000 29.250000000000000 24.523063551303679	-107.75000000000000 29.250000000000000 26.703649914443790	-107.75000000000000 29.250000000000000 31.690925100001461	-107.75000000000000 29.250000000000000 33.711007148998320	-107.75000000000000 29.250000000000000 32.212269468832929	-107.75000000000000 29.250000000000000 32.195882670497106	-107.75000000000000 29.250000000000000 41.044752200359916	-107.75000000000000 29.250000000000000 40.625122369809858	-107.75000000000000 29.250000000000000 31.502452586360612	-107.75000000000000 29.250000000000000 27.947775912757095	-107.75000000000000 29.250000000000000 21.777379632265312	-107.75000000000000 29.250000000000000 18.966980566001642	-107.75000000000000 29.250000000000000 20.853367164122457	-107.75000000000000 29.250000000000000 22.709580649603328	-107.75000000000000 29.250000000000000 33.880055490301828	-107.75000000000000 29.250000000000000 28.020177306283884	-107.75000000000000 29.250000000000000 34.444860571367194	-107.75000000000000 29.250000000000000 32.169250937696127	-107.75000000000000 29.250000000000000 29.737365058371498	-107.75000000000000 29.250000000000000 30.394219529927572	-107.75000000000000 29.250000000000000 30.339379078555471	-107.75000000000000 29.250000000000000 24.049216657234140	-107.75000000000000 29.250000000000000 23.812189368429078	-107.75000000000000 29.250000000000000 18.170876948458378	-107.75000000000000 29.250000000000000 18.447272934679297	-107.75000000000000 29.250000000000000 14.105495737530006	-107.75000000000000 29.250000000000000 11.470543666063648	-107.75000000000000 29.250000000000000 11.322786507824313	-107.75000000000000 29.250000000000000 11.771781710894897	-107.75000000000000 29.250000000000000 12.667352611298302	-107.75000000000000 29.250000000000000 11.786793920850860	-107.75000000000000 29.250000000000000 12.109329177323671	-107.75000000000000 29.250000000000000 12.236637387063093	-107.75000000000000 29.250000000000000 16.019993744690428	-107.75000000000000 29.250000000000000 15.309269953326295
-107.25000000000000 29.250000000000000 8.6484707397930389	-107.25000000000000 29.250000000000000 8.6654735112631815	-107.25000000000000 29.250000000000000 7.3149943618817872	-107.25000000000000 29.250000000000000 6.9239130584664261	-107.25000000000000 29.250000000000000 5.5596389415527110	-107.25000000000000 29.250000000000000 5.9681107984212138	-107.25000000000000 29.250000000000000 5.0451275578559320	-107.25000000000000 29.250000000000000 11.639741461976667	-107.25000000000000 29.250000000000000 16.817767329335769	-107.25000000000000 29.250000000000000 23.066071123519261	-107.25000000000000 29.250000000000000 25.732729506613598	-107.25000000000000 29.250000000000000 24.570726566476075	-107.25000000000000 29.250000000000000 24.460175620250830	-107.25000000000000 29.250000000000000 23.165026155201272	-107.25000000000000 29.250000000000000 25.017423317523750	-107.25000000000000 29.250000000000000 29.782786482014242	-107.25000000000000 29.250000000000000 32.583359908965875	-107.25000000000000 29.250000000000000 38.906262442395722	-107.25000000000000 29.250000000000000 42.029032994433450	-107.25000000000000 29.250000000000000 43.003820665061681	-107.25000000000000 29.250000000000000 42.201349699291811	-107.25000000000000 29.250000000000000 42.377490814405782	-107.25000000000000 29.250000000000000 43.435607977443695	-107.25000000000000 29.250000000000000 34.684132571234592	-107.25000000000000 29.250000000000000 32.316354165689106	-107.25000000000000 29.250000000000000 24.424899640492381	-107.25000000000000 29.250000000000000 18.114382293697300	-107.25000000000000 29.250000000000000 23.680405066272307	-107.25000000000000 29.250000000000000 25.789791839610213	-107.25000000000000 29.250000000000000 44.816980416008619	-107.25000000000000 29.250000000000000 27.077791673324274	-107.25000000000000 29.250000000000000 33.162876910994228	-107.25000000000000 29.250000000000000 32.856822264653317	-107.25000000000000 29.250000000000000 37.604229218008193	-107.25000000000000 29.250000000000000 32.698838644785518	-107.25000000000000 29.250000000000000 26.923549060174288	-107.25000000000000 29.250000000000000 25.815574084136600	-107.25000000000000 29.250000000000000 20.284061467205120	-107.25000000000000 29.250000000000000 20.237540932544441	-107.25000000000000 29.250000000000000 15.811877250582279	-107.25000000000000 29.250000000000000 12.027434158017540	-107.25000000000000 29.250000000000000 11.762253395603620	-107.25000000000000 29.250000000000000 9.1506410424693865	-107.25000000000000 29.250000000000000 9.5902986719099363	-107.25000000000000 29.250000000000000 12.274959235636869	-107.25000000000000 29.250000000000000 12.745926286353651	-107.25000000000000 29.250000000000000 13.057972229615528	-107.25000000000000 29.250000000000000 13.293188652341556	-107.25000000000000 29.250000000000000 13.819481575173141	-107.25000000000000 29.250000000000000 14.603018585145227
-106.75000000000000 29.250000000000000 7.4581247705108762	-106.75000000000000 29.250000000000000 7.2898375701533311	-106.75000000000000 29.250000000000000 6.1601640952805692	-106.75000000000000 29.250000000000000 6.1582228470818174	-106.75000000000000 29.250000000000000 5.0192681448261585	-106.75000000000000 29.250000000000000 4.8222777332670566	-106.75000000000000 29.250000000000000 4.3558685953550977	-106.75000000000000 29.250000000000000 12.256753557962890	-106.75000000000000 29.250000000000000 22.068080937803078	-106.75000000000000 29.250000000000000 30.044162038901117	-106.75000000000000 29.250000000000000 43.069653621524310	-106.75000000000000 29.250000000000000 40.934549013735399	-106.75000000000000 29.250000000000000 31.404298577853311	-106.75000000000000 29.250000000000000 30.805634501544262	-106.75000000000000 29.250000000000000 30.211746709740993	-106.75000000000000 29.250000000000000 39.974991963961074	-106.75000000000000 29.250000000000000 43.532480670571879	-106.75000000000000 29.250000000000000 42.527250667754956	-106.75000000000000 29.250000000000000 55.713436833299824	-106.75000000000000 29.250000000000000 55.952253002120877	-106.75000000000000 29.250000000000000 57.430064544071961	-106.75000000000000 29.250000000000000 42.640216890978145	-106.75000000000000 29.250000000000000 43.742521393993641	-106.75000000000000 29.250000000000000 45.247972519171334	-106.75000000000000 29.250000000000000 32.457211449145873	-106.75000000000000 29.250000000000000 25.951016102686268	-106.75000000000000 29.250000000000000 18.708404963636301	-106.75000000000000 29.250000000000000 23.296955684209873	-106.75000000000000 29.250000000000000 25.046206676093856	-106.75000000000000 29.250000000000000 32.967265456069562	-106.75000000000000 29.250000000000000 35.281774162174763	-106.75000000000000 29.250000000000000 33.386895269489187	-106.75000000000000 29.250000000000000 31.639355498683823	-106.75000000000000 29.250000000000000 28.327740686847381	-106.75000000000000 29.250000000000000 32.237914874171558	-106.75000000000000 29.250000000000000 26.006442651331977	-106.75000000000000 29.250000000000000 19.396251676254362	-106.75000000000000 29.250000000000000 20.133895052549313	-106.75000000000000 29.250000000000000 15.202136540367466	-106.75000000000000 29.250000000000000 11.828590173102983	-106.75000000000000 29.250000000000000 8.8119482661301891	-106.75000000000000 29.250000000000000 6.5281673591486786	-106.75000000000000 29.250000000000000 5.6749867117168815	-106.75000000000000 29.250000000000000 6.0607809891585287	-106.75000000000000 29.250000000000000 6.5506689389929873	-106.75000000000000 29.250000000000000 6.6792731805387078	-106.75000000000000 29.250000000000000 7.2540223577462193	-106.75000000000000 29.250000000000000 9.7179587868728063	-106.75000000000000 29.250000000000000 9.7044654455082444	-106.75000000000000 29.250000000000000 10.145731342932919
-106.25000000000000 29.250000000000000 5.1858661806440267	-106.25000000000000 29.250000000000000 4.1608295396129407	-106.25000000000000 29.250000000000000 4.6101384390830198	-106.25000000000000 29.250000000000000 3.7868614046857001	-106.25000000000000 29.250000000000000 3.3125676383122236	-106.25000000000000 29.250000000000000 3.4850810832195815	-106.25000000000000 29.250000000000000 3.4402754704640404	-106.25000000000000 29.250000000000000 11.663340059964794	-106.25000000000000 29.250000000000000 17.606307710688252	-106.25000000000000 29.250000000000000 29.834984144199840	-106.25000000000000 29.250000000000000 35.969577544848796	-106.25000000000000 29.250000000000000 32.964457497105315	-106.25000000000000 29.250000000000000 32.605642635579763	-106.25000000000000 29.250000000000000 31.595083215834247	-106.25000000000000 29.250000000000000 30.355008657799925	-106.25000000000000 29.250000000000000 32.201192748180524	-106.25000000000000 29.250000000000000 44.907345596011154	-106.25000000000000 29.250000000000000 45.898882126166207	-106.25000000000000 29.250000000000000 64.076749966002453	-106.25000000000000 29.250000000000000 66.763001022124485	-106.25000000000000 29.250000000000000 69.724492244757002	-106.25000000000000 29.250000000000000 73.503127517685300	-106.25000000000000 29.250000000000000 60.375739850431522	-106.25000000000000 29.250000000000000 48.229531844896535	-106.25000000000000 29.250000000000000 45.174217240454574	-106.25000000000000 29.250000000000000 34.484202993544457	-106.25000000000000 29.250000000000000 25.858256516358587	-106.25000000000000 29.250000000000000 34.207053950921448	-106.25000000000000 29.250000000000000 35.941337074227533	-106.25000000000000 29.250000000000000 37.932145989403438	-106.25000000000000 29.250000000000000 37.356240327286102	-106.25000000000000 29.250000000000000 35.594797850733698	-106.25000000000000 29.250000000000000 33.494642591032722	-106.25000000000000 29.250000000000000 29.890326582295344	-106.25000000000000 29.250000000000000 33.345346902616583	-106.25000000000000 29.250000000000000 27.435653500481504	-106.25000000000000 29.250000000000000 20.238255776492778	-106.25000000000000 29.250000000000000 21.219039317626486	-106.25000000000000 29.250000000000000 16.080521570306271	-106.25000000000000 29.250000000000000 11.803584254311648	-106.25000000000000 29.250000000000000 8.7387251333353611	-106.25000000000000 29.250000000000000 4.7724265824691603	-106.25000000000000 29.250000000000000 2.9945894643378232	-106.25000000000000 29.250000000000000 3.4378347913571807	-106.25000000000000 29.250000000000000 3.7459739167150374	-106.25000000000000 29.250000000000000 5.0899378182502373	-106.25000000000000 29.250000000000000 5.3127065782829899	-106.25000000000000 29.250000000000000 5.4073354414633759	-106.25000000000000 29.250000000000000 7.3873775106564965	-106.25000000000000 29.250000000000000 7.7019039388219683
-105.75000000000000 29.250000000000000 4.3057128667871352	-105.75000000000000 29.250000000000000 4.0392308332273457	-105.75000000000000 29.250000000000000 3.7973914307159675	-105.75000000000000 29.250000000000000 3.2805923360380569	-105.75000000000000 29.250000000000000 2.9244521524972433	-105.75000000000000 29.250000000000000 3.0583054977577375	-105.75000000000000 29.250000000000000 3.2829701554508914	-105.75000000000000 29.250000000000000 7.9000979834078828	-105.75000000000000 29.250000000000000 14.627113118414234	-105.75000000000000 29.250000000000000 19.591167508794403	-105.75000000000000 29.250000000000000 25.235119456118046	-105.75000000000000 29.250000000000000 27.833576592188567	-105.75000000000000 29.250000000000000 27.538201604809622	-105.75000000000000 29.250000000000000 25.702486842303085	-105.75000000000000 29.250000000000000 25.420647444773589	-105.75000000000000 29.250000000000000 33.601496166212591	-105.75000000000000 29.250000000000000 36.042655445477486	-105.75000000000000 29.250000000000000 49.569213870499730	-105.75000000000000 29.250000000000000 49.835971271933573	-105.75000000000000 29.250000000000000 51.066758251256438	-105.75000000000000 29.250000000000000 52.202738709239547	-105.75000000000000 29.250000000000000 54.679158947029585	-105.75000000000000 29.250000000000000 60.936580712495882	-105.75000000000000 29.250000000000000 52.295100381533793	-105.75000000000000 29.250000000000000 49.942163156627288	-105.75000000000000 29.250000000000000 40.404374830911884	-105.75000000000000 29.250000000000000 31.913496764445132	-105.75000000000000 29.250000000000000 31.103507708810547	-105.75000000000000 29.250000000000000 43.432512592324578	-105.75000000000000 29.250000000000000 44.180051253066182	-105.75000000000000 29.250000000000000 47.720520464936804	-105.75000000000000 29.250000000000000 46.570971461997658	-105.75000000000000 29.250000000000000 42.472999011496661	-105.75000000000000 29.250000000000000 41.004781772962161	-105.75000000000000 29.250000000000000 35.110819167816096	-105.75000000000000 29.250000000000000 28.996315884590700	-105.75000000000000 29.250000000000000 29.007810397138773	-105.75000000000000 29.250000000000000 22.941303548571263	-105.75000000000000 29.250000000000000 17.357356517318543	-105.75000000000000 29.250000000000000 17.029620024808370	-105.75000000000000 29.250000000000000 11.693173341488265	-105.75000000000000 29.250000000000000 6.2782826436019512	-105.75000000000000 29.250000000000000 2.2924904654668485	-105.75000000000000 29.250000000000000 2.4308261298159692	-105.75000000000000 29.250000000000000 3.3174993013092609	-105.75000000000000 29.250000000000000 3.6204517808837378	-105.75000000000000 29.250000000000000 3.9739572340435196	-105.75000000000000 29.250000000000000 4.1622473513614198	-105.75000000000000 29.250000000000000 5.3529905781851479	-105.75000000000000 29.250000000000000 5.5650591573371795
-105.25000000000000 29.250000000000000 4.0087006242835299	-105.25000000000000 29.250000000000000 2.6870795043306144	-105.25000000000000 29.250000000000000 2.7998997974424507	-105.25000000000000 29.250000000000000 2.4412147722346278	-105.25000000000000 29.250000000000000 2.2456648949845248	-105.25000000000000 29.250000000000000 2.5449669267816786	-105.25000000000000 29.250000000000000 2.6309971249529327	-105.25000000000000 29.250000000000000 5.0240491949453920	-105.25000000000000 29.250000000000000 7.1269615090916254	-105.25000000000000 29.250000000000000 9.6956562320021540	-105.25000000000000 29.250000000000000 11.488941499093229	-105.25000000000000 29.250000000000000 13.479638507808763	-105.25000000000000 29.250000000000000 15.921158149448805	-105.25000000000000 29.250000000000000 20.164710589223890	-105.25000000000000 29.250000000000000 19.902294931296950	-105.25000000000000 29.250000000000000 26.758487080974273	-105.25000000000000 29.250000000000000 30.649805924982299	-105.25000000000000 29.250000000000000 39.741170784603149	-105.25000000000000 29.250000000000000 41.762152141543972	-105.25000000000000 29.250000000000000 43.260429571785060	-105.25000000000000 29.250000000000000 44.746744240952523	-105.25000000000000 29.250000000000000 46.331055836081504	-105.25000000000000 29.250000000000000 49.366924358962450	-105.25000000000000 29.250000000000000 43.222381640739918	-105.25000000000000 29.250000000000000 39.925838802684702	-105.25000000000000 29.250000000000000 32.740336927919323	-105.25000000000000 29.250000000000000 26.404736231909972	-105.25000000000000 29.250000000000000 34.270011916780099	-105.25000000000000 29.250000000000000 35.435888979714207	-105.25000000000000 29.250000000000000 37.378239483883469	-105.25000000000000 29.250000000000000 39.397759914009207	-105.25000000000000 29.250000000000000 40.142355187366228	-105.25000000000000 29.250000000000000 34.822782721748261	-105.25000000000000 29.250000000000000 31.075025908588625	-105.25000000000000 29.250000000000000 28.240223211081844	-105.25000000000000 29.250000000000000 24.641952353775508	-105.25000000000000 29.250000000000000 24.065900867930043	-105.25000000000000 29.250000000000000 19.376651344285236	-105.25000000000000 29.250000000000000 15.004135767630453	-105.25000000000000 29.250000000000000 10.789369532722427	-105.25000000000000 29.250000000000000 9.4923165476266664	-105.25000000000000 29.250000000000000 5.1055775620767880	-105.25000000000000 29.250000000000000 2.5145921450434692	-105.25000000000000 29.250000000000000 2.8264255843878217	-105.25000000000000 29.250000000000000 3.0437888221544585	-105.25000000000000 29.250000000000000 3.2492673362564735	-105.25000000000000 29.250000000000000 3.3389290909485170	-105.25000000000000 29.250000000000000 3.5282436866427966	-105.25000000000000 29.250000000000000 3.6512827960141516	-105.25000000000000 29.250000000000000 3.7801102110783371
-104.75000000000000 29.250000000000000 3.6037040408868815	-104.75000000000000 29.250000000000000 2.8117506137120998	-104.75000000000000 29.250000000000000 2.5373895220311695	-104.75000000000000 29.250000000000000 2.1334213792031065	-104.75000000000000 29.250000000000000 2.0249669914944448	-104.75000000000000 29.250000000000000 2.1972114043715596	-104.75000000000000 29.250000000000000 2.2592257575808823	-104.75000000000000 29.250000000000000 3.2521532471340180	-104.75000000000000 29.250000000000000 4.0745685859256033	-104.75000000000000 29.250000000000000 4.3059428212672097	-104.75000000000000 29.250000000000000 5.2476978825569542	-104.75000000000000 29.250000000000000 8.1268108168307513	-104.75000000000000 29.250000000000000 12.608079750565281	-104.75000000000000 29.250000000000000 15.305055246125294	-104.75000000000000 29.250000000000000 15.613728497688298	-104.75000000000000 29.250000000000000 19.673547297731545	-104.75000000000000 29.250000000000000 22.509570512771546	-104.75000000000000 29.250000000000000 27.854969658758950	-104.75000000000000 29.250000000000000 28.672537468884954	-104.75000000000000 29.250000000000000 29.374743865949764	-104.75000000000000 29.250000000000000 29.826928037911919	-104.75000000000000 29.250000000000000 30.384481612654707	-104.75000000000000 29.250000000000000 32.255907599125436	-104.75000000000000 29.250000000000000 21.827763274693009	-104.75000000000000 29.250000000000000 18.562127982687734	-104.75000000000000 29.250000000000000 15.521269394248352	-104.75000000000000 29.250000000000000 12.488158012629350	-104.75000000000000 29.250000000000000 15.070585166618086	-104.75000000000000 29.250000000000000 16.864753330474421	-104.75000000000000 29.250000000000000 17.625473689812580	-104.75000000000000 29.250000000000000 18.797352985875499	-104.75000000000000 29.250000000000000 17.153937329875149	-104.75000000000000 29.250000000000000 15.338626853540292	-104.75000000000000 29.250000000000000 11.998308476691204	-104.75000000000000 29.250000000000000 9.4007577764714281	-104.75000000000000 29.250000000000000 7.7696971075032790	-104.75000000000000 29.250000000000000 7.5159068278360701	-104.75000000000000 29.250000000000000 5.9637230711428808	-104.75000000000000 29.250000000000000 5.9443040571308714	-104.75000000000000 29.250000000000000 4.3309773339925819	-104.75000000000000 29.250000000000000 3.9637955199709158	-104.75000000000000 29.250000000000000 2.9313009045904135	-104.75000000000000 29.250000000000000 2.0300430867734676	-104.75000000000000 29.250000000000000 1.9207688772198108	-104.75000000000000 29.250000000000000 2.0917135684379464	-104.75000000000000 29.250000000000000 1.8565090451842550	-104.75000000000000 29.250000000000000 1.9481143924890010	-104.75000000000000 29.250000000000000 2.0940761221978108	-104.75000000000000 29.250000000000000 2.1363511476593033	-104.75000000000000 29.250000000000000 2.1853348174522891
-104.25000000000000 29.250000000000000 4.4480746675923646	-104.25000000000000 29.250000000000000 3.6112896311135647	-104.25000000000000 29.250000000000000 3.3896318221311121	-104.25000000000000 29.250000000000000 2.8040274224410124	-104.25000000000000 29.250000000000000 2.3329393984118640	-104.25000000000000 29.250000000000000 2.2480289155891953	-104.25000000000000 29.250000000000000 2.1188821967412923	-104.25000000000000 29.250000000000000 2.6853849514170447	-104.25000000000000 29.250000000000000 2.4877617121339890	-104.25000000000000 29.250000000000000 2.4656401029093504	-104.25000000000000 29.250000000000000 2.7929440062779998	-104.25000000000000 29.250000000000000 6.0669654027288678	-104.25000000000000 29.250000000000000 9.9583034692309234	-104.25000000000000 29.250000000000000 12.310062250995353	-104.25000000000000 29.250000000000000 15.494634215916633	-104.25000000000000 29.250000000000000 16.659744420297777	-104.25000000000000 29.250000000000000 18.262657707939351	-104.25000000000000 29.250000000000000 21.354849986583517	-104.25000000000000 29.250000000000000 23.396580101538046	-104.25000000000000 29.250000000000000 23.620216813389458	-104.25000000000000 29.250000000000000 23.318431803039019	-104.25000000000000 29.250000000000000 22.892914212835560	-104.25000000000000 29.250000000000000 23.296024422594350	-104.25000000000000 29.250000000000000 17.178950064506999	-104.25000000000000 29.250000000000000 14.481598234157506	-104.25000000000000 29.250000000000000 9.1024982302312925	-104.25000000000000 29.250000000000000 6.8015539328392265	-104.25000000000000 29.250000000000000 6.4573188739597729	-104.25000000000000 29.250000000000000 9.0613246236460121	-104.25000000000000 29.250000000000000 8.8726788799837557	-104.25000000000000 29.250000000000000 9.5439598254175646	-104.25000000000000 29.250000000000000 8.5197403934865452	-104.25000000000000 29.250000000000000 7.6768525044029650	-104.25000000000000 29.250000000000000 4.0199214629550619	-104.25000000000000 29.250000000000000 3.6341766621615825	-104.25000000000000 29.250000000000000 2.8411764286247578	-104.25000000000000 29.250000000000000 3.0259733365790957	-104.25000000000000 29.250000000000000 2.5950622644921064	-104.25000000000000 29.250000000000000 2.6838804213863745	-104.25000000000000 29.250000000000000 2.5396991323329834	-104.25000000000000 29.250000000000000 2.4529423639416597	-104.25000000000000 29.250000000000000 2.3088211422508116	-104.25000000000000 29.250000000000000 1.7889791189925410	-104.25000000000000 29.250000000000000 1.7085341721898868	-104.25000000000000 29.250000000000000 1.9072231749472977	-104.25000000000000 29.250000000000000 1.8796430002737345	-104.25000000000000 29.250000000000000 2.0018712158489236	-104.25000000000000 29.250000000000000 1.7913763818488349	-104.25000000000000 29.250000000000000 2.0082458238724796	-104.25000000000000 29.250000000000000 2.0243851150238701
-103.75000000000000 29.250000000000000 5.2780673056774852	-103.75000000000000 29.250000000000000 4.3889633307787745	-103.75000000000000 29.250000000000000 3.9717521768654476	-103.75000000000000 29.250000000000000 3.1445648223306986	-103.75000000000000 29.250000000000000 2.6129095389611812	-103.75000000000000 29.250000000000000 2.2692685200342506	-103.75000000000000 29.250000000000000 1.9743648398519822	-103.75000000000000 29.250000000000000 2.1955648012306592	-103.75000000000000 29.250000000000000 2.2069359345678494	-103.75000000000000 29.250000000000000 1.9123708530114052	-103.75000000000000 29.250000000000000 2.1095756818587872	-103.75000000000000 29.250000000000000 3.5323617911108767	-103.75000000000000 29.250000000000000 5.6149100343425387	-103.75000000000000 29.250000000000000 8.1600943483720219	-103.75000000000000 29.250000000000000 10.779122184612296	-103.75000000000000 29.250000000000000 10.551279857967286	-103.75000000000000 29.250000000000000 12.620836342798070	-103.75000000000000 29.250000000000000 15.274612851206397	-103.75000000000000 29.250000000000000 16.235976509714824	-103.75000000000000 29.250000000000000 13.539758991079397	-103.75000000000000 29.250000000000000 13.484782753551650	-103.75000000000000 29.250000000000000 13.228235110485805	-103.75000000000000 29.250000000000000 13.747793705312443	-103.75000000000000 29.250000000000000 11.301892581672661	-103.75000000000000 29.250000000000000 8.5052566507649594	-103.75000000000000 29.250000000000000 6.4488466885112068	-103.75000000000000 29.250000000000000 3.6966759343279554	-103.75000000000000 29.250000000000000 3.2800816976250022	-103.75000000000000 29.250000000000000 4.0769213402710909	-103.75000000000000 29.250000000000000 4.6114891426581606	-103.75000000000000 29.250000000000000 4.4674876079032178	-103.75000000000000 29.250000000000000 4.4506688537935677	-103.75000000000000 29.250000000000000 3.4477027088954344	-103.75000000000000 29.250000000000000 1.7457613333434396	-103.75000000000000 29.250000000000000 1.4840042270395202	-103.75000000000000 29.250000000000000 1.1605600800059837	-103.75000000000000 29.250000000000000 1.2153709638968868	-103.75000000000000 29.250000000000000 1.3863047012924241	-103.75000000000000 29.250000000000000 1.5778913371121888	-103.75000000000000 29.250000000000000 1.6213192806577033	-103.75000000000000 29.250000000000000 1.5800771965511977	-103.75000000000000 29.250000000000000 1.6907900260623061	-103.75000000000000 29.250000000000000 1.6180253610360609	-103.75000000000000 29.250000000000000 1.6496555704187907	-103.75000000000000 29.250000000000000 1.9064102231428623	-103.75000000000000 29.250000000000000 1.7972104926328114	-103.75000000000000 29.250000000000000 2.0331399226894606	-103.75000000000000 29.250000000000000 1.9051181446963492	-103.75000000000000 29.250000000000000 2.1353638499937411	-103.75000000000000 29.250000000000000 2.1409891442034157
-103.25000000000000 29.250000000000000 9.2858424329690106	-103.25000000000000 29.250000000000000 7.6847380630656001	-103.25000000000000 29.250000000000000 6.7511345719412690	-103.25000000000000 29.250000000000000 4.4829914442746324	-103.25000000000000 29.250000000000000 3.8965608769605886	-103.25000000000000 29.250000000000000 2.7167622142141430	-103.25000000000000 29.250000000000000 1.8690091164932414	-103.25000000000000 29.250000000000000 1.9537142882838510	-103.25000000000000 29.250000000000000 1.7954484891443603	-103.25000000000000 29.250000000000000 1.6301984440483033	-103.25000000000000 29.250000000000000 1.3975499357329511	-103.25000000000000 29.250000000000000 2.1019853645899009	-103.25000000000000 29.250000000000000 2.9415610584699898	-103.25000000000000 29.250000000000000 2.7953638698824936	-103.25000000000000 29.250000000000000 3.3530361739638828	-103.25000000000000 29.250000000000000 3.3292040050482754	-103.25000000000000 29.250000000000000 4.8055929441797289	-103.25000000000000 29.250000000000000 5.1036666818942731	-103.25000000000000 29.250000000000000 5.7333015454714555	-103.25000000000000 29.250000000000000 5.2356560167059856	-103.25000000000000 29.250000000000000 4.8179145075874992	-103.25000000000000 29.250000000000000 4.2520498941438172	-103.25000000000000 29.250000000000000 5.6446786347429558	-103.25000000000000 29.250000000000000 6.0883318581998083	-103.25000000000000 29.250000000000000 4.3812025633467462	-103.25000000000000 29.250000000000000 3.5135300772460156	-103.25000000000000 29.250000000000000 2.4093971766656201	-103.25000000000000 29.250000000000000 2.0262573327552844	-103.25000000000000 29.250000000000000 2.6168208983851491	-103.25000000000000 29.250000000000000 2.4861647730318541	-103.25000000000000 29.250000000000000 2.5058877463800320	-103.25000000000000 29.250000000000000 2.1777590036617704	-103.25000000000000 29.250000000000000 1.2949592889895905	-103.25000000000000 29.250000000000000 0.89072472143021153	-103.25000000000000 29.250000000000000 1.6639087444677625	-103.25000000000000 29.250000000000000 1.2327067943719971	-103.25000000000000 29.250000000000000 1.1033118637212860	-103.25000000000000 29.250000000000000 0.98352213040279812	-103.25000000000000 29.250000000000000 0.96236504079922458	-103.25000000000000 29.250000000000000 1.0866508605622742	-103.25000000000000 29.250000000000000 1.2464399966514945	-103.25000000000000 29.250000000000000 1.4500422646365800	-103.25000000000000 29.250000000000000 1.7545272431728933	-103.25000000000000 29.250000000000000 2.0158557296611006	-103.25000000000000 29.250000000000000 2.2754340868922411	-103.25000000000000 29.250000000000000 2.3199448859477001	-103.25000000000000 29.250000000000000 2.1839511473509554	-103.25000000000000 29.250000000000000 2.4772037083172318	-103.25000000000000 29.250000000000000 2.3622907567798039	-103.25000000000000 29.250000000000000 2.3450836987341401
-102.75000000000000 29.250000000000000 11.351620514061516	-102.75000000000000 29.250000000000000 9.5824399386670382	-102.75000000000000 29.250000000000000 8.2809286354628817	-102.75000000000000 29.250000000000000 5.3784384585350082	-102.75000000000000 29.250000000000000 4.8903347179573560	-102.75000000000000 29.250000000000000 3.6730563214400669	-102.75000000000000 29.250000000000000 2.5371264966890474	-102.75000000000000 29.250000000000000 2.7722335973365748	-102.75000000000000 29.250000000000000 2.4156729029930228	-102.75000000000000 29.250000000000000 2.3009535340661706	-102.75000000000000 29.250000000000000 2.0902118229963911	-102.75000000000000 29.250000000000000 1.9243692505191212	-102.75000000000000 29.250000000000000 2.0479650936713090	-102.75000000000000 29.250000000000000 2.2352974041769857	-102.75000000000000 29.250000000000000 2.9068400150677980	-102.75000000000000 29.250000000000000 2.4709326731817320	-102.75000000000000 29.250000000000000 2.6206905349107119	-102.75000000000000 29.250000000000000 2.1596935379054165	-102.75000000000000 29.250000000000000 3.0480721448626427	-102.75000000000000 29.250000000000000 2.4835215927825995	-102.75000000000000 29.250000000000000 1.8256825722726542	-102.75000000000000 29.250000000000000 1.6203036268058371	-102.75000000000000 29.250000000000000 2.2307889314315026	-102.75000000000000 29.250000000000000 2.5470101347295198	-102.75000000000000 29.250000000000000 1.5677388609129377	-102.75000000000000 29.250000000000000 1.6027036863768984	-102.75000000000000 29.250000000000000 1.5730370568511565	-102.75000000000000 29.250000000000000 1.4534378233819574	-102.75000000000000 29.250000000000000 1.7763233437004211	-102.75000000000000 29.250000000000000 1.8135311701274635	-102.75000000000000 29.250000000000000 1.8449891545604578	-102.75000000000000 29.250000000000000 1.5699516858389750	-102.75000000000000 29.250000000000000 1.4370076195218029	-102.75000000000000 29.250000000000000 1.2591957910831477	-102.75000000000000 29.250000000000000 1.3264903125716878	-102.75000000000000 29.250000000000000 1.3155245724376576	-102.75000000000000 29.250000000000000 1.2506172992619686	-102.75000000000000 29.250000000000000 1.5763341890625471	-102.75000000000000 29.250000000000000 1.2286881793630724	-102.75000000000000 29.250000000000000 1.2883380440176029	-102.75000000000000 29.250000000000000 1.6613984827579227	-102.75000000000000 29.250000000000000 1.7709760924446474	-102.75000000000000 29.250000000000000 1.6796106058736608	-102.75000000000000 29.250000000000000 1.8952506561749849	-102.75000000000000 29.250000000000000 2.1856895220592714	-102.75000000000000 29.250000000000000 2.5315519576240106	-102.75000000000000 29.250000000000000 2.6238424215888503	-102.75000000000000 29.250000000000000 3.1417921737633860	-102.75000000000000 29.250000000000000 3.4714908965402778	-102.75000000000000 29.250000000000000 3.3646583256631795
-102.25000000000000 29.250000000000000 8.3462370577652063	-102.25000000000000 29.250000000000000 7.4588503610135026	-102.25000000000000 29.250000000000000 6.6159844196781386	-102.25000000000000 29.250000000000000 4.9967281812400319	-102.25000000000000 29.250000000000000 4.6540977106159378	-102.25000000000000 29.250000000000000 4.1465018839933698	-102.25000000000000 29.250000000000000 3.3695868779957046	-102.25000000000000 29.250000000000000 3.2834916574827253	-102.25000000000000 29.250000000000000 3.2557610712967828	-102.25000000000000 29.250000000000000 2.4394741764298464	-102.25000000000000 29.250000000000000 2.4356168123988069	-102.25000000000000 29.250000000000000 2.2617529921250887	-102.25000000000000 29.250000000000000 2.1974839428287627	-102.25000000000000 29.250000000000000 2.4693214087464042	-102.25000000000000 29.250000000000000 2.5634523859017579	-102.25000000000000 29.250000000000000 2.3347839964728103	-102.25000000000000 29.250000000000000 2.8676436089112451	-102.25000000000000 29.250000000000000 2.6423233780444368	-102.25000000000000 29.250000000000000 2.9526104695398980	-102.25000000000000 29.250000000000000 2.5231205434706099	-102.25000000000000 29.250000000000000 2.6060332384977949	-102.25000000000000 29.250000000000000 2.5125541119238557	-102.25000000000000 29.250000000000000 2.9758674542645367	-102.25000000000000 29.250000000000000 2.2258353500565318	-102.25000000000000 29.250000000000000 1.9210045419163613	-102.25000000000000 29.250000000000000 1.5221861991497891	-102.25000000000000 29.250000000000000 1.4509768506156089	-102.25000000000000 29.250000000000000 1.3881266167022919	-102.25000000000000 29.250000000000000 1.5531724985538535	-102.25000000000000 29.250000000000000 1.9023450263297166	-102.25000000000000 29.250000000000000 1.9290263520613840	-102.25000000000000 29.250000000000000 2.0989765460335716	-102.25000000000000 29.250000000000000 1.7161140294257446	-102.25000000000000 29.250000000000000 1.5071385353113049	-102.25000000000000 29.250000000000000 1.5598556271743484	-102.25000000000000 29.250000000000000 1.5232244825428396	-102.25000000000000 29.250000000000000 1.5205488700592462	-102.25000000000000 29.250000000000000 1.7355067471676831	-102.25000000000000 29.250000000000000 1.6788629671964259	-102.25000000000000 29.250000000000000 1.6987913172384344	-102.25000000000000 29.250000000000000 1.8419831933667481	-102.25000000000000 29.250000000000000 2.0901121374594394	-102.25000000000000 29.250000000000000 1.9984019154007777	-102.25000000000000 29.250000000000000 1.7008511530488279	-102.25000000000000 29.250000000000000 1.8483105059067007	-102.25000000000000 29.250000000000000 2.2376680507658584	-102.25000000000000 29.250000000000000 2.7533583803300181	-102.25000000000000 29.250000000000000 3.4187352008656835	-102.25000000000000 29.250000000000000 4.0593451592913521	-102.25000000000000 29.250000000000000 4.6547477444299821
-125.75000000000000 29.750000000000000 14.466142365727647	-125.75000000000000 29.750000000000000 13.547443548032010	-125.75000000000000 29.750000000000000 12.794834519712838	-125.75000000000000 29.750000000000000 10.805085588689067	-125.75000000000000 29.750000000000000 11.443779705426490	-125.75000000000000 29.750000000000000 9.5390214086660610	-125.75000000000000 29.750000000000000 9.0413565049963651	-125.75000000000000 29.750000000000000 10.066836587013377	-125.75000000000000 29.750000000000000 13.200784940302009	-125.75000000000000 29.750000000000000 14.281954365163411	-125.75000000000000 29.750000000000000 17.138850104329741	-125.75000000000000 29.750000000000000 16.924383168696398	-125.75000000000000 29.750000000000000 15.690651898591593	-125.75000000000000 29.750000000000000 13.903414228675652	-125.75000000000000 29.750000000000000 14.226951930390880	-125.75000000000000 29.750000000000000 11.613896646590959	-125.75000000000000 29.750000000000000 11.287071850942610	-125.75000000000000 29.750000000000000 9.2962722662768140	-125.75000000000000 29.750000000000000 8.8008610105420360	-125.75000000000000 29.750000000000000 8.4441021705970076	-125.75000000000000 29.750000000000000 8.6713982165123760	-125.75000000000000 29.750000000000000 8.4787351911107720	-125.75000000000000 29.750000000000000 8.5456149530499239	-125.75000000000000 29.750000000000000 8.7680838720004619	-125.75000000000000 29.750000000000000 7.2213245189670188	-125.75000000000000 29.750000000000000 7.6872663862650832	-125.75000000000000 29.750000000000000 7.5385734649518348	-125.75000000000000 29.750000000000000 9.6053475521844707	-125.75000000000000 29.750000000000000 12.035828499814984	-125.75000000000000 29.750000000000000 12.617774387978750	-125.75000000000000 29.750000000000000 12.839158199548676	-125.75000000000000 29.750000000000000 13.555044681662425	-125.75000000000000 29.750000000000000 9.3323860646207244	-125.75000000000000 29.750000000000000 6.5737109283603807	-125.75000000000000 29.750000000000000 5.0313306345230417	-125.75000000000000 29.750000000000000 3.8967841314452234	-125.75000000000000 29.750000000000000 2.7723123386536339	-125.75000000000000 29.750000000000000 2.0664827490588236	-125.75000000000000 29.750000000000000 1.7456848162993732	-125.75000000000000 29.750000000000000 1.2927136230701608	-125.75000000000000 29.750000000000000 1.7438071764069805	-125.75000000000000 29.750000000000000 1.8974854975165800	-125.75000000000000 29.750000000000000 3.8185794602214860	-125.75000000000000 29.750000000000000 4.1328534485705326	-125.75000000000000 29.750000000000000 4.3763419877963514	-125.75000000000000 29.750000000000000 4.7056878235435775	-125.75000000000000 29.750000000000000 5.2264797783980113	-125.75000000000000 29.750000000000000 5.7381543425505246	-125.75000000000000 29.750000000000000 6.2080920663592050	-125.75000000000000 29.750000000000000 6.7886841874507597
-125.25000000000000 29.750000000000000 13.946278737158419	-125.25000000000000 29.750000000000000 13.716356152051507	-125.25000000000000 29.750000000000000 12.398839492656469	-125.25000000000000 29.750000000000000 10.486774366751749	-125.25000000000000 29.750000000000000 9.2090575626180389	-125.25000000000000 29.750000000000000 8.5338754189921850	-125.25000000000000 29.750000000000000 7.7530516075236386	-125.25000000000000 29.750000000000000 9.1540265632593130	-125.25000000000000 29.750000000000000 13.708321748236770	-125.25000000000000 29.750000000000000 17.776172400049017	-125.25000000000000 29.750000000000000 23.557997329436215	-125.25000000000000 29.750000000000000 18.121651402210691	-125.25000000000000 29.750000000000000 19.453423684096503	-125.25000000000000 29.750000000000000 16.960467311433820	-125.25000000000000 29.750000000000000 14.256500691940445	-125.25000000000000 29.750000000000000 15.370189880494692	-125.25000000000000 29.750000000000000 11.809308496394573	-125.25000000000000 29.750000000000000 12.179386259209629	-125.25000000000000 29.750000000000000 10.856057985331161	-125.25000000000000 29.750000000000000 10.676395136280400	-125.25000000000000 29.750000000000000 8.3676931665036651	-125.25000000000000 29.750000000000000 8.1628639455142036	-125.25000000000000 29.750000000000000 8.0354551343331089	-125.25000000000000 29.750000000000000 8.1202386808396056	-125.25000000000000 29.750000000000000 8.6662144494435260	-125.25000000000000 29.750000000000000 7.0464689059034855	-125.25000000000000 29.750000000000000 6.8414475545512259	-125.25000000000000 29.750000000000000 8.9867633096598372	-125.25000000000000 29.750000000000000 11.263878825203234	-125.25000000000000 29.750000000000000 11.769252535232663	-125.25000000000000 29.750000000000000 11.966108329157850	-125.25000000000000 29.750000000000000 12.730731826048794	-125.25000000000000 29.750000000000000 8.4303570518342799	-125.25000000000000 29.750000000000000 6.0828451985099932	-125.25000000000000 29.750000000000000 3.9120993620166571	-125.25000000000000 29.750000000000000 3.0916623870059294	-125.25000000000000 29.750000000000000 2.2875261403307419	-125.25000000000000 29.750000000000000 2.2915043555900749	-125.25000000000000 29.750000000000000 2.1917058575306068	-125.25000000000000 29.750000000000000 2.0505798930810797	-125.25000000000000 29.750000000000000 2.2350306082371407	-125.25000000000000 29.750000000000000 2.2649542012510286	-125.25000000000000 29.750000000000000 3.2163267540153813	-125.25000000000000 29.750000000000000 3.3671324804423897	-125.25000000000000 29.750000000000000 3.9613113778705604	-125.25000000000000 29.750000000000000 3.7431054589234041	-125.25000000000000 29.750000000000000 4.1728697088412705	-125.25000000000000 29.750000000000000 4.1912134397878580	-125.25000000000000 29.750000000000000 4.3757340845813211	-125.25000000000000 29.750000000000000 4.7446356532067533
-124.75000000000000 29.750000000000000 11.235739991656942	-124.75000000000000 29.750000000000000 9.6102766580472938	-124.75000000000000 29.750000000000000 8.8011045204694316	-124.75000000000000 29.750000000000000 8.7890765545397453	-124.75000000000000 29.750000000000000 7.5423774920916191	-124.75000000000000 29.750000000000000 7.0175340190175692	-124.75000000000000 29.750000000000000 6.5151041623590862	-124.75000000000000 29.750000000000000 8.6517172737810117	-124.75000000000000 29.750000000000000 13.902169052006000	-124.75000000000000 29.750000000000000 24.792236986238549	-124.75000000000000 29.750000000000000 33.443450224272333	-124.75000000000000 29.750000000000000 29.625286383583990	-124.75000000000000 29.750000000000000 23.893193369341205	-124.75000000000000 29.750000000000000 24.596006683054423	-124.75000000000000 29.750000000000000 19.149081499238367	-124.75000000000000 29.750000000000000 19.069325667101971	-124.75000000000000 29.750000000000000 15.659220356676997	-124.75000000000000 29.750000000000000 16.246976119188901	-124.75000000000000 29.750000000000000 15.281388920918047	-124.75000000000000 29.750000000000000 15.103404328497493	-124.75000000000000 29.750000000000000 11.602547761151770	-124.75000000000000 29.750000000000000 11.291392388211149	-124.75000000000000 29.750000000000000 10.988962967623607	-124.75000000000000 29.750000000000000 10.833969057286909	-124.75000000000000 29.750000000000000 8.4024973725468222	-124.75000000000000 29.750000000000000 8.4091194116094368	-124.75000000000000 29.750000000000000 8.5898973753213053	-124.75000000000000 29.750000000000000 11.293574173425418	-124.75000000000000 29.750000000000000 10.506160441560683	-124.75000000000000 29.750000000000000 14.186554907612926	-124.75000000000000 29.750000000000000 14.455333644872789	-124.75000000000000 29.750000000000000 11.925059382076718	-124.75000000000000 29.750000000000000 8.4860278459949878	-124.75000000000000 29.750000000000000 5.5502262478544404	-124.75000000000000 29.750000000000000 3.4816015308072190	-124.75000000000000 29.750000000000000 2.8927935567121592	-124.75000000000000 29.750000000000000 2.1994886725030436	-124.75000000000000 29.750000000000000 2.5787043985835054	-124.75000000000000 29.750000000000000 2.8163715507406248	-124.75000000000000 29.750000000000000 2.5437824781206699	-124.75000000000000 29.750000000000000 3.6952746590858760	-124.75000000000000 29.750000000000000 3.6120590268778168	-124.75000000000000 29.750000000000000 3.5923034514928003	-124.75000000000000 29.750000000000000 3.7239040272698198	-124.75000000000000 29.750000000000000 4.5540957904722674	-124.75000000000000 29.750000000000000 4.1418141425638995	-124.75000000000000 29.750000000000000 4.3000856287127265	-124.75000000000000 29.750000000000000 4.4859293910059987	-124.75000000000000 29.750000000000000 4.1176221092482415	-124.75000000000000 29.750000000000000 4.2984348693344892
-124.25000000000000 29.750000000000000 7.4924529742736476	-124.25000000000000 29.750000000000000 7.4095075850814025	-124.25000000000000 29.750000000000000 6.7948658846556054	-124.25000000000000 29.750000000000000 6.8348488279527952	-124.25000000000000 29.750000000000000 5.9341952989917592	-124.25000000000000 29.750000000000000 5.8318204829882090	-124.25000000000000 29.750000000000000 5.6362557732782719	-124.25000000000000 29.750000000000000 8.3125165639896892	-124.25000000000000 29.750000000000000 18.230176442793351	-124.25000000000000 29.750000000000000 34.537982193724737	-124.25000000000000 29.750000000000000 38.942040675607359	-124.25000000000000 29.750000000000000 44.120890213115004	-124.25000000000000 29.750000000000000 34.268757549870230	-124.25000000000000 29.750000000000000 26.723023774771683	-124.25000000000000 29.750000000000000 26.145842904748601	-124.25000000000000 29.750000000000000 27.801269189441147	-124.25000000000000 29.750000000000000 21.308084985849572	-124.25000000000000 29.750000000000000 21.511633685960902	-124.25000000000000 29.750000000000000 20.719615141460391	-124.25000000000000 29.750000000000000 20.617059837279310	-124.25000000000000 29.750000000000000 15.638864014366117	-124.25000000000000 29.750000000000000 15.595342967688101	-124.25000000000000 29.750000000000000 15.285139693406570	-124.25000000000000 29.750000000000000 11.981016281262765	-124.25000000000000 29.750000000000000 11.736570051384756	-124.25000000000000 29.750000000000000 11.590784867472198	-124.25000000000000 29.750000000000000 11.915547178330387	-124.25000000000000 29.750000000000000 11.367655712912709	-124.25000000000000 29.750000000000000 11.298625915518215	-124.25000000000000 29.750000000000000 14.093927460062357	-124.25000000000000 29.750000000000000 14.169309473968870	-124.25000000000000 29.750000000000000 14.955154466519067	-124.25000000000000 29.750000000000000 10.761275282247411	-124.25000000000000 29.750000000000000 5.8937450857354001	-124.25000000000000 29.750000000000000 3.7234113776148940	-124.25000000000000 29.750000000000000 3.2015835679955216	-124.25000000000000 29.750000000000000 2.4030789274580449	-124.25000000000000 29.750000000000000 2.6733053842559076	-124.25000000000000 29.750000000000000 3.0727756876510135	-124.25000000000000 29.750000000000000 2.9830500263420694	-124.25000000000000 29.750000000000000 3.8260854807221025	-124.25000000000000 29.750000000000000 4.1372448556430834	-124.25000000000000 29.750000000000000 4.2017107060657874	-124.25000000000000 29.750000000000000 4.9840854643156272	-124.25000000000000 29.750000000000000 5.0305956522825346	-124.25000000000000 29.750000000000000 4.9200944073177455	-124.25000000000000 29.750000000000000 4.7433053452145586	-124.25000000000000 29.750000000000000 5.1990880145703482	-124.25000000000000 29.750000000000000 5.0153275671110400	-124.25000000000000 29.750000000000000 5.1501233093067453
-123.75000000000000 29.750000000000000 6.5041330997055740	-123.75000000000000 29.750000000000000 5.9740937308755289	-123.75000000000000 29.750000000000000 4.8225146427997831	-123.75000000000000 29.750000000000000 5.7349627527543934	-123.75000000000000 29.750000000000000 4.5872204446293550	-123.75000000000000 29.750000000000000 4.9429850375005078	-123.75000000000000 29.750000000000000 5.0304396852669147	-123.75000000000000 29.750000000000000 7.3335737024802672	-123.75000000000000 29.750000000000000 16.630419373609936	-123.75000000000000 29.750000000000000 25.957268090722156	-123.75000000000000 29.750000000000000 39.720447292547092	-123.75000000000000 29.750000000000000 37.057771048454107	-123.75000000000000 29.750000000000000 37.266966869061243	-123.75000000000000 29.750000000000000 39.316744824724488	-123.75000000000000 29.750000000000000 38.162499268262337	-123.75000000000000 29.750000000000000 39.259489660680515	-123.75000000000000 29.750000000000000 29.678625926994801	-123.75000000000000 29.750000000000000 29.960020793550260	-123.75000000000000 29.750000000000000 28.467107143287198	-123.75000000000000 29.750000000000000 28.029225141637472	-123.75000000000000 29.750000000000000 22.441737183605099	-123.75000000000000 29.750000000000000 21.284569978180958	-123.75000000000000 29.750000000000000 21.141409854810298	-123.75000000000000 29.750000000000000 16.331126904792505	-123.75000000000000 29.750000000000000 16.424239932868762	-123.75000000000000 29.750000000000000 16.189232366507156	-123.75000000000000 29.750000000000000 12.704028626769647	-123.75000000000000 29.750000000000000 15.823409895619033	-123.75000000000000 29.750000000000000 15.328556037496575	-123.75000000000000 29.750000000000000 14.677247768969094	-123.75000000000000 29.750000000000000 18.624686122171216	-123.75000000000000 29.750000000000000 14.776744905442465	-123.75000000000000 29.750000000000000 10.811949809639492	-123.75000000000000 29.750000000000000 7.8526392333540267	-123.75000000000000 29.750000000000000 4.1932353500884272	-123.75000000000000 29.750000000000000 3.6580321766883910	-123.75000000000000 29.750000000000000 2.4348073980606046	-123.75000000000000 29.750000000000000 2.7908778268931038	-123.75000000000000 29.750000000000000 3.0813165991645128	-123.75000000000000 29.750000000000000 3.6104223208354500	-123.75000000000000 29.750000000000000 4.0105800117141115	-123.75000000000000 29.750000000000000 4.4341940365427241	-123.75000000000000 29.750000000000000 5.0260929479413772	-123.75000000000000 29.750000000000000 5.3135162392663711	-123.75000000000000 29.750000000000000 5.3796711886044148	-123.75000000000000 29.750000000000000 5.5225736282374109	-123.75000000000000 29.750000000000000 5.3907555607185467	-123.75000000000000 29.750000000000000 5.9669414135349630	-123.75000000000000 29.750000000000000 5.5118939992687164	-123.75000000000000 29.750000000000000 5.7573588580917567
-123.25000000000000 29.750000000000000 7.6080828678039198	-123.25000000000000 29.750000000000000 6.2736848877243618	-123.25000000000000 29.750000000000000 6.1880978601470558	-123.25000000000000 29.750000000000000 5.7113862816741774	-123.25000000000000 29.750000000000000 4.8124585478499302	-123.25000000000000 29.750000000000000 4.6449858071327217	-123.25000000000000 29.750000000000000 4.3178914108101836	-123.25000000000000 29.750000000000000 5.7716998865706266	-123.25000000000000 29.750000000000000 12.476753754144314	-123.25000000000000 29.750000000000000 19.349965168152284	-123.25000000000000 29.750000000000000 28.718685170956238	-123.25000000000000 29.750000000000000 28.540507566648500	-123.25000000000000 29.750000000000000 39.139532877402544	-123.25000000000000 29.750000000000000 40.172075310770445	-123.25000000000000 29.750000000000000 52.505497462750178	-123.25000000000000 29.750000000000000 41.187356390359987	-123.25000000000000 29.750000000000000 39.993643120633514	-123.25000000000000 29.750000000000000 39.955561558266794	-123.25000000000000 29.750000000000000 39.467999333090773	-123.25000000000000 29.750000000000000 36.745964653584210	-123.25000000000000 29.750000000000000 29.091665130910229	-123.25000000000000 29.750000000000000 27.689922729747551	-123.25000000000000 29.750000000000000 21.659594769309582	-123.25000000000000 29.750000000000000 22.020303839602661	-123.25000000000000 29.750000000000000 22.508700672021959	-123.25000000000000 29.750000000000000 17.832179993942699	-123.25000000000000 29.750000000000000 17.770067067658086	-123.25000000000000 29.750000000000000 17.013894643079400	-123.25000000000000 29.750000000000000 21.245015461578223	-123.25000000000000 29.750000000000000 20.505184490911358	-123.25000000000000 29.750000000000000 20.150915095992072	-123.25000000000000 29.750000000000000 16.484494117586841	-123.25000000000000 29.750000000000000 12.132565236540286	-123.25000000000000 29.750000000000000 8.6442593251928823	-123.25000000000000 29.750000000000000 4.9873653537240550	-123.25000000000000 29.750000000000000 4.2880701493213875	-123.25000000000000 29.750000000000000 2.8211617496831067	-123.25000000000000 29.750000000000000 2.4816133241915943	-123.25000000000000 29.750000000000000 3.3175844802959213	-123.25000000000000 29.750000000000000 3.5244099638188038	-123.25000000000000 29.750000000000000 4.5345776221378786	-123.25000000000000 29.750000000000000 4.3493339058554357	-123.25000000000000 29.750000000000000 5.2566486134629598	-123.25000000000000 29.750000000000000 5.4917449796087823	-123.25000000000000 29.750000000000000 5.7015705065256075	-123.25000000000000 29.750000000000000 5.6533997952585695	-123.25000000000000 29.750000000000000 5.6194663965826219	-123.25000000000000 29.750000000000000 6.4250592569782512	-123.25000000000000 29.750000000000000 6.3477654731263620	-123.25000000000000 29.750000000000000 6.8578312373232224
-122.75000000000000 29.750000000000000 7.7376859582121691	-122.75000000000000 29.750000000000000 7.1757094503856385	-122.75000000000000 29.750000000000000 6.4627708418816701	-122.75000000000000 29.750000000000000 5.9401724585361579	-122.75000000000000 29.750000000000000 5.4246647392219378	-122.75000000000000 29.750000000000000 4.7459016021754010	-122.75000000000000 29.750000000000000 4.4340787658278291	-122.75000000000000 29.750000000000000 5.5182746388894062	-122.75000000000000 29.750000000000000 8.9294928457991087	-122.75000000000000 29.750000000000000 15.032562035601760	-122.75000000000000 29.750000000000000 21.894190381444918	-122.75000000000000 29.750000000000000 23.200174469523795	-122.75000000000000 29.750000000000000 32.008828580734367	-122.75000000000000 29.750000000000000 39.069719222028667	-122.75000000000000 29.750000000000000 40.056974892259205	-122.75000000000000 29.750000000000000 42.103561286634694	-122.75000000000000 29.750000000000000 53.128792863100180	-122.75000000000000 29.750000000000000 43.809502396681687	-122.75000000000000 29.750000000000000 54.818899946782956	-122.75000000000000 29.750000000000000 40.192618264537131	-122.75000000000000 29.750000000000000 38.562027935328452	-122.75000000000000 29.750000000000000 29.374559762294229	-122.75000000000000 29.750000000000000 29.180442943961079	-122.75000000000000 29.750000000000000 29.443987175647003	-122.75000000000000 29.750000000000000 23.155630780350887	-122.75000000000000 29.750000000000000 23.242478725492326	-122.75000000000000 29.750000000000000 23.812169832409381	-122.75000000000000 29.750000000000000 22.948175659101341	-122.75000000000000 29.750000000000000 22.528810035582328	-122.75000000000000 29.750000000000000 21.828432769411741	-122.75000000000000 29.750000000000000 21.652367367303878	-122.75000000000000 29.750000000000000 21.736490479424596	-122.75000000000000 29.750000000000000 16.254712502143889	-122.75000000000000 29.750000000000000 9.6727846267997801	-122.75000000000000 29.750000000000000 6.9985150983081930	-122.75000000000000 29.750000000000000 4.9766061658839531	-122.75000000000000 29.750000000000000 3.5764305535624299	-122.75000000000000 29.750000000000000 2.5758357720346079	-122.75000000000000 29.750000000000000 3.0369990593697329	-122.75000000000000 29.750000000000000 3.3168802805474300	-122.75000000000000 29.750000000000000 4.1734260937884837	-122.75000000000000 29.750000000000000 4.0772253984889408	-122.75000000000000 29.750000000000000 5.1415401099558675	-122.75000000000000 29.750000000000000 5.4101964838720287	-122.75000000000000 29.750000000000000 6.0680573849118602	-122.75000000000000 29.750000000000000 5.3196802120823801	-122.75000000000000 29.750000000000000 6.2856287595802733	-122.75000000000000 29.750000000000000 6.8096807417884611	-122.75000000000000 29.750000000000000 6.5151015229408786	-122.75000000000000 29.750000000000000 7.0307453534854112
-122.25000000000000 29.750000000000000 7.2587045925015836	-122.25000000000000 29.750000000000000 7.2509338666025265	-122.25000000000000 29.750000000000000 6.5762737079276903	-122.25000000000000 29.750000000000000 5.9774915049477624	-122.25000000000000 29.750000000000000 5.5299990417158247	-122.25000000000000 29.750000000000000 4.7474076606318247	-122.25000000000000 29.750000000000000 4.4531929479300061	-122.25000000000000 29.750000000000000 5.1258069468540892	-122.25000000000000 29.750000000000000 7.8286503263922702	-122.25000000000000 29.750000000000000 10.616098044807178	-122.25000000000000 29.750000000000000 14.594984885506470	-122.25000000000000 29.750000000000000 22.534547750193344	-122.25000000000000 29.750000000000000 24.311726145445281	-122.25000000000000 29.750000000000000 31.748066682339903	-122.25000000000000 29.750000000000000 31.346794275091039	-122.25000000000000 29.750000000000000 32.555136008542434	-122.25000000000000 29.750000000000000 43.535963085676791	-122.25000000000000 29.750000000000000 43.874041807148608	-122.25000000000000 29.750000000000000 42.889396296445980	-122.25000000000000 29.750000000000000 41.165833162631820	-122.25000000000000 29.750000000000000 41.709906158032659	-122.25000000000000 29.750000000000000 39.824262059466243	-122.25000000000000 29.750000000000000 30.135715844818517	-122.25000000000000 29.750000000000000 30.061485899328758	-122.25000000000000 29.750000000000000 30.972078733197893	-122.25000000000000 29.750000000000000 31.231551784806165	-122.25000000000000 29.750000000000000 24.606427541143066	-122.25000000000000 29.750000000000000 24.575054710541714	-122.25000000000000 29.750000000000000 29.564231855826616	-122.25000000000000 29.750000000000000 29.100251502692878	-122.25000000000000 29.750000000000000 29.516933197417849	-122.25000000000000 29.750000000000000 23.257806734475658	-122.25000000000000 29.750000000000000 17.310435641182959	-122.25000000000000 29.750000000000000 13.044526459710072	-122.25000000000000 29.750000000000000 8.4292243582193755	-122.25000000000000 29.750000000000000 6.1271204258381422	-122.25000000000000 29.750000000000000 4.4227286865244828	-122.25000000000000 29.750000000000000 3.3853781150668851	-122.25000000000000 29.750000000000000 2.9871807120680303	-122.25000000000000 29.750000000000000 3.3844747896846141	-122.25000000000000 29.750000000000000 3.7046182130902396	-122.25000000000000 29.750000000000000 3.7725363281314812	-122.25000000000000 29.750000000000000 4.6293224874581504	-122.25000000000000 29.750000000000000 4.9360485804899792	-122.25000000000000 29.750000000000000 6.0364261287500538	-122.25000000000000 29.750000000000000 5.7358072085600735	-122.25000000000000 29.750000000000000 6.1869123748419890	-122.25000000000000 29.750000000000000 7.2707253446993434	-122.25000000000000 29.750000000000000 7.2397113694688890	-122.25000000000000 29.750000000000000 7.2798993900152453
-121.75000000000000 29.750000000000000 6.8260778769456394	-121.75000000000000 29.750000000000000 6.7749055608555553	-121.75000000000000 29.750000000000000 6.5554253160402896	-121.75000000000000 29.750000000000000 6.1156421063286404	-121.75000000000000 29.750000000000000 5.6829874924910744	-121.75000000000000 29.750000000000000 5.1632395593501270	-121.75000000000000 29.750000000000000 4.8800943360467510	-121.75000000000000 29.750000000000000 4.4257926824584377	-121.75000000000000 29.750000000000000 7.0310883850344048	-121.75000000000000 29.750000000000000 9.3440645868962964	-121.75000000000000 29.750000000000000 12.985690061656033	-121.75000000000000 29.750000000000000 19.879584538859515	-121.75000000000000 29.750000000000000 19.678689357380904	-121.75000000000000 29.750000000000000 25.446165427517499	-121.75000000000000 29.750000000000000 25.214144250272788	-121.75000000000000 29.750000000000000 26.169486130844373	-121.75000000000000 29.750000000000000 33.082469929836471	-121.75000000000000 29.750000000000000 33.663836072926614	-121.75000000000000 29.750000000000000 34.180426417370349	-121.75000000000000 29.750000000000000 42.277856846924855	-121.75000000000000 29.750000000000000 41.948503027642140	-121.75000000000000 29.750000000000000 40.583279602991311	-121.75000000000000 29.750000000000000 40.305472339396509	-121.75000000000000 29.750000000000000 40.187292857978619	-121.75000000000000 29.750000000000000 32.183763119786839	-121.75000000000000 29.750000000000000 32.135884582565801	-121.75000000000000 29.750000000000000 32.544444770420547	-121.75000000000000 29.750000000000000 31.889378647234295	-121.75000000000000 29.750000000000000 31.320415437483373	-121.75000000000000 29.750000000000000 30.795964154372289	-121.75000000000000 29.750000000000000 30.133939405624393	-121.75000000000000 29.750000000000000 24.470212199673782	-121.75000000000000 29.750000000000000 19.085009176234379	-121.75000000000000 29.750000000000000 14.982087657782284	-121.75000000000000 29.750000000000000 9.5756845487102353	-121.75000000000000 29.750000000000000 8.3739464562231589	-121.75000000000000 29.750000000000000 5.8707025940512656	-121.75000000000000 29.750000000000000 4.4127565157517497	-121.75000000000000 29.750000000000000 3.4407535426147300	-121.75000000000000 29.750000000000000 3.1308162805563793	-121.75000000000000 29.750000000000000 3.8950198852848827	-121.75000000000000 29.750000000000000 3.9149338245919689	-121.75000000000000 29.750000000000000 4.2057375164030386	-121.75000000000000 29.750000000000000 5.3132901389671439	-121.75000000000000 29.750000000000000 5.6927732904971879	-121.75000000000000 29.750000000000000 5.2321585308934626	-121.75000000000000 29.750000000000000 6.3076942291690807	-121.75000000000000 29.750000000000000 7.0534442029669275	-121.75000000000000 29.750000000000000 7.1957664369284258	-121.75000000000000 29.750000000000000 8.1681965100975020
-121.25000000000000 29.750000000000000 8.3684750022866741	-121.25000000000000 29.750000000000000 6.8681194389694813	-121.25000000000000 29.750000000000000 6.9800466760116695	-121.25000000000000 29.750000000000000 6.3064151354920623	-121.25000000000000 29.750000000000000 6.3113044840305603	-121.25000000000000 29.750000000000000 5.7955784037977658	-121.25000000000000 29.750000000000000 5.1837803188684930	-121.25000000000000 29.750000000000000 4.3341346691914886	-121.25000000000000 29.750000000000000 5.8795678840437464	-121.25000000000000 29.750000000000000 7.5135809533298721	-121.25000000000000 29.750000000000000 12.391852105867974	-121.25000000000000 29.750000000000000 16.424426628457219	-121.25000000000000 29.750000000000000 16.301503905167227	-121.25000000000000 29.750000000000000 17.848756130854639	-121.25000000000000 29.750000000000000 21.346018966958521	-121.25000000000000 29.750000000000000 21.304957211659975	-121.25000000000000 29.750000000000000 21.857875517209614	-121.25000000000000 29.750000000000000 27.037543942823003	-121.25000000000000 29.750000000000000 27.775127200528846	-121.25000000000000 29.750000000000000 33.139044144943085	-121.25000000000000 29.750000000000000 33.998145487255734	-121.25000000000000 29.750000000000000 41.635013482470448	-121.25000000000000 29.750000000000000 41.142651169718413	-121.25000000000000 29.750000000000000 40.999721864617214	-121.25000000000000 29.750000000000000 41.161341969135634	-121.25000000000000 29.750000000000000 33.276405253411589	-121.25000000000000 29.750000000000000 33.718772315225294	-121.25000000000000 29.750000000000000 33.000742390308496	-121.25000000000000 29.750000000000000 32.540222603542901	-121.25000000000000 29.750000000000000 32.449030081062354	-121.25000000000000 29.750000000000000 32.448372485051259	-121.25000000000000 29.750000000000000 31.442885020781926	-121.25000000000000 29.750000000000000 24.565228293898667	-121.25000000000000 29.750000000000000 18.410438107765849	-121.25000000000000 29.750000000000000 11.936081965786842	-121.25000000000000 29.750000000000000 9.8918962172033940	-121.25000000000000 29.750000000000000 7.1986758347206843	-121.25000000000000 29.750000000000000 5.1798276221951225	-121.25000000000000 29.750000000000000 4.4755923688507053	-121.25000000000000 29.750000000000000 3.4918284346594208	-121.25000000000000 29.750000000000000 3.6670279776576873	-121.25000000000000 29.750000000000000 3.7391700822582887	-121.25000000000000 29.750000000000000 4.4081010610748619	-121.25000000000000 29.750000000000000 4.7485525326487235	-121.25000000000000 29.750000000000000 6.0006820943677885	-121.25000000000000 29.750000000000000 5.8855795917960911	-121.25000000000000 29.750000000000000 6.1673059551387173	-121.25000000000000 29.750000000000000 7.4401121459207484	-121.25000000000000 29.750000000000000 7.1644557385121281	-121.25000000000000 29.750000000000000 8.2698945384807843
-120.75000000000000 29.750000000000000 8.7917424051682200	-120.75000000000000 29.750000000000000 8.0108860198815766	-120.75000000000000 29.750000000000000 7.9693545487475630	-120.75000000000000 29.750000000000000 6.2143064821905911	-120.75000000000000 29.750000000000000 6.5757804137011107	-120.75000000000000 29.750000000000000 5.7345828145054298	-120.75000000000000 29.750000000000000 5.3426742319282807	-120.75000000000000 29.750000000000000 5.0061667963476202	-120.75000000000000 29.750000000000000 6.4181674237879127	-120.75000000000000 29.750000000000000 6.7467595905947944	-120.75000000000000 29.750000000000000 11.260149942013145	-120.75000000000000 29.750000000000000 12.856816907025811	-120.75000000000000 29.750000000000000 13.548676469173452	-120.75000000000000 29.750000000000000 16.695419037717201	-120.75000000000000 29.750000000000000 18.076972461602686	-120.75000000000000 29.750000000000000 17.690646239895170	-120.75000000000000 29.750000000000000 17.702659582920475	-120.75000000000000 29.750000000000000 21.840783165455271	-120.75000000000000 29.750000000000000 23.472403682783707	-120.75000000000000 29.750000000000000 27.045856967107188	-120.75000000000000 29.750000000000000 34.886079149382553	-120.75000000000000 29.750000000000000 34.155997462387042	-120.75000000000000 29.750000000000000 42.612229116206791	-120.75000000000000 29.750000000000000 42.177179381541777	-120.75000000000000 29.750000000000000 34.333611968127613	-120.75000000000000 29.750000000000000 34.092200029599191	-120.75000000000000 29.750000000000000 34.570400147119230	-120.75000000000000 29.750000000000000 33.609819073187047	-120.75000000000000 29.750000000000000 41.849827290348621	-120.75000000000000 29.750000000000000 40.932391225293578	-120.75000000000000 29.750000000000000 40.774353110044231	-120.75000000000000 29.750000000000000 32.347235353474055	-120.75000000000000 29.750000000000000 25.042129816179106	-120.75000000000000 29.750000000000000 20.420980840306530	-120.75000000000000 29.750000000000000 13.373612702778278	-120.75000000000000 29.750000000000000 12.335028088109812	-120.75000000000000 29.750000000000000 9.3729659416185331	-120.75000000000000 29.750000000000000 6.9805311338814802	-120.75000000000000 29.750000000000000 5.6296983437054768	-120.75000000000000 29.750000000000000 4.0024038271058853	-120.75000000000000 29.750000000000000 3.8366813896451384	-120.75000000000000 29.750000000000000 3.7994651576989016	-120.75000000000000 29.750000000000000 4.6817926360904449	-120.75000000000000 29.750000000000000 4.7733400756939757	-120.75000000000000 29.750000000000000 6.4866997132776865	-120.75000000000000 29.750000000000000 6.7025187683035732	-120.75000000000000 29.750000000000000 7.6819998176494444	-120.75000000000000 29.750000000000000 8.3666338622632210	-120.75000000000000 29.750000000000000 7.8779661914847381	-120.75000000000000 29.750000000000000 9.8184229795513343
-120.25000000000000 29.750000000000000 8.8856398829022112	-120.25000000000000 29.750000000000000 8.8869556657975419	-120.25000000000000 29.750000000000000 7.1443431228101923	-120.25000000000000 29.750000000000000 7.0464529029552327	-120.25000000000000 29.750000000000000 6.9290064474065467	-120.25000000000000 29.750000000000000 5.8043997895928570	-120.25000000000000 29.750000000000000 5.6911903155360006	-120.25000000000000 29.750000000000000 6.0344103905866362	-120.25000000000000 29.750000000000000 7.2466771448781664	-120.25000000000000 29.750000000000000 7.1672491240529101	-120.25000000000000 29.750000000000000 10.095810411740860	-120.25000000000000 29.750000000000000 11.248480681402356	-120.25000000000000 29.750000000000000 14.535790070400388	-120.25000000000000 29.750000000000000 15.382819976564953	-120.25000000000000 29.750000000000000 16.172827717642932	-120.25000000000000 29.750000000000000 17.064786497531856	-120.25000000000000 29.750000000000000 17.545269495401847	-120.25000000000000 29.750000000000000 18.210189617347496	-120.25000000000000 29.750000000000000 22.689558202944582	-120.25000000000000 29.750000000000000 22.164107451011880	-120.25000000000000 29.750000000000000 33.744168033684922	-120.25000000000000 29.750000000000000 34.093338880343261	-120.25000000000000 29.750000000000000 43.171153226982703	-120.25000000000000 29.750000000000000 42.181225983713908	-120.25000000000000 29.750000000000000 34.757315454608843	-120.25000000000000 29.750000000000000 34.437483877744029	-120.25000000000000 29.750000000000000 34.699634053797610	-120.25000000000000 29.750000000000000 34.254224963587831	-120.25000000000000 29.750000000000000 40.634274856592356	-120.25000000000000 29.750000000000000 41.370926540721797	-120.25000000000000 29.750000000000000 41.647482158837455	-120.25000000000000 29.750000000000000 33.198937301079241	-120.25000000000000 29.750000000000000 26.160547853465918	-120.25000000000000 29.750000000000000 20.135595698174406	-120.25000000000000 29.750000000000000 16.116820052500380	-120.25000000000000 29.750000000000000 15.054198273306207	-120.25000000000000 29.750000000000000 11.832085704688641	-120.25000000000000 29.750000000000000 9.4160197345216350	-120.25000000000000 29.750000000000000 7.3511587586320992	-120.25000000000000 29.750000000000000 5.6896270208780519	-120.25000000000000 29.750000000000000 4.4934009367654664	-120.25000000000000 29.750000000000000 4.1872651204610278	-120.25000000000000 29.750000000000000 5.2518062296813985	-120.25000000000000 29.750000000000000 5.4220249354597456	-120.25000000000000 29.750000000000000 7.1136986318761375	-120.25000000000000 29.750000000000000 8.2861117217359883	-120.25000000000000 29.750000000000000 8.7051524984195332	-120.25000000000000 29.750000000000000 10.744002762946563	-120.25000000000000 29.750000000000000 10.530920755263837	-120.25000000000000 29.750000000000000 11.421209962906103
-119.75000000000000 29.750000000000000 9.6752546711900500	-119.75000000000000 29.750000000000000 9.3404011304339907	-119.75000000000000 29.750000000000000 6.8931663113562269	-119.75000000000000 29.750000000000000 7.8830498012576093	-119.75000000000000 29.750000000000000 7.1362756139014314	-119.75000000000000 29.750000000000000 7.4376720994219188	-119.75000000000000 29.750000000000000 6.0827132005320470	-119.75000000000000 29.750000000000000 7.3474670608648385	-119.75000000000000 29.750000000000000 8.5164685231789665	-119.75000000000000 29.750000000000000 8.8416333547546717	-119.75000000000000 29.750000000000000 11.533199523472550	-119.75000000000000 29.750000000000000 12.629309709650316	-119.75000000000000 29.750000000000000 16.919706830390485	-119.75000000000000 29.750000000000000 14.686296708324113	-119.75000000000000 29.750000000000000 15.098336612615894	-119.75000000000000 29.750000000000000 18.525021493244861	-119.75000000000000 29.750000000000000 19.691365633884470	-119.75000000000000 29.750000000000000 19.943202936247509	-119.75000000000000 29.750000000000000 21.727080047846322	-119.75000000000000 29.750000000000000 21.758443589905632	-119.75000000000000 29.750000000000000 27.383116535514048	-119.75000000000000 29.750000000000000 34.509912987723183	-119.75000000000000 29.750000000000000 43.496310500392816	-119.75000000000000 29.750000000000000 34.730722393757262	-119.75000000000000 29.750000000000000 34.475668814492060	-119.75000000000000 29.750000000000000 34.303631801028722	-119.75000000000000 29.750000000000000 34.691989499060512	-119.75000000000000 29.750000000000000 34.390076428372268	-119.75000000000000 29.750000000000000 34.133190174540907	-119.75000000000000 29.750000000000000 41.358504227850396	-119.75000000000000 29.750000000000000 42.046659326736368	-119.75000000000000 29.750000000000000 32.785766443437353	-119.75000000000000 29.750000000000000 26.476828045860042	-119.75000000000000 29.750000000000000 21.500901529542837	-119.75000000000000 29.750000000000000 18.929961944703805	-119.75000000000000 29.750000000000000 16.513966333013791	-119.75000000000000 29.750000000000000 14.654737628229753	-119.75000000000000 29.750000000000000 12.223048527995731	-119.75000000000000 29.750000000000000 9.6040483422270917	-119.75000000000000 29.750000000000000 8.0355569167970931	-119.75000000000000 29.750000000000000 6.5732315007202526	-119.75000000000000 29.750000000000000 6.3482393987489782	-119.75000000000000 29.750000000000000 7.6235165289138989	-119.75000000000000 29.750000000000000 7.3292539562936936	-119.75000000000000 29.750000000000000 9.5479282092235120	-119.75000000000000 29.750000000000000 9.8192776119283351	-119.75000000000000 29.750000000000000 12.427787685919373	-119.75000000000000 29.750000000000000 12.774021446311449	-119.75000000000000 29.750000000000000 12.718170601712735	-119.75000000000000 29.750000000000000 15.396308554968671
-119.25000000000000 29.750000000000000 10.731792145831973	-119.25000000000000 29.750000000000000 10.914563765262663	-119.25000000000000 29.750000000000000 8.8373015811729250	-119.25000000000000 29.750000000000000 9.8274957889567460	-119.25000000000000 29.750000000000000 8.4463808446225528	-119.25000000000000 29.750000000000000 9.8039594139150985	-119.25000000000000 29.750000000000000 7.8723830213431443	-119.25000000000000 29.750000000000000 7.9344890032689985	-119.25000000000000 29.750000000000000 10.208216783053697	-119.25000000000000 29.750000000000000 13.112830212103651	-119.25000000000000 29.750000000000000 14.617287274395702	-119.25000000000000 29.750000000000000 18.444001030517605	-119.25000000000000 29.750000000000000 19.870953002895568	-119.25000000000000 29.750000000000000 17.042261873818092	-119.25000000000000 29.750000000000000 18.296493177219421	-119.25000000000000 29.750000000000000 18.797411070219841	-119.25000000000000 29.750000000000000 23.698963138163609	-119.25000000000000 29.750000000000000 23.728233587981485	-119.25000000000000 29.750000000000000 24.611346800199168	-119.25000000000000 29.750000000000000 24.520430984640289	-119.25000000000000 29.750000000000000 26.769688688739340	-119.25000000000000 29.750000000000000 34.564152924433124	-119.25000000000000 29.750000000000000 43.417139603890149	-119.25000000000000 29.750000000000000 34.522813670770404	-119.25000000000000 29.750000000000000 34.835170827706364	-119.25000000000000 29.750000000000000 33.081961285429017	-119.25000000000000 29.750000000000000 28.031611588829147	-119.25000000000000 29.750000000000000 33.826256371709590	-119.25000000000000 29.750000000000000 32.555462866633164	-119.25000000000000 29.750000000000000 33.959433100977016	-119.25000000000000 29.750000000000000 34.264539722636037	-119.25000000000000 29.750000000000000 27.472114136258252	-119.25000000000000 29.750000000000000 26.850191125577634	-119.25000000000000 29.750000000000000 24.663200319393177	-119.25000000000000 29.750000000000000 20.244339390001532	-119.25000000000000 29.750000000000000 19.718622460000510	-119.25000000000000 29.750000000000000 16.264534949532351	-119.25000000000000 29.750000000000000 15.788049296549708	-119.25000000000000 29.750000000000000 12.006653787939735	-119.25000000000000 29.750000000000000 10.811504113525507	-119.25000000000000 29.750000000000000 9.3043737831169953	-119.25000000000000 29.750000000000000 9.0985425288891069	-119.25000000000000 29.750000000000000 11.270887248054278	-119.25000000000000 29.750000000000000 9.3773321370982767	-119.25000000000000 29.750000000000000 13.953923397999308	-119.25000000000000 29.750000000000000 13.623173287295995	-119.25000000000000 29.750000000000000 18.016153157649843	-119.25000000000000 29.750000000000000 16.586694172874950	-119.25000000000000 29.750000000000000 17.304989716624455	-119.25000000000000 29.750000000000000 20.171057570648539
-118.75000000000000 29.750000000000000 12.044942284664431	-118.75000000000000 29.750000000000000 12.411293493095686	-118.75000000000000 29.750000000000000 10.401490932865345	-118.75000000000000 29.750000000000000 11.063792716867589	-118.75000000000000 29.750000000000000 9.8003664761627913	-118.75000000000000 29.750000000000000 11.544748041536373	-118.75000000000000 29.750000000000000 9.4616331692838216	-118.75000000000000 29.750000000000000 8.9111253682870775	-118.75000000000000 29.750000000000000 10.862829449305284	-118.75000000000000 29.750000000000000 14.560358120817234	-118.75000000000000 29.750000000000000 17.827876253372072	-118.75000000000000 29.750000000000000 19.128877568080942	-118.75000000000000 29.750000000000000 20.353588863441498	-118.75000000000000 29.750000000000000 17.322582132319805	-118.75000000000000 29.750000000000000 21.422471376072107	-118.75000000000000 29.750000000000000 22.400560865729247	-118.75000000000000 29.750000000000000 23.993173152108195	-118.75000000000000 29.750000000000000 24.095237771248470	-118.75000000000000 29.750000000000000 25.028453570701448	-118.75000000000000 29.750000000000000 25.774949152595322	-118.75000000000000 29.750000000000000 27.072967396870059	-118.75000000000000 29.750000000000000 34.291575113636867	-118.75000000000000 29.750000000000000 45.075685042036326	-118.75000000000000 29.750000000000000 35.812763862207319	-118.75000000000000 29.750000000000000 33.819608586610151	-118.75000000000000 29.750000000000000 30.261036976598646	-118.75000000000000 29.750000000000000 28.276036447853151	-118.75000000000000 29.750000000000000 29.148410335694024	-118.75000000000000 29.750000000000000 27.824833270980204	-118.75000000000000 29.750000000000000 33.174377294895692	-118.75000000000000 29.750000000000000 33.936089044581209	-118.75000000000000 29.750000000000000 25.955355433259541	-118.75000000000000 29.750000000000000 26.158897236942508	-118.75000000000000 29.750000000000000 24.615346135924465	-118.75000000000000 29.750000000000000 23.788504509890650	-118.75000000000000 29.750000000000000 23.040759532992876	-118.75000000000000 29.750000000000000 19.783059022790287	-118.75000000000000 29.750000000000000 19.494706364585685	-118.75000000000000 29.750000000000000 13.897941608553916	-118.75000000000000 29.750000000000000 13.974803873260193	-118.75000000000000 29.750000000000000 12.003904106769797	-118.75000000000000 29.750000000000000 12.658947152252033	-118.75000000000000 29.750000000000000 15.311344353687842	-118.75000000000000 29.750000000000000 14.630850913823821	-118.75000000000000 29.750000000000000 19.147100357598859	-118.75000000000000 29.750000000000000 18.615449704195008	-118.75000000000000 29.750000000000000 21.670373829694245	-118.75000000000000 29.750000000000000 21.935559869823855	-118.75000000000000 29.750000000000000 25.315611681883414	-118.75000000000000 29.750000000000000 25.374703017108303
-118.25000000000000 29.750000000000000 12.685379799256628	-118.25000000000000 29.750000000000000 13.509720724480747	-118.25000000000000 29.750000000000000 13.007309756125608	-118.25000000000000 29.750000000000000 12.026646318662099	-118.25000000000000 29.750000000000000 11.981586610252348	-118.25000000000000 29.750000000000000 13.264366697390836	-118.25000000000000 29.750000000000000 12.624675984705137	-118.25000000000000 29.750000000000000 10.864954292937082	-118.25000000000000 29.750000000000000 11.268571128374958	-118.25000000000000 29.750000000000000 13.174100681188516	-118.25000000000000 29.750000000000000 15.534407201445376	-118.25000000000000 29.750000000000000 16.663665176178299	-118.25000000000000 29.750000000000000 16.562606440134083	-118.25000000000000 29.750000000000000 18.145800366870652	-118.25000000000000 29.750000000000000 17.578905081066615	-118.25000000000000 29.750000000000000 19.148566883554455	-118.25000000000000 29.750000000000000 24.681324684712301	-118.25000000000000 29.750000000000000 24.520961680483381	-118.25000000000000 29.750000000000000 25.672159210519002	-118.25000000000000 29.750000000000000 26.430464097883963	-118.25000000000000 29.750000000000000 26.178216000813038	-118.25000000000000 29.750000000000000 28.150522714787090	-118.25000000000000 29.750000000000000 47.315689901286959	-118.25000000000000 29.750000000000000 36.062447715842957	-118.25000000000000 29.750000000000000 29.679266380178071	-118.25000000000000 29.750000000000000 30.217635934083340	-118.25000000000000 29.750000000000000 25.444237745653052	-118.25000000000000 29.750000000000000 28.701690878642314	-118.25000000000000 29.750000000000000 27.741707241405457	-118.25000000000000 29.750000000000000 27.282892442466991	-118.25000000000000 29.750000000000000 28.757631383530395	-118.25000000000000 29.750000000000000 25.547233270128356	-118.25000000000000 29.750000000000000 26.433026826962013	-118.25000000000000 29.750000000000000 25.256214072246475	-118.25000000000000 29.750000000000000 23.939517526125073	-118.25000000000000 29.750000000000000 24.858288294175892	-118.25000000000000 29.750000000000000 23.254690424281272	-118.25000000000000 29.750000000000000 21.352182780373795	-118.25000000000000 29.750000000000000 16.978736050558489	-118.25000000000000 29.750000000000000 17.781267247042511	-118.25000000000000 29.750000000000000 18.300416859808315	-118.25000000000000 29.750000000000000 19.389231091173809	-118.25000000000000 29.750000000000000 21.166294373611883	-118.25000000000000 29.750000000000000 20.773508762584385	-118.25000000000000 29.750000000000000 27.480116434302253	-118.25000000000000 29.750000000000000 24.257719525935833	-118.25000000000000 29.750000000000000 29.502917464689695	-118.25000000000000 29.750000000000000 30.578949825832407	-118.25000000000000 29.750000000000000 31.595788301812213	-118.25000000000000 29.750000000000000 35.990007116925781
-117.75000000000000 29.750000000000000 13.414901840444122	-117.75000000000000 29.750000000000000 14.008214006798273	-117.75000000000000 29.750000000000000 13.965707156293547	-117.75000000000000 29.750000000000000 13.970049507556377	-117.75000000000000 29.750000000000000 16.527804500747592	-117.75000000000000 29.750000000000000 16.386496176022334	-117.75000000000000 29.750000000000000 15.986992200431578	-117.75000000000000 29.750000000000000 14.077092559540290	-117.75000000000000 29.750000000000000 13.411455565306381	-117.75000000000000 29.750000000000000 13.989976829390503	-117.75000000000000 29.750000000000000 14.638596040536052	-117.75000000000000 29.750000000000000 15.088923098488031	-117.75000000000000 29.750000000000000 12.779574869527133	-117.75000000000000 29.750000000000000 14.566624030311566	-117.75000000000000 29.750000000000000 15.152502348067600	-117.75000000000000 29.750000000000000 19.135548694449994	-117.75000000000000 29.750000000000000 20.385324952314896	-117.75000000000000 29.750000000000000 20.333177252737812	-117.75000000000000 29.750000000000000 24.758315904389843	-117.75000000000000 29.750000000000000 21.740210054978704	-117.75000000000000 29.750000000000000 22.822130593712057	-117.75000000000000 29.750000000000000 28.602065875442420	-117.75000000000000 29.750000000000000 46.073338218168693	-117.75000000000000 29.750000000000000 35.764065772471284	-117.75000000000000 29.750000000000000 29.520834106729239	-117.75000000000000 29.750000000000000 30.322013632160242	-117.75000000000000 29.750000000000000 28.874787208505811	-117.75000000000000 29.750000000000000 24.616164043482101	-117.75000000000000 29.750000000000000 24.043329344728228	-117.75000000000000 29.750000000000000 22.108407867139977	-117.75000000000000 29.750000000000000 27.108656538585151	-117.75000000000000 29.750000000000000 25.153856143224829	-117.75000000000000 29.750000000000000 30.705513923408521	-117.75000000000000 29.750000000000000 29.534618189533187	-117.75000000000000 29.750000000000000 29.037579070728956	-117.75000000000000 29.750000000000000 28.363840415745269	-117.75000000000000 29.750000000000000 25.761369562265926	-117.75000000000000 29.750000000000000 25.497881160813073	-117.75000000000000 29.750000000000000 21.409375075278824	-117.75000000000000 29.750000000000000 23.920810197839330	-117.75000000000000 29.750000000000000 24.342364893389213	-117.75000000000000 29.750000000000000 29.128939095660996	-117.75000000000000 29.750000000000000 32.576678913327385	-117.75000000000000 29.750000000000000 33.601030094895421	-117.75000000000000 29.750000000000000 41.703308950486488	-117.75000000000000 29.750000000000000 32.766320768636767	-117.75000000000000 29.750000000000000 46.576005052598305	-117.75000000000000 29.750000000000000 43.296520553039244	-117.75000000000000 29.750000000000000 41.960779435472460	-117.75000000000000 29.750000000000000 49.959624490660779
-117.25000000000000 29.750000000000000 14.574351871815589	-117.25000000000000 29.750000000000000 16.467979173143977	-117.25000000000000 29.750000000000000 16.159164554374964	-117.25000000000000 29.750000000000000 16.844707200736014	-117.25000000000000 29.750000000000000 20.786091592528908	-117.25000000000000 29.750000000000000 19.917430905352347	-117.25000000000000 29.750000000000000 20.913030913725116	-117.25000000000000 29.750000000000000 16.644581704412275	-117.25000000000000 29.750000000000000 14.848875798728441	-117.25000000000000 29.750000000000000 14.295672236852898	-117.25000000000000 29.750000000000000 13.487086123479191	-117.25000000000000 29.750000000000000 13.513714675157678	-117.25000000000000 29.750000000000000 12.535691845527731	-117.25000000000000 29.750000000000000 12.266941047133992	-117.25000000000000 29.750000000000000 13.677610390749583	-117.25000000000000 29.750000000000000 13.859871741089881	-117.25000000000000 29.750000000000000 13.981986785415652	-117.25000000000000 29.750000000000000 15.394216623984802	-117.25000000000000 29.750000000000000 18.702906489228457	-117.25000000000000 29.750000000000000 17.766009636572527	-117.25000000000000 29.750000000000000 21.540537686516913	-117.25000000000000 29.750000000000000 30.589056132984823	-117.25000000000000 29.750000000000000 41.318324704714655	-117.25000000000000 29.750000000000000 33.838846025693599	-117.25000000000000 29.750000000000000 32.783116052239841	-117.25000000000000 29.750000000000000 34.001464936341549	-117.25000000000000 29.750000000000000 28.472054468306879	-117.25000000000000 29.750000000000000 21.969222903299066	-117.25000000000000 29.750000000000000 22.896568905799221	-117.25000000000000 29.750000000000000 20.623683805554425	-117.25000000000000 29.750000000000000 22.190617253901333	-117.25000000000000 29.750000000000000 25.298706865823810	-117.25000000000000 29.750000000000000 30.812655565521990	-117.25000000000000 29.750000000000000 30.693126049793904	-117.25000000000000 29.750000000000000 30.277085072392104	-117.25000000000000 29.750000000000000 30.901470377407378	-117.25000000000000 29.750000000000000 30.638348822033212	-117.25000000000000 29.750000000000000 31.784878905679914	-117.25000000000000 29.750000000000000 28.386983029470269	-117.25000000000000 29.750000000000000 36.124854451963927	-117.25000000000000 29.750000000000000 36.142970560111159	-117.25000000000000 29.750000000000000 38.603304380764648	-117.25000000000000 29.750000000000000 49.386221919589715	-117.25000000000000 29.750000000000000 50.626404339511538	-117.25000000000000 29.750000000000000 54.281924568180642	-117.25000000000000 29.750000000000000 52.249721957581016	-117.25000000000000 29.750000000000000 61.972868994633892	-117.25000000000000 29.750000000000000 59.892907278448462	-117.25000000000000 29.750000000000000 63.295770381314313	-117.25000000000000 29.750000000000000 68.193782093019507
-116.75000000000000 29.750000000000000 20.852377210791985	-116.75000000000000 29.750000000000000 21.332749022026629	-116.75000000000000 29.750000000000000 20.414553044858891	-116.75000000000000 29.750000000000000 24.293487301292874	-116.75000000000000 29.750000000000000 25.855637610869834	-116.75000000000000 29.750000000000000 27.114619440960137	-116.75000000000000 29.750000000000000 31.961586167163009	-116.75000000000000 29.750000000000000 23.004376520678200	-116.75000000000000 29.750000000000000 18.354945009029255	-116.75000000000000 29.750000000000000 14.366710965195741	-116.75000000000000 29.750000000000000 14.514123823923502	-116.75000000000000 29.750000000000000 12.787984799909662	-116.75000000000000 29.750000000000000 12.133496999773589	-116.75000000000000 29.750000000000000 11.294252835217302	-116.75000000000000 29.750000000000000 10.819422241983105	-116.75000000000000 29.750000000000000 11.436432920042590	-116.75000000000000 29.750000000000000 13.642223548942413	-116.75000000000000 29.750000000000000 13.836433315516565	-116.75000000000000 29.750000000000000 16.449377937419321	-116.75000000000000 29.750000000000000 16.767398770068578	-116.75000000000000 29.750000000000000 23.184572161140228	-116.75000000000000 29.750000000000000 27.932267110985560	-116.75000000000000 29.750000000000000 34.505576560119451	-116.75000000000000 29.750000000000000 33.479675763905512	-116.75000000000000 29.750000000000000 31.909740926496656	-116.75000000000000 29.750000000000000 34.005801106615898	-116.75000000000000 29.750000000000000 30.368251313529349	-116.75000000000000 29.750000000000000 24.459445424791607	-116.75000000000000 29.750000000000000 24.614882724243895	-116.75000000000000 29.750000000000000 23.891967877866406	-116.75000000000000 29.750000000000000 24.391135452532769	-116.75000000000000 29.750000000000000 25.100570187506857	-116.75000000000000 29.750000000000000 29.292698126553272	-116.75000000000000 29.750000000000000 30.463605796123613	-116.75000000000000 29.750000000000000 37.566065905576139	-116.75000000000000 29.750000000000000 33.660717863355814	-116.75000000000000 29.750000000000000 33.698441353996813	-116.75000000000000 29.750000000000000 38.978033810962529	-116.75000000000000 29.750000000000000 38.325670462246237	-116.75000000000000 29.750000000000000 48.769202679534828	-116.75000000000000 29.750000000000000 52.475777874531232	-116.75000000000000 29.750000000000000 57.772925173130595	-116.75000000000000 29.750000000000000 63.235011340640767	-116.75000000000000 29.750000000000000 64.410299117451231	-116.75000000000000 29.750000000000000 74.745300963031639	-116.75000000000000 29.750000000000000 80.003884667465044	-116.75000000000000 29.750000000000000 82.144399273831098	-116.75000000000000 29.750000000000000 80.156103236870379	-116.75000000000000 29.750000000000000 92.466336036462309	-116.75000000000000 29.750000000000000 88.545410642808648
-116.25000000000000 29.750000000000000 30.884236944725419	-116.25000000000000 29.750000000000000 32.485719339764294	-116.25000000000000 29.750000000000000 31.603678444460222	-116.25000000000000 29.750000000000000 34.288848197055728	-116.25000000000000 29.750000000000000 36.387958312372547	-116.25000000000000 29.750000000000000 43.448176396228249	-116.25000000000000 29.750000000000000 44.456306722546195	-116.25000000000000 29.750000000000000 32.943983640054498	-116.25000000000000 29.750000000000000 25.856552979582471	-116.25000000000000 29.750000000000000 20.865225413029400	-116.25000000000000 29.750000000000000 17.777105333915561	-116.25000000000000 29.750000000000000 16.551137832983049	-116.25000000000000 29.750000000000000 16.463167067855448	-116.25000000000000 29.750000000000000 13.290641117975449	-116.25000000000000 29.750000000000000 13.642010987032387	-116.25000000000000 29.750000000000000 14.314743560901290	-116.25000000000000 29.750000000000000 15.216989365206484	-116.25000000000000 29.750000000000000 17.332653476010176	-116.25000000000000 29.750000000000000 21.396344375476087	-116.25000000000000 29.750000000000000 21.115523248837256	-116.25000000000000 29.750000000000000 26.350165102789166	-116.25000000000000 29.750000000000000 31.752478879267301	-116.25000000000000 29.750000000000000 36.691143843345699	-116.25000000000000 29.750000000000000 33.424393461273134	-116.25000000000000 29.750000000000000 32.963333813386186	-116.25000000000000 29.750000000000000 34.534410055761256	-116.25000000000000 29.750000000000000 33.774306281544000	-116.25000000000000 29.750000000000000 27.279974479254072	-116.25000000000000 29.750000000000000 26.791808657636171	-116.25000000000000 29.750000000000000 26.841958529769578	-116.25000000000000 29.750000000000000 27.492215695709280	-116.25000000000000 29.750000000000000 28.276784217488132	-116.25000000000000 29.750000000000000 29.977627353497375	-116.25000000000000 29.750000000000000 37.014951406685178	-116.25000000000000 29.750000000000000 41.348976297684970	-116.25000000000000 29.750000000000000 39.145291846952588	-116.25000000000000 29.750000000000000 41.202645137995297	-116.25000000000000 29.750000000000000 48.906289229137464	-116.25000000000000 29.750000000000000 57.402096582920926	-116.25000000000000 29.750000000000000 62.929744374305244	-116.25000000000000 29.750000000000000 77.150974546052609	-116.25000000000000 29.750000000000000 75.465778945635392	-116.25000000000000 29.750000000000000 89.934235304492645	-116.25000000000000 29.750000000000000 90.740048968349527	-116.25000000000000 29.750000000000000 88.799602451037757	-116.25000000000000 29.750000000000000 104.31189149451991	-116.25000000000000 29.750000000000000 106.93743127651898	-116.25000000000000 29.750000000000000 105.80672304774596	-116.25000000000000 29.750000000000000 120.13681444463134	-116.25000000000000 29.750000000000000 123.56530814126381
-115.75000000000000 29.750000000000000 34.546959931231143	-115.75000000000000 29.750000000000000 36.589869552806604	-115.75000000000000 29.750000000000000 37.331692631698310	-115.75000000000000 29.750000000000000 38.680792583102352	-115.75000000000000 29.750000000000000 47.015999669033803	-115.75000000000000 29.750000000000000 52.931680422125766	-115.75000000000000 29.750000000000000 55.355228723589846	-115.75000000000000 29.750000000000000 41.118808514457108	-115.75000000000000 29.750000000000000 39.385860890678572	-115.75000000000000 29.750000000000000 31.346872601915841	-115.75000000000000 29.750000000000000 25.868075826025162	-115.75000000000000 29.750000000000000 24.382761386923178	-115.75000000000000 29.750000000000000 25.283036340287683	-115.75000000000000 29.750000000000000 19.533018946430744	-115.75000000000000 29.750000000000000 20.438039280205441	-115.75000000000000 29.750000000000000 20.183117310863260	-115.75000000000000 29.750000000000000 24.394322775513956	-115.75000000000000 29.750000000000000 25.127649332650744	-115.75000000000000 29.750000000000000 30.887741371213124	-115.75000000000000 29.750000000000000 30.663858311511202	-115.75000000000000 29.750000000000000 31.767070894475559	-115.75000000000000 29.750000000000000 39.255980217430164	-115.75000000000000 29.750000000000000 42.988466908818538	-115.75000000000000 29.750000000000000 39.936560119804689	-115.75000000000000 29.750000000000000 41.104814985066341	-115.75000000000000 29.750000000000000 41.302883198694715	-115.75000000000000 29.750000000000000 41.364038517279312	-115.75000000000000 29.750000000000000 31.626626485048913	-115.75000000000000 29.750000000000000 30.577294617917534	-115.75000000000000 29.750000000000000 29.164104682834637	-115.75000000000000 29.750000000000000 29.464710061784018	-115.75000000000000 29.750000000000000 27.414375295579699	-115.75000000000000 29.750000000000000 31.795431726281993	-115.75000000000000 29.750000000000000 35.015057773762194	-115.75000000000000 29.750000000000000 47.613533264151727	-115.75000000000000 29.750000000000000 40.206541969554323	-115.75000000000000 29.750000000000000 52.602117260685716	-115.75000000000000 29.750000000000000 70.481026344714820	-115.75000000000000 29.750000000000000 90.248818349441009	-115.75000000000000 29.750000000000000 110.64694539750172	-115.75000000000000 29.750000000000000 131.43216585245816	-115.75000000000000 29.750000000000000 128.52261015862854	-115.75000000000000 29.750000000000000 148.16679144381499	-115.75000000000000 29.750000000000000 145.94551464884867	-115.75000000000000 29.750000000000000 135.60634706554836	-115.75000000000000 29.750000000000000 137.48917874256804	-115.75000000000000 29.750000000000000 154.45001699598325	-115.75000000000000 29.750000000000000 148.65643840638765	-115.75000000000000 29.750000000000000 150.90479839965937	-115.75000000000000 29.750000000000000 156.10010113751724
-115.25000000000000 29.750000000000000 46.268759564250502	-115.25000000000000 29.750000000000000 58.126273599384568	-115.25000000000000 29.750000000000000 59.119654686203702	-115.25000000000000 29.750000000000000 50.954268144907353	-115.25000000000000 29.750000000000000 52.709640680498879	-115.25000000000000 29.750000000000000 61.576001595508586	-115.25000000000000 29.750000000000000 64.246957282653327	-115.25000000000000 29.750000000000000 44.944401283493661	-115.25000000000000 29.750000000000000 43.887746356575292	-115.25000000000000 29.750000000000000 37.202354103252560	-115.25000000000000 29.750000000000000 33.856971952952584	-115.25000000000000 29.750000000000000 31.638854336136163	-115.25000000000000 29.750000000000000 37.640341203172412	-115.25000000000000 29.750000000000000 30.310759710113381	-115.25000000000000 29.750000000000000 28.987581500521582	-115.25000000000000 29.750000000000000 31.137052291570669	-115.25000000000000 29.750000000000000 33.873528688654439	-115.25000000000000 29.750000000000000 39.894430127805826	-115.25000000000000 29.750000000000000 45.232931136451967	-115.25000000000000 29.750000000000000 43.439530640667954	-115.25000000000000 29.750000000000000 41.389083232811025	-115.25000000000000 29.750000000000000 49.696084435486668	-115.25000000000000 29.750000000000000 48.695072506113142	-115.25000000000000 29.750000000000000 49.046681905999982	-115.25000000000000 29.750000000000000 50.587777270240757	-115.25000000000000 29.750000000000000 43.766326685506172	-115.25000000000000 29.750000000000000 54.698023884067766	-115.25000000000000 29.750000000000000 38.490499158305099	-115.25000000000000 29.750000000000000 43.023916867687078	-115.25000000000000 29.750000000000000 34.290943348346076	-115.25000000000000 29.750000000000000 34.694679727591051	-115.25000000000000 29.750000000000000 29.322070202883584	-115.25000000000000 29.750000000000000 29.948170485649676	-115.25000000000000 29.750000000000000 30.314982298283503	-115.25000000000000 29.750000000000000 43.264156504019446	-115.25000000000000 29.750000000000000 41.992026576906895	-115.25000000000000 29.750000000000000 58.661421139087068	-115.25000000000000 29.750000000000000 97.906604492556028	-115.25000000000000 29.750000000000000 123.24368284443779	-115.25000000000000 29.750000000000000 147.68855023503664	-115.25000000000000 29.750000000000000 169.08434223948032	-115.25000000000000 29.750000000000000 174.31770044732608	-115.25000000000000 29.750000000000000 198.69614991230918	-115.25000000000000 29.750000000000000 184.37221369221706	-115.25000000000000 29.750000000000000 186.83951808825276	-115.25000000000000 29.750000000000000 189.71256806922278	-115.25000000000000 29.750000000000000 207.57158943000294	-115.25000000000000 29.750000000000000 207.20155739960717	-115.25000000000000 29.750000000000000 202.80058148893491	-115.25000000000000 29.750000000000000 213.47721200080991
-114.75000000000000 29.750000000000000 62.783435801008231	-114.75000000000000 29.750000000000000 65.429805469386807	-114.75000000000000 29.750000000000000 66.832264632843334	-114.75000000000000 29.750000000000000 70.458825299465417	-114.75000000000000 29.750000000000000 71.819627554525766	-114.75000000000000 29.750000000000000 90.514573657619295	-114.75000000000000 29.750000000000000 80.398616003828892	-114.75000000000000 29.750000000000000 77.024775696275967	-114.75000000000000 29.750000000000000 68.080866045711190	-114.75000000000000 29.750000000000000 55.235982331160145	-114.75000000000000 29.750000000000000 47.339372252757286	-114.75000000000000 29.750000000000000 43.010399555627473	-114.75000000000000 29.750000000000000 42.167033781779935	-114.75000000000000 29.750000000000000 41.397564719955831	-114.75000000000000 29.750000000000000 34.477903800427363	-114.75000000000000 29.750000000000000 38.242711165941095	-114.75000000000000 29.750000000000000 48.650085611186611	-114.75000000000000 29.750000000000000 51.604758129430948	-114.75000000000000 29.750000000000000 55.236465699613547	-114.75000000000000 29.750000000000000 54.016327734201752	-114.75000000000000 29.750000000000000 51.187359656207008	-114.75000000000000 29.750000000000000 61.431951949063809	-114.75000000000000 29.750000000000000 54.793397226227803	-114.75000000000000 29.750000000000000 59.398322085628458	-114.75000000000000 29.750000000000000 60.185427342650279	-114.75000000000000 29.750000000000000 51.168340065728763	-114.75000000000000 29.750000000000000 64.473936551537349	-114.75000000000000 29.750000000000000 59.617046290841969	-114.75000000000000 29.750000000000000 56.862917558607414	-114.75000000000000 29.750000000000000 53.110272483872258	-114.75000000000000 29.750000000000000 52.292639098818007	-114.75000000000000 29.750000000000000 38.741390299847446	-114.75000000000000 29.750000000000000 36.093947434517098	-114.75000000000000 29.750000000000000 39.071657996314329	-114.75000000000000 29.750000000000000 39.467433175273179	-114.75000000000000 29.750000000000000 42.067545091842206	-114.75000000000000 29.750000000000000 50.664926591879393	-114.75000000000000 29.750000000000000 60.971867672445221	-114.75000000000000 29.750000000000000 63.941823109856657	-114.75000000000000 29.750000000000000 64.563611117739001	-114.75000000000000 29.750000000000000 79.876692700769780	-114.75000000000000 29.750000000000000 74.895380779244718	-114.75000000000000 29.750000000000000 96.971805244009147	-114.75000000000000 29.750000000000000 66.401593647882990	-114.75000000000000 29.750000000000000 67.735001395120392	-114.75000000000000 29.750000000000000 60.835231651253331	-114.75000000000000 29.750000000000000 64.850064382567140	-114.75000000000000 29.750000000000000 67.929546065169191	-114.75000000000000 29.750000000000000 67.412948700588132	-114.75000000000000 29.750000000000000 71.668925585958561
-114.25000000000000 29.750000000000000 85.701798236401586	-114.25000000000000 29.750000000000000 88.408249654801836	-114.25000000000000 29.750000000000000 85.821256125835291	-114.25000000000000 29.750000000000000 88.483288768941023	-114.25000000000000 29.750000000000000 91.405426559068587	-114.25000000000000 29.750000000000000 93.728963939583153	-114.25000000000000 29.750000000000000 101.03443852265463	-114.25000000000000 29.750000000000000 100.39141929154319	-114.25000000000000 29.750000000000000 91.606147346076739	-114.25000000000000 29.750000000000000 83.383863189961588	-114.25000000000000 29.750000000000000 80.748383283043566	-114.25000000000000 29.750000000000000 80.191646302176324	-114.25000000000000 29.750000000000000 73.158849263111719	-114.25000000000000 29.750000000000000 64.941366968571344	-114.25000000000000 29.750000000000000 49.716889469358037	-114.25000000000000 29.750000000000000 56.936868929366128	-114.25000000000000 29.750000000000000 61.730337360040117	-114.25000000000000 29.750000000000000 60.428936862149691	-114.25000000000000 29.750000000000000 59.491693805369849	-114.25000000000000 29.750000000000000 57.412200500320644	-114.25000000000000 29.750000000000000 54.910449079018356	-114.25000000000000 29.750000000000000 53.924392525916929	-114.25000000000000 29.750000000000000 50.764244616968163	-114.25000000000000 29.750000000000000 52.981490165265846	-114.25000000000000 29.750000000000000 56.772750822395174	-114.25000000000000 29.750000000000000 58.134273468781259	-114.25000000000000 29.750000000000000 73.280277800918796	-114.25000000000000 29.750000000000000 74.136101000408615	-114.25000000000000 29.750000000000000 65.246574508967896	-114.25000000000000 29.750000000000000 65.900771277650009	-114.25000000000000 29.750000000000000 68.082103866543562	-114.25000000000000 29.750000000000000 49.745251435574545	-114.25000000000000 29.750000000000000 48.703929115615090	-114.25000000000000 29.750000000000000 46.686416482624274	-114.25000000000000 29.750000000000000 54.551779192313163	-114.25000000000000 29.750000000000000 55.924477739423004	-114.25000000000000 29.750000000000000 77.849524473342726	-114.25000000000000 29.750000000000000 126.17115187142171	-114.25000000000000 29.750000000000000 176.70720028907763	-114.25000000000000 29.750000000000000 194.41380397476877	-114.25000000000000 29.750000000000000 212.66364066191935	-114.25000000000000 29.750000000000000 214.13504575513883	-114.25000000000000 29.750000000000000 231.74679571674690	-114.25000000000000 29.750000000000000 218.25491117370265	-114.25000000000000 29.750000000000000 205.86251933950962	-114.25000000000000 29.750000000000000 196.92468245998873	-114.25000000000000 29.750000000000000 192.38458161529113	-114.25000000000000 29.750000000000000 184.08937063467266	-114.25000000000000 29.750000000000000 177.65696184465352	-114.25000000000000 29.750000000000000 177.40808030348930
-113.75000000000000 29.750000000000000 97.638490921085122	-113.75000000000000 29.750000000000000 99.015020029612117	-113.75000000000000 29.750000000000000 95.885240663904000	-113.75000000000000 29.750000000000000 117.42720783992792	-113.75000000000000 29.750000000000000 124.64144619101639	-113.75000000000000 29.750000000000000 127.76574036753952	-113.75000000000000 29.750000000000000 131.68803870155770	-113.75000000000000 29.750000000000000 132.09672865124463	-113.75000000000000 29.750000000000000 125.34335067202949	-113.75000000000000 29.750000000000000 113.39835481125967	-113.75000000000000 29.750000000000000 134.09255889673128	-113.75000000000000 29.750000000000000 105.03346386285325	-113.75000000000000 29.750000000000000 97.103569409313280	-113.75000000000000 29.750000000000000 90.298489381960891	-113.75000000000000 29.750000000000000 73.888278244903191	-113.75000000000000 29.750000000000000 88.151309756396827	-113.75000000000000 29.750000000000000 89.444572200726043	-113.75000000000000 29.750000000000000 87.428549962808361	-113.75000000000000 29.750000000000000 83.240989890038477	-113.75000000000000 29.750000000000000 78.631410935048194	-113.75000000000000 29.750000000000000 71.028311156406374	-113.75000000000000 29.750000000000000 57.235187598633253	-113.75000000000000 29.750000000000000 49.643775556257594	-113.75000000000000 29.750000000000000 50.463059360426968	-113.75000000000000 29.750000000000000 53.431245761455450	-113.75000000000000 29.750000000000000 69.389364171080089	-113.75000000000000 29.750000000000000 69.567202741375752	-113.75000000000000 29.750000000000000 63.721620807873229	-113.75000000000000 29.750000000000000 59.421863427625304	-113.75000000000000 29.750000000000000 68.271654691184793	-113.75000000000000 29.750000000000000 72.132131347665279	-113.75000000000000 29.750000000000000 60.251872578850616	-113.75000000000000 29.750000000000000 63.543487528886047	-113.75000000000000 29.750000000000000 62.401697455313531	-113.75000000000000 29.750000000000000 73.359291195402676	-113.75000000000000 29.750000000000000 80.838273493819514	-113.75000000000000 29.750000000000000 112.63564159224647	-113.75000000000000 29.750000000000000 145.90511424596747	-113.75000000000000 29.750000000000000 159.63763067424193	-113.75000000000000 29.750000000000000 168.33742621447882	-113.75000000000000 29.750000000000000 173.17691612804387	-113.75000000000000 29.750000000000000 175.12552677847094	-113.75000000000000 29.750000000000000 187.74083261083297	-113.75000000000000 29.750000000000000 197.38545177754870	-113.75000000000000 29.750000000000000 190.00182369678299	-113.75000000000000 29.750000000000000 194.07578365187706	-113.75000000000000 29.750000000000000 200.12323405905633	-113.75000000000000 29.750000000000000 201.08339296120053	-113.75000000000000 29.750000000000000 211.37155441778035	-113.75000000000000 29.750000000000000 218.03308652386949
-113.25000000000000 29.750000000000000 97.650870157682320	-113.25000000000000 29.750000000000000 100.42589528723511	-113.25000000000000 29.750000000000000 125.82321341475566	-113.25000000000000 29.750000000000000 127.04152537885608	-113.25000000000000 29.750000000000000 137.44679876997071	-113.25000000000000 29.750000000000000 141.07428291274812	-113.25000000000000 29.750000000000000 142.37980726363347	-113.25000000000000 29.750000000000000 143.94728847758034	-113.25000000000000 29.750000000000000 137.85444085475373	-113.25000000000000 29.750000000000000 151.84843200162751	-113.25000000000000 29.750000000000000 147.06840336845946	-113.25000000000000 29.750000000000000 144.02754875292638	-113.25000000000000 29.750000000000000 137.83821585705923	-113.25000000000000 29.750000000000000 129.22656213330953	-113.25000000000000 29.750000000000000 129.29906353865050	-113.25000000000000 29.750000000000000 97.789379418972118	-113.25000000000000 29.750000000000000 97.641540490138482	-113.25000000000000 29.750000000000000 92.409857432767168	-113.25000000000000 29.750000000000000 83.235903885837956	-113.25000000000000 29.750000000000000 77.691020342424210	-113.25000000000000 29.750000000000000 73.904322082859082	-113.25000000000000 29.750000000000000 62.293148402166636	-113.25000000000000 29.750000000000000 60.287857096912752	-113.25000000000000 29.750000000000000 63.875826084421483	-113.25000000000000 29.750000000000000 65.184648635384193	-113.25000000000000 29.750000000000000 68.019245105342335	-113.25000000000000 29.750000000000000 83.390567759937554	-113.25000000000000 29.750000000000000 74.106005259259305	-113.25000000000000 29.750000000000000 65.123975485315938	-113.25000000000000 29.750000000000000 66.162550249847314	-113.25000000000000 29.750000000000000 63.114322249998537	-113.25000000000000 29.750000000000000 62.058854225035446	-113.25000000000000 29.750000000000000 71.539286133993230	-113.25000000000000 29.750000000000000 85.330900178624844	-113.25000000000000 29.750000000000000 94.156950193332818	-113.25000000000000 29.750000000000000 113.08446697544802	-113.25000000000000 29.750000000000000 122.97557019705967	-113.25000000000000 29.750000000000000 131.30354809695623	-113.25000000000000 29.750000000000000 136.45405370626028	-113.25000000000000 29.750000000000000 120.32702675814613	-113.25000000000000 29.750000000000000 140.16163386830868	-113.25000000000000 29.750000000000000 118.46768387438347	-113.25000000000000 29.750000000000000 124.05085514732896	-113.25000000000000 29.750000000000000 146.91370038353878	-113.25000000000000 29.750000000000000 141.85550575504971	-113.25000000000000 29.750000000000000 145.96796116452552	-113.25000000000000 29.750000000000000 150.84841926848392	-113.25000000000000 29.750000000000000 156.61505220402714	-113.25000000000000 29.750000000000000 150.51564603333912	-113.25000000000000 29.750000000000000 161.34854729751871
-112.75000000000000 29.750000000000000 85.091336555322712	-112.75000000000000 29.750000000000000 86.789173914803541	-112.75000000000000 29.750000000000000 87.206458683583023	-112.75000000000000 29.750000000000000 90.470896998700653	-112.75000000000000 29.750000000000000 96.876883598048593	-112.75000000000000 29.750000000000000 98.889429808809965	-112.75000000000000 29.750000000000000 100.72498443404152	-112.75000000000000 29.750000000000000 105.74506385137015	-112.75000000000000 29.750000000000000 131.00804809629221	-112.75000000000000 29.750000000000000 143.66467630674714	-112.75000000000000 29.750000000000000 143.66145108568995	-112.75000000000000 29.750000000000000 142.33023674168501	-112.75000000000000 29.750000000000000 141.12882255057920	-112.75000000000000 29.750000000000000 137.27879566885602	-112.75000000000000 29.750000000000000 142.98985548911946	-112.75000000000000 29.750000000000000 135.83335884413395	-112.75000000000000 29.750000000000000 108.62864001341690	-112.75000000000000 29.750000000000000 101.69162379784683	-112.75000000000000 29.750000000000000 90.319311531444569	-112.75000000000000 29.750000000000000 80.963824255833174	-112.75000000000000 29.750000000000000 70.603423790633926	-112.75000000000000 29.750000000000000 54.496711402512418	-112.75000000000000 29.750000000000000 51.437929527402403	-112.75000000000000 29.750000000000000 56.617056584714788	-112.75000000000000 29.750000000000000 63.782104595512152	-112.75000000000000 29.750000000000000 70.076578334591886	-112.75000000000000 29.750000000000000 73.744803292170857	-112.75000000000000 29.750000000000000 89.301666052101581	-112.75000000000000 29.750000000000000 83.937649304804012	-112.75000000000000 29.750000000000000 75.632232376284136	-112.75000000000000 29.750000000000000 70.095924171646558	-112.75000000000000 29.750000000000000 75.250396576006835	-112.75000000000000 29.750000000000000 75.357561791033206	-112.75000000000000 29.750000000000000 95.059042002948388	-112.75000000000000 29.750000000000000 112.04568165396417	-112.75000000000000 29.750000000000000 109.70146975293503	-112.75000000000000 29.750000000000000 108.01971852502554	-112.75000000000000 29.750000000000000 97.496000776987970	-112.75000000000000 29.750000000000000 97.752228746582546	-112.75000000000000 29.750000000000000 92.568593579269077	-112.75000000000000 29.750000000000000 91.284014536361610	-112.75000000000000 29.750000000000000 78.267784003567087	-112.75000000000000 29.750000000000000 82.694327563829418	-112.75000000000000 29.750000000000000 86.230188948032776	-112.75000000000000 29.750000000000000 89.535988300174893	-112.75000000000000 29.750000000000000 94.351609653300201	-112.75000000000000 29.750000000000000 100.65012312997681	-112.75000000000000 29.750000000000000 104.22604950146896	-112.75000000000000 29.750000000000000 104.62629842080644	-112.75000000000000 29.750000000000000 106.62819628027493
-112.25000000000000 29.750000000000000 67.456610123259253	-112.25000000000000 29.750000000000000 67.063703846188261	-112.25000000000000 29.750000000000000 66.183450166046796	-112.25000000000000 29.750000000000000 67.555245269936890	-112.25000000000000 29.750000000000000 56.537669125064099	-112.25000000000000 29.750000000000000 55.203803790334305	-112.25000000000000 29.750000000000000 53.826548829922480	-112.25000000000000 29.750000000000000 56.397279301560943	-112.25000000000000 29.750000000000000 56.116245930687398	-112.25000000000000 29.750000000000000 59.920189410855052	-112.25000000000000 29.750000000000000 59.757711331923545	-112.25000000000000 29.750000000000000 76.325337747957803	-112.25000000000000 29.750000000000000 79.200730803195725	-112.25000000000000 29.750000000000000 98.902694258258350	-112.25000000000000 29.750000000000000 105.43473810111259	-112.25000000000000 29.750000000000000 103.05125330427818	-112.25000000000000 29.750000000000000 84.722205955864482	-112.25000000000000 29.750000000000000 76.695611487927209	-112.25000000000000 29.750000000000000 68.819726967662888	-112.25000000000000 29.750000000000000 65.120454081134255	-112.25000000000000 29.750000000000000 58.690868433404269	-112.25000000000000 29.750000000000000 57.812836173610876	-112.25000000000000 29.750000000000000 55.705953066048032	-112.25000000000000 29.750000000000000 58.101624426934904	-112.25000000000000 29.750000000000000 59.366211393132680	-112.25000000000000 29.750000000000000 64.789457453723699	-112.25000000000000 29.750000000000000 67.643521172701625	-112.25000000000000 29.750000000000000 60.148628552956772	-112.25000000000000 29.750000000000000 72.698538299801783	-112.25000000000000 29.750000000000000 69.921948304941296	-112.25000000000000 29.750000000000000 75.484499637348378	-112.25000000000000 29.750000000000000 73.599952123343428	-112.25000000000000 29.750000000000000 74.701581889920007	-112.25000000000000 29.750000000000000 80.231917152347478	-112.25000000000000 29.750000000000000 77.430424550100341	-112.25000000000000 29.750000000000000 82.080325829782424	-112.25000000000000 29.750000000000000 63.387351413720260	-112.25000000000000 29.750000000000000 56.220702929696991	-112.25000000000000 29.750000000000000 52.887737917729709	-112.25000000000000 29.750000000000000 44.726030133393799	-112.25000000000000 29.750000000000000 44.008186844550828	-112.25000000000000 29.750000000000000 39.103523472355704	-112.25000000000000 29.750000000000000 38.558100916872064	-112.25000000000000 29.750000000000000 41.069128998703640	-112.25000000000000 29.750000000000000 44.141681095585518	-112.25000000000000 29.750000000000000 48.198752155721209	-112.25000000000000 29.750000000000000 53.403695902298843	-112.25000000000000 29.750000000000000 57.878491466032060	-112.25000000000000 29.750000000000000 61.428753591107927	-112.25000000000000 29.750000000000000 65.940801923704385
-111.75000000000000 29.750000000000000 52.898847333033366	-111.75000000000000 29.750000000000000 51.000673672238804	-111.75000000000000 29.750000000000000 48.591493687499920	-111.75000000000000 29.750000000000000 39.498898136698877	-111.75000000000000 29.750000000000000 32.385429534277392	-111.75000000000000 29.750000000000000 24.473686339308315	-111.75000000000000 29.750000000000000 22.235852545536829	-111.75000000000000 29.750000000000000 22.531232526200245	-111.75000000000000 29.750000000000000 22.149486987757452	-111.75000000000000 29.750000000000000 18.162499763830859	-111.75000000000000 29.750000000000000 18.155447628995844	-111.75000000000000 29.750000000000000 29.890085954878188	-111.75000000000000 29.750000000000000 32.443836708783742	-111.75000000000000 29.750000000000000 40.487987288555708	-111.75000000000000 29.750000000000000 52.638918149133254	-111.75000000000000 29.750000000000000 41.583253702497139	-111.75000000000000 29.750000000000000 42.676484068419832	-111.75000000000000 29.750000000000000 38.073861761817305	-111.75000000000000 29.750000000000000 36.348955121158212	-111.75000000000000 29.750000000000000 45.035453001204758	-111.75000000000000 29.750000000000000 42.610380689317445	-111.75000000000000 29.750000000000000 43.918967290443575	-111.75000000000000 29.750000000000000 45.727883819215045	-111.75000000000000 29.750000000000000 48.910771150481494	-111.75000000000000 29.750000000000000 50.474766037976245	-111.75000000000000 29.750000000000000 55.740921999470203	-111.75000000000000 29.750000000000000 55.892114101086037	-111.75000000000000 29.750000000000000 51.297492183470759	-111.75000000000000 29.750000000000000 62.128563864707544	-111.75000000000000 29.750000000000000 57.096580028547585	-111.75000000000000 29.750000000000000 54.588399578167689	-111.75000000000000 29.750000000000000 48.220748287273842	-111.75000000000000 29.750000000000000 36.670599719345155	-111.75000000000000 29.750000000000000 41.336439609160074	-111.75000000000000 29.750000000000000 39.495612100044859	-111.75000000000000 29.750000000000000 36.224367320199725	-111.75000000000000 29.750000000000000 35.856702346141006	-111.75000000000000 29.750000000000000 31.335201305902391	-111.75000000000000 29.750000000000000 22.628463527764616	-111.75000000000000 29.750000000000000 28.439379102788497	-111.75000000000000 29.750000000000000 27.047238946030195	-111.75000000000000 29.750000000000000 26.787357519567230	-111.75000000000000 29.750000000000000 28.287282843030557	-111.75000000000000 29.750000000000000 23.040104757753184	-111.75000000000000 29.750000000000000 22.633098238628886	-111.75000000000000 29.750000000000000 21.874401249350836	-111.75000000000000 29.750000000000000 21.482032474761223	-111.75000000000000 29.750000000000000 22.334629228821406	-111.75000000000000 29.750000000000000 24.079348392068866	-111.75000000000000 29.750000000000000 32.520364436943815
-111.25000000000000 29.750000000000000 35.045849582369648	-111.25000000000000 29.750000000000000 26.685878291234559	-111.25000000000000 29.750000000000000 24.818819445829241	-111.25000000000000 29.750000000000000 20.378451221814665	-111.25000000000000 29.750000000000000 16.269880655371367	-111.25000000000000 29.750000000000000 12.291888581422999	-111.25000000000000 29.750000000000000 10.426834369001938	-111.25000000000000 29.750000000000000 10.326096396472931	-111.25000000000000 29.750000000000000 9.8926229291751362	-111.25000000000000 29.750000000000000 7.6715772797150867	-111.25000000000000 29.750000000000000 7.8651526717983140	-111.25000000000000 29.750000000000000 10.581208477163168	-111.25000000000000 29.750000000000000 15.357438786082213	-111.25000000000000 29.750000000000000 18.916566090491742	-111.25000000000000 29.750000000000000 20.012034318204162	-111.25000000000000 29.750000000000000 19.878633729800836	-111.25000000000000 29.750000000000000 20.255227287687688	-111.25000000000000 29.750000000000000 17.921221542003074	-111.25000000000000 29.750000000000000 17.458843045739336	-111.25000000000000 29.750000000000000 22.353478507171126	-111.25000000000000 29.750000000000000 33.761692512427651	-111.25000000000000 29.750000000000000 35.475019892127705	-111.25000000000000 29.750000000000000 42.164078856475044	-111.25000000000000 29.750000000000000 46.734443368492755	-111.25000000000000 29.750000000000000 47.474187337238305	-111.25000000000000 29.750000000000000 40.813741156678702	-111.25000000000000 29.750000000000000 39.973381605161670	-111.25000000000000 29.750000000000000 49.129678660244956	-111.25000000000000 29.750000000000000 51.146873850991966	-111.25000000000000 29.750000000000000 64.916898433316348	-111.25000000000000 29.750000000000000 62.349662313101689	-111.25000000000000 29.750000000000000 52.301363211868285	-111.25000000000000 29.750000000000000 36.981178498807310	-111.25000000000000 29.750000000000000 21.768105971735796	-111.25000000000000 29.750000000000000 23.677785944311314	-111.25000000000000 29.750000000000000 17.462468076816858	-111.25000000000000 29.750000000000000 14.800894475898785	-111.25000000000000 29.750000000000000 13.764724460873195	-111.25000000000000 29.750000000000000 12.085776973562474	-111.25000000000000 29.750000000000000 13.107690437129413	-111.25000000000000 29.750000000000000 18.064952844048143	-111.25000000000000 29.750000000000000 21.476171457848665	-111.25000000000000 29.750000000000000 26.666875158736776	-111.25000000000000 29.750000000000000 24.034059728955970	-111.25000000000000 29.750000000000000 25.170147501387188	-111.25000000000000 29.750000000000000 26.493618955367420	-111.25000000000000 29.750000000000000 25.943687998830665	-111.25000000000000 29.750000000000000 25.822112703770998	-111.25000000000000 29.750000000000000 25.899532269109987	-111.25000000000000 29.750000000000000 30.763679418838571
-110.75000000000000 29.750000000000000 18.628565572840309	-110.75000000000000 29.750000000000000 17.995761727756278	-110.75000000000000 29.750000000000000 16.824108926066508	-110.75000000000000 29.750000000000000 13.890918257079518	-110.75000000000000 29.750000000000000 11.006438390342266	-110.75000000000000 29.750000000000000 8.5820384015837874	-110.75000000000000 29.750000000000000 9.5395021751179243	-110.75000000000000 29.750000000000000 9.5596348853703326	-110.75000000000000 29.750000000000000 8.9474316970081489	-110.75000000000000 29.750000000000000 8.9766489058947929	-110.75000000000000 29.750000000000000 9.1862964160419551	-110.75000000000000 29.750000000000000 9.1308851077218964	-110.75000000000000 29.750000000000000 12.754907018877425	-110.75000000000000 29.750000000000000 11.793560618205037	-110.75000000000000 29.750000000000000 12.170884720504697	-110.75000000000000 29.750000000000000 12.179107131233158	-110.75000000000000 29.750000000000000 12.184823601384355	-110.75000000000000 29.750000000000000 13.589300307054113	-110.75000000000000 29.750000000000000 13.106759421786384	-110.75000000000000 29.750000000000000 18.662304749137487	-110.75000000000000 29.750000000000000 29.840655704162405	-110.75000000000000 29.750000000000000 31.461360555900921	-110.75000000000000 29.750000000000000 36.058595141681167	-110.75000000000000 29.750000000000000 39.555132427620450	-110.75000000000000 29.750000000000000 29.702006767606626	-110.75000000000000 29.750000000000000 25.910653619048997	-110.75000000000000 29.750000000000000 24.250731965602167	-110.75000000000000 29.750000000000000 42.122225189145176	-110.75000000000000 29.750000000000000 56.977668293916992	-110.75000000000000 29.750000000000000 80.594304665008650	-110.75000000000000 29.750000000000000 87.702646581668063	-110.75000000000000 29.750000000000000 83.509692288575565	-110.75000000000000 29.750000000000000 58.879152956727602	-110.75000000000000 29.750000000000000 28.405955004478194	-110.75000000000000 29.750000000000000 22.354086543456447	-110.75000000000000 29.750000000000000 19.530653589417582	-110.75000000000000 29.750000000000000 14.310283982049171	-110.75000000000000 29.750000000000000 14.241026235899026	-110.75000000000000 29.750000000000000 13.723421566258658	-110.75000000000000 29.750000000000000 14.960535229874528	-110.75000000000000 29.750000000000000 15.757691116137199	-110.75000000000000 29.750000000000000 22.879581802816105	-110.75000000000000 29.750000000000000 21.598117965729532	-110.75000000000000 29.750000000000000 23.521025152052619	-110.75000000000000 29.750000000000000 23.041117694366591	-110.75000000000000 29.750000000000000 18.708265454416249	-110.75000000000000 29.750000000000000 19.246999108176244	-110.75000000000000 29.750000000000000 19.772864241492151	-110.75000000000000 29.750000000000000 20.785544330501306	-110.75000000000000 29.750000000000000 24.153698740236109
-110.25000000000000 29.750000000000000 13.940717124602736	-110.25000000000000 29.750000000000000 13.371068305820337	-110.25000000000000 29.750000000000000 12.918351264260810	-110.25000000000000 29.750000000000000 10.571785804040182	-110.25000000000000 29.750000000000000 10.647901373332340	-110.25000000000000 29.750000000000000 10.739848007229030	-110.25000000000000 29.750000000000000 9.4678152471233741	-110.25000000000000 29.750000000000000 9.7611665495471094	-110.25000000000000 29.750000000000000 12.090027833119462	-110.25000000000000 29.750000000000000 11.476010070144213	-110.25000000000000 29.750000000000000 9.7997638352308218	-110.25000000000000 29.750000000000000 12.264290718734644	-110.25000000000000 29.750000000000000 13.367057175620188	-110.25000000000000 29.750000000000000 12.797918041106724	-110.25000000000000 29.750000000000000 12.854683944989713	-110.25000000000000 29.750000000000000 12.690788186435904	-110.25000000000000 29.750000000000000 12.207008169637495	-110.25000000000000 29.750000000000000 14.059657562499115	-110.25000000000000 29.750000000000000 17.907199068238359	-110.25000000000000 29.750000000000000 22.901187262450367	-110.25000000000000 29.750000000000000 20.951880105444232	-110.25000000000000 29.750000000000000 27.572243599424972	-110.25000000000000 29.750000000000000 30.378614299103432	-110.25000000000000 29.750000000000000 25.099130676750715	-110.25000000000000 29.750000000000000 25.860557768747615	-110.25000000000000 29.750000000000000 21.994799193265084	-110.25000000000000 29.750000000000000 21.544349429111275	-110.25000000000000 29.750000000000000 39.020363463390062	-110.25000000000000 29.750000000000000 52.571440049063611	-110.25000000000000 29.750000000000000 71.923290372721951	-110.25000000000000 29.750000000000000 77.548658630802493	-110.25000000000000 29.750000000000000 76.768154257151281	-110.25000000000000 29.750000000000000 62.674554257417576	-110.25000000000000 29.750000000000000 54.016124452278717	-110.25000000000000 29.750000000000000 46.685719234109222	-110.25000000000000 29.750000000000000 36.527405321476508	-110.25000000000000 29.750000000000000 33.754132866873050	-110.25000000000000 29.750000000000000 35.576108898153379	-110.25000000000000 29.750000000000000 27.777825663488805	-110.25000000000000 29.750000000000000 28.421862298001898	-110.25000000000000 29.750000000000000 28.523204799591660	-110.25000000000000 29.750000000000000 22.815135721242587	-110.25000000000000 29.750000000000000 28.859342790774125	-110.25000000000000 29.750000000000000 22.824109068184310	-110.25000000000000 29.750000000000000 22.138874080619381	-110.25000000000000 29.750000000000000 22.531381889274474	-110.25000000000000 29.750000000000000 17.921057840378570	-110.25000000000000 29.750000000000000 18.188432340169459	-110.25000000000000 29.750000000000000 14.250298038259912	-110.25000000000000 29.750000000000000 16.429721248347786
-109.75000000000000 29.750000000000000 13.673155807575405	-109.75000000000000 29.750000000000000 13.145512493702695	-109.75000000000000 29.750000000000000 10.296163287397192	-109.75000000000000 29.750000000000000 10.386605462081214	-109.75000000000000 29.750000000000000 10.061787147180848	-109.75000000000000 29.750000000000000 8.2516224128048155	-109.75000000000000 29.750000000000000 8.8976150494389863	-109.75000000000000 29.750000000000000 9.4582963334672474	-109.75000000000000 29.750000000000000 9.0739241425196795	-109.75000000000000 29.750000000000000 11.835636655022691	-109.75000000000000 29.750000000000000 12.370190591257128	-109.75000000000000 29.750000000000000 12.750248453659482	-109.75000000000000 29.750000000000000 13.753310986181603	-109.75000000000000 29.750000000000000 13.743221605314126	-109.75000000000000 29.750000000000000 13.934678781197421	-109.75000000000000 29.750000000000000 17.219438897133859	-109.75000000000000 29.750000000000000 16.513557579047998	-109.75000000000000 29.750000000000000 19.192773143289873	-109.75000000000000 29.750000000000000 18.779379615484071	-109.75000000000000 29.750000000000000 19.245505333744536	-109.75000000000000 29.750000000000000 22.551308468584008	-109.75000000000000 29.750000000000000 21.685535083489061	-109.75000000000000 29.750000000000000 23.159969828492532	-109.75000000000000 29.750000000000000 25.547769328749055	-109.75000000000000 29.750000000000000 25.096827198307718	-109.75000000000000 29.750000000000000 20.656076782677516	-109.75000000000000 29.750000000000000 19.654809935740378	-109.75000000000000 29.750000000000000 27.413055012055452	-109.75000000000000 29.750000000000000 36.603456576523882	-109.75000000000000 29.750000000000000 44.688524331192404	-109.75000000000000 29.750000000000000 45.729444574667973	-109.75000000000000 29.750000000000000 59.846606118947122	-109.75000000000000 29.750000000000000 51.590253309433308	-109.75000000000000 29.750000000000000 61.128218879343656	-109.75000000000000 29.750000000000000 58.137860938996027	-109.75000000000000 29.750000000000000 61.941628847100766	-109.75000000000000 29.750000000000000 63.139828036298233	-109.75000000000000 29.750000000000000 50.985704006189557	-109.75000000000000 29.750000000000000 51.796804111801556	-109.75000000000000 29.750000000000000 41.617067384351913	-109.75000000000000 29.750000000000000 31.797002281690251	-109.75000000000000 29.750000000000000 32.147343304551235	-109.75000000000000 29.750000000000000 24.495489739785114	-109.75000000000000 29.750000000000000 24.941472353172554	-109.75000000000000 29.750000000000000 19.307637920545655	-109.75000000000000 29.750000000000000 19.323641277082515	-109.75000000000000 29.750000000000000 20.298631763413393	-109.75000000000000 29.750000000000000 16.826218316912893	-109.75000000000000 29.750000000000000 13.444824566661655	-109.75000000000000 29.750000000000000 14.468497178613800
-109.25000000000000 29.750000000000000 11.253149198904403	-109.25000000000000 29.750000000000000 10.870198459032622	-109.25000000000000 29.750000000000000 8.3703880131631418	-109.25000000000000 29.750000000000000 8.5167597954898753	-109.25000000000000 29.750000000000000 8.2099800449513669	-109.25000000000000 29.750000000000000 6.7400272228987106	-109.25000000000000 29.750000000000000 5.9975868805482984	-109.25000000000000 29.750000000000000 7.7621313024698528	-109.25000000000000 29.750000000000000 9.8119908607224673	-109.25000000000000 29.750000000000000 10.267066720875068	-109.25000000000000 29.750000000000000 13.007605934250874	-109.25000000000000 29.750000000000000 13.449217857353609	-109.25000000000000 29.750000000000000 14.260324467234689	-109.25000000000000 29.750000000000000 14.468935637940534	-109.25000000000000 29.750000000000000 14.383319569359585	-109.25000000000000 29.750000000000000 18.046254858150768	-109.25000000000000 29.750000000000000 17.020221734759435	-109.25000000000000 29.750000000000000 20.198609173513081	-109.25000000000000 29.750000000000000 19.978812028280199	-109.25000000000000 29.750000000000000 20.528132894797334	-109.25000000000000 29.750000000000000 23.521006264766136	-109.25000000000000 29.750000000000000 23.961404639952377	-109.25000000000000 29.750000000000000 23.668166678022903	-109.25000000000000 29.750000000000000 19.843042445754794	-109.25000000000000 29.750000000000000 18.124823172150101	-109.25000000000000 29.750000000000000 18.252155659913303	-109.25000000000000 29.750000000000000 13.842818232703939	-109.25000000000000 29.750000000000000 20.133115074745305	-109.25000000000000 29.750000000000000 26.666368821084308	-109.25000000000000 29.750000000000000 32.154923942507033	-109.25000000000000 29.750000000000000 32.535250889263260	-109.25000000000000 29.750000000000000 43.426891477605082	-109.25000000000000 29.750000000000000 42.223761347881471	-109.25000000000000 29.750000000000000 48.362451764366902	-109.25000000000000 29.750000000000000 48.725051326783550	-109.25000000000000 29.750000000000000 54.157039400853805	-109.25000000000000 29.750000000000000 46.976136942802299	-109.25000000000000 29.750000000000000 40.402627799036516	-109.25000000000000 29.750000000000000 41.984548050376375	-109.25000000000000 29.750000000000000 33.657992240234222	-109.25000000000000 29.750000000000000 36.337505601743359	-109.25000000000000 29.750000000000000 29.088158083060357	-109.25000000000000 29.750000000000000 29.675996192769375	-109.25000000000000 29.750000000000000 28.932740434257102	-109.25000000000000 29.750000000000000 23.749623031130650	-109.25000000000000 29.750000000000000 23.526047243112362	-109.25000000000000 29.750000000000000 24.506224039432503	-109.25000000000000 29.750000000000000 20.342813415169999	-109.25000000000000 29.750000000000000 15.774676066335610	-109.25000000000000 29.750000000000000 16.502577989954091
-108.75000000000000 29.750000000000000 10.377068193159205	-108.75000000000000 29.750000000000000 10.265815813528697	-108.75000000000000 29.750000000000000 9.5738651304946440	-108.75000000000000 29.750000000000000 7.8071500486221810	-108.75000000000000 29.750000000000000 7.4995490845145198	-108.75000000000000 29.750000000000000 6.0238953222916773	-108.75000000000000 29.750000000000000 5.7755979098355992	-108.75000000000000 29.750000000000000 7.4117148175678960	-108.75000000000000 29.750000000000000 9.8515988702735520	-108.75000000000000 29.750000000000000 13.379913444601977	-108.75000000000000 29.750000000000000 13.074986049221321	-108.75000000000000 29.750000000000000 13.446007437795794	-108.75000000000000 29.750000000000000 17.442903062427309	-108.75000000000000 29.750000000000000 17.504312127388452	-108.75000000000000 29.750000000000000 17.111038298877784	-108.75000000000000 29.750000000000000 17.321556195472713	-108.75000000000000 29.750000000000000 20.538285217650447	-108.75000000000000 29.750000000000000 23.931013899598192	-108.75000000000000 29.750000000000000 23.108284048375477	-108.75000000000000 29.750000000000000 22.676904543404806	-108.75000000000000 29.750000000000000 24.791548852990719	-108.75000000000000 29.750000000000000 25.363598348831964	-108.75000000000000 29.750000000000000 25.529000039856410	-108.75000000000000 29.750000000000000 20.297035100031373	-108.75000000000000 29.750000000000000 17.886435545078918	-108.75000000000000 29.750000000000000 18.258383232453838	-108.75000000000000 29.750000000000000 13.463317434466896	-108.75000000000000 29.750000000000000 18.296143648911411	-108.75000000000000 29.750000000000000 20.544578905341751	-108.75000000000000 29.750000000000000 25.851985442452413	-108.75000000000000 29.750000000000000 26.647847947320098	-108.75000000000000 29.750000000000000 34.269820143715407	-108.75000000000000 29.750000000000000 43.058059543894913	-108.75000000000000 29.750000000000000 36.815912392866537	-108.75000000000000 29.750000000000000 35.268065454371204	-108.75000000000000 29.750000000000000 35.418038253028030	-108.75000000000000 29.750000000000000 38.527639361132110	-108.75000000000000 29.750000000000000 33.073058208520415	-108.75000000000000 29.750000000000000 34.933111234337098	-108.75000000000000 29.750000000000000 35.983651431659084	-108.75000000000000 29.750000000000000 39.929045319980972	-108.75000000000000 29.750000000000000 33.825620592109132	-108.75000000000000 29.750000000000000 34.246071953042623	-108.75000000000000 29.750000000000000 33.637320661221281	-108.75000000000000 29.750000000000000 29.137651389038524	-108.75000000000000 29.750000000000000 27.595409050576436	-108.75000000000000 29.750000000000000 28.615841894477594	-108.75000000000000 29.750000000000000 24.705643766648027	-108.75000000000000 29.750000000000000 23.105301041833844	-108.75000000000000 29.750000000000000 19.059360563781087
-108.25000000000000 29.750000000000000 10.168162112642358	-108.25000000000000 29.750000000000000 8.2416038732279233	-108.25000000000000 29.750000000000000 7.3154962226994300	-108.25000000000000 29.750000000000000 6.1899004656701093	-108.25000000000000 29.750000000000000 5.8671875005312248	-108.25000000000000 29.750000000000000 4.7613440482502583	-108.25000000000000 29.750000000000000 4.6972055960520880	-108.25000000000000 29.750000000000000 7.8013529449387038	-108.25000000000000 29.750000000000000 10.761241830404416	-108.25000000000000 29.750000000000000 14.849162014527943	-108.25000000000000 29.750000000000000 19.094475861184986	-108.25000000000000 29.750000000000000 19.067631755759720	-108.25000000000000 29.750000000000000 19.689854963272158	-108.25000000000000 29.750000000000000 20.087991614935117	-108.25000000000000 29.750000000000000 19.851144054641555	-108.25000000000000 29.750000000000000 20.511204995738108	-108.25000000000000 29.750000000000000 25.010136972825837	-108.25000000000000 29.750000000000000 31.097878298993507	-108.25000000000000 29.750000000000000 30.483165473122849	-108.25000000000000 29.750000000000000 30.182612701095618	-108.25000000000000 29.750000000000000 26.802585917698408	-108.25000000000000 29.750000000000000 35.262070287113218	-108.25000000000000 29.750000000000000 34.373937028045475	-108.25000000000000 29.750000000000000 26.468736935785095	-108.25000000000000 29.750000000000000 23.141574147301210	-108.25000000000000 29.750000000000000 18.457377049554818	-108.25000000000000 29.750000000000000 16.325198617312356	-108.25000000000000 29.750000000000000 21.658456990877870	-108.25000000000000 29.750000000000000 22.901284344835602	-108.25000000000000 29.750000000000000 28.706083193478229	-108.25000000000000 29.750000000000000 22.639996290913608	-108.25000000000000 29.750000000000000 34.819602004033072	-108.25000000000000 29.750000000000000 33.633101982141589	-108.25000000000000 29.750000000000000 32.058925290227272	-108.25000000000000 29.750000000000000 40.290468313427077	-108.25000000000000 29.750000000000000 30.345760131746776	-108.25000000000000 29.750000000000000 30.618558866657576	-108.25000000000000 29.750000000000000 33.858543466095014	-108.25000000000000 29.750000000000000 27.772677144851325	-108.25000000000000 29.750000000000000 28.834252745005710	-108.25000000000000 29.750000000000000 23.944247110270638	-108.25000000000000 29.750000000000000 25.077459705490650	-108.25000000000000 29.750000000000000 19.197345750418666	-108.25000000000000 29.750000000000000 18.897736814532525	-108.25000000000000 29.750000000000000 21.081915376732397	-108.25000000000000 29.750000000000000 21.455064733885045	-108.25000000000000 29.750000000000000 21.000452016197617	-108.25000000000000 29.750000000000000 22.546321708896262	-108.25000000000000 29.750000000000000 22.791360961627863	-108.25000000000000 29.750000000000000 19.043900957308434
-107.75000000000000 29.750000000000000 6.6504042247346078	-107.75000000000000 29.750000000000000 7.0175543464676426	-107.75000000000000 29.750000000000000 6.2941668115724161	-107.75000000000000 29.750000000000000 5.3630288327737627	-107.75000000000000 29.750000000000000 5.2216167845053514	-107.75000000000000 29.750000000000000 4.2514157283168359	-107.75000000000000 29.750000000000000 4.5660944065014064	-107.75000000000000 29.750000000000000 7.2598255634804367	-107.75000000000000 29.750000000000000 12.592748472363173	-107.75000000000000 29.750000000000000 18.127895688563136	-107.75000000000000 29.750000000000000 22.787457080869512	-107.75000000000000 29.750000000000000 22.368191645104829	-107.75000000000000 29.750000000000000 18.157758832048312	-107.75000000000000 29.750000000000000 18.894122349866763	-107.75000000000000 29.750000000000000 24.517364877721842	-107.75000000000000 29.750000000000000 25.873645153125953	-107.75000000000000 29.750000000000000 30.567512468772225	-107.75000000000000 29.750000000000000 32.140543670633804	-107.75000000000000 29.750000000000000 40.373961070050619	-107.75000000000000 29.750000000000000 40.194712022211405	-107.75000000000000 29.750000000000000 38.629702427633461	-107.75000000000000 29.750000000000000 41.516068430582081	-107.75000000000000 29.750000000000000 41.808812205222196	-107.75000000000000 29.750000000000000 33.168295369238137	-107.75000000000000 29.750000000000000 30.507776426059877	-107.75000000000000 29.750000000000000 23.536479892161871	-107.75000000000000 29.750000000000000 17.551265137071585	-107.75000000000000 29.750000000000000 22.731810747182820	-107.75000000000000 29.750000000000000 23.758416334170359	-107.75000000000000 29.750000000000000 32.021002821753456	-107.75000000000000 29.750000000000000 30.893230566249972	-107.75000000000000 29.750000000000000 38.557750032715610	-107.75000000000000 29.750000000000000 35.862526188990472	-107.75000000000000 29.750000000000000 43.284730616136386	-107.75000000000000 29.750000000000000 37.290494985342335	-107.75000000000000 29.750000000000000 35.444670280707697	-107.75000000000000 29.750000000000000 34.532877734678493	-107.75000000000000 29.750000000000000 28.452235236322011	-107.75000000000000 29.750000000000000 21.972815488941599	-107.75000000000000 29.750000000000000 22.216885000550480	-107.75000000000000 29.750000000000000 16.851173205856359	-107.75000000000000 29.750000000000000 13.471914251001603	-107.75000000000000 29.750000000000000 12.976415132573457	-107.75000000000000 29.750000000000000 13.288439996659871	-107.75000000000000 29.750000000000000 14.067739612122885	-107.75000000000000 29.750000000000000 13.965141414602533	-107.75000000000000 29.750000000000000 13.877681375761615	-107.75000000000000 29.750000000000000 14.478079756132306	-107.75000000000000 29.750000000000000 18.503080257898375	-107.75000000000000 29.750000000000000 15.654460871980852
-107.25000000000000 29.750000000000000 5.7152824371362980	-107.25000000000000 29.750000000000000 6.0803712298337151	-107.25000000000000 29.750000000000000 5.3178657692341051	-107.25000000000000 29.750000000000000 4.6724272888327603	-107.25000000000000 29.750000000000000 4.5186357295448083	-107.25000000000000 29.750000000000000 4.0055501198240426	-107.25000000000000 29.750000000000000 3.5216245900691177	-107.25000000000000 29.750000000000000 9.2808442138729781	-107.25000000000000 29.750000000000000 16.327780234176753	-107.25000000000000 29.750000000000000 22.634484696749944	-107.25000000000000 29.750000000000000 29.652282804582519	-107.25000000000000 29.750000000000000 28.247906362112875	-107.25000000000000 29.750000000000000 28.168377401289320	-107.25000000000000 29.750000000000000 22.761633684412590	-107.25000000000000 29.750000000000000 28.188829965991641	-107.25000000000000 29.750000000000000 30.353853084127170	-107.25000000000000 29.750000000000000 36.941343410279025	-107.25000000000000 29.750000000000000 38.222596605551786	-107.25000000000000 29.750000000000000 50.080644728338605	-107.25000000000000 29.750000000000000 48.412283760864320	-107.25000000000000 29.750000000000000 48.318479968010934	-107.25000000000000 29.750000000000000 39.334727893668557	-107.25000000000000 29.750000000000000 40.507192270931199	-107.25000000000000 29.750000000000000 32.887535497285143	-107.25000000000000 29.750000000000000 31.157209926066592	-107.25000000000000 29.750000000000000 24.335470897782063	-107.25000000000000 29.750000000000000 17.736119262913324	-107.25000000000000 29.750000000000000 23.142889498762116	-107.25000000000000 29.750000000000000 24.428695978837805	-107.25000000000000 29.750000000000000 41.464543542884108	-107.25000000000000 29.750000000000000 25.571688786939355	-107.25000000000000 29.750000000000000 31.456951409825848	-107.25000000000000 29.750000000000000 39.378948246320050	-107.25000000000000 29.750000000000000 38.777795045526204	-107.25000000000000 29.750000000000000 34.387879732697094	-107.25000000000000 29.750000000000000 33.597169032712920	-107.25000000000000 29.750000000000000 27.034941761647950	-107.25000000000000 29.750000000000000 21.453317225948730	-107.25000000000000 29.750000000000000 21.109350475620360	-107.25000000000000 29.750000000000000 15.865549708254434	-107.25000000000000 29.750000000000000 11.895807089891703	-107.25000000000000 29.750000000000000 9.5930028012343396	-107.25000000000000 29.750000000000000 8.7193501987969917	-107.25000000000000 29.750000000000000 9.2703632491719095	-107.25000000000000 29.750000000000000 10.507253275872309	-107.25000000000000 29.750000000000000 12.947851216593172	-107.25000000000000 29.750000000000000 13.447749415959757	-107.25000000000000 29.750000000000000 13.942545711655344	-107.25000000000000 29.750000000000000 14.219496538965846	-107.25000000000000 29.750000000000000 18.721431834120455
-106.75000000000000 29.750000000000000 6.1282018047889428	-106.75000000000000 29.750000000000000 5.2815814658225708	-106.75000000000000 29.750000000000000 4.5914220665996268	-106.75000000000000 29.750000000000000 4.1281506407440540	-106.75000000000000 29.750000000000000 3.0964729162973690	-106.75000000000000 29.750000000000000 3.5527267344319262	-106.75000000000000 29.750000000000000 3.1729479246979260	-106.75000000000000 29.750000000000000 11.242408519786169	-106.75000000000000 29.750000000000000 19.828580145921954	-106.75000000000000 29.750000000000000 27.661998792177695	-106.75000000000000 29.750000000000000 38.156899468731204	-106.75000000000000 29.750000000000000 36.481319032069017	-106.75000000000000 29.750000000000000 27.649118973626962	-106.75000000000000 29.750000000000000 27.826663577978007	-106.75000000000000 29.750000000000000 27.716930545518071	-106.75000000000000 29.750000000000000 37.655853650357535	-106.75000000000000 29.750000000000000 44.874146987508141	-106.75000000000000 29.750000000000000 46.344913834250697	-106.75000000000000 29.750000000000000 49.396029998350976	-106.75000000000000 29.750000000000000 50.151578417299284	-106.75000000000000 29.750000000000000 50.649027075698193	-106.75000000000000 29.750000000000000 49.736388805893135	-106.75000000000000 29.750000000000000 48.158088636826733	-106.75000000000000 29.750000000000000 43.282738245394611	-106.75000000000000 29.750000000000000 38.275496826738561	-106.75000000000000 29.750000000000000 30.233488915405967	-106.75000000000000 29.750000000000000 22.849849245621979	-106.75000000000000 29.750000000000000 22.193984989965251	-106.75000000000000 29.750000000000000 24.496774583713684	-106.75000000000000 29.750000000000000 30.785034592275625	-106.75000000000000 29.750000000000000 33.252121031785158	-106.75000000000000 29.750000000000000 30.299324491843567	-106.75000000000000 29.750000000000000 28.855245729299153	-106.75000000000000 29.750000000000000 27.337957076038020	-106.75000000000000 29.750000000000000 32.746951101914092	-106.75000000000000 29.750000000000000 25.581491046290463	-106.75000000000000 29.750000000000000 20.210211454702051	-106.75000000000000 29.750000000000000 21.206404451403952	-106.75000000000000 29.750000000000000 15.683111632821317	-106.75000000000000 29.750000000000000 11.696690104228860	-106.75000000000000 29.750000000000000 8.5795911454492852	-106.75000000000000 29.750000000000000 6.5471692546972129	-106.75000000000000 29.750000000000000 4.5901870326948515	-106.75000000000000 29.750000000000000 5.0054963666409593	-106.75000000000000 29.750000000000000 6.9305516909874472	-106.75000000000000 29.750000000000000 6.9647331160322130	-106.75000000000000 29.750000000000000 8.8530106362330141	-106.75000000000000 29.750000000000000 10.045244791633847	-106.75000000000000 29.750000000000000 10.142518844283467	-106.75000000000000 29.750000000000000 10.335762272411435
-106.25000000000000 29.750000000000000 4.8027510212022069	-106.25000000000000 29.750000000000000 4.1391220355853919	-106.25000000000000 29.750000000000000 3.7616039796206513	-106.25000000000000 29.750000000000000 3.3652187563556550	-106.25000000000000 29.750000000000000 2.6353916901029426	-106.25000000000000 29.750000000000000 3.0195144584532616	-106.25000000000000 29.750000000000000 2.7141313682547157	-106.25000000000000 29.750000000000000 9.5789619340985386	-106.25000000000000 29.750000000000000 16.649403960082076	-106.25000000000000 29.750000000000000 24.184530149327500	-106.25000000000000 29.750000000000000 32.022429303675388	-106.25000000000000 29.750000000000000 30.319112617338092	-106.25000000000000 29.750000000000000 30.005419585980157	-106.25000000000000 29.750000000000000 29.564470809110869	-106.25000000000000 29.750000000000000 23.582068719284035	-106.25000000000000 29.750000000000000 30.575010128255837	-106.25000000000000 29.750000000000000 39.611966633069507	-106.25000000000000 29.750000000000000 42.063962723858126	-106.25000000000000 29.750000000000000 58.175993504430522	-106.25000000000000 29.750000000000000 60.228926219447473	-106.25000000000000 29.750000000000000 61.589573126348874	-106.25000000000000 29.750000000000000 63.886026188651655	-106.25000000000000 29.750000000000000 62.441839881701306	-106.25000000000000 29.750000000000000 52.432812118368282	-106.25000000000000 29.750000000000000 39.302452705535806	-106.25000000000000 29.750000000000000 31.323019256674172	-106.25000000000000 29.750000000000000 24.798037336918892	-106.25000000000000 29.750000000000000 30.059405355571872	-106.25000000000000 29.750000000000000 32.217270376088273	-106.25000000000000 29.750000000000000 31.550028095818512	-106.25000000000000 29.750000000000000 33.270722831439954	-106.25000000000000 29.750000000000000 30.551632338420102	-106.25000000000000 29.750000000000000 29.285801915701377	-106.25000000000000 29.750000000000000 27.551165574889051	-106.25000000000000 29.750000000000000 32.648781687926061	-106.25000000000000 29.750000000000000 25.774047590245448	-106.25000000000000 29.750000000000000 19.750118665305720	-106.25000000000000 29.750000000000000 21.095088472255270	-106.25000000000000 29.750000000000000 15.743898243145724	-106.25000000000000 29.750000000000000 11.413544230621994	-106.25000000000000 29.750000000000000 8.2885792681172727	-106.25000000000000 29.750000000000000 4.6232973098661265	-106.25000000000000 29.750000000000000 2.4384525270626796	-106.25000000000000 29.750000000000000 3.4084457214830395	-106.25000000000000 29.750000000000000 3.6468981219955854	-106.25000000000000 29.750000000000000 4.9207644980405512	-106.25000000000000 29.750000000000000 4.9680735827571398	-106.25000000000000 29.750000000000000 5.3777649147611255	-106.25000000000000 29.750000000000000 7.3331342780653328	-106.25000000000000 29.750000000000000 7.4774140362297619
[truncated: 2,421 more rows]
[truncated: 23 more columns]
