# Supplementary material for: Geodynamic evolution of southwestern North America since the Late Eocene
Source: Nat Commun. 2019 Nov 18;10:5213. doi: 10.1038/s41467-019-12950-8 (PMC6861285; doi:10.1038/s41467-019-12950-8)
Supplement: Supplementary file 14 — Supplementary Data 11 [file 41467_2019_12950_MOESM14_ESM.xlsx]

## Sheet: Sheet1
Data for 0.0 Ma	0.5 Ma	1.0 Ma	1.5 Ma	2.0 Ma	2.5 Ma	3.0 Ma	3.5 Ma	4.0 Ma	4.5 Ma	5.0 Ma	5.5 Ma	6.0 Ma	6.5 Ma	7.0 Ma	7.5 Ma	8.0 Ma	8.5 Ma	9.0 Ma	9.5 Ma	10.0 Ma	10.5 Ma	11.0 Ma	11.5 Ma	12.0 Ma	12.5 Ma	13.0 Ma	13.5 Ma	14.0 Ma	14.5 Ma	15.0 Ma	15.5 Ma	16.0 Ma	16.5 Ma	17.0 Ma	17.5 Ma	18.0 Ma	18.5 Ma	19.0 Ma	19.5 Ma	20.0 Ma	20.5 Ma	21.0 Ma	21.5 Ma	22.0 Ma	22.5 Ma	23.0 Ma	23.5 Ma	24.0 Ma	24.5 Ma
-125.750000 28.7500000 -8.72235467E+11 1.06952806E+12 -1.31390964E+12	-125.750000 28.7500000 -6.84652560E+11 7.99822381E+11 -7.87939590E+11	-125.750000 28.7500000 -9.93498563E+11 1.08128502E+12 -8.75485594E+11	-125.750000 28.7500000 -1.03198255E+12 1.07972251E+12 -6.25293656E+11	-125.750000 28.7500000 -1.12421621E+12 1.00425112E+12 -4.12825879E+11	-125.750000 28.7500000 -1.18295573E+12 1.03232845E+12 -1.30670666E+11	-125.750000 28.7500000 -1.27420780E+12 9.81057798E+11 8.70878659E+10	-125.750000 28.7500000 -1.47909666E+12 9.05371976E+11 2.63387578E+11	-125.750000 28.7500000 -1.24690484E+12 5.55704058E+11 2.93799068E+11	-125.750000 28.7500000 -9.94829206E+11 2.67105993E+11 2.72100655E+11	-125.750000 28.7500000 -1.09416179E+12 1.74362198E+11 3.45219826E+11	-125.750000 28.7500000 -1.08501552E+12 1.96584358E+11 2.78664905E+11	-125.750000 28.7500000 -9.79391349E+11 1.52198349E+11 2.14112584E+11	-125.750000 28.7500000 -1.25918747E+12 2.22082515E+11 2.40437051E+11	-125.750000 28.7500000 -1.09604720E+12 1.67231062E+11 1.72054495E+11	-125.750000 28.7500000 -1.03028707E+12 1.93573765E+11 1.16320420E+11	-125.750000 28.7500000 -1.31753876E+12 3.14027540E+11 1.19545594E+11	-125.750000 28.7500000 -1.20792390E+12 2.95824785E+11 2.77207142E+10	-125.750000 28.7500000 -1.04614180E+12 2.66843095E+11 -5.05313690E+10	-125.750000 28.7500000 -1.38285770E+12 3.94498769E+11 -1.86794115E+11	-125.750000 28.7500000 -1.25228089E+12 3.68473407E+11 -3.00091179E+11	-125.750000 28.7500000 -1.18439530E+12 3.56443423E+11 -4.43379483E+11	-125.750000 28.7500000 -1.13352036E+12 3.40559921E+11 -5.89992690E+11	-125.750000 28.7500000 -1.12447599E+12 3.22614493E+11 -6.20357026E+11	-125.750000 28.7500000 -1.38626793E+12 5.22835231E+11 -7.69360396E+11	-125.750000 28.7500000 -1.33455846E+12 5.16679434E+11 -7.83510274E+11	-125.750000 28.7500000 -1.32814065E+12 4.77410623E+11 -8.37674009E+11	-125.750000 28.7500000 -1.11888984E+12 4.10263060E+11 -9.28557105E+11	-125.750000 28.7500000 -9.19183426E+11 3.36994107E+11 -9.07515724E+11	-125.750000 28.7500000 -9.49822292E+11 4.37640200E+11 -1.06916531E+12	-125.750000 28.7500000 -9.53835586E+11 4.31180775E+11 -1.07536685E+12	-125.750000 28.7500000 -8.55574970E+11 2.92973543E+11 -1.17812219E+12	-125.750000 28.7500000 -7.42751797E+11 2.58734440E+11 -1.30779382E+12	-125.750000 28.7500000 -4.95646507E+11 8.12717588E+10 -1.44871902E+12	-125.750000 28.7500000 1.05082929E+11 -2.76609696E+11 -1.48629435E+12	-125.750000 28.7500000 1.09716496E+11 -2.55409766E+11 -1.25616298E+12	-125.750000 28.7500000 2.32736915E+11 -1.99768687E+11 -9.51794401E+11	-125.750000 28.7500000 2.36014862E+11 -2.49758958E+11 -1.03717890E+12	-125.750000 28.7500000 5.56940083E+10 -1.33795619E+11 -3.20250282E+11	-125.750000 28.7500000 7.09998387E+09 -8.22697329E+10 -1.27286813E+11	-125.750000 28.7500000 -2.64917443E+10 -1.02498812E+11 -9.84523571E+10	-125.750000 28.7500000 -3.34218117E+10 -7.88300923E+10 -3.92416174E+10	-125.750000 28.7500000 -2.13874545E+10 -6.90231788E+10 3.87627459E+10	-125.750000 28.7500000 -2.54738534E+10 -8.21053686E+10 4.83858350E+10	-125.750000 28.7500000 -2.62117908E+10 -8.38374769E+10 6.70551122E+10	-125.750000 28.7500000 -3.64628050E+10 -6.92892140E+10 4.92467732E+10	-125.750000 28.7500000 -5.64334879E+10 -9.53845596E+10 8.56047944E+10	-125.750000 28.7500000 -8.06556549E+10 -1.39671355E+11 1.39189174E+11	-125.750000 28.7500000 -1.03562134E+11 -1.92279626E+11 2.35856511E+11	-125.750000 28.7500000 -1.76577823E+11 -2.50368492E+11 3.69940890E+11
-125.250000 28.7500000 -8.27291468E+11 7.42735806E+11 -1.36065712E+12	-125.250000 28.7500000 -8.05404934E+11 6.95592813E+11 -1.21245191E+12	-125.250000 28.7500000 -8.19786220E+11 6.44662690E+11 -1.04137019E+12	-125.250000 28.7500000 -8.52852081E+11 6.61518680E+11 -8.79129461E+11	-125.250000 28.7500000 -8.34845213E+11 5.04111563E+11 -7.20476176E+11	-125.250000 28.7500000 -8.44574032E+11 5.20220967E+11 -5.06652721E+11	-125.250000 28.7500000 -8.18020221E+11 4.11681751E+11 -3.56925309E+11	-125.250000 28.7500000 -1.24301738E+12 6.74123350E+11 4.85073551E+10	-125.250000 28.7500000 -1.26703147E+12 3.41231698E+11 2.52537684E+11	-125.250000 28.7500000 -1.14650409E+12 1.28611615E+11 3.25899289E+11	-125.250000 28.7500000 -1.03285149E+12 -2.02920325E+10 3.57610226E+11	-125.250000 28.7500000 -8.65425883E+11 -1.67982428E+10 2.87380832E+11	-125.250000 28.7500000 -1.10947598E+12 -1.23728343E+10 3.29230877E+11	-125.250000 28.7500000 -1.02400649E+12 -382445088. 2.78761472E+11	-125.250000 28.7500000 -1.03606793E+12 -1.63393034E+10 1.95936453E+11	-125.250000 28.7500000 -1.23018805E+12 4.70443745E+10 1.79242205E+11	-125.250000 28.7500000 -1.08428552E+12 1.05532219E+11 1.65166760E+11	-125.250000 28.7500000 -9.96927996E+11 9.64556882E+10 7.77353789E+10	-125.250000 28.7500000 -1.27694288E+12 1.56591768E+11 -4.86427648E+09	-125.250000 28.7500000 -1.08629007E+12 1.09198426E+11 -7.06228470E+10	-125.250000 28.7500000 -1.51757731E+12 2.51307966E+11 -2.70759379E+11	-125.250000 28.7500000 -1.37579397E+12 1.63056845E+11 -4.58068951E+11	-125.250000 28.7500000 -1.29219284E+12 1.18600221E+11 -6.71699042E+11	-125.250000 28.7500000 -1.26379622E+12 7.13784934E+10 -7.30308477E+11	-125.250000 28.7500000 -1.18425977E+12 1.22942038E+11 -6.62047621E+11	-125.250000 28.7500000 -1.13989517E+12 1.06380362E+11 -6.81512141E+11	-125.250000 28.7500000 -1.30265435E+12 1.55304428E+11 -8.79412380E+11	-125.250000 28.7500000 -1.05953133E+12 9.99383532E+10 -1.02282219E+12	-125.250000 28.7500000 -8.47701082E+11 -5.13511885E+09 -1.02259904E+12	-125.250000 28.7500000 -8.86605152E+11 1.59887999E+11 -1.16628075E+12	-125.250000 28.7500000 -8.81826136E+11 1.39586142E+11 -1.17062160E+12	-125.250000 28.7500000 -7.19712944E+11 -1.44229188E+11 -1.31684342E+12	-125.250000 28.7500000 -6.16797635E+11 -1.67695385E+11 -1.41969837E+12	-125.250000 28.7500000 -3.40962902E+11 -4.14735958E+11 -1.51859482E+12	-125.250000 28.7500000 2.66544775E+11 -7.76734573E+11 -1.41166051E+12	-125.250000 28.7500000 2.35702829E+11 -6.84392645E+11 -1.19932925E+12	-125.250000 28.7500000 4.25495069E+11 -6.44743168E+11 -1.11050896E+12	-125.250000 28.7500000 3.49750591E+11 -5.79763110E+11 -9.15258278E+11	-125.250000 28.7500000 1.45350083E+11 -3.07227525E+11 -2.59133882E+11	-125.250000 28.7500000 1.00077412E+11 -2.33047245E+11 -1.33697290E+11	-125.250000 28.7500000 7.11435141E+10 -2.02730308E+11 -7.41372723E+10	-125.250000 28.7500000 6.63530660E+10 -2.11847823E+11 -3.37074135E+10	-125.250000 28.7500000 5.14416558E+10 -8.42763551E+10 5.19186678E+10	-125.250000 28.7500000 3.63709030E+10 -1.14970927E+11 6.13167227E+10	-125.250000 28.7500000 3.15680358E+10 -1.06117751E+11 8.57410109E+10	-125.250000 28.7500000 1.24298445E+10 -1.50178300E+11 7.11062651E+10	-125.250000 28.7500000 -2.03554995E+09 -1.40695077E+11 7.59626711E+10	-125.250000 28.7500000 -2.23171379E+10 -2.23900811E+11 1.16977271E+11	-125.250000 28.7500000 -4.56846295E+10 -3.02243217E+11 2.06329545E+11	-125.250000 28.7500000 -9.54143293E+10 -3.61540813E+11 2.92936974E+11
-124.750000 28.7500000 -5.47764896E+11 7.06013757E+11 -1.26627113E+12	-124.750000 28.7500000 -5.62404786E+11 6.01080726E+11 -1.12884567E+12	-124.750000 28.7500000 -5.71170619E+11 4.79860064E+11 -1.00282165E+12	-124.750000 28.7500000 -6.03231224E+11 3.99515091E+11 -8.90941473E+11	-124.750000 28.7500000 -9.00193190E+11 2.75276300E+11 -1.05282037E+12	-124.750000 28.7500000 -6.66366312E+11 1.99429669E+11 -5.83836828E+11	-124.750000 28.7500000 -6.91165594E+11 3.86429624E+10 -4.35363348E+11	-124.750000 28.7500000 -1.34272464E+12 4.27568333E+11 8.17403904E+10	-124.750000 28.7500000 -1.41724916E+12 2.53873586E+11 3.22135720E+11	-124.750000 28.7500000 -1.29616262E+12 -5.06989609E+10 5.12173113E+11	-124.750000 28.7500000 -1.25135631E+12 -9.21533153E+10 5.13061356E+11	-124.750000 28.7500000 -1.12339255E+12 -1.94643984E+11 4.42666713E+11	-124.750000 28.7500000 -1.08457086E+12 -1.43316943E+11 3.92149238E+11	-124.750000 28.7500000 -9.53825296E+11 -1.12425517E+11 3.10095544E+11	-124.750000 28.7500000 -1.19310988E+12 -2.01343205E+11 2.85387227E+11	-124.750000 28.7500000 -1.17664829E+12 -1.40625248E+11 2.52983984E+11	-124.750000 28.7500000 -1.37883812E+12 -9.54176143E+10 3.30800464E+11	-124.750000 28.7500000 -1.31000199E+12 -7.91149527E+10 1.79979436E+11	-124.750000 28.7500000 -1.19004817E+12 -7.23741082E+10 9.64114924E+10	-124.750000 28.7500000 -1.17410261E+12 -5.63619226E+10 1.18537408E+09	-124.750000 28.7500000 -1.22650834E+12 -2.43998085E+10 -7.60239391E+10	-124.750000 28.7500000 -1.31591032E+12 -6.53445612E+10 -3.18845157E+11	-124.750000 28.7500000 -1.05113079E+12 -1.15339395E+11 -4.74928579E+11	-124.750000 28.7500000 -1.02915801E+12 -1.47363430E+11 -5.47724558E+11	-124.750000 28.7500000 -1.23182829E+12 -9.90052434E+10 -6.17880945E+11	-124.750000 28.7500000 -1.17349758E+12 -1.22625311E+11 -6.58973786E+11	-124.750000 28.7500000 -1.18264863E+12 -1.05417859E+11 -6.44172546E+11	-124.750000 28.7500000 -9.65545755E+11 -1.30525381E+11 -8.24624415E+11	-124.750000 28.7500000 -9.00112056E+11 -1.71983192E+11 -1.03227543E+12	-124.750000 28.7500000 -1.08365414E+12 -1.04661877E+11 -1.32055289E+12	-124.750000 28.7500000 -7.79591746E+11 -9.30032763E+10 -9.53568199E+11	-124.750000 28.7500000 -7.35478088E+11 -3.11638753E+11 -1.33709129E+12	-124.750000 28.7500000 -6.42469790E+11 -3.44722309E+11 -1.43134320E+12	-124.750000 28.7500000 -3.57569561E+11 -6.54689960E+11 -1.50825062E+12	-124.750000 28.7500000 2.78676210E+11 -9.85085903E+11 -1.33106578E+12	-124.750000 28.7500000 3.05155670E+11 -1.24744473E+12 -1.60446651E+12	-124.750000 28.7500000 3.16191015E+11 -7.77872867E+11 -9.60083853E+11	-124.750000 28.7500000 3.66044971E+11 -7.53785176E+11 -7.46824860E+11	-124.750000 28.7500000 2.04212093E+11 -4.79425004E+11 -2.27503735E+11	-124.750000 28.7500000 1.55999142E+11 -3.56984586E+11 -8.98683781E+10	-124.750000 28.7500000 1.21747907E+11 -2.70737523E+11 -1.68488079E+10	-124.750000 28.7500000 9.34915850E+10 -2.01583575E+11 3.09198336E+10	-124.750000 28.7500000 9.71147510E+10 -9.53808486E+10 1.16511195E+11	-124.750000 28.7500000 9.14812764E+10 -1.36579424E+11 1.26435869E+11	-124.750000 28.7500000 4.99272335E+10 -7.09159731E+10 1.07852620E+11	-124.750000 28.7500000 4.21934080E+10 -1.24352930E+11 9.23162132E+10	-124.750000 28.7500000 3.76070636E+10 -1.91674270E+11 1.18035988E+11	-124.750000 28.7500000 1.41773763E+10 -2.39679095E+11 1.15447742E+11	-124.750000 28.7500000 -1.12816026E+10 -3.07063357E+11 2.00159592E+11	-124.750000 28.7500000 -3.37223434E+10 -4.00756179E+11 2.54632280E+11
-124.250000 28.7500000 -5.98360457E+11 4.04536394E+11 -7.49988807E+11	-124.250000 28.7500000 -5.95869696E+11 3.21563656E+11 -7.40037951E+11	-124.250000 28.7500000 -7.16262539E+11 2.51103003E+11 -9.44278864E+11	-124.250000 28.7500000 -6.50177741E+11 1.16187677E+11 -9.31379282E+11	-124.250000 28.7500000 -5.87928895E+11 -8.69542543E+10 -9.18007579E+11	-124.250000 28.7500000 -6.03474887E+11 -1.54491683E+11 -9.13467769E+11	-124.250000 28.7500000 -5.80244210E+11 -3.36439181E+11 -9.03735280E+11	-124.250000 28.7500000 -1.30901095E+12 2.42421301E+11 3.00392530E+10	-124.250000 28.7500000 -1.06089441E+12 7.08403692E+10 3.30491199E+11	-124.250000 28.7500000 -1.32299987E+12 -1.65626675E+10 4.83078308E+11	-124.250000 28.7500000 -1.11953183E+12 -7.23659325E+10 4.77230432E+11	-124.250000 28.7500000 -1.15024960E+12 -1.74510621E+11 4.35506119E+11	-124.250000 28.7500000 -1.32304247E+12 -2.25849295E+11 5.52207385E+11	-124.250000 28.7500000 -1.21217037E+12 -2.42674074E+11 4.72749310E+11	-124.250000 28.7500000 -1.08025892E+12 -2.56225460E+11 3.81563240E+11	-124.250000 28.7500000 -9.61750106E+11 -2.32107491E+11 3.34380990E+11	-124.250000 28.7500000 -1.27730726E+12 -2.88175161E+11 4.48358023E+11	-124.250000 28.7500000 -1.18643071E+12 -2.29460017E+11 2.93947310E+11	-124.250000 28.7500000 -1.05536514E+12 -1.96572889E+11 2.18976092E+11	-124.250000 28.7500000 -1.08322174E+12 -1.30074649E+11 6.57946624E+10	-124.250000 28.7500000 -1.29306277E+12 -1.47242582E+11 7.78087383E+10	-124.250000 28.7500000 -1.09845794E+12 -1.81267235E+11 -1.67701823E+11	-124.250000 28.7500000 -1.02988336E+12 -2.50623820E+11 -3.48138832E+11	-124.250000 28.7500000 -1.17242659E+12 -3.06999525E+11 -4.70154510E+11	-124.250000 28.7500000 -1.18488131E+12 -2.41872110E+11 -3.96857278E+11	-124.250000 28.7500000 -1.11381355E+12 -2.77391966E+11 -4.34662572E+11	-124.250000 28.7500000 -1.05963566E+12 -3.60847344E+11 -4.84943036E+11	-124.250000 28.7500000 -9.77433461E+11 -3.47985740E+11 -7.78015343E+11	-124.250000 28.7500000 -9.68655045E+11 -2.70857224E+11 -9.42961066E+11	-124.250000 28.7500000 -7.76171225E+11 -3.05278058E+11 -9.54879902E+11	-124.250000 28.7500000 -7.63068088E+11 -3.01537985E+11 -9.39607196E+11	-124.250000 28.7500000 -6.81321955E+11 -4.08326504E+11 -1.05577991E+12	-124.250000 28.7500000 -6.12206248E+11 -4.49371931E+11 -1.12487930E+12	-124.250000 28.7500000 -4.38091678E+11 -8.20811858E+11 -1.48488743E+12	-124.250000 28.7500000 1.61101742E+11 -1.01518108E+12 -1.26864746E+12	-124.250000 28.7500000 2.34988782E+11 -1.51297039E+12 -1.56823310E+12	-124.250000 28.7500000 2.29896684E+11 -9.26840717E+11 -9.16701184E+11	-124.250000 28.7500000 2.50921878E+11 -7.93596002E+11 -6.21659488E+11	-124.250000 28.7500000 2.28015079E+11 -6.52517638E+11 -1.83788061E+11	-124.250000 28.7500000 1.92997589E+11 -4.84127080E+11 6.48960154E+09	-124.250000 28.7500000 1.68967815E+11 -3.68952934E+11 8.42203955E+10	-124.250000 28.7500000 1.66699975E+11 -2.98109239E+11 1.87780284E+11	-124.250000 28.7500000 1.42412939E+11 -1.05516425E+11 2.52842508E+11	-124.250000 28.7500000 1.30704998E+11 -1.40792922E+11 2.65506914E+11	-124.250000 28.7500000 9.77369661E+10 -9.34063636E+10 2.61921276E+11	-124.250000 28.7500000 8.24683889E+10 -1.39484365E+11 1.72742771E+11	-124.250000 28.7500000 5.54183885E+10 -1.58376722E+11 1.51778099E+11	-124.250000 28.7500000 4.58839040E+10 -2.30535315E+11 1.43748596E+11	-124.250000 28.7500000 3.15498906E+10 -2.87966790E+11 1.89299048E+11	-124.250000 28.7500000 2.90424730E+10 -4.39151952E+11 2.41828512E+11
-123.750000 28.7500000 -2.89170358E+11 -1.92550470E+11 -6.33913868E+11	-123.750000 28.7500000 -2.89470087E+11 -2.30647923E+11 -6.51762860E+11	-123.750000 28.7500000 -3.92161296E+11 -2.91415917E+11 -7.89919105E+11	-123.750000 28.7500000 -4.60801049E+11 -4.55235764E+11 -8.66035892E+11	-123.750000 28.7500000 -4.13609460E+11 -4.67950895E+11 -7.93351291E+11	-123.750000 28.7500000 -4.57458418E+11 -5.12293929E+11 -8.35396043E+11	-123.750000 28.7500000 -4.70517744E+11 -6.41036452E+11 -8.53624816E+11	-123.750000 28.7500000 -1.51788362E+12 -2.44504494E+11 2.09675747E+11	-123.750000 28.7500000 -1.05909033E+12 -2.24808845E+11 4.30524662E+11	-123.750000 28.7500000 -1.09120376E+12 -2.42972066E+11 5.07775123E+11	-123.750000 28.7500000 -1.04755279E+12 -2.92404429E+11 5.24238651E+11	-123.750000 28.7500000 -9.60565805E+11 -3.67164948E+11 4.71638835E+11	-123.750000 28.7500000 -1.01843265E+12 -3.11323460E+11 5.04795693E+11	-123.750000 28.7500000 -9.99328121E+11 -3.19726125E+11 5.09585293E+11	-123.750000 28.7500000 -9.45086530E+11 -3.07252527E+11 4.84098867E+11	-123.750000 28.7500000 -1.28803550E+12 -3.52790610E+11 5.51726154E+11	-123.750000 28.7500000 -1.14785924E+12 -3.87068985E+11 5.30127127E+11	-123.750000 28.7500000 -1.15770694E+12 -2.36457509E+11 3.79981332E+11	-123.750000 28.7500000 -1.06632302E+12 -1.82435316E+11 3.18005182E+11	-123.750000 28.7500000 -1.22710183E+12 -1.77908023E+11 1.94639167E+11	-123.750000 28.7500000 -1.16640173E+12 -2.63380533E+11 1.33887705E+11	-123.750000 28.7500000 -1.08117361E+12 -1.84664801E+11 -8.92890972E+10	-123.750000 28.7500000 -1.36680112E+12 -4.51252584E+11 -3.92498872E+11	-123.750000 28.7500000 -1.13275018E+12 -3.67873950E+11 -2.73867293E+11	-123.750000 28.7500000 -1.10279433E+12 -3.68934126E+11 -2.65499197E+11	-123.750000 28.7500000 -1.08097883E+12 -3.83999279E+11 -3.16602941E+11	-123.750000 28.7500000 -1.29712429E+12 -6.45409669E+11 -4.30446871E+11	-123.750000 28.7500000 -9.68825373E+11 -3.98006944E+11 -5.59492891E+11	-123.750000 28.7500000 -9.36838365E+11 -2.88335921E+11 -6.50361635E+11	-123.750000 28.7500000 -8.26848575E+11 -4.08035262E+11 -8.69503795E+11	-123.750000 28.7500000 -9.90412276E+11 -5.07996635E+11 -9.88120416E+11	-123.750000 28.7500000 -6.53921550E+11 -6.45467931E+11 -1.03946374E+12	-123.750000 28.7500000 -5.90527660E+11 -7.09359174E+11 -1.10480235E+12	-123.750000 28.7500000 -3.64483707E+11 -6.72070762E+11 -1.03191432E+12	-123.750000 28.7500000 3.46183639E+10 -1.22379620E+12 -1.37372854E+12	-123.750000 28.7500000 1.10963122E+11 -1.28329082E+12 -1.12057215E+12	-123.750000 28.7500000 1.45241506E+11 -1.14203899E+12 -9.14218549E+11	-123.750000 28.7500000 1.66206833E+11 -9.04064139E+11 -5.90063206E+11	-123.750000 28.7500000 2.21978608E+11 -8.88173953E+11 -1.47584582E+11	-123.750000 28.7500000 1.95895460E+11 -6.03175059E+11 1.28148218E+11	-123.750000 28.7500000 1.86785546E+11 -4.55014547E+11 2.54139515E+11	-123.750000 28.7500000 1.73240058E+11 -2.65617801E+11 3.68161423E+11	-123.750000 28.7500000 1.64766220E+11 -1.00972823E+11 4.40934924E+11	-123.750000 28.7500000 1.53441321E+11 -1.38013573E+11 4.47070470E+11	-123.750000 28.7500000 1.33443731E+11 -1.26918230E+11 4.09962906E+11	-123.750000 28.7500000 1.09337059E+11 -1.35590306E+11 3.15892597E+11	-123.750000 28.7500000 9.88636774E+10 -2.25335165E+11 2.43487179E+11	-123.750000 28.7500000 9.52374559E+10 -2.90445197E+11 2.38006419E+11	-123.750000 28.7500000 1.16420256E+11 -4.84569842E+11 2.88307773E+11	-123.750000 28.7500000 1.02259294E+11 -5.13931870E+11 2.86203314E+11
-123.250000 28.7500000 -4.00343532E+10 -1.27112747E+12 -5.77763934E+11	-123.250000 28.7500000 -6.36052890E+10 -1.18983059E+12 -6.09997095E+11	-123.250000 28.7500000 -6.62895903E+10 -1.26700827E+12 -6.97876546E+11	-123.250000 28.7500000 -8.76574065E+10 -1.41004453E+12 -8.01777844E+11	-123.250000 28.7500000 -1.02287761E+11 -1.03509918E+12 -7.84352346E+11	-123.250000 28.7500000 -1.71347427E+11 -9.20882840E+11 -9.06253697E+11	-123.250000 28.7500000 -2.24076677E+11 -8.42980524E+11 -9.91500567E+11	-123.250000 28.7500000 -9.49248393E+11 -7.17447234E+11 -7.20677110E+10	-123.250000 28.7500000 -9.62060354E+11 -6.10857386E+11 2.54390583E+11	-123.250000 28.7500000 -9.74317093E+11 -6.60739129E+11 3.21123025E+11	-123.250000 28.7500000 -9.45014374E+11 -7.12859255E+11 3.69966678E+11	-123.250000 28.7500000 -8.48964944E+11 -5.80721639E+11 3.40311572E+11	-123.250000 28.7500000 -9.96980752E+11 -4.40418107E+11 4.34416222E+11	-123.250000 28.7500000 -1.04227937E+12 -4.51848045E+11 5.47859431E+11	-123.250000 28.7500000 -1.30304954E+12 -3.94502046E+11 6.04896690E+11	-123.250000 28.7500000 -1.19142469E+12 -3.35175877E+11 5.17767332E+11	-123.250000 28.7500000 -1.05097750E+12 -4.38791373E+11 5.39877147E+11	-123.250000 28.7500000 -9.31362243E+11 -2.50581500E+11 4.00241099E+11	-123.250000 28.7500000 -9.00956750E+11 -1.77236115E+11 3.55594994E+11	-123.250000 28.7500000 -1.24946127E+12 -1.74496956E+11 2.40442442E+11	-123.250000 28.7500000 -1.10928803E+12 -3.17452747E+11 1.39294278E+11	-123.250000 28.7500000 -1.16027910E+12 -2.93481480E+11 1.22690140E+10	-123.250000 28.7500000 -1.01694315E+12 -4.54395003E+11 -2.43291242E+11	-123.250000 28.7500000 -1.05322027E+12 -4.26873258E+11 -1.61815691E+11	-123.250000 28.7500000 -1.46039085E+12 -5.64814414E+11 -2.85086286E+11	-123.250000 28.7500000 -1.13948990E+12 -5.43818252E+11 -2.48433770E+11	-123.250000 28.7500000 -1.07353493E+12 -6.22717436E+11 -2.17961808E+11	-123.250000 28.7500000 -1.02994425E+12 -5.67796367E+11 -4.86941557E+11	-123.250000 28.7500000 -1.06323142E+12 -4.70469411E+11 -6.27005653E+11	-123.250000 28.7500000 -1.14181289E+12 -5.68244503E+11 -8.77112787E+11	-123.250000 28.7500000 -7.42969508E+11 -5.50778044E+11 -6.86676509E+11	-123.250000 28.7500000 -6.84378620E+11 -7.51887057E+11 -9.47459391E+11	-123.250000 28.7500000 -6.32988959E+11 -8.05295227E+11 -1.00284944E+12	-123.250000 28.7500000 -5.32841038E+11 -8.58003997E+11 -1.07115643E+12	-123.250000 28.7500000 1.08756726E+10 -1.52056929E+12 -1.39565741E+12	-123.250000 28.7500000 6.13928878E+10 -1.49274794E+12 -1.12618255E+12	-123.250000 28.7500000 8.87467868E+10 -1.43258223E+12 -9.42998356E+11	-123.250000 28.7500000 7.57909176E+10 -1.09309264E+12 -6.17667756E+11	-123.250000 28.7500000 1.56450472E+11 -9.26870143E+11 -1.22860036E+11	-123.250000 28.7500000 1.86563707E+11 -8.04870095E+11 2.31718224E+11	-123.250000 28.7500000 1.69277407E+11 -5.24517605E+11 4.33419616E+11	-123.250000 28.7500000 2.08151953E+11 -3.73659435E+11 5.64740882E+11	-123.250000 28.7500000 2.07240675E+11 -1.30521711E+11 6.92405469E+11	-123.250000 28.7500000 2.12239024E+11 -1.91459639E+11 7.01610918E+11	-123.250000 28.7500000 1.97975294E+11 -2.40544170E+11 6.43836281E+11	-123.250000 28.7500000 1.83127949E+11 -2.70102102E+11 6.33683706E+11	-123.250000 28.7500000 1.99326958E+11 -5.01515420E+11 5.53778676E+11	-123.250000 28.7500000 1.45473815E+11 -4.10980745E+11 3.89713986E+11	-123.250000 28.7500000 1.34618128E+11 -5.27080653E+11 3.73258093E+11	-123.250000 28.7500000 1.23880301E+11 -5.30788450E+11 3.37948672E+11
-122.750000 28.7500000 2.20120908E+11 -1.49623131E+12 -1.36264037E+12	-122.750000 28.7500000 1.64791583E+11 -1.40362724E+12 -1.28120494E+12	-122.750000 28.7500000 6.39716393E+10 -1.49274244E+12 -1.54719355E+12	-122.750000 28.7500000 8.13830881E+10 -1.47559783E+12 -1.31351944E+12	-122.750000 28.7500000 -7.13433498E+10 -1.14888173E+12 -1.15860701E+12	-122.750000 28.7500000 -1.19525409E+11 -9.90691918E+11 -9.52478073E+11	-122.750000 28.7500000 -2.07777858E+11 -9.64758143E+11 -8.34839446E+11	-122.750000 28.7500000 -1.00471643E+12 -1.28778961E+12 -1.62890924E+11	-122.750000 28.7500000 -1.07763551E+12 -8.70895911E+11 1.06062586E+11	-122.750000 28.7500000 -1.12460667E+12 -8.61184918E+11 1.55990229E+11	-122.750000 28.7500000 -1.05966115E+12 -8.84943553E+11 1.95682746E+11	-122.750000 28.7500000 -8.56134189E+11 -9.07372397E+11 2.73672733E+11	-122.750000 28.7500000 -1.01969992E+12 -7.77185133E+11 4.05300183E+11	-122.750000 28.7500000 -1.34440721E+12 -8.27455832E+11 6.34596098E+11	-122.750000 28.7500000 -9.74076707E+11 -6.30585426E+11 4.59011523E+11	-122.750000 28.7500000 -1.06844802E+12 -5.27225029E+11 4.68504412E+11	-122.750000 28.7500000 -1.24028125E+12 -5.88812059E+11 5.75450120E+11	-122.750000 28.7500000 -1.31104584E+12 -3.57012537E+11 5.05723912E+11	-122.750000 28.7500000 -1.40009288E+12 -1.73741818E+11 4.68663173E+11	-122.750000 28.7500000 -1.08651204E+12 -2.28710007E+11 2.74399511E+11	-122.750000 28.7500000 -1.36593985E+12 -4.90594632E+11 2.82722370E+11	-122.750000 28.7500000 -1.13353386E+12 -3.75905518E+11 1.42115488E+11	-122.750000 28.7500000 -1.01325151E+12 -4.73749783E+11 -1.46499076E+11	-122.750000 28.7500000 -1.38588704E+12 -5.89158285E+11 -1.60743932E+11	-122.750000 28.7500000 -1.11796106E+12 -5.18476366E+11 -1.52423219E+11	-122.750000 28.7500000 -1.10663474E+12 -5.05746751E+11 -1.13093607E+11	-122.750000 28.7500000 -1.07922516E+12 -5.42439047E+11 -1.45068491E+11	-122.750000 28.7500000 -1.03296165E+12 -5.02772007E+11 -3.30415407E+11	-122.750000 28.7500000 -9.97478629E+11 -4.82290172E+11 -4.73278349E+11	-122.750000 28.7500000 -8.92141502E+11 -5.66066282E+11 -6.13653676E+11	-122.750000 28.7500000 -8.17905598E+11 -6.44257677E+11 -6.00629248E+11	-122.750000 28.7500000 -6.97858261E+11 -6.75222716E+11 -6.94937846E+11	-122.750000 28.7500000 -5.61647124E+11 -6.53334610E+11 -6.93424816E+11	-122.750000 28.7500000 -5.41230367E+11 -1.11761254E+12 -1.04288997E+12	-122.750000 28.7500000 -6.99653683E+09 -1.26089036E+12 -1.03110705E+12	-122.750000 28.7500000 2.96587039E+10 -1.73597511E+12 -1.13674578E+12	-122.750000 28.7500000 5.65990072E+10 -1.85800432E+12 -1.01185742E+12	-122.750000 28.7500000 1.18364357E+11 -1.36106135E+12 -6.38765695E+11	-122.750000 28.7500000 7.59517266E+10 -1.08457289E+12 -1.58801592E+11	-122.750000 28.7500000 1.83654957E+11 -9.29852555E+11 2.28846158E+11	-122.750000 28.7500000 1.80776927E+11 -7.60632246E+11 5.85619603E+11	-122.750000 28.7500000 2.49478939E+11 -5.83488766E+11 8.38707577E+11	-122.750000 28.7500000 2.68389499E+11 -2.65104703E+11 9.79080643E+11	-122.750000 28.7500000 2.90556379E+11 -3.48134605E+11 1.01971788E+12	-122.750000 28.7500000 2.85337059E+11 -4.78497898E+11 9.40359156E+11	-122.750000 28.7500000 2.82252968E+11 -5.72619162E+11 9.36544895E+11	-122.750000 28.7500000 2.27604431E+11 -5.48378083E+11 6.20822200E+11	-122.750000 28.7500000 2.28046701E+11 -6.45019337E+11 6.04968976E+11	-122.750000 28.7500000 2.33526002E+11 -7.84251683E+11 5.88603916E+11	-122.750000 28.7500000 2.39309046E+11 -8.72566096E+11 5.53451782E+11
-122.250000 28.7500000 -3.58544441E+11 -9.53601163E+11 -1.46999909E+12	-122.250000 28.7500000 -3.03104918E+11 -1.01376806E+12 -1.41727315E+12	-122.250000 28.7500000 -3.15445150E+11 -9.17993161E+11 -1.30230819E+12	-122.250000 28.7500000 -2.88304398E+11 -9.72900139E+11 -1.22453859E+12	-122.250000 28.7500000 -2.34885661E+11 -9.31301884E+11 -1.15367752E+12	-122.250000 28.7500000 -1.55362738E+11 -9.28451133E+11 -1.03537181E+12	-122.250000 28.7500000 -2.46015549E+10 -1.00530055E+12 -9.19954129E+11	-122.250000 28.7500000 -5.68439669E+11 -1.55606581E+12 -3.21793491E+11	-122.250000 28.7500000 -7.64402139E+11 -1.07708088E+12 -1.12294363E+11	-122.250000 28.7500000 -7.85038639E+11 -1.02974403E+12 -1.00784562E+11	-122.250000 28.7500000 -7.72157014E+11 -1.02186595E+12 -3.11383818E+10	-122.250000 28.7500000 -7.68367133E+11 -1.15398279E+12 1.02014247E+11	-122.250000 28.7500000 -9.43644017E+11 -9.85495241E+11 1.87463057E+11	-122.250000 28.7500000 -7.28665424E+11 -7.37863664E+11 1.74441382E+11	-122.250000 28.7500000 -8.56573411E+11 -9.47650036E+11 1.97945246E+11	-122.250000 28.7500000 -1.03615123E+12 -8.31291458E+11 3.39233309E+11	-122.250000 28.7500000 -9.37230336E+11 -6.47452295E+11 3.75300096E+11	-122.250000 28.7500000 -1.04494091E+12 -5.50817497E+11 4.38564553E+11	-122.250000 28.7500000 -1.17291588E+12 -4.28406309E+11 5.00037059E+11	-122.250000 28.7500000 -1.08924450E+12 -5.58078820E+11 4.06691054E+11	-122.250000 28.7500000 -1.03864985E+12 -5.64221444E+11 2.72949527E+11	-122.250000 28.7500000 -1.43609954E+12 -6.46859653E+11 2.07234187E+11	-122.250000 28.7500000 -1.23983784E+12 -6.62186230E+11 -7.17596508E+10	-122.250000 28.7500000 -1.05063147E+12 -5.46405843E+11 -5.04076165E+10	-122.250000 28.7500000 -1.12050491E+12 -4.31332098E+11 -6.26563318E+10	-122.250000 28.7500000 -1.46691024E+12 -6.38493524E+11 -9.90593352E+10	-122.250000 28.7500000 -1.13288990E+12 -6.52763333E+11 -6.92154040E+10	-122.250000 28.7500000 -1.08277970E+12 -6.09188512E+11 -2.61405098E+11	-122.250000 28.7500000 -1.02348764E+12 -5.98575415E+11 -3.89935464E+11	-122.250000 28.7500000 -9.53956762E+11 -6.37433151E+11 -5.29036575E+11	-122.250000 28.7500000 -1.14760260E+12 -7.74841172E+11 -6.08611926E+11	-122.250000 28.7500000 -7.25385937E+11 -8.51280658E+11 -6.67888255E+11	-122.250000 28.7500000 -7.27341335E+11 -8.76043239E+11 -7.11445250E+11	-122.250000 28.7500000 -4.21081743E+11 -9.22654802E+11 -6.94139879E+11	-122.250000 28.7500000 -1.30726486E+11 -1.61157992E+12 -1.15962701E+12	-122.250000 28.7500000 1.53498839E+10 -1.45143588E+12 -8.24826986E+11	-122.250000 28.7500000 4.26719519E+10 -1.79134608E+12 -7.45887629E+11	-122.250000 28.7500000 1.19882531E+11 -1.71587718E+12 -6.73486864E+11	-122.250000 28.7500000 1.55607892E+11 -1.38580997E+12 -2.37104726E+11	-122.250000 28.7500000 1.36403304E+11 -1.11435553E+12 1.78873942E+11	-122.250000 28.7500000 2.13876031E+11 -9.46051285E+11 5.12644186E+11	-122.250000 28.7500000 3.10467035E+11 -8.20214432E+11 7.91189258E+11	-122.250000 28.7500000 3.38028855E+11 -6.11251978E+11 8.68098572E+11	-122.250000 28.7500000 3.71719406E+11 -6.38610637E+11 9.65009408E+11	-122.250000 28.7500000 3.43645913E+11 -7.01993779E+11 9.06033824E+11	-122.250000 28.7500000 3.38869191E+11 -7.67499829E+11 9.03756906E+11	-122.250000 28.7500000 3.93742418E+11 -9.67056032E+11 8.84944339E+11	-122.250000 28.7500000 2.76758069E+11 -7.95495039E+11 6.25953210E+11	-122.250000 28.7500000 2.55734104E+11 -8.21595275E+11 6.26780340E+11	-122.250000 28.7500000 2.83378876E+11 -9.74223704E+11 6.04701458E+11
-121.750000 28.7500000 -2.97563587E+11 -7.66846173E+11 -1.08670720E+12	-121.750000 28.7500000 -2.26585870E+11 -8.88192106E+11 -1.04311829E+12	-121.750000 28.7500000 -1.89798957E+11 -8.94337286E+11 -9.63485172E+11	-121.750000 28.7500000 -1.26638588E+11 -9.99104840E+11 -8.68291052E+11	-121.750000 28.7500000 -1.50087713E+11 -1.06583982E+12 -8.89590907E+11	-121.750000 28.7500000 -9.12541286E+10 -1.07374726E+12 -8.37146051E+11	-121.750000 28.7500000 -7.43789937E+10 -1.48727398E+12 -1.02958445E+12	-121.750000 28.7500000 -5.22531832E+11 -1.70375211E+12 -5.93423401E+10	-121.750000 28.7500000 -9.53044173E+11 -1.27285343E+12 7.77541960E+10	-121.750000 28.7500000 -1.00124557E+12 -1.21414300E+12 7.54915328E+10	-121.750000 28.7500000 -9.57053796E+11 -1.16572357E+12 9.31244687E+10	-121.750000 28.7500000 -9.37304850E+11 -1.28767754E+12 8.20334674E+10	-121.750000 28.7500000 -9.38087875E+11 -1.02629927E+12 1.09502906E+11	-121.750000 28.7500000 -8.58799145E+11 -8.67683860E+11 4.46149960E+10	-121.750000 28.7500000 -9.73945897E+11 -1.10193882E+12 8.41824092E+10	-121.750000 28.7500000 -7.71097559E+11 -8.51163677E+11 1.46255626E+11	-121.750000 28.7500000 -9.72160893E+11 -9.19807132E+11 2.11800261E+11	-121.750000 28.7500000 -9.84315265E+11 -1.01511220E+12 3.24848189E+11	-121.750000 28.7500000 -7.70198077E+11 -7.09294096E+11 2.69899252E+11	-121.750000 28.7500000 -9.52559927E+11 -7.85802985E+11 2.24628310E+11	-121.750000 28.7500000 -1.01396041E+12 -7.18923301E+11 1.49656355E+11	-121.750000 28.7500000 -1.07012732E+12 -5.56141380E+11 1.01127356E+11	-121.750000 28.7500000 -1.05380571E+12 -5.73015196E+11 2.94816809E+10	-121.750000 28.7500000 -1.43663772E+12 -6.81554412E+11 2.57157100E+10	-121.750000 28.7500000 -1.22320231E+12 -4.77195338E+11 2.25709425E+10	-121.750000 28.7500000 -1.15181971E+12 -5.28256729E+11 -3.81365617E+10	-121.750000 28.7500000 -1.12571410E+12 -5.33649752E+11 1.41427087E+10	-121.750000 28.7500000 -1.07316720E+12 -4.96813179E+11 -1.49779513E+11	-121.750000 28.7500000 -1.01553753E+12 -4.94558642E+11 -2.54573216E+11	-121.750000 28.7500000 -9.32981244E+11 -5.44188793E+11 -3.62322985E+11	-121.750000 28.7500000 -8.65709130E+11 -6.60268319E+11 -4.20306256E+11	-121.750000 28.7500000 -7.69339359E+11 -9.27989498E+11 -5.89178733E+11	-121.750000 28.7500000 -7.49696778E+11 -1.02174281E+12 -6.16155841E+11	-121.750000 28.7500000 -6.47685341E+11 -1.12483120E+12 -7.26439952E+11	-121.750000 28.7500000 -3.38482299E+10 -1.45506763E+12 -8.43568775E+11	-121.750000 28.7500000 -1.02696772E+11 -1.77300491E+12 -9.33253480E+11	-121.750000 28.7500000 -2.31326746E+09 -2.09897416E+12 -7.66171939E+11	-121.750000 28.7500000 6.14356910E+10 -1.61287897E+12 -5.55932844E+11	-121.750000 28.7500000 2.13224882E+11 -1.81328609E+12 -3.04061153E+11	-121.750000 28.7500000 2.34252370E+11 -1.44791241E+12 1.65613087E+10	-121.750000 28.7500000 2.60285858E+11 -1.23610949E+12 3.71709084E+11	-121.750000 28.7500000 3.27685603E+11 -1.06470192E+12 6.67305116E+11	-121.750000 28.7500000 4.88557707E+11 -1.16873953E+12 7.56975600E+11	-121.750000 28.7500000 4.47135056E+11 -9.89292134E+11 8.88632967E+11	-121.750000 28.7500000 5.40617703E+11 -1.24407605E+12 7.90995993E+11	-121.750000 28.7500000 5.25741621E+11 -1.29434858E+12 7.69499988E+11	-121.750000 28.7500000 5.14137129E+11 -1.37624447E+12 7.82455210E+11	-121.750000 28.7500000 4.88922874E+11 -1.43165227E+12 8.10622058E+11	-121.750000 28.7500000 3.86607809E+11 -1.16008026E+12 5.18998229E+11	-121.750000 28.7500000 3.51497617E+11 -1.23713697E+12 5.49040554E+11
-121.250000 28.7500000 -8.10624696E+10 -1.58554482E+12 -7.60795955E+11	-121.250000 28.7500000 -6.60798956E+10 -1.67544383E+12 -7.68033161E+11	-121.250000 28.7500000 1.74133924E+10 -1.55276306E+12 -6.88307372E+11	-121.250000 28.7500000 -5.35089920E+09 -1.46207552E+12 -7.03925453E+11	-121.250000 28.7500000 6.17664430E+10 -1.44294425E+12 -7.56877623E+11	-121.250000 28.7500000 4.56064819E+10 -1.24994912E+12 -7.88416299E+11	-121.250000 28.7500000 5.33490319E+10 -1.54432910E+12 -1.12169085E+12	-121.250000 28.7500000 -2.46525772E+11 -1.68941624E+12 -1.33417411E+11	-121.250000 28.7500000 -7.03352275E+11 -1.48502820E+12 1.62022349E+10	-121.250000 28.7500000 -7.10089572E+11 -1.39305235E+12 -4.46324613E+10	-121.250000 28.7500000 -7.60776294E+11 -1.24948657E+12 5.69131008E+09	-121.250000 28.7500000 -5.52014316E+11 -1.39816206E+12 -6.14438502E+10	-121.250000 28.7500000 -8.08728527E+11 -1.19449361E+12 -7.19650488E+10	-121.250000 28.7500000 -6.84314132E+11 -1.11983657E+12 -1.02121996E+11	-121.250000 28.7500000 -7.46470769E+11 -1.17179797E+12 -1.03655555E+11	-121.250000 28.7500000 -7.13863266E+11 -1.08002601E+12 8.20233779E+09	-121.250000 28.7500000 -7.50533149E+11 -1.11465162E+12 1.56313306E+09	-121.250000 28.7500000 -1.00010282E+12 -1.29695678E+12 1.37038127E+11	-121.250000 28.7500000 -7.97602480E+11 -9.49393687E+11 1.46640650E+11	-121.250000 28.7500000 -1.02691753E+12 -1.03882542E+12 6.98518815E+10	-121.250000 28.7500000 -1.09180047E+12 -1.02859289E+12 1.01798838E+11	-121.250000 28.7500000 -9.48609417E+11 -5.90269776E+11 4.48866140E+10	-121.250000 28.7500000 -1.08611266E+12 -7.11876280E+11 8.05837865E+10	-121.250000 28.7500000 -1.05603852E+12 -6.48851882E+11 6.10637537E+10	-121.250000 28.7500000 -1.41497441E+12 -5.73481026E+11 9.03438254E+10	-121.250000 28.7500000 -1.25173865E+12 -6.21541327E+11 6.90429624E+10	-121.250000 28.7500000 -1.20457540E+12 -6.09318601E+11 8.62151311E+10	-121.250000 28.7500000 -1.15745764E+12 -5.64119732E+11 -9.12702341E+10	-121.250000 28.7500000 -1.06957157E+12 -5.17178720E+11 -1.82989734E+11	-121.250000 28.7500000 -9.28572637E+11 -6.45696258E+11 -2.96798355E+11	-121.250000 28.7500000 -9.17616132E+11 -7.07045753E+11 -3.24857758E+11	-121.250000 28.7500000 -7.78389225E+11 -7.42442271E+11 -4.32284271E+11	-121.250000 28.7500000 -6.44600758E+11 -7.75653622E+11 -4.34364088E+11	-121.250000 28.7500000 -4.40572150E+11 -9.31388719E+11 -4.93094568E+11	-121.250000 28.7500000 -1.47500499E+11 -1.73974172E+12 -9.39977802E+11	-121.250000 28.7500000 2.36607017E+10 -1.55154789E+12 -6.72983089E+11	-121.250000 28.7500000 8.45428326E+10 -1.77862476E+12 -6.07862391E+11	-121.250000 28.7500000 6.41595679E+10 -2.13905755E+12 -6.73700381E+11	-121.250000 28.7500000 1.64152263E+11 -1.70883088E+12 -3.31390484E+11	-121.250000 28.7500000 3.77892766E+11 -2.03606904E+12 -1.95351429E+11	-121.250000 28.7500000 4.64929653E+11 -1.75349747E+12 1.07517690E+11	-121.250000 28.7500000 5.65404238E+11 -1.59972078E+12 3.57262950E+11	-121.250000 28.7500000 7.12426717E+11 -1.85267847E+12 5.46684207E+11	-121.250000 28.7500000 6.84378423E+11 -1.64140850E+12 5.68064541E+11	-121.250000 28.7500000 7.47402822E+11 -1.95763870E+12 6.60763771E+11	-121.250000 28.7500000 8.07963066E+11 -2.00429129E+12 7.06180088E+11	-121.250000 28.7500000 7.89412774E+11 -2.03175467E+12 7.11994573E+11	-121.250000 28.7500000 5.49852414E+11 -1.52847555E+12 4.46806655E+11	-121.250000 28.7500000 6.33655525E+11 -1.90795966E+12 4.81245921E+11	-121.250000 28.7500000 6.00164860E+11 -1.85841418E+12 4.87869940E+11
-120.750000 28.7500000 -4.69125325E+10 -1.10496239E+12 -1.41476666E+12	-120.750000 28.7500000 2.47695032E+10 -1.17271324E+12 -1.21148329E+12	-120.750000 28.7500000 5.71728404E+10 -1.36922019E+12 -1.39353679E+12	-120.750000 28.7500000 4.02486641E+10 -1.45271017E+12 -1.25034732E+12	-120.750000 28.7500000 3.51882419E+09 -1.39886041E+12 -1.09578558E+12	-120.750000 28.7500000 -4.08932608E+09 -1.23365307E+12 -8.63518917E+11	-120.750000 28.7500000 2.19884667E+10 -1.14829191E+12 -6.33720406E+11	-120.750000 28.7500000 -3.75231971E+11 -1.59324583E+12 1.34749872E+11	-120.750000 28.7500000 -9.09521846E+11 -1.33840581E+12 4.27291181E+11	-120.750000 28.7500000 -9.79600212E+11 -1.21479705E+12 4.12035809E+11	-120.750000 28.7500000 -1.01458706E+12 -9.60859996E+11 3.38453332E+11	-120.750000 28.7500000 -1.11167865E+12 -1.56547128E+12 2.45150745E+11	-120.750000 28.7500000 -8.46612005E+11 -1.08081244E+12 1.13875141E+11	-120.750000 28.7500000 -8.53565309E+11 -1.23922350E+12 4.68979139E+10	-120.750000 28.7500000 -9.45403593E+11 -1.24556594E+12 -7.52088760E+10	-120.750000 28.7500000 -7.26380773E+11 -1.26054826E+12 3.05455944E+10	-120.750000 28.7500000 -7.55143410E+11 -1.29002032E+12 5.83023718E+09	-120.750000 28.7500000 -9.26953177E+11 -1.49390505E+12 970180736.	-120.750000 28.7500000 -7.28996905E+11 -1.10781071E+12 2.35899822E+10	-120.750000 28.7500000 -7.30531037E+11 -8.97285030E+11 -6.02013245E+10	-120.750000 28.7500000 -1.02900177E+12 -9.68880488E+11 1.57201193E+10	-120.750000 28.7500000 -7.91024370E+11 -6.70837441E+11 2.95561165E+09	-120.750000 28.7500000 -9.59653872E+11 -8.53294645E+11 6.60860355E+10	-120.750000 28.7500000 -9.76141746E+11 -7.68937034E+11 5.48961853E+10	-120.750000 28.7500000 -1.25663550E+12 -7.65075390E+11 1.10726029E+11	-120.750000 28.7500000 -1.23951291E+12 -7.85938055E+11 1.75877243E+11	-120.750000 28.7500000 -1.22831189E+12 -7.59811932E+11 2.09083122E+11	-120.750000 28.7500000 -1.20968053E+12 -6.80109998E+11 2.33857720E+10	-120.750000 28.7500000 -1.26494337E+12 -5.72525183E+11 -1.43888286E+11	-120.750000 28.7500000 -1.24944227E+12 -7.70001994E+11 -2.57274937E+11	-120.750000 28.7500000 -1.23650612E+12 -8.09581806E+11 -2.74154013E+11	-120.750000 28.7500000 -8.05249679E+11 -8.23970300E+11 -4.26050224E+11	-120.750000 28.7500000 -8.06844629E+11 -9.33220057E+11 -4.62495678E+11	-120.750000 28.7500000 -5.26748254E+11 -1.01730091E+12 -4.93594313E+11	-120.750000 28.7500000 -1.71072594E+10 -1.46835269E+12 -6.81060336E+11	-120.750000 28.7500000 -6.90349097E+10 -1.79036868E+12 -7.49384499E+11	-120.750000 28.7500000 5.87276657E+10 -1.51890965E+12 -4.87662682E+11	-120.750000 28.7500000 2.06464745E+11 -1.88855733E+12 -5.36518296E+11	-120.750000 28.7500000 3.83637488E+11 -2.19297664E+12 -4.44605039E+11	-120.750000 28.7500000 4.92059591E+11 -2.09057114E+12 -2.70272905E+11	-120.750000 28.7500000 7.81300859E+11 -2.56043359E+12 -1.77940824E+11	-120.750000 28.7500000 9.21780290E+11 -2.45991997E+12 3.73136261E+10	-120.750000 28.7500000 7.43145341E+11 -2.06411832E+12 9.54987971E+10	-120.750000 28.7500000 7.36388252E+11 -2.00706530E+12 1.33246566E+11	-120.750000 28.7500000 8.17540956E+11 -2.11486533E+12 2.69485883E+11	-120.750000 28.7500000 7.81823181E+11 -1.96728560E+12 3.48361359E+11	-120.750000 28.7500000 7.80162892E+11 -1.93793452E+12 3.48085879E+11	-120.750000 28.7500000 8.81464181E+11 -2.45027334E+12 3.05278845E+11	-120.750000 28.7500000 6.13516640E+11 -1.95523903E+12 3.28004403E+11	-120.750000 28.7500000 6.01685361E+11 -1.80910726E+12 3.02815904E+11
-120.250000 28.7500000 -5.39705049E+11 -4.41544442E+11 -1.35534464E+12	-120.250000 28.7500000 -4.15072944E+11 -4.45194797E+11 -1.11664274E+12	-120.250000 28.7500000 -3.87169288E+11 -4.94852669E+11 -1.02126151E+12	-120.250000 28.7500000 -3.49513449E+11 -9.23241218E+11 -1.19410524E+12	-120.250000 28.7500000 -1.96001268E+11 -1.11836791E+12 -1.09513848E+12	-120.250000 28.7500000 -4.30177075E+10 -1.15646949E+12 -9.03192248E+11	-120.250000 28.7500000 9.33652808E+10 -1.15247494E+12 -6.82199351E+11	-120.250000 28.7500000 -2.66480108E+11 -1.45260924E+12 2.11234816E+10	-120.250000 28.7500000 -7.96644540E+11 -1.31859100E+12 3.50418207E+11	-120.250000 28.7500000 -8.12138299E+11 -1.10207592E+12 2.68834046E+11	-120.250000 28.7500000 -8.08644706E+11 -7.28597529E+11 2.10866143E+11	-120.250000 28.7500000 -8.99310027E+11 -1.22534730E+12 2.01580872E+11	-120.250000 28.7500000 -7.36238174E+11 -8.71239188E+11 1.30061124E+11	-120.250000 28.7500000 -7.59322313E+11 -1.02172695E+12 8.33858109E+10	-120.250000 28.7500000 -7.58107537E+11 -1.12594570E+12 7.76652083E+09	-120.250000 28.7500000 -9.96997399E+11 -1.46653368E+12 1.06737418E+11	-120.250000 28.7500000 -1.08096913E+12 -1.53140134E+12 1.18984163E+11	-120.250000 28.7500000 -7.67196791E+11 -1.23881049E+12 8.16937861E+10	-120.250000 28.7500000 -8.38973391E+11 -1.25743805E+12 1.21779692E+11	-120.250000 28.7500000 -8.31052251E+11 -1.04620930E+12 -6.77328333E+09	-120.250000 28.7500000 -8.08489255E+11 -8.58262471E+11 1.36081357E+10	-120.250000 28.7500000 -7.70418803E+11 -7.20322560E+11 4.27766333E+10	-120.250000 28.7500000 -9.29431683E+11 -9.26164976E+11 6.77301248E+10	-120.250000 28.7500000 -9.72727714E+11 -7.82236254E+11 2.02344305E+10	-120.250000 28.7500000 -1.15526428E+12 -9.11589900E+11 1.78359042E+11	-120.250000 28.7500000 -1.12083508E+12 -9.13271554E+11 2.20293186E+11	-120.250000 28.7500000 -1.09223379E+12 -8.87755178E+11 2.49464242E+11	-120.250000 28.7500000 -1.11252682E+12 -7.77359196E+11 7.14163323E+10	-120.250000 28.7500000 -1.12398775E+12 -6.61744189E+11 -1.51854907E+11	-120.250000 28.7500000 -8.84485980E+11 -6.53448970E+11 -1.92211485E+11	-120.250000 28.7500000 -8.79339635E+11 -6.70107107E+11 -1.96431987E+11	-120.250000 28.7500000 -9.07134435E+11 -8.75631346E+11 -3.78735460E+11	-120.250000 28.7500000 -8.29956555E+11 -1.07957577E+12 -4.01629741E+11	-120.250000 28.7500000 -6.15882818E+11 -1.27057841E+12 -5.23422138E+11	-120.250000 28.7500000 -9.32196516E+10 -1.59328371E+12 -7.17525025E+11	-120.250000 28.7500000 5.95582198E+10 -1.47313590E+12 -5.65373174E+11	-120.250000 28.7500000 6.48712888E+10 -1.84274990E+12 -5.98090908E+11	-120.250000 28.7500000 1.84911757E+11 -1.64065798E+12 -4.71967269E+11	-120.250000 28.7500000 3.83051956E+11 -1.99429993E+12 -4.45168386E+11	-120.250000 28.7500000 6.99498562E+11 -2.56705928E+12 -4.10637042E+11	-120.250000 28.7500000 7.94623345E+11 -2.72129982E+12 -4.56126595E+11	-120.250000 28.7500000 9.41630554E+11 -2.69555519E+12 -3.44591696E+11	-120.250000 28.7500000 8.43057988E+11 -2.37424712E+12 -2.04075418E+11	-120.250000 28.7500000 8.40802173E+11 -2.36493052E+12 -1.76015475E+11	-120.250000 28.7500000 8.76588761E+11 -2.25965507E+12 8.42906419E+09	-120.250000 28.7500000 8.93308109E+11 -2.12743854E+12 3.12146371E+10	-120.250000 28.7500000 8.94244880E+11 -2.09716524E+12 4.89945211E+10	-120.250000 28.7500000 9.21658393E+11 -2.58464547E+12 1.12424583E+11	-120.250000 28.7500000 9.46249859E+11 -2.63695342E+12 1.97119246E+11	-120.250000 28.7500000 6.64459543E+11 -1.92231912E+12 7.72170793E+10
-119.750000 28.7500000 -4.04175421E+11 -1.43645114E+11 -8.73017311E+11	-119.750000 28.7500000 -5.28137126E+11 -2.45380153E+11 -1.06675339E+12	-119.750000 28.7500000 -4.02509332E+11 -4.27526586E+11 -9.19336780E+11	-119.750000 28.7500000 -2.62358237E+11 -5.31333087E+11 -7.26094184E+11	-119.750000 28.7500000 -2.54832230E+11 -1.06554360E+12 -9.08221612E+11	-119.750000 28.7500000 -1.25696066E+11 -1.25612694E+12 -7.47216044E+11	-119.750000 28.7500000 3.07552256E+10 -1.24499539E+12 -5.21450783E+11	-119.750000 28.7500000 -5.69496371E+11 -1.48598869E+12 1.34185902E+11	-119.750000 28.7500000 -9.07465785E+11 -1.01261646E+12 5.06617233E+11	-119.750000 28.7500000 -1.03189702E+12 -7.69888879E+11 4.51880616E+11	-119.750000 28.7500000 -1.33374371E+12 -5.85688154E+11 4.78012604E+11	-119.750000 28.7500000 -9.29227211E+11 -6.15701938E+11 3.46358055E+11	-119.750000 28.7500000 -9.76844227E+11 -6.03412103E+11 2.86663213E+11	-119.750000 28.7500000 -1.09892960E+12 -7.96870509E+11 2.15838589E+11	-119.750000 28.7500000 -1.06431473E+12 -9.57158392E+11 1.84488542E+11	-119.750000 28.7500000 -9.90450156E+11 -1.16347083E+12 1.83539597E+11	-119.750000 28.7500000 -9.82811214E+11 -1.28144009E+12 1.62422243E+11	-119.750000 28.7500000 -6.91756925E+11 -9.92863846E+11 1.08254568E+11	-119.750000 28.7500000 -7.07822551E+11 -1.04949422E+12 1.06005922E+11	-119.750000 28.7500000 -7.93382879E+11 -8.51405111E+11 1.41025167E+10	-119.750000 28.7500000 -7.58891479E+11 -7.69613038E+11 2.49871872E+10	-119.750000 28.7500000 -9.43121236E+11 -9.90084268E+11 7.75625196E+10	-119.750000 28.7500000 -8.30355735E+11 -9.53148178E+11 6.58993316E+10	-119.750000 28.7500000 -9.99824490E+11 -1.03658475E+12 2.73336648E+10	-119.750000 28.7500000 -1.06475304E+12 -9.62423489E+11 2.24948191E+11	-119.750000 28.7500000 -1.04374272E+12 -9.73483475E+11 2.55555256E+11	-119.750000 28.7500000 -1.04686020E+12 -9.31469394E+11 2.52874244E+11	-119.750000 28.7500000 -1.14400572E+12 -7.42350324E+11 1.25998604E+11	-119.750000 28.7500000 -1.14317971E+12 -7.70529559E+11 -6.85007872E+10	-119.750000 28.7500000 -9.34580781E+11 -7.16905972E+11 -1.85140822E+11	-119.750000 28.7500000 -9.37695904E+11 -7.26834479E+11 -1.91156797E+11	-119.750000 28.7500000 -9.10409662E+11 -9.99475642E+11 -3.05103995E+11	-119.750000 28.7500000 -8.35022750E+11 -1.22218820E+12 -3.45520767E+11	-119.750000 28.7500000 -3.77166922E+11 -1.10772368E+12 -3.18560633E+11	-119.750000 28.7500000 -7.90259139E+10 -1.25002331E+12 -6.09966227E+11	-119.750000 28.7500000 4.81182597E+10 -1.64938790E+12 -6.05755343E+11	-119.750000 28.7500000 1.90674895E+11 -1.55696064E+12 -4.88854127E+11	-119.750000 28.7500000 3.02118109E+11 -1.97468776E+12 -5.57065241E+11	-119.750000 28.7500000 4.13670146E+11 -1.83700357E+12 -4.57572188E+11	-119.750000 28.7500000 7.43573160E+11 -2.36595026E+12 -5.37531908E+11	-119.750000 28.7500000 1.00356070E+12 -2.83649271E+12 -5.26387216E+11	-119.750000 28.7500000 1.14760430E+12 -2.88506459E+12 -4.93675446E+11	-119.750000 28.7500000 8.70971474E+11 -2.49830991E+12 -3.80520858E+11	-119.750000 28.7500000 8.94057513E+11 -2.53725822E+12 -3.47092353E+11	-119.750000 28.7500000 9.25773201E+11 -2.31884587E+12 -1.80419445E+11	-119.750000 28.7500000 9.18169125E+11 -2.24204213E+12 -1.41842104E+11	-119.750000 28.7500000 9.26896882E+11 -2.19222455E+12 -1.31094938E+11	-119.750000 28.7500000 7.15251384E+11 -1.90985811E+12 -2.71319286E+10	-119.750000 28.7500000 1.01434923E+12 -2.63502797E+12 5.33806449E+10	-119.750000 28.7500000 7.68143852E+11 -2.16453061E+12 -1.15244902E+10
-119.250000 28.7500000 -7.28269324E+11 -2.28044390E+11 -5.76117146E+11	-119.250000 28.7500000 -6.12875698E+11 -3.15019854E+11 -5.21911370E+11	-119.250000 28.7500000 -5.38177405E+11 -5.01558673E+11 -5.45832108E+11	-119.250000 28.7500000 -4.68839334E+11 -6.16244380E+11 -5.12681312E+11	-119.250000 28.7500000 -1.96207886E+11 -8.18112299E+11 -4.60526911E+11	-119.250000 28.7500000 -9.35447593E+10 -1.35954694E+12 -5.73993517E+11	-119.250000 28.7500000 1.83563141E+11 -1.37320962E+12 -4.80241320E+11	-119.250000 28.7500000 -2.70637007E+11 -1.21763306E+12 5.25673718E+10	-119.250000 28.7500000 -7.54686034E+11 -7.93587286E+11 3.66150713E+11	-119.250000 28.7500000 -8.67619111E+11 -4.65391452E+11 2.52794683E+11	-119.250000 28.7500000 -1.11687906E+12 -3.68163914E+11 2.43510116E+11	-119.250000 28.7500000 -1.17252450E+12 -4.29583892E+11 3.01656801E+11	-119.250000 28.7500000 -1.26783626E+12 -4.18703933E+11 2.56760611E+11	-119.250000 28.7500000 -9.08906791E+11 -4.32776675E+11 1.58946329E+11	-119.250000 28.7500000 -1.07531796E+12 -5.50971310E+11 1.44917709E+11	-119.250000 28.7500000 -1.09609720E+12 -6.52406817E+11 2.26282422E+11	-119.250000 28.7500000 -1.06296089E+12 -7.95137147E+11 2.63291453E+11	-119.250000 28.7500000 -1.09629060E+12 -8.28253405E+11 2.89166918E+11	-119.250000 28.7500000 -1.11320931E+12 -9.33465752E+11 3.11629611E+11	-119.250000 28.7500000 -9.25183967E+11 -6.92417069E+11 1.71773985E+11	-119.250000 28.7500000 -8.19274449E+11 -7.38077573E+11 1.06011574E+11	-119.250000 28.7500000 -1.03241718E+12 -9.49584134E+11 1.55519681E+11	-119.250000 28.7500000 -8.50115559E+11 -9.53147064E+11 1.07381441E+11	-119.250000 28.7500000 -1.04818711E+12 -9.88562522E+11 1.48525908E+11	-119.250000 28.7500000 -1.02362703E+12 -9.67723385E+11 2.79472570E+11	-119.250000 28.7500000 -9.56650619E+11 -9.82986457E+11 3.03167209E+11	-119.250000 28.7500000 -8.80888316E+11 -9.09893763E+11 2.98325836E+11	-119.250000 28.7500000 -9.03007568E+11 -6.32223564E+11 1.09544710E+11	-119.250000 28.7500000 -1.04033701E+12 -8.08969241E+11 -7.09628068E+10	-119.250000 28.7500000 -6.65638797E+11 -7.89154169E+11 -1.63664085E+11	-119.250000 28.7500000 -9.18680240E+11 -1.11383636E+12 -2.40069198E+11	-119.250000 28.7500000 -8.00925090E+11 -1.19401297E+12 -2.75741540E+11	-119.250000 28.7500000 -7.17244596E+11 -1.47667393E+12 -3.46049118E+11	-119.250000 28.7500000 -4.72473764E+11 -1.27628227E+12 -3.60894267E+11	-119.250000 28.7500000 -5.31778847E+10 -1.52872236E+12 -7.38053194E+11	-119.250000 28.7500000 5.63189678E+10 -1.29573742E+12 -5.16258300E+11	-119.250000 28.7500000 2.60732781E+11 -1.79669238E+12 -5.48216996E+11	-119.250000 28.7500000 2.90400764E+11 -1.64034236E+12 -5.45765294E+11	-119.250000 28.7500000 6.06487118E+11 -2.36814913E+12 -6.64079106E+11	-119.250000 28.7500000 7.91954588E+11 -2.24635912E+12 -6.02191626E+11	-119.250000 28.7500000 9.51995859E+11 -2.59573835E+12 -5.58393065E+11	-119.250000 28.7500000 1.10026424E+12 -2.73243675E+12 -5.95371753E+11	-119.250000 28.7500000 9.61216578E+11 -2.47463648E+12 -4.71066640E+11	-119.250000 28.7500000 9.92756957E+11 -2.54264607E+12 -4.12713910E+11	-119.250000 28.7500000 9.56255109E+11 -2.33592560E+12 -3.28538161E+11	-119.250000 28.7500000 9.52424464E+11 -2.27914573E+12 -3.00991906E+11	-119.250000 28.7500000 9.80075545E+11 -2.25470972E+12 -2.81923748E+11	-119.250000 28.7500000 1.02856583E+12 -2.62024122E+12 -1.49889073E+11	-119.250000 28.7500000 1.05026801E+12 -2.55261829E+12 -5.63824517E+10	-119.250000 28.7500000 7.95424588E+11 -2.14492774E+12 -2.45640832E+09
-118.750000 28.7500000 -7.82474281E+11 -3.31078369E+11 -3.35774876E+11	-118.750000 28.7500000 -6.72157467E+11 -4.17698906E+11 -3.16424389E+11	-118.750000 28.7500000 -5.83151518E+11 -4.55642612E+11 -2.34139337E+11	-118.750000 28.7500000 -4.81766408E+11 -7.58115205E+11 -2.49314017E+11	-118.750000 28.7500000 -3.35894053E+11 -9.61582596E+11 -2.22110679E+11	-118.750000 28.7500000 -8.27623178E+10 -1.10077254E+12 -1.87342209E+11	-118.750000 28.7500000 3.24001137E+10 -1.18419961E+12 -1.50273278E+11	-118.750000 28.7500000 -5.38535690E+11 -1.46920807E+12 3.42519972E+11	-118.750000 28.7500000 -8.33505788E+11 -6.07016649E+11 4.78550229E+11	-118.750000 28.7500000 -1.28908893E+12 -3.10711452E+11 4.70444245E+11	-118.750000 28.7500000 -1.21769388E+12 -1.85902236E+11 3.86009629E+11	-118.750000 28.7500000 -1.30373111E+12 -1.77992188E+11 3.75786832E+11	-118.750000 28.7500000 -1.41889228E+12 -1.15238347E+11 2.72349102E+11	-118.750000 28.7500000 -1.26615460E+12 -2.91656729E+11 2.96789574E+11	-118.750000 28.7500000 -1.31965465E+12 -3.12277074E+11 2.28642521E+11	-118.750000 28.7500000 -1.30874147E+12 -4.34124259E+11 2.89629536E+11	-118.750000 28.7500000 -1.08091657E+12 -4.30397260E+11 2.29716918E+11	-118.750000 28.7500000 -1.10060241E+12 -4.34000396E+11 2.29357126E+11	-118.750000 28.7500000 -1.09222940E+12 -5.59023522E+11 2.55478252E+11	-118.750000 28.7500000 -1.25959904E+12 -5.40128674E+11 2.43343753E+11	-118.750000 28.7500000 -9.84636260E+11 -7.32003369E+11 1.79237536E+11	-118.750000 28.7500000 -1.04439493E+12 -8.83164971E+11 2.40778445E+11	-118.750000 28.7500000 -8.52432257E+11 -9.16254032E+11 1.74583644E+11	-118.750000 28.7500000 -1.05921112E+12 -9.57419684E+11 2.73863197E+11	-118.750000 28.7500000 -1.00070837E+12 -9.37867346E+11 3.72244382E+11	-118.750000 28.7500000 -9.80958249E+11 -9.22641695E+11 3.76399757E+11	-118.750000 28.7500000 -1.09688567E+12 -1.13867502E+12 5.33034631E+11	-118.750000 28.7500000 -1.27889113E+12 -7.24112245E+11 2.02000515E+11	-118.750000 28.7500000 -8.26756628E+11 -7.70807890E+11 -3.79263872E+09	-118.750000 28.7500000 -9.42455259E+11 -1.14088411E+12 -1.86997244E+11	-118.750000 28.7500000 -9.45092887E+11 -1.17414940E+12 -2.00113947E+11	-118.750000 28.7500000 -7.23554927E+11 -1.26842320E+12 -2.51004961E+11	-118.750000 28.7500000 -5.17223219E+11 -1.28745773E+12 -2.64655733E+11	-118.750000 28.7500000 -3.59511884E+11 -1.42172042E+12 -4.09729434E+11	-118.750000 28.7500000 -7.45295135E+10 -1.32232603E+12 -6.15766360E+11	-118.750000 28.7500000 1.42103937E+11 -1.52209405E+12 -6.00669290E+11	-118.750000 28.7500000 2.58754183E+11 -1.44665281E+12 -4.98580816E+11	-118.750000 28.7500000 4.99126731E+11 -2.13086568E+12 -7.66868128E+11	-118.750000 28.7500000 7.01782098E+11 -2.12054258E+12 -6.20139577E+11	-118.750000 28.7500000 8.36766204E+11 -2.12874546E+12 -6.48966767E+11	-118.750000 28.7500000 9.92217793E+11 -2.42245566E+12 -6.68880798E+11	-118.750000 28.7500000 1.18206353E+12 -2.60368682E+12 -7.14509976E+11	-118.750000 28.7500000 9.49248786E+11 -2.30643807E+12 -5.63487179E+11	-118.750000 28.7500000 9.60641106E+11 -2.33307924E+12 -5.00385972E+11	-118.750000 28.7500000 9.95562619E+11 -2.32498921E+12 -4.43591885E+11	-118.750000 28.7500000 9.45129521E+11 -2.34625774E+12 -4.87365902E+11	-118.750000 28.7500000 1.02793498E+12 -2.36408485E+12 -4.11907981E+11	-118.750000 28.7500000 7.56291928E+11 -1.83884474E+12 -1.88157936E+11	-118.750000 28.7500000 1.07415018E+12 -2.36626955E+12 -1.38709254E+11	-118.750000 28.7500000 7.87612762E+11 -1.99244068E+12 -6.02881597E+10
-118.250000 28.7500000 -8.90530955E+11 -5.28077652E+11 2.07057306E+11	-118.250000 28.7500000 -6.92781646E+11 -6.47413432E+11 1.45472160E+11	-118.250000 28.7500000 -5.68783077E+11 -7.61529631E+11 1.32534657E+11	-118.250000 28.7500000 -4.44077834E+11 -7.22520048E+11 1.75265595E+11	-118.250000 28.7500000 -3.17581328E+11 -1.20032356E+12 2.13478195E+11	-118.250000 28.7500000 5.36365179E+10 -1.38135313E+12 1.04318337E+11	-118.250000 28.7500000 3.06070225E+11 -1.48533871E+12 3.62565059E+10	-118.250000 28.7500000 -2.27763683E+11 -1.43053645E+12 4.34339250E+11	-118.250000 28.7500000 -8.74161242E+11 -8.07369769E+11 6.35791409E+11	-118.250000 28.7500000 -1.50814392E+12 -3.37476125E+11 6.39838323E+11	-118.250000 28.7500000 -1.65324548E+12 -1.64671488E+11 5.60000926E+11	-118.250000 28.7500000 -1.72474342E+12 -8.09439642E+10 4.54163333E+11	-118.250000 28.7500000 -1.55991513E+12 -1.90887240E+10 4.01924555E+11	-118.250000 28.7500000 -1.75601064E+12 -1.86264715E+11 5.42066016E+11	-118.250000 28.7500000 -1.61202949E+12 -1.97201428E+11 5.25430358E+11	-118.250000 28.7500000 -1.36786634E+12 -1.91530516E+11 3.85124631E+11	-118.250000 28.7500000 -1.37147056E+12 -2.36172952E+11 3.99785591E+11	-118.250000 28.7500000 -1.42847522E+12 -2.39393571E+11 4.14596497E+11	-118.250000 28.7500000 -1.35593748E+12 -4.79490834E+11 5.06099270E+11	-118.250000 28.7500000 -1.50152387E+12 -4.36183990E+11 4.26861560E+11	-118.250000 28.7500000 -1.18419843E+12 -6.69308420E+11 3.73692400E+11	-118.250000 28.7500000 -1.15267378E+12 -8.93902848E+11 4.12670755E+11	-118.250000 28.7500000 -9.58689444E+11 -8.36454777E+11 2.62595936E+11	-118.250000 28.7500000 -1.07008898E+12 -9.55686191E+11 4.41894207E+11	-118.250000 28.7500000 -1.04343391E+12 -8.96696910E+11 4.84729291E+11	-118.250000 28.7500000 -1.00126320E+12 -1.23816011E+12 6.69812195E+11	-118.250000 28.7500000 -9.36202404E+11 -1.13555839E+12 7.08708598E+11	-118.250000 28.7500000 -1.00825910E+12 -6.14904300E+11 3.26953828E+11	-118.250000 28.7500000 -1.14160357E+12 -9.77757209E+11 1.60725565E+11	-118.250000 28.7500000 -7.35192089E+11 -1.34660843E+12 -7.54736087E+10	-118.250000 28.7500000 -7.28625054E+11 -1.40620530E+12 -9.10994801E+10	-118.250000 28.7500000 -6.58980667E+11 -1.38965955E+12 -2.38706377E+11	-118.250000 28.7500000 -4.21905727E+11 -1.45434149E+12 -2.28382376E+11	-118.250000 28.7500000 -3.06880938E+11 -1.51045472E+12 -4.51386376E+11	-118.250000 28.7500000 9.92321229E+09 -1.44915995E+12 -6.45065802E+11	-118.250000 28.7500000 1.18896632E+11 -1.22466638E+12 -5.06161267E+11	-118.250000 28.7500000 4.42004603E+11 -1.76752217E+12 -6.15092257E+11	-118.250000 28.7500000 5.14737570E+11 -1.99365506E+12 -7.02976819E+11	-118.250000 28.7500000 6.89064378E+11 -1.88430234E+12 -6.42629108E+11	-118.250000 28.7500000 8.83892224E+11 -2.01405615E+12 -6.88581575E+11	-118.250000 28.7500000 1.02110206E+12 -2.23691171E+12 -7.49312803E+11	-118.250000 28.7500000 8.53395636E+11 -1.85216021E+12 -6.25911857E+11	-118.250000 28.7500000 9.76632480E+11 -2.26093459E+12 -7.04787710E+11	-118.250000 28.7500000 9.81849735E+11 -2.27569487E+12 -6.57489592E+11	-118.250000 28.7500000 1.02760055E+12 -2.28017989E+12 -5.42860804E+11	-118.250000 28.7500000 1.09078315E+12 -2.51281592E+12 -5.71518157E+11	-118.250000 28.7500000 1.13402669E+12 -2.36335268E+12 -4.28223726E+11	-118.250000 28.7500000 7.61911181E+11 -1.84232169E+12 -3.09966275E+11	-118.250000 28.7500000 7.22641748E+11 -1.60155173E+12 -2.59225158E+11	-118.250000 28.7500000 7.85629315E+11 -1.84046413E+12 -1.70247700E+11
-117.750000 28.7500000 -5.58401257E+11 -1.30004746E+12 4.82717860E+11	-117.750000 28.7500000 -3.58279545E+11 -1.42601185E+12 4.50387476E+11	-117.750000 28.7500000 -1.50162899E+11 -1.50291507E+12 4.34916295E+11	-117.750000 28.7500000 1.84620769E+10 -1.29283182E+12 3.95685036E+11	-117.750000 28.7500000 9.07106140E+10 -1.23232190E+12 3.31720622E+11	-117.750000 28.7500000 3.73396013E+11 -1.83214906E+12 3.12353686E+11	-117.750000 28.7500000 4.20838638E+11 -1.37522525E+12 1.46741395E+11	-117.750000 28.7500000 1.02490284E+11 -1.98170981E+12 7.56267614E+11	-117.750000 28.7500000 -4.00885940E+11 -1.39895584E+12 9.09030261E+11	-117.750000 28.7500000 -1.24150232E+12 -8.19136889E+11 1.06224183E+12	-117.750000 28.7500000 -1.39355514E+12 -3.07727663E+11 7.28205230E+11	-117.750000 28.7500000 -1.40043393E+12 -3.14772816E+11 6.38535533E+11	-117.750000 28.7500000 -1.50480945E+12 -3.02005584E+11 6.65365643E+11	-117.750000 28.7500000 -1.49318114E+12 -3.28677097E+11 7.38227257E+11	-117.750000 28.7500000 -1.55563524E+12 -4.03594346E+11 7.51152923E+11	-117.750000 28.7500000 -1.52270602E+12 -4.36724367E+11 6.69486875E+11	-117.750000 28.7500000 -1.56669379E+12 -4.42262847E+11 6.67426488E+11	-117.750000 28.7500000 -1.14480487E+12 -3.66287290E+11 5.24828312E+11	-117.750000 28.7500000 -1.28943365E+12 -6.40212468E+11 6.49942008E+11	-117.750000 28.7500000 -1.38855540E+12 -5.04889180E+11 5.74358946E+11	-117.750000 28.7500000 -1.36927995E+12 -9.13529111E+11 6.62153593E+11	-117.750000 28.7500000 -1.09467946E+12 -9.53536938E+11 5.39375174E+11	-117.750000 28.7500000 -7.02765335E+11 -8.30749737E+11 3.42205825E+11	-117.750000 28.7500000 -1.01392004E+12 -9.70143302E+11 5.75542395E+11	-117.750000 28.7500000 -7.00667986E+11 -9.76969204E+11 5.85453732E+11	-117.750000 28.7500000 -9.22525565E+11 -1.28233793E+12 9.23041858E+11	-117.750000 28.7500000 -6.49389474E+11 -1.22689867E+12 8.80921477E+11	-117.750000 28.7500000 -1.04309837E+12 -9.08058886E+11 6.47834894E+11	-117.750000 28.7500000 -8.21673329E+11 -9.77695670E+11 2.34354967E+11	-117.750000 28.7500000 -5.90217806E+11 -1.49142438E+12 6.27235553E+10	-117.750000 28.7500000 -6.01618514E+11 -1.56410656E+12 4.54914458E+10	-117.750000 28.7500000 -4.53528748E+11 -1.51198420E+12 -2.29099454E+11	-117.750000 28.7500000 -2.94386860E+11 -1.47000800E+12 -2.01495970E+11	-117.750000 28.7500000 -1.87465712E+11 -1.57741010E+12 -4.81645920E+11	-117.750000 28.7500000 -2.30869565E+10 -1.05488482E+12 -5.36101290E+11	-117.750000 28.7500000 2.20168765E+11 -1.50540216E+12 -6.45423694E+11	-117.750000 28.7500000 4.15135793E+11 -1.47891867E+12 -5.58283686E+11	-117.750000 28.7500000 5.37606357E+11 -1.85700345E+12 -6.97880150E+11	-117.750000 28.7500000 9.92492126E+11 -2.42926800E+12 -9.57590929E+11	-117.750000 28.7500000 9.41079069E+11 -1.85455136E+12 -6.96798413E+11	-117.750000 28.7500000 1.03901797E+12 -2.22897190E+12 -9.18129934E+11	-117.750000 28.7500000 9.16596720E+11 -1.80188440E+12 -6.84344934E+11	-117.750000 28.7500000 1.08536050E+12 -2.29313112E+12 -7.69081016E+11	-117.750000 28.7500000 1.09851188E+12 -2.32828620E+12 -7.35959908E+11	-117.750000 28.7500000 1.02829425E+12 -2.35855282E+12 -7.44663286E+11	-117.750000 28.7500000 7.61078022E+11 -1.77335265E+12 -4.83618161E+11	-117.750000 28.7500000 7.73454954E+11 -1.62116272E+12 -4.17172128E+11	-117.750000 28.7500000 8.33202815E+11 -1.88707583E+12 -3.95909923E+11	-117.750000 28.7500000 8.28315992E+11 -1.78638147E+12 -4.19250766E+11	-117.750000 28.7500000 8.37497586E+11 -1.74837347E+12 -2.64104657E+11
-117.250000 28.7500000 2.39129764E+10 -2.15946468E+12 6.55581315E+11	-117.250000 28.7500000 1.79785630E+11 -2.23004669E+12 5.74283907E+11	-117.250000 28.7500000 2.82384728E+11 -2.14635564E+12 5.06618970E+11	-117.250000 28.7500000 4.19254305E+11 -1.95661634E+12 3.93053176E+11	-117.250000 28.7500000 6.35589165E+11 -1.86775529E+12 2.44693074E+11	-117.250000 28.7500000 7.89848261E+11 -1.80711404E+12 6.70446510E+10	-117.250000 28.7500000 7.17817250E+11 -1.33391870E+12 -2.56794010E+10	-117.250000 28.7500000 5.35228416E+11 -1.79956797E+12 4.12207481E+11	-117.250000 28.7500000 3.13399476E+11 -2.08831565E+12 9.13789354E+11	-117.250000 28.7500000 -1.98938149E+11 -1.44460625E+12 1.00584620E+12	-117.250000 28.7500000 -8.08178942E+11 -9.74441021E+11 9.42575059E+11	-117.250000 28.7500000 -8.70094209E+11 -1.04876828E+12 8.99265921E+11	-117.250000 28.7500000 -1.37307082E+12 -1.36482311E+12 1.22826641E+12	-117.250000 28.7500000 -1.19570589E+12 -7.81111329E+11 9.27775523E+11	-117.250000 28.7500000 -1.33114521E+12 -9.39663229E+11 9.22340819E+11	-117.250000 28.7500000 -1.35153189E+12 -9.96898767E+11 9.28555729E+11	-117.250000 28.7500000 -1.39633911E+12 -1.02333671E+12 9.38886038E+11	-117.250000 28.7500000 -1.03051697E+12 -8.43084136E+11 7.47621122E+11	-117.250000 28.7500000 -1.13317773E+12 -1.17181946E+12 8.20336656E+11	-117.250000 28.7500000 -1.10307364E+12 -8.83132924E+11 7.74330122E+11	-117.250000 28.7500000 -8.61212180E+11 -9.67203881E+11 6.99897872E+11	-117.250000 28.7500000 -8.45411779E+11 -1.49167066E+12 7.71112632E+11	-117.250000 28.7500000 -7.58375318E+11 -1.20182276E+12 5.98161490E+11	-117.250000 28.7500000 -5.05416909E+11 -1.07795330E+12 5.98300295E+11	-117.250000 28.7500000 -6.03454439E+11 -1.61142931E+12 9.21482953E+11	-117.250000 28.7500000 -3.90976766E+11 -1.33592960E+12 9.01084217E+11	-117.250000 28.7500000 -2.03058168E+11 -1.46589470E+12 9.09010141E+11	-117.250000 28.7500000 -4.01576231E+11 -1.09447001E+12 7.15249418E+11	-117.250000 28.7500000 -3.73640987E+11 -1.06591368E+12 3.13915769E+11	-117.250000 28.7500000 -4.65521541E+11 -1.47689282E+12 1.51330718E+11	-117.250000 28.7500000 -4.12638708E+11 -1.68096563E+12 1.09789299E+11	-117.250000 28.7500000 -3.94437788E+11 -1.56191097E+12 -1.78337120E+11	-117.250000 28.7500000 -3.12124277E+11 -1.41181282E+12 -2.22841864E+11	-117.250000 28.7500000 -1.97004329E+11 -1.25350851E+12 -4.25337455E+11	-117.250000 28.7500000 -5.09913702E+10 -1.22889110E+12 -6.49227928E+11	-117.250000 28.7500000 3.98926119E+11 -1.70740050E+12 -6.48406696E+11	-117.250000 28.7500000 6.80814248E+11 -1.90042971E+12 -7.68760480E+11	-117.250000 28.7500000 8.38052479E+11 -2.29002576E+12 -9.08119376E+11	-117.250000 28.7500000 7.71906798E+11 -1.63241460E+12 -7.29333432E+11	-117.250000 28.7500000 8.98337931E+11 -1.68475951E+12 -8.34306900E+11	-117.250000 28.7500000 8.26739982E+11 -1.58325303E+12 -7.18800683E+11	-117.250000 28.7500000 9.73692338E+11 -1.81492764E+12 -8.08207319E+11	-117.250000 28.7500000 8.01148109E+11 -1.51402722E+12 -5.98300885E+11	-117.250000 28.7500000 8.13733249E+11 -1.55153727E+12 -5.74916788E+11	-117.250000 28.7500000 8.91491975E+11 -1.83294663E+12 -5.67578591E+11	-117.250000 28.7500000 9.01139464E+11 -1.82219165E+12 -5.43123866E+11	-117.250000 28.7500000 9.11102771E+11 -1.79077644E+12 -5.23454022E+11	-117.250000 28.7500000 9.21678250E+11 -1.87840437E+12 -4.44344959E+11	-117.250000 28.7500000 9.02702891E+11 -1.84401959E+12 -4.47962448E+11	-117.250000 28.7500000 8.44352782E+11 -1.67120968E+12 -4.15619908E+11
-116.750000 28.7500000 3.84296616E+11 -1.81589639E+12 2.62703137E+11	-116.750000 28.7500000 4.85888033E+11 -2.03430678E+12 1.88644393E+11	-116.750000 28.7500000 6.01562743E+11 -1.95780424E+12 1.03709508E+11	-116.750000 28.7500000 7.58262923E+11 -1.80181611E+12 5.34122619E+10	-116.750000 28.7500000 8.69126046E+11 -1.65653853E+12 -1.01477079E+10	-116.750000 28.7500000 9.76803267E+11 -1.65835702E+12 -1.75442166E+11	-116.750000 28.7500000 1.11760651E+12 -1.63635488E+12 -1.82748955E+11	-116.750000 28.7500000 7.80348883E+11 -1.68989347E+12 7.79375165E+10	-116.750000 28.7500000 6.40402784E+11 -1.76862174E+12 4.89617752E+11	-116.750000 28.7500000 3.43495344E+11 -1.77724719E+12 8.70302548E+11	-116.750000 28.7500000 -2.68072448E+10 -1.91333781E+12 1.21770148E+12	-116.750000 28.7500000 -1.97666456E+11 -1.76378465E+12 1.25886189E+12	-116.750000 28.7500000 -3.20620134E+11 -1.65813184E+12 1.22527377E+12	-116.750000 28.7500000 -4.49393263E+11 -1.42209384E+12 1.10576651E+12	-116.750000 28.7500000 -6.63522902E+11 -1.59724051E+12 1.15099671E+12	-116.750000 28.7500000 -8.01657913E+11 -1.50973881E+12 1.18932387E+12	-116.750000 28.7500000 -5.68621597E+11 -1.21859093E+12 9.02514213E+11	-116.750000 28.7500000 -6.78304809E+11 -1.50399300E+12 9.89254189E+11	-116.750000 28.7500000 -5.32495598E+11 -1.41144687E+12 7.67506055E+11	-116.750000 28.7500000 -7.96631826E+11 -1.34074506E+12 1.11366688E+12	-116.750000 28.7500000 -6.18390159E+11 -1.37814357E+12 9.48585431E+11	-116.750000 28.7500000 -4.88042988E+11 -1.71532432E+12 7.97227680E+11	-116.750000 28.7500000 -3.14791789E+11 -1.27675361E+12 5.27231451E+11	-116.750000 28.7500000 -2.61571920E+11 -1.18530179E+12 5.78172682E+11	-116.750000 28.7500000 -7.52395305E+10 -1.89907744E+12 8.63579406E+11	-116.750000 28.7500000 1.33007057E+11 -1.65805765E+12 7.63853734E+11	-116.750000 28.7500000 2.58697593E+11 -1.74277394E+12 7.51494496E+11	-116.750000 28.7500000 1.73180092E+11 -1.47494692E+12 5.25349847E+11	-116.750000 28.7500000 -2.51982889E+10 -1.24010640E+12 2.64542798E+11	-116.750000 28.7500000 -1.89304406E+11 -1.95364494E+12 1.32221886E+11	-116.750000 28.7500000 -1.18519693E+11 -1.77561469E+12 1.10395449E+11	-116.750000 28.7500000 -1.73723091E+11 -1.62797689E+12 -1.96603429E+11	-116.750000 28.7500000 -1.39918655E+11 -1.44582613E+12 -3.30975445E+11	-116.750000 28.7500000 -8.28015657E+10 -1.38711296E+12 -5.14247164E+11	-116.750000 28.7500000 -2.00340521E+10 -1.34127197E+12 -6.96703648E+11	-116.750000 28.7500000 3.56443259E+11 -1.32838628E+12 -6.05532389E+11	-116.750000 28.7500000 7.30275250E+11 -1.76491397E+12 -7.49211156E+11	-116.750000 28.7500000 8.34507571E+11 -2.03942108E+12 -9.63806167E+11	-116.750000 28.7500000 7.79814175E+11 -1.61693460E+12 -8.67708240E+11	-116.750000 28.7500000 7.07547890E+11 -1.28095132E+12 -7.33029532E+11	-116.750000 28.7500000 8.46229144E+11 -1.55887731E+12 -8.59190985E+11	-116.750000 28.7500000 1.02461997E+12 -1.74159770E+12 -8.90072138E+11	-116.750000 28.7500000 8.41589785E+11 -1.45569297E+12 -7.39571663E+11	-116.750000 28.7500000 8.60470116E+11 -1.50130550E+12 -7.09920817E+11	-116.750000 28.7500000 8.89298682E+11 -1.64197355E+12 -6.06647812E+11	-116.750000 28.7500000 8.86639886E+11 -1.63745340E+12 -5.89778846E+11	-116.750000 28.7500000 9.77184948E+11 -1.70564557E+12 -4.98131370E+11	-116.750000 28.7500000 9.82784016E+11 -1.72065135E+12 -4.61696172E+11	-116.750000 28.7500000 6.83360780E+11 -1.30539939E+12 -3.98211973E+11	-116.750000 28.7500000 6.93582889E+11 -1.28933849E+12 -3.94597990E+11
-116.250000 28.7500000 6.40073925E+11 -1.49466251E+12 -1.06059219E+11	-116.250000 28.7500000 7.35929369E+11 -1.66067791E+12 -1.05532776E+11	-116.250000 28.7500000 7.51617966E+11 -1.63725063E+12 -1.80568080E+11	-116.250000 28.7500000 7.93500189E+11 -1.55159429E+12 -2.47694393E+11	-116.250000 28.7500000 8.89433096E+11 -1.48217070E+12 -2.91216261E+11	-116.250000 28.7500000 1.09221197E+12 -1.57496823E+12 -3.66766916E+11	-116.250000 28.7500000 1.16043953E+12 -1.45247437E+12 -3.67320564E+11	-116.250000 28.7500000 9.22188841E+11 -1.50049233E+12 -1.27858565E+11	-116.250000 28.7500000 9.23834188E+11 -1.60744014E+12 7.46032906E+10	-116.250000 28.7500000 7.34764532E+11 -1.70028866E+12 3.34781645E+11	-116.250000 28.7500000 4.38541550E+11 -1.85411279E+12 7.61552896E+11	-116.250000 28.7500000 3.77623970E+11 -2.01035455E+12 1.02811147E+12	-116.250000 28.7500000 2.42770641E+11 -1.85959409E+12 1.04694632E+12	-116.250000 28.7500000 1.37541304E+11 -1.74620895E+12 1.05125688E+12	-116.250000 28.7500000 -4.12972401E+10 -1.67716638E+12 1.05410147E+12	-116.250000 28.7500000 -1.94553659E+11 -2.16988241E+12 1.47777926E+12	-116.250000 28.7500000 -3.56351934E+11 -1.73835721E+12 1.26143378E+12	-116.250000 28.7500000 -2.40419176E+11 -1.79805356E+12 1.00638681E+12	-116.250000 28.7500000 -2.40739058E+11 -1.62962014E+12 7.98854873E+11	-116.250000 28.7500000 -2.91263578E+11 -1.33870636E+12 1.02044533E+12	-116.250000 28.7500000 -3.17051740E+10 -1.58202921E+12 8.48177791E+11	-116.250000 28.7500000 8.92034990E+10 -1.84319856E+12 7.53285202E+11	-116.250000 28.7500000 1.18115713E+11 -1.49800223E+12 4.91369857E+11	-116.250000 28.7500000 2.21119169E+11 -1.37091665E+12 4.45513564E+11	-116.250000 28.7500000 3.89351768E+11 -2.10892895E+12 7.01012247E+11	-116.250000 28.7500000 4.22323257E+11 -1.52465677E+12 4.01426383E+11	-116.250000 28.7500000 7.62433438E+11 -2.18515466E+12 4.43737506E+11	-116.250000 28.7500000 5.64107674E+11 -1.65819410E+12 8.62296637E+10	-116.250000 28.7500000 3.21079706E+11 -1.59496890E+12 -1.04941568E+10	-116.250000 28.7500000 1.29237852E+11 -1.44357812E+12 -6.45162762E+10	-116.250000 28.7500000 8.13952205E+10 -1.75243408E+12 -5.56047462E+09	-116.250000 28.7500000 -2.20906865E+10 -1.62732468E+12 -2.85126033E+11	-116.250000 28.7500000 -3.36505774E+10 -1.50371500E+12 -4.24862843E+11	-116.250000 28.7500000 -1.32939510E+10 -1.46729363E+12 -5.93666900E+11	-116.250000 28.7500000 -1.58219817E+10 -1.00608003E+12 -5.53045393E+11	-116.250000 28.7500000 5.91166308E+11 -1.64563032E+12 -8.32962560E+11	-116.250000 28.7500000 8.28330869E+11 -1.61278145E+12 -8.14884258E+11	-116.250000 28.7500000 6.41931477E+11 -1.39469167E+12 -8.74711024E+11	-116.250000 28.7500000 8.53580775E+11 -1.49025862E+12 -1.03132732E+12	-116.250000 28.7500000 7.51277244E+11 -1.23393304E+12 -9.25870981E+11	-116.250000 28.7500000 6.69968630E+11 -1.08179371E+12 -7.97229449E+11	-116.250000 28.7500000 7.77098953E+11 -1.12740401E+12 -8.58632618E+11	-116.250000 28.7500000 6.55830155E+11 -9.73090521E+11 -6.99346649E+11	-116.250000 28.7500000 6.75777937E+11 -1.00245222E+12 -6.71212765E+11	-116.250000 28.7500000 6.89641226E+11 -1.04746956E+12 -6.19754815E+11	-116.250000 28.7500000 6.97827656E+11 -1.04894405E+12 -6.11307094E+11	-116.250000 28.7500000 7.19332377E+11 -1.01901120E+12 -5.26759592E+11	-116.250000 28.7500000 7.27419585E+11 -1.02649050E+12 -5.03589077E+11	-116.250000 28.7500000 7.85712546E+11 -1.22066017E+12 -5.23064377E+11	-116.250000 28.7500000 8.00830325E+11 -1.22378217E+12 -5.10942970E+11
-115.750000 28.7500000 7.66593991E+11 -1.22093463E+12 -4.55690289E+11	-115.750000 28.7500000 7.72717543E+11 -1.31226783E+12 -4.61264028E+11	-115.750000 28.7500000 7.77800974E+11 -1.31833515E+12 -5.44330973E+11	-115.750000 28.7500000 8.49795613E+11 -1.39647595E+12 -5.90749434E+11	-115.750000 28.7500000 8.31147606E+11 -1.35024555E+12 -6.33614041E+11	-115.750000 28.7500000 8.72506720E+11 -1.35889289E+12 -6.26025562E+11	-115.750000 28.7500000 1.04104087E+12 -1.36213378E+12 -5.75235883E+11	-115.750000 28.7500000 8.08989819E+11 -1.32244885E+12 -3.96053774E+11	-115.750000 28.7500000 9.07839144E+11 -1.53858789E+12 -2.77827092E+11	-115.750000 28.7500000 8.85794537E+11 -1.75113477E+12 -1.79282739E+11	-115.750000 28.7500000 8.38332056E+11 -1.90930682E+12 1.45185767E+11	-115.750000 28.7500000 7.07681190E+11 -1.64735969E+12 1.12660177E+11	-115.750000 28.7500000 8.53722989E+11 -2.05807760E+12 3.18880317E+11	-115.750000 28.7500000 6.72823706E+11 -1.69323777E+12 4.38230548E+11	-115.750000 28.7500000 5.22398204E+11 -1.60755325E+12 5.08681421E+11	-115.750000 28.7500000 4.79981699E+11 -1.90504711E+12 6.80947220E+11	-115.750000 28.7500000 2.05155467E+11 -1.35443540E+12 5.28538730E+11	-115.750000 28.7500000 2.54979994E+10 -1.41507795E+12 5.11220646E+11	-115.750000 28.7500000 -1.02546235E+11 -1.69632006E+12 5.46279686E+11	-115.750000 28.7500000 1.93939948E+11 -1.64111870E+12 5.26431322E+11	-115.750000 28.7500000 3.13730433E+11 -1.35188880E+12 4.72357667E+11	-115.750000 28.7500000 4.59495211E+11 -1.46404488E+12 5.29218699E+11	-115.750000 28.7500000 4.45902422E+11 -1.22726213E+12 3.75158047E+11	-115.750000 28.7500000 7.52976855E+11 -1.58233421E+12 4.27841094E+11	-115.750000 28.7500000 8.73172828E+11 -1.69792622E+12 3.87755278E+11	-115.750000 28.7500000 9.82319759E+11 -1.79858611E+12 2.64490254E+11	-115.750000 28.7500000 1.05516243E+12 -1.87686755E+12 1.33150835E+11	-115.750000 28.7500000 8.48944234E+11 -1.69944193E+12 -1.08576678E+11	-115.750000 28.7500000 6.14441550E+11 -1.54906683E+12 -2.10055709E+11	-115.750000 28.7500000 4.06126232E+11 -1.58638762E+12 -2.49776341E+11	-115.750000 28.7500000 3.92053195E+11 -1.77447633E+12 -2.33574040E+11	-115.750000 28.7500000 1.14074427E+11 -1.70472623E+12 -4.36512621E+11	-115.750000 28.7500000 1.18904734E+11 -1.53996453E+12 -5.18492586E+11	-115.750000 28.7500000 4.98243328E+09 -1.60705400E+12 -6.92661780E+11	-115.750000 28.7500000 -7.36962478E+10 -1.07945846E+12 -6.34637124E+11	-115.750000 28.7500000 6.51529683E+11 -1.38106831E+12 -7.49029229E+11	-115.750000 28.7500000 8.73392112E+11 -1.39772310E+12 -8.58722468E+11	-115.750000 28.7500000 4.97126834E+11 -9.54611663E+11 -7.76663794E+11	-115.750000 28.7500000 6.03263271E+11 -9.75709471E+11 -1.02549324E+12	-115.750000 28.7500000 5.32404371E+11 -8.45748503E+11 -9.20018354E+11	-115.750000 28.7500000 4.97916379E+11 -7.85922327E+11 -7.88451361E+11	-115.750000 28.7500000 5.49648564E+11 -7.39356901E+11 -8.62221631E+11	-115.750000 28.7500000 4.70917710E+11 -6.48619753E+11 -7.06945876E+11	-115.750000 28.7500000 4.91808555E+11 -6.65115754E+11 -6.82303881E+11	-115.750000 28.7500000 5.07606303E+11 -6.80806253E+11 -6.47477002E+11	-115.750000 28.7500000 5.31380994E+11 -6.97622135E+11 -6.34805354E+11	-115.750000 28.7500000 5.36427954E+11 -7.14242392E+11 -6.15719371E+11	-115.750000 28.7500000 5.53032286E+11 -7.15909628E+11 -5.97639561E+11	-115.750000 28.7500000 5.81356814E+11 -7.84158884E+11 -5.62367693E+11	-115.750000 28.7500000 5.99160127E+11 -7.87174785E+11 -5.54420077E+11
-115.250000 28.7500000 1.02411528E+12 -1.15024934E+12 -5.78625339E+11	-115.250000 28.7500000 1.05446251E+12 -1.21407314E+12 -5.96942324E+11	-115.250000 28.7500000 1.01935127E+12 -1.24516748E+12 -6.97655427E+11	-115.250000 28.7500000 1.13711841E+12 -1.35269922E+12 -6.50637345E+11	-115.250000 28.7500000 1.01436968E+12 -1.37172196E+12 -7.76151368E+11	-115.250000 28.7500000 9.87009516E+11 -1.34660633E+12 -8.12145508E+11	-115.250000 28.7500000 1.01581331E+12 -1.28553504E+12 -6.95630168E+11	-115.250000 28.7500000 8.06078448E+11 -1.24954372E+12 -5.93036182E+11	-115.250000 28.7500000 7.93810698E+11 -1.48334392E+12 -6.13401887E+11	-115.250000 28.7500000 6.40979042E+11 -1.37025448E+12 -4.14189257E+11	-115.250000 28.7500000 5.57659914E+11 -1.51269474E+12 -3.40741095E+11	-115.250000 28.7500000 8.22742090E+11 -1.98942917E+12 -3.49421830E+11	-115.250000 28.7500000 7.64953690E+11 -1.69460892E+12 -2.10382471E+11	-115.250000 28.7500000 7.29865322E+11 -1.51906353E+12 -1.27843262E+11	-115.250000 28.7500000 8.21981020E+11 -1.81605722E+12 -3.60411177E+10	-115.250000 28.7500000 7.29508151E+11 -1.62212033E+12 -1.52880644E+11	-115.250000 28.7500000 6.26620760E+11 -1.50261976E+12 -1.39827708E+11	-115.250000 28.7500000 4.13171220E+11 -1.25830444E+12 2.94508493E+09	-115.250000 28.7500000 3.38255806E+11 -1.43535191E+12 -7.28516147E+09	-115.250000 28.7500000 5.42821384E+11 -1.33981680E+12 -1.22305667E+11	-115.250000 28.7500000 6.24515154E+11 -1.40573619E+12 8.40852685E+10	-115.250000 28.7500000 6.57908105E+11 -1.24872688E+12 3.06951291E+11	-115.250000 28.7500000 8.74865295E+11 -1.54876078E+12 3.58687736E+11	-115.250000 28.7500000 9.28128565E+11 -1.32127628E+12 2.84036465E+11	-115.250000 28.7500000 1.03843103E+12 -1.36655418E+12 2.60315955E+11	-115.250000 28.7500000 1.12514499E+12 -1.49998967E+12 1.26821229E+11	-115.250000 28.7500000 1.20760526E+12 -1.48652451E+12 1.41411625E+10	-115.250000 28.7500000 1.05133421E+12 -1.29840421E+12 -6.05151232E+10	-115.250000 28.7500000 7.74641680E+11 -1.20191333E+12 -1.80612760E+11	-115.250000 28.7500000 5.11965266E+11 -1.20411967E+12 -2.39295922E+11	-115.250000 28.7500000 4.20046176E+11 -1.30590022E+12 -2.94559121E+11	-115.250000 28.7500000 1.82871753E+11 -1.22743895E+12 -3.82394696E+11	-115.250000 28.7500000 8.87595418E+10 -1.20253173E+12 -4.71655121E+11	-115.250000 28.7500000 5.21251922E+10 -1.18978314E+12 -5.55628757E+11	-115.250000 28.7500000 -4.73419039E+10 -1.13910822E+12 -7.10718521E+11	-115.250000 28.7500000 8.83496845E+11 -1.39744208E+12 -8.61561225E+11	-115.250000 28.7500000 9.07584340E+11 -1.16961536E+12 -7.67610782E+11	-115.250000 28.7500000 7.78977608E+11 -8.91988476E+11 -6.18386620E+11	-115.250000 28.7500000 7.89398225E+11 -8.66555658E+11 -6.44306960E+11	-115.250000 28.7500000 6.95824417E+11 -7.76143634E+11 -5.93506140E+11	-115.250000 28.7500000 9.06887430E+11 -8.89963086E+11 -5.98599991E+11	-115.250000 28.7500000 7.02551687E+11 -6.80995652E+11 -5.57001474E+11	-115.250000 28.7500000 6.51878662E+11 -5.99880303E+11 -4.17175011E+11	-115.250000 28.7500000 6.67415413E+11 -6.06793695E+11 -4.06376612E+11	-115.250000 28.7500000 6.76742103E+11 -6.10410103E+11 -3.95806704E+11	-115.250000 28.7500000 6.97379455E+11 -6.21463339E+11 -3.86936177E+11	-115.250000 28.7500000 7.11913701E+11 -6.60857750E+11 -3.72460683E+11	-115.250000 28.7500000 7.34495048E+11 -6.56377971E+11 -3.60641462E+11	-115.250000 28.7500000 7.51951479E+11 -6.69720642E+11 -3.48746646E+11	-115.250000 28.7500000 7.90733324E+11 -6.85597196E+11 -3.41876933E+11
-114.750000 28.7500000 1.03681065E+12 -9.60821854E+11 -5.50951846E+11	-114.750000 28.7500000 1.15539011E+12 -1.03347821E+12 -5.05305825E+11	-114.750000 28.7500000 1.09483491E+12 -1.05475670E+12 -6.11537519E+11	-114.750000 28.7500000 1.09865009E+12 -1.00322614E+12 -5.19078412E+11	-114.750000 28.7500000 1.14414256E+12 -1.13380098E+12 -6.34683130E+11	-114.750000 28.7500000 1.17028946E+12 -1.12360804E+12 -6.65798377E+11	-114.750000 28.7500000 1.16935544E+12 -1.03922834E+12 -5.97851767E+11	-114.750000 28.7500000 1.03422250E+12 -1.02317923E+12 -5.34775529E+11	-114.750000 28.7500000 1.17520518E+12 -1.37732044E+12 -6.71475630E+11	-114.750000 28.7500000 8.51554337E+11 -1.21286597E+12 -5.21820373E+11	-114.750000 28.7500000 9.44453976E+11 -1.62239008E+12 -5.37710658E+11	-114.750000 28.7500000 7.25496758E+11 -1.40555728E+12 -4.75604746E+11	-114.750000 28.7500000 6.48837071E+11 -1.34184803E+12 -3.97321830E+11	-114.750000 28.7500000 7.74548423E+11 -1.63006762E+12 -4.21515624E+11	-114.750000 28.7500000 6.22294270E+11 -1.51598675E+12 -4.14675927E+11	-114.750000 28.7500000 6.51261116E+11 -1.50544620E+12 -4.21428625E+11	-114.750000 28.7500000 6.42797666E+11 -1.45116116E+12 -4.26957963E+11	-114.750000 28.7500000 5.99464411E+11 -1.43362595E+12 -3.37674273E+11	-114.750000 28.7500000 5.76267158E+11 -1.65408788E+12 -3.38977161E+11	-114.750000 28.7500000 5.69210634E+11 -1.21792286E+12 -3.25398168E+11	-114.750000 28.7500000 7.94615808E+11 -1.60933347E+12 -1.60131531E+11	-114.750000 28.7500000 7.25476835E+11 -1.18652430E+12 8.57736479E+10	-114.750000 28.7500000 8.97727070E+11 -1.38869224E+12 2.07585280E+11	-114.750000 28.7500000 9.49688664E+11 -1.18816624E+12 1.23330839E+11	-114.750000 28.7500000 1.03755173E+12 -1.18671409E+12 1.23303248E+11	-114.750000 28.7500000 1.22715413E+12 -1.39528346E+12 7.00011151E+10	-114.750000 28.7500000 1.28483446E+12 -1.34361252E+12 -3.76696504E+10	-114.750000 28.7500000 1.03938025E+12 -9.77509220E+11 -8.08977039E+10	-114.750000 28.7500000 9.08319064E+11 -9.83924408E+11 -1.51116055E+11	-114.750000 28.7500000 7.33256286E+11 -8.39069008E+11 -1.80069073E+11	-114.750000 28.7500000 8.10002350E+11 -9.75572369E+11 -2.31109640E+11	-114.750000 28.7500000 6.31969219E+11 -1.22271498E+12 -4.34611257E+11	-114.750000 28.7500000 4.19283632E+11 -1.25634177E+12 -5.03156769E+11	-114.750000 28.7500000 1.76854745E+11 -8.38833471E+11 -4.17111507E+11	-114.750000 28.7500000 -2.75640197E+10 -9.34359532E+11 -5.82278316E+11	-114.750000 28.7500000 7.57759148E+11 -1.16465533E+12 -7.85455972E+11	-114.750000 28.7500000 1.12648703E+12 -1.47452474E+12 -8.79475032E+11	-114.750000 28.7500000 1.17442439E+12 -1.22043616E+12 -5.15077407E+11	-114.750000 28.7500000 1.20256882E+12 -1.17452728E+12 -4.22270763E+11	-114.750000 28.7500000 1.05472537E+12 -1.06255254E+12 -4.10139853E+11	-114.750000 28.7500000 1.23247775E+12 -1.15151274E+12 -4.51320709E+11	-114.750000 28.7500000 1.02550831E+12 -9.83856775E+11 -4.18247344E+11	-114.750000 28.7500000 1.13569458E+12 -1.06297623E+12 -4.16699187E+11	-114.750000 28.7500000 1.17372027E+12 -1.07625821E+12 -4.05158920E+11	-114.750000 28.7500000 1.20287212E+12 -1.07761028E+12 -4.05411856E+11	-114.750000 28.7500000 1.23636181E+12 -1.08709157E+12 -3.92447099E+11	-114.750000 28.7500000 1.26358271E+12 -1.10770861E+12 -3.77624592E+11	-114.750000 28.7500000 1.29331639E+12 -1.09814841E+12 -3.66104969E+11	-114.750000 28.7500000 1.32472648E+12 -1.11009058E+12 -3.53753465E+11	-114.750000 28.7500000 1.43214471E+12 -1.13456605E+12 -2.95445135E+11
-114.250000 28.7500000 1.07375598E+12 -6.76608999E+11 -4.41112199E+11	-114.250000 28.7500000 9.95220980E+11 -6.59723780E+11 -4.04631978E+11	-114.250000 28.7500000 1.08671835E+12 -7.45084813E+11 -4.80960381E+11	-114.250000 28.7500000 1.01729193E+12 -6.49279504E+11 -4.63171322E+11	-114.250000 28.7500000 1.13287247E+12 -7.53555538E+11 -4.72154964E+11	-114.250000 28.7500000 1.16206351E+12 -7.76758821E+11 -4.73850413E+11	-114.250000 28.7500000 1.08176776E+12 -7.11266337E+11 -4.60206146E+11	-114.250000 28.7500000 1.01096351E+12 -7.38761441E+11 -3.93784623E+11	-114.250000 28.7500000 1.27166264E+12 -1.07359535E+12 -4.99347161E+11	-114.250000 28.7500000 1.15378461E+12 -1.07353152E+12 -4.39557292E+11	-114.250000 28.7500000 9.32839883E+11 -9.73148062E+11 -3.34489420E+11	-114.250000 28.7500000 1.20214585E+12 -1.33652152E+12 -4.73271042E+11	-114.250000 28.7500000 9.59553864E+11 -1.22530444E+12 -4.29995721E+11	-114.250000 28.7500000 8.30762189E+11 -1.12067032E+12 -3.79791114E+11	-114.250000 28.7500000 9.32518822E+11 -1.61707957E+12 -5.29713889E+11	-114.250000 28.7500000 8.34322235E+11 -1.58169393E+12 -5.72272542E+11	-114.250000 28.7500000 5.78668855E+11 -1.19184923E+12 -4.30089961E+11	-114.250000 28.7500000 5.91871803E+11 -1.23807715E+12 -4.02675302E+11	-114.250000 28.7500000 5.09712630E+11 -1.32314209E+12 -4.44187902E+11	-114.250000 28.7500000 6.86954775E+11 -1.46881669E+12 -5.31267879E+11	-114.250000 28.7500000 8.45996032E+11 -1.60761735E+12 -3.69625924E+11	-114.250000 28.7500000 1.03426510E+12 -1.57932546E+12 -1.55570012E+11	-114.250000 28.7500000 7.53879482E+11 -1.16145298E+12 -7.09727027E+10	-114.250000 28.7500000 1.22849683E+12 -1.55627959E+12 -1.35446864E+11	-114.250000 28.7500000 9.81458092E+11 -1.14113315E+12 -6.28825948E+10	-114.250000 28.7500000 1.10520684E+12 -1.29503488E+12 2.71973530E+09	-114.250000 28.7500000 1.18102714E+12 -1.30435816E+12 -5.88487311E+10	-114.250000 28.7500000 1.00013592E+12 -9.61171096E+11 -1.27796109E+11	-114.250000 28.7500000 9.22464027E+11 -9.31765354E+11 -9.59565087E+10	-114.250000 28.7500000 7.40726276E+11 -7.73295440E+11 -1.32334223E+11	-114.250000 28.7500000 7.32842820E+11 -7.98842618E+11 -1.08629787E+11	-114.250000 28.7500000 6.72788840E+11 -9.00874437E+11 -2.21406478E+11	-114.250000 28.7500000 6.27419054E+11 -8.81380229E+11 -2.14876717E+11	-114.250000 28.7500000 5.21580478E+11 -7.57421310E+11 -2.12709065E+11	-114.250000 28.7500000 2.93160354E+11 -6.58181718E+11 -2.43020153E+11	-114.250000 28.7500000 5.09119824E+11 -8.85307408E+11 -7.02787027E+11	-114.250000 28.7500000 5.32002243E+11 -9.83419453E+11 -8.34846130E+11	-114.250000 28.7500000 6.94291399E+11 -1.25334336E+12 -1.04269362E+12	-114.250000 28.7500000 5.61792352E+11 -1.08661146E+12 -9.46660246E+11	-114.250000 28.7500000 4.84462952E+11 -1.00557108E+12 -8.96963445E+11	-114.250000 28.7500000 5.27977939E+11 -1.11835755E+12 -1.05532293E+12	-114.250000 28.7500000 4.24282620E+11 -9.75158051E+11 -9.40362760E+11	-114.250000 28.7500000 4.42182992E+11 -1.05410553E+12 -1.04616886E+12	-114.250000 28.7500000 4.50188476E+11 -1.07780650E+12 -1.04743679E+12	-114.250000 28.7500000 4.73152061E+11 -1.08139695E+12 -1.04941027E+12	-114.250000 28.7500000 4.73529025E+11 -1.10365966E+12 -1.05818830E+12	-114.250000 28.7500000 4.82429665E+11 -1.12843031E+12 -1.06428832E+12	-114.250000 28.7500000 4.87332938E+11 -1.13882418E+12 -1.07467984E+12	-114.250000 28.7500000 5.06380550E+11 -1.16329729E+12 -1.07818313E+12	-114.250000 28.7500000 4.55965770E+11 -1.03548355E+12 -9.95940237E+11
-113.750000 28.7500000 1.29499280E+12 -6.21267517E+11 -4.53196022E+11	-113.750000 28.7500000 1.32224870E+12 -6.51889607E+11 -4.65775559E+11	-113.750000 28.7500000 1.24027103E+12 -6.51905466E+11 -5.27565750E+11	-113.750000 28.7500000 1.25901917E+12 -6.24404660E+11 -5.55468063E+11	-113.750000 28.7500000 9.05297854E+11 -4.35725009E+11 -3.86214658E+11	-113.750000 28.7500000 9.20789844E+11 -4.60012814E+11 -3.61913254E+11	-113.750000 28.7500000 1.29497340E+12 -7.07074327E+11 -5.24810879E+11	-113.750000 28.7500000 1.24325331E+12 -7.83659958E+11 -4.27714642E+11	-113.750000 28.7500000 1.18491788E+12 -8.02386215E+11 -4.06151528E+11	-113.750000 28.7500000 1.14620196E+12 -8.86245556E+11 -3.08060226E+11	-113.750000 28.7500000 1.10497340E+12 -8.88194990E+11 -2.72242917E+11	-113.750000 28.7500000 9.44666509E+11 -7.78891624E+11 -2.70018970E+11	-113.750000 28.7500000 1.25404696E+12 -1.09918663E+12 -3.42977348E+11	-113.750000 28.7500000 1.04131867E+12 -9.42791197E+11 -3.14363970E+11	-113.750000 28.7500000 9.30892349E+11 -9.25410984E+11 -2.85695902E+11	-113.750000 28.7500000 9.01821104E+11 -9.68538849E+11 -3.59853588E+11	-113.750000 28.7500000 8.50022302E+11 -1.04938596E+12 -4.07384490E+11	-113.750000 28.7500000 8.62454678E+11 -1.10477404E+12 -3.72401504E+11	-113.750000 28.7500000 7.94095583E+11 -1.29971821E+12 -5.06063684E+11	-113.750000 28.7500000 8.59475018E+11 -1.36677438E+12 -5.31127697E+11	-113.750000 28.7500000 9.55070087E+11 -1.40402688E+12 -4.36336361E+11	-113.750000 28.7500000 9.39651432E+11 -1.31912145E+12 -3.13605652E+11	-113.750000 28.7500000 1.05348917E+12 -1.39700771E+12 -3.15702018E+11	-113.750000 28.7500000 1.15734086E+12 -1.44275656E+12 -3.25886837E+11	-113.750000 28.7500000 1.24994598E+12 -1.51074754E+12 -3.00159599E+11	-113.750000 28.7500000 1.26986197E+12 -1.54660241E+12 -2.40605299E+11	-113.750000 28.7500000 9.46817270E+11 -1.13293892E+12 -2.50581860E+11	-113.750000 28.7500000 1.20909595E+12 -1.37705043E+12 -3.94002989E+11	-113.750000 28.7500000 9.98623281E+11 -1.27478412E+12 -3.11781523E+11	-113.750000 28.7500000 8.69016732E+11 -1.10236415E+12 -2.84917203E+11	-113.750000 28.7500000 9.23452506E+11 -1.04723723E+12 -2.48390058E+11	-113.750000 28.7500000 6.06743953E+11 -8.46654800E+11 -1.77532027E+11	-113.750000 28.7500000 4.48607027E+11 -7.03223562E+11 -9.95382231E+10	-113.750000 28.7500000 4.67927859E+11 -7.34449107E+11 9.44477901E+09	-113.750000 28.7500000 2.19572257E+11 -5.49997314E+11 -3.35317350E+09	-113.750000 28.7500000 2.01259356E+10 -5.38639958E+11 -4.49999536E+11	-113.750000 28.7500000 -7.63286979E+10 -5.12585662E+11 -6.54059176E+11	-113.750000 28.7500000 -6.14017532E+11 -5.66447899E+11 -1.18810883E+12	-113.750000 28.7500000 -6.57351508E+11 -5.17690982E+11 -1.19133071E+12	-113.750000 28.7500000 -7.26383657E+11 -6.65236079E+11 -1.47013593E+12	-113.750000 28.7500000 -6.79865483E+11 -5.54474209E+11 -1.33624942E+12	-113.750000 28.7500000 -7.24086686E+11 -7.14183148E+11 -1.58586005E+12	-113.750000 28.7500000 -6.16969994E+11 -5.62786402E+11 -1.30672833E+12	-113.750000 28.7500000 -5.56217074E+11 -5.43064687E+11 -1.28506410E+12	-113.750000 28.7500000 -5.25950747E+11 -5.23173888E+11 -1.32109173E+12	-113.750000 28.7500000 -4.92573622E+11 -5.60377037E+11 -1.34198382E+12	-113.750000 28.7500000 -4.68522598E+11 -5.99140401E+11 -1.35917509E+12	-113.750000 28.7500000 -4.43929199E+11 -6.32522080E+11 -1.38206524E+12	-113.750000 28.7500000 -4.01314120E+11 -6.34990363E+11 -1.36288757E+12	-113.750000 28.7500000 -2.68326404E+11 -6.55338701E+11 -1.35583629E+12
-113.250000 28.7500000 1.28403191E+12 -5.27913517E+11 -4.47911231E+11	-113.250000 28.7500000 1.35586605E+12 -5.89860635E+11 -4.50159477E+11	-113.250000 28.7500000 1.08978825E+12 -4.05355004E+11 -4.01762157E+11	-113.250000 28.7500000 1.15078188E+12 -4.47142625E+11 -4.17031029E+11	-113.250000 28.7500000 1.18408230E+12 -5.07186840E+11 -4.12029485E+11	-113.250000 28.7500000 1.21546893E+12 -5.31341902E+11 -3.83826362E+11	-113.250000 28.7500000 1.24441985E+12 -5.52872641E+11 -4.21572346E+11	-113.250000 28.7500000 1.22422179E+12 -6.28592476E+11 -3.59599571E+11	-113.250000 28.7500000 1.20223039E+12 -6.75629695E+11 -3.53358840E+11	-113.250000 28.7500000 1.19243027E+12 -7.84851665E+11 -2.94376964E+11	-113.250000 28.7500000 1.18333309E+12 -8.76902220E+11 -2.68578210E+11	-113.250000 28.7500000 1.10446930E+12 -8.05328060E+11 -2.59341500E+11	-113.250000 28.7500000 1.26978962E+12 -9.68457650E+11 -3.23712123E+11	-113.250000 28.7500000 1.16028395E+12 -9.33738447E+11 -2.95324778E+11	-113.250000 28.7500000 1.04295806E+12 -8.47445164E+11 -2.21414244E+11	-113.250000 28.7500000 1.07628986E+12 -8.76175950E+11 -2.80898568E+11	-113.250000 28.7500000 1.11133445E+12 -9.14631623E+11 -3.32417303E+11	-113.250000 28.7500000 1.09232724E+12 -8.55796941E+11 -3.23315794E+11	-113.250000 28.7500000 1.16522549E+12 -1.01874205E+12 -3.84553058E+11	-113.250000 28.7500000 1.12620116E+12 -9.92898843E+11 -3.95070276E+11	-113.250000 28.7500000 9.53608307E+11 -8.88611144E+11 -3.47274772E+11	-113.250000 28.7500000 1.33821707E+12 -1.29106549E+12 -3.72423295E+11	-113.250000 28.7500000 1.25997403E+12 -1.25224131E+12 -3.46284327E+11	-113.250000 28.7500000 1.32064412E+12 -1.36221255E+12 -4.21222121E+11	-113.250000 28.7500000 9.95217244E+11 -1.05285432E+12 -3.35579709E+11	-113.250000 28.7500000 1.03493658E+12 -1.07970167E+12 -3.58004556E+11	-113.250000 28.7500000 1.13126893E+12 -1.23579177E+12 -4.83172450E+11	-113.250000 28.7500000 1.02348790E+12 -1.13562498E+12 -4.85059330E+11	-113.250000 28.7500000 8.88774787E+11 -1.08693409E+12 -4.59561239E+11	-113.250000 28.7500000 7.81292077E+11 -1.02660158E+12 -4.18238628E+11	-113.250000 28.7500000 7.90247834E+11 -1.00079206E+12 -3.95126538E+11	-113.250000 28.7500000 6.71533629E+11 -1.03760888E+12 -3.58596280E+11	-113.250000 28.7500000 5.39925643E+11 -9.44292561E+11 -1.59479529E+11	-113.250000 28.7500000 2.95111229E+11 -8.31653872E+11 5.71974410E+10	-113.250000 28.7500000 1.49005916E+10 -6.71243239E+11 9.04107622E+10	-113.250000 28.7500000 -3.04860725E+11 -5.78862318E+11 -2.48677499E+11	-113.250000 28.7500000 -4.57094693E+11 -4.57939452E+11 -4.63005516E+11	-113.250000 28.7500000 -8.66245935E+11 -3.35197405E+11 -6.95633117E+11	-113.250000 28.7500000 -1.07994566E+12 -3.37729454E+11 -9.60477921E+11	-113.250000 28.7500000 -1.37539958E+12 -2.82011435E+11 -1.23893475E+12	-113.250000 28.7500000 -1.14742762E+12 -2.66551886E+11 -1.10280324E+12	-113.250000 28.7500000 -1.32830645E+12 -3.35037923E+11 -1.34000188E+12	-113.250000 28.7500000 -1.51624181E+12 -3.19571427E+11 -1.54730221E+12	-113.250000 28.7500000 -1.53881398E+12 -2.17739428E+11 -1.61095261E+12	-113.250000 28.7500000 -1.15248438E+12 -2.68619301E+11 -1.26233569E+12	-113.250000 28.7500000 -1.13469188E+12 -3.29159737E+11 -1.32798716E+12	-113.250000 28.7500000 -1.12592984E+12 -3.92674804E+11 -1.39735466E+12	-113.250000 28.7500000 -1.11091148E+12 -4.56055292E+11 -1.46852400E+12	-113.250000 28.7500000 -1.14545302E+12 -4.35605340E+11 -1.55243341E+12	-113.250000 28.7500000 -1.39782953E+12 -5.62908889E+11 -1.75397090E+12
-112.750000 28.7500000 1.25474937E+12 -4.58944184E+11 -4.35867812E+11	-112.750000 28.7500000 1.32408816E+12 -5.22005643E+11 -4.47249514E+11	-112.750000 28.7500000 1.09246035E+12 -4.28760170E+11 -3.38846286E+11	-112.750000 28.7500000 1.16423537E+12 -4.83920871E+11 -3.32196184E+11	-112.750000 28.7500000 1.22012697E+12 -5.57434667E+11 -3.45336414E+11	-112.750000 28.7500000 1.25420241E+12 -5.92906486E+11 -3.21101398E+11	-112.750000 28.7500000 1.33853164E+12 -6.37643719E+11 -3.70001674E+11	-112.750000 28.7500000 1.40888074E+12 -6.91557040E+11 -3.44288821E+11	-112.750000 28.7500000 1.48914176E+12 -7.20758243E+11 -3.66227456E+11	-112.750000 28.7500000 1.62693146E+12 -8.20000195E+11 -3.84153682E+11	-112.750000 28.7500000 1.62429927E+12 -9.01456003E+11 -4.06642721E+11	-112.750000 28.7500000 1.50530569E+12 -9.01649269E+11 -3.49243081E+11	-112.750000 28.7500000 1.39221467E+12 -9.23675722E+11 -3.39785220E+11	-112.750000 28.7500000 1.26741106E+12 -8.80806199E+11 -2.82388398E+11	-112.750000 28.7500000 1.15902251E+12 -8.70897353E+11 -2.08422076E+11	-112.750000 28.7500000 1.10683986E+12 -8.27637563E+11 -2.52613853E+11	-112.750000 28.7500000 1.06989460E+12 -8.28457026E+11 -2.79031775E+11	-112.750000 28.7500000 1.40221743E+12 -1.05826261E+12 -3.98556168E+11	-112.750000 28.7500000 1.25591618E+12 -9.98845972E+11 -4.62068023E+11	-112.750000 28.7500000 1.28177563E+12 -9.03270236E+11 -4.03130548E+11	-112.750000 28.7500000 1.26519450E+12 -7.74616449E+11 -3.72189266E+11	-112.750000 28.7500000 1.56961931E+12 -9.88830171E+11 -3.33978468E+11	-112.750000 28.7500000 1.46707736E+12 -8.85202289E+11 -2.89718305E+11	-112.750000 28.7500000 1.50688104E+12 -9.84316772E+11 -3.51204704E+11	-112.750000 28.7500000 1.11751777E+12 -7.76673821E+11 -2.92940874E+11	-112.750000 28.7500000 1.15549327E+12 -8.11395514E+11 -3.24147151E+11	-112.750000 28.7500000 1.33170305E+12 -9.97100945E+11 -3.36720953E+11	-112.750000 28.7500000 1.16918269E+12 -8.84842627E+11 -3.83103828E+11	-112.750000 28.7500000 1.05128237E+12 -8.54572073E+11 -3.95749818E+11	-112.750000 28.7500000 8.90906083E+11 -8.74507207E+11 -4.16842416E+11	-112.750000 28.7500000 8.45601636E+11 -9.24418376E+11 -4.17238417E+11	-112.750000 28.7500000 6.27167265E+11 -9.78575950E+11 -2.99121672E+11	-112.750000 28.7500000 5.05125831E+11 -1.03144738E+12 -1.45338597E+11	-112.750000 28.7500000 2.30297879E+11 -1.01806218E+12 1.23103429E+11	-112.750000 28.7500000 5.03712205E+09 -9.42983610E+11 1.40647219E+11	-112.750000 28.7500000 -1.89638083E+11 -9.08474843E+11 2.11049370E+10	-112.750000 28.7500000 -2.09156194E+11 -6.70640112E+11 -9.60849674E+10	-112.750000 28.7500000 -8.36991222E+10 -6.60567032E+11 -1.09594886E+11	-112.750000 28.7500000 -1.83211311E+11 -4.85836521E+11 -2.01746514E+11	-112.750000 28.7500000 -2.69878215E+11 -3.65720109E+11 -2.89004323E+11	-112.750000 28.7500000 -2.75764019E+11 -2.11468452E+11 -3.13449316E+11	-112.750000 28.7500000 -4.15130452E+11 -2.26146599E+11 -5.33306376E+11	-112.750000 28.7500000 -3.66461813E+11 -4.97649623E+10 -4.77267100E+11	-112.750000 28.7500000 -5.85101672E+11 -2.13394022E+10 -6.35543093E+11	-112.750000 28.7500000 -7.00176859E+11 -1.32618248E+11 -7.71656516E+11	-112.750000 28.7500000 -9.38736419E+11 -1.94753561E+11 -9.51725523E+11	-112.750000 28.7500000 -1.11603456E+12 -2.29024039E+11 -1.10651218E+12	-112.750000 28.7500000 -1.29112264E+12 -2.59408675E+11 -1.25501309E+12	-112.750000 28.7500000 -1.05328882E+12 -2.06570930E+11 -1.02180926E+12	-112.750000 28.7500000 -1.09906100E+12 -4.39909581E+11 -1.15551555E+12
-112.250000 28.7500000 1.28907149E+12 -4.53563318E+11 -3.95054285E+11	-112.250000 28.7500000 1.36219407E+12 -4.87723926E+11 -4.06129836E+11	-112.250000 28.7500000 1.36784996E+12 -5.46301346E+11 -3.68993665E+11	-112.250000 28.7500000 1.43438355E+12 -5.88205326E+11 -3.57230281E+11	-112.250000 28.7500000 1.49230505E+12 -6.58496618E+11 -3.74237430E+11	-112.250000 28.7500000 1.50707975E+12 -7.51178088E+11 -3.31280646E+11	-112.250000 28.7500000 1.57504464E+12 -7.89588083E+11 -3.72563804E+11	-112.250000 28.7500000 1.65097885E+12 -8.08138768E+11 -3.42142616E+11	-112.250000 28.7500000 1.76715596E+12 -8.05109563E+11 -3.66296072E+11	-112.250000 28.7500000 1.90936816E+12 -8.67064021E+11 -3.73710651E+11	-112.250000 28.7500000 1.57119257E+12 -7.35135793E+11 -2.81323864E+11	-112.250000 28.7500000 1.59233920E+12 -8.29386260E+11 -2.73304748E+11	-112.250000 28.7500000 1.57514649E+12 -9.37601466E+11 -3.01167641E+11	-112.250000 28.7500000 1.61755090E+12 -9.62250342E+11 -2.88615694E+11	-112.250000 28.7500000 1.63818779E+12 -1.06316005E+12 -2.46641066E+11	-112.250000 28.7500000 1.50686518E+12 -9.55947155E+11 -2.80165515E+11	-112.250000 28.7500000 1.34504212E+12 -9.14050580E+11 -2.82941620E+11	-112.250000 28.7500000 1.57925664E+12 -1.00406972E+12 -4.81939849E+11	-112.250000 28.7500000 1.51291481E+12 -8.98793341E+11 -5.52163410E+11	-112.250000 28.7500000 1.30684407E+12 -7.33031039E+11 -4.61442875E+11	-112.250000 28.7500000 1.20903749E+12 -6.85341737E+11 -3.78427113E+11	-112.250000 28.7500000 1.49068186E+12 -7.80226265E+11 -3.85476297E+11	-112.250000 28.7500000 1.38684360E+12 -6.91507692E+11 -2.84363031E+11	-112.250000 28.7500000 1.50172467E+12 -7.05082425E+11 -3.23176464E+11	-112.250000 28.7500000 1.15859469E+12 -5.31441549E+11 -2.52415951E+11	-112.250000 28.7500000 1.68055092E+12 -7.62157007E+11 -3.75951196E+11	-112.250000 28.7500000 1.24645828E+12 -6.79528956E+11 -2.24336134E+11	-112.250000 28.7500000 1.33087311E+12 -6.51456479E+11 -2.46645637E+11	-112.250000 28.7500000 1.27180656E+12 -5.15142451E+11 -2.39550497E+11	-112.250000 28.7500000 1.19994017E+12 -5.45853964E+11 -2.74872123E+11	-112.250000 28.7500000 1.15048317E+12 -6.39486263E+11 -3.02218772E+11	-112.250000 28.7500000 1.17513244E+12 -1.04935280E+12 -3.18059348E+11	-112.250000 28.7500000 1.20015959E+12 -1.40161149E+12 -3.83943999E+11	-112.250000 28.7500000 2.11145300E+12 -2.50950137E+12 -4.85237129E+11	-112.250000 28.7500000 1.72605689E+12 -2.47998605E+12 -3.77353994E+11	-112.250000 28.7500000 1.43411734E+12 -2.31754511E+12 -3.92229650E+11	-112.250000 28.7500000 1.14641784E+12 -2.12474305E+12 -4.17802584E+11	-112.250000 28.7500000 6.98624311E+11 -1.71858225E+12 -4.21121130E+11	-112.250000 28.7500000 4.56321696E+11 -1.46397279E+12 -4.74251756E+11	-112.250000 28.7500000 1.80475724E+11 -1.20243867E+12 -5.15224306E+11	-112.250000 28.7500000 -5.00558356E+10 -9.81791015E+11 -6.13570839E+11	-112.250000 28.7500000 -3.20233406E+11 -6.56411001E+11 -7.03028134E+11	-112.250000 28.7500000 -5.81428118E+11 -3.57314822E+11 -8.21482357E+11	-112.250000 28.7500000 -6.43647078E+11 -3.34891844E+11 -8.26532168E+11	-112.250000 28.7500000 -6.76923245E+11 -2.92248682E+11 -8.46458716E+11	-112.250000 28.7500000 -6.58095866E+11 -3.17575135E+11 -8.76218352E+11	-112.250000 28.7500000 -5.01630697E+11 -2.03709809E+11 -6.50013377E+11	-112.250000 28.7500000 -7.35242486E+11 -2.34092757E+11 -9.15213648E+11	-112.250000 28.7500000 -5.62849645E+11 -1.29460298E+11 -6.64253497E+11	-112.250000 28.7500000 -6.20063752E+11 -1.12432841E+11 -7.04826573E+11
-111.750000 28.7500000 1.43004428E+12 -5.92193585E+11 -4.20299309E+11	-111.750000 28.7500000 1.50894648E+12 -6.29082358E+11 -4.03552240E+11	-111.750000 28.7500000 1.44700801E+12 -5.82259442E+11 -4.13044670E+11	-111.750000 28.7500000 1.49816161E+12 -6.31098704E+11 -3.72181697E+11	-111.750000 28.7500000 1.46648623E+12 -6.07861604E+11 -3.99625028E+11	-111.750000 28.7500000 1.49708944E+12 -6.61980840E+11 -3.45049367E+11	-111.750000 28.7500000 1.52530479E+12 -6.35023458E+11 -3.83358894E+11	-111.750000 28.7500000 1.61010195E+12 -6.07431229E+11 -3.74772826E+11	-111.750000 28.7500000 1.70590169E+12 -6.62312518E+11 -3.62997809E+11	-111.750000 28.7500000 1.82837379E+12 -6.89947673E+11 -3.92970797E+11	-111.750000 28.7500000 1.87102213E+12 -7.57890613E+11 -3.44872157E+11	-111.750000 28.7500000 1.49983501E+12 -6.86651343E+11 -3.10469132E+11	-111.750000 28.7500000 1.73751599E+12 -8.35442704E+11 -4.08480514E+11	-111.750000 28.7500000 1.85176660E+12 -1.01469540E+12 -3.97977747E+11	-111.750000 28.7500000 1.96111132E+12 -1.17212997E+12 -3.95718099E+11	-111.750000 28.7500000 1.74174831E+12 -1.01820806E+12 -3.61807217E+11	-111.750000 28.7500000 1.54011723E+12 -8.28095857E+11 -3.38763153E+11	-111.750000 28.7500000 1.93769688E+12 -9.49293613E+11 -5.26705590E+11	-111.750000 28.7500000 1.60953677E+12 -7.41667832E+11 -4.60828344E+11	-111.750000 28.7500000 1.62145475E+12 -6.44807918E+11 -4.52468507E+11	-111.750000 28.7500000 1.14230205E+12 -4.00888365E+11 -2.87587041E+11	-111.750000 28.7500000 1.43734407E+12 -4.67691864E+11 -3.55522249E+11	-111.750000 28.7500000 1.36356246E+12 -4.02469650E+11 -3.07234243E+11	-111.750000 28.7500000 1.43749651E+12 -4.26411786E+11 -3.45860768E+11	-111.750000 28.7500000 1.49522599E+12 -4.56245871E+11 -3.63615617E+11	-111.750000 28.7500000 1.54858081E+12 -5.24179636E+11 -3.74837182E+11	-111.750000 28.7500000 1.66472489E+12 -7.15179688E+11 -3.21403683E+11	-111.750000 28.7500000 1.59705924E+12 -5.91984460E+11 -3.04592191E+11	-111.750000 28.7500000 1.28322398E+12 -3.91262306E+11 -2.00862007E+11	-111.750000 28.7500000 1.28962894E+12 -3.23417113E+11 -2.32948253E+11	-111.750000 28.7500000 1.31966501E+12 -3.76073781E+11 -2.48315494E+11	-111.750000 28.7500000 1.50500737E+12 -6.03626013E+11 -4.68627161E+11	-111.750000 28.7500000 1.59864665E+12 -9.21344868E+11 -6.43074425E+11	-111.750000 28.7500000 2.85131512E+12 -1.86428634E+12 -1.37076185E+12	-111.750000 28.7500000 2.15164532E+12 -1.67848772E+12 -1.21037993E+12	-111.750000 28.7500000 1.81867315E+12 -1.48326266E+12 -1.09260381E+12	-111.750000 28.7500000 2.08726222E+12 -1.83644232E+12 -1.32600719E+12	-111.750000 28.7500000 1.52046862E+12 -1.41340364E+12 -1.04878617E+12	-111.750000 28.7500000 1.29874343E+12 -1.22076883E+12 -8.57268486E+11	-111.750000 28.7500000 9.75750758E+11 -9.16664287E+11 -6.79956775E+11	-111.750000 28.7500000 6.18475684E+11 -6.15531348E+11 -5.49456052E+11	-111.750000 28.7500000 3.00850840E+11 -3.21043268E+11 -4.19497574E+11	-111.750000 28.7500000 -1.74920212E+10 -5.23710464E+10 -2.74842173E+11	-111.750000 28.7500000 -1.42306198E+11 -5.08020695E+10 -3.33239910E+11	-111.750000 28.7500000 -2.50676904E+11 -6.03761091E+10 -4.11826913E+11	-111.750000 28.7500000 -3.50015259E+11 -5.90362296E+10 -5.07610235E+11	-111.750000 28.7500000 -4.56349352E+11 -6.37595730E+10 -5.92772858E+11	-111.750000 28.7500000 -5.62907578E+11 -5.17726454E+10 -6.70160060E+11	-111.750000 28.7500000 -6.88653271E+11 -1.46975283E+10 -7.42029328E+11	-111.750000 28.7500000 -5.63749650E+11 -1.06920780E+11 -6.60486029E+11
-111.250000 28.7500000 1.04022232E+12 -3.43147708E+11 -3.80314583E+11	-111.250000 28.7500000 1.28355258E+12 -4.63321760E+11 -4.64489841E+11	-111.250000 28.7500000 9.39768480E+11 -2.85140353E+11 -3.50594204E+11	-111.250000 28.7500000 1.14178405E+12 -2.86613504E+11 -4.56222474E+11	-111.250000 28.7500000 1.18395778E+12 -2.34873831E+11 -4.81528676E+11	-111.250000 28.7500000 1.03368969E+12 -2.18430358E+11 -4.04925415E+11	-111.250000 28.7500000 9.81518713E+11 -1.22721690E+11 -4.30368915E+11	-111.250000 28.7500000 1.02997754E+12 2.17127629E+10 -4.68320485E+11	-111.250000 28.7500000 1.08767320E+12 8.38832210E+10 -4.95295431E+11	-111.250000 28.7500000 1.07463082E+12 2.45101789E+11 -6.18130113E+11	-111.250000 28.7500000 1.14851866E+12 2.59228008E+11 -6.43801022E+11	-111.250000 28.7500000 1.01882475E+12 1.66903470E+10 -5.26265483E+11	-111.250000 28.7500000 1.27336540E+12 -1.16069417E+11 -5.82967886E+11	-111.250000 28.7500000 1.46222337E+12 -3.10427714E+11 -5.82168347E+11	-111.250000 28.7500000 1.64819436E+12 -4.42451427E+11 -6.15776715E+11	-111.250000 28.7500000 1.47575354E+12 -3.73268152E+11 -5.28912351E+11	-111.250000 28.7500000 1.36212827E+12 -3.21922269E+11 -4.45619798E+11	-111.250000 28.7500000 1.69431571E+12 -4.14611374E+11 -5.47365913E+11	-111.250000 28.7500000 1.46100558E+12 -3.69455170E+11 -4.35337527E+11	-111.250000 28.7500000 1.08817488E+12 -3.03287009E+11 -2.43864437E+11	-111.250000 28.7500000 1.08389296E+12 -3.22783904E+11 -1.57485302E+11	-111.250000 28.7500000 1.15221686E+12 -3.79858846E+11 -1.00046717E+11	-111.250000 28.7500000 1.15655836E+12 -3.58219383E+11 -1.35546972E+10	-111.250000 28.7500000 1.30165126E+12 -3.67008645E+11 -8.13482230E+10	-111.250000 28.7500000 1.32387792E+12 -3.71307217E+11 -1.85867715E+11	-111.250000 28.7500000 1.39773818E+12 -3.91116554E+11 -2.54325621E+11	-111.250000 28.7500000 1.88467105E+12 -6.46043992E+11 -3.66374650E+11	-111.250000 28.7500000 1.52626187E+12 -3.81979427E+11 -3.23690627E+11	-111.250000 28.7500000 1.54819848E+12 -2.76133511E+11 -2.93001396E+11	-111.250000 28.7500000 1.23834899E+12 -1.46795725E+11 -2.53156065E+11	-111.250000 28.7500000 1.23237158E+12 -1.55489468E+11 -2.70028718E+11	-111.250000 28.7500000 1.09397253E+12 -6.75744973E+10 -4.15109710E+11	-111.250000 28.7500000 8.38335594E+11 1.24205076E+10 -5.35561732E+11	-111.250000 28.7500000 7.62452181E+11 4.96804856E+11 -1.17324002E+12	-111.250000 28.7500000 3.94415112E+11 7.20028959E+11 -1.51521788E+12	-111.250000 28.7500000 3.29321644E+11 6.39351521E+11 -1.34960749E+12	-111.250000 28.7500000 3.05615077E+11 4.16965427E+11 -1.18395149E+12	-111.250000 28.7500000 7.69587413E+11 8.59725660E+10 -1.08933539E+12	-111.250000 28.7500000 6.55839003E+11 -1.37554831E+10 -8.19527614E+11	-111.250000 28.7500000 6.48115257E+11 -7.51850947E+10 -6.35857666E+11	-111.250000 28.7500000 7.21675682E+11 -1.82399631E+11 -5.16530209E+11	-111.250000 28.7500000 7.56562657E+11 -2.97280831E+11 -3.33999735E+11	-111.250000 28.7500000 7.47335451E+11 -4.43418706E+11 -2.05038092E+11	-111.250000 28.7500000 6.96463589E+11 -4.15222006E+11 -1.95268575E+11	-111.250000 28.7500000 6.60041499E+11 -4.05083619E+11 -1.85315967E+11	-111.250000 28.7500000 6.09473004E+11 -3.66250099E+11 -2.08293429E+11	-111.250000 28.7500000 5.50043386E+11 -3.37690788E+11 -2.18931921E+11	-111.250000 28.7500000 4.90436854E+11 -2.96644411E+11 -2.21972431E+11	-111.250000 28.7500000 4.46079697E+11 -2.61003428E+11 -2.26061533E+11	-111.250000 28.7500000 3.45327927E+11 -1.98827180E+11 -2.15900946E+11
-110.750000 28.7500000 6.28485390E+11 -1.64762010E+11 -2.24603963E+11	-110.750000 28.7500000 4.97438556E+11 -1.00153180E+11 -2.36100354E+11	-110.750000 28.7500000 4.47918670E+11 -5.98081495E+10 -1.99195722E+11	-110.750000 28.7500000 3.71728646E+11 -2.01957007E+10 -1.88323774E+11	-110.750000 28.7500000 2.77466448E+11 2.26043638E+10 -1.65382881E+11	-110.750000 28.7500000 2.77548564E+11 1.82291558E+10 -1.36332878E+11	-110.750000 28.7500000 1.76533553E+11 9.01683692E+10 -1.50380970E+11	-110.750000 28.7500000 1.54572997E+11 2.83709047E+11 -1.71862704E+11	-110.750000 28.7500000 1.53660522E+11 4.12548792E+11 -1.75738307E+11	-110.750000 28.7500000 4.41492480E+10 6.44422697E+11 -2.54226645E+11	-110.750000 28.7500000 9.58516122E+09 7.00697084E+11 -2.47403414E+11	-110.750000 28.7500000 1.35678935E+11 5.71860320E+11 -3.09878751E+11	-110.750000 28.7500000 2.15600693E+11 4.87310197E+11 -3.71946357E+11	-110.750000 28.7500000 3.55170714E+11 3.12409915E+11 -3.82868816E+11	-110.750000 28.7500000 4.76825584E+11 2.37943112E+11 -4.28940591E+11	-110.750000 28.7500000 5.12660537E+11 3.39846627E+11 -4.39656186E+11	-110.750000 28.7500000 5.18292668E+11 3.86815558E+11 -4.01591009E+11	-110.750000 28.7500000 5.65723398E+11 4.06868754E+11 -4.23362658E+11	-110.750000 28.7500000 6.04977824E+11 4.39833199E+11 -4.04253049E+11	-110.750000 28.7500000 8.80556311E+11 1.82608347E+11 -3.34010417E+11	-110.750000 28.7500000 1.16418845E+12 -1.97250458E+10 -3.13195430E+11	-110.750000 28.7500000 1.40004216E+12 -2.24675807E+11 -3.03983428E+11	-110.750000 28.7500000 1.27047303E+12 -3.03219147E+11 -1.73646135E+11	-110.750000 28.7500000 1.56096004E+12 -3.59790477E+11 -1.82179250E+11	-110.750000 28.7500000 1.40434578E+12 -2.76377731E+11 -2.78067347E+11	-110.750000 28.7500000 1.28963353E+12 -2.24993051E+11 -2.32471757E+11	-110.750000 28.7500000 1.48648585E+12 -3.56359373E+11 -3.25233312E+11	-110.750000 28.7500000 1.01502072E+12 -8.36559258E+10 -2.05077971E+11	-110.750000 28.7500000 1.31251044E+12 -5.25526057E+10 -1.59251448E+11	-110.750000 28.7500000 1.16459110E+12 1.80896829E+10 -1.17830992E+11	-110.750000 28.7500000 1.19477292E+12 1.75571538E+10 -1.30988605E+11	-110.750000 28.7500000 9.63536028E+11 9.51542497E+10 -1.69193079E+11	-110.750000 28.7500000 1.01124224E+12 2.93007393E+11 -3.10696542E+11	-110.750000 28.7500000 6.64287379E+11 3.58684819E+11 -2.28260053E+11	-110.750000 28.7500000 1.90591484E+11 4.84575117E+11 -2.57412268E+11	-110.750000 28.7500000 1.34354502E+11 5.58676836E+11 -2.79529783E+11	-110.750000 28.7500000 1.46392023E+11 5.87565236E+11 -3.83769870E+11	-110.750000 28.7500000 8.04157850E+10 4.08678597E+11 -4.02442289E+11	-110.750000 28.7500000 1.62984329E+11 3.51142937E+11 -5.18333399E+11	-110.750000 28.7500000 2.61600346E+11 1.80433322E+11 -5.08806070E+11	-110.750000 28.7500000 2.97192817E+11 -1.19534172E+10 -4.04830749E+11	-110.750000 28.7500000 4.04155204E+11 -1.50883647E+11 -4.06730179E+11	-110.750000 28.7500000 4.83538371E+11 -3.15892531E+11 -4.95870214E+11	-110.750000 28.7500000 5.00564689E+11 -3.56988486E+11 -5.12440304E+11	-110.750000 28.7500000 5.35733010E+11 -4.24157282E+11 -5.07577238E+11	-110.750000 28.7500000 5.56118376E+11 -4.54935937E+11 -5.54908582E+11	-110.750000 28.7500000 5.76954040E+11 -4.97587651E+11 -5.96807516E+11	-110.750000 28.7500000 5.91398371E+11 -5.36427921E+11 -6.29909291E+11	-110.750000 28.7500000 6.24823828E+11 -6.14884246E+11 -6.58211602E+11	-110.750000 28.7500000 6.31185998E+11 -6.48382054E+11 -7.26795158E+11
-110.250000 28.7500000 4.53559878E+11 -2.54675665E+11 -2.69682954E+10	-110.250000 28.7500000 4.53715067E+11 -2.20355445E+11 -4.83060081E+10	-110.250000 28.7500000 3.78606551E+11 -2.10155717E+11 -794484096.	-110.250000 28.7500000 3.24515365E+11 -2.07875424E+11 2.21912248E+10	-110.250000 28.7500000 2.49939263E+11 -1.96044325E+11 4.13217956E+10	-110.250000 28.7500000 2.28779590E+11 -1.95010953E+11 7.32127724E+10	-110.250000 28.7500000 1.29199153E+11 -9.86601144E+10 3.42265999E+10	-110.250000 28.7500000 1.54651935E+11 1.39279555E+10 2.47855084E+10	-110.250000 28.7500000 1.51888413E+11 9.71135304E+10 2.09942282E+10	-110.250000 28.7500000 1.23646001E+11 1.64528570E+11 -9.14419098E+09	-110.250000 28.7500000 1.17886173E+11 1.83949197E+11 1.70626007E+10	-110.250000 28.7500000 1.52492556E+11 8.40525332E+10 -2.12973015E+10	-110.250000 28.7500000 1.64380606E+11 3.55780076E+10 -5.72338135E+10	-110.250000 28.7500000 1.93752039E+11 -7.00417802E+10 -2.38359368E+10	-110.250000 28.7500000 1.77351770E+11 -1.07074912E+11 -4.35821568E+10	-110.250000 28.7500000 2.11691127E+11 9.68989164E+10 -2.55001190E+10	-110.250000 28.7500000 1.57524869E+11 2.21369614E+11 9.36300339E+09	-110.250000 28.7500000 1.44707961E+11 3.32626854E+11 4.51483279E+10	-110.250000 28.7500000 1.40510708E+11 4.54051955E+11 1.00954849E+11	-110.250000 28.7500000 2.98834002E+11 3.53328628E+11 6.90156749E+10	-110.250000 28.7500000 4.78888395E+11 2.29604540E+11 1.49223680E+10	-110.250000 28.7500000 6.92796654E+11 1.45020436E+11 -8.74617487E+10	-110.250000 28.7500000 8.08636908E+11 1.02806381E+11 -1.47705627E+11	-110.250000 28.7500000 1.06859391E+12 4.92539658E+10 -1.27597167E+11	-110.250000 28.7500000 1.07401085E+12 3.14010358E+10 -2.42815451E+11	-110.250000 28.7500000 1.07238326E+12 -6.98107658E+10 -1.62646016E+11	-110.250000 28.7500000 1.09959643E+12 -2.04565610E+11 -1.93982841E+11	-110.250000 28.7500000 1.18507831E+12 -6.41299948E+10 -1.35034184E+11	-110.250000 28.7500000 1.22390066E+12 -3.62304717E+10 -9.52382976E+09	-110.250000 28.7500000 1.13186636E+12 1.34110884E+10 1.24877773E+10	-110.250000 28.7500000 1.14336714E+12 1.40730092E+10 2.44954010E+10	-110.250000 28.7500000 1.24564131E+12 -3.68652411E+10 7.61984307E+09	-110.250000 28.7500000 1.29216964E+12 3.25942784E+10 -7.24143473E+10	-110.250000 28.7500000 1.33090456E+12 5.57819167E+10 -1.57203005E+11	-110.250000 28.7500000 9.52824365E+11 1.20360550E+11 -1.68118387E+11	-110.250000 28.7500000 8.68569776E+11 2.35756978E+11 -2.48236048E+11	-110.250000 28.7500000 7.96902949E+11 2.59392061E+11 -2.40503603E+11	-110.250000 28.7500000 7.75308575E+11 2.41937334E+11 -3.14560872E+11	-110.250000 28.7500000 6.51385373E+11 2.41805033E+11 -3.22253259E+11	-110.250000 28.7500000 4.95822602E+11 2.75673285E+11 -3.60691499E+11	-110.250000 28.7500000 4.27570233E+11 3.05513890E+11 -3.83421153E+11	-110.250000 28.7500000 3.10955147E+11 2.91108913E+11 -3.84418120E+11	-110.250000 28.7500000 2.05702889E+11 2.81901597E+11 -4.84871995E+11	-110.250000 28.7500000 1.77655677E+11 2.43520684E+11 -5.15649733E+11	-110.250000 28.7500000 1.48197392E+11 1.82150496E+11 -4.97650860E+11	-110.250000 28.7500000 1.26742299E+11 1.59056331E+11 -5.48951753E+11	-110.250000 28.7500000 1.32160160E+11 9.82416261E+10 -5.93996022E+11	-110.250000 28.7500000 1.37261326E+11 5.69313567E+10 -6.13027021E+11	-110.250000 28.7500000 1.44716726E+11 -2.68894802E+10 -8.50957894E+11	-110.250000 28.7500000 1.82427124E+11 -1.05284583E+11 -9.19904256E+11
-109.750000 28.7500000 4.45730685E+11 -3.41025751E+11 1.22381926E+11	-109.750000 28.7500000 2.92220862E+11 -2.51005698E+11 1.04046690E+11	-109.750000 28.7500000 2.51733311E+11 -2.72530178E+11 1.37089245E+11	-109.750000 28.7500000 2.07489106E+11 -2.71610806E+11 1.56612903E+11	-109.750000 28.7500000 2.42094834E+11 -3.65497090E+11 2.32623194E+11	-109.750000 28.7500000 2.24022348E+11 -3.75213425E+11 2.65322349E+11	-109.750000 28.7500000 1.23077550E+11 -2.32853144E+11 1.73025346E+11	-109.750000 28.7500000 1.31188269E+11 -9.89555425E+10 1.34140035E+11	-109.750000 28.7500000 1.61472283E+11 -7.27828070E+10 1.28985874E+11	-109.750000 28.7500000 1.55843723E+11 -8.39840236E+10 9.14378342E+10	-109.750000 28.7500000 1.81275738E+11 -9.90052680E+10 1.03154041E+11	-109.750000 28.7500000 2.12217987E+11 -2.24668369E+11 1.08503572E+11	-109.750000 28.7500000 2.36697682E+11 -2.98442523E+11 9.49815132E+10	-109.750000 28.7500000 2.30039142E+11 -3.77725846E+11 1.24516295E+11	-109.750000 28.7500000 3.46589463E+11 -5.93332732E+11 1.57419979E+11	-109.750000 28.7500000 2.94911017E+11 -3.13116099E+11 1.43925658E+11	-109.750000 28.7500000 3.56195664E+11 -2.77272265E+11 1.52473289E+11	-109.750000 28.7500000 4.09236439E+11 -2.55016649E+11 2.09761763E+11	-109.750000 28.7500000 4.48225739E+11 -2.18904953E+11 2.57150910E+11	-109.750000 28.7500000 4.40658657E+11 -1.52315822E+11 2.19571094E+11	-109.750000 28.7500000 4.74338296E+11 -1.21225634E+11 2.02254533E+11	-109.750000 28.7500000 5.12389972E+11 -7.85753702E+10 1.51358898E+11	-109.750000 28.7500000 5.28002122E+11 -3.21587610E+09 1.14190811E+11	-109.750000 28.7500000 7.24447855E+11 -5.14584945E+10 1.30591220E+11	-109.750000 28.7500000 7.47792237E+11 -7.61247089E+10 -2.35500790E+10	-109.750000 28.7500000 1.00073171E+12 -1.83644193E+11 -6.00832819E+10	-109.750000 28.7500000 1.04579623E+12 -3.40520108E+11 -1.45289888E+11	-109.750000 28.7500000 8.47883796E+11 -1.49515878E+11 -5.21141453E+10	-109.750000 28.7500000 1.05073869E+12 -1.08129870E+11 8.21503263E+10	-109.750000 28.7500000 9.41934313E+11 -2.97167155E+10 7.31501691E+10	-109.750000 28.7500000 9.60877232E+11 -2.37181706E+10 1.06402546E+11	-109.750000 28.7500000 1.09959499E+12 -9.36476918E+10 6.79617044E+10	-109.750000 28.7500000 1.15347895E+12 -1.43307309E+11 -9.41007155E+09	-109.750000 28.7500000 1.16737953E+12 -2.08280863E+11 -6.32728371E+10	-109.750000 28.7500000 1.05336570E+12 -2.26847179E+11 -9.80959068E+10	-109.750000 28.7500000 9.90767940E+11 -1.55708064E+11 -1.09765181E+11	-109.750000 28.7500000 9.09427212E+11 -8.82336154E+10 -1.03986979E+11	-109.750000 28.7500000 9.22086867E+11 -8.36550164E+10 -8.88117084E+10	-109.750000 28.7500000 8.26426851E+11 -1.07960228E+10 -7.40937318E+10	-109.750000 28.7500000 7.96290449E+11 6.44982866E+10 -8.38397460E+10	-109.750000 28.7500000 6.80338326E+11 1.33383864E+11 -8.07661650E+10	-109.750000 28.7500000 8.83480396E+11 2.21952147E+11 -4.34436751E+10	-109.750000 28.7500000 7.87909050E+11 2.37601948E+11 -6.87308964E+10	-109.750000 28.7500000 7.23581600E+11 2.20821619E+11 -1.09338599E+11	-109.750000 28.7500000 6.16148369E+11 2.17181061E+11 -1.52674992E+11	-109.750000 28.7500000 5.25072400E+11 2.14559850E+11 -2.31908966E+11	-109.750000 28.7500000 5.41813703E+11 2.56948027E+11 -3.92614216E+11	-109.750000 28.7500000 3.75914430E+11 2.59612541E+11 -4.45772857E+11	-109.750000 28.7500000 2.68471190E+11 2.20851667E+11 -5.30131288E+11	-109.750000 28.7500000 1.49093220E+11 2.90845655E+11 -8.27386233E+11
-109.250000 28.7500000 5.15724542E+11 -3.17356245E+11 1.77829495E+11	-109.250000 28.7500000 4.69487583E+11 -3.07834782E+11 2.06643331E+11	-109.250000 28.7500000 4.34839749E+11 -3.46899513E+11 2.58916303E+11	-109.250000 28.7500000 3.88815028E+11 -3.56356194E+11 2.69865517E+11	-109.250000 28.7500000 4.55491387E+11 -4.70045491E+11 3.71602653E+11	-109.250000 28.7500000 4.35914113E+11 -4.76405924E+11 4.19380232E+11	-109.250000 28.7500000 3.05001955E+11 -3.47810267E+11 2.87368151E+11	-109.250000 28.7500000 2.70791606E+11 -1.85542984E+11 2.30790791E+11	-109.250000 28.7500000 3.06717917E+11 -1.86532315E+11 2.25031602E+11	-109.250000 28.7500000 3.66911881E+11 -2.22653645E+11 1.99637090E+11	-109.250000 28.7500000 3.91461798E+11 -2.62745260E+11 2.09063576E+11	-109.250000 28.7500000 3.73181612E+11 -4.05891056E+11 2.17365692E+11	-109.250000 28.7500000 3.88449829E+11 -4.87217758E+11 2.21532520E+11	-109.250000 28.7500000 4.00949019E+11 -6.04085354E+11 2.51822014E+11	-109.250000 28.7500000 3.70517639E+11 -6.13317018E+11 2.04501926E+11	-109.250000 28.7500000 4.57232286E+11 -6.13337793E+11 2.42278203E+11	-109.250000 28.7500000 5.36053383E+11 -6.64798495E+11 2.47394124E+11	-109.250000 28.7500000 4.16784548E+11 -4.54047007E+11 2.01528705E+11	-109.250000 28.7500000 4.65815994E+11 -4.80064831E+11 2.20446573E+11	-109.250000 28.7500000 6.98585776E+11 -5.56559303E+11 3.02326415E+11	-109.250000 28.7500000 7.20353100E+11 -4.57792127E+11 3.22289467E+11	-109.250000 28.7500000 6.69907681E+11 -3.61206678E+11 2.53841785E+11	-109.250000 28.7500000 5.41220340E+11 -2.08529687E+11 2.01896788E+11	-109.250000 28.7500000 7.53158980E+11 -2.33601237E+11 2.23984255E+11	-109.250000 28.7500000 7.37110721E+11 -2.22394827E+11 4.20683407E+10	-109.250000 28.7500000 9.73705445E+11 -2.96323023E+11 -4.77046743E+10	-109.250000 28.7500000 9.80303151E+11 -3.64712198E+11 -1.61393967E+11	-109.250000 28.7500000 8.56227512E+11 -2.22056317E+11 -3.64278292E+10	-109.250000 28.7500000 9.53060491E+11 -1.99884161E+11 1.23273609E+11	-109.250000 28.7500000 7.78594943E+11 -1.17278622E+11 1.19739523E+11	-109.250000 28.7500000 7.82947320E+11 -1.08557165E+11 1.81288534E+11	-109.250000 28.7500000 7.76645640E+11 -1.74325318E+11 8.54306652E+10	-109.250000 28.7500000 8.71824228E+11 -2.67958010E+11 2.57626952E+10	-109.250000 28.7500000 9.20227414E+11 -3.43630610E+11 -2.76007424E+10	-109.250000 28.7500000 7.11614530E+11 -3.32357730E+11 -5.37842442E+10	-109.250000 28.7500000 7.07113320E+11 -2.59131474E+11 -2.76264735E+10	-109.250000 28.7500000 9.75783068E+11 -3.02446805E+11 -3.04015176E+10	-109.250000 28.7500000 8.53090238E+11 -2.74262245E+11 -1.42604728E+10	-109.250000 28.7500000 8.74438328E+11 -1.98466847E+11 4.90537452E+10	-109.250000 28.7500000 6.99530215E+11 -1.25835911E+11 5.16637491E+10	-109.250000 28.7500000 6.45198971E+11 -3.17672632E+10 6.99791278E+10	-109.250000 28.7500000 7.10439535E+11 3.11868948E+10 1.91523537E+11	-109.250000 28.7500000 6.20367839E+11 9.13728799E+10 2.16695702E+11	-109.250000 28.7500000 5.77616544E+11 1.07938537E+11 2.07024079E+11	-109.250000 28.7500000 6.15793951E+11 2.21423026E+11 2.06875542E+11	-109.250000 28.7500000 5.45504625E+11 2.53961486E+11 1.32819583E+11	-109.250000 28.7500000 5.14417852E+11 2.82530611E+11 7.47895112E+10	-109.250000 28.7500000 4.11417608E+11 3.78343195E+11 -1.23469046E+10	-109.250000 28.7500000 3.64804375E+11 5.16617437E+11 -8.96977388E+10	-109.250000 28.7500000 2.79515464E+11 6.02212598E+11 -2.01491481E+11
-108.750000 28.7500000 8.01817231E+11 -3.16613951E+11 3.00746342E+11	-108.750000 28.7500000 7.37777287E+11 -3.48727280E+11 3.05334125E+11	-108.750000 28.7500000 7.09149131E+11 -3.70501419E+11 3.82711562E+11	-108.750000 28.7500000 9.41553484E+11 -5.70551763E+11 5.46636988E+11	-108.750000 28.7500000 9.19077454E+11 -5.90775058E+11 5.48723982E+11	-108.750000 28.7500000 8.06558761E+11 -6.10759279E+11 5.67632396E+11	-108.750000 28.7500000 8.38897172E+11 -5.62920030E+11 6.10911257E+11	-108.750000 28.7500000 6.81450996E+11 -3.30529243E+11 5.04118182E+11	-108.750000 28.7500000 7.66760714E+11 -3.03607677E+11 5.01250425E+11	-108.750000 28.7500000 5.86408526E+11 -2.31429784E+11 3.44475271E+11	-108.750000 28.7500000 6.33047613E+11 -2.86021222E+11 3.55476275E+11	-108.750000 28.7500000 6.62319727E+11 -4.61919355E+11 3.50291034E+11	-108.750000 28.7500000 6.62244557E+11 -5.31218530E+11 3.35343682E+11	-108.750000 28.7500000 6.69027598E+11 -6.67543405E+11 3.61129443E+11	-108.750000 28.7500000 6.98683490E+11 -7.44485421E+11 2.66473521E+11	-108.750000 28.7500000 7.21771233E+11 -8.05850841E+11 2.65533948E+11	-108.750000 28.7500000 6.28769686E+11 -6.18740974E+11 2.28067983E+11	-108.750000 28.7500000 7.15597283E+11 -6.31044637E+11 2.46940598E+11	-108.750000 28.7500000 7.59823466E+11 -7.25318304E+11 2.39778906E+11	-108.750000 28.7500000 6.98642924E+11 -5.78716500E+11 2.23904465E+11	-108.750000 28.7500000 6.76146184E+11 -4.55048921E+11 2.66724409E+11	-108.750000 28.7500000 6.99883454E+11 -4.09169854E+11 2.16485609E+11	-108.750000 28.7500000 6.64645075E+11 -3.20748683E+11 2.67581014E+11	-108.750000 28.7500000 8.59213595E+11 -3.81603185E+11 3.07257901E+11	-108.750000 28.7500000 6.42103771E+11 -2.63472546E+11 8.70825083E+10	-108.750000 28.7500000 8.13732004E+11 -2.57650278E+11 -7.34311117E+09	-108.750000 28.7500000 7.67113232E+11 -2.52439658E+11 -7.82601667E+10	-108.750000 28.7500000 6.84332679E+11 -2.17035112E+11 2.26000445E+10	-108.750000 28.7500000 7.83744500E+11 -2.31696777E+11 1.51843422E+11	-108.750000 28.7500000 8.03523265E+11 -2.32014463E+11 1.63536912E+11	-108.750000 28.7500000 8.22872179E+11 -2.39389966E+11 2.51303641E+11	-108.750000 28.7500000 7.84087056E+11 -3.11029367E+11 1.57118185E+11	-108.750000 28.7500000 8.98976121E+11 -3.95765219E+11 8.92806021E+10	-108.750000 28.7500000 7.77173008E+11 -4.10164429E+11 1.48939366E+10	-108.750000 28.7500000 5.93038475E+11 -3.86805039E+11 -3.12259543E+10	-108.750000 28.7500000 5.64363526E+11 -3.38334482E+11 1.44188733E+10	-108.750000 28.7500000 7.20096657E+11 -3.84783811E+11 6.62038364E+10	-108.750000 28.7500000 7.07854008E+11 -3.95939414E+11 5.89450363E+10	-108.750000 28.7500000 6.49201844E+11 -2.93964677E+11 1.54695827E+11	-108.750000 28.7500000 6.66809663E+11 -2.38908178E+11 1.33462278E+11	-108.750000 28.7500000 9.29612038E+11 -2.29961957E+11 2.51553563E+11	-108.750000 28.7500000 8.52507361E+11 -1.42320452E+11 2.96244478E+11	-108.750000 28.7500000 8.34183365E+11 -8.99972137E+10 3.21085735E+11	-108.750000 28.7500000 1.01390424E+12 -6.98502595E+10 4.74826670E+11	-108.750000 28.7500000 9.78056511E+11 -6.32418918E+09 3.86503016E+11	-108.750000 28.7500000 9.13025270E+11 7.14384998E+09 3.42361899E+11	-108.750000 28.7500000 8.71327334E+11 7.44161034E+10 3.68905748E+11	-108.750000 28.7500000 8.29427483E+11 1.65253775E+11 3.17714104E+11	-108.750000 28.7500000 9.81501018E+11 2.45105656E+11 3.20709820E+11	-108.750000 28.7500000 9.06888151E+11 3.04948543E+11 3.10668984E+11
-108.250000 28.7500000 1.27340564E+12 -3.96388499E+11 4.05927133E+11	-108.250000 28.7500000 1.24828241E+12 -3.96323062E+11 3.84709427E+11	-108.250000 28.7500000 1.21981069E+12 -4.41503449E+11 4.73904644E+11	-108.250000 28.7500000 1.19280343E+12 -4.85372658E+11 4.93566853E+11	-108.250000 28.7500000 1.63972973E+12 -6.84261310E+11 7.02127997E+11	-108.250000 28.7500000 1.45833027E+12 -6.33800032E+11 6.72861782E+11	-108.250000 28.7500000 1.39599571E+12 -6.15748665E+11 7.18012219E+11	-108.250000 28.7500000 1.10820708E+12 -2.69626147E+11 6.23879651E+11	-108.250000 28.7500000 8.68130423E+11 -1.52944607E+11 4.70675718E+11	-108.250000 28.7500000 1.05058730E+12 -1.63945578E+11 4.88177467E+11	-108.250000 28.7500000 1.10523751E+12 -2.12753531E+11 5.02329934E+11	-108.250000 28.7500000 1.14278819E+12 -4.12325806E+11 4.93842760E+11	-108.250000 28.7500000 1.15340319E+12 -5.28002974E+11 4.35134300E+11	-108.250000 28.7500000 1.18102884E+12 -6.97874579E+11 4.49760559E+11	-108.250000 28.7500000 1.22253777E+12 -8.12868764E+11 3.41420081E+11	-108.250000 28.7500000 1.01090276E+12 -6.65327108E+11 2.65572909E+11	-108.250000 28.7500000 1.04922441E+12 -6.84531515E+11 3.12146657E+11	-108.250000 28.7500000 8.49825956E+11 -5.09925425E+11 2.76368097E+11	-108.250000 28.7500000 8.72492040E+11 -5.16795630E+11 2.82621641E+11	-108.250000 28.7500000 8.94078419E+11 -4.55686357E+11 2.61997773E+11	-108.250000 28.7500000 8.53369094E+11 -4.16153633E+11 2.53208330E+11	-108.250000 28.7500000 8.28601926E+11 -3.10672490E+11 2.08679862E+11	-108.250000 28.7500000 8.06496829E+11 -2.50302923E+11 2.43217711E+11	-108.250000 28.7500000 9.72214764E+11 -3.33963723E+11 2.71164555E+11	-108.250000 28.7500000 8.32511345E+11 -2.65260859E+11 1.27564546E+11	-108.250000 28.7500000 7.94643595E+11 -1.65595824E+11 6.78630687E+10	-108.250000 28.7500000 6.83119215E+11 -1.67033143E+11 7.90931405E+09	-108.250000 28.7500000 8.07938032E+11 -1.74688961E+11 8.08698102E+10	-108.250000 28.7500000 9.67842267E+11 -2.43968868E+11 2.07452193E+11	-108.250000 28.7500000 8.33105035E+11 -2.41209590E+11 9.82380134E+10	-108.250000 28.7500000 8.95248368E+11 -2.45556330E+11 2.42986992E+11	-108.250000 28.7500000 8.10590798E+11 -3.36995549E+11 1.29035813E+11	-108.250000 28.7500000 8.55577723E+11 -4.66335695E+11 4.77966787E+10	-108.250000 28.7500000 8.61267558E+11 -6.00336630E+11 -1.55224760E+10	-108.250000 28.7500000 6.19257463E+11 -5.41109322E+11 -1.04653119E+11	-108.250000 28.7500000 6.01188270E+11 -5.00127760E+11 -4.23830569E+10	-108.250000 28.7500000 8.32634880E+11 -5.79859644E+11 6.45943859E+09	-108.250000 28.7500000 8.51315982E+11 -5.85622356E+11 -2.11993313E+10	-108.250000 28.7500000 8.55592862E+11 -5.18960447E+11 8.07104430E+10	-108.250000 28.7500000 8.70096634E+11 -4.41666077E+11 8.70496748E+10	-108.250000 28.7500000 1.15465965E+12 -4.66606621E+11 2.18123846E+11	-108.250000 28.7500000 1.22258326E+12 -3.89577245E+11 2.54438212E+11	-108.250000 28.7500000 1.56193364E+12 -4.43956494E+11 3.61062597E+11	-108.250000 28.7500000 1.53982809E+12 -4.40397857E+11 3.58594806E+11	-108.250000 28.7500000 1.47568040E+12 -3.63819598E+11 2.72878567E+11	-108.250000 28.7500000 1.47047265E+12 -3.57132501E+11 2.76167033E+11	-108.250000 28.7500000 1.38480098E+12 -3.15430306E+11 2.89864647E+11	-108.250000 28.7500000 1.34065003E+12 -2.60803576E+11 2.71149416E+11	-108.250000 28.7500000 1.36915098E+12 -2.96426897E+11 1.67265534E+11	-108.250000 28.7500000 1.30587820E+12 -2.69884539E+11 1.70318004E+11
-107.750000 28.7500000 1.25132813E+12 -2.28591075E+11 3.28389067E+11	-107.750000 28.7500000 1.22733658E+12 -2.00565883E+11 3.08560101E+11	-107.750000 28.7500000 1.52444391E+12 -2.96001372E+11 4.45952492E+11	-107.750000 28.7500000 1.48859231E+12 -3.04617390E+11 4.59401888E+11	-107.750000 28.7500000 1.51373873E+12 -3.02797357E+11 5.04416240E+11	-107.750000 28.7500000 1.46536137E+12 -3.13048826E+11 4.60412355E+11	-107.750000 28.7500000 1.89952413E+12 -3.82616502E+11 6.15333954E+11	-107.750000 28.7500000 1.07420720E+12 2.28377600E+10 4.23592657E+11	-107.750000 28.7500000 1.31105463E+12 1.17878079E+11 5.34355378E+11	-107.750000 28.7500000 9.54976829E+11 1.72048925E+11 4.23257833E+11	-107.750000 28.7500000 1.04330042E+12 1.49734408E+11 4.40887149E+11	-107.750000 28.7500000 1.11651468E+12 -6.37377331E+10 4.10687799E+11	-107.750000 28.7500000 1.33748385E+12 -2.58016707E+11 4.03128615E+11	-107.750000 28.7500000 1.41994177E+12 -4.79723192E+11 3.85130824E+11	-107.750000 28.7500000 1.50886665E+12 -5.21913074E+11 2.93787369E+11	-107.750000 28.7500000 1.19073761E+12 -4.36251361E+11 2.95656423E+11	-107.750000 28.7500000 1.21558021E+12 -4.35072991E+11 3.33464830E+11	-107.750000 28.7500000 8.91465826E+11 -2.94513476E+11 3.17769810E+11	-107.750000 28.7500000 9.85577488E+11 -2.67408622E+11 3.60407826E+11	-107.750000 28.7500000 8.95628018E+11 -2.19954856E+11 2.95567000E+11	-107.750000 28.7500000 9.22829455E+11 -2.21998744E+11 2.73183621E+11	-107.750000 28.7500000 1.06341315E+12 -1.30431623E+11 2.88648200E+11	-107.750000 28.7500000 1.05258130E+12 -9.58457201E+10 3.06054922E+11	-107.750000 28.7500000 1.20445954E+12 -1.86191692E+11 3.16938191E+11	-107.750000 28.7500000 1.02892156E+12 -1.22770055E+11 1.80312539E+11	-107.750000 28.7500000 8.95128240E+11 -6.16303206E+10 1.62502869E+11	-107.750000 28.7500000 9.27586714E+11 787102720. 1.44032760E+11	-107.750000 28.7500000 9.22274365E+11 -8.21479506E+10 1.25261275E+11	-107.750000 28.7500000 1.12671837E+12 -1.88263367E+11 2.01282322E+11	-107.750000 28.7500000 1.00925237E+12 -1.27051571E+11 1.13150632E+11	-107.750000 28.7500000 9.00717740E+11 -1.44865198E+11 2.15027712E+11	-107.750000 28.7500000 1.11911607E+12 -3.32681019E+11 1.35018963E+11	-107.750000 28.7500000 1.09726309E+12 -4.87903887E+11 -5.68483482E+09	-107.750000 28.7500000 1.05365524E+12 -6.39726256E+11 -1.81626618E+11	-107.750000 28.7500000 7.47060462E+11 -5.83262667E+11 -3.03579562E+11	-107.750000 28.7500000 7.07419898E+11 -5.20607793E+11 -2.03345232E+11	-107.750000 28.7500000 9.00722262E+11 -6.39363121E+11 -2.10637898E+11	-107.750000 28.7500000 8.55605641E+11 -6.15600751E+11 -2.57193705E+11	-107.750000 28.7500000 1.03966494E+12 -7.22901795E+11 -2.02623336E+11	-107.750000 28.7500000 9.71325243E+11 -5.67434609E+11 -1.78283479E+11	-107.750000 28.7500000 1.21577800E+12 -6.05953524E+11 -1.33912797E+11	-107.750000 28.7500000 1.05688282E+12 -4.34166727E+11 -6.78815212E+10	-107.750000 28.7500000 1.42808934E+12 -4.11972370E+11 -1.14670387E+11	-107.750000 28.7500000 1.42437791E+12 -3.96001608E+11 -5.63711222E+10	-107.750000 28.7500000 1.13303041E+12 -3.00837339E+11 -9.96466196E+10	-107.750000 28.7500000 1.11078002E+12 -3.04313926E+11 -3.59835730E+10	-107.750000 28.7500000 1.09946864E+12 -2.95832846E+11 -2.59524506E+09	-107.750000 28.7500000 1.08845000E+12 -2.60226875E+11 9.25581107E+09	-107.750000 28.7500000 1.08772950E+12 -2.35984585E+11 -1.30745160E+10	-107.750000 28.7500000 1.08283534E+12 -2.23497617E+11 2.72630456E+10
-107.250000 28.7500000 1.05820940E+12 -2.21295391E+10 3.31005362E+11	-107.250000 28.7500000 1.02967194E+12 2.61802209E+10 2.95441433E+11	-107.250000 28.7500000 1.31232707E+12 -2.14436639E+10 3.34210040E+11	-107.250000 28.7500000 1.26962395E+12 1.57618422E+10 3.25027987E+11	-107.250000 28.7500000 1.11785279E+12 4.09887718E+09 3.22742649E+11	-107.250000 28.7500000 1.56489731E+12 9.57062103E+10 3.76139907E+11	-107.250000 28.7500000 1.45459905E+12 4.62905385E+10 3.13122914E+11	-107.250000 28.7500000 1.12511812E+12 2.22202167E+11 3.35836905E+11	-107.250000 28.7500000 1.04788866E+12 2.27483369E+11 3.69583063E+11	-107.250000 28.7500000 1.30762460E+12 3.06637373E+11 5.18396314E+11	-107.250000 28.7500000 1.08863540E+12 1.56385165E+11 3.96407603E+11	-107.250000 28.7500000 1.16268414E+12 2.33585418E+10 2.72810787E+11	-107.250000 28.7500000 1.20000401E+12 -5.16775240E+10 1.94730672E+11	-107.250000 28.7500000 1.28107663E+12 -1.85441780E+11 9.57120266E+10	-107.250000 28.7500000 1.50752854E+12 -2.68486803E+11 6.21054413E+09	-107.250000 28.7500000 1.46081631E+12 -1.46620137E+11 1.48474511E+11	-107.250000 28.7500000 1.09056341E+12 -9.69670820E+10 1.74427767E+11	-107.250000 28.7500000 1.14243220E+12 -7.35254282E+10 3.36596271E+11	-107.250000 28.7500000 8.49080812E+11 4.60950651E+10 3.02407647E+11	-107.250000 28.7500000 1.20445351E+12 3.87495281E+10 3.56211950E+11	-107.250000 28.7500000 1.04283157E+12 9.62145178E+09 2.85090054E+11	-107.250000 28.7500000 1.18635246E+12 6.45568881E+10 4.19220947E+11	-107.250000 28.7500000 1.17625389E+12 8.35386819E+10 4.33072570E+11	-107.250000 28.7500000 9.43997452E+11 8.86254694E+09 3.04049357E+11	-107.250000 28.7500000 1.16287183E+12 9.47730596E+10 3.44691966E+11	-107.250000 28.7500000 8.44958401E+11 1.28965476E+11 2.84056093E+11	-107.250000 28.7500000 9.24733735E+11 1.95627467E+11 3.30433167E+11	-107.250000 28.7500000 1.24431892E+12 9.90645043E+10 2.98339205E+11	-107.250000 28.7500000 1.12541014E+12 -3.18404465E+10 2.31069417E+11	-107.250000 28.7500000 1.22346183E+12 7.10990725E+10 2.48468488E+11	-107.250000 28.7500000 1.03242151E+12 -5.38321633E+10 1.82891872E+11	-107.250000 28.7500000 1.12402104E+12 -1.79350290E+11 1.01367153E+11	-107.250000 28.7500000 1.04036952E+12 -2.71550775E+11 -5.22744873E+10	-107.250000 28.7500000 9.81385937E+11 -3.29969369E+11 -2.24313688E+11	-107.250000 28.7500000 9.29917043E+11 -4.86761660E+11 -4.54292374E+11	-107.250000 28.7500000 8.66682470E+11 -4.75833434E+11 -3.34928675E+11	-107.250000 28.7500000 1.05644098E+12 -5.51765803E+11 -3.85599242E+11	-107.250000 28.7500000 9.45521820E+11 -5.73577101E+11 -4.21492261E+11	-107.250000 28.7500000 1.12055707E+12 -6.18674979E+11 -4.23087505E+11	-107.250000 28.7500000 9.67617675E+11 -5.10879760E+11 -3.90622183E+11	-107.250000 28.7500000 1.07462820E+12 -5.29108206E+11 -4.16963232E+11	-107.250000 28.7500000 1.21912676E+12 -4.49734705E+11 -4.28362531E+11	-107.250000 28.7500000 9.70385523E+11 -2.02985079E+11 -4.22804881E+11	-107.250000 28.7500000 1.03015213E+12 -2.02995876E+11 -3.54307080E+11	-107.250000 28.7500000 1.14231476E+12 -1.66189744E+11 -3.19838454E+11	-107.250000 28.7500000 1.18878149E+12 -1.67993328E+11 -2.61428265E+11	-107.250000 28.7500000 1.24994873E+12 -1.74706754E+11 -1.84391696E+11	-107.250000 28.7500000 1.26676160E+12 -1.39260543E+11 -1.94261828E+11	-107.250000 28.7500000 1.07524227E+12 -1.06641531E+11 -1.57793288E+11	-107.250000 28.7500000 1.11314836E+12 -9.96195287E+10 -1.27738937E+11
-106.750000 28.7500000 8.76078432E+11 5.75317647E+10 3.29433940E+11	-106.750000 28.7500000 8.47174828E+11 1.08001124E+11 2.99878908E+11	-106.750000 28.7500000 1.06502003E+12 9.02785270E+10 2.80752980E+11	-106.750000 28.7500000 1.03194486E+12 1.42308180E+11 2.68391940E+11	-106.750000 28.7500000 1.28083126E+12 1.45770545E+11 2.78440051E+11	-106.750000 28.7500000 1.22943098E+12 2.40596812E+11 2.04163056E+11	-106.750000 28.7500000 1.56011214E+12 2.91052618E+11 1.42703460E+11	-106.750000 28.7500000 1.34343780E+12 1.70879042E+11 3.06073010E+11	-106.750000 28.7500000 1.47250977E+12 1.39874238E+11 4.07465165E+11	-106.750000 28.7500000 1.42533526E+12 1.07960885E+11 4.28717146E+11	-106.750000 28.7500000 1.31193386E+12 9.45557606E+09 3.65246546E+11	-106.750000 28.7500000 1.28572038E+12 8.46405837E+09 2.08776331E+11	-106.750000 28.7500000 1.67560898E+12 1.87506094E+10 6.33212518E+10	-106.750000 28.7500000 1.63856122E+12 4.57501204E+10 -1.12249610E+11	-106.750000 28.7500000 1.13593588E+12 7.89272166E+10 -1.84485380E+11	-106.750000 28.7500000 1.39330493E+12 1.19354212E+11 601691520.	-106.750000 28.7500000 1.54872617E+12 2.43088466E+10 9.86584678E+10	-106.750000 28.7500000 1.19468851E+12 -2.02876416E+10 2.11736068E+11	-106.750000 28.7500000 1.38497976E+12 8.52023706E+10 3.35467119E+11	-106.750000 28.7500000 1.35476045E+12 1.11569543E+11 3.12864801E+11	-106.750000 28.7500000 1.36677609E+12 9.02488392E+10 2.76582433E+11	-106.750000 28.7500000 1.07556078E+12 1.10224392E+11 2.72264430E+11	-106.750000 28.7500000 1.08557382E+12 1.21817006E+11 3.12198529E+11	-106.750000 28.7500000 1.42110215E+12 1.31276882E+11 4.06231581E+11	-106.750000 28.7500000 9.73024330E+11 1.44832578E+11 2.91793764E+11	-106.750000 28.7500000 1.08557854E+12 1.77528750E+11 3.81250994E+11	-106.750000 28.7500000 9.05744810E+11 2.34449388E+11 4.70140322E+11	-106.750000 28.7500000 9.08946309E+11 1.29250886E+11 2.90451915E+11	-106.750000 28.7500000 1.14319911E+12 7.50378353E+10 2.28367729E+11	-106.750000 28.7500000 1.01912130E+12 2.24007111E+11 2.92333027E+11	-106.750000 28.7500000 1.12089052E+12 9.64355195E+10 1.92704332E+11	-106.750000 28.7500000 1.14414833E+12 -2.98697472E+09 8.22067855E+10	-106.750000 28.7500000 1.38727850E+12 -8.00115753E+10 -8.56235131E+10	-106.750000 28.7500000 1.17706496E+12 -1.65026169E+11 -2.67122770E+11	-106.750000 28.7500000 7.98480859E+11 -1.78449351E+11 -3.76307188E+11	-106.750000 28.7500000 8.78906966E+11 -2.35341709E+11 -3.99634924E+11	-106.750000 28.7500000 7.37111507E+11 -2.32436826E+11 -3.48193554E+11	-106.750000 28.7500000 9.08104696E+11 -2.28915741E+11 -4.92780257E+11	-106.750000 28.7500000 7.43005684E+11 -2.11276497E+11 -3.51235441E+11	-106.750000 28.7500000 8.99190161E+11 -2.47001203E+11 -4.26855137E+11	-106.750000 28.7500000 9.61771536E+11 -2.10608292E+11 -4.49794966E+11	-106.750000 28.7500000 1.00896958E+12 -1.10331257E+11 -3.63631903E+11	-106.750000 28.7500000 9.31766665E+11 2.79034593E+11 -3.99077343E+11	-106.750000 28.7500000 1.01729698E+12 2.76637876E+11 -3.24160487E+11	-106.750000 28.7500000 7.53750180E+11 2.56728334E+11 -1.93884209E+11	-106.750000 28.7500000 8.02310128E+11 2.33673064E+11 -1.85459245E+11	-106.750000 28.7500000 8.52019315E+11 2.37388923E+11 -1.33256249E+11	-106.750000 28.7500000 1.09150791E+12 3.03314010E+11 -1.28329277E+11	-106.750000 28.7500000 7.83879635E+11 2.32824291E+11 -1.04692097E+11	-106.750000 28.7500000 8.37407867E+11 2.28285825E+11 -1.08884845E+11
-106.250000 28.7500000 6.25090429E+11 2.02848453E+11 2.27945202E+11	-106.250000 28.7500000 5.75446122E+11 2.18410664E+11 1.93836138E+11	-106.250000 28.7500000 7.90862758E+11 2.43658408E+11 1.49868544E+11	-106.250000 28.7500000 6.65408635E+11 2.48564531E+11 1.21403924E+11	-106.250000 28.7500000 8.58007732E+11 2.54612636E+11 7.54410701E+10	-106.250000 28.7500000 1.10774059E+12 3.63624235E+11 1.04339072E+09	-106.250000 28.7500000 1.47314036E+12 3.69640964E+11 -1.39248189E+11	-106.250000 28.7500000 1.36347084E+12 2.13653176E+10 1.97751964E+11	-106.250000 28.7500000 1.20688738E+12 -3.35832269E+10 2.33677930E+11	-106.250000 28.7500000 1.30929197E+12 -5.20818074E+10 2.78220014E+11	-106.250000 28.7500000 1.63736624E+12 -1.43527215E+11 3.53605812E+11	-106.250000 28.7500000 1.49695273E+12 -9.61889321E+10 2.07567536E+11	-106.250000 28.7500000 1.38898676E+12 4.91007744E+09 4.49023836E+10	-106.250000 28.7500000 1.26690827E+12 1.06098254E+11 -6.03589345E+10	-106.250000 28.7500000 1.16858198E+12 1.94678309E+11 -1.19143277E+11	-106.250000 28.7500000 1.06301889E+12 1.39245404E+11 1.13328927E+10	-106.250000 28.7500000 1.34870938E+12 2.13396234E+10 7.59154033E+10	-106.250000 28.7500000 1.51179847E+12 -5.49684122E+09 1.08506685E+11	-106.250000 28.7500000 1.35353795E+12 4.13490299E+10 2.14465905E+11	-106.250000 28.7500000 1.32184395E+12 9.51631135E+10 2.22154129E+11	-106.250000 28.7500000 1.29574660E+12 1.38308387E+11 2.25033650E+11	-106.250000 28.7500000 1.29028758E+12 1.48762460E+11 2.09447092E+11	-106.250000 28.7500000 1.08032911E+12 1.43304573E+11 1.84248779E+11	-106.250000 28.7500000 1.18271325E+12 1.43161557E+11 2.74153865E+11	-106.250000 28.7500000 1.02933542E+12 1.26772453E+11 2.30946980E+11	-106.250000 28.7500000 1.02092479E+12 1.00336869E+11 3.20667222E+11	-106.250000 28.7500000 9.42035239E+11 1.11636183E+10 4.43234648E+11	-106.250000 28.7500000 1.35490463E+12 1.38470588E+11 4.51057844E+11	-106.250000 28.7500000 1.13446552E+12 1.49614264E+11 2.12212089E+11	-106.250000 28.7500000 1.39595088E+12 3.31540693E+11 3.09201207E+11	-106.250000 28.7500000 1.26829304E+12 2.45294514E+11 2.05777355E+11	-106.250000 28.7500000 1.25383279E+12 2.03107713E+11 8.28338422E+10	-106.250000 28.7500000 1.11256496E+12 8.43060265E+10 5.90536960E+09	-106.250000 28.7500000 1.22745677E+12 7.45904046E+10 -1.38381328E+11	-106.250000 28.7500000 7.07840049E+11 -8.93560013E+09 -2.13881962E+11	-106.250000 28.7500000 9.17345141E+11 -6.80226816E+10 -2.39330607E+11	-106.250000 28.7500000 7.08236870E+11 -4.81998111E+10 -2.48914084E+11	-106.250000 28.7500000 8.81907597E+11 9.43675187E+09 -2.72257106E+11	-106.250000 28.7500000 9.67290651E+11 -4.63120548E+10 -2.51383267E+11	-106.250000 28.7500000 6.76680630E+11 2.01519124E+10 -2.29520343E+11	-106.250000 28.7500000 6.98915422E+11 4.32453837E+10 -2.40209871E+11	-106.250000 28.7500000 7.12203567E+11 1.01876228E+11 -2.28512121E+11	-106.250000 28.7500000 3.35630631E+11 5.81304713E+11 -2.38321549E+11	-106.250000 28.7500000 5.22029269E+11 5.12251134E+11 -1.69977709E+11	-106.250000 28.7500000 7.57090550E+11 6.43775660E+11 -1.75906914E+11	-106.250000 28.7500000 7.32038758E+11 4.30385168E+11 -7.28421007E+10	-106.250000 28.7500000 8.23809737E+11 4.64401072E+11 -1.24582789E+10	-106.250000 28.7500000 9.05719251E+11 4.72983732E+11 7.37092567E+10	-106.250000 28.7500000 8.86256370E+11 3.66131937E+11 5.13129718E+10	-106.250000 28.7500000 9.88231434E+11 3.10225863E+11 6.07345992E+10
-105.750000 28.7500000 -5.20115610E+10 3.28558182E+11 2.38743044E+11	-105.750000 28.7500000 -2.70534615E+10 4.24673509E+11 2.49157927E+11	-105.750000 28.7500000 4.58048471E+10 3.71151176E+11 1.67292797E+11	-105.750000 28.7500000 1.19905927E+11 4.31521006E+11 1.23876196E+11	-105.750000 28.7500000 2.80866357E+11 4.36138902E+11 2.37922427E+10	-105.750000 28.7500000 5.88718277E+11 3.61168798E+11 -1.30631156E+11	-105.750000 28.7500000 1.11543530E+12 1.91398035E+11 -3.60320500E+11	-105.750000 28.7500000 1.44950729E+12 -1.75300837E+11 9.79315425E+10	-105.750000 28.7500000 1.33373860E+12 -1.26094246E+11 1.75925051E+11	-105.750000 28.7500000 1.38853836E+12 -1.64175954E+11 2.41651614E+11	-105.750000 28.7500000 1.41472642E+12 -2.07306080E+11 2.20588851E+11	-105.750000 28.7500000 1.33479308E+12 -1.36880734E+11 1.37734390E+11	-105.750000 28.7500000 1.24667468E+12 -8.82648515E+10 2.00090542E+10	-105.750000 28.7500000 1.11656082E+12 1.26003978E+10 -5.51101071E+10	-105.750000 28.7500000 1.02752584E+12 9.11474606E+10 -6.79535739E+10	-105.750000 28.7500000 9.48910162E+11 6.11079004E+10 1.37738074E+09	-105.750000 28.7500000 1.13865130E+12 -8.23378248E+10 7.76775516E+10	-105.750000 28.7500000 1.03055104E+12 -5.59405957E+10 5.18514852E+10	-105.750000 28.7500000 1.09460534E+12 -4.78957568E+10 1.61165672E+11	-105.750000 28.7500000 1.09406487E+12 2.56380723E+10 1.88609200E+11	-105.750000 28.7500000 1.08862479E+12 9.43102689E+10 2.13240938E+11	-105.750000 28.7500000 1.09513179E+12 1.57263938E+11 2.36328436E+11	-105.750000 28.7500000 1.17297997E+12 1.75379055E+11 2.11664437E+11	-105.750000 28.7500000 1.43891418E+12 8.88139039E+10 2.79543087E+11	-105.750000 28.7500000 1.29148505E+12 6.36093522E+10 2.81228214E+11	-105.750000 28.7500000 1.48760796E+12 -1.20289911E+11 3.47350204E+11	-105.750000 28.7500000 1.67092696E+12 -4.37911290E+11 4.31595192E+11	-105.750000 28.7500000 1.18225528E+12 -9.67183073E+10 3.27327777E+11	-105.750000 28.7500000 1.46209427E+12 9.99453983E+10 3.24955341E+11	-105.750000 28.7500000 1.45600938E+12 3.63295113E+11 3.96448498E+11	-105.750000 28.7500000 1.55871766E+12 2.90920038E+11 3.26000509E+11	-105.750000 28.7500000 1.51325966E+12 3.39122061E+11 1.85563480E+11	-105.750000 28.7500000 1.29054133E+12 1.14326847E+11 5.84179384E+10	-105.750000 28.7500000 1.29298399E+12 6.37806838E+10 -5.52174920E+10	-105.750000 28.7500000 1.10195520E+12 -4.05566546E+10 -1.87836416E+11	-105.750000 28.7500000 1.27029530E+12 -1.05533129E+11 -2.07241609E+11	-105.750000 28.7500000 1.18160464E+12 -3.00433224E+10 -2.30015156E+11	-105.750000 28.7500000 1.32792753E+12 -1.09088965E+11 -2.09293246E+11	-105.750000 28.7500000 1.44615722E+12 -1.67620526E+11 -1.94441937E+11	-105.750000 28.7500000 1.24444973E+12 -3.20964485E+10 -1.58677844E+11	-105.750000 28.7500000 1.06747173E+12 2.39091651E+10 -1.59273583E+11	-105.750000 28.7500000 1.05875413E+12 1.02321570E+11 -1.13998569E+11	-105.750000 28.7500000 3.93509536E+11 9.23275493E+11 2.16080876E+10	-105.750000 28.7500000 6.92035453E+11 7.39374334E+11 -689964800.	-105.750000 28.7500000 8.73678897E+11 6.46422069E+11 -1.34225275E+10	-105.750000 28.7500000 1.13939120E+12 5.85369846E+11 1.86093548E+10	-105.750000 28.7500000 1.55772925E+12 6.39306105E+11 3.50546575E+10	-105.750000 28.7500000 1.33970749E+12 4.23018201E+11 4.12771779E+10	-105.750000 28.7500000 1.53578570E+12 4.34161910E+11 9.00829594E+10	-105.750000 28.7500000 1.76569385E+12 3.46744783E+11 6.95317135E+10
-105.250000 28.7500000 -2.35044372E+11 4.59251220E+11 4.26092495E+11	-105.250000 28.7500000 -2.72571548E+11 5.27589868E+11 4.52908483E+11	-105.250000 28.7500000 -1.68665825E+11 4.81471365E+11 3.28427700E+11	-105.250000 28.7500000 -1.15675021E+11 5.23012440E+11 2.75089752E+11	-105.250000 28.7500000 1.37511465E+10 5.21497838E+11 1.48283392E+11	-105.250000 28.7500000 4.28562907E+11 5.05312903E+11 -1.33730181E+11	-105.250000 28.7500000 9.73642727E+11 1.87954758E+11 -5.77596359E+11	-105.250000 28.7500000 1.30860070E+12 -1.50870475E+11 -9.82504571E+10	-105.250000 28.7500000 1.17923748E+12 -1.27930245E+11 3.80824084E+10	-105.250000 28.7500000 1.67303945E+12 -1.56976546E+11 1.07788206E+11	-105.250000 28.7500000 1.48620168E+12 -1.75648113E+11 1.30304983E+11	-105.250000 28.7500000 1.12070191E+12 -3.73641912E+10 5.55494646E+10	-105.250000 28.7500000 1.10824325E+12 4.05278234E+09 -4.50914468E+10	-105.250000 28.7500000 8.65892631E+11 8.86716088E+10 -6.26414182E+10	-105.250000 28.7500000 8.51859538E+11 1.38963632E+11 -6.00965243E+10	-105.250000 28.7500000 8.12562055E+11 3.40587643E+10 4.40670003E+09	-105.250000 28.7500000 9.96784013E+11 -1.14200682E+11 3.40451963E+10	-105.250000 28.7500000 8.82998116E+11 -9.80201390E+10 3.42234071E+10	-105.250000 28.7500000 9.89242065E+11 -1.62864792E+11 8.42490348E+10	-105.250000 28.7500000 9.67836303E+11 -1.00884562E+11 1.21026322E+11	-105.250000 28.7500000 9.44912007E+11 -3.73490196E+10 1.48732445E+11	-105.250000 28.7500000 9.20754586E+11 2.65497846E+10 1.85124946E+11	-105.250000 28.7500000 9.09574144E+11 8.55273144E+10 1.99249740E+11	-105.250000 28.7500000 1.22462916E+12 -4.36859341E+09 2.06690091E+11	-105.250000 28.7500000 1.16009193E+12 3.49505434E+09 1.48913209E+11	-105.250000 28.7500000 1.48515848E+12 -1.58260593E+11 7.73810176E+10	-105.250000 28.7500000 1.91100328E+12 -4.46772511E+11 -8.56232509E+10	-105.250000 28.7500000 1.54492273E+12 -1.47336659E+11 2.62220349E+10	-105.250000 28.7500000 1.51660580E+12 2.00247153E+10 1.74519730E+11	-105.250000 28.7500000 1.51366992E+12 1.62508341E+11 3.48841116E+11	-105.250000 28.7500000 1.55331461E+12 1.74117782E+11 3.18348788E+11	-105.250000 28.7500000 1.47577989E+12 2.79438164E+11 2.54649680E+11	-105.250000 28.7500000 1.31771911E+12 1.26086341E+11 6.33464177E+10	-105.250000 28.7500000 1.13583876E+12 1.58184161E+11 -6.79403192E+10	-105.250000 28.7500000 1.10980235E+12 1.22953794E+11 -2.26239726E+11	-105.250000 28.7500000 1.35011972E+12 1.01658796E+11 -3.08294386E+11	-105.250000 28.7500000 1.26205048E+12 1.09717160E+11 -2.69535429E+11	-105.250000 28.7500000 1.55171894E+12 7.45455452E+10 -3.28089960E+11	-105.250000 28.7500000 1.69881410E+12 7.56845363E+10 -3.64073189E+11	-105.250000 28.7500000 1.64853082E+12 2.16245010E+11 -2.98129457E+11	-105.250000 28.7500000 1.66498809E+12 2.83362492E+11 -2.81408209E+11	-105.250000 28.7500000 1.13687370E+12 3.56783555E+11 -1.34200517E+11	-105.250000 28.7500000 2.20029174E+11 6.98697646E+11 2.34877682E+11	-105.250000 28.7500000 4.77914759E+11 8.85460632E+11 2.59186409E+11	-105.250000 28.7500000 5.14800321E+11 1.01141997E+12 1.93046004E+11	-105.250000 28.7500000 4.57821389E+11 7.02339285E+11 9.32733010E+10	-105.250000 28.7500000 4.77094511E+11 7.55511263E+11 5.54435338E+10	-105.250000 28.7500000 5.51574569E+11 7.32496003E+11 2.72992952E+10	-105.250000 28.7500000 5.87794743E+11 7.00229812E+11 9.97255578E+09	-105.250000 28.7500000 6.57195598E+11 6.41665401E+11 -6.47171277E+10
-104.750000 28.7500000 -2.51484733E+11 5.27778185E+11 4.78359650E+11	-104.750000 28.7500000 -2.82984284E+11 5.86830119E+11 4.98328502E+11	-104.750000 28.7500000 -2.08040165E+11 5.45433879E+11 3.76373019E+11	-104.750000 28.7500000 -1.88084781E+11 5.80423254E+11 3.20407175E+11	-104.750000 28.7500000 -1.28411795E+11 5.91044936E+11 1.74620410E+11	-104.750000 28.7500000 5.69814589E+10 6.06530372E+11 -1.46929893E+11	-104.750000 28.7500000 4.47151047E+11 3.93153610E+11 -6.73471005E+11	-104.750000 28.7500000 7.54734399E+11 3.51810806E+10 -3.29454977E+11	-104.750000 28.7500000 8.58304807E+11 -1.50898647E+10 -1.83869276E+11	-104.750000 28.7500000 7.88191642E+11 -5.65801943E+10 -1.44424288E+11	-104.750000 28.7500000 1.01285895E+12 -1.72488344E+11 -1.78757075E+11	-104.750000 28.7500000 7.39150135E+11 4.62227620E+10 -4.35705528E+10	-104.750000 28.7500000 6.99303985E+11 8.26454589E+10 -3.60186102E+10	-104.750000 28.7500000 6.00110858E+11 1.32896498E+11 1.12577710E+10	-104.750000 28.7500000 6.57779524E+11 1.26840226E+11 2.85264077E+10	-104.750000 28.7500000 6.45436211E+11 1.04219468E+11 2.89673073E+10	-104.750000 28.7500000 7.99939625E+11 3.13791529E+10 -8.77315174E+09	-104.750000 28.7500000 7.24950581E+11 3.76581407E+10 -1.65075651E+10	-104.750000 28.7500000 7.98681793E+11 3.22253844E+10 -2.95143547E+10	-104.750000 28.7500000 7.55824394E+11 4.05944033E+10 2.92866478E+10	-104.750000 28.7500000 7.12175321E+11 4.97543291E+10 7.66663967E+10	-104.750000 28.7500000 6.67065057E+11 5.95631759E+10 1.31712647E+11	-104.750000 28.7500000 6.31302914E+11 7.37799209E+10 1.72237996E+11	-104.750000 28.7500000 9.97026693E+11 3.31412951E+10 1.82396862E+11	-104.750000 28.7500000 8.66141209E+11 1.49653160E+11 1.04507335E+11	-104.750000 28.7500000 1.09764254E+12 1.48776288E+11 -2.01952993E+10	-104.750000 28.7500000 1.34314944E+12 1.28336626E+11 -3.00458246E+11	-104.750000 28.7500000 1.04832382E+12 1.83707845E+11 -7.18583562E+10	-104.750000 28.7500000 1.07040021E+12 2.02479354E+11 1.63638733E+10	-104.750000 28.7500000 1.15218304E+12 1.21763242E+11 1.78187436E+11	-104.750000 28.7500000 1.13460393E+12 1.74372471E+11 1.60258097E+11	-104.750000 28.7500000 1.05709057E+12 2.28995203E+11 1.50455239E+11	-104.750000 28.7500000 9.97029315E+11 2.19079262E+11 1.56099123E+10	-104.750000 28.7500000 8.06484181E+11 3.40411384E+11 -6.82426040E+10	-104.750000 28.7500000 5.65228667E+11 4.17401373E+11 -1.50820356E+11	-104.750000 28.7500000 7.22748572E+11 4.59368071E+11 -2.28851368E+11	-104.750000 28.7500000 5.36983798E+11 4.14666883E+11 -1.43825306E+11	-104.750000 28.7500000 6.06521852E+11 5.42635426E+11 -2.12530708E+11	-104.750000 28.7500000 6.90295407E+11 5.77500938E+11 -2.56802701E+11	-104.750000 28.7500000 5.49605802E+11 5.93844371E+11 -1.91082856E+11	-104.750000 28.7500000 5.03112958E+11 6.21473628E+11 -9.69442017E+10	-104.750000 28.7500000 3.94328670E+11 6.34978501E+11 663884480.	-104.750000 28.7500000 6.27937812E+10 6.80573010E+11 4.18610184E+11	-104.750000 28.7500000 8.01322435E+10 7.20226812E+11 3.91031259E+11	-104.750000 28.7500000 7.63334820E+10 7.89791834E+11 3.29335996E+11	-104.750000 28.7500000 8.24005755E+10 1.00746651E+12 4.18221392E+11	-104.750000 28.7500000 8.83150520E+10 9.97435769E+11 3.78591478E+11	-104.750000 28.7500000 1.25115253E+11 1.02589045E+12 4.01845420E+11	-104.750000 28.7500000 9.60915210E+10 8.61033464E+11 3.58427722E+11	-104.750000 28.7500000 1.11284208E+11 8.40117518E+11 2.95014629E+11
-104.250000 28.7500000 -1.25473481E+11 6.20166775E+11 5.20571585E+11	-104.250000 28.7500000 -1.50817505E+11 6.95706714E+11 5.50956564E+11	-104.250000 28.7500000 -1.05973268E+11 6.66908230E+11 4.32520757E+11	-104.250000 28.7500000 -9.49838807E+10 7.25304476E+11 3.96676792E+11	-104.250000 28.7500000 -6.79597056E+10 7.74754730E+11 2.66643341E+11	-104.250000 28.7500000 4.32539699E+09 9.45796415E+11 1.67553454E+10	-104.250000 28.7500000 1.78254692E+11 8.91879424E+11 -4.82762686E+11	-104.250000 28.7500000 3.19707218E+11 3.83907824E+11 -2.38815740E+11	-104.250000 28.7500000 3.74267445E+11 2.54305763E+11 -1.60427753E+11	-104.250000 28.7500000 4.35551699E+11 1.57545218E+11 -1.83931830E+11	-104.250000 28.7500000 5.58884651E+11 7.77214280E+10 -2.45843689E+11	-104.250000 28.7500000 7.85100898E+11 1.33014479E+11 -7.69864745E+10	-104.250000 28.7500000 7.02273094E+11 1.17694833E+11 -2.72150917E+10	-104.250000 28.7500000 6.78231998E+11 1.14810175E+11 6.01117286E+09	-104.250000 28.7500000 5.90781612E+11 6.40582779E+10 1.80305075E+09	-104.250000 28.7500000 6.72212124E+11 1.13427562E+11 1.93169080E+10	-104.250000 28.7500000 7.32791243E+11 9.38591683E+10 -1.20140483E+10	-104.250000 28.7500000 5.29592549E+11 1.21644343E+11 -1.36951521E+10	-104.250000 28.7500000 6.31683285E+11 1.52701305E+11 -2.46584484E+10	-104.250000 28.7500000 6.49727771E+11 1.50170272E+11 1.23626291E+10	-104.250000 28.7500000 6.67609596E+11 1.40967952E+11 3.28990495E+10	-104.250000 28.7500000 6.79866728E+11 1.36240718E+11 6.18846167E+10	-104.250000 28.7500000 7.01478470E+11 1.37199755E+11 8.05715640E+10	-104.250000 28.7500000 1.04290183E+12 9.05209938E+10 3.88036936E+10	-104.250000 28.7500000 8.24352113E+11 1.78044469E+11 3.38467758E+10	-104.250000 28.7500000 9.62386002E+11 3.09070823E+11 -2.53973402E+10	-104.250000 28.7500000 6.86859878E+11 3.50786388E+11 -1.52051565E+11	-104.250000 28.7500000 7.60169234E+11 3.94478060E+11 -6.86914109E+10	-104.250000 28.7500000 7.17850149E+11 2.61725323E+11 -6.83507384E+10	-104.250000 28.7500000 6.90900238E+11 1.51206707E+11 -3.56957645E+09	-104.250000 28.7500000 7.78151789E+11 2.17082085E+11 -2.66768650E+10	-104.250000 28.7500000 7.33052666E+11 1.97390434E+11 -1.73475512E+10	-104.250000 28.7500000 5.63438420E+11 2.13490041E+11 -6.27956531E+09	-104.250000 28.7500000 4.16900809E+11 2.90098282E+11 6.56985088E+09	-104.250000 28.7500000 2.76872331E+11 3.44494768E+11 5.03146035E+09	-104.250000 28.7500000 3.40582597E+11 3.66175486E+11 -1.03827907E+10	-104.250000 28.7500000 2.93644861E+11 3.53564688E+11 1.36069263E+10	-104.250000 28.7500000 3.11413408E+11 4.57685926E+11 -3.37174098E+10	-104.250000 28.7500000 3.42429729E+11 4.83581329E+11 -2.21024133E+10	-104.250000 28.7500000 2.69447725E+11 5.16088955E+11 1.12913388E+10	-104.250000 28.7500000 2.14386262E+11 4.60707037E+11 8.96132137E+10	-104.250000 28.7500000 1.62240512E+11 4.16226214E+11 1.36507752E+11	-104.250000 28.7500000 5.46421760E+10 5.12462914E+11 3.52170246E+11	-104.250000 28.7500000 5.37173484E+10 5.65303050E+11 3.33888881E+11	-104.250000 28.7500000 5.19647601E+10 7.70490106E+11 3.99162343E+11	-104.250000 28.7500000 9.52405279E+10 7.75271219E+11 4.11307475E+11	-104.250000 28.7500000 8.54405612E+10 6.92281999E+11 3.92445428E+11	-104.250000 28.7500000 9.91437783E+10 1.01684104E+12 5.55945886E+11	-104.250000 28.7500000 1.22069279E+11 8.15308931E+11 5.58101103E+11	-104.250000 28.7500000 1.28917643E+11 8.31562121E+11 5.15516924E+11
-103.750000 28.7500000 -1.35525278E+11 7.12928985E+11 4.67683443E+11	-103.750000 28.7500000 -1.49481275E+11 8.07509754E+11 5.00023263E+11	-103.750000 28.7500000 -1.30838774E+11 7.78625352E+11 3.96139594E+11	-103.750000 28.7500000 -1.13300586E+11 8.78324548E+11 3.98494401E+11	-103.750000 28.7500000 -1.24462965E+11 9.32047028E+11 2.81894158E+11	-103.750000 28.7500000 -7.19562342E+10 9.42301774E+11 7.84207135E+10	-103.750000 28.7500000 -1.74122291E+10 9.27972065E+11 -2.16297193E+11	-103.750000 28.7500000 6.14203105E+10 6.43796632E+11 -1.39101569E+11	-103.750000 28.7500000 1.10700986E+11 4.94398964E+11 -1.08723118E+11	-103.750000 28.7500000 8.03218801E+10 4.00656269E+11 -1.22985193E+11	-103.750000 28.7500000 1.60090210E+11 4.02280874E+11 -1.89885121E+11	-103.750000 28.7500000 3.81306765E+11 2.11428786E+11 -1.33829378E+11	-103.750000 28.7500000 3.67870935E+11 1.46052317E+11 -9.28564756E+10	-103.750000 28.7500000 3.90808830E+11 1.14735047E+11 -6.96572641E+10	-103.750000 28.7500000 3.99163982E+11 6.99644805E+10 -6.56367616E+10	-103.750000 28.7500000 3.90743130E+11 1.02459711E+11 -4.76434760E+10	-103.750000 28.7500000 4.25336963E+11 1.01137949E+11 -5.52416788E+10	-103.750000 28.7500000 3.49753704E+11 1.25033431E+11 -3.54319196E+10	-103.750000 28.7500000 3.53417986E+11 1.39733828E+11 -3.24200550E+10	-103.750000 28.7500000 3.61245311E+11 1.37015280E+11 -2.63344742E+10	-103.750000 28.7500000 3.78969588E+11 1.31008283E+11 -2.80119439E+10	-103.750000 28.7500000 3.95770102E+11 1.29336500E+11 -2.34019738E+10	-103.750000 28.7500000 4.15909642E+11 1.35001768E+11 -2.72727306E+10	-103.750000 28.7500000 6.25981981E+11 1.32177994E+11 -9.70775675E+10	-103.750000 28.7500000 5.88377752E+11 2.02999038E+11 -5.89630751E+10	-103.750000 28.7500000 5.83066255E+11 2.32004305E+11 -7.85764270E+10	-103.750000 28.7500000 4.25633546E+11 3.10615441E+11 -7.79819991E+10	-103.750000 28.7500000 4.71591059E+11 3.70350686E+11 -6.33863373E+10	-103.750000 28.7500000 3.45619988E+11 2.81826984E+11 -5.37366897E+10	-103.750000 28.7500000 4.52929094E+11 2.81967264E+11 -7.02517330E+10	-103.750000 28.7500000 4.20794565E+11 3.27972258E+11 -6.76107633E+10	-103.750000 28.7500000 2.86203249E+11 2.27029844E+11 -3.97522412E+10	-103.750000 28.7500000 3.68216867E+11 2.45404598E+11 -1.76196116E+10	-103.750000 28.7500000 2.93276451E+11 2.22414078E+11 2.36977828E+10	-103.750000 28.7500000 1.93884602E+11 2.10353258E+11 4.16311378E+10	-103.750000 28.7500000 1.76744317E+11 1.63824746E+11 3.79772641E+10	-103.750000 28.7500000 1.93132528E+11 2.48830542E+11 6.18772480E+10	-103.750000 28.7500000 1.75043183E+11 2.34381574E+11 4.17983365E+10	-103.750000 28.7500000 2.22882775E+11 3.07901235E+11 6.94987407E+10	-103.750000 28.7500000 1.76968679E+11 3.37859674E+11 9.96728340E+10	-103.750000 28.7500000 1.28925999E+11 3.44596447E+11 1.56276441E+11	-103.750000 28.7500000 8.76260229E+10 3.63127570E+11 1.92283083E+11	-103.750000 28.7500000 2.25031905E+10 3.37216045E+11 2.72211050E+11	-103.750000 28.7500000 2.04826714E+09 3.57611078E+11 2.44347601E+11	-103.750000 28.7500000 8.17516595E+09 4.72020910E+11 3.00245844E+11	-103.750000 28.7500000 1.14722611E+10 7.24193772E+11 4.16809779E+11	-103.750000 28.7500000 8.17790894E+10 6.94464938E+11 4.68022788E+11	-103.750000 28.7500000 5.54725786E+10 8.80106209E+11 5.85995649E+11	-103.750000 28.7500000 1.49279343E+11 8.16719921E+11 6.70955733E+11	-103.750000 28.7500000 1.71130126E+11 8.44470223E+11 6.35884405E+11
-103.250000 28.7500000 -1.77544495E+11 8.40749744E+11 4.54358106E+11	-103.250000 28.7500000 -1.77604100E+11 9.48219150E+11 5.04124572E+11	-103.250000 28.7500000 -1.53305432E+11 8.80328311E+11 3.94204185E+11	-103.250000 28.7500000 -1.41865648E+11 1.02960680E+12 4.17732952E+11	-103.250000 28.7500000 -7.89856666E+10 9.75362654E+11 3.18357340E+11	-103.250000 28.7500000 7.41565491E+09 9.56677554E+11 8.23498342E+10	-103.250000 28.7500000 1.12849707E+11 5.69534448E+11 -1.33907587E+11	-103.250000 28.7500000 7.68129761E+10 4.03527107E+11 -9.50099231E+10	-103.250000 28.7500000 8.90061292E+10 4.58091233E+11 -8.93066281E+10	-103.250000 28.7500000 1.00588167E+11 3.42215950E+11 -8.80123331E+10	-103.250000 28.7500000 7.87411272E+10 2.63054180E+11 -9.57274112E+10	-103.250000 28.7500000 2.35705663E+11 1.93436631E+11 -1.65374001E+11	-103.250000 28.7500000 2.14322315E+11 1.24349334E+11 -1.44098329E+11	-103.250000 28.7500000 2.10879578E+11 8.82189435E+10 -1.30136211E+11	-103.250000 28.7500000 1.96051255E+11 7.17609861E+10 -1.25303996E+11	-103.250000 28.7500000 1.97212865E+11 8.05809848E+10 -1.03471907E+11	-103.250000 28.7500000 2.10330534E+11 9.56630876E+10 -9.70083041E+10	-103.250000 28.7500000 2.10877219E+11 1.59919309E+11 -8.44984730E+10	-103.250000 28.7500000 1.97780488E+11 1.45872077E+11 -6.20721152E+10	-103.250000 28.7500000 2.13767307E+11 1.37498395E+11 -7.80439060E+10	-103.250000 28.7500000 2.33872048E+11 1.21805275E+11 -8.97521172E+10	-103.250000 28.7500000 2.56014500E+11 1.07447697E+11 -9.59500943E+10	-103.250000 28.7500000 2.77680325E+11 1.06420134E+11 -1.06382868E+11	-103.250000 28.7500000 3.50645322E+11 1.05388786E+11 -1.59250416E+11	-103.250000 28.7500000 3.30880614E+11 1.24033286E+11 -1.22337444E+11	-103.250000 28.7500000 3.82500340E+11 2.13279506E+11 -1.46918900E+11	-103.250000 28.7500000 1.75700951E+11 2.73489822E+11 -8.91300086E+10	-103.250000 28.7500000 1.77332601E+11 2.78667919E+11 -7.31240530E+10	-103.250000 28.7500000 2.81498714E+11 2.57696563E+11 -8.36173742E+10	-103.250000 28.7500000 2.17819546E+11 2.01519219E+11 -6.64978760E+10	-103.250000 28.7500000 2.13336670E+11 2.11597476E+11 -6.57057096E+10	-103.250000 28.7500000 2.07605285E+11 2.30708347E+11 -5.01439734E+10	-103.250000 28.7500000 1.60761332E+11 1.89701030E+11 -3.73332009E+10	-103.250000 28.7500000 8.80375398E+10 1.75584018E+11 -1.44908503E+10	-103.250000 28.7500000 1.67063409E+10 1.53574719E+11 -1.21642803E+10	-103.250000 28.7500000 1.84772628E+10 1.48592935E+11 -4.64642611E+09	-103.250000 28.7500000 6.22776166E+09 2.23054594E+11 7.90845798E+09	-103.250000 28.7500000 1.69304259E+10 2.04364218E+11 4.06100746E+10	-103.250000 28.7500000 691242880. 2.17791087E+11 4.52066263E+10	-103.250000 28.7500000 -1.82637384E+10 2.26886107E+11 6.79528079E+10	-103.250000 28.7500000 -3.87534520E+10 2.36876169E+11 1.11882027E+11	-103.250000 28.7500000 -5.57832028E+10 2.49854263E+11 1.38768974E+11	-103.250000 28.7500000 -9.06517873E+10 2.34870538E+11 1.80387856E+11	-103.250000 28.7500000 -9.32643308E+10 3.49242229E+11 2.37632307E+11	-103.250000 28.7500000 -8.96227901E+10 4.88637694E+11 3.02438613E+11	-103.250000 28.7500000 -1.17658386E+11 7.09070160E+11 4.06978920E+11	-103.250000 28.7500000 -1.13230062E+11 7.78206839E+11 4.42409255E+11	-103.250000 28.7500000 -1.08964839E+11 8.94187340E+11 5.91051358E+11	-103.250000 28.7500000 -1.15986997E+11 9.66070895E+11 6.49354740E+11	-103.250000 28.7500000 -1.00410728E+11 1.01801814E+12 6.21176422E+11
-102.750000 28.7500000 3.32077040E+11 7.66583964E+11 3.44856166E+11	-102.750000 28.7500000 3.98468252E+11 8.62924177E+11 3.79988378E+11	-102.750000 28.7500000 3.20190644E+11 8.14243709E+11 2.64129954E+11	-102.750000 28.7500000 3.34630584E+11 9.77598349E+11 2.36640944E+11	-102.750000 28.7500000 3.27303070E+11 9.34167708E+11 1.17909201E+11	-102.750000 28.7500000 1.86912408E+11 7.89628322E+11 -1.40680937E+11	-102.750000 28.7500000 1.16901294E+10 5.21771909E+11 -3.15807367E+11	-102.750000 28.7500000 2.77063721E+10 5.49461492E+11 -3.37704354E+11	-102.750000 28.7500000 9.20988672E+09 4.77690757E+11 -2.66403152E+11	-102.750000 28.7500000 1.36604339E+09 4.36172554E+11 -3.47219165E+11	-102.750000 28.7500000 5.54392218E+09 3.81562978E+11 -2.84897083E+11	-102.750000 28.7500000 8.74340434E+10 2.79644602E+11 -3.29435480E+11	-102.750000 28.7500000 1.21509208E+11 2.26755838E+11 -3.23064889E+11	-102.750000 28.7500000 1.31626549E+11 1.89801366E+11 -2.92907680E+11	-102.750000 28.7500000 1.31423855E+11 1.57589766E+11 -2.63131087E+11	-102.750000 28.7500000 1.35722967E+11 1.49577990E+11 -2.40882532E+11	-102.750000 28.7500000 1.26869234E+11 2.07664611E+11 -2.21536616E+11	-102.750000 28.7500000 1.09103055E+11 2.34421092E+11 -1.98778749E+11	-102.750000 28.7500000 1.08877849E+11 2.44948402E+11 -1.74575567E+11	-102.750000 28.7500000 1.20237449E+11 2.22576771E+11 -2.02596385E+11	-102.750000 28.7500000 1.32610613E+11 2.01707454E+11 -2.28505043E+11	-102.750000 28.7500000 1.45608081E+11 1.68489402E+11 -2.54549836E+11	-102.750000 28.7500000 1.51599153E+11 1.56901917E+11 -2.79258694E+11	-102.750000 28.7500000 1.91436210E+11 1.73747225E+11 -3.25877760E+11	-102.750000 28.7500000 1.69924477E+11 1.91451644E+11 -2.89513112E+11	-102.750000 28.7500000 1.38466836E+11 2.12024148E+11 -2.32295907E+11	-102.750000 28.7500000 6.70138778E+10 2.88697450E+11 -1.11556289E+11	-102.750000 28.7500000 8.30771364E+10 3.26622249E+11 -1.62412003E+11	-102.750000 28.7500000 8.61850993E+10 2.61459476E+11 -2.15748477E+11	-102.750000 28.7500000 1.03893164E+11 3.41744845E+11 -2.92587143E+11	-102.750000 28.7500000 1.02977036E+11 3.46979041E+11 -2.92471144E+11	-102.750000 28.7500000 6.16284488E+10 2.87303762E+11 -2.14920987E+11	-102.750000 28.7500000 4.81918853E+10 3.11178789E+11 -2.01731539E+11	-102.750000 28.7500000 2.01592095E+10 2.72479486E+11 -1.29288028E+11	-102.750000 28.7500000 1.26668147E+09 1.69919840E+11 -4.85818409E+10	-102.750000 28.7500000 -1.26550131E+09 1.79327123E+11 -4.11116012E+10	-102.750000 28.7500000 -1.35468780E+10 2.50933625E+11 -4.17459405E+10	-102.750000 28.7500000 -2.38369423E+10 1.93120436E+11 898771136.	-102.750000 28.7500000 -2.24322028E+10 1.98277022E+11 3.47243469E+09	-102.750000 28.7500000 -2.79779717E+10 1.98604554E+11 1.57040077E+10	-102.750000 28.7500000 -4.48620257E+10 2.10217746E+11 3.60818647E+10	-102.750000 28.7500000 -4.62546780E+10 2.25028260E+11 5.88321628E+10	-102.750000 28.7500000 -8.17233347E+10 2.75142214E+11 8.83718472E+10	-102.750000 28.7500000 -7.43863091E+10 3.26208717E+11 1.06081583E+11	-102.750000 28.7500000 -9.05260564E+10 4.52017488E+11 1.43028290E+11	-102.750000 28.7500000 -1.11769764E+11 6.32174543E+11 2.21276422E+11	-102.750000 28.7500000 -1.56191998E+11 8.84614038E+11 3.49673783E+11	-102.750000 28.7500000 -1.24007588E+11 7.71140747E+11 3.79773649E+11	-102.750000 28.7500000 -1.23398316E+11 8.25963446E+11 4.43117208E+11	-102.750000 28.7500000 -7.57772288E+10 9.08204966E+11 4.84126982E+11
-102.250000 28.7500000 3.73962244E+11 3.06834801E+11 -4.86505185E+10	-102.250000 28.7500000 4.07886201E+11 4.03753796E+11 -4.85993185E+10	-102.250000 28.7500000 3.17203808E+11 4.42962641E+11 -7.35958958E+10	-102.250000 28.7500000 2.70090191E+11 6.39706923E+11 -1.03430955E+11	-102.250000 28.7500000 1.74693548E+11 8.41493447E+11 -9.96784538E+10	-102.250000 28.7500000 -7.81872497E+10 1.04810532E+12 -1.20557363E+11	-102.250000 28.7500000 -2.66602119E+11 1.04486751E+12 -1.16236845E+11	-102.250000 28.7500000 -2.99711955E+11 1.07695473E+12 -1.21195266E+11	-102.250000 28.7500000 -2.17395577E+11 8.48901046E+11 -1.25307380E+11	-102.250000 28.7500000 -2.21837853E+11 6.55039332E+11 -8.37952635E+10	-102.250000 28.7500000 -2.08900162E+11 7.08000809E+11 -1.26484570E+11	-102.250000 28.7500000 -1.22895393E+11 5.41904339E+11 -1.56580741E+11	-102.250000 28.7500000 -9.06482565E+10 6.03005059E+11 -2.40808215E+11	-102.250000 28.7500000 -4.35460055E+10 4.97274487E+11 -2.36435554E+11	-102.250000 28.7500000 -2.95331507E+09 3.94697343E+11 -2.21593338E+11	-102.250000 28.7500000 -3.01717279E+10 3.70500502E+11 -1.87238187E+11	-102.250000 28.7500000 -1.70501304E+10 4.04908343E+11 -2.05528236E+11	-102.250000 28.7500000 -2.36088279E+10 3.88456710E+11 -1.93981923E+11	-102.250000 28.7500000 -2.73068892E+10 3.91997063E+11 -1.85921290E+11	-102.250000 28.7500000 -1.27269315E+10 3.78670973E+11 -2.05122814E+11	-102.250000 28.7500000 -1.38768269E+09 3.69148985E+11 -2.24691454E+11	-102.250000 28.7500000 6.69554483E+09 3.61728868E+11 -2.35946885E+11	-102.250000 28.7500000 2.17734840E+10 3.51660507E+11 -2.57457881E+11	-102.250000 28.7500000 4.88990147E+10 3.63752817E+11 -2.86396711E+11	-102.250000 28.7500000 3.34566031E+10 3.42988947E+11 -2.74344395E+11	-102.250000 28.7500000 6.98075382E+10 2.97553035E+11 -2.54514627E+11	-102.250000 28.7500000 1.05868263E+11 1.23530453E+11 -1.53424953E+11	-102.250000 28.7500000 2.24404767E+10 2.87195070E+11 -1.65110301E+11	-102.250000 28.7500000 -6.87187763E+10 3.75556276E+11 -1.44039510E+11	-102.250000 28.7500000 -1.08998779E+11 5.39295646E+11 -1.94580005E+11	-102.250000 28.7500000 -1.10237811E+11 5.40389900E+11 -1.94606629E+11	-102.250000 28.7500000 -1.16429586E+11 5.60634135E+11 -2.00765817E+11	-102.250000 28.7500000 -8.20745339E+10 4.38529720E+11 -1.63281158E+11	-102.250000 28.7500000 -2.85288837E+10 3.01254410E+11 -1.37014075E+11	-102.250000 28.7500000 3.35878840E+10 9.65485363E+10 -8.85932605E+10	-102.250000 28.7500000 2.89306051E+10 9.84875254E+10 -8.49918771E+10	-102.250000 28.7500000 2.27209175E+10 9.94831073E+10 -8.02918646E+10	-102.250000 28.7500000 1.02969491E+09 1.13626997E+11 -7.75482491E+10	-102.250000 28.7500000 -548807488. 1.08306842E+11 -7.16528845E+10	-102.250000 28.7500000 -5.49366118E+09 1.02804972E+11 -6.40442327E+10	-102.250000 28.7500000 -8.58705254E+09 1.03823614E+11 -6.05427876E+10	-102.250000 28.7500000 -2.09998582E+10 1.09127131E+11 -5.51215391E+10	-102.250000 28.7500000 -3.39913769E+10 1.10329807E+11 -4.78175027E+10	-102.250000 28.7500000 -3.71797156E+10 1.81337702E+11 -5.02144942E+10	-102.250000 28.7500000 -5.17337948E+10 2.85132653E+11 -3.80041585E+10	-102.250000 28.7500000 -8.81023877E+10 4.65915511E+11 -1.61547889E+10	-102.250000 28.7500000 -1.15969647E+11 5.27885107E+11 3.07588403E+10	-102.250000 28.7500000 -1.75500001E+11 7.86114544E+11 1.17506908E+11	-102.250000 28.7500000 -2.12725203E+11 9.13174692E+11 1.59260819E+11	-102.250000 28.7500000 -3.05427120E+11 1.00963274E+12 1.99608943E+11
-125.750000 29.2500000 -1.50435555E+12 1.01643675E+12 -1.30992557E+12	-125.750000 29.2500000 -1.37729029E+12 9.74094402E+11 -1.10519884E+12	-125.750000 29.2500000 -1.33744152E+12 9.78869354E+11 -9.33963891E+11	-125.750000 29.2500000 -1.34737638E+12 1.03130661E+12 -7.07209527E+11	-125.750000 29.2500000 -1.35779464E+12 9.73084754E+11 -6.15379304E+11	-125.750000 29.2500000 -1.28953942E+12 1.05822355E+12 -3.32191990E+11	-125.750000 29.2500000 -1.31644103E+12 1.03889181E+12 -1.86608042E+11	-125.750000 29.2500000 -1.68297287E+12 1.00985537E+12 1.63181904E+11	-125.750000 29.2500000 -1.32945779E+12 5.93352524E+11 2.21872439E+11	-125.750000 29.2500000 -1.62747620E+12 5.54591453E+11 3.20837681E+11	-125.750000 29.2500000 -1.25058784E+12 3.13130680E+11 2.74254381E+11	-125.750000 29.2500000 -1.20744745E+12 2.23077286E+11 2.39244493E+11	-125.750000 29.2500000 -1.67927507E+12 3.40003422E+11 2.53257286E+11	-125.750000 29.2500000 -1.40504465E+12 2.84076835E+11 2.08451666E+11	-125.750000 29.2500000 -1.29294834E+12 2.66674930E+11 7.38166374E+10	-125.750000 29.2500000 -1.31251975E+12 2.80117281E+11 9.87104297E+10	-125.750000 29.2500000 -1.48275567E+12 3.05379967E+11 8.98719007E+10	-125.750000 29.2500000 -1.35703835E+12 3.09994160E+11 2.83763958E+10	-125.750000 29.2500000 -1.35121522E+12 3.63152540E+11 -5.58089421E+10	-125.750000 29.2500000 -1.58090736E+12 4.49527185E+11 -1.79488604E+11	-125.750000 29.2500000 -1.62184443E+12 4.78377574E+11 -3.34834106E+11	-125.750000 29.2500000 -1.57200050E+12 4.75890909E+11 -4.71433511E+11	-125.750000 29.2500000 -1.54425714E+12 4.73799459E+11 -6.10417246E+11	-125.750000 29.2500000 -1.59556515E+12 4.81044759E+11 -6.36671230E+11	-125.750000 29.2500000 -1.79733922E+12 6.49223864E+11 -7.88711080E+11	-125.750000 29.2500000 -1.79761722E+12 6.12439622E+11 -8.50484920E+11	-125.750000 29.2500000 -1.83043817E+12 6.34502316E+11 -8.63554306E+11	-125.750000 29.2500000 -1.64071250E+12 6.00619483E+11 -9.42862565E+11	-125.750000 29.2500000 -1.37031608E+12 5.12740065E+11 -9.38110222E+11	-125.750000 29.2500000 -1.36899618E+12 6.13699289E+11 -1.08210763E+12	-125.750000 29.2500000 -1.38139310E+12 6.09018970E+11 -1.09641885E+12	-125.750000 29.2500000 -1.37401939E+12 4.85475123E+11 -1.23477085E+12	-125.750000 29.2500000 -1.21257866E+12 4.14624121E+11 -1.34734715E+12	-125.750000 29.2500000 -9.33761384E+11 1.59217172E+11 -1.52668380E+12	-125.750000 29.2500000 -9.09704888E+10 -2.60385489E+11 -1.17698016E+12	-125.750000 29.2500000 -5.40298650E+10 -3.36244474E+11 -1.30768044E+12	-125.750000 29.2500000 2.65224634E+11 -3.11574626E+11 -9.39988746E+11	-125.750000 29.2500000 2.91329081E+11 -4.15661982E+11 -9.22324435E+11	-125.750000 29.2500000 8.03777823E+10 -1.89893526E+11 -2.83832386E+11	-125.750000 29.2500000 1.31530578E+10 -8.68261069E+10 -8.13092291E+10	-125.750000 29.2500000 -8.53123564E+10 -1.07597783E+11 -6.53072425E+10	-125.750000 29.2500000 -6.41334518E+10 -6.39094907E+10 8.56380826E+09	-125.750000 29.2500000 -1.28856914E+10 -5.02300180E+10 1.66251233E+11	-125.750000 29.2500000 -3.44565555E+10 -4.60714557E+10 1.72009800E+11	-125.750000 29.2500000 -3.87435315E+10 -4.53340570E+10 1.98633292E+11	-125.750000 29.2500000 -8.51976520E+10 -4.08780964E+10 2.09190814E+11	-125.750000 29.2500000 -1.23378655E+11 -4.69123523E+10 2.29881332E+11	-125.750000 29.2500000 -2.16286839E+11 -7.00240036E+10 3.24006969E+11	-125.750000 29.2500000 -2.92962042E+11 -1.04057135E+11 4.93649789E+11	-125.750000 29.2500000 -3.69882071E+11 -1.08066234E+11 5.50165938E+11
-125.250000 29.2500000 -9.97120541E+11 7.29608356E+11 -1.35948232E+12	-125.250000 29.2500000 -1.10018062E+12 6.86790476E+11 -1.26912181E+12	-125.250000 29.2500000 -1.07538219E+12 6.78236848E+11 -1.10414227E+12	-125.250000 29.2500000 -1.06866626E+12 7.47071668E+11 -9.50618227E+11	-125.250000 29.2500000 -1.46310313E+12 9.10256112E+11 -1.09861798E+12	-125.250000 29.2500000 -1.03239523E+12 6.80839021E+11 -5.72724281E+11	-125.250000 29.2500000 -1.36550272E+12 7.82774698E+11 -5.90398226E+11	-125.250000 29.2500000 -1.24639379E+12 6.51634868E+11 9.54025329E+10	-125.250000 29.2500000 -1.58174478E+12 5.03399481E+11 3.00791038E+11	-125.250000 29.2500000 -1.22336628E+12 2.30356435E+11 3.52701710E+11	-125.250000 29.2500000 -1.17542316E+12 1.52373756E+11 3.48973367E+11	-125.250000 29.2500000 -1.41486208E+12 1.09412041E+11 3.58056100E+11	-125.250000 29.2500000 -1.23421681E+12 9.83283139E+10 2.73422090E+11	-125.250000 29.2500000 -1.23364232E+12 1.24035908E+11 2.48434164E+11	-125.250000 29.2500000 -1.59294738E+12 1.53563431E+11 2.10919997E+11	-125.250000 29.2500000 -1.35372236E+12 1.63964584E+11 1.43980790E+11	-125.250000 29.2500000 -1.22999053E+12 1.57248946E+11 1.33966217E+11	-125.250000 29.2500000 -1.19755191E+12 1.27894610E+11 9.12010936E+10	-125.250000 29.2500000 -1.41740225E+12 2.15874781E+11 -5.21380506E+09	-125.250000 29.2500000 -1.40320558E+12 2.35659821E+11 -1.23809415E+11	-125.250000 29.2500000 -1.54430459E+12 2.24620888E+11 -2.54312645E+11	-125.250000 29.2500000 -1.48781335E+12 2.50979893E+11 -4.37645115E+11	-125.250000 29.2500000 -1.38131250E+12 1.77976525E+11 -5.89398802E+11	-125.250000 29.2500000 -1.41934199E+12 1.99480967E+11 -6.09893941E+11	-125.250000 29.2500000 -1.47104793E+12 1.98518456E+11 -6.30220259E+11	-125.250000 29.2500000 -1.41166851E+12 2.08143827E+11 -6.29897626E+11	-125.250000 29.2500000 -1.11764478E+12 1.78418713E+11 -5.95643597E+11	-125.250000 29.2500000 -1.38928679E+12 2.65023144E+11 -9.53216008E+11	-125.250000 29.2500000 -1.15394531E+12 1.96895965E+11 -9.46207392E+11	-125.250000 29.2500000 -1.16134157E+12 3.05473749E+11 -1.09479284E+12	-125.250000 29.2500000 -1.16115020E+12 2.87181832E+11 -1.10860029E+12	-125.250000 29.2500000 -1.09428729E+12 1.01165081E+11 -1.24521808E+12	-125.250000 29.2500000 -9.71417584E+11 4.74215629E+10 -1.32107429E+12	-125.250000 29.2500000 -6.42685141E+11 -2.30915293E+11 -1.39758587E+12	-125.250000 29.2500000 5.95184148E+10 -6.90218467E+11 -1.28662150E+12	-125.250000 29.2500000 8.48867410E+10 -6.19511808E+11 -1.01333946E+12	-125.250000 29.2500000 4.11535376E+11 -5.57143097E+11 -6.61469921E+11	-125.250000 29.2500000 4.51419046E+11 -7.00434022E+11 -6.28216234E+11	-125.250000 29.2500000 2.35832214E+11 -3.49073375E+11 -1.20326570E+11	-125.250000 29.2500000 1.71133633E+11 -2.34060677E+11 260466928.	-125.250000 29.2500000 1.23894432E+11 -2.26234581E+11 2.11229348E+10	-125.250000 29.2500000 9.92238961E+10 -1.68362951E+11 8.67296215E+10	-125.250000 29.2500000 7.42505021E+10 -4.68959027E+10 1.93967079E+11	-125.250000 29.2500000 3.81016883E+10 -4.45739909E+10 1.95674620E+11	-125.250000 29.2500000 2.18141225E+10 -4.67678126E+10 2.24790708E+11	-125.250000 29.2500000 -2.56506614E+10 -5.29939497E+10 2.22500864E+11	-125.250000 29.2500000 -5.71654103E+10 -5.95978527E+10 2.29050565E+11	-125.250000 29.2500000 -1.17645451E+11 -1.11572230E+11 2.83345486E+11	-125.250000 29.2500000 -2.13427175E+11 -1.42238581E+11 4.17917501E+11	-125.250000 29.2500000 -2.61154750E+11 -1.74248378E+11 4.41748226E+11
-124.750000 29.2500000 -9.45824727E+11 5.32941013E+11 -1.12173017E+12	-124.750000 29.2500000 -9.26990598E+11 5.10805311E+11 -1.02085132E+12	-124.750000 29.2500000 -1.22252165E+12 6.89505763E+11 -1.29449879E+12	-124.750000 29.2500000 -1.13893927E+12 6.24373989E+11 -1.20189197E+12	-124.750000 29.2500000 -1.12138571E+12 5.60311960E+11 -1.05339670E+12	-124.750000 29.2500000 -1.04094944E+12 5.31347538E+11 -8.86240641E+11	-124.750000 29.2500000 -1.00370055E+12 3.59666123E+11 -7.42650806E+11	-124.750000 29.2500000 -1.50597835E+12 5.06058310E+11 1.01318509E+11	-124.750000 29.2500000 -1.53865617E+12 2.56313950E+11 4.40941478E+11	-124.750000 29.2500000 -1.57169864E+12 1.41404094E+11 5.43357403E+11	-124.750000 29.2500000 -1.50031657E+12 -3.39552276E+10 5.81651202E+11	-124.750000 29.2500000 -1.35619504E+12 -9.23935457E+10 4.48746455E+11	-124.750000 29.2500000 -1.17162207E+12 -1.81032980E+10 3.87440443E+11	-124.750000 29.2500000 -1.16595281E+12 -6.58398413E+09 2.82887848E+11	-124.750000 29.2500000 -1.44340038E+12 1.22005268E+10 3.55717644E+11	-124.750000 29.2500000 -1.25055179E+12 5.59649751E+10 2.74818499E+11	-124.750000 29.2500000 -1.02162458E+12 -1.41214157E+09 2.02592567E+11	-124.750000 29.2500000 -1.49511196E+12 8.61236122E+09 1.92094355E+11	-124.750000 29.2500000 -1.33055670E+12 8.37283594E+10 9.18817505E+10	-124.750000 29.2500000 -1.34178197E+12 2.57749340E+10 -4.58998907E+10	-124.750000 29.2500000 -1.36782270E+12 694384640. -1.44718168E+11	-124.750000 29.2500000 -1.41365884E+12 -9.52520602E+09 -2.49640190E+11	-124.750000 29.2500000 -1.21332708E+12 -9.57929964E+10 -4.47880004E+11	-124.750000 29.2500000 -1.22289193E+12 -1.00801192E+11 -4.62749237E+11	-124.750000 29.2500000 -1.25972985E+12 -1.58236918E+11 -5.74387454E+11	-124.750000 29.2500000 -1.23011321E+12 -1.66780748E+11 -5.70102055E+11	-124.750000 29.2500000 -1.30274676E+12 -1.58754701E+11 -6.53214745E+11	-124.750000 29.2500000 -1.16701659E+12 -1.14654880E+11 -7.75897547E+11	-124.750000 29.2500000 -1.00388458E+12 -1.32202283E+11 -9.24972220E+11	-124.750000 29.2500000 -1.34363795E+12 -5.07179827E+10 -1.26117334E+12	-124.750000 29.2500000 -1.34454365E+12 -7.56613366E+10 -1.27085366E+12	-124.750000 29.2500000 -8.86754509E+11 -2.67659887E+11 -1.22024139E+12	-124.750000 29.2500000 -7.87419824E+11 -3.22342945E+11 -1.28501586E+12	-124.750000 29.2500000 -4.86277153E+11 -5.92772596E+11 -1.29800313E+12	-124.750000 29.2500000 1.40474778E+11 -9.25712646E+11 -1.13350135E+12	-124.750000 29.2500000 1.66183666E+11 -8.75149328E+11 -8.88312824E+11	-124.750000 29.2500000 5.23625529E+11 -9.86012058E+11 -5.92626582E+11	-124.750000 29.2500000 5.15720675E+11 -9.05220719E+11 -3.81439148E+11	-124.750000 29.2500000 3.81955310E+11 -5.69683542E+11 3.49559808E+10	-124.750000 29.2500000 3.11045718E+11 -4.43434074E+11 1.18994297E+11	-124.750000 29.2500000 2.89703526E+11 -3.61199632E+11 1.45934320E+11	-124.750000 29.2500000 2.50497565E+11 -2.92560863E+11 2.13180645E+11	-124.750000 29.2500000 1.84224072E+11 -1.21824846E+11 2.74227364E+11	-124.750000 29.2500000 1.65397185E+11 -1.51690461E+11 2.74840388E+11	-124.750000 29.2500000 1.20466760E+11 -1.04969667E+11 3.14299515E+11	-124.750000 29.2500000 7.83404728E+10 -1.21755345E+11 2.40675127E+11	-124.750000 29.2500000 2.52576809E+10 -9.34959022E+10 2.18043548E+11	-124.750000 29.2500000 5.23609907E+09 -1.91034638E+11 2.86642569E+11	-124.750000 29.2500000 -7.83076229E+10 -2.53153067E+11 3.96609552E+11	-124.750000 29.2500000 -1.05704620E+11 -2.91087319E+11 3.83813812E+11
-124.250000 29.2500000 -7.44744681E+11 3.16542845E+11 -8.49483465E+11	-124.250000 29.2500000 -1.00308287E+12 3.95254497E+11 -1.13184237E+12	-124.250000 29.2500000 -9.25095625E+11 3.42442770E+11 -1.07378462E+12	-124.250000 29.2500000 -8.25078579E+11 1.94221195E+11 -1.01104556E+12	-124.250000 29.2500000 -6.70975525E+11 1.12285164E+11 -8.74929062E+11	-124.250000 29.2500000 -7.60106779E+11 1.35093240E+11 -8.86031647E+11	-124.250000 29.2500000 -7.25362147E+11 -9.80280422E+09 -8.31331434E+11	-124.250000 29.2500000 -1.32360490E+12 1.53466421E+11 2.03626332E+11	-124.250000 29.2500000 -1.08382762E+12 -1.79643249E+10 4.38183985E+11	-124.250000 29.2500000 -1.57014832E+12 -3.93012429E+10 6.09282032E+11	-124.250000 29.2500000 -1.34439187E+12 -1.54134233E+11 6.05711565E+11	-124.250000 29.2500000 -1.38627750E+12 -1.70666590E+11 5.27981445E+11	-124.250000 29.2500000 -1.58252086E+12 -1.22674725E+11 6.38507221E+11	-124.250000 29.2500000 -1.16472873E+12 -1.26805115E+11 4.64322167E+11	-124.250000 29.2500000 -1.04367758E+12 -1.03389716E+11 4.47223005E+11	-124.250000 29.2500000 -1.13455504E+12 5.26378496E+09 3.52381862E+11	-124.250000 29.2500000 -1.32722367E+12 -1.21442157E+11 3.93824371E+11	-124.250000 29.2500000 -1.28166265E+12 -7.34654218E+10 2.97955230E+11	-124.250000 29.2500000 -1.16418032E+12 -4.60421274E+09 2.00889205E+11	-124.250000 29.2500000 -1.24147165E+12 -1.22798129E+11 1.21026855E+11	-124.250000 29.2500000 -1.26818006E+12 -2.48331731E+11 -9.79647181E+09	-124.250000 29.2500000 -1.26384184E+12 -1.91684248E+11 -9.53140347E+10	-124.250000 29.2500000 -1.15563876E+12 -2.88472596E+11 -3.58654411E+11	-124.250000 29.2500000 -1.12733441E+12 -4.21655151E+11 -4.35866010E+11	-124.250000 29.2500000 -1.19996115E+12 -3.65761757E+11 -4.28233359E+11	-124.250000 29.2500000 -1.15544057E+12 -3.71927810E+11 -4.30902510E+11	-124.250000 29.2500000 -1.18558582E+12 -3.53351696E+11 -5.15394503E+11	-124.250000 29.2500000 -1.00724192E+12 -4.05190738E+11 -7.08959732E+11	-124.250000 29.2500000 -8.89726894E+11 -4.07079780E+11 -8.68457906E+11	-124.250000 29.2500000 -8.37130453E+11 -2.99606901E+11 -8.53336457E+11	-124.250000 29.2500000 -8.26039206E+11 -3.15933852E+11 -8.64283263E+11	-124.250000 29.2500000 -7.90058172E+11 -4.31008907E+11 -9.85871876E+11	-124.250000 29.2500000 -7.11776993E+11 -4.87930233E+11 -1.02999930E+12	-124.250000 29.2500000 -4.21107007E+11 -8.11127144E+11 -1.20521176E+12	-124.250000 29.2500000 1.89649093E+11 -1.20063512E+12 -1.08771331E+12	-124.250000 29.2500000 1.95640066E+11 -1.10002989E+12 -8.18587304E+11	-124.250000 29.2500000 3.42043820E+11 -9.82157361E+11 -4.69588574E+11	-124.250000 29.2500000 5.47514352E+11 -1.10422236E+12 -1.50390587E+11	-124.250000 29.2500000 4.58880418E+11 -7.94981695E+11 2.18813268E+11	-124.250000 29.2500000 4.06062924E+11 -6.56931226E+11 3.12615076E+11	-124.250000 29.2500000 3.41134475E+11 -4.49007026E+11 2.81670779E+11	-124.250000 29.2500000 3.65589627E+11 -4.20300259E+11 3.92128004E+11	-124.250000 29.2500000 2.83758723E+11 -2.42251317E+11 4.35546980E+11	-124.250000 29.2500000 2.73331749E+11 -2.64208220E+11 4.60994904E+11	-124.250000 29.2500000 1.54701005E+11 -1.39153408E+11 3.29075524E+11	-124.250000 29.2500000 1.80315832E+11 -2.28096786E+11 3.58862455E+11	-124.250000 29.2500000 1.26975173E+11 -2.01598992E+11 3.25463081E+11	-124.250000 29.2500000 9.90305157E+10 -2.70514586E+11 3.29147056E+11	-124.250000 29.2500000 7.08657562E+10 -3.66193279E+11 4.02972017E+11	-124.250000 29.2500000 3.65173391E+10 -3.99759639E+11 3.84457343E+11
-123.750000 29.2500000 -6.06286184E+11 -2.63466287E+11 -8.85433631E+11	-123.750000 29.2500000 -6.15310492E+11 -2.70583546E+11 -9.22267353E+11	-123.750000 29.2500000 -4.08085332E+11 -2.41053762E+11 -7.90255370E+11	-123.750000 29.2500000 -5.02734848E+11 -3.66790672E+11 -9.22513834E+11	-123.750000 29.2500000 -5.93571938E+11 -4.28789301E+11 -1.11694158E+12	-123.750000 29.2500000 -3.99176466E+11 -2.94196478E+11 -8.59679687E+11	-123.750000 29.2500000 -4.48498926E+11 -3.38858967E+11 -9.18902342E+11	-123.750000 29.2500000 -1.14151666E+12 -3.42698426E+11 2.75217252E+11	-123.750000 29.2500000 -9.76682877E+11 -2.26690253E+11 4.26094625E+11	-123.750000 29.2500000 -9.90570742E+11 -2.64318435E+11 5.30904711E+11	-123.750000 29.2500000 -9.86504167E+11 -3.77796166E+11 5.82796837E+11	-123.750000 29.2500000 -9.30399715E+11 -3.57740937E+11 4.59280876E+11	-123.750000 29.2500000 -1.07298993E+12 -2.35980734E+11 5.00787053E+11	-123.750000 29.2500000 -1.53452662E+12 -2.97167716E+11 7.20328262E+11	-123.750000 29.2500000 -1.08608802E+12 -1.40201591E+11 4.77059547E+11	-123.750000 29.2500000 -1.13992427E+12 -3.69931837E+10 3.52684605E+11	-123.750000 29.2500000 -1.28326395E+12 -2.14926197E+11 4.72697930E+11	-123.750000 29.2500000 -1.34770629E+12 -2.02554638E+11 4.15112823E+11	-123.750000 29.2500000 -1.19001213E+12 -1.34220112E+11 3.18156767E+11	-123.750000 29.2500000 -1.51627537E+12 -2.92466360E+11 2.52345188E+11	-123.750000 29.2500000 -1.47760729E+12 -3.17930897E+11 8.96862863E+10	-123.750000 29.2500000 -1.19897234E+12 -3.15666727E+11 -730080896.	-123.750000 29.2500000 -1.54263486E+12 -5.33109375E+11 -3.46497450E+11	-123.750000 29.2500000 -1.10358115E+12 -5.11176737E+11 -3.11001186E+11	-123.750000 29.2500000 -1.17879066E+12 -4.35075285E+11 -2.94089327E+11	-123.750000 29.2500000 -1.18073393E+12 -4.62928871E+11 -2.95469711E+11	-123.750000 29.2500000 -1.18414678E+12 -6.23154233E+11 -3.90451626E+11	-123.750000 29.2500000 -1.03316547E+12 -5.04995906E+11 -5.31272204E+11	-123.750000 29.2500000 -9.01925765E+11 -5.08406301E+11 -6.31233642E+11	-123.750000 29.2500000 -7.74690243E+11 -5.27651176E+11 -7.87934872E+11	-123.750000 29.2500000 -1.09800240E+12 -5.81376016E+11 -9.38970448E+11	-123.750000 29.2500000 -6.78101451E+11 -6.71041716E+11 -9.17489320E+11	-123.750000 29.2500000 -6.05351510E+11 -7.38966831E+11 -9.63240002E+11	-123.750000 29.2500000 -3.16259860E+11 -7.55665469E+11 -8.77072744E+11	-123.750000 29.2500000 9.31784458E+10 -1.38444826E+12 -1.17943186E+12	-123.750000 29.2500000 2.03414618E+11 -1.31810093E+12 -7.98648369E+11	-123.750000 29.2500000 3.07380912E+11 -1.20400341E+12 -4.59892195E+11	-123.750000 29.2500000 3.43070376E+11 -1.01523830E+12 -6.42631270E+10	-123.750000 29.2500000 5.11373640E+11 -1.07375369E+12 4.20439917E+11	-123.750000 29.2500000 4.44539503E+11 -8.15693234E+11 5.57798588E+11	-123.750000 29.2500000 4.10712408E+11 -5.75322653E+11 5.00650672E+11	-123.750000 29.2500000 4.70426812E+11 -5.46669822E+11 6.26657460E+11	-123.750000 29.2500000 3.76883544E+11 -3.50159995E+11 6.87445377E+11	-123.750000 29.2500000 2.74952192E+11 -2.75166396E+11 5.00791771E+11	-123.750000 29.2500000 2.24831570E+11 -2.45059142E+11 4.90871095E+11	-123.750000 29.2500000 2.52940911E+11 -3.44949916E+11 5.66700802E+11	-123.750000 29.2500000 1.91545868E+11 -3.26560449E+11 4.45241557E+11	-123.750000 29.2500000 1.92404996E+11 -4.08784306E+11 4.93352911E+11	-123.750000 29.2500000 1.69652453E+11 -4.32824844E+11 3.98686749E+11	-123.750000 29.2500000 1.55791966E+11 -4.94597636E+11 4.08353276E+11
-123.250000 29.2500000 -2.39481631E+10 -1.11446301E+12 -1.11435684E+12	-123.250000 29.2500000 -3.89637284E+10 -1.03675829E+12 -1.09337208E+12	-123.250000 29.2500000 -1.99821496E+10 -9.02447366E+11 -9.83239885E+11	-123.250000 29.2500000 -7.65506437E+10 -8.69068374E+11 -9.48709097E+11	-123.250000 29.2500000 -1.31084558E+11 -1.05866212E+12 -1.21642300E+12	-123.250000 29.2500000 -2.62387483E+11 -8.39322960E+11 -1.18806453E+12	-123.250000 29.2500000 -2.00213168E+11 -5.79360522E+11 -8.48052552E+11	-123.250000 29.2500000 -6.25852023E+11 -7.65666984E+11 1.14537480E+11	-123.250000 29.2500000 -8.21990982E+11 -5.82149210E+11 3.63295146E+11	-123.250000 29.2500000 -8.30239801E+11 -6.29608546E+11 4.49093829E+11	-123.250000 29.2500000 -8.49841357E+11 -6.38861509E+11 5.06457457E+11	-123.250000 29.2500000 -7.85578263E+11 -5.65435892E+11 3.69250959E+11	-123.250000 29.2500000 -1.03153651E+12 -4.33047044E+11 4.98461868E+11	-123.250000 29.2500000 -1.08700002E+12 -3.98579368E+11 5.42025318E+11	-123.250000 29.2500000 -1.52549917E+12 -3.27072252E+11 6.30667870E+11	-123.250000 29.2500000 -1.23925548E+12 -2.24398279E+11 4.80646529E+11	-123.250000 29.2500000 -1.10385588E+12 -3.18866489E+11 4.87472136E+11	-123.250000 29.2500000 -1.05430227E+12 -3.02831403E+11 3.79908030E+11	-123.250000 29.2500000 -1.13796946E+12 -1.84518574E+11 3.46424771E+11	-123.250000 29.2500000 -1.50898213E+12 -3.56165026E+11 2.48210031E+11	-123.250000 29.2500000 -1.13649372E+12 -3.77767428E+11 1.64808950E+11	-123.250000 29.2500000 -1.16428466E+12 -4.83721839E+11 -194705472.	-123.250000 29.2500000 -1.00043109E+12 -5.80546265E+11 -2.19658486E+11	-123.250000 29.2500000 -1.08114372E+12 -5.07478966E+11 -2.02933109E+11	-123.250000 29.2500000 -1.17561177E+12 -4.56512897E+11 -1.76511205E+11	-123.250000 29.2500000 -1.10383346E+12 -6.58407555E+11 -2.26006254E+11	-123.250000 29.2500000 -1.12271793E+12 -6.44010213E+11 -2.00045920E+11	-123.250000 29.2500000 -1.00332031E+12 -6.87344779E+11 -4.38102557E+11	-123.250000 29.2500000 -1.26186894E+12 -7.33003252E+11 -6.58520605E+11	-123.250000 29.2500000 -8.69409161E+11 -5.27004271E+11 -5.95172917E+11	-123.250000 29.2500000 -7.66057578E+11 -6.04115501E+11 -6.09760313E+11	-123.250000 29.2500000 -6.05690397E+11 -8.76556648E+11 -8.52495368E+11	-123.250000 29.2500000 -5.15882582E+11 -1.00079062E+12 -8.64529875E+11	-123.250000 29.2500000 -4.71606034E+11 -1.02553302E+12 -9.77199759E+11	-123.250000 29.2500000 8.76161597E+10 -1.10537199E+12 -8.08471429E+11	-123.250000 29.2500000 2.13657240E+11 -1.54780185E+12 -8.07078658E+11	-123.250000 29.2500000 2.95926628E+11 -1.51205773E+12 -4.74649854E+11	-123.250000 29.2500000 2.64767275E+11 -1.12464206E+12 -8.99722117E+10	-123.250000 29.2500000 3.91403110E+11 -1.03770417E+12 4.28586697E+11	-123.250000 29.2500000 5.06032521E+11 -1.05018655E+12 7.90578004E+11	-123.250000 29.2500000 4.35368886E+11 -6.45006426E+11 7.77064546E+11	-123.250000 29.2500000 4.47179063E+11 -5.76324239E+11 8.56160076E+11	-123.250000 29.2500000 3.60336294E+11 -3.35179907E+11 7.50209073E+11	-123.250000 29.2500000 3.62488463E+11 -3.86261254E+11 7.64177154E+11	-123.250000 29.2500000 3.09443920E+11 -3.96527174E+11 7.39046130E+11	-123.250000 29.2500000 2.62672237E+11 -4.17266172E+11 7.46212295E+11	-123.250000 29.2500000 3.10359818E+11 -5.78703196E+11 6.65358762E+11	-123.250000 29.2500000 3.24937613E+11 -6.16143782E+11 6.97521078E+11	-123.250000 29.2500000 2.98030465E+11 -6.98350043E+11 6.92038795E+11	-123.250000 29.2500000 3.26415385E+11 -8.18725650E+11 6.89415520E+11
-122.750000 29.2500000 1.28651239E+11 -1.34410102E+12 -1.40967766E+12	-122.750000 29.2500000 9.56342190E+10 -1.26780991E+12 -1.35028002E+12	-122.750000 29.2500000 1.09674602E+11 -1.20439099E+12 -1.26947295E+12	-122.750000 29.2500000 1.13222959E+11 -1.19182839E+12 -1.10913900E+12	-122.750000 29.2500000 -1.89869097E+10 -1.00524216E+12 -1.06759560E+12	-122.750000 29.2500000 -4.80591299E+10 -1.16609712E+12 -1.23579151E+12	-122.750000 29.2500000 -1.02069748E+11 -9.69827090E+11 -1.10881708E+12	-122.750000 29.2500000 -3.64225954E+11 -1.29826357E+12 -1.24369068E+11	-122.750000 29.2500000 -6.48302494E+11 -9.59515001E+11 2.81582764E+11	-122.750000 29.2500000 -7.39060810E+11 -9.20414781E+11 2.97490416E+11	-122.750000 29.2500000 -7.62247053E+11 -9.00506124E+11 3.45856377E+11	-122.750000 29.2500000 -6.20474860E+11 -9.09508542E+11 3.54827567E+11	-122.750000 29.2500000 -8.40161296E+11 -7.53443471E+11 4.65007149E+11	-122.750000 29.2500000 -1.30128268E+12 -8.69599281E+11 6.78097584E+11	-122.750000 29.2500000 -9.40850872E+11 -5.57915701E+11 4.66825904E+11	-122.750000 29.2500000 -1.10804953E+12 -4.56412922E+11 4.91398496E+11	-122.750000 29.2500000 -1.50773681E+12 -4.76824437E+11 6.12396761E+11	-122.750000 29.2500000 -1.45625304E+12 -4.41268568E+11 5.44145998E+11	-122.750000 29.2500000 -1.66601726E+12 -3.01206307E+11 5.31585827E+11	-122.750000 29.2500000 -1.09433933E+12 -3.79392295E+11 2.66974544E+11	-122.750000 29.2500000 -1.52920982E+12 -5.05539232E+11 3.21015579E+11	-122.750000 29.2500000 -1.09389323E+12 -4.88649687E+11 1.73847613E+10	-122.750000 29.2500000 -1.03529041E+12 -5.20187314E+11 -1.80900758E+11	-122.750000 29.2500000 -1.47753232E+12 -6.91945079E+11 -1.51538794E+11	-122.750000 29.2500000 -1.09388215E+12 -6.02862256E+11 -1.04483635E+11	-122.750000 29.2500000 -1.12490198E+12 -6.10158510E+11 -1.29849623E+11	-122.750000 29.2500000 -1.14895343E+12 -6.42710634E+11 -1.19131398E+11	-122.750000 29.2500000 -1.09618233E+12 -6.32767119E+11 -2.91431612E+11	-122.750000 29.2500000 -9.99553040E+11 -6.58023121E+11 -4.09308791E+11	-122.750000 29.2500000 -8.99756524E+11 -6.43287876E+11 -4.78574281E+11	-122.750000 29.2500000 -7.83877538E+11 -7.64540551E+11 -5.46337980E+11	-122.750000 29.2500000 -7.25072347E+11 -7.90518759E+11 -6.58566676E+11	-122.750000 29.2500000 -5.53695511E+11 -9.54335035E+11 -6.87489090E+11	-122.750000 29.2500000 -4.19407036E+11 -1.20977175E+12 -8.50203509E+11	-122.750000 29.2500000 6.59358843E+10 -1.32412945E+12 -9.17206598E+11	-122.750000 29.2500000 2.12729184E+11 -1.82292120E+12 -8.70272664E+11	-122.750000 29.2500000 3.50398153E+11 -1.89138430E+12 -6.00319853E+11	-122.750000 29.2500000 3.41516583E+11 -1.39514846E+12 -1.58099063E+11	-122.750000 29.2500000 3.44913052E+11 -1.18596200E+12 3.77543688E+11	-122.750000 29.2500000 4.44801516E+11 -1.10555628E+12 7.55065553E+11	-122.750000 29.2500000 4.74341999E+11 -8.16609821E+11 1.02511660E+12	-122.750000 29.2500000 4.42254983E+11 -5.79215491E+11 9.31679961E+11	-122.750000 29.2500000 4.34182586E+11 -4.67115475E+11 1.07697799E+12	-122.750000 29.2500000 4.37309768E+11 -5.26133035E+11 1.09898885E+12	-122.750000 29.2500000 4.10337346E+11 -6.04283011E+11 1.06917803E+12	-122.750000 29.2500000 3.73534130E+11 -6.72285917E+11 1.04750331E+12	-122.750000 29.2500000 4.99931644E+11 -9.21270288E+11 1.06210722E+12	-122.750000 29.2500000 3.46222985E+11 -6.95570727E+11 7.46608067E+11	-122.750000 29.2500000 3.55096265E+11 -7.98796874E+11 7.20987816E+11	-122.750000 29.2500000 3.50531158E+11 -8.70654345E+11 7.23844334E+11
-122.250000 29.2500000 -4.14262272E+09 -1.13220216E+12 -1.40561324E+12	-122.250000 29.2500000 3.84588186E+10 -1.17946188E+12 -1.33505391E+12	-122.250000 29.2500000 -6.83207373E+09 -8.94473208E+11 -1.13314234E+12	-122.250000 29.2500000 565060864. -1.07804485E+12 -1.12457364E+12	-122.250000 29.2500000 -8.16095887E+10 -1.30475976E+12 -1.46047055E+12	-122.250000 29.2500000 -5.20003092E+10 -1.22151253E+12 -1.25231209E+12	-122.250000 29.2500000 8.73973350E+10 -1.14955688E+12 -1.01685808E+12	-122.250000 29.2500000 -1.74953677E+11 -1.32388304E+12 -2.13895447E+11	-122.250000 29.2500000 -3.08485390E+11 -1.27791805E+12 2.49179161E+11	-122.250000 29.2500000 -3.46127106E+11 -1.22252034E+12 1.68053342E+11	-122.250000 29.2500000 -3.90672286E+11 -1.18129859E+12 1.79569574E+11	-122.250000 29.2500000 -6.11361227E+11 -1.20839340E+12 2.98451829E+11	-122.250000 29.2500000 -7.44296808E+11 -1.14862719E+12 3.92587903E+11	-122.250000 29.2500000 -6.94303523E+11 -1.01572044E+12 3.54628010E+11	-122.250000 29.2500000 -7.92157028E+11 -9.39657986E+11 3.14192462E+11	-122.250000 29.2500000 -9.31973628E+11 -8.74336551E+11 4.22466093E+11	-122.250000 29.2500000 -9.59804670E+11 -6.31305667E+11 4.51683975E+11	-122.250000 29.2500000 -1.00565149E+12 -6.45594022E+11 5.12375554E+11	-122.250000 29.2500000 -1.07365748E+12 -5.23162092E+11 5.02211740E+11	-122.250000 29.2500000 -1.02628249E+12 -5.86691314E+11 3.24514349E+11	-122.250000 29.2500000 -1.04195955E+12 -5.59217443E+11 2.40818340E+11	-122.250000 29.2500000 -1.50798598E+12 -6.72380879E+11 1.30053644E+11	-122.250000 29.2500000 -1.05282896E+12 -6.36698231E+11 -6.37880238E+10	-122.250000 29.2500000 -9.71705614E+11 -6.43209167E+11 -5.50588047E+10	-122.250000 29.2500000 -1.12491797E+12 -5.47977036E+11 -1.63934945E+10	-122.250000 29.2500000 -1.14152623E+12 -5.23836555E+11 -3.77093448E+10	-122.250000 29.2500000 -1.06113362E+12 -7.78465903E+11 -3.92060232E+10	-122.250000 29.2500000 -1.04607731E+12 -7.35608898E+11 -2.05438009E+11	-122.250000 29.2500000 -1.04640427E+12 -7.15818598E+11 -3.32654379E+11	-122.250000 29.2500000 -6.92812710E+11 -5.43373427E+11 -3.23881140E+11	-122.250000 29.2500000 -9.03034569E+11 -6.45911085E+11 -3.86714436E+11	-122.250000 29.2500000 -7.31957035E+11 -9.30043658E+11 -5.70743652E+11	-122.250000 29.2500000 -6.65094062E+11 -1.11232877E+12 -6.80603877E+11	-122.250000 29.2500000 -3.45649545E+11 -1.04896515E+12 -6.36910371E+11	-122.250000 29.2500000 -2.20954296E+10 -1.77918470E+12 -1.14686204E+12	-122.250000 29.2500000 1.75747301E+11 -1.56641513E+12 -7.12224604E+11	-122.250000 29.2500000 2.18202571E+11 -1.62194352E+12 -4.70459449E+11	-122.250000 29.2500000 3.98656766E+11 -1.84583415E+12 -3.11919215E+11	-122.250000 29.2500000 3.73713043E+11 -1.46063059E+12 2.57283506E+11	-122.250000 29.2500000 3.16054176E+11 -1.21068847E+12 7.42104760E+11	-122.250000 29.2500000 4.63094088E+11 -1.05333037E+12 1.00798595E+12	-122.250000 29.2500000 4.44321792E+11 -8.52942979E+11 1.21082832E+12	-122.250000 29.2500000 5.14257748E+11 -7.54159387E+11 1.36205671E+12	-122.250000 29.2500000 5.45051148E+11 -8.45510738E+11 1.42459077E+12	-122.250000 29.2500000 6.98797326E+11 -1.09313714E+12 1.50509689E+12	-122.250000 29.2500000 4.23370588E+11 -8.06400492E+11 1.07862032E+12	-122.250000 29.2500000 4.52134076E+11 -9.28543146E+11 1.01416855E+12	-122.250000 29.2500000 4.45006348E+11 -1.04684441E+12 1.03452679E+12	-122.250000 29.2500000 5.79746333E+11 -1.36632716E+12 1.11768764E+12	-122.250000 29.2500000 4.04337852E+11 -1.05314143E+12 7.94035225E+11
-121.750000 29.2500000 -1.27867920E+11 -1.12108818E+12 -1.11735760E+12	-121.750000 29.2500000 -3.08163441E+10 -1.26035585E+12 -1.09224113E+12	-121.750000 29.2500000 -6.63305339E+10 -8.74718298E+11 -8.92858532E+11	-121.750000 29.2500000 -3.29071780E+10 -1.38158788E+12 -1.15918753E+12	-121.750000 29.2500000 -5.56736676E+10 -1.22239504E+12 -1.14476673E+12	-121.750000 29.2500000 4.44926689E+10 -1.11375365E+12 -1.05095070E+12	-121.750000 29.2500000 1.42862336E+11 -1.09238537E+12 -9.35144129E+11	-121.750000 29.2500000 -1.23142373E+11 -1.84584503E+12 -1.79738362E+11	-121.750000 29.2500000 -2.15704273E+11 -1.56163414E+12 2.04652642E+11	-121.750000 29.2500000 -2.50344964E+11 -1.51824944E+12 1.02777528E+11	-121.750000 29.2500000 -2.99817501E+11 -1.43853211E+12 1.38973757E+11	-121.750000 29.2500000 -5.09006250E+11 -1.44006814E+12 2.50502267E+11	-121.750000 29.2500000 -4.88734360E+11 -1.55425282E+12 2.30457770E+11	-121.750000 29.2500000 -5.91379235E+11 -1.29261096E+12 1.36391786E+11	-121.750000 29.2500000 -6.33953452E+11 -1.33227361E+12 1.92169263E+11	-121.750000 29.2500000 -7.54888475E+11 -1.30055943E+12 2.54780719E+11	-121.750000 29.2500000 -8.59143930E+11 -9.77750131E+11 3.69594565E+11	-121.750000 29.2500000 -8.44126945E+11 -1.03713564E+12 4.03580387E+11	-121.750000 29.2500000 -6.34435469E+11 -7.36397427E+11 3.14098844E+11	-121.750000 29.2500000 -9.78587877E+11 -7.49403111E+11 2.53625680E+11	-121.750000 29.2500000 -1.02421987E+12 -7.32433678E+11 2.11724222E+11	-121.750000 29.2500000 -1.03466264E+12 -6.78857998E+11 1.69595847E+11	-121.750000 29.2500000 -1.01817156E+12 -6.07087297E+11 5.22807624E+10	-121.750000 29.2500000 -1.41162329E+12 -8.07975715E+11 1.24496282E+09	-121.750000 29.2500000 -1.04973291E+12 -7.06919203E+11 1.05184100E+11	-121.750000 29.2500000 -1.08854274E+12 -6.49457238E+11 4.15690547E+10	-121.750000 29.2500000 -1.11120207E+12 -6.65933382E+11 4.86657270E+10	-121.750000 29.2500000 -1.10494024E+12 -6.24402432E+11 -9.39179622E+10	-121.750000 29.2500000 -1.04690241E+12 -6.32056119E+11 -2.26873754E+11	-121.750000 29.2500000 -9.61643741E+11 -6.75694051E+11 -3.41212004E+11	-121.750000 29.2500000 -8.81797104E+11 -7.55555566E+11 -3.07011650E+11	-121.750000 29.2500000 -7.23488408E+11 -1.05005318E+12 -4.86165905E+11	-121.750000 29.2500000 -6.59098632E+11 -1.24865321E+12 -5.03510958E+11	-121.750000 29.2500000 -5.52593654E+11 -1.28891919E+12 -6.57055351E+11	-121.750000 29.2500000 7.51678833E+10 -1.57901718E+12 -8.04167156E+11	-121.750000 29.2500000 4.77600522E+10 -1.95554194E+12 -9.01901255E+11	-121.750000 29.2500000 1.31224420E+11 -1.51675168E+12 -3.87647013E+11	-121.750000 29.2500000 2.21353705E+11 -1.75898886E+12 -4.22539592E+11	-121.750000 29.2500000 4.30229979E+11 -1.88240678E+12 8.52548977E+10	-121.750000 29.2500000 3.70277941E+11 -1.45702964E+12 5.08137046E+11	-121.750000 29.2500000 3.56498801E+11 -1.28053386E+12 9.67795278E+11	-121.750000 29.2500000 3.88679401E+11 -1.09127401E+12 1.17551504E+12	-121.750000 29.2500000 5.62909676E+11 -1.16119031E+12 1.25777674E+12	-121.750000 29.2500000 5.43212339E+11 -1.06353092E+12 1.44589390E+12	-121.750000 29.2500000 6.53949075E+11 -1.36717455E+12 1.33128454E+12	-121.750000 29.2500000 4.34721948E+11 -9.83623336E+11 8.82459673E+11	-121.750000 29.2500000 4.13313860E+11 -1.03817655E+12 8.62426497E+11	-121.750000 29.2500000 5.88212142E+11 -1.45139053E+12 9.79426148E+11	-121.750000 29.2500000 6.61793669E+11 -1.58614146E+12 9.13980064E+11	-121.750000 29.2500000 3.99563522E+11 -1.19981697E+12 7.45994387E+11
-121.250000 29.2500000 4.19641385E+10 -1.37764877E+12 -1.19160675E+12	-121.250000 29.2500000 1.70332946E+11 -1.42635015E+12 -1.06930340E+12	-121.250000 29.2500000 1.12121651E+11 -1.05699724E+12 -8.55185949E+11	-121.250000 29.2500000 1.01280104E+11 -1.28971807E+12 -9.07401626E+11	-121.250000 29.2500000 9.35189381E+10 -1.48274479E+12 -1.10516109E+12	-121.250000 29.2500000 1.95180319E+10 -1.28853580E+12 -1.00997772E+12	-121.250000 29.2500000 2.05085245E+10 -1.11245001E+12 -8.79230976E+11	-121.250000 29.2500000 -1.85398690E+11 -1.79786783E+12 1.69282458E+10	-121.250000 29.2500000 -1.87995259E+11 -1.88513989E+12 2.78575350E+11	-121.250000 29.2500000 -2.42764562E+11 -1.80285722E+12 1.15251667E+11	-121.250000 29.2500000 -3.69273537E+11 -1.55583565E+12 1.41522436E+11	-121.250000 29.2500000 -2.32986722E+11 -1.58731036E+12 1.34676849E+11	-121.250000 29.2500000 -4.54304301E+11 -1.89167672E+12 2.25037332E+10	-121.250000 29.2500000 -3.28452243E+11 -1.39862855E+12 6.92507034E+10	-121.250000 29.2500000 -3.83911264E+11 -1.78816195E+12 8.50938184E+10	-121.250000 29.2500000 -4.27897684E+11 -1.22773216E+12 7.18854799E+10	-121.250000 29.2500000 -3.90745326E+11 -1.26480797E+12 1.66385435E+11	-121.250000 29.2500000 -6.99030503E+11 -1.41161307E+12 2.37445841E+11	-121.250000 29.2500000 -5.14609873E+11 -1.04488403E+12 1.99822164E+11	-121.250000 29.2500000 -8.53443478E+11 -1.06475481E+12 1.59918457E+11	-121.250000 29.2500000 -8.57842778E+11 -1.09174509E+12 1.52471142E+11	-121.250000 29.2500000 -9.18290563E+11 -8.10034659E+11 9.79606815E+10	-121.250000 29.2500000 -9.42394900E+11 -7.98935220E+11 5.84374641E+10	-121.250000 29.2500000 -9.63547824E+11 -7.07765535E+11 4.07049708E+10	-121.250000 29.2500000 -1.41069713E+12 -8.81903141E+11 1.20388264E+11	-121.250000 29.2500000 -1.03234798E+12 -8.01483522E+11 1.07485397E+11	-121.250000 29.2500000 -1.04964738E+12 -7.86421776E+11 1.33020664E+11	-121.250000 29.2500000 -1.05624470E+12 -7.27284318E+11 -1.28650086E+10	-121.250000 29.2500000 -9.70354786E+11 -7.71108438E+11 -6.62644449E+10	-121.250000 29.2500000 -8.80317235E+11 -7.91805034E+11 -2.44176716E+11	-121.250000 29.2500000 -8.34437054E+11 -8.59281228E+11 -2.41371169E+11	-121.250000 29.2500000 -8.47202353E+11 -8.35526197E+11 -3.40821574E+11	-121.250000 29.2500000 -6.89567302E+11 -1.08172680E+12 -3.79514978E+11	-121.250000 29.2500000 -4.02271699E+11 -1.09166369E+12 -4.09054904E+11	-121.250000 29.2500000 -7.07054879E+10 -1.89818326E+12 -9.41291340E+11	-121.250000 29.2500000 1.85114313E+11 -1.71408045E+12 -6.43577151E+11	-121.250000 29.2500000 2.74984305E+11 -1.90794577E+12 -4.94950285E+11	-121.250000 29.2500000 2.50465370E+11 -2.30014425E+12 -5.02080045E+11	-121.250000 29.2500000 2.78950281E+11 -1.75488814E+12 -7.80025364E+10	-121.250000 29.2500000 4.68522828E+11 -1.87406510E+12 2.28905796E+11	-121.250000 29.2500000 4.50042266E+11 -1.62816983E+12 6.62681551E+11	-121.250000 29.2500000 4.94372389E+11 -1.47126419E+12 8.46674919E+11	-121.250000 29.2500000 6.44891017E+11 -1.72630960E+12 1.10047828E+12	-121.250000 29.2500000 6.32663441E+11 -1.47759497E+12 1.04013378E+12	-121.250000 29.2500000 7.43536853E+11 -1.88173163E+12 1.22283164E+12	-121.250000 29.2500000 5.74190191E+11 -1.48513214E+12 8.04072849E+11	-121.250000 29.2500000 5.86871079E+11 -1.50882681E+12 7.55020136E+11	-121.250000 29.2500000 7.04147030E+11 -1.91049905E+12 8.50811748E+11	-121.250000 29.2500000 4.96578068E+11 -1.40425350E+12 5.53073836E+11	-121.250000 29.2500000 4.65699668E+11 -1.46834352E+12 6.14842368E+11
-120.750000 29.2500000 -9.69023980E+10 -1.03011038E+12 -1.18383575E+12	-120.750000 29.2500000 -2.87611679E+10 -1.21305353E+12 -1.29891120E+12	-120.750000 29.2500000 -8.83612365E+09 -1.18626779E+12 -1.16705919E+12	-120.750000 29.2500000 6.96237998E+10 -1.27884578E+12 -1.01980609E+12	-120.750000 29.2500000 4.91636613E+10 -1.21950516E+12 -9.41604471E+11	-120.750000 29.2500000 1.99822725E+10 -1.58554561E+12 -1.13356623E+12	-120.750000 29.2500000 8.02371830E+10 -1.20219986E+12 -8.36967334E+11	-120.750000 29.2500000 -2.05010715E+11 -1.18963215E+12 1.06574594E+11	-120.750000 29.2500000 -3.86032304E+11 -1.54678342E+12 2.79669342E+11	-120.750000 29.2500000 -3.68619454E+11 -1.48234384E+12 1.10352679E+11	-120.750000 29.2500000 -5.03428973E+11 -1.26712309E+12 7.67194317E+10	-120.750000 29.2500000 -3.59394247E+11 -1.34638037E+12 3.84969155E+10	-120.750000 29.2500000 -3.81848388E+11 -1.42351270E+12 2.80338534E+10	-120.750000 29.2500000 -4.15208210E+11 -1.46226165E+12 4.95587779E+10	-120.750000 29.2500000 -3.85639514E+11 -2.03506031E+12 -4.56280105E+10	-120.750000 29.2500000 -3.41434270E+11 -1.49235316E+12 2.11198182E+09	-120.750000 29.2500000 -3.14477740E+11 -1.56916161E+12 1.82418186E+10	-120.750000 29.2500000 -5.82347784E+11 -1.74743067E+12 1.16069868E+11	-120.750000 29.2500000 -4.38764700E+11 -1.29613221E+12 1.56078785E+11	-120.750000 29.2500000 -5.56681069E+11 -1.00601699E+12 6.44165673E+10	-120.750000 29.2500000 -9.13986093E+11 -1.07299255E+12 1.52186864E+11	-120.750000 29.2500000 -6.12251009E+11 -8.37707039E+11 1.77150116E+10	-120.750000 29.2500000 -8.67440853E+11 -9.22604012E+11 6.67056210E+10	-120.750000 29.2500000 -9.28697418E+11 -8.03738681E+11 7.55931873E+10	-120.750000 29.2500000 -9.35715209E+11 -1.00221963E+12 1.03442727E+11	-120.750000 29.2500000 -9.63774972E+11 -9.37084518E+11 1.61841824E+11	-120.750000 29.2500000 -9.76222224E+11 -9.16058866E+11 1.83690641E+11	-120.750000 29.2500000 -1.00559802E+12 -8.45495009E+11 5.21044296E+10	-120.750000 29.2500000 -1.34731465E+12 -8.54576202E+11 -1.28032829E+10	-120.750000 29.2500000 -9.45515463E+11 -6.74004795E+11 -1.48175651E+11	-120.750000 29.2500000 -9.06752885E+11 -7.11268172E+11 -1.43951970E+11	-120.750000 29.2500000 -8.19069256E+11 -9.28391037E+11 -2.55972590E+11	-120.750000 29.2500000 -7.35762252E+11 -1.18476872E+12 -3.55912974E+11	-120.750000 29.2500000 -4.51633873E+11 -1.41339106E+12 -4.91860492E+11	-120.750000 29.2500000 7.98474158E+10 -1.59405559E+12 -6.68729016E+11	-120.750000 29.2500000 7.24629668E+10 -1.41925600E+12 -4.83720757E+11	-120.750000 29.2500000 1.84338072E+11 -1.67854054E+12 -4.68912472E+11	-120.750000 29.2500000 2.88216809E+11 -1.94444067E+12 -4.02673730E+11	-120.750000 29.2500000 4.97356276E+11 -2.22163763E+12 -2.28853268E+11	-120.750000 29.2500000 5.54764075E+11 -2.30045568E+12 -1.53805896E+10	-120.750000 29.2500000 6.41779499E+11 -2.33197116E+12 2.52671558E+11	-120.750000 29.2500000 6.80735277E+11 -2.15168070E+12 4.62098727E+11	-120.750000 29.2500000 6.03920663E+11 -1.72736735E+12 4.76705260E+11	-120.750000 29.2500000 6.36075508E+11 -1.67434794E+12 4.97077748E+11	-120.750000 29.2500000 7.05119977E+11 -1.89485430E+12 5.96031963E+11	-120.750000 29.2500000 8.89109348E+11 -2.25158496E+12 7.22923028E+11	-120.750000 29.2500000 5.88194185E+11 -1.57892215E+12 4.87674216E+11	-120.750000 29.2500000 6.26437390E+11 -1.74907235E+12 4.38487941E+11	-120.750000 29.2500000 6.45834342E+11 -1.94375726E+12 5.35160848E+11	-120.750000 29.2500000 6.47484277E+11 -2.19976067E+12 5.03437001E+11
-120.250000 29.2500000 -3.91083557E+11 -5.65385101E+11 -1.19049237E+12	-120.250000 29.2500000 -3.09253243E+11 -5.97925495E+11 -1.03371093E+12	-120.250000 29.2500000 -4.18702524E+11 -9.18158574E+11 -1.32671078E+12	-120.250000 29.2500000 -2.35275715E+11 -8.67582083E+11 -1.02701492E+12	-120.250000 29.2500000 -1.75423980E+11 -1.01717403E+12 -9.47200393E+11	-120.250000 29.2500000 -1.02920673E+10 -1.16000791E+12 -7.83486681E+11	-120.250000 29.2500000 4.62808515E+10 -1.14445949E+12 -6.04531982E+11	-120.250000 29.2500000 -4.22034047E+11 -1.28806158E+12 1.23644535E+11	-120.250000 29.2500000 -5.86724278E+11 -9.98377849E+11 2.53240230E+11	-120.250000 29.2500000 -8.90668712E+11 -1.25745929E+12 2.03366662E+11	-120.250000 29.2500000 -8.30866260E+11 -1.15381751E+12 1.42486913E+11	-120.250000 29.2500000 -5.28950395E+11 -1.11157982E+12 1.78923602E+11	-120.250000 29.2500000 -6.39962120E+11 -1.07570482E+12 1.64439818E+11	-120.250000 29.2500000 -5.86228630E+11 -1.17111639E+12 -6.22499021E+10	-120.250000 29.2500000 -4.75386020E+11 -1.45278160E+12 -1.02412681E+11	-120.250000 29.2500000 -6.77700829E+11 -1.71231478E+12 4.56366981E+10	-120.250000 29.2500000 -4.56123023E+11 -1.32561909E+12 1.52052019E+09	-120.250000 29.2500000 -3.66632436E+11 -1.43879399E+12 6.25225851E+10	-120.250000 29.2500000 -4.32952836E+11 -1.42236569E+12 8.91170243E+10	-120.250000 29.2500000 -4.67465830E+11 -1.22970780E+12 2.67096351E+10	-120.250000 29.2500000 -6.24640655E+11 -9.44693379E+11 7.98601708E+10	-120.250000 29.2500000 -8.28086288E+11 -1.15408883E+12 7.32949135E+10	-120.250000 29.2500000 -7.97049946E+11 -9.91733613E+11 8.61393961E+10	-120.250000 29.2500000 -9.11420162E+11 -8.43536663E+11 1.19923016E+11	-120.250000 29.2500000 -9.10211809E+11 -1.06375027E+12 1.99507575E+11	-120.250000 29.2500000 -9.13509646E+11 -1.03820185E+12 2.11682656E+11	-120.250000 29.2500000 -9.32054893E+11 -9.90037213E+11 2.45317255E+11	-120.250000 29.2500000 -9.70744594E+11 -9.09525713E+11 1.26763164E+11	-120.250000 29.2500000 -1.01227751E+12 -8.81363255E+11 -5.52870707E+10	-120.250000 29.2500000 -8.87602545E+11 -7.53503044E+11 -7.42042010E+10	-120.250000 29.2500000 -8.72006418E+11 -7.87536937E+11 -7.08058972E+10	-120.250000 29.2500000 -7.93981616E+11 -1.03932946E+12 -1.81406761E+11	-120.250000 29.2500000 -6.97406718E+11 -1.25930609E+12 -2.20622242E+11	-120.250000 29.2500000 -4.62382596E+11 -1.60153259E+12 -4.72702484E+11	-120.250000 29.2500000 -4.14842143E+10 -1.33203467E+12 -5.28311484E+11	-120.250000 29.2500000 9.69052078E+10 -1.55634513E+12 -5.54021749E+11	-120.250000 29.2500000 1.51884022E+11 -1.96042215E+12 -5.15888710E+11	-120.250000 29.2500000 2.15223157E+11 -1.72038672E+12 -4.70278734E+11	-120.250000 29.2500000 4.13976003E+11 -2.04060518E+12 -3.52488882E+11	-120.250000 29.2500000 6.33713197E+11 -2.36023867E+12 -2.33473393E+11	-120.250000 29.2500000 6.75749102E+11 -2.39466683E+12 -2.00091697E+11	-120.250000 29.2500000 7.11713620E+11 -2.26429501E+12 -6.81035039E+10	-120.250000 29.2500000 7.50334509E+11 -2.28527152E+12 2.32324198E+10	-120.250000 29.2500000 5.74958666E+11 -1.64973851E+12 7.06525757E+10	-120.250000 29.2500000 7.22431574E+11 -2.07627472E+12 1.77740661E+11	-120.250000 29.2500000 6.74713108E+11 -1.98694535E+12 2.56486949E+11	-120.250000 29.2500000 7.24757643E+11 -1.98077514E+12 1.95343450E+11	-120.250000 29.2500000 6.04867461E+11 -1.77369042E+12 1.68243167E+11	-120.250000 29.2500000 6.07955911E+11 -1.80850485E+12 2.29215175E+11	-120.250000 29.2500000 7.78262741E+11 -2.37657234E+12 7.85868800E+10
-119.750000 29.2500000 -7.19295152E+11 -3.47860238E+11 -9.79167085E+11	-119.750000 29.2500000 -6.41828389E+11 -4.74251985E+11 -8.93933519E+11	-119.750000 29.2500000 -4.41012847E+11 -4.67972162E+11 -6.90734170E+11	-119.750000 29.2500000 -3.07504644E+11 -5.72196520E+11 -6.15541703E+11	-119.750000 29.2500000 -2.69831553E+11 -1.03573566E+12 -7.57712552E+11	-119.750000 29.2500000 -9.73928448E+10 -1.10640641E+12 -6.42684486E+11	-119.750000 29.2500000 1.54190725E+11 -1.33834473E+12 -4.88040497E+11	-119.750000 29.2500000 -6.45174854E+11 -1.43956247E+12 1.28922370E+11	-119.750000 29.2500000 -9.01483987E+11 -9.58317855E+11 3.74177923E+11	-119.750000 29.2500000 -1.04856184E+12 -7.06191491E+11 2.93837865E+11	-119.750000 29.2500000 -1.01700901E+12 -6.96947573E+11 1.83987094E+11	-119.750000 29.2500000 -9.17432107E+11 -8.80992584E+11 2.81608716E+11	-119.750000 29.2500000 -1.04632477E+12 -8.37767397E+11 1.72407341E+11	-119.750000 29.2500000 -1.05152702E+12 -9.94971222E+11 5.93691156E+10	-119.750000 29.2500000 -1.02490512E+12 -1.10553766E+12 -2.86946734E+10	-119.750000 29.2500000 -7.00033532E+11 -9.40863586E+11 4.22621266E+10	-119.750000 29.2500000 -6.39366660E+11 -1.04052739E+12 4.51276268E+10	-119.750000 29.2500000 -6.13513560E+11 -1.10902287E+12 6.63691387E+10	-119.750000 29.2500000 -5.92138207E+11 -1.17736984E+12 1.66428559E+10	-119.750000 29.2500000 -6.33483166E+11 -1.02695358E+12 8.40292188E+10	-119.750000 29.2500000 -6.23854289E+11 -9.01169218E+11 4.67402711E+10	-119.750000 29.2500000 -7.92995234E+11 -1.15465768E+12 1.40016976E+11	-119.750000 29.2500000 -7.54983436E+11 -1.04405991E+12 1.23625374E+11	-119.750000 29.2500000 -7.49411500E+11 -1.17844843E+12 2.00237466E+11	-119.750000 29.2500000 -8.57700565E+11 -1.10313223E+12 2.69775356E+11	-119.750000 29.2500000 -8.44664209E+11 -1.08118816E+12 2.79758537E+11	-119.750000 29.2500000 -9.36125858E+11 -9.37937273E+11 2.90080326E+11	-119.750000 29.2500000 -9.55714175E+11 -9.65151031E+11 2.73366614E+11	-119.750000 29.2500000 -9.16728775E+11 -9.17316043E+11 1.17902459E+10	-119.750000 29.2500000 -8.38061392E+11 -8.42969055E+11 5.73541120E+09	-119.750000 29.2500000 -8.41614885E+11 -8.74322199E+11 6.93431910E+09	-119.750000 29.2500000 -5.26737310E+11 -8.69715608E+11 -1.21399722E+11	-119.750000 29.2500000 -6.19573150E+11 -1.42560657E+12 -1.67242154E+11	-119.750000 29.2500000 -2.49062687E+11 -1.23394431E+12 -2.79086629E+11	-119.750000 29.2500000 -1.24702802E+11 -1.58659379E+12 -6.73276166E+11	-119.750000 29.2500000 6.31462830E+10 -1.38491842E+12 -4.82936521E+11	-119.750000 29.2500000 1.67409943E+11 -1.58771433E+12 -4.72117314E+11	-119.750000 29.2500000 1.78927976E+11 -1.56499575E+12 -4.18915287E+11	-119.750000 29.2500000 3.62196828E+11 -1.85215287E+12 -4.28196069E+11	-119.750000 29.2500000 6.19942183E+11 -2.30214808E+12 -4.90428858E+11	-119.750000 29.2500000 5.91599305E+11 -2.15396542E+12 -4.23049888E+11	-119.750000 29.2500000 6.24685285E+11 -2.12280331E+12 -3.79837809E+11	-119.750000 29.2500000 7.30306707E+11 -2.34725284E+12 -3.70450891E+11	-119.750000 29.2500000 5.29960206E+11 -1.72399067E+12 -2.62415761E+11	-119.750000 29.2500000 6.91518833E+11 -2.14199724E+12 -1.14591236E+11	-119.750000 29.2500000 7.19029207E+11 -2.06628651E+12 -8.88839537E+10	-119.750000 29.2500000 7.33871669E+11 -2.02418343E+12 -8.29904732E+10	-119.750000 29.2500000 6.56960127E+11 -1.88136581E+12 -2.68415324E+10	-119.750000 29.2500000 6.61481128E+11 -1.87516872E+12 -1.61171579E+10	-119.750000 29.2500000 7.14342597E+11 -2.28766463E+12 -6.82689659E+10
-119.250000 29.2500000 -6.72347783E+11 -2.91088400E+11 -4.46099292E+11	-119.250000 29.2500000 -5.84167326E+11 -3.61358262E+11 -3.98264173E+11	-119.250000 29.2500000 -4.49364623E+11 -5.85282028E+11 -4.31797928E+11	-119.250000 29.2500000 -3.97371507E+11 -7.63005764E+11 -4.23055983E+11	-119.250000 29.2500000 -1.06188906E+11 -9.37472492E+11 -3.98778794E+11	-119.250000 29.2500000 4.84141097E+10 -1.39159365E+12 -4.61793624E+11	-119.250000 29.2500000 2.48877974E+11 -1.53192078E+12 -4.34218009E+11	-119.250000 29.2500000 -2.97965650E+11 -1.32897112E+12 1.37713549E+11	-119.250000 29.2500000 -8.87016063E+11 -8.26399130E+11 4.31136440E+11	-119.250000 29.2500000 -1.17872132E+12 -4.96888349E+11 4.11938292E+11	-119.250000 29.2500000 -1.11029427E+12 -3.83305908E+11 2.52240904E+11	-119.250000 29.2500000 -1.13422002E+12 -4.94662975E+11 2.50178781E+11	-119.250000 29.2500000 -1.20525029E+12 -4.79512887E+11 1.72999311E+11	-119.250000 29.2500000 -1.17174672E+12 -5.69262932E+11 1.80787741E+11	-119.250000 29.2500000 -1.28295463E+12 -5.77448968E+11 1.96791484E+11	-119.250000 29.2500000 -1.13245736E+12 -7.84809853E+11 1.59571231E+11	-119.250000 29.2500000 -1.15636607E+12 -8.38120374E+11 8.80604447E+10	-119.250000 29.2500000 -1.13606512E+12 -8.62529257E+11 9.38288251E+10	-119.250000 29.2500000 -1.07362851E+12 -9.99746241E+11 8.32868270E+10	-119.250000 29.2500000 -7.92499388E+11 -7.97616636E+11 1.36635556E+11	-119.250000 29.2500000 -6.95200252E+11 -7.88773536E+11 1.09144433E+11	-119.250000 29.2500000 -8.13777617E+11 -1.11768646E+12 2.55294538E+11	-119.250000 29.2500000 -6.92880212E+11 -1.06397886E+12 1.89949739E+11	-119.250000 29.2500000 -7.33667983E+11 -1.20968682E+12 2.63574340E+11	-119.250000 29.2500000 -8.26703806E+11 -1.10918828E+12 3.73462925E+11	-119.250000 29.2500000 -7.98249255E+11 -1.12723427E+12 3.57484102E+11	-119.250000 29.2500000 -6.36516499E+11 -8.94567383E+11 4.03729383E+11	-119.250000 29.2500000 -8.75184259E+11 -9.48920123E+11 3.42272836E+11	-119.250000 29.2500000 -8.91792720E+11 -9.94157462E+11 1.59668339E+11	-119.250000 29.2500000 -4.59968250E+11 -9.17404582E+11 5.46414756E+10	-119.250000 29.2500000 -4.54975881E+11 -9.44263725E+11 4.96354099E+10	-119.250000 29.2500000 -5.51459029E+11 -1.38988421E+12 -1.14844738E+11	-119.250000 29.2500000 -5.20376582E+11 -1.52512233E+12 -2.15603397E+11	-119.250000 29.2500000 -4.62815560E+11 -1.38290725E+12 -3.12793465E+11	-119.250000 29.2500000 -1.11876243E+11 -1.70074020E+12 -7.90495429E+11	-119.250000 29.2500000 7.95630469E+10 -1.63959813E+12 -5.17668930E+11	-119.250000 29.2500000 1.67883342E+11 -1.44250228E+12 -4.42605076E+11	-119.250000 29.2500000 2.97813377E+11 -1.97193184E+12 -5.38603061E+11	-119.250000 29.2500000 3.04275685E+11 -1.65685441E+12 -4.64786489E+11	-119.250000 29.2500000 5.85675833E+11 -2.15759952E+12 -6.10260156E+11	-119.250000 29.2500000 6.65692209E+11 -2.36574029E+12 -6.34219135E+11	-119.250000 29.2500000 7.11922614E+11 -2.39992124E+12 -6.74376843E+11	-119.250000 29.2500000 7.31706687E+11 -2.47899410E+12 -6.69270999E+11	-119.250000 29.2500000 5.89987381E+11 -1.88294260E+12 -4.34831196E+11	-119.250000 29.2500000 6.80130904E+11 -2.16637558E+12 -3.50511006E+11	-119.250000 29.2500000 6.98685850E+11 -2.13634148E+12 -2.91572810E+11	-119.250000 29.2500000 7.46543710E+11 -2.13605430E+12 -3.40584759E+11	-119.250000 29.2500000 5.98620111E+11 -1.84226611E+12 -1.37676456E+11	-119.250000 29.2500000 6.24380019E+11 -1.79866632E+12 -5.94697789E+10	-119.250000 29.2500000 6.78095225E+11 -2.16398338E+12 -1.06492740E+11
-118.750000 29.2500000 -4.65217552E+11 -6.01491243E+11 -1.49088471E+10	-118.750000 29.2500000 -3.87934126E+11 -7.38739421E+11 -3.05716675E+10	-118.750000 29.2500000 -2.82574520E+11 -7.83471804E+11 -3.37113027E+10	-118.750000 29.2500000 -9.55224310E+10 -1.21152602E+12 -7.52187228E+10	-118.750000 29.2500000 1.30130964E+10 -1.42991150E+12 -2.17486541E+11	-118.750000 29.2500000 2.94728368E+11 -1.95186524E+12 -2.68115853E+11	-118.750000 29.2500000 3.32755206E+11 -1.45117269E+12 -2.47223681E+11	-118.750000 29.2500000 -1.77973068E+11 -1.88316687E+12 3.07096355E+11	-118.750000 29.2500000 -6.85301498E+11 -8.85579842E+11 4.71542858E+11	-118.750000 29.2500000 -1.40407629E+12 -4.90229039E+11 5.71869889E+11	-118.750000 29.2500000 -1.19570340E+12 -3.26133055E+11 3.78899235E+11	-118.750000 29.2500000 -1.53480724E+12 -3.49121937E+11 3.57388386E+11	-118.750000 29.2500000 -1.68169990E+12 -3.29328263E+11 3.90338085E+11	-118.750000 29.2500000 -1.30398224E+12 -3.82431396E+11 3.39896238E+11	-118.750000 29.2500000 -1.40182985E+12 -4.38518088E+11 3.82564499E+11	-118.750000 29.2500000 -1.15145179E+12 -4.95427322E+11 2.69092618E+11	-118.750000 29.2500000 -1.21821043E+12 -5.32773208E+11 2.97199370E+11	-118.750000 29.2500000 -1.24786967E+12 -5.59811985E+11 3.03276294E+11	-118.750000 29.2500000 -1.17077888E+12 -7.24487176E+11 2.90917286E+11	-118.750000 29.2500000 -1.26102680E+12 -6.80010449E+11 3.06813764E+11	-118.750000 29.2500000 -8.41478242E+11 -6.53649117E+11 2.39136129E+11	-118.750000 29.2500000 -8.32796426E+11 -1.10724632E+12 3.55215409E+11	-118.750000 29.2500000 -7.05267106E+11 -1.07762005E+12 2.89988968E+11	-118.750000 29.2500000 -7.23267027E+11 -1.22211389E+12 3.81628449E+11	-118.750000 29.2500000 -7.63348517E+11 -1.12926327E+12 4.55691796E+11	-118.750000 29.2500000 -6.73719648E+11 -1.18796819E+12 5.47626942E+11	-118.750000 29.2500000 -7.80874351E+11 -1.22442954E+12 6.97508626E+11	-118.750000 29.2500000 -8.68212408E+11 -1.15070599E+12 5.73696246E+11	-118.750000 29.2500000 -4.67723026E+11 -9.87690959E+11 2.60531438E+11	-118.750000 29.2500000 -5.94395988E+11 -1.26650601E+12 9.99710228E+10	-118.750000 29.2500000 -6.02049151E+11 -1.32187646E+12 7.95010744E+10	-118.750000 29.2500000 -4.85909234E+11 -1.48664903E+12 -1.66294088E+10	-118.750000 29.2500000 -5.40418474E+11 -1.51805179E+12 -2.13743485E+11	-118.750000 29.2500000 -3.55739107E+11 -1.46775238E+12 -3.05315742E+11	-118.750000 29.2500000 -2.30685950E+11 -1.32958965E+12 -6.41633550E+11	-118.750000 29.2500000 1.62090813E+10 -1.24551260E+12 -4.68246266E+11	-118.750000 29.2500000 2.51363738E+11 -1.75873144E+12 -5.12426246E+11	-118.750000 29.2500000 2.06416691E+11 -1.57661109E+12 -5.90608073E+11	-118.750000 29.2500000 5.02091022E+11 -2.00398956E+12 -6.00121803E+11	-118.750000 29.2500000 5.40248179E+11 -1.99337155E+12 -7.00011971E+11	-118.750000 29.2500000 6.38729454E+11 -2.23716521E+12 -6.98547175E+11	-118.750000 29.2500000 7.44254145E+11 -2.46201503E+12 -8.39443153E+11	-118.750000 29.2500000 6.08902578E+11 -2.07503661E+12 -7.00062958E+11	-118.750000 29.2500000 6.10721661E+11 -2.07742448E+12 -6.20871025E+11	-118.750000 29.2500000 6.67189903E+11 -2.14532280E+12 -5.37745424E+11	-118.750000 29.2500000 6.81847161E+11 -2.07632715E+12 -5.34519644E+11	-118.750000 29.2500000 6.97429459E+11 -2.26327265E+12 -5.66563635E+11	-118.750000 29.2500000 5.65205795E+11 -1.76224797E+12 -2.73055384E+11	-118.750000 29.2500000 4.97710498E+11 -1.64310588E+12 -1.69794650E+11	-118.750000 29.2500000 6.09585725E+11 -1.93680703E+12 -1.40599509E+11
-118.250000 29.2500000 -2.06492570E+10 -1.19994004E+12 2.84593979E+11	-118.250000 29.2500000 1.03061807E+11 -1.38888230E+12 2.18734166E+11	-118.250000 29.2500000 7.69312440E+10 -1.13646948E+12 2.22021845E+11	-118.250000 29.2500000 2.91700539E+11 -1.87459528E+12 3.21693024E+11	-118.250000 29.2500000 4.15877661E+11 -2.09025892E+12 2.14553117E+11	-118.250000 29.2500000 5.23674518E+11 -1.90956870E+12 -2.77995213E+10	-118.250000 29.2500000 5.97637595E+11 -1.84219271E+12 -1.21234039E+11	-118.250000 29.2500000 2.50598359E+11 -1.83432970E+12 4.15048663E+11	-118.250000 29.2500000 -3.09199340E+11 -1.42746072E+12 7.38643149E+11	-118.250000 29.2500000 -8.69673927E+11 -8.46567047E+11 7.99674335E+11	-118.250000 29.2500000 -1.40730171E+12 -5.33269021E+11 7.04859603E+11	-118.250000 29.2500000 -1.50077702E+12 -4.62362640E+11 6.67300921E+11	-118.250000 29.2500000 -1.22964253E+12 -3.92032551E+11 5.71287863E+11	-118.250000 29.2500000 -1.41525477E+12 -3.68851223E+11 6.91270779E+11	-118.250000 29.2500000 -1.22055164E+12 -5.30525290E+11 5.53513124E+11	-118.250000 29.2500000 -1.09899960E+12 -5.41200613E+11 4.98983240E+11	-118.250000 29.2500000 -1.20103594E+12 -5.36698290E+11 6.05859086E+11	-118.250000 29.2500000 -1.20085414E+12 -5.88496306E+11 6.16364507E+11	-118.250000 29.2500000 -1.08910543E+12 -8.02497167E+11 5.84985149E+11	-118.250000 29.2500000 -1.28356031E+12 -6.31101522E+11 5.58803583E+11	-118.250000 29.2500000 -1.18647030E+12 -9.56854960E+11 6.46150881E+11	-118.250000 29.2500000 -7.56918190E+11 -1.18591206E+12 4.75994620E+11	-118.250000 29.2500000 -6.87586279E+11 -1.09390515E+12 4.39913775E+11	-118.250000 29.2500000 -6.73469759E+11 -1.26259967E+12 5.18479413E+11	-118.250000 29.2500000 -6.61851931E+11 -1.23877641E+12 6.17152053E+11	-118.250000 29.2500000 -5.45965408E+11 -1.64207565E+12 8.85712945E+11	-118.250000 29.2500000 -3.98747369E+11 -1.27869151E+12 7.64508242E+11	-118.250000 29.2500000 -5.80329800E+11 -1.00116752E+12 6.80306213E+11	-118.250000 29.2500000 -6.88925704E+11 -1.37144461E+12 5.12346259E+11	-118.250000 29.2500000 -3.31339956E+11 -1.21077052E+12 1.18898401E+11	-118.250000 29.2500000 -2.84802220E+11 -1.25767123E+12 1.33197758E+11	-118.250000 29.2500000 -4.16173097E+11 -1.41573987E+12 3.85701765E+10	-118.250000 29.2500000 -2.95627063E+11 -1.08123397E+12 -5.33281096E+10	-118.250000 29.2500000 -2.58561327E+11 -1.51985009E+12 -2.88508215E+11	-118.250000 29.2500000 -1.21040200E+11 -1.47802017E+12 -6.26300223E+11	-118.250000 29.2500000 8.22526607E+10 -1.47228708E+12 -5.57526417E+11	-118.250000 29.2500000 1.73334725E+11 -1.36512039E+12 -4.95691530E+11	-118.250000 29.2500000 2.96352842E+11 -1.94865123E+12 -8.01681310E+11	-118.250000 29.2500000 3.97511262E+11 -1.73843100E+12 -6.76804297E+11	-118.250000 29.2500000 4.87649149E+11 -1.81975161E+12 -7.80165841E+11	-118.250000 29.2500000 5.14285961E+11 -2.01923940E+12 -8.73051783E+11	-118.250000 29.2500000 6.70755258E+11 -2.33802773E+12 -1.02595192E+12	-118.250000 29.2500000 6.59734725E+11 -2.03122029E+12 -8.06102368E+11	-118.250000 29.2500000 6.63036690E+11 -2.03848509E+12 -7.84352936E+11	-118.250000 29.2500000 6.97594020E+11 -2.12993953E+12 -6.95444242E+11	-118.250000 29.2500000 5.69590350E+11 -1.94927513E+12 -7.22663440E+11	-118.250000 29.2500000 7.17003293E+11 -2.30046643E+12 -6.26245435E+11	-118.250000 29.2500000 4.68760658E+11 -1.72412279E+12 -4.87329464E+11	-118.250000 29.2500000 5.28265609E+11 -1.76331817E+12 -4.49700135E+11	-118.250000 29.2500000 4.63921480E+11 -1.65910662E+12 -2.92261298E+11
-117.750000 29.2500000 2.55299699E+11 -1.65341613E+12 3.91748354E+11	-117.750000 29.2500000 4.32727032E+11 -1.85551644E+12 3.21921548E+11	-117.750000 29.2500000 4.31803728E+11 -1.49463459E+12 2.52735652E+11	-117.750000 29.2500000 5.46052407E+11 -1.62227316E+12 2.39660450E+11	-117.750000 29.2500000 6.59581829E+11 -1.84043241E+12 1.91318639E+11	-117.750000 29.2500000 6.90158830E+11 -1.86498875E+12 -4.21037670E+10	-117.750000 29.2500000 7.79257381E+11 -1.82039845E+12 -2.07064875E+11	-117.750000 29.2500000 6.56414147E+11 -2.27912948E+12 4.61057786E+11	-117.750000 29.2500000 3.32839780E+11 -1.79144255E+12 8.12221071E+11	-117.750000 29.2500000 -1.75243772E+11 -1.32395971E+12 1.04959928E+12	-117.750000 29.2500000 -6.68168159E+11 -1.00602675E+12 9.17369651E+11	-117.750000 29.2500000 -8.37006721E+11 -1.04020037E+12 1.09963602E+12	-117.750000 29.2500000 -9.64050092E+11 -9.88403007E+11 1.01006764E+12	-117.750000 29.2500000 -8.39795278E+11 -6.68092072E+11 8.43268817E+11	-117.750000 29.2500000 -9.91894897E+11 -8.19815973E+11 7.81965787E+11	-117.750000 29.2500000 -1.02423082E+12 -8.67747561E+11 8.85574926E+11	-117.750000 29.2500000 -1.06233247E+12 -8.36380000E+11 8.51742753E+11	-117.750000 29.2500000 -9.85958973E+11 -1.03312995E+12 8.95897764E+11	-117.750000 29.2500000 -9.58226694E+11 -9.68470561E+11 7.11509213E+11	-117.750000 29.2500000 -8.59143471E+11 -7.60755257E+11 6.88170664E+11	-117.750000 29.2500000 -8.51316244E+11 -1.21633754E+12 8.29571465E+11	-117.750000 29.2500000 -6.93045232E+11 -1.28645752E+12 6.85464486E+11	-117.750000 29.2500000 -3.87511550E+11 -1.04173267E+12 4.43119239E+11	-117.750000 29.2500000 -6.11519365E+11 -1.29365390E+12 6.48138588E+11	-117.750000 29.2500000 -3.01949321E+11 -1.27003813E+12 6.61652701E+11	-117.750000 29.2500000 -4.17146077E+11 -1.74613398E+12 9.73786448E+11	-117.750000 29.2500000 -2.45622915E+11 -1.39258744E+12 8.21633942E+11	-117.750000 29.2500000 -3.17809656E+11 -1.43877669E+12 8.40336867E+11	-117.750000 29.2500000 -2.93308727E+11 -1.31676753E+12 5.40098036E+11	-117.750000 29.2500000 -3.29815359E+11 -1.72376195E+12 2.71607366E+11	-117.750000 29.2500000 -2.62559269E+11 -1.28251658E+12 1.69909535E+11	-117.750000 29.2500000 -2.72474718E+11 -1.23512252E+12 3.67456256E+10	-117.750000 29.2500000 -2.33234350E+11 -1.12715982E+12 -6.56988488E+10	-117.750000 29.2500000 -1.49726003E+11 -1.11598030E+12 -2.98757685E+11	-117.750000 29.2500000 -1.26318223E+11 -1.24615131E+12 -5.73927719E+11	-117.750000 29.2500000 7.76208056E+10 -1.50014303E+12 -6.50379002E+11	-117.750000 29.2500000 3.48401271E+11 -1.66894331E+12 -6.37503341E+11	-117.750000 29.2500000 2.61577966E+11 -1.66619172E+12 -7.08905992E+11	-117.750000 29.2500000 3.43899701E+11 -1.52877570E+12 -7.59946805E+11	-117.750000 29.2500000 4.66472141E+11 -1.68021289E+12 -8.13895778E+11	-117.750000 29.2500000 4.77553852E+11 -1.96194756E+12 -1.08603959E+12	-117.750000 29.2500000 4.55259292E+11 -1.60860301E+12 -8.41422406E+11	-117.750000 29.2500000 5.15056402E+11 -1.70831446E+12 -8.59790836E+11	-117.750000 29.2500000 5.36635736E+11 -1.73456569E+12 -8.53200732E+11	-117.750000 29.2500000 6.70872764E+11 -2.13353274E+12 -9.85580569E+11	-117.750000 29.2500000 7.06579988E+11 -2.10452808E+12 -9.01237178E+11	-117.750000 29.2500000 5.72739224E+11 -1.80620257E+12 -6.68278194E+11	-117.750000 29.2500000 5.35097147E+11 -1.72937485E+12 -6.13405295E+11	-117.750000 29.2500000 4.83701424E+11 -1.71486046E+12 -6.44869587E+11	-117.750000 29.2500000 4.58833002E+11 -1.60546986E+12 -5.10148018E+11
-117.250000 29.2500000 4.18173714E+11 -1.69113354E+12 3.68600809E+11	-117.250000 29.2500000 6.09487815E+11 -1.98525059E+12 2.22945985E+11	-117.250000 29.2500000 6.87325118E+11 -1.84656842E+12 1.31823739E+11	-117.250000 29.2500000 7.37502626E+11 -1.83156199E+12 5.12977306E+10	-117.250000 29.2500000 7.90039233E+11 -1.90206994E+12 -7.90576087E+10	-117.250000 29.2500000 7.39842195E+11 -1.64136485E+12 -1.94600763E+11	-117.250000 29.2500000 9.15072025E+11 -1.67023516E+12 -2.76178469E+11	-117.250000 29.2500000 8.96355402E+11 -2.05515981E+12 1.44606396E+11	-117.250000 29.2500000 7.09935170E+11 -2.04002139E+12 6.08902971E+11	-117.250000 29.2500000 4.34004296E+11 -1.66380188E+12 9.06582426E+11	-117.250000 29.2500000 1.62013364E+11 -1.73074914E+12 1.20057482E+12	-117.250000 29.2500000 8.61103964E+10 -1.94763765E+12 1.41533105E+12	-117.250000 29.2500000 -1.26648967E+11 -1.83176987E+12 1.41979668E+12	-117.250000 29.2500000 -3.14263634E+11 -1.33780957E+12 1.13714174E+12	-117.250000 29.2500000 -4.54064833E+11 -1.19777604E+12 1.06318017E+12	-117.250000 29.2500000 -4.11826455E+11 -1.30063139E+12 1.05773171E+12	-117.250000 29.2500000 -3.92652292E+11 -1.38755074E+12 1.04883257E+12	-117.250000 29.2500000 -3.67641068E+11 -1.24504834E+12 7.93709511E+11	-117.250000 29.2500000 -5.67868391E+11 -1.51586275E+12 8.72465957E+11	-117.250000 29.2500000 -5.30119164E+11 -1.24662527E+12 9.35771963E+11	-117.250000 29.2500000 -4.06009774E+11 -1.38440226E+12 8.37436965E+11	-117.250000 29.2500000 -3.20941785E+11 -1.23262193E+12 6.07996936E+11	-117.250000 29.2500000 -3.67617769E+11 -1.49173332E+12 5.94841174E+11	-117.250000 29.2500000 -2.24946569E+11 -1.30774493E+12 5.72582527E+11	-117.250000 29.2500000 -2.19096941E+11 -1.24231025E+12 5.81334204E+11	-117.250000 29.2500000 -1.17127561E+11 -1.88640172E+12 8.90991215E+11	-117.250000 29.2500000 2.23802470E+10 -1.56915728E+12 6.56051012E+11	-117.250000 29.2500000 1.97160059E+10 -1.72961890E+12 7.19451587E+11	-117.250000 29.2500000 -2.01459405E+10 -1.28942683E+12 4.25874489E+11	-117.250000 29.2500000 -2.80047583E+11 -1.76501765E+12 4.17010156E+11	-117.250000 29.2500000 -1.68308851E+11 -1.85721999E+12 2.51999289E+11	-117.250000 29.2500000 -2.26098528E+11 -1.17657567E+12 -1.58631076E+10	-117.250000 29.2500000 -2.73855824E+11 -1.33113027E+12 -1.46244665E+11	-117.250000 29.2500000 -2.80986059E+11 -1.25278369E+12 -4.28394086E+11	-117.250000 29.2500000 -1.70616455E+11 -1.27589574E+12 -6.21502202E+11	-117.250000 29.2500000 1.27677645E+11 -1.19614512E+12 -5.44158417E+11	-117.250000 29.2500000 2.56066126E+11 -1.30923273E+12 -6.53427540E+11	-117.250000 29.2500000 3.61178956E+11 -1.93287750E+12 -1.00696772E+12	-117.250000 29.2500000 3.23056763E+11 -1.44425589E+12 -8.79568945E+11	-117.250000 29.2500000 4.31254438E+11 -1.72091022E+12 -1.05876311E+12	-117.250000 29.2500000 3.21128333E+11 -1.34668904E+12 -8.74006512E+11	-117.250000 29.2500000 4.80412828E+11 -1.57023614E+12 -9.96908794E+11	-117.250000 29.2500000 5.39438186E+11 -1.76756530E+12 -1.05551593E+12	-117.250000 29.2500000 4.22512427E+11 -1.32990881E+12 -7.53509728E+11	-117.250000 29.2500000 4.85772329E+11 -1.39469285E+12 -6.99389444E+11	-117.250000 29.2500000 4.96073736E+11 -1.39141068E+12 -6.93266022E+11	-117.250000 29.2500000 5.98618800E+11 -1.70943814E+12 -7.69485439E+11	-117.250000 29.2500000 6.25977065E+11 -1.70025668E+12 -6.76364026E+11	-117.250000 29.2500000 6.27902775E+11 -1.70824394E+12 -6.83930681E+11	-117.250000 29.2500000 6.33031492E+11 -1.84165741E+12 -7.37148731E+11
-116.750000 29.2500000 3.11051583E+11 -1.33627983E+12 7.33183427E+10	-116.750000 29.2500000 4.07884890E+11 -1.50250678E+12 -4.52026778E+10	-116.750000 29.2500000 5.13550844E+11 -1.40027560E+12 -1.34551060E+11	-116.750000 29.2500000 5.93127866E+11 -1.40982511E+12 -2.46332146E+11	-116.750000 29.2500000 8.74837049E+11 -1.79167389E+12 -3.67083225E+11	-116.750000 29.2500000 7.61921733E+11 -1.39851465E+12 -3.27903281E+11	-116.750000 29.2500000 8.59684078E+11 -1.43398352E+12 -3.50318789E+11	-116.750000 29.2500000 7.54932580E+11 -1.58079005E+12 -1.44408838E+11	-116.750000 29.2500000 8.18393907E+11 -1.93048202E+12 1.21858621E+11	-116.750000 29.2500000 8.05071225E+11 -2.02681156E+12 5.54426368E+11	-116.750000 29.2500000 6.62012428E+11 -2.11709290E+12 1.12485623E+12	-116.750000 29.2500000 6.61739995E+11 -2.16229518E+12 1.16691606E+12	-116.750000 29.2500000 5.65367669E+11 -2.02960090E+12 1.10608161E+12	-116.750000 29.2500000 3.89903057E+11 -1.79955119E+12 1.15235081E+12	-116.750000 29.2500000 2.39864218E+11 -1.59413122E+12 1.10754647E+12	-116.750000 29.2500000 2.24397967E+11 -2.02425683E+12 1.36760669E+12	-116.750000 29.2500000 1.87015283E+11 -1.52797603E+12 9.57780591E+11	-116.750000 29.2500000 2.48055284E+11 -1.87789607E+12 1.01655760E+12	-116.750000 29.2500000 1.93970799E+11 -1.64253676E+12 8.15310569E+11	-116.750000 29.2500000 1.26567031E+11 -1.87170842E+12 1.21356458E+12	-116.750000 29.2500000 5.97589443E+10 -1.36030323E+12 8.02951397E+11	-116.750000 29.2500000 -4.57900646E+09 -1.25580988E+12 5.27912206E+11	-116.750000 29.2500000 1.28160348E+10 -1.61899269E+12 4.95704015E+11	-116.750000 29.2500000 -5.67730586E+10 -1.42989040E+12 4.95329214E+11	-116.750000 29.2500000 8.84415939E+10 -1.33311771E+12 4.48375292E+11	-116.750000 29.2500000 2.06796833E+11 -1.45446090E+12 4.15305335E+11	-116.750000 29.2500000 2.57675395E+11 -1.90949884E+12 4.91564990E+11	-116.750000 29.2500000 3.93648177E+11 -2.16506106E+12 4.03742654E+11	-116.750000 29.2500000 1.21179931E+11 -1.48387817E+12 2.35428889E+11	-116.750000 29.2500000 -8.40823603E+10 -1.75577602E+12 3.51135662E+11	-116.750000 29.2500000 -1.16578648E+11 -1.83534472E+12 2.51098759E+11	-116.750000 29.2500000 -1.34135874E+11 -1.22625602E+12 -6.55490253E+10	-116.750000 29.2500000 -2.01808380E+11 -1.40439519E+12 -2.09879220E+11	-116.750000 29.2500000 -2.05775864E+11 -1.31004930E+12 -4.05215642E+11	-116.750000 29.2500000 -2.22728061E+11 -1.23701821E+12 -6.41509622E+11	-116.750000 29.2500000 1.97931205E+11 -1.47427544E+12 -7.42311985E+11	-116.750000 29.2500000 3.05232216E+11 -1.54884283E+12 -9.58831460E+11	-116.750000 29.2500000 3.09621916E+11 -1.83211078E+12 -1.21069280E+12	-116.750000 29.2500000 2.44714144E+11 -1.36672877E+12 -1.05483135E+12	-116.750000 29.2500000 3.00849463E+11 -1.59601564E+12 -1.25436127E+12	-116.750000 29.2500000 2.86066311E+11 -1.38241363E+12 -1.08391314E+12	-116.750000 29.2500000 3.85001488E+11 -1.45325975E+12 -1.08467552E+12	-116.750000 29.2500000 3.49453844E+11 -1.31333974E+12 -9.29442890E+11	-116.750000 29.2500000 3.98484079E+11 -1.36912293E+12 -9.11967191E+11	-116.750000 29.2500000 4.53777097E+11 -1.40296769E+12 -8.06706479E+11	-116.750000 29.2500000 5.28842457E+11 -1.41894956E+12 -7.70983657E+11	-116.750000 29.2500000 5.78185396E+11 -1.60286258E+12 -7.43506117E+11	-116.750000 29.2500000 6.09995588E+11 -1.61932064E+12 -7.10652658E+11	-116.750000 29.2500000 4.60474450E+11 -1.23507219E+12 -5.84639644E+11	-116.750000 29.2500000 4.45066772E+11 -1.23125944E+12 -5.98512239E+11
-116.250000 29.2500000 2.57197965E+11 -1.21056684E+12 -3.53191297E+11	-116.250000 29.2500000 3.14222871E+11 -1.26867014E+12 -3.67528116E+11	-116.250000 29.2500000 2.84648374E+11 -1.16618520E+12 -4.37826912E+11	-116.250000 29.2500000 4.58186850E+11 -1.47302069E+12 -5.90812152E+11	-116.250000 29.2500000 5.48932714E+11 -1.64951228E+12 -5.68682545E+11	-116.250000 29.2500000 4.54316327E+11 -1.16561255E+12 -4.82666283E+11	-116.250000 29.2500000 6.75439378E+11 -1.34574650E+12 -4.74361070E+11	-116.250000 29.2500000 6.15536132E+11 -1.45131320E+12 -3.79270005E+11	-116.250000 29.2500000 8.06714802E+11 -1.91429463E+12 -2.75153420E+11	-116.250000 29.2500000 7.55751518E+11 -1.84218092E+12 -2.00038989E+09	-116.250000 29.2500000 7.39845669E+11 -1.86112056E+12 3.04763666E+11	-116.250000 29.2500000 7.54348917E+11 -1.85001378E+12 4.42880360E+11	-116.250000 29.2500000 7.02592909E+11 -1.78264814E+12 4.13713564E+11	-116.250000 29.2500000 6.81081504E+11 -2.02319856E+12 6.07560008E+11	-116.250000 29.2500000 6.77900386E+11 -1.93686222E+12 7.16992479E+11	-116.250000 29.2500000 6.49832301E+11 -2.09600971E+12 9.27613583E+11	-116.250000 29.2500000 6.13280711E+11 -1.81611843E+12 8.18290360E+11	-116.250000 29.2500000 6.08872628E+11 -1.88967184E+12 8.38054511E+11	-116.250000 29.2500000 5.07841085E+11 -1.67254858E+12 7.20319545E+11	-116.250000 29.2500000 5.36622203E+11 -1.55447670E+12 7.77266135E+11	-116.250000 29.2500000 4.73016697E+11 -1.37880968E+12 6.25198891E+11	-116.250000 29.2500000 5.58873706E+11 -1.40921681E+12 5.94323309E+11	-116.250000 29.2500000 4.89865413E+11 -1.20388806E+12 4.04125155E+11	-116.250000 29.2500000 5.82704955E+11 -1.52597522E+12 4.51187868E+11	-116.250000 29.2500000 4.79496110E+11 -1.57726238E+12 4.23820001E+11	-116.250000 29.2500000 5.19072809E+11 -1.58939690E+12 3.51427330E+11	-116.250000 29.2500000 5.20584430E+11 -1.57307961E+12 1.80171375E+11	-116.250000 29.2500000 5.36825037E+11 -1.74316244E+12 -1.11036713E+10	-116.250000 29.2500000 2.82578420E+11 -1.71871437E+12 -4.60369019E+10	-116.250000 29.2500000 9.51805133E+10 -1.25210814E+12 4.63469158E+10	-116.250000 29.2500000 1.21035735E+10 -1.44570070E+12 7.68733266E+10	-116.250000 29.2500000 -1.01654282E+11 -1.38982641E+12 -1.84778424E+11	-116.250000 29.2500000 -1.23753685E+11 -1.37995053E+12 -2.48916214E+11	-116.250000 29.2500000 -2.13339931E+11 -1.32407978E+12 -5.40277342E+11	-116.250000 29.2500000 -1.50691594E+11 -9.25630464E+11 -5.37603768E+11	-116.250000 29.2500000 1.01549015E+11 -1.46620639E+12 -1.01172983E+12	-116.250000 29.2500000 1.96419961E+11 -1.27958883E+12 -1.01162477E+12	-116.250000 29.2500000 8.64253133E+10 -1.20431431E+12 -1.06240429E+12	-116.250000 29.2500000 1.37734521E+11 -1.20555740E+12 -1.16160843E+12	-116.250000 29.2500000 1.05643614E+11 -1.04737689E+12 -1.04461487E+12	-116.250000 29.2500000 1.24456952E+11 -9.33821612E+11 -9.18657171E+11	-116.250000 29.2500000 1.77800774E+11 -9.64775903E+11 -9.50974743E+11	-116.250000 29.2500000 1.54143015E+11 -8.37462458E+11 -7.86310103E+11	-116.250000 29.2500000 1.99788118E+11 -8.86850126E+11 -7.70170683E+11	-116.250000 29.2500000 2.53810295E+11 -9.49561328E+11 -7.27196697E+11	-116.250000 29.2500000 2.71758377E+11 -9.59794905E+11 -7.26120530E+11	-116.250000 29.2500000 3.45849692E+11 -1.16630264E+12 -7.39563864E+11	-116.250000 29.2500000 3.75020028E+11 -1.17765820E+12 -7.20733012E+11	-116.250000 29.2500000 3.67356215E+11 -1.14606513E+12 -7.33377921E+11	-116.250000 29.2500000 3.61061286E+11 -1.12818533E+12 -7.52331850E+11
-115.750000 29.2500000 6.19425366E+11 -1.29533084E+12 -5.30126012E+11	-115.750000 29.2500000 6.25143054E+11 -1.34392368E+12 -5.71598438E+11	-115.750000 29.2500000 5.13371079E+11 -1.30016517E+12 -6.49447866E+11	-115.750000 29.2500000 5.23378393E+11 -1.44775499E+12 -7.18189756E+11	-115.750000 29.2500000 4.25364980E+11 -1.46068432E+12 -7.64268839E+11	-115.750000 29.2500000 3.49546152E+11 -1.13624626E+12 -6.08013255E+11	-115.750000 29.2500000 4.48530088E+11 -1.20798485E+12 -6.03054277E+11	-115.750000 29.2500000 3.66059454E+11 -1.51645861E+12 -6.72208519E+11	-115.750000 29.2500000 4.23709639E+11 -1.70015248E+12 -6.10700886E+11	-115.750000 29.2500000 3.83139086E+11 -1.28482725E+12 -3.92203076E+11	-115.750000 29.2500000 4.31638479E+11 -1.45376032E+12 -2.89348387E+11	-115.750000 29.2500000 5.68971428E+11 -1.70026467E+12 -3.66184464E+11	-115.750000 29.2500000 5.88215484E+11 -1.65905996E+12 -2.27470918E+11	-115.750000 29.2500000 6.00246190E+11 -1.66595094E+12 -1.95288695E+11	-115.750000 29.2500000 7.45248391E+11 -1.86903311E+12 2.58790605E+10	-115.750000 29.2500000 7.58316073E+11 -2.00136314E+12 -3.79585818E+09	-115.750000 29.2500000 5.87400282E+11 -1.50141901E+12 1.05738322E+11	-115.750000 29.2500000 7.07656745E+11 -1.68085959E+12 1.32394156E+11	-115.750000 29.2500000 6.18017128E+11 -1.48374553E+12 1.64651074E+11	-115.750000 29.2500000 8.82784469E+11 -1.75846090E+12 1.58168433E+11	-115.750000 29.2500000 9.73744505E+11 -1.91219001E+12 2.79579492E+11	-115.750000 29.2500000 9.29013105E+11 -1.64945448E+12 4.61023904E+11	-115.750000 29.2500000 8.66063876E+11 -1.27214171E+12 4.31464350E+11	-115.750000 29.2500000 8.45718749E+11 -1.21357337E+12 3.65959676E+11	-115.750000 29.2500000 9.35893336E+11 -1.26048246E+12 3.53248838E+11	-115.750000 29.2500000 9.74379614E+11 -1.26930413E+12 2.82452886E+11	-115.750000 29.2500000 9.46557420E+11 -1.31370176E+12 1.46481578E+11	-115.750000 29.2500000 8.09883075E+11 -1.38148787E+12 -7.76918323E+09	-115.750000 29.2500000 5.85866740E+11 -1.36795324E+12 -3.11453696E+10	-115.750000 29.2500000 2.81335792E+11 -1.39202239E+12 -7.28204247E+10	-115.750000 29.2500000 2.22630380E+11 -1.57130005E+12 -5.43136522E+10	-115.750000 29.2500000 -3.34216141E+09 -1.63364864E+12 -2.64261747E+11	-115.750000 29.2500000 1.23547034E+10 -1.37547271E+12 -3.56272046E+11	-115.750000 29.2500000 -1.64988944E+11 -1.11020304E+12 -5.07658633E+11	-115.750000 29.2500000 -2.80317526E+11 -1.01666331E+12 -6.50515382E+11	-115.750000 29.2500000 1.80721234E+10 -1.05896346E+12 -8.77815202E+11	-115.750000 29.2500000 1.03840408E+11 -9.78674647E+11 -9.62041217E+11	-115.750000 29.2500000 -1.52409375E+11 -9.26885413E+11 -1.21784998E+12	-115.750000 29.2500000 -1.69465217E+11 -7.67759483E+11 -1.16572815E+12	-115.750000 29.2500000 -1.88858450E+11 -6.27383927E+11 -1.01724442E+12	-115.750000 29.2500000 -1.27064859E+11 -5.32850606E+11 -8.96519700E+11	-115.750000 29.2500000 -1.27744926E+11 -5.38877723E+11 -9.19645389E+11	-115.750000 29.2500000 -9.51395942E+10 -4.74558726E+11 -7.78344595E+11	-115.750000 29.2500000 -5.45930854E+10 -4.94575550E+11 -7.61544245E+11	-115.750000 29.2500000 -3.99442043E+10 -5.01820162E+11 -7.28549294E+11	-115.750000 29.2500000 67173600.0 -5.41563388E+11 -7.32624519E+11	-115.750000 29.2500000 -2.89919488E+09 -6.52845449E+11 -7.80545884E+11	-115.750000 29.2500000 2.54903112E+10 -6.60796604E+11 -7.67371248E+11	-115.750000 29.2500000 8.01221673E+10 -7.08498424E+11 -7.48472173E+11	-115.750000 29.2500000 1.09816119E+11 -7.16861800E+11 -7.78840637E+11
-115.250000 29.2500000 9.56698001E+11 -1.07631129E+12 -4.82299347E+11	-115.250000 29.2500000 1.04120923E+12 -1.08633647E+12 -5.09684154E+11	-115.250000 29.2500000 1.00554015E+12 -1.07357091E+12 -5.70013123E+11	-115.250000 29.2500000 1.04803205E+12 -1.14198249E+12 -6.11563864E+11	-115.250000 29.2500000 9.87523711E+11 -1.20533719E+12 -6.56662528E+11	-115.250000 29.2500000 7.13923494E+11 -8.99777298E+11 -5.22614211E+11	-115.250000 29.2500000 9.63817046E+11 -1.37049670E+12 -7.19573746E+11	-115.250000 29.2500000 6.43556246E+11 -1.33256852E+12 -6.23060582E+11	-115.250000 29.2500000 4.33656168E+11 -1.11890832E+12 -5.01035368E+11	-115.250000 29.2500000 2.86121722E+11 -1.20479836E+12 -4.83675668E+11	-115.250000 29.2500000 2.58704507E+11 -1.51396771E+12 -5.53520792E+11	-115.250000 29.2500000 2.46199599E+11 -1.27942053E+12 -4.77682532E+11	-115.250000 29.2500000 2.91953017E+11 -1.30989621E+12 -4.53473731E+11	-115.250000 29.2500000 4.55130513E+11 -1.73599726E+12 -5.48184097E+11	-115.250000 29.2500000 4.22998508E+11 -1.41944160E+12 -3.67272428E+11	-115.250000 29.2500000 4.74192511E+11 -1.64584935E+12 -5.77876460E+11	-115.250000 29.2500000 5.85445474E+11 -1.61979092E+12 -5.40235399E+11	-115.250000 29.2500000 3.75663854E+11 -1.17349482E+12 -3.68506044E+11	-115.250000 29.2500000 4.51301966E+11 -1.35394374E+12 -3.42607692E+11	-115.250000 29.2500000 5.55097129E+11 -1.29858050E+12 -3.66070825E+11	-115.250000 29.2500000 7.95314553E+11 -1.78320179E+12 -1.86383335E+11	-115.250000 29.2500000 8.45303972E+11 -1.53660411E+12 1.28054968E+11	-115.250000 29.2500000 7.40191109E+11 -1.05159367E+12 1.57421961E+11	-115.250000 29.2500000 1.16790500E+12 -1.47342649E+12 2.13108736E+11	-115.250000 29.2500000 1.29521366E+12 -1.47927558E+12 2.50542211E+11	-115.250000 29.2500000 1.45307337E+12 -1.66074463E+12 1.52627397E+11	-115.250000 29.2500000 1.13065945E+12 -1.19980963E+12 8.12865536E+10	-115.250000 29.2500000 1.34292465E+12 -1.38943516E+12 4.91766129E+10	-115.250000 29.2500000 1.16134458E+12 -1.25836526E+12 2.76656701E+10	-115.250000 29.2500000 8.64859783E+11 -1.26635947E+12 -465682464.	-115.250000 29.2500000 7.67356371E+11 -1.38367454E+12 -1.49972511E+10	-115.250000 29.2500000 4.02993971E+11 -1.36185027E+12 -7.39895132E+10	-115.250000 29.2500000 1.14731631E+11 -1.09729133E+12 -3.05231495E+11	-115.250000 29.2500000 -1.12129843E+10 -1.34405056E+12 -4.54470795E+11	-115.250000 29.2500000 -1.45932567E+11 -9.01480382E+11 -5.08114567E+11	-115.250000 29.2500000 -1.98397276E+10 -8.56927109E+11 -6.63594205E+11	-115.250000 29.2500000 4.22704783E+10 -7.81595247E+11 -7.75859798E+11	-115.250000 29.2500000 -2.44232864E+11 -5.64026999E+11 -8.41926115E+11	-115.250000 29.2500000 -2.77776007E+11 -4.51723395E+11 -8.99069313E+11	-115.250000 29.2500000 -2.81038586E+11 -3.80498575E+11 -8.07542915E+11	-115.250000 29.2500000 -2.37028655E+11 -4.34418745E+11 -8.81183359E+11	-115.250000 29.2500000 -2.53477241E+11 -2.73669571E+11 -7.30147324E+11	-115.250000 29.2500000 -2.80033067E+11 -3.07536462E+11 -8.48838263E+11	-115.250000 29.2500000 -2.73187668E+11 -2.98987913E+11 -8.42930651E+11	-115.250000 29.2500000 -2.90309505E+11 -2.58215199E+11 -8.15845671E+11	-115.250000 29.2500000 -2.68932481E+11 -2.64643707E+11 -8.11975836E+11	-115.250000 29.2500000 -2.00900903E+11 -2.23139840E+11 -5.93951916E+11	-115.250000 29.2500000 -1.77540104E+11 -2.12192166E+11 -5.84496775E+11	-115.250000 29.2500000 -1.60042500E+11 -2.33936290E+11 -5.82625591E+11	-115.250000 29.2500000 -1.25766984E+11 -2.42629444E+11 -6.19109482E+11
-114.750000 29.2500000 1.09688540E+12 -8.41120874E+11 -3.61076392E+11	-114.750000 29.2500000 1.20508868E+12 -8.96077267E+11 -3.57874237E+11	-114.750000 29.2500000 1.19360848E+12 -9.25052699E+11 -3.71833897E+11	-114.750000 29.2500000 1.25776193E+12 -9.72973605E+11 -3.99270216E+11	-114.750000 29.2500000 1.24781566E+12 -9.46117476E+11 -3.94210181E+11	-114.750000 29.2500000 1.36370677E+12 -9.71508351E+11 -3.97380878E+11	-114.750000 29.2500000 1.41864626E+12 -1.12490696E+12 -4.27880448E+11	-114.750000 29.2500000 1.29501902E+12 -1.11349609E+12 -4.02720850E+11	-114.750000 29.2500000 9.90613930E+11 -9.24426502E+11 -3.24315415E+11	-114.750000 29.2500000 1.08301143E+12 -1.24557564E+12 -3.38967462E+11	-114.750000 29.2500000 6.54312735E+11 -1.01634009E+12 -3.11949787E+11	-114.750000 29.2500000 7.74707741E+11 -1.34414048E+12 -4.05321613E+11	-114.750000 29.2500000 6.01946456E+11 -1.37192459E+12 -4.37567750E+11	-114.750000 29.2500000 4.43511013E+11 -1.17934562E+12 -3.75296197E+11	-114.750000 29.2500000 4.70612312E+11 -1.51026218E+12 -5.17488181E+11	-114.750000 29.2500000 4.34127798E+11 -1.62656564E+12 -6.62104834E+11	-114.750000 29.2500000 3.30080944E+11 -1.11353922E+12 -5.34025601E+11	-114.750000 29.2500000 4.30279066E+11 -1.33794287E+12 -6.27417285E+11	-114.750000 29.2500000 3.47083473E+11 -1.38131197E+12 -5.97515895E+11	-114.750000 29.2500000 4.67329614E+11 -1.43753819E+12 -6.16510652E+11	-114.750000 29.2500000 4.21821219E+11 -1.13893940E+12 -3.04822551E+11	-114.750000 29.2500000 6.32747131E+11 -1.47231946E+12 -1.50605234E+11	-114.750000 29.2500000 7.36203440E+11 -1.37643924E+12 -4.93763338E+10	-114.750000 29.2500000 9.64084498E+11 -1.43009120E+12 -8.12354028E+10	-114.750000 29.2500000 1.13037764E+12 -1.40147766E+12 -5.12729784E+10	-114.750000 29.2500000 1.27143602E+12 -1.46640313E+12 -1.13299505E+11	-114.750000 29.2500000 1.32779121E+12 -1.46432786E+12 -1.27367651E+11	-114.750000 29.2500000 1.17843506E+12 -1.29970890E+12 -1.26859682E+11	-114.750000 29.2500000 1.09065699E+12 -1.17837778E+12 -8.86131589E+10	-114.750000 29.2500000 1.02976016E+12 -1.12508430E+12 -5.51409091E+10	-114.750000 29.2500000 1.02344471E+12 -1.09288450E+12 -5.95433759E+10	-114.750000 29.2500000 6.47085162E+11 -9.12975462E+11 -1.63638825E+10	-114.750000 29.2500000 6.77137678E+11 -1.19437276E+12 -9.64429251E+10	-114.750000 29.2500000 3.84856293E+11 -1.05141541E+12 -1.43185002E+11	-114.750000 29.2500000 6.88461906E+10 -9.72036768E+11 -3.13093554E+11	-114.750000 29.2500000 1.74820426E+11 -1.12276891E+12 -5.02522905E+11	-114.750000 29.2500000 2.29496930E+11 -1.03325565E+12 -5.40116484E+11	-114.750000 29.2500000 -7.02898330E+09 -7.80216566E+11 -3.59507919E+11	-114.750000 29.2500000 1.05962709E+11 -6.22238564E+11 -2.99610964E+11	-114.750000 29.2500000 5.55133297E+10 -5.39096285E+11 -2.72773366E+11	-114.750000 29.2500000 3.85227735E+10 -6.15796769E+11 -3.59038484E+11	-114.750000 29.2500000 -2.34039685E+10 -5.71978940E+11 -3.74703063E+11	-114.750000 29.2500000 3.42690734E+10 -5.05461015E+11 -3.13061966E+11	-114.750000 29.2500000 2.69740954E+10 -4.99369542E+11 -3.35433171E+11	-114.750000 29.2500000 -8.11529523E+09 -4.53526651E+11 -3.48457468E+11	-114.750000 29.2500000 -3.56859110E+09 -4.59757453E+11 -3.63446469E+11	-114.750000 29.2500000 -1.64401318E+09 -4.65509057E+11 -3.78861453E+11	-114.750000 29.2500000 -6.35070720E+09 -4.51646849E+11 -3.92243380E+11	-114.750000 29.2500000 -1.37371520E+09 -4.68359479E+11 -4.03254542E+11	-114.750000 29.2500000 2.80867533E+10 -4.84752916E+11 -4.33786847E+11
-114.250000 29.2500000 1.24530328E+12 -7.13682059E+11 -2.82526712E+11	-114.250000 29.2500000 1.26086912E+12 -8.06109970E+11 -2.61830099E+11	-114.250000 29.2500000 1.22116873E+12 -7.82168752E+11 -2.83277263E+11	-114.250000 29.2500000 1.25775774E+12 -8.51607552E+11 -3.10793896E+11	-114.250000 29.2500000 1.26698691E+12 -8.12043403E+11 -2.94604243E+11	-114.250000 29.2500000 1.35375395E+12 -8.64930234E+11 -2.74802639E+11	-114.250000 29.2500000 1.43199450E+12 -8.93377642E+11 -2.97937043E+11	-114.250000 29.2500000 1.45170681E+12 -9.40174934E+11 -2.66375692E+11	-114.250000 29.2500000 1.18772780E+12 -7.80060066E+11 -2.01223815E+11	-114.250000 29.2500000 1.53779123E+12 -1.08842595E+12 -2.56456032E+11	-114.250000 29.2500000 1.50798952E+12 -1.11298911E+12 -2.02604134E+11	-114.250000 29.2500000 1.12105973E+12 -8.81215930E+11 -1.92876970E+11	-114.250000 29.2500000 1.42458159E+12 -1.25906479E+12 -1.90147822E+11	-114.250000 29.2500000 1.16214845E+12 -1.14663686E+12 -2.11363152E+11	-114.250000 29.2500000 7.11297466E+11 -9.50826828E+11 -1.97802607E+11	-114.250000 29.2500000 7.32877554E+11 -1.07646727E+12 -2.82088767E+11	-114.250000 29.2500000 7.00264940E+11 -1.16407940E+12 -3.81015294E+11	-114.250000 29.2500000 6.53110739E+11 -1.29501823E+12 -4.84190650E+11	-114.250000 29.2500000 5.43876973E+11 -1.33533991E+12 -5.25339558E+11	-114.250000 29.2500000 5.49613437E+11 -1.30874081E+12 -5.85392652E+11	-114.250000 29.2500000 4.26394419E+11 -9.98764249E+11 -3.42073377E+11	-114.250000 29.2500000 5.76885490E+11 -1.29860200E+12 -2.41924162E+11	-114.250000 29.2500000 5.91858631E+11 -1.28797730E+12 -1.96843160E+11	-114.250000 29.2500000 7.42902923E+11 -1.32355077E+12 -2.20368683E+11	-114.250000 29.2500000 8.78297678E+11 -1.35535500E+12 -2.18584203E+11	-114.250000 29.2500000 1.01475877E+12 -1.29685468E+12 -2.36432114E+11	-114.250000 29.2500000 1.05655979E+12 -1.33059392E+12 -2.76707639E+11	-114.250000 29.2500000 1.04444192E+12 -1.25914566E+12 -2.99977114E+11	-114.250000 29.2500000 9.19288218E+11 -1.14187554E+12 -2.39392014E+11	-114.250000 29.2500000 7.76680309E+11 -1.06688918E+12 -2.30553846E+11	-114.250000 29.2500000 8.88507597E+11 -1.04067544E+12 -1.89701489E+11	-114.250000 29.2500000 9.05324528E+11 -1.06375197E+12 -1.40948718E+11	-114.250000 29.2500000 8.00973062E+11 -1.05546265E+12 -5.35255122E+10	-114.250000 29.2500000 5.74291509E+11 -8.70850757E+11 8.87368909E+09	-114.250000 29.2500000 3.92006369E+11 -7.69460797E+11 9.05833574E+09	-114.250000 29.2500000 4.75207467E+11 -8.34523824E+11 -1.47589546E+11	-114.250000 29.2500000 7.26614671E+11 -1.04829596E+12 -1.80359201E+11	-114.250000 29.2500000 6.59210830E+11 -8.50179064E+11 1.75700255E+10	-114.250000 29.2500000 7.91997645E+11 -9.47158778E+11 -8.35728896E+09	-114.250000 29.2500000 7.34397858E+11 -8.45649412E+11 7.99189862E+09	-114.250000 29.2500000 7.29759482E+11 -9.52919392E+11 -5.27104246E+10	-114.250000 29.2500000 8.70122193E+11 -1.07811235E+12 -3.58823158E+10	-114.250000 29.2500000 6.58601345E+11 -8.58873266E+11 -6.16579072E+10	-114.250000 29.2500000 6.04494430E+11 -8.64874201E+11 -9.83059333E+10	-114.250000 29.2500000 5.21093054E+11 -8.73183248E+11 -1.37447588E+11	-114.250000 29.2500000 4.62531854E+11 -8.84162298E+11 -1.71708662E+11	-114.250000 29.2500000 4.28757844E+11 -8.97102053E+11 -2.09428414E+11	-114.250000 29.2500000 3.79979268E+11 -8.93064643E+11 -2.49289032E+11	-114.250000 29.2500000 3.44617681E+11 -9.00344644E+11 -2.84213871E+11	-114.250000 29.2500000 3.59641973E+11 -9.78878333E+11 -3.63815535E+11
-113.750000 29.2500000 1.47324115E+12 -7.88529938E+11 -3.78404930E+11	-113.750000 29.2500000 1.46967862E+12 -8.29511827E+11 -3.63225612E+11	-113.750000 29.2500000 1.36781693E+12 -8.73585050E+11 -3.54594357E+11	-113.750000 29.2500000 1.37631498E+12 -8.56216568E+11 -3.72277543E+11	-113.750000 29.2500000 1.19823099E+12 -7.31738341E+11 -2.88730743E+11	-113.750000 29.2500000 1.24681663E+12 -7.69424556E+11 -2.58492908E+11	-113.750000 29.2500000 1.05424617E+12 -6.58667733E+11 -2.53213164E+11	-113.750000 29.2500000 1.06761735E+12 -6.99349074E+11 -2.21112730E+11	-113.750000 29.2500000 1.09492817E+12 -7.00627550E+11 -2.25795293E+11	-113.750000 29.2500000 1.52801103E+12 -1.00725365E+12 -3.24031513E+11	-113.750000 29.2500000 1.57233866E+12 -9.98990021E+11 -2.91115303E+11	-113.750000 29.2500000 1.49297889E+12 -9.96552999E+11 -2.49824969E+11	-113.750000 29.2500000 1.17291509E+12 -8.07397622E+11 -1.82900326E+11	-113.750000 29.2500000 1.61832370E+12 -1.09012609E+12 -1.65294752E+11	-113.750000 29.2500000 1.51740835E+12 -1.02060714E+12 -1.26776402E+11	-113.750000 29.2500000 1.42916085E+12 -9.91983763E+11 -1.21594339E+11	-113.750000 29.2500000 1.32371107E+12 -1.09641761E+12 -1.19363330E+11	-113.750000 29.2500000 1.21945116E+12 -1.16069040E+12 -1.86849853E+11	-113.750000 29.2500000 1.04121041E+12 -1.13553061E+12 -2.77809201E+11	-113.750000 29.2500000 1.02688358E+12 -1.10028574E+12 -2.91029123E+11	-113.750000 29.2500000 9.24880339E+11 -1.07553725E+12 -2.83044938E+11	-113.750000 29.2500000 9.29877524E+11 -1.29354616E+12 -1.81803057E+11	-113.750000 29.2500000 7.94485654E+11 -1.15053193E+12 -1.84692687E+11	-113.750000 29.2500000 8.40333066E+11 -1.23095037E+12 -2.53774201E+11	-113.750000 29.2500000 9.10791410E+11 -1.31419668E+12 -2.85115253E+11	-113.750000 29.2500000 9.99631487E+11 -1.31000304E+12 -3.08778926E+11	-113.750000 29.2500000 8.60899443E+11 -1.20882070E+12 -2.95607271E+11	-113.750000 29.2500000 7.81128040E+11 -1.11123379E+12 -3.40670480E+11	-113.750000 29.2500000 6.92525990E+11 -1.04508162E+12 -3.34299562E+11	-113.750000 29.2500000 6.80277508E+11 -9.60149193E+11 -3.33881016E+11	-113.750000 29.2500000 7.63955053E+11 -9.63558375E+11 -3.00383306E+11	-113.750000 29.2500000 6.41910309E+11 -1.01561303E+12 -2.72718381E+11	-113.750000 29.2500000 6.49834725E+11 -1.06660594E+12 -1.57365076E+11	-113.750000 29.2500000 5.31395150E+11 -9.92615596E+11 5.94597028E+10	-113.750000 29.2500000 3.58350782E+11 -8.13280985E+11 5.27586017E+10	-113.750000 29.2500000 6.00574198E+11 -1.07302650E+12 -1.70562404E+11	-113.750000 29.2500000 5.52384922E+11 -9.25189472E+11 -2.85219521E+11	-113.750000 29.2500000 8.35947528E+11 -1.23503339E+12 -2.90693808E+11	-113.750000 29.2500000 6.98377175E+11 -9.96392174E+11 -3.05319051E+11	-113.750000 29.2500000 8.11567677E+11 -1.18518435E+12 -3.55367223E+11	-113.750000 29.2500000 7.17314785E+11 -1.01779662E+12 -3.65343539E+11	-113.750000 29.2500000 8.05641519E+11 -1.10724016E+12 -3.53880080E+11	-113.750000 29.2500000 8.52340048E+11 -1.19314147E+12 -4.40337039E+11	-113.750000 29.2500000 8.73962013E+11 -1.22357717E+12 -4.44705997E+11	-113.750000 29.2500000 1.00581225E+12 -1.40568651E+12 -5.05183142E+11	-113.750000 29.2500000 9.95492299E+11 -1.41444501E+12 -5.20086028E+11	-113.750000 29.2500000 9.77167778E+11 -1.42954096E+12 -5.41311566E+11	-113.750000 29.2500000 9.56980593E+11 -1.43729138E+12 -5.63885310E+11	-113.750000 29.2500000 9.11401419E+11 -1.47633471E+12 -5.75430001E+11	-113.750000 29.2500000 7.66407016E+11 -1.53041856E+12 -7.46589520E+11
-113.250000 29.2500000 1.42688793E+12 -7.45224143E+11 -4.41309561E+11	-113.250000 29.2500000 1.48982910E+12 -7.73174919E+11 -4.40670421E+11	-113.250000 29.2500000 1.33318128E+12 -6.34289324E+11 -3.56876976E+11	-113.250000 29.2500000 1.41920082E+12 -6.93870789E+11 -3.55733144E+11	-113.250000 29.2500000 1.42675621E+12 -7.23091849E+11 -3.59313637E+11	-113.250000 29.2500000 1.47380765E+12 -7.64706947E+11 -3.36087482E+11	-113.250000 29.2500000 1.52547059E+12 -7.91765189E+11 -3.57273010E+11	-113.250000 29.2500000 1.51298848E+12 -8.29243982E+11 -3.32020056E+11	-113.250000 29.2500000 1.50133329E+12 -8.50939937E+11 -3.52059654E+11	-113.250000 29.2500000 1.51828392E+12 -8.80502899E+11 -3.97513589E+11	-113.250000 29.2500000 1.52157133E+12 -9.44153952E+11 -3.77589629E+11	-113.250000 29.2500000 1.44877892E+12 -8.70323388E+11 -3.66794342E+11	-113.250000 29.2500000 1.39254668E+12 -8.86958719E+11 -3.10259220E+11	-113.250000 29.2500000 1.53159113E+12 -9.99493534E+11 -3.28524595E+11	-113.250000 29.2500000 1.46402168E+12 -9.30870985E+11 -2.82774929E+11	-113.250000 29.2500000 1.38592807E+12 -9.75344697E+11 -2.75622068E+11	-113.250000 29.2500000 1.40925587E+12 -1.01442480E+12 -2.36802081E+11	-113.250000 29.2500000 1.47385457E+12 -1.06454234E+12 -2.52348498E+11	-113.250000 29.2500000 1.39969377E+12 -9.88581855E+11 -2.41143677E+11	-113.250000 29.2500000 1.35324841E+12 -9.36415527E+11 -1.90847566E+11	-113.250000 29.2500000 1.27300377E+12 -9.13578525E+11 -9.83502193E+10	-113.250000 29.2500000 1.39351779E+12 -1.06431355E+12 -4.01375314E+10	-113.250000 29.2500000 1.28335164E+12 -9.41657883E+11 1.98571950E+10	-113.250000 29.2500000 1.28462186E+12 -9.92778060E+11 -7.32310077E+10	-113.250000 29.2500000 1.24046370E+12 -1.05976490E+12 -1.47909640E+11	-113.250000 29.2500000 9.31771122E+11 -8.17905926E+11 -1.48080476E+11	-113.250000 29.2500000 1.04680129E+12 -9.94070233E+11 -2.04353274E+11	-113.250000 29.2500000 9.29999880E+11 -9.32743545E+11 -2.46838198E+11	-113.250000 29.2500000 7.37286095E+11 -8.58896138E+11 -2.86802805E+11	-113.250000 29.2500000 6.13075452E+11 -8.15657910E+11 -3.35201436E+11	-113.250000 29.2500000 5.94095964E+11 -8.43324916E+11 -3.77683640E+11	-113.250000 29.2500000 5.55620106E+11 -8.72513929E+11 -3.11789814E+11	-113.250000 29.2500000 5.80904878E+11 -9.51232627E+11 -1.89088170E+11	-113.250000 29.2500000 6.50028450E+11 -1.23215636E+12 6.07125668E+10	-113.250000 29.2500000 4.79922160E+11 -1.19211583E+12 8.19202212E+10	-113.250000 29.2500000 2.51997241E+11 -8.39587398E+11 -1.48918698E+11	-113.250000 29.2500000 3.13909379E+11 -1.01294853E+12 -3.62157244E+11	-113.250000 29.2500000 1.95323363E+11 -8.53342814E+11 -4.83400319E+11	-113.250000 29.2500000 2.33890988E+11 -8.67872080E+11 -5.83302775E+11	-113.250000 29.2500000 3.35836086E+11 -1.16089448E+12 -7.95166573E+11	-113.250000 29.2500000 2.29298536E+11 -8.23365861E+11 -6.72883999E+11	-113.250000 29.2500000 3.62055500E+11 -1.21697940E+12 -1.03619160E+12	-113.250000 29.2500000 2.73748935E+11 -9.05941877E+11 -8.72997323E+11	-113.250000 29.2500000 3.59302398E+11 -1.07600983E+12 -9.85232507E+11	-113.250000 29.2500000 3.36664068E+11 -1.11972935E+12 -9.73684212E+11	-113.250000 29.2500000 3.88958978E+11 -1.15541279E+12 -9.72870582E+11	-113.250000 29.2500000 4.28522111E+11 -1.20177020E+12 -9.62188411E+11	-113.250000 29.2500000 4.86570295E+11 -1.25116534E+12 -9.48507050E+11	-113.250000 29.2500000 5.72003385E+11 -1.44336159E+12 -1.00950567E+12	-113.250000 29.2500000 3.80013445E+11 -1.01076913E+12 -7.66032478E+11
-112.750000 29.2500000 1.17153674E+12 -6.76424647E+11 -4.43307196E+11	-112.750000 29.2500000 1.22618852E+12 -7.03181685E+11 -4.63849390E+11	-112.750000 29.2500000 1.49389496E+12 -8.33704165E+11 -5.22066231E+11	-112.750000 29.2500000 1.17355826E+12 -6.51000414E+11 -3.55130573E+11	-112.750000 29.2500000 1.67228368E+12 -9.45381507E+11 -4.84743971E+11	-112.750000 29.2500000 1.32052969E+12 -7.30460193E+11 -3.46067567E+11	-112.750000 29.2500000 1.95837021E+12 -1.06074092E+12 -5.26465171E+11	-112.750000 29.2500000 1.46263586E+12 -7.78033627E+11 -3.83857623E+11	-112.750000 29.2500000 1.52761323E+12 -7.64352922E+11 -4.23912571E+11	-112.750000 29.2500000 1.63955068E+12 -8.13371490E+11 -4.84404855E+11	-112.750000 29.2500000 1.66333789E+12 -8.97715339E+11 -4.66132435E+11	-112.750000 29.2500000 1.62344849E+12 -8.80336110E+11 -4.49313309E+11	-112.750000 29.2500000 1.55557954E+12 -9.14432328E+11 -3.89621973E+11	-112.750000 29.2500000 1.49662623E+12 -9.02416368E+11 -3.50832853E+11	-112.750000 29.2500000 1.48370869E+12 -9.26030823E+11 -3.46921304E+11	-112.750000 29.2500000 1.37568911E+12 -8.52131119E+11 -3.64094849E+11	-112.750000 29.2500000 1.32131927E+12 -8.50770723E+11 -3.52856343E+11	-112.750000 29.2500000 1.45675846E+12 -1.01674399E+12 -4.99540034E+11	-112.750000 29.2500000 1.35253787E+12 -1.00239514E+12 -4.62786134E+11	-112.750000 29.2500000 1.31670029E+12 -9.17134836E+11 -3.69761780E+11	-112.750000 29.2500000 1.30448386E+12 -8.51968328E+11 -2.41673175E+11	-112.750000 29.2500000 1.45218208E+12 -9.28585220E+11 -1.56096053E+11	-112.750000 29.2500000 1.40672303E+12 -8.07617167E+11 -2.12370493E+10	-112.750000 29.2500000 1.50253430E+12 -8.07949566E+11 -1.96086579E+10	-112.750000 29.2500000 1.59590082E+12 -8.45717045E+11 -3.55988972E+10	-112.750000 29.2500000 1.67018444E+12 -8.98482831E+11 -4.25741640E+10	-112.750000 29.2500000 1.48011077E+12 -7.87906363E+11 -538604480.	-112.750000 29.2500000 1.40429977E+12 -6.86994883E+11 1.08734710E+10	-112.750000 29.2500000 1.19947579E+12 -5.87965530E+11 -9.11826227E+09	-112.750000 29.2500000 9.15362873E+11 -5.30626642E+11 -3.46262200E+10	-112.750000 29.2500000 7.96178973E+11 -5.74367924E+11 -1.19786660E+11	-112.750000 29.2500000 7.09001019E+11 -7.37313751E+11 -2.23946310E+11	-112.750000 29.2500000 7.31431764E+11 -1.02797174E+12 -2.44917633E+11	-112.750000 29.2500000 1.05419774E+12 -1.64220187E+12 -2.85287350E+11	-112.750000 29.2500000 8.63136907E+11 -1.55757707E+12 -2.68233638E+11	-112.750000 29.2500000 5.54050912E+11 -1.15108282E+12 -3.35043756E+11	-112.750000 29.2500000 4.08857477E+11 -1.13613747E+12 -4.36362936E+11	-112.750000 29.2500000 2.00726217E+11 -8.68476715E+11 -4.89384903E+11	-112.750000 29.2500000 1.29024975E+11 -8.22625501E+11 -5.93448927E+11	-112.750000 29.2500000 3.91879885E+10 -8.24974180E+11 -7.15182703E+11	-112.750000 29.2500000 -2.87898911E+10 -8.38076793E+11 -8.60037579E+11	-112.750000 29.2500000 -5.65663457E+10 -6.94189425E+11 -8.65892106E+11	-112.750000 29.2500000 -1.37067209E+11 -6.37506814E+11 -1.01325550E+12	-112.750000 29.2500000 -1.63960373E+11 -8.83547046E+11 -1.22356813E+12	-112.750000 29.2500000 -9.22588774E+10 -8.97609236E+11 -1.16565711E+12	-112.750000 29.2500000 -7.84538337E+10 -6.94392259E+11 -9.00401463E+11	-112.750000 29.2500000 -4.91724104E+10 -7.59435624E+11 -9.48150075E+11	-112.750000 29.2500000 -1.46501929E+10 -8.21821833E+11 -9.86251723E+11	-112.750000 29.2500000 9.80018483E+09 -8.98386821E+11 -1.03003803E+12	-112.750000 29.2500000 1.75058493E+10 -8.76733596E+11 -1.03421785E+12
-112.250000 29.2500000 1.21802444E+12 -6.21733675E+11 -4.51003449E+11	-112.250000 29.2500000 1.26741040E+12 -6.45511381E+11 -4.65905222E+11	-112.250000 29.2500000 1.19839837E+12 -6.47433028E+11 -4.67785941E+11	-112.250000 29.2500000 1.24480428E+12 -6.53291160E+11 -4.36502299E+11	-112.250000 29.2500000 1.69275294E+12 -9.68908931E+11 -5.47250012E+11	-112.250000 29.2500000 1.49318586E+12 -8.93833904E+11 -4.79509905E+11	-112.250000 29.2500000 1.53790435E+12 -9.12481321E+11 -5.20206483E+11	-112.250000 29.2500000 1.55640332E+12 -8.92049490E+11 -5.52135885E+11	-112.250000 29.2500000 1.37586462E+12 -7.69064829E+11 -4.63268020E+11	-112.250000 29.2500000 1.43007744E+12 -7.93025774E+11 -5.19399834E+11	-112.250000 29.2500000 1.49323881E+12 -7.91776002E+11 -5.20690926E+11	-112.250000 29.2500000 1.56297816E+12 -8.28447326E+11 -5.46994356E+11	-112.250000 29.2500000 1.57994988E+12 -9.53419760E+11 -4.67533005E+11	-112.250000 29.2500000 2.03062811E+12 -1.15784011E+12 -5.28083911E+11	-112.250000 29.2500000 1.55844752E+12 -9.12392454E+11 -3.96196839E+11	-112.250000 29.2500000 2.01285894E+12 -1.12120024E+12 -5.34903980E+11	-112.250000 29.2500000 1.55229854E+12 -8.87839916E+11 -4.72382341E+11	-112.250000 29.2500000 1.41732387E+12 -8.69687230E+11 -4.91752554E+11	-112.250000 29.2500000 1.28923651E+12 -7.33927965E+11 -4.82574172E+11	-112.250000 29.2500000 1.25337731E+12 -7.25260042E+11 -4.22065504E+11	-112.250000 29.2500000 1.01844471E+12 -5.91199928E+11 -3.26552322E+11	-112.250000 29.2500000 1.37424562E+12 -7.14195796E+11 -3.64331172E+11	-112.250000 29.2500000 1.31401934E+12 -6.34636272E+11 -2.10329174E+11	-112.250000 29.2500000 1.40486823E+12 -6.59181994E+11 -1.91343673E+11	-112.250000 29.2500000 1.51023727E+12 -7.16631769E+11 -1.61784201E+11	-112.250000 29.2500000 1.61333733E+12 -7.61504989E+11 -1.30728083E+11	-112.250000 29.2500000 1.62191822E+12 -8.23941005E+11 -1.05703449E+11	-112.250000 29.2500000 1.61744290E+12 -6.46765216E+11 -4.18477507E+10	-112.250000 29.2500000 1.38921823E+12 -4.54047891E+11 3.33204623E+10	-112.250000 29.2500000 1.24018780E+12 -3.17950788E+11 9.68930836E+10	-112.250000 29.2500000 1.20179301E+12 -3.40611039E+11 1.03035355E+11	-112.250000 29.2500000 1.18818210E+12 -5.57793870E+11 -7.90845440E+09	-112.250000 29.2500000 1.17099777E+12 -8.33684963E+11 -1.72553781E+11	-112.250000 29.2500000 1.39736541E+12 -1.30836909E+12 -4.94084981E+11	-112.250000 29.2500000 1.31348444E+12 -1.51347829E+12 -6.76134322E+11	-112.250000 29.2500000 9.86737738E+11 -1.38743264E+12 -7.13144009E+11	-112.250000 29.2500000 8.70809272E+11 -1.49617102E+12 -7.54985140E+11	-112.250000 29.2500000 4.46658904E+11 -9.76733733E+11 -6.04146827E+11	-112.250000 29.2500000 2.79230251E+11 -8.45259342E+11 -6.24975217E+11	-112.250000 29.2500000 9.44306258E+10 -7.10866108E+11 -6.59600835E+11	-112.250000 29.2500000 -2.57789051E+10 -5.96197376E+11 -6.42230977E+11	-112.250000 29.2500000 -1.78111873E+11 -4.22464946E+11 -6.74942222E+11	-112.250000 29.2500000 -3.47384611E+11 -2.72524984E+11 -7.52652190E+11	-112.250000 29.2500000 -3.75560667E+11 -3.69612849E+11 -8.30004789E+11	-112.250000 29.2500000 -3.68345448E+11 -4.65533731E+11 -9.16123353E+11	-112.250000 29.2500000 -3.37938121E+11 -4.93497549E+11 -9.47340771E+11	-112.250000 29.2500000 -3.46810778E+11 -5.56769935E+11 -1.04670849E+12	-112.250000 29.2500000 -3.68809279E+11 -6.07561384E+11 -1.13656634E+12	-112.250000 29.2500000 -3.80959162E+11 -6.49156362E+11 -1.22117738E+12	-112.250000 29.2500000 -2.27634840E+11 -4.53484413E+11 -9.13607361E+11
-111.750000 29.2500000 1.26272104E+12 -6.46463947E+11 -4.93060030E+11	-111.750000 29.2500000 1.27155110E+12 -6.04913205E+11 -5.01880816E+11	-111.750000 29.2500000 1.21081574E+12 -6.12809834E+11 -4.61789463E+11	-111.750000 29.2500000 1.32282909E+12 -6.56585196E+11 -5.55460198E+11	-111.750000 29.2500000 1.25473810E+12 -6.71721587E+11 -4.62686159E+11	-111.750000 29.2500000 1.09228189E+12 -5.89532365E+11 -3.74031647E+11	-111.750000 29.2500000 1.50514919E+12 -7.78232529E+11 -5.22260021E+11	-111.750000 29.2500000 1.09481027E+12 -4.95416279E+11 -3.94510139E+11	-111.750000 29.2500000 1.04897911E+12 -4.56741388E+11 -4.15620170E+11	-111.750000 29.2500000 1.05851984E+12 -4.22211191E+11 -4.45311615E+11	-111.750000 29.2500000 1.09043535E+12 -4.51926721E+11 -4.77388767E+11	-111.750000 29.2500000 1.47872468E+12 -6.77951767E+11 -6.34120962E+11	-111.750000 29.2500000 1.37229592E+12 -6.85758611E+11 -4.94605697E+11	-111.750000 29.2500000 1.43985580E+12 -8.36038099E+11 -5.47263119E+11	-111.750000 29.2500000 1.54112963E+12 -9.30182463E+11 -6.11399959E+11	-111.750000 29.2500000 1.37691359E+12 -8.21874328E+11 -5.40078375E+11	-111.750000 29.2500000 1.37603842E+12 -7.06361950E+11 -5.08820914E+11	-111.750000 29.2500000 1.26829737E+12 -6.14150177E+11 -4.64778297E+11	-111.750000 29.2500000 1.18384584E+12 -5.29527407E+11 -4.38715843E+11	-111.750000 29.2500000 1.21165408E+12 -4.70801973E+11 -4.03370902E+11	-111.750000 29.2500000 1.30531302E+12 -4.72158274E+11 -3.43747985E+11	-111.750000 29.2500000 1.28924241E+12 -4.67718275E+11 -2.65918595E+11	-111.750000 29.2500000 1.23383644E+12 -4.29068026E+11 -1.50419407E+11	-111.750000 29.2500000 1.32529612E+12 -4.77554246E+11 -2.21389996E+11	-111.750000 29.2500000 1.44166224E+12 -5.54167304E+11 -2.61258363E+11	-111.750000 29.2500000 1.51118768E+12 -5.94168054E+11 -2.47612080E+11	-111.750000 29.2500000 1.52920444E+12 -6.24440639E+11 -3.15370734E+11	-111.750000 29.2500000 1.50490160E+12 -5.68537448E+11 -2.66986881E+11	-111.750000 29.2500000 1.44784661E+12 -3.86938831E+11 -1.94098299E+11	-111.750000 29.2500000 1.15207176E+12 -2.72796991E+11 -7.81615186E+10	-111.750000 29.2500000 1.17104561E+12 -2.77479064E+11 -2.49438474E+10	-111.750000 29.2500000 1.24352122E+12 -3.70583568E+11 -1.05438667E+11	-111.750000 29.2500000 1.06018590E+12 -3.90949765E+11 -1.87142046E+11	-111.750000 29.2500000 1.50118715E+12 -7.63459863E+11 -7.40248453E+11	-111.750000 29.2500000 1.39461473E+12 -8.76225692E+11 -9.20238948E+11	-111.750000 29.2500000 1.15659637E+12 -7.90669033E+11 -8.21966995E+11	-111.750000 29.2500000 9.48111213E+11 -7.81231522E+11 -7.33848535E+11	-111.750000 29.2500000 7.81787333E+11 -6.19451711E+11 -4.87740801E+11	-111.750000 29.2500000 5.94983518E+11 -4.78217404E+11 -4.18758590E+11	-111.750000 29.2500000 6.00275354E+11 -4.49304789E+11 -5.03395222E+11	-111.750000 29.2500000 3.09760655E+11 -2.92203201E+11 -2.72630514E+11	-111.750000 29.2500000 1.59075156E+11 -1.55758248E+11 -2.29104140E+11	-111.750000 29.2500000 -3.19350415E+10 -3.54232934E+10 -2.18011451E+11	-111.750000 29.2500000 -1.41660717E+11 -2.30215250E+10 -2.60582539E+11	-111.750000 29.2500000 -1.89875438E+11 -5.38263716E+10 -3.43715774E+11	-111.750000 29.2500000 -2.43660718E+11 -8.05566464E+10 -4.11310490E+11	-111.750000 29.2500000 -3.19106122E+11 -9.20555438E+10 -5.06990658E+11	-111.750000 29.2500000 -3.94972856E+11 -8.46710374E+10 -5.92327410E+11	-111.750000 29.2500000 -4.53481791E+11 -9.20170332E+10 -6.59411632E+11	-111.750000 29.2500000 -5.06940031E+11 -7.26616801E+10 -7.93271009E+11
-111.250000 29.2500000 1.16475429E+12 -5.58551663E+11 -4.34481758E+11	-111.250000 29.2500000 8.53653324E+11 -4.32615326E+11 -3.78415088E+11	-111.250000 29.2500000 8.30611390E+11 -4.07315087E+11 -3.01517275E+11	-111.250000 29.2500000 1.07950709E+12 -5.03362322E+11 -3.75338369E+11	-111.250000 29.2500000 1.01812837E+12 -4.24374796E+11 -3.03790686E+11	-111.250000 29.2500000 1.13685666E+12 -5.04585847E+11 -2.78397223E+11	-111.250000 29.2500000 1.05985750E+12 -4.13751083E+11 -2.45794816E+11	-111.250000 29.2500000 1.02883223E+12 -2.46950019E+11 -2.58739601E+11	-111.250000 29.2500000 9.64808737E+11 -1.19159628E+11 -2.95925711E+11	-111.250000 29.2500000 7.02436344E+11 6.59946537E+10 -3.21798078E+11	-111.250000 29.2500000 7.13209741E+11 1.41787365E+11 -4.01077567E+11	-111.250000 29.2500000 7.28746426E+11 -6.24123167E+10 -3.49453124E+11	-111.250000 29.2500000 1.06044287E+12 -2.41107993E+11 -4.84055024E+11	-111.250000 29.2500000 8.46546403E+11 -2.90468364E+11 -3.45047007E+11	-111.250000 29.2500000 9.16847854E+11 -3.78865615E+11 -3.82968529E+11	-111.250000 29.2500000 8.41769746E+11 -2.88621625E+11 -3.61919873E+11	-111.250000 29.2500000 1.17506481E+12 -3.05882333E+11 -5.61028268E+11	-111.250000 29.2500000 1.08733006E+12 -2.43417874E+11 -5.17169644E+11	-111.250000 29.2500000 1.02251528E+12 -2.11124716E+11 -5.12057442E+11	-111.250000 29.2500000 9.70246914E+11 -2.13313815E+11 -3.79893645E+11	-111.250000 29.2500000 1.09029235E+12 -2.32188707E+11 -3.57786419E+11	-111.250000 29.2500000 1.17508853E+12 -2.46795403E+11 -2.73793810E+11	-111.250000 29.2500000 1.12663973E+12 -2.61126062E+11 -1.23014750E+11	-111.250000 29.2500000 1.25000653E+12 -2.52902801E+11 -2.00665629E+11	-111.250000 29.2500000 1.51156962E+12 -3.13775423E+11 -2.98059563E+11	-111.250000 29.2500000 1.54366037E+12 -3.65134774E+11 -2.73794613E+11	-111.250000 29.2500000 1.53737193E+12 -4.56144224E+11 -3.35573844E+11	-111.250000 29.2500000 1.15397938E+12 -2.15883694E+11 -2.54633607E+11	-111.250000 29.2500000 1.38864270E+12 -2.30170444E+11 -2.37872005E+11	-111.250000 29.2500000 1.17701555E+12 -1.40338594E+11 -1.92342147E+11	-111.250000 29.2500000 1.15640238E+12 -1.55741290E+11 -1.95275440E+11	-111.250000 29.2500000 8.59300364E+11 -5.33894922E+10 -2.74092130E+11	-111.250000 29.2500000 8.73282208E+11 -7.46986783E+10 -3.62314007E+11	-111.250000 29.2500000 6.66810450E+11 1.86896253E+11 -6.14496666E+11	-111.250000 29.2500000 4.76575269E+11 3.18552539E+11 -7.84662397E+11	-111.250000 29.2500000 4.19889938E+11 2.43998147E+11 -5.80608852E+11	-111.250000 29.2500000 3.44341742E+11 1.59958696E+11 -4.27159093E+11	-111.250000 29.2500000 5.33734064E+11 3.37288786E+10 -2.82114097E+11	-111.250000 29.2500000 7.05006076E+11 3.78329702E+10 -2.16090788E+11	-111.250000 29.2500000 7.33296722E+11 2.23393157E+10 -5.12392561E+10	-111.250000 29.2500000 6.06113497E+11 -4.92489196E+10 1.09211484E+11	-111.250000 29.2500000 7.56781810E+11 -7.45792307E+10 2.59867132E+11	-111.250000 29.2500000 7.60726946E+11 -1.07283071E+11 3.49061743E+11	-111.250000 29.2500000 6.55926362E+11 -9.06357391E+10 2.94182060E+11	-111.250000 29.2500000 6.27730678E+11 -1.26101496E+11 2.49580798E+11	-111.250000 29.2500000 5.54059170E+11 -9.28247644E+10 2.16222515E+11	-111.250000 29.2500000 4.64446456E+11 -9.54688881E+10 1.55697824E+11	-111.250000 29.2500000 3.61825698E+11 -7.02983373E+10 9.36020541E+10	-111.250000 29.2500000 2.57321353E+11 -5.43878963E+10 5.09795656E+10	-111.250000 29.2500000 4.17386234E+11 -1.06986996E+11 464529664.
-110.750000 29.2500000 7.75581925E+11 -4.15761269E+11 -2.37980598E+11	-110.750000 29.2500000 7.07180233E+11 -3.60114979E+11 -2.31268729E+11	-110.750000 29.2500000 6.77374722E+11 -3.41582512E+11 -1.57978296E+11	-110.750000 29.2500000 8.67106750E+11 -4.04667138E+11 -1.50564749E+11	-110.750000 29.2500000 7.85181114E+11 -3.76383930E+11 -1.37639854E+11	-110.750000 29.2500000 7.78252583E+11 -3.64373574E+11 -4.06397133E+10	-110.750000 29.2500000 6.68161212E+11 -2.62617924E+11 -3.03178803E+09	-110.750000 29.2500000 6.49185001E+11 -1.23125981E+11 1.66883901E+10	-110.750000 29.2500000 6.12351738E+11 -1.41528832E+10 -1.53099151E+10	-110.750000 29.2500000 5.88565119E+11 9.90303109E+10 -7.44985969E+10	-110.750000 29.2500000 5.35999414E+11 2.44564148E+11 -1.06688987E+11	-110.750000 29.2500000 6.39826723E+11 7.85531290E+10 -1.07841937E+11	-110.750000 29.2500000 5.36399577E+11 -2.07037379E+10 -1.46412929E+11	-110.750000 29.2500000 5.74604575E+11 -9.70669261E+10 -9.75560458E+10	-110.750000 29.2500000 6.65499140E+11 -1.35749886E+11 -1.33613625E+11	-110.750000 29.2500000 5.84223687E+11 -4.74154148E+10 -1.44649650E+11	-110.750000 29.2500000 5.56528697E+11 4.29072835E+10 -2.04120785E+11	-110.750000 29.2500000 5.18839828E+11 1.26008549E+11 -2.14519677E+11	-110.750000 29.2500000 5.02835937E+11 1.62029568E+11 -2.18627850E+11	-110.750000 29.2500000 7.70166030E+11 8.45424886E+10 -2.55106023E+11	-110.750000 29.2500000 8.62016504E+11 -4.39022756E+10 -1.91161975E+11	-110.750000 29.2500000 9.54567295E+11 -1.08719915E+11 -2.00496759E+11	-110.750000 29.2500000 1.05025936E+12 -1.38013786E+11 -1.82753329E+11	-110.750000 29.2500000 1.10200920E+12 -1.33051736E+11 -2.09373626E+11	-110.750000 29.2500000 9.12039936E+11 -1.27979741E+11 -2.21514056E+11	-110.750000 29.2500000 1.30579615E+12 -2.26993488E+11 -2.84037022E+11	-110.750000 29.2500000 1.00627769E+12 -2.32477360E+11 -2.24983073E+11	-110.750000 29.2500000 1.23432652E+12 -1.23356914E+11 -2.26047345E+11	-110.750000 29.2500000 1.16210611E+12 -1.63883530E+10 -1.61895383E+11	-110.750000 29.2500000 1.09974009E+12 3.79460362E+10 -1.42390952E+11	-110.750000 29.2500000 1.18780933E+12 1.71988849E+10 -1.52990417E+11	-110.750000 29.2500000 1.13235106E+12 4.27041915E+10 -1.97731762E+11	-110.750000 29.2500000 1.17382880E+12 8.66451702E+10 -2.87862587E+11	-110.750000 29.2500000 6.50012328E+11 2.94449381E+11 -3.09379531E+11	-110.750000 29.2500000 3.12645419E+11 4.26937352E+11 -3.24510024E+11	-110.750000 29.2500000 2.32126398E+11 3.29989259E+11 -2.58597782E+11	-110.750000 29.2500000 2.84034892E+11 3.80448178E+11 -3.00989907E+11	-110.750000 29.2500000 4.13260644E+11 2.52849734E+11 -2.81898648E+11	-110.750000 29.2500000 4.29501153E+11 1.64974739E+11 -1.91659983E+11	-110.750000 29.2500000 5.20252785E+11 5.99135969E+10 -1.21686630E+11	-110.750000 29.2500000 6.38785946E+11 -1.22113966E+11 -3.69176740E+10	-110.750000 29.2500000 6.33556697E+11 -1.51331193E+11 4.04824556E+10	-110.750000 29.2500000 6.59295830E+11 -2.37638926E+11 4.07253811E+10	-110.750000 29.2500000 6.45231280E+11 -2.17428525E+11 5.47966362E+10	-110.750000 29.2500000 9.89125083E+11 -3.71861979E+11 9.95890463E+10	-110.750000 29.2500000 9.60762216E+11 -3.54067677E+11 9.48830700E+10	-110.750000 29.2500000 9.62539880E+11 -3.36341434E+11 1.00262945E+11	-110.750000 29.2500000 9.84761106E+11 -3.38719736E+11 9.23774894E+10	-110.750000 29.2500000 1.02445869E+12 -3.13625608E+11 1.16735402E+11	-110.750000 29.2500000 1.14991628E+12 -3.59048118E+11 9.07767071E+10
-110.250000 29.2500000 7.83421014E+11 -4.51121480E+11 -7.47335926E+10	-110.250000 29.2500000 9.41276398E+11 -5.16702929E+11 -8.15327232E+10	-110.250000 29.2500000 8.65837777E+11 -4.87741522E+11 -1.66202348E+10	-110.250000 29.2500000 7.90692364E+11 -4.70240756E+11 1.07958743E+10	-110.250000 29.2500000 7.26209921E+11 -4.40378360E+11 7.43042611E+09	-110.250000 29.2500000 9.66133940E+11 -5.76675643E+11 9.14656870E+10	-110.250000 29.2500000 7.15025023E+11 -4.13206315E+11 6.87574794E+10	-110.250000 29.2500000 7.26809379E+11 -3.16692988E+11 1.07267613E+11	-110.250000 29.2500000 7.51675965E+11 -2.49097880E+11 9.08356157E+10	-110.250000 29.2500000 7.53933877E+11 -2.46749921E+11 5.42067753E+10	-110.250000 29.2500000 7.24004176E+11 -1.94562916E+11 5.51139246E+10	-110.250000 29.2500000 5.86526491E+11 -2.37111656E+11 2.41865953E+10	-110.250000 29.2500000 6.40199885E+11 -3.07294896E+11 -8.83533722E+09	-110.250000 29.2500000 6.33535267E+11 -3.53649721E+11 3.97262029E+10	-110.250000 29.2500000 7.99847940E+11 -4.66130403E+11 2.30291231E+10	-110.250000 29.2500000 6.41113588E+11 -2.80780145E+11 1.69280246E+10	-110.250000 29.2500000 6.58452251E+11 -1.70609721E+11 3.60220262E+10	-110.250000 29.2500000 5.18233457E+11 -4.42899497E+10 7.37861059E+10	-110.250000 29.2500000 4.89260089E+11 7.30462290E+10 1.24230812E+11	-110.250000 29.2500000 5.99434723E+11 6.07773819E+10 8.58365542E+10	-110.250000 29.2500000 4.86465733E+11 7.14266778E+09 4.62635745E+10	-110.250000 29.2500000 7.23500335E+11 -1.34086103E+10 -9.10437581E+09	-110.250000 29.2500000 7.83750988E+11 -2.49547837E+10 -5.34523535E+10	-110.250000 29.2500000 9.26685790E+11 -1.61460408E+10 -6.41792983E+10	-110.250000 29.2500000 1.03240316E+12 -6.40949084E+10 -1.56711666E+11	-110.250000 29.2500000 8.92076556E+11 -9.38082877E+10 -1.77592025E+11	-110.250000 29.2500000 1.28952579E+12 -2.51300348E+11 -2.18714112E+11	-110.250000 29.2500000 1.12751883E+12 -9.43223112E+10 -9.29713603E+10	-110.250000 29.2500000 1.07766959E+12 -1.68046735E+10 -5.18813245E+10	-110.250000 29.2500000 9.65801476E+11 6.08828621E+10 -3.47305370E+10	-110.250000 29.2500000 1.01928147E+12 4.55961272E+10 -2.06198211E+10	-110.250000 29.2500000 1.02887306E+12 7.12877670E+10 -1.85662833E+10	-110.250000 29.2500000 1.08104194E+12 7.52779018E+10 -7.48165939E+10	-110.250000 29.2500000 1.14581203E+12 5.85389425E+10 -1.27883952E+11	-110.250000 29.2500000 8.73613951E+11 1.65520196E+11 -1.47463602E+11	-110.250000 29.2500000 7.92127996E+11 1.96413817E+11 -1.81700477E+11	-110.250000 29.2500000 8.20895285E+11 1.68336278E+11 -1.83610393E+11	-110.250000 29.2500000 8.20435091E+11 1.37793208E+11 -1.83701619E+11	-110.250000 29.2500000 7.57763867E+11 1.24331385E+11 -1.61224081E+11	-110.250000 29.2500000 6.13343560E+11 9.37274982E+10 -1.24247482E+11	-110.250000 29.2500000 6.82335863E+11 3.75974323E+09 -1.15102433E+11	-110.250000 29.2500000 6.40978846E+11 -2.21401149E+10 -1.02497337E+11	-110.250000 29.2500000 7.92849089E+11 -6.56893870E+10 -1.43241658E+11	-110.250000 29.2500000 7.20479126E+11 -8.29393388E+10 -1.66571868E+11	-110.250000 29.2500000 8.50132533E+11 -1.81485896E+11 -1.92088736E+11	-110.250000 29.2500000 8.01150075E+11 -1.68714125E+11 -2.47549133E+11	-110.250000 29.2500000 7.35666242E+11 -1.50293561E+11 -3.30698981E+11	-110.250000 29.2500000 7.68164692E+11 -2.17117000E+11 -3.46435191E+11	-110.250000 29.2500000 8.24122999E+11 -3.09365178E+11 -4.25361965E+11	-110.250000 29.2500000 9.36758346E+11 -3.72424049E+11 -4.96572105E+11
-109.750000 29.2500000 1.00392023E+12 -6.18560422E+11 4.85819515E+10	-109.750000 29.2500000 9.71616420E+11 -6.39100256E+11 4.70663168E+10	-109.750000 29.2500000 8.53229830E+11 -6.08550781E+11 9.68573256E+10	-109.750000 29.2500000 7.96714205E+11 -5.89313999E+11 1.22475004E+11	-109.750000 29.2500000 7.51942697E+11 -5.91500935E+11 1.16642537E+11	-109.750000 29.2500000 6.85691765E+11 -5.68249221E+11 1.65991989E+11	-109.750000 29.2500000 7.27611867E+11 -5.56992954E+11 1.58727438E+11	-109.750000 29.2500000 6.56175858E+11 -4.11224146E+11 1.47887423E+11	-109.750000 29.2500000 7.19624733E+11 -4.10288947E+11 1.35425516E+11	-109.750000 29.2500000 7.38976530E+11 -4.05297234E+11 1.33315256E+11	-109.750000 29.2500000 5.62527207E+11 -3.03297692E+11 6.32670126E+10	-109.750000 29.2500000 6.05611098E+11 -3.92674083E+11 8.26103808E+10	-109.750000 29.2500000 6.58165793E+11 -4.53520556E+11 6.80708751E+10	-109.750000 29.2500000 9.16127810E+11 -7.32388196E+11 1.40709102E+11	-109.750000 29.2500000 8.23202939E+11 -6.73117831E+11 1.30158617E+11	-109.750000 29.2500000 7.28963285E+11 -4.82236465E+11 1.23487158E+11	-109.750000 29.2500000 7.38406171E+11 -4.14477255E+11 1.41630554E+11	-109.750000 29.2500000 7.00584165E+11 -3.50805230E+11 2.54582882E+11	-109.750000 29.2500000 6.68951314E+11 -2.74942689E+11 3.30039886E+11	-109.750000 29.2500000 6.88546578E+11 -2.50027524E+11 3.00965855E+11	-109.750000 29.2500000 7.22661868E+11 -2.33001746E+11 2.56479887E+11	-109.750000 29.2500000 7.22264326E+11 -1.85503580E+11 1.91327601E+11	-109.750000 29.2500000 6.48662942E+11 -1.17428412E+11 1.28257720E+11	-109.750000 29.2500000 7.99165055E+11 -1.03582024E+11 1.43378416E+11	-109.750000 29.2500000 8.28559917E+11 -1.33867217E+11 1.41945170E+10	-109.750000 29.2500000 9.98266307E+11 -2.24661275E+11 -1.11227675E+11	-109.750000 29.2500000 1.03427152E+12 -3.27723516E+11 -1.49603926E+11	-109.750000 29.2500000 1.00668310E+12 -1.56498051E+11 -1.84161956E+10	-109.750000 29.2500000 9.61780449E+11 -8.17847992E+10 5.59792988E+10	-109.750000 29.2500000 8.24633197E+11 2.05124588E+10 5.75202755E+10	-109.750000 29.2500000 8.72147124E+11 6.44105472E+09 8.12626412E+10	-109.750000 29.2500000 9.42223065E+11 -7.53045914E+09 1.10173061E+11	-109.750000 29.2500000 9.88450718E+11 -3.41761393E+10 5.12202179E+10	-109.750000 29.2500000 1.10124545E+12 -1.32739850E+11 4.60203131E+10	-109.750000 29.2500000 1.10163630E+12 -1.26756233E+11 -1.42176082E+10	-109.750000 29.2500000 1.05768485E+12 -1.22861466E+10 -5.23125965E+10	-109.750000 29.2500000 8.95731302E+11 1.46556948E+10 -5.97384233E+10	-109.750000 29.2500000 8.55821320E+11 6.15997358E+10 -4.83785318E+10	-109.750000 29.2500000 8.44395577E+11 8.43120394E+10 -4.11329536E+10	-109.750000 29.2500000 1.16615492E+12 1.25838893E+11 -5.76400261E+10	-109.750000 29.2500000 9.35783629E+11 1.09782090E+11 -6.59700900E+10	-109.750000 29.2500000 9.58660215E+11 1.39045831E+11 -5.95074212E+10	-109.750000 29.2500000 8.69435441E+11 1.74102282E+11 -7.12645509E+10	-109.750000 29.2500000 8.70110724E+11 1.83683809E+11 -1.09272654E+11	-109.750000 29.2500000 9.99126204E+11 1.71781980E+11 -1.51669047E+11	-109.750000 29.2500000 9.55606434E+11 1.88931998E+11 -2.06914765E+11	-109.750000 29.2500000 8.95076925E+11 2.15993008E+11 -2.75316572E+11	-109.750000 29.2500000 9.36239432E+11 1.95097690E+11 -3.58956925E+11	-109.750000 29.2500000 8.57986695E+11 1.29086693E+11 -4.21570970E+11	-109.750000 29.2500000 7.00270838E+11 7.74772818E+10 -4.46065312E+11
-109.250000 29.2500000 8.06361629E+11 -5.19034470E+11 6.85730898E+10	-109.250000 29.2500000 8.05313249E+11 -5.24443812E+11 7.42073221E+10	-109.250000 29.2500000 1.01886231E+12 -7.29942852E+11 1.22858267E+11	-109.250000 29.2500000 9.67517012E+11 -7.23399934E+11 1.60586056E+11	-109.250000 29.2500000 9.29572454E+11 -7.54143396E+11 1.51782310E+11	-109.250000 29.2500000 8.56807571E+11 -7.28408982E+11 1.86864091E+11	-109.250000 29.2500000 7.67730844E+11 -6.56639787E+11 1.78205671E+11	-109.250000 29.2500000 7.41490557E+11 -5.18805225E+11 1.60515228E+11	-109.250000 29.2500000 8.02056372E+11 -5.27249244E+11 1.60247775E+11	-109.250000 29.2500000 7.25371322E+11 -4.49332904E+11 1.31617186E+11	-109.250000 29.2500000 8.05127651E+11 -4.81949876E+11 1.00539056E+11	-109.250000 29.2500000 8.25351012E+11 -6.14768968E+11 1.38029531E+11	-109.250000 29.2500000 8.78608646E+11 -7.02573380E+11 1.42380990E+11	-109.250000 29.2500000 8.77875298E+11 -7.85720803E+11 1.88275474E+11	-109.250000 29.2500000 9.15652739E+11 -8.46236811E+11 1.41931643E+11	-109.250000 29.2500000 9.09444252E+11 -7.39364897E+11 2.24649396E+11	-109.250000 29.2500000 9.34722601E+11 -7.51293170E+11 2.19216495E+11	-109.250000 29.2500000 7.83242625E+11 -5.97946597E+11 2.63232684E+11	-109.250000 29.2500000 7.63792589E+11 -5.61104945E+11 3.13352159E+11	-109.250000 29.2500000 7.52707502E+11 -4.62135853E+11 3.17179986E+11	-109.250000 29.2500000 8.17582440E+11 -4.14188405E+11 3.18217355E+11	-109.250000 29.2500000 7.88890452E+11 -3.50334747E+11 2.73627202E+11	-109.250000 29.2500000 7.78488316E+11 -2.43581338E+11 2.69084344E+11	-109.250000 29.2500000 8.39762903E+11 -2.33086517E+11 2.28604625E+11	-109.250000 29.2500000 8.21802500E+11 -2.27385573E+11 9.26898749E+10	-109.250000 29.2500000 9.70139107E+11 -2.59019489E+11 2.08968315E+10	-109.250000 29.2500000 9.17694185E+11 -3.10517694E+11 -5.11684649E+10	-109.250000 29.2500000 9.02322520E+11 -2.31592968E+11 3.24996608E+10	-109.250000 29.2500000 9.80889633E+11 -1.71768021E+11 1.75102001E+11	-109.250000 29.2500000 7.98134436E+11 -6.14136750E+10 1.54301317E+11	-109.250000 29.2500000 8.23685480E+11 -8.84305920E+10 1.78518098E+11	-109.250000 29.2500000 8.03406742E+11 -1.14654831E+11 1.84342495E+11	-109.250000 29.2500000 7.97784211E+11 -1.66909673E+11 1.17213774E+11	-109.250000 29.2500000 8.46268006E+11 -2.53209133E+11 1.45317560E+11	-109.250000 29.2500000 5.80445143E+11 -1.72070175E+11 6.73875067E+10	-109.250000 29.2500000 6.99017658E+11 -1.33673288E+11 8.02335949E+10	-109.250000 29.2500000 6.32998068E+11 -1.02473974E+11 3.82833418E+10	-109.250000 29.2500000 8.10071228E+11 -9.68900280E+10 4.98427781E+10	-109.250000 29.2500000 8.42406494E+11 -5.09230162E+10 5.30642657E+10	-109.250000 29.2500000 6.23792554E+11 1.85053532E+10 1.35393715E+09	-109.250000 29.2500000 9.07982471E+11 6.42598216E+10 -3.23460690E+10	-109.250000 29.2500000 6.85593657E+11 1.25059006E+11 -8.52620544E+09	-109.250000 29.2500000 6.24881959E+11 2.13370454E+11 -5.46659451E+10	-109.250000 29.2500000 6.23086338E+11 2.40774627E+11 -1.01072339E+11	-109.250000 29.2500000 7.08001989E+11 2.88738017E+11 -1.33205385E+11	-109.250000 29.2500000 6.82427023E+11 3.23267854E+11 -1.82112797E+11	-109.250000 29.2500000 7.27282549E+11 3.44572396E+11 -2.21734044E+11	-109.250000 29.2500000 8.46986281E+11 4.30835401E+11 -3.17355000E+11	-109.250000 29.2500000 6.22375207E+11 4.23738737E+11 -3.53126679E+11	-109.250000 29.2500000 9.44809968E+11 5.25859029E+11 -5.11366955E+11
-108.750000 29.2500000 1.30001941E+12 -6.32184111E+11 9.43817851E+10	-108.750000 29.2500000 1.02931484E+12 -5.10270964E+11 8.67171779E+10	-108.750000 29.2500000 1.03879252E+12 -5.45088045E+11 7.60213094E+10	-108.750000 29.2500000 1.34752069E+12 -7.74254625E+11 1.68884879E+11	-108.750000 29.2500000 1.32184172E+12 -7.70174616E+11 1.62353381E+11	-108.750000 29.2500000 9.88391670E+11 -6.69068362E+11 1.52522621E+11	-108.750000 29.2500000 1.19175276E+12 -7.03145640E+11 1.29578377E+11	-108.750000 29.2500000 9.36828273E+11 -4.98566955E+11 1.64060578E+11	-108.750000 29.2500000 1.25753465E+12 -6.06633853E+11 2.07175434E+11	-108.750000 29.2500000 1.13405120E+12 -5.65934096E+11 1.74595359E+11	-108.750000 29.2500000 1.24323194E+12 -6.77640733E+11 1.50188933E+11	-108.750000 29.2500000 1.26626785E+12 -8.25491128E+11 1.94859041E+11	-108.750000 29.2500000 1.33673753E+12 -8.97553793E+11 2.02328359E+11	-108.750000 29.2500000 1.33018327E+12 -1.01363778E+12 2.52420424E+11	-108.750000 29.2500000 1.32615596E+12 -1.04762750E+12 1.61804517E+11	-108.750000 29.2500000 9.36167145E+11 -7.64098773E+11 1.96180902E+11	-108.750000 29.2500000 1.21868557E+12 -8.80701276E+11 2.51539210E+11	-108.750000 29.2500000 9.83313351E+11 -6.86859354E+11 2.88475218E+11	-108.750000 29.2500000 9.18609068E+11 -6.78721159E+11 3.14870202E+11	-108.750000 29.2500000 8.81315480E+11 -5.89812072E+11 2.96873525E+11	-108.750000 29.2500000 9.04392278E+11 -4.84749312E+11 3.23279520E+11	-108.750000 29.2500000 8.30878581E+11 -3.80462268E+11 3.06310644E+11	-108.750000 29.2500000 7.90191473E+11 -3.07733627E+11 2.99058659E+11	-108.750000 29.2500000 9.15791479E+11 -3.42143926E+11 3.12266031E+11	-108.750000 29.2500000 8.65045512E+11 -2.76336869E+11 1.57988045E+11	-108.750000 29.2500000 9.03501709E+11 -2.40663626E+11 1.27529042E+11	-108.750000 29.2500000 8.31618875E+11 -2.60828430E+11 4.03648676E+10	-108.750000 29.2500000 9.25806035E+11 -2.34054222E+11 1.08094333E+11	-108.750000 29.2500000 1.02860161E+12 -2.33661825E+11 2.43748143E+11	-108.750000 29.2500000 8.10825548E+11 -1.31125936E+11 2.14363636E+11	-108.750000 29.2500000 8.76265406E+11 -1.46787828E+11 2.72507961E+11	-108.750000 29.2500000 8.42948477E+11 -2.27752591E+11 2.29292720E+11	-108.750000 29.2500000 8.01365033E+11 -2.59557720E+11 1.66294880E+11	-108.750000 29.2500000 8.07140393E+11 -3.01776372E+11 1.75155102E+11	-108.750000 29.2500000 5.57684031E+11 -2.48901435E+11 1.09135208E+11	-108.750000 29.2500000 4.95529066E+11 -1.68771764E+11 1.21753772E+11	-108.750000 29.2500000 7.45773531E+11 -2.32900690E+11 1.22647683E+11	-108.750000 29.2500000 5.71874738E+11 -1.45716380E+11 1.06876142E+11	-108.750000 29.2500000 5.83373881E+11 -1.03444914E+11 1.23512857E+11	-108.750000 29.2500000 8.43814732E+11 -6.68759204E+10 1.33663269E+11	-108.750000 29.2500000 8.53860352E+11 4.19981476E+10 1.29315578E+11	-108.750000 29.2500000 7.03246959E+11 8.58613842E+10 1.24520456E+11	-108.750000 29.2500000 8.74586505E+11 2.71471034E+11 1.17750645E+11	-108.750000 29.2500000 8.35837034E+11 2.57522336E+11 1.01214872E+11	-108.750000 29.2500000 7.14840343E+11 2.51433468E+11 6.16858051E+10	-108.750000 29.2500000 6.43261530E+11 2.95436517E+11 2.13918188E+10	-108.750000 29.2500000 6.74332279E+11 2.65264038E+11 -8.20059802E+09	-108.750000 29.2500000 9.47537248E+11 3.60152039E+11 -9.20596398E+10	-108.750000 29.2500000 7.23310412E+11 3.61503162E+11 -1.24919824E+11	-108.750000 29.2500000 6.62683648E+11 3.73429862E+11 -1.08011954E+11
-108.250000 29.2500000 1.15116619E+12 -3.52856867E+11 1.01777138E+11	-108.250000 29.2500000 1.56313820E+12 -5.03273062E+11 1.14235548E+11	-108.250000 29.2500000 1.30505205E+12 -4.47997805E+11 5.55005583E+10	-108.250000 29.2500000 1.21153664E+12 -4.37866562E+11 9.31802071E+10	-108.250000 29.2500000 1.68977144E+12 -6.26402460E+11 1.11383093E+11	-108.250000 29.2500000 1.60173339E+12 -6.13104943E+11 9.51507026E+10	-108.250000 29.2500000 1.27314834E+12 -4.80801948E+11 -2.95726060E+10	-108.250000 29.2500000 1.25755969E+12 -3.26205899E+11 1.22373014E+11	-108.250000 29.2500000 1.21613084E+12 -3.08269711E+11 1.60724484E+11	-108.250000 29.2500000 1.16660948E+12 -2.61328208E+11 1.69176859E+11	-108.250000 29.2500000 1.30457757E+12 -3.28369701E+11 1.47284804E+11	-108.250000 29.2500000 1.32895552E+12 -4.69625537E+11 1.57873914E+11	-108.250000 29.2500000 1.37653020E+12 -5.78518122E+11 1.76119611E+11	-108.250000 29.2500000 1.39114997E+12 -6.86451065E+11 2.05227770E+11	-108.250000 29.2500000 1.39831869E+12 -7.52838705E+11 1.18621061E+11	-108.250000 29.2500000 1.74346587E+12 -9.19425712E+11 2.80360288E+11	-108.250000 29.2500000 1.33975166E+12 -7.22836652E+11 2.46334423E+11	-108.250000 29.2500000 1.12229836E+12 -5.59464120E+11 3.11670800E+11	-108.250000 29.2500000 1.36654907E+12 -7.24478394E+11 3.78010370E+11	-108.250000 29.2500000 1.25694326E+12 -5.69579405E+11 3.54817868E+11	-108.250000 29.2500000 9.67468188E+11 -4.00237527E+11 3.18537040E+11	-108.250000 29.2500000 1.10435225E+12 -3.54159297E+11 3.80729065E+11	-108.250000 29.2500000 1.02207508E+12 -2.67629527E+11 3.93045082E+11	-108.250000 29.2500000 1.11884213E+12 -3.17767090E+11 4.08220991E+11	-108.250000 29.2500000 9.74129332E+11 -2.82894926E+11 2.55467061E+11	-108.250000 29.2500000 9.72968296E+11 -2.41728438E+11 2.42336350E+11	-108.250000 29.2500000 9.73222576E+11 -2.05888504E+11 2.20092252E+11	-108.250000 29.2500000 9.87951727E+11 -2.26856911E+11 2.21677666E+11	-108.250000 29.2500000 1.10939419E+12 -2.54050009E+11 2.79693558E+11	-108.250000 29.2500000 8.77589823E+11 -9.29110671E+10 2.53728276E+11	-108.250000 29.2500000 9.26144266E+11 -1.53768854E+11 2.64860647E+11	-108.250000 29.2500000 9.03667384E+11 -2.26501902E+11 2.20816376E+11	-108.250000 29.2500000 8.89710182E+11 -3.11925604E+11 1.90913806E+11	-108.250000 29.2500000 8.69939347E+11 -4.13044539E+11 1.58454399E+11	-108.250000 29.2500000 6.07134745E+11 -3.11846339E+11 1.15013624E+11	-108.250000 29.2500000 5.60583541E+11 -2.73796055E+11 1.25397893E+11	-108.250000 29.2500000 6.03320222E+11 -2.70177370E+11 1.22992263E+11	-108.250000 29.2500000 8.63032115E+11 -3.34660960E+11 1.73778190E+11	-108.250000 29.2500000 6.74414068E+11 -1.99823000E+11 1.88811936E+11	-108.250000 29.2500000 6.90324898E+11 -1.46913346E+11 1.84318870E+11	-108.250000 29.2500000 8.91083031E+11 -9.59692145E+10 2.57130562E+11	-108.250000 29.2500000 1.10665505E+12 2.00994017E+10 3.52754696E+11	-108.250000 29.2500000 9.11658320E+11 1.60059785E+11 2.93608653E+11	-108.250000 29.2500000 7.61760907E+11 1.70405265E+11 3.05173201E+11	-108.250000 29.2500000 8.86752281E+11 1.09996515E+11 2.61101224E+11	-108.250000 29.2500000 1.04973769E+12 1.35141425E+11 2.64108999E+11	-108.250000 29.2500000 8.95942263E+11 1.02761513E+11 2.34084434E+11	-108.250000 29.2500000 9.55195523E+11 1.18199656E+11 1.82159507E+11	-108.250000 29.2500000 1.00621753E+12 1.00483383E+11 1.78113184E+11	-108.250000 29.2500000 9.65891326E+11 1.48692566E+11 1.70719740E+11
-107.750000 29.2500000 1.39794566E+12 -3.05234838E+11 9.36583086E+10	-107.750000 29.2500000 1.38465889E+12 -2.73680482E+11 6.47426826E+10	-107.750000 29.2500000 1.14842875E+12 -2.49306300E+11 -1.34420849E+10	-107.750000 29.2500000 1.46551171E+12 -2.92807836E+11 -9.29338368E+09	-107.750000 29.2500000 1.50345233E+12 -2.84370698E+11 -6.36843786E+10	-107.750000 29.2500000 1.18683861E+12 -1.57197550E+11 -9.02491668E+10	-107.750000 29.2500000 1.65135516E+12 -1.65482267E+11 -2.84991422E+11	-107.750000 29.2500000 1.12927533E+12 2.33966653E+10 3.40634972E+10	-107.750000 29.2500000 1.18558727E+12 3.14820731E+10 1.39508744E+11	-107.750000 29.2500000 1.08537905E+12 5.07353170E+10 1.88972515E+11	-107.750000 29.2500000 1.26686894E+12 -2.08892068E+10 1.96280648E+11	-107.750000 29.2500000 1.31198550E+12 -1.59930122E+11 1.56854469E+11	-107.750000 29.2500000 1.39970937E+12 -3.13880805E+11 9.09862994E+10	-107.750000 29.2500000 1.42851178E+12 -3.95498226E+11 8.62389862E+10	-107.750000 29.2500000 1.92731415E+12 -6.02717749E+11 2.51386778E+10	-107.750000 29.2500000 1.36237692E+12 -4.17951646E+11 1.25186482E+11	-107.750000 29.2500000 1.47670984E+12 -4.54747685E+11 1.88234875E+11	-107.750000 29.2500000 1.23638199E+12 -3.62701914E+11 2.72592159E+11	-107.750000 29.2500000 1.28982070E+12 -3.66568604E+11 3.60610791E+11	-107.750000 29.2500000 1.22234130E+12 -3.13046794E+11 3.45335661E+11	-107.750000 29.2500000 1.21298000E+12 -2.66329342E+11 3.28895365E+11	-107.750000 29.2500000 1.50227360E+12 -2.39591145E+11 4.50538504E+11	-107.750000 29.2500000 1.44684509E+12 -1.64297622E+11 4.80371507E+11	-107.750000 29.2500000 1.57055648E+12 -2.25921630E+11 5.23951964E+11	-107.750000 29.2500000 1.39642733E+12 -1.72312527E+11 4.23420723E+11	-107.750000 29.2500000 1.07455591E+12 -1.13490674E+11 3.45241616E+11	-107.750000 29.2500000 1.31002532E+12 -1.70329833E+11 4.15430902E+11	-107.750000 29.2500000 1.02753737E+12 -9.23239547E+10 3.13931465E+11	-107.750000 29.2500000 1.13767272E+12 -1.26404502E+11 3.16502901E+11	-107.750000 29.2500000 1.21601996E+12 -9.19998710E+10 3.07537576E+11	-107.750000 29.2500000 1.00758992E+12 -9.69130721E+10 2.80012358E+11	-107.750000 29.2500000 1.29759720E+12 -2.23580094E+11 2.75065078E+11	-107.750000 29.2500000 1.27597439E+12 -3.83170413E+11 1.97894701E+11	-107.750000 29.2500000 1.19736802E+12 -4.18745221E+11 1.57310566E+11	-107.750000 29.2500000 8.98566652E+11 -3.90034555E+11 8.78209761E+10	-107.750000 29.2500000 8.90800046E+11 -3.78701644E+11 1.22366444E+11	-107.750000 29.2500000 9.67318503E+11 -3.85082262E+11 1.70648650E+11	-107.750000 29.2500000 9.58320542E+11 -3.82646714E+11 1.67306920E+11	-107.750000 29.2500000 1.00414829E+12 -4.02725732E+11 2.11739804E+11	-107.750000 29.2500000 9.96434117E+11 -3.04660513E+11 2.31672807E+11	-107.750000 29.2500000 1.01027611E+12 -2.15157735E+11 2.96082342E+11	-107.750000 29.2500000 7.69714618E+11 -7.90893855E+10 2.86271701E+11	-107.750000 29.2500000 9.57890953E+11 9.46268324E+10 3.75723426E+11	-107.750000 29.2500000 1.02104472E+12 4.79821783E+10 3.97716947E+11	-107.750000 29.2500000 8.03232416E+11 4.07029760E+10 2.76297187E+11	-107.750000 29.2500000 7.46281697E+11 5.21985393E+10 2.36267323E+11	-107.750000 29.2500000 7.93450119E+11 5.04590438E+09 2.39065104E+11	-107.750000 29.2500000 8.07981875E+11 -1.15797811E+09 2.31179977E+11	-107.750000 29.2500000 1.09496441E+12 -6.82807419E+10 2.82997686E+11	-107.750000 29.2500000 1.06598472E+12 -8.16645652E+10 2.19326513E+11
-107.250000 29.2500000 1.21147884E+12 -1.63777430E+11 5.29458790E+09	-107.250000 29.2500000 1.19476086E+12 -1.17187412E+11 -6.70900122E+09	-107.250000 29.2500000 1.37914968E+12 -9.89060055E+10 -5.48502569E+10	-107.250000 29.2500000 1.26816892E+12 -1.66328095E+10 -7.69712374E+10	-107.250000 29.2500000 9.84402428E+11 4.02222899E+10 -1.30595086E+11	-107.250000 29.2500000 1.45619078E+12 3.63235983E+10 -3.09507359E+11	-107.250000 29.2500000 1.13813383E+12 1.51573971E+11 -3.62895016E+11	-107.250000 29.2500000 1.40931996E+12 2.21654663E+11 7.76064768E+09	-107.250000 29.2500000 1.08460835E+12 1.20939143E+11 1.00812431E+11	-107.250000 29.2500000 1.45654507E+12 1.92797868E+11 2.58335162E+11	-107.250000 29.2500000 1.20156022E+12 1.02343320E+11 2.21665411E+11	-107.250000 29.2500000 1.19258245E+12 3.44871895E+10 1.34887301E+11	-107.250000 29.2500000 1.25111409E+12 -8.19786711E+10 3.23905203E+09	-107.250000 29.2500000 1.20956086E+12 -1.40144919E+11 -6.92475986E+10	-107.250000 29.2500000 1.31351393E+12 -1.82775710E+11 -1.36094269E+11	-107.250000 29.2500000 1.57607985E+12 -2.26670412E+11 -1.97857280E+10	-107.250000 29.2500000 1.25322802E+12 -2.04244550E+11 5.64128891E+10	-107.250000 29.2500000 1.44792787E+12 -1.53787957E+11 2.02169352E+11	-107.250000 29.2500000 1.10120521E+12 -9.05722921E+10 2.41375937E+11	-107.250000 29.2500000 1.11150681E+12 -7.05686979E+10 2.69688472E+11	-107.250000 29.2500000 1.48763312E+12 -6.76102185E+10 4.04390871E+11	-107.250000 29.2500000 1.08193730E+12 -4.83733586E+10 2.80046273E+11	-107.250000 29.2500000 1.09409213E+12 -2.28502815E+10 2.95095960E+11	-107.250000 29.2500000 1.21388925E+12 -6.48552858E+10 3.76118182E+11	-107.250000 29.2500000 1.56540128E+12 -5.76611041E+10 4.48798753E+11	-107.250000 29.2500000 1.18932872E+12 -9.07651318E+10 3.87847750E+11	-107.250000 29.2500000 1.19931627E+12 -9.44114483E+10 4.60057444E+11	-107.250000 29.2500000 1.58489104E+12 -6.05147546E+10 4.71059530E+11	-107.250000 29.2500000 1.26671113E+12 -5.80031283E+10 3.14802864E+11	-107.250000 29.2500000 1.56542278E+12 1.12304138E+10 3.22150957E+11	-107.250000 29.2500000 9.45164976E+11 -1.27357891E+10 2.39658926E+11	-107.250000 29.2500000 1.21920671E+12 -1.08225872E+11 2.05123043E+11	-107.250000 29.2500000 1.25996302E+12 -2.21713154E+11 1.58481727E+11	-107.250000 29.2500000 1.48573153E+12 -3.68655729E+11 1.23274052E+11	-107.250000 29.2500000 1.32858171E+12 -4.55764410E+11 4.28632801E+10	-107.250000 29.2500000 1.08587765E+12 -3.48323840E+11 7.75192166E+10	-107.250000 29.2500000 1.43631961E+12 -4.42809450E+11 1.17211570E+11	-107.250000 29.2500000 1.13915409E+12 -3.92717992E+11 7.73953864E+10	-107.250000 29.2500000 1.56154161E+12 -4.95613379E+11 1.38364486E+11	-107.250000 29.2500000 1.20910237E+12 -3.55578053E+11 1.38893328E+11	-107.250000 29.2500000 1.25339501E+12 -3.09843591E+11 1.68317583E+11	-107.250000 29.2500000 1.64761462E+12 -2.86994366E+11 2.70729298E+11	-107.250000 29.2500000 1.17637631E+12 1.41627320E+10 2.24241189E+11	-107.250000 29.2500000 1.23214915E+12 9.44252314E+09 2.52730556E+11	-107.250000 29.2500000 1.62155083E+12 -4.96145162E+10 2.44051624E+11	-107.250000 29.2500000 1.67527802E+12 -2.93329408E+10 2.38585348E+11	-107.250000 29.2500000 1.73868489E+12 -7.80717261E+10 2.47692624E+11	-107.250000 29.2500000 1.75326888E+12 -6.01592586E+10 3.00069421E+11	-107.250000 29.2500000 1.30962096E+12 -3.97317079E+10 2.46595535E+11	-107.250000 29.2500000 1.38607342E+12 -3.00602962E+10 2.15014851E+11
-106.750000 29.2500000 9.97148918E+11 -3.60981873E+10 -6.53610435E+10	-106.750000 29.2500000 9.64256858E+11 -1.57093202E+10 -7.73797478E+10	-106.750000 29.2500000 1.10265526E+12 3.36672031E+10 -8.44272845E+10	-106.750000 29.2500000 1.04780228E+12 1.16333896E+11 -1.64682629E+11	-106.750000 29.2500000 1.12721501E+12 2.19546468E+11 -1.99114818E+11	-106.750000 29.2500000 1.02197127E+12 2.39012905E+11 -3.69510679E+11	-106.750000 29.2500000 1.19525251E+12 3.82764515E+11 -5.35832134E+11	-106.750000 29.2500000 1.06667370E+12 1.74864302E+11 -4.89552200E+10	-106.750000 29.2500000 1.46904986E+12 8.13068698E+10 9.95292692E+10	-106.750000 29.2500000 1.43114633E+12 9.27972475E+10 1.65397578E+11	-106.750000 29.2500000 1.53197491E+12 -3.14457651E+09 1.82343123E+11	-106.750000 29.2500000 1.46399258E+12 -3.85703706E+09 8.98440397E+10	-106.750000 29.2500000 1.56258219E+12 -1.45966684E+10 -5.62009989E+10	-106.750000 29.2500000 1.50289501E+12 2.41218150E+10 -1.87691385E+11	-106.750000 29.2500000 1.49030411E+12 -3.15043041E+10 -2.58277392E+11	-106.750000 29.2500000 1.43723043E+12 -2.00819958E+10 -9.55237499E+10	-106.750000 29.2500000 1.59065008E+12 -6.79467213E+10 3.16320051E+09	-106.750000 29.2500000 1.06813548E+12 5.00852490E+10 1.02893462E+11	-106.750000 29.2500000 1.42557341E+12 3.51606451E+09 1.87407909E+11	-106.750000 29.2500000 1.42822697E+12 -1.84651584E+09 2.30244729E+11	-106.750000 29.2500000 1.42773859E+12 4.71609057E+10 3.06736660E+11	-106.750000 29.2500000 1.03709934E+12 6.59960873E+10 2.56037782E+11	-106.750000 29.2500000 1.06759140E+12 6.80422236E+10 2.45932179E+11	-106.750000 29.2500000 1.14800289E+12 -8.92661350E+09 2.43329778E+11	-106.750000 29.2500000 1.09934753E+12 3.69422090E+10 3.13791775E+11	-106.750000 29.2500000 1.24981228E+12 -4.27126825E+10 3.78899333E+11	-106.750000 29.2500000 1.27379348E+12 -1.43699460E+11 4.34256478E+11	-106.750000 29.2500000 1.12810800E+12 -4.50759148E+10 3.30462495E+11	-106.750000 29.2500000 1.20259753E+12 1.31261768E+10 2.80195727E+11	-106.750000 29.2500000 1.11199322E+12 7.53624760E+10 2.56374194E+11	-106.750000 29.2500000 1.23159446E+12 3.30168279E+10 1.88249358E+11	-106.750000 29.2500000 1.18802140E+12 2.06837760E+09 1.16353163E+11	-106.750000 29.2500000 1.65165295E+12 -1.93088995E+11 1.10891942E+11	-106.750000 29.2500000 1.53403641E+12 -3.16114797E+11 5.11500575E+10	-106.750000 29.2500000 1.29046217E+12 -3.72316930E+11 -8.59544863E+10	-106.750000 29.2500000 1.46415957E+12 -5.03393780E+11 -3.14701742E+10	-106.750000 29.2500000 1.08908688E+12 -3.61870688E+11 -3.23780977E+10	-106.750000 29.2500000 1.56550850E+12 -5.21859760E+11 -5.81299978E+10	-106.750000 29.2500000 1.18724388E+12 -4.16243614E+11 -4.63007898E+09	-106.750000 29.2500000 1.27311846E+12 -4.17396949E+11 -2.15228867E+10	-106.750000 29.2500000 1.30238539E+12 -3.81614916E+11 -2.74622198E+10	-106.750000 29.2500000 1.30337866E+12 -2.75042140E+11 2.15484355E+10	-106.750000 29.2500000 1.44187877E+12 -1.93985884E+10 3.90565478E+10	-106.750000 29.2500000 1.54503689E+12 -3.18456422E+10 5.10645944E+10	-106.750000 29.2500000 1.63722809E+12 2.73292984E+10 9.68582021E+10	-106.750000 29.2500000 1.19295299E+12 4.27541914E+10 8.23778591E+10	-106.750000 29.2500000 1.29588160E+12 3.93012511E+10 1.30886132E+11	-106.750000 29.2500000 1.74552790E+12 3.38336420E+10 1.78074501E+11	-106.750000 29.2500000 1.26978595E+12 4.40164659E+09 1.18302048E+11	-106.750000 29.2500000 1.34107470E+12 -2.43071242E+10 1.31420856E+11
-106.250000 29.2500000 6.70727406E+11 2.32508969E+10 3.72198400E+09	-106.250000 29.2500000 5.11747457E+11 6.34634199E+10 -4.01632379E+10	-106.250000 29.2500000 7.86857263E+11 9.74798275E+10 -3.21124413E+10	-106.250000 29.2500000 5.87219665E+11 1.57005054E+11 -1.22242195E+11	-106.250000 29.2500000 6.78725091E+11 2.32423080E+11 -1.64449255E+11	-106.250000 29.2500000 9.48172947E+11 2.92915347E+11 -4.71599055E+11	-106.250000 29.2500000 9.27629509E+11 2.61464506E+11 -5.25006307E+11	-106.250000 29.2500000 1.48585015E+12 8.43294802E+10 -1.30852307E+11	-106.250000 29.2500000 1.19139074E+12 2.96254239E+10 6.79689257E+10	-106.250000 29.2500000 1.45721341E+12 3.10348616E+10 1.28578970E+11	-106.250000 29.2500000 1.29000433E+12 -3.24142121E+10 1.82822404E+11	-106.250000 29.2500000 1.15813738E+12 3.24333568E+10 1.07727684E+11	-106.250000 29.2500000 1.15486727E+12 1.95689472E+10 -6.83597906E+10	-106.250000 29.2500000 1.08622329E+12 6.48842691E+10 -1.54028311E+11	-106.250000 29.2500000 1.01448810E+12 9.69172992E+10 -2.07411872E+11	-106.250000 29.2500000 8.09374319E+11 3.28664576E+10 -9.76676782E+10	-106.250000 29.2500000 1.18616071E+12 -5.35357727E+10 -1.03601951E+10	-106.250000 29.2500000 1.18330504E+12 955545664. 7.22546278E+10	-106.250000 29.2500000 1.19716512E+12 -8.66142310E+09 7.96892611E+10	-106.250000 29.2500000 1.23423582E+12 1.26579425E+10 1.11746900E+11	-106.250000 29.2500000 1.26848362E+12 4.61251011E+10 1.50425813E+11	-106.250000 29.2500000 1.32163502E+12 6.51569316E+10 2.08884695E+11	-106.250000 29.2500000 1.04907892E+12 1.03864893E+11 2.20468707E+11	-106.250000 29.2500000 1.19507793E+12 6.12253409E+10 2.18873463E+11	-106.250000 29.2500000 1.13563075E+12 1.54369905E+10 2.34676191E+11	-106.250000 29.2500000 1.26854536E+12 -1.22331963E+11 2.31892222E+11	-106.250000 29.2500000 1.36909501E+12 -2.65546269E+11 2.46689776E+11	-106.250000 29.2500000 1.72893222E+12 -1.20391500E+11 2.79862247E+11	-106.250000 29.2500000 1.26705271E+12 9.28989286E+09 1.92070533E+11	-106.250000 29.2500000 1.25660732E+12 1.53087115E+11 2.18240516E+11	-106.250000 29.2500000 1.26069074E+12 1.18690284E+11 1.84156750E+11	-106.250000 29.2500000 1.21354387E+12 1.07169497E+11 9.05387131E+10	-106.250000 29.2500000 1.20505290E+12 -1.30542244E+10 -5.50376243E+09	-106.250000 29.2500000 1.14338182E+12 -1.69085108E+11 -3.85847009E+10	-106.250000 29.2500000 1.31499596E+12 -3.44350425E+11 -1.69917039E+11	-106.250000 29.2500000 1.50991707E+12 -4.32548938E+11 -1.86729038E+11	-106.250000 29.2500000 1.11648021E+12 -3.36007299E+11 -1.47244646E+11	-106.250000 29.2500000 1.61456521E+12 -4.56604123E+11 -2.07002829E+11	-106.250000 29.2500000 1.70340306E+12 -4.95722332E+11 -1.82639100E+11	-106.250000 29.2500000 1.25236950E+12 -3.74928900E+11 -1.39024777E+11	-106.250000 29.2500000 1.25989460E+12 -3.03990211E+11 -1.62984395E+11	-106.250000 29.2500000 1.31221225E+12 -2.70412055E+11 -1.08071428E+11	-106.250000 29.2500000 1.00118207E+12 8.63596954E+10 1.04551209E+10	-106.250000 29.2500000 1.11456721E+12 1.59137481E+11 -5.23404134E+09	-106.250000 29.2500000 1.20868595E+12 1.81663351E+11 4.61022413E+10	-106.250000 29.2500000 1.18973753E+12 1.72864799E+11 2.13602775E+10	-106.250000 29.2500000 1.26514705E+12 1.28992707E+11 1.36999354E+11	-106.250000 29.2500000 1.26094161E+12 1.81126382E+11 1.12668991E+11	-106.250000 29.2500000 1.25919625E+12 1.57721281E+11 6.89596744E+10	-106.250000 29.2500000 1.32416523E+12 1.45555489E+11 6.48621507E+10
-105.750000 29.2500000 3.47931312E+11 7.75888241E+10 1.15875283E+11	-105.750000 29.2500000 4.74029425E+11 9.28359956E+10 7.34523310E+10	-105.750000 29.2500000 4.41990578E+11 9.40944261E+10 6.39132303E+10	-105.750000 29.2500000 5.10216307E+11 1.47943539E+11 2.42377190E+09	-105.750000 29.2500000 6.26395054E+11 1.83521067E+11 -6.45648630E+10	-105.750000 29.2500000 8.71792509E+11 2.57623622E+11 -3.04237674E+11	-105.750000 29.2500000 1.31912447E+12 2.50408468E+11 -6.27906970E+11	-105.750000 29.2500000 9.92353124E+11 8.68478484E+10 -5.49619098E+10	-105.750000 29.2500000 1.39530102E+12 -1.88852736E+10 1.10276035E+11	-105.750000 29.2500000 9.47649708E+11 3.12405156E+10 1.18504948E+11	-105.750000 29.2500000 1.25113362E+12 -3.20489390E+10 1.94352464E+11	-105.750000 29.2500000 1.36773763E+12 5.43075021E+09 1.56699804E+11	-105.750000 29.2500000 9.67656276E+11 3.45901793E+10 -8.45132698E+09	-105.750000 29.2500000 8.79871918E+11 7.14934108E+10 -6.12711137E+10	-105.750000 29.2500000 8.24240112E+11 1.35080370E+11 -1.36151974E+11	-105.750000 29.2500000 8.59406074E+11 1.28929075E+10 -6.32665334E+10	-105.750000 29.2500000 9.57551346E+11 -5.49125980E+10 78439280.0	-105.750000 29.2500000 9.43357821E+11 -4.00761938E+10 4.00960676E+10	-105.750000 29.2500000 9.51717855E+11 -4.88880579E+10 5.41576561E+10	-105.750000 29.2500000 9.54198917E+11 -1.01038111E+10 8.26854031E+10	-105.750000 29.2500000 9.44101917E+11 4.54362931E+10 1.11089918E+11	-105.750000 29.2500000 9.72965478E+11 6.82479903E+10 1.51808770E+11	-105.750000 29.2500000 1.06002422E+12 1.00073185E+11 2.29916115E+11	-105.750000 29.2500000 1.31097428E+12 4.01670963E+10 2.30163235E+11	-105.750000 29.2500000 1.27870213E+12 5.64004608E+09 1.51547019E+11	-105.750000 29.2500000 1.50188537E+12 -1.27689687E+11 1.01507695E+11	-105.750000 29.2500000 1.72372840E+12 -3.39678527E+11 -1.74545715E+10	-105.750000 29.2500000 1.14954758E+12 -8.09974497E+10 6.25875272E+10	-105.750000 29.2500000 1.54513900E+12 1.08288788E+10 1.06199024E+11	-105.750000 29.2500000 1.48612619E+12 1.62684682E+11 1.50473228E+11	-105.750000 29.2500000 1.60671308E+12 1.69643164E+11 1.82278373E+11	-105.750000 29.2500000 1.57167819E+12 1.74432076E+11 5.04806769E+10	-105.750000 29.2500000 1.44732835E+12 1.30936586E+11 -9.28382403E+10	-105.750000 29.2500000 1.45499056E+12 -1.48196833E+10 -2.39643640E+11	-105.750000 29.2500000 1.29525495E+12 -1.94222506E+11 -3.38771411E+11	-105.750000 29.2500000 1.48123641E+12 -2.58488828E+11 -4.32452731E+11	-105.750000 29.2500000 1.48856229E+12 -2.33022439E+11 -3.78680312E+11	-105.750000 29.2500000 1.62269508E+12 -2.68078318E+11 -4.57399828E+11	-105.750000 29.2500000 1.23243620E+12 -2.06175879E+11 -3.34505214E+11	-105.750000 29.2500000 1.66545850E+12 -2.17745637E+11 -4.02075484E+11	-105.750000 29.2500000 1.55425597E+12 -1.16957602E+11 -3.48928967E+11	-105.750000 29.2500000 1.59700327E+12 -6.31042621E+10 -2.42922635E+11	-105.750000 29.2500000 1.01331036E+12 1.71606360E+11 4.75769242E+10	-105.750000 29.2500000 1.00933822E+12 2.78351741E+11 9.18000763E+10	-105.750000 29.2500000 1.41271630E+12 3.31897995E+11 7.76119992E+10	-105.750000 29.2500000 1.08771259E+12 2.96136180E+11 9.82174761E+10	-105.750000 29.2500000 1.22094027E+12 2.77028209E+11 1.58529356E+11	-105.750000 29.2500000 1.26388011E+12 3.12127685E+11 1.69704030E+11	-105.750000 29.2500000 1.16832023E+12 3.02846673E+11 1.26799716E+11	-105.750000 29.2500000 1.24125328E+12 2.76050444E+11 1.20914567E+11
-105.250000 29.2500000 2.79066968E+11 5.70568335E+10 2.19387560E+11	-105.250000 29.2500000 2.51935556E+11 8.34317435E+10 1.83489430E+11	-105.250000 29.2500000 3.06411536E+11 7.03004508E+10 1.24403917E+11	-105.250000 29.2500000 3.93466610E+11 8.29063660E+10 6.13315297E+10	-105.250000 29.2500000 5.19090209E+11 8.17130373E+10 -5.40352471E+10	-105.250000 29.2500000 7.67550358E+11 1.41186105E+11 -2.72837755E+11	-105.250000 29.2500000 1.13578397E+12 3.93229066E+10 -5.35730323E+11	-105.250000 29.2500000 8.94883463E+11 3.99622840E+10 -2.72260014E+10	-105.250000 29.2500000 9.03452033E+11 4.54656778E+10 1.44286614E+11	-105.250000 29.2500000 8.71519355E+11 4.86976061E+10 2.12063977E+11	-105.250000 29.2500000 7.84462971E+11 -3.67289508E+10 1.84016290E+11	-105.250000 29.2500000 8.79559705E+11 4.82196398E+10 1.93800208E+11	-105.250000 29.2500000 7.50133576E+11 6.15391764E+10 9.95817472E+10	-105.250000 29.2500000 6.79613366E+11 7.31602289E+10 6.11440558E+10	-105.250000 29.2500000 6.51675959E+11 1.08497240E+11 7.99217664E+09	-105.250000 29.2500000 6.77067358E+11 2.54272020E+10 4.21017436E+10	-105.250000 29.2500000 8.11854070E+11 -4.51455386E+10 5.20846254E+10	-105.250000 29.2500000 7.67430885E+11 -5.79225764E+10 4.39317422E+10	-105.250000 29.2500000 8.01304084E+11 -5.02592348E+10 5.27353897E+10	-105.250000 29.2500000 8.08727871E+11 -1.45081467E+10 9.45964073E+10	-105.250000 29.2500000 8.08656044E+11 3.04734618E+10 1.32306797E+11	-105.250000 29.2500000 8.14559527E+11 5.70202112E+10 1.84461722E+11	-105.250000 29.2500000 8.52276543E+11 7.07983770E+10 2.37985841E+11	-105.250000 29.2500000 1.07912901E+12 3.87600220E+10 1.98633538E+11	-105.250000 29.2500000 1.00245399E+12 4.93497262E+10 8.64718356E+10	-105.250000 29.2500000 1.18416867E+12 -2.58778890E+10 -1.90658621E+10	-105.250000 29.2500000 1.35749095E+12 -1.49242937E+11 -2.23429722E+11	-105.250000 29.2500000 1.22882386E+12 -5.34269747E+09 -2.08285778E+10	-105.250000 29.2500000 1.22832001E+12 7.58059663E+10 1.84873697E+10	-105.250000 29.2500000 1.21664661E+12 2.00973435E+11 1.54746028E+11	-105.250000 29.2500000 1.31986450E+12 1.54030604E+11 1.36235581E+11	-105.250000 29.2500000 1.32660435E+12 1.97384995E+11 5.26832968E+10	-105.250000 29.2500000 1.10826606E+12 2.38021378E+11 -6.41327145E+10	-105.250000 29.2500000 9.88536111E+11 1.59697060E+11 -2.75655786E+11	-105.250000 29.2500000 8.84376928E+11 5.08979610E+10 -4.37623882E+11	-105.250000 29.2500000 1.06370033E+12 6.83844280E+10 -5.31506528E+11	-105.250000 29.2500000 1.04892118E+12 6.46662431E+10 -5.00215087E+11	-105.250000 29.2500000 1.14409629E+12 1.02084502E+11 -5.76583500E+11	-105.250000 29.2500000 1.19150163E+12 1.77254613E+11 -6.09648902E+11	-105.250000 29.2500000 8.60423520E+11 1.37581199E+11 -4.17274528E+11	-105.250000 29.2500000 1.03861001E+12 2.71306850E+11 -3.56773724E+11	-105.250000 29.2500000 1.05121350E+12 3.64620546E+11 -2.00873558E+11	-105.250000 29.2500000 7.39390521E+11 2.21905715E+11 1.14323243E+11	-105.250000 29.2500000 1.14706468E+12 3.33396083E+11 2.52948005E+11	-105.250000 29.2500000 1.15430130E+12 4.82042315E+11 2.26566488E+11	-105.250000 29.2500000 1.24799261E+12 4.87421313E+11 2.69057786E+11	-105.250000 29.2500000 9.49210382E+11 3.34133854E+11 1.82277063E+11	-105.250000 29.2500000 1.02407510E+12 3.20108593E+11 2.07285567E+11	-105.250000 29.2500000 9.88383216E+11 4.24045937E+11 2.32696250E+11	-105.250000 29.2500000 1.06968606E+12 3.80885336E+11 2.24285524E+11
-104.750000 29.2500000 1.25381894E+11 1.48414890E+11 2.46934847E+11	-104.750000 29.2500000 1.68475263E+11 1.67830405E+11 2.28415324E+11	-104.750000 29.2500000 1.94313290E+11 1.49836923E+11 1.49144814E+11	-104.750000 29.2500000 2.77237662E+11 1.56224602E+11 8.18276516E+10	-104.750000 29.2500000 4.12810510E+11 1.54908918E+11 -5.50405448E+10	-104.750000 29.2500000 5.87695194E+11 1.92546275E+11 -3.07622740E+11	-104.750000 29.2500000 8.95020958E+11 7.60938086E+10 -5.67394828E+11	-104.750000 29.2500000 7.90701605E+11 3.93460572E+10 -1.27802360E+11	-104.750000 29.2500000 7.43106281E+11 -4.88909210E+09 5.65032141E+10	-104.750000 29.2500000 7.83770583E+11 -2.27340943E+10 1.38714104E+11	-104.750000 29.2500000 7.02337778E+11 -6.29340365E+10 1.55453538E+11	-104.750000 29.2500000 5.36538841E+11 1.29830216E+10 1.26902075E+11	-104.750000 29.2500000 5.93778835E+11 3.10638797E+10 1.35789527E+11	-104.750000 29.2500000 5.12875692E+11 4.33639670E+10 1.13122198E+11	-104.750000 29.2500000 5.02470345E+11 8.37504369E+10 1.02992142E+11	-104.750000 29.2500000 4.89211167E+11 2.03616195E+10 9.33448991E+10	-104.750000 29.2500000 5.83660470E+11 -2.38801777E+10 1.04872804E+11	-104.750000 29.2500000 5.15827335E+11 2.78166477E+09 5.07358822E+10	-104.750000 29.2500000 5.32899725E+11 -6.98546330E+09 7.66413373E+10	-104.750000 29.2500000 5.35649255E+11 1.55106867E+09 1.12330187E+11	-104.750000 29.2500000 5.31110265E+11 1.53769226E+10 1.38595992E+11	-104.750000 29.2500000 5.25210681E+11 2.40322007E+10 1.79807502E+11	-104.750000 29.2500000 5.47784163E+11 2.80267428E+10 2.14425207E+11	-104.750000 29.2500000 7.19735423E+11 6.17242993E+10 2.09425416E+11	-104.750000 29.2500000 5.82970573E+11 1.23598086E+11 1.18435324E+11	-104.750000 29.2500000 6.81582920E+11 1.52138351E+11 1.70082171E+10	-104.750000 29.2500000 7.23311591E+11 1.97544378E+11 -1.71899355E+11	-104.750000 29.2500000 6.65813320E+11 1.41560316E+11 -1.49665475E+10	-104.750000 29.2500000 7.41279990E+11 1.58143201E+11 8.25510380E+10	-104.750000 29.2500000 7.39666952E+11 1.93895236E+11 1.86730283E+11	-104.750000 29.2500000 8.21027602E+11 1.56144222E+11 2.02865623E+11	-104.750000 29.2500000 7.45891430E+11 1.49372355E+11 1.80633584E+11	-104.750000 29.2500000 5.67315595E+11 2.95280574E+11 3.58841180E+10	-104.750000 29.2500000 3.53747108E+11 3.15552989E+11 -1.31279413E+11	-104.750000 29.2500000 1.00602913E+11 2.71353151E+11 -3.25574590E+11	-104.750000 29.2500000 1.81163966E+11 2.78273294E+11 -3.51712313E+11	-104.750000 29.2500000 1.18425125E+11 3.30124067E+11 -3.22483487E+11	-104.750000 29.2500000 1.50348743E+11 3.73753348E+11 -3.20693567E+11	-104.750000 29.2500000 2.26445836E+11 5.45947746E+11 -3.73284733E+11	-104.750000 29.2500000 1.67781351E+11 4.28389695E+11 -2.03707810E+11	-104.750000 29.2500000 1.74375813E+11 6.08775242E+11 -1.22580124E+11	-104.750000 29.2500000 2.43854885E+11 5.84147337E+11 6.77649859E+10	-104.750000 29.2500000 2.94497518E+11 2.38418051E+11 2.21163799E+11	-104.750000 29.2500000 4.17059144E+11 2.56611926E+11 3.22890334E+11	-104.750000 29.2500000 4.24302739E+11 3.54201338E+11 2.81335628E+11	-104.750000 29.2500000 3.49683483E+11 3.32295078E+11 2.69249905E+11	-104.750000 29.2500000 3.89501649E+11 3.36191259E+11 2.61381554E+11	-104.750000 29.2500000 6.47810712E+11 4.12877783E+11 4.13172138E+11	-104.750000 29.2500000 5.89324419E+11 4.97735926E+11 4.26462282E+11	-104.750000 29.2500000 6.75836854E+11 4.45580935E+11 4.04284113E+11
-104.250000 29.2500000 1.39063902E+11 2.73652761E+11 2.15588389E+11	-104.250000 29.2500000 1.76566518E+11 3.15639857E+11 1.98633406E+11	-104.250000 29.2500000 1.96423762E+11 2.99002331E+11 1.11284290E+11	-104.250000 29.2500000 2.69215515E+11 3.18612537E+11 3.94368287E+10	-104.250000 29.2500000 3.55906224E+11 3.14269925E+11 -9.82586819E+10	-104.250000 29.2500000 4.34641961E+11 3.85913946E+11 -3.35098446E+11	-104.250000 29.2500000 4.41195921E+11 2.25691664E+11 -4.51388146E+11	-104.250000 29.2500000 5.52771584E+11 1.35036854E+11 -2.47486628E+11	-104.250000 29.2500000 4.16691782E+11 5.70077716E+10 -7.11380173E+10	-104.250000 29.2500000 4.39752327E+11 1.17520927E+10 -5.80263035E+10	-104.250000 29.2500000 5.48242948E+11 -9.04145306E+10 -9.15957862E+09	-104.250000 29.2500000 5.84624636E+11 -1.76256799E+10 2.76367442E+10	-104.250000 29.2500000 5.02349136E+11 -2.14880993E+10 3.92281989E+10	-104.250000 29.2500000 4.38495052E+11 -412689312. 4.41849856E+10	-104.250000 29.2500000 3.93610035E+11 1.35927757E+09 6.94866575E+10	-104.250000 29.2500000 4.28544164E+11 -4.08014387E+09 5.82124503E+10	-104.250000 29.2500000 4.79980716E+11 -2.88691302E+10 7.29561334E+10	-104.250000 29.2500000 3.90083478E+11 1.00790272E+10 5.04767816E+10	-104.250000 29.2500000 4.38734651E+11 -1.05616568E+10 5.08612895E+10	-104.250000 29.2500000 4.42577060E+11 -1.40142684E+10 6.59128730E+10	-104.250000 29.2500000 4.35027673E+11 -1.11016970E+10 6.88415293E+10	-104.250000 29.2500000 4.21683724E+11 -5.53646336E+09 8.32087245E+10	-104.250000 29.2500000 4.24083718E+11 1.47499840E+09 9.18891643E+10	-104.250000 29.2500000 5.79316679E+11 4.76646605E+10 1.11420465E+11	-104.250000 29.2500000 4.52167565E+11 1.08344238E+11 5.80180869E+10	-104.250000 29.2500000 4.93423624E+11 2.05618332E+11 5.56520120E+10	-104.250000 29.2500000 4.14417388E+11 3.29424208E+11 -3.43809393E+10	-104.250000 29.2500000 3.41073330E+11 1.59307792E+11 1.93011732E+10	-104.250000 29.2500000 5.55734663E+11 1.12331719E+11 5.37672622E+10	-104.250000 29.2500000 5.42495179E+11 9.55998945E+10 1.24648628E+11	-104.250000 29.2500000 6.10103591E+11 6.06616494E+10 1.27122252E+11	-104.250000 29.2500000 3.86412872E+11 4.73181020E+10 9.18491464E+10	-104.250000 29.2500000 4.31258206E+11 1.48795621E+11 7.29542492E+10	-104.250000 29.2500000 1.23604705E+11 1.92455246E+11 -4.10570086E+09	-104.250000 29.2500000 -1.07063108E+11 2.41903239E+11 -1.34660276E+11	-104.250000 29.2500000 -7.37185628E+10 2.83656028E+11 -8.91491123E+10	-104.250000 29.2500000 -8.26286244E+10 3.09924528E+11 -7.38636268E+10	-104.250000 29.2500000 2.31162122E+10 3.26971097E+11 -4.11678843E+10	-104.250000 29.2500000 2.01611080E+10 3.42786834E+11 1.48020902E+09	-104.250000 29.2500000 3.68416358E+10 4.42681131E+11 2.72510833E+10	-104.250000 29.2500000 5.58299177E+10 4.05878669E+11 9.72876431E+10	-104.250000 29.2500000 1.32435436E+11 3.06930582E+11 1.57405528E+11	-104.250000 29.2500000 1.10021034E+11 1.95256517E+11 1.86167902E+11	-104.250000 29.2500000 1.75339028E+11 2.22557585E+11 2.58417000E+11	-104.250000 29.2500000 1.54899808E+11 3.26088098E+11 2.25909146E+11	-104.250000 29.2500000 2.68324143E+11 3.61151955E+11 3.64177392E+11	-104.250000 29.2500000 2.57810219E+11 4.07241720E+11 3.90719177E+11	-104.250000 29.2500000 3.39088474E+11 4.64723214E+11 5.13786020E+11	-104.250000 29.2500000 3.25021139E+11 5.29931403E+11 6.22119420E+11	-104.250000 29.2500000 3.73268546E+11 5.22961191E+11 5.94118377E+11
-103.750000 29.2500000 -6.28933059E+10 4.88494399E+11 1.99584498E+11	-103.750000 29.2500000 -2.58211410E+10 5.56914311E+11 1.93294713E+11	-103.750000 29.2500000 -1.15938314E+10 5.17214798E+11 1.08204442E+11	-103.750000 29.2500000 5.00153631E+10 5.41430120E+11 7.69467269E+10	-103.750000 29.2500000 1.35345127E+11 5.78503836E+11 -6.26495119E+10	-103.750000 29.2500000 2.21497852E+11 6.08229982E+11 -2.75449545E+11	-103.750000 29.2500000 2.73903845E+11 3.98534935E+11 -3.65484278E+11	-103.750000 29.2500000 2.71296135E+11 3.06001969E+11 -2.38805926E+11	-103.750000 29.2500000 2.63900922E+11 1.79733004E+11 -1.11801475E+11	-103.750000 29.2500000 2.42098471E+11 1.45997152E+11 -7.92307220E+10	-103.750000 29.2500000 3.60369488E+11 3.73387633E+10 -5.65251359E+10	-103.750000 29.2500000 3.17563306E+11 3.16067901E+10 -2.91664077E+10	-103.750000 29.2500000 2.84213281E+11 -1.40621435E+10 -2.13072937E+10	-103.750000 29.2500000 3.02867972E+11 -2.40651756E+10 -1.57378028E+10	-103.750000 29.2500000 2.90255700E+11 -2.67830518E+10 1.95762504E+10	-103.750000 29.2500000 2.91229237E+11 -4.26471342E+10 1.08182620E+10	-103.750000 29.2500000 3.49993632E+11 -5.91120056E+10 3.23654226E+10	-103.750000 29.2500000 2.94986088E+11 -2.68224573E+10 3.73329428E+10	-103.750000 29.2500000 3.20749175E+11 -3.95865129E+10 3.62523904E+09	-103.750000 29.2500000 2.61684740E+11 -1.93530511E+10 5.23030323E+09	-103.750000 29.2500000 2.56144146E+11 -9.36394752E+09 -485463520.	-103.750000 29.2500000 2.42365776E+11 8.62619341E+09 -2.70735462E+09	-103.750000 29.2500000 2.40249651E+11 2.98155090E+10 -4.52666726E+09	-103.750000 29.2500000 3.82351344E+11 4.01682760E+10 2.00507146E+10	-103.750000 29.2500000 3.50057038E+11 1.17629559E+11 -1.07315538E+10	-103.750000 29.2500000 3.45202065E+11 1.53767395E+11 -3.65928243E+09	-103.750000 29.2500000 2.51239973E+11 3.09650129E+11 1.67725325E+09	-103.750000 29.2500000 2.04383977E+11 1.54464420E+11 1.85349786E+09	-103.750000 29.2500000 2.96852226E+11 1.40458066E+11 -2.50227528E+10	-103.750000 29.2500000 3.66269104E+11 1.18631891E+11 2.13584220E+10	-103.750000 29.2500000 3.62056778E+11 1.04789508E+11 -1.77821512E+10	-103.750000 29.2500000 2.66282746E+11 6.63078666E+10 1.87092808E+10	-103.750000 29.2500000 1.75055471E+11 9.16330086E+10 3.01912412E+10	-103.750000 29.2500000 5.89399777E+10 1.28403775E+11 2.41717376E+09	-103.750000 29.2500000 -1.15294675E+11 1.25287408E+11 -7.31599585E+10	-103.750000 29.2500000 -1.09674316E+11 1.72114248E+11 -2.37650842E+10	-103.750000 29.2500000 -1.27812526E+11 1.74447116E+11 -3.35468483E+10	-103.750000 29.2500000 2.68057825E+10 1.67164494E+11 1.26306939E+10	-103.750000 29.2500000 5.40452004E+10 1.71288019E+11 4.03267215E+10	-103.750000 29.2500000 3.84389652E+10 1.85202885E+11 5.15257549E+10	-103.750000 29.2500000 5.00733420E+10 1.63526935E+11 7.63340718E+10	-103.750000 29.2500000 7.56631552E+10 1.49115765E+11 1.01468357E+11	-103.750000 29.2500000 2.21668065E+10 1.59276204E+11 1.26395236E+11	-103.750000 29.2500000 1.68752773E+10 2.34068787E+11 1.77270227E+11	-103.750000 29.2500000 1.31290583E+10 3.98413300E+11 2.59883368E+11	-103.750000 29.2500000 5.95226132E+10 4.75910210E+11 3.69515758E+11	-103.750000 29.2500000 1.03393731E+11 4.83915465E+11 4.58794074E+11	-103.750000 29.2500000 9.30401157E+10 4.44007645E+11 4.43438760E+11	-103.750000 29.2500000 1.96338008E+11 5.95489915E+11 7.47782865E+11	-103.750000 29.2500000 2.24793379E+11 6.14105350E+11 7.13575563E+11
-103.250000 29.2500000 -2.32482243E+11 8.89060196E+11 3.75849648E+11	-103.250000 29.2500000 -1.88840870E+11 1.00861306E+12 4.01069572E+11	-103.250000 29.2500000 -1.59874236E+11 9.07600921E+11 2.92588028E+11	-103.250000 29.2500000 -1.20918254E+11 8.35232465E+11 2.38148157E+11	-103.250000 29.2500000 -2.69991066E+09 7.00198355E+11 1.27421669E+11	-103.250000 29.2500000 8.38473155E+10 6.39877906E+11 -1.90920909E+10	-103.250000 29.2500000 1.41166215E+11 3.61899491E+11 -1.43831204E+11	-103.250000 29.2500000 9.04655503E+10 2.96554299E+11 -6.24980296E+10	-103.250000 29.2500000 6.87828664E+10 1.94317140E+11 -2.35061146E+09	-103.250000 29.2500000 7.83027241E+10 1.61839596E+11 3.24963799E+10	-103.250000 29.2500000 1.02057419E+11 9.97914706E+10 5.73322732E+10	-103.250000 29.2500000 1.82972203E+11 2.88976282E+10 1.78262016E+10	-103.250000 29.2500000 1.56122644E+11 -2.51914240E+10 -1.32549509E+10	-103.250000 29.2500000 1.10546829E+11 -2.99311432E+10 -1.40891945E+10	-103.250000 29.2500000 1.36869839E+11 -7.91118070E+10 -1.52600443E+10	-103.250000 29.2500000 1.37305555E+11 -7.17440451E+10 6.61699021E+09	-103.250000 29.2500000 1.31982721E+11 -4.57975439E+10 4.41177129E+10	-103.250000 29.2500000 1.41964100E+11 -4.39560233E+10 3.93070141E+10	-103.250000 29.2500000 1.47067912E+11 -2.15068672E+10 5.49355725E+10	-103.250000 29.2500000 1.32173947E+11 -7.64884275E+09 4.22429204E+10	-103.250000 29.2500000 1.20813756E+11 829229312. 2.83032986E+10	-103.250000 29.2500000 1.02395970E+11 1.33469655E+10 6.44079770E+09	-103.250000 29.2500000 1.15623354E+11 4.82094531E+10 2.48574592E+09	-103.250000 29.2500000 2.88326943E+11 2.51865272E+10 3.38290278E+09	-103.250000 29.2500000 1.52687903E+11 9.54719683E+10 1.17362360E+10	-103.250000 29.2500000 2.14246081E+11 1.70539008E+11 -3.49585203E+09	-103.250000 29.2500000 1.22927194E+11 2.27708076E+11 7.51197307E+10	-103.250000 29.2500000 7.50981284E+10 2.08319414E+11 8.04096819E+10	-103.250000 29.2500000 1.17563597E+11 1.66432129E+11 2.79520420E+10	-103.250000 29.2500000 1.24297372E+11 1.45922179E+11 3.10449336E+10	-103.250000 29.2500000 1.15205063E+11 1.57351887E+11 2.39719322E+10	-103.250000 29.2500000 8.06163907E+10 1.45524244E+11 5.86610729E+10	-103.250000 29.2500000 -554237312. 1.21112560E+11 2.34373837E+10	-103.250000 29.2500000 -8.59517174E+10 8.17159127E+10 -1.12522424E+10	-103.250000 29.2500000 -2.29847073E+11 5.23929723E+10 -6.66619126E+10	-103.250000 29.2500000 -1.83055892E+11 5.70302751E+10 -3.15305395E+09	-103.250000 29.2500000 -1.61921663E+11 4.63217787E+10 -1.51776051E+10	-103.250000 29.2500000 -1.36640618E+11 1.00978573E+11 4.11434312E+10	-103.250000 29.2500000 -1.25277372E+11 1.05143042E+11 4.97140982E+10	-103.250000 29.2500000 -1.38816356E+11 1.15191308E+11 6.25566925E+10	-103.250000 29.2500000 -1.34275695E+11 1.17530411E+11 1.04212406E+11	-103.250000 29.2500000 -1.25746979E+11 1.29587880E+11 1.41865107E+11	-103.250000 29.2500000 -2.09012589E+11 1.41447102E+11 1.38617455E+11	-103.250000 29.2500000 -2.09226564E+11 3.05647387E+11 2.48625021E+11	-103.250000 29.2500000 -1.51301046E+11 3.55509273E+11 2.76755546E+11	-103.250000 29.2500000 -1.78048352E+11 5.08637938E+11 3.78463257E+11	-103.250000 29.2500000 -1.80366377E+11 6.11784917E+11 5.35424827E+11	-103.250000 29.2500000 -1.53661391E+11 6.85003964E+11 6.02231931E+11	-103.250000 29.2500000 -1.03008461E+11 5.89729694E+11 6.20185125E+11	-103.250000 29.2500000 -7.60329503E+10 6.14142771E+11 5.79753214E+11
-102.750000 29.2500000 -1.85802211E+11 7.55349717E+11 3.77194807E+11	-102.750000 29.2500000 -1.84743707E+11 8.79595160E+11 4.29292225E+11	-102.750000 29.2500000 -1.40797084E+11 7.77921036E+11 3.22643853E+11	-102.750000 29.2500000 -1.45795301E+11 9.66736544E+11 3.82821401E+11	-102.750000 29.2500000 -6.02736312E+10 8.81718067E+11 2.58727346E+11	-102.750000 29.2500000 8.90266747E+10 6.16483586E+11 7.44256799E+10	-102.750000 29.2500000 7.61833636E+10 4.14845665E+11 -6.66059530E+10	-102.750000 29.2500000 7.07411886E+10 3.22951578E+11 -3.20620093E+10	-102.750000 29.2500000 5.00192379E+10 2.89904984E+11 8.58148557E+09	-102.750000 29.2500000 4.42066575E+10 2.77139063E+11 2.70782464E+10	-102.750000 29.2500000 5.91303107E+10 1.57299638E+11 4.39597548E+10	-102.750000 29.2500000 9.66522143E+10 1.11799984E+11 -2.84831703E+10	-102.750000 29.2500000 9.81945549E+10 4.03712860E+10 -6.72369500E+10	-102.750000 29.2500000 7.93515459E+10 4.75353651E+09 -7.46679501E+10	-102.750000 29.2500000 1.22126230E+11 -6.40168673E+10 -9.77653432E+10	-102.750000 29.2500000 1.09414441E+11 -3.09941125E+10 -7.38542961E+10	-102.750000 29.2500000 9.86239140E+10 -1.05860639E+10 -213596768.	-102.750000 29.2500000 7.69781268E+10 -36154032.0 7.06573824E+09	-102.750000 29.2500000 8.50333942E+10 1.69798052E+10 5.41691126E+10	-102.750000 29.2500000 7.29528320E+10 2.04075336E+10 2.59002655E+10	-102.750000 29.2500000 5.13330913E+10 2.17611325E+10 -6.51751322E+09	-102.750000 29.2500000 3.53006797E+10 3.30622915E+10 -5.42373396E+10	-102.750000 29.2500000 -1.63406746E+10 4.68455137E+10 -6.83845960E+10	-102.750000 29.2500000 1.35638278E+11 1.04688179E+10 -1.03109878E+11	-102.750000 29.2500000 1.88020163E+10 7.30033766E+10 -6.72468828E+10	-102.750000 29.2500000 3.71973489E+10 1.29025229E+11 -1.94150789E+10	-102.750000 29.2500000 3.86061476E+10 1.69861874E+11 7.73159567E+10	-102.750000 29.2500000 -1.02638152E+10 1.84699322E+11 6.54455726E+10	-102.750000 29.2500000 -5.50197494E+10 2.56382763E+11 4.95325798E+09	-102.750000 29.2500000 -4.42426163E+10 2.57573126E+11 9.31176038E+09	-102.750000 29.2500000 -5.24333097E+10 2.64771535E+11 4.03868800E+09	-102.750000 29.2500000 -8.34207252E+10 1.72128993E+11 -6.35557171E+09	-102.750000 29.2500000 -1.69982149E+11 2.01124430E+11 -2.50245775E+10	-102.750000 29.2500000 -1.86973602E+11 1.13211482E+11 -2.94541783E+10	-102.750000 29.2500000 -1.45659068E+11 -4.00822436E+10 -4.27750769E+10	-102.750000 29.2500000 -1.53402819E+11 -3.22426900E+10 -2.17029898E+10	-102.750000 29.2500000 -1.46041356E+11 -3.13978860E+10 -1.42678129E+10	-102.750000 29.2500000 -2.06527349E+11 -1.14359501E+09 1.29559562E+10	-102.750000 29.2500000 -1.62186232E+11 3.08317850E+09 1.86249380E+10	-102.750000 29.2500000 -1.69980953E+11 7.01219482E+09 3.18072197E+10	-102.750000 29.2500000 -2.23403311E+11 4.08754954E+10 7.33714350E+10	-102.750000 29.2500000 -1.68076132E+11 3.45242501E+10 6.85401620E+10	-102.750000 29.2500000 -2.24180404E+11 5.30248212E+10 8.77754614E+10	-102.750000 29.2500000 -2.37103530E+11 1.85385763E+11 1.24955820E+11	-102.750000 29.2500000 -2.75732595E+11 3.69516085E+11 2.19303674E+11	-102.750000 29.2500000 -3.43541973E+11 6.09839219E+11 3.57921849E+11	-102.750000 29.2500000 -3.21413087E+11 5.99574184E+11 4.10819461E+11	-102.750000 29.2500000 -4.28265275E+11 9.83489577E+11 6.90915836E+11	-102.750000 29.2500000 -4.17896890E+11 1.03921385E+12 8.08142045E+11	-102.750000 29.2500000 -3.23240428E+11 1.01696537E+12 7.57722317E+11
-102.250000 29.2500000 -1.20719114E+11 6.12662641E+11 1.10322688E+11	-102.250000 29.2500000 -1.39823497E+11 7.50488650E+11 1.57486580E+11	-102.250000 29.2500000 -9.68210678E+10 6.66983268E+11 7.61868288E+10	-102.250000 29.2500000 -1.66844858E+11 9.76353886E+11 1.07761017E+11	-102.250000 29.2500000 -1.07183743E+11 8.94552048E+11 6.39201690E+10	-102.250000 29.2500000 -1.55997839E+10 7.61619874E+11 -5.49374403E+10	-102.250000 29.2500000 -2.09610138E+10 4.45957603E+11 -8.23551918E+10	-102.250000 29.2500000 -5.88765839E+10 4.49928004E+11 -8.61099704E+10	-102.250000 29.2500000 -4.80164905E+10 3.19124701E+11 -8.33456374E+10	-102.250000 29.2500000 -7.11723500E+10 3.39873235E+11 -8.20611072E+10	-102.250000 29.2500000 -1.73692826E+10 2.23427985E+11 -8.51817677E+10	-102.250000 29.2500000 -2.34828001E+10 1.96203676E+11 -1.08527370E+11	-102.250000 29.2500000 -1.75689687E+10 1.51312728E+11 -1.51930880E+11	-102.250000 29.2500000 -1.11548959E+10 8.81497866E+10 -1.47687719E+11	-102.250000 29.2500000 5.08577280E+09 2.53208822E+10 -1.23869274E+11	-102.250000 29.2500000 -3.49169132E+10 9.56041708E+10 -1.36592130E+11	-102.250000 29.2500000 -8.55586355E+09 8.60801270E+10 -1.15976282E+11	-102.250000 29.2500000 -2.13832294E+10 9.58785126E+10 -9.77141842E+10	-102.250000 29.2500000 -1.71173448E+10 1.24520382E+11 -8.80040591E+10	-102.250000 29.2500000 -2.03567636E+10 8.42279322E+10 -9.92037929E+10	-102.250000 29.2500000 -1.46083082E+10 4.87979090E+10 -1.21647972E+11	-102.250000 29.2500000 -3.82386627E+10 3.09907026E+10 -1.68819933E+11	-102.250000 29.2500000 -3.15280466E+10 -1.00094986E+10 -1.42619886E+11	-102.250000 29.2500000 2.64040694E+10 -2.51693548E+10 -1.50571844E+11	-102.250000 29.2500000 -2.72842588E+10 -6.20908083E+09 -1.79968328E+11	-102.250000 29.2500000 1.20801318E+09 1.45716367E+10 -1.43884861E+11	-102.250000 29.2500000 7.28271585E+10 375236032. -1.76497770E+11	-102.250000 29.2500000 -2.94871224E+10 8.38984090E+10 -1.67200801E+11	-102.250000 29.2500000 -1.14514026E+11 1.85534317E+11 -1.24549857E+11	-102.250000 29.2500000 -1.40988776E+11 2.30567379E+11 -1.48927611E+11	-102.250000 29.2500000 -1.43901835E+11 2.32670118E+11 -1.52056398E+11	-102.250000 29.2500000 -2.04373148E+11 2.42847891E+11 -1.58849810E+11	-102.250000 29.2500000 -1.86414236E+11 1.75603122E+11 -1.34840943E+11	-102.250000 29.2500000 -1.81429256E+11 8.94294098E+10 -1.21130140E+11	-102.250000 29.2500000 -1.37929163E+11 -5.15211960E+10 -1.15664126E+11	-102.250000 29.2500000 -1.36425153E+11 -4.10098688E+10 -1.19657398E+11	-102.250000 29.2500000 -1.42581678E+11 -3.92545321E+10 -1.12239698E+11	-102.250000 29.2500000 -1.69775432E+11 -3.60503583E+10 -1.26293344E+11	-102.250000 29.2500000 -1.66049874E+11 -2.87814574E+10 -1.25149069E+11	-102.250000 29.2500000 -1.73158826E+11 -2.80271278E+10 -1.19942291E+11	-102.250000 29.2500000 -1.98845268E+11 -1.79510129E+10 -1.23949466E+11	-102.250000 29.2500000 -1.64648780E+11 -1.25184758E+10 -1.00709261E+11	-102.250000 29.2500000 -2.41009132E+11 -580493824. -1.04778269E+11	-102.250000 29.2500000 -2.20117254E+11 1.14648015E+11 -1.17347238E+11	-102.250000 29.2500000 -3.13006326E+11 3.28945402E+11 -1.01622055E+11	-102.250000 29.2500000 -4.59777737E+11 6.28053836E+11 -4.58308731E+10	-102.250000 29.2500000 -5.33982642E+11 7.79530404E+11 8.18663096E+10	-102.250000 29.2500000 -5.45763820E+11 9.64225204E+11 2.09019847E+11	-102.250000 29.2500000 -6.07600968E+11 1.13760692E+12 2.79811719E+11	-102.250000 29.2500000 -3.31734647E+11 1.19544781E+12 4.88441971E+11
-125.750000 29.7500000 -1.53467237E+12 8.80771072E+11 -1.35907521E+12	-125.750000 29.7500000 -1.52104849E+12 9.54432422E+11 -1.18642442E+12	-125.750000 29.7500000 -1.50118544E+12 9.25374284E+11 -1.05646975E+12	-125.750000 29.7500000 -1.37218739E+12 9.45931551E+11 -7.37180844E+11	-125.750000 29.7500000 -2.10784289E+12 1.35907666E+12 -9.62932834E+11	-125.750000 29.7500000 -1.81059623E+12 1.29477797E+12 -6.43325034E+11	-125.750000 29.7500000 -1.75718636E+12 1.32049601E+12 -4.53730566E+11	-125.750000 29.7500000 -1.51240127E+12 9.05914876E+11 1.34833054E+11	-125.750000 29.7500000 -1.97439639E+12 8.62512415E+11 2.83702034E+11	-125.750000 29.7500000 -1.48960641E+12 4.53953683E+11 3.06742690E+11	-125.750000 29.7500000 -1.25330771E+12 2.60153672E+11 2.66998252E+11	-125.750000 29.7500000 -1.25560108E+12 2.67681219E+11 1.92862618E+11	-125.750000 29.7500000 -1.61451475E+12 3.41129495E+11 2.28220912E+11	-125.750000 29.7500000 -1.43696409E+12 3.17168321E+11 1.91787205E+11	-125.750000 29.7500000 -1.47245813E+12 3.01570228E+11 1.16982096E+11	-125.750000 29.7500000 -1.66485439E+12 3.58876545E+11 1.85166316E+11	-125.750000 29.7500000 -1.63540422E+12 3.70205262E+11 3.84641884E+10	-125.750000 29.7500000 -1.36227140E+12 3.58260670E+11 -3.83846113E+10	-125.750000 29.7500000 -1.28544119E+12 3.28938881E+11 -6.68566077E+10	-125.750000 29.7500000 -1.68706559E+12 4.45821649E+11 -2.77518647E+11	-125.750000 29.7500000 -1.72668984E+12 4.76202107E+11 -3.36390783E+11	-125.750000 29.7500000 -1.65663618E+12 4.84283941E+11 -4.61108150E+11	-125.750000 29.7500000 -1.61781121E+12 4.79067636E+11 -5.96134920E+11	-125.750000 29.7500000 -1.66058420E+12 4.81318011E+11 -6.04346515E+11	-125.750000 29.7500000 -1.87668444E+12 6.64451744E+11 -7.79539841E+11	-125.750000 29.7500000 -1.98196566E+12 6.66102333E+11 -8.45740507E+11	-125.750000 29.7500000 -1.92622703E+12 6.57212768E+11 -8.63891948E+11	-125.750000 29.7500000 -1.74120750E+12 6.68556591E+11 -8.67053863E+11	-125.750000 29.7500000 -1.47522139E+12 5.52901476E+11 -9.18657499E+11	-125.750000 29.7500000 -1.48322871E+12 6.62836478E+11 -1.05009159E+12	-125.750000 29.7500000 -1.50677252E+12 6.60497695E+11 -1.07010897E+12	-125.750000 29.7500000 -1.49131100E+12 5.05527861E+11 -1.20759963E+12	-125.750000 29.7500000 -1.22283793E+12 3.28640463E+11 -1.30122567E+12	-125.750000 29.7500000 -7.83204483E+11 -2.47496581E+10 -1.45645463E+12	-125.750000 29.7500000 1.06290700E+11 -5.55338826E+11 -1.16318260E+12	-125.750000 29.7500000 1.89680484E+11 -5.17675221E+11 -8.73036841E+11	-125.750000 29.7500000 6.20112577E+11 -6.32587158E+11 -7.39757982E+11	-125.750000 29.7500000 4.09613926E+11 -5.84981217E+11 -5.01729493E+11	-125.750000 29.7500000 1.56833808E+11 -2.03595039E+11 -1.36713544E+11	-125.750000 29.7500000 9.69708831E+10 -1.36665670E+11 -1.64309678E+10	-125.750000 29.7500000 -6.17063588E+10 -7.61843057E+10 3.39769062E+09	-125.750000 29.7500000 -5.97920563E+10 -5.46427249E+10 8.44523766E+10	-125.750000 29.7500000 4.09638584E+10 3.83594880E+09 3.60405991E+11	-125.750000 29.7500000 -1.14706555E+10 2.53933629E+10 3.92217690E+11	-125.750000 29.7500000 -4.32737444E+10 1.84398008E+10 4.14275797E+11	-125.750000 29.7500000 -1.03115604E+11 3.65055058E+10 4.38020964E+11	-125.750000 29.7500000 -1.75904309E+11 5.55316224E+10 4.71740842E+11	-125.750000 29.7500000 -2.64701313E+11 5.16286751E+10 4.88282358E+11	-125.750000 29.7500000 -4.64241361E+11 8.23627694E+10 6.95548838E+11	-125.750000 29.7500000 -5.36999461E+11 9.33900780E+10 7.42748520E+11
-125.250000 29.7500000 -1.36318039E+12 7.59654253E+11 -1.40378859E+12	-125.250000 29.7500000 -1.39575139E+12 7.73042995E+11 -1.33919946E+12	-125.250000 29.7500000 -1.29245459E+12 8.01823523E+11 -1.17767773E+12	-125.250000 29.7500000 -1.14864279E+12 7.49171048E+11 -9.41049053E+11	-125.250000 29.7500000 -1.41676577E+12 8.17356734E+11 -1.14077008E+12	-125.250000 29.7500000 -1.45075405E+12 9.21049235E+11 -8.96486343E+11	-125.250000 29.7500000 -1.38547154E+12 8.20973863E+11 -7.36020201E+11	-125.250000 29.7500000 -1.38755624E+12 7.49184811E+11 7.08951654E+10	-125.250000 29.7500000 -1.43518178E+12 4.38114451E+11 2.73674764E+11	-125.250000 29.7500000 -1.28287860E+12 2.73410572E+11 3.44584356E+11	-125.250000 29.7500000 -1.61535518E+12 1.58483874E+11 4.85602165E+11	-125.250000 29.7500000 -1.26419180E+12 1.40154192E+11 3.26029050E+11	-125.250000 29.7500000 -1.41084485E+12 2.52905423E+11 2.91597779E+11	-125.250000 29.7500000 -1.22677494E+12 2.08142369E+11 2.49170690E+11	-125.250000 29.7500000 -1.44468541E+12 2.49903432E+11 2.18589250E+11	-125.250000 29.7500000 -1.52359535E+12 1.90515757E+11 2.58943468E+11	-125.250000 29.7500000 -1.16643175E+12 1.06959307E+11 1.12951534E+11	-125.250000 29.7500000 -1.71245227E+12 2.49922666E+11 5.93601700E+10	-125.250000 29.7500000 -1.53083970E+12 2.33222980E+11 3.77110610E+10	-125.250000 29.7500000 -1.48368353E+12 1.84474665E+11 -1.16511891E+11	-125.250000 29.7500000 -1.58943111E+12 2.03247239E+11 -2.87377424E+11	-125.250000 29.7500000 -1.51254834E+12 1.76979870E+11 -4.03942670E+11	-125.250000 29.7500000 -1.40478330E+12 1.34083240E+11 -5.85639723E+11	-125.250000 29.7500000 -1.43180182E+12 1.51687152E+11 -5.79357966E+11	-125.250000 29.7500000 -1.52710257E+12 1.66587826E+11 -6.25097966E+11	-125.250000 29.7500000 -1.21945011E+12 1.47074941E+11 -5.66503997E+11	-125.250000 29.7500000 -1.16849128E+12 1.43781265E+11 -5.81028545E+11	-125.250000 29.7500000 -1.50176386E+12 2.69186613E+11 -8.72189526E+11	-125.250000 29.7500000 -1.27429470E+12 2.37495747E+11 -9.06083959E+11	-125.250000 29.7500000 -1.26671389E+12 3.22153808E+11 -1.04881907E+12	-125.250000 29.7500000 -1.28058353E+12 3.11698391E+11 -1.06928256E+12	-125.250000 29.7500000 -1.24888705E+12 1.52911233E+11 -1.19010899E+12	-125.250000 29.7500000 -1.02410951E+12 6.23475548E+10 -1.17187360E+12	-125.250000 29.7500000 -6.83149623E+11 -3.11515841E+11 -1.25781174E+12	-125.250000 29.7500000 1.29352319E+11 -6.59064160E+11 -7.80861243E+11	-125.250000 29.7500000 3.05484988E+11 -8.84345602E+11 -7.50596063E+11	-125.250000 29.7500000 6.45242618E+11 -7.57819769E+11 -3.71644498E+11	-125.250000 29.7500000 5.39750892E+11 -8.48644211E+11 -2.97533932E+11	-125.250000 29.7500000 3.50977556E+11 -4.33426694E+11 -2.70458470E+10	-125.250000 29.7500000 2.45332574E+11 -2.75521995E+11 6.60242391E+10	-125.250000 29.7500000 1.36803049E+11 -2.38088061E+11 4.79854387E+10	-125.250000 29.7500000 1.14620686E+11 -1.87486765E+11 1.39820253E+11	-125.250000 29.7500000 7.57284045E+10 -1.10958336E+10 2.97398501E+11	-125.250000 29.7500000 3.64183388E+10 9.65624525E+09 3.17273276E+11	-125.250000 29.7500000 2.55904358E+10 123970536. 3.75655399E+11	-125.250000 29.7500000 -3.48915384E+10 2.43381760E+10 3.54436874E+11	-125.250000 29.7500000 -1.09785776E+11 2.18015519E+10 3.83650857E+11	-125.250000 29.7500000 -1.55489075E+11 -1.37951846E+10 3.63588714E+11	-125.250000 29.7500000 -3.01627441E+11 7.53579981E+09 4.92981584E+11	-125.250000 29.7500000 -3.58855115E+11 4.21563264E+09 5.12654377E+11
-124.750000 29.7500000 -1.13985507E+12 5.86491101E+11 -1.10130941E+12	-124.750000 29.7500000 -1.30871473E+12 6.35652407E+11 -1.33592868E+12	-124.750000 29.7500000 -1.18257313E+12 6.37735141E+11 -1.23427606E+12	-124.750000 29.7500000 -1.26449313E+12 6.48071283E+11 -1.16960041E+12	-124.750000 29.7500000 -1.08409854E+12 5.37279529E+11 -1.00461222E+12	-124.750000 29.7500000 -1.04852849E+12 5.44945471E+11 -9.00973986E+11	-124.750000 29.7500000 -1.04190240E+12 4.47988597E+11 -7.68939131E+11	-124.750000 29.7500000 -1.28372874E+12 4.36977336E+11 1.38363044E+11	-124.750000 29.7500000 -1.34889695E+12 2.31113540E+11 4.30097072E+11	-124.750000 29.7500000 -1.65631689E+12 1.36378810E+11 5.99418208E+11	-124.750000 29.7500000 -1.57630897E+12 6.47155794E+10 6.00061444E+11	-124.750000 29.7500000 -1.43157022E+12 8.87803576E+10 4.74750091E+11	-124.750000 29.7500000 -1.18619780E+12 1.15935322E+11 3.45159598E+11	-124.750000 29.7500000 -1.66097676E+12 1.03174865E+11 5.01627191E+11	-124.750000 29.7500000 -1.30710058E+12 9.51158620E+10 3.66180532E+11	-124.750000 29.7500000 -1.30012230E+12 5.21667256E+10 2.96220295E+11	-124.750000 29.7500000 -1.05294896E+12 -1.18006671E+10 1.83924228E+11	-124.750000 29.7500000 -1.55045383E+12 3.91873536E+10 2.00492351E+11	-124.750000 29.7500000 -1.42790715E+12 -3.04572846E+10 1.62767340E+11	-124.750000 29.7500000 -1.41272547E+12 -4.45033718E+10 1.80059955E+10	-124.750000 29.7500000 -1.46423756E+12 -1.07405730E+11 -1.41354058E+11	-124.750000 29.7500000 -1.39008672E+12 -1.38867229E+11 -2.54304748E+11	-124.750000 29.7500000 -1.26410516E+12 -2.02379919E+11 -4.44769305E+11	-124.750000 29.7500000 -1.27945972E+12 -1.55814822E+11 -4.16294797E+11	-124.750000 29.7500000 -1.29866911E+12 -2.39777907E+11 -5.39547042E+11	-124.750000 29.7500000 -1.33662179E+12 -1.95849634E+11 -5.13367835E+11	-124.750000 29.7500000 -1.31899943E+12 -2.31338164E+11 -5.94947736E+11	-124.750000 29.7500000 -1.25140769E+12 -1.30916540E+11 -6.80585921E+11	-124.750000 29.7500000 -1.08372407E+12 -8.95364301E+10 -7.95754758E+11	-124.750000 29.7500000 -1.43922364E+12 -5.41326623E+10 -1.15557086E+12	-124.750000 29.7500000 -1.45178572E+12 -8.44326584E+10 -1.17624891E+12	-124.750000 29.7500000 -9.75062696E+11 -2.72992879E+11 -1.08296235E+12	-124.750000 29.7500000 -8.73540878E+11 -3.49712253E+11 -1.09661500E+12	-124.750000 29.7500000 -5.10245470E+11 -6.01064210E+11 -1.01752340E+12	-124.750000 29.7500000 1.91720096E+11 -1.00254915E+12 -7.95207533E+11	-124.750000 29.7500000 2.77859369E+11 -9.78143412E+11 -5.10820352E+11	-124.750000 29.7500000 5.70458833E+11 -8.72153612E+11 -5.40987965E+10	-124.750000 29.7500000 6.29108244E+11 -1.03300209E+12 2.96604109E+09	-124.750000 29.7500000 5.53039167E+11 -7.46017063E+11 2.36234686E+11	-124.750000 29.7500000 3.50397170E+11 -4.46414422E+11 2.22314791E+11	-124.750000 29.7500000 3.56921213E+11 -4.69276852E+11 2.37709672E+11	-124.750000 29.7500000 2.89825423E+11 -3.64863881E+11 3.38688082E+11	-124.750000 29.7500000 2.15910777E+11 -1.76787358E+11 4.28858868E+11	-124.750000 29.7500000 1.27274238E+11 -1.38220929E+11 3.27992181E+11	-124.750000 29.7500000 1.21079407E+11 -1.18861824E+11 4.15914164E+11	-124.750000 29.7500000 8.40943944E+10 -1.22773864E+11 3.78376880E+11	-124.750000 29.7500000 1.37222943E+10 -9.05166766E+10 3.99902343E+11	-124.750000 29.7500000 9.77424384E+09 -1.75754756E+11 3.90571786E+11	-124.750000 29.7500000 -7.62660291E+10 -1.96829757E+11 4.83978510E+11	-124.750000 29.7500000 -1.25841007E+11 -2.13181268E+11 4.81731805E+11
-124.250000 29.7500000 -9.63015606E+11 3.52273039E+11 -1.07402166E+12	-124.250000 29.7500000 -9.94790605E+11 3.24261020E+11 -1.02591916E+12	-124.250000 29.7500000 -9.28779141E+11 3.45267831E+11 -9.34535889E+11	-124.250000 29.7500000 -9.00485349E+11 2.69435224E+11 -9.54874790E+11	-124.250000 29.7500000 -1.05108773E+12 3.27844594E+11 -1.17349640E+12	-124.250000 29.7500000 -9.87418526E+11 2.45196472E+11 -1.17259488E+12	-124.250000 29.7500000 -9.49557723E+11 1.42387249E+11 -1.11278490E+12	-124.250000 29.7500000 -1.12563297E+12 1.17427290E+11 2.20725019E+11	-124.250000 29.7500000 -1.17265937E+12 -654947200. 4.35456967E+11	-124.250000 29.7500000 -1.56834097E+12 -4.99945062E+10 6.23817130E+11	-124.250000 29.7500000 -1.19271981E+12 -1.02386582E+11 6.21875429E+11	-124.250000 29.7500000 -1.98917816E+12 -1.15624002E+11 7.62150715E+11	-124.250000 29.7500000 -1.57837885E+12 -6.46955581E+10 5.35418208E+11	-124.250000 29.7500000 -1.16395187E+12 -1.12125338E+11 5.06011058E+11	-124.250000 29.7500000 -1.18459492E+12 -7.72847780E+10 4.22109315E+11	-124.250000 29.7500000 -1.28457284E+12 -9.04175944E+10 3.51927960E+11	-124.250000 29.7500000 -9.74739407E+11 -1.02636831E+11 2.33311322E+11	-124.250000 29.7500000 -1.39699041E+12 -1.00149535E+11 2.79851270E+11	-124.250000 29.7500000 -1.31876520E+12 -1.54868892E+11 2.34339140E+11	-124.250000 29.7500000 -1.31517330E+12 -1.76745087E+11 9.45350984E+10	-124.250000 29.7500000 -1.35649650E+12 -2.31517307E+11 -4.42606428E+10	-124.250000 29.7500000 -1.28564514E+12 -3.29528803E+11 -1.10828487E+11	-124.250000 29.7500000 -1.18581035E+12 -3.86528084E+11 -3.11394238E+11	-124.250000 29.7500000 -1.21998947E+12 -4.93646709E+11 -3.91332135E+11	-124.250000 29.7500000 -1.20335919E+12 -4.77128524E+11 -3.70267161E+11	-124.250000 29.7500000 -1.19362762E+12 -4.67194479E+11 -3.56895621E+11	-124.250000 29.7500000 -1.21910015E+12 -4.66086625E+11 -4.34381128E+11	-124.250000 29.7500000 -1.06947615E+12 -4.76087222E+11 -5.99730291E+11	-124.250000 29.7500000 -7.06197062E+11 -3.35694889E+11 -5.52186151E+11	-124.250000 29.7500000 -9.03963607E+11 -3.24582605E+11 -7.60762860E+11	-124.250000 29.7500000 -8.77034275E+11 -3.63005018E+11 -7.71099591E+11	-124.250000 29.7500000 -8.23785357E+11 -4.85061427E+11 -8.40960639E+11	-124.250000 29.7500000 -7.41178671E+11 -5.47198763E+11 -8.67414639E+11	-124.250000 29.7500000 -4.40848843E+11 -8.93088891E+11 -9.10272823E+11	-124.250000 29.7500000 2.31360807E+11 -1.19875935E+12 -6.94127034E+11	-124.250000 29.7500000 3.02393426E+11 -1.16635075E+12 -3.92537407E+11	-124.250000 29.7500000 7.23529761E+11 -1.33665260E+12 1.05554174E+11	-124.250000 29.7500000 5.67167418E+11 -1.03446413E+12 2.62057198E+11	-124.250000 29.7500000 4.97994596E+11 -7.35782896E+11 4.22989595E+11	-124.250000 29.7500000 4.81864385E+11 -6.62893822E+11 4.63730541E+11	-124.250000 29.7500000 4.50933850E+11 -6.07721816E+11 4.33493967E+11	-124.250000 29.7500000 4.28591972E+11 -5.35216947E+11 5.72833333E+11	-124.250000 29.7500000 2.50089144E+11 -2.53363847E+11 4.92497011E+11	-124.250000 29.7500000 2.82367328E+11 -3.28245182E+11 5.79373761E+11	-124.250000 29.7500000 2.13299905E+11 -2.65522119E+11 6.15770161E+11	-124.250000 29.7500000 1.96955849E+11 -3.12142070E+11 5.87142070E+11	-124.250000 29.7500000 1.40900254E+11 -2.81126306E+11 5.74981472E+11	-124.250000 29.7500000 9.52008376E+10 -2.47106830E+11 4.44541239E+11	-124.250000 29.7500000 1.07390673E+11 -4.05369160E+11 5.50957285E+11	-124.250000 29.7500000 7.02138450E+10 -4.39346233E+11 5.40847374E+11
-123.750000 29.7500000 -6.37310992E+11 -1.26844551E+11 -9.50221013E+11	-123.750000 29.7500000 -5.95996574E+11 -5.18708593E+10 -8.92958278E+11	-123.750000 29.7500000 -5.83276495E+11 -1.16006904E+11 -1.03012978E+12	-123.750000 29.7500000 -7.34087217E+11 -2.06485684E+11 -1.16767680E+12	-123.750000 29.7500000 -5.25939638E+11 -2.05239779E+11 -9.56391883E+11	-123.750000 29.7500000 -5.94669011E+11 -1.84581685E+11 -1.02957626E+12	-123.750000 29.7500000 -5.90105936E+11 -2.08256598E+11 -1.04814340E+12	-123.750000 29.7500000 -1.15343937E+12 -2.59886416E+11 2.99595825E+11	-123.750000 29.7500000 -9.43821160E+11 -1.95915383E+11 4.34427560E+11	-123.750000 29.7500000 -9.98369526E+11 -2.71261893E+11 5.60080159E+11	-123.750000 29.7500000 -1.12235315E+12 -2.62109118E+11 6.30684713E+11	-123.750000 29.7500000 -1.07033618E+12 -2.63790330E+11 5.10865703E+11	-123.750000 29.7500000 -1.07403582E+12 -2.83176042E+11 4.90469556E+11	-123.750000 29.7500000 -1.65118752E+12 -3.22969338E+11 6.57692361E+11	-123.750000 29.7500000 -1.17146308E+12 -2.12291764E+11 4.45934076E+11	-123.750000 29.7500000 -1.24973731E+12 -1.83565238E+11 3.85684210E+11	-123.750000 29.7500000 -1.27216674E+12 -2.48790745E+11 4.08078778E+11	-123.750000 29.7500000 -1.33617576E+12 -1.91812043E+11 3.55108422E+11	-123.750000 29.7500000 -1.26135920E+12 -2.13495120E+11 2.90551300E+11	-123.750000 29.7500000 -1.22340036E+12 -2.73340367E+11 1.54057458E+11	-123.750000 29.7500000 -1.34369496E+12 -3.32521406E+11 9.75610593E+10	-123.750000 29.7500000 -1.17818996E+12 -4.56232370E+11 1.59328625E+10	-123.750000 29.7500000 -1.13835232E+12 -4.72866062E+11 -2.18435863E+11	-123.750000 29.7500000 -1.10642843E+12 -6.31425139E+11 -2.96887681E+11	-123.750000 29.7500000 -1.18123817E+12 -5.65386609E+11 -2.33162490E+11	-123.750000 29.7500000 -1.18880495E+12 -5.31618300E+11 -2.00234303E+11	-123.750000 29.7500000 -1.12960746E+12 -7.48929090E+11 -3.37369006E+11	-123.750000 29.7500000 -1.06059058E+12 -5.80520641E+11 -4.29652705E+11	-123.750000 29.7500000 -9.09102285E+11 -6.12823925E+11 -6.03104150E+11	-123.750000 29.7500000 -8.08694776E+11 -6.00784765E+11 -6.67476230E+11	-123.750000 29.7500000 -1.15268767E+12 -6.40252445E+11 -8.10791010E+11	-123.750000 29.7500000 -7.01254074E+11 -6.87930802E+11 -7.24819182E+11	-123.750000 29.7500000 -6.28738097E+11 -7.69490485E+11 -7.44621474E+11	-123.750000 29.7500000 -3.55383968E+11 -1.00427032E+12 -7.46802840E+11	-123.750000 29.7500000 2.27451421E+11 -1.38674307E+12 -7.00278702E+11	-123.750000 29.7500000 2.91330851E+11 -1.34935255E+12 -3.51421956E+11	-123.750000 29.7500000 5.61360929E+11 -1.35181160E+12 8.06082888E+10	-123.750000 29.7500000 7.24690469E+11 -1.42462655E+12 5.51517159E+11	-123.750000 29.7500000 5.51582499E+11 -9.74215119E+11 6.66964656E+11	-123.750000 29.7500000 7.52972595E+11 -1.06573752E+12 8.32714441E+11	-123.750000 29.7500000 5.85596797E+11 -8.04610769E+11 7.11464452E+11	-123.750000 29.7500000 4.30751121E+11 -5.87514380E+11 6.13061820E+11	-123.750000 29.7500000 4.24763032E+11 -4.66012832E+11 7.99970230E+11	-123.750000 29.7500000 3.89315789E+11 -5.10474519E+11 8.51443712E+11	-123.750000 29.7500000 3.36400187E+11 -4.95295037E+11 8.77506855E+11	-123.750000 29.7500000 2.19830010E+11 -4.01333256E+11 6.38229414E+11	-123.750000 29.7500000 2.87108104E+11 -6.02730267E+11 8.32577274E+11	-123.750000 29.7500000 2.00318271E+11 -4.47713870E+11 6.82706665E+11	-123.750000 29.7500000 1.81668970E+11 -4.88513438E+11 5.86141598E+11	-123.750000 29.7500000 1.84661836E+11 -5.57748847E+11 5.76375882E+11
-123.250000 29.7500000 -3.69137451E+11 -6.63704175E+11 -1.04978212E+12	-123.250000 29.7500000 -2.87936086E+11 -4.97238770E+11 -9.13684627E+11	-123.250000 29.7500000 -3.08682588E+11 -7.75709131E+11 -1.22658488E+12	-123.250000 29.7500000 -2.72297492E+11 -7.61922847E+11 -1.10327851E+12	-123.250000 29.7500000 -2.74139628E+11 -5.74510465E+11 -9.55831222E+11	-123.250000 29.7500000 -2.72372204E+11 -5.25119717E+11 -9.39358880E+11	-123.250000 29.7500000 -2.33105342E+11 -4.73255215E+11 -8.94343971E+11	-123.250000 29.7500000 -5.45803928E+11 -6.58344903E+11 1.28580936E+11	-123.250000 29.7500000 -7.64345123E+11 -4.84999758E+11 4.65077109E+11	-123.250000 29.7500000 -8.15735177E+11 -5.68757125E+11 5.57573669E+11	-123.250000 29.7500000 -9.03914586E+11 -5.68108974E+11 6.10183741E+11	-123.250000 29.7500000 -9.84160010E+11 -5.07542864E+11 5.24332138E+11	-123.250000 29.7500000 -9.96182393E+11 -4.64547381E+11 5.39165950E+11	-123.250000 29.7500000 -1.09488040E+12 -4.24294449E+11 4.72423006E+11	-123.250000 29.7500000 -1.55997503E+12 -3.81058318E+11 5.97535228E+11	-123.250000 29.7500000 -1.20881978E+12 -3.26342705E+11 4.58328867E+11	-123.250000 29.7500000 -1.18669220E+12 -3.12891408E+11 4.13233283E+11	-123.250000 29.7500000 -1.26572731E+12 -2.00960573E+11 3.84052167E+11	-123.250000 29.7500000 -1.22813533E+12 -2.35760648E+11 3.75866032E+11	-123.250000 29.7500000 -1.53901754E+12 -4.29052068E+11 3.21459028E+11	-123.250000 29.7500000 -1.20298511E+12 -3.79274920E+11 1.76998269E+11	-123.250000 29.7500000 -1.46126353E+12 -6.86654685E+11 4.00737116E+10	-123.250000 29.7500000 -1.01697303E+12 -6.78409732E+11 -1.59775736E+11	-123.250000 29.7500000 -1.06531311E+12 -6.51675959E+11 -1.74164312E+11	-123.250000 29.7500000 -1.17695290E+12 -5.65590163E+11 -1.25729538E+11	-123.250000 29.7500000 -1.18696732E+12 -7.43607566E+11 -1.68777138E+11	-123.250000 29.7500000 -1.14088542E+12 -7.86595643E+11 -1.87670200E+11	-123.250000 29.7500000 -1.00817273E+12 -8.16565846E+11 -3.30023010E+11	-123.250000 29.7500000 -9.68260256E+11 -6.30597747E+11 -4.24703525E+11	-123.250000 29.7500000 -8.79969042E+11 -6.29406171E+11 -5.06240991E+11	-123.250000 29.7500000 -8.19984466E+11 -6.56251159E+11 -5.21182970E+11	-123.250000 29.7500000 -6.89473061E+11 -9.18921478E+11 -7.08350509E+11	-123.250000 29.7500000 -4.16004440E+11 -7.49598605E+11 -5.32100121E+11	-123.250000 29.7500000 -3.69298178E+11 -1.17274562E+12 -7.33966369E+11	-123.250000 29.7500000 1.38841899E+11 -1.19379644E+12 -5.53993830E+11	-123.250000 29.7500000 2.92843258E+11 -1.57054140E+12 -3.94547036E+11	-123.250000 29.7500000 5.08204941E+11 -1.54738531E+12 8.01471027E+09	-123.250000 29.7500000 5.33111702E+11 -1.27548431E+12 4.61555335E+11	-123.250000 29.7500000 7.74382092E+11 -1.49559640E+12 9.50075851E+11	-123.250000 29.7500000 6.16499184E+11 -1.00698430E+12 8.63361171E+11	-123.250000 29.7500000 8.66213233E+11 -1.18159337E+12 1.17941836E+12	-123.250000 29.7500000 5.76879460E+11 -7.64842082E+11 8.53989589E+11	-123.250000 29.7500000 5.50987104E+11 -7.29724027E+11 1.15213520E+12	-123.250000 29.7500000 3.72471529E+11 -5.64009042E+11 8.69260722E+11	-123.250000 29.7500000 3.23762913E+11 -5.50286852E+11 9.22476216E+11	-123.250000 29.7500000 2.89180385E+11 -5.76811500E+11 9.01512233E+11	-123.250000 29.7500000 3.07593544E+11 -6.61765947E+11 8.48853205E+11	-123.250000 29.7500000 3.48907274E+11 -7.89359231E+11 9.50065103E+11	-123.250000 29.7500000 3.47856536E+11 -8.20761592E+11 9.11084814E+11	-123.250000 29.7500000 3.84037782E+11 -9.59655707E+11 9.29091813E+11
-122.750000 29.7500000 -2.56212398E+10 -9.23977974E+11 -1.05443964E+12	-122.750000 29.7500000 -3.73894595E+10 -8.19150389E+11 -1.00415327E+12	-122.750000 29.7500000 1.41071749E+10 -1.02599013E+12 -1.27439877E+12	-122.750000 29.7500000 1.54237788E+10 -1.01347734E+12 -1.11245197E+12	-122.750000 29.7500000 -8.92237087E+10 -8.33909359E+11 -1.04788361E+12	-122.750000 29.7500000 -7.31807252E+10 -7.51055536E+11 -9.00759945E+11	-122.750000 29.7500000 -4.59096228E+10 -7.25298053E+11 -8.31766462E+11	-122.750000 29.7500000 -2.04573245E+11 -1.27922641E+12 3.41013504E+10	-122.750000 29.7500000 -4.57665675E+11 -7.99431262E+11 4.09022104E+11	-122.750000 29.7500000 -6.38614045E+11 -9.11720055E+11 4.69448425E+11	-122.750000 29.7500000 -7.53716494E+11 -8.76393923E+11 5.11223988E+11	-122.750000 29.7500000 -5.77323926E+11 -6.78857015E+11 3.68635085E+11	-122.750000 29.7500000 -9.07016143E+11 -7.88466237E+11 5.97386134E+11	-122.750000 29.7500000 -1.26299839E+12 -8.60890989E+11 5.70449068E+11	-122.750000 29.7500000 -9.87139932E+11 -5.59838855E+11 4.62811857E+11	-122.750000 29.7500000 -1.11845979E+12 -4.97524572E+11 4.63761768E+11	-122.750000 29.7500000 -1.51839297E+12 -4.91323458E+11 5.67090545E+11	-122.750000 29.7500000 -1.26464845E+12 -3.74734062E+11 4.93993918E+11	-122.750000 29.7500000 -1.66914019E+12 -3.69826890E+11 5.55032510E+11	-122.750000 29.7500000 -1.11400780E+12 -4.55772013E+11 3.34907113E+11	-122.750000 29.7500000 -1.10051643E+12 -4.23338115E+11 2.18983350E+11	-122.750000 29.7500000 -1.01514582E+12 -6.51791761E+11 4.70993633E+10	-122.750000 29.7500000 -1.01731205E+12 -6.35198439E+11 -8.19947356E+10	-122.750000 29.7500000 -1.05142046E+12 -6.10682470E+11 -9.36110080E+10	-122.750000 29.7500000 -1.07958711E+12 -7.44642839E+11 -4.29212590E+10	-122.750000 29.7500000 -1.09972842E+12 -7.25886566E+11 -1.00699374E+11	-122.750000 29.7500000 -1.13999112E+12 -7.29999802E+11 -7.95917763E+10	-122.750000 29.7500000 -1.08377480E+12 -7.13262957E+11 -1.56101116E+11	-122.750000 29.7500000 -9.22053575E+11 -8.29024371E+11 -2.98309648E+11	-122.750000 29.7500000 -8.59571552E+11 -8.07906836E+11 -3.98099939E+11	-122.750000 29.7500000 -8.06662373E+11 -8.33675198E+11 -4.36164067E+11	-122.750000 29.7500000 -7.30987037E+11 -8.60091122E+11 -5.68182637E+11	-122.750000 29.7500000 -5.90348091E+11 -1.02950483E+12 -6.09094664E+11	-122.750000 29.7500000 -3.04157721E+11 -9.81934604E+11 -5.15705176E+11	-122.750000 29.7500000 1.15343122E+11 -1.64195454E+12 -7.76054702E+11	-122.750000 29.7500000 2.16551555E+11 -1.30401737E+12 -3.37319330E+11	-122.750000 29.7500000 3.66936228E+11 -1.38869539E+12 -1.01410062E+11	-122.750000 29.7500000 4.76856844E+11 -1.38618051E+12 2.60750000E+11	-122.750000 29.7500000 5.75262491E+11 -1.38737982E+12 8.39765852E+11	-122.750000 29.7500000 7.17498614E+11 -1.35270393E+12 1.09809513E+12	-122.750000 29.7500000 7.15345363E+11 -1.04121742E+12 1.13069798E+12	-122.750000 29.7500000 6.97060098E+11 -8.76680511E+11 1.17859929E+12	-122.750000 29.7500000 5.01422850E+11 -6.95765303E+11 1.13951375E+12	-122.750000 29.7500000 4.67326829E+11 -7.40135469E+11 1.20230104E+12	-122.750000 29.7500000 5.58982300E+11 -8.97324941E+11 1.31572013E+12	-122.750000 29.7500000 4.40915001E+11 -8.09596355E+11 1.14500528E+12	-122.750000 29.7500000 3.63578229E+11 -7.71326149E+11 9.30825437E+11	-122.750000 29.7500000 3.61305866E+11 -8.71898153E+11 9.82594814E+11	-122.750000 29.7500000 3.87030057E+11 -9.01136581E+11 8.93133718E+11	-122.750000 29.7500000 3.98749827E+11 -9.87490353E+11 9.50016999E+11
-122.250000 29.7500000 -2.06896525E+09 -9.22597851E+11 -9.47667272E+11	-122.250000 29.7500000 1.71389972E+10 -1.30126355E+12 -1.29622291E+12	-122.250000 29.7500000 1.58200922E+11 -1.23771683E+12 -1.18137710E+12	-122.250000 29.7500000 1.29270890E+11 -1.14679507E+12 -1.04596393E+12	-122.250000 29.7500000 -443272256. -9.75546352E+11 -9.98630425E+11	-122.250000 29.7500000 3.88467057E+10 -8.85963162E+11 -8.27441480E+11	-122.250000 29.7500000 9.35695729E+10 -8.86668132E+11 -7.43072465E+11	-122.250000 29.7500000 4.58774241E+10 -1.81460874E+12 -2.53981880E+10	-122.250000 29.7500000 -1.36078295E+11 -1.29557922E+12 4.04508377E+11	-122.250000 29.7500000 -1.72335989E+11 -1.26430780E+12 3.26975521E+11	-122.250000 29.7500000 -2.63616201E+11 -1.19686614E+12 3.27191069E+11	-122.250000 29.7500000 -5.56185092E+11 -1.14453814E+12 3.69040753E+11	-122.250000 29.7500000 -7.09599035E+11 -1.12437795E+12 4.67588874E+11	-122.250000 29.7500000 -7.11588381E+11 -1.03540634E+12 4.00423518E+11	-122.250000 29.7500000 -8.19072795E+11 -9.20735056E+11 3.74941811E+11	-122.250000 29.7500000 -9.25574955E+11 -8.62958977E+11 4.50430763E+11	-122.250000 29.7500000 -1.02276425E+12 -6.58624610E+11 5.23117855E+11	-122.250000 29.7500000 -1.11510998E+12 -5.71396325E+11 5.07751137E+11	-122.250000 29.7500000 -1.07579461E+12 -5.75220810E+11 4.98512462E+11	-122.250000 29.7500000 -1.04717425E+12 -5.86747478E+11 3.38757616E+11	-122.250000 29.7500000 -1.08967513E+12 -5.73845799E+11 2.92871209E+11	-122.250000 29.7500000 -1.43998622E+12 -8.02792473E+11 1.45512137E+11	-122.250000 29.7500000 -9.40292637E+11 -7.81360497E+11 -3.32295946E+10	-122.250000 29.7500000 -9.47180863E+11 -7.69535574E+11 -3.58537667E+10	-122.250000 29.7500000 -1.07719216E+12 -6.80052392E+11 2.54784389E+10	-122.250000 29.7500000 -1.10171927E+12 -6.67873313E+11 1.59038054E+09	-122.250000 29.7500000 -1.02936720E+12 -9.19691592E+11 5.75774976E+09	-122.250000 29.7500000 -1.09870665E+12 -8.38296994E+11 -1.18126797E+11	-122.250000 29.7500000 -9.16410532E+11 -7.56610367E+11 -2.02629579E+11	-122.250000 29.7500000 -8.68309402E+11 -7.61101025E+11 -2.92802003E+11	-122.250000 29.7500000 -9.09150913E+11 -7.39765322E+11 -3.05715839E+11	-122.250000 29.7500000 -7.51139226E+11 -1.00400837E+12 -4.70846767E+11	-122.250000 29.7500000 -5.91040676E+11 -1.19123005E+12 -4.84649697E+11	-122.250000 29.7500000 -3.93454486E+11 -1.35512130E+12 -6.51390353E+11	-122.250000 29.7500000 3.40230369E+10 -1.38403303E+12 -7.01337240E+11	-122.250000 29.7500000 1.75450980E+11 -1.53043573E+12 -5.37213501E+11	-122.250000 29.7500000 3.44763007E+11 -1.67504275E+12 -2.10658361E+11	-122.250000 29.7500000 5.54184081E+11 -1.84457350E+12 1.33718139E+10	-122.250000 29.7500000 5.57971866E+11 -1.50637524E+12 5.93707729E+11	-122.250000 29.7500000 6.22279197E+11 -1.39732412E+12 1.10266168E+12	-122.250000 29.7500000 7.59850861E+11 -1.29477024E+12 1.39581823E+12	-122.250000 29.7500000 5.71731476E+11 -8.34581234E+11 1.09260859E+12	-122.250000 29.7500000 6.56953049E+11 -9.26494884E+11 1.39242229E+12	-122.250000 29.7500000 6.14664307E+11 -9.92980238E+11 1.49177578E+12	-122.250000 29.7500000 5.15600155E+11 -9.85690604E+11 1.26236675E+12	-122.250000 29.7500000 4.64245850E+11 -9.16066861E+11 1.21151265E+12	-122.250000 29.7500000 4.09820496E+11 -1.09159927E+12 1.23606257E+12	-122.250000 29.7500000 4.35655901E+11 -1.03240991E+12 9.75237022E+11	-122.250000 29.7500000 4.88662598E+11 -1.09909089E+12 9.12312173E+11	-122.250000 29.7500000 4.48853934E+11 -1.08106298E+12 9.36208826E+11
-121.750000 29.7500000 4.43352433E+10 -9.39969806E+11 -8.39532675E+11	-121.750000 29.7500000 1.49850751E+11 -1.37471433E+12 -1.10434229E+12	-121.750000 29.7500000 1.07215282E+11 -1.33388003E+12 -1.04481758E+12	-121.750000 29.7500000 1.61428161E+11 -1.32027200E+12 -9.09995868E+11	-121.750000 29.7500000 4.91536261E+10 -1.14853098E+12 -8.90872267E+11	-121.750000 29.7500000 9.89053911E+10 -1.09554768E+12 -7.73133631E+11	-121.750000 29.7500000 1.84173838E+11 -1.10383661E+12 -6.84861948E+11	-121.750000 29.7500000 3.35525540E+10 -1.56368634E+12 -3.24621230E+10	-121.750000 29.7500000 -3.48928614E+10 -1.69650356E+12 4.61286048E+11	-121.750000 29.7500000 -4.71809147E+10 -1.64819947E+12 3.24575625E+11	-121.750000 29.7500000 -1.14747359E+11 -1.62114988E+12 3.07883573E+11	-121.750000 29.7500000 -3.23015246E+11 -1.65336134E+12 4.45597024E+11	-121.750000 29.7500000 -4.58830774E+11 -1.56631106E+12 3.40928365E+11	-121.750000 29.7500000 -5.52041120E+11 -1.34771193E+12 4.30215823E+11	-121.750000 29.7500000 -5.29583145E+11 -1.38135614E+12 2.73201807E+11	-121.750000 29.7500000 -7.09942247E+11 -1.28987968E+12 3.77460425E+11	-121.750000 29.7500000 -8.60313223E+11 -9.42264353E+11 4.99375309E+11	-121.750000 29.7500000 -8.86669246E+11 -9.63966206E+11 4.61726515E+11	-121.750000 29.7500000 -8.75404788E+11 -9.87474887E+11 5.13344012E+11	-121.750000 29.7500000 -9.87156447E+11 -7.17342507E+11 3.02762656E+11	-121.750000 29.7500000 -1.02302305E+12 -6.76707893E+11 2.37765951E+11	-121.750000 29.7500000 -9.60701202E+11 -7.03327175E+11 1.25473194E+11	-121.750000 29.7500000 -9.63997467E+11 -6.94092562E+11 1.05844234E+10	-121.750000 29.7500000 -9.79470582E+11 -6.71487885E+11 1.13407488E+10	-121.750000 29.7500000 -9.77863508E+11 -8.62275764E+11 3.21662095E+10	-121.750000 29.7500000 -1.01865384E+12 -8.14996193E+11 6.57452401E+10	-121.750000 29.7500000 -1.04993784E+12 -8.05144822E+11 7.29320407E+10	-121.750000 29.7500000 -1.06895127E+12 -7.44252506E+11 -7.41260575E+10	-121.750000 29.7500000 -9.40651053E+11 -8.44005245E+11 -1.34981263E+11	-121.750000 29.7500000 -9.01359206E+11 -8.34509275E+11 -2.61239947E+11	-121.750000 29.7500000 -8.83763118E+11 -8.23751803E+11 -2.06440186E+11	-121.750000 29.7500000 -5.28021651E+11 -8.24102945E+11 -2.78499852E+11	-121.750000 29.7500000 -4.75852112E+11 -9.57302964E+11 -3.42611231E+11	-121.750000 29.7500000 -4.07358276E+11 -1.63375061E+12 -6.23739142E+11	-121.750000 29.7500000 1.03912653E+11 -1.63563674E+12 -7.28975802E+11	-121.750000 29.7500000 8.82561024E+10 -1.44520302E+12 -6.01469551E+11	-121.750000 29.7500000 1.58634852E+11 -1.52291862E+12 -3.06807898E+11	-121.750000 29.7500000 3.23013607E+11 -1.66507132E+12 -2.04406243E+11	-121.750000 29.7500000 5.62088378E+11 -1.83401303E+12 3.57052973E+11	-121.750000 29.7500000 5.58470988E+11 -1.48059914E+12 7.88256195E+11	-121.750000 29.7500000 7.17141705E+11 -1.51321693E+12 1.35597418E+12	-121.750000 29.7500000 5.75979520E+11 -9.66610977E+11 1.07913688E+12	-121.750000 29.7500000 5.77469546E+11 -9.45108615E+11 1.21723958E+12	-121.750000 29.7500000 7.00215067E+11 -1.24937686E+12 1.50837002E+12	-121.750000 29.7500000 6.43051160E+11 -1.43742311E+12 1.55140922E+12	-121.750000 29.7500000 4.68264583E+11 -1.01568414E+12 9.84773886E+11	-121.750000 29.7500000 5.05015206E+11 -1.31215314E+12 1.10548772E+12	-121.750000 29.7500000 5.74312219E+11 -1.51473370E+12 1.19040809E+12	-121.750000 29.7500000 6.47498105E+11 -1.63050540E+12 1.13075880E+12	-121.750000 29.7500000 5.10159749E+11 -1.31765410E+12 9.45111958E+11
-121.250000 29.7500000 -5.03802726E+09 -1.15388370E+12 -9.95131982E+11	-121.250000 29.7500000 1.46948751E+11 -1.43830064E+12 -1.06206606E+12	-121.250000 29.7500000 1.02464774E+11 -1.46307704E+12 -1.05097835E+12	-121.250000 29.7500000 1.32071637E+11 -1.33982205E+12 -9.48467335E+11	-121.250000 29.7500000 1.21357607E+11 -1.35378711E+12 -9.25181870E+11	-121.250000 29.7500000 1.00624138E+11 -1.27363934E+12 -7.98121525E+11	-121.250000 29.7500000 1.68035500E+11 -1.21509564E+12 -6.42200175E+11	-121.250000 29.7500000 -1.49784607E+10 -1.50686715E+12 5.67327990E+10	-121.250000 29.7500000 4.23106519E+10 -2.04134534E+12 3.79488535E+11	-121.250000 29.7500000 -1.93105244E+10 -1.86769434E+12 2.71930507E+11	-121.250000 29.7500000 -1.60122601E+11 -2.15832094E+12 2.72201531E+11	-121.250000 29.7500000 -2.10029462E+11 -2.01770821E+12 3.68222405E+11	-121.250000 29.7500000 -3.02768488E+11 -1.95895847E+12 2.87432868E+11	-121.250000 29.7500000 -2.75328991E+11 -1.50959017E+12 3.28646427E+11	-121.250000 29.7500000 -2.93136368E+11 -1.84834484E+12 2.69509444E+11	-121.250000 29.7500000 -3.51531434E+11 -1.24141961E+12 1.92501236E+11	-121.250000 29.7500000 -4.04035502E+11 -1.21722516E+12 3.37474552E+11	-121.250000 29.7500000 -6.71274500E+11 -1.38583356E+12 3.77058689E+11	-121.250000 29.7500000 -4.73671369E+11 -1.03657039E+12 3.23881304E+11	-121.250000 29.7500000 -8.15527494E+11 -1.04661778E+12 2.88411353E+11	-121.250000 29.7500000 -8.30770315E+11 -1.08915786E+12 2.39990424E+11	-121.250000 29.7500000 -9.06539041E+11 -8.01777779E+11 1.68146649E+11	-121.250000 29.7500000 -8.66933801E+11 -8.32214860E+11 4.42229801E+10	-121.250000 29.7500000 -9.05556263E+11 -7.86216059E+11 4.92109414E+10	-121.250000 29.7500000 -1.28430467E+12 -1.06144786E+12 1.47778601E+11	-121.250000 29.7500000 -9.31529687E+11 -9.67131398E+11 1.24998001E+11	-121.250000 29.7500000 -9.68643903E+11 -9.55018510E+11 1.30426552E+11	-121.250000 29.7500000 -1.00017616E+12 -8.87053550E+11 1.81237740E+10	-121.250000 29.7500000 -9.60559120E+11 -8.98990473E+11 -7.89467054E+10	-121.250000 29.7500000 -6.74820653E+11 -6.52983206E+11 -1.60968278E+11	-121.250000 29.7500000 -6.50228859E+11 -6.81289646E+11 -1.35371006E+11	-121.250000 29.7500000 -8.37452825E+11 -9.36013922E+11 -2.58583593E+11	-121.250000 29.7500000 -6.89591550E+11 -1.18722750E+12 -3.72655620E+11	-121.250000 29.7500000 -4.27935662E+11 -1.42582678E+12 -4.85842551E+11	-121.250000 29.7500000 -3.27828541E+10 -1.41620019E+12 -6.44746379E+11	-121.250000 29.7500000 2.11095421E+11 -1.78409059E+12 -6.33417826E+11	-121.250000 29.7500000 2.93521949E+11 -1.88900377E+12 -4.50900591E+11	-121.250000 29.7500000 2.94845415E+11 -1.90783567E+12 -3.40758888E+11	-121.250000 29.7500000 4.03910689E+11 -1.72514201E+12 8.10572186E+10	-121.250000 29.7500000 5.79369763E+11 -1.80588773E+12 5.55485954E+11	-121.250000 29.7500000 6.50991567E+11 -1.65207278E+12 1.03713604E+12	-121.250000 29.7500000 7.81118800E+11 -1.58857639E+12 1.17717323E+12	-121.250000 29.7500000 6.43039953E+11 -1.25260595E+12 1.09483996E+12	-121.250000 29.7500000 7.08644307E+11 -1.33968783E+12 1.18713208E+12	-121.250000 29.7500000 7.93263931E+11 -1.80379347E+12 1.39656246E+12	-121.250000 29.7500000 6.41256260E+11 -1.39007807E+12 8.69487084E+11	-121.250000 29.7500000 5.45332265E+11 -1.46385247E+12 8.84662075E+11	-121.250000 29.7500000 6.79984103E+11 -1.78525359E+12 1.04550000E+12	-121.250000 29.7500000 4.97934270E+11 -1.27086808E+12 6.89751851E+11	-121.250000 29.7500000 5.35291036E+11 -1.46969605E+12 7.83091171E+11
-120.750000 29.7500000 -9.59502008E+10 -1.07107575E+12 -1.14446526E+12	-120.750000 29.7500000 1.82223278E+10 -1.10931778E+12 -9.60314343E+11	-120.750000 29.7500000 7.00843213E+09 -1.13813343E+12 -9.07429675E+11	-120.750000 29.7500000 8.76963185E+10 -1.30724646E+12 -9.27224496E+11	-120.750000 29.7500000 5.65045207E+10 -1.40774264E+12 -9.22503414E+11	-120.750000 29.7500000 4.23766303E+10 -1.25990640E+12 -7.48679463E+11	-120.750000 29.7500000 1.33434016E+11 -1.25421342E+12 -6.29327856E+11	-120.750000 29.7500000 -1.58449861E+11 -1.66295267E+12 1.00436828E+11	-120.750000 29.7500000 -9.18059500E+10 -1.55906173E+12 2.08845390E+11	-120.750000 29.7500000 -1.98863667E+11 -1.58701480E+12 1.66859948E+11	-120.750000 29.7500000 -3.45192464E+11 -1.85258358E+12 1.52720523E+11	-120.750000 29.7500000 -1.90151623E+11 -1.57822865E+12 1.93212367E+11	-120.750000 29.7500000 -2.16856592E+11 -1.65487195E+12 1.90986174E+11	-120.750000 29.7500000 -3.41013266E+11 -2.00208705E+12 1.50906585E+11	-120.750000 29.7500000 -2.04208357E+11 -1.59642996E+12 1.89979197E+11	-120.750000 29.7500000 -2.38049657E+11 -1.54536837E+12 1.21808773E+11	-120.750000 29.7500000 -2.33416393E+11 -1.54518736E+12 1.69188786E+11	-120.750000 29.7500000 -3.37528521E+11 -1.28280048E+12 2.33602679E+11	-120.750000 29.7500000 -3.24245291E+11 -1.39710235E+12 2.92052533E+11	-120.750000 29.7500000 -4.85325144E+11 -1.01628792E+12 1.86903282E+11	-120.750000 29.7500000 -7.61758220E+11 -1.19828578E+12 2.45222228E+11	-120.750000 29.7500000 -7.98205084E+11 -1.14031840E+12 1.32804600E+11	-120.750000 29.7500000 -7.91485088E+11 -9.64822499E+11 6.50143621E+10	-120.750000 29.7500000 -8.44413272E+11 -8.93980574E+11 1.04117854E+11	-120.750000 29.7500000 -8.06121046E+11 -1.13240519E+12 2.23944475E+11	-120.750000 29.7500000 -8.38048612E+11 -1.09760237E+12 1.66457246E+11	-120.750000 29.7500000 -8.81518838E+11 -1.08099174E+12 1.91620317E+11	-120.750000 29.7500000 -9.26452417E+11 -9.93994015E+11 8.46890025E+10	-120.750000 29.7500000 -9.18306292E+11 -8.09792700E+11 -7.28691507E+09	-120.750000 29.7500000 -9.11386345E+11 -7.67787729E+11 -1.60043434E+11	-120.750000 29.7500000 -8.70284394E+11 -8.06066455E+11 -1.42505869E+11	-120.750000 29.7500000 -7.96163244E+11 -1.03549580E+12 -1.98285050E+11	-120.750000 29.7500000 -6.23445213E+11 -1.30384999E+12 -2.29073961E+11	-120.750000 29.7500000 -4.16849134E+11 -1.62737606E+12 -5.16915823E+11	-120.750000 29.7500000 7.46866196E+10 -1.66866072E+12 -6.58726846E+11	-120.750000 29.7500000 1.17480530E+11 -1.59357626E+12 -5.20135901E+11	-120.750000 29.7500000 1.99459340E+11 -1.72553011E+12 -4.96804364E+11	-120.750000 29.7500000 2.72273637E+11 -1.83931398E+12 -3.86980577E+11	-120.750000 29.7500000 5.21580773E+11 -2.17193238E+12 -1.35719707E+11	-120.750000 29.7500000 5.60341123E+11 -2.14493600E+12 2.08859988E+11	-120.750000 29.7500000 7.48251775E+11 -2.02116930E+12 5.64941488E+11	-120.750000 29.7500000 8.44304613E+11 -1.88706521E+12 8.39388234E+11	-120.750000 29.7500000 6.92133298E+11 -1.59486326E+12 8.72415494E+11	-120.750000 29.7500000 7.83928721E+11 -1.62020013E+12 9.03463502E+11	-120.750000 29.7500000 9.10884667E+11 -2.25701344E+12 1.12983160E+12	-120.750000 29.7500000 6.98485965E+11 -1.69891647E+12 8.22280454E+11	-120.750000 29.7500000 7.22904547E+11 -1.98108552E+12 8.64089276E+11	-120.750000 29.7500000 6.11998761E+11 -1.61581262E+12 5.74484316E+11	-120.750000 29.7500000 5.28711025E+11 -1.49216362E+12 5.87834982E+11	-120.750000 29.7500000 6.93994521E+11 -1.91736696E+12 6.13784224E+11
-120.250000 29.7500000 -2.39435039E+11 -6.66978157E+11 -8.40413348E+11	-120.250000 29.7500000 -1.74132330E+11 -7.77037283E+11 -7.74060966E+11	-120.250000 29.7500000 -1.95787964E+11 -8.91438432E+11 -8.29999874E+11	-120.250000 29.7500000 -9.80166492E+10 -1.01187138E+12 -7.19435399E+11	-120.250000 29.7500000 -3.41185966E+10 -1.48350789E+12 -8.98835939E+11	-120.250000 29.7500000 3.65053466E+09 -1.29539663E+12 -6.88699998E+11	-120.250000 29.7500000 1.36276296E+11 -1.34855223E+12 -6.41324614E+11	-120.250000 29.7500000 -3.16857876E+11 -1.33966358E+12 4.05669274E+10	-120.250000 29.7500000 -4.45679010E+11 -1.55140568E+12 2.24988725E+11	-120.250000 29.7500000 -5.18839402E+11 -9.60474907E+11 1.31472663E+11	-120.250000 29.7500000 -5.24483690E+11 -9.82534783E+11 1.02247555E+11	-120.250000 29.7500000 -4.36408680E+11 -1.19816900E+12 2.08854680E+11	-120.250000 29.7500000 -5.27157068E+11 -1.58991686E+12 1.32302266E+11	-120.250000 29.7500000 -5.36194875E+11 -1.70077664E+12 9.17591409E+10	-120.250000 29.7500000 -3.98697595E+11 -1.89798600E+12 1.20296227E+11	-120.250000 29.7500000 -3.56022190E+11 -1.41124279E+12 1.01115404E+11	-120.250000 29.7500000 -3.23384476E+11 -1.48106864E+12 6.45393859E+10	-120.250000 29.7500000 -2.87461343E+11 -1.55989089E+12 1.78211422E+11	-120.250000 29.7500000 -4.04045005E+11 -1.91393353E+12 2.27124216E+11	-120.250000 29.7500000 -3.74858613E+11 -1.28485032E+12 2.02681450E+11	-120.250000 29.7500000 -6.68348842E+11 -1.21758889E+12 2.31594918E+11	-120.250000 29.7500000 -6.63633986E+11 -1.25452354E+12 8.95294996E+10	-120.250000 29.7500000 -7.03680020E+11 -1.06459496E+12 9.45276600E+10	-120.250000 29.7500000 -7.81686473E+11 -9.42845592E+11 2.03471241E+11	-120.250000 29.7500000 -7.71165848E+11 -1.18671973E+12 2.21178167E+11	-120.250000 29.7500000 -7.64397552E+11 -1.17634656E+12 2.13149303E+11	-120.250000 29.7500000 -8.04006461E+11 -1.14870059E+12 2.60261102E+11	-120.250000 29.7500000 -8.59476591E+11 -1.08756782E+12 1.59885967E+11	-120.250000 29.7500000 -7.88024394E+11 -8.88181948E+11 6.77624463E+10	-120.250000 29.7500000 -8.28422554E+11 -8.79678390E+11 -5.33214986E+10	-120.250000 29.7500000 -8.04670734E+11 -9.14561106E+11 -3.56241449E+10	-120.250000 29.7500000 -5.39175584E+11 -8.18580947E+11 -9.60422216E+10	-120.250000 29.7500000 -4.66519949E+11 -9.92339296E+11 -1.24621382E+11	-120.250000 29.7500000 -2.48566645E+11 -1.21013810E+12 -2.87855641E+11	-120.250000 29.7500000 -3.33548278E+10 -1.40572859E+12 -5.68111464E+11	-120.250000 29.7500000 1.36566448E+11 -1.95312851E+12 -6.00464425E+11	-120.250000 29.7500000 1.36188297E+11 -1.55942899E+12 -4.33589027E+11	-120.250000 29.7500000 2.08729539E+11 -1.73706143E+12 -4.98388271E+11	-120.250000 29.7500000 4.11158577E+11 -1.99291332E+12 -3.51300026E+11	-120.250000 29.7500000 5.73255516E+11 -2.19787690E+12 -2.41900405E+11	-120.250000 29.7500000 7.00204843E+11 -2.43548186E+12 1.34609248E+11	-120.250000 29.7500000 8.01203683E+11 -2.27611850E+12 3.35362359E+11	-120.250000 29.7500000 7.52473801E+11 -2.04405250E+12 4.07308632E+11	-120.250000 29.7500000 6.10412265E+11 -1.51011197E+12 3.77828999E+11	-120.250000 29.7500000 7.32449669E+11 -1.97592075E+12 4.82002469E+11	-120.250000 29.7500000 6.91578208E+11 -1.65865705E+12 4.46822580E+11	-120.250000 29.7500000 5.86585539E+11 -1.73888438E+12 4.13314089E+11	-120.250000 29.7500000 8.04704879E+11 -2.19306328E+12 3.79818312E+11	-120.250000 29.7500000 5.61454055E+11 -1.54226577E+12 3.06359796E+11	-120.250000 29.7500000 5.45680785E+11 -1.68540556E+12 2.04355568E+11
-119.750000 29.7500000 -4.77396042E+11 -6.79957823E+11 -7.79289166E+11	-119.750000 29.7500000 -3.42508044E+11 -8.00610189E+11 -6.92319748E+11	-119.750000 29.7500000 -1.95314008E+11 -6.25230021E+11 -5.21737830E+11	-119.750000 29.7500000 -1.71251614E+11 -1.15219130E+12 -7.14976068E+11	-119.750000 29.7500000 -6.81384755E+10 -1.14326910E+12 -5.50446367E+11	-119.750000 29.7500000 6.50732339E+10 -1.29166829E+12 -5.00001538E+11	-119.750000 29.7500000 2.25617330E+11 -1.15381607E+12 -3.28396603E+11	-119.750000 29.7500000 -3.33081346E+11 -1.14072184E+12 4.60502426E+10	-119.750000 29.7500000 -5.58825603E+11 -1.17787945E+12 2.29589533E+11	-119.750000 29.7500000 -6.56244277E+11 -6.73158463E+11 1.70610393E+11	-119.750000 29.7500000 -9.74413693E+11 -7.63433845E+11 1.69586917E+11	-119.750000 29.7500000 -8.69398348E+11 -1.03292181E+12 2.07651045E+11	-119.750000 29.7500000 -7.96036235E+11 -1.04723520E+12 1.49858533E+11	-119.750000 29.7500000 -6.88058139E+11 -9.16615070E+11 6.64418796E+10	-119.750000 29.7500000 -6.13724127E+11 -1.02388204E+12 7.88258243E+10	-119.750000 29.7500000 -7.35438963E+11 -1.26900935E+12 1.26567358E+11	-119.750000 29.7500000 -5.79477635E+11 -1.51240022E+12 6.09734451E+10	-119.750000 29.7500000 -5.58934786E+11 -1.55075609E+12 9.70879140E+10	-119.750000 29.7500000 -4.93674201E+11 -1.77192554E+12 8.28583526E+10	-119.750000 29.7500000 -5.05581011E+11 -1.16228529E+12 1.89724033E+11	-119.750000 29.7500000 -5.00143653E+11 -1.02340349E+12 1.79672711E+11	-119.750000 29.7500000 -6.30574219E+11 -1.29328074E+12 1.98192890E+11	-119.750000 29.7500000 -6.44499177E+11 -1.12296631E+12 1.50002336E+11	-119.750000 29.7500000 -4.66940428E+11 -9.25069279E+11 1.97164122E+11	-119.750000 29.7500000 -6.89023681E+11 -1.23078967E+12 2.85564174E+11	-119.750000 29.7500000 -6.85554860E+11 -1.23015463E+12 2.52034384E+11	-119.750000 29.7500000 -7.70632188E+11 -1.14585148E+12 4.07499440E+11	-119.750000 29.7500000 -7.86500026E+11 -1.14730965E+12 2.59709665E+11	-119.750000 29.7500000 -7.63296285E+11 -1.17378463E+12 7.16950323E+10	-119.750000 29.7500000 -7.48900778E+11 -9.55613446E+11 2.61060424E+10	-119.750000 29.7500000 -7.48867158E+11 -9.82579741E+11 4.24395121E+10	-119.750000 29.7500000 -4.92748341E+11 -8.44297798E+11 -6.92159037E+10	-119.750000 29.7500000 -3.94218209E+11 -1.06157323E+12 -1.44589636E+11	-119.750000 29.7500000 -2.58579513E+11 -1.29251004E+12 -3.25576851E+11	-119.750000 29.7500000 -1.87188871E+11 -1.57926647E+12 -6.42527920E+11	-119.750000 29.7500000 3.56456079E+10 -1.48408225E+12 -5.59498527E+11	-119.750000 29.7500000 1.82907159E+11 -1.93848266E+12 -5.33788131E+11	-119.750000 29.7500000 1.65619532E+11 -1.59991149E+12 -5.16517396E+11	-119.750000 29.7500000 3.59734215E+11 -1.84296446E+12 -4.50198831E+11	-119.750000 29.7500000 5.51371604E+11 -2.19225719E+12 -4.63451324E+11	-119.750000 29.7500000 6.78713950E+11 -2.51357823E+12 -4.58150576E+11	-119.750000 29.7500000 8.54892020E+11 -2.50288066E+12 -2.67631198E+11	-119.750000 29.7500000 7.00006203E+11 -2.17306012E+12 -1.17057831E+11	-119.750000 29.7500000 7.60467096E+11 -2.10948338E+12 -1.50621276E+10	-119.750000 29.7500000 6.45893456E+11 -1.97007796E+12 6.30946898E+10	-119.750000 29.7500000 7.20270852E+11 -2.03390609E+12 1.18196920E+11	-119.750000 29.7500000 6.06331142E+11 -1.85257938E+12 -2.60319770E+09	-119.750000 29.7500000 6.67037925E+11 -1.90867060E+12 1.13208836E+11	-119.750000 29.7500000 6.62617457E+11 -1.89966713E+12 1.17929026E+11	-119.750000 29.7500000 4.97893605E+11 -1.64743112E+12 -49563060.0
-119.250000 29.7500000 -3.68302850E+11 -7.10841401E+11 -3.71228475E+11	-119.250000 29.7500000 -2.93719835E+11 -7.98807949E+11 -3.42508110E+11	-119.250000 29.7500000 -2.39585051E+11 -9.39185471E+11 -4.34569806E+11	-119.250000 29.7500000 -1.63572072E+11 -1.12573140E+12 -4.42081575E+11	-119.250000 29.7500000 4.46415176E+10 -1.48053190E+12 -4.93191856E+11	-119.250000 29.7500000 1.64011164E+11 -1.79149262E+12 -5.02055600E+11	-119.250000 29.7500000 3.57018337E+11 -1.52977238E+12 -3.71863978E+11	-119.250000 29.7500000 -1.15873440E+11 -1.38470189E+12 3.38162811E+10	-119.250000 29.7500000 -5.28269017E+11 -9.77241571E+11 2.35519689E+11	-119.250000 29.7500000 -1.18718530E+12 -7.54839585E+11 3.22927952E+11	-119.250000 29.7500000 -1.02102670E+12 -5.30859950E+11 2.53191062E+11	-119.250000 29.7500000 -1.29204722E+12 -6.79654195E+11 2.53042983E+11	-119.250000 29.7500000 -1.28562181E+12 -8.59156578E+11 2.68210307E+11	-119.250000 29.7500000 -1.09315483E+12 -7.51014838E+11 2.09973182E+11	-119.250000 29.7500000 -1.11470222E+12 -8.72309522E+11 2.20628910E+11	-119.250000 29.7500000 -7.25793898E+11 -7.58486270E+11 1.08980855E+11	-119.250000 29.7500000 -8.48765780E+11 -1.02126322E+12 1.24402934E+11	-119.250000 29.7500000 -8.20014481E+11 -1.05079511E+12 1.18107382E+11	-119.250000 29.7500000 -7.50036451E+11 -1.18226656E+12 7.90669967E+10	-119.250000 29.7500000 -7.67074304E+11 -1.15039535E+12 1.94963587E+11	-119.250000 29.7500000 -5.95210797E+11 -9.03667515E+11 2.26448785E+11	-119.250000 29.7500000 -6.20615500E+11 -1.28910308E+12 2.95301743E+11	-119.250000 29.7500000 -5.71742749E+11 -1.17212093E+12 2.07276130E+11	-119.250000 29.7500000 -5.44233456E+11 -1.35145692E+12 2.62759203E+11	-119.250000 29.7500000 -6.49718399E+11 -1.26504246E+12 3.68778117E+11	-119.250000 29.7500000 -5.70195509E+11 -1.23592258E+12 3.61374614E+11	-119.250000 29.7500000 -4.42537148E+11 -1.04633624E+12 4.19748807E+11	-119.250000 29.7500000 -6.99241988E+11 -1.14994826E+12 4.41399902E+11	-119.250000 29.7500000 -6.41610875E+11 -1.18452925E+12 1.68164803E+11	-119.250000 29.7500000 -3.50205641E+11 -9.99246397E+11 7.54360402E+10	-119.250000 29.7500000 -3.47857125E+11 -1.01195625E+12 7.96778168E+10	-119.250000 29.7500000 -4.37078622E+11 -1.08518402E+12 -1.03184138E+11	-119.250000 29.7500000 -3.35883370E+11 -1.12279618E+12 -1.41515637E+11	-119.250000 29.7500000 -3.82802166E+11 -1.43259730E+12 -3.43606526E+11	-119.250000 29.7500000 -1.44467739E+11 -1.20235465E+12 -5.38828374E+11	-119.250000 29.7500000 -5.21620787E+09 -1.76397366E+12 -6.26212602E+11	-119.250000 29.7500000 1.01062181E+11 -1.49710910E+12 -5.38322600E+11	-119.250000 29.7500000 2.07225192E+11 -2.07263905E+12 -6.40411369E+11	-119.250000 29.7500000 2.57801961E+11 -1.62467375E+12 -4.59260461E+11	-119.250000 29.7500000 4.79086117E+11 -2.07073968E+12 -5.99587422E+11	-119.250000 29.7500000 6.34292404E+11 -2.46766476E+12 -7.69439695E+11	-119.250000 29.7500000 6.65628180E+11 -2.43946750E+12 -7.11876346E+11	-119.250000 29.7500000 6.54111474E+11 -2.23743993E+12 -5.01619098E+11	-119.250000 29.7500000 6.03099824E+11 -1.88926172E+12 -3.59130431E+11	-119.250000 29.7500000 6.34604749E+11 -2.05674014E+12 -2.15457513E+11	-119.250000 29.7500000 6.85925663E+11 -2.02690947E+12 -1.65843255E+11	-119.250000 29.7500000 9.09760266E+11 -2.67982288E+12 -2.31228539E+11	-119.250000 29.7500000 5.80156064E+11 -1.78386882E+12 -4.25649439E+10	-119.250000 29.7500000 5.85535717E+11 -1.85751752E+12 4.98229606E+09	-119.250000 29.7500000 6.17455813E+11 -2.14973835E+12 -2.77946388E+10
-118.750000 29.7500000 -1.15161260E+11 -1.07936999E+12 -9.04486339E+10	-118.750000 29.7500000 -2.70523290E+10 -1.15763524E+12 -1.39874648E+11	-118.750000 29.7500000 3.80026184E+10 -1.37752936E+12 -1.67718453E+11	-118.750000 29.7500000 2.67650892E+11 -1.55525867E+12 -2.16713167E+11	-118.750000 29.7500000 2.63597785E+11 -1.36969598E+12 -2.82616267E+11	-118.750000 29.7500000 5.51418397E+11 -2.29686693E+12 -3.41511242E+11	-118.750000 29.7500000 3.90128501E+11 -1.35771010E+12 -2.92257038E+11	-118.750000 29.7500000 8.78422426E+10 -1.66387974E+12 9.57557064E+10	-118.750000 29.7500000 -3.89205787E+11 -1.15572133E+12 3.28359936E+11	-118.750000 29.7500000 -7.83118565E+11 -7.44004125E+11 4.07391666E+11	-118.750000 29.7500000 -9.19491903E+11 -4.25419670E+11 2.82083361E+11	-118.750000 29.7500000 -1.34330437E+12 -6.56589193E+11 4.34060853E+11	-118.750000 29.7500000 -1.37132638E+12 -7.58858777E+11 4.95798387E+11	-118.750000 29.7500000 -1.09654055E+12 -7.05378779E+11 4.87516701E+11	-118.750000 29.7500000 -1.01570858E+12 -6.35625996E+11 2.83740865E+11	-118.750000 29.7500000 -1.05879110E+12 -6.76219191E+11 2.63493026E+11	-118.750000 29.7500000 -9.43295431E+11 -9.19370400E+11 3.30881073E+11	-118.750000 29.7500000 -9.23687649E+11 -9.49686174E+11 3.20269582E+11	-118.750000 29.7500000 -8.55175070E+11 -1.10005007E+12 2.62044467E+11	-118.750000 29.7500000 -9.17876179E+11 -1.08253741E+12 3.48518744E+11	-118.750000 29.7500000 -6.42193752E+11 -8.62296211E+11 3.00697944E+11	-118.750000 29.7500000 -6.67360428E+11 -1.21544206E+12 3.92793883E+11	-118.750000 29.7500000 -5.49109334E+11 -1.24150979E+12 2.77891809E+11	-118.750000 29.7500000 -5.01692006E+11 -1.43291843E+12 3.55215409E+11	-118.750000 29.7500000 -5.99260987E+11 -1.23087238E+12 4.44260647E+11	-118.750000 29.7500000 -3.91023624E+11 -1.17866037E+12 4.96036315E+11	-118.750000 29.7500000 -5.10351868E+11 -1.51246773E+12 6.68121301E+11	-118.750000 29.7500000 -5.59447540E+11 -1.53542459E+12 6.87586607E+11	-118.750000 29.7500000 -2.73098998E+11 -1.19492405E+12 2.69748568E+11	-118.750000 29.7500000 -4.06072689E+11 -1.39527822E+12 1.57144826E+11	-118.750000 29.7500000 -4.11993113E+11 -1.43078025E+12 1.48940980E+11	-118.750000 29.7500000 -3.16376973E+11 -1.09828296E+12 -2.82662441E+10	-118.750000 29.7500000 -2.99256676E+11 -1.11225851E+12 -1.45321738E+11	-118.750000 29.7500000 -2.80847712E+11 -1.03459239E+12 -2.19854635E+11	-118.750000 29.7500000 -2.78208872E+11 -1.34315350E+12 -6.40751632E+11	-118.750000 29.7500000 -3.12918344E+10 -1.47774321E+12 -5.19429882E+11	-118.750000 29.7500000 1.16626301E+11 -1.82245288E+12 -6.43102343E+11	-118.750000 29.7500000 2.27346678E+11 -1.85912892E+12 -5.90138376E+11	-118.750000 29.7500000 3.84767754E+11 -1.90158275E+12 -5.60975708E+11	-118.750000 29.7500000 3.84064094E+11 -1.87758399E+12 -6.57646682E+11	-118.750000 29.7500000 5.42956814E+11 -2.27345485E+12 -7.48405522E+11	-118.750000 29.7500000 4.68152582E+11 -1.70925988E+12 -6.60580073E+11	-118.750000 29.7500000 5.22815373E+11 -2.06801181E+12 -7.70503410E+11	-118.750000 29.7500000 3.80603073E+11 -1.44337365E+12 -5.05159516E+11	-118.750000 29.7500000 5.20983282E+11 -1.97537917E+12 -4.09730253E+11	-118.750000 29.7500000 5.77507230E+11 -1.94352565E+12 -3.77480053E+11	-118.750000 29.7500000 5.66849962E+11 -2.24491104E+12 -3.92941928E+11	-118.750000 29.7500000 5.28143974E+11 -1.68240677E+12 -2.13829485E+11	-118.750000 29.7500000 5.95160596E+11 -1.95036263E+12 -1.46919735E+11	-118.750000 29.7500000 4.47843172E+11 -1.91899278E+12 -9.67370342E+10
-118.250000 29.7500000 2.47634199E+11 -1.29884933E+12 1.64887413E+11	-118.250000 29.7500000 3.60878899E+11 -1.41946074E+12 1.26994842E+11	-118.250000 29.7500000 5.05666699E+11 -1.89600000E+12 2.00190034E+11	-118.250000 29.7500000 6.10044805E+11 -1.79299130E+12 1.15159171E+11	-118.250000 29.7500000 6.52542214E+11 -1.79677744E+12 -7.70405253E+10	-118.250000 29.7500000 7.52992059E+11 -1.98220762E+12 -2.12874461E+11	-118.250000 29.7500000 7.84333472E+11 -1.87508471E+12 -3.18531928E+11	-118.250000 29.7500000 3.54303050E+11 -1.56703942E+12 1.40250169E+11	-118.250000 29.7500000 6.64189952E+10 -1.44002974E+12 4.66861982E+11	-118.250000 29.7500000 -3.64231328E+11 -1.35787512E+12 7.32426404E+11	-118.250000 29.7500000 -7.67365939E+11 -8.27661877E+11 5.20845689E+11	-118.250000 29.7500000 -8.60957639E+11 -8.05842190E+11 6.51426005E+11	-118.250000 29.7500000 -8.70878020E+11 -7.78382410E+11 6.60499988E+11	-118.250000 29.7500000 -1.02988127E+12 -8.08041251E+11 6.55086846E+11	-118.250000 29.7500000 -9.19727702E+11 -9.24376564E+11 4.91314545E+11	-118.250000 29.7500000 -6.86501396E+11 -7.39817226E+11 4.48027853E+11	-118.250000 29.7500000 -9.06500833E+11 -9.15974914E+11 6.15196262E+11	-118.250000 29.7500000 -8.54205661E+11 -9.54699416E+11 6.12989731E+11	-118.250000 29.7500000 -8.08891711E+11 -1.11619736E+12 5.49079712E+11	-118.250000 29.7500000 -8.98724004E+11 -1.04968900E+12 6.61631336E+11	-118.250000 29.7500000 -7.80415533E+11 -1.17231531E+12 5.74379524E+11	-118.250000 29.7500000 -4.72445780E+11 -1.02598338E+12 4.30964015E+11	-118.250000 29.7500000 -4.66413781E+11 -1.36418466E+12 3.89892440E+11	-118.250000 29.7500000 -4.26556490E+11 -1.47497825E+12 4.55428964E+11	-118.250000 29.7500000 -3.70068554E+11 -1.16953645E+12 4.75242070E+11	-118.250000 29.7500000 -3.33794836E+11 -1.74434275E+12 7.51585985E+11	-118.250000 29.7500000 -1.47741704E+11 -1.54980542E+12 6.30077391E+11	-118.250000 29.7500000 -3.01685408E+11 -1.67596052E+12 6.89252663E+11	-118.250000 29.7500000 -3.60990441E+11 -1.62978005E+12 5.00464484E+11	-118.250000 29.7500000 -1.59372902E+11 -1.25700040E+12 1.49637923E+11	-118.250000 29.7500000 -9.14999706E+10 -1.37120265E+12 1.30841993E+11	-118.250000 29.7500000 -2.88364003E+11 -1.09569953E+12 5.73956588E+10	-118.250000 29.7500000 -2.42040898E+11 -1.16228489E+12 -1.58874190E+11	-118.250000 29.7500000 -2.06270464E+11 -1.10302947E+12 -2.82683081E+11	-118.250000 29.7500000 -1.72407931E+11 -1.00342890E+12 -4.44935995E+11	-118.250000 29.7500000 -6.80709407E+10 -1.54022366E+12 -6.55043133E+11	-118.250000 29.7500000 1.33266039E+11 -1.55734337E+12 -5.58452834E+11	-118.250000 29.7500000 1.10698422E+11 -1.39337728E+12 -5.90026899E+11	-118.250000 29.7500000 2.48931123E+11 -1.59747854E+12 -6.23142502E+11	-118.250000 29.7500000 2.68152472E+11 -1.65529217E+12 -6.98969424E+11	-118.250000 29.7500000 3.30964369E+11 -1.68454980E+12 -7.97561848E+11	-118.250000 29.7500000 3.41077688E+11 -1.75447605E+12 -8.94696161E+11	-118.250000 29.7500000 4.67993002E+11 -2.00064382E+12 -8.73168503E+11	-118.250000 29.7500000 3.75424877E+11 -1.44198153E+12 -5.94904809E+11	-118.250000 29.7500000 4.72309891E+11 -1.93603410E+12 -7.07356328E+11	-118.250000 29.7500000 4.88256438E+11 -1.73801669E+12 -6.01164481E+11	-118.250000 29.7500000 3.72711424E+11 -1.52626594E+12 -4.88110785E+11	-118.250000 29.7500000 3.78777272E+11 -1.59899923E+12 -4.49415479E+11	-118.250000 29.7500000 3.78318225E+11 -1.66699467E+12 -4.00642408E+11	-118.250000 29.7500000 3.86676425E+11 -1.92145798E+12 -2.87631442E+11
-117.750000 29.7500000 4.39879762E+11 -1.39023653E+12 3.33460865E+11	-117.750000 29.7500000 5.21491644E+11 -1.49069142E+12 2.37026099E+11	-117.750000 29.7500000 5.78728493E+11 -1.50864711E+12 1.55960099E+11	-117.750000 29.7500000 7.20245490E+11 -1.52678013E+12 1.14502337E+11	-117.750000 29.7500000 8.61111583E+11 -1.81303325E+12 2.57054536E+10	-117.750000 29.7500000 9.19733797E+11 -1.77960518E+12 -2.23329403E+11	-117.750000 29.7500000 1.00177353E+12 -1.70129136E+12 -3.39901317E+11	-117.750000 29.7500000 9.18360359E+11 -2.12875883E+12 1.17916115E+11	-117.750000 29.7500000 5.64013761E+11 -1.87853229E+12 5.73924114E+11	-117.750000 29.7500000 3.41896462E+11 -1.77139994E+12 8.61655794E+11	-117.750000 29.7500000 -1.98663274E+11 -1.48784677E+12 1.07917011E+12	-117.750000 29.7500000 -2.68693209E+11 -1.51709352E+12 1.07885285E+12	-117.750000 29.7500000 -2.63878836E+11 -1.23505672E+12 9.53509478E+11	-117.750000 29.7500000 -4.76567765E+11 -1.33857267E+12 1.01000262E+12	-117.750000 29.7500000 -4.11361116E+11 -9.95115532E+11 7.11031456E+11	-117.750000 29.7500000 -5.97524546E+11 -1.18145430E+12 9.21668354E+11	-117.750000 29.7500000 -6.66259816E+11 -1.23418182E+12 9.82420488E+11	-117.750000 29.7500000 -6.18333536E+11 -1.31163960E+12 9.06417471E+11	-117.750000 29.7500000 -6.58978767E+11 -1.10894868E+12 7.01918085E+11	-117.750000 29.7500000 -5.08716548E+11 -9.64216685E+11 7.39856941E+11	-117.750000 29.7500000 -4.31191982E+11 -1.15105307E+12 6.68090892E+11	-117.750000 29.7500000 -3.77919865E+11 -1.09808740E+12 4.95609905E+11	-117.750000 29.7500000 -2.09080189E+11 -1.47035587E+12 4.52966515E+11	-117.750000 29.7500000 -3.30052665E+11 -1.50301966E+12 5.26661452E+11	-117.750000 29.7500000 -1.41472891E+11 -1.31273707E+12 4.59765383E+11	-117.750000 29.7500000 -1.26251131E+11 -1.35669455E+12 4.79901188E+11	-117.750000 29.7500000 -1.79311821E+10 -1.88035249E+12 5.98099755E+11	-117.750000 29.7500000 3.47998863E+10 -1.60576976E+12 5.74972625E+11	-117.750000 29.7500000 -5.90002258E+10 -1.56086999E+12 4.37298364E+11	-117.750000 29.7500000 -1.59918408E+11 -1.42164768E+12 1.68691286E+11	-117.750000 29.7500000 -1.82266462E+11 -1.75768220E+12 1.36732819E+11	-117.750000 29.7500000 -1.91186633E+11 -1.13971862E+12 -2.38950605E+10	-117.750000 29.7500000 -2.49206129E+11 -1.36163426E+12 -2.45257519E+11	-117.750000 29.7500000 -2.14040936E+11 -1.29355560E+12 -3.82648713E+11	-117.750000 29.7500000 -2.98740777E+11 -1.13646030E+12 -5.92111665E+11	-117.750000 29.7500000 -6.62747597E+09 -1.29706138E+12 -5.33759295E+11	-117.750000 29.7500000 1.32600693E+11 -1.66431084E+12 -7.47905876E+11	-117.750000 29.7500000 9.30168586E+10 -1.63120546E+12 -7.38113487E+11	-117.750000 29.7500000 1.47472400E+11 -1.36015079E+12 -6.98561593E+11	-117.750000 29.7500000 1.82122267E+11 -1.50951336E+12 -8.11512431E+11	-117.750000 29.7500000 2.09484972E+11 -1.50114245E+12 -8.99127247E+11	-117.750000 29.7500000 3.60267448E+11 -1.85302463E+12 -1.04929559E+12	-117.750000 29.7500000 3.15121828E+11 -1.55031070E+12 -7.69562247E+11	-117.750000 29.7500000 3.41723972E+11 -1.59330062E+12 -8.13655130E+11	-117.750000 29.7500000 3.94340303E+11 -1.97368388E+12 -9.99421116E+11	-117.750000 29.7500000 3.32355109E+11 -1.54233641E+12 -8.12545933E+11	-117.750000 29.7500000 3.66227390E+11 -1.64739639E+12 -7.30193789E+11	-117.750000 29.7500000 3.66945927E+11 -1.56628091E+12 -6.22361838E+11	-117.750000 29.7500000 3.72673249E+11 -1.52476320E+12 -5.99249322E+11	-117.750000 29.7500000 2.29043536E+11 -1.31000461E+12 -4.44891988E+11
[truncated: 2,444 more rows]
[truncated: 23 more columns]
