# Supplementary material for: Geodynamic evolution of southwestern North America since the Late Eocene
Source: Nat Commun. 2019 Nov 18;10:5213. doi: 10.1038/s41467-019-12950-8 (PMC6861285; doi:10.1038/s41467-019-12950-8)
Supplement: Supplementary file 15 — Supplementary Data 12 [file 41467_2019_12950_MOESM15_ESM.xlsx]

## Sheet: Sheet1
Data for 0.0 Ma	0.5 Ma	1.0 Ma	1.5 Ma	2.0 Ma	2.5 Ma	3.0 Ma	3.5 Ma	4.0 Ma	4.5 Ma	5.0 Ma	5.5 Ma	6.0 Ma	6.5 Ma	7.0 Ma	7.5 Ma	8.0 Ma	8.5 Ma	9.0 Ma	9.5 Ma	10.0 Ma	10.5 Ma	11.0 Ma	11.5 Ma	12.0 Ma	12.5 Ma	13.0 Ma	13.5 Ma	14.0 Ma	14.5 Ma	15.0 Ma	15.5 Ma	16.0 Ma	16.5 Ma	17.0 Ma	17.5 Ma	18.0 Ma	18.5 Ma	19.0 Ma	19.5 Ma	20.0 Ma	20.5 Ma	21.0 Ma	21.5 Ma	22.0 Ma	22.5 Ma	23.0 Ma	23.5 Ma	24.0 Ma	24.5 Ma
-125.75000000000000 28.750000000000000 23.229994526362237	-125.75000000000000 28.750000000000000 15.373441012889900	-125.75000000000000 28.750000000000000 19.227255061379015	-125.75000000000000 28.750000000000000 17.363905734478436	-125.75000000000000 28.750000000000000 16.209948850881872	-125.75000000000000 28.750000000000000 15.880568493570182	-125.75000000000000 28.750000000000000 16.392637413550837	-125.75000000000000 28.750000000000000 18.642241658601861	-125.75000000000000 28.750000000000000 15.855513244829488	-125.75000000000000 28.750000000000000 13.185937247188745	-125.75000000000000 28.750000000000000 15.205186839302797	-125.75000000000000 28.750000000000000 14.698715853638593	-125.75000000000000 28.750000000000000 13.260122240641625	-125.75000000000000 28.750000000000000 16.810949390665499	-125.75000000000000 28.750000000000000 14.666938000698217	-125.75000000000000 28.750000000000000 13.513372632315507	-125.75000000000000 28.750000000000000 16.941483348752406	-125.75000000000000 28.750000000000000 15.427424563223022	-125.75000000000000 28.750000000000000 13.334284320693760	-125.75000000000000 28.750000000000000 17.648122972527510	-125.75000000000000 28.750000000000000 16.325456021175619	-125.75000000000000 28.750000000000000 16.150911103481384	-125.75000000000000 28.750000000000000 16.510052348463375	-125.75000000000000 28.750000000000000 16.676912148427927	-125.75000000000000 28.750000000000000 20.308723309756658	-125.75000000000000 28.750000000000000 19.861286572588778	-125.75000000000000 28.750000000000000 20.295358284269206	-125.75000000000000 28.750000000000000 19.096645548756094	-125.75000000000000 28.750000000000000 17.159770793771823	-125.75000000000000 28.750000000000000 19.084682119383626	-125.75000000000000 28.750000000000000 19.187796360233136	-125.75000000000000 28.750000000000000 19.774494689131487	-125.75000000000000 28.750000000000000 20.672557061633636	-125.75000000000000 28.750000000000000 21.497791724495979	-125.75000000000000 28.750000000000000 21.295818760372114	-125.75000000000000 28.750000000000000 18.039927100780275	-125.75000000000000 28.750000000000000 13.809367261471625	-125.75000000000000 28.750000000000000 15.065695285576655	-125.75000000000000 28.750000000000000 4.8189566278582792	-125.75000000000000 28.750000000000000 2.1183266267940830	-125.75000000000000 28.750000000000000 2.1732951305191111	-125.75000000000000 28.750000000000000 1.5169542216482923	-125.75000000000000 28.750000000000000 1.2806563057172342	-125.75000000000000 28.750000000000000 1.5377216404665068	-125.75000000000000 28.750000000000000 1.6976277195915483	-125.75000000000000 28.750000000000000 1.4887749975536737	-125.75000000000000 28.750000000000000 2.2358004611716780	-125.75000000000000 28.750000000000000 3.3660760198917195	-125.75000000000000 28.750000000000000 4.9646300358571880	-125.75000000000000 28.750000000000000 7.4152531865682425
-125.25000000000000 28.750000000000000 22.239588587921272	-125.25000000000000 28.750000000000000 20.210553712795964	-125.25000000000000 28.750000000000000 18.130669091433592	-125.25000000000000 28.750000000000000 16.575009279738847	-125.25000000000000 28.750000000000000 14.486723680154894	-125.25000000000000 28.750000000000000 12.659123688963094	-125.25000000000000 28.750000000000000 11.218472963494383	-125.25000000000000 28.750000000000000 15.257394766750759	-125.25000000000000 28.750000000000000 16.451333963090747	-125.25000000000000 28.750000000000000 16.060941414161505	-125.25000000000000 28.750000000000000 15.595113129655141	-125.25000000000000 28.750000000000000 13.010530589078726	-125.25000000000000 28.750000000000000 16.451203402358185	-125.25000000000000 28.750000000000000 15.011256631266967	-125.25000000000000 28.750000000000000 15.026799689059892	-125.25000000000000 28.750000000000000 17.261693250692758	-125.25000000000000 28.750000000000000 14.830139412324320	-125.25000000000000 28.750000000000000 13.513346163535976	-125.25000000000000 28.750000000000000 17.059713459904593	-125.25000000000000 28.750000000000000 14.685481312483066	-125.25000000000000 28.750000000000000 20.288557638481358	-125.25000000000000 28.750000000000000 19.518664623533628	-125.25000000000000 28.750000000000000 19.908559105155597	-125.25000000000000 28.750000000000000 20.225818081695078	-125.25000000000000 28.750000000000000 18.494852141974523	-125.25000000000000 28.750000000000000 18.187215994015414	-125.25000000000000 28.750000000000000 21.410679824775784	-125.25000000000000 28.750000000000000 20.361099057997848	-125.25000000000000 28.750000000000000 18.807899358249237	-125.25000000000000 28.750000000000000 20.149869789390518	-125.25000000000000 28.750000000000000 20.220613294382382	-125.25000000000000 28.750000000000000 21.802151940196442	-125.25000000000000 28.750000000000000 22.483499930339065	-125.25000000000000 28.750000000000000 23.391457873022144	-125.25000000000000 28.750000000000000 22.181585620355108	-125.25000000000000 28.750000000000000 18.979075034088332	-125.25000000000000 28.750000000000000 17.638792433955725	-125.25000000000000 28.750000000000000 14.787670883869195	-125.25000000000000 28.750000000000000 5.2537648131902452	-125.25000000000000 28.750000000000000 3.4315800096109093	-125.25000000000000 28.750000000000000 2.7288959406847733	-125.25000000000000 28.750000000000000 2.6967264154264385	-125.25000000000000 28.750000000000000 1.2734976534021909	-125.25000000000000 28.750000000000000 1.6804345817865496	-125.25000000000000 28.750000000000000 1.8032808926052299	-125.25000000000000 28.750000000000000 2.2758483875430726	-125.25000000000000 28.750000000000000 2.2740258881351290	-125.25000000000000 28.750000000000000 3.7231745067174460	-125.25000000000000 28.750000000000000 5.4738981661372943	-125.25000000000000 28.750000000000000 7.2128205250063466
-124.75000000000000 28.750000000000000 20.075930774387576	-124.75000000000000 28.750000000000000 17.965739765144022	-124.75000000000000 28.750000000000000 16.050363634247852	-124.75000000000000 28.750000000000000 14.671584734540414	-124.75000000000000 28.750000000000000 18.690927564727705	-124.75000000000000 28.750000000000000 11.762555200092057	-124.75000000000000 28.750000000000000 11.331687603802374	-124.75000000000000 28.750000000000000 16.842204419916499	-124.75000000000000 28.750000000000000 19.063138288648332	-124.75000000000000 28.750000000000000 20.053145581678539	-124.75000000000000 28.750000000000000 19.763265674991469	-124.75000000000000 28.750000000000000 18.517627602675365	-124.75000000000000 28.750000000000000 17.355414992385597	-124.75000000000000 28.750000000000000 15.005437974494429	-124.75000000000000 28.750000000000000 18.898258752775419	-124.75000000000000 28.750000000000000 18.076194024709313	-124.75000000000000 28.750000000000000 20.742677657679700	-124.75000000000000 28.750000000000000 19.278992018647347	-124.75000000000000 28.750000000000000 17.417672299219479	-124.75000000000000 28.750000000000000 17.016873338006498	-124.75000000000000 28.750000000000000 17.553485614264581	-124.75000000000000 28.750000000000000 19.613973088692500	-124.75000000000000 28.750000000000000 17.117085794208609	-124.75000000000000 28.750000000000000 17.507396504141386	-124.75000000000000 28.750000000000000 20.154092543163511	-124.75000000000000 28.750000000000000 19.850847107073246	-124.75000000000000 28.750000000000000 19.745386392377121	-124.75000000000000 28.750000000000000 18.736858381392711	-124.75000000000000 28.750000000000000 20.298654107005241	-124.75000000000000 28.750000000000000 24.667946576938242	-124.75000000000000 28.750000000000000 17.878533478777449	-124.75000000000000 28.750000000000000 23.043711907080333	-124.75000000000000 28.750000000000000 23.672000066816640	-124.75000000000000 28.750000000000000 24.760420883577570	-124.75000000000000 28.750000000000000 22.562229175420523	-124.75000000000000 28.750000000000000 27.723227037076796	-124.75000000000000 28.750000000000000 16.618469204417259	-124.75000000000000 28.750000000000000 14.028607514182383	-124.75000000000000 28.750000000000000 6.7142309294209728	-124.75000000000000 28.750000000000000 4.5642253306017340	-124.75000000000000 28.750000000000000 3.3299705174938374	-124.75000000000000 28.750000000000000 2.5094335398378549	-124.75000000000000 28.750000000000000 2.1373232766230648	-124.75000000000000 28.750000000000000 2.4703981277347191	-124.75000000000000 28.750000000000000 1.7671079671564314	-124.75000000000000 28.750000000000000 2.0258008411781607	-124.75000000000000 28.750000000000000 2.9959141198258945	-124.75000000000000 28.750000000000000 3.6763358879931283	-124.75000000000000 28.750000000000000 5.2524892307770328	-124.75000000000000 28.750000000000000 6.9295707822958583
-124.25000000000000 28.750000000000000 12.977747077506484	-124.25000000000000 28.750000000000000 12.763307191047698	-124.25000000000000 28.750000000000000 16.049247354930309	-124.25000000000000 28.750000000000000 15.672622104808093	-124.25000000000000 28.750000000000000 15.792924407276125	-124.25000000000000 28.750000000000000 16.221620771022270	-124.25000000000000 28.750000000000000 17.098708030070583	-124.25000000000000 28.750000000000000 17.063691985254923	-124.25000000000000 28.750000000000000 15.261622901999047	-124.25000000000000 28.750000000000000 20.029378299143900	-124.25000000000000 28.750000000000000 17.705102162588314	-124.25000000000000 28.750000000000000 18.675784333014317	-124.25000000000000 28.750000000000000 21.932581490620503	-124.25000000000000 28.750000000000000 20.228208020725582	-124.25000000000000 28.750000000000000 18.193357437697994	-124.25000000000000 28.750000000000000 16.210350461967682	-124.25000000000000 28.750000000000000 21.371344532457005	-124.25000000000000 28.750000000000000 19.073087278116645	-124.25000000000000 28.750000000000000 16.780007392412632	-124.25000000000000 28.750000000000000 16.343300792974230	-124.25000000000000 28.750000000000000 19.442940913562612	-124.25000000000000 28.750000000000000 17.127206908526627	-124.25000000000000 28.750000000000000 17.336586106136000	-124.25000000000000 28.750000000000000 20.247530729054034	-124.25000000000000 28.750000000000000 19.527065493836378	-124.25000000000000 28.750000000000000 19.054770923265430	-124.25000000000000 28.750000000000000 19.342052931956307	-124.25000000000000 28.750000000000000 20.109257135147839	-124.25000000000000 28.750000000000000 20.799996187774966	-124.25000000000000 28.750000000000000 19.206145741037435	-124.25000000000000 28.750000000000000 18.900549631414925	-124.25000000000000 28.750000000000000 20.118664303312926	-124.25000000000000 28.750000000000000 20.577626737852498	-124.25000000000000 28.750000000000000 26.192128579136380	-124.25000000000000 28.750000000000000 22.371702772052615	-124.25000000000000 28.750000000000000 29.826576713676630	-124.25000000000000 28.750000000000000 17.545083149708383	-124.25000000000000 28.750000000000000 13.267150026044563	-124.25000000000000 28.750000000000000 8.5177976109390929	-124.25000000000000 28.750000000000000 5.9704919959532941	-124.25000000000000 28.750000000000000 4.6782113348757290	-124.25000000000000 28.750000000000000 4.5216067647817759	-124.25000000000000 28.750000000000000 4.0079319048852931	-124.25000000000000 28.750000000000000 4.2189580043737385	-124.25000000000000 28.750000000000000 3.9433683556634782	-124.25000000000000 28.750000000000000 2.9864339635716166	-124.25000000000000 28.750000000000000 2.9125245424414983	-124.25000000000000 28.750000000000000 3.6149042408035470	-124.25000000000000 28.750000000000000 4.7046590495793010	-124.25000000000000 28.750000000000000 6.9198971151204889
-123.75000000000000 28.750000000000000 10.753807454291110	-123.75000000000000 28.750000000000000 11.212064432149056	-123.75000000000000 28.750000000000000 13.978325944128290	-123.75000000000000 28.750000000000000 16.609446321124970	-123.75000000000000 28.750000000000000 15.575661277532143	-123.75000000000000 28.750000000000000 16.756807803893508	-123.75000000000000 28.750000000000000 18.235180490108444	-123.75000000000000 28.750000000000000 23.574760567513138	-123.75000000000000 28.750000000000000 17.864242152007726	-123.75000000000000 28.750000000000000 18.829385229504297	-123.75000000000000 28.750000000000000 18.782984629783741	-123.75000000000000 28.750000000000000 18.070008515211082	-123.75000000000000 28.750000000000000 18.471643688469804	-123.75000000000000 28.750000000000000 18.330685040083431	-123.75000000000000 28.750000000000000 17.391519388723019	-123.75000000000000 28.750000000000000 22.549080348217664	-123.75000000000000 28.750000000000000 20.941532680039856	-123.75000000000000 28.750000000000000 19.049052499592335	-123.75000000000000 28.750000000000000 17.123024332555460	-123.75000000000000 28.750000000000000 18.940040921514079	-123.75000000000000 28.750000000000000 18.734972406558917	-123.75000000000000 28.750000000000000 16.796813764606025	-123.75000000000000 28.750000000000000 23.843666412322342	-123.75000000000000 28.750000000000000 19.545673469078785	-123.75000000000000 28.750000000000000 19.129119196971562	-123.75000000000000 28.750000000000000 19.137937518876807	-123.75000000000000 28.750000000000000 24.986180591483350	-123.75000000000000 28.750000000000000 18.950798195521216	-123.75000000000000 28.750000000000000 18.187348036707725	-123.75000000000000 28.750000000000000 19.715940884764773	-123.75000000000000 28.750000000000000 23.317312028116440	-123.75000000000000 28.750000000000000 21.664776649135234	-123.75000000000000 28.750000000000000 22.322177068984150	-123.75000000000000 28.750000000000000 19.464498310499476	-123.75000000000000 28.750000000000000 25.859774791742115	-123.75000000000000 28.750000000000000 23.547536185861553	-123.75000000000000 28.750000000000000 19.976347635788255	-123.75000000000000 28.750000000000000 14.442088722895996	-123.75000000000000 28.750000000000000 11.513062607946843	-123.75000000000000 28.750000000000000 7.7518760111918859	-123.75000000000000 28.750000000000000 6.6561825750111963	-123.75000000000000 28.750000000000000 6.1659082694312559	-123.75000000000000 28.750000000000000 6.5594225667856643	-123.75000000000000 28.750000000000000 6.6526236703280457	-123.75000000000000 28.750000000000000 6.0835618653459749	-123.75000000000000 28.750000000000000 4.8021330054515028	-123.75000000000000 28.750000000000000 4.4172053031057663	-123.75000000000000 28.750000000000000 4.9480174348132051	-123.75000000000000 28.750000000000000 7.4171322385291729	-123.75000000000000 28.750000000000000 7.7966785496780027
-123.25000000000000 28.750000000000000 20.010335561607352	-123.25000000000000 28.750000000000000 19.326243434576234	-123.25000000000000 28.750000000000000 20.884086411767999	-123.25000000000000 28.750000000000000 23.504715060607946	-123.25000000000000 28.750000000000000 18.989364526147533	-123.25000000000000 28.750000000000000 19.269000581606477	-123.25000000000000 28.750000000000000 19.661089455229675	-123.25000000000000 28.750000000000000 20.503817232240785	-123.25000000000000 28.750000000000000 19.754003467194341	-123.25000000000000 28.750000000000000 20.653132796429315	-123.25000000000000 28.750000000000000 21.032156627281356	-123.25000000000000 28.750000000000000 18.258167699034708	-123.25000000000000 28.750000000000000 19.056466565083220	-123.25000000000000 28.750000000000000 20.305737319164372	-123.25000000000000 28.750000000000000 23.381726216397908	-123.25000000000000 28.750000000000000 20.972627681885573	-123.25000000000000 28.750000000000000 20.247068001360581	-123.25000000000000 28.750000000000000 16.271458724771314	-123.25000000000000 28.750000000000000 15.028410763561716	-123.25000000000000 28.750000000000000 19.325850369107346	-123.25000000000000 28.750000000000000 18.454514765587639	-123.25000000000000 28.750000000000000 18.831090794836090	-123.25000000000000 28.750000000000000 18.771962007201690	-123.25000000000000 28.750000000000000 18.800370138016824	-123.25000000000000 28.750000000000000 25.914787489386338	-123.25000000000000 28.750000000000000 21.333403354803988	-123.25000000000000 28.750000000000000 21.242742390423643	-123.25000000000000 28.750000000000000 21.000422352997411	-123.25000000000000 28.750000000000000 21.190359059398389	-123.25000000000000 28.750000000000000 24.677091818765664	-123.25000000000000 28.750000000000000 18.633819258662360	-123.25000000000000 28.750000000000000 22.117699117623975	-123.25000000000000 28.750000000000000 22.647850315225945	-123.25000000000000 28.750000000000000 22.911334731373682	-123.25000000000000 28.750000000000000 29.132703378888564	-123.25000000000000 28.750000000000000 26.110184805008352	-123.25000000000000 28.750000000000000 23.758269612568498	-123.25000000000000 28.750000000000000 17.316251280781458	-123.25000000000000 28.750000000000000 12.277217954643564	-123.25000000000000 28.750000000000000 10.827333355744424	-123.25000000000000 28.750000000000000 8.9759364252196896	-123.25000000000000 28.750000000000000 9.2098095660153128	-123.25000000000000 28.750000000000000 10.122850662835585	-123.25000000000000 28.750000000000000 10.327873586714558	-123.25000000000000 28.750000000000000 9.6328509127701061	-123.25000000000000 28.750000000000000 9.5768765084309955	-123.25000000000000 28.750000000000000 9.9795213525386739	-123.25000000000000 28.750000000000000 7.5120950628006913	-123.25000000000000 28.750000000000000 8.5358427698605741	-123.25000000000000 28.750000000000000 8.3130955951625314
-122.75000000000000 28.750000000000000 27.621000899064484	-122.75000000000000 28.750000000000000 26.105578576078553	-122.75000000000000 28.750000000000000 30.102116703892563	-122.75000000000000 28.750000000000000 27.529101289377770	-122.75000000000000 28.750000000000000 23.449326023150697	-122.75000000000000 28.750000000000000 20.106636937970986	-122.75000000000000 28.750000000000000 19.346018693807075	-122.75000000000000 28.750000000000000 28.242713331599802	-122.75000000000000 28.750000000000000 23.956275888923738	-122.75000000000000 28.750000000000000 24.491659594902817	-122.75000000000000 28.750000000000000 24.008494084503361	-122.75000000000000 28.750000000000000 21.945476761140220	-122.75000000000000 28.750000000000000 22.806002531261971	-122.75000000000000 28.750000000000000 28.309941045429323	-122.75000000000000 28.750000000000000 20.839354888244145	-122.75000000000000 28.750000000000000 20.987407466037588	-122.75000000000000 28.750000000000000 24.275224663325879	-122.75000000000000 28.750000000000000 22.672078834648737	-122.75000000000000 28.750000000000000 22.151054841919688	-122.75000000000000 28.750000000000000 17.644307880972512	-122.75000000000000 28.750000000000000 23.902006993119837	-122.75000000000000 28.750000000000000 19.352014575116240	-122.75000000000000 28.750000000000000 18.722218066273101	-122.75000000000000 28.750000000000000 24.940473491515437	-122.75000000000000 28.750000000000000 20.598659848189257	-122.75000000000000 28.750000000000000 20.262711863306862	-122.75000000000000 28.750000000000000 20.324497066657276	-122.75000000000000 28.750000000000000 19.739848553039320	-122.75000000000000 28.750000000000000 19.660285114762651	-122.75000000000000 28.750000000000000 19.989645733041165	-122.75000000000000 28.750000000000000 19.858172723923460	-122.75000000000000 28.750000000000000 19.478605361992088	-122.75000000000000 28.750000000000000 17.832976016675907	-122.75000000000000 28.750000000000000 25.434203031242561	-122.75000000000000 28.750000000000000 23.073348552552638	-122.75000000000000 28.750000000000000 29.172567884068862	-122.75000000000000 28.750000000000000 29.577282163505128	-122.75000000000000 28.750000000000000 20.559274088669774	-122.75000000000000 28.750000000000000 14.999399251116069	-122.75000000000000 28.750000000000000 12.489623316724407	-122.75000000000000 28.750000000000000 12.780354118515291	-122.75000000000000 28.750000000000000 13.860455476032628	-122.75000000000000 28.750000000000000 14.351035408587373	-122.75000000000000 28.750000000000000 15.128070061858045	-122.75000000000000 28.750000000000000 14.547299914665130	-122.75000000000000 28.750000000000000 14.987010387201261	-122.75000000000000 28.750000000000000 11.073655381057435	-122.75000000000000 28.750000000000000 11.721332526507087	-122.75000000000000 28.750000000000000 12.906560690600813	-122.75000000000000 28.750000000000000 13.536146837949239
-122.25000000000000 28.750000000000000 26.610956952436275	-122.25000000000000 28.750000000000000 26.212743858459469	-122.25000000000000 28.750000000000000 24.198348997359115	-122.25000000000000 28.750000000000000 23.705022302187455	-122.25000000000000 28.750000000000000 22.236077815899321	-122.25000000000000 28.750000000000000 20.505612160286258	-122.25000000000000 28.750000000000000 19.402484733196108	-122.25000000000000 28.750000000000000 27.322318242541076	-122.25000000000000 28.750000000000000 22.717160832201351	-122.25000000000000 28.750000000000000 22.339224876843318	-122.25000000000000 28.750000000000000 22.047435629619823	-122.25000000000000 28.750000000000000 23.745120677391416	-122.25000000000000 28.750000000000000 23.777149028967415	-122.25000000000000 28.750000000000000 18.129984691147417	-122.25000000000000 28.750000000000000 22.283055323212345	-122.25000000000000 28.750000000000000 23.414003814763824	-122.25000000000000 28.750000000000000 20.225020509591005	-122.25000000000000 28.750000000000000 20.800058724255411	-122.25000000000000 28.750000000000000 21.502489000559070	-122.25000000000000 28.750000000000000 21.312848515673405	-122.25000000000000 28.750000000000000 20.286298104385452	-122.25000000000000 28.750000000000000 26.278166474951025	-122.25000000000000 28.750000000000000 23.672099437666184	-122.25000000000000 28.750000000000000 19.894713229784266	-122.25000000000000 28.750000000000000 19.640846363040282	-122.25000000000000 28.750000000000000 26.479898403159833	-122.25000000000000 28.750000000000000 22.153281368842460	-122.25000000000000 28.750000000000000 21.314183880251882	-122.25000000000000 28.750000000000000 20.835084139252327	-122.25000000000000 28.750000000000000 20.996751630212703	-122.25000000000000 28.750000000000000 25.207098172296561	-122.25000000000000 28.750000000000000 21.514856252262490	-122.25000000000000 28.750000000000000 22.089880345754171	-122.25000000000000 28.750000000000000 19.488176625062607	-122.25000000000000 28.750000000000000 28.877986248485833	-122.25000000000000 28.750000000000000 23.515790831882619	-122.25000000000000 28.750000000000000 27.168548806034142	-122.25000000000000 28.750000000000000 25.323852022409106	-122.25000000000000 28.750000000000000 18.895814255733384	-122.25000000000000 28.750000000000000 15.102240107997366	-122.25000000000000 28.750000000000000 14.150776374196804	-122.25000000000000 28.750000000000000 15.102797465269743	-122.25000000000000 28.750000000000000 14.386569363745314	-122.25000000000000 28.750000000000000 15.747115041695398	-122.25000000000000 28.750000000000000 15.430799441942661	-122.25000000000000 28.750000000000000 15.878179439766393	-122.25000000000000 28.750000000000000 17.277650570996805	-122.25000000000000 28.750000000000000 13.274525778600667	-122.25000000000000 28.750000000000000 13.587953929536353	-122.25000000000000 28.750000000000000 14.959979186547518
-121.75000000000000 28.750000000000000 20.424080551675257	-121.75000000000000 28.750000000000000 20.637703254620121	-121.75000000000000 28.750000000000000 19.666778616040457	-121.75000000000000 28.750000000000000 19.466393901540020	-121.75000000000000 28.750000000000000 20.542066135464331	-121.75000000000000 28.750000000000000 19.799282648695382	-121.75000000000000 28.750000000000000 26.031451990964420	-121.75000000000000 28.750000000000000 28.529272632470349	-121.75000000000000 28.750000000000000 27.377292359111053	-121.75000000000000 28.750000000000000 27.195552790412275	-121.75000000000000 28.750000000000000 26.073726001397368	-121.75000000000000 28.750000000000000 27.387332838780864	-121.75000000000000 28.750000000000000 24.116586902664185	-121.75000000000000 28.750000000000000 21.154517281037482	-121.75000000000000 28.750000000000000 25.468237278371149	-121.75000000000000 28.750000000000000 19.983953310126399	-121.75000000000000 28.750000000000000 23.367506675985098	-121.75000000000000 28.750000000000000 24.916044184336098	-121.75000000000000 28.750000000000000 18.522666678205496	-121.75000000000000 28.750000000000000 21.558474124353811	-121.75000000000000 28.750000000000000 21.430461458851280	-121.75000000000000 28.750000000000000 20.296968047991122	-121.75000000000000 28.750000000000000 20.216670421961894	-121.75000000000000 28.750000000000000 26.488687530655245	-121.75000000000000 28.750000000000000 21.485602028062978	-121.75000000000000 28.750000000000000 21.050676533806268	-121.75000000000000 28.750000000000000 20.750669105591815	-121.75000000000000 28.750000000000000 19.769211981292962	-121.75000000000000 28.750000000000000 19.198724865571641	-121.75000000000000 28.750000000000000 19.003112149776793	-121.75000000000000 28.750000000000000 19.665524691345773	-121.75000000000000 28.750000000000000 22.423728778059147	-121.75000000000000 28.750000000000000 23.459109417891824	-121.75000000000000 28.750000000000000 24.252807982765919	-121.75000000000000 28.750000000000000 23.996779554790564	-121.75000000000000 28.750000000000000 29.007368209425866	-121.75000000000000 28.750000000000000 31.615101062178262	-121.75000000000000 28.750000000000000 23.728152519079156	-121.75000000000000 28.750000000000000 24.654764413779496	-121.75000000000000 28.750000000000000 19.039022980065866	-121.75000000000000 28.750000000000000 16.805601484829904	-121.75000000000000 28.750000000000000 16.354673688876485	-121.75000000000000 28.750000000000000 17.925713391645981	-121.75000000000000 28.750000000000000 17.469688401569787	-121.75000000000000 28.750000000000000 18.937254269958611	-121.75000000000000 28.750000000000000 19.304817287362919	-121.75000000000000 28.750000000000000 20.312772294534884	-121.75000000000000 28.750000000000000 21.193463682957603	-121.75000000000000 28.750000000000000 16.224147562918297	-121.75000000000000 28.750000000000000 17.439342216228198
-121.25000000000000 28.750000000000000 25.408117509440512	-121.25000000000000 28.750000000000000 26.503081856956037	-121.25000000000000 28.750000000000000 23.908595674675219	-121.25000000000000 28.750000000000000 22.982723814751527	-121.25000000000000 28.750000000000000 22.669986868281423	-121.25000000000000 28.750000000000000 20.635151405712328	-121.25000000000000 28.750000000000000 26.696818664909109	-121.25000000000000 28.750000000000000 25.881217478553790	-121.25000000000000 28.750000000000000 27.367037485127554	-121.25000000000000 28.750000000000000 26.214522889518253	-121.25000000000000 28.750000000000000 24.862057249695791	-121.25000000000000 28.750000000000000 24.638011093209631	-121.25000000000000 28.750000000000000 24.706505714913011	-121.25000000000000 28.750000000000000 22.356514066913419	-121.25000000000000 28.750000000000000 23.730936658243039	-121.25000000000000 28.750000000000000 22.122907676980937	-121.25000000000000 28.750000000000000 22.988404208769854	-121.25000000000000 28.750000000000000 28.277809176385464	-121.25000000000000 28.750000000000000 21.523291955286691	-121.25000000000000 28.750000000000000 25.319499695256031	-121.25000000000000 28.750000000000000 26.013123750779574	-121.25000000000000 28.750000000000000 19.027499268935106	-121.25000000000000 28.750000000000000 22.208468023384746	-121.25000000000000 28.750000000000000 21.095816941051453	-121.25000000000000 28.750000000000000 25.102415456005989	-121.25000000000000 28.750000000000000 23.392040008747372	-121.25000000000000 28.750000000000000 22.643649948582702	-121.25000000000000 28.750000000000000 21.537011236380813	-121.25000000000000 28.750000000000000 19.990508153444331	-121.25000000000000 28.750000000000000 19.833487439874595	-121.25000000000000 28.750000000000000 20.475655739933362	-121.25000000000000 28.750000000000000 19.605556015023513	-121.25000000000000 28.750000000000000 18.470559465408794	-121.25000000000000 28.750000000000000 18.520664266481955	-121.25000000000000 28.750000000000000 28.943493374872880	-121.25000000000000 28.750000000000000 23.765758516809562	-121.25000000000000 28.750000000000000 26.037589097779563	-121.25000000000000 28.750000000000000 31.293178052234023	-121.25000000000000 28.750000000000000 23.564210733105021	-121.25000000000000 28.750000000000000 26.672557871367310	-121.25000000000000 28.750000000000000 22.303453813210087	-121.25000000000000 28.750000000000000 20.503348421236801	-121.25000000000000 28.750000000000000 24.161686823986997	-121.25000000000000 28.750000000000000 21.734527711524503	-121.25000000000000 28.750000000000000 25.940025103622926	-121.25000000000000 28.750000000000000 26.643142159172328	-121.25000000000000 28.750000000000000 27.034210711022663	-121.25000000000000 28.750000000000000 19.988873977066937	-121.25000000000000 28.750000000000000 24.756566344200621	-121.25000000000000 28.750000000000000 24.234535879953157
-120.75000000000000 28.750000000000000 25.599000523019836	-120.75000000000000 28.750000000000000 23.725573822349428	-120.75000000000000 28.750000000000000 27.355785949532375	-120.75000000000000 28.750000000000000 26.895671163140214	-120.75000000000000 28.750000000000000 25.110343077690626	-120.75000000000000 28.750000000000000 21.319599116288888	-120.75000000000000 28.750000000000000 18.414180997243019	-120.75000000000000 28.750000000000000 25.671874871171859	-120.75000000000000 28.750000000000000 28.349417018437798	-120.75000000000000 28.750000000000000 27.550453419572360	-120.75000000000000 28.750000000000000 24.666031623457052	-120.75000000000000 28.750000000000000 33.126815649038051	-120.75000000000000 28.750000000000000 23.718785776486484	-120.75000000000000 28.750000000000000 25.784517155863458	-120.75000000000000 28.750000000000000 26.938602568143740	-120.75000000000000 28.750000000000000 24.629990380598855	-120.75000000000000 28.750000000000000 25.332107831474698	-120.75000000000000 28.750000000000000 29.919143094397995	-120.75000000000000 28.750000000000000 22.657573273623388	-120.75000000000000 28.750000000000000 19.989570989938702	-120.75000000000000 28.750000000000000 24.473663937877273	-120.75000000000000 28.750000000000000 17.924285416460613	-120.75000000000000 28.750000000000000 22.236377128497278	-120.75000000000000 28.750000000000000 21.436986508770794	-120.75000000000000 28.750000000000000 25.052561272909902	-120.75000000000000 28.750000000000000 25.136443410987670	-120.75000000000000 28.750000000000000 24.751024952660210	-120.75000000000000 28.750000000000000 23.448408395715596	-120.75000000000000 28.750000000000000 23.120479149681657	-120.75000000000000 28.750000000000000 25.228050518071164	-120.75000000000000 28.750000000000000 25.536575975307265	-120.75000000000000 28.750000000000000 20.844063071895341	-120.75000000000000 28.750000000000000 22.310373422681629	-120.75000000000000 28.750000000000000 20.454152167861004	-120.75000000000000 28.750000000000000 23.001370391280084	-120.75000000000000 28.750000000000000 27.911865784630027	-120.75000000000000 28.750000000000000 22.177234095896999	-120.75000000000000 28.750000000000000 26.484743293409817	-120.75000000000000 28.750000000000000 29.368997658360662	-120.75000000000000 28.750000000000000 27.044304878417901	-120.75000000000000 28.750000000000000 32.241110035526809	-120.75000000000000 28.750000000000000 30.445926233363210	-120.75000000000000 28.750000000000000 25.643827719234871	-120.75000000000000 28.750000000000000 24.941347635019010	-120.75000000000000 28.750000000000000 26.399477970698101	-120.75000000000000 28.750000000000000 24.757812894226095	-120.75000000000000 28.750000000000000 24.386486093514428	-120.75000000000000 28.750000000000000 30.705654085590414	-120.75000000000000 28.750000000000000 24.929411009521750	-120.75000000000000 28.750000000000000 22.969886273160828
-120.25000000000000 28.750000000000000 22.634071981480115	-120.25000000000000 28.750000000000000 18.985063911796157	-120.25000000000000 28.750000000000000 18.051848402003806	-120.25000000000000 28.750000000000000 23.337123739841424	-120.25000000000000 28.750000000000000 23.270983115502034	-120.25000000000000 28.750000000000000 20.998939516580158	-120.25000000000000 28.750000000000000 18.410380765379660	-120.25000000000000 28.750000000000000 22.665494056683333	-120.25000000000000 28.750000000000000 26.632935323111035	-120.25000000000000 28.750000000000000 23.838834031736834	-120.25000000000000 28.750000000000000 19.070405320197505	-120.25000000000000 28.750000000000000 26.278647198754015	-120.25000000000000 28.750000000000000 19.796262164133449	-120.25000000000000 28.750000000000000 21.923821428736158	-120.25000000000000 28.750000000000000 23.221237459011206	-120.25000000000000 28.750000000000000 30.391604970484785	-120.25000000000000 28.750000000000000 32.197016369997066	-120.25000000000000 28.750000000000000 24.820667836360879	-120.25000000000000 28.750000000000000 25.902949765450533	-120.25000000000000 28.750000000000000 23.042145094832321	-120.25000000000000 28.750000000000000 20.417398004325182	-120.25000000000000 28.750000000000000 18.271232246651131	-120.25000000000000 28.750000000000000 22.746513446804947	-120.25000000000000 28.750000000000000 21.537897439746931	-120.25000000000000 28.750000000000000 25.497338006316571	-120.25000000000000 28.750000000000000 25.149521549488647	-120.25000000000000 28.750000000000000 24.547719518706401	-120.25000000000000 28.750000000000000 23.289209354012335	-120.25000000000000 28.750000000000000 22.217588959203848	-120.25000000000000 28.750000000000000 19.100904557853191	-120.25000000000000 28.750000000000000 19.236003541732458	-120.25000000000000 28.750000000000000 22.482789748171349	-120.25000000000000 28.750000000000000 24.131386870250754	-120.25000000000000 28.750000000000000 24.698904053568384	-120.25000000000000 28.750000000000000 25.340128872724346	-120.25000000000000 28.750000000000000 21.934384109373891	-120.25000000000000 28.750000000000000 26.974456876983577	-120.25000000000000 28.750000000000000 23.001422630321034	-120.25000000000000 28.750000000000000 26.676640450521088	-120.25000000000000 28.750000000000000 33.021387775704156	-120.25000000000000 28.750000000000000 34.878482409566800	-120.25000000000000 28.750000000000000 33.862110692510853	-120.25000000000000 28.750000000000000 29.623691638768257	-120.25000000000000 28.750000000000000 29.469943371171109	-120.25000000000000 28.750000000000000 27.906027197661764	-120.25000000000000 28.750000000000000 26.170634900955026	-120.25000000000000 28.750000000000000 25.786807208491073	-120.25000000000000 28.750000000000000 32.125771458862346	-120.25000000000000 28.750000000000000 32.840680926447924	-120.25000000000000 28.750000000000000 23.939408668098963
-119.75000000000000 28.750000000000000 14.171865274038433	-119.75000000000000 28.750000000000000 17.925944509635141	-119.75000000000000 28.750000000000000 16.504886505448667	-119.75000000000000 28.750000000000000 14.267158830809272	-119.75000000000000 28.750000000000000 21.432330872393145	-119.75000000000000 28.750000000000000 21.493609910124722	-119.75000000000000 28.750000000000000 18.892222966840333	-119.75000000000000 28.750000000000000 26.064380386835253	-119.75000000000000 28.750000000000000 24.594560995153529	-119.75000000000000 28.750000000000000 23.048568957496670	-119.75000000000000 28.750000000000000 25.026214187566211	-119.75000000000000 28.750000000000000 19.670500569517493	-119.75000000000000 28.750000000000000 19.949668632528951	-119.75000000000000 28.750000000000000 23.515696118629108	-119.75000000000000 28.750000000000000 24.906512968782842	-119.75000000000000 28.750000000000000 26.535646760079132	-119.75000000000000 28.750000000000000 27.906276468617460	-119.75000000000000 28.750000000000000 20.798297212731814	-119.75000000000000 28.750000000000000 21.709647937651912	-119.75000000000000 28.750000000000000 20.149621559661963	-119.75000000000000 28.750000000000000 18.723769773514732	-119.75000000000000 28.750000000000000 23.704557027800234	-119.75000000000000 28.750000000000000 21.880480143325389	-119.75000000000000 28.750000000000000 24.945167913828808	-119.75000000000000 28.750000000000000 25.041179024213292	-119.75000000000000 28.750000000000000 24.973761547843246	-119.75000000000000 28.750000000000000 24.505572065209371	-119.75000000000000 28.750000000000000 23.345071674045847	-119.75000000000000 28.750000000000000 23.605600357579110	-119.75000000000000 28.750000000000000 20.453259907528683	-119.75000000000000 28.750000000000000 20.618693899382876	-119.75000000000000 28.750000000000000 23.794192892663343	-119.75000000000000 28.750000000000000 25.810643061412794	-119.75000000000000 28.750000000000000 19.434939845915391	-119.75000000000000 28.750000000000000 20.197260268289796	-119.75000000000000 28.750000000000000 24.537195663533037	-119.75000000000000 28.750000000000000 21.920714405862643	-119.75000000000000 28.750000000000000 27.219111456088239	-119.75000000000000 28.750000000000000 24.475146551038115	-119.75000000000000 28.750000000000000 30.595114334777282	-119.75000000000000 28.750000000000000 36.009209206235809	-119.75000000000000 28.750000000000000 36.258507644853019	-119.75000000000000 28.750000000000000 31.524540736712332	-119.75000000000000 28.750000000000000 31.903093954261369	-119.75000000000000 28.750000000000000 28.705151063048866	-119.75000000000000 28.750000000000000 27.681519138439242	-119.75000000000000 28.750000000000000 27.019275673692164	-119.75000000000000 28.750000000000000 23.638317293497867	-119.75000000000000 28.750000000000000 32.564666550314783	-119.75000000000000 28.750000000000000 26.880103744235630
-119.25000000000000 28.750000000000000 14.699450300803390	-119.25000000000000 28.750000000000000 13.713596218832397	-119.25000000000000 28.750000000000000 14.893329277319859	-119.25000000000000 28.750000000000000 15.174513185074394	-119.25000000000000 28.750000000000000 14.699731108278765	-119.25000000000000 28.750000000000000 21.511697764302951	-119.25000000000000 28.750000000000000 19.483126764747105	-119.25000000000000 28.750000000000000 19.432831155150573	-119.25000000000000 28.750000000000000 19.658623709634732	-119.25000000000000 28.750000000000000 16.953111302967216	-119.25000000000000 28.750000000000000 19.253338518520962	-119.25000000000000 28.750000000000000 20.755966127889348	-119.25000000000000 28.750000000000000 21.815112985924909	-119.25000000000000 28.750000000000000 16.923503517635154	-119.25000000000000 28.750000000000000 20.363441000946242	-119.25000000000000 28.750000000000000 21.878614210994115	-119.25000000000000 28.750000000000000 23.137204682015458	-119.25000000000000 28.750000000000000 23.997837148973229	-119.25000000000000 28.750000000000000 25.482735501892186	-119.25000000000000 28.750000000000000 20.027612430525355	-119.25000000000000 28.750000000000000 19.141032915794149	-119.25000000000000 28.750000000000000 24.380929727623311	-119.25000000000000 28.750000000000000 22.149500032583024	-119.25000000000000 28.750000000000000 25.036815596136400	-119.25000000000000 28.750000000000000 24.710295900277963	-119.25000000000000 28.750000000000000 24.140124367893879	-119.25000000000000 28.750000000000000 22.335550180723274	-119.25000000000000 28.750000000000000 18.963290803923655	-119.25000000000000 28.750000000000000 22.730458648426239	-119.25000000000000 28.750000000000000 17.988424005404873	-119.25000000000000 28.750000000000000 25.161469525990494	-119.25000000000000 28.750000000000000 24.897776485939158	-119.25000000000000 28.750000000000000 27.834842774127445	-119.25000000000000 28.750000000000000 22.739315674069349	-119.25000000000000 28.750000000000000 24.355027714255300	-119.25000000000000 28.750000000000000 19.368301770146722	-119.25000000000000 28.750000000000000 25.012678861640179	-119.25000000000000 28.750000000000000 22.788413586722076	-119.25000000000000 28.750000000000000 31.561704489288172	-119.25000000000000 28.750000000000000 29.178560139511941	-119.25000000000000 28.750000000000000 33.120460853472501	-119.25000000000000 28.750000000000000 34.712698886992179	-119.25000000000000 28.750000000000000 31.276204704498348	-119.25000000000000 28.750000000000000 31.927164766897967	-119.25000000000000 28.750000000000000 29.138183516721341	-119.25000000000000 28.750000000000000 28.360182747952528	-119.25000000000000 28.750000000000000 27.978417772562810	-119.25000000000000 28.750000000000000 32.406753234914362	-119.25000000000000 28.750000000000000 31.436185914229732	-119.25000000000000 28.750000000000000 26.560472222024508
-118.75000000000000 28.750000000000000 14.789753098540334	-118.75000000000000 28.750000000000000 14.192616652049649	-118.75000000000000 28.750000000000000 13.177297597694670	-118.75000000000000 28.750000000000000 15.711330677058301	-118.75000000000000 28.750000000000000 16.791599137752659	-118.75000000000000 28.750000000000000 16.399691636143999	-118.75000000000000 28.750000000000000 16.658886487811731	-118.75000000000000 28.750000000000000 25.911905248961890	-118.75000000000000 28.750000000000000 18.963983369111663	-118.75000000000000 28.750000000000000 21.818087190433282	-118.75000000000000 28.750000000000000 19.456174818534915	-118.75000000000000 28.750000000000000 20.516655191257986	-118.75000000000000 28.750000000000000 21.280132299182402	-118.75000000000000 28.750000000000000 20.715104818114899	-118.75000000000000 28.750000000000000 21.463367737242098	-118.75000000000000 28.750000000000000 22.597831679769971	-118.75000000000000 28.750000000000000 19.347433628337175	-118.75000000000000 28.750000000000000 19.646621265129017	-118.75000000000000 28.750000000000000 20.886949844034980	-118.75000000000000 28.750000000000000 22.881829387565343	-118.75000000000000 28.750000000000000 21.251921076609946	-118.75000000000000 28.750000000000000 23.879231957634815	-118.75000000000000 28.750000000000000 21.806816745074592	-118.75000000000000 28.750000000000000 25.010763278739393	-118.75000000000000 28.750000000000000 24.323281747043300	-118.75000000000000 28.750000000000000 23.917761732334139	-118.75000000000000 28.750000000000000 28.400215595527133	-118.75000000000000 28.750000000000000 25.007063853406827	-118.75000000000000 28.750000000000000 19.570162601654978	-118.75000000000000 28.750000000000000 25.690617244877508	-118.75000000000000 28.750000000000000 26.159333318417911	-118.75000000000000 28.750000000000000 24.952782288855765	-118.75000000000000 28.750000000000000 23.069516780100273	-118.75000000000000 28.750000000000000 23.788826919855307	-118.75000000000000 28.750000000000000 21.127335436039477	-118.75000000000000 28.750000000000000 22.277666247794709	-118.75000000000000 28.750000000000000 20.169350582809681	-118.75000000000000 28.750000000000000 29.374243119730227	-118.75000000000000 28.750000000000000 27.876920684750239	-118.75000000000000 28.750000000000000 27.826715760255393	-118.75000000000000 28.750000000000000 31.294044757357053	-118.75000000000000 28.750000000000000 33.494062595389913	-118.75000000000000 28.750000000000000 29.491911298452326	-118.75000000000000 28.750000000000000 29.581157611637771	-118.75000000000000 28.750000000000000 29.253450158756646	-118.75000000000000 28.750000000000000 29.726095657355611	-118.75000000000000 28.750000000000000 29.614492387498629	-118.75000000000000 28.750000000000000 22.794857290481350	-118.75000000000000 28.750000000000000 29.087942645504111	-118.75000000000000 28.750000000000000 24.594783525000068
-118.25000000000000 28.750000000000000 17.804794807903722	-118.25000000000000 28.750000000000000 16.545506533553812	-118.25000000000000 28.750000000000000 16.456927214893017	-118.25000000000000 28.750000000000000 14.634299014706555	-118.25000000000000 28.750000000000000 19.841410185190124	-118.25000000000000 28.750000000000000 19.223967978726929	-118.25000000000000 28.750000000000000 19.217736004311117	-118.25000000000000 28.750000000000000 22.859508830029963	-118.25000000000000 28.750000000000000 22.476681896873465	-118.25000000000000 28.750000000000000 25.716702292289455	-118.25000000000000 28.750000000000000 25.869599839359687	-118.25000000000000 28.750000000000000 25.795984281570050	-118.25000000000000 28.750000000000000 22.912965133998735	-118.25000000000000 28.750000000000000 27.346614720471070	-118.25000000000000 28.750000000000000 25.422427549415019	-118.25000000000000 28.750000000000000 21.531610807432870	-118.25000000000000 28.750000000000000 22.002008531145734	-118.25000000000000 28.750000000000000 22.854797639730343	-118.25000000000000 28.750000000000000 24.391695035852543	-118.25000000000000 28.750000000000000 25.620233834150728	-118.25000000000000 28.750000000000000 23.590420923059799	-118.25000000000000 28.750000000000000 25.800754541001343	-118.25000000000000 28.750000000000000 22.314116634622767	-118.25000000000000 28.750000000000000 25.598306294782308	-118.25000000000000 28.750000000000000 24.752479668461199	-118.25000000000000 28.750000000000000 29.065240280125600	-118.25000000000000 28.750000000000000 27.317936995234088	-118.25000000000000 28.750000000000000 20.598910028168877	-118.25000000000000 28.750000000000000 26.081839256469706	-118.25000000000000 28.750000000000000 25.882711841723538	-118.25000000000000 28.750000000000000 26.612792539606858	-118.25000000000000 28.750000000000000 25.838532337741121	-118.25000000000000 28.750000000000000 24.326393405378049	-118.25000000000000 28.750000000000000 24.669531278665755	-118.25000000000000 28.750000000000000 22.369143620311498	-118.25000000000000 28.750000000000000 18.025175128678871	-118.25000000000000 28.750000000000000 24.151970881789047	-118.25000000000000 28.750000000000000 27.230800817951909	-118.25000000000000 28.750000000000000 25.059815990260301	-118.25000000000000 28.750000000000000 26.576770483859821	-118.25000000000000 28.750000000000000 29.406728710446547	-118.25000000000000 28.750000000000000 24.371794953204009	-118.25000000000000 28.750000000000000 29.510200040599091	-118.25000000000000 28.750000000000000 29.464278610837322	-118.25000000000000 28.750000000000000 29.006094366989700	-118.25000000000000 28.750000000000000 31.905319898895364	-118.25000000000000 28.750000000000000 29.579461851048087	-118.25000000000000 28.750000000000000 23.095676803099284	-118.25000000000000 28.750000000000000 19.985137756404697	-118.25000000000000 28.750000000000000 22.748992477178852
-117.75000000000000 28.750000000000000 24.334749865155082	-117.75000000000000 28.750000000000000 23.981801766298325	-117.75000000000000 28.750000000000000 23.221270008388480	-117.75000000000000 28.750000000000000 18.997122776855722	-117.75000000000000 28.750000000000000 17.464819490567294	-117.75000000000000 28.750000000000000 24.123194360813176	-117.75000000000000 28.750000000000000 17.384676666717755	-117.75000000000000 28.750000000000000 29.347957501725421	-117.75000000000000 28.750000000000000 26.476195791141141	-117.75000000000000 28.750000000000000 29.521624511722720	-117.75000000000000 28.750000000000000 24.477788888161815	-117.75000000000000 28.750000000000000 24.119881167768213	-117.75000000000000 28.750000000000000 25.506200926352737	-117.75000000000000 28.750000000000000 25.974497506080272	-117.75000000000000 28.750000000000000 27.477138946361990	-117.75000000000000 28.750000000000000 26.916824954651805	-117.75000000000000 28.750000000000000 27.526257572866914	-117.75000000000000 28.750000000000000 20.685825674170612	-117.75000000000000 28.750000000000000 25.769933839662897	-117.75000000000000 28.750000000000000 25.353320606105157	-117.75000000000000 28.750000000000000 29.660706295336123	-117.75000000000000 28.750000000000000 26.238516799057855	-117.75000000000000 28.750000000000000 19.416236240857152	-117.75000000000000 28.750000000000000 25.628534455714608	-117.75000000000000 28.750000000000000 22.238218397521397	-117.75000000000000 28.750000000000000 30.101296454693237	-117.75000000000000 28.750000000000000 26.456548535312002	-117.75000000000000 28.750000000000000 25.610583956371357	-117.75000000000000 28.750000000000000 22.312797442253231	-117.75000000000000 28.750000000000000 26.294117732837691	-117.75000000000000 28.750000000000000 27.391382302305704	-117.75000000000000 28.750000000000000 25.416528307059458	-117.75000000000000 28.750000000000000 23.327832459325187	-117.75000000000000 28.750000000000000 24.702466485881740	-117.75000000000000 28.750000000000000 16.882379607302596	-117.75000000000000 28.750000000000000 21.908168908034078	-117.75000000000000 28.750000000000000 20.284313183330937	-117.75000000000000 28.750000000000000 25.401504749784795	-117.75000000000000 28.750000000000000 32.840020730644589	-117.75000000000000 28.750000000000000 24.759802350179385	-117.75000000000000 28.750000000000000 30.248618904526321	-117.75000000000000 28.750000000000000 24.098396733033528	-117.75000000000000 28.750000000000000 30.129950813678857	-117.75000000000000 28.750000000000000 30.369826165982374	-117.75000000000000 28.750000000000000 30.820115787239445	-117.75000000000000 28.750000000000000 22.839642480494803	-117.75000000000000 28.750000000000000 20.719736284179202	-117.75000000000000 28.750000000000000 23.831533472023320	-117.75000000000000 28.750000000000000 22.686336012456895	-117.75000000000000 28.750000000000000 21.742606747466532
-117.25000000000000 28.750000000000000 31.755337443811971	-117.25000000000000 28.750000000000000 31.414336953378552	-117.25000000000000 28.750000000000000 29.452160104313759	-117.25000000000000 28.750000000000000 25.839089502717712	-117.25000000000000 28.750000000000000 23.516943119689618	-117.25000000000000 28.750000000000000 22.211126032784275	-117.25000000000000 28.750000000000000 16.356957750949352	-117.25000000000000 28.750000000000000 23.373701918726521	-117.25000000000000 28.750000000000000 30.462486217245342	-117.25000000000000 28.750000000000000 26.174711056607364	-117.25000000000000 28.750000000000000 25.607261689356100	-117.25000000000000 28.750000000000000 26.751393743043934	-117.25000000000000 28.750000000000000 37.764276856554844	-117.25000000000000 28.750000000000000 27.693300928684248	-117.25000000000000 28.750000000000000 30.843008413139898	-117.25000000000000 28.750000000000000 31.717509246679764	-117.25000000000000 28.750000000000000 32.580403409079601	-117.25000000000000 28.750000000000000 25.300221749368003	-117.25000000000000 28.750000000000000 30.522401711261434	-117.25000000000000 28.750000000000000 26.722436209177424	-117.25000000000000 28.750000000000000 24.494875985739199	-117.25000000000000 28.750000000000000 30.969318237820911	-117.25000000000000 28.750000000000000 25.646603166919643	-117.25000000000000 28.750000000000000 21.541628096254701	-117.25000000000000 28.750000000000000 30.927065742748852	-117.25000000000000 28.750000000000000 25.580621427244814	-117.25000000000000 28.750000000000000 25.745062505364359	-117.25000000000000 28.750000000000000 21.495223119868132	-117.25000000000000 28.750000000000000 18.828657361566666	-117.25000000000000 28.750000000000000 24.933307204410163	-117.25000000000000 28.750000000000000 27.208828494234805	-117.25000000000000 28.750000000000000 25.467735686127391	-117.25000000000000 28.750000000000000 22.719844042643377	-117.25000000000000 28.750000000000000 20.188873079478203	-117.25000000000000 28.750000000000000 19.984659967781134	-117.25000000000000 28.750000000000000 23.721987004755618	-117.25000000000000 28.750000000000000 25.970345393429447	-117.25000000000000 28.750000000000000 31.151467720145607	-117.25000000000000 28.750000000000000 22.505435474611538	-117.25000000000000 28.750000000000000 23.782389728142803	-117.25000000000000 28.750000000000000 21.899429636878615	-117.25000000000000 28.750000000000000 25.012226045976078	-117.25000000000000 28.750000000000000 20.391767106833640	-117.25000000000000 28.750000000000000 20.675694869842541	-117.25000000000000 28.750000000000000 23.843405009339218	-117.25000000000000 28.750000000000000 23.602412869303802	-117.25000000000000 28.750000000000000 23.149131151294640	-117.25000000000000 28.750000000000000 23.849745396290650	-117.25000000000000 28.750000000000000 23.457831503345755	-117.25000000000000 28.750000000000000 21.295646163771664
-116.75000000000000 28.750000000000000 23.733242537494025	-116.75000000000000 28.750000000000000 26.159635978726687	-116.75000000000000 28.750000000000000 24.608490297110013	-116.75000000000000 28.750000000000000 22.172535122690398	-116.75000000000000 28.750000000000000 20.297104833506260	-116.75000000000000 28.750000000000000 20.567859058710987	-116.75000000000000 28.750000000000000 20.646055386062560	-116.75000000000000 28.750000000000000 20.746335482923744	-116.75000000000000 28.750000000000000 23.001017919959139	-116.75000000000000 28.750000000000000 26.166953481961659	-116.75000000000000 28.750000000000000 32.235597800343633	-116.75000000000000 28.750000000000000 31.885366070652946	-116.75000000000000 28.750000000000000 31.257399161308374	-116.75000000000000 28.750000000000000 28.587075179249791	-116.75000000000000 28.750000000000000 32.790361032019092	-116.75000000000000 28.750000000000000 33.306912726094005	-116.75000000000000 28.750000000000000 25.751674069098982	-116.75000000000000 28.750000000000000 30.727453187767761	-116.75000000000000 28.750000000000000 26.893823151529809	-116.75000000000000 28.750000000000000 30.791407693097845	-116.75000000000000 28.750000000000000 28.403278791146548	-116.75000000000000 28.750000000000000 30.506548206526013	-116.75000000000000 28.750000000000000 21.950300246823865	-116.75000000000000 28.750000000000000 20.580017496616168	-116.75000000000000 28.750000000000000 30.002703538646006	-116.75000000000000 28.750000000000000 25.019134638445216	-116.75000000000000 28.750000000000000 25.369580902079132	-116.75000000000000 28.750000000000000 21.099862897605721	-116.75000000000000 28.750000000000000 18.109282181867464	-116.75000000000000 28.750000000000000 29.120031094982792	-116.75000000000000 28.750000000000000 26.036463881779817	-116.75000000000000 28.750000000000000 24.502893025414210	-116.75000000000000 28.750000000000000 22.008331215458128	-116.75000000000000 28.750000000000000 21.495319633842755	-116.75000000000000 28.750000000000000 21.501995062713963	-116.75000000000000 28.750000000000000 18.893580920363092	-116.75000000000000 28.750000000000000 24.168855090678878	-116.75000000000000 28.750000000000000 28.574994477024177	-116.75000000000000 28.750000000000000 23.300630249979783	-116.75000000000000 28.750000000000000 18.827948553372359	-116.75000000000000 28.750000000000000 22.650581459371917	-116.75000000000000 28.750000000000000 24.862668834128307	-116.75000000000000 28.750000000000000 20.732512832064735	-116.75000000000000 28.750000000000000 21.007075842720404	-116.75000000000000 28.750000000000000 21.884907613773336	-116.75000000000000 28.750000000000000 21.741166486364833	-116.75000000000000 28.750000000000000 22.115700148336337	-116.75000000000000 28.750000000000000 22.129800011506454	-116.75000000000000 28.750000000000000 16.956200518563087	-116.75000000000000 28.750000000000000 16.762430783234830
-116.25000000000000 28.750000000000000 18.429675196695086	-116.25000000000000 28.750000000000000 20.437410251562230	-116.25000000000000 28.750000000000000 20.236289595975435	-116.25000000000000 28.750000000000000 19.324852255181515	-116.25000000000000 28.750000000000000 18.731986801779488	-116.25000000000000 28.750000000000000 20.434141663216820	-116.25000000000000 28.750000000000000 19.522897148109323	-116.25000000000000 28.750000000000000 18.625360039252119	-116.25000000000000 28.750000000000000 19.788334643910776	-116.25000000000000 28.750000000000000 21.417878626531248	-116.25000000000000 28.750000000000000 26.064959374957432	-116.25000000000000 28.750000000000000 29.939874462773027	-116.25000000000000 28.750000000000000 28.850198733168824	-116.25000000000000 28.750000000000000 28.046848645415022	-116.25000000000000 28.750000000000000 28.266535105824655	-116.25000000000000 28.750000000000000 38.346398804030265	-116.25000000000000 28.750000000000000 32.740051363121211	-116.25000000000000 28.750000000000000 30.776286864902051	-116.25000000000000 28.750000000000000 27.364574162551595	-116.25000000000000 28.750000000000000 25.722341793748676	-116.25000000000000 28.750000000000000 25.586659574616132	-116.25000000000000 28.750000000000000 27.598394914797662	-116.25000000000000 28.750000000000000 21.552117083051705	-116.25000000000000 28.750000000000000 19.097920168812596	-116.25000000000000 28.750000000000000 29.221495701468019	-116.25000000000000 28.750000000000000 20.100648251459429	-116.25000000000000 28.750000000000000 27.882158607480406	-116.25000000000000 28.750000000000000 20.687488544367017	-116.25000000000000 28.750000000000000 20.664055728925547	-116.25000000000000 28.750000000000000 19.586820948241446	-116.25000000000000 28.750000000000000 24.228255365500051	-116.25000000000000 28.750000000000000 23.519860399919935	-116.25000000000000 28.750000000000000 22.331146879700594	-116.25000000000000 28.750000000000000 22.472534819865757	-116.25000000000000 28.750000000000000 16.335389884019339	-116.25000000000000 28.750000000000000 23.573553841021440	-116.25000000000000 28.750000000000000 22.870573625316638	-116.25000000000000 28.750000000000000 21.104804506430025	-116.25000000000000 28.750000000000000 23.413889063174015	-116.25000000000000 28.750000000000000 20.085913799431040	-116.25000000000000 28.750000000000000 17.492527324668682	-116.25000000000000 28.750000000000000 18.633669422385847	-116.25000000000000 28.750000000000000 15.671133145162138	-116.25000000000000 28.750000000000000 15.714183771827168	-116.25000000000000 28.750000000000000 15.713149618496871	-116.25000000000000 28.750000000000000 15.677763668626172	-116.25000000000000 28.750000000000000 14.834358017899131	-116.25000000000000 28.750000000000000 14.763025748382168	-116.25000000000000 28.750000000000000 16.863356128005435	-116.25000000000000 28.750000000000000 16.852257964176541
-115.75000000000000 28.750000000000000 16.431922160349295	-115.75000000000000 28.750000000000000 17.423497642381516	-115.75000000000000 28.750000000000000 17.965945091529512	-115.75000000000000 28.750000000000000 19.154965916403523	-115.75000000000000 28.750000000000000 18.937701987456926	-115.75000000000000 28.750000000000000 19.047953617703588	-115.75000000000000 28.750000000000000 19.245955781261184	-115.75000000000000 28.750000000000000 17.264684030514676	-115.75000000000000 28.750000000000000 19.348500540998959	-115.75000000000000 28.750000000000000 21.596767030727364	-115.75000000000000 28.750000000000000 23.531677038781545	-115.75000000000000 28.750000000000000 20.305139397171047	-115.75000000000000 28.750000000000000 25.726184276996083	-115.75000000000000 28.750000000000000 21.783211832751380	-115.75000000000000 28.750000000000000 21.335890920858262	-115.75000000000000 28.750000000000000 26.110873126217992	-115.75000000000000 28.750000000000000 19.380750943891485	-115.75000000000000 28.750000000000000 21.110947731156465	-115.75000000000000 28.750000000000000 25.924469353336505	-115.75000000000000 28.750000000000000 23.193683891938374	-115.75000000000000 28.750000000000000 18.574301490026940	-115.75000000000000 28.750000000000000 19.808654668290945	-115.75000000000000 28.750000000000000 16.115246383334902	-115.75000000000000 28.750000000000000 20.309322415266667	-115.75000000000000 28.750000000000000 21.508860954977074	-115.75000000000000 28.750000000000000 22.374237840163264	-115.75000000000000 28.750000000000000 23.122840045866550	-115.75000000000000 28.750000000000000 20.870393958217576	-115.75000000000000 28.750000000000000 19.336282249581465	-115.75000000000000 28.750000000000000 20.492334875329924	-115.75000000000000 28.750000000000000 23.070932237007710	-115.75000000000000 28.750000000000000 24.146148341261824	-115.75000000000000 28.750000000000000 22.232205436822671	-115.75000000000000 28.750000000000000 24.716071626248926	-115.75000000000000 28.750000000000000 18.182288979010565	-115.75000000000000 28.750000000000000 19.965361921421824	-115.75000000000000 28.750000000000000 21.133328141675129	-115.75000000000000 28.750000000000000 16.044077462298130	-115.75000000000000 28.750000000000000 18.862461819796380	-115.75000000000000 28.750000000000000 16.702685684848895	-115.75000000000000 28.750000000000000 14.804908783982782	-115.75000000000000 28.750000000000000 15.400012591039335	-115.75000000000000 28.750000000000000 12.936746790643427	-115.75000000000000 28.750000000000000 12.827187447024635	-115.75000000000000 28.750000000000000 12.607983762831832	-115.75000000000000 28.750000000000000 12.659518797961422	-115.75000000000000 28.750000000000000 12.600539338605925	-115.75000000000000 28.750000000000000 12.486979228138708	-115.75000000000000 28.750000000000000 12.753526975931456	-115.75000000000000 28.750000000000000 12.762248053599142
-115.25000000000000 28.750000000000000 17.485451025649503	-115.25000000000000 28.750000000000000 18.231897234856657	-115.25000000000000 28.750000000000000 19.010413596621458	-115.25000000000000 28.750000000000000 20.039877291083457	-115.25000000000000 28.750000000000000 20.598760862823884	-115.25000000000000 28.750000000000000 20.581562923230010	-115.25000000000000 28.750000000000000 19.300336074409156	-115.25000000000000 28.750000000000000 17.638501569600955	-115.25000000000000 28.750000000000000 20.145531860609886	-115.25000000000000 28.750000000000000 17.785949401089468	-115.25000000000000 28.750000000000000 19.348205798968056	-115.25000000000000 28.750000000000000 24.980157990154918	-115.25000000000000 28.750000000000000 20.999128463514214	-115.25000000000000 28.750000000000000 18.697002573713249	-115.25000000000000 28.750000000000000 22.281163215199907	-115.25000000000000 28.750000000000000 20.017388483030246	-115.25000000000000 28.750000000000000 18.593002662521915	-115.25000000000000 28.750000000000000 15.710849702988471	-115.25000000000000 28.750000000000000 18.380365537757761	-115.25000000000000 28.750000000000000 16.597841369643177	-115.25000000000000 28.750000000000000 17.293237653429291	-115.25000000000000 28.750000000000000 15.904926379940536	-115.25000000000000 28.750000000000000 19.686285037316452	-115.25000000000000 28.750000000000000 17.097111300786178	-115.25000000000000 28.750000000000000 17.857779696003909	-115.25000000000000 28.750000000000000 19.205718534170060	-115.25000000000000 28.750000000000000 19.355261292262522	-115.25000000000000 28.750000000000000 16.910130658051209	-115.25000000000000 28.750000000000000 15.140899474761740	-115.25000000000000 28.750000000000000 15.184252600826902	-115.25000000000000 28.750000000000000 16.852541957193889	-115.25000000000000 28.750000000000000 17.098597890947140	-115.25000000000000 28.750000000000000 17.718258047417944	-115.25000000000000 28.750000000000000 18.248323635060725	-115.25000000000000 28.750000000000000 19.281375808656708	-115.25000000000000 28.750000000000000 21.171033034819207	-115.25000000000000 28.750000000000000 18.544061770093538	-115.25000000000000 28.750000000000000 14.764907832408856	-115.25000000000000 28.750000000000000 14.867025629383907	-115.25000000000000 28.750000000000000 13.407165449718525	-115.25000000000000 28.750000000000000 15.268954162281839	-115.25000000000000 28.750000000000000 12.563040514525497	-115.25000000000000 28.750000000000000 10.656340931460013	-115.25000000000000 28.750000000000000 10.712613348275898	-115.25000000000000 28.750000000000000 10.715905392586720	-115.25000000000000 28.750000000000000 10.852452629281505	-115.25000000000000 28.750000000000000 11.061711919358435	-115.25000000000000 28.750000000000000 11.119990240244517	-115.25000000000000 28.750000000000000 11.242629504136188	-115.25000000000000 28.750000000000000 11.576338032201397
-114.75000000000000 28.750000000000000 16.158667090741872	-114.75000000000000 28.750000000000000 17.112960579810917	-114.75000000000000 28.750000000000000 17.494964961886488	-114.75000000000000 28.750000000000000 16.617717494647970	-114.75000000000000 28.750000000000000 18.439954472406740	-114.75000000000000 28.750000000000000 18.763865978934206	-114.75000000000000 28.750000000000000 17.830239667324701	-114.75000000000000 28.750000000000000 16.396962469626871	-114.75000000000000 28.750000000000000 20.544411783114047	-114.75000000000000 28.750000000000000 16.944993078127361	-114.75000000000000 28.750000000000000 21.358852437800159	-114.75000000000000 28.750000000000000 18.484639717227427	-114.75000000000000 28.750000000000000 17.371066587580177	-114.75000000000000 28.750000000000000 20.843008710940452	-114.75000000000000 28.750000000000000 19.565440885844680	-114.75000000000000 28.750000000000000 19.430248433146097	-114.75000000000000 28.750000000000000 18.807167081985607	-114.75000000000000 28.750000000000000 18.271601194203491	-114.75000000000000 28.750000000000000 21.117763179112689	-114.75000000000000 28.750000000000000 15.620283305749197	-114.75000000000000 28.750000000000000 19.840407173760788	-114.75000000000000 28.750000000000000 14.701821330743483	-114.75000000000000 28.750000000000000 17.497457606711663	-114.75000000000000 28.750000000000000 15.494967149141159	-114.75000000000000 28.750000000000000 15.929409822885841	-114.75000000000000 28.750000000000000 18.683659099143739	-114.75000000000000 28.750000000000000 18.607490966110550	-114.75000000000000 28.750000000000000 14.327429999794157	-114.75000000000000 28.750000000000000 13.581381260495489	-114.75000000000000 28.750000000000000 11.479319423991869	-114.75000000000000 28.750000000000000 13.198795574144832	-114.75000000000000 28.750000000000000 16.190033111604990	-114.75000000000000 28.750000000000000 17.208118152923799	-114.75000000000000 28.750000000000000 12.333284923999340	-114.75000000000000 28.750000000000000 15.739061660911817	-114.75000000000000 28.750000000000000 18.248473124389083	-114.75000000000000 28.750000000000000 22.608139439743358	-114.75000000000000 28.750000000000000 18.443057844171857	-114.75000000000000 28.750000000000000 17.841238853207358	-114.75000000000000 28.750000000000000 16.056009293362223	-114.75000000000000 28.750000000000000 18.052477217248459	-114.75000000000000 28.750000000000000 15.398824599361530	-114.75000000000000 28.750000000000000 16.650180459453910	-114.75000000000000 28.750000000000000 16.952160695539931	-114.75000000000000 28.750000000000000 17.182995999689457	-114.75000000000000 28.750000000000000 17.437515953311216	-114.75000000000000 28.750000000000000 17.700726505441128	-114.75000000000000 28.750000000000000 17.845878056799407	-114.75000000000000 28.750000000000000 18.120576854402760	-114.75000000000000 28.750000000000000 18.977373972594037
-114.25000000000000 28.750000000000000 14.688898480710957	-114.25000000000000 28.750000000000000 13.659109382438832	-114.25000000000000 28.750000000000000 15.216660066469309	-114.25000000000000 28.750000000000000 14.215960642662797	-114.25000000000000 28.750000000000000 15.623662154213495	-114.25000000000000 28.750000000000000 15.972708875309491	-114.25000000000000 28.750000000000000 14.956510615828124	-114.25000000000000 28.750000000000000 13.971550903477199	-114.25000000000000 28.750000000000000 18.186970475094601	-114.25000000000000 28.750000000000000 16.960397365207605	-114.25000000000000 28.750000000000000 14.291950695612346	-114.25000000000000 28.750000000000000 19.228813263591753	-114.25000000000000 28.750000000000000 16.919014736511670	-114.25000000000000 28.750000000000000 15.226940917371410	-114.25000000000000 28.750000000000000 21.247011070551601	-114.25000000000000 28.750000000000000 21.003346520998758	-114.25000000000000 28.750000000000000 15.815521419372184	-114.25000000000000 28.750000000000000 16.201923998883498	-114.25000000000000 28.750000000000000 17.512240125342387	-114.25000000000000 28.750000000000000 19.506738634170937	-114.25000000000000 28.750000000000000 20.380031367253622	-114.25000000000000 28.750000000000000 19.772375494153124	-114.25000000000000 28.750000000000000 14.468923952058280	-114.25000000000000 28.750000000000000 20.187480810538400	-114.25000000000000 28.750000000000000 15.161956811263670	-114.25000000000000 28.750000000000000 17.130811480388012	-114.25000000000000 28.750000000000000 17.658743377263683	-114.25000000000000 28.750000000000000 13.993940678062575	-114.25000000000000 28.750000000000000 13.181913517420220	-114.25000000000000 28.750000000000000 10.875415892622540	-114.25000000000000 28.750000000000000 10.968887759272347	-114.25000000000000 28.750000000000000 11.892368779265627	-114.25000000000000 28.750000000000000 11.520964095093239	-114.25000000000000 28.750000000000000 9.9591389392848093	-114.25000000000000 28.750000000000000 8.7778379801376154	-114.25000000000000 28.750000000000000 14.738753703377231	-114.25000000000000 28.750000000000000 16.875585734289832	-114.25000000000000 28.750000000000000 21.306969141580307	-114.25000000000000 28.750000000000000 18.878828030473287	-114.25000000000000 28.750000000000000 17.681963071689708	-114.25000000000000 28.750000000000000 20.261899378117302	-114.25000000000000 28.750000000000000 17.896863215526512	-114.25000000000000 28.750000000000000 19.672447985431436	-114.25000000000000 28.750000000000000 19.880866858170357	-114.25000000000000 28.750000000000000 19.914261765765872	-114.25000000000000 28.750000000000000 20.196247829266188	-114.25000000000000 28.750000000000000 20.466630696711707	-114.25000000000000 28.750000000000000 20.660900945626693	-114.25000000000000 28.750000000000000 20.895403961489667	-114.25000000000000 28.750000000000000 18.973048895505279
-113.75000000000000 28.750000000000000 17.110403093922351	-113.75000000000000 28.750000000000000 17.483068627635454	-113.75000000000000 28.750000000000000 16.929495786999567	-113.75000000000000 28.750000000000000 17.305593494271172	-113.75000000000000 28.750000000000000 12.362211488902901	-113.75000000000000 28.750000000000000 12.384440181342864	-113.75000000000000 28.750000000000000 17.531083185273154	-113.75000000000000 28.750000000000000 16.543601495379715	-113.75000000000000 28.750000000000000 15.887424932393055	-113.75000000000000 28.750000000000000 15.351187411755834	-113.75000000000000 28.750000000000000 14.849518086385523	-113.75000000000000 28.750000000000000 12.932009748555910	-113.75000000000000 28.750000000000000 17.435864268481051	-113.75000000000000 28.750000000000000 14.766708779689347	-113.75000000000000 28.750000000000000 13.733973964169689	-113.75000000000000 28.750000000000000 14.194327766665065	-113.75000000000000 28.750000000000000 14.816946601423117	-113.75000000000000 28.750000000000000 15.167196125328234	-113.75000000000000 28.750000000000000 17.571882551661822	-113.75000000000000 28.750000000000000 18.515711574152220	-113.75000000000000 28.750000000000000 18.616636247091890	-113.75000000000000 28.750000000000000 17.215460525862252	-113.75000000000000 28.750000000000000 18.381540993488994	-113.75000000000000 28.750000000000000 19.273948723573884	-113.75000000000000 28.750000000000000 20.230996218509265	-113.75000000000000 28.750000000000000 20.486326627721709	-113.75000000000000 28.750000000000000 15.297834860210468	-113.75000000000000 28.750000000000000 19.227237524099912	-113.75000000000000 28.750000000000000 17.008830606241983	-113.75000000000000 28.750000000000000 14.789197189112100	-113.75000000000000 28.750000000000000 14.450565232110826	-113.75000000000000 28.750000000000000 10.979777458882680	-113.75000000000000 28.750000000000000 8.8341209962483997	-113.75000000000000 28.750000000000000 9.1081501570330996	-113.75000000000000 28.750000000000000 6.7816829903630440	-113.75000000000000 28.750000000000000 9.8203568917744146	-113.75000000000000 28.750000000000000 12.128384467258025	-113.75000000000000 28.750000000000000 22.168862797063046	-113.75000000000000 28.750000000000000 22.179669984368246	-113.75000000000000 28.750000000000000 26.887501644117080	-113.75000000000000 28.750000000000000 24.216479303891230	-113.75000000000000 28.750000000000000 28.518211426279024	-113.75000000000000 28.750000000000000 23.461210108876287	-113.75000000000000 28.750000000000000 22.617464068107168	-113.75000000000000 28.750000000000000 22.675018002410930	-113.75000000000000 28.750000000000000 22.950375944664739	-113.75000000000000 28.750000000000000 23.266071566876818	-113.75000000000000 28.750000000000000 23.613796002228426	-113.75000000000000 28.750000000000000 23.136806771113779	-113.75000000000000 28.750000000000000 22.430358140223319
-113.25000000000000 28.750000000000000 17.030544583752310	-113.25000000000000 28.750000000000000 17.827954805026078	-113.25000000000000 28.750000000000000 14.639759660877143	-113.25000000000000 28.750000000000000 15.385621555879428	-113.25000000000000 28.750000000000000 15.674864155609313	-113.25000000000000 28.750000000000000 15.881952636402378	-113.25000000000000 28.750000000000000 16.394917495994051	-113.25000000000000 28.750000000000000 15.834284988732326	-113.25000000000000 28.750000000000000 15.584821735169417	-113.25000000000000 28.750000000000000 15.418554049732434	-113.25000000000000 28.750000000000000 15.515808987794054	-113.25000000000000 28.750000000000000 14.465155540276779	-113.25000000000000 28.750000000000000 16.883885703823548	-113.25000000000000 28.750000000000000 15.632923217616367	-113.25000000000000 28.750000000000000 13.936279225457655	-113.25000000000000 28.750000000000000 14.573736000618389	-113.25000000000000 28.750000000000000 15.268627149854366	-113.25000000000000 28.750000000000000 14.800608539647513	-113.25000000000000 28.750000000000000 16.470595743137999	-113.25000000000000 28.750000000000000 16.075160911719934	-113.25000000000000 28.750000000000000 13.944256000801364	-113.25000000000000 28.750000000000000 19.332089548636898	-113.25000000000000 28.750000000000000 18.426960346977872	-113.25000000000000 28.750000000000000 19.890470598083901	-113.25000000000000 28.750000000000000 15.256176333113945	-113.25000000000000 28.750000000000000 15.796164010704059	-113.25000000000000 28.750000000000000 18.123981905079770	-113.25000000000000 28.750000000000000 16.793783187862648	-113.25000000000000 28.750000000000000 15.598098146144309	-113.25000000000000 28.750000000000000 14.402611000256231	-113.25000000000000 28.750000000000000 14.080679481289522	-113.25000000000000 28.750000000000000 13.852015721143218	-113.25000000000000 28.750000000000000 11.821963591746179	-113.25000000000000 28.750000000000000 10.359343773493459	-113.25000000000000 28.750000000000000 9.4758822609687208	-113.25000000000000 28.750000000000000 11.544129052447683	-113.25000000000000 28.750000000000000 12.979521666715454	-113.25000000000000 28.750000000000000 18.094243296398872	-113.25000000000000 28.750000000000000 22.660941342448574	-113.25000000000000 28.750000000000000 27.907319747948495	-113.25000000000000 28.750000000000000 24.123283834332401	-113.25000000000000 28.750000000000000 28.695945166862394	-113.25000000000000 28.750000000000000 32.495560219932713	-113.25000000000000 28.750000000000000 32.697363149002797	-113.25000000000000 28.750000000000000 25.703882394715471	-113.25000000000000 28.750000000000000 26.581635157028426	-113.25000000000000 28.750000000000000 27.628377366810291	-113.25000000000000 28.750000000000000 28.654181431346039	-113.25000000000000 28.750000000000000 29.701277604627293	-113.25000000000000 28.750000000000000 35.025872076684145
-112.75000000000000 28.750000000000000 16.728100384963536	-112.75000000000000 28.750000000000000 17.518848065362477	-112.75000000000000 28.750000000000000 14.308866047627069	-112.75000000000000 28.750000000000000 15.077002172256043	-112.75000000000000 28.750000000000000 15.738864822179142	-112.75000000000000 28.750000000000000 16.025250072792044	-112.75000000000000 28.750000000000000 17.214246134881385	-112.75000000000000 28.750000000000000 17.929917194550050	-112.75000000000000 28.750000000000000 18.962315588101049	-112.75000000000000 28.750000000000000 20.653311117006314	-112.75000000000000 28.750000000000000 20.746542763308216	-112.75000000000000 28.750000000000000 19.202237671534949	-112.75000000000000 28.750000000000000 18.005209187189323	-112.75000000000000 28.750000000000000 16.404573654226432	-112.75000000000000 28.750000000000000 15.072130578691400	-112.75000000000000 28.750000000000000 14.545308272289040	-112.75000000000000 28.750000000000000 14.300437686874858	-112.75000000000000 28.750000000000000 18.767345838096247	-112.75000000000000 28.750000000000000 17.516043039897507	-112.75000000000000 28.750000000000000 17.108889511711006	-112.75000000000000 28.750000000000000 16.487766624819354	-112.75000000000000 28.750000000000000 20.004722212573629	-112.75000000000000 28.750000000000000 18.553573643018609	-112.75000000000000 28.750000000000000 19.389000150834349	-112.75000000000000 28.750000000000000 14.628300077429426	-112.75000000000000 28.750000000000000 15.238351528187382	-112.75000000000000 28.750000000000000 17.624880883868407	-112.75000000000000 28.750000000000000 15.888112701569174	-112.75000000000000 28.750000000000000 14.789925394152377	-112.75000000000000 28.750000000000000 13.806740469244044	-112.75000000000000 28.750000000000000 13.870758493854565	-112.75000000000000 28.750000000000000 12.858403409982726	-112.75000000000000 28.750000000000000 12.799597080110573	-112.75000000000000 28.750000000000000 13.192305330460982	-112.75000000000000 28.750000000000000 13.448235480487487	-112.75000000000000 28.750000000000000 14.380654150561790	-112.75000000000000 28.750000000000000 11.340241029874191	-112.75000000000000 28.750000000000000 10.105981086251244	-112.75000000000000 28.750000000000000 8.9366206417803298	-112.75000000000000 28.750000000000000 8.8182634086327543	-112.75000000000000 28.750000000000000 7.4475576863161805	-112.75000000000000 28.750000000000000 10.970611844452003	-112.75000000000000 28.750000000000000 8.7497619416317143	-112.75000000000000 28.750000000000000 12.322338469469610	-112.75000000000000 28.750000000000000 15.467031146888312	-112.75000000000000 28.750000000000000 20.038756291964503	-112.75000000000000 28.750000000000000 23.570971290022051	-112.75000000000000 28.750000000000000 26.997322007982753	-112.75000000000000 28.750000000000000 21.971627726557521	-112.75000000000000 28.750000000000000 25.377783218194843
-112.25000000000000 28.750000000000000 16.963591967983447	-112.25000000000000 28.750000000000000 17.855050014716831	-112.25000000000000 28.750000000000000 17.654216711249077	-112.25000000000000 28.750000000000000 18.370318764506568	-112.25000000000000 28.750000000000000 19.068130663416838	-112.25000000000000 28.750000000000000 19.043211694798799	-112.25000000000000 28.750000000000000 19.996912333700312	-112.25000000000000 28.750000000000000 20.792600448020515	-112.25000000000000 28.750000000000000 22.282102604520688	-112.25000000000000 28.750000000000000 24.006675148569069	-112.25000000000000 28.750000000000000 19.663031048022994	-112.25000000000000 28.750000000000000 19.886965230014063	-112.25000000000000 28.750000000000000 19.869702120479491	-112.25000000000000 28.750000000000000 20.343091209614602	-112.25000000000000 28.750000000000000 20.654997662335173	-112.25000000000000 28.750000000000000 19.091814961084435	-112.25000000000000 28.750000000000000 17.293040745131748	-112.25000000000000 28.750000000000000 20.730604208372071	-112.25000000000000 28.750000000000000 20.208055493349843	-112.25000000000000 28.750000000000000 17.321363778503354	-112.25000000000000 28.750000000000000 15.786502662827273	-112.25000000000000 28.750000000000000 19.059948557856806	-112.25000000000000 28.750000000000000 17.454897988320216	-112.25000000000000 28.750000000000000 18.962709552227214	-112.25000000000000 28.750000000000000 14.647595843719316	-112.25000000000000 28.750000000000000 21.286759023336383	-112.25000000000000 28.750000000000000 15.612431808126800	-112.25000000000000 28.750000000000000 16.670014195781985	-112.25000000000000 28.750000000000000 16.031760504891949	-112.25000000000000 28.750000000000000 15.220877171041657	-112.25000000000000 28.750000000000000 14.752439012824976	-112.25000000000000 28.750000000000000 16.432351538564934	-112.25000000000000 28.750000000000000 19.339872789561451	-112.25000000000000 28.750000000000000 33.741937361532102	-112.25000000000000 28.750000000000000 31.595577086528650	-112.25000000000000 28.750000000000000 29.181914868771827	-112.25000000000000 28.750000000000000 26.711506235023187	-112.25000000000000 28.750000000000000 21.992274601245953	-112.25000000000000 28.750000000000000 19.536213346152788	-112.25000000000000 28.750000000000000 17.474984833635752	-112.25000000000000 28.750000000000000 16.685519069125853	-112.25000000000000 28.750000000000000 15.734536373873373	-112.25000000000000 28.750000000000000 16.421441577737795	-112.25000000000000 28.750000000000000 16.882782026791244	-112.25000000000000 28.750000000000000 17.076046033829570	-112.25000000000000 28.750000000000000 17.382161738523383	-112.25000000000000 28.750000000000000 12.789336181892040	-112.25000000000000 28.750000000000000 17.917097443378992	-112.25000000000000 28.750000000000000 13.020439211999138	-112.25000000000000 28.750000000000000 13.882479918761689
-111.75000000000000 28.750000000000000 18.576912990326679	-111.75000000000000 28.750000000000000 19.423011207735158	-111.75000000000000 28.750000000000000 18.766620479034838	-111.75000000000000 28.750000000000000 19.161447200162236	-111.75000000000000 28.750000000000000 18.912203864283693	-111.75000000000000 28.750000000000000 19.013206632977198	-111.75000000000000 28.750000000000000 19.535450990924403	-111.75000000000000 28.750000000000000 20.609849949564023	-111.75000000000000 28.750000000000000 21.682646474325971	-111.75000000000000 28.750000000000000 23.289149418480470	-111.75000000000000 28.750000000000000 23.562805143409253	-111.75000000000000 28.750000000000000 18.907789472146327	-111.75000000000000 28.750000000000000 22.055328511266481	-111.75000000000000 28.750000000000000 23.401084011971992	-111.75000000000000 28.750000000000000 24.810327278391636	-111.75000000000000 28.750000000000000 22.035775722298183	-111.75000000000000 28.750000000000000 19.478704449605758	-111.75000000000000 28.750000000000000 24.874899936030122	-111.75000000000000 28.750000000000000 20.781245824488686	-111.75000000000000 28.750000000000000 20.995683619115262	-111.75000000000000 28.750000000000000 14.767099585022262	-111.75000000000000 28.750000000000000 18.648623098570287	-111.75000000000000 28.750000000000000 17.702456605531918	-111.75000000000000 28.750000000000000 18.734340645022691	-111.75000000000000 28.750000000000000 19.462203723976458	-111.75000000000000 28.750000000000000 20.008174770415479	-111.75000000000000 28.750000000000000 20.954779631067435	-111.75000000000000 28.750000000000000 20.240484255121189	-111.75000000000000 28.750000000000000 16.358595799453177	-111.75000000000000 28.750000000000000 16.762567781380771	-111.75000000000000 28.750000000000000 17.019496531422750	-111.75000000000000 28.750000000000000 19.700565610841689	-111.75000000000000 28.750000000000000 21.657273174233140	-111.75000000000000 28.750000000000000 40.419999117921037	-111.75000000000000 28.750000000000000 32.558894609797086	-111.75000000000000 28.750000000000000 28.297891152828399	-111.75000000000000 28.750000000000000 33.628388695416909	-111.75000000000000 28.750000000000000 25.536058302510490	-111.75000000000000 28.750000000000000 21.570605026224975	-111.75000000000000 28.750000000000000 16.494049362777432	-111.75000000000000 28.750000000000000 11.684193132895095	-111.75000000000000 28.750000000000000 7.3888034562718694	-111.75000000000000 28.750000000000000 3.9875555611389766	-111.75000000000000 28.750000000000000 5.3124419416131250	-111.75000000000000 28.750000000000000 7.0883073222405137	-111.75000000000000 28.750000000000000 8.9925270375217394	-111.75000000000000 28.750000000000000 10.888492568131184	-111.75000000000000 28.750000000000000 12.631730474502955	-111.75000000000000 28.750000000000000 14.388804349050805	-111.75000000000000 28.750000000000000 12.851179412965880
-111.25000000000000 28.750000000000000 14.053484675242034	-111.25000000000000 28.750000000000000 17.223398765441551	-111.25000000000000 28.750000000000000 12.801720715400778	-111.25000000000000 28.750000000000000 15.916698106326598	-111.25000000000000 28.750000000000000 16.797089638580889	-111.25000000000000 28.750000000000000 14.521719242966387	-111.25000000000000 28.750000000000000 14.444399407057364	-111.25000000000000 28.750000000000000 16.143190317439576	-111.25000000000000 28.750000000000000 17.473549048541255	-111.25000000000000 28.750000000000000 19.289298208711283	-111.25000000000000 28.750000000000000 20.486592512644130	-111.25000000000000 28.750000000000000 16.323249658897971	-111.25000000000000 28.750000000000000 19.115358036242988	-111.25000000000000 28.750000000000000 20.588675838659835	-111.25000000000000 28.750000000000000 22.637328396339541	-111.25000000000000 28.750000000000000 20.229058722201454	-111.25000000000000 28.750000000000000 18.542410457077427	-111.25000000000000 28.750000000000000 22.977099199043320	-111.25000000000000 28.750000000000000 19.599883806781364	-111.25000000000000 28.750000000000000 14.181313065956664	-111.25000000000000 28.750000000000000 13.812688307527900	-111.25000000000000 28.750000000000000 14.451477208389690	-111.25000000000000 28.750000000000000 14.504002665748986	-111.25000000000000 28.750000000000000 16.479633426365776	-111.25000000000000 28.750000000000000 16.932237750326653	-111.25000000000000 28.750000000000000 18.025799592585184	-111.25000000000000 28.750000000000000 24.025020301598794	-111.25000000000000 28.750000000000000 19.985787938490411	-111.25000000000000 28.750000000000000 20.647076512761984	-111.25000000000000 28.750000000000000 16.955003804786628	-111.25000000000000 28.750000000000000 16.877270585509127	-111.25000000000000 28.750000000000000 16.122863776141365	-111.25000000000000 28.750000000000000 14.143548392071532	-111.25000000000000 28.750000000000000 22.730730219974980	-111.25000000000000 28.750000000000000 25.510313267383776	-111.25000000000000 28.750000000000000 22.579706927344741	-111.25000000000000 28.750000000000000 18.954855705783071	-111.25000000000000 28.750000000000000 19.248226687764429	-111.25000000000000 28.750000000000000 14.784574133463586	-111.25000000000000 28.750000000000000 12.500341135010268	-111.25000000000000 28.750000000000000 11.741001363674531	-111.25000000000000 28.750000000000000 10.463338111710355	-111.25000000000000 28.750000000000000 9.6518243358174853	-111.25000000000000 28.750000000000000 9.0156936473894937	-111.25000000000000 28.750000000000000 8.5640828073624107	-111.25000000000000 28.750000000000000 8.0717168624295503	-111.25000000000000 28.750000000000000 7.4668521087537361	-111.25000000000000 28.750000000000000 6.8163425414451160	-111.25000000000000 28.750000000000000 6.3527219419520362	-111.25000000000000 28.750000000000000 5.2294601835541563
-110.75000000000000 28.750000000000000 8.5911219121811957	-110.75000000000000 28.750000000000000 7.2580866686426466	-110.75000000000000 28.750000000000000 6.5893537333974486	-110.75000000000000 28.750000000000000 5.7714571124570231	-110.75000000000000 28.750000000000000 4.7142773070047062	-110.75000000000000 28.750000000000000 4.4946998809360101	-110.75000000000000 28.750000000000000 3.9452913204018336	-110.75000000000000 28.750000000000000 5.9627877145590373	-110.75000000000000 28.750000000000000 7.5905794337432493	-110.75000000000000 28.750000000000000 10.102591420223181	-110.75000000000000 28.750000000000000 10.573486111845623	-110.75000000000000 28.750000000000000 10.188692245619542	-110.75000000000000 28.750000000000000 10.269989593651065	-110.75000000000000 28.750000000000000 9.8111525798992876	-110.75000000000000 28.750000000000000 10.783570473400061	-110.75000000000000 28.750000000000000 12.213436094235059	-110.75000000000000 28.750000000000000 12.490097146690411	-110.75000000000000 28.750000000000000 13.379060403690422	-110.75000000000000 28.750000000000000 14.063863918025524	-110.75000000000000 28.750000000000000 14.704319954682573	-110.75000000000000 28.750000000000000 16.916569072767093	-110.75000000000000 28.750000000000000 18.912681045412107	-110.75000000000000 28.750000000000000 16.437547145073033	-110.75000000000000 28.750000000000000 20.187204738707379	-110.75000000000000 28.750000000000000 18.642763832020332	-110.75000000000000 28.750000000000000 17.191049941299770	-110.75000000000000 28.750000000000000 19.558556511858409	-110.75000000000000 28.750000000000000 14.102552126044047	-110.75000000000000 28.750000000000000 18.340286703840377	-110.75000000000000 28.750000000000000 16.682631548449507	-110.75000000000000 28.750000000000000 17.122648935171458	-110.75000000000000 28.750000000000000 14.544875118440016	-110.75000000000000 28.750000000000000 17.328001227749649	-110.75000000000000 28.750000000000000 13.117202070167540	-110.75000000000000 28.750000000000000 9.2709775875929772	-110.75000000000000 28.750000000000000 9.8322796077589043	-110.75000000000000 28.750000000000000 10.954065626308410	-110.75000000000000 28.750000000000000 8.5826441672661566	-110.75000000000000 28.750000000000000 9.7546460943335909	-110.75000000000000 28.750000000000000 9.0230370922875487	-110.75000000000000 28.750000000000000 7.0541041642905338	-110.75000000000000 28.750000000000000 7.6230745145052206	-110.75000000000000 28.750000000000000 9.2383826276486438	-110.75000000000000 28.750000000000000 9.6115038232646608	-110.75000000000000 28.750000000000000 9.9731527645945466	-110.75000000000000 28.750000000000000 10.687934189773761	-110.75000000000000 28.750000000000000 11.397924737274710	-110.75000000000000 28.750000000000000 11.975392547527656	-110.75000000000000 28.750000000000000 12.786990682573395	-110.75000000000000 28.750000000000000 13.695084030043798
-110.25000000000000 28.750000000000000 5.5819868577820717	-110.25000000000000 28.750000000000000 5.5994424278367969	-110.25000000000000 28.750000000000000 4.6463457296571162	-110.25000000000000 28.750000000000000 4.0387151543567121	-110.25000000000000 28.750000000000000 3.2744872087091679	-110.25000000000000 28.750000000000000 3.1973413576513874	-110.25000000000000 28.750000000000000 1.7234208703399825	-110.25000000000000 28.750000000000000 2.3185993752465053	-110.25000000000000 28.750000000000000 3.0884399315263682	-110.25000000000000 28.750000000000000 3.5435830938618884	-110.25000000000000 28.750000000000000 3.7339165287057949	-110.25000000000000 28.750000000000000 2.9526181214608673	-110.25000000000000 28.750000000000000 2.7353544935037717	-110.25000000000000 28.750000000000000 2.4266485898969421	-110.25000000000000 28.750000000000000 2.2728030558636938	-110.25000000000000 28.750000000000000 3.8824073153189169	-110.25000000000000 28.750000000000000 4.6642787672605897	-110.25000000000000 28.750000000000000 6.0291484123749832	-110.25000000000000 28.750000000000000 7.7446433433713819	-110.25000000000000 28.750000000000000 8.0559625661596392	-110.25000000000000 28.750000000000000 8.8569745515643685	-110.25000000000000 28.750000000000000 11.037366876170106	-110.25000000000000 28.750000000000000 12.404941397066654	-110.25000000000000 28.750000000000000 15.577114315479923	-110.25000000000000 28.750000000000000 15.793477993864043	-110.25000000000000 28.750000000000000 14.875948801128294	-110.25000000000000 28.750000000000000 14.585261578746330	-110.25000000000000 28.750000000000000 16.436292848906515	-110.25000000000000 28.750000000000000 17.058685479499594	-110.25000000000000 28.750000000000000 16.103644016496510	-110.25000000000000 28.750000000000000 16.273766069964797	-110.25000000000000 28.750000000000000 17.361558066885326	-110.25000000000000 28.750000000000000 18.537130403629117	-110.25000000000000 28.750000000000000 19.356506309292342	-110.25000000000000 28.750000000000000 14.596624634385496	-110.25000000000000 28.750000000000000 14.672337149894695	-110.25000000000000 28.750000000000000 13.906048281900226	-110.25000000000000 28.750000000000000 13.756174775758973	-110.25000000000000 28.750000000000000 12.199410182733281	-110.25000000000000 28.750000000000000 10.850062034043393	-110.25000000000000 28.750000000000000 10.524214756130741	-110.25000000000000 28.750000000000000 9.1622772456446064	-110.25000000000000 28.750000000000000 9.1090181211619683	-110.25000000000000 28.750000000000000 8.9445108460324487	-110.25000000000000 28.750000000000000 8.1214763754426773	-110.25000000000000 28.750000000000000 8.5190344642205460	-110.25000000000000 28.750000000000000 8.8649046121448674	-110.25000000000000 28.750000000000000 9.0077573030102744	-110.25000000000000 28.750000000000000 12.181165949256080	-110.25000000000000 28.750000000000000 13.201375530896883
-109.75000000000000 28.750000000000000 5.9656702789096254	-109.75000000000000 28.750000000000000 4.1442371293819260	-109.75000000000000 28.750000000000000 4.1912026016591835	-109.75000000000000 28.750000000000000 4.1229960182706975	-109.75000000000000 28.750000000000000 5.6183029553061079	-109.75000000000000 28.750000000000000 5.9550127448191574	-109.75000000000000 28.750000000000000 3.7589213123687988	-109.75000000000000 28.750000000000000 2.5303874838946472	-109.75000000000000 28.750000000000000 2.6927899125373198	-109.75000000000000 28.750000000000000 2.3070795487364197	-109.75000000000000 28.750000000000000 2.6591893667507889	-109.75000000000000 28.750000000000000 3.4527296086033648	-109.75000000000000 28.750000000000000 4.0859410327768613	-109.75000000000000 28.750000000000000 4.9841229795511222	-109.75000000000000 28.750000000000000 7.6329049056203022	-109.75000000000000 28.750000000000000 4.7620879214039142	-109.75000000000000 28.750000000000000 5.0643892232482921	-109.75000000000000 28.750000000000000 5.8676375211745544	-109.75000000000000 28.750000000000000 6.5853391360755973	-109.75000000000000 28.750000000000000 6.3003547997945182	-109.75000000000000 28.750000000000000 6.6797817482860289	-109.75000000000000 28.750000000000000 7.0903578120688460	-109.75000000000000 28.750000000000000 7.6175867197323806	-109.75000000000000 28.750000000000000 10.072216798835127	-109.75000000000000 28.750000000000000 10.085805269474378	-109.75000000000000 28.750000000000000 13.076854513102830	-109.75000000000000 28.750000000000000 13.226021697546688	-109.75000000000000 28.750000000000000 11.110407106256574	-109.75000000000000 28.750000000000000 14.204762356706297	-109.75000000000000 28.750000000000000 13.156618847867978	-109.75000000000000 28.750000000000000 13.508359777815009	-109.75000000000000 28.750000000000000 14.963444264326883	-109.75000000000000 28.750000000000000 15.400241532345225	-109.75000000000000 28.750000000000000 15.277543362184794	-109.75000000000000 28.750000000000000 13.650705024352421	-109.75000000000000 28.750000000000000 13.142632489123857	-109.75000000000000 28.750000000000000 12.372665405133093	-109.75000000000000 28.750000000000000 12.553825542434549	-109.75000000000000 28.750000000000000 11.659037091558739	-109.75000000000000 28.750000000000000 11.803617775696550	-109.75000000000000 28.750000000000000 10.751007411969113	-109.75000000000000 28.750000000000000 14.337211567424086	-109.75000000000000 28.750000000000000 13.184748808588312	-109.75000000000000 28.750000000000000 12.198934212821296	-109.75000000000000 28.750000000000000 10.806774665575743	-109.75000000000000 28.750000000000000 9.8810747139119961	-109.75000000000000 28.750000000000000 11.427583452954792	-109.75000000000000 28.750000000000000 10.050033755412120	-109.75000000000000 28.750000000000000 9.6039965112236505	-109.75000000000000 28.750000000000000 12.920921903252621
-109.25000000000000 28.750000000000000 6.8504265451301967	-109.25000000000000 28.750000000000000 6.5323458124562910	-109.25000000000000 28.750000000000000 6.7173930234956902	-109.25000000000000 28.750000000000000 6.5182455978411795	-109.25000000000000 28.750000000000000 8.3952610487639312	-109.25000000000000 28.750000000000000 8.7771457177735694	-109.25000000000000 28.750000000000000 6.1724521285924681	-109.25000000000000 28.750000000000000 4.7069142029790179	-109.25000000000000 28.750000000000000 4.9456367882355261	-109.25000000000000 28.750000000000000 5.3359100554176395	-109.25000000000000 28.750000000000000 5.7119219397980059	-109.25000000000000 28.750000000000000 6.3212157796031816	-109.25000000000000 28.750000000000000 7.0440248101365723	-109.25000000000000 28.750000000000000 8.3292991640342642	-109.25000000000000 28.750000000000000 8.0995969692436134	-109.25000000000000 28.750000000000000 8.5264938077878210	-109.25000000000000 28.750000000000000 9.3182256847845917	-109.25000000000000 28.750000000000000 6.8006189391085181	-109.25000000000000 28.750000000000000 7.3813496872890383	-109.25000000000000 28.750000000000000 10.003771416877907	-109.25000000000000 28.750000000000000 10.025774245650490	-109.25000000000000 28.750000000000000 8.9633375646181221	-109.25000000000000 28.750000000000000 7.2705694929232472	-109.25000000000000 28.750000000000000 9.9604027040024814	-109.25000000000000 28.750000000000000 9.2804287905337493	-109.25000000000000 28.750000000000000 12.244623807709861	-109.25000000000000 28.750000000000000 12.349322262193075	-109.25000000000000 28.750000000000000 10.896154037589973	-109.25000000000000 28.750000000000000 12.433605399763646	-109.25000000000000 28.750000000000000 10.421030518789218	-109.25000000000000 28.750000000000000 10.701983091641743	-109.25000000000000 28.750000000000000 10.054622686094360	-109.25000000000000 28.750000000000000 10.944682663857000	-109.25000000000000 28.750000000000000 11.396876876224027	-109.25000000000000 28.750000000000000 8.7548739074683439	-109.25000000000000 28.750000000000000 8.7713885709569777	-109.25000000000000 28.750000000000000 12.242781182826453	-109.25000000000000 28.750000000000000 10.669729752752863	-109.25000000000000 28.750000000000000 11.250695512074754	-109.25000000000000 28.750000000000000 9.1631913044382873	-109.25000000000000 28.750000000000000 8.9631662211500380	-109.25000000000000 28.750000000000000 10.625767379796278	-109.25000000000000 28.750000000000000 9.9684214934335511	-109.25000000000000 28.750000000000000 9.4920776902580144	-109.25000000000000 28.750000000000000 11.021604687177554	-109.25000000000000 28.750000000000000 10.180864246856510	-109.25000000000000 28.750000000000000 9.9537081790239768	-109.25000000000000 28.750000000000000 9.6769574321393073	-109.25000000000000 28.750000000000000 10.922324319591345	-109.25000000000000 28.750000000000000 11.399258755368379
-108.75000000000000 28.750000000000000 10.767888188019761	-108.75000000000000 28.750000000000000 10.018701403692269	-108.75000000000000 28.750000000000000 10.236124577240279	-108.75000000000000 28.750000000000000 13.954635596495139	-108.75000000000000 28.750000000000000 13.797452833603099	-108.75000000000000 28.750000000000000 13.062597625680995	-108.75000000000000 28.750000000000000 13.576509056748986	-108.75000000000000 28.750000000000000 10.977438388963309	-108.75000000000000 28.750000000000000 11.819959483419165	-108.75000000000000 28.750000000000000 8.7222189113000272	-108.75000000000000 28.750000000000000 9.2504680227626217	-108.75000000000000 28.750000000000000 9.6829999741674300	-108.75000000000000 28.750000000000000 9.8124390915046238	-108.75000000000000 28.750000000000000 10.742640574140285	-108.75000000000000 28.750000000000000 10.892801571589986	-108.75000000000000 28.750000000000000 11.482313361110158	-108.75000000000000 28.750000000000000 9.3932013275187405	-108.75000000000000 28.750000000000000 10.195122824965436	-108.75000000000000 28.750000000000000 11.043535609609609	-108.75000000000000 28.750000000000000 9.6833025426366284	-108.75000000000000 28.750000000000000 9.2488435882814599	-108.75000000000000 28.750000000000000 9.1405867620778736	-108.75000000000000 28.750000000000000 8.9782888278556872	-108.75000000000000 28.750000000000000 11.405242979537904	-108.75000000000000 28.750000000000000 8.0015209818738420	-108.75000000000000 28.750000000000000 10.187631011533933	-108.75000000000000 28.750000000000000 9.6401597762056799	-108.75000000000000 28.750000000000000 8.5720715218894750	-108.75000000000000 28.750000000000000 10.093603696818406	-108.75000000000000 28.750000000000000 10.390338647103192	-108.75000000000000 28.750000000000000 10.959857313515265	-108.75000000000000 28.750000000000000 9.9231428548881500	-108.75000000000000 28.750000000000000 11.108336619886598	-108.75000000000000 28.750000000000000 9.5256059580699102	-108.75000000000000 28.750000000000000 7.3877952961317765	-108.75000000000000 28.750000000000000 6.9604692635608192	-108.75000000000000 28.750000000000000 8.8758011498115597	-108.75000000000000 28.750000000000000 8.7296343718228542	-108.75000000000000 28.750000000000000 8.2579254947071590	-108.75000000000000 28.750000000000000 8.4878516675019657	-108.75000000000000 28.750000000000000 12.381961657753742	-108.75000000000000 28.750000000000000 11.945338077617418	-108.75000000000000 28.750000000000000 12.099448376203302	-108.75000000000000 28.750000000000000 15.411163418914272	-108.75000000000000 28.750000000000000 14.831276465283217	-108.75000000000000 28.750000000000000 13.837632887540684	-108.75000000000000 28.750000000000000 13.897347847992801	-108.75000000000000 28.750000000000000 13.807730489384022	-108.75000000000000 28.750000000000000 16.533888163178393	-108.75000000000000 28.750000000000000 16.053094649715383
-108.25000000000000 28.750000000000000 16.962896090927575	-108.25000000000000 28.750000000000000 16.544238512038142	-108.25000000000000 28.750000000000000 16.546289643441995	-108.25000000000000 28.750000000000000 16.266657101074923	-108.25000000000000 28.750000000000000 22.485139243658736	-108.25000000000000 28.750000000000000 20.282420703703245	-108.25000000000000 28.750000000000000 19.919385346301443	-108.25000000000000 28.750000000000000 16.680799579441882	-108.25000000000000 28.750000000000000 13.159044251818839	-108.25000000000000 28.750000000000000 15.470552616942236	-108.25000000000000 28.750000000000000 16.025020130942924	-108.25000000000000 28.750000000000000 15.802892778593526	-108.25000000000000 28.750000000000000 15.423797690790810	-108.25000000000000 28.750000000000000 15.874083038725692	-108.25000000000000 28.750000000000000 15.988490768423896	-108.25000000000000 28.750000000000000 13.134173557222649	-108.25000000000000 28.750000000000000 13.774350692472696	-108.25000000000000 28.750000000000000 11.182661240066219	-108.25000000000000 28.750000000000000 11.465557151669525	-108.25000000000000 28.750000000000000 11.560707360320507	-108.25000000000000 28.750000000000000 11.049022443517732	-108.25000000000000 28.750000000000000 10.669789690639705	-108.25000000000000 28.750000000000000 10.680590551460359	-108.25000000000000 28.750000000000000 12.693140941553942	-108.25000000000000 28.750000000000000 10.572403320988148	-108.25000000000000 28.750000000000000 10.314030969461944	-108.25000000000000 28.750000000000000 8.7236565479946329	-108.25000000000000 28.750000000000000 10.475516458187984	-108.25000000000000 28.750000000000000 12.674008635453603	-108.25000000000000 28.750000000000000 10.591920642509340	-108.25000000000000 28.750000000000000 11.840408680425904	-108.25000000000000 28.750000000000000 10.140100678940490	-108.25000000000000 28.750000000000000 10.514564736414245	-108.25000000000000 28.750000000000000 10.820133256671410	-108.25000000000000 28.750000000000000 8.3922035170686780	-108.25000000000000 28.750000000000000 7.9079767645069117	-108.25000000000000 28.750000000000000 10.457040008157206	-108.25000000000000 28.750000000000000 10.673257905171928	-108.25000000000000 28.750000000000000 10.619363871676789	-108.25000000000000 28.750000000000000 10.727745358039016	-108.25000000000000 28.750000000000000 14.558618193996130	-108.25000000000000 28.750000000000000 15.715778402869528	-108.25000000000000 28.750000000000000 20.365017534406569	-108.25000000000000 28.750000000000000 20.077221956790535	-108.25000000000000 28.750000000000000 19.222792308680297	-108.25000000000000 28.750000000000000 19.188268130463694	-108.25000000000000 28.750000000000000 18.244908129420153	-108.25000000000000 28.750000000000000 17.828273631457996	-108.25000000000000 28.750000000000000 17.802067737882059	-108.25000000000000 28.750000000000000 17.057124829344275
-107.75000000000000 28.750000000000000 16.969813313832184	-107.75000000000000 28.750000000000000 16.707060569412608	-107.75000000000000 28.750000000000000 20.780674246693703	-107.75000000000000 28.750000000000000 20.328786081851703	-107.75000000000000 28.750000000000000 20.876641687056505	-107.75000000000000 28.750000000000000 19.992665237597791	-107.75000000000000 28.750000000000000 26.101472063012352	-107.75000000000000 28.750000000000000 16.482754125259760	-107.75000000000000 28.750000000000000 20.846294147791490	-107.75000000000000 28.750000000000000 16.031416768715509	-107.75000000000000 28.750000000000000 17.096757832610074	-107.75000000000000 28.750000000000000 16.420523945091350	-107.75000000000000 28.750000000000000 18.291284320298558	-107.75000000000000 28.750000000000000 18.512244200919007	-107.75000000000000 28.750000000000000 19.224389194007045	-107.75000000000000 28.750000000000000 15.337034738512640	-107.75000000000000 28.750000000000000 15.806685994426283	-107.75000000000000 28.750000000000000 11.998987168341825	-107.75000000000000 28.750000000000000 13.484897525446257	-107.75000000000000 28.750000000000000 12.172853321833955	-107.75000000000000 28.750000000000000 12.414991166532220	-107.75000000000000 28.750000000000000 14.781576882347407	-107.75000000000000 28.750000000000000 14.898979820069300	-107.75000000000000 28.750000000000000 16.501997629455509	-107.75000000000000 28.750000000000000 13.999599554936877	-107.75000000000000 28.750000000000000 12.460281169507283	-107.75000000000000 28.750000000000000 13.280763281291538	-107.75000000000000 28.750000000000000 12.627475920596972	-107.75000000000000 28.750000000000000 15.055444912962148	-107.75000000000000 28.750000000000000 13.559561084047528	-107.75000000000000 28.750000000000000 12.231375025327459	-107.75000000000000 28.750000000000000 14.205765943928427	-107.75000000000000 28.750000000000000 13.466327856808467	-107.75000000000000 28.750000000000000 13.254254751138236	-107.75000000000000 28.750000000000000 10.533022289087265	-107.75000000000000 28.750000000000000 9.4290654460563506	-107.75000000000000 28.750000000000000 11.735122681004103	-107.75000000000000 28.750000000000000 11.405809721367158	-107.75000000000000 28.750000000000000 13.363912482334053	-107.75000000000000 28.750000000000000 12.215369309744219	-107.75000000000000 28.750000000000000 15.010153652057893	-107.75000000000000 28.750000000000000 13.047962464016891	-107.75000000000000 28.750000000000000 18.077479345711289	-107.75000000000000 28.750000000000000 18.026599298440221	-107.75000000000000 28.750000000000000 14.445293831500548	-107.75000000000000 28.750000000000000 14.069174092247234	-107.75000000000000 28.750000000000000 13.936256034052404	-107.75000000000000 28.750000000000000 13.923241353020940	-107.75000000000000 28.750000000000000 14.016617537716186	-107.75000000000000 28.750000000000000 14.008680990660118
-107.25000000000000 28.750000000000000 15.533472381515935	-107.25000000000000 28.750000000000000 15.330704440351015	-107.25000000000000 28.750000000000000 19.006406380300092	-107.25000000000000 28.750000000000000 18.643220110678342	-107.25000000000000 28.750000000000000 16.482453904613099	-107.25000000000000 28.750000000000000 23.449158639257973	-107.25000000000000 28.750000000000000 21.369985269058638	-107.25000000000000 28.750000000000000 18.319686880174615	-107.25000000000000 28.750000000000000 17.463036977094266	-107.25000000000000 28.750000000000000 22.242347164691243	-107.25000000000000 28.750000000000000 17.532648206922929	-107.25000000000000 28.750000000000000 17.052650722124238	-107.25000000000000 28.750000000000000 16.843913096155955	-107.25000000000000 28.750000000000000 17.012592723041127	-107.25000000000000 28.750000000000000 19.697789846158461	-107.25000000000000 28.750000000000000 19.815860262554086	-107.25000000000000 28.750000000000000 14.989379188271853	-107.25000000000000 28.750000000000000 16.369829763867962	-107.25000000000000 28.750000000000000 13.066382774874384	-107.25000000000000 28.750000000000000 18.032019884170982	-107.25000000000000 28.750000000000000 15.355130782548354	-107.25000000000000 28.750000000000000 18.242441295653538	-107.25000000000000 28.750000000000000 18.310469516723366	-107.25000000000000 28.750000000000000 14.085609589968623	-107.25000000000000 28.750000000000000 17.834093413215204	-107.25000000000000 28.750000000000000 13.566467393600965	-107.25000000000000 28.750000000000000 15.385005958496643	-107.25000000000000 28.750000000000000 18.817106405796885	-107.25000000000000 28.750000000000000 16.031976806373510	-107.25000000000000 28.750000000000000 18.169410798891128	-107.25000000000000 28.750000000000000 14.468338301480335	-107.25000000000000 28.750000000000000 14.861168932311339	-107.25000000000000 28.750000000000000 13.238791660210808	-107.25000000000000 28.750000000000000 12.637147506235353	-107.25000000000000 28.750000000000000 13.079879667845928	-107.25000000000000 28.750000000000000 11.639043942024253	-107.25000000000000 28.750000000000000 14.044869566165611	-107.25000000000000 28.750000000000000 13.102124472703668	-107.25000000000000 28.750000000000000 14.994328191960287	-107.25000000000000 28.750000000000000 13.080761059314790	-107.25000000000000 28.750000000000000 14.422517239593661	-107.25000000000000 28.750000000000000 16.271091967371323	-107.25000000000000 28.750000000000000 13.889861549836542	-107.25000000000000 28.750000000000000 14.274715946217984	-107.25000000000000 28.750000000000000 15.779466162303503	-107.25000000000000 28.750000000000000 16.186788305430220	-107.25000000000000 28.750000000000000 16.784041001891190	-107.25000000000000 28.750000000000000 17.236045407909419	-107.25000000000000 28.750000000000000 14.681632097898900	-107.25000000000000 28.750000000000000 15.195060840788315
-106.75000000000000 28.750000000000000 13.636366419666263	-106.75000000000000 28.750000000000000 13.496611543376318	-106.75000000000000 28.750000000000000 16.231996541328268	-106.75000000000000 28.750000000000000 16.149615135046595	-106.75000000000000 28.750000000000000 19.626584506598594	-106.75000000000000 28.750000000000000 19.528784641769480	-106.75000000000000 28.750000000000000 24.466714724872112	-106.75000000000000 28.750000000000000 20.771474762763585	-106.75000000000000 28.750000000000000 22.626727491995446	-106.75000000000000 28.750000000000000 21.821617892975571	-106.75000000000000 28.750000000000000 19.323923358005306	-106.75000000000000 28.750000000000000 18.480360944565707	-106.75000000000000 28.750000000000000 23.847202144738084	-106.75000000000000 28.750000000000000 23.556487176377765	-106.75000000000000 28.750000000000000 16.853907609810527	-106.75000000000000 28.750000000000000 20.600201249470420	-106.75000000000000 28.750000000000000 22.120239882057433	-106.75000000000000 28.750000000000000 17.019325090359779	-106.75000000000000 28.750000000000000 20.765212589246943	-106.75000000000000 28.750000000000000 20.478565913210005	-106.75000000000000 28.750000000000000 20.376798497887727	-106.75000000000000 28.750000000000000 16.502493216322748	-106.75000000000000 28.750000000000000 16.870205671829623	-106.75000000000000 28.750000000000000 21.855649915300855	-106.75000000000000 28.750000000000000 15.452003607349617	-106.75000000000000 28.750000000000000 17.595857782605027	-106.75000000000000 28.750000000000000 16.178525199680145	-106.75000000000000 28.750000000000000 14.454989919442795	-106.75000000000000 28.750000000000000 17.032144888582689	-106.75000000000000 28.750000000000000 16.748352258221573	-106.75000000000000 28.750000000000000 16.798357883848698	-106.75000000000000 28.750000000000000 16.201387715646167	-106.75000000000000 28.750000000000000 19.116885867473890	-106.75000000000000 28.750000000000000 16.061280644192259	-106.75000000000000 28.750000000000000 11.563170470126966	-106.75000000000000 28.750000000000000 12.495821758349166	-106.75000000000000 28.750000000000000 10.461999220116219	-106.75000000000000 28.750000000000000 13.505624680160086	-106.75000000000000 28.750000000000000 10.612086343101959	-106.75000000000000 28.750000000000000 12.881435375023589	-106.75000000000000 28.750000000000000 13.922060744871860	-106.75000000000000 28.750000000000000 14.498964938246333	-106.75000000000000 28.750000000000000 16.524571662185426	-106.75000000000000 28.750000000000000 17.308522073721441	-106.75000000000000 28.750000000000000 13.154078576101288	-106.75000000000000 28.750000000000000 13.565972427054581	-106.75000000000000 28.750000000000000 14.158443666179950	-106.75000000000000 28.750000000000000 18.060603737634040	-106.75000000000000 28.750000000000000 13.131192759600836	-106.75000000000000 28.750000000000000 13.830333808915640
-106.25000000000000 28.750000000000000 11.051182941197789	-106.25000000000000 28.750000000000000 10.412468916355902	-106.25000000000000 28.750000000000000 13.416365127517064	-106.25000000000000 28.750000000000000 11.702041795949517	-106.25000000000000 28.750000000000000 14.318909938033062	-106.25000000000000 28.750000000000000 18.772929098740754	-106.25000000000000 28.750000000000000 23.961219263858226	-106.25000000000000 28.750000000000000 19.635407901780667	-106.25000000000000 28.750000000000000 17.156801079053761	-106.25000000000000 28.750000000000000 18.580496662735758	-106.25000000000000 28.750000000000000 22.766637217712532	-106.25000000000000 28.750000000000000 20.732649573637612	-106.25000000000000 28.750000000000000 19.688293879399190	-106.25000000000000 28.750000000000000 18.731648630820651	-106.25000000000000 28.750000000000000 18.139329387089305	-106.25000000000000 28.750000000000000 16.109298254124660	-106.25000000000000 28.750000000000000 19.256253263156957	-106.25000000000000 28.750000000000000 21.396394159041694	-106.25000000000000 28.750000000000000 19.676066470164976	-106.25000000000000 28.750000000000000 19.654367362366511	-106.25000000000000 28.750000000000000 19.636400843625420	-106.25000000000000 28.750000000000000 19.610133457930996	-106.25000000000000 28.750000000000000 16.591630411290524	-106.25000000000000 28.750000000000000 18.241630186309351	-106.25000000000000 28.750000000000000 15.870920605282128	-106.25000000000000 28.750000000000000 15.859501011515230	-106.25000000000000 28.750000000000000 14.795462645518104	-106.25000000000000 28.750000000000000 21.194378722229629	-106.25000000000000 28.750000000000000 17.459453800336124	-106.25000000000000 28.750000000000000 22.878016488044306	-106.25000000000000 28.750000000000000 20.110625709611679	-106.25000000000000 28.750000000000000 19.364265432226244	-106.25000000000000 28.750000000000000 16.363000966057943	-106.25000000000000 28.750000000000000 18.016213527000328	-106.25000000000000 28.750000000000000 10.397479518922630	-106.25000000000000 28.750000000000000 12.969410506387630	-106.25000000000000 28.750000000000000 10.312556335845208	-106.25000000000000 28.750000000000000 13.117136525373072	-106.25000000000000 28.750000000000000 13.828899751551520	-106.25000000000000 28.750000000000000 10.243229797533603	-106.25000000000000 28.750000000000000 10.754335301900037	-106.25000000000000 28.750000000000000 11.334788463313270	-106.25000000000000 28.750000000000000 11.852965378141734	-106.25000000000000 28.750000000000000 12.893551271676280	-106.25000000000000 28.750000000000000 17.354958319738838	-106.25000000000000 28.750000000000000 14.432441290362652	-106.25000000000000 28.750000000000000 15.981641172581075	-106.25000000000000 28.750000000000000 17.192234105694247	-106.25000000000000 28.750000000000000 15.790014679296730	-106.25000000000000 28.750000000000000 16.631928386415307
-105.75000000000000 28.750000000000000 5.4875334881214206	-105.75000000000000 28.750000000000000 6.8069122087859091	-105.75000000000000 28.750000000000000 6.0801099695960596	-105.75000000000000 28.750000000000000 7.3167622994626500	-105.75000000000000 28.750000000000000 8.8562506040223834	-105.75000000000000 28.750000000000000 11.888845793736767	-105.75000000000000 28.750000000000000 18.023052831899616	-105.75000000000000 28.750000000000000 19.428291101763158	-105.75000000000000 28.750000000000000 18.207314222858063	-105.75000000000000 28.750000000000000 18.896685143911281	-105.75000000000000 28.750000000000000 18.972637207383922	-105.75000000000000 28.750000000000000 18.092387157804424	-105.75000000000000 28.750000000000000 17.043188641679087	-105.75000000000000 28.750000000000000 15.899515831272407	-105.75000000000000 28.750000000000000 15.247237765717198	-105.75000000000000 28.750000000000000 13.871932405505603	-105.75000000000000 28.750000000000000 15.592216019610422	-105.75000000000000 28.750000000000000 14.214104283911338	-105.75000000000000 28.750000000000000 15.323200336125645	-105.75000000000000 28.750000000000000 15.882432869427987	-105.75000000000000 28.750000000000000 16.383763730313852	-105.75000000000000 28.750000000000000 17.041839808422047	-105.75000000000000 28.750000000000000 18.205262599877148	-105.75000000000000 28.750000000000000 21.374292787620931	-105.75000000000000 28.750000000000000 19.147947860327896	-105.75000000000000 28.750000000000000 20.828610109547057	-105.75000000000000 28.750000000000000 22.083115299944598	-105.75000000000000 28.750000000000000 16.732482191648511	-105.75000000000000 28.750000000000000 21.906319788474924	-105.75000000000000 28.750000000000000 24.240789846760144	-105.75000000000000 28.750000000000000 24.795055059438813	-105.75000000000000 28.750000000000000 24.300503568245162	-105.75000000000000 28.750000000000000 19.128636877455133	-105.75000000000000 28.750000000000000 18.769080584387414	-105.75000000000000 28.750000000000000 15.534098024250017	-105.75000000000000 28.750000000000000 17.513869937097027	-105.75000000000000 28.750000000000000 16.819629771659930	-105.75000000000000 28.750000000000000 18.298817242244578	-105.75000000000000 28.750000000000000 19.569718321708372	-105.75000000000000 28.750000000000000 17.520968456894011	-105.75000000000000 28.750000000000000 15.433457767865967	-105.75000000000000 28.750000000000000 15.828828873235018	-105.75000000000000 28.750000000000000 16.559420779034014	-105.75000000000000 28.750000000000000 17.534316212026010	-105.75000000000000 28.750000000000000 18.687545430987139	-105.75000000000000 28.750000000000000 21.485725654536356	-105.75000000000000 28.750000000000000 27.685113644363184	-105.75000000000000 28.750000000000000 22.548548820380748	-105.75000000000000 28.750000000000000 25.385149237344315	-105.75000000000000 28.750000000000000 27.766837976934042
-105.25000000000000 28.750000000000000 8.2433967584642307	-105.25000000000000 28.750000000000000 9.0990818578551469	-105.25000000000000 28.750000000000000 7.5752204828281782	-105.25000000000000 28.750000000000000 7.7729999010055311	-105.25000000000000 28.750000000000000 7.7628380309094318	-105.25000000000000 28.750000000000000 11.605597205492193	-105.25000000000000 28.750000000000000 17.320078737335695	-105.25000000000000 28.750000000000000 17.592167277976980	-105.25000000000000 28.750000000000000 15.859113805336811	-105.25000000000000 28.750000000000000 22.683443176056574	-105.25000000000000 28.750000000000000 19.977880908606785	-105.25000000000000 28.750000000000000 15.611410283516761	-105.25000000000000 28.750000000000000 15.714605978681458	-105.25000000000000 28.750000000000000 12.948643392084422	-105.25000000000000 28.750000000000000 13.167875121466986	-105.25000000000000 28.750000000000000 11.739773392656950	-105.25000000000000 28.750000000000000 13.371206879655841	-105.25000000000000 28.750000000000000 11.865186389042716	-105.25000000000000 28.750000000000000 13.046915886472124	-105.25000000000000 28.750000000000000 13.144523461449921	-105.25000000000000 28.750000000000000 13.274663510483640	-105.25000000000000 28.750000000000000 13.470048660516714	-105.25000000000000 28.750000000000000 13.799521652036114	-105.25000000000000 28.750000000000000 17.533433684199988	-105.25000000000000 28.750000000000000 16.565357567999015	-105.25000000000000 28.750000000000000 20.008438793584926	-105.25000000000000 28.750000000000000 24.515655237082942	-105.25000000000000 28.750000000000000 20.888073503551333	-105.25000000000000 28.750000000000000 21.731639637990277	-105.25000000000000 28.750000000000000 23.174467394969980	-105.25000000000000 28.750000000000000 23.727237193475819	-105.25000000000000 28.750000000000000 23.380538336457438	-105.25000000000000 28.750000000000000 19.608368861363743	-105.25000000000000 28.750000000000000 17.317272269678305	-105.25000000000000 28.750000000000000 16.937637308262598	-105.25000000000000 28.750000000000000 20.324639420731479	-105.25000000000000 28.750000000000000 19.057425723342647	-105.25000000000000 28.750000000000000 22.963908243390659	-105.25000000000000 28.750000000000000 25.111036676822483	-105.25000000000000 28.750000000000000 25.336864831552184	-105.25000000000000 28.750000000000000 26.090095682496635	-105.25000000000000 28.750000000000000 19.201063475725110	-105.25000000000000 28.750000000000000 12.210590849507973	-105.25000000000000 28.750000000000000 17.336639909045026	-105.25000000000000 28.750000000000000 19.214244045260468	-105.25000000000000 28.750000000000000 14.374469071472825	-105.25000000000000 28.750000000000000 15.244282421538863	-105.25000000000000 28.750000000000000 15.783259163635352	-105.25000000000000 28.750000000000000 15.795666570702023	-105.25000000000000 28.750000000000000 15.934418957432896
-104.75000000000000 28.750000000000000 9.3583566277052412	-104.75000000000000 28.750000000000000 10.066948896522415	-104.75000000000000 28.750000000000000 8.5902661466336632	-104.75000000000000 28.750000000000000 8.5528831866591304	-104.75000000000000 28.750000000000000 8.0052345040669781	-104.75000000000000 28.750000000000000 9.2441918663287250	-104.75000000000000 28.750000000000000 14.027659454873444	-104.75000000000000 28.750000000000000 11.882379163958213	-104.75000000000000 28.750000000000000 12.310736023946330	-104.75000000000000 28.750000000000000 10.960928336004015	-104.75000000000000 28.750000000000000 13.512092399677670	-104.75000000000000 28.750000000000000 10.812431932001990	-104.75000000000000 28.750000000000000 10.535160572925328	-104.75000000000000 28.750000000000000 9.5673810306258016	-104.75000000000000 28.750000000000000 10.324815418492003	-104.75000000000000 28.750000000000000 9.9554585691386563	-104.75000000000000 28.750000000000000 11.541806602321811	-104.75000000000000 28.750000000000000 10.531327929801485	-104.75000000000000 28.750000000000000 11.537244321504007	-104.75000000000000 28.750000000000000 10.995075244053433	-104.75000000000000 28.750000000000000 10.497435367022518	-104.75000000000000 28.750000000000000 10.055886587172237	-104.75000000000000 28.750000000000000 9.8003087025767925	-104.75000000000000 28.750000000000000 14.570325872140538	-104.75000000000000 28.750000000000000 13.513986957495252	-104.75000000000000 28.750000000000000 16.677317281975363	-104.75000000000000 28.750000000000000 20.411619579267366	-104.75000000000000 28.750000000000000 16.312451763468520	-104.75000000000000 28.750000000000000 16.755633134126018	-104.75000000000000 28.750000000000000 17.403426634397086	-104.75000000000000 28.750000000000000 17.557095948064187	-104.75000000000000 28.750000000000000 16.938623337175304	-104.75000000000000 28.750000000000000 15.879139632145636	-104.75000000000000 28.750000000000000 14.460222206053412	-104.75000000000000 28.750000000000000 12.266877195865600	-104.75000000000000 28.750000000000000 14.951690104186328	-104.75000000000000 28.750000000000000 11.863012754550343	-104.75000000000000 28.750000000000000 14.398691647176765	-104.75000000000000 28.750000000000000 15.966270500866287	-104.75000000000000 28.750000000000000 14.266118722431969	-104.75000000000000 28.750000000000000 13.866663573192843	-104.75000000000000 28.750000000000000 12.720719130488810	-104.75000000000000 28.750000000000000 11.705493764762169	-104.75000000000000 28.750000000000000 12.130677760233944	-104.75000000000000 28.750000000000000 12.636041329380440	-104.75000000000000 28.750000000000000 15.998147393869077	-104.75000000000000 28.750000000000000 15.710492164788397	-104.75000000000000 28.750000000000000 16.479923217134605	-104.75000000000000 28.750000000000000 13.869539945941202	-104.75000000000000 28.750000000000000 13.406767283863363
-104.25000000000000 28.750000000000000 10.895235156620192	-104.25000000000000 28.750000000000000 11.877560109812524	-104.25000000000000 28.750000000000000 10.699502068795645	-104.25000000000000 28.750000000000000 11.167352654852207	-104.25000000000000 28.750000000000000 11.165214273538012	-104.25000000000000 28.750000000000000 13.408365153169566	-104.25000000000000 28.750000000000000 15.615794316851536	-104.25000000000000 28.750000000000000 9.2668117206506171	-104.25000000000000 28.750000000000000 8.0704767585576285	-104.25000000000000 28.750000000000000 7.9621075944012087	-104.25000000000000 28.750000000000000 9.1898759567034123	-104.25000000000000 28.750000000000000 12.201909602256105	-104.25000000000000 28.750000000000000 10.866776972855080	-104.25000000000000 28.750000000000000 10.498419758408332	-104.25000000000000 28.750000000000000 8.8427836166497915	-104.25000000000000 28.750000000000000 10.405339713568333	-104.25000000000000 28.750000000000000 11.087976165740931	-104.25000000000000 28.750000000000000 8.4838094183962198	-104.25000000000000 28.750000000000000 10.192236056375277	-104.25000000000000 28.750000000000000 10.415564958388360	-104.25000000000000 28.750000000000000 10.590264145617647	-104.25000000000000 28.750000000000000 10.744631430206965	-104.25000000000000 28.750000000000000 11.078178964867680	-104.25000000000000 28.750000000000000 15.438578606066086	-104.25000000000000 28.750000000000000 13.108571427695933	-104.25000000000000 28.750000000000000 16.246859156073310	-104.25000000000000 28.750000000000000 13.106398200280085	-104.25000000000000 28.750000000000000 14.408739486280796	-104.25000000000000 28.750000000000000 12.460822144604965	-104.25000000000000 28.750000000000000 10.997164272802742	-104.25000000000000 28.750000000000000 12.824034896453249	-104.25000000000000 28.750000000000000 12.011059647436195	-104.25000000000000 28.750000000000000 9.8322811600639177	-104.25000000000000 28.750000000000000 8.7057297308073185	-104.25000000000000 28.750000000000000 7.6255009654846662	-104.25000000000000 28.750000000000000 8.6591200592948230	-104.25000000000000 28.750000000000000 7.9403140988866063	-104.25000000000000 28.750000000000000 9.4881100522000104	-104.25000000000000 28.750000000000000 10.170449188138743	-104.25000000000000 28.750000000000000 9.7789204103256573	-104.25000000000000 28.750000000000000 8.5441471004325695	-104.25000000000000 28.750000000000000 7.5594889893233139	-104.25000000000000 28.750000000000000 9.1392557978453173	-104.25000000000000 28.750000000000000 9.6364048850659287	-104.25000000000000 28.750000000000000 12.615262484914137	-104.25000000000000 28.750000000000000 13.062367956764449	-104.25000000000000 28.750000000000000 11.829766622218127	-104.25000000000000 28.750000000000000 17.051009255304759	-104.25000000000000 28.750000000000000 14.769093455211703	-104.25000000000000 28.750000000000000 14.704258272090389
-103.75000000000000 28.750000000000000 11.390722141267855	-103.75000000000000 28.750000000000000 12.678583513549736	-103.75000000000000 28.750000000000000 11.648419722847969	-103.75000000000000 28.750000000000000 12.989027338831715	-103.75000000000000 28.750000000000000 13.020458736255689	-103.75000000000000 28.750000000000000 12.895392181630905	-103.75000000000000 28.750000000000000 13.357108960839051	-103.75000000000000 28.750000000000000 9.7687049956877541	-103.75000000000000 28.750000000000000 8.0403509074282837	-103.75000000000000 28.750000000000000 6.5465087034080733	-103.75000000000000 28.750000000000000 7.5883642689527848	-103.75000000000000 28.750000000000000 7.5977170843920430	-103.75000000000000 28.750000000000000 6.6183235341055635	-103.75000000000000 28.750000000000000 6.5663884881960701	-103.75000000000000 28.750000000000000 6.2683716812028125	-103.75000000000000 28.750000000000000 6.4106713168481768	-103.75000000000000 28.750000000000000 6.8878120367891142	-103.75000000000000 28.750000000000000 6.0489228788340723	-103.75000000000000 28.750000000000000 6.2428414070297933	-103.75000000000000 28.750000000000000 6.3160273301083762	-103.75000000000000 28.750000000000000 6.4994452856221354	-103.75000000000000 28.750000000000000 6.7096510693501958	-103.75000000000000 28.750000000000000 7.0441275034160471	-103.75000000000000 28.750000000000000 10.014884718164735	-103.75000000000000 28.750000000000000 10.102611059940648	-103.75000000000000 28.750000000000000 10.346404188777658	-103.75000000000000 28.750000000000000 9.1206954884303784	-103.75000000000000 28.750000000000000 10.375255884705354	-103.75000000000000 28.750000000000000 7.7352739977369671	-103.75000000000000 28.750000000000000 9.1356095161469337	-103.75000000000000 28.750000000000000 9.2435280522198369	-103.75000000000000 28.750000000000000 6.3247415866647065	-103.75000000000000 28.750000000000000 7.5694077042580332	-103.75000000000000 28.750000000000000 6.3445959414108506	-103.75000000000000 28.750000000000000 4.9871263594570303	-103.75000000000000 28.750000000000000 4.2065299305021071	-103.75000000000000 28.750000000000000 5.4973243280074247	-103.75000000000000 28.750000000000000 5.0665341918551023	-103.75000000000000 28.750000000000000 6.6020582543450814	-103.75000000000000 28.750000000000000 6.5603711497224220	-103.75000000000000 28.750000000000000 6.3909061380112488	-103.75000000000000 28.750000000000000 6.4549540182537317	-103.75000000000000 28.750000000000000 6.2595262372799532	-103.75000000000000 28.750000000000000 6.1372323946670377	-103.75000000000000 28.750000000000000 7.9608667576125134	-103.75000000000000 28.750000000000000 11.888033957915709	-103.75000000000000 28.750000000000000 12.367760190081848	-103.75000000000000 28.750000000000000 15.296253311340081	-103.75000000000000 28.750000000000000 15.883429972575364	-103.75000000000000 28.750000000000000 16.070337601724678
-103.25000000000000 28.750000000000000 12.613905288439302	-103.25000000000000 28.750000000000000 14.257606780802409	-103.25000000000000 28.750000000000000 12.797799345707295	-103.25000000000000 28.750000000000000 14.890608439196324	-103.25000000000000 28.750000000000000 14.013441797457094	-103.25000000000000 28.750000000000000 13.632041940796793	-103.25000000000000 28.750000000000000 9.1575937045012505	-103.25000000000000 28.750000000000000 6.4615379005353946	-103.25000000000000 28.750000000000000 7.3009352955359645	-103.25000000000000 28.750000000000000 5.8206321300393196	-103.25000000000000 28.750000000000000 4.5885637916396442	-103.25000000000000 28.750000000000000 5.7605131502764459	-103.25000000000000 28.750000000000000 4.6650183706137964	-103.25000000000000 28.750000000000000 4.1902694909518914	-103.25000000000000 28.750000000000000 3.8302914166698985	-103.25000000000000 28.750000000000000 3.7943182388479801	-103.25000000000000 28.750000000000000 4.0723910802232863	-103.25000000000000 28.750000000000000 4.7097075490907825	-103.25000000000000 28.750000000000000 4.3150755923575508	-103.25000000000000 28.750000000000000 4.4740537376128025	-103.25000000000000 28.750000000000000 4.6059734497346971	-103.25000000000000 28.750000000000000 4.7708075059360580	-103.25000000000000 28.750000000000000 5.0852668755720707	-103.25000000000000 28.750000000000000 6.2669563868285643	-103.25000000000000 28.750000000000000 6.0145309453547142	-103.25000000000000 28.750000000000000 7.6806161596850275	-103.25000000000000 28.750000000000000 5.6861954626651023	-103.25000000000000 28.750000000000000 5.7248007342963909	-103.25000000000000 28.750000000000000 6.7109189745309621	-103.25000000000000 28.750000000000000 5.2224928279027258	-103.25000000000000 28.750000000000000 5.2866771645866910	-103.25000000000000 28.750000000000000 5.4173240120127026	-103.25000000000000 28.750000000000000 4.3294584165164549	-103.25000000000000 28.750000000000000 3.2938831386259602	-103.25000000000000 28.750000000000000 2.3055558912434182	-103.25000000000000 28.750000000000000 2.2444799918694001	-103.25000000000000 28.750000000000000 3.2013687849204473	-103.25000000000000 28.750000000000000 3.0711731779609481	-103.25000000000000 28.750000000000000 3.1504800592223243	-103.25000000000000 28.750000000000000 3.2337181983694099	-103.25000000000000 28.750000000000000 3.4914172308757689	-103.25000000000000 28.750000000000000 3.7645205837453948	-103.25000000000000 28.750000000000000 3.8634249693000924	-103.25000000000000 28.750000000000000 5.5599575971302668	-103.25000000000000 28.750000000000000 7.6743089804793696	-103.25000000000000 28.750000000000000 10.943745592586916	-103.25000000000000 28.750000000000000 12.050199305572008	-103.25000000000000 28.750000000000000 14.583217128468670	-103.25000000000000 28.750000000000000 15.851536026067603	-103.25000000000000 28.750000000000000 16.310018909004725
-102.75000000000000 28.750000000000000 14.638421595023166	-102.75000000000000 28.750000000000000 16.683249885936348	-102.75000000000000 28.750000000000000 14.805355575774007	-102.75000000000000 28.750000000000000 17.034138981220757	-102.75000000000000 28.750000000000000 16.121136464978438	-102.75000000000000 28.750000000000000 12.851704635768700	-102.75000000000000 28.750000000000000 8.6973154882082628	-102.75000000000000 28.750000000000000 9.2945510311955299	-102.75000000000000 28.750000000000000 7.7928611967253927	-102.75000000000000 28.750000000000000 7.8918355241665532	-102.75000000000000 28.750000000000000 6.7661325319738514	-102.75000000000000 28.750000000000000 6.6154973709542713	-102.75000000000000 28.750000000000000 6.2945461185752913	-102.75000000000000 28.750000000000000 5.7293615282796937	-102.75000000000000 28.750000000000000 5.1391787387152732	-102.75000000000000 28.750000000000000 4.8809808672731245	-102.75000000000000 28.750000000000000 5.1893183532949028	-102.75000000000000 28.750000000000000 5.1370376948524177	-102.75000000000000 28.750000000000000 5.0793738610852470	-102.75000000000000 28.750000000000000 5.1342932365816205	-102.75000000000000 28.750000000000000 5.2389805402428165	-102.75000000000000 28.750000000000000 5.2710423667249042	-102.75000000000000 28.750000000000000 5.4657502001801603	-102.75000000000000 28.750000000000000 6.4232976075684638	-102.75000000000000 28.750000000000000 6.0312226114993388	-102.75000000000000 28.750000000000000 5.4304145994056183	-102.75000000000000 28.750000000000000 4.8913931194125642	-102.75000000000000 28.750000000000000 5.7809414599348052	-102.75000000000000 28.750000000000000 5.3827548408917840	-102.75000000000000 28.750000000000000 7.0525957664854326	-102.75000000000000 28.750000000000000 7.1030834710129609	-102.75000000000000 28.750000000000000 5.4815806369129811	-102.75000000000000 28.750000000000000 5.5650085367574835	-102.75000000000000 28.750000000000000 4.4013596910679293	-102.75000000000000 28.750000000000000 2.5079787636242030	-102.75000000000000 28.750000000000000 2.5931850760672592	-102.75000000000000 28.750000000000000 3.5069804644654257	-102.75000000000000 28.750000000000000 2.5791901664480141	-102.75000000000000 28.750000000000000 2.6601221556059453	-102.75000000000000 28.750000000000000 2.6425972618081177	-102.75000000000000 28.750000000000000 2.7595365559375060	-102.75000000000000 28.750000000000000 3.0275344878578387	-102.75000000000000 28.750000000000000 3.6798368195888900	-102.75000000000000 28.750000000000000 4.4482197099154925	-102.75000000000000 28.750000000000000 6.1976206536878555	-102.75000000000000 28.750000000000000 8.8367683141923870	-102.75000000000000 28.750000000000000 12.578076800574092	-102.75000000000000 28.750000000000000 11.477253388390665	-102.75000000000000 28.750000000000000 12.584697906976130	-102.75000000000000 28.750000000000000 14.114787805743145
-102.25000000000000 28.750000000000000 8.3798196130232618	-102.25000000000000 28.750000000000000 9.9642942755351047	-102.25000000000000 28.750000000000000 9.4102070119924033	-102.25000000000000 28.750000000000000 11.538199280868195	-102.25000000000000 28.750000000000000 13.383335977485597	-102.25000000000000 28.750000000000000 14.402941781584330	-102.25000000000000 28.750000000000000 13.399791080777657	-102.25000000000000 28.750000000000000 13.722760817121275	-102.25000000000000 28.750000000000000 10.945761674204251	-102.25000000000000 28.750000000000000 8.2461830427740104	-102.25000000000000 28.750000000000000 9.0884685206207561	-102.25000000000000 28.750000000000000 7.3031989873714602	-102.25000000000000 28.750000000000000 8.6620951183219184	-102.25000000000000 28.750000000000000 7.5289524860375474	-102.25000000000000 28.750000000000000 6.3833008863131528	-102.25000000000000 28.750000000000000 5.6931618966167017	-102.25000000000000 28.750000000000000 6.3179048788435335	-102.25000000000000 28.750000000000000 5.9985662607141172	-102.25000000000000 28.750000000000000 5.9710952130924904	-102.25000000000000 28.750000000000000 6.0134803754167958	-102.25000000000000 28.750000000000000 6.1032268432442685	-102.25000000000000 28.750000000000000 6.1479348825821951	-102.25000000000000 28.750000000000000 6.2941343905852269	-102.25000000000000 28.750000000000000 6.8486126659305686	-102.25000000000000 28.750000000000000 6.4109415097801152	-102.25000000000000 28.750000000000000 5.9826423590379907	-102.25000000000000 28.750000000000000 3.5520426813087105	-102.25000000000000 28.750000000000000 4.8309584210014718	-102.25000000000000 28.750000000000000 5.3047980244833779	-102.25000000000000 28.750000000000000 7.5073212353548620	-102.25000000000000 28.750000000000000 7.5163020945869237	-102.25000000000000 28.750000000000000 7.7833029182706239	-102.25000000000000 28.750000000000000 6.1597592697697312	-102.25000000000000 28.750000000000000 4.5110203990585553	-102.25000000000000 28.750000000000000 2.0756394020753399	-102.25000000000000 28.750000000000000 2.0302559569695418	-102.25000000000000 28.750000000000000 1.9555184458956911	-102.25000000000000 28.750000000000000 1.9515576717448639	-102.25000000000000 28.750000000000000 1.8333232379814828	-102.25000000000000 28.750000000000000 1.6814238257312473	-102.25000000000000 28.750000000000000 1.6508767582307364	-102.25000000000000 28.750000000000000 1.6184223845356582	-102.25000000000000 28.750000000000000 1.5404110704396001	-102.25000000000000 28.750000000000000 2.4513303939249491	-102.25000000000000 28.750000000000000 3.7595303719560644	-102.25000000000000 28.750000000000000 6.0671578334377898	-102.25000000000000 28.750000000000000 6.8093920756816448	-102.25000000000000 28.750000000000000 10.243252772179652	-102.25000000000000 28.750000000000000 11.918462820134884	-102.25000000000000 28.750000000000000 12.993217744433133
-125.75000000000000 29.250000000000000 26.393378327488410	-125.75000000000000 29.250000000000000 23.347985437128386	-125.75000000000000 29.250000000000000 21.494386380666132	-125.75000000000000 29.250000000000000 19.947950667357599	-125.75000000000000 29.250000000000000 19.224686331712938	-125.75000000000000 29.250000000000000 17.484161662948360	-125.75000000000000 29.250000000000000 17.201721284971686	-125.75000000000000 29.250000000000000 20.877139739603837	-125.75000000000000 29.250000000000000 16.612738505944975	-125.75000000000000 29.250000000000000 20.768259620023763	-125.75000000000000 29.250000000000000 16.405113807535560	-125.75000000000000 29.250000000000000 16.097059121883294	-125.75000000000000 29.250000000000000 22.039723870100165	-125.75000000000000 29.250000000000000 18.434541587035621	-125.75000000000000 29.250000000000000 16.754001756169476	-125.75000000000000 29.250000000000000 16.989751311321182	-125.75000000000000 29.250000000000000 19.220273194318235	-125.75000000000000 29.250000000000000 17.422863878073198	-125.75000000000000 29.250000000000000 17.146894444249828	-125.75000000000000 29.250000000000000 20.114165411266825	-125.75000000000000 29.250000000000000 20.954638531805138	-125.75000000000000 29.250000000000000 20.841336406684206	-125.75000000000000 29.250000000000000 21.213943590309185	-125.75000000000000 29.250000000000000 21.977463427047343	-125.75000000000000 29.250000000000000 24.928335439965192	-125.75000000000000 29.250000000000000 25.412212541495556	-125.75000000000000 29.250000000000000 25.835658318947758	-125.75000000000000 29.250000000000000 24.315540074003163	-125.75000000000000 29.250000000000000 21.531853758153137	-125.75000000000000 29.250000000000000 22.722599076091509	-125.75000000000000 29.250000000000000 22.978210376971354	-125.75000000000000 29.250000000000000 24.418117683224697	-125.75000000000000 29.250000000000000 24.309833787219741	-125.75000000000000 29.250000000000000 24.816741287400188	-125.75000000000000 29.250000000000000 17.233954861918754	-125.75000000000000 29.250000000000000 19.205078185140692	-125.75000000000000 29.250000000000000 13.916641238542315	-125.75000000000000 29.250000000000000 14.051587491248547	-125.75000000000000 29.250000000000000 4.6436568793493960	-125.75000000000000 29.250000000000000 1.6236340740005146	-125.75000000000000 29.250000000000000 2.5416506397512570	-125.75000000000000 29.250000000000000 1.5728698784989534	-125.75000000000000 29.250000000000000 2.4890084943118320	-125.75000000000000 29.250000000000000 2.6262013232416543	-125.75000000000000 29.250000000000000 2.9922509099111712	-125.75000000000000 29.250000000000000 3.3518107292790211	-125.75000000000000 29.250000000000000 3.9001660829324512	-125.75000000000000 29.250000000000000 5.8618965633748505	-125.75000000000000 29.250000000000000 8.6119635339757785	-125.75000000000000 29.250000000000000 9.9110580360575842
-125.25000000000000 29.250000000000000 23.009835247964279	-125.25000000000000 29.250000000000000 22.526229707634766	-125.25000000000000 29.250000000000000 20.524222109914575	-125.25000000000000 29.250000000000000 19.002465278200106	-125.25000000000000 29.250000000000000 23.851205449971726	-125.25000000000000 29.250000000000000 15.195393287201279	-125.25000000000000 29.250000000000000 18.745789066778585	-125.25000000000000 29.250000000000000 15.329929216633582	-125.25000000000000 29.250000000000000 20.246250586677796	-125.25000000000000 29.250000000000000 16.686985626147031	-125.25000000000000 29.250000000000000 16.416554262471621	-125.25000000000000 29.250000000000000 19.935931767079023	-125.25000000000000 29.250000000000000 17.241583334876232	-125.25000000000000 29.250000000000000 17.005657961648115	-125.25000000000000 29.250000000000000 21.729849771512246	-125.25000000000000 29.250000000000000 18.211076633533281	-125.25000000000000 29.250000000000000 16.505369295890638	-125.25000000000000 29.250000000000000 16.159485676643083	-125.25000000000000 29.250000000000000 18.706559062692499	-125.25000000000000 29.250000000000000 18.488759081615981	-125.25000000000000 29.250000000000000 20.751497147171477	-125.25000000000000 29.250000000000000 20.468031062142504	-125.25000000000000 29.250000000000000 20.205195573532755	-125.25000000000000 29.250000000000000 20.703446150518690	-125.25000000000000 29.250000000000000 21.487387314863309	-125.25000000000000 29.250000000000000 20.683678484121383	-125.25000000000000 29.250000000000000 16.949015482111260	-125.25000000000000 29.250000000000000 22.542327634716088	-125.25000000000000 29.250000000000000 20.191379851175544	-125.25000000000000 29.250000000000000 21.381489332403877	-125.25000000000000 29.250000000000000 21.569778783686598	-125.25000000000000 29.250000000000000 23.011143011727128	-125.25000000000000 29.250000000000000 23.000313511265528	-125.25000000000000 29.250000000000000 22.662825995926223	-125.25000000000000 29.250000000000000 20.465865671786677	-125.25000000000000 29.250000000000000 16.524341032621223	-125.25000000000000 29.250000000000000 11.730542542535897	-125.25000000000000 29.250000000000000 12.432645734754910	-125.25000000000000 29.250000000000000 4.6824096188382107	-125.25000000000000 29.250000000000000 2.9670031704876032	-125.25000000000000 29.250000000000000 2.7910174579448435	-125.25000000000000 29.250000000000000 2.4086455438823471	-125.25000000000000 29.250000000000000 2.8932177883207042	-125.25000000000000 29.250000000000000 2.8294449113522577	-125.25000000000000 29.250000000000000 3.2302864318645343	-125.25000000000000 29.250000000000000 3.2964307724887805	-125.25000000000000 29.250000000000000 3.5409288489880719	-125.25000000000000 29.250000000000000 4.8928406041568291	-125.25000000000000 29.250000000000000 7.3592879931068511	-125.25000000000000 29.250000000000000 8.2366448906705614
-124.75000000000000 29.250000000000000 19.661233194358797	-124.75000000000000 29.250000000000000 18.378570899867775	-124.75000000000000 29.250000000000000 23.676016613212742	-124.75000000000000 29.250000000000000 22.002027299377335	-124.75000000000000 29.250000000000000 20.262153579871807	-124.75000000000000 29.250000000000000 17.878604348387995	-124.75000000000000 29.250000000000000 16.292990227511453	-124.75000000000000 29.250000000000000 18.826675197459320	-124.75000000000000 29.250000000000000 21.133906720408195	-124.75000000000000 29.250000000000000 22.641662579004731	-124.75000000000000 29.250000000000000 22.984188895455350	-124.75000000000000 29.250000000000000 20.854154657322347	-124.75000000000000 29.250000000000000 17.574677986468998	-124.75000000000000 29.250000000000000 17.012886871656924	-124.75000000000000 29.250000000000000 20.940288599067657	-124.75000000000000 29.250000000000000 17.734430020769210	-124.75000000000000 29.250000000000000 14.739099563878712	-124.75000000000000 29.250000000000000 21.257742195580512	-124.75000000000000 29.250000000000000 18.299883517157156	-124.75000000000000 29.250000000000000 18.807262820197870	-124.75000000000000 29.250000000000000 19.447020011817074	-124.75000000000000 29.250000000000000 20.368149561869696	-124.75000000000000 29.250000000000000 18.963986106325745	-124.75000000000000 29.250000000000000 19.199121981236981	-124.75000000000000 29.250000000000000 20.694033281162262	-124.75000000000000 29.250000000000000 20.352739116049460	-124.75000000000000 29.250000000000000 21.706492694443266	-124.75000000000000 29.250000000000000 20.546993289955623	-124.75000000000000 29.250000000000000 20.067641615717204	-124.75000000000000 29.250000000000000 26.331123258235838	-124.75000000000000 29.250000000000000 26.571870442547020	-124.75000000000000 29.250000000000000 22.734612734204624	-124.75000000000000 29.250000000000000 22.930416141557629	-124.75000000000000 29.250000000000000 22.631433094074588	-124.75000000000000 29.250000000000000 20.156702792625314	-124.75000000000000 29.250000000000000 16.953864395389271	-124.75000000000000 29.250000000000000 14.705839996134211	-124.75000000000000 29.250000000000000 12.361611696765076	-124.75000000000000 29.250000000000000 7.1282184832969167	-124.75000000000000 29.250000000000000 5.8243384381691712	-124.75000000000000 29.250000000000000 5.1195572609775217	-124.75000000000000 29.250000000000000 4.9091974618097165	-124.75000000000000 29.250000000000000 4.5063816758093873	-124.75000000000000 29.250000000000000 4.4903071102426191	-124.75000000000000 29.250000000000000 4.7258799262493891	-124.75000000000000 29.250000000000000 3.7241843146425198	-124.75000000000000 29.250000000000000 3.3033598948125182	-124.75000000000000 29.250000000000000 4.8515017525744666	-124.75000000000000 29.250000000000000 7.0333708987252290	-124.75000000000000 29.250000000000000 7.4025348453093551
-124.25000000000000 29.250000000000000 15.104453828594558	-124.25000000000000 29.250000000000000 20.233613104228091	-124.25000000000000 29.250000000000000 19.022566263011292	-124.25000000000000 29.250000000000000 17.778875122758219	-124.25000000000000 29.250000000000000 15.185364140863008	-124.25000000000000 29.250000000000000 15.989867771290561	-124.25000000000000 29.250000000000000 15.649082764336393	-124.25000000000000 29.250000000000000 17.965614839390646	-124.25000000000000 29.250000000000000 16.652209830775298	-124.25000000000000 29.250000000000000 24.082540458731366	-124.25000000000000 29.250000000000000 21.932853240844516	-124.25000000000000 29.250000000000000 22.209224469309323	-124.25000000000000 29.250000000000000 24.984988236898296	-124.25000000000000 29.250000000000000 18.633095542118429	-124.25000000000000 29.250000000000000 16.780145252696521	-124.25000000000000 29.250000000000000 16.765702754167688	-124.25000000000000 29.250000000000000 20.457514610900834	-124.25000000000000 29.250000000000000 19.136308398390742	-124.25000000000000 29.250000000000000 16.739496119085050	-124.25000000000000 29.250000000000000 18.565716793847621	-124.25000000000000 29.250000000000000 19.924732684319089	-124.25000000000000 29.250000000000000 19.418457183270277	-124.25000000000000 29.250000000000000 19.394435395684745	-124.25000000000000 29.250000000000000 20.562109721283324	-124.25000000000000 29.250000000000000 20.956966711558245	-124.25000000000000 29.250000000000000 20.439132615384473	-124.25000000000000 29.250000000000000 21.047715208576982	-124.25000000000000 29.250000000000000 20.442431402504972	-124.25000000000000 29.250000000000000 20.365347221293110	-124.25000000000000 29.250000000000000 18.812469075436507	-124.25000000000000 29.250000000000000 18.921492521721568	-124.25000000000000 29.250000000000000 20.603039227206253	-124.25000000000000 29.250000000000000 20.750414563591111	-124.25000000000000 29.250000000000000 22.931921602932430	-124.25000000000000 29.250000000000000 22.058615284975289	-124.25000000000000 29.250000000000000 18.456521730667703	-124.25000000000000 29.250000000000000 13.901076347204418	-124.25000000000000 29.250000000000000 13.690278728173499	-124.25000000000000 29.250000000000000 10.253241912355296	-124.25000000000000 29.250000000000000 9.2457396417774902	-124.25000000000000 29.250000000000000 6.9877992785096801	-124.25000000000000 29.250000000000000 7.8792772574235759	-124.25000000000000 29.250000000000000 7.2133898169970703	-124.25000000000000 29.250000000000000 7.5473975032967582	-124.25000000000000 29.250000000000000 5.1001883626465778	-124.25000000000000 29.250000000000000 5.8684706966802498	-124.25000000000000 29.250000000000000 5.2362772299480209	-124.25000000000000 29.250000000000000 5.7364410192384856	-124.25000000000000 29.250000000000000 7.4236835389657623	-124.25000000000000 29.250000000000000 7.6726865181095638
-123.75000000000000 29.250000000000000 16.617618087919990	-123.75000000000000 29.250000000000000 17.139967892221939	-123.75000000000000 29.250000000000000 13.766006038128687	-123.75000000000000 29.250000000000000 16.868361021822313	-123.75000000000000 29.250000000000000 20.190412679541044	-123.75000000000000 29.250000000000000 14.848426815282769	-123.75000000000000 29.250000000000000 16.200840055062617	-123.75000000000000 29.250000000000000 19.429065915635672	-123.75000000000000 29.250000000000000 16.782485462857924	-123.75000000000000 29.250000000000000 17.859342750683631	-123.75000000000000 29.250000000000000 19.122082263790233	-123.75000000000000 29.250000000000000 17.535126578753935	-123.75000000000000 29.250000000000000 18.498578314961762	-123.75000000000000 29.250000000000000 26.145612910426248	-123.75000000000000 29.250000000000000 17.771330226148585	-123.75000000000000 29.250000000000000 17.130977078994974	-123.75000000000000 29.250000000000000 20.939006369589208	-123.75000000000000 29.250000000000000 21.459931808516792	-123.75000000000000 29.250000000000000 18.412447629224609	-123.75000000000000 29.250000000000000 24.048972188436480	-123.75000000000000 29.250000000000000 23.504143921690307	-123.75000000000000 29.250000000000000 19.573739738369600	-123.75000000000000 29.250000000000000 26.856588014852552	-123.75000000000000 29.250000000000000 20.688353706431450	-123.75000000000000 29.250000000000000 20.871939358379088	-123.75000000000000 29.250000000000000 21.177035764223849	-123.75000000000000 29.250000000000000 23.155489334877757	-123.75000000000000 29.250000000000000 20.622542591378760	-123.75000000000000 29.250000000000000 19.641526465007161	-123.75000000000000 29.250000000000000 19.535446918577783	-123.75000000000000 29.250000000000000 24.753282650279406	-123.75000000000000 29.250000000000000 21.009234815182495	-123.75000000000000 29.250000000000000 21.390131543266008	-123.75000000000000 29.250000000000000 18.326450213975541	-123.75000000000000 29.250000000000000 25.248517186449416	-123.75000000000000 29.250000000000000 20.729138474156443	-123.75000000000000 29.250000000000000 16.646442957603430	-123.75000000000000 29.250000000000000 12.682568211237697	-123.75000000000000 29.250000000000000 14.436969299100506	-123.75000000000000 29.250000000000000 12.739719369383069	-123.75000000000000 29.250000000000000 10.139426066686310	-123.75000000000000 29.250000000000000 11.451469282983565	-123.75000000000000 29.250000000000000 11.002407786954963	-123.75000000000000 29.250000000000000 8.0802236007748416	-123.75000000000000 29.250000000000000 7.7001380212169899	-123.75000000000000 29.250000000000000 9.1309078051030355	-123.75000000000000 29.250000000000000 7.4702113657356479	-123.75000000000000 29.250000000000000 8.5891705643107681	-123.75000000000000 29.250000000000000 7.7671186588852317	-123.75000000000000 29.250000000000000 8.4687191648820086
-123.25000000000000 29.250000000000000 22.410185160053626	-123.25000000000000 29.250000000000000 21.504624722899042	-123.25000000000000 29.250000000000000 18.971579003996187	-123.25000000000000 29.250000000000000 18.588795365298342	-123.25000000000000 29.250000000000000 23.479386873706265	-123.25000000000000 29.250000000000000 21.931874287578879	-123.25000000000000 29.250000000000000 15.562343815674705	-123.25000000000000 29.250000000000000 17.147885488038234	-123.25000000000000 29.250000000000000 18.028154326936431	-123.25000000000000 29.250000000000000 19.026909183478313	-123.25000000000000 29.250000000000000 19.645887493189473	-123.25000000000000 29.250000000000000 17.420628592398408	-123.25000000000000 29.250000000000000 19.732032038826002	-123.25000000000000 29.250000000000000 20.334610316509167	-123.25000000000000 29.250000000000000 25.810132317180113	-123.25000000000000 29.250000000000000 20.470548723110721	-123.25000000000000 29.250000000000000 19.543722565912610	-123.25000000000000 29.250000000000000 18.258511260710851	-123.25000000000000 29.250000000000000 18.215423161768189	-123.25000000000000 29.250000000000000 24.506879101173705	-123.25000000000000 29.250000000000000 19.446432463308369	-123.25000000000000 29.250000000000000 20.749629277287237	-123.25000000000000 29.250000000000000 19.834025103412952	-123.25000000000000 29.250000000000000 20.081066962717330	-123.25000000000000 29.250000000000000 20.776453363603057	-123.25000000000000 29.250000000000000 22.044500903032755	-123.25000000000000 29.250000000000000 22.083048318684071	-123.25000000000000 29.250000000000000 21.728577865184462	-123.25000000000000 29.250000000000000 26.412915901214195	-123.25000000000000 29.250000000000000 19.214676867125394	-123.25000000000000 29.250000000000000 18.901824337690382	-123.25000000000000 29.250000000000000 21.876392446389914	-123.25000000000000 29.250000000000000 22.500751809970481	-123.25000000000000 29.250000000000000 23.292476565544217	-123.25000000000000 29.250000000000000 18.901330495675293	-123.25000000000000 29.250000000000000 23.503263346473492	-123.25000000000000 29.250000000000000 20.744761184449253	-123.25000000000000 29.250000000000000 14.458548035851503	-123.25000000000000 29.250000000000000 14.195438174287112	-123.25000000000000 29.250000000000000 17.044328721760078	-123.25000000000000 29.250000000000000 13.627860876198721	-123.25000000000000 29.250000000000000 14.194426779712208	-123.25000000000000 29.250000000000000 11.698068659414874	-123.25000000000000 29.250000000000000 12.037833560458431	-123.25000000000000 29.250000000000000 11.631642983457064	-123.25000000000000 29.250000000000000 11.750202529630391	-123.25000000000000 29.250000000000000 11.784029306914778	-123.25000000000000 29.250000000000000 12.422117544930861	-123.25000000000000 29.250000000000000 13.017703745790911	-123.25000000000000 29.250000000000000 14.035012407675042
-122.75000000000000 29.250000000000000 26.971946228373653	-122.75000000000000 29.250000000000000 25.762368518744758	-122.75000000000000 29.250000000000000 24.257191711310767	-122.75000000000000 29.250000000000000 22.487870346077496	-122.75000000000000 29.250000000000000 20.831318819060538	-122.75000000000000 29.250000000000000 24.270618355206626	-122.75000000000000 29.250000000000000 21.351572794445385	-122.75000000000000 29.250000000000000 21.477791905464489	-122.75000000000000 29.250000000000000 20.210443040305510	-122.75000000000000 29.250000000000000 20.794795044243092	-122.75000000000000 29.250000000000000 20.966433615667295	-122.75000000000000 29.250000000000000 19.506023403468717	-122.75000000000000 29.250000000000000 20.604824143972319	-122.75000000000000 29.250000000000000 28.428685420641116	-122.75000000000000 29.250000000000000 19.694223648361696	-122.75000000000000 29.250000000000000 20.896349345899075	-122.75000000000000 29.250000000000000 26.812637824369492	-122.75000000000000 29.250000000000000 25.511112917844166	-122.75000000000000 29.250000000000000 27.021241766223142	-122.75000000000000 29.250000000000000 19.120546255560871	-122.75000000000000 29.250000000000000 26.344559432345921	-122.75000000000000 29.250000000000000 19.850510513230869	-122.75000000000000 29.250000000000000 19.563697182667124	-122.75000000000000 29.250000000000000 27.229487647427987	-122.75000000000000 29.250000000000000 21.120597641329116	-122.75000000000000 29.250000000000000 21.637593451883820	-122.75000000000000 29.250000000000000 22.297121159327300	-122.75000000000000 29.250000000000000 21.820039833466080	-122.75000000000000 29.250000000000000 21.247887354278046	-122.75000000000000 29.250000000000000 20.155480833843782	-122.75000000000000 29.250000000000000 20.478172311089498	-122.75000000000000 29.250000000000000 20.772785727043615	-122.75000000000000 29.250000000000000 21.063648909103183	-122.75000000000000 29.250000000000000 23.956973073287401	-122.75000000000000 29.250000000000000 22.412615613367091	-122.75000000000000 29.250000000000000 27.341841460273379	-122.75000000000000 29.250000000000000 26.068218473437838	-122.75000000000000 29.250000000000000 17.953283636113763	-122.75000000000000 29.250000000000000 15.867931753512295	-122.75000000000000 29.250000000000000 17.311695814974215	-122.75000000000000 29.250000000000000 17.637254157915145	-122.75000000000000 29.250000000000000 15.119171066288009	-122.75000000000000 29.250000000000000 16.515323931389222	-122.75000000000000 29.250000000000000 17.004406893974345	-122.75000000000000 29.250000000000000 16.903943672437503	-122.75000000000000 29.250000000000000 16.956636630813492	-122.75000000000000 29.250000000000000 18.794521775696509	-122.75000000000000 29.250000000000000 13.566797995213346	-122.75000000000000 29.250000000000000 14.144564403719921	-122.75000000000000 29.250000000000000 14.830173809273553
-122.25000000000000 29.250000000000000 25.543445147652118	-122.25000000000000 29.250000000000000 25.018463663356311	-122.25000000000000 29.250000000000000 20.446279726372442	-122.25000000000000 29.250000000000000 22.028336520268745	-122.25000000000000 29.250000000000000 28.101649076064042	-122.25000000000000 29.250000000000000 25.006405007605590	-122.25000000000000 29.250000000000000 21.272760297844044	-122.25000000000000 29.250000000000000 20.300958378022742	-122.25000000000000 29.250000000000000 20.902379686076177	-122.25000000000000 29.250000000000000 20.326087882941387	-122.25000000000000 29.250000000000000 20.208102826332009	-122.25000000000000 29.250000000000000 23.072994967824037	-122.25000000000000 29.250000000000000 24.009860974325438	-122.25000000000000 29.250000000000000 21.655137079393288	-122.25000000000000 29.250000000000000 21.695822353895487	-122.25000000000000 29.250000000000000 22.918881029264934	-122.25000000000000 29.250000000000000 20.638412588747389	-122.25000000000000 29.250000000000000 21.632836093723402	-122.25000000000000 29.250000000000000 21.167676324500146	-122.25000000000000 29.250000000000000 20.517714745830087	-122.25000000000000 29.250000000000000 20.194451612784579	-122.25000000000000 29.250000000000000 27.411576739239759	-122.25000000000000 29.250000000000000 20.920023073623661	-122.25000000000000 29.250000000000000 19.929733006791029	-122.25000000000000 29.250000000000000 20.892187148818032	-122.25000000000000 29.250000000000000 20.865676533169470	-122.25000000000000 29.250000000000000 22.625681153350218	-122.25000000000000 29.250000000000000 22.122869416316220	-122.25000000000000 29.250000000000000 22.212846810425315	-122.25000000000000 29.250000000000000 15.853070172791815	-122.25000000000000 29.250000000000000 19.826752871119744	-122.25000000000000 29.250000000000000 21.941935733764417	-122.25000000000000 29.250000000000000 24.011039880156645	-122.25000000000000 29.250000000000000 19.940063669447810	-122.25000000000000 29.250000000000000 30.068558373078879	-122.25000000000000 29.250000000000000 23.308858098390481	-122.25000000000000 29.250000000000000 22.564276855898388	-122.25000000000000 29.250000000000000 24.196984954368382	-122.25000000000000 29.250000000000000 18.939067594970997	-122.25000000000000 29.250000000000000 18.621134823943045	-122.25000000000000 29.250000000000000 19.246847420130955	-122.25000000000000 29.250000000000000 20.060197927352913	-122.25000000000000 29.250000000000000 21.450331267513263	-122.25000000000000 29.250000000000000 22.718193248581279	-122.25000000000000 29.250000000000000 25.237678250646187	-122.25000000000000 29.250000000000000 18.174377489378926	-122.25000000000000 29.250000000000000 18.304805950631444	-122.25000000000000 29.250000000000000 19.484902613253446	-122.25000000000000 29.250000000000000 23.065378151489476	-122.25000000000000 29.250000000000000 17.188734851236390
-121.75000000000000 29.250000000000000 23.086915062394656	-121.75000000000000 29.250000000000000 23.754060929644712	-121.75000000000000 29.250000000000000 18.026362821172125	-121.75000000000000 29.250000000000000 25.686758806315186	-121.75000000000000 29.250000000000000 23.982892113582679	-121.75000000000000 29.250000000000000 21.435345977623797	-121.75000000000000 29.250000000000000 19.657819653635791	-121.75000000000000 29.250000000000000 27.136380416664188	-121.75000000000000 29.250000000000000 23.933088352505095	-121.75000000000000 29.250000000000000 23.487883256198703	-121.75000000000000 29.250000000000000 22.846777634822278	-121.75000000000000 29.250000000000000 25.014551795454583	-121.75000000000000 29.250000000000000 26.333593425456375	-121.75000000000000 29.250000000000000 23.679520833512768	-121.75000000000000 29.250000000000000 24.732078286302134	-121.75000000000000 29.250000000000000 25.721593985843860	-121.75000000000000 29.250000000000000 23.111694166239268	-121.75000000000000 29.250000000000000 23.776257193041264	-121.75000000000000 29.250000000000000 17.381854785579527	-121.75000000000000 29.250000000000000 21.526365461178010	-121.75000000000000 29.250000000000000 21.819651036426031	-121.75000000000000 29.250000000000000 21.272173347866556	-121.75000000000000 29.250000000000000 20.129980512692473	-121.75000000000000 29.250000000000000 27.517499780343410	-121.75000000000000 29.250000000000000 21.701677852388734	-121.75000000000000 29.250000000000000 21.519340089773483	-121.75000000000000 29.250000000000000 22.002692500132014	-121.75000000000000 29.250000000000000 21.491948300742134	-121.75000000000000 29.250000000000000 21.017480781319694	-121.75000000000000 29.250000000000000 20.724496908112638	-121.75000000000000 29.250000000000000 20.537445200963937	-121.75000000000000 29.250000000000000 22.900243638433942	-121.75000000000000 29.250000000000000 24.779245271111996	-121.75000000000000 29.250000000000000 24.942504394730484	-121.75000000000000 29.250000000000000 24.604629815071355	-121.75000000000000 29.250000000000000 30.154451797515840	-121.75000000000000 29.250000000000000 21.302540397047935	-121.75000000000000 29.250000000000000 24.216606992320550	-121.75000000000000 29.250000000000000 24.190716886849842	-121.75000000000000 29.250000000000000 19.893409504286090	-121.75000000000000 29.250000000000000 21.198950018549063	-121.75000000000000 29.250000000000000 21.445887487577597	-121.75000000000000 29.250000000000000 22.775370192131458	-121.75000000000000 29.250000000000000 24.244850148863819	-121.75000000000000 29.250000000000000 25.199491452018130	-121.75000000000000 29.250000000000000 17.364506972885433	-121.75000000000000 29.250000000000000 17.682339583836377	-121.75000000000000 29.250000000000000 22.618922494413354	-121.75000000000000 29.250000000000000 23.407165568517595	-121.75000000000000 29.250000000000000 18.310196540941142
-121.25000000000000 29.250000000000000 25.541307164202532	-121.25000000000000 29.250000000000000 24.347252521826434	-121.25000000000000 29.250000000000000 18.668933003243851	-121.25000000000000 29.250000000000000 21.754931949392859	-121.25000000000000 29.250000000000000 25.651488723065874	-121.25000000000000 29.250000000000000 23.046087884184363	-121.25000000000000 29.250000000000000 19.940903609592954	-121.25000000000000 29.250000000000000 26.833973399866942	-121.25000000000000 29.250000000000000 28.358760412495446	-121.25000000000000 29.250000000000000 27.423280521482667	-121.25000000000000 29.250000000000000 25.105955976478992	-121.25000000000000 29.250000000000000 24.338434624414841	-121.25000000000000 29.250000000000000 30.478637067995553	-121.25000000000000 29.250000000000000 22.486535003161613	-121.25000000000000 29.250000000000000 28.420582241659510	-121.25000000000000 29.250000000000000 21.075740119522738	-121.25000000000000 29.250000000000000 21.327554748556469	-121.25000000000000 29.250000000000000 26.549712705014382	-121.25000000000000 29.250000000000000 19.668465264391283	-121.25000000000000 29.250000000000000 23.648892730585924	-121.25000000000000 29.250000000000000 24.031624646581047	-121.25000000000000 29.250000000000000 21.226668386566363	-121.25000000000000 29.250000000000000 21.366951037693909	-121.25000000000000 29.250000000000000 20.557137342241099	-121.25000000000000 29.250000000000000 28.377495142060535	-121.25000000000000 29.250000000000000 22.570251963039468	-121.25000000000000 29.250000000000000 22.642345475702790	-121.25000000000000 29.250000000000000 21.967936635483635	-121.25000000000000 29.250000000000000 21.395497028656813	-121.25000000000000 29.250000000000000 20.777755575603997	-121.25000000000000 29.250000000000000 21.023442887179570	-121.25000000000000 29.250000000000000 21.165420500812576	-121.25000000000000 29.250000000000000 22.519285312497100	-121.25000000000000 29.250000000000000 19.799108357862497	-121.25000000000000 29.250000000000000 30.424794112953020	-121.25000000000000 29.250000000000000 24.775916252468178	-121.25000000000000 29.250000000000000 26.215240989424526	-121.25000000000000 29.250000000000000 31.715531463909539	-121.25000000000000 29.250000000000000 23.125758712482515	-121.25000000000000 29.250000000000000 24.108045573652596	-121.25000000000000 29.250000000000000 22.626872779372135	-121.25000000000000 29.250000000000000 21.902185089906414	-121.25000000000000 29.250000000000000 26.434070881538467	-121.25000000000000 29.250000000000000 23.369243884805005	-121.25000000000000 29.250000000000000 28.948026837758754	-121.25000000000000 29.250000000000000 21.582848027506181	-121.25000000000000 29.250000000000000 21.473447080378726	-121.25000000000000 29.250000000000000 26.549720235279331	-121.25000000000000 29.250000000000000 19.115894271946274	-121.25000000000000 29.250000000000000 20.332893818269618
-120.75000000000000 29.250000000000000 22.679527252542698	-120.75000000000000 29.250000000000000 25.276017668737641	-120.75000000000000 29.250000000000000 23.578883974965574	-120.75000000000000 29.250000000000000 22.765151404136159	-120.75000000000000 29.250000000000000 21.523352934319309	-120.75000000000000 29.250000000000000 27.450478646254250	-120.75000000000000 29.250000000000000 20.276961790634878	-120.75000000000000 29.250000000000000 18.506753510097962	-120.75000000000000 29.250000000000000 25.364870202076556	-120.75000000000000 29.250000000000000 24.049209111848565	-120.75000000000000 29.250000000000000 22.373350399267647	-120.75000000000000 29.250000000000000 22.033010097820547	-120.75000000000000 29.250000000000000 23.309004554590015	-120.75000000000000 29.250000000000000 24.166945428821943	-120.75000000000000 29.250000000000000 31.865561177991399	-120.75000000000000 29.250000000000000 23.888240728413720	-120.75000000000000 29.250000000000000 24.718267178431820	-120.75000000000000 29.250000000000000 29.744672998875284	-120.75000000000000 29.250000000000000 22.205993915862013	-120.75000000000000 29.250000000000000 19.422380025079111	-120.75000000000000 29.250000000000000 24.456266026701439	-120.75000000000000 29.250000000000000 17.831462912485062	-120.75000000000000 29.250000000000000 21.947236961467720	-120.75000000000000 29.250000000000000 21.263203706450074	-120.75000000000000 29.250000000000000 23.784448274290042	-120.75000000000000 29.250000000000000 23.393678992360719	-120.75000000000000 29.250000000000000 23.324635868221442	-120.75000000000000 29.250000000000000 22.711372649118474	-120.75000000000000 29.250000000000000 27.192293809406316	-120.75000000000000 29.250000000000000 20.037564427794138	-120.75000000000000 29.250000000000000 19.968825170989518	-120.75000000000000 29.250000000000000 21.719682355647485	-120.75000000000000 29.250000000000000 24.262750745376810	-120.75000000000000 29.250000000000000 24.827039478638678	-120.75000000000000 29.250000000000000 23.947051516477462	-120.75000000000000 29.250000000000000 20.739723892693128	-120.75000000000000 29.250000000000000 23.502931811056104	-120.75000000000000 29.250000000000000 26.327340700844260	-120.75000000000000 29.250000000000000 28.741837253001083	-120.75000000000000 29.250000000000000 29.407093639178097	-120.75000000000000 29.250000000000000 29.722724606225004	-120.75000000000000 29.250000000000000 27.719815704748793	-120.75000000000000 29.250000000000000 22.505880099353199	-120.75000000000000 29.250000000000000 21.863704414267030	-120.75000000000000 29.250000000000000 24.927180351972609	-120.75000000000000 29.250000000000000 29.600212012341625	-120.75000000000000 29.250000000000000 20.727184114857405	-120.75000000000000 29.250000000000000 22.575496980127546	-120.75000000000000 29.250000000000000 25.402150877716593	-120.75000000000000 29.250000000000000 28.591332139956116
-120.25000000000000 29.250000000000000 20.547465654289581	-120.25000000000000 29.250000000000000 18.474962802841407	-120.25000000000000 29.250000000000000 25.151237472386505	-120.25000000000000 29.250000000000000 20.331916202844400	-120.25000000000000 29.250000000000000 20.693196466253852	-120.25000000000000 29.250000000000000 19.857062349161534	-120.25000000000000 29.250000000000000 18.024549640180744	-120.25000000000000 29.250000000000000 21.891136019367647	-120.25000000000000 29.250000000000000 19.954482775766071	-120.25000000000000 29.250000000000000 26.592602764863809	-120.25000000000000 29.250000000000000 24.497365214984146	-120.25000000000000 29.250000000000000 20.665829037094088	-120.25000000000000 29.250000000000000 21.364190812249202	-120.25000000000000 29.250000000000000 21.934424497487484	-120.25000000000000 29.250000000000000 24.648272731897034	-120.25000000000000 29.250000000000000 30.178867856665786	-120.25000000000000 29.250000000000000 22.671401360090314	-120.25000000000000 29.250000000000000 23.392157952965086	-120.25000000000000 29.250000000000000 23.808954193039021	-120.25000000000000 29.250000000000000 21.476803778242342	-120.25000000000000 29.250000000000000 19.386041616540481	-120.25000000000000 29.250000000000000 24.407806495190613	-120.25000000000000 29.250000000000000 21.985019437008766	-120.25000000000000 29.250000000000000 21.565893757967618	-120.25000000000000 29.250000000000000 24.364283355072970	-120.25000000000000 29.250000000000000 24.106347376447033	-120.25000000000000 29.250000000000000 23.798528548535042	-120.25000000000000 29.250000000000000 23.102243403131148	-120.25000000000000 29.250000000000000 23.223901652014735	-120.25000000000000 29.250000000000000 20.149058027436592	-120.25000000000000 29.250000000000000 20.358588289583142	-120.25000000000000 29.250000000000000 22.665963499157048	-120.25000000000000 29.250000000000000 24.491430430638506	-120.25000000000000 29.250000000000000 27.359359924846931	-120.25000000000000 29.250000000000000 20.544629325958137	-120.25000000000000 29.250000000000000 22.749607540343931	-120.25000000000000 29.250000000000000 27.693711988431851	-120.25000000000000 29.250000000000000 23.903751139696464	-120.25000000000000 29.250000000000000 26.888407989729195	-120.25000000000000 29.250000000000000 30.103536066782258	-120.25000000000000 29.250000000000000 30.374033081884356	-120.25000000000000 29.250000000000000 28.378431717596872	-120.25000000000000 29.250000000000000 28.535203833172346	-120.25000000000000 29.250000000000000 20.536187092976064	-120.25000000000000 29.250000000000000 25.940120788026729	-120.25000000000000 29.250000000000000 25.013425934407792	-120.25000000000000 29.250000000000000 24.703526467299273	-120.25000000000000 29.250000000000000 22.213961338558164	-120.25000000000000 29.250000000000000 22.774322355899585	-120.25000000000000 29.250000000000000 29.699720592019204
-119.75000000000000 29.250000000000000 19.221731014445378	-119.75000000000000 29.250000000000000 18.656710278419247	-119.75000000000000 29.250000000000000 14.812060730195373	-119.75000000000000 29.250000000000000 13.977214619960888	-119.75000000000000 29.250000000000000 19.995799676615761	-119.75000000000000 29.250000000000000 18.731897771410058	-119.75000000000000 29.250000000000000 19.218557124109736	-119.75000000000000 29.250000000000000 26.206797688738611	-119.75000000000000 29.250000000000000 23.387876342794065	-119.75000000000000 29.250000000000000 22.022781867599935	-119.75000000000000 29.250000000000000 21.272971591076814	-119.75000000000000 29.250000000000000 22.384745517145181	-119.75000000000000 29.250000000000000 23.250595149048326	-119.75000000000000 29.250000000000000 25.081629751889601	-119.75000000000000 29.250000000000000 26.101873282699778	-119.75000000000000 29.250000000000000 20.177678104303023	-119.75000000000000 29.250000000000000 20.778846006410053	-119.75000000000000 29.250000000000000 21.406243539716556	-119.75000000000000 29.250000000000000 22.064768840406831	-119.75000000000000 29.250000000000000 20.559928645804501	-119.75000000000000 29.250000000000000 18.791929375381308	-119.75000000000000 29.250000000000000 24.072053862870586	-119.75000000000000 29.250000000000000 22.197262656260232	-119.75000000000000 29.250000000000000 23.973302463605123	-119.75000000000000 29.250000000000000 24.378215334084718	-119.75000000000000 29.250000000000000 23.974700295129143	-119.75000000000000 29.250000000000000 23.316225753569121	-119.75000000000000 29.250000000000000 23.841325684701388	-119.75000000000000 29.250000000000000 22.462989316505904	-119.75000000000000 29.250000000000000 20.588524328905397	-119.75000000000000 29.250000000000000 21.017352956847454	-119.75000000000000 29.250000000000000 17.359188274453576	-119.75000000000000 29.250000000000000 25.797141126949146	-119.75000000000000 29.250000000000000 19.848776949239518	-119.75000000000000 29.250000000000000 25.234834201214991	-119.75000000000000 29.250000000000000 20.335987159736803	-119.75000000000000 29.250000000000000 22.387310912730126	-119.75000000000000 29.250000000000000 21.802272070055928	-119.75000000000000 29.250000000000000 24.795826198667811	-119.75000000000000 29.250000000000000 29.991786417684022	-119.75000000000000 29.250000000000000 27.907862144875995	-119.75000000000000 29.250000000000000 27.256993492247890	-119.75000000000000 29.250000000000000 29.886327997022619	-119.75000000000000 29.250000000000000 21.946377209631748	-119.75000000000000 29.250000000000000 26.826293772866340	-119.75000000000000 29.250000000000000 25.724397657786103	-119.75000000000000 29.250000000000000 25.128799407273551	-119.75000000000000 29.250000000000000 23.391759372551153	-119.75000000000000 29.250000000000000 23.296721303723285	-119.75000000000000 29.250000000000000 28.685116243056243
-119.25000000000000 29.250000000000000 13.649185161710813	-119.25000000000000 29.250000000000000 12.973352078860998	-119.25000000000000 29.250000000000000 14.099206844442884	-119.25000000000000 29.250000000000000 15.634929510050725	-119.25000000000000 29.250000000000000 15.157205956119959	-119.25000000000000 29.250000000000000 20.419390677614146	-119.25000000000000 29.250000000000000 21.052342120943617	-119.25000000000000 29.250000000000000 21.306808944874408	-119.25000000000000 29.250000000000000 21.856994221362601	-119.25000000000000 29.250000000000000 21.870839168746851	-119.25000000000000 29.250000000000000 19.333312171165861	-119.25000000000000 29.250000000000000 20.759540460751648	-119.25000000000000 29.250000000000000 21.402910659554280	-119.25000000000000 29.250000000000000 21.894140198583358	-119.25000000000000 29.250000000000000 23.490371129575927	-119.25000000000000 29.250000000000000 23.717558843400948	-119.25000000000000 29.250000000000000 24.562398747865842	-119.25000000000000 29.250000000000000 24.589811160650445	-119.25000000000000 29.250000000000000 25.426221352809975	-119.25000000000000 29.250000000000000 19.570526351603167	-119.25000000000000 29.250000000000000 18.252315471431558	-119.25000000000000 29.250000000000000 24.025739925726615	-119.25000000000000 29.250000000000000 21.842275177938383	-119.25000000000000 29.250000000000000 24.325258959772665	-119.25000000000000 29.250000000000000 24.372865396155916	-119.25000000000000 29.250000000000000 24.230013413256383	-119.25000000000000 29.250000000000000 19.686586840126342	-119.25000000000000 29.250000000000000 22.864941065718963	-119.25000000000000 29.250000000000000 23.219473500951224	-119.25000000000000 29.250000000000000 17.193979319334812	-119.25000000000000 29.250000000000000 17.496959920258487	-119.25000000000000 29.250000000000000 24.558253133075432	-119.25000000000000 29.250000000000000 26.217982192986689	-119.25000000000000 29.250000000000000 23.935336119757839	-119.25000000000000 29.250000000000000 27.277057247933701	-119.25000000000000 29.250000000000000 23.799757076655251	-119.25000000000000 29.250000000000000 20.311204142982813	-119.25000000000000 29.250000000000000 27.129445043107591	-119.25000000000000 29.250000000000000 22.581569140020029	-119.25000000000000 29.250000000000000 28.660131019262661	-119.25000000000000 29.250000000000000 31.200168436120709	-119.25000000000000 29.250000000000000 31.662854702039816	-119.25000000000000 29.250000000000000 32.603171022314207	-119.25000000000000 29.250000000000000 24.379187162429016	-119.25000000000000 29.250000000000000 27.586953827258114	-119.25000000000000 29.250000000000000 26.998148998993663	-119.25000000000000 29.250000000000000 26.986646926979322	-119.25000000000000 29.250000000000000 23.101635434532543	-119.25000000000000 29.250000000000000 22.385425384710469	-119.25000000000000 29.250000000000000 27.153605710459139
-118.75000000000000 29.250000000000000 13.101646284361447	-118.75000000000000 29.250000000000000 14.026729614568184	-118.75000000000000 29.250000000000000 13.536631966107731	-118.75000000000000 29.250000000000000 17.879069393118840	-118.75000000000000 29.250000000000000 20.364228806632987	-118.75000000000000 29.250000000000000 26.050946658570542	-118.75000000000000 29.250000000000000 18.946569593654861	-118.75000000000000 29.250000000000000 28.310609328196904	-118.75000000000000 29.250000000000000 20.411427257473267	-118.75000000000000 29.250000000000000 25.405152362306882	-118.75000000000000 29.250000000000000 20.344986953276081	-118.75000000000000 29.250000000000000 25.064240374088154	-118.75000000000000 29.250000000000000 26.991728557907894	-118.75000000000000 29.250000000000000 22.184845380440954	-118.75000000000000 29.250000000000000 24.159919809931331	-118.75000000000000 29.250000000000000 21.043579875484816	-118.75000000000000 29.250000000000000 22.384107431011326	-118.75000000000000 29.250000000000000 23.069968288824029	-118.75000000000000 29.250000000000000 23.784247817107484	-118.75000000000000 29.250000000000000 24.512238306738706	-118.75000000000000 29.250000000000000 18.668478307269371	-118.75000000000000 29.250000000000000 24.363222710009332	-118.75000000000000 29.250000000000000 22.373065494058523	-118.75000000000000 29.250000000000000 24.682920501536543	-118.75000000000000 29.250000000000000 24.197574687522785	-118.75000000000000 29.250000000000000 24.353313659650922	-118.75000000000000 29.250000000000000 26.651965961212909	-118.75000000000000 29.250000000000000 26.100197898135118	-118.75000000000000 29.250000000000000 18.569549043289229	-118.75000000000000 29.250000000000000 23.324427581243583	-118.75000000000000 29.250000000000000 24.132864363585924	-118.75000000000000 29.250000000000000 25.174932665594628	-118.75000000000000 29.250000000000000 26.315785300097069	-118.75000000000000 29.250000000000000 24.067413545235169	-118.75000000000000 29.250000000000000 22.536352178196076	-118.75000000000000 29.250000000000000 18.711655895033530	-118.75000000000000 29.250000000000000 24.400079792273772	-118.75000000000000 29.250000000000000 22.590659893733200	-118.75000000000000 29.250000000000000 26.914793727890956	-118.75000000000000 29.250000000000000 27.123790108153855	-118.75000000000000 29.250000000000000 29.906214351423984	-118.75000000000000 29.250000000000000 33.129240085138875	-118.75000000000000 29.250000000000000 27.939693821637245	-118.75000000000000 29.250000000000000 27.587774156852884	-118.75000000000000 29.250000000000000 27.947753677842943	-118.75000000000000 29.250000000000000 27.003790123541563	-118.75000000000000 29.250000000000000 29.500280011709147	-118.75000000000000 29.250000000000000 22.376336363761798	-118.75000000000000 29.250000000000000 20.777641953907786	-118.75000000000000 29.250000000000000 24.339000038987397
-118.25000000000000 29.250000000000000 17.584390944461948	-118.25000000000000 29.250000000000000 19.205831765608966	-118.25000000000000 29.250000000000000 15.870380944335206	-118.25000000000000 29.250000000000000 25.123148201204142	-118.25000000000000 29.250000000000000 27.272249511205718	-118.25000000000000 29.250000000000000 24.172165570960630	-118.25000000000000 29.250000000000000 23.084967700361094	-118.25000000000000 29.250000000000000 25.060527899984393	-118.25000000000000 29.250000000000000 24.980840561001990	-118.25000000000000 29.250000000000000 23.869331789986820	-118.25000000000000 29.250000000000000 26.503477771040835	-118.25000000000000 29.250000000000000 26.852578409021756	-118.25000000000000 29.250000000000000 22.244729779127226	-118.25000000000000 29.250000000000000 25.055423521386469	-118.25000000000000 29.250000000000000 23.345721758925571	-118.25000000000000 29.250000000000000 21.653922765251583	-118.25000000000000 29.250000000000000 23.418759665708507	-118.25000000000000 29.250000000000000 23.979082134952531	-118.25000000000000 29.250000000000000 24.683451720132979	-118.25000000000000 29.250000000000000 25.171947039164159	-118.25000000000000 29.250000000000000 27.842679761576047	-118.25000000000000 29.250000000000000 24.913939067431379	-118.25000000000000 29.250000000000000 22.869551073278810	-118.25000000000000 29.250000000000000 25.166895387046470	-118.25000000000000 29.250000000000000 25.192770456460469	-118.25000000000000 29.250000000000000 30.579388231519534	-118.25000000000000 29.250000000000000 24.034971390766408	-118.25000000000000 29.250000000000000 21.830909551274662	-118.25000000000000 29.250000000000000 26.693823837112394	-118.25000000000000 29.250000000000000 19.955273907971733	-118.25000000000000 29.250000000000000 20.192960956824063	-118.25000000000000 29.250000000000000 23.529556895014583	-118.25000000000000 29.250000000000000 17.770471355768517	-118.25000000000000 29.250000000000000 23.887276485220067	-118.25000000000000 29.250000000000000 23.538675266358265	-118.25000000000000 29.250000000000000 21.744567618514420	-118.25000000000000 29.250000000000000 19.507362531837302	-118.25000000000000 29.250000000000000 28.107903385136222	-118.25000000000000 29.250000000000000 24.278286416945161	-118.25000000000000 29.250000000000000 25.575598144704212	-118.25000000000000 29.250000000000000 28.515156483800343	-118.25000000000000 29.250000000000000 32.865237022371574	-118.25000000000000 29.250000000000000 27.823875733014834	-118.25000000000000 29.250000000000000 27.780059633420215	-118.25000000000000 29.250000000000000 28.358736103029997	-118.25000000000000 29.250000000000000 26.593461882667135	-118.25000000000000 29.250000000000000 30.162828737217506	-118.25000000000000 29.250000000000000 22.898144123992239	-118.25000000000000 29.250000000000000 23.061159952320690	-118.25000000000000 29.250000000000000 21.370912277364546
-117.75000000000000 29.250000000000000 22.495835126226623	-117.75000000000000 29.250000000000000 24.211134702652579	-117.75000000000000 29.250000000000000 19.177452933657150	-117.75000000000000 29.250000000000000 20.501388506257033	-117.75000000000000 29.250000000000000 22.999681915937437	-117.75000000000000 29.250000000000000 23.104704380532638	-117.75000000000000 29.250000000000000 22.562843885681726	-117.75000000000000 29.250000000000000 29.468056835377322	-117.75000000000000 29.250000000000000 26.013414662594855	-117.75000000000000 29.250000000000000 24.968997317993214	-117.75000000000000 29.250000000000000 24.381553329295588	-117.75000000000000 29.250000000000000 27.793709502768444	-117.75000000000000 29.250000000000000 27.854766352875668	-117.75000000000000 29.250000000000000 22.017112139354982	-117.75000000000000 29.250000000000000 24.821747055942723	-117.75000000000000 29.250000000000000 26.363047879101565	-117.75000000000000 29.250000000000000 26.237610955266671	-117.75000000000000 29.250000000000000 27.787512227710486	-117.75000000000000 29.250000000000000 25.653044553844222	-117.75000000000000 29.250000000000000 22.109060841980259	-117.75000000000000 29.250000000000000 28.028176200036420	-117.75000000000000 29.250000000000000 26.445112335109044	-117.75000000000000 29.250000000000000 19.159386168865428	-117.75000000000000 29.250000000000000 25.529098844496790	-117.75000000000000 29.250000000000000 22.474171565584587	-117.75000000000000 29.250000000000000 31.303826914590140	-117.75000000000000 29.250000000000000 24.563241728781122	-117.75000000000000 29.250000000000000 25.824424435882211	-117.75000000000000 29.250000000000000 22.350983406008574	-117.75000000000000 29.250000000000000 27.285260723694943	-117.75000000000000 29.250000000000000 20.393098133917160	-117.75000000000000 29.250000000000000 19.685832784689186	-117.75000000000000 29.250000000000000 17.844305813632644	-117.75000000000000 29.250000000000000 17.459537704136928	-117.75000000000000 29.250000000000000 20.276360994218781	-117.75000000000000 29.250000000000000 22.640692120095135	-117.75000000000000 29.250000000000000 23.373933629119357	-117.75000000000000 29.250000000000000 24.130175067324380	-117.75000000000000 29.250000000000000 22.392837829257466	-117.75000000000000 29.250000000000000 24.163466480917943	-117.75000000000000 29.250000000000000 29.393341120437810	-117.75000000000000 29.250000000000000 23.539435459727517	-117.75000000000000 29.250000000000000 24.669752509625010	-117.75000000000000 29.250000000000000 24.874957918994241	-117.75000000000000 29.250000000000000 30.139914691030381	-117.75000000000000 29.250000000000000 29.166778852724637	-117.75000000000000 29.250000000000000 24.505145939105539	-117.75000000000000 29.250000000000000 23.357862842542804	-117.75000000000000 29.250000000000000 23.499319309756544	-117.75000000000000 29.250000000000000 21.501952583827173
-117.25000000000000 29.250000000000000 22.196760612361103	-117.25000000000000 29.250000000000000 25.109417606730595	-117.25000000000000 29.250000000000000 22.936502090880946	-117.25000000000000 29.250000000000000 22.584858128687646	-117.25000000000000 29.250000000000000 23.433192562391437	-117.25000000000000 29.250000000000000 20.322222921894102	-117.25000000000000 29.250000000000000 20.856324432399301	-117.25000000000000 29.250000000000000 25.321501987875987	-117.25000000000000 29.250000000000000 26.788711278735938	-117.25000000000000 29.250000000000000 24.724041184314849	-117.25000000000000 29.250000000000000 28.923059301642386	-117.25000000000000 29.250000000000000 33.574269927975848	-117.25000000000000 29.250000000000000 33.523828206712025	-117.25000000000000 29.250000000000000 26.840313877885979	-117.25000000000000 29.250000000000000 25.749029429710191	-117.25000000000000 29.250000000000000 26.516689242944199	-117.25000000000000 29.250000000000000 27.292298329188473	-117.25000000000000 29.250000000000000 23.549994871198869	-117.25000000000000 29.250000000000000 29.128411987913353	-117.25000000000000 29.250000000000000 25.967788595528830	-117.25000000000000 29.250000000000000 25.864243319703803	-117.25000000000000 29.250000000000000 21.852326194678660	-117.25000000000000 29.250000000000000 25.544608039684316	-117.25000000000000 29.250000000000000 21.830352650779318	-117.25000000000000 29.250000000000000 20.983203093180752	-117.25000000000000 29.250000000000000 30.288761936156568	-117.25000000000000 29.250000000000000 23.908326975013694	-117.25000000000000 29.250000000000000 26.364672445453497	-117.25000000000000 29.250000000000000 19.341010258612322	-117.25000000000000 29.250000000000000 27.791726571578355	-117.25000000000000 29.250000000000000 27.762148726398536	-117.25000000000000 29.250000000000000 18.448438719440617	-117.25000000000000 29.250000000000000 21.132109938385476	-117.25000000000000 29.250000000000000 20.899552664426121	-117.25000000000000 29.250000000000000 21.264871979044244	-117.25000000000000 29.250000000000000 17.835089196969733	-117.25000000000000 29.250000000000000 19.346202564279881	-117.25000000000000 29.250000000000000 28.921739872760053	-117.25000000000000 29.250000000000000 22.348627248671900	-117.25000000000000 29.250000000000000 26.556888456449972	-117.25000000000000 29.250000000000000 21.204349644663459	-117.25000000000000 29.250000000000000 24.231811972420068	-117.25000000000000 29.250000000000000 26.742859356804477	-117.25000000000000 29.250000000000000 19.763847266224914	-117.25000000000000 29.250000000000000 19.963895035386003	-117.25000000000000 29.250000000000000 19.861966392348251	-117.25000000000000 29.250000000000000 23.871862825819658	-117.25000000000000 29.250000000000000 23.133814491303152	-117.25000000000000 29.250000000000000 23.270192347124731	-117.25000000000000 29.250000000000000 25.179324924061451
-116.75000000000000 29.250000000000000 17.158791343948359	-116.75000000000000 29.250000000000000 19.042532945928613	-116.75000000000000 29.250000000000000 17.455644248654981	-116.75000000000000 29.250000000000000 17.685476558030285	-116.75000000000000 29.250000000000000 22.551109530272480	-116.75000000000000 29.250000000000000 17.766991500121648	-116.75000000000000 29.250000000000000 18.359280238904994	-116.75000000000000 29.250000000000000 19.474518764144474	-116.75000000000000 29.250000000000000 23.796993371722351	-116.75000000000000 29.250000000000000 26.198342106089665	-116.75000000000000 29.250000000000000 30.932515899315607	-116.75000000000000 29.250000000000000 31.762356384943512	-116.75000000000000 29.250000000000000 30.049512705550466	-116.75000000000000 29.250000000000000 28.343151256657517	-116.75000000000000 29.250000000000000 26.241469240087717	-116.75000000000000 29.250000000000000 33.358894401611579	-116.75000000000000 29.250000000000000 24.500099575753147	-116.75000000000000 29.250000000000000 28.829125316844969	-116.75000000000000 29.250000000000000 24.826111712715363	-116.75000000000000 29.250000000000000 30.838788297498898	-116.75000000000000 29.250000000000000 21.988345886717052	-116.75000000000000 29.250000000000000 19.295185904112305	-116.75000000000000 29.250000000000000 23.859066050993423	-116.75000000000000 29.250000000000000 21.791467087036427	-116.75000000000000 29.250000000000000 19.329573881494742	-116.75000000000000 29.250000000000000 20.149055805983245	-116.75000000000000 29.250000000000000 26.314208467351666	-116.75000000000000 29.250000000000000 28.820771928514620	-116.75000000000000 29.250000000000000 20.455755270082822	-116.75000000000000 29.250000000000000 25.925838513264956	-116.75000000000000 29.250000000000000 27.052147290112870	-116.75000000000000 29.250000000000000 18.387375834029449	-116.75000000000000 29.250000000000000 21.635713949497553	-116.75000000000000 29.250000000000000 20.939672057572949	-116.75000000000000 29.250000000000000 21.292606216402916	-116.75000000000000 29.250000000000000 22.234598846857622	-116.75000000000000 29.250000000000000 24.243275914983752	-116.75000000000000 29.250000000000000 29.499190408905864	-116.75000000000000 29.250000000000000 23.263894478482992	-116.75000000000000 29.250000000000000 27.316800941206932	-116.75000000000000 29.250000000000000 23.547004587235495	-116.75000000000000 29.250000000000000 23.988347469973217	-116.75000000000000 29.250000000000000 21.222119343687975	-116.75000000000000 29.250000000000000 21.537862942798817	-116.75000000000000 29.250000000000000 20.920673311472747	-116.75000000000000 29.250000000000000 20.674173858557651	-116.75000000000000 29.250000000000000 22.492294450302179	-116.75000000000000 29.250000000000000 22.412241828325204	-116.75000000000000 29.250000000000000 17.381164573674887	-116.75000000000000 29.250000000000000 17.460289836077685
-116.25000000000000 29.250000000000000 16.401290934239107	-116.25000000000000 29.250000000000000 16.998186040239165	-116.25000000000000 29.250000000000000 16.129180526785074	-116.25000000000000 29.250000000000000 20.267537653950740	-116.25000000000000 29.250000000000000 22.091385457260159	-116.25000000000000 29.250000000000000 15.927749031084669	-116.25000000000000 29.250000000000000 17.794945432816689	-116.25000000000000 29.250000000000000 18.631719647489323	-116.25000000000000 29.250000000000000 23.860982365645796	-116.25000000000000 29.250000000000000 22.682873924032901	-116.25000000000000 29.250000000000000 23.354144595476690	-116.25000000000000 29.250000000000000 23.631252071425855	-116.25000000000000 29.250000000000000 22.760291588319689	-116.25000000000000 29.250000000000000 26.639709946925453	-116.25000000000000 29.250000000000000 26.123028134016646	-116.25000000000000 29.250000000000000 29.373290124775874	-116.25000000000000 29.250000000000000 25.417349994420054	-116.25000000000000 29.250000000000000 26.432373045421620	-116.25000000000000 29.250000000000000 23.344348051454006	-116.25000000000000 29.250000000000000 22.245617123626605	-116.25000000000000 29.250000000000000 19.305618554886845	-116.25000000000000 29.250000000000000 19.307397591486097	-116.25000000000000 29.250000000000000 15.892693921423206	-116.25000000000000 29.250000000000000 19.912421468306817	-116.25000000000000 29.250000000000000 20.693020603054801	-116.25000000000000 29.250000000000000 20.465129130545986	-116.25000000000000 29.250000000000000 19.794588121595389	-116.25000000000000 29.250000000000000 21.868454272421989	-116.25000000000000 29.250000000000000 22.584408775949509	-116.25000000000000 29.250000000000000 17.086871706312845	-116.25000000000000 29.250000000000000 20.389254479054145	-116.25000000000000 29.250000000000000 20.578512308943179	-116.25000000000000 29.250000000000000 20.747587148681092	-116.25000000000000 29.250000000000000 21.785683318749093	-116.25000000000000 29.250000000000000 16.174067691365885	-116.25000000000000 29.250000000000000 24.636472062020015	-116.25000000000000 29.250000000000000 22.126800192870999	-116.25000000000000 29.250000000000000 22.282109213028228	-116.25000000000000 29.250000000000000 23.046158146400479	-116.25000000000000 29.250000000000000 20.438838443894433	-116.25000000000000 29.250000000000000 17.973440101404965	-116.25000000000000 29.250000000000000 18.413151299905120	-116.25000000000000 29.250000000000000 15.583953438063217	-116.25000000000000 29.250000000000000 15.763243792487289	-116.25000000000000 29.250000000000000 15.835990713008885	-116.25000000000000 29.250000000000000 15.883813617051782	-116.25000000000000 29.250000000000000 18.019230182869610	-116.25000000000000 29.250000000000000 17.918313148502563	-116.25000000000000 29.250000000000000 17.693190551322637	-116.25000000000000 29.250000000000000 17.673859972763552
-115.75000000000000 29.250000000000000 17.551311542864440	-115.75000000000000 29.250000000000000 18.349469253595508	-115.75000000000000 29.250000000000000 18.484018383087349	-115.75000000000000 29.250000000000000 20.630037816609303	-115.75000000000000 29.250000000000000 21.341588987400232	-115.75000000000000 29.250000000000000 16.647809506760886	-115.75000000000000 29.250000000000000 17.217802030486720	-115.75000000000000 29.250000000000000 21.588870077844884	-115.75000000000000 29.250000000000000 23.335094292609561	-115.75000000000000 29.250000000000000 17.082930172606027	-115.75000000000000 29.250000000000000 18.740088025807751	-115.75000000000000 29.250000000000000 21.823462177796106	-115.75000000000000 29.250000000000000 20.853469364819155	-115.75000000000000 29.250000000000000 20.851116045102565	-115.75000000000000 29.250000000000000 23.049753764385382	-115.75000000000000 29.250000000000000 24.750136472944256	-115.75000000000000 29.250000000000000 18.593251121079295	-115.75000000000000 29.250000000000000 20.756318865210769	-115.75000000000000 29.250000000000000 18.404215752889378	-115.75000000000000 29.250000000000000 21.652567451360905	-115.75000000000000 29.250000000000000 23.752175832162855	-115.75000000000000 29.250000000000000 21.278833194609714	-115.75000000000000 29.250000000000000 17.045918064249918	-115.75000000000000 29.250000000000000 16.097113377142360	-115.75000000000000 29.250000000000000 16.791783798834484	-115.75000000000000 29.250000000000000 16.754368115380796	-115.75000000000000 29.250000000000000 16.731682874235915	-115.75000000000000 29.250000000000000 17.003741817023517	-115.75000000000000 29.250000000000000 16.817060241462521	-115.75000000000000 29.250000000000000 18.058534083791486	-115.75000000000000 29.250000000000000 20.840724444901873	-115.75000000000000 29.250000000000000 23.426964016112983	-115.75000000000000 29.250000000000000 20.010068515070824	-115.75000000000000 29.250000000000000 18.442671471558597	-115.75000000000000 29.250000000000000 19.080571918161674	-115.75000000000000 29.250000000000000 19.355372296285047	-115.75000000000000 29.250000000000000 18.934012834899445	-115.75000000000000 29.250000000000000 22.390934982011611	-115.75000000000000 29.250000000000000 20.529022840782492	-115.75000000000000 29.250000000000000 17.790734531813431	-115.75000000000000 29.250000000000000 15.307053763480468	-115.75000000000000 29.250000000000000 15.628784635045664	-115.75000000000000 29.250000000000000 13.305842607054187	-115.75000000000000 29.250000000000000 13.073144305670510	-115.75000000000000 29.250000000000000 12.682649369164567	-115.75000000000000 29.250000000000000 12.884046334522251	-115.75000000000000 29.250000000000000 14.403889764564351	-115.75000000000000 29.250000000000000 14.207861884232711	-115.75000000000000 29.250000000000000 14.225566834424697	-115.75000000000000 29.250000000000000 14.517714336272840
-115.25000000000000 29.250000000000000 15.978891810183471	-115.25000000000000 29.250000000000000 16.690823531250036	-115.25000000000000 29.250000000000000 16.787268554645625	-115.25000000000000 29.250000000000000 17.774540330944706	-115.25000000000000 29.250000000000000 18.269907314945733	-115.25000000000000 29.250000000000000 13.784334760681014	-115.25000000000000 29.250000000000000 20.020404300999733	-115.25000000000000 29.250000000000000 18.550069384932645	-115.25000000000000 29.250000000000000 15.529510091724578	-115.25000000000000 29.250000000000000 16.867885655257535	-115.25000000000000 29.250000000000000 21.324827714103542	-115.25000000000000 29.250000000000000 17.948365245478836	-115.25000000000000 29.250000000000000 18.023734181303517	-115.25000000000000 29.250000000000000 23.371910616894343	-115.25000000000000 29.250000000000000 18.591448496062224	-115.25000000000000 29.250000000000000 22.303230124787522	-115.25000000000000 29.250000000000000 21.494297348401584	-115.25000000000000 29.250000000000000 15.576717392270620	-115.25000000000000 29.250000000000000 17.568037094265495	-115.25000000000000 29.250000000000000 16.778640287689576	-115.25000000000000 29.250000000000000 22.040264127476416	-115.25000000000000 29.250000000000000 18.937748730145429	-115.25000000000000 29.250000000000000 13.417403057927407	-115.25000000000000 29.250000000000000 19.285129374283809	-115.25000000000000 29.250000000000000 20.063042218147640	-115.25000000000000 29.250000000000000 22.269289103785553	-115.25000000000000 29.250000000000000 16.540649349474798	-115.25000000000000 29.250000000000000 19.341604425672671	-115.25000000000000 29.250000000000000 17.155606021327703	-115.25000000000000 29.250000000000000 15.851975724092600	-115.25000000000000 29.250000000000000 16.981429142961098	-115.25000000000000 29.250000000000000 17.167977436779363	-115.25000000000000 29.250000000000000 15.391451559716272	-115.25000000000000 29.250000000000000 20.140567203555289	-115.25000000000000 29.250000000000000 15.644161539764472	-115.25000000000000 29.250000000000000 15.440700805148190	-115.25000000000000 29.250000000000000 15.372690497500711	-115.25000000000000 29.250000000000000 15.648448455472348	-115.25000000000000 29.250000000000000 15.588566826183875	-115.25000000000000 29.250000000000000 14.020144221976533	-115.25000000000000 29.250000000000000 14.995706921184818	-115.25000000000000 29.250000000000000 12.178915503511545	-115.25000000000000 29.250000000000000 13.997456773560756	-115.25000000000000 29.250000000000000 13.829224123519873	-115.25000000000000 29.250000000000000 13.353060957209461	-115.25000000000000 29.250000000000000 13.212396253515024	-115.25000000000000 29.250000000000000 9.8768462355144084	-115.25000000000000 29.250000000000000 9.5483521433437879	-115.25000000000000 29.250000000000000 9.5627624514271190	-115.25000000000000 29.250000000000000 9.8843078525091066
-114.75000000000000 29.250000000000000 14.955968164730638	-114.75000000000000 29.250000000000000 16.145678388170033	-114.75000000000000 29.250000000000000 16.214397657816207	-114.75000000000000 29.250000000000000 17.113095816790093	-114.75000000000000 29.250000000000000 16.893808546466794	-114.75000000000000 29.250000000000000 18.091896929267275	-114.75000000000000 29.250000000000000 19.314292968005550	-114.75000000000000 29.250000000000000 18.094935254702058	-114.75000000000000 29.250000000000000 14.319993733069001	-114.75000000000000 29.250000000000000 17.264407614141295	-114.75000000000000 29.250000000000000 13.366980031811183	-114.75000000000000 29.250000000000000 17.492029351270901	-114.75000000000000 29.250000000000000 17.945233474384398	-114.75000000000000 29.250000000000000 15.526445646089542	-114.75000000000000 29.250000000000000 20.294894856760248	-114.75000000000000 29.250000000000000 22.655807886971498	-114.75000000000000 29.250000000000000 15.915705134674051	-114.75000000000000 29.250000000000000 18.937765840521280	-114.75000000000000 29.250000000000000 19.524776538611608	-114.75000000000000 29.250000000000000 19.965942090189451	-114.75000000000000 29.250000000000000 14.748587198460083	-114.75000000000000 29.250000000000000 18.216308440392737	-114.75000000000000 29.250000000000000 16.885966741403660	-114.75000000000000 29.250000000000000 17.902459563277759	-114.75000000000000 29.250000000000000 18.222640427819158	-114.75000000000000 29.250000000000000 19.571851759261349	-114.75000000000000 29.250000000000000 19.895660699506244	-114.75000000000000 29.250000000000000 17.677235920429538	-114.75000000000000 29.250000000000000 16.129185811423202	-114.75000000000000 29.250000000000000 15.301596627993906	-114.75000000000000 29.250000000000000 15.012489252285180	-114.75000000000000 29.250000000000000 11.504245586070121	-114.75000000000000 29.250000000000000 14.734912740841352	-114.75000000000000 29.250000000000000 13.186712224860972	-114.75000000000000 29.250000000000000 14.005012491058313	-114.75000000000000 29.250000000000000 16.415959573693186	-114.75000000000000 29.250000000000000 15.328946490919957	-114.75000000000000 29.250000000000000 12.194403769362610	-114.75000000000000 29.250000000000000 9.1895764017241195	-114.75000000000000 29.250000000000000 8.2241694914257373	-114.75000000000000 29.250000000000000 9.8577492269786422	-114.75000000000000 29.250000000000000 9.8132223504723637	-114.75000000000000 29.250000000000000 8.2140287455650203	-114.75000000000000 29.250000000000000 8.3563501218635015	-114.75000000000000 29.250000000000000 8.1345608113514558	-114.75000000000000 29.250000000000000 8.3081126783506569	-114.75000000000000 29.250000000000000 8.4970900773596512	-114.75000000000000 29.250000000000000 8.4940962302573304	-114.75000000000000 29.250000000000000 8.7478009241296224	-114.75000000000000 29.250000000000000 9.0590306026401972
-114.25000000000000 29.250000000000000 15.818933012113316	-114.25000000000000 29.250000000000000 16.073332118406071	-114.25000000000000 29.250000000000000 15.672440685779344	-114.25000000000000 29.250000000000000 16.325850107349503	-114.25000000000000 29.250000000000000 16.264154555904614	-114.25000000000000 29.250000000000000 17.235822502271152	-114.25000000000000 29.250000000000000 18.210911622742668	-114.25000000000000 29.250000000000000 18.425413547203771	-114.25000000000000 29.250000000000000 15.054454377318361	-114.25000000000000 29.250000000000000 19.705181615630096	-114.25000000000000 29.250000000000000 19.367239088308299	-114.25000000000000 29.250000000000000 14.714769559113853	-114.25000000000000 29.250000000000000 19.272740122909614	-114.25000000000000 29.250000000000000 16.598056311596558	-114.25000000000000 29.250000000000000 12.432384761538989	-114.25000000000000 29.250000000000000 14.046684111184524	-114.25000000000000 29.250000000000000 15.332714350492479	-114.25000000000000 29.250000000000000 17.275857116915773	-114.25000000000000 29.250000000000000 18.048023814037187	-114.25000000000000 29.250000000000000 18.101162652818733	-114.25000000000000 29.250000000000000 13.194612401356194	-114.25000000000000 29.250000000000000 16.300594051673905	-114.25000000000000 29.250000000000000 16.035143206054226	-114.25000000000000 29.250000000000000 16.546807407348453	-114.25000000000000 29.250000000000000 17.121728856217928	-114.25000000000000 29.250000000000000 17.038033184454239	-114.25000000000000 29.250000000000000 17.649441699450758	-114.25000000000000 29.250000000000000 17.036363771014202	-114.25000000000000 29.250000000000000 15.208986567118739	-114.25000000000000 29.250000000000000 13.899698547436291	-114.25000000000000 29.250000000000000 14.027043911236969	-114.25000000000000 29.250000000000000 14.198637978835908	-114.25000000000000 29.250000000000000 13.513157581365524	-114.25000000000000 29.250000000000000 10.845721393611552	-114.25000000000000 29.250000000000000 9.4253640759628521	-114.25000000000000 29.250000000000000 10.463870150557890	-114.25000000000000 29.250000000000000 13.399370087703677	-114.25000000000000 29.250000000000000 10.929088396042472	-114.25000000000000 29.250000000000000 12.444214640744676	-114.25000000000000 29.250000000000000 11.255966584637305	-114.25000000000000 29.250000000000000 12.230950329818700	-114.25000000000000 29.250000000000000 14.018822717288437	-114.25000000000000 29.250000000000000 11.041428311064925	-114.25000000000000 29.250000000000000 10.956946379425998	-114.25000000000000 29.250000000000000 10.934981615629960	-114.25000000000000 29.250000000000000 11.101435457417113	-114.25000000000000 29.250000000000000 11.382847568776292	-114.25000000000000 29.250000000000000 11.530374745363703	-114.25000000000000 29.250000000000000 11.831184948508225	-114.25000000000000 29.250000000000000 13.174681943153066
-113.75000000000000 29.250000000000000 18.834620504768459	-113.75000000000000 29.250000000000000 18.766258617863169	-113.75000000000000 29.250000000000000 17.691278743211313	-113.75000000000000 29.250000000000000 17.818623612642252	-113.75000000000000 29.250000000000000 15.347784905679276	-113.75000000000000 29.250000000000000 15.837002020811450	-113.75000000000000 29.250000000000000 13.527728651061901	-113.75000000000000 29.250000000000000 13.646608369363333	-113.75000000000000 29.250000000000000 13.954163113483306	-113.75000000000000 29.250000000000000 19.571813840783392	-113.75000000000000 29.250000000000000 19.920981588800139	-113.75000000000000 29.250000000000000 18.956180134209529	-113.75000000000000 29.250000000000000 14.926918123514954	-113.75000000000000 29.250000000000000 20.349407776469896	-113.75000000000000 29.250000000000000 19.034503609318559	-113.75000000000000 29.250000000000000 18.020063872417897	-113.75000000000000 29.250000000000000 17.419817254269795	-113.75000000000000 29.250000000000000 17.051516233299079	-113.75000000000000 29.250000000000000 15.927338433299447	-113.75000000000000 29.250000000000000 15.620186984565841	-113.75000000000000 29.250000000000000 14.815904959617029	-113.75000000000000 29.250000000000000 16.541745744798050	-113.75000000000000 29.250000000000000 14.662615948921276	-113.75000000000000 29.250000000000000 15.820186949695863	-113.75000000000000 29.250000000000000 16.976369772566592	-113.75000000000000 29.250000000000000 17.327407870491641	-113.75000000000000 29.250000000000000 15.805733124070709	-113.75000000000000 29.250000000000000 14.785412953727175	-113.75000000000000 29.250000000000000 13.854947801612482	-113.75000000000000 29.250000000000000 12.984395308976078	-113.75000000000000 29.250000000000000 13.161967534142244	-113.75000000000000 29.250000000000000 13.160254650795753	-113.75000000000000 29.250000000000000 13.353498447728210	-113.75000000000000 29.250000000000000 12.196154494698472	-113.75000000000000 29.250000000000000 10.011841963278611	-113.75000000000000 29.250000000000000 13.392048258939937	-113.75000000000000 29.250000000000000 12.094578605778212	-113.75000000000000 29.250000000000000 15.976205016049994	-113.75000000000000 29.250000000000000 13.250586716486785	-113.75000000000000 29.250000000000000 15.669923911627151	-113.75000000000000 29.250000000000000 13.811921006488662	-113.75000000000000 29.250000000000000 14.887790466072623	-113.75000000000000 29.250000000000000 16.291130914340805	-113.75000000000000 29.250000000000000 16.669458777911515	-113.75000000000000 29.250000000000000 19.125722266073211	-113.75000000000000 29.250000000000000 19.256583090364451	-113.75000000000000 29.250000000000000 19.465668468228230	-113.75000000000000 29.250000000000000 19.616957616527120	-113.75000000000000 29.250000000000000 19.979004388611042	-113.75000000000000 29.250000000000000 21.512940698581566
-113.25000000000000 29.250000000000000 18.562171377651257	-113.25000000000000 29.250000000000000 19.285653921597781	-113.25000000000000 29.250000000000000 17.096396890477028	-113.25000000000000 29.250000000000000 18.096363230159920	-113.25000000000000 29.250000000000000 18.198493024195557	-113.25000000000000 29.250000000000000 18.669813364533550	-113.25000000000000 29.250000000000000 19.358627246356761	-113.25000000000000 29.250000000000000 19.143565860772991	-113.25000000000000 29.250000000000000 19.102366970213879	-113.25000000000000 29.250000000000000 19.501974672214043	-113.25000000000000 29.250000000000000 19.558028166793594	-113.25000000000000 29.250000000000000 18.601371570329178	-113.25000000000000 29.250000000000000 17.815787641406430	-113.25000000000000 29.250000000000000 19.605468192794170	-113.25000000000000 29.250000000000000 18.585083557827691	-113.25000000000000 29.250000000000000 17.867870393866326	-113.25000000000000 29.250000000000000 18.119332264812879	-113.25000000000000 29.250000000000000 18.974703901423918	-113.25000000000000 29.250000000000000 17.949234963973367	-113.25000000000000 29.250000000000000 17.189388144369090	-113.25000000000000 29.250000000000000 16.135973244409758	-113.25000000000000 29.250000000000000 17.850077113980792	-113.25000000000000 29.250000000000000 16.282672848334400	-113.25000000000000 29.250000000000000 16.528036878678073	-113.25000000000000 29.250000000000000 16.547683943311934	-113.25000000000000 29.250000000000000 12.625326079416908	-113.25000000000000 29.250000000000000 14.731835338016101	-113.25000000000000 29.250000000000000 13.626357122536726	-113.25000000000000 29.250000000000000 12.085503958477966	-113.25000000000000 29.250000000000000 11.432056154210832	-113.25000000000000 29.250000000000000 11.880875104047956	-113.25000000000000 29.250000000000000 11.682644360251770	-113.25000000000000 29.250000000000000 12.045519099981005	-113.25000000000000 29.250000000000000 15.122801357534646	-113.25000000000000 29.250000000000000 14.738070427187616	-113.25000000000000 29.250000000000000 10.761158980683666	-113.25000000000000 29.250000000000000 13.695164639894100	-113.25000000000000 29.250000000000000 12.910021601127337	-113.25000000000000 29.250000000000000 13.748902869808520	-113.25000000000000 29.250000000000000 18.454710448175682	-113.25000000000000 29.250000000000000 14.103088325828924	-113.25000000000000 29.250000000000000 21.190574164996814	-113.25000000000000 29.250000000000000 16.791622796584321	-113.25000000000000 29.250000000000000 19.344072081836131	-113.25000000000000 29.250000000000000 19.688702606967780	-113.25000000000000 29.250000000000000 19.916509774011914	-113.25000000000000 29.250000000000000 20.192594180592511	-113.25000000000000 29.250000000000000 20.459967206667535	-113.25000000000000 29.250000000000000 22.820932103569771	-113.25000000000000 29.250000000000000 16.545479275657652
-112.75000000000000 29.250000000000000 15.710592465884012	-112.75000000000000 29.250000000000000 16.437309683765381	-112.75000000000000 29.250000000000000 19.768012359490800	-112.75000000000000 29.250000000000000 15.252353621074768	-112.75000000000000 29.250000000000000 21.653220315693890	-112.75000000000000 29.250000000000000 16.926542581683861	-112.75000000000000 29.250000000000000 25.140514986560785	-112.75000000000000 29.250000000000000 18.729692773709381	-112.75000000000000 29.250000000000000 19.646394059685147	-112.75000000000000 29.250000000000000 21.216899392935719	-112.75000000000000 29.250000000000000 21.432038499288485	-112.75000000000000 29.250000000000000 20.896309312957243	-112.75000000000000 29.250000000000000 19.926602439442835	-112.75000000000000 29.250000000000000 19.114125989174926	-112.75000000000000 29.250000000000000 19.001678831966796	-112.75000000000000 29.250000000000000 17.770456342267575	-112.75000000000000 29.250000000000000 17.146797063923806	-112.75000000000000 29.250000000000000 19.617867055757340	-112.75000000000000 29.250000000000000 18.398632680662530	-112.75000000000000 29.250000000000000 17.343402489736000	-112.75000000000000 29.250000000000000 16.580441713819347	-112.75000000000000 29.250000000000000 18.149349367881555	-112.75000000000000 29.250000000000000 17.294349830373470	-112.75000000000000 29.250000000000000 18.421750116492404	-112.75000000000000 29.250000000000000 19.563862060149177	-112.75000000000000 29.250000000000000 20.483983514926923	-112.75000000000000 29.250000000000000 18.140209671465570	-112.75000000000000 29.250000000000000 17.201111694805107	-112.75000000000000 29.250000000000000 14.692027936617388	-112.75000000000000 29.250000000000000 11.268867679578525	-112.75000000000000 29.250000000000000 10.206357226931935	-112.75000000000000 29.250000000000000 10.711767433130261	-112.75000000000000 29.250000000000000 13.415005215385461	-112.75000000000000 29.250000000000000 20.776636823322178	-112.75000000000000 29.250000000000000 19.486399213013549	-112.75000000000000 29.250000000000000 14.875886771414066	-112.75000000000000 29.250000000000000 15.387444435081273	-112.75000000000000 29.250000000000000 13.112698678835837	-112.75000000000000 29.250000000000000 13.706951305811677	-112.75000000000000 29.250000000000000 15.239917102025732	-112.75000000000000 29.250000000000000 17.128890166079461	-112.75000000000000 29.250000000000000 15.963305662414232	-112.75000000000000 29.250000000000000 17.545771153053352	-112.75000000000000 29.250000000000000 22.133794162471236	-112.75000000000000 29.250000000000000 21.240446797630522	-112.75000000000000 29.250000000000000 16.453183785858066	-112.75000000000000 29.250000000000000 17.409722819718219	-112.75000000000000 29.250000000000000 18.222722388504302	-112.75000000000000 29.250000000000000 19.284029366032925	-112.75000000000000 29.250000000000000 19.095690295099033
-112.25000000000000 29.250000000000000 16.225003472189229	-112.25000000000000 29.250000000000000 16.863889831312953	-112.25000000000000 29.250000000000000 16.113778185226444	-112.25000000000000 29.250000000000000 16.453824098139933	-112.25000000000000 29.250000000000000 22.197099583953801	-112.25000000000000 29.250000000000000 19.615365149201953	-112.25000000000000 29.250000000000000 20.322783801486395	-112.25000000000000 29.250000000000000 20.662086274690008	-112.25000000000000 29.250000000000000 18.116028065145443	-112.25000000000000 29.250000000000000 19.024717904221397	-112.25000000000000 29.250000000000000 19.725515287424951	-112.25000000000000 29.250000000000000 20.657122667965535	-112.25000000000000 29.250000000000000 20.579031662638794	-112.25000000000000 29.250000000000000 26.045245770334251	-112.25000000000000 29.250000000000000 19.981366040725224	-112.25000000000000 29.250000000000000 25.837938999479654	-112.25000000000000 29.250000000000000 20.213080509482669	-112.25000000000000 29.250000000000000 18.838020041163606	-112.25000000000000 29.250000000000000 17.247911336235290	-112.25000000000000 29.250000000000000 16.529196158269404	-112.25000000000000 29.250000000000000 13.351247477889423	-112.25000000000000 29.250000000000000 17.606155663446685	-112.25000000000000 29.250000000000000 16.369020942957416	-112.25000000000000 29.250000000000000 17.428277853073382	-112.25000000000000 29.250000000000000 18.645471600668063	-112.25000000000000 29.250000000000000 19.855843927002741	-112.25000000000000 29.250000000000000 19.921374310074913	-112.25000000000000 29.250000000000000 19.950299556661559	-112.25000000000000 29.250000000000000 17.357566753129433	-112.25000000000000 29.250000000000000 15.838107139701144	-112.25000000000000 29.250000000000000 15.242011892958869	-112.25000000000000 29.250000000000000 14.561680069617903	-112.25000000000000 29.250000000000000 14.965279526991409	-112.25000000000000 29.250000000000000 20.397598427164461	-112.25000000000000 29.250000000000000 22.293879825330450	-112.25000000000000 29.250000000000000 20.189912991999037	-112.25000000000000 29.250000000000000 21.278907538696579	-112.25000000000000 29.250000000000000 14.712168795995339	-112.25000000000000 29.250000000000000 13.762303325480046	-112.25000000000000 29.250000000000000 13.283023167566705	-112.25000000000000 29.250000000000000 12.521547938591690	-112.25000000000000 29.250000000000000 12.173689513028560	-112.25000000000000 29.250000000000000 13.085123097181727	-112.25000000000000 29.250000000000000 14.868621158432061	-112.25000000000000 29.250000000000000 16.511567906430177	-112.25000000000000 29.250000000000000 16.863974781137305	-112.25000000000000 29.250000000000000 18.541644617725392	-112.25000000000000 29.250000000000000 20.104768502622015	-112.25000000000000 29.250000000000000 21.471424276983505	-112.25000000000000 29.250000000000000 15.462037300964333
-111.75000000000000 29.250000000000000 16.965758008446198	-111.75000000000000 29.250000000000000 17.119979263200346	-111.75000000000000 29.250000000000000 16.204076074050548	-111.75000000000000 29.250000000000000 18.005371387553005	-111.75000000000000 29.250000000000000 16.714193679055715	-111.75000000000000 29.250000000000000 14.398557778868000	-111.75000000000000 29.250000000000000 19.862122019026518	-111.75000000000000 29.250000000000000 14.541652541609482	-111.75000000000000 29.250000000000000 14.160493250340195	-111.75000000000000 29.250000000000000 14.492136227135635	-111.75000000000000 29.250000000000000 15.022584449383606	-111.75000000000000 29.250000000000000 20.227954869222401	-111.75000000000000 29.250000000000000 18.204572017669985	-111.75000000000000 29.250000000000000 19.328047090043469	-111.75000000000000 29.250000000000000 20.883477726012767	-111.75000000000000 29.250000000000000 18.608617098581330	-111.75000000000000 29.250000000000000 18.326738347942264	-111.75000000000000 29.250000000000000 16.869217600325101	-111.75000000000000 29.250000000000000 15.795462390381738	-111.75000000000000 29.250000000000000 16.012614655398743	-111.75000000000000 29.250000000000000 16.903395499285111	-111.75000000000000 29.250000000000000 16.423257543417773	-111.75000000000000 29.250000000000000 15.489854935112906	-111.75000000000000 29.250000000000000 16.736670209397261	-111.75000000000000 29.250000000000000 18.192445219492285	-111.75000000000000 29.250000000000000 18.974383981164340	-111.75000000000000 29.250000000000000 19.354346950577057	-111.75000000000000 29.250000000000000 18.992908615481102	-111.75000000000000 29.250000000000000 18.565707575446066	-111.75000000000000 29.250000000000000 14.788610252840355	-111.75000000000000 29.250000000000000 14.993492408836833	-111.75000000000000 29.250000000000000 15.709652966041119	-111.75000000000000 29.250000000000000 13.396854776243556	-111.75000000000000 29.250000000000000 21.158003527762002	-111.75000000000000 29.250000000000000 21.622045633072958	-111.75000000000000 29.250000000000000 18.568885610123765	-111.75000000000000 29.250000000000000 16.168344830862100	-111.75000000000000 29.250000000000000 12.235386638911075	-111.75000000000000 29.250000000000000 9.7316451148764909	-111.75000000000000 29.250000000000000 10.448975834517576	-111.75000000000000 29.250000000000000 5.7471511279395875	-111.75000000000000 29.250000000000000 3.9313351223359150	-111.75000000000000 29.250000000000000 3.1917047495946766	-111.75000000000000 29.250000000000000 4.2839760580069894	-111.75000000000000 29.250000000000000 5.7846488264798133	-111.75000000000000 29.250000000000000 7.1367324396305589	-111.75000000000000 29.250000000000000 8.9075020177011393	-111.75000000000000 29.250000000000000 10.463912514583468	-111.75000000000000 29.250000000000000 11.752996668527100	-111.75000000000000 29.250000000000000 13.626312347570160
-111.25000000000000 29.250000000000000 15.535967495387446	-111.25000000000000 29.250000000000000 11.745420069954426	-111.25000000000000 29.250000000000000 11.030983673104684	-111.25000000000000 29.250000000000000 14.256261504120152	-111.25000000000000 29.250000000000000 13.243112307671852	-111.25000000000000 29.250000000000000 14.497677129698285	-111.25000000000000 29.250000000000000 13.537989828454283	-111.25000000000000 29.250000000000000 13.655447346609888	-111.25000000000000 29.250000000000000 13.547403966349094	-111.25000000000000 29.250000000000000 11.381416281325537	-111.25000000000000 29.250000000000000 12.575843349676861	-111.25000000000000 29.250000000000000 11.059849851654759	-111.25000000000000 29.250000000000000 15.240080281993016	-111.25000000000000 29.250000000000000 11.611848826527071	-111.25000000000000 29.250000000000000 12.517603133475820	-111.25000000000000 29.250000000000000 11.661147742389126	-111.25000000000000 29.250000000000000 16.909538809202154	-111.25000000000000 29.250000000000000 15.775473558871271	-111.25000000000000 29.250000000000000 15.076045599769106	-111.25000000000000 29.250000000000000 13.595837601960755	-111.25000000000000 29.250000000000000 14.949960762574785	-111.25000000000000 29.250000000000000 15.663318892838197	-111.25000000000000 29.250000000000000 14.549512311623957	-111.25000000000000 29.250000000000000 16.435405436973660	-111.25000000000000 29.250000000000000 19.989216658540613	-111.25000000000000 29.250000000000000 20.137181224279438	-111.25000000000000 29.250000000000000 19.914449396449744	-111.25000000000000 29.250000000000000 15.453072771684077	-111.25000000000000 29.250000000000000 18.537883443328244	-111.25000000000000 29.250000000000000 15.980459665875891	-111.25000000000000 29.250000000000000 15.617648798183446	-111.25000000000000 29.250000000000000 12.413673399940659	-111.25000000000000 29.250000000000000 12.916967095010309	-111.25000000000000 29.250000000000000 14.012829146675593	-111.25000000000000 29.250000000000000 14.806141327158407	-111.25000000000000 29.250000000000000 11.622406812593820	-111.25000000000000 29.250000000000000 8.7373150560651780	-111.25000000000000 29.250000000000000 8.7589988927683180	-111.25000000000000 29.250000000000000 10.694228807370022	-111.25000000000000 29.250000000000000 10.556797964410270	-111.25000000000000 29.250000000000000 8.3889896784908053	-111.25000000000000 29.250000000000000 10.856993599018214	-111.25000000000000 29.250000000000000 11.228946054299589	-111.25000000000000 29.250000000000000 9.6493210865773413	-111.25000000000000 29.250000000000000 8.8665687545790757	-111.25000000000000 29.250000000000000 7.8856808139678352	-111.25000000000000 29.250000000000000 6.3988506126909632	-111.25000000000000 29.250000000000000 4.8823210028552184	-111.25000000000000 29.250000000000000 3.3992962755883682	-111.25000000000000 29.250000000000000 5.3104198665211992
-110.75000000000000 29.250000000000000 10.085262558746757	-110.75000000000000 29.250000000000000 9.2585713119233013	-110.75000000000000 29.250000000000000 8.5917745544798585	-110.75000000000000 29.250000000000000 10.838909254238301	-110.75000000000000 29.250000000000000 9.8141675382506310	-110.75000000000000 29.250000000000000 9.5553346720168424	-110.75000000000000 29.250000000000000 8.2455523900688714	-110.75000000000000 29.250000000000000 8.4492382173489684	-110.75000000000000 29.250000000000000 8.5643772478485136	-110.75000000000000 29.250000000000000 9.1657163834163544	-110.75000000000000 29.250000000000000 9.8952087332503051	-110.75000000000000 29.250000000000000 9.7717869524055772	-110.75000000000000 29.250000000000000 7.7263759684746072	-110.75000000000000 29.250000000000000 7.6594317506794356	-110.75000000000000 29.250000000000000 8.8184843342610861	-110.75000000000000 29.250000000000000 8.2071658834010410	-110.75000000000000 29.250000000000000 8.6845806505695169	-110.75000000000000 29.250000000000000 8.9047166924938974	-110.75000000000000 29.250000000000000 9.0373667762916359	-110.75000000000000 29.250000000000000 12.087134019610479	-110.75000000000000 29.250000000000000 12.195887287921098	-110.75000000000000 29.250000000000000 13.110585757897946	-110.75000000000000 29.250000000000000 14.216476676954612	-110.75000000000000 29.250000000000000 15.028907043174026	-110.75000000000000 29.250000000000000 12.494331060177794	-110.75000000000000 29.250000000000000 17.555053993623336	-110.75000000000000 29.250000000000000 13.291509934540603	-110.75000000000000 29.250000000000000 16.956495605992661	-110.75000000000000 29.250000000000000 16.479831413763112	-110.75000000000000 29.250000000000000 15.955402001080989	-110.75000000000000 29.250000000000000 17.058851064732242	-110.75000000000000 29.250000000000000 16.561984179748851	-110.75000000000000 29.250000000000000 17.719778789550546	-110.75000000000000 29.250000000000000 12.620046868410924	-110.75000000000000 29.250000000000000 10.186357953663006	-110.75000000000000 29.250000000000000 7.8262074233655623	-110.75000000000000 29.250000000000000 9.2094750615372387	-110.75000000000000 29.250000000000000 9.1507052035042857	-110.75000000000000 29.250000000000000 7.9909736669673981	-110.75000000000000 29.250000000000000 8.0028803243907962	-110.75000000000000 29.250000000000000 8.3224704777887872	-110.75000000000000 29.250000000000000 8.1247424013110141	-110.75000000000000 29.250000000000000 8.1991157157191488	-110.75000000000000 29.250000000000000 8.0784844656671613	-110.75000000000000 29.250000000000000 12.318683372154492	-110.75000000000000 29.250000000000000 11.977110589883917	-110.75000000000000 29.250000000000000 12.049225674701880	-110.75000000000000 29.250000000000000 12.324456258816657	-110.75000000000000 29.250000000000000 12.963080986159015	-110.75000000000000 29.250000000000000 14.467813154917092
-110.25000000000000 29.250000000000000 9.6894392352544561	-110.25000000000000 29.250000000000000 11.604055078924652	-110.25000000000000 29.250000000000000 10.635206195905676	-110.25000000000000 29.250000000000000 9.7429107149146432	-110.25000000000000 29.250000000000000 8.9617189414372813	-110.25000000000000 29.250000000000000 11.976557451803671	-110.25000000000000 29.250000000000000 8.8461857826545582	-110.25000000000000 29.250000000000000 9.0540291515420890	-110.25000000000000 29.250000000000000 9.4665386582510180	-110.25000000000000 29.250000000000000 9.4467675916545826	-110.25000000000000 29.250000000000000 9.2109710973291872	-110.25000000000000 29.250000000000000 7.2353024697240933	-110.25000000000000 29.250000000000000 7.8439015572495050	-110.25000000000000 29.250000000000000 7.7969697907894044	-110.25000000000000 29.250000000000000 9.8461279388277667	-110.25000000000000 29.250000000000000 7.8757695176083340	-110.25000000000000 29.250000000000000 8.3860158904719864	-110.25000000000000 29.250000000000000 7.1136402876974767	-110.25000000000000 29.250000000000000 7.6926340576681058	-110.25000000000000 29.250000000000000 9.0201534492242530	-110.25000000000000 29.250000000000000 6.9615358028539607	-110.25000000000000 29.250000000000000 10.139174337659194	-110.25000000000000 29.250000000000000 10.937889896829278	-110.25000000000000 29.250000000000000 13.024315334441107	-110.25000000000000 29.250000000000000 14.341208453898998	-110.25000000000000 29.250000000000000 12.267480018612588	-110.25000000000000 29.250000000000000 17.028248251456667	-110.25000000000000 29.250000000000000 15.378485397400283	-110.25000000000000 29.250000000000000 15.140911787978929	-110.25000000000000 29.250000000000000 14.117267330159997	-110.25000000000000 29.250000000000000 14.750689312307363	-110.25000000000000 29.250000000000000 15.082125284080798	-110.25000000000000 29.250000000000000 15.882660530216526	-110.25000000000000 29.250000000000000 16.731651706962289	-110.25000000000000 29.250000000000000 13.834338472400436	-110.25000000000000 29.250000000000000 13.073982590851108	-110.25000000000000 29.250000000000000 13.221992508937381	-110.25000000000000 29.250000000000000 12.952971631356208	-110.25000000000000 29.250000000000000 11.915296342059428	-110.25000000000000 29.250000000000000 9.5697413659121722	-110.25000000000000 29.250000000000000 9.8123432067138197	-110.25000000000000 29.250000000000000 9.0294898437843276	-110.25000000000000 29.250000000000000 10.966869706799004	-110.25000000000000 29.250000000000000 9.9394090870694285	-110.25000000000000 29.250000000000000 11.298437640139410	-110.25000000000000 29.250000000000000 10.921731943897006	-110.25000000000000 29.250000000000000 10.607439688986519	-110.25000000000000 29.250000000000000 10.866945686045513	-110.25000000000000 29.250000000000000 11.839454533810203	-110.25000000000000 29.250000000000000 13.519825364576306
-109.75000000000000 29.250000000000000 12.424554090103499	-109.75000000000000 29.250000000000000 12.113979882988247	-109.75000000000000 29.250000000000000 10.848804983252339	-109.75000000000000 29.250000000000000 10.271609622165993	-109.75000000000000 29.250000000000000 9.8399374889767834	-109.75000000000000 29.250000000000000 9.2842871721766986	-109.75000000000000 29.250000000000000 9.5872820419368399	-109.75000000000000 29.250000000000000 8.3869826422450462	-109.75000000000000 29.250000000000000 9.0474614657748713	-109.75000000000000 29.250000000000000 9.2587257693862455	-109.75000000000000 29.250000000000000 6.9543639107580146	-109.75000000000000 29.250000000000000 7.6154378158371117	-109.75000000000000 29.250000000000000 8.3066845703306136	-109.75000000000000 29.250000000000000 12.037611955089764	-109.75000000000000 29.250000000000000 10.895681719382486	-109.75000000000000 29.250000000000000 9.2483065996103893	-109.75000000000000 29.250000000000000 9.2848451804536296	-109.75000000000000 29.250000000000000 9.3051204885158896	-109.75000000000000 29.250000000000000 9.4667038408651578	-109.75000000000000 29.250000000000000 9.5397595463949365	-109.75000000000000 29.250000000000000 9.7358150240794252	-109.75000000000000 29.250000000000000 9.5781101356919827	-109.75000000000000 29.250000000000000 8.6583096412173184	-109.75000000000000 29.250000000000000 10.836717854766954	-109.75000000000000 29.250000000000000 10.896940042580603	-109.75000000000000 29.250000000000000 12.923684635909698	-109.75000000000000 29.250000000000000 13.119043773861378	-109.75000000000000 29.250000000000000 13.271757223155383	-109.75000000000000 29.250000000000000 13.085755833250394	-109.75000000000000 29.250000000000000 11.837775017856028	-109.75000000000000 29.250000000000000 12.433046806116396	-109.75000000000000 29.250000000000000 13.363261440298237	-109.75000000000000 29.250000000000000 13.762594267012558	-109.75000000000000 29.250000000000000 14.739742428354747	-109.75000000000000 29.250000000000000 14.766398955175443	-109.75000000000000 29.250000000000000 14.890198119213011	-109.75000000000000 29.250000000000000 12.800356320887982	-109.75000000000000 29.250000000000000 12.580012254389890	-109.75000000000000 29.250000000000000 12.593625700491883	-109.75000000000000 29.250000000000000 17.468959160672721	-109.75000000000000 29.250000000000000 14.105512934118803	-109.75000000000000 29.250000000000000 14.664256438802768	-109.75000000000000 29.250000000000000 13.730833850581059	-109.75000000000000 29.250000000000000 13.875144703664651	-109.75000000000000 29.250000000000000 15.635841480775644	-109.75000000000000 29.250000000000000 15.311677747215516	-109.75000000000000 29.250000000000000 14.946205570348782	-109.75000000000000 29.250000000000000 15.659601578570550	-109.75000000000000 29.250000000000000 14.431086815917411	-109.75000000000000 29.250000000000000 12.244274836492378
-109.25000000000000 29.250000000000000 10.057720208099934	-109.25000000000000 29.250000000000000 10.067134304858234	-109.25000000000000 29.250000000000000 12.979059059562866	-109.25000000000000 29.250000000000000 12.532220533473007	-109.25000000000000 29.250000000000000 12.286937732947132	-109.25000000000000 29.250000000000000 11.623344992204903	-109.25000000000000 29.250000000000000 10.471113945240427	-109.25000000000000 29.250000000000000 9.5921122946118764	-109.25000000000000 29.250000000000000 10.237987704161508	-109.25000000000000 29.250000000000000 9.1591867954349926	-109.25000000000000 29.250000000000000 10.025798541582065	-109.25000000000000 29.250000000000000 10.684541671682204	-109.25000000000000 29.250000000000000 11.563284962569421	-109.25000000000000 29.250000000000000 12.113670330281257	-109.25000000000000 29.250000000000000 12.647705193919167	-109.25000000000000 29.250000000000000 12.262182197794184	-109.25000000000000 29.250000000000000 12.521604998396503	-109.25000000000000 29.250000000000000 10.695451158462136	-109.25000000000000 29.250000000000000 10.656825678345488	-109.25000000000000 29.250000000000000 10.323644693712348	-109.25000000000000 29.250000000000000 10.978362845560211	-109.25000000000000 29.250000000000000 10.426684165892313	-109.25000000000000 29.250000000000000 10.470502539799153	-109.25000000000000 29.250000000000000 11.100033408658987	-109.25000000000000 29.250000000000000 10.476535069126477	-109.25000000000000 29.250000000000000 12.307824727165791	-109.25000000000000 29.250000000000000 11.456368088623995	-109.25000000000000 29.250000000000000 11.488306844800908	-109.25000000000000 29.250000000000000 13.067700455171776	-109.25000000000000 29.250000000000000 11.095789765551752	-109.25000000000000 29.250000000000000 11.360523601604395	-109.25000000000000 29.250000000000000 10.958793834511098	-109.25000000000000 29.250000000000000 10.439345389159239	-109.25000000000000 29.250000000000000 10.836224654437736	-109.25000000000000 29.250000000000000 7.3646249303721705	-109.25000000000000 29.250000000000000 9.1596033880949914	-109.25000000000000 29.250000000000000 8.3401113709511456	-109.25000000000000 29.250000000000000 10.859093930125251	-109.25000000000000 29.250000000000000 11.594479817503657	-109.25000000000000 29.250000000000000 8.9555009425221783	-109.25000000000000 29.250000000000000 13.326324621622103	-109.25000000000000 29.250000000000000 10.691031549321156	-109.25000000000000 29.250000000000000 10.698823884622147	-109.25000000000000 29.250000000000000 11.013155988680237	-109.25000000000000 29.250000000000000 12.702812536855470	-109.25000000000000 29.250000000000000 12.837293641959109	-109.25000000000000 29.250000000000000 13.765446188836828	-109.25000000000000 29.250000000000000 16.544672148349054	-109.25000000000000 29.250000000000000 13.822651231827043	-109.25000000000000 29.250000000000000 19.634289584956957
-108.75000000000000 29.250000000000000 15.979759617726517	-108.75000000000000 29.250000000000000 12.666142824814743	-108.75000000000000 29.250000000000000 12.773071469640952	-108.75000000000000 29.250000000000000 16.736069761165592	-108.75000000000000 29.250000000000000 16.424031782640814	-108.75000000000000 29.250000000000000 12.542186257777178	-108.75000000000000 29.250000000000000 14.788531598623704	-108.75000000000000 29.250000000000000 11.713757150276875	-108.75000000000000 29.250000000000000 15.680923044982611	-108.75000000000000 29.250000000000000 14.107011266419491	-108.75000000000000 29.250000000000000 15.394251269896660	-108.75000000000000 29.250000000000000 15.984661976114188	-108.75000000000000 29.250000000000000 16.932884954089552	-108.75000000000000 29.250000000000000 17.391038611244884	-108.75000000000000 29.250000000000000 17.280487226613658	-108.75000000000000 29.250000000000000 12.517337386944474	-108.75000000000000 29.250000000000000 15.816468386841414	-108.75000000000000 29.250000000000000 13.011540420436489	-108.75000000000000 29.250000000000000 12.491348030387092	-108.75000000000000 29.250000000000000 11.772159072729847	-108.75000000000000 29.250000000000000 11.991775643007664	-108.75000000000000 29.250000000000000 11.070853639750254	-108.75000000000000 29.250000000000000 10.633627337593948	-108.75000000000000 29.250000000000000 12.164819416146482	-108.75000000000000 29.250000000000000 11.050629593235881	-108.75000000000000 29.250000000000000 11.602224290560027	-108.75000000000000 29.250000000000000 10.433991995801609	-108.75000000000000 29.250000000000000 11.890279589144015	-108.75000000000000 29.250000000000000 13.650548567796955	-108.75000000000000 29.250000000000000 11.083894342250195	-108.75000000000000 29.250000000000000 12.124547714039325	-108.75000000000000 29.250000000000000 11.162659889725838	-108.75000000000000 29.250000000000000 10.287950527052921	-108.75000000000000 29.250000000000000 10.292210877443670	-108.75000000000000 29.250000000000000 7.0152055187692071	-108.75000000000000 29.250000000000000 6.4066470267772768	-108.75000000000000 29.250000000000000 9.5054953723043756	-108.75000000000000 29.250000000000000 7.4345813020110505	-108.75000000000000 29.250000000000000 7.8222029778815738	-108.75000000000000 29.250000000000000 11.644146019792084	-108.75000000000000 29.250000000000000 12.517383330868244	-108.75000000000000 29.250000000000000 10.750029022055571	-108.75000000000000 29.250000000000000 14.764066003462872	-108.75000000000000 29.250000000000000 14.074320568099205	-108.75000000000000 29.250000000000000 12.310609183518066	-108.75000000000000 29.250000000000000 11.760686075874812	-108.75000000000000 29.250000000000000 11.866191014939544	-108.75000000000000 29.250000000000000 16.596799775438651	-108.75000000000000 29.250000000000000 13.645120159388320	-108.75000000000000 29.250000000000000 12.943971103554919
-108.25000000000000 29.250000000000000 14.517943069039402	-108.25000000000000 29.250000000000000 19.611471699128149	-108.25000000000000 29.250000000000000 16.262119575682430	-108.25000000000000 29.250000000000000 15.084689727053640	-108.25000000000000 29.250000000000000 20.983979807458482	-108.25000000000000 29.250000000000000 19.841727472738022	-108.25000000000000 29.250000000000000 15.753218822340234	-108.25000000000000 29.250000000000000 16.078671558561343	-108.25000000000000 29.250000000000000 15.652095894253170	-108.25000000000000 29.250000000000000 15.185671182478242	-108.25000000000000 29.250000000000000 16.751468881967355	-108.25000000000000 29.250000000000000 16.658234157300853	-108.25000000000000 29.250000000000000 17.112505174326330	-108.25000000000000 29.250000000000000 17.283954183584804	-108.25000000000000 29.250000000000000 17.224540172271670	-108.25000000000000 29.250000000000000 21.728468186738475	-108.25000000000000 29.250000000000000 16.790988884893430	-108.25000000000000 29.250000000000000 14.434727306986030	-108.25000000000000 29.250000000000000 17.579430343488866	-108.25000000000000 29.250000000000000 16.212920130380287	-108.25000000000000 29.250000000000000 12.731327912955146	-108.25000000000000 29.250000000000000 14.824714521585459	-108.25000000000000 29.250000000000000 14.122393484439154	-108.25000000000000 29.250000000000000 15.257108339167996	-108.25000000000000 29.250000000000000 12.795660942969509	-108.25000000000000 29.250000000000000 12.873482394743712	-108.25000000000000 29.250000000000000 12.943087517261301	-108.25000000000000 29.250000000000000 13.057795107606109	-108.25000000000000 29.250000000000000 14.776223524235391	-108.25000000000000 29.250000000000000 12.342095611112493	-108.25000000000000 29.250000000000000 12.721061806025375	-108.25000000000000 29.250000000000000 11.933108573307667	-108.25000000000000 29.250000000000000 11.382500206663355	-108.25000000000000 29.250000000000000 10.892055550710348	-108.25000000000000 29.250000000000000 7.6125701277049282	-108.25000000000000 29.250000000000000 7.0916466056105838	-108.25000000000000 29.250000000000000 7.6041400521156870	-108.25000000000000 29.250000000000000 10.937990124651819	-108.25000000000000 29.250000000000000 8.8955053185528730	-108.25000000000000 29.250000000000000 9.2810295229688187	-108.25000000000000 29.250000000000000 12.520692208323286	-108.25000000000000 29.250000000000000 16.563625429751593	-108.25000000000000 29.250000000000000 14.757140095843454	-108.25000000000000 29.250000000000000 12.901600106810299	-108.25000000000000 29.250000000000000 13.886269592123083	-108.25000000000000 29.250000000000000 16.320717317429580	-108.25000000000000 29.250000000000000 13.857391287019913	-108.25000000000000 29.250000000000000 14.645514889239521	-108.25000000000000 29.250000000000000 15.201335958240493	-108.25000000000000 29.250000000000000 15.018799196482608
-107.75000000000000 29.250000000000000 18.052648717282803	-107.75000000000000 29.250000000000000 17.985654321027209	-107.75000000000000 29.250000000000000 14.798056567251711	-107.75000000000000 29.250000000000000 18.997021238028161	-107.75000000000000 29.250000000000000 19.584450135227421	-107.75000000000000 29.250000000000000 15.842182883683668	-107.75000000000000 29.250000000000000 22.637616146157519	-107.75000000000000 29.250000000000000 16.145537683775782	-107.75000000000000 29.250000000000000 17.107868251443442	-107.75000000000000 29.250000000000000 15.946156114294809	-107.75000000000000 29.250000000000000 17.985858750129651	-107.75000000000000 29.250000000000000 17.672922358916729	-107.75000000000000 29.250000000000000 18.036873717261159	-107.75000000000000 29.250000000000000 18.108164932847679	-107.75000000000000 29.250000000000000 24.152905341731081	-107.75000000000000 29.250000000000000 17.187312921464578	-107.75000000000000 29.250000000000000 18.715605669112534	-107.75000000000000 29.250000000000000 16.037840041501859	-107.75000000000000 29.250000000000000 17.060143829425026	-107.75000000000000 29.250000000000000 16.301677009576242	-107.75000000000000 29.250000000000000 16.293384135522459	-107.75000000000000 29.250000000000000 20.771535329286539	-107.75000000000000 29.250000000000000 20.559173081173931	-107.75000000000000 29.250000000000000 22.078909890791234	-107.75000000000000 29.250000000000000 19.587567803941464	-107.75000000000000 29.250000000000000 15.262964089548877	-107.75000000000000 29.250000000000000 18.409915921517086	-107.75000000000000 29.250000000000000 14.615357749497539	-107.75000000000000 29.250000000000000 15.916309482434929	-107.75000000000000 29.250000000000000 17.145694195927476	-107.75000000000000 29.250000000000000 14.180183133015598	-107.75000000000000 29.250000000000000 17.431525345260305	-107.75000000000000 29.250000000000000 16.279906603095039	-107.75000000000000 29.250000000000000 15.049201074344362	-107.75000000000000 29.250000000000000 11.106660418108710	-107.75000000000000 29.250000000000000 11.086620611856533	-107.75000000000000 29.250000000000000 12.170597376222551	-107.75000000000000 29.250000000000000 12.050644874636339	-107.75000000000000 29.250000000000000 12.735299059076112	-107.75000000000000 29.250000000000000 12.929014835878528	-107.75000000000000 29.250000000000000 13.691214036709873	-107.75000000000000 29.250000000000000 11.133651122353545	-107.75000000000000 29.250000000000000 15.220510345056111	-107.75000000000000 29.250000000000000 15.824066380356609	-107.75000000000000 29.250000000000000 12.295309509634441	-107.75000000000000 29.250000000000000 11.440613033372060	-107.75000000000000 29.250000000000000 11.753675354110293	-107.75000000000000 29.250000000000000 11.877244492026888	-107.75000000000000 29.250000000000000 15.549482790720905	-107.75000000000000 29.250000000000000 14.859633122930909
-107.25000000000000 29.250000000000000 16.100430330432310	-107.25000000000000 29.250000000000000 16.132083549332584	-107.25000000000000 29.250000000000000 18.859684762515432	-107.25000000000000 29.250000000000000 17.851390055227380	-107.25000000000000 29.250000000000000 14.333987511661674	-107.25000000000000 29.250000000000000 21.309622509105921	-107.25000000000000 29.250000000000000 18.014036166459523	-107.25000000000000 29.250000000000000 21.669131122860726	-107.25000000000000 29.250000000000000 16.323825579053509	-107.25000000000000 29.250000000000000 22.388615232985412	-107.25000000000000 29.250000000000000 18.035123280103420	-107.25000000000000 29.250000000000000 17.220718175046969	-107.25000000000000 29.250000000000000 17.143237084539571	-107.25000000000000 29.250000000000000 16.235514479274336	-107.25000000000000 29.250000000000000 17.533791491730923	-107.25000000000000 29.250000000000000 20.873659193055069	-107.25000000000000 29.250000000000000 16.489474907586562	-107.25000000000000 29.250000000000000 19.689308901361333	-107.25000000000000 29.250000000000000 15.358255760146221	-107.25000000000000 29.250000000000000 15.714462822043847	-107.25000000000000 29.250000000000000 21.356855121048309	-107.25000000000000 29.250000000000000 15.485589270804599	-107.25000000000000 29.250000000000000 15.872246608752132	-107.25000000000000 29.250000000000000 17.552613828735446	-107.25000000000000 29.250000000000000 22.649343560382622	-107.25000000000000 29.250000000000000 17.118513448300103	-107.25000000000000 29.250000000000000 17.582358659393389	-107.25000000000000 29.250000000000000 22.984906044507127	-107.25000000000000 29.250000000000000 18.075116169702628	-107.25000000000000 29.250000000000000 22.680548478372895	-107.25000000000000 29.250000000000000 13.703269632033104	-107.25000000000000 29.250000000000000 16.782751325063593	-107.25000000000000 29.250000000000000 16.627866119078437	-107.25000000000000 29.250000000000000 19.030388389714695	-107.25000000000000 29.250000000000000 16.547915280892994	-107.25000000000000 29.250000000000000 13.625212006719963	-107.25000000000000 29.250000000000000 18.093185996238194	-107.25000000000000 29.250000000000000 14.216352334027311	-107.25000000000000 29.250000000000000 19.643159633655067	-107.25000000000000 29.250000000000000 15.347478726601196	-107.25000000000000 29.250000000000000 16.167723899067237	-107.25000000000000 29.250000000000000 21.897205531776919	-107.25000000000000 29.250000000000000 17.035295951824953	-107.25000000000000 29.250000000000000 17.853784820554125	-107.25000000000000 29.250000000000000 22.851684642110211	-107.25000000000000 29.250000000000000 23.728460712254616	-107.25000000000000 29.250000000000000 24.309381214912420	-107.25000000000000 29.250000000000000 24.747271998221542	-107.25000000000000 29.250000000000000 18.576660624386541	-107.25000000000000 29.250000000000000 19.629920187107558
-106.75000000000000 29.250000000000000 13.884422099132335	-106.75000000000000 29.250000000000000 13.571130139619386	-106.75000000000000 29.250000000000000 15.882275115311307	-106.75000000000000 29.250000000000000 15.877270145073044	-106.75000000000000 29.250000000000000 17.921703039849795	-106.75000000000000 29.250000000000000 17.218332836108207	-106.75000000000000 29.250000000000000 21.539515773417417	-106.75000000000000 29.250000000000000 16.475983557304044	-106.75000000000000 29.250000000000000 21.419936251868744	-106.75000000000000 29.250000000000000 21.056847703611208	-106.75000000000000 29.250000000000000 21.796278058947113	-106.75000000000000 29.250000000000000 20.715764755421286	-106.75000000000000 29.250000000000000 22.010117357787280	-106.75000000000000 29.250000000000000 21.590535734437609	-106.75000000000000 29.250000000000000 21.174301633155526	-106.75000000000000 29.250000000000000 20.230161308175262	-106.75000000000000 29.250000000000000 22.030501141930099	-106.75000000000000 29.250000000000000 15.540314539659660	-106.75000000000000 29.250000000000000 20.358812734899182	-106.75000000000000 29.250000000000000 20.446080976376397	-106.75000000000000 29.250000000000000 20.986103099407082	-106.75000000000000 29.250000000000000 15.581594674483348	-106.75000000000000 29.250000000000000 15.984398957063801	-106.75000000000000 29.250000000000000 16.534521140887087	-106.75000000000000 29.250000000000000 16.425634902484443	-106.75000000000000 29.250000000000000 18.188112323475320	-106.75000000000000 29.250000000000000 18.158934744922504	-106.75000000000000 29.250000000000000 16.327979031833539	-106.75000000000000 29.250000000000000 17.553964688674288	-106.75000000000000 29.250000000000000 16.683758152271455	-106.75000000000000 29.250000000000000 17.855062564687515	-106.75000000000000 29.250000000000000 16.896120391714849	-106.75000000000000 29.250000000000000 22.174860104720921	-106.75000000000000 29.250000000000000 19.853871133366880	-106.75000000000000 29.250000000000000 16.314655390842255	-106.75000000000000 29.250000000000000 18.226958752011363	-106.75000000000000 29.250000000000000 13.594119118349024	-106.75000000000000 29.250000000000000 19.542557857337425	-106.75000000000000 29.250000000000000 14.755646243306405	-106.75000000000000 29.250000000000000 15.900430426091058	-106.75000000000000 29.250000000000000 16.404768357648170	-106.75000000000000 29.250000000000000 16.831069496383655	-106.75000000000000 29.250000000000000 20.262999239704129	-106.75000000000000 29.250000000000000 21.640508923443505	-106.75000000000000 29.250000000000000 23.389693487090302	-106.75000000000000 29.250000000000000 17.220653960323524	-106.75000000000000 29.250000000000000 18.702485355318654	-106.75000000000000 29.250000000000000 25.055062271898976	-106.75000000000000 29.250000000000000 18.066323457692853	-106.75000000000000 29.250000000000000 18.887806359403140
-106.25000000000000 29.250000000000000 9.6542706400371454	-106.25000000000000 29.250000000000000 7.7460106109980336	-106.25000000000000 29.250000000000000 11.885963730297924	-106.25000000000000 29.250000000000000 9.7633721638762960	-106.25000000000000 29.250000000000000 11.827790785484002	-106.25000000000000 29.250000000000000 17.233522389471265	-106.25000000000000 29.250000000000000 17.011961251535485	-106.25000000000000 29.250000000000000 21.713063465841955	-106.25000000000000 29.250000000000000 17.089206345428202	-106.25000000000000 29.250000000000000 20.910242613877511	-106.25000000000000 29.250000000000000 18.203139517206949	-106.25000000000000 29.250000000000000 16.682337127275513	-106.25000000000000 29.250000000000000 16.500751536589796	-106.25000000000000 29.250000000000000 15.989337298123445	-106.25000000000000 29.250000000000000 15.361772235300782	-106.25000000000000 29.250000000000000 11.766964851982763	-106.25000000000000 29.250000000000000 16.410049197757242	-106.25000000000000 29.250000000000000 16.772376630502745	-106.25000000000000 29.250000000000000 16.907162018646343	-106.25000000000000 29.250000000000000 17.615950804792828	-106.25000000000000 29.250000000000000 18.397363906181603	-106.25000000000000 29.250000000000000 19.394386988698539	-106.25000000000000 29.250000000000000 15.930620953598458	-106.25000000000000 29.250000000000000 17.624043012461001	-106.25000000000000 29.250000000000000 16.507569475490868	-106.25000000000000 29.250000000000000 17.451435381705537	-106.25000000000000 29.250000000000000 18.123100542490285	-106.25000000000000 29.250000000000000 23.974465471898718	-106.25000000000000 29.250000000000000 18.188847850141649	-106.25000000000000 29.250000000000000 19.196337370691666	-106.25000000000000 29.250000000000000 18.904888545550467	-106.25000000000000 29.250000000000000 18.013474596853435	-106.25000000000000 29.250000000000000 16.950648124886492	-106.25000000000000 29.250000000000000 15.126610378284020	-106.25000000000000 29.250000000000000 16.875093991892637	-106.25000000000000 29.250000000000000 19.228640048628122	-106.25000000000000 29.250000000000000 14.184248810819058	-106.25000000000000 29.250000000000000 20.595831182169988	-106.25000000000000 29.250000000000000 21.616034599399530	-106.25000000000000 29.250000000000000 15.866816540905802	-106.25000000000000 29.250000000000000 16.268452472029832	-106.25000000000000 29.250000000000000 17.040335268531425	-106.25000000000000 29.250000000000000 14.808069984203884	-106.25000000000000 29.250000000000000 16.999892235914551	-106.25000000000000 29.250000000000000 18.523622212096615	-106.25000000000000 29.250000000000000 18.174034826971994	-106.25000000000000 29.250000000000000 18.969448709766414	-106.25000000000000 29.250000000000000 19.307328722545886	-106.25000000000000 29.250000000000000 19.046304642241235	-106.25000000000000 29.250000000000000 19.857223829765360
-105.75000000000000 29.250000000000000 5.7878992230833335	-105.75000000000000 29.250000000000000 7.5196363120802108	-105.75000000000000 29.250000000000000 7.0694158547949488	-105.75000000000000 29.250000000000000 8.4580977415935479	-105.75000000000000 29.250000000000000 10.441993039429532	-105.75000000000000 29.250000000000000 15.123142047748527	-105.75000000000000 29.250000000000000 22.482798587416045	-105.75000000000000 29.250000000000000 14.707221775082427	-105.75000000000000 29.250000000000000 19.662308954009312	-105.75000000000000 29.250000000000000 13.730728453483882	-105.75000000000000 29.250000000000000 17.686366705181999	-105.75000000000000 29.250000000000000 19.507529702098125	-105.75000000000000 29.250000000000000 13.936269483295902	-105.75000000000000 29.250000000000000 13.007268527028391	-105.75000000000000 29.250000000000000 12.864637942382849	-105.75000000000000 29.250000000000000 12.278663944340941	-105.75000000000000 29.250000000000000 13.170712747061906	-105.75000000000000 29.250000000000000 13.079232802695708	-105.75000000000000 29.250000000000000 13.149618872652564	-105.75000000000000 29.250000000000000 13.474371842815577	-105.75000000000000 29.250000000000000 13.774109355459819	-105.75000000000000 29.250000000000000 14.427532605059486	-105.75000000000000 29.250000000000000 16.078603292381725	-105.75000000000000 29.250000000000000 19.109683698135317	-105.75000000000000 29.250000000000000 18.249873012210916	-105.75000000000000 29.250000000000000 20.447459279597318	-105.75000000000000 29.250000000000000 22.366995630915220	-105.75000000000000 29.250000000000000 15.740565470696861	-105.75000000000000 29.250000000000000 21.979910253745945	-105.75000000000000 29.250000000000000 22.358217464027160	-105.75000000000000 29.250000000000000 24.149944234787803	-105.75000000000000 29.250000000000000 23.568191478412601	-105.75000000000000 29.250000000000000 21.494328804848259	-105.75000000000000 29.250000000000000 20.751307477970336	-105.75000000000000 29.250000000000000 17.768547297456642	-105.75000000000000 29.250000000000000 20.322450889362894	-105.75000000000000 29.250000000000000 20.330506970269344	-105.75000000000000 29.250000000000000 22.267512110823652	-105.75000000000000 29.250000000000000 16.847566906691547	-105.75000000000000 29.250000000000000 22.891848007631122	-105.75000000000000 29.250000000000000 21.768602610871000	-105.75000000000000 29.250000000000000 22.417116179548984	-105.75000000000000 29.250000000000000 15.699686246944870	-105.75000000000000 29.250000000000000 16.647051812804087	-105.75000000000000 29.250000000000000 22.719264895353778	-105.75000000000000 29.250000000000000 17.902922582283537	-105.75000000000000 29.250000000000000 19.650986399553819	-105.75000000000000 29.250000000000000 20.582070031477961	-105.75000000000000 29.250000000000000 19.113285990954115	-105.75000000000000 29.250000000000000 19.870494012120158
-105.25000000000000 29.250000000000000 5.3886443306140164	-105.25000000000000 29.250000000000000 5.0024030436672264	-105.25000000000000 29.250000000000000 5.2124350046644761	-105.25000000000000 29.250000000000000 6.2939954242284655	-105.25000000000000 29.250000000000000 8.0183282131307685	-105.25000000000000 29.250000000000000 12.584712798888004	-105.25000000000000 29.250000000000000 18.017884916246931	-105.25000000000000 29.250000000000000 12.953117850888477	-105.25000000000000 29.250000000000000 13.267911830565826	-105.25000000000000 29.250000000000000 13.033261368950145	-105.25000000000000 29.250000000000000 11.151508606734579	-105.25000000000000 29.250000000000000 13.083738379846764	-105.25000000000000 29.250000000000000 11.158553930842595	-105.25000000000000 29.250000000000000 10.204763726292624	-105.25000000000000 29.250000000000000 10.071962921868728	-105.25000000000000 29.250000000000000 9.7780905023106683	-105.25000000000000 29.250000000000000 11.200056838259135	-105.25000000000000 29.250000000000000 10.486025174848585	-105.25000000000000 29.250000000000000 11.019277239857988	-105.25000000000000 29.250000000000000 11.414609700936424	-105.25000000000000 29.250000000000000 11.806785692003981	-105.25000000000000 29.250000000000000 12.224818954319529	-105.25000000000000 29.250000000000000 13.025857100150739	-105.25000000000000 29.250000000000000 15.794329407699006	-105.25000000000000 29.250000000000000 14.589706212160914	-105.25000000000000 29.250000000000000 16.568916334816059	-105.25000000000000 29.250000000000000 18.506108067498932	-105.25000000000000 29.250000000000000 17.343039611729616	-105.25000000000000 29.250000000000000 17.933055516421287	-105.25000000000000 29.250000000000000 18.916021668153970	-105.25000000000000 29.250000000000000 19.938041237374431	-105.25000000000000 29.250000000000000 20.314858886341007	-105.25000000000000 29.250000000000000 17.622780569802540	-105.25000000000000 29.250000000000000 15.726151673857178	-105.25000000000000 29.250000000000000 14.291541858322642	-105.25000000000000 29.250000000000000 17.270637708625308	-105.25000000000000 29.250000000000000 16.866904417905424	-105.25000000000000 29.250000000000000 18.807554573460582	-105.25000000000000 29.250000000000000 20.169116808131658	-105.25000000000000 29.250000000000000 14.503471426927922	-105.25000000000000 29.250000000000000 17.671376344753661	-105.25000000000000 29.250000000000000 18.229877797777945	-105.25000000000000 29.250000000000000 12.434511277413748	-105.25000000000000 29.250000000000000 19.356239663221533	-105.25000000000000 29.250000000000000 20.844810580292425	-105.25000000000000 29.250000000000000 22.251991220946966	-105.25000000000000 29.250000000000000 16.510809324573966	-105.25000000000000 29.250000000000000 17.446958942228505	-105.25000000000000 29.250000000000000 18.055380151233198	-105.25000000000000 29.250000000000000 18.692424193788252
-104.75000000000000 29.250000000000000 4.8442328747377248	-104.75000000000000 29.250000000000000 5.2344970833196456	-104.75000000000000 29.250000000000000 4.7237326054258491	-104.75000000000000 29.250000000000000 5.5004355009551693	-104.75000000000000 29.250000000000000 7.2303084911831119	-104.75000000000000 29.250000000000000 10.865082053315630	-104.75000000000000 29.250000000000000 15.471879202696337	-104.75000000000000 29.250000000000000 11.612076313415960	-104.75000000000000 29.250000000000000 10.505145359269520	-104.75000000000000 29.250000000000000 11.101679672877415	-104.75000000000000 29.250000000000000 9.7693796620611888	-104.75000000000000 29.250000000000000 7.8881244870421270	-104.75000000000000 29.250000000000000 8.8365391851796762	-104.75000000000000 29.250000000000000 7.7454358649724311	-104.75000000000000 29.250000000000000 7.9016462696241252	-104.75000000000000 29.250000000000000 7.1891107070655922	-104.75000000000000 29.250000000000000 8.2254507504842778	-104.75000000000000 29.250000000000000 7.3497561173903030	-104.75000000000000 29.250000000000000 7.5654779109326453	-104.75000000000000 29.250000000000000 7.7507606746808682	-104.75000000000000 29.250000000000000 7.8700730783481569	-104.75000000000000 29.250000000000000 8.0171880401284152	-104.75000000000000 29.250000000000000 8.5109787267027706	-104.75000000000000 29.250000000000000 11.046385511266731	-104.75000000000000 29.250000000000000 9.3937440600690376	-104.75000000000000 29.250000000000000 10.878286616156304	-104.75000000000000 29.250000000000000 12.121377898136997	-104.75000000000000 29.250000000000000 10.562418623854088	-104.75000000000000 29.250000000000000 11.819885073811115	-104.75000000000000 29.250000000000000 12.353045983104554	-104.75000000000000 29.250000000000000 13.174373062630403	-104.75000000000000 29.250000000000000 12.022563498518647	-104.75000000000000 29.250000000000000 10.750279179672951	-104.75000000000000 29.250000000000000 8.4091729357439835	-104.75000000000000 29.250000000000000 6.5886452263635098	-104.75000000000000 29.250000000000000 7.5414992906772111	-104.75000000000000 29.250000000000000 7.2951628907366404	-104.75000000000000 29.250000000000000 8.0166581465309079	-104.75000000000000 29.250000000000000 11.066216931784636	-104.75000000000000 29.250000000000000 8.0627663464000694	-104.75000000000000 29.250000000000000 10.219547722315868	-104.75000000000000 29.250000000000000 10.466447062937693	-104.75000000000000 29.250000000000000 7.2484331001037177	-104.75000000000000 29.250000000000000 9.4980899038329731	-104.75000000000000 29.250000000000000 10.343401416857352	-104.75000000000000 29.250000000000000 9.1803287878978015	-104.75000000000000 29.250000000000000 9.6333118795603969	-104.75000000000000 29.250000000000000 14.340883240720306	-104.75000000000000 29.250000000000000 14.630395736333615	-104.75000000000000 29.250000000000000 14.965851110547016
-104.25000000000000 29.250000000000000 5.9792672454689439	-104.25000000000000 29.250000000000000 6.7229593367564480	-104.25000000000000 29.250000000000000 6.3103099542132801	-104.25000000000000 29.250000000000000 7.2294072471550050	-104.25000000000000 29.250000000000000 8.3299488893417823	-104.25000000000000 29.250000000000000 11.116371677985507	-104.25000000000000 29.250000000000000 10.477748696870819	-104.25000000000000 29.250000000000000 9.5883842541041595	-104.25000000000000 29.250000000000000 6.4140038028727764	-104.25000000000000 29.250000000000000 6.3569693670582677	-104.25000000000000 29.250000000000000 7.2008317316337029	-104.25000000000000 29.250000000000000 8.1554403248283016	-104.25000000000000 29.250000000000000 6.9794084876267126	-104.25000000000000 29.250000000000000 6.2297584768954755	-104.25000000000000 29.250000000000000 5.6620516401002723	-104.25000000000000 29.250000000000000 6.0878063918218226	-104.25000000000000 29.250000000000000 6.6735432141797535	-104.25000000000000 29.250000000000000 5.6346476498670635	-104.25000000000000 29.250000000000000 6.1733744403207131	-104.25000000000000 29.250000000000000 6.2323827720884042	-104.25000000000000 29.250000000000000 6.1527543878850715	-104.25000000000000 29.250000000000000 6.0404781747005556	-104.25000000000000 29.250000000000000 6.1468420216712349	-104.25000000000000 29.250000000000000 8.6937586184727245	-104.25000000000000 29.250000000000000 7.3287086221633579	-104.25000000000000 29.250000000000000 8.8351557334696142	-104.25000000000000 29.250000000000000 9.1429015221385299	-104.25000000000000 29.250000000000000 6.2676659120490230	-104.25000000000000 29.250000000000000 8.7951914053161193	-104.25000000000000 29.250000000000000 8.6120862311589068	-104.25000000000000 29.250000000000000 9.2636514986061194	-104.25000000000000 29.250000000000000 5.9711725595030920	-104.25000000000000 29.250000000000000 7.4513815552318956	-104.25000000000000 29.250000000000000 3.9018554316843304	-104.25000000000000 29.250000000000000 3.5274400456897976	-104.25000000000000 29.250000000000000 3.8192149250654839	-104.25000000000000 29.250000000000000 4.0676257952439272	-104.25000000000000 29.250000000000000 4.8310990982885516	-104.25000000000000 29.250000000000000 4.9964474691368057	-104.25000000000000 29.250000000000000 6.5479100403725088	-104.25000000000000 29.250000000000000 6.3242317677820123	-104.25000000000000 29.250000000000000 5.9526551575741031	-104.25000000000000 29.250000000000000 4.6123866351473692	-104.25000000000000 29.250000000000000 6.1004595060308846	-104.25000000000000 29.250000000000000 6.8098946670857323	-104.25000000000000 29.250000000000000 9.2947248445379724	-104.25000000000000 29.250000000000000 9.8991362310857376	-104.25000000000000 29.250000000000000 12.267901467361940	-104.25000000000000 29.250000000000000 13.753090717921317	-104.25000000000000 29.250000000000000 13.863617593012737
-103.75000000000000 29.250000000000000 7.0949741896531648	-103.75000000000000 29.250000000000000 8.1707160093504392	-103.75000000000000 29.250000000000000 7.3940146341866768	-103.75000000000000 29.250000000000000 8.1073885133106174	-103.75000000000000 29.250000000000000 9.3296049296595189	-103.75000000000000 29.250000000000000 11.221400281339900	-103.75000000000000 29.250000000000000 9.7631188084556211	-103.75000000000000 29.250000000000000 7.8394417745867466	-103.75000000000000 29.250000000000000 5.6899723988727322	-103.75000000000000 29.250000000000000 4.9305180089762439	-103.75000000000000 29.250000000000000 5.4389559819551678	-103.75000000000000 29.250000000000000 4.7483319717219432	-103.75000000000000 29.250000000000000 3.9352838434815474	-103.75000000000000 29.250000000000000 4.1295824426011407	-103.75000000000000 29.250000000000000 3.9389085017270760	-103.75000000000000 29.250000000000000 3.8556503233610808	-103.75000000000000 29.250000000000000 4.6119079752635193	-103.75000000000000 29.250000000000000 4.0303285417014028	-103.75000000000000 29.250000000000000 4.2839920177963124	-103.75000000000000 29.250000000000000 3.5725735009509942	-103.75000000000000 29.250000000000000 3.5580675817907621	-103.75000000000000 29.250000000000000 3.4903754380862613	-103.75000000000000 29.250000000000000 3.6274651210925755	-103.75000000000000 29.250000000000000 5.7195536204493527	-103.75000000000000 29.250000000000000 5.9610214371561998	-103.75000000000000 29.250000000000000 6.2594425566637604	-103.75000000000000 29.250000000000000 6.8819187953056895	-103.75000000000000 29.250000000000000 4.4092076960765390	-103.75000000000000 29.250000000000000 5.4803491519244130	-103.75000000000000 29.250000000000000 6.1989350548506819	-103.75000000000000 29.250000000000000 6.0053628411622064	-103.75000000000000 29.250000000000000 4.3199516711545352	-103.75000000000000 29.250000000000000 3.3464428759380498	-103.75000000000000 29.250000000000000 2.3467172516050994	-103.75000000000000 29.250000000000000 1.9948536231919285	-103.75000000000000 29.250000000000000 2.1605573140742846	-103.75000000000000 29.250000000000000 2.2625960263490996	-103.75000000000000 29.250000000000000 2.5808149130008595	-103.75000000000000 29.250000000000000 2.9374822794134152	-103.75000000000000 29.250000000000000 3.0183299345059305	-103.75000000000000 29.250000000000000 2.9415515858455858	-103.75000000000000 29.250000000000000 3.1476601860663096	-103.75000000000000 29.250000000000000 3.0121978072226323	-103.75000000000000 29.250000000000000 4.2531794948400199	-103.75000000000000 29.250000000000000 6.8069919568888650	-103.75000000000000 29.250000000000000 8.8871009092182991	-103.75000000000000 29.250000000000000 10.053758159975954	-103.75000000000000 29.250000000000000 9.4206979456792990	-103.75000000000000 29.250000000000000 14.623634415484020	-103.75000000000000 29.250000000000000 14.662158176201453
-103.25000000000000 29.250000000000000 12.482374432821802	-103.25000000000000 29.250000000000000 14.306296860405391	-103.25000000000000 29.250000000000000 12.568253405400840	-103.25000000000000 29.250000000000000 11.558150457729591	-103.25000000000000 29.250000000000000 10.046201837197669	-103.25000000000000 29.250000000000000 9.7004193097790754	-103.25000000000000 29.250000000000000 6.6734482793255951	-103.25000000000000 29.250000000000000 5.0371105936952301	-103.25000000000000 29.250000000000000 3.3424976716797556	-103.25000000000000 29.250000000000000 3.0348598339371802	-103.25000000000000 29.250000000000000 2.6017496099092998	-103.25000000000000 29.250000000000000 2.8255668306374062	-103.25000000000000 29.250000000000000 2.0616319116797528	-103.25000000000000 29.250000000000000 1.4146509911434231	-103.25000000000000 29.250000000000000 1.6968724529723387	-103.25000000000000 29.250000000000000 1.6848116970397033	-103.25000000000000 29.250000000000000 1.7560605195375674	-103.25000000000000 29.250000000000000 1.8649826710371993	-103.25000000000000 29.250000000000000 2.0950639406111122	-103.25000000000000 29.250000000000000 1.9132142342501413	-103.25000000000000 29.250000000000000 1.7605630671504628	-103.25000000000000 29.250000000000000 1.5537847322781047	-103.25000000000000 29.250000000000000 2.0626793428175545	-103.25000000000000 29.250000000000000 4.2670877803535712	-103.25000000000000 29.250000000000000 3.0706236711016528	-103.25000000000000 29.250000000000000 4.7230176822140386	-103.25000000000000 29.250000000000000 4.4854555849689381	-103.25000000000000 29.250000000000000 3.7721830828943461	-103.25000000000000 29.250000000000000 3.5176278849298419	-103.25000000000000 29.250000000000000 3.3419950664349805	-103.25000000000000 29.250000000000000 3.3685074200569241	-103.25000000000000 29.250000000000000 2.9274245718020020	-103.25000000000000 29.250000000000000 1.7407323931147634	-103.25000000000000 29.250000000000000 1.1973452672411826	-103.25000000000000 29.250000000000000 3.0976166333357336	-103.25000000000000 29.250000000000000 2.2948692847299661	-103.25000000000000 29.250000000000000 2.0539811406021000	-103.25000000000000 29.250000000000000 1.8309745173939911	-103.25000000000000 29.250000000000000 1.7915874098456337	-103.25000000000000 29.250000000000000 2.0229641748670457	-103.25000000000000 29.250000000000000 2.3204357083402600	-103.25000000000000 29.250000000000000 2.6994719830112111	-103.25000000000000 29.250000000000000 3.2663166115107467	-103.25000000000000 29.250000000000000 5.1973250705744398	-103.25000000000000 29.250000000000000 5.8665758924290099	-103.25000000000000 29.250000000000000 8.2835509311513178	-103.25000000000000 29.250000000000000 10.799510856893535	-103.25000000000000 29.250000000000000 12.249627641698249	-103.25000000000000 29.250000000000000 11.681389808525369	-103.25000000000000 29.250000000000000 11.596301911570922
-102.75000000000000 29.250000000000000 11.018220771072148	-102.75000000000000 29.250000000000000 12.881071820666666	-102.75000000000000 29.250000000000000 11.131531966591229	-102.75000000000000 29.250000000000000 13.866812306942819	-102.75000000000000 29.250000000000000 12.608372146459770	-102.75000000000000 29.250000000000000 9.4699573110133972	-102.75000000000000 29.250000000000000 6.5412772126691436	-102.75000000000000 29.250000000000000 5.1609302079536636	-102.75000000000000 29.250000000000000 4.4971387943532637	-102.75000000000000 29.250000000000000 4.2835714178158772	-102.75000000000000 29.250000000000000 2.8097403985574463	-102.75000000000000 29.250000000000000 2.5868086504142918	-102.75000000000000 29.250000000000000 1.9878158810513638	-102.75000000000000 29.250000000000000 1.5666377032279450	-102.75000000000000 29.250000000000000 2.0372972099136062	-102.75000000000000 29.250000000000000 1.7317857931166880	-102.75000000000000 29.250000000000000 1.3262539816855645	-102.75000000000000 29.250000000000000 1.0929570339235917	-102.75000000000000 29.250000000000000 1.5425391761208727	-102.75000000000000 29.250000000000000 1.2568368363806903	-102.75000000000000 29.250000000000000 0.92392396145813782	-102.75000000000000 29.250000000000000 1.1356111932522153	-102.75000000000000 29.250000000000000 1.1289363101820478	-102.75000000000000 29.250000000000000 2.4722038528195278	-102.75000000000000 29.250000000000000 1.5216940047925840	-102.75000000000000 29.250000000000000 2.1544138469538692	-102.75000000000000 29.250000000000000 2.9284453058838014	-102.75000000000000 29.250000000000000 2.7057933268253604	-102.75000000000000 29.250000000000000 3.3068933340986937	-102.75000000000000 29.250000000000000 3.3761613047214110	-102.75000000000000 29.250000000000000 3.4347250788195085	-102.75000000000000 29.250000000000000 2.1103873908633766	-102.75000000000000 29.250000000000000 2.6752060287325237	-102.75000000000000 29.250000000000000 2.3441825400906624	-102.75000000000000 29.250000000000000 2.4694614231954866	-102.75000000000000 29.250000000000000 2.4490470470171379	-102.75000000000000 29.250000000000000 2.3282123860527268	-102.75000000000000 29.250000000000000 2.9345834138865801	-102.75000000000000 29.250000000000000 2.2873880278785879	-102.75000000000000 29.250000000000000 2.3984352313652200	-102.75000000000000 29.250000000000000 3.0929434032368599	-102.75000000000000 29.250000000000000 2.3806118676947721	-102.75000000000000 29.250000000000000 3.1268480122962425	-102.75000000000000 29.250000000000000 3.5282944310662820	-102.75000000000000 29.250000000000000 5.6351944151282494	-102.75000000000000 29.250000000000000 9.0391111025329156	-102.75000000000000 29.250000000000000 9.3686416717041912	-102.75000000000000 29.250000000000000 15.535978784056743	-102.75000000000000 29.250000000000000 17.166319710158419	-102.75000000000000 29.250000000000000 16.638038887367802
-102.25000000000000 29.250000000000000 8.1011061280851351	-102.25000000000000 29.250000000000000 10.026463804080500	-102.25000000000000 29.250000000000000 8.8934520873334488	-102.25000000000000 29.250000000000000 12.882678192238775	-102.25000000000000 29.250000000000000 11.999300523531947	-102.25000000000000 29.250000000000000 10.690605423675795	-102.25000000000000 29.250000000000000 6.2729932728901181	-102.25000000000000 29.250000000000000 6.1127140580603294	-102.25000000000000 29.250000000000000 4.3765150064836451	-102.25000000000000 29.250000000000000 4.5414484481955233	-102.25000000000000 29.250000000000000 3.2740466195394098	-102.25000000000000 29.250000000000000 3.0403324120624378	-102.25000000000000 29.250000000000000 2.9539395679506386	-102.25000000000000 29.250000000000000 2.3967968628443992	-102.25000000000000 29.250000000000000 1.7966294555162237	-102.25000000000000 29.250000000000000 2.2662108457587355	-102.25000000000000 29.250000000000000 2.0098258910630835	-102.25000000000000 29.250000000000000 1.8519072318652776	-102.25000000000000 29.250000000000000 2.0693760373375887	-102.25000000000000 29.250000000000000 1.7683623511590072	-102.25000000000000 29.250000000000000 1.8264728083460924	-102.25000000000000 29.250000000000000 2.4387598114427367	-102.25000000000000 29.250000000000000 2.0856760021945830	-102.25000000000000 29.250000000000000 2.1604620465069417	-102.25000000000000 29.250000000000000 2.5822856840878470	-102.25000000000000 29.250000000000000 2.0461792488316419	-102.25000000000000 29.250000000000000 2.7012118555153659	-102.25000000000000 29.250000000000000 2.5842066828301253	-102.25000000000000 29.250000000000000 2.8914644399557994	-102.25000000000000 29.250000000000000 3.5415016691839982	-102.25000000000000 29.250000000000000 3.5911729739719904	-102.25000000000000 29.250000000000000 3.9075608464663292	-102.25000000000000 29.250000000000000 3.1948046309176581	-102.25000000000000 29.250000000000000 2.8057652868546499	-102.25000000000000 29.250000000000000 2.9039060900441211	-102.25000000000000 29.250000000000000 2.8357116994046372	-102.25000000000000 29.250000000000000 2.8307306439464601	-102.25000000000000 29.250000000000000 3.2309070946151066	-102.25000000000000 29.250000000000000 3.1254561703397488	-102.25000000000000 29.250000000000000 3.1625557942045224	-102.25000000000000 29.250000000000000 3.4291290295026484	-102.25000000000000 29.250000000000000 2.8096063975546568	-102.25000000000000 29.250000000000000 3.7203260297880907	-102.25000000000000 29.250000000000000 3.1663904886788621	-102.25000000000000 29.250000000000000 4.7653561657262031	-102.25000000000000 29.250000000000000 7.9897748337918690	-102.25000000000000 29.250000000000000 9.8310888820356972	-102.25000000000000 29.250000000000000 12.206870658016630	-102.25000000000000 29.250000000000000 14.494220348849494	-102.25000000000000 29.250000000000000 16.620153455454421
-125.75000000000000 29.750000000000000 26.930901926724548	-125.75000000000000 29.750000000000000 25.220605765242357	-125.75000000000000 29.750000000000000 23.819510751906257	-125.75000000000000 29.750000000000000 20.115293555263811	-125.75000000000000 29.750000000000000 29.504612998839548	-125.75000000000000 29.750000000000000 24.593721855453037	-125.75000000000000 29.750000000000000 23.310630886923079	-125.75000000000000 29.750000000000000 18.740931893461486	-125.75000000000000 29.750000000000000 24.575248576656296	-125.75000000000000 29.750000000000000 19.198333732811722	-125.75000000000000 29.750000000000000 16.635478078032822	-125.75000000000000 29.750000000000000 16.427310086337158	-125.75000000000000 29.750000000000000 21.091957300277418	-125.75000000000000 29.750000000000000 18.689486015913637	-125.75000000000000 29.750000000000000 19.124397416262784	-125.75000000000000 29.750000000000000 21.621017108020407	-125.75000000000000 29.750000000000000 21.012583546653012	-125.75000000000000 29.750000000000000 17.306410400077471	-125.75000000000000 29.750000000000000 16.384127762157526	-125.75000000000000 29.750000000000000 21.770776184024825	-125.75000000000000 29.750000000000000 22.356796016940635	-125.75000000000000 29.750000000000000 21.860067824858746	-125.75000000000000 29.750000000000000 22.032498747531395	-125.75000000000000 29.750000000000000 22.606073171966827	-125.75000000000000 29.750000000000000 25.784323500771137	-125.75000000000000 29.750000000000000 27.448006639149916	-125.75000000000000 29.750000000000000 26.917086532271249	-125.75000000000000 29.750000000000000 24.764725426527399	-125.75000000000000 29.750000000000000 22.406506775663800	-125.75000000000000 29.750000000000000 23.489886659849709	-125.75000000000000 29.750000000000000 23.902025954958482	-125.75000000000000 29.750000000000000 25.234756419864524	-125.75000000000000 29.750000000000000 24.060969913797884	-125.75000000000000 29.750000000000000 23.471966774544672	-125.75000000000000 29.750000000000000 17.964773135336049	-125.75000000000000 29.750000000000000 13.913783045472076	-125.75000000000000 29.750000000000000 13.708922581123378	-125.75000000000000 29.750000000000000 10.218636488784828	-125.75000000000000 29.750000000000000 3.2498551026368148	-125.75000000000000 29.750000000000000 1.7377136855435662	-125.75000000000000 29.750000000000000 1.6925911527813731	-125.75000000000000 29.750000000000000 1.8417559057446884	-125.75000000000000 29.750000000000000 5.1330763975419931	-125.75000000000000 29.750000000000000 5.5555351701721456	-125.75000000000000 29.750000000000000 5.8828415119130444	-125.75000000000000 29.750000000000000 6.3255604218410753	-125.75000000000000 29.750000000000000 7.0256283186442481	-125.75000000000000 29.750000000000000 7.7134402800906416	-125.75000000000000 29.750000000000000 11.557298024889640	-125.75000000000000 29.750000000000000 12.638157667857712
-125.25000000000000 29.750000000000000 25.963097515409071	-125.25000000000000 29.750000000000000 25.535062007828060	-125.25000000000000 29.750000000000000 23.082306391026229	-125.25000000000000 29.750000000000000 19.522709293098725	-125.25000000000000 29.750000000000000 23.743001566190635	-125.25000000000000 29.750000000000000 22.002231613937763	-125.25000000000000 29.750000000000000 19.989093912000520	-125.25000000000000 29.750000000000000 17.041598608473787	-125.25000000000000 29.750000000000000 18.427235454648457	-125.25000000000000 29.750000000000000 17.254082069230645	-125.25000000000000 29.750000000000000 22.866093451461342	-125.25000000000000 29.750000000000000 17.589414272493755	-125.25000000000000 29.750000000000000 18.882072091739534	-125.25000000000000 29.750000000000000 16.462334429383450	-125.25000000000000 29.750000000000000 19.164117959482240	-125.25000000000000 29.750000000000000 20.661180348131325	-125.25000000000000 29.750000000000000 15.874511279809564	-125.25000000000000 29.750000000000000 22.673761157746814	-125.25000000000000 29.750000000000000 20.210186345631371	-125.25000000000000 29.750000000000000 19.875716903444420	-125.25000000000000 29.750000000000000 21.573776752592934	-125.25000000000000 29.750000000000000 21.045681398460754	-125.25000000000000 29.750000000000000 20.717193104968189	-125.25000000000000 29.750000000000000 20.935783972036099	-125.25000000000000 29.750000000000000 22.343431110836232	-125.25000000000000 29.750000000000000 18.167366327268045	-125.25000000000000 29.750000000000000 17.638775618266617	-125.25000000000000 29.750000000000000 23.169877469587494	-125.25000000000000 29.750000000000000 20.969406237472715	-125.25000000000000 29.750000000000000 21.910235483933882	-125.25000000000000 29.750000000000000 22.276712181444253	-125.25000000000000 29.750000000000000 23.700173936834176	-125.25000000000000 29.750000000000000 21.735338206349926	-125.25000000000000 29.750000000000000 21.719290968234965	-125.25000000000000 29.750000000000000 13.968467315442988	-125.25000000000000 29.750000000000000 15.288089916671783	-125.25000000000000 29.750000000000000 11.311683147260304	-125.25000000000000 29.750000000000000 11.331355189346203	-125.25000000000000 29.750000000000000 5.6507058680155140	-125.25000000000000 29.750000000000000 3.8174631907614378	-125.25000000000000 29.750000000000000 3.0044111907155537	-125.25000000000000 29.750000000000000 3.0446355963169838	-125.25000000000000 29.750000000000000 4.3235059319314537	-125.25000000000000 29.750000000000000 4.5262245928891467	-125.25000000000000 29.750000000000000 5.3249419447415471	-125.25000000000000 29.750000000000000 5.0316214406065765	-125.25000000000000 29.750000000000000 5.6093265141138815	-125.25000000000000 29.750000000000000 5.6339848388510418	-125.25000000000000 29.750000000000000 8.1460877758586836	-125.25000000000000 29.750000000000000 8.8328535848834449
-124.75000000000000 29.750000000000000 20.917021562456448	-124.75000000000000 29.750000000000000 24.777433759320960	-124.75000000000000 29.750000000000000 22.691207758539274	-124.75000000000000 29.750000000000000 22.660196983336185	-124.75000000000000 29.750000000000000 19.445929118139006	-124.75000000000000 29.750000000000000 18.092765744094518	-124.75000000000000 29.750000000000000 16.797389665442672	-124.75000000000000 29.750000000000000 16.106474242224511	-124.75000000000000 29.750000000000000 18.687812203167212	-124.75000000000000 29.750000000000000 24.064083201578068	-124.75000000000000 29.750000000000000 23.439283716550001	-124.75000000000000 29.750000000000000 20.763273169252663	-124.75000000000000 29.750000000000000 16.745860086885372	-124.75000000000000 29.750000000000000 23.873616228181728	-124.75000000000000 29.750000000000000 18.586668507857961	-124.75000000000000 29.750000000000000 18.509255123119555	-124.75000000000000 29.750000000000000 15.199305401286892	-124.75000000000000 29.750000000000000 21.839788988966006	-124.75000000000000 29.750000000000000 20.541810798687539	-124.75000000000000 29.750000000000000 20.302557296175088	-124.75000000000000 29.750000000000000 21.599889449173045	-124.75000000000000 29.750000000000000 21.020626877245785	-124.75000000000000 29.750000000000000 20.457608979337142	-124.75000000000000 29.750000000000000 20.169064480535152	-124.75000000000000 29.750000000000000 21.663509747850465	-124.75000000000000 29.750000000000000 21.680582839506794	-124.75000000000000 29.750000000000000 22.146668695345817	-124.75000000000000 29.750000000000000 21.024688598895221	-124.75000000000000 29.750000000000000 19.558799389976272	-124.75000000000000 29.750000000000000 26.410407780872070	-124.75000000000000 29.750000000000000 26.910779865574021	-124.75000000000000 29.750000000000000 22.200293386433888	-124.75000000000000 29.750000000000000 21.878869913472084	-124.75000000000000 29.750000000000000 19.817531908622932	-124.75000000000000 29.750000000000000 17.216316206036243	-124.75000000000000 29.750000000000000 14.304695166995106	-124.75000000000000 29.750000000000000 10.876343011208323	-124.75000000000000 29.750000000000000 12.751542626308785	-124.75000000000000 29.750000000000000 10.056082505630490	-124.75000000000000 29.750000000000000 6.5584378153128968	-124.75000000000000 29.750000000000000 6.8793101104771628	-124.75000000000000 29.750000000000000 6.7243916828060071	-124.75000000000000 29.750000000000000 6.6876137049768669	-124.75000000000000 29.750000000000000 5.0058101627094516	-124.75000000000000 29.750000000000000 6.1217847782752841	-124.75000000000000 29.750000000000000 5.5675804679908998	-124.75000000000000 29.750000000000000 5.7803348805721999	-124.75000000000000 29.750000000000000 6.0301529712510487	-124.75000000000000 29.750000000000000 7.6655734743904018	-124.75000000000000 29.750000000000000 8.0021836490918155
-124.25000000000000 29.750000000000000 19.317212591319247	-124.25000000000000 29.750000000000000 19.103360903227518	-124.25000000000000 29.750000000000000 17.518677697956402	-124.25000000000000 29.750000000000000 17.621762631335429	-124.25000000000000 29.750000000000000 21.188524474156466	-124.25000000000000 29.750000000000000 20.822986910066337	-124.25000000000000 29.750000000000000 20.124707290136350	-124.25000000000000 29.750000000000000 15.475001053455991	-124.25000000000000 29.750000000000000 17.694751907314103	-124.25000000000000 29.750000000000000 24.206400900835288	-124.25000000000000 29.750000000000000 19.707415207169859	-124.25000000000000 29.750000000000000 30.922708530275703	-124.25000000000000 29.750000000000000 24.017711254029269	-124.25000000000000 29.750000000000000 18.729184094958704	-124.25000000000000 29.750000000000000 18.324659260424216	-124.25000000000000 29.750000000000000 19.484886632257442	-124.25000000000000 29.750000000000000 14.934052739486880	-124.25000000000000 29.750000000000000 20.879831985640081	-124.25000000000000 29.750000000000000 20.111075210580520	-124.25000000000000 29.750000000000000 20.011531979610822	-124.25000000000000 29.750000000000000 21.022342102017014	-124.25000000000000 29.750000000000000 20.963839493959121	-124.25000000000000 29.750000000000000 20.546852726434214	-124.25000000000000 29.750000000000000 22.304465578716005	-124.25000000000000 29.750000000000000 21.849392119823563	-124.25000000000000 29.750000000000000 21.577991051656266	-124.25000000000000 29.750000000000000 22.182584987074677	-124.25000000000000 29.750000000000000 21.162602537806791	-124.25000000000000 29.750000000000000 15.188032779142146	-124.25000000000000 29.750000000000000 18.945580980451531	-124.25000000000000 29.750000000000000 19.046912284517219	-124.25000000000000 29.750000000000000 20.103274323177537	-124.25000000000000 29.750000000000000 20.033734074074459	-124.25000000000000 29.750000000000000 21.044093714738612	-124.25000000000000 29.750000000000000 18.412051774146736	-124.25000000000000 29.750000000000000 15.831643736059895	-124.25000000000000 29.750000000000000 16.457030358925898	-124.25000000000000 29.750000000000000 13.219338974721220	-124.25000000000000 29.750000000000000 10.971594223137293	-124.25000000000000 29.750000000000000 10.651221489377171	-124.25000000000000 29.750000000000000 9.8645005684315095	-124.25000000000000 29.750000000000000 10.666738742734273	-124.25000000000000 29.750000000000000 7.8221170571090628	-124.25000000000000 29.750000000000000 9.2786254580141474	-124.25000000000000 29.750000000000000 9.3652111751364817	-124.25000000000000 29.750000000000000 9.1594964714032976	-124.25000000000000 29.750000000000000 8.8303770162748716	-124.25000000000000 29.750000000000000 6.9888072919102200	-124.25000000000000 29.750000000000000 9.3367873359423807	-124.25000000000000 29.750000000000000 9.5877299038665704
-123.75000000000000 29.750000000000000 16.769103822293804	-123.75000000000000 29.750000000000000 15.402544271687981	-123.75000000000000 29.750000000000000 17.219178740764089	-123.75000000000000 29.750000000000000 20.477148547126191	-123.75000000000000 29.750000000000000 16.379041767616577	-123.75000000000000 29.750000000000000 17.649328032776989	-123.75000000000000 29.750000000000000 17.961591928926829	-123.75000000000000 29.750000000000000 18.907586440828226	-123.75000000000000 29.750000000000000 16.141980076498232	-123.75000000000000 29.750000000000000 18.192494111848916	-123.75000000000000 29.750000000000000 20.101343777267846	-123.75000000000000 29.750000000000000 18.753842069750064	-123.75000000000000 29.750000000000000 18.859709888302564	-123.75000000000000 29.750000000000000 27.555659795204861	-123.75000000000000 29.750000000000000 19.312912353205331	-123.75000000000000 29.750000000000000 19.868066751038494	-123.75000000000000 29.750000000000000 20.800656892610540	-123.75000000000000 29.750000000000000 20.997876200706546	-123.75000000000000 29.750000000000000 19.951547954722244	-123.75000000000000 29.750000000000000 19.644652571554218	-123.75000000000000 29.750000000000000 21.782618126552347	-123.75000000000000 29.750000000000000 20.659437191934764	-123.75000000000000 29.750000000000000 20.520481714788747	-123.75000000000000 29.750000000000000 21.952907601768530	-123.75000000000000 29.750000000000000 22.078073593913206	-123.75000000000000 29.750000000000000 21.762167691024235	-123.75000000000000 29.750000000000000 23.650461911144429	-123.75000000000000 29.750000000000000 21.270415532775996	-123.75000000000000 29.750000000000000 20.605214589382857	-123.75000000000000 29.750000000000000 19.729701814140405	-123.75000000000000 29.750000000000000 25.035995123642092	-123.75000000000000 29.750000000000000 19.863449562007052	-123.75000000000000 29.750000000000000 20.128072335988183	-123.75000000000000 29.750000000000000 20.245852992936474	-123.75000000000000 29.750000000000000 20.735303875143217	-123.75000000000000 29.750000000000000 18.088755444429282	-123.75000000000000 29.750000000000000 16.674316773442857	-123.75000000000000 29.750000000000000 19.112797586643072	-123.75000000000000 29.750000000000000 15.236930600103728	-123.75000000000000 29.750000000000000 17.853327488175481	-123.75000000000000 29.750000000000000 14.320100443644863	-123.75000000000000 29.750000000000000 11.432339871757385	-123.75000000000000 29.750000000000000 12.958387101325304	-123.75000000000000 29.750000000000000 13.699428365285970	-123.75000000000000 29.750000000000000 13.869990559632585	-123.75000000000000 29.750000000000000 10.281102245857516	-123.75000000000000 29.750000000000000 13.898568539808792	-123.75000000000000 29.750000000000000 11.108359778839926	-123.75000000000000 29.750000000000000 10.261220508688170	-123.75000000000000 29.750000000000000 10.718190298718861
-123.25000000000000 29.750000000000000 19.615332211543144	-123.25000000000000 29.750000000000000 16.174957003165847	-123.25000000000000 29.750000000000000 22.095104113017367	-123.25000000000000 29.750000000000000 20.392966849469179	-123.25000000000000 29.750000000000000 17.183272640067408	-123.25000000000000 29.750000000000000 16.585297668457766	-123.25000000000000 29.750000000000000 15.417380659892673	-123.25000000000000 29.750000000000000 14.880727861089660	-123.25000000000000 29.750000000000000 16.771715995567352	-123.25000000000000 29.750000000000000 18.781652176546917	-123.25000000000000 29.750000000000000 20.127869737547897	-123.25000000000000 29.750000000000000 20.002991610701013	-123.25000000000000 29.750000000000000 19.807360170336459	-123.25000000000000 29.750000000000000 20.329899361924049	-123.25000000000000 29.750000000000000 26.571479593917882	-123.25000000000000 29.750000000000000 20.843703092810390	-123.25000000000000 29.750000000000000 20.239600107022497	-123.25000000000000 29.750000000000000 20.220328154441727	-123.25000000000000 29.750000000000000 19.973587330279063	-123.25000000000000 29.750000000000000 25.753894564639481	-123.25000000000000 29.750000000000000 20.389277667750150	-123.25000000000000 29.750000000000000 26.876663238729709	-123.25000000000000 29.750000000000000 21.023447417449418	-123.25000000000000 29.750000000000000 21.373562378189536	-123.25000000000000 29.750000000000000 21.847614881690888	-123.25000000000000 29.750000000000000 23.970678938894892	-123.25000000000000 29.750000000000000 23.887184435450585	-123.25000000000000 29.750000000000000 22.870709365202391	-123.25000000000000 29.750000000000000 20.621044400713266	-123.25000000000000 29.750000000000000 19.902942438267772	-123.25000000000000 29.750000000000000 19.559078018133256	-123.25000000000000 29.750000000000000 22.159069507878442	-123.25000000000000 29.750000000000000 16.309045001177271	-123.25000000000000 29.750000000000000 22.286825910366542	-123.25000000000000 29.750000000000000 17.807791542839297	-123.25000000000000 29.750000000000000 21.204256417955328	-123.25000000000000 29.750000000000000 19.320191289383263	-123.25000000000000 29.750000000000000 16.994858283134402	-123.25000000000000 29.750000000000000 22.719848227492147	-123.25000000000000 29.750000000000000 17.428001406795413	-123.25000000000000 29.750000000000000 22.423221472286407	-123.25000000000000 29.750000000000000 15.529648632587817	-123.25000000000000 29.750000000000000 18.769289210505850	-123.25000000000000 29.750000000000000 14.158941755479942	-123.25000000000000 29.750000000000000 14.699918699139817	-123.25000000000000 29.750000000000000 14.575723876240625	-123.25000000000000 29.750000000000000 14.488236016334129	-123.25000000000000 29.750000000000000 16.565233843313479	-123.25000000000000 29.750000000000000 16.365953252593563	-123.25000000000000 29.750000000000000 17.681016401655192
-122.75000000000000 29.750000000000000 19.949477845623797	-122.75000000000000 29.750000000000000 18.500577237199931	-122.75000000000000 29.750000000000000 23.075846219173222	-122.75000000000000 29.750000000000000 21.209866405945249	-122.75000000000000 29.750000000000000 19.369204382374548	-122.75000000000000 29.750000000000000 16.945625680151970	-122.75000000000000 29.750000000000000 15.832237012159531	-122.75000000000000 29.750000000000000 19.703446103482793	-122.75000000000000 29.750000000000000 16.623595289324268	-122.75000000000000 29.750000000000000 20.207328453774682	-122.75000000000000 29.750000000000000 21.251152901721920	-122.75000000000000 29.750000000000000 16.260148639507189	-122.75000000000000 29.750000000000000 22.433810193235576	-122.75000000000000 29.750000000000000 27.382528639537291	-122.75000000000000 29.750000000000000 20.271650443819947	-122.75000000000000 29.750000000000000 21.307367297163129	-122.75000000000000 29.750000000000000 26.886910964187884	-122.75000000000000 29.750000000000000 22.170693645536424	-122.75000000000000 29.750000000000000 27.742224180055864	-122.75000000000000 29.750000000000000 20.340295543337195	-122.75000000000000 29.750000000000000 19.515101996902427	-122.75000000000000 29.750000000000000 20.587548105830901	-122.75000000000000 29.750000000000000 20.451498770354071	-122.75000000000000 29.750000000000000 20.636207225280867	-122.75000000000000 29.750000000000000 22.475544501800378	-122.75000000000000 29.750000000000000 22.559841702530179	-122.75000000000000 29.750000000000000 23.112800848720202	-122.75000000000000 29.750000000000000 22.274182385864101	-122.75000000000000 29.750000000000000 21.867133628551699	-122.75000000000000 29.750000000000000 21.187326606096320	-122.75000000000000 29.750000000000000 21.016432285926879	-122.75000000000000 29.750000000000000 21.098084682617518	-122.75000000000000 29.750000000000000 21.850188522395197	-122.75000000000000 29.750000000000000 18.007344844042727	-122.75000000000000 29.750000000000000 24.988764435921301	-122.75000000000000 29.750000000000000 17.769374992087958	-122.75000000000000 29.750000000000000 17.685240184503304	-122.75000000000000 29.750000000000000 17.640122850572070	-122.75000000000000 29.750000000000000 20.798312177347196	-122.75000000000000 29.750000000000000 22.715025649046112	-122.75000000000000 29.750000000000000 20.637348259818339	-122.75000000000000 29.750000000000000 20.161641440740315	-122.75000000000000 29.750000000000000 18.358284984851540	-122.75000000000000 29.750000000000000 19.317544305964187	-122.75000000000000 29.750000000000000 21.666489883242605	-122.75000000000000 29.750000000000000 18.994348633511308	-122.75000000000000 29.750000000000000 16.205750965116138	-122.75000000000000 29.750000000000000 17.556873699416542	-122.75000000000000 29.750000000000000 16.797382860434645	-122.75000000000000 29.750000000000000 18.126827506965320
-122.25000000000000 29.750000000000000 18.714557199410624	-122.25000000000000 29.750000000000000 25.890046072312614	-122.25000000000000 29.750000000000000 23.481117386354324	-122.25000000000000 29.750000000000000 21.343117080788865	-122.25000000000000 29.750000000000000 19.745309032442119	-122.25000000000000 29.750000000000000 16.951003183731753	-122.25000000000000 29.750000000000000 15.900485745959086	-122.25000000000000 29.750000000000000 25.346815948715648	-122.25000000000000 29.750000000000000 20.184004247645078	-122.25000000000000 29.750000000000000 19.763464789793218	-122.25000000000000 29.750000000000000 19.619120989544641	-122.25000000000000 29.750000000000000 21.872702825145897	-122.25000000000000 29.750000000000000 23.597685076288780	-122.25000000000000 29.750000000000000 22.251051773337320	-122.25000000000000 29.750000000000000 21.969814707841525	-122.25000000000000 29.750000000000000 22.816696968104225	-122.25000000000000 29.750000000000000 22.032263489234076	-122.25000000000000 29.750000000000000 22.203355132639601	-122.25000000000000 29.750000000000000 21.705055157223896	-122.25000000000000 29.750000000000000 20.832810823733610	-122.25000000000000 29.750000000000000 21.108150077592729	-122.25000000000000 29.750000000000000 27.911359951031404	-122.25000000000000 29.750000000000000 21.121014397473147	-122.25000000000000 29.750000000000000 21.068989359956664	-122.25000000000000 29.750000000000000 21.707190372118539	-122.25000000000000 29.750000000000000 21.889045486727237	-122.25000000000000 29.750000000000000 23.883731023236976	-122.25000000000000 29.750000000000000 23.853279619990104	-122.25000000000000 29.750000000000000 20.720482297237716	-122.25000000000000 29.750000000000000 20.395295539798628	-122.25000000000000 29.750000000000000 20.687332407904513	-122.25000000000000 29.750000000000000 22.574719524313434	-122.25000000000000 29.750000000000000 23.269330793439121	-122.25000000000000 29.750000000000000 24.284349889940053	-122.25000000000000 29.750000000000000 21.732417869921374	-122.25000000000000 29.750000000000000 21.877379249893089	-122.25000000000000 29.750000000000000 21.870135018885655	-122.25000000000000 29.750000000000000 23.184120080080788	-122.25000000000000 29.750000000000000 20.457140672488272	-122.25000000000000 29.750000000000000 23.177933827490349	-122.25000000000000 29.750000000000000 25.370375356562359	-122.25000000000000 29.750000000000000 18.654971785014080	-122.25000000000000 29.750000000000000 22.891729297153418	-122.25000000000000 29.750000000000000 24.408471911019880	-122.25000000000000 29.750000000000000 21.553547923707402	-122.25000000000000 29.750000000000000 20.480163744908616	-122.25000000000000 29.750000000000000 22.090871241813339	-122.25000000000000 29.750000000000000 18.745549376006057	-122.25000000000000 29.750000000000000 18.665588439996757	-122.25000000000000 29.750000000000000 18.769202108201807
-121.75000000000000 29.750000000000000 17.599149166050420	-121.75000000000000 29.750000000000000 24.190348489318570	-121.75000000000000 29.750000000000000 23.406676516194889	-121.75000000000000 29.750000000000000 21.836394981328390	-121.75000000000000 29.750000000000000 20.291566674833060	-121.75000000000000 29.750000000000000 18.435764624701626	-121.75000000000000 29.750000000000000 17.424771694502081	-121.75000000000000 29.750000000000000 21.885286299808019	-121.75000000000000 29.750000000000000 25.105069991810126	-121.75000000000000 29.750000000000000 24.091079745427706	-121.75000000000000 29.750000000000000 24.174817076999613	-121.75000000000000 29.750000000000000 26.722876203665997	-121.75000000000000 29.750000000000000 26.452825436052024	-121.75000000000000 29.750000000000000 24.698805611966026	-121.75000000000000 29.750000000000000 24.473598950830770	-121.75000000000000 29.750000000000000 25.400882217475385	-121.75000000000000 29.750000000000000 23.186285910383905	-121.75000000000000 29.750000000000000 23.593744048814742	-121.75000000000000 29.750000000000000 23.955803213387988	-121.75000000000000 29.750000000000000 21.395573126026026	-121.75000000000000 29.750000000000000 21.228896897609026	-121.75000000000000 29.750000000000000 20.537997694244954	-121.75000000000000 29.750000000000000 20.397407653347081	-121.75000000000000 29.750000000000000 20.337600512558762	-121.75000000000000 29.750000000000000 22.556415374973039	-121.75000000000000 29.750000000000000 22.522859069916844	-121.75000000000000 29.750000000000000 22.809203872686751	-121.75000000000000 29.750000000000000 22.350092129983860	-121.75000000000000 29.750000000000000 21.951326751166821	-121.75000000000000 29.750000000000000 21.583758143923429	-121.75000000000000 29.750000000000000 21.119769356605744	-121.75000000000000 29.750000000000000 17.150271353763010	-121.75000000000000 29.750000000000000 18.524478003929563	-121.75000000000000 29.750000000000000 27.891411764703026	-121.75000000000000 29.750000000000000 24.688247596612900	-121.75000000000000 29.750000000000000 21.589899126309707	-121.75000000000000 29.750000000000000 20.961818633721684	-121.75000000000000 29.750000000000000 21.820823216898891	-121.75000000000000 29.750000000000000 23.563348195262737	-121.75000000000000 29.750000000000000 21.440801626868470	-121.75000000000000 29.750000000000000 26.674305104309777	-121.75000000000000 29.750000000000000 19.359119087431910	-121.75000000000000 29.750000000000000 20.797126357305007	-121.75000000000000 29.750000000000000 26.273909382635139	-121.75000000000000 29.750000000000000 28.150431400963182	-121.75000000000000 29.750000000000000 18.681845389102456	-121.75000000000000 29.750000000000000 22.522132625623609	-121.75000000000000 29.750000000000000 25.184893248635447	-121.75000000000000 29.750000000000000 25.693066300847288	-121.75000000000000 29.750000000000000 21.059429937699672
-121.25000000000000 29.750000000000000 21.575792499382899	-121.25000000000000 29.750000000000000 24.523176183426230	-121.25000000000000 29.750000000000000 24.922821439758806	-121.25000000000000 29.750000000000000 22.517565518153312	-121.25000000000000 29.750000000000000 22.535023332726457	-121.25000000000000 29.750000000000000 20.693581633827542	-121.25000000000000 29.750000000000000 18.509107068595686	-121.25000000000000 29.750000000000000 21.432042778038596	-121.25000000000000 29.750000000000000 29.074119755193070	-121.25000000000000 29.750000000000000 26.827848747282516	-121.25000000000000 29.750000000000000 31.948954815087774	-121.25000000000000 29.750000000000000 30.576542906254996	-121.25000000000000 29.750000000000000 30.347703750535668	-121.25000000000000 29.750000000000000 23.992961198052111	-121.25000000000000 29.750000000000000 28.694111850280358	-121.25000000000000 29.750000000000000 20.679225647609876	-121.25000000000000 29.750000000000000 21.215904613521964	-121.25000000000000 29.750000000000000 26.243444968986207	-121.25000000000000 29.750000000000000 19.466564674118519	-121.25000000000000 29.750000000000000 23.225936696114221	-121.25000000000000 29.750000000000000 23.828049216464184	-121.25000000000000 29.750000000000000 21.070249109187525	-121.25000000000000 29.750000000000000 20.821079102648945	-121.25000000000000 29.750000000000000 20.748746807986585	-121.25000000000000 29.750000000000000 28.848470062107630	-121.25000000000000 29.750000000000000 23.322208042862897	-121.25000000000000 29.750000000000000 23.632246839672884	-121.25000000000000 29.750000000000000 23.129006085078633	-121.25000000000000 29.750000000000000 22.806244711276072	-121.25000000000000 29.750000000000000 16.421494554033579	-121.25000000000000 29.750000000000000 16.421161764138539	-121.25000000000000 29.750000000000000 22.037161175854830	-121.25000000000000 29.750000000000000 23.843741807496503	-121.25000000000000 29.750000000000000 24.747994981856213	-121.25000000000000 29.750000000000000 22.220813585487072	-121.25000000000000 29.750000000000000 25.503511709062032	-121.25000000000000 29.750000000000000 25.703454541075377	-121.25000000000000 29.750000000000000 25.613945032875723	-121.25000000000000 29.750000000000000 22.131542840168603	-121.25000000000000 29.750000000000000 23.913124908525944	-121.25000000000000 29.750000000000000 25.112945757124667	-121.25000000000000 29.750000000000000 25.606997280777598	-121.25000000000000 29.750000000000000 21.797802265451416	-121.25000000000000 29.750000000000000 23.481314906275365	-121.25000000000000 29.750000000000000 29.673022450844066	-121.25000000000000 29.750000000000000 21.014938157926039	-121.25000000000000 29.750000000000000 22.020864933830193	-121.25000000000000 29.750000000000000 26.565522425777758	-121.25000000000000 29.750000000000000 18.471562661406328	-121.25000000000000 29.750000000000000 21.321630106475279
-120.75000000000000 29.750000000000000 22.667070140031832	-120.75000000000000 29.750000000000000 20.653848455536242	-120.75000000000000 29.750000000000000 20.546771072484169	-120.75000000000000 29.750000000000000 22.188684118666615	-120.75000000000000 29.750000000000000 23.479356039403950	-120.75000000000000 29.750000000000000 20.475791946865968	-120.75000000000000 29.750000000000000 19.076450641907776	-120.75000000000000 29.750000000000000 24.755202392761248	-120.75000000000000 29.750000000000000 22.916586105831293	-120.75000000000000 29.750000000000000 24.089851025101247	-120.75000000000000 29.750000000000000 29.031174568177502	-120.75000000000000 29.750000000000000 23.934900297488536	-120.75000000000000 29.750000000000000 25.222901033566419	-120.75000000000000 29.750000000000000 31.081036074658869	-120.75000000000000 29.750000000000000 24.299738069687116	-120.75000000000000 29.750000000000000 23.780424007728744	-120.75000000000000 29.750000000000000 23.796572789803630	-120.75000000000000 29.750000000000000 21.199314268126535	-120.75000000000000 29.750000000000000 22.783013710181212	-120.75000000000000 29.750000000000000 18.955446000878311	-120.75000000000000 29.750000000000000 24.450369248891956	-120.75000000000000 29.750000000000000 23.938681857699123	-120.75000000000000 29.750000000000000 21.564789043583996	-120.75000000000000 29.750000000000000 21.344623237990177	-120.75000000000000 29.750000000000000 24.063165329479393	-120.75000000000000 29.750000000000000 23.893968584473008	-120.75000000000000 29.750000000000000 24.229121451556818	-120.75000000000000 29.750000000000000 23.555885521242914	-120.75000000000000 29.750000000000000 21.178960024964983	-120.75000000000000 29.750000000000000 20.714672762500150	-120.75000000000000 29.750000000000000 20.634694345813624	-120.75000000000000 29.750000000000000 22.670987048633432	-120.75000000000000 29.750000000000000 24.306636620799786	-120.75000000000000 29.750000000000000 27.450641228755469	-120.75000000000000 29.750000000000000 24.896993476145923	-120.75000000000000 29.750000000000000 22.963511854500453	-120.75000000000000 29.750000000000000 24.165593875214508	-120.75000000000000 29.750000000000000 24.924551235782356	-120.75000000000000 29.750000000000000 27.838529473348494	-120.75000000000000 29.750000000000000 27.409703667551614	-120.75000000000000 29.750000000000000 26.274784979162284	-120.75000000000000 29.750000000000000 26.019916671681472	-120.75000000000000 29.750000000000000 23.151191117306585	-120.75000000000000 29.750000000000000 23.603887858769117	-120.75000000000000 29.750000000000000 32.076351187581388	-120.75000000000000 29.750000000000000 23.931885589411312	-120.75000000000000 29.750000000000000 27.429201929768972	-120.75000000000000 29.750000000000000 21.571045630318046	-120.75000000000000 29.750000000000000 20.311151532170861	-120.75000000000000 29.750000000000000 25.314081337410624
-120.25000000000000 29.750000000000000 16.541956396721453	-120.25000000000000 29.750000000000000 16.544405924675431	-120.25000000000000 29.750000000000000 18.419707858364415	-120.25000000000000 29.750000000000000 18.167325068103047	-120.25000000000000 29.750000000000000 24.740578173658353	-120.25000000000000 29.750000000000000 20.725079105581973	-120.25000000000000 29.750000000000000 20.320855518237678	-120.25000000000000 29.750000000000000 21.546350567493612	-120.25000000000000 29.750000000000000 25.874847102967674	-120.25000000000000 29.750000000000000 18.478764631512259	-120.25000000000000 29.750000000000000 18.794871030271494	-120.25000000000000 29.750000000000000 20.940740274559374	-120.25000000000000 29.750000000000000 27.060561614604214	-120.25000000000000 29.750000000000000 28.637435307342354	-120.25000000000000 29.750000000000000 30.108153654946154	-120.25000000000000 29.750000000000000 22.939120086948083	-120.25000000000000 29.750000000000000 23.585003186011210	-120.25000000000000 29.750000000000000 24.478813520394556	-120.25000000000000 29.750000000000000 30.500147213234840	-120.25000000000000 29.750000000000000 21.513142443980279	-120.25000000000000 29.750000000000000 23.650045764310416	-120.25000000000000 29.750000000000000 23.894766763055721	-120.25000000000000 29.750000000000000 21.847644007763076	-120.25000000000000 29.750000000000000 21.346671103684958	-120.25000000000000 29.750000000000000 24.360123513061687	-120.25000000000000 29.750000000000000 24.135965328981598	-120.25000000000000 29.750000000000000 24.319696741609700	-120.25000000000000 29.750000000000000 24.007525899027787	-120.25000000000000 29.750000000000000 20.563804884080803	-120.25000000000000 29.750000000000000 20.936602517444005	-120.25000000000000 29.750000000000000 21.076559137578052	-120.25000000000000 29.750000000000000 16.801000422121906	-120.25000000000000 29.750000000000000 18.334965417914280	-120.25000000000000 29.750000000000000 19.544208554603724	-120.25000000000000 29.750000000000000 21.664828367909035	-120.25000000000000 29.750000000000000 28.025656531929393	-120.25000000000000 29.750000000000000 22.027208888562686	-120.25000000000000 29.750000000000000 24.276596142860040	-120.25000000000000 29.750000000000000 26.247907158894833	-120.25000000000000 29.750000000000000 28.134873281473293	-120.25000000000000 29.750000000000000 30.772204269377408	-120.25000000000000 29.750000000000000 28.675691181392427	-120.25000000000000 29.750000000000000 25.969875042553362	-120.25000000000000 29.750000000000000 19.359778749444725	-120.25000000000000 29.750000000000000 25.400036562478864	-120.25000000000000 29.750000000000000 21.363441617024478	-120.25000000000000 29.750000000000000 22.443822073921805	-120.25000000000000 29.750000000000000 27.700432177044181	-120.25000000000000 29.750000000000000 19.604894441660157	-120.25000000000000 29.750000000000000 21.262301836892100
-119.75000000000000 29.750000000000000 18.011943203546409	-119.75000000000000 29.750000000000000 17.388562924413900	-119.75000000000000 29.750000000000000 12.832666871545650	-119.75000000000000 29.750000000000000 20.324258210457803	-119.75000000000000 29.750000000000000 18.398908023489504	-119.75000000000000 29.750000000000000 19.175975294390877	-119.75000000000000 29.750000000000000 15.682589457705948	-119.75000000000000 29.750000000000000 18.943406613266234	-119.75000000000000 29.750000000000000 21.957352759424630	-119.75000000000000 29.750000000000000 16.460031619284948	-119.75000000000000 29.750000000000000 21.470787264187301	-119.75000000000000 29.750000000000000 23.511361397812070	-119.75000000000000 29.750000000000000 22.744098607645562	-119.75000000000000 29.750000000000000 19.741865734653228	-119.75000000000000 29.750000000000000 20.295745084185718	-119.75000000000000 29.750000000000000 24.902022226196618	-119.75000000000000 29.750000000000000 26.469865357941035	-119.75000000000000 29.750000000000000 26.808394417306317	-119.75000000000000 29.750000000000000 29.206348314311803	-119.75000000000000 29.750000000000000 21.119393025121759	-119.75000000000000 29.750000000000000 19.191818822970461	-119.75000000000000 29.750000000000000 24.186728227150116	-119.75000000000000 29.750000000000000 22.012196488412556	-119.75000000000000 29.750000000000000 17.576191560178209	-119.75000000000000 29.750000000000000 24.162727746140522	-119.75000000000000 29.750000000000000 24.042153333474555	-119.75000000000000 29.750000000000000 24.314338954474472	-119.75000000000000 29.750000000000000 24.102739192065368	-119.75000000000000 29.750000000000000 23.922697068837753	-119.75000000000000 29.750000000000000 20.930315952247557	-119.75000000000000 29.750000000000000 21.278570897941030	-119.75000000000000 29.750000000000000 16.591906869195917	-119.75000000000000 29.750000000000000 18.556634567291407	-119.75000000000000 29.750000000000000 20.869415035159971	-119.75000000000000 29.750000000000000 25.446358227436548	-119.75000000000000 29.750000000000000 22.198687154955650	-119.75000000000000 29.750000000000000 27.282000401347752	-119.75000000000000 29.750000000000000 22.755045044552919	-119.75000000000000 29.750000000000000 24.761375773879102	-119.75000000000000 29.750000000000000 28.691606159972611	-119.75000000000000 29.750000000000000 32.504245822077166	-119.75000000000000 29.750000000000000 31.391673019841502	-119.75000000000000 29.750000000000000 27.220382615225549	-119.75000000000000 29.750000000000000 26.169694289741749	-119.75000000000000 29.750000000000000 24.616685571137001	-119.75000000000000 29.750000000000000 25.316284770034176	-119.75000000000000 29.750000000000000 23.136197811006035	-119.75000000000000 29.750000000000000 23.780764082310743	-119.75000000000000 29.750000000000000 23.676789326609718	-119.75000000000000 29.750000000000000 20.696290040851899
-119.25000000000000 29.750000000000000 14.426073764064469	-119.25000000000000 29.750000000000000 14.671762166155697	-119.25000000000000 29.750000000000000 16.451967370603473	-119.25000000000000 29.750000000000000 18.295362964539724	-119.25000000000000 29.750000000000000 21.776651113200742	-119.25000000000000 29.750000000000000 25.276791043673310	-119.25000000000000 29.750000000000000 20.296756875984297	-119.25000000000000 29.750000000000000 20.456879930499788	-119.25000000000000 29.750000000000000 19.004132413522978	-119.25000000000000 29.750000000000000 24.411507608316779	-119.25000000000000 29.750000000000000 19.649100689380312	-119.25000000000000 29.750000000000000 24.793111509718006	-119.25000000000000 29.750000000000000 26.711273372300926	-119.25000000000000 29.750000000000000 22.908841650803684	-119.25000000000000 29.750000000000000 24.594825972359292	-119.25000000000000 29.750000000000000 18.245326721389322	-119.25000000000000 29.750000000000000 23.002919061497128	-119.25000000000000 29.750000000000000 23.031329831374649	-119.25000000000000 29.750000000000000 23.888505802506867	-119.25000000000000 29.750000000000000 23.800260205662880	-119.25000000000000 29.750000000000000 18.761889816131649	-119.25000000000000 29.750000000000000 24.224743003041546	-119.25000000000000 29.750000000000000 21.972130438903271	-119.25000000000000 29.750000000000000 24.195769841219636	-119.25000000000000 29.750000000000000 24.414689479391509	-119.25000000000000 29.750000000000000 23.185929420234196	-119.25000000000000 29.750000000000000 19.646325144581979	-119.25000000000000 29.750000000000000 23.707578460006498	-119.25000000000000 29.750000000000000 22.816926050913342	-119.25000000000000 29.750000000000000 17.185864857366621	-119.25000000000000 29.750000000000000 17.340270296094886	-119.25000000000000 29.750000000000000 19.254193966681612	-119.25000000000000 29.750000000000000 18.818311012039150	-119.25000000000000 29.750000000000000 23.938836371743999	-119.25000000000000 29.750000000000000 19.649758418830466	-119.25000000000000 29.750000000000000 26.506504996389218	-119.25000000000000 29.750000000000000 21.863392221147841	-119.25000000000000 29.750000000000000 29.391830694753832	-119.25000000000000 29.750000000000000 22.352193657184177	-119.25000000000000 29.750000000000000 27.874465693679106	-119.25000000000000 29.750000000000000 33.222019446136201	-119.25000000000000 29.750000000000000 32.487082298298319	-119.25000000000000 29.750000000000000 29.058857734714127	-119.25000000000000 29.750000000000000 24.176850899661254	-119.25000000000000 29.750000000000000 25.977329202486665	-119.25000000000000 29.750000000000000 25.361588076178716	-119.25000000000000 29.750000000000000 33.539781478647960	-119.25000000000000 29.750000000000000 22.296450619648322	-119.25000000000000 29.750000000000000 23.262010179293128	-119.25000000000000 29.750000000000000 27.114685083272100
-118.75000000000000 29.750000000000000 16.191258973456165	-118.75000000000000 29.750000000000000 16.683721880356202	-118.75000000000000 29.750000000000000 19.363941341290761	-118.75000000000000 29.750000000000000 20.596915823355587	-118.75000000000000 29.750000000000000 18.244857664389738	-118.75000000000000 29.750000000000000 29.764931858407088	-118.75000000000000 29.750000000000000 17.614254616511204	-118.75000000000000 29.750000000000000 22.974866009591121	-118.75000000000000 29.750000000000000 20.222792445279573	-118.75000000000000 29.750000000000000 19.572574405821264	-118.75000000000000 29.750000000000000 17.304267368318367	-118.75000000000000 29.750000000000000 25.713747999496000	-118.75000000000000 29.750000000000000 27.360050429367064	-118.75000000000000 29.750000000000000 23.285658558152928	-118.75000000000000 29.750000000000000 20.793288393595528	-118.75000000000000 29.750000000000000 21.742651166739520	-118.75000000000000 29.750000000000000 23.288488058688859	-118.75000000000000 29.750000000000000 23.387555016151886	-118.75000000000000 29.750000000000000 24.293362049842663	-118.75000000000000 29.750000000000000 25.017932882328491	-118.75000000000000 29.750000000000000 18.974446703575801	-118.75000000000000 29.750000000000000 24.033703244905219	-118.75000000000000 29.750000000000000 22.811471239293780	-118.75000000000000 29.750000000000000 25.099848466916090	-118.75000000000000 29.750000000000000 23.702919272034343	-118.75000000000000 29.750000000000000 21.208847367569685	-118.75000000000000 29.750000000000000 27.445562660186052	-118.75000000000000 29.750000000000000 28.292314723404036	-118.75000000000000 29.750000000000000 19.501401829972092	-118.75000000000000 29.750000000000000 23.250700400839204	-118.75000000000000 29.750000000000000 23.784556139149078	-118.75000000000000 29.750000000000000 18.191153600609251	-118.75000000000000 29.750000000000000 18.333808561527150	-118.75000000000000 29.750000000000000 17.251990389504439	-118.75000000000000 29.750000000000000 23.089830582245291	-118.75000000000000 29.750000000000000 22.364047049778335	-118.75000000000000 29.750000000000000 26.593123018363219	-118.75000000000000 29.750000000000000 26.205508660873150	-118.75000000000000 29.750000000000000 25.873110673239484	-118.75000000000000 29.750000000000000 26.016201350791139	-118.75000000000000 29.750000000000000 30.948738464222664	-118.75000000000000 29.750000000000000 23.566535959204245	-118.75000000000000 29.750000000000000 28.504372674527723	-118.75000000000000 29.750000000000000 19.667333437484288	-118.75000000000000 29.750000000000000 25.738243750270922	-118.75000000000000 29.750000000000000 25.023579187400514	-118.75000000000000 29.750000000000000 29.130121708836537	-118.75000000000000 29.750000000000000 21.291307358575082	-118.75000000000000 29.750000000000000 24.572086260301234	-118.75000000000000 29.750000000000000 24.629442069223732
-118.25000000000000 29.750000000000000 17.052158877333767	-118.25000000000000 29.750000000000000 18.160268579089301	-118.25000000000000 29.750000000000000 24.215065393152322	-118.25000000000000 29.750000000000000 22.389412763047996	-118.25000000000000 29.750000000000000 22.305527331994529	-118.25000000000000 29.750000000000000 24.693615589865345	-118.25000000000000 29.750000000000000 23.502735021208053	-118.25000000000000 29.750000000000000 20.226748161600543	-118.25000000000000 29.750000000000000 20.978141666264538	-118.25000000000000 29.750000000000000 24.525571810936416	-118.25000000000000 29.750000000000000 20.881927372782904	-118.25000000000000 29.750000000000000 22.399917902303386	-118.25000000000000 29.750000000000000 22.264070994269186	-118.25000000000000 29.750000000000000 24.392259097389591	-118.25000000000000 29.750000000000000 23.630217390060622	-118.25000000000000 29.750000000000000 18.586169006556752	-118.25000000000000 29.750000000000000 23.956428420225031	-118.25000000000000 29.750000000000000 23.800775314845239	-118.25000000000000 29.750000000000000 24.918161904833276	-118.25000000000000 29.750000000000000 25.654195200733227	-118.25000000000000 29.750000000000000 25.409355689126272	-118.25000000000000 29.750000000000000 19.729665577452739	-118.25000000000000 29.750000000000000 23.945071458015285	-118.25000000000000 29.750000000000000 25.274842692857515	-118.25000000000000 29.750000000000000 20.801105762681342	-118.25000000000000 29.750000000000000 29.330136916503417	-118.25000000000000 29.750000000000000 24.696934546567697	-118.25000000000000 29.750000000000000 27.858715521031815	-118.25000000000000 29.750000000000000 26.926926827198177	-118.25000000000000 29.750000000000000 19.121575443880978	-118.25000000000000 29.750000000000000 20.155165704922350	-118.25000000000000 29.750000000000000 17.905115793251053	-118.25000000000000 29.750000000000000 18.525935904623630	-118.25000000000000 29.750000000000000 17.701151145453871	-118.25000000000000 29.750000000000000 16.778326983886299	-118.25000000000000 29.750000000000000 24.128194567190601	-118.25000000000000 29.750000000000000 22.571694740876534	-118.25000000000000 29.750000000000000 20.725064190352182	-118.25000000000000 29.750000000000000 22.823447878746528	-118.25000000000000 29.750000000000000 23.902240132744652	-118.25000000000000 29.750000000000000 24.600100332287717	-118.25000000000000 29.750000000000000 26.063724879203875	-118.25000000000000 29.750000000000000 28.452519373869784	-118.25000000000000 29.750000000000000 20.163385963477968	-118.25000000000000 29.750000000000000 26.673019003132378	-118.25000000000000 29.750000000000000 23.545264643794827	-118.25000000000000 29.750000000000000 20.677509296541668	-118.25000000000000 29.750000000000000 21.431660786052412	-118.25000000000000 29.750000000000000 22.144325459480662	-118.25000000000000 29.750000000000000 25.224071742515068
-117.75000000000000 29.750000000000000 18.032809511978140	-117.75000000000000 29.750000000000000 18.830361771715673	-117.75000000000000 29.750000000000000 18.773222483838456	-117.75000000000000 29.750000000000000 18.779059633754876	-117.75000000000000 29.750000000000000 22.217288934208788	-117.75000000000000 29.750000000000000 22.027337033513920	-117.75000000000000 29.750000000000000 21.490308945139368	-117.75000000000000 29.750000000000000 26.206627140112086	-117.75000000000000 29.750000000000000 24.967443662076995	-117.75000000000000 29.750000000000000 26.044448092953168	-117.75000000000000 29.750000000000000 27.251950405700637	-117.75000000000000 29.750000000000000 28.090302021912258	-117.75000000000000 29.750000000000000 23.791102615708109	-117.75000000000000 29.750000000000000 27.117963673106541	-117.75000000000000 29.750000000000000 20.368556678418337	-117.75000000000000 29.750000000000000 25.722715575440596	-117.75000000000000 29.750000000000000 27.402711259249827	-117.75000000000000 29.750000000000000 27.332612383824120	-117.75000000000000 29.750000000000000 24.031158389817520	-117.75000000000000 29.750000000000000 21.101695013369770	-117.75000000000000 29.750000000000000 22.151839293453374	-117.75000000000000 29.750000000000000 20.046135564307942	-117.75000000000000 29.750000000000000 23.316354009525888	-117.75000000000000 29.750000000000000 25.065717767657414	-117.75000000000000 29.750000000000000 20.690066411707615	-117.75000000000000 29.750000000000000 21.251583661827908	-117.75000000000000 29.750000000000000 28.026727971301437	-117.75000000000000 29.750000000000000 23.893181562230648	-117.75000000000000 29.750000000000000 23.337171152229505	-117.75000000000000 29.750000000000000 21.459078769882186	-117.75000000000000 29.750000000000000 26.312468971219261	-117.75000000000000 29.750000000000000 17.629412239243909	-117.75000000000000 29.750000000000000 21.520364905140656	-117.75000000000000 29.750000000000000 20.699727168162095	-117.75000000000000 29.750000000000000 20.351370738255802	-117.75000000000000 29.750000000000000 19.879172105068481	-117.75000000000000 29.750000000000000 25.004752127735379	-117.75000000000000 29.750000000000000 24.749002442108715	-117.75000000000000 29.750000000000000 20.780576734212087	-117.75000000000000 29.750000000000000 23.218250421270159	-117.75000000000000 29.750000000000000 23.627423957057154	-117.75000000000000 29.750000000000000 28.273415358233699	-117.75000000000000 29.750000000000000 22.831795597400756	-117.75000000000000 29.750000000000000 23.549725649747170	-117.75000000000000 29.750000000000000 29.228314777760353	-117.75000000000000 29.750000000000000 22.964708595949674	-117.75000000000000 29.750000000000000 23.570738829764220	-117.75000000000000 29.750000000000000 21.911088704166890	-117.75000000000000 29.750000000000000 21.235109624578833	-117.75000000000000 29.750000000000000 18.256253735603611
-117.25000000000000 29.750000000000000 19.591385325879628	-117.25000000000000 29.750000000000000 22.136869505911882	-117.25000000000000 29.750000000000000 21.721749420725228	-117.25000000000000 29.750000000000000 22.643281318699735	-117.25000000000000 29.750000000000000 20.175599232771269	-117.25000000000000 29.750000000000000 19.332451312647745	-117.25000000000000 29.750000000000000 20.298810316487231	-117.25000000000000 29.750000000000000 22.374265190470162	-117.25000000000000 29.750000000000000 19.960410588932600	-117.25000000000000 29.750000000000000 26.613546117131630	-117.25000000000000 29.750000000000000 25.108241332480194	-117.25000000000000 29.750000000000000 34.841366395597390	-117.25000000000000 29.750000000000000 32.319805701923926	-117.25000000000000 29.750000000000000 22.836757577054314	-117.25000000000000 29.750000000000000 25.462930939895923	-117.25000000000000 29.750000000000000 25.802237883444032	-117.25000000000000 29.750000000000000 26.029573423173431	-117.25000000000000 29.750000000000000 20.693477989493417	-117.25000000000000 29.750000000000000 25.141141847477797	-117.25000000000000 29.750000000000000 23.881730285823242	-117.25000000000000 29.750000000000000 20.907887068956050	-117.25000000000000 29.750000000000000 21.438743924875812	-117.25000000000000 29.750000000000000 20.909982283761654	-117.25000000000000 29.750000000000000 17.124839304519384	-117.25000000000000 29.750000000000000 22.976479792247677	-117.25000000000000 29.750000000000000 23.830375696189908	-117.25000000000000 29.750000000000000 27.635823585645316	-117.25000000000000 29.750000000000000 21.323981700903076	-117.25000000000000 29.750000000000000 22.224091334947040	-117.25000000000000 29.750000000000000 20.017961400392231	-117.25000000000000 29.750000000000000 21.538873647773766	-117.25000000000000 29.750000000000000 17.730932780957652	-117.25000000000000 29.750000000000000 21.595456539840836	-117.25000000000000 29.750000000000000 21.511682700333715	-117.25000000000000 29.750000000000000 21.220094887424569	-117.25000000000000 29.750000000000000 21.657703573566515	-117.25000000000000 29.750000000000000 21.473291356914338	-117.25000000000000 29.750000000000000 22.276852106177298	-117.25000000000000 29.750000000000000 19.895391911500091	-117.25000000000000 29.750000000000000 25.318581277960249	-117.25000000000000 29.750000000000000 25.331278191581745	-117.25000000000000 29.750000000000000 19.535990785326831	-117.25000000000000 29.750000000000000 24.992906483517459	-117.25000000000000 29.750000000000000 25.620526132051729	-117.25000000000000 29.750000000000000 27.470476820170546	-117.25000000000000 29.750000000000000 19.093101507411308	-117.25000000000000 29.750000000000000 22.646135406819468	-117.25000000000000 29.750000000000000 21.886075473660426	-117.25000000000000 29.750000000000000 23.129550236867566	-117.25000000000000 29.750000000000000 17.993473812618124
-116.75000000000000 29.750000000000000 20.239938026960605	-116.75000000000000 29.750000000000000 20.706201206021838	-116.75000000000000 29.750000000000000 14.307809079391079	-116.75000000000000 29.750000000000000 17.026411375048191	-116.75000000000000 29.750000000000000 18.121265047995365	-116.75000000000000 29.750000000000000 19.003639088699178	-116.75000000000000 29.750000000000000 22.400699723839391	-116.75000000000000 29.750000000000000 22.328732615024013	-116.75000000000000 29.750000000000000 17.815855991649411	-116.75000000000000 29.750000000000000 19.312266703879622	-116.75000000000000 29.750000000000000 27.020226634881386	-116.75000000000000 29.750000000000000 23.806758967250666	-116.75000000000000 29.750000000000000 31.282857807123317	-116.75000000000000 29.750000000000000 21.025952029994997	-116.75000000000000 29.750000000000000 20.141983393788685	-116.75000000000000 29.750000000000000 21.290641663454895	-116.75000000000000 29.750000000000000 25.397053006296762	-116.75000000000000 29.750000000000000 25.758603725527326	-116.75000000000000 29.750000000000000 22.111865033683927	-116.75000000000000 29.750000000000000 22.539360453644065	-116.75000000000000 29.750000000000000 22.503635867483506	-116.75000000000000 29.750000000000000 19.576698255423327	-116.75000000000000 29.750000000000000 17.462251911698409	-116.75000000000000 29.750000000000000 16.943073856270555	-116.75000000000000 29.750000000000000 22.364363302292507	-116.75000000000000 29.750000000000000 23.833414758386599	-116.75000000000000 29.750000000000000 21.283989951392471	-116.75000000000000 29.750000000000000 23.741065805935733	-116.75000000000000 29.750000000000000 23.891937875637421	-116.75000000000000 29.750000000000000 16.745001185002423	-116.75000000000000 29.750000000000000 17.094849371306339	-116.75000000000000 29.750000000000000 17.592066073528184	-116.75000000000000 29.750000000000000 20.530174297424001	-116.75000000000000 29.750000000000000 15.416730035614416	-116.75000000000000 29.750000000000000 19.011075065843343	-116.75000000000000 29.750000000000000 23.591558610460517	-116.75000000000000 29.750000000000000 17.053784652165525	-116.75000000000000 29.750000000000000 19.725630268598227	-116.75000000000000 29.750000000000000 19.395488469246022	-116.75000000000000 29.750000000000000 24.680651292376673	-116.75000000000000 29.750000000000000 19.175706895669368	-116.75000000000000 29.750000000000000 21.111391283693038	-116.75000000000000 29.750000000000000 23.107347658794243	-116.75000000000000 29.750000000000000 23.536821500612572	-116.75000000000000 29.750000000000000 27.313439479118763	-116.75000000000000 29.750000000000000 21.109663659776821	-116.75000000000000 29.750000000000000 21.674455526909767	-116.75000000000000 29.750000000000000 21.149827744511889	-116.75000000000000 29.750000000000000 24.397980944235414	-116.75000000000000 29.750000000000000 16.869958219948220
-116.25000000000000 29.750000000000000 21.645625294700743	-116.25000000000000 29.750000000000000 22.768045379131284	-116.25000000000000 29.750000000000000 15.993687089156317	-116.25000000000000 29.750000000000000 17.352572096158024	-116.25000000000000 29.750000000000000 18.414869651458737	-116.25000000000000 29.750000000000000 21.987837241697722	-116.25000000000000 29.750000000000000 22.498022187812580	-116.25000000000000 29.750000000000000 16.671975913666966	-116.25000000000000 29.750000000000000 18.121906596245232	-116.25000000000000 29.750000000000000 20.252408874500638	-116.25000000000000 29.750000000000000 23.896645534475024	-116.25000000000000 29.750000000000000 22.248654466397259	-116.25000000000000 29.750000000000000 22.130400895179445	-116.25000000000000 29.750000000000000 17.865773631675037	-116.25000000000000 29.750000000000000 25.396657290299537	-116.25000000000000 29.750000000000000 26.649050258081935	-116.25000000000000 29.750000000000000 20.455242523003136	-116.25000000000000 29.750000000000000 23.299196832562853	-116.25000000000000 29.750000000000000 20.767928749102797	-116.25000000000000 29.750000000000000 20.495355404472839	-116.25000000000000 29.750000000000000 18.467861171032887	-116.25000000000000 29.750000000000000 16.068990588944079	-116.25000000000000 29.750000000000000 18.568302883000623	-116.25000000000000 29.750000000000000 16.915097117694884	-116.25000000000000 29.750000000000000 16.681768464174390	-116.25000000000000 29.750000000000000 17.476843691189902	-116.25000000000000 29.750000000000000 17.092177648549267	-116.25000000000000 29.750000000000000 19.119530350830964	-116.25000000000000 29.750000000000000 18.777392888431219	-116.25000000000000 29.750000000000000 18.812541088554141	-116.25000000000000 29.750000000000000 19.268282410067627	-116.25000000000000 29.750000000000000 19.818157618926968	-116.25000000000000 29.750000000000000 21.010215990743319	-116.25000000000000 29.750000000000000 18.732172315296459	-116.25000000000000 29.750000000000000 20.925494148547045	-116.25000000000000 29.750000000000000 19.810274614523749	-116.25000000000000 29.750000000000000 20.851440275875770	-116.25000000000000 29.750000000000000 17.871343800849740	-116.25000000000000 29.750000000000000 20.975883042702367	-116.25000000000000 29.750000000000000 22.995796956575468	-116.25000000000000 29.750000000000000 20.356900548774021	-116.25000000000000 29.750000000000000 19.912248236281883	-116.25000000000000 29.750000000000000 17.134561589533991	-116.25000000000000 29.750000000000000 17.288087816852165	-116.25000000000000 29.750000000000000 16.918387665964083	-116.25000000000000 29.750000000000000 19.873839181288421	-116.25000000000000 29.750000000000000 14.711513475736341	-116.25000000000000 29.750000000000000 14.555960558987227	-116.25000000000000 29.750000000000000 16.527368794413054	-116.25000000000000 29.750000000000000 16.999030873980516
-115.75000000000000 29.750000000000000 17.483194812045216	-115.75000000000000 29.750000000000000 13.370675811095140	-115.75000000000000 29.750000000000000 13.641752915722003	-115.75000000000000 29.750000000000000 14.134741229357685	-115.75000000000000 29.750000000000000 17.180593896405078	-115.75000000000000 29.750000000000000 19.342302875371931	-115.75000000000000 29.750000000000000 20.227916271851530	-115.75000000000000 29.750000000000000 15.025641389397450	-115.75000000000000 29.750000000000000 19.932019493540050	-115.75000000000000 29.750000000000000 21.969869604231000	-115.75000000000000 29.750000000000000 18.129982535335884	-115.75000000000000 29.750000000000000 23.666633996150956	-115.75000000000000 29.750000000000000 24.540467664088446	-115.75000000000000 29.750000000000000 18.959329622648333	-115.75000000000000 29.750000000000000 19.837769298066199	-115.75000000000000 29.750000000000000 19.590334446440458	-115.75000000000000 29.750000000000000 23.677855824061393	-115.75000000000000 29.750000000000000 24.389644409119750	-115.75000000000000 29.750000000000000 21.648081418281244	-115.75000000000000 29.750000000000000 21.491170019472460	-115.75000000000000 29.750000000000000 22.264371126366690	-115.75000000000000 29.750000000000000 19.866290725589369	-115.75000000000000 29.750000000000000 15.708852250054420	-115.75000000000000 29.750000000000000 20.210712088339143	-115.75000000000000 29.750000000000000 20.801931328473344	-115.75000000000000 29.750000000000000 20.902167794195126	-115.75000000000000 29.750000000000000 20.933116692469689	-115.75000000000000 29.750000000000000 16.005300413887799	-115.75000000000000 29.750000000000000 15.474264586363068	-115.75000000000000 29.750000000000000 14.759090950516168	-115.75000000000000 29.750000000000000 14.911218443418070	-115.75000000000000 29.750000000000000 13.873604649937693	-115.75000000000000 29.750000000000000 16.090727754633463	-115.75000000000000 29.750000000000000 17.720085287744357	-115.75000000000000 29.750000000000000 17.398944715476176	-115.75000000000000 29.750000000000000 20.347341918700053	-115.75000000000000 29.750000000000000 19.221873853767057	-115.75000000000000 29.750000000000000 18.596981468049275	-115.75000000000000 29.750000000000000 17.194496969430656	-115.75000000000000 29.750000000000000 21.080814154791497	-115.75000000000000 29.750000000000000 18.081284130379320	-115.75000000000000 29.750000000000000 17.681012987831515	-115.75000000000000 29.750000000000000 14.718251279049559	-115.75000000000000 29.750000000000000 14.497599203708958	-115.75000000000000 29.750000000000000 13.470550800862748	-115.75000000000000 29.750000000000000 13.657583195021317	-115.75000000000000 29.750000000000000 11.078294876473850	-115.75000000000000 29.750000000000000 10.662736670305218	-115.75000000000000 29.750000000000000 10.824005639246664	-115.75000000000000 29.750000000000000 11.196651086764085
-115.25000000000000 29.750000000000000 16.907537301336134	-115.25000000000000 29.750000000000000 15.337081325229251	-115.25000000000000 29.750000000000000 15.599192855386777	-115.25000000000000 29.750000000000000 13.444690430219778	-115.25000000000000 29.750000000000000 13.907859487297030	-115.25000000000000 29.750000000000000 16.247319597015423	-115.25000000000000 29.750000000000000 16.952072577950645	-115.25000000000000 29.750000000000000 11.858939080622200	-115.25000000000000 29.750000000000000 16.037467085430730	-115.25000000000000 29.750000000000000 13.594490010582744	-115.25000000000000 29.750000000000000 17.134012300292341	-115.25000000000000 29.750000000000000 16.011488567725841	-115.25000000000000 29.750000000000000 19.048663597516846	-115.25000000000000 29.750000000000000 15.339379151389153	-115.25000000000000 29.750000000000000 20.316329280948914	-115.25000000000000 29.750000000000000 21.822814269010074	-115.25000000000000 29.750000000000000 17.142391174621757	-115.25000000000000 29.750000000000000 20.189391345240121	-115.25000000000000 29.750000000000000 22.891048837657692	-115.25000000000000 29.750000000000000 21.983461880477556	-115.25000000000000 29.750000000000000 20.945791082387789	-115.25000000000000 29.750000000000000 18.159950887737875	-115.25000000000000 29.750000000000000 17.794160953139276	-115.25000000000000 29.750000000000000 17.922646114619170	-115.25000000000000 29.750000000000000 18.485793421813231	-115.25000000000000 29.750000000000000 15.993097890383124	-115.25000000000000 29.750000000000000 19.987760377388696	-115.25000000000000 29.750000000000000 14.065204176532855	-115.25000000000000 29.750000000000000 15.721806379526349	-115.25000000000000 29.750000000000000 12.530601840645158	-115.25000000000000 29.750000000000000 12.678135251012725	-115.25000000000000 29.750000000000000 10.714875444612144	-115.25000000000000 29.750000000000000 15.155883467234425	-115.25000000000000 29.750000000000000 11.077705536622933	-115.25000000000000 29.750000000000000 15.809594784722483	-115.25000000000000 29.750000000000000 15.344732869309906	-115.25000000000000 29.750000000000000 15.478284275791360	-115.25000000000000 29.750000000000000 13.469131567517790	-115.25000000000000 29.750000000000000 12.242496952144435	-115.25000000000000 29.750000000000000 14.670744855955659	-115.25000000000000 29.750000000000000 12.127976666861104	-115.25000000000000 29.750000000000000 12.503351733490186	-115.25000000000000 29.750000000000000 10.290871740889600	-115.25000000000000 29.750000000000000 13.224535613769143	-115.25000000000000 29.750000000000000 9.6767930210243005	-115.25000000000000 29.750000000000000 9.8255940364057075	-115.25000000000000 29.750000000000000 10.750548537651486	-115.25000000000000 29.750000000000000 10.731383837346501	-115.25000000000000 29.750000000000000 10.503448476487918	-115.25000000000000 29.750000000000000 11.056412563970561
-114.75000000000000 29.750000000000000 16.565910751374368	-114.75000000000000 29.750000000000000 17.264176514982026	-114.75000000000000 29.750000000000000 17.634226561429077	-114.75000000000000 29.750000000000000 18.591123545023933	-114.75000000000000 29.750000000000000 18.950182083633514	-114.75000000000000 29.750000000000000 17.245129530883023	-114.75000000000000 29.750000000000000 15.317804537579494	-114.75000000000000 29.750000000000000 20.323601974784673	-114.75000000000000 29.750000000000000 17.963680012099839	-114.75000000000000 29.750000000000000 14.574454900217424	-114.75000000000000 29.750000000000000 17.298760756139927	-114.75000000000000 29.750000000000000 15.716866881255505	-114.75000000000000 29.750000000000000 15.408684029277456	-114.75000000000000 29.750000000000000 15.127504525276503	-114.75000000000000 29.750000000000000 17.448247546346245	-114.75000000000000 29.750000000000000 13.974657449904065	-114.75000000000000 29.750000000000000 17.777721835012812	-114.75000000000000 29.750000000000000 18.857418725223972	-114.75000000000000 29.750000000000000 20.184517869196920	-114.75000000000000 29.750000000000000 19.738654864498699	-114.75000000000000 29.750000000000000 18.704892910354118	-114.75000000000000 29.750000000000000 16.209310947817968	-114.75000000000000 29.750000000000000 14.457675287017617	-114.75000000000000 29.750000000000000 15.672721473393914	-114.75000000000000 29.750000000000000 15.880405479109827	-114.75000000000000 29.750000000000000 13.501175015516177	-114.75000000000000 29.750000000000000 17.011962870075823	-114.75000000000000 29.750000000000000 15.730433601067471	-114.75000000000000 29.750000000000000 15.003734748194871	-114.75000000000000 29.750000000000000 14.013569386957203	-114.75000000000000 29.750000000000000 13.797830290946543	-114.75000000000000 29.750000000000000 14.156884856416042	-114.75000000000000 29.750000000000000 13.189455873657781	-114.75000000000000 29.750000000000000 10.309368880776857	-114.75000000000000 29.750000000000000 10.413797321313655	-114.75000000000000 29.750000000000000 11.099857607819603	-114.75000000000000 29.750000000000000 9.6528457953587434	-114.75000000000000 29.750000000000000 6.0566828815774301	-114.75000000000000 29.750000000000000 4.5863793680821958	-114.75000000000000 29.750000000000000 4.6309785920638626	-114.75000000000000 29.750000000000000 4.1369739677031943	-114.75000000000000 29.750000000000000 3.8789818419956639	-114.75000000000000 29.750000000000000 5.0223641006080832	-114.75000000000000 29.750000000000000 3.4390715870569628	-114.75000000000000 29.750000000000000 3.5081314460989459	-114.75000000000000 29.750000000000000 3.1507785456670896	-114.75000000000000 29.750000000000000 3.3587147775332329	-114.75000000000000 29.750000000000000 3.5182073043791862	-114.75000000000000 29.750000000000000 3.4914516917368101	-114.75000000000000 29.750000000000000 3.7118772625335623
-114.25000000000000 29.750000000000000 16.328183980701308	-114.25000000000000 29.750000000000000 16.843825864580690	-114.25000000000000 29.750000000000000 16.350943484431195	-114.25000000000000 29.750000000000000 16.858122559476566	-114.25000000000000 29.750000000000000 17.414857708983575	-114.25000000000000 29.750000000000000 17.857545571033167	-114.25000000000000 29.750000000000000 19.249408233350824	-114.25000000000000 29.750000000000000 19.126898128256467	-114.25000000000000 29.750000000000000 17.453099682973196	-114.25000000000000 29.750000000000000 15.886563493471984	-114.25000000000000 29.750000000000000 15.384443331665153	-114.25000000000000 29.750000000000000 21.159206066041701	-114.25000000000000 29.750000000000000 19.303546422773142	-114.25000000000000 29.750000000000000 17.135298117219762	-114.25000000000000 29.750000000000000 18.167553466444296	-114.25000000000000 29.750000000000000 15.023247407741145	-114.25000000000000 29.750000000000000 16.288042320586623	-114.25000000000000 29.750000000000000 15.944657409824847	-114.25000000000000 29.750000000000000 15.697358347056594	-114.25000000000000 29.750000000000000 15.148667437423825	-114.25000000000000 29.750000000000000 14.488560352829513	-114.25000000000000 29.750000000000000 14.228381459366920	-114.25000000000000 29.750000000000000 13.394551205369464	-114.25000000000000 29.750000000000000 13.979589144092655	-114.25000000000000 29.750000000000000 14.979943535022512	-114.25000000000000 29.750000000000000 15.339192154634450	-114.25000000000000 29.750000000000000 13.961595704092003	-114.25000000000000 29.750000000000000 14.124649909998809	-114.25000000000000 29.750000000000000 12.430988551188367	-114.25000000000000 29.750000000000000 12.555628236917679	-114.25000000000000 29.750000000000000 12.971222781810496	-114.25000000000000 29.750000000000000 13.125681719590949	-114.25000000000000 29.750000000000000 12.850920512342945	-114.25000000000000 29.750000000000000 12.318583697839406	-114.25000000000000 29.750000000000000 10.393381532901685	-114.25000000000000 29.750000000000000 10.654912502945333	-114.25000000000000 29.750000000000000 10.709854488722192	-114.25000000000000 29.750000000000000 9.0499260053323685	-114.25000000000000 29.750000000000000 12.674744293808907	-114.25000000000000 29.750000000000000 13.944792563833028	-114.25000000000000 29.750000000000000 11.014276074137809	-114.25000000000000 29.750000000000000 11.090483092240051	-114.25000000000000 29.750000000000000 12.002630912253238	-114.25000000000000 29.750000000000000 11.303859177437870	-114.25000000000000 29.750000000000000 10.662032373119763	-114.25000000000000 29.750000000000000 10.199123891960291	-114.25000000000000 29.750000000000000 9.9639829719972841	-114.25000000000000 29.750000000000000 9.5343573738020613	-114.25000000000000 29.750000000000000 9.2012100336433722	-114.25000000000000 29.750000000000000 9.1883199599306895
-113.75000000000000 29.750000000000000 18.602401305044669	-113.75000000000000 29.750000000000000 18.864662086047424	-113.75000000000000 29.750000000000000 18.268366391512295	-113.75000000000000 29.750000000000000 16.154604893099933	-113.75000000000000 29.750000000000000 17.147076504324392	-113.75000000000000 29.750000000000000 17.576889483104793	-113.75000000000000 29.750000000000000 18.116484871809785	-113.75000000000000 29.750000000000000 18.172708849049990	-113.75000000000000 29.750000000000000 17.243638363982335	-113.75000000000000 29.750000000000000 15.600350644465962	-113.75000000000000 29.750000000000000 18.447277661871354	-113.75000000000000 29.750000000000000 14.449582345269244	-113.75000000000000 29.750000000000000 18.500486327305779	-113.75000000000000 29.750000000000000 17.203960455310600	-113.75000000000000 29.750000000000000 14.077433916521816	-113.75000000000000 29.750000000000000 16.794872843530104	-113.75000000000000 29.750000000000000 17.041269390170708	-113.75000000000000 29.750000000000000 16.657170308385940	-113.75000000000000 29.750000000000000 15.859342809949817	-113.75000000000000 29.750000000000000 14.981110908175307	-113.75000000000000 29.750000000000000 13.532543730309923	-113.75000000000000 29.750000000000000 15.101961170177013	-113.75000000000000 29.750000000000000 13.098906498726803	-113.75000000000000 29.750000000000000 13.315081070996676	-113.75000000000000 29.750000000000000 14.098260748654450	-113.75000000000000 29.750000000000000 13.220286246082983	-113.75000000000000 29.750000000000000 13.254168626084427	-113.75000000000000 29.750000000000000 12.140449436421587	-113.75000000000000 29.750000000000000 11.321245743829220	-113.75000000000000 29.750000000000000 9.3922152048243763	-113.75000000000000 29.750000000000000 9.9233057095861863	-113.75000000000000 29.750000000000000 11.479381773711452	-113.75000000000000 29.750000000000000 12.106510907566395	-113.75000000000000 29.750000000000000 11.888973367254762	-113.75000000000000 29.750000000000000 10.092127593760578	-113.75000000000000 29.750000000000000 11.121020354270641	-113.75000000000000 29.750000000000000 15.495423252198417	-113.75000000000000 29.750000000000000 10.465391400018230	-113.75000000000000 29.750000000000000 11.450388807900699	-113.75000000000000 29.750000000000000 12.074402338195634	-113.75000000000000 29.750000000000000 12.421526264479105	-113.75000000000000 29.750000000000000 12.561294998757910	-113.75000000000000 29.750000000000000 13.466157819015427	-113.75000000000000 29.750000000000000 14.157941071476625	-113.75000000000000 29.750000000000000 13.628332783126211	-113.75000000000000 29.750000000000000 13.920547252087081	-113.75000000000000 29.750000000000000 14.354315018285032	-113.75000000000000 29.750000000000000 14.423184699578117	-113.75000000000000 29.750000000000000 15.161127553645446	-113.75000000000000 29.750000000000000 15.638941790482164
-113.25000000000000 29.750000000000000 18.604759837267551	-113.25000000000000 29.750000000000000 19.133466606540001	-113.25000000000000 29.750000000000000 17.309653669585341	-113.25000000000000 29.750000000000000 17.477258339564447	-113.25000000000000 29.750000000000000 18.908724551954347	-113.25000000000000 29.750000000000000 19.407761991066721	-113.25000000000000 29.750000000000000 19.587364575977226	-113.25000000000000 29.750000000000000 19.803004887575085	-113.25000000000000 29.750000000000000 18.964804373135536	-113.25000000000000 29.750000000000000 20.889974885266337	-113.25000000000000 29.750000000000000 20.232380488133117	-113.25000000000000 29.750000000000000 19.814046392015804	-113.25000000000000 29.750000000000000 18.962572280318479	-113.25000000000000 29.750000000000000 17.777856523702614	-113.25000000000000 29.750000000000000 17.787830630888010	-113.25000000000000 29.750000000000000 18.631149070024755	-113.25000000000000 29.750000000000000 18.602982318810888	-113.25000000000000 29.750000000000000 17.606225129961221	-113.25000000000000 29.750000000000000 15.858373807968276	-113.25000000000000 29.750000000000000 14.801944648819466	-113.25000000000000 29.750000000000000 14.080490640456329	-113.25000000000000 29.750000000000000 16.436544507107712	-113.25000000000000 29.750000000000000 15.907432387493358	-113.25000000000000 29.750000000000000 16.854146648467495	-113.25000000000000 29.750000000000000 17.199489927184434	-113.25000000000000 29.750000000000000 17.947420835048721	-113.25000000000000 29.750000000000000 15.887840869843691	-113.25000000000000 29.750000000000000 14.118915971987779	-113.25000000000000 29.750000000000000 12.407630588400682	-113.25000000000000 29.750000000000000 9.1020631220589028	-113.25000000000000 29.750000000000000 8.6827146604249741	-113.25000000000000 29.750000000000000 8.5375126307231177	-113.25000000000000 29.750000000000000 13.629896336851019	-113.25000000000000 29.750000000000000 16.257519282292549	-113.25000000000000 29.750000000000000 12.953287030259979	-113.25000000000000 29.750000000000000 15.557168710214409	-113.25000000000000 29.750000000000000 12.215863795843019	-113.25000000000000 29.750000000000000 13.043129272692662	-113.25000000000000 29.750000000000000 13.554758329603413	-113.25000000000000 29.750000000000000 11.952768891259158	-113.25000000000000 29.750000000000000 13.923053383646883	-113.25000000000000 29.750000000000000 11.768069772715384	-113.25000000000000 29.750000000000000 12.322677974245776	-113.25000000000000 29.750000000000000 14.593774607043946	-113.25000000000000 29.750000000000000 14.091315325615346	-113.25000000000000 29.750000000000000 14.499828943955418	-113.25000000000000 29.750000000000000 14.984632644102847	-113.25000000000000 29.750000000000000 15.557465137486176	-113.25000000000000 29.750000000000000 14.951576383343763	-113.25000000000000 29.750000000000000 16.027670164775135
-112.75000000000000 29.750000000000000 16.211876845414260	-112.75000000000000 29.750000000000000 16.535354314328508	-112.75000000000000 29.750000000000000 16.614856759051801	-112.75000000000000 29.750000000000000 17.236808112462853	-112.75000000000000 29.750000000000000 18.457297412856931	-112.75000000000000 29.750000000000000 18.840734230697439	-112.75000000000000 29.750000000000000 19.190450038815431	-112.75000000000000 29.750000000000000 20.146891817292108	-112.75000000000000 29.750000000000000 24.960077341297119	-112.75000000000000 29.750000000000000 27.371459112139171	-112.75000000000000 29.750000000000000 19.763681887270430	-112.75000000000000 29.750000000000000 19.580545098522613	-112.75000000000000 29.750000000000000 19.415265075883102	-112.75000000000000 29.750000000000000 18.885612159441163	-112.75000000000000 29.750000000000000 19.671289657989707	-112.75000000000000 29.750000000000000 18.686761644038018	-112.75000000000000 29.750000000000000 20.696280080609380	-112.75000000000000 29.750000000000000 19.374617299012979	-112.75000000000000 29.750000000000000 17.207927558622778	-112.75000000000000 29.750000000000000 15.425489843092913	-112.75000000000000 29.750000000000000 18.629277011283293	-112.75000000000000 29.750000000000000 14.379392363915969	-112.75000000000000 29.750000000000000 13.572308347176318	-112.75000000000000 29.750000000000000 14.938862367465971	-112.75000000000000 29.750000000000000 16.829417485417565	-112.75000000000000 29.750000000000000 18.490264631772536	-112.75000000000000 29.750000000000000 14.050098604159130	-112.75000000000000 29.750000000000000 17.014042448207629	-112.75000000000000 29.750000000000000 15.992072616444680	-112.75000000000000 29.750000000000000 14.409697702079086	-112.75000000000000 29.750000000000000 13.354902344228679	-112.75000000000000 29.750000000000000 10.352289278576590	-112.75000000000000 29.750000000000000 14.357366573183830	-112.75000000000000 29.750000000000000 18.110956348569204	-112.75000000000000 29.750000000000000 15.414261740475345	-112.75000000000000 29.750000000000000 15.091765636348848	-112.75000000000000 29.750000000000000 14.860405058888835	-112.75000000000000 29.750000000000000 13.412644311159937	-112.75000000000000 29.750000000000000 13.447893906952116	-112.75000000000000 29.750000000000000 17.636468054354957	-112.75000000000000 29.750000000000000 12.558053751061738	-112.75000000000000 29.750000000000000 14.911831528281976	-112.75000000000000 29.750000000000000 15.755190934244270	-112.75000000000000 29.750000000000000 16.428854689259939	-112.75000000000000 29.750000000000000 17.058686281313193	-112.75000000000000 29.750000000000000 17.976174047653039	-112.75000000000000 29.750000000000000 19.176187220870439	-112.75000000000000 29.750000000000000 19.857484286937900	-112.75000000000000 29.750000000000000 14.393568096413416	-112.75000000000000 29.750000000000000 14.668971638326298
-112.25000000000000 29.750000000000000 17.798965103375629	-112.25000000000000 29.750000000000000 17.695293645505071	-112.25000000000000 29.750000000000000 17.463031684722765	-112.25000000000000 29.750000000000000 17.824990774254633	-112.25000000000000 29.750000000000000 14.917915352467940	-112.25000000000000 29.750000000000000 20.172582549238644	-112.25000000000000 29.750000000000000 19.669305827841413	-112.25000000000000 29.750000000000000 20.608702555790256	-112.25000000000000 29.750000000000000 20.506007297786493	-112.25000000000000 29.750000000000000 21.896044914718896	-112.25000000000000 29.750000000000000 21.836672149897542	-112.25000000000000 29.750000000000000 20.139049688339433	-112.25000000000000 29.750000000000000 20.897745100918758	-112.25000000000000 29.750000000000000 18.843261416537793	-112.25000000000000 29.750000000000000 20.087767550959011	-112.25000000000000 29.750000000000000 19.633658313127565	-112.25000000000000 29.750000000000000 22.354630399215434	-112.25000000000000 29.750000000000000 20.236749370614753	-112.25000000000000 29.750000000000000 18.158634364861360	-112.25000000000000 29.750000000000000 17.182551681565013	-112.25000000000000 29.750000000000000 15.486054179481789	-112.25000000000000 29.750000000000000 15.254378358192460	-112.25000000000000 29.750000000000000 14.698460430507074	-112.25000000000000 29.750000000000000 15.330577444298127	-112.25000000000000 29.750000000000000 15.664248810831518	-112.25000000000000 29.750000000000000 17.095215578996996	-112.25000000000000 29.750000000000000 17.848283075926890	-112.25000000000000 29.750000000000000 15.870695824675598	-112.25000000000000 29.750000000000000 13.850760811492913	-112.25000000000000 29.750000000000000 13.321755899017232	-112.25000000000000 29.750000000000000 14.381551182508256	-112.25000000000000 29.750000000000000 14.022501090651769	-112.25000000000000 29.750000000000000 14.232387159292504	-112.25000000000000 29.750000000000000 15.286044532861130	-112.25000000000000 29.750000000000000 14.752295095026867	-112.25000000000000 29.750000000000000 15.638209336608078	-112.25000000000000 29.750000000000000 12.076763349558027	-112.25000000000000 29.750000000000000 10.711350284952774	-112.25000000000000 29.750000000000000 13.954851865133486	-112.25000000000000 29.750000000000000 11.801320109358905	-112.25000000000000 29.750000000000000 11.611911426881944	-112.25000000000000 29.750000000000000 10.317776841020139	-112.25000000000000 29.750000000000000 10.173862745516249	-112.25000000000000 29.750000000000000 10.836417551049029	-112.25000000000000 29.750000000000000 11.647134950734182	-112.25000000000000 29.750000000000000 12.717625538525692	-112.25000000000000 29.750000000000000 14.090991498378823	-112.25000000000000 29.750000000000000 15.271702031239787	-112.25000000000000 29.750000000000000 16.208467035538050	-112.25000000000000 29.750000000000000 12.563255005166337
-111.75000000000000 29.750000000000000 19.330305002859770	-111.75000000000000 29.750000000000000 18.636674089116948	-111.75000000000000 29.750000000000000 17.756311165165179	-111.75000000000000 29.750000000000000 19.989224301057817	-111.75000000000000 29.750000000000000 16.389308198076140	-111.75000000000000 29.750000000000000 17.152706250402520	-111.75000000000000 29.750000000000000 15.584290885033779	-111.75000000000000 29.750000000000000 15.791311845028332	-111.75000000000000 29.750000000000000 15.523760443391142	-111.75000000000000 29.750000000000000 12.729427798607661	-111.75000000000000 29.750000000000000 12.724485216783817	-111.75000000000000 29.750000000000000 15.126488603863939	-111.75000000000000 29.750000000000000 16.418866341899744	-111.75000000000000 29.750000000000000 14.795126599118882	-111.75000000000000 29.750000000000000 19.235321640135414	-111.75000000000000 29.750000000000000 15.195359022097511	-111.75000000000000 29.750000000000000 15.594847432093115	-111.75000000000000 29.750000000000000 13.912956474442055	-111.75000000000000 29.750000000000000 13.282640822089888	-111.75000000000000 29.750000000000000 16.456862225646621	-111.75000000000000 29.750000000000000 15.570691925041624	-111.75000000000000 29.750000000000000 16.048875843930681	-111.75000000000000 29.750000000000000 12.065667202401933	-111.75000000000000 29.750000000000000 12.905497434512192	-111.75000000000000 29.750000000000000 13.318169971325279	-111.75000000000000 29.750000000000000 20.368856368587132	-111.75000000000000 29.750000000000000 20.424105009826089	-111.75000000000000 29.750000000000000 13.535252832834837	-111.75000000000000 29.750000000000000 16.393117562981153	-111.75000000000000 29.750000000000000 10.878225224671842	-111.75000000000000 29.750000000000000 10.400358567339490	-111.75000000000000 29.750000000000000 9.1871730339873672	-111.75000000000000 29.750000000000000 9.6758304861724440	-111.75000000000000 29.750000000000000 10.906949589622897	-111.75000000000000 29.750000000000000 10.421232555573800	-111.75000000000000 29.750000000000000 9.5580885052772828	-111.75000000000000 29.750000000000000 9.4610771667139133	-111.75000000000000 29.750000000000000 11.450514124735074	-111.75000000000000 29.750000000000000 8.2688966544764160	-111.75000000000000 29.750000000000000 10.392322325813037	-111.75000000000000 29.750000000000000 9.8836062536565397	-111.75000000000000 29.750000000000000 9.7886403424622817	-111.75000000000000 29.750000000000000 10.336743286965451	-111.75000000000000 29.750000000000000 8.4193186566296117	-111.75000000000000 29.750000000000000 8.2705902712397865	-111.75000000000000 29.750000000000000 7.9933470996605500	-111.75000000000000 29.750000000000000 7.8499676411505099	-111.75000000000000 29.750000000000000 8.1615236793506050	-111.75000000000000 29.750000000000000 8.7990792267821121	-111.75000000000000 29.750000000000000 8.5807577745837342
-111.25000000000000 29.750000000000000 17.735668111517299	-111.25000000000000 29.750000000000000 13.504933858866339	-111.25000000000000 29.750000000000000 17.394597345653420	-111.25000000000000 29.750000000000000 14.282506639979367	-111.25000000000000 29.750000000000000 15.792030464533042	-111.25000000000000 29.750000000000000 16.523213361352621	-111.25000000000000 29.750000000000000 14.016138189121017	-111.25000000000000 29.750000000000000 13.880722463322586	-111.25000000000000 29.750000000000000 13.298031321989644	-111.25000000000000 29.750000000000000 10.312419232501936	-111.25000000000000 29.750000000000000 10.572630467228926	-111.25000000000000 29.750000000000000 10.270435915445375	-111.25000000000000 29.750000000000000 10.763463771009963	-111.25000000000000 29.750000000000000 13.257925141231516	-111.25000000000000 29.750000000000000 14.025698514481803	-111.25000000000000 29.750000000000000 13.932202950520196	-111.25000000000000 29.750000000000000 14.196143518551917	-111.25000000000000 29.750000000000000 12.560324770716669	-111.25000000000000 29.750000000000000 12.236260695817730	-111.25000000000000 29.750000000000000 11.312434444179219	-111.25000000000000 29.750000000000000 12.337202918038894	-111.25000000000000 29.750000000000000 12.963287275054196	-111.25000000000000 29.750000000000000 15.407604240013907	-111.25000000000000 29.750000000000000 17.077707549361051	-111.25000000000000 29.750000000000000 17.348024905235619	-111.25000000000000 29.750000000000000 14.914163628168604	-111.25000000000000 29.750000000000000 20.229346353207781	-111.25000000000000 29.750000000000000 17.952974801437282	-111.25000000000000 29.750000000000000 13.495510983387911	-111.25000000000000 29.750000000000000 12.368177598232336	-111.25000000000000 29.750000000000000 11.879059463544678	-111.25000000000000 29.750000000000000 9.9646249966566049	-111.25000000000000 29.750000000000000 9.7577791765586781	-111.25000000000000 29.750000000000000 7.9545046628163858	-111.25000000000000 29.750000000000000 8.6523402147960926	-111.25000000000000 29.750000000000000 6.3811377949776507	-111.25000000000000 29.750000000000000 7.4902950080053747	-111.25000000000000 29.750000000000000 6.9659200046142562	-111.25000000000000 29.750000000000000 6.1162543304629651	-111.25000000000000 29.750000000000000 6.6334145147500099	-111.25000000000000 29.750000000000000 9.1421384246717654	-111.25000000000000 29.750000000000000 7.8478259074406376	-111.25000000000000 29.750000000000000 9.7446136594675643	-111.25000000000000 29.750000000000000 12.162926903035711	-111.25000000000000 29.750000000000000 12.737867328721078	-111.25000000000000 29.750000000000000 13.407637094401663	-111.25000000000000 29.750000000000000 13.129333299640992	-111.25000000000000 29.750000000000000 13.067807637988237	-111.25000000000000 29.750000000000000 13.106987390585280	-111.25000000000000 29.750000000000000 11.241668508058380
-110.75000000000000 29.750000000000000 13.056076175336072	-110.75000000000000 29.750000000000000 12.612567244218571	-110.75000000000000 29.750000000000000 16.329980921608684	-110.75000000000000 29.750000000000000 13.482938746924136	-110.75000000000000 29.750000000000000 14.795263450976877	-110.75000000000000 29.750000000000000 11.536294902558771	-110.75000000000000 29.750000000000000 12.823353283463723	-110.75000000000000 29.750000000000000 12.850416420656941	-110.75000000000000 29.750000000000000 12.027470147201731	-110.75000000000000 29.750000000000000 12.066745005012177	-110.75000000000000 29.750000000000000 12.348560978033053	-110.75000000000000 29.750000000000000 12.274075038468991	-110.75000000000000 29.750000000000000 12.380292423835304	-110.75000000000000 29.750000000000000 11.447180991246185	-110.75000000000000 29.750000000000000 11.813422996626327	-110.75000000000000 29.750000000000000 11.821403913233292	-110.75000000000000 29.750000000000000 11.826952489322416	-110.75000000000000 29.750000000000000 9.5242405693915497	-110.75000000000000 29.750000000000000 9.1860454179111315	-110.75000000000000 29.750000000000000 9.4444405591812046	-110.75000000000000 29.750000000000000 10.904377038979034	-110.75000000000000 29.750000000000000 11.496615257450697	-110.75000000000000 29.750000000000000 13.176537433322657	-110.75000000000000 29.750000000000000 14.454242631047650	-110.75000000000000 29.750000000000000 15.031307288989767	-110.75000000000000 29.750000000000000 13.112615576913216	-110.75000000000000 29.750000000000000 12.272578314655936	-110.75000000000000 29.750000000000000 15.392310066402127	-110.75000000000000 29.750000000000000 15.034012645789037	-110.75000000000000 29.750000000000000 15.355087774669412	-110.75000000000000 29.750000000000000 16.709392083346650	-110.75000000000000 29.750000000000000 15.910536860595837	-110.75000000000000 29.750000000000000 15.535734554081314	-110.75000000000000 29.750000000000000 10.380108486620735	-110.75000000000000 29.750000000000000 8.1686337742845101	-110.75000000000000 29.750000000000000 7.1368944659949927	-110.75000000000000 29.750000000000000 7.2420115452092091	-110.75000000000000 29.750000000000000 7.2069622479455315	-110.75000000000000 29.750000000000000 6.9450178310428408	-110.75000000000000 29.750000000000000 7.5710844727587299	-110.75000000000000 29.750000000000000 7.9745014936150174	-110.75000000000000 29.750000000000000 11.578679764384804	-110.75000000000000 29.750000000000000 10.930168811381330	-110.75000000000000 29.750000000000000 11.903295274922236	-110.75000000000000 29.750000000000000 11.660428302222471	-110.75000000000000 29.750000000000000 9.4676999129908364	-110.75000000000000 29.750000000000000 13.489513485104052	-110.75000000000000 29.750000000000000 13.858073007933640	-110.75000000000000 29.750000000000000 14.567823220941252	-110.75000000000000 29.750000000000000 12.223472668726661
-110.25000000000000 29.750000000000000 13.531275010089422	-110.25000000000000 29.750000000000000 12.978356910021679	-110.25000000000000 29.750000000000000 12.538936273597953	-110.25000000000000 29.750000000000000 14.210987294065797	-110.25000000000000 29.750000000000000 14.313304670537617	-110.25000000000000 29.750000000000000 19.993843975699367	-110.25000000000000 29.750000000000000 17.625763485136389	-110.25000000000000 29.750000000000000 13.121322771963607	-110.25000000000000 29.750000000000000 16.251864642934969	-110.25000000000000 29.750000000000000 15.426479150860656	-110.25000000000000 29.750000000000000 13.173206677540568	-110.25000000000000 29.750000000000000 16.486115288872028	-110.25000000000000 29.750000000000000 12.974463587651361	-110.25000000000000 29.750000000000000 12.422040202306654	-110.25000000000000 29.750000000000000 12.477138878348322	-110.25000000000000 29.750000000000000 12.318056776462404	-110.25000000000000 29.750000000000000 11.848485491629990	-110.25000000000000 29.750000000000000 9.8538966630236455	-110.25000000000000 29.750000000000000 12.550496934809345	-110.25000000000000 29.750000000000000 11.589613648597526	-110.25000000000000 29.750000000000000 10.603126940583511	-110.25000000000000 29.750000000000000 10.075453535585957	-110.25000000000000 29.750000000000000 11.100957952238861	-110.25000000000000 29.750000000000000 12.701927813854246	-110.25000000000000 29.750000000000000 13.087263548490519	-110.25000000000000 29.750000000000000 15.415345459940582	-110.25000000000000 29.750000000000000 15.099641794461977	-110.25000000000000 29.750000000000000 14.258827273137166	-110.25000000000000 29.750000000000000 13.871394147403928	-110.25000000000000 29.750000000000000 18.977534345779802	-110.25000000000000 29.750000000000000 14.774821434756268	-110.25000000000000 29.750000000000000 14.626117215323610	-110.25000000000000 29.750000000000000 16.537181486870409	-110.25000000000000 29.750000000000000 14.252585660455523	-110.25000000000000 29.750000000000000 12.318399723252409	-110.25000000000000 29.750000000000000 9.6380475011394591	-110.25000000000000 29.750000000000000 12.334440471187005	-110.25000000000000 29.750000000000000 13.000227235326106	-110.25000000000000 29.750000000000000 10.150577365344526	-110.25000000000000 29.750000000000000 14.383464028853036	-110.25000000000000 29.750000000000000 14.434750472046900	-110.25000000000000 29.750000000000000 11.546065508274696	-110.25000000000000 29.750000000000000 14.604859969243497	-110.25000000000000 29.750000000000000 11.550606653805607	-110.25000000000000 29.750000000000000 15.516322247278042	-110.25000000000000 29.750000000000000 15.791416528111274	-110.25000000000000 29.750000000000000 12.560210038271425	-110.25000000000000 29.750000000000000 12.747602987178977	-110.25000000000000 29.750000000000000 13.831763460082943	-110.25000000000000 29.750000000000000 15.947176502000701
-109.75000000000000 29.750000000000000 18.379964090549169	-109.75000000000000 29.750000000000000 17.670686342377401	-109.75000000000000 29.750000000000000 13.840485265877234	-109.75000000000000 29.750000000000000 13.962060997651054	-109.75000000000000 29.750000000000000 18.731531601007784	-109.75000000000000 29.750000000000000 15.361637423262755	-109.75000000000000 29.750000000000000 16.564249972120113	-109.75000000000000 29.750000000000000 12.714193373748120	-109.75000000000000 29.750000000000000 12.197505992543277	-109.75000000000000 29.750000000000000 15.909902568913946	-109.75000000000000 29.750000000000000 16.628469832442619	-109.75000000000000 29.750000000000000 12.375770681764717	-109.75000000000000 29.750000000000000 13.349373033678186	-109.75000000000000 29.750000000000000 13.339579980280780	-109.75000000000000 29.750000000000000 13.525414014238756	-109.75000000000000 29.750000000000000 16.713699959189793	-109.75000000000000 29.750000000000000 16.028550540108071	-109.75000000000000 29.750000000000000 13.451508501549670	-109.75000000000000 29.750000000000000 13.161776188649929	-109.75000000000000 29.750000000000000 9.7395811288718566	-109.75000000000000 29.750000000000000 11.412550337500242	-109.75000000000000 29.750000000000000 10.974408029614704	-109.75000000000000 29.750000000000000 11.720575852654905	-109.75000000000000 29.750000000000000 12.928970568664333	-109.75000000000000 29.750000000000000 12.700762091531807	-109.75000000000000 29.750000000000000 14.477084180406331	-109.75000000000000 29.750000000000000 13.775333088818842	-109.75000000000000 29.750000000000000 13.872936493488977	-109.75000000000000 29.750000000000000 13.375640783410745	-109.75000000000000 29.750000000000000 11.791423904030225	-109.75000000000000 29.750000000000000 12.066079020188075	-109.75000000000000 29.750000000000000 15.791004794344376	-109.75000000000000 29.750000000000000 13.612500193102585	-109.75000000000000 29.750000000000000 16.129168552598117	-109.75000000000000 29.750000000000000 11.076613433919158	-109.75000000000000 29.750000000000000 11.801319606969338	-109.75000000000000 29.750000000000000 16.659947687820626	-109.75000000000000 29.750000000000000 13.452985033179132	-109.75000000000000 29.750000000000000 13.667000271252217	-109.75000000000000 29.750000000000000 15.207715222969098	-109.75000000000000 29.750000000000000 11.619265508983538	-109.75000000000000 29.750000000000000 16.268819797804348	-109.75000000000000 29.750000000000000 12.396442986289015	-109.75000000000000 29.750000000000000 12.622141598501456	-109.75000000000000 29.750000000000000 13.532012997499747	-109.75000000000000 29.750000000000000 13.543229161255853	-109.75000000000000 29.750000000000000 14.226564118528305	-109.75000000000000 29.750000000000000 16.332028359153760	-109.75000000000000 29.750000000000000 13.049946932273723	-109.75000000000000 29.750000000000000 14.043554040775732
-109.25000000000000 29.750000000000000 15.126901286889648	-109.25000000000000 29.750000000000000 14.612124673037791	-109.25000000000000 29.750000000000000 15.582737468779820	-109.25000000000000 29.750000000000000 15.855230578208916	-109.25000000000000 29.750000000000000 15.284113886143789	-109.25000000000000 29.750000000000000 17.377291413515412	-109.25000000000000 29.750000000000000 15.463114844266395	-109.25000000000000 29.750000000000000 14.450376027296860	-109.25000000000000 29.750000000000000 18.266498206326951	-109.25000000000000 29.750000000000000 13.801372580015885	-109.25000000000000 29.750000000000000 17.485307220962628	-109.25000000000000 29.750000000000000 18.078938376989512	-109.25000000000000 29.750000000000000 13.841495410499428	-109.25000000000000 29.750000000000000 14.043979622449745	-109.25000000000000 29.750000000000000 13.960878117778442	-109.25000000000000 29.750000000000000 17.516232142523940	-109.25000000000000 29.750000000000000 16.520333851354447	-109.25000000000000 29.750000000000000 14.156461965580103	-109.25000000000000 29.750000000000000 14.002414233882190	-109.25000000000000 29.750000000000000 14.387413017063098	-109.25000000000000 29.750000000000000 11.903285716625073	-109.25000000000000 29.750000000000000 12.126158311018788	-109.25000000000000 29.750000000000000 11.977759250004292	-109.25000000000000 29.750000000000000 13.907258329107121	-109.25000000000000 29.750000000000000 12.703021661801928	-109.25000000000000 29.750000000000000 12.792264317299528	-109.25000000000000 29.750000000000000 13.436251431486872	-109.25000000000000 29.750000000000000 14.110559561597171	-109.25000000000000 29.750000000000000 13.495060692949695	-109.25000000000000 29.750000000000000 11.750057297832178	-109.25000000000000 29.750000000000000 11.889036429746330	-109.25000000000000 29.750000000000000 11.458532003692499	-109.25000000000000 29.750000000000000 11.141076514087528	-109.25000000000000 29.750000000000000 12.760818987120228	-109.25000000000000 29.750000000000000 9.2832544812917437	-109.25000000000000 29.750000000000000 10.318174430226044	-109.25000000000000 29.750000000000000 8.9500456523548113	-109.25000000000000 29.750000000000000 10.660555888677372	-109.25000000000000 29.750000000000000 11.077958175843488	-109.25000000000000 29.750000000000000 12.299308748478671	-109.25000000000000 29.750000000000000 13.278456936928235	-109.25000000000000 29.750000000000000 14.720656622233466	-109.25000000000000 29.750000000000000 15.018144106239156	-109.25000000000000 29.750000000000000 14.642004346123898	-109.25000000000000 29.750000000000000 16.645236919477966	-109.25000000000000 29.750000000000000 16.488540876086233	-109.25000000000000 29.750000000000000 17.175510727200830	-109.25000000000000 29.750000000000000 14.257529412588704	-109.25000000000000 29.750000000000000 15.311370149815408	-109.25000000000000 29.750000000000000 16.017893424107537
-108.75000000000000 29.750000000000000 19.318474734424907	-108.75000000000000 29.750000000000000 19.111361680426331	-108.75000000000000 29.750000000000000 17.823191309099919	-108.75000000000000 29.750000000000000 20.128571742712005	-108.75000000000000 29.750000000000000 19.335507944064876	-108.75000000000000 29.750000000000000 21.508805665330879	-108.75000000000000 29.750000000000000 20.622239663435188	-108.75000000000000 29.750000000000000 19.109051640203315	-108.75000000000000 29.750000000000000 18.340234479188478	-108.75000000000000 29.750000000000000 17.985776810221886	-108.75000000000000 29.750000000000000 17.575882075151576	-108.75000000000000 29.750000000000000 18.074622811730205	-108.75000000000000 29.750000000000000 16.930600929811266	-108.75000000000000 29.750000000000000 23.529946770073018	-108.75000000000000 29.750000000000000 16.608483111795866	-108.75000000000000 29.750000000000000 16.812818048651046	-108.75000000000000 29.750000000000000 19.935070988939682	-108.75000000000000 29.750000000000000 16.772367104942994	-108.75000000000000 29.750000000000000 16.195746024415591	-108.75000000000000 29.750000000000000 15.893408001911746	-108.75000000000000 29.750000000000000 12.546269748538384	-108.75000000000000 29.750000000000000 12.835767081960281	-108.75000000000000 29.750000000000000 12.919471986593814	-108.75000000000000 29.750000000000000 14.225445075912782	-108.75000000000000 29.750000000000000 12.535944545416930	-108.75000000000000 29.750000000000000 12.796628993750792	-108.75000000000000 29.750000000000000 13.067896660236878	-108.75000000000000 29.750000000000000 12.823093880258281	-108.75000000000000 29.750000000000000 14.398939420725728	-108.75000000000000 29.750000000000000 13.082925347649990	-108.75000000000000 29.750000000000000 13.485687826429643	-108.75000000000000 29.750000000000000 12.522882995930489	-108.75000000000000 29.750000000000000 11.361212753508971	-108.75000000000000 29.750000000000000 9.7141723951471040	-108.75000000000000 29.750000000000000 6.7193859782721885	-108.75000000000000 29.750000000000000 6.7479592812712053	-108.75000000000000 29.750000000000000 7.3404105488590767	-108.75000000000000 29.750000000000000 8.7265904385016171	-108.75000000000000 29.750000000000000 9.2173802786143213	-108.75000000000000 29.750000000000000 13.149151491174383	-108.75000000000000 29.750000000000000 14.590877938209003	-108.75000000000000 29.750000000000000 17.118146303679616	-108.75000000000000 29.750000000000000 17.330924304025302	-108.75000000000000 29.750000000000000 17.022853276988986	-108.75000000000000 29.750000000000000 20.421507744016303	-108.75000000000000 29.750000000000000 19.340606835513377	-108.75000000000000 29.750000000000000 20.055790669163585	-108.75000000000000 29.750000000000000 17.315276676393754	-108.75000000000000 29.750000000000000 22.426692959446211	-108.75000000000000 29.750000000000000 18.499582697208208
-108.25000000000000 29.750000000000000 18.929564614224205	-108.25000000000000 29.750000000000000 21.248690470161797	-108.25000000000000 29.750000000000000 18.860978671484762	-108.25000000000000 29.750000000000000 22.101540461893336	-108.25000000000000 29.750000000000000 20.949267707888318	-108.25000000000000 29.750000000000000 17.000764183371359	-108.25000000000000 29.750000000000000 16.771752650103089	-108.25000000000000 29.750000000000000 20.113625518204202	-108.25000000000000 29.750000000000000 20.033671798432469	-108.25000000000000 29.750000000000000 19.960795330845222	-108.25000000000000 29.750000000000000 18.533666650134464	-108.25000000000000 29.750000000000000 18.507610962348640	-108.25000000000000 29.750000000000000 19.111559329083086	-108.25000000000000 29.750000000000000 19.498002614395872	-108.25000000000000 29.750000000000000 19.268111322207968	-108.25000000000000 29.750000000000000 19.908786119463095	-108.25000000000000 29.750000000000000 17.528684760831872	-108.25000000000000 29.750000000000000 21.795358659012638	-108.25000000000000 29.750000000000000 15.426628609732632	-108.25000000000000 29.750000000000000 15.274527739638359	-108.25000000000000 29.750000000000000 13.563996137387530	-108.25000000000000 29.750000000000000 17.845091016194136	-108.25000000000000 29.750000000000000 17.395633037308389	-108.25000000000000 29.750000000000000 18.550963805950801	-108.25000000000000 29.750000000000000 16.219077829849528	-108.25000000000000 29.750000000000000 17.915279579245908	-108.25000000000000 29.750000000000000 15.845723725025376	-108.25000000000000 29.750000000000000 15.179615585937286	-108.25000000000000 29.750000000000000 16.050667548720778	-108.25000000000000 29.750000000000000 14.527299819184748	-108.25000000000000 29.750000000000000 11.457432621739750	-108.25000000000000 29.750000000000000 12.723784368659336	-108.25000000000000 29.750000000000000 12.290213346503245	-108.25000000000000 29.750000000000000 11.714977455416173	-108.25000000000000 29.750000000000000 10.630961713003153	-108.25000000000000 29.750000000000000 8.0069710682679567	-108.25000000000000 29.750000000000000 8.0789511922921271	-108.25000000000000 29.750000000000000 12.372594208560248	-108.25000000000000 29.750000000000000 10.148695992864917	-108.25000000000000 29.750000000000000 14.592162639033093	-108.25000000000000 29.750000000000000 12.117475392622598	-108.25000000000000 29.750000000000000 17.575868787028991	-108.25000000000000 29.750000000000000 13.454713273637996	-108.25000000000000 29.750000000000000 13.244728394531474	-108.25000000000000 29.750000000000000 14.775538782326111	-108.25000000000000 29.750000000000000 15.037065436791961	-108.25000000000000 29.750000000000000 14.718444110356755	-108.25000000000000 29.750000000000000 15.801887297976245	-108.25000000000000 29.750000000000000 15.973626294041283	-108.25000000000000 29.750000000000000 18.484577142984595
-107.75000000000000 29.750000000000000 17.146223362164019	-107.75000000000000 29.750000000000000 18.092818152788418	-107.75000000000000 29.750000000000000 16.227763964865918	-107.75000000000000 29.750000000000000 19.149128391197465	-107.75000000000000 29.750000000000000 18.644205230649494	-107.75000000000000 29.750000000000000 21.023002447108976	-107.75000000000000 29.750000000000000 22.579070130037358	-107.75000000000000 29.750000000000000 18.717447312272402	-107.75000000000000 29.750000000000000 16.927640405817598	-107.75000000000000 29.750000000000000 17.595475162699149	-107.75000000000000 29.750000000000000 22.118184149772834	-107.75000000000000 29.750000000000000 21.711232637677028	-107.75000000000000 29.750000000000000 17.624461218692680	-107.75000000000000 29.750000000000000 18.339197568188919	-107.75000000000000 29.750000000000000 23.797284151019991	-107.75000000000000 29.750000000000000 18.133885871778453	-107.75000000000000 29.750000000000000 21.423644763324393	-107.75000000000000 29.750000000000000 16.265378704154841	-107.75000000000000 29.750000000000000 20.432067774609248	-107.75000000000000 29.750000000000000 20.341355132180354	-107.75000000000000 29.750000000000000 19.549350056214450	-107.75000000000000 29.750000000000000 21.010054535823251	-107.75000000000000 29.750000000000000 21.158203503264509	-107.75000000000000 29.750000000000000 16.785493446548319	-107.75000000000000 29.750000000000000 21.381777968964087	-107.75000000000000 29.750000000000000 22.845207986340064	-107.75000000000000 29.750000000000000 17.035780385040855	-107.75000000000000 29.750000000000000 22.064172161889587	-107.75000000000000 29.750000000000000 16.651399822030523	-107.75000000000000 29.750000000000000 16.204882615551600	-107.75000000000000 29.750000000000000 15.634150427080149	-107.75000000000000 29.750000000000000 19.512937076894531	-107.75000000000000 29.750000000000000 18.148963991687765	-107.75000000000000 29.750000000000000 15.817112979965556	-107.75000000000000 29.750000000000000 13.626698465396323	-107.75000000000000 29.750000000000000 12.952196915338536	-107.75000000000000 29.750000000000000 12.619009541649351	-107.75000000000000 29.750000000000000 14.398834874760226	-107.75000000000000 29.750000000000000 15.399937890466637	-107.75000000000000 29.750000000000000 15.570997230660206	-107.75000000000000 29.750000000000000 16.356250317186632	-107.75000000000000 29.750000000000000 13.076240986264208	-107.75000000000000 29.750000000000000 17.443379386389960	-107.75000000000000 29.750000000000000 17.862814802615485	-107.75000000000000 29.750000000000000 18.910378302188359	-107.75000000000000 29.750000000000000 13.554981952993396	-107.75000000000000 29.750000000000000 13.470090635898883	-107.75000000000000 29.750000000000000 14.052855175756774	-107.75000000000000 29.750000000000000 17.959640473697220	-107.75000000000000 29.750000000000000 15.194685703766726
-107.25000000000000 29.750000000000000 14.735271110366634	-107.25000000000000 29.750000000000000 15.676551335609265	-107.25000000000000 29.750000000000000 18.987870018507831	-107.25000000000000 29.750000000000000 16.683279699266087	-107.25000000000000 29.750000000000000 22.344389744595464	-107.25000000000000 29.750000000000000 19.807211374366652	-107.25000000000000 29.750000000000000 17.414227896299671	-107.25000000000000 29.750000000000000 17.277688757796909	-107.25000000000000 29.750000000000000 15.848229519200139	-107.25000000000000 29.750000000000000 15.863677492221861	-107.25000000000000 29.750000000000000 20.782193967402154	-107.25000000000000 29.750000000000000 19.797918192649867	-107.25000000000000 29.750000000000000 19.742179270262227	-107.25000000000000 29.750000000000000 15.952791539250834	-107.25000000000000 29.750000000000000 19.756513720313698	-107.25000000000000 29.750000000000000 15.361187433637172	-107.25000000000000 29.750000000000000 18.694921485022110	-107.25000000000000 29.750000000000000 19.343325838432630	-107.25000000000000 29.750000000000000 18.300476969639377	-107.25000000000000 29.750000000000000 17.690824245958851	-107.25000000000000 29.750000000000000 17.656546449415092	-107.25000000000000 29.750000000000000 14.373702372041993	-107.25000000000000 29.750000000000000 14.802144486759342	-107.25000000000000 29.750000000000000 16.643409177873732	-107.25000000000000 29.750000000000000 15.767742574789240	-107.25000000000000 29.750000000000000 17.055836133048697	-107.25000000000000 29.750000000000000 17.215205302077575	-107.25000000000000 29.750000000000000 22.463177434624590	-107.25000000000000 29.750000000000000 17.121174162160838	-107.25000000000000 29.750000000000000 20.983979313833078	-107.25000000000000 29.750000000000000 12.941075499117604	-107.25000000000000 29.750000000000000 15.919432875882190	-107.25000000000000 29.750000000000000 19.928521208648210	-107.25000000000000 29.750000000000000 19.624295350793151	-107.25000000000000 29.750000000000000 17.402689027824380	-107.25000000000000 29.750000000000000 17.002533725149114	-107.25000000000000 29.750000000000000 13.681584558874500	-107.25000000000000 29.750000000000000 15.035840672778633	-107.25000000000000 29.750000000000000 20.489363927045520	-107.25000000000000 29.750000000000000 15.399574811668984	-107.25000000000000 29.750000000000000 15.990785903220162	-107.25000000000000 29.750000000000000 17.858818964404751	-107.25000000000000 29.750000000000000 22.480426907804777	-107.25000000000000 29.750000000000000 17.258176864071139	-107.25000000000000 29.750000000000000 19.560833865576228	-107.25000000000000 29.750000000000000 24.104374370184932	-107.25000000000000 29.750000000000000 18.076964443504956	-107.25000000000000 29.750000000000000 18.742088009345039	-107.25000000000000 29.750000000000000 19.114375602088973	-107.25000000000000 29.750000000000000 25.166044304428610
-106.75000000000000 29.750000000000000 15.799869211336700	-106.75000000000000 29.750000000000000 18.858313977271091	-106.75000000000000 29.750000000000000 16.394043998831211	-106.75000000000000 29.750000000000000 14.739895887698781	-106.75000000000000 29.750000000000000 15.311877703030158	-106.75000000000000 29.750000000000000 17.568026183466593	-106.75000000000000 29.750000000000000 21.729332202700341	-106.75000000000000 29.750000000000000 20.929436031532148	-106.75000000000000 29.750000000000000 19.246210120751932	-106.75000000000000 29.750000000000000 19.387277135244318	-106.75000000000000 29.750000000000000 19.310078460257696	-106.75000000000000 29.750000000000000 18.462116750870535	-106.75000000000000 29.750000000000000 13.992401483649425	-106.75000000000000 29.750000000000000 19.502684624801038	-106.75000000000000 29.750000000000000 19.425776779956763	-106.75000000000000 29.750000000000000 19.056513988309234	-106.75000000000000 29.750000000000000 16.397917757085320	-106.75000000000000 29.750000000000000 16.935365606499506	-106.75000000000000 29.750000000000000 13.033536855460724	-106.75000000000000 29.750000000000000 13.232894337525106	-106.75000000000000 29.750000000000000 13.364150137296022	-106.75000000000000 29.750000000000000 18.174678917027443	-106.75000000000000 29.750000000000000 17.597936224279451	-106.75000000000000 29.750000000000000 15.816384927539868	-106.75000000000000 29.750000000000000 19.370097076030660	-106.75000000000000 29.750000000000000 21.189539945105622	-106.75000000000000 29.750000000000000 22.178743842089560	-106.75000000000000 29.750000000000000 15.554947455842726	-106.75000000000000 29.750000000000000 17.168887951378512	-106.75000000000000 29.750000000000000 15.579395644180641	-106.75000000000000 29.750000000000000 16.827915135503748	-106.75000000000000 29.750000000000000 15.333592125580592	-106.75000000000000 29.750000000000000 14.602786567587703	-106.75000000000000 29.750000000000000 13.834931648837271	-106.75000000000000 29.750000000000000 16.572263572683053	-106.75000000000000 29.750000000000000 17.929125808054458	-106.75000000000000 29.750000000000000 14.164593577561634	-106.75000000000000 29.750000000000000 14.862788594210640	-106.75000000000000 29.750000000000000 15.222494985076688	-106.75000000000000 29.750000000000000 15.723125452494243	-106.75000000000000 29.750000000000000 15.972200595570934	-106.75000000000000 29.750000000000000 16.880060615475017	-106.75000000000000 29.750000000000000 16.389634210342752	-106.75000000000000 29.750000000000000 17.872529791510743	-106.75000000000000 29.750000000000000 24.746095590895703	-106.75000000000000 29.750000000000000 17.956633255644618	-106.75000000000000 29.750000000000000 22.825033286231946	-106.75000000000000 29.750000000000000 18.700735515665183	-106.75000000000000 29.750000000000000 18.881825809517697	-106.75000000000000 29.750000000000000 19.241577544246081
-106.25000000000000 29.750000000000000 12.382561868362309	-106.25000000000000 29.750000000000000 10.671578530737248	-106.25000000000000 29.750000000000000 13.431111375424113	-106.25000000000000 29.750000000000000 16.640810184406774	-106.25000000000000 29.750000000000000 13.031857971711364	-106.25000000000000 29.750000000000000 20.678572203429461	-106.25000000000000 29.750000000000000 18.587214017447529	-106.25000000000000 29.750000000000000 17.832679776344754	-106.25000000000000 29.750000000000000 16.160407081236318	-106.25000000000000 29.750000000000000 16.950047316294160	-106.25000000000000 29.750000000000000 16.205604515868927	-106.25000000000000 29.750000000000000 15.343606310726683	-106.25000000000000 29.750000000000000 15.184855543963737	-106.25000000000000 29.750000000000000 14.961704407554492	-106.25000000000000 29.750000000000000 11.934187619141625	-106.25000000000000 29.750000000000000 11.172724946610307	-106.25000000000000 29.750000000000000 14.475010995224073	-106.25000000000000 29.750000000000000 11.098912371428096	-106.25000000000000 29.750000000000000 15.350200319101592	-106.25000000000000 29.750000000000000 15.891883005014767	-106.25000000000000 29.750000000000000 16.250900553772432	-106.25000000000000 29.750000000000000 16.856838027398513	-106.25000000000000 29.750000000000000 16.475777941022798	-106.25000000000000 29.750000000000000 19.160006342383596	-106.25000000000000 29.750000000000000 14.361908367785102	-106.25000000000000 29.750000000000000 15.851653773761235	-106.25000000000000 29.750000000000000 17.380031930192057	-106.25000000000000 29.750000000000000 21.067531183390688	-106.25000000000000 29.750000000000000 16.304207820853303	-106.25000000000000 29.750000000000000 15.966536234235820	-106.25000000000000 29.750000000000000 16.837328956223914	-106.25000000000000 29.750000000000000 15.461277665584282	-106.25000000000000 29.750000000000000 14.820678321287174	-106.25000000000000 29.750000000000000 13.942830165187660	-106.25000000000000 29.750000000000000 16.522582935291116	-106.25000000000000 29.750000000000000 18.064081604629642	-106.25000000000000 29.750000000000000 13.842131470503899	-106.25000000000000 29.750000000000000 20.475520802046788	-106.25000000000000 29.750000000000000 15.281496278473503	-106.25000000000000 29.750000000000000 15.342510248329148	-106.25000000000000 29.750000000000000 15.430438173371366	-106.25000000000000 29.750000000000000 16.507857134065681	-106.25000000000000 29.750000000000000 16.699279748218220	-106.25000000000000 29.750000000000000 16.854565002031705	-106.25000000000000 29.750000000000000 18.033698194324550	-106.25000000000000 29.750000000000000 17.569987798683876	-106.25000000000000 29.750000000000000 17.738908713628771	-106.25000000000000 29.750000000000000 19.201744764287760	-106.25000000000000 29.750000000000000 18.906453506811790	-106.25000000000000 29.750000000000000 19.278438859360048
[truncated: 2,421 more rows]
[truncated: 23 more columns]
