# Supplementary material for: Geodynamic evolution of southwestern North America since the Late Eocene
Source: Nat Commun. 2019 Nov 18;10:5213. doi: 10.1038/s41467-019-12950-8 (PMC6861285; doi:10.1038/s41467-019-12950-8)
Supplement: Supplementary file 16 — Supplementary Data 13 [file 41467_2019_12950_MOESM16_ESM.xlsx]

## Sheet: Sheet1
Data for 0.0 Ma	0.5 Ma	1.0 Ma	1.5 Ma	2.0 Ma	2.5 Ma	3.0 Ma	3.5 Ma	4.0 Ma	4.5 Ma	5.0 Ma	5.5 Ma	6.0 Ma	6.5 Ma	7.0 Ma	7.5 Ma	8.0 Ma	8.5 Ma	9.0 Ma	9.5 Ma	10.0 Ma	10.5 Ma	11.0 Ma	11.5 Ma	12.0 Ma	12.5 Ma	13.0 Ma	13.5 Ma	14.0 Ma	14.5 Ma	15.0 Ma	15.5 Ma	16.0 Ma	16.5 Ma	17.0 Ma	17.5 Ma	18.0 Ma	18.5 Ma	19.0 Ma	19.5 Ma	20.0 Ma	20.5 Ma	21.0 Ma	21.5 Ma	22.0 Ma	22.5 Ma	23.0 Ma	23.5 Ma	24.0 Ma	24.5 Ma
-125.750000 28.7500000 22.7688389	-125.750000 28.7500000 22.6274166	-125.750000 28.7500000 22.7688389	-125.750000 28.7500000 22.7688389	-125.750000 28.7500000 22.7688389	-125.750000 28.7500000 22.7688389	-125.750000 28.7500000 22.7688389	-125.750000 28.7500000 22.7688389	-125.750000 28.7500000 22.6274166	-125.750000 28.7500000 22.4859943	-125.750000 28.7500000 22.4859943	-125.750000 28.7500000 22.4859943	-125.750000 28.7500000 22.4859943	-125.750000 28.7500000 22.6274166	-125.750000 28.7500000 22.6274166	-125.750000 28.7500000 22.6274166	-125.750000 28.7500000 22.7688389	-125.750000 28.7500000 22.7688389	-125.750000 28.7500000 22.7688389	-125.750000 28.7500000 22.9102612	-125.750000 28.7500000 22.9102612	-125.750000 28.7500000 22.9102612	-125.750000 28.7500000 22.9102612	-125.750000 28.7500000 22.9102612	-125.750000 28.7500000 23.0516796	-125.750000 28.7500000 23.0516796	-125.750000 28.7500000 23.0516796	-125.750000 28.7500000 22.9102612	-125.750000 28.7500000 22.7688389	-125.750000 28.7500000 22.7688389	-125.750000 28.7500000 22.7688389	-125.750000 28.7500000 22.7688389	-125.750000 28.7500000 22.9102612	-125.750000 28.7500000 23.0516796	-125.750000 28.7500000 23.1931019	-125.750000 28.7500000 23.1931019	-125.750000 28.7500000 23.1931019	-125.750000 28.7500000 23.3345242	-125.750000 28.7500000 22.9102612	-125.750000 28.7500000 22.6274166	-125.750000 28.7500000 22.6274166	-125.750000 28.7500000 22.4859943	-125.750000 28.7500000 22.6274166	-125.750000 28.7500000 22.6274166	-125.750000 28.7500000 22.6274166	-125.750000 28.7500000 22.4859943	-125.750000 28.7500000 22.6274166	-125.750000 28.7500000 22.7688389	-125.750000 28.7500000 22.9102612	-125.750000 28.7500000 23.0516796
-125.250000 28.7500000 22.7688389	-125.250000 28.7500000 22.7688389	-125.250000 28.7500000 22.7688389	-125.250000 28.7500000 22.7688389	-125.250000 28.7500000 22.7688389	-125.250000 28.7500000 22.7688389	-125.250000 28.7500000 22.7688389	-125.250000 28.7500000 22.7688389	-125.250000 28.7500000 22.6274166	-125.250000 28.7500000 22.4859943	-125.250000 28.7500000 22.3445740	-125.250000 28.7500000 22.3445740	-125.250000 28.7500000 22.4859943	-125.250000 28.7500000 22.4859943	-125.250000 28.7500000 22.4859943	-125.250000 28.7500000 22.6274166	-125.250000 28.7500000 22.6274166	-125.250000 28.7500000 22.6274166	-125.250000 28.7500000 22.7688389	-125.250000 28.7500000 22.7688389	-125.250000 28.7500000 22.9102612	-125.250000 28.7500000 22.9102612	-125.250000 28.7500000 22.9102612	-125.250000 28.7500000 22.9102612	-125.250000 28.7500000 22.9102612	-125.250000 28.7500000 22.9102612	-125.250000 28.7500000 23.0516796	-125.250000 28.7500000 22.9102612	-125.250000 28.7500000 22.7688389	-125.250000 28.7500000 22.7688389	-125.250000 28.7500000 22.7688389	-125.250000 28.7500000 22.7688389	-125.250000 28.7500000 22.9102612	-125.250000 28.7500000 23.0516796	-125.250000 28.7500000 23.1931019	-125.250000 28.7500000 23.1931019	-125.250000 28.7500000 23.3345242	-125.250000 28.7500000 23.3345242	-125.250000 28.7500000 22.9102612	-125.250000 28.7500000 22.7688389	-125.250000 28.7500000 22.6274166	-125.250000 28.7500000 22.6274166	-125.250000 28.7500000 22.6274166	-125.250000 28.7500000 22.6274166	-125.250000 28.7500000 22.6274166	-125.250000 28.7500000 22.6274166	-125.250000 28.7500000 22.6274166	-125.250000 28.7500000 22.7688389	-125.250000 28.7500000 22.9102612	-125.250000 28.7500000 23.0516796
-124.750000 28.7500000 22.7688389	-124.750000 28.7500000 22.7688389	-124.750000 28.7500000 22.7688389	-124.750000 28.7500000 22.7688389	-124.750000 28.7500000 22.9102612	-124.750000 28.7500000 22.7688389	-124.750000 28.7500000 22.7688389	-124.750000 28.7500000 22.7688389	-124.750000 28.7500000 22.6274166	-124.750000 28.7500000 22.4859943	-124.750000 28.7500000 22.3445740	-124.750000 28.7500000 22.3445740	-124.750000 28.7500000 22.3445740	-124.750000 28.7500000 22.3445740	-124.750000 28.7500000 22.4859943	-124.750000 28.7500000 22.4859943	-124.750000 28.7500000 22.6274166	-124.750000 28.7500000 22.6274166	-124.750000 28.7500000 22.6274166	-124.750000 28.7500000 22.6274166	-124.750000 28.7500000 22.7688389	-124.750000 28.7500000 22.7688389	-124.750000 28.7500000 22.7688389	-124.750000 28.7500000 22.7688389	-124.750000 28.7500000 22.9102612	-124.750000 28.7500000 22.9102612	-124.750000 28.7500000 22.9102612	-124.750000 28.7500000 22.7688389	-124.750000 28.7500000 22.7688389	-124.750000 28.7500000 22.7688389	-124.750000 28.7500000 22.6274166	-124.750000 28.7500000 22.7688389	-124.750000 28.7500000 22.9102612	-124.750000 28.7500000 23.0516796	-124.750000 28.7500000 23.1931019	-124.750000 28.7500000 23.3345242	-124.750000 28.7500000 23.3345242	-124.750000 28.7500000 23.3345242	-124.750000 28.7500000 23.0516796	-124.750000 28.7500000 22.9102612	-124.750000 28.7500000 22.7688389	-124.750000 28.7500000 22.6274166	-124.750000 28.7500000 22.7688389	-124.750000 28.7500000 22.7688389	-124.750000 28.7500000 22.6274166	-124.750000 28.7500000 22.6274166	-124.750000 28.7500000 22.7688389	-124.750000 28.7500000 22.7688389	-124.750000 28.7500000 22.9102612	-124.750000 28.7500000 23.0516796
-124.250000 28.7500000 22.7688389	-124.250000 28.7500000 22.7688389	-124.250000 28.7500000 22.9102612	-124.250000 28.7500000 22.9102612	-124.250000 28.7500000 22.9102612	-124.250000 28.7500000 22.9102612	-124.250000 28.7500000 22.9102612	-124.250000 28.7500000 22.7688389	-124.250000 28.7500000 22.4859943	-124.250000 28.7500000 22.3445740	-124.250000 28.7500000 22.2031517	-124.250000 28.7500000 22.2031517	-124.250000 28.7500000 22.3445740	-124.250000 28.7500000 22.3445740	-124.250000 28.7500000 22.3445740	-124.250000 28.7500000 22.3445740	-124.250000 28.7500000 22.4859943	-124.250000 28.7500000 22.4859943	-124.250000 28.7500000 22.4859943	-124.250000 28.7500000 22.4859943	-124.250000 28.7500000 22.6274166	-124.250000 28.7500000 22.6274166	-124.250000 28.7500000 22.6274166	-124.250000 28.7500000 22.7688389	-124.250000 28.7500000 22.7688389	-124.250000 28.7500000 22.7688389	-124.250000 28.7500000 22.7688389	-124.250000 28.7500000 22.7688389	-124.250000 28.7500000 22.7688389	-124.250000 28.7500000 22.6274166	-124.250000 28.7500000 22.6274166	-124.250000 28.7500000 22.6274166	-124.250000 28.7500000 22.7688389	-124.250000 28.7500000 23.0516796	-124.250000 28.7500000 23.1931019	-124.250000 28.7500000 23.3345242	-124.250000 28.7500000 23.3345242	-124.250000 28.7500000 23.3345242	-124.250000 28.7500000 23.1931019	-124.250000 28.7500000 23.0516796	-124.250000 28.7500000 22.9102612	-124.250000 28.7500000 22.9102612	-124.250000 28.7500000 22.9102612	-124.250000 28.7500000 22.9102612	-124.250000 28.7500000 22.9102612	-124.250000 28.7500000 22.7688389	-124.250000 28.7500000 22.7688389	-124.250000 28.7500000 22.7688389	-124.250000 28.7500000 22.9102612	-124.250000 28.7500000 23.0516796
-123.750000 28.7500000 22.7688389	-123.750000 28.7500000 22.7688389	-123.750000 28.7500000 22.9102612	-123.750000 28.7500000 22.9102612	-123.750000 28.7500000 22.9102612	-123.750000 28.7500000 22.9102612	-123.750000 28.7500000 22.9102612	-123.750000 28.7500000 22.9102612	-123.750000 28.7500000 22.4859943	-123.750000 28.7500000 22.3445740	-123.750000 28.7500000 22.2031517	-123.750000 28.7500000 22.2031517	-123.750000 28.7500000 22.2031517	-123.750000 28.7500000 22.2031517	-123.750000 28.7500000 22.2031517	-123.750000 28.7500000 22.3445740	-123.750000 28.7500000 22.3445740	-123.750000 28.7500000 22.3445740	-123.750000 28.7500000 22.3445740	-123.750000 28.7500000 22.4859943	-123.750000 28.7500000 22.4859943	-123.750000 28.7500000 22.4859943	-123.750000 28.7500000 22.6274166	-123.750000 28.7500000 22.6274166	-123.750000 28.7500000 22.6274166	-123.750000 28.7500000 22.6274166	-123.750000 28.7500000 22.7688389	-123.750000 28.7500000 22.6274166	-123.750000 28.7500000 22.6274166	-123.750000 28.7500000 22.6274166	-123.750000 28.7500000 22.6274166	-123.750000 28.7500000 22.6274166	-123.750000 28.7500000 22.7688389	-123.750000 28.7500000 22.9102612	-123.750000 28.7500000 23.1931019	-123.750000 28.7500000 23.1931019	-123.750000 28.7500000 23.3345242	-123.750000 28.7500000 23.3345242	-123.750000 28.7500000 23.3345242	-123.750000 28.7500000 23.1931019	-123.750000 28.7500000 23.0516796	-123.750000 28.7500000 23.0516796	-123.750000 28.7500000 23.0516796	-123.750000 28.7500000 23.0516796	-123.750000 28.7500000 23.0516796	-123.750000 28.7500000 22.9102612	-123.750000 28.7500000 22.9102612	-123.750000 28.7500000 22.9102612	-123.750000 28.7500000 23.0516796	-123.750000 28.7500000 23.0516796
-123.250000 28.7500000 22.7688389	-123.250000 28.7500000 22.7688389	-123.250000 28.7500000 22.9102612	-123.250000 28.7500000 22.9102612	-123.250000 28.7500000 22.9102612	-123.250000 28.7500000 22.9102612	-123.250000 28.7500000 22.9102612	-123.250000 28.7500000 22.9102612	-123.250000 28.7500000 22.6274166	-123.250000 28.7500000 22.4859943	-123.250000 28.7500000 22.3445740	-123.250000 28.7500000 22.2031517	-123.250000 28.7500000 22.2031517	-123.250000 28.7500000 22.2031517	-123.250000 28.7500000 22.2031517	-123.250000 28.7500000 22.2031517	-123.250000 28.7500000 22.2031517	-123.250000 28.7500000 22.2031517	-123.250000 28.7500000 22.2031517	-123.250000 28.7500000 22.3445740	-123.250000 28.7500000 22.3445740	-123.250000 28.7500000 22.4859943	-123.250000 28.7500000 22.4859943	-123.250000 28.7500000 22.4859943	-123.250000 28.7500000 22.6274166	-123.250000 28.7500000 22.6274166	-123.250000 28.7500000 22.6274166	-123.250000 28.7500000 22.6274166	-123.250000 28.7500000 22.6274166	-123.250000 28.7500000 22.6274166	-123.250000 28.7500000 22.4859943	-123.250000 28.7500000 22.6274166	-123.250000 28.7500000 22.7688389	-123.250000 28.7500000 22.9102612	-123.250000 28.7500000 23.1931019	-123.250000 28.7500000 23.1931019	-123.250000 28.7500000 23.3345242	-123.250000 28.7500000 23.3345242	-123.250000 28.7500000 23.3345242	-123.250000 28.7500000 23.3345242	-123.250000 28.7500000 23.1931019	-123.250000 28.7500000 23.1931019	-123.250000 28.7500000 23.1931019	-123.250000 28.7500000 23.1931019	-123.250000 28.7500000 23.1931019	-123.250000 28.7500000 23.1931019	-123.250000 28.7500000 23.1931019	-123.250000 28.7500000 23.0516796	-123.250000 28.7500000 23.0516796	-123.250000 28.7500000 23.0516796
-122.750000 28.7500000 22.7688389	-122.750000 28.7500000 22.7688389	-122.750000 28.7500000 22.9102612	-122.750000 28.7500000 22.9102612	-122.750000 28.7500000 22.9102612	-122.750000 28.7500000 22.9102612	-122.750000 28.7500000 22.9102612	-122.750000 28.7500000 23.0516796	-122.750000 28.7500000 22.7688389	-122.750000 28.7500000 22.6274166	-122.750000 28.7500000 22.4859943	-122.750000 28.7500000 22.3445740	-122.750000 28.7500000 22.3445740	-122.750000 28.7500000 22.3445740	-122.750000 28.7500000 22.2031517	-122.750000 28.7500000 22.2031517	-122.750000 28.7500000 22.2031517	-122.750000 28.7500000 22.2031517	-122.750000 28.7500000 22.2031517	-122.750000 28.7500000 22.2031517	-122.750000 28.7500000 22.3445740	-122.750000 28.7500000 22.3445740	-122.750000 28.7500000 22.3445740	-122.750000 28.7500000 22.4859943	-122.750000 28.7500000 22.4859943	-122.750000 28.7500000 22.4859943	-122.750000 28.7500000 22.4859943	-122.750000 28.7500000 22.4859943	-122.750000 28.7500000 22.4859943	-122.750000 28.7500000 22.4859943	-122.750000 28.7500000 22.4859943	-122.750000 28.7500000 22.4859943	-122.750000 28.7500000 22.6274166	-122.750000 28.7500000 22.9102612	-122.750000 28.7500000 23.0516796	-122.750000 28.7500000 23.1931019	-122.750000 28.7500000 23.3345242	-122.750000 28.7500000 23.3345242	-122.750000 28.7500000 23.3345242	-122.750000 28.7500000 23.3345242	-122.750000 28.7500000 23.3345242	-122.750000 28.7500000 23.3345242	-122.750000 28.7500000 23.3345242	-122.750000 28.7500000 23.3345242	-122.750000 28.7500000 23.3345242	-122.750000 28.7500000 23.3345242	-122.750000 28.7500000 23.1931019	-122.750000 28.7500000 23.1931019	-122.750000 28.7500000 23.1931019	-122.750000 28.7500000 23.1931019
-122.250000 28.7500000 22.9102612	-122.250000 28.7500000 22.9102612	-122.250000 28.7500000 22.9102612	-122.250000 28.7500000 22.9102612	-122.250000 28.7500000 22.9102612	-122.250000 28.7500000 22.9102612	-122.250000 28.7500000 22.9102612	-122.250000 28.7500000 23.0516796	-122.250000 28.7500000 22.9102612	-122.250000 28.7500000 22.7688389	-122.250000 28.7500000 22.6274166	-122.250000 28.7500000 22.4859943	-122.250000 28.7500000 22.4859943	-122.250000 28.7500000 22.3445740	-122.250000 28.7500000 22.3445740	-122.250000 28.7500000 22.3445740	-122.250000 28.7500000 22.2031517	-122.250000 28.7500000 22.2031517	-122.250000 28.7500000 22.2031517	-122.250000 28.7500000 22.2031517	-122.250000 28.7500000 22.2031517	-122.250000 28.7500000 22.3445740	-122.250000 28.7500000 22.3445740	-122.250000 28.7500000 22.3445740	-122.250000 28.7500000 22.3445740	-122.250000 28.7500000 22.4859943	-122.250000 28.7500000 22.4859943	-122.250000 28.7500000 22.4859943	-122.250000 28.7500000 22.4859943	-122.250000 28.7500000 22.4859943	-122.250000 28.7500000 22.4859943	-122.250000 28.7500000 22.4859943	-122.250000 28.7500000 22.6274166	-122.250000 28.7500000 22.7688389	-122.250000 28.7500000 23.0516796	-122.250000 28.7500000 23.0516796	-122.250000 28.7500000 23.1931019	-122.250000 28.7500000 23.3345242	-122.250000 28.7500000 23.3345242	-122.250000 28.7500000 23.3345242	-122.250000 28.7500000 23.3345242	-122.250000 28.7500000 23.3345242	-122.250000 28.7500000 23.3345242	-122.250000 28.7500000 23.3345242	-122.250000 28.7500000 23.3345242	-122.250000 28.7500000 23.3345242	-122.250000 28.7500000 23.3345242	-122.250000 28.7500000 23.1931019	-122.250000 28.7500000 23.1931019	-122.250000 28.7500000 23.1931019
-121.750000 28.7500000 22.9102612	-121.750000 28.7500000 22.9102612	-121.750000 28.7500000 22.9102612	-121.750000 28.7500000 22.9102612	-121.750000 28.7500000 22.9102612	-121.750000 28.7500000 22.9102612	-121.750000 28.7500000 23.0516796	-121.750000 28.7500000 23.0516796	-121.750000 28.7500000 23.0516796	-121.750000 28.7500000 22.9102612	-121.750000 28.7500000 22.7688389	-121.750000 28.7500000 22.6274166	-121.750000 28.7500000 22.6274166	-121.750000 28.7500000 22.4859943	-121.750000 28.7500000 22.4859943	-121.750000 28.7500000 22.3445740	-121.750000 28.7500000 22.3445740	-121.750000 28.7500000 22.3445740	-121.750000 28.7500000 22.2031517	-121.750000 28.7500000 22.2031517	-121.750000 28.7500000 22.2031517	-121.750000 28.7500000 22.2031517	-121.750000 28.7500000 22.2031517	-121.750000 28.7500000 22.3445740	-121.750000 28.7500000 22.3445740	-121.750000 28.7500000 22.3445740	-121.750000 28.7500000 22.3445740	-121.750000 28.7500000 22.3445740	-121.750000 28.7500000 22.3445740	-121.750000 28.7500000 22.3445740	-121.750000 28.7500000 22.3445740	-121.750000 28.7500000 22.4859943	-121.750000 28.7500000 22.6274166	-121.750000 28.7500000 22.7688389	-121.750000 28.7500000 22.9102612	-121.750000 28.7500000 23.0516796	-121.750000 28.7500000 23.1931019	-121.750000 28.7500000 23.1931019	-121.750000 28.7500000 23.3345242	-121.750000 28.7500000 23.3345242	-121.750000 28.7500000 23.3345242	-121.750000 28.7500000 23.3345242	-121.750000 28.7500000 23.3345242	-121.750000 28.7500000 23.3345242	-121.750000 28.7500000 23.3345242	-121.750000 28.7500000 23.3345242	-121.750000 28.7500000 23.3345242	-121.750000 28.7500000 23.3345242	-121.750000 28.7500000 23.1931019	-121.750000 28.7500000 23.1931019
-121.250000 28.7500000 22.9102612	-121.250000 28.7500000 22.9102612	-121.250000 28.7500000 22.9102612	-121.250000 28.7500000 22.9102612	-121.250000 28.7500000 22.9102612	-121.250000 28.7500000 22.9102612	-121.250000 28.7500000 23.0516796	-121.250000 28.7500000 23.0516796	-121.250000 28.7500000 23.1931019	-121.250000 28.7500000 23.0516796	-121.250000 28.7500000 22.9102612	-121.250000 28.7500000 22.7688389	-121.250000 28.7500000 22.7688389	-121.250000 28.7500000 22.6274166	-121.250000 28.7500000 22.6274166	-121.250000 28.7500000 22.4859943	-121.250000 28.7500000 22.4859943	-121.250000 28.7500000 22.4859943	-121.250000 28.7500000 22.3445740	-121.250000 28.7500000 22.3445740	-121.250000 28.7500000 22.3445740	-121.250000 28.7500000 22.2031517	-121.250000 28.7500000 22.2031517	-121.250000 28.7500000 22.2031517	-121.250000 28.7500000 22.3445740	-121.250000 28.7500000 22.3445740	-121.250000 28.7500000 22.3445740	-121.250000 28.7500000 22.3445740	-121.250000 28.7500000 22.3445740	-121.250000 28.7500000 22.3445740	-121.250000 28.7500000 22.3445740	-121.250000 28.7500000 22.3445740	-121.250000 28.7500000 22.4859943	-121.250000 28.7500000 22.6274166	-121.250000 28.7500000 22.9102612	-121.250000 28.7500000 22.9102612	-121.250000 28.7500000 23.0516796	-121.250000 28.7500000 23.1931019	-121.250000 28.7500000 23.1931019	-121.250000 28.7500000 23.3345242	-121.250000 28.7500000 23.3345242	-121.250000 28.7500000 23.3345242	-121.250000 28.7500000 23.3345242	-121.250000 28.7500000 23.3345242	-121.250000 28.7500000 23.3345242	-121.250000 28.7500000 23.3345242	-121.250000 28.7500000 23.3345242	-121.250000 28.7500000 23.1931019	-121.250000 28.7500000 23.1931019	-121.250000 28.7500000 23.1931019
-120.750000 28.7500000 22.7688389	-120.750000 28.7500000 22.7688389	-120.750000 28.7500000 22.9102612	-120.750000 28.7500000 22.9102612	-120.750000 28.7500000 22.9102612	-120.750000 28.7500000 22.9102612	-120.750000 28.7500000 22.9102612	-120.750000 28.7500000 23.0516796	-120.750000 28.7500000 23.1931019	-120.750000 28.7500000 23.0516796	-120.750000 28.7500000 22.9102612	-120.750000 28.7500000 22.9102612	-120.750000 28.7500000 22.7688389	-120.750000 28.7500000 22.7688389	-120.750000 28.7500000 22.7688389	-120.750000 28.7500000 22.6274166	-120.750000 28.7500000 22.6274166	-120.750000 28.7500000 22.6274166	-120.750000 28.7500000 22.4859943	-120.750000 28.7500000 22.3445740	-120.750000 28.7500000 22.3445740	-120.750000 28.7500000 22.2031517	-120.750000 28.7500000 22.2031517	-120.750000 28.7500000 22.2031517	-120.750000 28.7500000 22.3445740	-120.750000 28.7500000 22.3445740	-120.750000 28.7500000 22.3445740	-120.750000 28.7500000 22.3445740	-120.750000 28.7500000 22.3445740	-120.750000 28.7500000 22.3445740	-120.750000 28.7500000 22.3445740	-120.750000 28.7500000 22.3445740	-120.750000 28.7500000 22.4859943	-120.750000 28.7500000 22.6274166	-120.750000 28.7500000 22.7688389	-120.750000 28.7500000 22.9102612	-120.750000 28.7500000 22.9102612	-120.750000 28.7500000 23.0516796	-120.750000 28.7500000 23.1931019	-120.750000 28.7500000 23.1931019	-120.750000 28.7500000 23.3345242	-120.750000 28.7500000 23.3345242	-120.750000 28.7500000 23.1931019	-120.750000 28.7500000 23.1931019	-120.750000 28.7500000 23.1931019	-120.750000 28.7500000 23.1931019	-120.750000 28.7500000 23.1931019	-120.750000 28.7500000 23.1931019	-120.750000 28.7500000 23.0516796	-120.750000 28.7500000 23.0516796
-120.250000 28.7500000 22.7688389	-120.250000 28.7500000 22.7688389	-120.250000 28.7500000 22.7688389	-120.250000 28.7500000 22.9102612	-120.250000 28.7500000 22.9102612	-120.250000 28.7500000 22.9102612	-120.250000 28.7500000 22.9102612	-120.250000 28.7500000 23.0516796	-120.250000 28.7500000 23.1931019	-120.250000 28.7500000 23.0516796	-120.250000 28.7500000 22.9102612	-120.250000 28.7500000 22.9102612	-120.250000 28.7500000 22.7688389	-120.250000 28.7500000 22.7688389	-120.250000 28.7500000 22.7688389	-120.250000 28.7500000 22.7688389	-120.250000 28.7500000 22.7688389	-120.250000 28.7500000 22.6274166	-120.250000 28.7500000 22.6274166	-120.250000 28.7500000 22.4859943	-120.250000 28.7500000 22.3445740	-120.250000 28.7500000 22.2031517	-120.250000 28.7500000 22.2031517	-120.250000 28.7500000 22.2031517	-120.250000 28.7500000 22.3445740	-120.250000 28.7500000 22.3445740	-120.250000 28.7500000 22.3445740	-120.250000 28.7500000 22.3445740	-120.250000 28.7500000 22.3445740	-120.250000 28.7500000 22.2031517	-120.250000 28.7500000 22.2031517	-120.250000 28.7500000 22.3445740	-120.250000 28.7500000 22.4859943	-120.250000 28.7500000 22.6274166	-120.250000 28.7500000 22.7688389	-120.250000 28.7500000 22.7688389	-120.250000 28.7500000 22.9102612	-120.250000 28.7500000 22.9102612	-120.250000 28.7500000 23.0516796	-120.250000 28.7500000 23.1931019	-120.250000 28.7500000 23.1931019	-120.250000 28.7500000 23.1931019	-120.250000 28.7500000 23.0516796	-120.250000 28.7500000 23.0516796	-120.250000 28.7500000 23.0516796	-120.250000 28.7500000 23.0516796	-120.250000 28.7500000 23.0516796	-120.250000 28.7500000 23.0516796	-120.250000 28.7500000 23.0516796	-120.250000 28.7500000 22.9102612
-119.750000 28.7500000 22.6274166	-119.750000 28.7500000 22.7688389	-119.750000 28.7500000 22.7688389	-119.750000 28.7500000 22.7688389	-119.750000 28.7500000 22.9102612	-119.750000 28.7500000 22.9102612	-119.750000 28.7500000 22.9102612	-119.750000 28.7500000 23.0516796	-119.750000 28.7500000 23.0516796	-119.750000 28.7500000 22.9102612	-119.750000 28.7500000 22.9102612	-119.750000 28.7500000 22.7688389	-119.750000 28.7500000 22.7688389	-119.750000 28.7500000 22.7688389	-119.750000 28.7500000 22.7688389	-119.750000 28.7500000 22.7688389	-119.750000 28.7500000 22.7688389	-119.750000 28.7500000 22.6274166	-119.750000 28.7500000 22.6274166	-119.750000 28.7500000 22.4859943	-119.750000 28.7500000 22.3445740	-119.750000 28.7500000 22.3445740	-119.750000 28.7500000 22.2031517	-119.750000 28.7500000 22.3445740	-119.750000 28.7500000 22.3445740	-119.750000 28.7500000 22.3445740	-119.750000 28.7500000 22.3445740	-119.750000 28.7500000 22.3445740	-119.750000 28.7500000 22.3445740	-119.750000 28.7500000 22.2031517	-119.750000 28.7500000 22.2031517	-119.750000 28.7500000 22.3445740	-119.750000 28.7500000 22.4859943	-119.750000 28.7500000 22.4859943	-119.750000 28.7500000 22.6274166	-119.750000 28.7500000 22.7688389	-119.750000 28.7500000 22.7688389	-119.750000 28.7500000 22.9102612	-119.750000 28.7500000 22.9102612	-119.750000 28.7500000 23.0516796	-119.750000 28.7500000 23.0516796	-119.750000 28.7500000 23.0516796	-119.750000 28.7500000 22.9102612	-119.750000 28.7500000 22.9102612	-119.750000 28.7500000 22.9102612	-119.750000 28.7500000 22.9102612	-119.750000 28.7500000 22.9102612	-119.750000 28.7500000 22.7688389	-119.750000 28.7500000 22.9102612	-119.750000 28.7500000 22.7688389
-119.250000 28.7500000 22.6274166	-119.250000 28.7500000 22.6274166	-119.250000 28.7500000 22.7688389	-119.250000 28.7500000 22.7688389	-119.250000 28.7500000 22.7688389	-119.250000 28.7500000 22.9102612	-119.250000 28.7500000 22.9102612	-119.250000 28.7500000 22.9102612	-119.250000 28.7500000 22.9102612	-119.250000 28.7500000 22.7688389	-119.250000 28.7500000 22.7688389	-119.250000 28.7500000 22.7688389	-119.250000 28.7500000 22.7688389	-119.250000 28.7500000 22.6274166	-119.250000 28.7500000 22.6274166	-119.250000 28.7500000 22.6274166	-119.250000 28.7500000 22.6274166	-119.250000 28.7500000 22.6274166	-119.250000 28.7500000 22.6274166	-119.250000 28.7500000 22.4859943	-119.250000 28.7500000 22.3445740	-119.250000 28.7500000 22.3445740	-119.250000 28.7500000 22.2031517	-119.250000 28.7500000 22.3445740	-119.250000 28.7500000 22.3445740	-119.250000 28.7500000 22.3445740	-119.250000 28.7500000 22.3445740	-119.250000 28.7500000 22.3445740	-119.250000 28.7500000 22.3445740	-119.250000 28.7500000 22.2031517	-119.250000 28.7500000 22.3445740	-119.250000 28.7500000 22.3445740	-119.250000 28.7500000 22.4859943	-119.250000 28.7500000 22.4859943	-119.250000 28.7500000 22.6274166	-119.250000 28.7500000 22.6274166	-119.250000 28.7500000 22.7688389	-119.250000 28.7500000 22.7688389	-119.250000 28.7500000 22.9102612	-119.250000 28.7500000 22.9102612	-119.250000 28.7500000 22.9102612	-119.250000 28.7500000 22.9102612	-119.250000 28.7500000 22.7688389	-119.250000 28.7500000 22.7688389	-119.250000 28.7500000 22.7688389	-119.250000 28.7500000 22.7688389	-119.250000 28.7500000 22.7688389	-119.250000 28.7500000 22.7688389	-119.250000 28.7500000 22.7688389	-119.250000 28.7500000 22.6274166
-118.750000 28.7500000 22.6274166	-118.750000 28.7500000 22.6274166	-118.750000 28.7500000 22.6274166	-118.750000 28.7500000 22.7688389	-118.750000 28.7500000 22.7688389	-118.750000 28.7500000 22.7688389	-118.750000 28.7500000 22.7688389	-118.750000 28.7500000 22.9102612	-118.750000 28.7500000 22.7688389	-118.750000 28.7500000 22.7688389	-118.750000 28.7500000 22.6274166	-118.750000 28.7500000 22.6274166	-118.750000 28.7500000 22.6274166	-118.750000 28.7500000 22.6274166	-118.750000 28.7500000 22.6274166	-118.750000 28.7500000 22.6274166	-118.750000 28.7500000 22.4859943	-118.750000 28.7500000 22.4859943	-118.750000 28.7500000 22.4859943	-118.750000 28.7500000 22.4859943	-118.750000 28.7500000 22.3445740	-118.750000 28.7500000 22.3445740	-118.750000 28.7500000 22.2031517	-118.750000 28.7500000 22.3445740	-118.750000 28.7500000 22.3445740	-118.750000 28.7500000 22.3445740	-118.750000 28.7500000 22.4859943	-118.750000 28.7500000 22.4859943	-118.750000 28.7500000 22.3445740	-118.750000 28.7500000 22.3445740	-118.750000 28.7500000 22.3445740	-118.750000 28.7500000 22.3445740	-118.750000 28.7500000 22.3445740	-118.750000 28.7500000 22.4859943	-118.750000 28.7500000 22.4859943	-118.750000 28.7500000 22.6274166	-118.750000 28.7500000 22.6274166	-118.750000 28.7500000 22.7688389	-118.750000 28.7500000 22.7688389	-118.750000 28.7500000 22.7688389	-118.750000 28.7500000 22.7688389	-118.750000 28.7500000 22.7688389	-118.750000 28.7500000 22.6274166	-118.750000 28.7500000 22.6274166	-118.750000 28.7500000 22.6274166	-118.750000 28.7500000 22.6274166	-118.750000 28.7500000 22.6274166	-118.750000 28.7500000 22.4859943	-118.750000 28.7500000 22.6274166	-118.750000 28.7500000 22.4859943
-118.250000 28.7500000 22.6274166	-118.250000 28.7500000 22.6274166	-118.250000 28.7500000 22.6274166	-118.250000 28.7500000 22.6274166	-118.250000 28.7500000 22.7688389	-118.250000 28.7500000 22.7688389	-118.250000 28.7500000 22.7688389	-118.250000 28.7500000 22.7688389	-118.250000 28.7500000 22.7688389	-118.250000 28.7500000 22.7688389	-118.250000 28.7500000 22.6274166	-118.250000 28.7500000 22.6274166	-118.250000 28.7500000 22.6274166	-118.250000 28.7500000 22.6274166	-118.250000 28.7500000 22.6274166	-118.250000 28.7500000 22.4859943	-118.250000 28.7500000 22.4859943	-118.250000 28.7500000 22.4859943	-118.250000 28.7500000 22.4859943	-118.250000 28.7500000 22.4859943	-118.250000 28.7500000 22.3445740	-118.250000 28.7500000 22.3445740	-118.250000 28.7500000 22.2031517	-118.250000 28.7500000 22.3445740	-118.250000 28.7500000 22.3445740	-118.250000 28.7500000 22.4859943	-118.250000 28.7500000 22.4859943	-118.250000 28.7500000 22.4859943	-118.250000 28.7500000 22.4859943	-118.250000 28.7500000 22.3445740	-118.250000 28.7500000 22.3445740	-118.250000 28.7500000 22.3445740	-118.250000 28.7500000 22.3445740	-118.250000 28.7500000 22.4859943	-118.250000 28.7500000 22.4859943	-118.250000 28.7500000 22.4859943	-118.250000 28.7500000 22.6274166	-118.250000 28.7500000 22.6274166	-118.250000 28.7500000 22.6274166	-118.250000 28.7500000 22.6274166	-118.250000 28.7500000 22.6274166	-118.250000 28.7500000 22.4859943	-118.250000 28.7500000 22.4859943	-118.250000 28.7500000 22.4859943	-118.250000 28.7500000 22.4859943	-118.250000 28.7500000 22.4859943	-118.250000 28.7500000 22.4859943	-118.250000 28.7500000 22.3445740	-118.250000 28.7500000 22.3445740	-118.250000 28.7500000 22.3445740
-117.750000 28.7500000 22.6274166	-117.750000 28.7500000 22.6274166	-117.750000 28.7500000 22.6274166	-117.750000 28.7500000 22.6274166	-117.750000 28.7500000 22.6274166	-117.750000 28.7500000 22.7688389	-117.750000 28.7500000 22.6274166	-117.750000 28.7500000 22.7688389	-117.750000 28.7500000 22.7688389	-117.750000 28.7500000 22.7688389	-117.750000 28.7500000 22.6274166	-117.750000 28.7500000 22.6274166	-117.750000 28.7500000 22.6274166	-117.750000 28.7500000 22.6274166	-117.750000 28.7500000 22.6274166	-117.750000 28.7500000 22.6274166	-117.750000 28.7500000 22.6274166	-117.750000 28.7500000 22.4859943	-117.750000 28.7500000 22.4859943	-117.750000 28.7500000 22.4859943	-117.750000 28.7500000 22.4859943	-117.750000 28.7500000 22.3445740	-117.750000 28.7500000 22.2031517	-117.750000 28.7500000 22.3445740	-117.750000 28.7500000 22.3445740	-117.750000 28.7500000 22.4859943	-117.750000 28.7500000 22.4859943	-117.750000 28.7500000 22.6274166	-117.750000 28.7500000 22.4859943	-117.750000 28.7500000 22.3445740	-117.750000 28.7500000 22.3445740	-117.750000 28.7500000 22.3445740	-117.750000 28.7500000 22.3445740	-117.750000 28.7500000 22.4859943	-117.750000 28.7500000 22.3445740	-117.750000 28.7500000 22.4859943	-117.750000 28.7500000 22.4859943	-117.750000 28.7500000 22.4859943	-117.750000 28.7500000 22.6274166	-117.750000 28.7500000 22.4859943	-117.750000 28.7500000 22.4859943	-117.750000 28.7500000 22.3445740	-117.750000 28.7500000 22.3445740	-117.750000 28.7500000 22.3445740	-117.750000 28.7500000 22.3445740	-117.750000 28.7500000 22.2031517	-117.750000 28.7500000 22.2031517	-117.750000 28.7500000 22.2031517	-117.750000 28.7500000 22.2031517	-117.750000 28.7500000 22.2031517
-117.250000 28.7500000 22.6274166	-117.250000 28.7500000 22.6274166	-117.250000 28.7500000 22.6274166	-117.250000 28.7500000 22.6274166	-117.250000 28.7500000 22.6274166	-117.250000 28.7500000 22.6274166	-117.250000 28.7500000 22.4859943	-117.250000 28.7500000 22.6274166	-117.250000 28.7500000 22.7688389	-117.250000 28.7500000 22.7688389	-117.250000 28.7500000 22.7688389	-117.250000 28.7500000 22.7688389	-117.250000 28.7500000 22.9102612	-117.250000 28.7500000 22.7688389	-117.250000 28.7500000 22.7688389	-117.250000 28.7500000 22.7688389	-117.250000 28.7500000 22.7688389	-117.250000 28.7500000 22.6274166	-117.250000 28.7500000 22.6274166	-117.250000 28.7500000 22.6274166	-117.250000 28.7500000 22.4859943	-117.250000 28.7500000 22.4859943	-117.250000 28.7500000 22.3445740	-117.250000 28.7500000 22.3445740	-117.250000 28.7500000 22.4859943	-117.250000 28.7500000 22.4859943	-117.250000 28.7500000 22.4859943	-117.250000 28.7500000 22.6274166	-117.250000 28.7500000 22.4859943	-117.250000 28.7500000 22.3445740	-117.250000 28.7500000 22.3445740	-117.250000 28.7500000 22.3445740	-117.250000 28.7500000 22.3445740	-117.250000 28.7500000 22.3445740	-117.250000 28.7500000 22.3445740	-117.250000 28.7500000 22.4859943	-117.250000 28.7500000 22.4859943	-117.250000 28.7500000 22.4859943	-117.250000 28.7500000 22.3445740	-117.250000 28.7500000 22.3445740	-117.250000 28.7500000 22.2031517	-117.250000 28.7500000 22.2031517	-117.250000 28.7500000 22.0617332	-117.250000 28.7500000 22.0617332	-117.250000 28.7500000 22.0617332	-117.250000 28.7500000 22.0617332	-117.250000 28.7500000 22.0617332	-117.250000 28.7500000 22.0617332	-117.250000 28.7500000 22.0617332	-117.250000 28.7500000 22.0617332
-116.750000 28.7500000 22.4859943	-116.750000 28.7500000 22.4859943	-116.750000 28.7500000 22.4859943	-116.750000 28.7500000 22.4859943	-116.750000 28.7500000 22.4859943	-116.750000 28.7500000 22.4859943	-116.750000 28.7500000 22.4859943	-116.750000 28.7500000 22.4859943	-116.750000 28.7500000 22.6274166	-116.750000 28.7500000 22.7688389	-116.750000 28.7500000 22.9102612	-116.750000 28.7500000 22.9102612	-116.750000 28.7500000 22.9102612	-116.750000 28.7500000 22.9102612	-116.750000 28.7500000 22.9102612	-116.750000 28.7500000 22.9102612	-116.750000 28.7500000 22.7688389	-116.750000 28.7500000 22.7688389	-116.750000 28.7500000 22.6274166	-116.750000 28.7500000 22.7688389	-116.750000 28.7500000 22.6274166	-116.750000 28.7500000 22.4859943	-116.750000 28.7500000 22.3445740	-116.750000 28.7500000 22.3445740	-116.750000 28.7500000 22.4859943	-116.750000 28.7500000 22.4859943	-116.750000 28.7500000 22.4859943	-116.750000 28.7500000 22.6274166	-116.750000 28.7500000 22.4859943	-116.750000 28.7500000 22.4859943	-116.750000 28.7500000 22.3445740	-116.750000 28.7500000 22.3445740	-116.750000 28.7500000 22.3445740	-116.750000 28.7500000 22.3445740	-116.750000 28.7500000 22.3445740	-116.750000 28.7500000 22.3445740	-116.750000 28.7500000 22.3445740	-116.750000 28.7500000 22.3445740	-116.750000 28.7500000 22.2031517	-116.750000 28.7500000 22.0617332	-116.750000 28.7500000 22.0617332	-116.750000 28.7500000 22.0617332	-116.750000 28.7500000 21.9203110	-116.750000 28.7500000 21.9203110	-116.750000 28.7500000 21.9203110	-116.750000 28.7500000 21.9203110	-116.750000 28.7500000 21.9203110	-116.750000 28.7500000 21.9203110	-116.750000 28.7500000 21.7788887	-116.750000 28.7500000 21.7788887
-116.250000 28.7500000 22.3445740	-116.250000 28.7500000 22.3445740	-116.250000 28.7500000 22.3445740	-116.250000 28.7500000 22.3445740	-116.250000 28.7500000 22.3445740	-116.250000 28.7500000 22.3445740	-116.250000 28.7500000 22.3445740	-116.250000 28.7500000 22.3445740	-116.250000 28.7500000 22.4859943	-116.250000 28.7500000 22.6274166	-116.250000 28.7500000 22.7688389	-116.250000 28.7500000 22.9102612	-116.250000 28.7500000 22.9102612	-116.250000 28.7500000 22.9102612	-116.250000 28.7500000 22.9102612	-116.250000 28.7500000 23.0516796	-116.250000 28.7500000 22.9102612	-116.250000 28.7500000 22.7688389	-116.250000 28.7500000 22.6274166	-116.250000 28.7500000 22.7688389	-116.250000 28.7500000 22.6274166	-116.250000 28.7500000 22.4859943	-116.250000 28.7500000 22.3445740	-116.250000 28.7500000 22.3445740	-116.250000 28.7500000 22.4859943	-116.250000 28.7500000 22.3445740	-116.250000 28.7500000 22.4859943	-116.250000 28.7500000 22.4859943	-116.250000 28.7500000 22.4859943	-116.250000 28.7500000 22.3445740	-116.250000 28.7500000 22.3445740	-116.250000 28.7500000 22.3445740	-116.250000 28.7500000 22.3445740	-116.250000 28.7500000 22.3445740	-116.250000 28.7500000 22.2031517	-116.250000 28.7500000 22.3445740	-116.250000 28.7500000 22.2031517	-116.250000 28.7500000 22.0617332	-116.250000 28.7500000 22.0617332	-116.250000 28.7500000 21.9203110	-116.250000 28.7500000 21.7788887	-116.250000 28.7500000 21.7788887	-116.250000 28.7500000 21.6374683	-116.250000 28.7500000 21.6374683	-116.250000 28.7500000 21.6374683	-116.250000 28.7500000 21.6374683	-116.250000 28.7500000 21.6374683	-116.250000 28.7500000 21.6374683	-116.250000 28.7500000 21.6374683	-116.250000 28.7500000 21.6374683
-115.750000 28.7500000 22.2031517	-115.750000 28.7500000 22.2031517	-115.750000 28.7500000 22.2031517	-115.750000 28.7500000 22.2031517	-115.750000 28.7500000 22.2031517	-115.750000 28.7500000 22.2031517	-115.750000 28.7500000 22.2031517	-115.750000 28.7500000 22.2031517	-115.750000 28.7500000 22.3445740	-115.750000 28.7500000 22.4859943	-115.750000 28.7500000 22.6274166	-115.750000 28.7500000 22.6274166	-115.750000 28.7500000 22.7688389	-115.750000 28.7500000 22.7688389	-115.750000 28.7500000 22.7688389	-115.750000 28.7500000 22.9102612	-115.750000 28.7500000 22.7688389	-115.750000 28.7500000 22.6274166	-115.750000 28.7500000 22.6274166	-115.750000 28.7500000 22.7688389	-115.750000 28.7500000 22.4859943	-115.750000 28.7500000 22.3445740	-115.750000 28.7500000 22.2031517	-115.750000 28.7500000 22.3445740	-115.750000 28.7500000 22.3445740	-115.750000 28.7500000 22.3445740	-115.750000 28.7500000 22.3445740	-115.750000 28.7500000 22.3445740	-115.750000 28.7500000 22.3445740	-115.750000 28.7500000 22.3445740	-115.750000 28.7500000 22.3445740	-115.750000 28.7500000 22.3445740	-115.750000 28.7500000 22.3445740	-115.750000 28.7500000 22.3445740	-115.750000 28.7500000 22.2031517	-115.750000 28.7500000 22.2031517	-115.750000 28.7500000 22.0617332	-115.750000 28.7500000 21.7788887	-115.750000 28.7500000 21.7788887	-115.750000 28.7500000 21.6374683	-115.750000 28.7500000 21.4960461	-115.750000 28.7500000 21.4960461	-115.750000 28.7500000 21.3546257	-115.750000 28.7500000 21.3546257	-115.750000 28.7500000 21.3546257	-115.750000 28.7500000 21.3546257	-115.750000 28.7500000 21.3546257	-115.750000 28.7500000 21.3546257	-115.750000 28.7500000 21.3546257	-115.750000 28.7500000 21.3546257
-115.250000 28.7500000 22.0617332	-115.250000 28.7500000 22.0617332	-115.250000 28.7500000 22.0617332	-115.250000 28.7500000 22.0617332	-115.250000 28.7500000 22.0617332	-115.250000 28.7500000 22.0617332	-115.250000 28.7500000 22.0617332	-115.250000 28.7500000 22.0617332	-115.250000 28.7500000 22.2031517	-115.250000 28.7500000 22.2031517	-115.250000 28.7500000 22.3445740	-115.250000 28.7500000 22.4859943	-115.250000 28.7500000 22.4859943	-115.250000 28.7500000 22.4859943	-115.250000 28.7500000 22.6274166	-115.250000 28.7500000 22.6274166	-115.250000 28.7500000 22.6274166	-115.250000 28.7500000 22.4859943	-115.250000 28.7500000 22.4859943	-115.250000 28.7500000 22.4859943	-115.250000 28.7500000 22.3445740	-115.250000 28.7500000 22.2031517	-115.250000 28.7500000 22.2031517	-115.250000 28.7500000 22.2031517	-115.250000 28.7500000 22.2031517	-115.250000 28.7500000 22.2031517	-115.250000 28.7500000 22.2031517	-115.250000 28.7500000 22.2031517	-115.250000 28.7500000 22.2031517	-115.250000 28.7500000 22.2031517	-115.250000 28.7500000 22.2031517	-115.250000 28.7500000 22.2031517	-115.250000 28.7500000 22.2031517	-115.250000 28.7500000 22.2031517	-115.250000 28.7500000 22.2031517	-115.250000 28.7500000 22.2031517	-115.250000 28.7500000 21.9203110	-115.250000 28.7500000 21.6374683	-115.250000 28.7500000 21.4960461	-115.250000 28.7500000 21.3546257	-115.250000 28.7500000 21.3546257	-115.250000 28.7500000 21.2132034	-115.250000 28.7500000 21.0717812	-115.250000 28.7500000 21.0717812	-115.250000 28.7500000 21.0717812	-115.250000 28.7500000 21.0717812	-115.250000 28.7500000 21.0717812	-115.250000 28.7500000 21.0717812	-115.250000 28.7500000 21.0717812	-115.250000 28.7500000 21.0717812
-114.750000 28.7500000 21.9203110	-114.750000 28.7500000 21.9203110	-114.750000 28.7500000 21.9203110	-114.750000 28.7500000 21.9203110	-114.750000 28.7500000 21.9203110	-114.750000 28.7500000 21.9203110	-114.750000 28.7500000 21.9203110	-114.750000 28.7500000 21.9203110	-114.750000 28.7500000 22.0617332	-114.750000 28.7500000 22.0617332	-114.750000 28.7500000 22.2031517	-114.750000 28.7500000 22.2031517	-114.750000 28.7500000 22.2031517	-114.750000 28.7500000 22.3445740	-114.750000 28.7500000 22.3445740	-114.750000 28.7500000 22.3445740	-114.750000 28.7500000 22.3445740	-114.750000 28.7500000 22.3445740	-114.750000 28.7500000 22.3445740	-114.750000 28.7500000 22.2031517	-114.750000 28.7500000 22.2031517	-114.750000 28.7500000 22.0617332	-114.750000 28.7500000 22.0617332	-114.750000 28.7500000 22.0617332	-114.750000 28.7500000 22.0617332	-114.750000 28.7500000 22.0617332	-114.750000 28.7500000 22.0617332	-114.750000 28.7500000 22.0617332	-114.750000 28.7500000 22.0617332	-114.750000 28.7500000 22.0617332	-114.750000 28.7500000 22.0617332	-114.750000 28.7500000 22.2031517	-114.750000 28.7500000 22.2031517	-114.750000 28.7500000 22.0617332	-114.750000 28.7500000 22.0617332	-114.750000 28.7500000 22.0617332	-114.750000 28.7500000 21.9203110	-114.750000 28.7500000 21.4960461	-114.750000 28.7500000 21.3546257	-114.750000 28.7500000 21.2132034	-114.750000 28.7500000 21.2132034	-114.750000 28.7500000 21.0717812	-114.750000 28.7500000 21.0717812	-114.750000 28.7500000 21.0717812	-114.750000 28.7500000 21.0717812	-114.750000 28.7500000 21.0717812	-114.750000 28.7500000 21.0717812	-114.750000 28.7500000 21.0717812	-114.750000 28.7500000 21.0717812	-114.750000 28.7500000 21.0717812
-114.250000 28.7500000 21.7788887	-114.250000 28.7500000 21.7788887	-114.250000 28.7500000 21.7788887	-114.250000 28.7500000 21.7788887	-114.250000 28.7500000 21.7788887	-114.250000 28.7500000 21.7788887	-114.250000 28.7500000 21.7788887	-114.250000 28.7500000 21.7788887	-114.250000 28.7500000 21.9203110	-114.250000 28.7500000 21.9203110	-114.250000 28.7500000 21.9203110	-114.250000 28.7500000 22.0617332	-114.250000 28.7500000 22.0617332	-114.250000 28.7500000 22.0617332	-114.250000 28.7500000 22.2031517	-114.250000 28.7500000 22.2031517	-114.250000 28.7500000 22.0617332	-114.250000 28.7500000 22.0617332	-114.250000 28.7500000 22.0617332	-114.250000 28.7500000 22.0617332	-114.250000 28.7500000 22.0617332	-114.250000 28.7500000 22.0617332	-114.250000 28.7500000 21.9203110	-114.250000 28.7500000 22.0617332	-114.250000 28.7500000 21.9203110	-114.250000 28.7500000 21.9203110	-114.250000 28.7500000 21.9203110	-114.250000 28.7500000 21.9203110	-114.250000 28.7500000 21.9203110	-114.250000 28.7500000 21.9203110	-114.250000 28.7500000 21.9203110	-114.250000 28.7500000 22.0617332	-114.250000 28.7500000 22.0617332	-114.250000 28.7500000 22.0617332	-114.250000 28.7500000 21.9203110	-114.250000 28.7500000 21.9203110	-114.250000 28.7500000 21.7788887	-114.250000 28.7500000 21.4960461	-114.250000 28.7500000 21.3546257	-114.250000 28.7500000 21.2132034	-114.250000 28.7500000 21.2132034	-114.250000 28.7500000 21.0717812	-114.250000 28.7500000 21.0717812	-114.250000 28.7500000 21.0717812	-114.250000 28.7500000 21.0717812	-114.250000 28.7500000 21.0717812	-114.250000 28.7500000 21.0717812	-114.250000 28.7500000 21.0717812	-114.250000 28.7500000 21.0717812	-114.250000 28.7500000 21.0717812
-113.750000 28.7500000 21.7788887	-113.750000 28.7500000 21.7788887	-113.750000 28.7500000 21.7788887	-113.750000 28.7500000 21.7788887	-113.750000 28.7500000 21.6374683	-113.750000 28.7500000 21.6374683	-113.750000 28.7500000 21.7788887	-113.750000 28.7500000 21.7788887	-113.750000 28.7500000 21.7788887	-113.750000 28.7500000 21.7788887	-113.750000 28.7500000 21.7788887	-113.750000 28.7500000 21.7788887	-113.750000 28.7500000 21.9203110	-113.750000 28.7500000 21.9203110	-113.750000 28.7500000 21.9203110	-113.750000 28.7500000 21.9203110	-113.750000 28.7500000 21.9203110	-113.750000 28.7500000 21.9203110	-113.750000 28.7500000 21.9203110	-113.750000 28.7500000 21.9203110	-113.750000 28.7500000 21.9203110	-113.750000 28.7500000 21.9203110	-113.750000 28.7500000 21.9203110	-113.750000 28.7500000 21.9203110	-113.750000 28.7500000 21.9203110	-113.750000 28.7500000 21.9203110	-113.750000 28.7500000 21.7788887	-113.750000 28.7500000 21.9203110	-113.750000 28.7500000 21.9203110	-113.750000 28.7500000 21.9203110	-113.750000 28.7500000 21.9203110	-113.750000 28.7500000 21.9203110	-113.750000 28.7500000 21.9203110	-113.750000 28.7500000 22.0617332	-113.750000 28.7500000 21.9203110	-113.750000 28.7500000 21.7788887	-113.750000 28.7500000 21.6374683	-113.750000 28.7500000 21.4960461	-113.750000 28.7500000 21.3546257	-113.750000 28.7500000 21.3546257	-113.750000 28.7500000 21.2132034	-113.750000 28.7500000 21.2132034	-113.750000 28.7500000 21.0717812	-113.750000 28.7500000 21.0717812	-113.750000 28.7500000 21.0717812	-113.750000 28.7500000 21.0717812	-113.750000 28.7500000 21.0717812	-113.750000 28.7500000 21.0717812	-113.750000 28.7500000 21.0717812	-113.750000 28.7500000 21.0717812
-113.250000 28.7500000 21.7788887	-113.250000 28.7500000 21.7788887	-113.250000 28.7500000 21.6374683	-113.250000 28.7500000 21.6374683	-113.250000 28.7500000 21.6374683	-113.250000 28.7500000 21.6374683	-113.250000 28.7500000 21.6374683	-113.250000 28.7500000 21.6374683	-113.250000 28.7500000 21.6374683	-113.250000 28.7500000 21.6374683	-113.250000 28.7500000 21.6374683	-113.250000 28.7500000 21.6374683	-113.250000 28.7500000 21.7788887	-113.250000 28.7500000 21.7788887	-113.250000 28.7500000 21.7788887	-113.250000 28.7500000 21.7788887	-113.250000 28.7500000 21.7788887	-113.250000 28.7500000 21.7788887	-113.250000 28.7500000 21.7788887	-113.250000 28.7500000 21.7788887	-113.250000 28.7500000 21.7788887	-113.250000 28.7500000 21.9203110	-113.250000 28.7500000 21.9203110	-113.250000 28.7500000 21.9203110	-113.250000 28.7500000 21.7788887	-113.250000 28.7500000 21.7788887	-113.250000 28.7500000 21.7788887	-113.250000 28.7500000 21.7788887	-113.250000 28.7500000 21.7788887	-113.250000 28.7500000 21.7788887	-113.250000 28.7500000 21.7788887	-113.250000 28.7500000 21.9203110	-113.250000 28.7500000 21.9203110	-113.250000 28.7500000 22.0617332	-113.250000 28.7500000 21.9203110	-113.250000 28.7500000 21.7788887	-113.250000 28.7500000 21.6374683	-113.250000 28.7500000 21.4960461	-113.250000 28.7500000 21.4960461	-113.250000 28.7500000 21.4960461	-113.250000 28.7500000 21.3546257	-113.250000 28.7500000 21.3546257	-113.250000 28.7500000 21.3546257	-113.250000 28.7500000 21.3546257	-113.250000 28.7500000 21.2132034	-113.250000 28.7500000 21.2132034	-113.250000 28.7500000 21.2132034	-113.250000 28.7500000 21.2132034	-113.250000 28.7500000 21.2132034	-113.250000 28.7500000 21.2132034
-112.750000 28.7500000 21.7788887	-112.750000 28.7500000 21.7788887	-112.750000 28.7500000 21.6374683	-112.750000 28.7500000 21.6374683	-112.750000 28.7500000 21.6374683	-112.750000 28.7500000 21.6374683	-112.750000 28.7500000 21.6374683	-112.750000 28.7500000 21.6374683	-112.750000 28.7500000 21.6374683	-112.750000 28.7500000 21.6374683	-112.750000 28.7500000 21.6374683	-112.750000 28.7500000 21.6374683	-112.750000 28.7500000 21.6374683	-112.750000 28.7500000 21.6374683	-112.750000 28.7500000 21.6374683	-112.750000 28.7500000 21.6374683	-112.750000 28.7500000 21.6374683	-112.750000 28.7500000 21.7788887	-112.750000 28.7500000 21.7788887	-112.750000 28.7500000 21.7788887	-112.750000 28.7500000 21.7788887	-112.750000 28.7500000 21.9203110	-112.750000 28.7500000 21.9203110	-112.750000 28.7500000 21.9203110	-112.750000 28.7500000 21.7788887	-112.750000 28.7500000 21.7788887	-112.750000 28.7500000 21.7788887	-112.750000 28.7500000 21.7788887	-112.750000 28.7500000 21.7788887	-112.750000 28.7500000 21.7788887	-112.750000 28.7500000 21.7788887	-112.750000 28.7500000 21.7788887	-112.750000 28.7500000 21.7788887	-112.750000 28.7500000 21.9203110	-112.750000 28.7500000 21.7788887	-112.750000 28.7500000 21.7788887	-112.750000 28.7500000 21.6374683	-112.750000 28.7500000 21.6374683	-112.750000 28.7500000 21.6374683	-112.750000 28.7500000 21.6374683	-112.750000 28.7500000 21.4960461	-112.750000 28.7500000 21.6374683	-112.750000 28.7500000 21.4960461	-112.750000 28.7500000 21.4960461	-112.750000 28.7500000 21.4960461	-112.750000 28.7500000 21.4960461	-112.750000 28.7500000 21.4960461	-112.750000 28.7500000 21.4960461	-112.750000 28.7500000 21.3546257	-112.750000 28.7500000 21.3546257
-112.250000 28.7500000 21.7788887	-112.250000 28.7500000 21.7788887	-112.250000 28.7500000 21.7788887	-112.250000 28.7500000 21.7788887	-112.250000 28.7500000 21.7788887	-112.250000 28.7500000 21.7788887	-112.250000 28.7500000 21.7788887	-112.250000 28.7500000 21.7788887	-112.250000 28.7500000 21.7788887	-112.250000 28.7500000 21.7788887	-112.250000 28.7500000 21.6374683	-112.250000 28.7500000 21.6374683	-112.250000 28.7500000 21.6374683	-112.250000 28.7500000 21.6374683	-112.250000 28.7500000 21.6374683	-112.250000 28.7500000 21.6374683	-112.250000 28.7500000 21.6374683	-112.250000 28.7500000 21.7788887	-112.250000 28.7500000 21.7788887	-112.250000 28.7500000 21.7788887	-112.250000 28.7500000 21.7788887	-112.250000 28.7500000 21.9203110	-112.250000 28.7500000 21.9203110	-112.250000 28.7500000 21.9203110	-112.250000 28.7500000 21.7788887	-112.250000 28.7500000 21.9203110	-112.250000 28.7500000 21.7788887	-112.250000 28.7500000 21.7788887	-112.250000 28.7500000 21.7788887	-112.250000 28.7500000 21.7788887	-112.250000 28.7500000 21.7788887	-112.250000 28.7500000 21.7788887	-112.250000 28.7500000 21.7788887	-112.250000 28.7500000 21.9203110	-112.250000 28.7500000 21.7788887	-112.250000 28.7500000 21.7788887	-112.250000 28.7500000 21.7788887	-112.250000 28.7500000 21.7788887	-112.250000 28.7500000 21.7788887	-112.250000 28.7500000 21.7788887	-112.250000 28.7500000 21.7788887	-112.250000 28.7500000 21.7788887	-112.250000 28.7500000 21.7788887	-112.250000 28.7500000 21.7788887	-112.250000 28.7500000 21.7788887	-112.250000 28.7500000 21.7788887	-112.250000 28.7500000 21.6374683	-112.250000 28.7500000 21.7788887	-112.250000 28.7500000 21.6374683	-112.250000 28.7500000 21.6374683
-111.750000 28.7500000 21.9203110	-111.750000 28.7500000 21.9203110	-111.750000 28.7500000 21.9203110	-111.750000 28.7500000 21.9203110	-111.750000 28.7500000 21.9203110	-111.750000 28.7500000 21.9203110	-111.750000 28.7500000 21.9203110	-111.750000 28.7500000 21.9203110	-111.750000 28.7500000 21.9203110	-111.750000 28.7500000 21.9203110	-111.750000 28.7500000 21.9203110	-111.750000 28.7500000 21.7788887	-111.750000 28.7500000 21.7788887	-111.750000 28.7500000 21.7788887	-111.750000 28.7500000 21.7788887	-111.750000 28.7500000 21.7788887	-111.750000 28.7500000 21.7788887	-111.750000 28.7500000 21.9203110	-111.750000 28.7500000 21.9203110	-111.750000 28.7500000 21.9203110	-111.750000 28.7500000 21.7788887	-111.750000 28.7500000 21.9203110	-111.750000 28.7500000 21.9203110	-111.750000 28.7500000 21.9203110	-111.750000 28.7500000 21.9203110	-111.750000 28.7500000 21.9203110	-111.750000 28.7500000 21.9203110	-111.750000 28.7500000 21.9203110	-111.750000 28.7500000 21.7788887	-111.750000 28.7500000 21.7788887	-111.750000 28.7500000 21.7788887	-111.750000 28.7500000 21.7788887	-111.750000 28.7500000 21.7788887	-111.750000 28.7500000 21.9203110	-111.750000 28.7500000 21.7788887	-111.750000 28.7500000 21.7788887	-111.750000 28.7500000 21.9203110	-111.750000 28.7500000 21.9203110	-111.750000 28.7500000 21.9203110	-111.750000 28.7500000 21.9203110	-111.750000 28.7500000 21.9203110	-111.750000 28.7500000 21.9203110	-111.750000 28.7500000 21.9203110	-111.750000 28.7500000 21.9203110	-111.750000 28.7500000 21.9203110	-111.750000 28.7500000 21.9203110	-111.750000 28.7500000 21.9203110	-111.750000 28.7500000 21.9203110	-111.750000 28.7500000 21.9203110	-111.750000 28.7500000 21.7788887
-111.250000 28.7500000 21.9203110	-111.250000 28.7500000 22.0617332	-111.250000 28.7500000 21.9203110	-111.250000 28.7500000 22.0617332	-111.250000 28.7500000 22.0617332	-111.250000 28.7500000 22.0617332	-111.250000 28.7500000 22.0617332	-111.250000 28.7500000 22.0617332	-111.250000 28.7500000 22.0617332	-111.250000 28.7500000 22.0617332	-111.250000 28.7500000 22.0617332	-111.250000 28.7500000 21.9203110	-111.250000 28.7500000 21.9203110	-111.250000 28.7500000 21.9203110	-111.250000 28.7500000 21.9203110	-111.250000 28.7500000 21.9203110	-111.250000 28.7500000 21.9203110	-111.250000 28.7500000 22.0617332	-111.250000 28.7500000 22.0617332	-111.250000 28.7500000 21.9203110	-111.250000 28.7500000 21.9203110	-111.250000 28.7500000 21.9203110	-111.250000 28.7500000 21.9203110	-111.250000 28.7500000 21.9203110	-111.250000 28.7500000 21.9203110	-111.250000 28.7500000 21.9203110	-111.250000 28.7500000 22.0617332	-111.250000 28.7500000 21.9203110	-111.250000 28.7500000 21.9203110	-111.250000 28.7500000 21.7788887	-111.250000 28.7500000 21.7788887	-111.250000 28.7500000 21.7788887	-111.250000 28.7500000 21.7788887	-111.250000 28.7500000 22.0617332	-111.250000 28.7500000 22.0617332	-111.250000 28.7500000 22.0617332	-111.250000 28.7500000 22.0617332	-111.250000 28.7500000 22.0617332	-111.250000 28.7500000 22.0617332	-111.250000 28.7500000 22.0617332	-111.250000 28.7500000 22.0617332	-111.250000 28.7500000 22.0617332	-111.250000 28.7500000 22.0617332	-111.250000 28.7500000 22.0617332	-111.250000 28.7500000 22.0617332	-111.250000 28.7500000 22.0617332	-111.250000 28.7500000 22.0617332	-111.250000 28.7500000 22.0617332	-111.250000 28.7500000 22.0617332	-111.250000 28.7500000 21.9203110
-110.750000 28.7500000 22.0617332	-110.750000 28.7500000 22.0617332	-110.750000 28.7500000 22.0617332	-110.750000 28.7500000 22.0617332	-110.750000 28.7500000 22.0617332	-110.750000 28.7500000 22.0617332	-110.750000 28.7500000 22.0617332	-110.750000 28.7500000 22.0617332	-110.750000 28.7500000 22.0617332	-110.750000 28.7500000 22.0617332	-110.750000 28.7500000 22.0617332	-110.750000 28.7500000 22.0617332	-110.750000 28.7500000 22.0617332	-110.750000 28.7500000 22.0617332	-110.750000 28.7500000 22.0617332	-110.750000 28.7500000 22.0617332	-110.750000 28.7500000 22.0617332	-110.750000 28.7500000 22.0617332	-110.750000 28.7500000 22.0617332	-110.750000 28.7500000 22.0617332	-110.750000 28.7500000 22.0617332	-110.750000 28.7500000 22.0617332	-110.750000 28.7500000 21.9203110	-110.750000 28.7500000 22.0617332	-110.750000 28.7500000 22.0617332	-110.750000 28.7500000 22.0617332	-110.750000 28.7500000 22.2031517	-110.750000 28.7500000 21.9203110	-110.750000 28.7500000 21.9203110	-110.750000 28.7500000 21.7788887	-110.750000 28.7500000 21.7788887	-110.750000 28.7500000 21.7788887	-110.750000 28.7500000 21.9203110	-110.750000 28.7500000 22.0617332	-110.750000 28.7500000 22.0617332	-110.750000 28.7500000 22.0617332	-110.750000 28.7500000 22.2031517	-110.750000 28.7500000 22.0617332	-110.750000 28.7500000 22.2031517	-110.750000 28.7500000 22.2031517	-110.750000 28.7500000 22.0617332	-110.750000 28.7500000 22.0617332	-110.750000 28.7500000 22.0617332	-110.750000 28.7500000 22.0617332	-110.750000 28.7500000 22.0617332	-110.750000 28.7500000 22.0617332	-110.750000 28.7500000 22.0617332	-110.750000 28.7500000 22.0617332	-110.750000 28.7500000 22.0617332	-110.750000 28.7500000 22.0617332
-110.250000 28.7500000 22.2031517	-110.250000 28.7500000 22.2031517	-110.250000 28.7500000 22.2031517	-110.250000 28.7500000 22.2031517	-110.250000 28.7500000 22.2031517	-110.250000 28.7500000 22.2031517	-110.250000 28.7500000 22.0617332	-110.250000 28.7500000 22.0617332	-110.250000 28.7500000 22.0617332	-110.250000 28.7500000 22.0617332	-110.250000 28.7500000 22.0617332	-110.250000 28.7500000 22.0617332	-110.250000 28.7500000 22.0617332	-110.250000 28.7500000 22.0617332	-110.250000 28.7500000 22.0617332	-110.250000 28.7500000 22.0617332	-110.250000 28.7500000 22.0617332	-110.250000 28.7500000 22.0617332	-110.250000 28.7500000 22.0617332	-110.250000 28.7500000 22.0617332	-110.250000 28.7500000 22.0617332	-110.250000 28.7500000 22.0617332	-110.250000 28.7500000 22.0617332	-110.250000 28.7500000 22.2031517	-110.250000 28.7500000 22.2031517	-110.250000 28.7500000 22.2031517	-110.250000 28.7500000 22.2031517	-110.250000 28.7500000 22.0617332	-110.250000 28.7500000 21.9203110	-110.250000 28.7500000 21.7788887	-110.250000 28.7500000 21.7788887	-110.250000 28.7500000 21.7788887	-110.250000 28.7500000 21.9203110	-110.250000 28.7500000 22.0617332	-110.250000 28.7500000 22.0617332	-110.250000 28.7500000 22.0617332	-110.250000 28.7500000 22.0617332	-110.250000 28.7500000 22.0617332	-110.250000 28.7500000 22.0617332	-110.250000 28.7500000 22.0617332	-110.250000 28.7500000 22.0617332	-110.250000 28.7500000 22.0617332	-110.250000 28.7500000 22.0617332	-110.250000 28.7500000 22.0617332	-110.250000 28.7500000 22.0617332	-110.250000 28.7500000 22.0617332	-110.250000 28.7500000 22.0617332	-110.250000 28.7500000 22.0617332	-110.250000 28.7500000 22.2031517	-110.250000 28.7500000 22.2031517
-109.750000 28.7500000 22.3445740	-109.750000 28.7500000 22.2031517	-109.750000 28.7500000 22.2031517	-109.750000 28.7500000 22.2031517	-109.750000 28.7500000 22.3445740	-109.750000 28.7500000 22.3445740	-109.750000 28.7500000 22.2031517	-109.750000 28.7500000 22.0617332	-109.750000 28.7500000 22.0617332	-109.750000 28.7500000 22.0617332	-109.750000 28.7500000 22.0617332	-109.750000 28.7500000 22.0617332	-109.750000 28.7500000 22.0617332	-109.750000 28.7500000 22.0617332	-109.750000 28.7500000 22.2031517	-109.750000 28.7500000 22.0617332	-109.750000 28.7500000 22.0617332	-109.750000 28.7500000 22.0617332	-109.750000 28.7500000 22.0617332	-109.750000 28.7500000 22.0617332	-109.750000 28.7500000 22.0617332	-109.750000 28.7500000 22.0617332	-109.750000 28.7500000 22.0617332	-109.750000 28.7500000 22.2031517	-109.750000 28.7500000 22.2031517	-109.750000 28.7500000 22.3445740	-109.750000 28.7500000 22.3445740	-109.750000 28.7500000 22.0617332	-109.750000 28.7500000 22.0617332	-109.750000 28.7500000 21.9203110	-109.750000 28.7500000 21.9203110	-109.750000 28.7500000 21.9203110	-109.750000 28.7500000 21.9203110	-109.750000 28.7500000 21.9203110	-109.750000 28.7500000 21.9203110	-109.750000 28.7500000 21.9203110	-109.750000 28.7500000 21.9203110	-109.750000 28.7500000 21.9203110	-109.750000 28.7500000 21.9203110	-109.750000 28.7500000 21.9203110	-109.750000 28.7500000 21.9203110	-109.750000 28.7500000 22.0617332	-109.750000 28.7500000 22.0617332	-109.750000 28.7500000 22.0617332	-109.750000 28.7500000 22.0617332	-109.750000 28.7500000 22.0617332	-109.750000 28.7500000 22.2031517	-109.750000 28.7500000 22.2031517	-109.750000 28.7500000 22.2031517	-109.750000 28.7500000 22.3445740
-109.250000 28.7500000 22.3445740	-109.250000 28.7500000 22.3445740	-109.250000 28.7500000 22.3445740	-109.250000 28.7500000 22.3445740	-109.250000 28.7500000 22.4859943	-109.250000 28.7500000 22.4859943	-109.250000 28.7500000 22.3445740	-109.250000 28.7500000 22.2031517	-109.250000 28.7500000 22.2031517	-109.250000 28.7500000 22.2031517	-109.250000 28.7500000 22.2031517	-109.250000 28.7500000 22.2031517	-109.250000 28.7500000 22.2031517	-109.250000 28.7500000 22.2031517	-109.250000 28.7500000 22.2031517	-109.250000 28.7500000 22.2031517	-109.250000 28.7500000 22.2031517	-109.250000 28.7500000 22.0617332	-109.250000 28.7500000 22.0617332	-109.250000 28.7500000 22.2031517	-109.250000 28.7500000 22.2031517	-109.250000 28.7500000 22.2031517	-109.250000 28.7500000 22.0617332	-109.250000 28.7500000 22.2031517	-109.250000 28.7500000 22.2031517	-109.250000 28.7500000 22.3445740	-109.250000 28.7500000 22.3445740	-109.250000 28.7500000 22.2031517	-109.250000 28.7500000 22.2031517	-109.250000 28.7500000 22.0617332	-109.250000 28.7500000 22.0617332	-109.250000 28.7500000 21.9203110	-109.250000 28.7500000 21.9203110	-109.250000 28.7500000 21.9203110	-109.250000 28.7500000 21.7788887	-109.250000 28.7500000 21.7788887	-109.250000 28.7500000 21.9203110	-109.250000 28.7500000 21.9203110	-109.250000 28.7500000 21.9203110	-109.250000 28.7500000 21.9203110	-109.250000 28.7500000 21.9203110	-109.250000 28.7500000 22.0617332	-109.250000 28.7500000 22.0617332	-109.250000 28.7500000 22.0617332	-109.250000 28.7500000 22.2031517	-109.250000 28.7500000 22.2031517	-109.250000 28.7500000 22.2031517	-109.250000 28.7500000 22.2031517	-109.250000 28.7500000 22.3445740	-109.250000 28.7500000 22.3445740
-108.750000 28.7500000 22.4859943	-108.750000 28.7500000 22.4859943	-108.750000 28.7500000 22.4859943	-108.750000 28.7500000 22.6274166	-108.750000 28.7500000 22.6274166	-108.750000 28.7500000 22.6274166	-108.750000 28.7500000 22.6274166	-108.750000 28.7500000 22.4859943	-108.750000 28.7500000 22.4859943	-108.750000 28.7500000 22.3445740	-108.750000 28.7500000 22.3445740	-108.750000 28.7500000 22.3445740	-108.750000 28.7500000 22.3445740	-108.750000 28.7500000 22.3445740	-108.750000 28.7500000 22.3445740	-108.750000 28.7500000 22.3445740	-108.750000 28.7500000 22.2031517	-108.750000 28.7500000 22.2031517	-108.750000 28.7500000 22.2031517	-108.750000 28.7500000 22.2031517	-108.750000 28.7500000 22.2031517	-108.750000 28.7500000 22.2031517	-108.750000 28.7500000 22.2031517	-108.750000 28.7500000 22.3445740	-108.750000 28.7500000 22.2031517	-108.750000 28.7500000 22.3445740	-108.750000 28.7500000 22.3445740	-108.750000 28.7500000 22.2031517	-108.750000 28.7500000 22.2031517	-108.750000 28.7500000 22.2031517	-108.750000 28.7500000 22.2031517	-108.750000 28.7500000 22.0617332	-108.750000 28.7500000 22.0617332	-108.750000 28.7500000 21.9203110	-108.750000 28.7500000 21.7788887	-108.750000 28.7500000 21.7788887	-108.750000 28.7500000 21.9203110	-108.750000 28.7500000 21.9203110	-108.750000 28.7500000 21.9203110	-108.750000 28.7500000 21.9203110	-108.750000 28.7500000 22.0617332	-108.750000 28.7500000 22.0617332	-108.750000 28.7500000 22.0617332	-108.750000 28.7500000 22.2031517	-108.750000 28.7500000 22.2031517	-108.750000 28.7500000 22.2031517	-108.750000 28.7500000 22.2031517	-108.750000 28.7500000 22.2031517	-108.750000 28.7500000 22.3445740	-108.750000 28.7500000 22.3445740
-108.250000 28.7500000 22.6274166	-108.250000 28.7500000 22.6274166	-108.250000 28.7500000 22.6274166	-108.250000 28.7500000 22.6274166	-108.250000 28.7500000 22.7688389	-108.250000 28.7500000 22.7688389	-108.250000 28.7500000 22.7688389	-108.250000 28.7500000 22.6274166	-108.250000 28.7500000 22.4859943	-108.250000 28.7500000 22.4859943	-108.250000 28.7500000 22.4859943	-108.250000 28.7500000 22.4859943	-108.250000 28.7500000 22.4859943	-108.250000 28.7500000 22.4859943	-108.250000 28.7500000 22.4859943	-108.250000 28.7500000 22.3445740	-108.250000 28.7500000 22.3445740	-108.250000 28.7500000 22.2031517	-108.250000 28.7500000 22.2031517	-108.250000 28.7500000 22.2031517	-108.250000 28.7500000 22.2031517	-108.250000 28.7500000 22.2031517	-108.250000 28.7500000 22.2031517	-108.250000 28.7500000 22.3445740	-108.250000 28.7500000 22.3445740	-108.250000 28.7500000 22.3445740	-108.250000 28.7500000 22.3445740	-108.250000 28.7500000 22.3445740	-108.250000 28.7500000 22.3445740	-108.250000 28.7500000 22.2031517	-108.250000 28.7500000 22.2031517	-108.250000 28.7500000 22.0617332	-108.250000 28.7500000 22.0617332	-108.250000 28.7500000 22.0617332	-108.250000 28.7500000 21.9203110	-108.250000 28.7500000 21.9203110	-108.250000 28.7500000 22.0617332	-108.250000 28.7500000 22.0617332	-108.250000 28.7500000 22.0617332	-108.250000 28.7500000 22.0617332	-108.250000 28.7500000 22.2031517	-108.250000 28.7500000 22.2031517	-108.250000 28.7500000 22.3445740	-108.250000 28.7500000 22.3445740	-108.250000 28.7500000 22.3445740	-108.250000 28.7500000 22.3445740	-108.250000 28.7500000 22.3445740	-108.250000 28.7500000 22.3445740	-108.250000 28.7500000 22.3445740	-108.250000 28.7500000 22.3445740
-107.750000 28.7500000 22.6274166	-107.750000 28.7500000 22.6274166	-107.750000 28.7500000 22.7688389	-107.750000 28.7500000 22.7688389	-107.750000 28.7500000 22.7688389	-107.750000 28.7500000 22.7688389	-107.750000 28.7500000 22.9102612	-107.750000 28.7500000 22.6274166	-107.750000 28.7500000 22.6274166	-107.750000 28.7500000 22.4859943	-107.750000 28.7500000 22.4859943	-107.750000 28.7500000 22.4859943	-107.750000 28.7500000 22.4859943	-107.750000 28.7500000 22.4859943	-107.750000 28.7500000 22.4859943	-107.750000 28.7500000 22.3445740	-107.750000 28.7500000 22.3445740	-107.750000 28.7500000 22.2031517	-107.750000 28.7500000 22.2031517	-107.750000 28.7500000 22.2031517	-107.750000 28.7500000 22.2031517	-107.750000 28.7500000 22.2031517	-107.750000 28.7500000 22.2031517	-107.750000 28.7500000 22.3445740	-107.750000 28.7500000 22.3445740	-107.750000 28.7500000 22.3445740	-107.750000 28.7500000 22.4859943	-107.750000 28.7500000 22.3445740	-107.750000 28.7500000 22.3445740	-107.750000 28.7500000 22.2031517	-107.750000 28.7500000 22.2031517	-107.750000 28.7500000 22.2031517	-107.750000 28.7500000 22.2031517	-107.750000 28.7500000 22.2031517	-107.750000 28.7500000 22.0617332	-107.750000 28.7500000 22.0617332	-107.750000 28.7500000 22.2031517	-107.750000 28.7500000 22.2031517	-107.750000 28.7500000 22.3445740	-107.750000 28.7500000 22.3445740	-107.750000 28.7500000 22.4859943	-107.750000 28.7500000 22.4859943	-107.750000 28.7500000 22.6274166	-107.750000 28.7500000 22.6274166	-107.750000 28.7500000 22.4859943	-107.750000 28.7500000 22.4859943	-107.750000 28.7500000 22.4859943	-107.750000 28.7500000 22.4859943	-107.750000 28.7500000 22.4859943	-107.750000 28.7500000 22.4859943
-107.250000 28.7500000 22.6274166	-107.250000 28.7500000 22.6274166	-107.250000 28.7500000 22.7688389	-107.250000 28.7500000 22.7688389	-107.250000 28.7500000 22.7688389	-107.250000 28.7500000 22.9102612	-107.250000 28.7500000 22.9102612	-107.250000 28.7500000 22.6274166	-107.250000 28.7500000 22.4859943	-107.250000 28.7500000 22.4859943	-107.250000 28.7500000 22.3445740	-107.250000 28.7500000 22.3445740	-107.250000 28.7500000 22.3445740	-107.250000 28.7500000 22.3445740	-107.250000 28.7500000 22.3445740	-107.250000 28.7500000 22.3445740	-107.250000 28.7500000 22.2031517	-107.250000 28.7500000 22.2031517	-107.250000 28.7500000 22.0617332	-107.250000 28.7500000 22.2031517	-107.250000 28.7500000 22.2031517	-107.250000 28.7500000 22.2031517	-107.250000 28.7500000 22.2031517	-107.250000 28.7500000 22.2031517	-107.250000 28.7500000 22.3445740	-107.250000 28.7500000 22.3445740	-107.250000 28.7500000 22.4859943	-107.250000 28.7500000 22.4859943	-107.250000 28.7500000 22.3445740	-107.250000 28.7500000 22.2031517	-107.250000 28.7500000 22.2031517	-107.250000 28.7500000 22.2031517	-107.250000 28.7500000 22.2031517	-107.250000 28.7500000 22.2031517	-107.250000 28.7500000 22.2031517	-107.250000 28.7500000 22.2031517	-107.250000 28.7500000 22.3445740	-107.250000 28.7500000 22.3445740	-107.250000 28.7500000 22.4859943	-107.250000 28.7500000 22.4859943	-107.250000 28.7500000 22.6274166	-107.250000 28.7500000 22.7688389	-107.250000 28.7500000 22.7688389	-107.250000 28.7500000 22.7688389	-107.250000 28.7500000 22.7688389	-107.250000 28.7500000 22.7688389	-107.250000 28.7500000 22.7688389	-107.250000 28.7500000 22.7688389	-107.250000 28.7500000 22.6274166	-107.250000 28.7500000 22.6274166
-106.750000 28.7500000 22.6274166	-106.750000 28.7500000 22.6274166	-106.750000 28.7500000 22.7688389	-106.750000 28.7500000 22.7688389	-106.750000 28.7500000 22.9102612	-106.750000 28.7500000 22.9102612	-106.750000 28.7500000 23.0516796	-106.750000 28.7500000 22.6274166	-106.750000 28.7500000 22.4859943	-106.750000 28.7500000 22.3445740	-106.750000 28.7500000 22.2031517	-106.750000 28.7500000 22.2031517	-106.750000 28.7500000 22.3445740	-106.750000 28.7500000 22.3445740	-106.750000 28.7500000 22.2031517	-106.750000 28.7500000 22.2031517	-106.750000 28.7500000 22.2031517	-106.750000 28.7500000 22.0617332	-106.750000 28.7500000 22.0617332	-106.750000 28.7500000 22.0617332	-106.750000 28.7500000 22.0617332	-106.750000 28.7500000 22.0617332	-106.750000 28.7500000 22.0617332	-106.750000 28.7500000 22.2031517	-106.750000 28.7500000 22.2031517	-106.750000 28.7500000 22.3445740	-106.750000 28.7500000 22.4859943	-106.750000 28.7500000 22.3445740	-106.750000 28.7500000 22.3445740	-106.750000 28.7500000 22.2031517	-106.750000 28.7500000 22.2031517	-106.750000 28.7500000 22.2031517	-106.750000 28.7500000 22.3445740	-106.750000 28.7500000 22.3445740	-106.750000 28.7500000 22.2031517	-106.750000 28.7500000 22.3445740	-106.750000 28.7500000 22.3445740	-106.750000 28.7500000 22.4859943	-106.750000 28.7500000 22.4859943	-106.750000 28.7500000 22.6274166	-106.750000 28.7500000 22.7688389	-106.750000 28.7500000 22.9102612	-106.750000 28.7500000 23.0516796	-106.750000 28.7500000 23.0516796	-106.750000 28.7500000 22.9102612	-106.750000 28.7500000 22.9102612	-106.750000 28.7500000 22.9102612	-106.750000 28.7500000 22.9102612	-106.750000 28.7500000 22.7688389	-106.750000 28.7500000 22.7688389
-106.250000 28.7500000 22.6274166	-106.250000 28.7500000 22.6274166	-106.250000 28.7500000 22.7688389	-106.250000 28.7500000 22.7688389	-106.250000 28.7500000 22.9102612	-106.250000 28.7500000 23.0516796	-106.250000 28.7500000 23.1931019	-106.250000 28.7500000 22.6274166	-106.250000 28.7500000 22.3445740	-106.250000 28.7500000 22.2031517	-106.250000 28.7500000 22.2031517	-106.250000 28.7500000 22.2031517	-106.250000 28.7500000 22.2031517	-106.250000 28.7500000 22.2031517	-106.250000 28.7500000 22.2031517	-106.250000 28.7500000 22.0617332	-106.250000 28.7500000 22.0617332	-106.250000 28.7500000 22.0617332	-106.250000 28.7500000 21.9203110	-106.250000 28.7500000 21.9203110	-106.250000 28.7500000 21.9203110	-106.250000 28.7500000 21.9203110	-106.250000 28.7500000 21.9203110	-106.250000 28.7500000 22.0617332	-106.250000 28.7500000 22.0617332	-106.250000 28.7500000 22.2031517	-106.250000 28.7500000 22.3445740	-106.250000 28.7500000 22.3445740	-106.250000 28.7500000 22.2031517	-106.250000 28.7500000 22.2031517	-106.250000 28.7500000 22.2031517	-106.250000 28.7500000 22.2031517	-106.250000 28.7500000 22.2031517	-106.250000 28.7500000 22.3445740	-106.250000 28.7500000 22.2031517	-106.250000 28.7500000 22.3445740	-106.250000 28.7500000 22.3445740	-106.250000 28.7500000 22.4859943	-106.250000 28.7500000 22.6274166	-106.250000 28.7500000 22.6274166	-106.250000 28.7500000 22.7688389	-106.250000 28.7500000 23.0516796	-106.250000 28.7500000 23.1931019	-106.250000 28.7500000 23.1931019	-106.250000 28.7500000 23.1931019	-106.250000 28.7500000 23.0516796	-106.250000 28.7500000 23.0516796	-106.250000 28.7500000 23.0516796	-106.250000 28.7500000 22.9102612	-106.250000 28.7500000 22.9102612
-105.750000 28.7500000 22.4859943	-105.750000 28.7500000 22.6274166	-105.750000 28.7500000 22.6274166	-105.750000 28.7500000 22.7688389	-105.750000 28.7500000 22.9102612	-105.750000 28.7500000 23.0516796	-105.750000 28.7500000 23.1931019	-105.750000 28.7500000 22.7688389	-105.750000 28.7500000 22.4859943	-105.750000 28.7500000 22.3445740	-105.750000 28.7500000 22.2031517	-105.750000 28.7500000 22.2031517	-105.750000 28.7500000 22.2031517	-105.750000 28.7500000 22.2031517	-105.750000 28.7500000 22.2031517	-105.750000 28.7500000 22.0617332	-105.750000 28.7500000 22.0617332	-105.750000 28.7500000 21.9203110	-105.750000 28.7500000 21.9203110	-105.750000 28.7500000 21.9203110	-105.750000 28.7500000 21.9203110	-105.750000 28.7500000 21.9203110	-105.750000 28.7500000 21.9203110	-105.750000 28.7500000 22.0617332	-105.750000 28.7500000 22.0617332	-105.750000 28.7500000 22.2031517	-105.750000 28.7500000 22.3445740	-105.750000 28.7500000 22.2031517	-105.750000 28.7500000 22.2031517	-105.750000 28.7500000 22.2031517	-105.750000 28.7500000 22.2031517	-105.750000 28.7500000 22.2031517	-105.750000 28.7500000 22.2031517	-105.750000 28.7500000 22.2031517	-105.750000 28.7500000 22.2031517	-105.750000 28.7500000 22.3445740	-105.750000 28.7500000 22.3445740	-105.750000 28.7500000 22.4859943	-105.750000 28.7500000 22.6274166	-105.750000 28.7500000 22.6274166	-105.750000 28.7500000 22.7688389	-105.750000 28.7500000 23.0516796	-105.750000 28.7500000 23.3345242	-105.750000 28.7500000 23.3345242	-105.750000 28.7500000 23.1931019	-105.750000 28.7500000 23.1931019	-105.750000 28.7500000 23.1931019	-105.750000 28.7500000 23.0516796	-105.750000 28.7500000 23.0516796	-105.750000 28.7500000 23.0516796
-105.250000 28.7500000 22.4859943	-105.250000 28.7500000 22.6274166	-105.250000 28.7500000 22.6274166	-105.250000 28.7500000 22.7688389	-105.250000 28.7500000 22.9102612	-105.250000 28.7500000 23.1931019	-105.250000 28.7500000 23.3345242	-105.250000 28.7500000 22.9102612	-105.250000 28.7500000 22.6274166	-105.250000 28.7500000 22.6274166	-105.250000 28.7500000 22.4859943	-105.250000 28.7500000 22.3445740	-105.250000 28.7500000 22.3445740	-105.250000 28.7500000 22.2031517	-105.250000 28.7500000 22.2031517	-105.250000 28.7500000 22.0617332	-105.250000 28.7500000 22.0617332	-105.250000 28.7500000 21.9203110	-105.250000 28.7500000 21.9203110	-105.250000 28.7500000 21.9203110	-105.250000 28.7500000 21.9203110	-105.250000 28.7500000 21.9203110	-105.250000 28.7500000 21.9203110	-105.250000 28.7500000 22.0617332	-105.250000 28.7500000 22.0617332	-105.250000 28.7500000 22.2031517	-105.250000 28.7500000 22.3445740	-105.250000 28.7500000 22.2031517	-105.250000 28.7500000 22.2031517	-105.250000 28.7500000 22.2031517	-105.250000 28.7500000 22.2031517	-105.250000 28.7500000 22.2031517	-105.250000 28.7500000 22.2031517	-105.250000 28.7500000 22.2031517	-105.250000 28.7500000 22.2031517	-105.250000 28.7500000 22.3445740	-105.250000 28.7500000 22.3445740	-105.250000 28.7500000 22.4859943	-105.250000 28.7500000 22.6274166	-105.250000 28.7500000 22.7688389	-105.250000 28.7500000 22.9102612	-105.250000 28.7500000 23.0516796	-105.250000 28.7500000 23.1931019	-105.250000 28.7500000 23.3345242	-105.250000 28.7500000 23.3345242	-105.250000 28.7500000 23.1931019	-105.250000 28.7500000 23.1931019	-105.250000 28.7500000 23.1931019	-105.250000 28.7500000 23.1931019	-105.250000 28.7500000 23.1931019
-104.750000 28.7500000 22.4859943	-104.750000 28.7500000 22.6274166	-104.750000 28.7500000 22.6274166	-104.750000 28.7500000 22.7688389	-104.750000 28.7500000 22.9102612	-104.750000 28.7500000 23.1931019	-104.750000 28.7500000 23.3345242	-104.750000 28.7500000 23.0516796	-104.750000 28.7500000 22.9102612	-104.750000 28.7500000 22.7688389	-104.750000 28.7500000 22.7688389	-104.750000 28.7500000 22.4859943	-104.750000 28.7500000 22.3445740	-104.750000 28.7500000 22.2031517	-104.750000 28.7500000 22.2031517	-104.750000 28.7500000 22.0617332	-104.750000 28.7500000 22.0617332	-104.750000 28.7500000 21.9203110	-104.750000 28.7500000 21.9203110	-104.750000 28.7500000 21.9203110	-104.750000 28.7500000 21.9203110	-104.750000 28.7500000 21.9203110	-104.750000 28.7500000 21.9203110	-104.750000 28.7500000 22.2031517	-104.750000 28.7500000 22.2031517	-104.750000 28.7500000 22.3445740	-104.750000 28.7500000 22.4859943	-104.750000 28.7500000 22.3445740	-104.750000 28.7500000 22.3445740	-104.750000 28.7500000 22.3445740	-104.750000 28.7500000 22.3445740	-104.750000 28.7500000 22.3445740	-104.750000 28.7500000 22.3445740	-104.750000 28.7500000 22.3445740	-104.750000 28.7500000 22.3445740	-104.750000 28.7500000 22.4859943	-104.750000 28.7500000 22.4859943	-104.750000 28.7500000 22.6274166	-104.750000 28.7500000 22.7688389	-104.750000 28.7500000 22.7688389	-104.750000 28.7500000 22.9102612	-104.750000 28.7500000 23.0516796	-104.750000 28.7500000 23.1931019	-104.750000 28.7500000 23.1931019	-104.750000 28.7500000 23.1931019	-104.750000 28.7500000 23.3345242	-104.750000 28.7500000 23.3345242	-104.750000 28.7500000 23.3345242	-104.750000 28.7500000 23.3345242	-104.750000 28.7500000 23.3345242
-104.250000 28.7500000 22.4859943	-104.250000 28.7500000 22.6274166	-104.250000 28.7500000 22.6274166	-104.250000 28.7500000 22.7688389	-104.250000 28.7500000 22.9102612	-104.250000 28.7500000 23.1931019	-104.250000 28.7500000 23.3345242	-104.250000 28.7500000 23.0516796	-104.250000 28.7500000 22.9102612	-104.250000 28.7500000 22.9102612	-104.250000 28.7500000 22.9102612	-104.250000 28.7500000 22.6274166	-104.250000 28.7500000 22.3445740	-104.250000 28.7500000 22.2031517	-104.250000 28.7500000 22.0617332	-104.250000 28.7500000 22.0617332	-104.250000 28.7500000 22.0617332	-104.250000 28.7500000 21.9203110	-104.250000 28.7500000 21.9203110	-104.250000 28.7500000 21.9203110	-104.250000 28.7500000 21.9203110	-104.250000 28.7500000 21.9203110	-104.250000 28.7500000 21.9203110	-104.250000 28.7500000 22.2031517	-104.250000 28.7500000 22.2031517	-104.250000 28.7500000 22.4859943	-104.250000 28.7500000 22.6274166	-104.250000 28.7500000 22.6274166	-104.250000 28.7500000 22.4859943	-104.250000 28.7500000 22.4859943	-104.250000 28.7500000 22.4859943	-104.250000 28.7500000 22.4859943	-104.250000 28.7500000 22.4859943	-104.250000 28.7500000 22.4859943	-104.250000 28.7500000 22.4859943	-104.250000 28.7500000 22.6274166	-104.250000 28.7500000 22.6274166	-104.250000 28.7500000 22.7688389	-104.250000 28.7500000 22.9102612	-104.250000 28.7500000 22.9102612	-104.250000 28.7500000 22.9102612	-104.250000 28.7500000 22.9102612	-104.250000 28.7500000 23.0516796	-104.250000 28.7500000 23.0516796	-104.250000 28.7500000 23.1931019	-104.250000 28.7500000 23.1931019	-104.250000 28.7500000 23.1931019	-104.250000 28.7500000 23.3345242	-104.250000 28.7500000 23.3345242	-104.250000 28.7500000 23.3345242
-103.750000 28.7500000 22.4859943	-103.750000 28.7500000 22.6274166	-103.750000 28.7500000 22.6274166	-103.750000 28.7500000 22.7688389	-103.750000 28.7500000 22.9102612	-103.750000 28.7500000 23.0516796	-103.750000 28.7500000 23.1931019	-103.750000 28.7500000 23.0516796	-103.750000 28.7500000 22.9102612	-103.750000 28.7500000 22.9102612	-103.750000 28.7500000 22.9102612	-103.750000 28.7500000 22.6274166	-103.750000 28.7500000 22.3445740	-103.750000 28.7500000 22.2031517	-103.750000 28.7500000 22.0617332	-103.750000 28.7500000 22.0617332	-103.750000 28.7500000 22.0617332	-103.750000 28.7500000 21.9203110	-103.750000 28.7500000 21.9203110	-103.750000 28.7500000 21.9203110	-103.750000 28.7500000 21.9203110	-103.750000 28.7500000 21.9203110	-103.750000 28.7500000 21.9203110	-103.750000 28.7500000 22.2031517	-103.750000 28.7500000 22.3445740	-103.750000 28.7500000 22.4859943	-103.750000 28.7500000 22.7688389	-103.750000 28.7500000 22.7688389	-103.750000 28.7500000 22.6274166	-103.750000 28.7500000 22.6274166	-103.750000 28.7500000 22.6274166	-103.750000 28.7500000 22.4859943	-103.750000 28.7500000 22.6274166	-103.750000 28.7500000 22.6274166	-103.750000 28.7500000 22.6274166	-103.750000 28.7500000 22.6274166	-103.750000 28.7500000 22.7688389	-103.750000 28.7500000 22.7688389	-103.750000 28.7500000 22.9102612	-103.750000 28.7500000 22.9102612	-103.750000 28.7500000 22.9102612	-103.750000 28.7500000 22.9102612	-103.750000 28.7500000 22.9102612	-103.750000 28.7500000 22.9102612	-103.750000 28.7500000 23.0516796	-103.750000 28.7500000 23.1931019	-103.750000 28.7500000 23.1931019	-103.750000 28.7500000 23.3345242	-103.750000 28.7500000 23.3345242	-103.750000 28.7500000 23.3345242
-103.250000 28.7500000 22.4859943	-103.250000 28.7500000 22.6274166	-103.250000 28.7500000 22.6274166	-103.250000 28.7500000 22.7688389	-103.250000 28.7500000 22.9102612	-103.250000 28.7500000 23.0516796	-103.250000 28.7500000 23.0516796	-103.250000 28.7500000 22.9102612	-103.250000 28.7500000 22.9102612	-103.250000 28.7500000 22.9102612	-103.250000 28.7500000 22.7688389	-103.250000 28.7500000 22.6274166	-103.250000 28.7500000 22.3445740	-103.250000 28.7500000 22.2031517	-103.250000 28.7500000 22.0617332	-103.250000 28.7500000 22.0617332	-103.250000 28.7500000 22.0617332	-103.250000 28.7500000 22.0617332	-103.250000 28.7500000 22.0617332	-103.250000 28.7500000 22.0617332	-103.250000 28.7500000 22.0617332	-103.250000 28.7500000 22.0617332	-103.250000 28.7500000 22.0617332	-103.250000 28.7500000 22.2031517	-103.250000 28.7500000 22.3445740	-103.250000 28.7500000 22.6274166	-103.250000 28.7500000 22.7688389	-103.250000 28.7500000 22.7688389	-103.250000 28.7500000 22.7688389	-103.250000 28.7500000 22.6274166	-103.250000 28.7500000 22.6274166	-103.250000 28.7500000 22.6274166	-103.250000 28.7500000 22.6274166	-103.250000 28.7500000 22.6274166	-103.250000 28.7500000 22.6274166	-103.250000 28.7500000 22.6274166	-103.250000 28.7500000 22.7688389	-103.250000 28.7500000 22.7688389	-103.250000 28.7500000 22.7688389	-103.250000 28.7500000 22.7688389	-103.250000 28.7500000 22.7688389	-103.250000 28.7500000 22.7688389	-103.250000 28.7500000 22.7688389	-103.250000 28.7500000 22.9102612	-103.250000 28.7500000 23.0516796	-103.250000 28.7500000 23.1931019	-103.250000 28.7500000 23.1931019	-103.250000 28.7500000 23.3345242	-103.250000 28.7500000 23.3345242	-103.250000 28.7500000 23.3345242
-102.750000 28.7500000 22.4859943	-102.750000 28.7500000 22.6274166	-102.750000 28.7500000 22.6274166	-102.750000 28.7500000 22.7688389	-102.750000 28.7500000 22.9102612	-102.750000 28.7500000 22.9102612	-102.750000 28.7500000 22.9102612	-102.750000 28.7500000 22.9102612	-102.750000 28.7500000 22.7688389	-102.750000 28.7500000 22.9102612	-102.750000 28.7500000 22.7688389	-102.750000 28.7500000 22.6274166	-102.750000 28.7500000 22.4859943	-102.750000 28.7500000 22.3445740	-102.750000 28.7500000 22.2031517	-102.750000 28.7500000 22.2031517	-102.750000 28.7500000 22.2031517	-102.750000 28.7500000 22.2031517	-102.750000 28.7500000 22.2031517	-102.750000 28.7500000 22.2031517	-102.750000 28.7500000 22.2031517	-102.750000 28.7500000 22.2031517	-102.750000 28.7500000 22.2031517	-102.750000 28.7500000 22.3445740	-102.750000 28.7500000 22.4859943	-102.750000 28.7500000 22.6274166	-102.750000 28.7500000 22.7688389	-102.750000 28.7500000 22.7688389	-102.750000 28.7500000 22.7688389	-102.750000 28.7500000 22.7688389	-102.750000 28.7500000 22.7688389	-102.750000 28.7500000 22.6274166	-102.750000 28.7500000 22.7688389	-102.750000 28.7500000 22.7688389	-102.750000 28.7500000 22.6274166	-102.750000 28.7500000 22.6274166	-102.750000 28.7500000 22.7688389	-102.750000 28.7500000 22.6274166	-102.750000 28.7500000 22.6274166	-102.750000 28.7500000 22.6274166	-102.750000 28.7500000 22.6274166	-102.750000 28.7500000 22.6274166	-102.750000 28.7500000 22.7688389	-102.750000 28.7500000 22.7688389	-102.750000 28.7500000 22.9102612	-102.750000 28.7500000 23.0516796	-102.750000 28.7500000 23.1931019	-102.750000 28.7500000 23.1931019	-102.750000 28.7500000 23.1931019	-102.750000 28.7500000 23.1931019
-102.250000 28.7500000 22.4859943	-102.250000 28.7500000 22.6274166	-102.250000 28.7500000 22.6274166	-102.250000 28.7500000 22.7688389	-102.250000 28.7500000 22.9102612	-102.250000 28.7500000 22.9102612	-102.250000 28.7500000 22.9102612	-102.250000 28.7500000 22.9102612	-102.250000 28.7500000 22.7688389	-102.250000 28.7500000 22.7688389	-102.250000 28.7500000 22.7688389	-102.250000 28.7500000 22.6274166	-102.250000 28.7500000 22.6274166	-102.250000 28.7500000 22.4859943	-102.250000 28.7500000 22.3445740	-102.250000 28.7500000 22.3445740	-102.250000 28.7500000 22.3445740	-102.250000 28.7500000 22.3445740	-102.250000 28.7500000 22.3445740	-102.250000 28.7500000 22.3445740	-102.250000 28.7500000 22.3445740	-102.250000 28.7500000 22.3445740	-102.250000 28.7500000 22.3445740	-102.250000 28.7500000 22.4859943	-102.250000 28.7500000 22.6274166	-102.250000 28.7500000 22.7688389	-102.250000 28.7500000 22.7688389	-102.250000 28.7500000 22.7688389	-102.250000 28.7500000 22.7688389	-102.250000 28.7500000 22.7688389	-102.250000 28.7500000 22.7688389	-102.250000 28.7500000 22.7688389	-102.250000 28.7500000 22.7688389	-102.250000 28.7500000 22.7688389	-102.250000 28.7500000 22.6274166	-102.250000 28.7500000 22.6274166	-102.250000 28.7500000 22.6274166	-102.250000 28.7500000 22.6274166	-102.250000 28.7500000 22.6274166	-102.250000 28.7500000 22.6274166	-102.250000 28.7500000 22.6274166	-102.250000 28.7500000 22.6274166	-102.250000 28.7500000 22.7688389	-102.250000 28.7500000 22.7688389	-102.250000 28.7500000 22.9102612	-102.250000 28.7500000 23.0516796	-102.250000 28.7500000 23.0516796	-102.250000 28.7500000 23.1931019	-102.250000 28.7500000 23.1931019	-102.250000 28.7500000 23.1931019
-125.750000 29.2500000 22.7688389	-125.750000 29.2500000 22.7688389	-125.750000 29.2500000 22.7688389	-125.750000 29.2500000 22.7688389	-125.750000 29.2500000 22.7688389	-125.750000 29.2500000 22.7688389	-125.750000 29.2500000 22.7688389	-125.750000 29.2500000 22.7688389	-125.750000 29.2500000 22.6274166	-125.750000 29.2500000 22.6274166	-125.750000 29.2500000 22.4859943	-125.750000 29.2500000 22.4859943	-125.750000 29.2500000 22.6274166	-125.750000 29.2500000 22.6274166	-125.750000 29.2500000 22.6274166	-125.750000 29.2500000 22.6274166	-125.750000 29.2500000 22.7688389	-125.750000 29.2500000 22.7688389	-125.750000 29.2500000 22.7688389	-125.750000 29.2500000 22.9102612	-125.750000 29.2500000 22.9102612	-125.750000 29.2500000 22.9102612	-125.750000 29.2500000 22.9102612	-125.750000 29.2500000 22.9102612	-125.750000 29.2500000 23.0516796	-125.750000 29.2500000 23.0516796	-125.750000 29.2500000 23.0516796	-125.750000 29.2500000 22.9102612	-125.750000 29.2500000 22.7688389	-125.750000 29.2500000 22.7688389	-125.750000 29.2500000 22.7688389	-125.750000 29.2500000 22.7688389	-125.750000 29.2500000 22.9102612	-125.750000 29.2500000 23.0516796	-125.750000 29.2500000 23.0516796	-125.750000 29.2500000 23.1931019	-125.750000 29.2500000 23.1931019	-125.750000 29.2500000 23.3345242	-125.750000 29.2500000 22.9102612	-125.750000 29.2500000 22.6274166	-125.750000 29.2500000 22.6274166	-125.750000 29.2500000 22.4859943	-125.750000 29.2500000 22.6274166	-125.750000 29.2500000 22.6274166	-125.750000 29.2500000 22.6274166	-125.750000 29.2500000 22.6274166	-125.750000 29.2500000 22.6274166	-125.750000 29.2500000 22.7688389	-125.750000 29.2500000 22.9102612	-125.750000 29.2500000 22.9102612
-125.250000 29.2500000 22.7688389	-125.250000 29.2500000 22.7688389	-125.250000 29.2500000 22.7688389	-125.250000 29.2500000 22.7688389	-125.250000 29.2500000 22.9102612	-125.250000 29.2500000 22.7688389	-125.250000 29.2500000 22.9102612	-125.250000 29.2500000 22.7688389	-125.250000 29.2500000 22.6274166	-125.250000 29.2500000 22.4859943	-125.250000 29.2500000 22.3445740	-125.250000 29.2500000 22.4859943	-125.250000 29.2500000 22.4859943	-125.250000 29.2500000 22.4859943	-125.250000 29.2500000 22.6274166	-125.250000 29.2500000 22.6274166	-125.250000 29.2500000 22.6274166	-125.250000 29.2500000 22.6274166	-125.250000 29.2500000 22.7688389	-125.250000 29.2500000 22.7688389	-125.250000 29.2500000 22.9102612	-125.250000 29.2500000 22.9102612	-125.250000 29.2500000 22.9102612	-125.250000 29.2500000 22.9102612	-125.250000 29.2500000 22.9102612	-125.250000 29.2500000 22.9102612	-125.250000 29.2500000 22.9102612	-125.250000 29.2500000 22.9102612	-125.250000 29.2500000 22.7688389	-125.250000 29.2500000 22.7688389	-125.250000 29.2500000 22.7688389	-125.250000 29.2500000 22.7688389	-125.250000 29.2500000 22.9102612	-125.250000 29.2500000 23.0516796	-125.250000 29.2500000 23.1931019	-125.250000 29.2500000 23.1931019	-125.250000 29.2500000 23.1931019	-125.250000 29.2500000 23.3345242	-125.250000 29.2500000 22.9102612	-125.250000 29.2500000 22.7688389	-125.250000 29.2500000 22.6274166	-125.250000 29.2500000 22.6274166	-125.250000 29.2500000 22.6274166	-125.250000 29.2500000 22.6274166	-125.250000 29.2500000 22.6274166	-125.250000 29.2500000 22.6274166	-125.250000 29.2500000 22.6274166	-125.250000 29.2500000 22.7688389	-125.250000 29.2500000 22.9102612	-125.250000 29.2500000 22.9102612
-124.750000 29.2500000 22.7688389	-124.750000 29.2500000 22.7688389	-124.750000 29.2500000 22.9102612	-124.750000 29.2500000 22.9102612	-124.750000 29.2500000 22.9102612	-124.750000 29.2500000 22.9102612	-124.750000 29.2500000 22.9102612	-124.750000 29.2500000 22.7688389	-124.750000 29.2500000 22.6274166	-124.750000 29.2500000 22.4859943	-124.750000 29.2500000 22.3445740	-124.750000 29.2500000 22.3445740	-124.750000 29.2500000 22.3445740	-124.750000 29.2500000 22.3445740	-124.750000 29.2500000 22.4859943	-124.750000 29.2500000 22.4859943	-124.750000 29.2500000 22.4859943	-124.750000 29.2500000 22.6274166	-124.750000 29.2500000 22.6274166	-124.750000 29.2500000 22.6274166	-124.750000 29.2500000 22.7688389	-124.750000 29.2500000 22.7688389	-124.750000 29.2500000 22.7688389	-124.750000 29.2500000 22.7688389	-124.750000 29.2500000 22.9102612	-124.750000 29.2500000 22.9102612	-124.750000 29.2500000 22.9102612	-124.750000 29.2500000 22.7688389	-124.750000 29.2500000 22.7688389	-124.750000 29.2500000 22.7688389	-124.750000 29.2500000 22.7688389	-124.750000 29.2500000 22.7688389	-124.750000 29.2500000 22.9102612	-124.750000 29.2500000 23.0516796	-124.750000 29.2500000 23.1931019	-124.750000 29.2500000 23.1931019	-124.750000 29.2500000 23.3345242	-124.750000 29.2500000 23.3345242	-124.750000 29.2500000 23.0516796	-124.750000 29.2500000 22.9102612	-124.750000 29.2500000 22.7688389	-124.750000 29.2500000 22.7688389	-124.750000 29.2500000 22.7688389	-124.750000 29.2500000 22.7688389	-124.750000 29.2500000 22.7688389	-124.750000 29.2500000 22.6274166	-124.750000 29.2500000 22.6274166	-124.750000 29.2500000 22.7688389	-124.750000 29.2500000 22.9102612	-124.750000 29.2500000 22.9102612
-124.250000 29.2500000 22.7688389	-124.250000 29.2500000 22.9102612	-124.250000 29.2500000 22.9102612	-124.250000 29.2500000 22.9102612	-124.250000 29.2500000 22.9102612	-124.250000 29.2500000 22.9102612	-124.250000 29.2500000 22.9102612	-124.250000 29.2500000 22.7688389	-124.250000 29.2500000 22.4859943	-124.250000 29.2500000 22.3445740	-124.250000 29.2500000 22.2031517	-124.250000 29.2500000 22.2031517	-124.250000 29.2500000 22.3445740	-124.250000 29.2500000 22.3445740	-124.250000 29.2500000 22.3445740	-124.250000 29.2500000 22.3445740	-124.250000 29.2500000 22.4859943	-124.250000 29.2500000 22.4859943	-124.250000 29.2500000 22.4859943	-124.250000 29.2500000 22.4859943	-124.250000 29.2500000 22.6274166	-124.250000 29.2500000 22.6274166	-124.250000 29.2500000 22.6274166	-124.250000 29.2500000 22.7688389	-124.250000 29.2500000 22.7688389	-124.250000 29.2500000 22.7688389	-124.250000 29.2500000 22.7688389	-124.250000 29.2500000 22.7688389	-124.250000 29.2500000 22.7688389	-124.250000 29.2500000 22.6274166	-124.250000 29.2500000 22.6274166	-124.250000 29.2500000 22.6274166	-124.250000 29.2500000 22.7688389	-124.250000 29.2500000 23.0516796	-124.250000 29.2500000 23.1931019	-124.250000 29.2500000 23.1931019	-124.250000 29.2500000 23.3345242	-124.250000 29.2500000 23.3345242	-124.250000 29.2500000 23.1931019	-124.250000 29.2500000 23.0516796	-124.250000 29.2500000 22.9102612	-124.250000 29.2500000 22.9102612	-124.250000 29.2500000 22.9102612	-124.250000 29.2500000 22.9102612	-124.250000 29.2500000 22.7688389	-124.250000 29.2500000 22.7688389	-124.250000 29.2500000 22.7688389	-124.250000 29.2500000 22.7688389	-124.250000 29.2500000 22.9102612	-124.250000 29.2500000 22.9102612
-123.750000 29.2500000 22.9102612	-123.750000 29.2500000 22.9102612	-123.750000 29.2500000 22.9102612	-123.750000 29.2500000 22.9102612	-123.750000 29.2500000 23.0516796	-123.750000 29.2500000 22.9102612	-123.750000 29.2500000 22.9102612	-123.750000 29.2500000 22.9102612	-123.750000 29.2500000 22.4859943	-123.750000 29.2500000 22.3445740	-123.750000 29.2500000 22.2031517	-123.750000 29.2500000 22.2031517	-123.750000 29.2500000 22.2031517	-123.750000 29.2500000 22.3445740	-123.750000 29.2500000 22.2031517	-123.750000 29.2500000 22.2031517	-123.750000 29.2500000 22.3445740	-123.750000 29.2500000 22.3445740	-123.750000 29.2500000 22.3445740	-123.750000 29.2500000 22.4859943	-123.750000 29.2500000 22.4859943	-123.750000 29.2500000 22.4859943	-123.750000 29.2500000 22.6274166	-123.750000 29.2500000 22.6274166	-123.750000 29.2500000 22.6274166	-123.750000 29.2500000 22.6274166	-123.750000 29.2500000 22.7688389	-123.750000 29.2500000 22.6274166	-123.750000 29.2500000 22.6274166	-123.750000 29.2500000 22.6274166	-123.750000 29.2500000 22.6274166	-123.750000 29.2500000 22.6274166	-123.750000 29.2500000 22.7688389	-123.750000 29.2500000 22.9102612	-123.750000 29.2500000 23.1931019	-123.750000 29.2500000 23.1931019	-123.750000 29.2500000 23.3345242	-123.750000 29.2500000 23.3345242	-123.750000 29.2500000 23.3345242	-123.750000 29.2500000 23.1931019	-123.750000 29.2500000 23.0516796	-123.750000 29.2500000 23.0516796	-123.750000 29.2500000 23.0516796	-123.750000 29.2500000 22.9102612	-123.750000 29.2500000 22.9102612	-123.750000 29.2500000 22.9102612	-123.750000 29.2500000 22.9102612	-123.750000 29.2500000 22.9102612	-123.750000 29.2500000 22.9102612	-123.750000 29.2500000 22.9102612
-123.250000 29.2500000 22.9102612	-123.250000 29.2500000 22.9102612	-123.250000 29.2500000 22.9102612	-123.250000 29.2500000 22.9102612	-123.250000 29.2500000 23.0516796	-123.250000 29.2500000 23.0516796	-123.250000 29.2500000 22.9102612	-123.250000 29.2500000 22.9102612	-123.250000 29.2500000 22.6274166	-123.250000 29.2500000 22.4859943	-123.250000 29.2500000 22.3445740	-123.250000 29.2500000 22.2031517	-123.250000 29.2500000 22.2031517	-123.250000 29.2500000 22.2031517	-123.250000 29.2500000 22.2031517	-123.250000 29.2500000 22.2031517	-123.250000 29.2500000 22.2031517	-123.250000 29.2500000 22.2031517	-123.250000 29.2500000 22.2031517	-123.250000 29.2500000 22.3445740	-123.250000 29.2500000 22.3445740	-123.250000 29.2500000 22.4859943	-123.250000 29.2500000 22.4859943	-123.250000 29.2500000 22.4859943	-123.250000 29.2500000 22.4859943	-123.250000 29.2500000 22.6274166	-123.250000 29.2500000 22.6274166	-123.250000 29.2500000 22.6274166	-123.250000 29.2500000 22.6274166	-123.250000 29.2500000 22.4859943	-123.250000 29.2500000 22.4859943	-123.250000 29.2500000 22.6274166	-123.250000 29.2500000 22.7688389	-123.250000 29.2500000 22.9102612	-123.250000 29.2500000 23.0516796	-123.250000 29.2500000 23.1931019	-123.250000 29.2500000 23.3345242	-123.250000 29.2500000 23.3345242	-123.250000 29.2500000 23.3345242	-123.250000 29.2500000 23.3345242	-123.250000 29.2500000 23.1931019	-123.250000 29.2500000 23.1931019	-123.250000 29.2500000 23.0516796	-123.250000 29.2500000 23.0516796	-123.250000 29.2500000 23.0516796	-123.250000 29.2500000 23.0516796	-123.250000 29.2500000 23.0516796	-123.250000 29.2500000 23.0516796	-123.250000 29.2500000 23.0516796	-123.250000 29.2500000 23.0516796
-122.750000 29.2500000 22.9102612	-122.750000 29.2500000 22.9102612	-122.750000 29.2500000 22.9102612	-122.750000 29.2500000 22.9102612	-122.750000 29.2500000 22.9102612	-122.750000 29.2500000 23.0516796	-122.750000 29.2500000 23.0516796	-122.750000 29.2500000 23.0516796	-122.750000 29.2500000 22.7688389	-122.750000 29.2500000 22.6274166	-122.750000 29.2500000 22.4859943	-122.750000 29.2500000 22.3445740	-122.750000 29.2500000 22.3445740	-122.750000 29.2500000 22.3445740	-122.750000 29.2500000 22.2031517	-122.750000 29.2500000 22.2031517	-122.750000 29.2500000 22.2031517	-122.750000 29.2500000 22.2031517	-122.750000 29.2500000 22.2031517	-122.750000 29.2500000 22.2031517	-122.750000 29.2500000 22.3445740	-122.750000 29.2500000 22.3445740	-122.750000 29.2500000 22.3445740	-122.750000 29.2500000 22.4859943	-122.750000 29.2500000 22.4859943	-122.750000 29.2500000 22.4859943	-122.750000 29.2500000 22.4859943	-122.750000 29.2500000 22.4859943	-122.750000 29.2500000 22.4859943	-122.750000 29.2500000 22.4859943	-122.750000 29.2500000 22.4859943	-122.750000 29.2500000 22.4859943	-122.750000 29.2500000 22.6274166	-122.750000 29.2500000 22.9102612	-122.750000 29.2500000 23.0516796	-122.750000 29.2500000 23.1931019	-122.750000 29.2500000 23.3345242	-122.750000 29.2500000 23.3345242	-122.750000 29.2500000 23.3345242	-122.750000 29.2500000 23.3345242	-122.750000 29.2500000 23.3345242	-122.750000 29.2500000 23.1931019	-122.750000 29.2500000 23.1931019	-122.750000 29.2500000 23.1931019	-122.750000 29.2500000 23.1931019	-122.750000 29.2500000 23.1931019	-122.750000 29.2500000 23.1931019	-122.750000 29.2500000 23.0516796	-122.750000 29.2500000 23.0516796	-122.750000 29.2500000 23.0516796
-122.250000 29.2500000 22.9102612	-122.250000 29.2500000 22.9102612	-122.250000 29.2500000 22.9102612	-122.250000 29.2500000 22.9102612	-122.250000 29.2500000 23.0516796	-122.250000 29.2500000 23.0516796	-122.250000 29.2500000 23.0516796	-122.250000 29.2500000 23.0516796	-122.250000 29.2500000 22.9102612	-122.250000 29.2500000 22.7688389	-122.250000 29.2500000 22.6274166	-122.250000 29.2500000 22.4859943	-122.250000 29.2500000 22.4859943	-122.250000 29.2500000 22.3445740	-122.250000 29.2500000 22.3445740	-122.250000 29.2500000 22.3445740	-122.250000 29.2500000 22.2031517	-122.250000 29.2500000 22.2031517	-122.250000 29.2500000 22.2031517	-122.250000 29.2500000 22.2031517	-122.250000 29.2500000 22.2031517	-122.250000 29.2500000 22.3445740	-122.250000 29.2500000 22.3445740	-122.250000 29.2500000 22.3445740	-122.250000 29.2500000 22.3445740	-122.250000 29.2500000 22.3445740	-122.250000 29.2500000 22.4859943	-122.250000 29.2500000 22.4859943	-122.250000 29.2500000 22.4859943	-122.250000 29.2500000 22.3445740	-122.250000 29.2500000 22.3445740	-122.250000 29.2500000 22.4859943	-122.250000 29.2500000 22.6274166	-122.250000 29.2500000 22.7688389	-122.250000 29.2500000 23.0516796	-122.250000 29.2500000 23.0516796	-122.250000 29.2500000 23.1931019	-122.250000 29.2500000 23.3345242	-122.250000 29.2500000 23.3345242	-122.250000 29.2500000 23.3345242	-122.250000 29.2500000 23.3345242	-122.250000 29.2500000 23.3345242	-122.250000 29.2500000 23.3345242	-122.250000 29.2500000 23.3345242	-122.250000 29.2500000 23.3345242	-122.250000 29.2500000 23.1931019	-122.250000 29.2500000 23.1931019	-122.250000 29.2500000 23.1931019	-122.250000 29.2500000 23.1931019	-122.250000 29.2500000 23.0516796
-121.750000 29.2500000 22.9102612	-121.750000 29.2500000 22.9102612	-121.750000 29.2500000 22.9102612	-121.750000 29.2500000 23.0516796	-121.750000 29.2500000 23.0516796	-121.750000 29.2500000 23.0516796	-121.750000 29.2500000 23.0516796	-121.750000 29.2500000 23.1931019	-121.750000 29.2500000 23.0516796	-121.750000 29.2500000 22.9102612	-121.750000 29.2500000 22.7688389	-121.750000 29.2500000 22.6274166	-121.750000 29.2500000 22.6274166	-121.750000 29.2500000 22.4859943	-121.750000 29.2500000 22.4859943	-121.750000 29.2500000 22.4859943	-121.750000 29.2500000 22.3445740	-121.750000 29.2500000 22.3445740	-121.750000 29.2500000 22.2031517	-121.750000 29.2500000 22.2031517	-121.750000 29.2500000 22.2031517	-121.750000 29.2500000 22.2031517	-121.750000 29.2500000 22.2031517	-121.750000 29.2500000 22.3445740	-121.750000 29.2500000 22.3445740	-121.750000 29.2500000 22.3445740	-121.750000 29.2500000 22.3445740	-121.750000 29.2500000 22.3445740	-121.750000 29.2500000 22.3445740	-121.750000 29.2500000 22.3445740	-121.750000 29.2500000 22.3445740	-121.750000 29.2500000 22.4859943	-121.750000 29.2500000 22.6274166	-121.750000 29.2500000 22.7688389	-121.750000 29.2500000 22.9102612	-121.750000 29.2500000 23.0516796	-121.750000 29.2500000 23.0516796	-121.750000 29.2500000 23.1931019	-121.750000 29.2500000 23.3345242	-121.750000 29.2500000 23.3345242	-121.750000 29.2500000 23.3345242	-121.750000 29.2500000 23.3345242	-121.750000 29.2500000 23.3345242	-121.750000 29.2500000 23.3345242	-121.750000 29.2500000 23.3345242	-121.750000 29.2500000 23.1931019	-121.750000 29.2500000 23.1931019	-121.750000 29.2500000 23.1931019	-121.750000 29.2500000 23.1931019	-121.750000 29.2500000 23.0516796
-121.250000 29.2500000 22.9102612	-121.250000 29.2500000 22.9102612	-121.250000 29.2500000 22.9102612	-121.250000 29.2500000 22.9102612	-121.250000 29.2500000 23.0516796	-121.250000 29.2500000 23.0516796	-121.250000 29.2500000 23.0516796	-121.250000 29.2500000 23.1931019	-121.250000 29.2500000 23.1931019	-121.250000 29.2500000 23.0516796	-121.250000 29.2500000 22.9102612	-121.250000 29.2500000 22.7688389	-121.250000 29.2500000 22.7688389	-121.250000 29.2500000 22.6274166	-121.250000 29.2500000 22.6274166	-121.250000 29.2500000 22.4859943	-121.250000 29.2500000 22.4859943	-121.250000 29.2500000 22.4859943	-121.250000 29.2500000 22.3445740	-121.250000 29.2500000 22.3445740	-121.250000 29.2500000 22.3445740	-121.250000 29.2500000 22.2031517	-121.250000 29.2500000 22.2031517	-121.250000 29.2500000 22.2031517	-121.250000 29.2500000 22.3445740	-121.250000 29.2500000 22.3445740	-121.250000 29.2500000 22.3445740	-121.250000 29.2500000 22.3445740	-121.250000 29.2500000 22.3445740	-121.250000 29.2500000 22.3445740	-121.250000 29.2500000 22.3445740	-121.250000 29.2500000 22.3445740	-121.250000 29.2500000 22.4859943	-121.250000 29.2500000 22.6274166	-121.250000 29.2500000 22.9102612	-121.250000 29.2500000 22.9102612	-121.250000 29.2500000 23.0516796	-121.250000 29.2500000 23.1931019	-121.250000 29.2500000 23.1931019	-121.250000 29.2500000 23.3345242	-121.250000 29.2500000 23.3345242	-121.250000 29.2500000 23.3345242	-121.250000 29.2500000 23.3345242	-121.250000 29.2500000 23.3345242	-121.250000 29.2500000 23.3345242	-121.250000 29.2500000 23.1931019	-121.250000 29.2500000 23.1931019	-121.250000 29.2500000 23.1931019	-121.250000 29.2500000 23.0516796	-121.250000 29.2500000 23.0516796
-120.750000 29.2500000 22.7688389	-120.750000 29.2500000 22.9102612	-120.750000 29.2500000 22.9102612	-120.750000 29.2500000 22.9102612	-120.750000 29.2500000 22.9102612	-120.750000 29.2500000 23.0516796	-120.750000 29.2500000 23.0516796	-120.750000 29.2500000 23.0516796	-120.750000 29.2500000 23.1931019	-120.750000 29.2500000 23.0516796	-120.750000 29.2500000 22.9102612	-120.750000 29.2500000 22.7688389	-120.750000 29.2500000 22.7688389	-120.750000 29.2500000 22.7688389	-120.750000 29.2500000 22.7688389	-120.750000 29.2500000 22.6274166	-120.750000 29.2500000 22.6274166	-120.750000 29.2500000 22.6274166	-120.750000 29.2500000 22.4859943	-120.750000 29.2500000 22.3445740	-120.750000 29.2500000 22.3445740	-120.750000 29.2500000 22.2031517	-120.750000 29.2500000 22.2031517	-120.750000 29.2500000 22.2031517	-120.750000 29.2500000 22.3445740	-120.750000 29.2500000 22.3445740	-120.750000 29.2500000 22.3445740	-120.750000 29.2500000 22.3445740	-120.750000 29.2500000 22.3445740	-120.750000 29.2500000 22.2031517	-120.750000 29.2500000 22.2031517	-120.750000 29.2500000 22.3445740	-120.750000 29.2500000 22.4859943	-120.750000 29.2500000 22.6274166	-120.750000 29.2500000 22.7688389	-120.750000 29.2500000 22.7688389	-120.750000 29.2500000 22.9102612	-120.750000 29.2500000 23.0516796	-120.750000 29.2500000 23.1931019	-120.750000 29.2500000 23.3345242	-120.750000 29.2500000 23.3345242	-120.750000 29.2500000 23.3345242	-120.750000 29.2500000 23.1931019	-120.750000 29.2500000 23.1931019	-120.750000 29.2500000 23.1931019	-120.750000 29.2500000 23.1931019	-120.750000 29.2500000 23.0516796	-120.750000 29.2500000 23.0516796	-120.750000 29.2500000 23.0516796	-120.750000 29.2500000 23.0516796
-120.250000 29.2500000 22.7688389	-120.250000 29.2500000 22.7688389	-120.250000 29.2500000 22.9102612	-120.250000 29.2500000 22.9102612	-120.250000 29.2500000 22.9102612	-120.250000 29.2500000 22.9102612	-120.250000 29.2500000 22.9102612	-120.250000 29.2500000 23.0516796	-120.250000 29.2500000 23.0516796	-120.250000 29.2500000 23.0516796	-120.250000 29.2500000 22.9102612	-120.250000 29.2500000 22.7688389	-120.250000 29.2500000 22.7688389	-120.250000 29.2500000 22.7688389	-120.250000 29.2500000 22.7688389	-120.250000 29.2500000 22.7688389	-120.250000 29.2500000 22.6274166	-120.250000 29.2500000 22.6274166	-120.250000 29.2500000 22.6274166	-120.250000 29.2500000 22.4859943	-120.250000 29.2500000 22.3445740	-120.250000 29.2500000 22.3445740	-120.250000 29.2500000 22.2031517	-120.250000 29.2500000 22.2031517	-120.250000 29.2500000 22.3445740	-120.250000 29.2500000 22.3445740	-120.250000 29.2500000 22.3445740	-120.250000 29.2500000 22.3445740	-120.250000 29.2500000 22.3445740	-120.250000 29.2500000 22.2031517	-120.250000 29.2500000 22.2031517	-120.250000 29.2500000 22.3445740	-120.250000 29.2500000 22.4859943	-120.250000 29.2500000 22.6274166	-120.250000 29.2500000 22.6274166	-120.250000 29.2500000 22.7688389	-120.250000 29.2500000 22.9102612	-120.250000 29.2500000 22.9102612	-120.250000 29.2500000 23.0516796	-120.250000 29.2500000 23.1931019	-120.250000 29.2500000 23.1931019	-120.250000 29.2500000 23.1931019	-120.250000 29.2500000 23.1931019	-120.250000 29.2500000 23.0516796	-120.250000 29.2500000 23.0516796	-120.250000 29.2500000 23.0516796	-120.250000 29.2500000 23.0516796	-120.250000 29.2500000 22.9102612	-120.250000 29.2500000 22.9102612	-120.250000 29.2500000 22.9102612
-119.750000 29.2500000 22.7688389	-119.750000 29.2500000 22.7688389	-119.750000 29.2500000 22.7688389	-119.750000 29.2500000 22.7688389	-119.750000 29.2500000 22.9102612	-119.750000 29.2500000 22.9102612	-119.750000 29.2500000 22.9102612	-119.750000 29.2500000 23.0516796	-119.750000 29.2500000 23.0516796	-119.750000 29.2500000 22.9102612	-119.750000 29.2500000 22.7688389	-119.750000 29.2500000 22.7688389	-119.750000 29.2500000 22.7688389	-119.750000 29.2500000 22.7688389	-119.750000 29.2500000 22.7688389	-119.750000 29.2500000 22.6274166	-119.750000 29.2500000 22.6274166	-119.750000 29.2500000 22.6274166	-119.750000 29.2500000 22.6274166	-119.750000 29.2500000 22.4859943	-119.750000 29.2500000 22.3445740	-119.750000 29.2500000 22.3445740	-119.750000 29.2500000 22.2031517	-119.750000 29.2500000 22.3445740	-119.750000 29.2500000 22.3445740	-119.750000 29.2500000 22.3445740	-119.750000 29.2500000 22.3445740	-119.750000 29.2500000 22.3445740	-119.750000 29.2500000 22.3445740	-119.750000 29.2500000 22.2031517	-119.750000 29.2500000 22.2031517	-119.750000 29.2500000 22.2031517	-119.750000 29.2500000 22.4859943	-119.750000 29.2500000 22.4859943	-119.750000 29.2500000 22.6274166	-119.750000 29.2500000 22.6274166	-119.750000 29.2500000 22.7688389	-119.750000 29.2500000 22.7688389	-119.750000 29.2500000 22.9102612	-119.750000 29.2500000 23.0516796	-119.750000 29.2500000 23.0516796	-119.750000 29.2500000 23.0516796	-119.750000 29.2500000 23.0516796	-119.750000 29.2500000 22.9102612	-119.750000 29.2500000 22.9102612	-119.750000 29.2500000 22.9102612	-119.750000 29.2500000 22.9102612	-119.750000 29.2500000 22.7688389	-119.750000 29.2500000 22.7688389	-119.750000 29.2500000 22.7688389
-119.250000 29.2500000 22.6274166	-119.250000 29.2500000 22.6274166	-119.250000 29.2500000 22.7688389	-119.250000 29.2500000 22.7688389	-119.250000 29.2500000 22.7688389	-119.250000 29.2500000 22.9102612	-119.250000 29.2500000 22.9102612	-119.250000 29.2500000 22.9102612	-119.250000 29.2500000 22.9102612	-119.250000 29.2500000 22.7688389	-119.250000 29.2500000 22.6274166	-119.250000 29.2500000 22.6274166	-119.250000 29.2500000 22.6274166	-119.250000 29.2500000 22.6274166	-119.250000 29.2500000 22.6274166	-119.250000 29.2500000 22.6274166	-119.250000 29.2500000 22.6274166	-119.250000 29.2500000 22.6274166	-119.250000 29.2500000 22.6274166	-119.250000 29.2500000 22.4859943	-119.250000 29.2500000 22.3445740	-119.250000 29.2500000 22.3445740	-119.250000 29.2500000 22.2031517	-119.250000 29.2500000 22.3445740	-119.250000 29.2500000 22.3445740	-119.250000 29.2500000 22.3445740	-119.250000 29.2500000 22.3445740	-119.250000 29.2500000 22.3445740	-119.250000 29.2500000 22.3445740	-119.250000 29.2500000 22.2031517	-119.250000 29.2500000 22.2031517	-119.250000 29.2500000 22.3445740	-119.250000 29.2500000 22.4859943	-119.250000 29.2500000 22.4859943	-119.250000 29.2500000 22.6274166	-119.250000 29.2500000 22.6274166	-119.250000 29.2500000 22.6274166	-119.250000 29.2500000 22.7688389	-119.250000 29.2500000 22.7688389	-119.250000 29.2500000 22.9102612	-119.250000 29.2500000 22.9102612	-119.250000 29.2500000 22.9102612	-119.250000 29.2500000 22.9102612	-119.250000 29.2500000 22.7688389	-119.250000 29.2500000 22.7688389	-119.250000 29.2500000 22.7688389	-119.250000 29.2500000 22.7688389	-119.250000 29.2500000 22.6274166	-119.250000 29.2500000 22.6274166	-119.250000 29.2500000 22.6274166
-118.750000 29.2500000 22.6274166	-118.750000 29.2500000 22.6274166	-118.750000 29.2500000 22.6274166	-118.750000 29.2500000 22.7688389	-118.750000 29.2500000 22.7688389	-118.750000 29.2500000 22.9102612	-118.750000 29.2500000 22.7688389	-118.750000 29.2500000 22.9102612	-118.750000 29.2500000 22.7688389	-118.750000 29.2500000 22.7688389	-118.750000 29.2500000 22.6274166	-118.750000 29.2500000 22.6274166	-118.750000 29.2500000 22.6274166	-118.750000 29.2500000 22.6274166	-118.750000 29.2500000 22.6274166	-118.750000 29.2500000 22.4859943	-118.750000 29.2500000 22.4859943	-118.750000 29.2500000 22.4859943	-118.750000 29.2500000 22.4859943	-118.750000 29.2500000 22.4859943	-118.750000 29.2500000 22.3445740	-118.750000 29.2500000 22.3445740	-118.750000 29.2500000 22.2031517	-118.750000 29.2500000 22.3445740	-118.750000 29.2500000 22.3445740	-118.750000 29.2500000 22.3445740	-118.750000 29.2500000 22.4859943	-118.750000 29.2500000 22.4859943	-118.750000 29.2500000 22.3445740	-118.750000 29.2500000 22.3445740	-118.750000 29.2500000 22.3445740	-118.750000 29.2500000 22.3445740	-118.750000 29.2500000 22.4859943	-118.750000 29.2500000 22.4859943	-118.750000 29.2500000 22.4859943	-118.750000 29.2500000 22.4859943	-118.750000 29.2500000 22.6274166	-118.750000 29.2500000 22.6274166	-118.750000 29.2500000 22.7688389	-118.750000 29.2500000 22.7688389	-118.750000 29.2500000 22.7688389	-118.750000 29.2500000 22.7688389	-118.750000 29.2500000 22.6274166	-118.750000 29.2500000 22.6274166	-118.750000 29.2500000 22.6274166	-118.750000 29.2500000 22.6274166	-118.750000 29.2500000 22.6274166	-118.750000 29.2500000 22.4859943	-118.750000 29.2500000 22.4859943	-118.750000 29.2500000 22.4859943
-118.250000 29.2500000 22.6274166	-118.250000 29.2500000 22.6274166	-118.250000 29.2500000 22.6274166	-118.250000 29.2500000 22.7688389	-118.250000 29.2500000 22.7688389	-118.250000 29.2500000 22.7688389	-118.250000 29.2500000 22.7688389	-118.250000 29.2500000 22.7688389	-118.250000 29.2500000 22.7688389	-118.250000 29.2500000 22.7688389	-118.250000 29.2500000 22.6274166	-118.250000 29.2500000 22.6274166	-118.250000 29.2500000 22.6274166	-118.250000 29.2500000 22.6274166	-118.250000 29.2500000 22.6274166	-118.250000 29.2500000 22.4859943	-118.250000 29.2500000 22.4859943	-118.250000 29.2500000 22.4859943	-118.250000 29.2500000 22.4859943	-118.250000 29.2500000 22.4859943	-118.250000 29.2500000 22.4859943	-118.250000 29.2500000 22.3445740	-118.250000 29.2500000 22.2031517	-118.250000 29.2500000 22.3445740	-118.250000 29.2500000 22.3445740	-118.250000 29.2500000 22.4859943	-118.250000 29.2500000 22.4859943	-118.250000 29.2500000 22.4859943	-118.250000 29.2500000 22.4859943	-118.250000 29.2500000 22.3445740	-118.250000 29.2500000 22.3445740	-118.250000 29.2500000 22.3445740	-118.250000 29.2500000 22.3445740	-118.250000 29.2500000 22.4859943	-118.250000 29.2500000 22.4859943	-118.250000 29.2500000 22.4859943	-118.250000 29.2500000 22.4859943	-118.250000 29.2500000 22.6274166	-118.250000 29.2500000 22.6274166	-118.250000 29.2500000 22.6274166	-118.250000 29.2500000 22.6274166	-118.250000 29.2500000 22.6274166	-118.250000 29.2500000 22.4859943	-118.250000 29.2500000 22.4859943	-118.250000 29.2500000 22.4859943	-118.250000 29.2500000 22.4859943	-118.250000 29.2500000 22.4859943	-118.250000 29.2500000 22.3445740	-118.250000 29.2500000 22.3445740	-118.250000 29.2500000 22.3445740
-117.750000 29.2500000 22.6274166	-117.750000 29.2500000 22.6274166	-117.750000 29.2500000 22.6274166	-117.750000 29.2500000 22.6274166	-117.750000 29.2500000 22.6274166	-117.750000 29.2500000 22.6274166	-117.750000 29.2500000 22.6274166	-117.750000 29.2500000 22.7688389	-117.750000 29.2500000 22.7688389	-117.750000 29.2500000 22.7688389	-117.750000 29.2500000 22.6274166	-117.750000 29.2500000 22.7688389	-117.750000 29.2500000 22.7688389	-117.750000 29.2500000 22.6274166	-117.750000 29.2500000 22.6274166	-117.750000 29.2500000 22.6274166	-117.750000 29.2500000 22.6274166	-117.750000 29.2500000 22.6274166	-117.750000 29.2500000 22.4859943	-117.750000 29.2500000 22.4859943	-117.750000 29.2500000 22.4859943	-117.750000 29.2500000 22.3445740	-117.750000 29.2500000 22.2031517	-117.750000 29.2500000 22.3445740	-117.750000 29.2500000 22.3445740	-117.750000 29.2500000 22.4859943	-117.750000 29.2500000 22.4859943	-117.750000 29.2500000 22.6274166	-117.750000 29.2500000 22.4859943	-117.750000 29.2500000 22.4859943	-117.750000 29.2500000 22.3445740	-117.750000 29.2500000 22.3445740	-117.750000 29.2500000 22.3445740	-117.750000 29.2500000 22.3445740	-117.750000 29.2500000 22.3445740	-117.750000 29.2500000 22.4859943	-117.750000 29.2500000 22.4859943	-117.750000 29.2500000 22.4859943	-117.750000 29.2500000 22.4859943	-117.750000 29.2500000 22.4859943	-117.750000 29.2500000 22.4859943	-117.750000 29.2500000 22.3445740	-117.750000 29.2500000 22.3445740	-117.750000 29.2500000 22.3445740	-117.750000 29.2500000 22.3445740	-117.750000 29.2500000 22.3445740	-117.750000 29.2500000 22.2031517	-117.750000 29.2500000 22.2031517	-117.750000 29.2500000 22.2031517	-117.750000 29.2500000 22.2031517
-117.250000 29.2500000 22.6274166	-117.250000 29.2500000 22.6274166	-117.250000 29.2500000 22.6274166	-117.250000 29.2500000 22.6274166	-117.250000 29.2500000 22.6274166	-117.250000 29.2500000 22.4859943	-117.250000 29.2500000 22.4859943	-117.250000 29.2500000 22.6274166	-117.250000 29.2500000 22.7688389	-117.250000 29.2500000 22.7688389	-117.250000 29.2500000 22.7688389	-117.250000 29.2500000 22.9102612	-117.250000 29.2500000 22.9102612	-117.250000 29.2500000 22.7688389	-117.250000 29.2500000 22.7688389	-117.250000 29.2500000 22.7688389	-117.250000 29.2500000 22.7688389	-117.250000 29.2500000 22.6274166	-117.250000 29.2500000 22.6274166	-117.250000 29.2500000 22.6274166	-117.250000 29.2500000 22.4859943	-117.250000 29.2500000 22.3445740	-117.250000 29.2500000 22.3445740	-117.250000 29.2500000 22.3445740	-117.250000 29.2500000 22.3445740	-117.250000 29.2500000 22.4859943	-117.250000 29.2500000 22.4859943	-117.250000 29.2500000 22.6274166	-117.250000 29.2500000 22.4859943	-117.250000 29.2500000 22.4859943	-117.250000 29.2500000 22.4859943	-117.250000 29.2500000 22.3445740	-117.250000 29.2500000 22.3445740	-117.250000 29.2500000 22.3445740	-117.250000 29.2500000 22.3445740	-117.250000 29.2500000 22.3445740	-117.250000 29.2500000 22.3445740	-117.250000 29.2500000 22.4859943	-117.250000 29.2500000 22.3445740	-117.250000 29.2500000 22.3445740	-117.250000 29.2500000 22.2031517	-117.250000 29.2500000 22.2031517	-117.250000 29.2500000 22.2031517	-117.250000 29.2500000 22.0617332	-117.250000 29.2500000 22.0617332	-117.250000 29.2500000 22.0617332	-117.250000 29.2500000 22.0617332	-117.250000 29.2500000 22.0617332	-117.250000 29.2500000 22.0617332	-117.250000 29.2500000 22.0617332
-116.750000 29.2500000 22.4859943	-116.750000 29.2500000 22.4859943	-116.750000 29.2500000 22.4859943	-116.750000 29.2500000 22.4859943	-116.750000 29.2500000 22.4859943	-116.750000 29.2500000 22.3445740	-116.750000 29.2500000 22.3445740	-116.750000 29.2500000 22.4859943	-116.750000 29.2500000 22.6274166	-116.750000 29.2500000 22.7688389	-116.750000 29.2500000 22.9102612	-116.750000 29.2500000 22.9102612	-116.750000 29.2500000 22.9102612	-116.750000 29.2500000 22.9102612	-116.750000 29.2500000 22.9102612	-116.750000 29.2500000 22.9102612	-116.750000 29.2500000 22.7688389	-116.750000 29.2500000 22.7688389	-116.750000 29.2500000 22.6274166	-116.750000 29.2500000 22.7688389	-116.750000 29.2500000 22.4859943	-116.750000 29.2500000 22.3445740	-116.750000 29.2500000 22.3445740	-116.750000 29.2500000 22.3445740	-116.750000 29.2500000 22.3445740	-116.750000 29.2500000 22.3445740	-116.750000 29.2500000 22.4859943	-116.750000 29.2500000 22.6274166	-116.750000 29.2500000 22.4859943	-116.750000 29.2500000 22.4859943	-116.750000 29.2500000 22.4859943	-116.750000 29.2500000 22.3445740	-116.750000 29.2500000 22.3445740	-116.750000 29.2500000 22.3445740	-116.750000 29.2500000 22.3445740	-116.750000 29.2500000 22.3445740	-116.750000 29.2500000 22.3445740	-116.750000 29.2500000 22.3445740	-116.750000 29.2500000 22.2031517	-116.750000 29.2500000 22.2031517	-116.750000 29.2500000 22.0617332	-116.750000 29.2500000 22.0617332	-116.750000 29.2500000 21.9203110	-116.750000 29.2500000 21.9203110	-116.750000 29.2500000 21.9203110	-116.750000 29.2500000 21.9203110	-116.750000 29.2500000 21.9203110	-116.750000 29.2500000 21.9203110	-116.750000 29.2500000 21.7788887	-116.750000 29.2500000 21.7788887
-116.250000 29.2500000 22.3445740	-116.250000 29.2500000 22.3445740	-116.250000 29.2500000 22.3445740	-116.250000 29.2500000 22.3445740	-116.250000 29.2500000 22.3445740	-116.250000 29.2500000 22.2031517	-116.250000 29.2500000 22.2031517	-116.250000 29.2500000 22.3445740	-116.250000 29.2500000 22.4859943	-116.250000 29.2500000 22.6274166	-116.250000 29.2500000 22.7688389	-116.250000 29.2500000 22.7688389	-116.250000 29.2500000 22.7688389	-116.250000 29.2500000 22.9102612	-116.250000 29.2500000 22.9102612	-116.250000 29.2500000 22.9102612	-116.250000 29.2500000 22.7688389	-116.250000 29.2500000 22.7688389	-116.250000 29.2500000 22.6274166	-116.250000 29.2500000 22.6274166	-116.250000 29.2500000 22.4859943	-116.250000 29.2500000 22.3445740	-116.250000 29.2500000 22.2031517	-116.250000 29.2500000 22.3445740	-116.250000 29.2500000 22.3445740	-116.250000 29.2500000 22.3445740	-116.250000 29.2500000 22.3445740	-116.250000 29.2500000 22.4859943	-116.250000 29.2500000 22.4859943	-116.250000 29.2500000 22.3445740	-116.250000 29.2500000 22.3445740	-116.250000 29.2500000 22.3445740	-116.250000 29.2500000 22.3445740	-116.250000 29.2500000 22.3445740	-116.250000 29.2500000 22.2031517	-116.250000 29.2500000 22.3445740	-116.250000 29.2500000 22.2031517	-116.250000 29.2500000 22.0617332	-116.250000 29.2500000 22.0617332	-116.250000 29.2500000 21.9203110	-116.250000 29.2500000 21.7788887	-116.250000 29.2500000 21.7788887	-116.250000 29.2500000 21.6374683	-116.250000 29.2500000 21.6374683	-116.250000 29.2500000 21.6374683	-116.250000 29.2500000 21.6374683	-116.250000 29.2500000 21.6374683	-116.250000 29.2500000 21.6374683	-116.250000 29.2500000 21.6374683	-116.250000 29.2500000 21.6374683
-115.750000 29.2500000 22.2031517	-115.750000 29.2500000 22.2031517	-115.750000 29.2500000 22.2031517	-115.750000 29.2500000 22.2031517	-115.750000 29.2500000 22.2031517	-115.750000 29.2500000 22.0617332	-115.750000 29.2500000 22.0617332	-115.750000 29.2500000 22.2031517	-115.750000 29.2500000 22.3445740	-115.750000 29.2500000 22.3445740	-115.750000 29.2500000 22.4859943	-115.750000 29.2500000 22.6274166	-115.750000 29.2500000 22.6274166	-115.750000 29.2500000 22.6274166	-115.750000 29.2500000 22.7688389	-115.750000 29.2500000 22.7688389	-115.750000 29.2500000 22.6274166	-115.750000 29.2500000 22.6274166	-115.750000 29.2500000 22.4859943	-115.750000 29.2500000 22.6274166	-115.750000 29.2500000 22.4859943	-115.750000 29.2500000 22.3445740	-115.750000 29.2500000 22.2031517	-115.750000 29.2500000 22.2031517	-115.750000 29.2500000 22.2031517	-115.750000 29.2500000 22.2031517	-115.750000 29.2500000 22.2031517	-115.750000 29.2500000 22.3445740	-115.750000 29.2500000 22.3445740	-115.750000 29.2500000 22.3445740	-115.750000 29.2500000 22.3445740	-115.750000 29.2500000 22.3445740	-115.750000 29.2500000 22.3445740	-115.750000 29.2500000 22.2031517	-115.750000 29.2500000 22.2031517	-115.750000 29.2500000 22.2031517	-115.750000 29.2500000 22.0617332	-115.750000 29.2500000 21.9203110	-115.750000 29.2500000 21.7788887	-115.750000 29.2500000 21.6374683	-115.750000 29.2500000 21.4960461	-115.750000 29.2500000 21.4960461	-115.750000 29.2500000 21.3546257	-115.750000 29.2500000 21.3546257	-115.750000 29.2500000 21.3546257	-115.750000 29.2500000 21.3546257	-115.750000 29.2500000 21.3546257	-115.750000 29.2500000 21.3546257	-115.750000 29.2500000 21.3546257	-115.750000 29.2500000 21.3546257
-115.250000 29.2500000 22.0617332	-115.250000 29.2500000 22.0617332	-115.250000 29.2500000 22.0617332	-115.250000 29.2500000 22.0617332	-115.250000 29.2500000 22.0617332	-115.250000 29.2500000 21.9203110	-115.250000 29.2500000 22.0617332	-115.250000 29.2500000 22.0617332	-115.250000 29.2500000 22.0617332	-115.250000 29.2500000 22.2031517	-115.250000 29.2500000 22.3445740	-115.250000 29.2500000 22.3445740	-115.250000 29.2500000 22.3445740	-115.250000 29.2500000 22.4859943	-115.250000 29.2500000 22.4859943	-115.250000 29.2500000 22.4859943	-115.250000 29.2500000 22.4859943	-115.250000 29.2500000 22.3445740	-115.250000 29.2500000 22.3445740	-115.250000 29.2500000 22.3445740	-115.250000 29.2500000 22.3445740	-115.250000 29.2500000 22.2031517	-115.250000 29.2500000 22.0617332	-115.250000 29.2500000 22.2031517	-115.250000 29.2500000 22.2031517	-115.250000 29.2500000 22.2031517	-115.250000 29.2500000 22.0617332	-115.250000 29.2500000 22.2031517	-115.250000 29.2500000 22.2031517	-115.250000 29.2500000 22.2031517	-115.250000 29.2500000 22.2031517	-115.250000 29.2500000 22.2031517	-115.250000 29.2500000 22.2031517	-115.250000 29.2500000 22.2031517	-115.250000 29.2500000 22.0617332	-115.250000 29.2500000 22.0617332	-115.250000 29.2500000 21.9203110	-115.250000 29.2500000 21.6374683	-115.250000 29.2500000 21.4960461	-115.250000 29.2500000 21.3546257	-115.250000 29.2500000 21.3546257	-115.250000 29.2500000 21.2132034	-115.250000 29.2500000 21.2132034	-115.250000 29.2500000 21.2132034	-115.250000 29.2500000 21.2132034	-115.250000 29.2500000 21.2132034	-115.250000 29.2500000 21.0717812	-115.250000 29.2500000 21.0717812	-115.250000 29.2500000 21.0717812	-115.250000 29.2500000 21.0717812
-114.750000 29.2500000 21.9203110	-114.750000 29.2500000 21.9203110	-114.750000 29.2500000 21.9203110	-114.750000 29.2500000 21.9203110	-114.750000 29.2500000 21.9203110	-114.750000 29.2500000 21.9203110	-114.750000 29.2500000 21.9203110	-114.750000 29.2500000 21.9203110	-114.750000 29.2500000 21.9203110	-114.750000 29.2500000 22.0617332	-114.750000 29.2500000 22.0617332	-114.750000 29.2500000 22.2031517	-114.750000 29.2500000 22.2031517	-114.750000 29.2500000 22.2031517	-114.750000 29.2500000 22.3445740	-114.750000 29.2500000 22.3445740	-114.750000 29.2500000 22.2031517	-114.750000 29.2500000 22.2031517	-114.750000 29.2500000 22.2031517	-114.750000 29.2500000 22.2031517	-114.750000 29.2500000 22.0617332	-114.750000 29.2500000 22.0617332	-114.750000 29.2500000 22.0617332	-114.750000 29.2500000 22.0617332	-114.750000 29.2500000 22.0617332	-114.750000 29.2500000 22.0617332	-114.750000 29.2500000 22.0617332	-114.750000 29.2500000 22.0617332	-114.750000 29.2500000 22.0617332	-114.750000 29.2500000 22.0617332	-114.750000 29.2500000 22.0617332	-114.750000 29.2500000 22.0617332	-114.750000 29.2500000 22.2031517	-114.750000 29.2500000 22.0617332	-114.750000 29.2500000 22.0617332	-114.750000 29.2500000 22.0617332	-114.750000 29.2500000 21.9203110	-114.750000 29.2500000 21.4960461	-114.750000 29.2500000 21.3546257	-114.750000 29.2500000 21.2132034	-114.750000 29.2500000 21.2132034	-114.750000 29.2500000 21.2132034	-114.750000 29.2500000 21.0717812	-114.750000 29.2500000 21.0717812	-114.750000 29.2500000 21.0717812	-114.750000 29.2500000 21.0717812	-114.750000 29.2500000 21.0717812	-114.750000 29.2500000 21.0717812	-114.750000 29.2500000 21.0717812	-114.750000 29.2500000 21.0717812
-114.250000 29.2500000 21.7788887	-114.250000 29.2500000 21.7788887	-114.250000 29.2500000 21.7788887	-114.250000 29.2500000 21.7788887	-114.250000 29.2500000 21.7788887	-114.250000 29.2500000 21.7788887	-114.250000 29.2500000 21.7788887	-114.250000 29.2500000 21.7788887	-114.250000 29.2500000 21.7788887	-114.250000 29.2500000 21.9203110	-114.250000 29.2500000 21.9203110	-114.250000 29.2500000 21.9203110	-114.250000 29.2500000 22.0617332	-114.250000 29.2500000 22.0617332	-114.250000 29.2500000 22.0617332	-114.250000 29.2500000 22.0617332	-114.250000 29.2500000 22.0617332	-114.250000 29.2500000 22.0617332	-114.250000 29.2500000 22.0617332	-114.250000 29.2500000 22.0617332	-114.250000 29.2500000 21.9203110	-114.250000 29.2500000 21.9203110	-114.250000 29.2500000 21.9203110	-114.250000 29.2500000 21.9203110	-114.250000 29.2500000 21.9203110	-114.250000 29.2500000 21.9203110	-114.250000 29.2500000 21.9203110	-114.250000 29.2500000 21.9203110	-114.250000 29.2500000 21.9203110	-114.250000 29.2500000 21.9203110	-114.250000 29.2500000 21.9203110	-114.250000 29.2500000 22.0617332	-114.250000 29.2500000 22.0617332	-114.250000 29.2500000 21.9203110	-114.250000 29.2500000 21.9203110	-114.250000 29.2500000 21.7788887	-114.250000 29.2500000 21.7788887	-114.250000 29.2500000 21.3546257	-114.250000 29.2500000 21.3546257	-114.250000 29.2500000 21.2132034	-114.250000 29.2500000 21.2132034	-114.250000 29.2500000 21.2132034	-114.250000 29.2500000 21.0717812	-114.250000 29.2500000 21.0717812	-114.250000 29.2500000 21.0717812	-114.250000 29.2500000 21.0717812	-114.250000 29.2500000 21.0717812	-114.250000 29.2500000 21.0717812	-114.250000 29.2500000 21.0717812	-114.250000 29.2500000 21.0717812
-113.750000 29.2500000 21.7788887	-113.750000 29.2500000 21.7788887	-113.750000 29.2500000 21.7788887	-113.750000 29.2500000 21.7788887	-113.750000 29.2500000 21.6374683	-113.750000 29.2500000 21.6374683	-113.750000 29.2500000 21.6374683	-113.750000 29.2500000 21.6374683	-113.750000 29.2500000 21.6374683	-113.750000 29.2500000 21.7788887	-113.750000 29.2500000 21.7788887	-113.750000 29.2500000 21.7788887	-113.750000 29.2500000 21.7788887	-113.750000 29.2500000 21.9203110	-113.750000 29.2500000 21.9203110	-113.750000 29.2500000 21.9203110	-113.750000 29.2500000 21.9203110	-113.750000 29.2500000 21.9203110	-113.750000 29.2500000 21.9203110	-113.750000 29.2500000 21.9203110	-113.750000 29.2500000 21.9203110	-113.750000 29.2500000 21.9203110	-113.750000 29.2500000 21.9203110	-113.750000 29.2500000 21.9203110	-113.750000 29.2500000 21.9203110	-113.750000 29.2500000 21.9203110	-113.750000 29.2500000 21.7788887	-113.750000 29.2500000 21.7788887	-113.750000 29.2500000 21.7788887	-113.750000 29.2500000 21.7788887	-113.750000 29.2500000 21.7788887	-113.750000 29.2500000 21.9203110	-113.750000 29.2500000 21.9203110	-113.750000 29.2500000 21.9203110	-113.750000 29.2500000 21.7788887	-113.750000 29.2500000 21.7788887	-113.750000 29.2500000 21.6374683	-113.750000 29.2500000 21.4960461	-113.750000 29.2500000 21.3546257	-113.750000 29.2500000 21.3546257	-113.750000 29.2500000 21.2132034	-113.750000 29.2500000 21.2132034	-113.750000 29.2500000 21.2132034	-113.750000 29.2500000 21.2132034	-113.750000 29.2500000 21.2132034	-113.750000 29.2500000 21.2132034	-113.750000 29.2500000 21.2132034	-113.750000 29.2500000 21.2132034	-113.750000 29.2500000 21.2132034	-113.750000 29.2500000 21.2132034
-113.250000 29.2500000 21.7788887	-113.250000 29.2500000 21.7788887	-113.250000 29.2500000 21.6374683	-113.250000 29.2500000 21.6374683	-113.250000 29.2500000 21.6374683	-113.250000 29.2500000 21.6374683	-113.250000 29.2500000 21.6374683	-113.250000 29.2500000 21.6374683	-113.250000 29.2500000 21.6374683	-113.250000 29.2500000 21.6374683	-113.250000 29.2500000 21.6374683	-113.250000 29.2500000 21.6374683	-113.250000 29.2500000 21.6374683	-113.250000 29.2500000 21.7788887	-113.250000 29.2500000 21.7788887	-113.250000 29.2500000 21.7788887	-113.250000 29.2500000 21.7788887	-113.250000 29.2500000 21.7788887	-113.250000 29.2500000 21.7788887	-113.250000 29.2500000 21.7788887	-113.250000 29.2500000 21.7788887	-113.250000 29.2500000 21.9203110	-113.250000 29.2500000 21.9203110	-113.250000 29.2500000 21.9203110	-113.250000 29.2500000 21.9203110	-113.250000 29.2500000 21.7788887	-113.250000 29.2500000 21.7788887	-113.250000 29.2500000 21.7788887	-113.250000 29.2500000 21.7788887	-113.250000 29.2500000 21.7788887	-113.250000 29.2500000 21.7788887	-113.250000 29.2500000 21.7788887	-113.250000 29.2500000 21.7788887	-113.250000 29.2500000 21.9203110	-113.250000 29.2500000 21.7788887	-113.250000 29.2500000 21.6374683	-113.250000 29.2500000 21.6374683	-113.250000 29.2500000 21.4960461	-113.250000 29.2500000 21.4960461	-113.250000 29.2500000 21.4960461	-113.250000 29.2500000 21.3546257	-113.250000 29.2500000 21.4960461	-113.250000 29.2500000 21.3546257	-113.250000 29.2500000 21.3546257	-113.250000 29.2500000 21.3546257	-113.250000 29.2500000 21.3546257	-113.250000 29.2500000 21.3546257	-113.250000 29.2500000 21.3546257	-113.250000 29.2500000 21.3546257	-113.250000 29.2500000 21.2132034
-112.750000 29.2500000 21.7788887	-112.750000 29.2500000 21.7788887	-112.750000 29.2500000 21.7788887	-112.750000 29.2500000 21.6374683	-112.750000 29.2500000 21.7788887	-112.750000 29.2500000 21.6374683	-112.750000 29.2500000 21.7788887	-112.750000 29.2500000 21.6374683	-112.750000 29.2500000 21.6374683	-112.750000 29.2500000 21.6374683	-112.750000 29.2500000 21.6374683	-112.750000 29.2500000 21.6374683	-112.750000 29.2500000 21.6374683	-112.750000 29.2500000 21.6374683	-112.750000 29.2500000 21.6374683	-112.750000 29.2500000 21.6374683	-112.750000 29.2500000 21.6374683	-112.750000 29.2500000 21.7788887	-112.750000 29.2500000 21.7788887	-112.750000 29.2500000 21.7788887	-112.750000 29.2500000 21.7788887	-112.750000 29.2500000 21.9203110	-112.750000 29.2500000 21.9203110	-112.750000 29.2500000 21.9203110	-112.750000 29.2500000 21.9203110	-112.750000 29.2500000 21.9203110	-112.750000 29.2500000 21.7788887	-112.750000 29.2500000 21.7788887	-112.750000 29.2500000 21.7788887	-112.750000 29.2500000 21.7788887	-112.750000 29.2500000 21.7788887	-112.750000 29.2500000 21.7788887	-112.750000 29.2500000 21.7788887	-112.750000 29.2500000 21.9203110	-112.750000 29.2500000 21.7788887	-112.750000 29.2500000 21.6374683	-112.750000 29.2500000 21.6374683	-112.750000 29.2500000 21.6374683	-112.750000 29.2500000 21.6374683	-112.750000 29.2500000 21.6374683	-112.750000 29.2500000 21.6374683	-112.750000 29.2500000 21.6374683	-112.750000 29.2500000 21.6374683	-112.750000 29.2500000 21.6374683	-112.750000 29.2500000 21.6374683	-112.750000 29.2500000 21.4960461	-112.750000 29.2500000 21.4960461	-112.750000 29.2500000 21.4960461	-112.750000 29.2500000 21.4960461	-112.750000 29.2500000 21.4960461
-112.250000 29.2500000 21.7788887	-112.250000 29.2500000 21.7788887	-112.250000 29.2500000 21.7788887	-112.250000 29.2500000 21.7788887	-112.250000 29.2500000 21.9203110	-112.250000 29.2500000 21.9203110	-112.250000 29.2500000 21.9203110	-112.250000 29.2500000 21.9203110	-112.250000 29.2500000 21.7788887	-112.250000 29.2500000 21.7788887	-112.250000 29.2500000 21.7788887	-112.250000 29.2500000 21.7788887	-112.250000 29.2500000 21.7788887	-112.250000 29.2500000 21.7788887	-112.250000 29.2500000 21.6374683	-112.250000 29.2500000 21.7788887	-112.250000 29.2500000 21.7788887	-112.250000 29.2500000 21.7788887	-112.250000 29.2500000 21.7788887	-112.250000 29.2500000 21.7788887	-112.250000 29.2500000 21.7788887	-112.250000 29.2500000 21.9203110	-112.250000 29.2500000 21.9203110	-112.250000 29.2500000 21.9203110	-112.250000 29.2500000 21.9203110	-112.250000 29.2500000 21.9203110	-112.250000 29.2500000 21.9203110	-112.250000 29.2500000 21.9203110	-112.250000 29.2500000 21.7788887	-112.250000 29.2500000 21.7788887	-112.250000 29.2500000 21.7788887	-112.250000 29.2500000 21.7788887	-112.250000 29.2500000 21.7788887	-112.250000 29.2500000 21.7788887	-112.250000 29.2500000 21.7788887	-112.250000 29.2500000 21.7788887	-112.250000 29.2500000 21.7788887	-112.250000 29.2500000 21.7788887	-112.250000 29.2500000 21.7788887	-112.250000 29.2500000 21.7788887	-112.250000 29.2500000 21.7788887	-112.250000 29.2500000 21.7788887	-112.250000 29.2500000 21.7788887	-112.250000 29.2500000 21.7788887	-112.250000 29.2500000 21.7788887	-112.250000 29.2500000 21.7788887	-112.250000 29.2500000 21.7788887	-112.250000 29.2500000 21.7788887	-112.250000 29.2500000 21.7788887	-112.250000 29.2500000 21.6374683
-111.750000 29.2500000 21.9203110	-111.750000 29.2500000 21.9203110	-111.750000 29.2500000 21.9203110	-111.750000 29.2500000 22.0617332	-111.750000 29.2500000 22.0617332	-111.750000 29.2500000 22.0617332	-111.750000 29.2500000 22.2031517	-111.750000 29.2500000 22.0617332	-111.750000 29.2500000 22.0617332	-111.750000 29.2500000 22.0617332	-111.750000 29.2500000 22.0617332	-111.750000 29.2500000 22.0617332	-111.750000 29.2500000 21.9203110	-111.750000 29.2500000 21.9203110	-111.750000 29.2500000 21.9203110	-111.750000 29.2500000 21.9203110	-111.750000 29.2500000 21.9203110	-111.750000 29.2500000 21.9203110	-111.750000 29.2500000 21.9203110	-111.750000 29.2500000 21.9203110	-111.750000 29.2500000 21.9203110	-111.750000 29.2500000 21.9203110	-111.750000 29.2500000 21.9203110	-111.750000 29.2500000 21.9203110	-111.750000 29.2500000 21.9203110	-111.750000 29.2500000 21.9203110	-111.750000 29.2500000 21.9203110	-111.750000 29.2500000 21.9203110	-111.750000 29.2500000 21.9203110	-111.750000 29.2500000 21.7788887	-111.750000 29.2500000 21.7788887	-111.750000 29.2500000 21.7788887	-111.750000 29.2500000 21.7788887	-111.750000 29.2500000 21.9203110	-111.750000 29.2500000 21.9203110	-111.750000 29.2500000 21.9203110	-111.750000 29.2500000 21.9203110	-111.750000 29.2500000 21.9203110	-111.750000 29.2500000 21.9203110	-111.750000 29.2500000 22.0617332	-111.750000 29.2500000 21.9203110	-111.750000 29.2500000 21.9203110	-111.750000 29.2500000 21.9203110	-111.750000 29.2500000 21.9203110	-111.750000 29.2500000 21.9203110	-111.750000 29.2500000 21.9203110	-111.750000 29.2500000 21.9203110	-111.750000 29.2500000 21.9203110	-111.750000 29.2500000 21.9203110	-111.750000 29.2500000 21.9203110
-111.250000 29.2500000 22.0617332	-111.250000 29.2500000 22.0617332	-111.250000 29.2500000 22.0617332	-111.250000 29.2500000 22.2031517	-111.250000 29.2500000 22.2031517	-111.250000 29.2500000 22.3445740	-111.250000 29.2500000 22.3445740	-111.250000 29.2500000 22.3445740	-111.250000 29.2500000 22.3445740	-111.250000 29.2500000 22.3445740	-111.250000 29.2500000 22.3445740	-111.250000 29.2500000 22.2031517	-111.250000 29.2500000 22.2031517	-111.250000 29.2500000 22.0617332	-111.250000 29.2500000 22.0617332	-111.250000 29.2500000 22.0617332	-111.250000 29.2500000 22.2031517	-111.250000 29.2500000 22.2031517	-111.250000 29.2500000 22.2031517	-111.250000 29.2500000 22.0617332	-111.250000 29.2500000 22.0617332	-111.250000 29.2500000 22.0617332	-111.250000 29.2500000 21.9203110	-111.250000 29.2500000 21.9203110	-111.250000 29.2500000 22.0617332	-111.250000 29.2500000 22.0617332	-111.250000 29.2500000 22.0617332	-111.250000 29.2500000 21.9203110	-111.250000 29.2500000 21.9203110	-111.250000 29.2500000 21.7788887	-111.250000 29.2500000 21.7788887	-111.250000 29.2500000 21.7788887	-111.250000 29.2500000 21.9203110	-111.250000 29.2500000 22.0617332	-111.250000 29.2500000 22.0617332	-111.250000 29.2500000 22.0617332	-111.250000 29.2500000 22.0617332	-111.250000 29.2500000 22.0617332	-111.250000 29.2500000 22.2031517	-111.250000 29.2500000 22.2031517	-111.250000 29.2500000 22.0617332	-111.250000 29.2500000 22.0617332	-111.250000 29.2500000 22.0617332	-111.250000 29.2500000 22.0617332	-111.250000 29.2500000 22.0617332	-111.250000 29.2500000 22.0617332	-111.250000 29.2500000 22.0617332	-111.250000 29.2500000 22.0617332	-111.250000 29.2500000 22.0617332	-111.250000 29.2500000 22.0617332
-110.750000 29.2500000 22.2031517	-110.750000 29.2500000 22.2031517	-110.750000 29.2500000 22.2031517	-110.750000 29.2500000 22.3445740	-110.750000 29.2500000 22.3445740	-110.750000 29.2500000 22.3445740	-110.750000 29.2500000 22.3445740	-110.750000 29.2500000 22.3445740	-110.750000 29.2500000 22.3445740	-110.750000 29.2500000 22.3445740	-110.750000 29.2500000 22.3445740	-110.750000 29.2500000 22.3445740	-110.750000 29.2500000 22.2031517	-110.750000 29.2500000 22.2031517	-110.750000 29.2500000 22.2031517	-110.750000 29.2500000 22.2031517	-110.750000 29.2500000 22.2031517	-110.750000 29.2500000 22.2031517	-110.750000 29.2500000 22.2031517	-110.750000 29.2500000 22.2031517	-110.750000 29.2500000 22.0617332	-110.750000 29.2500000 22.0617332	-110.750000 29.2500000 22.0617332	-110.750000 29.2500000 22.0617332	-110.750000 29.2500000 22.0617332	-110.750000 29.2500000 22.2031517	-110.750000 29.2500000 22.2031517	-110.750000 29.2500000 22.0617332	-110.750000 29.2500000 21.9203110	-110.750000 29.2500000 21.7788887	-110.750000 29.2500000 21.7788887	-110.750000 29.2500000 21.7788887	-110.750000 29.2500000 21.9203110	-110.750000 29.2500000 22.0617332	-110.750000 29.2500000 22.0617332	-110.750000 29.2500000 22.0617332	-110.750000 29.2500000 22.2031517	-110.750000 29.2500000 22.2031517	-110.750000 29.2500000 22.2031517	-110.750000 29.2500000 22.2031517	-110.750000 29.2500000 22.2031517	-110.750000 29.2500000 22.0617332	-110.750000 29.2500000 22.0617332	-110.750000 29.2500000 22.0617332	-110.750000 29.2500000 22.2031517	-110.750000 29.2500000 22.2031517	-110.750000 29.2500000 22.2031517	-110.750000 29.2500000 22.2031517	-110.750000 29.2500000 22.2031517	-110.750000 29.2500000 22.2031517
-110.250000 29.2500000 22.3445740	-110.250000 29.2500000 22.3445740	-110.250000 29.2500000 22.3445740	-110.250000 29.2500000 22.3445740	-110.250000 29.2500000 22.3445740	-110.250000 29.2500000 22.4859943	-110.250000 29.2500000 22.3445740	-110.250000 29.2500000 22.3445740	-110.250000 29.2500000 22.3445740	-110.250000 29.2500000 22.3445740	-110.250000 29.2500000 22.3445740	-110.250000 29.2500000 22.2031517	-110.250000 29.2500000 22.2031517	-110.250000 29.2500000 22.2031517	-110.250000 29.2500000 22.3445740	-110.250000 29.2500000 22.2031517	-110.250000 29.2500000 22.3445740	-110.250000 29.2500000 22.2031517	-110.250000 29.2500000 22.2031517	-110.250000 29.2500000 22.2031517	-110.250000 29.2500000 22.0617332	-110.250000 29.2500000 22.0617332	-110.250000 29.2500000 22.0617332	-110.250000 29.2500000 22.2031517	-110.250000 29.2500000 22.2031517	-110.250000 29.2500000 22.2031517	-110.250000 29.2500000 22.3445740	-110.250000 29.2500000 22.0617332	-110.250000 29.2500000 21.9203110	-110.250000 29.2500000 21.7788887	-110.250000 29.2500000 21.7788887	-110.250000 29.2500000 21.7788887	-110.250000 29.2500000 21.9203110	-110.250000 29.2500000 22.0617332	-110.250000 29.2500000 22.0617332	-110.250000 29.2500000 22.0617332	-110.250000 29.2500000 22.0617332	-110.250000 29.2500000 22.0617332	-110.250000 29.2500000 22.0617332	-110.250000 29.2500000 22.0617332	-110.250000 29.2500000 22.0617332	-110.250000 29.2500000 22.0617332	-110.250000 29.2500000 22.0617332	-110.250000 29.2500000 22.0617332	-110.250000 29.2500000 22.2031517	-110.250000 29.2500000 22.2031517	-110.250000 29.2500000 22.2031517	-110.250000 29.2500000 22.2031517	-110.250000 29.2500000 22.3445740	-110.250000 29.2500000 22.3445740
-109.750000 29.2500000 22.4859943	-109.750000 29.2500000 22.4859943	-109.750000 29.2500000 22.4859943	-109.750000 29.2500000 22.4859943	-109.750000 29.2500000 22.4859943	-109.750000 29.2500000 22.4859943	-109.750000 29.2500000 22.4859943	-109.750000 29.2500000 22.3445740	-109.750000 29.2500000 22.3445740	-109.750000 29.2500000 22.3445740	-109.750000 29.2500000 22.2031517	-109.750000 29.2500000 22.2031517	-109.750000 29.2500000 22.2031517	-109.750000 29.2500000 22.3445740	-109.750000 29.2500000 22.3445740	-109.750000 29.2500000 22.2031517	-109.750000 29.2500000 22.2031517	-109.750000 29.2500000 22.2031517	-109.750000 29.2500000 22.2031517	-109.750000 29.2500000 22.2031517	-109.750000 29.2500000 22.2031517	-109.750000 29.2500000 22.2031517	-109.750000 29.2500000 22.0617332	-109.750000 29.2500000 22.2031517	-109.750000 29.2500000 22.2031517	-109.750000 29.2500000 22.3445740	-109.750000 29.2500000 22.3445740	-109.750000 29.2500000 22.2031517	-109.750000 29.2500000 22.0617332	-109.750000 29.2500000 21.9203110	-109.750000 29.2500000 21.9203110	-109.750000 29.2500000 21.9203110	-109.750000 29.2500000 21.9203110	-109.750000 29.2500000 21.9203110	-109.750000 29.2500000 21.9203110	-109.750000 29.2500000 21.9203110	-109.750000 29.2500000 21.9203110	-109.750000 29.2500000 21.9203110	-109.750000 29.2500000 21.9203110	-109.750000 29.2500000 22.0617332	-109.750000 29.2500000 22.0617332	-109.750000 29.2500000 22.0617332	-109.750000 29.2500000 22.0617332	-109.750000 29.2500000 22.0617332	-109.750000 29.2500000 22.2031517	-109.750000 29.2500000 22.2031517	-109.750000 29.2500000 22.2031517	-109.750000 29.2500000 22.3445740	-109.750000 29.2500000 22.3445740	-109.750000 29.2500000 22.3445740
-109.250000 29.2500000 22.4859943	-109.250000 29.2500000 22.4859943	-109.250000 29.2500000 22.6274166	-109.250000 29.2500000 22.6274166	-109.250000 29.2500000 22.6274166	-109.250000 29.2500000 22.6274166	-109.250000 29.2500000 22.6274166	-109.250000 29.2500000 22.4859943	-109.250000 29.2500000 22.4859943	-109.250000 29.2500000 22.3445740	-109.250000 29.2500000 22.3445740	-109.250000 29.2500000 22.3445740	-109.250000 29.2500000 22.3445740	-109.250000 29.2500000 22.3445740	-109.250000 29.2500000 22.3445740	-109.250000 29.2500000 22.3445740	-109.250000 29.2500000 22.3445740	-109.250000 29.2500000 22.2031517	-109.250000 29.2500000 22.2031517	-109.250000 29.2500000 22.2031517	-109.250000 29.2500000 22.2031517	-109.250000 29.2500000 22.2031517	-109.250000 29.2500000 22.2031517	-109.250000 29.2500000 22.2031517	-109.250000 29.2500000 22.2031517	-109.250000 29.2500000 22.3445740	-109.250000 29.2500000 22.3445740	-109.250000 29.2500000 22.2031517	-109.250000 29.2500000 22.2031517	-109.250000 29.2500000 22.0617332	-109.250000 29.2500000 22.0617332	-109.250000 29.2500000 21.9203110	-109.250000 29.2500000 21.9203110	-109.250000 29.2500000 21.9203110	-109.250000 29.2500000 21.7788887	-109.250000 29.2500000 21.7788887	-109.250000 29.2500000 21.7788887	-109.250000 29.2500000 21.9203110	-109.250000 29.2500000 21.9203110	-109.250000 29.2500000 21.9203110	-109.250000 29.2500000 22.0617332	-109.250000 29.2500000 22.0617332	-109.250000 29.2500000 22.0617332	-109.250000 29.2500000 22.0617332	-109.250000 29.2500000 22.2031517	-109.250000 29.2500000 22.2031517	-109.250000 29.2500000 22.2031517	-109.250000 29.2500000 22.3445740	-109.250000 29.2500000 22.3445740	-109.250000 29.2500000 22.4859943
-108.750000 29.2500000 22.6274166	-108.750000 29.2500000 22.6274166	-108.750000 29.2500000 22.6274166	-108.750000 29.2500000 22.7688389	-108.750000 29.2500000 22.7688389	-108.750000 29.2500000 22.7688389	-108.750000 29.2500000 22.7688389	-108.750000 29.2500000 22.6274166	-108.750000 29.2500000 22.6274166	-108.750000 29.2500000 22.4859943	-108.750000 29.2500000 22.4859943	-108.750000 29.2500000 22.4859943	-108.750000 29.2500000 22.4859943	-108.750000 29.2500000 22.4859943	-108.750000 29.2500000 22.4859943	-108.750000 29.2500000 22.3445740	-108.750000 29.2500000 22.3445740	-108.750000 29.2500000 22.2031517	-108.750000 29.2500000 22.2031517	-108.750000 29.2500000 22.2031517	-108.750000 29.2500000 22.2031517	-108.750000 29.2500000 22.2031517	-108.750000 29.2500000 22.2031517	-108.750000 29.2500000 22.3445740	-108.750000 29.2500000 22.3445740	-108.750000 29.2500000 22.3445740	-108.750000 29.2500000 22.3445740	-108.750000 29.2500000 22.3445740	-108.750000 29.2500000 22.3445740	-108.750000 29.2500000 22.2031517	-108.750000 29.2500000 22.2031517	-108.750000 29.2500000 22.0617332	-108.750000 29.2500000 21.9203110	-108.750000 29.2500000 21.9203110	-108.750000 29.2500000 21.7788887	-108.750000 29.2500000 21.7788887	-108.750000 29.2500000 21.9203110	-108.750000 29.2500000 21.9203110	-108.750000 29.2500000 21.9203110	-108.750000 29.2500000 22.0617332	-108.750000 29.2500000 22.0617332	-108.750000 29.2500000 22.0617332	-108.750000 29.2500000 22.2031517	-108.750000 29.2500000 22.2031517	-108.750000 29.2500000 22.2031517	-108.750000 29.2500000 22.2031517	-108.750000 29.2500000 22.2031517	-108.750000 29.2500000 22.3445740	-108.750000 29.2500000 22.3445740	-108.750000 29.2500000 22.3445740
-108.250000 29.2500000 22.6274166	-108.250000 29.2500000 22.7688389	-108.250000 29.2500000 22.7688389	-108.250000 29.2500000 22.7688389	-108.250000 29.2500000 22.9102612	-108.250000 29.2500000 22.9102612	-108.250000 29.2500000 22.9102612	-108.250000 29.2500000 22.7688389	-108.250000 29.2500000 22.6274166	-108.250000 29.2500000 22.4859943	-108.250000 29.2500000 22.4859943	-108.250000 29.2500000 22.4859943	-108.250000 29.2500000 22.4859943	-108.250000 29.2500000 22.4859943	-108.250000 29.2500000 22.4859943	-108.250000 29.2500000 22.4859943	-108.250000 29.2500000 22.3445740	-108.250000 29.2500000 22.2031517	-108.250000 29.2500000 22.2031517	-108.250000 29.2500000 22.2031517	-108.250000 29.2500000 22.2031517	-108.250000 29.2500000 22.2031517	-108.250000 29.2500000 22.2031517	-108.250000 29.2500000 22.3445740	-108.250000 29.2500000 22.3445740	-108.250000 29.2500000 22.3445740	-108.250000 29.2500000 22.4859943	-108.250000 29.2500000 22.3445740	-108.250000 29.2500000 22.3445740	-108.250000 29.2500000 22.2031517	-108.250000 29.2500000 22.2031517	-108.250000 29.2500000 22.0617332	-108.250000 29.2500000 22.0617332	-108.250000 29.2500000 22.0617332	-108.250000 29.2500000 21.9203110	-108.250000 29.2500000 21.9203110	-108.250000 29.2500000 21.9203110	-108.250000 29.2500000 22.0617332	-108.250000 29.2500000 22.0617332	-108.250000 29.2500000 22.0617332	-108.250000 29.2500000 22.2031517	-108.250000 29.2500000 22.3445740	-108.250000 29.2500000 22.3445740	-108.250000 29.2500000 22.3445740	-108.250000 29.2500000 22.3445740	-108.250000 29.2500000 22.3445740	-108.250000 29.2500000 22.3445740	-108.250000 29.2500000 22.3445740	-108.250000 29.2500000 22.3445740	-108.250000 29.2500000 22.3445740
-107.750000 29.2500000 22.7688389	-107.750000 29.2500000 22.7688389	-107.750000 29.2500000 22.7688389	-107.750000 29.2500000 22.9102612	-107.750000 29.2500000 22.9102612	-107.750000 29.2500000 22.9102612	-107.750000 29.2500000 23.0516796	-107.750000 29.2500000 22.7688389	-107.750000 29.2500000 22.6274166	-107.750000 29.2500000 22.4859943	-107.750000 29.2500000 22.4859943	-107.750000 29.2500000 22.4859943	-107.750000 29.2500000 22.4859943	-107.750000 29.2500000 22.4859943	-107.750000 29.2500000 22.4859943	-107.750000 29.2500000 22.3445740	-107.750000 29.2500000 22.3445740	-107.750000 29.2500000 22.2031517	-107.750000 29.2500000 22.2031517	-107.750000 29.2500000 22.2031517	-107.750000 29.2500000 22.2031517	-107.750000 29.2500000 22.2031517	-107.750000 29.2500000 22.2031517	-107.750000 29.2500000 22.3445740	-107.750000 29.2500000 22.3445740	-107.750000 29.2500000 22.3445740	-107.750000 29.2500000 22.4859943	-107.750000 29.2500000 22.3445740	-107.750000 29.2500000 22.3445740	-107.750000 29.2500000 22.2031517	-107.750000 29.2500000 22.2031517	-107.750000 29.2500000 22.2031517	-107.750000 29.2500000 22.2031517	-107.750000 29.2500000 22.2031517	-107.750000 29.2500000 22.0617332	-107.750000 29.2500000 22.0617332	-107.750000 29.2500000 22.2031517	-107.750000 29.2500000 22.2031517	-107.750000 29.2500000 22.3445740	-107.750000 29.2500000 22.3445740	-107.750000 29.2500000 22.4859943	-107.750000 29.2500000 22.4859943	-107.750000 29.2500000 22.6274166	-107.750000 29.2500000 22.6274166	-107.750000 29.2500000 22.4859943	-107.750000 29.2500000 22.4859943	-107.750000 29.2500000 22.4859943	-107.750000 29.2500000 22.4859943	-107.750000 29.2500000 22.4859943	-107.750000 29.2500000 22.4859943
-107.250000 29.2500000 22.7688389	-107.250000 29.2500000 22.7688389	-107.250000 29.2500000 22.9102612	-107.250000 29.2500000 22.9102612	-107.250000 29.2500000 22.9102612	-107.250000 29.2500000 23.0516796	-107.250000 29.2500000 23.0516796	-107.250000 29.2500000 22.7688389	-107.250000 29.2500000 22.4859943	-107.250000 29.2500000 22.4859943	-107.250000 29.2500000 22.3445740	-107.250000 29.2500000 22.3445740	-107.250000 29.2500000 22.3445740	-107.250000 29.2500000 22.3445740	-107.250000 29.2500000 22.3445740	-107.250000 29.2500000 22.3445740	-107.250000 29.2500000 22.2031517	-107.250000 29.2500000 22.2031517	-107.250000 29.2500000 22.0617332	-107.250000 29.2500000 22.0617332	-107.250000 29.2500000 22.2031517	-107.250000 29.2500000 22.0617332	-107.250000 29.2500000 22.0617332	-107.250000 29.2500000 22.2031517	-107.250000 29.2500000 22.3445740	-107.250000 29.2500000 22.3445740	-107.250000 29.2500000 22.4859943	-107.250000 29.2500000 22.4859943	-107.250000 29.2500000 22.3445740	-107.250000 29.2500000 22.2031517	-107.250000 29.2500000 22.2031517	-107.250000 29.2500000 22.2031517	-107.250000 29.2500000 22.2031517	-107.250000 29.2500000 22.2031517	-107.250000 29.2500000 22.2031517	-107.250000 29.2500000 22.2031517	-107.250000 29.2500000 22.3445740	-107.250000 29.2500000 22.3445740	-107.250000 29.2500000 22.4859943	-107.250000 29.2500000 22.4859943	-107.250000 29.2500000 22.6274166	-107.250000 29.2500000 22.7688389	-107.250000 29.2500000 22.7688389	-107.250000 29.2500000 22.7688389	-107.250000 29.2500000 22.7688389	-107.250000 29.2500000 22.7688389	-107.250000 29.2500000 22.7688389	-107.250000 29.2500000 22.7688389	-107.250000 29.2500000 22.6274166	-107.250000 29.2500000 22.6274166
-106.750000 29.2500000 22.7688389	-106.750000 29.2500000 22.7688389	-106.750000 29.2500000 22.9102612	-106.750000 29.2500000 22.9102612	-106.750000 29.2500000 23.0516796	-106.750000 29.2500000 23.0516796	-106.750000 29.2500000 23.1931019	-106.750000 29.2500000 22.6274166	-106.750000 29.2500000 22.4859943	-106.750000 29.2500000 22.3445740	-106.750000 29.2500000 22.2031517	-106.750000 29.2500000 22.2031517	-106.750000 29.2500000 22.3445740	-106.750000 29.2500000 22.3445740	-106.750000 29.2500000 22.3445740	-106.750000 29.2500000 22.2031517	-106.750000 29.2500000 22.2031517	-106.750000 29.2500000 22.0617332	-106.750000 29.2500000 22.0617332	-106.750000 29.2500000 22.0617332	-106.750000 29.2500000 22.0617332	-106.750000 29.2500000 22.0617332	-106.750000 29.2500000 22.0617332	-106.750000 29.2500000 22.0617332	-106.750000 29.2500000 22.2031517	-106.750000 29.2500000 22.3445740	-106.750000 29.2500000 22.4859943	-106.750000 29.2500000 22.3445740	-106.750000 29.2500000 22.3445740	-106.750000 29.2500000 22.2031517	-106.750000 29.2500000 22.2031517	-106.750000 29.2500000 22.2031517	-106.750000 29.2500000 22.3445740	-106.750000 29.2500000 22.3445740	-106.750000 29.2500000 22.2031517	-106.750000 29.2500000 22.3445740	-106.750000 29.2500000 22.3445740	-106.750000 29.2500000 22.4859943	-106.750000 29.2500000 22.4859943	-106.750000 29.2500000 22.6274166	-106.750000 29.2500000 22.7688389	-106.750000 29.2500000 22.9102612	-106.750000 29.2500000 23.0516796	-106.750000 29.2500000 23.0516796	-106.750000 29.2500000 23.0516796	-106.750000 29.2500000 22.9102612	-106.750000 29.2500000 22.9102612	-106.750000 29.2500000 22.9102612	-106.750000 29.2500000 22.7688389	-106.750000 29.2500000 22.7688389
-106.250000 29.2500000 22.7688389	-106.250000 29.2500000 22.7688389	-106.250000 29.2500000 22.9102612	-106.250000 29.2500000 22.9102612	-106.250000 29.2500000 23.0516796	-106.250000 29.2500000 23.1931019	-106.250000 29.2500000 23.1931019	-106.250000 29.2500000 22.7688389	-106.250000 29.2500000 22.4859943	-106.250000 29.2500000 22.3445740	-106.250000 29.2500000 22.2031517	-106.250000 29.2500000 22.2031517	-106.250000 29.2500000 22.2031517	-106.250000 29.2500000 22.2031517	-106.250000 29.2500000 22.2031517	-106.250000 29.2500000 22.0617332	-106.250000 29.2500000 22.0617332	-106.250000 29.2500000 22.0617332	-106.250000 29.2500000 21.9203110	-106.250000 29.2500000 21.9203110	-106.250000 29.2500000 21.9203110	-106.250000 29.2500000 21.9203110	-106.250000 29.2500000 21.9203110	-106.250000 29.2500000 22.0617332	-106.250000 29.2500000 22.0617332	-106.250000 29.2500000 22.2031517	-106.250000 29.2500000 22.3445740	-106.250000 29.2500000 22.3445740	-106.250000 29.2500000 22.2031517	-106.250000 29.2500000 22.2031517	-106.250000 29.2500000 22.2031517	-106.250000 29.2500000 22.2031517	-106.250000 29.2500000 22.2031517	-106.250000 29.2500000 22.2031517	-106.250000 29.2500000 22.2031517	-106.250000 29.2500000 22.3445740	-106.250000 29.2500000 22.3445740	-106.250000 29.2500000 22.4859943	-106.250000 29.2500000 22.6274166	-106.250000 29.2500000 22.6274166	-106.250000 29.2500000 22.7688389	-106.250000 29.2500000 23.0516796	-106.250000 29.2500000 23.1931019	-106.250000 29.2500000 23.1931019	-106.250000 29.2500000 23.1931019	-106.250000 29.2500000 23.0516796	-106.250000 29.2500000 23.0516796	-106.250000 29.2500000 23.0516796	-106.250000 29.2500000 22.9102612	-106.250000 29.2500000 22.9102612
-105.750000 29.2500000 22.6274166	-105.750000 29.2500000 22.7688389	-105.750000 29.2500000 22.7688389	-105.750000 29.2500000 22.9102612	-105.750000 29.2500000 23.0516796	-105.750000 29.2500000 23.1931019	-105.750000 29.2500000 23.3345242	-105.750000 29.2500000 22.7688389	-105.750000 29.2500000 22.6274166	-105.750000 29.2500000 22.3445740	-105.750000 29.2500000 22.3445740	-105.750000 29.2500000 22.3445740	-105.750000 29.2500000 22.2031517	-105.750000 29.2500000 22.2031517	-105.750000 29.2500000 22.2031517	-105.750000 29.2500000 22.0617332	-105.750000 29.2500000 22.0617332	-105.750000 29.2500000 21.9203110	-105.750000 29.2500000 21.9203110	-105.750000 29.2500000 21.9203110	-105.750000 29.2500000 21.9203110	-105.750000 29.2500000 21.9203110	-105.750000 29.2500000 21.9203110	-105.750000 29.2500000 22.0617332	-105.750000 29.2500000 22.0617332	-105.750000 29.2500000 22.2031517	-105.750000 29.2500000 22.3445740	-105.750000 29.2500000 22.2031517	-105.750000 29.2500000 22.2031517	-105.750000 29.2500000 22.2031517	-105.750000 29.2500000 22.2031517	-105.750000 29.2500000 22.2031517	-105.750000 29.2500000 22.2031517	-105.750000 29.2500000 22.2031517	-105.750000 29.2500000 22.2031517	-105.750000 29.2500000 22.3445740	-105.750000 29.2500000 22.3445740	-105.750000 29.2500000 22.4859943	-105.750000 29.2500000 22.4859943	-105.750000 29.2500000 22.6274166	-105.750000 29.2500000 22.7688389	-105.750000 29.2500000 23.0516796	-105.750000 29.2500000 23.3345242	-105.750000 29.2500000 23.3345242	-105.750000 29.2500000 23.3345242	-105.750000 29.2500000 23.1931019	-105.750000 29.2500000 23.1931019	-105.750000 29.2500000 23.1931019	-105.750000 29.2500000 23.0516796	-105.750000 29.2500000 23.0516796
-105.250000 29.2500000 22.6274166	-105.250000 29.2500000 22.7688389	-105.250000 29.2500000 22.7688389	-105.250000 29.2500000 22.9102612	-105.250000 29.2500000 23.0516796	-105.250000 29.2500000 23.1931019	-105.250000 29.2500000 23.3345242	-105.250000 29.2500000 22.9102612	-105.250000 29.2500000 22.7688389	-105.250000 29.2500000 22.6274166	-105.250000 29.2500000 22.4859943	-105.250000 29.2500000 22.4859943	-105.250000 29.2500000 22.3445740	-105.250000 29.2500000 22.2031517	-105.250000 29.2500000 22.2031517	-105.250000 29.2500000 22.0617332	-105.250000 29.2500000 22.0617332	-105.250000 29.2500000 21.9203110	-105.250000 29.2500000 21.9203110	-105.250000 29.2500000 21.9203110	-105.250000 29.2500000 21.9203110	-105.250000 29.2500000 21.9203110	-105.250000 29.2500000 21.9203110	-105.250000 29.2500000 22.0617332	-105.250000 29.2500000 22.0617332	-105.250000 29.2500000 22.2031517	-105.250000 29.2500000 22.3445740	-105.250000 29.2500000 22.2031517	-105.250000 29.2500000 22.2031517	-105.250000 29.2500000 22.2031517	-105.250000 29.2500000 22.2031517	-105.250000 29.2500000 22.2031517	-105.250000 29.2500000 22.2031517	-105.250000 29.2500000 22.2031517	-105.250000 29.2500000 22.2031517	-105.250000 29.2500000 22.3445740	-105.250000 29.2500000 22.3445740	-105.250000 29.2500000 22.4859943	-105.250000 29.2500000 22.6274166	-105.250000 29.2500000 22.6274166	-105.250000 29.2500000 22.7688389	-105.250000 29.2500000 23.0516796	-105.250000 29.2500000 23.1931019	-105.250000 29.2500000 23.3345242	-105.250000 29.2500000 23.3345242	-105.250000 29.2500000 23.3345242	-105.250000 29.2500000 23.1931019	-105.250000 29.2500000 23.1931019	-105.250000 29.2500000 23.1931019	-105.250000 29.2500000 23.1931019
-104.750000 29.2500000 22.6274166	-104.750000 29.2500000 22.7688389	-104.750000 29.2500000 22.7688389	-104.750000 29.2500000 22.9102612	-104.750000 29.2500000 23.0516796	-104.750000 29.2500000 23.1931019	-104.750000 29.2500000 23.3345242	-104.750000 29.2500000 23.0516796	-104.750000 29.2500000 22.9102612	-104.750000 29.2500000 22.9102612	-104.750000 29.2500000 22.7688389	-104.750000 29.2500000 22.4859943	-104.750000 29.2500000 22.3445740	-104.750000 29.2500000 22.2031517	-104.750000 29.2500000 22.2031517	-104.750000 29.2500000 22.0617332	-104.750000 29.2500000 22.0617332	-104.750000 29.2500000 21.9203110	-104.750000 29.2500000 21.9203110	-104.750000 29.2500000 21.9203110	-104.750000 29.2500000 21.9203110	-104.750000 29.2500000 21.9203110	-104.750000 29.2500000 21.9203110	-104.750000 29.2500000 22.2031517	-104.750000 29.2500000 22.2031517	-104.750000 29.2500000 22.3445740	-104.750000 29.2500000 22.4859943	-104.750000 29.2500000 22.3445740	-104.750000 29.2500000 22.3445740	-104.750000 29.2500000 22.3445740	-104.750000 29.2500000 22.3445740	-104.750000 29.2500000 22.3445740	-104.750000 29.2500000 22.3445740	-104.750000 29.2500000 22.3445740	-104.750000 29.2500000 22.3445740	-104.750000 29.2500000 22.4859943	-104.750000 29.2500000 22.4859943	-104.750000 29.2500000 22.6274166	-104.750000 29.2500000 22.7688389	-104.750000 29.2500000 22.7688389	-104.750000 29.2500000 22.9102612	-104.750000 29.2500000 23.0516796	-104.750000 29.2500000 23.0516796	-104.750000 29.2500000 23.1931019	-104.750000 29.2500000 23.1931019	-104.750000 29.2500000 23.1931019	-104.750000 29.2500000 23.1931019	-104.750000 29.2500000 23.3345242	-104.750000 29.2500000 23.3345242	-104.750000 29.2500000 23.3345242
-104.250000 29.2500000 22.6274166	-104.250000 29.2500000 22.7688389	-104.250000 29.2500000 22.7688389	-104.250000 29.2500000 22.9102612	-104.250000 29.2500000 23.0516796	-104.250000 29.2500000 23.1931019	-104.250000 29.2500000 23.1931019	-104.250000 29.2500000 23.0516796	-104.250000 29.2500000 22.9102612	-104.250000 29.2500000 22.9102612	-104.250000 29.2500000 22.9102612	-104.250000 29.2500000 22.6274166	-104.250000 29.2500000 22.3445740	-104.250000 29.2500000 22.2031517	-104.250000 29.2500000 22.0617332	-104.250000 29.2500000 22.0617332	-104.250000 29.2500000 22.0617332	-104.250000 29.2500000 21.9203110	-104.250000 29.2500000 21.9203110	-104.250000 29.2500000 21.9203110	-104.250000 29.2500000 21.9203110	-104.250000 29.2500000 21.9203110	-104.250000 29.2500000 21.9203110	-104.250000 29.2500000 22.2031517	-104.250000 29.2500000 22.2031517	-104.250000 29.2500000 22.4859943	-104.250000 29.2500000 22.6274166	-104.250000 29.2500000 22.4859943	-104.250000 29.2500000 22.4859943	-104.250000 29.2500000 22.4859943	-104.250000 29.2500000 22.4859943	-104.250000 29.2500000 22.3445740	-104.250000 29.2500000 22.4859943	-104.250000 29.2500000 22.4859943	-104.250000 29.2500000 22.4859943	-104.250000 29.2500000 22.6274166	-104.250000 29.2500000 22.6274166	-104.250000 29.2500000 22.7688389	-104.250000 29.2500000 22.7688389	-104.250000 29.2500000 22.9102612	-104.250000 29.2500000 22.9102612	-104.250000 29.2500000 22.9102612	-104.250000 29.2500000 22.9102612	-104.250000 29.2500000 23.0516796	-104.250000 29.2500000 23.0516796	-104.250000 29.2500000 23.1931019	-104.250000 29.2500000 23.1931019	-104.250000 29.2500000 23.3345242	-104.250000 29.2500000 23.3345242	-104.250000 29.2500000 23.3345242
-103.750000 29.2500000 22.6274166	-103.750000 29.2500000 22.7688389	-103.750000 29.2500000 22.7688389	-103.750000 29.2500000 22.9102612	-103.750000 29.2500000 23.0516796	-103.750000 29.2500000 23.1931019	-103.750000 29.2500000 23.1931019	-103.750000 29.2500000 23.0516796	-103.750000 29.2500000 22.9102612	-103.750000 29.2500000 22.9102612	-103.750000 29.2500000 22.9102612	-103.750000 29.2500000 22.6274166	-103.750000 29.2500000 22.3445740	-103.750000 29.2500000 22.2031517	-103.750000 29.2500000 22.0617332	-103.750000 29.2500000 22.0617332	-103.750000 29.2500000 22.0617332	-103.750000 29.2500000 21.9203110	-103.750000 29.2500000 21.9203110	-103.750000 29.2500000 21.9203110	-103.750000 29.2500000 21.9203110	-103.750000 29.2500000 21.9203110	-103.750000 29.2500000 21.9203110	-103.750000 29.2500000 22.2031517	-103.750000 29.2500000 22.3445740	-103.750000 29.2500000 22.4859943	-103.750000 29.2500000 22.7688389	-103.750000 29.2500000 22.6274166	-103.750000 29.2500000 22.6274166	-103.750000 29.2500000 22.6274166	-103.750000 29.2500000 22.6274166	-103.750000 29.2500000 22.4859943	-103.750000 29.2500000 22.4859943	-103.750000 29.2500000 22.6274166	-103.750000 29.2500000 22.6274166	-103.750000 29.2500000 22.7688389	-103.750000 29.2500000 22.7688389	-103.750000 29.2500000 22.7688389	-103.750000 29.2500000 22.7688389	-103.750000 29.2500000 22.7688389	-103.750000 29.2500000 22.7688389	-103.750000 29.2500000 22.7688389	-103.750000 29.2500000 22.7688389	-103.750000 29.2500000 22.9102612	-103.750000 29.2500000 23.0516796	-103.750000 29.2500000 23.1931019	-103.750000 29.2500000 23.1931019	-103.750000 29.2500000 23.1931019	-103.750000 29.2500000 23.3345242	-103.750000 29.2500000 23.3345242
-103.250000 29.2500000 22.6274166	-103.250000 29.2500000 22.7688389	-103.250000 29.2500000 22.7688389	-103.250000 29.2500000 22.9102612	-103.250000 29.2500000 22.9102612	-103.250000 29.2500000 23.0516796	-103.250000 29.2500000 23.0516796	-103.250000 29.2500000 22.9102612	-103.250000 29.2500000 22.7688389	-103.250000 29.2500000 22.7688389	-103.250000 29.2500000 22.7688389	-103.250000 29.2500000 22.6274166	-103.250000 29.2500000 22.3445740	-103.250000 29.2500000 22.2031517	-103.250000 29.2500000 22.2031517	-103.250000 29.2500000 22.2031517	-103.250000 29.2500000 22.0617332	-103.250000 29.2500000 22.0617332	-103.250000 29.2500000 22.0617332	-103.250000 29.2500000 22.0617332	-103.250000 29.2500000 22.0617332	-103.250000 29.2500000 22.0617332	-103.250000 29.2500000 22.0617332	-103.250000 29.2500000 22.3445740	-103.250000 29.2500000 22.3445740	-103.250000 29.2500000 22.6274166	-103.250000 29.2500000 22.7688389	-103.250000 29.2500000 22.7688389	-103.250000 29.2500000 22.6274166	-103.250000 29.2500000 22.6274166	-103.250000 29.2500000 22.6274166	-103.250000 29.2500000 22.6274166	-103.250000 29.2500000 22.6274166	-103.250000 29.2500000 22.6274166	-103.250000 29.2500000 22.7688389	-103.250000 29.2500000 22.7688389	-103.250000 29.2500000 22.7688389	-103.250000 29.2500000 22.7688389	-103.250000 29.2500000 22.7688389	-103.250000 29.2500000 22.7688389	-103.250000 29.2500000 22.7688389	-103.250000 29.2500000 22.7688389	-103.250000 29.2500000 22.7688389	-103.250000 29.2500000 22.9102612	-103.250000 29.2500000 22.9102612	-103.250000 29.2500000 23.0516796	-103.250000 29.2500000 23.1931019	-103.250000 29.2500000 23.1931019	-103.250000 29.2500000 23.1931019	-103.250000 29.2500000 23.1931019
-102.750000 29.2500000 22.4859943	-102.750000 29.2500000 22.6274166	-102.750000 29.2500000 22.6274166	-102.750000 29.2500000 22.9102612	-102.750000 29.2500000 22.9102612	-102.750000 29.2500000 22.9102612	-102.750000 29.2500000 22.9102612	-102.750000 29.2500000 22.7688389	-102.750000 29.2500000 22.7688389	-102.750000 29.2500000 22.7688389	-102.750000 29.2500000 22.6274166	-102.750000 29.2500000 22.6274166	-102.750000 29.2500000 22.4859943	-102.750000 29.2500000 22.3445740	-102.750000 29.2500000 22.3445740	-102.750000 29.2500000 22.3445740	-102.750000 29.2500000 22.2031517	-102.750000 29.2500000 22.2031517	-102.750000 29.2500000 22.2031517	-102.750000 29.2500000 22.2031517	-102.750000 29.2500000 22.2031517	-102.750000 29.2500000 22.3445740	-102.750000 29.2500000 22.2031517	-102.750000 29.2500000 22.4859943	-102.750000 29.2500000 22.4859943	-102.750000 29.2500000 22.6274166	-102.750000 29.2500000 22.7688389	-102.750000 29.2500000 22.7688389	-102.750000 29.2500000 22.7688389	-102.750000 29.2500000 22.7688389	-102.750000 29.2500000 22.7688389	-102.750000 29.2500000 22.6274166	-102.750000 29.2500000 22.7688389	-102.750000 29.2500000 22.7688389	-102.750000 29.2500000 22.7688389	-102.750000 29.2500000 22.7688389	-102.750000 29.2500000 22.7688389	-102.750000 29.2500000 22.7688389	-102.750000 29.2500000 22.7688389	-102.750000 29.2500000 22.7688389	-102.750000 29.2500000 22.7688389	-102.750000 29.2500000 22.6274166	-102.750000 29.2500000 22.7688389	-102.750000 29.2500000 22.7688389	-102.750000 29.2500000 22.9102612	-102.750000 29.2500000 23.0516796	-102.750000 29.2500000 23.0516796	-102.750000 29.2500000 23.1931019	-102.750000 29.2500000 23.1931019	-102.750000 29.2500000 23.1931019
-102.250000 29.2500000 22.4859943	-102.250000 29.2500000 22.6274166	-102.250000 29.2500000 22.6274166	-102.250000 29.2500000 22.9102612	-102.250000 29.2500000 22.9102612	-102.250000 29.2500000 22.9102612	-102.250000 29.2500000 22.7688389	-102.250000 29.2500000 22.7688389	-102.250000 29.2500000 22.6274166	-102.250000 29.2500000 22.7688389	-102.250000 29.2500000 22.6274166	-102.250000 29.2500000 22.6274166	-102.250000 29.2500000 22.6274166	-102.250000 29.2500000 22.4859943	-102.250000 29.2500000 22.3445740	-102.250000 29.2500000 22.4859943	-102.250000 29.2500000 22.3445740	-102.250000 29.2500000 22.3445740	-102.250000 29.2500000 22.3445740	-102.250000 29.2500000 22.3445740	-102.250000 29.2500000 22.3445740	-102.250000 29.2500000 22.4859943	-102.250000 29.2500000 22.3445740	-102.250000 29.2500000 22.4859943	-102.250000 29.2500000 22.6274166	-102.250000 29.2500000 22.6274166	-102.250000 29.2500000 22.7688389	-102.250000 29.2500000 22.7688389	-102.250000 29.2500000 22.7688389	-102.250000 29.2500000 22.7688389	-102.250000 29.2500000 22.7688389	-102.250000 29.2500000 22.7688389	-102.250000 29.2500000 22.7688389	-102.250000 29.2500000 22.7688389	-102.250000 29.2500000 22.7688389	-102.250000 29.2500000 22.7688389	-102.250000 29.2500000 22.7688389	-102.250000 29.2500000 22.7688389	-102.250000 29.2500000 22.7688389	-102.250000 29.2500000 22.7688389	-102.250000 29.2500000 22.7688389	-102.250000 29.2500000 22.6274166	-102.250000 29.2500000 22.7688389	-102.250000 29.2500000 22.7688389	-102.250000 29.2500000 22.9102612	-102.250000 29.2500000 23.0516796	-102.250000 29.2500000 23.0516796	-102.250000 29.2500000 23.0516796	-102.250000 29.2500000 23.0516796	-102.250000 29.2500000 23.0516796
-125.750000 29.7500000 22.7688389	-125.750000 29.7500000 22.7688389	-125.750000 29.7500000 22.7688389	-125.750000 29.7500000 22.7688389	-125.750000 29.7500000 22.9102612	-125.750000 29.7500000 22.9102612	-125.750000 29.7500000 22.9102612	-125.750000 29.7500000 22.7688389	-125.750000 29.7500000 22.7688389	-125.750000 29.7500000 22.6274166	-125.750000 29.7500000 22.4859943	-125.750000 29.7500000 22.4859943	-125.750000 29.7500000 22.6274166	-125.750000 29.7500000 22.6274166	-125.750000 29.7500000 22.6274166	-125.750000 29.7500000 22.7688389	-125.750000 29.7500000 22.7688389	-125.750000 29.7500000 22.7688389	-125.750000 29.7500000 22.7688389	-125.750000 29.7500000 22.9102612	-125.750000 29.7500000 22.9102612	-125.750000 29.7500000 22.9102612	-125.750000 29.7500000 22.9102612	-125.750000 29.7500000 22.9102612	-125.750000 29.7500000 23.0516796	-125.750000 29.7500000 23.0516796	-125.750000 29.7500000 23.0516796	-125.750000 29.7500000 22.9102612	-125.750000 29.7500000 22.7688389	-125.750000 29.7500000 22.7688389	-125.750000 29.7500000 22.7688389	-125.750000 29.7500000 22.7688389	-125.750000 29.7500000 22.9102612	-125.750000 29.7500000 23.0516796	-125.750000 29.7500000 23.0516796	-125.750000 29.7500000 23.0516796	-125.750000 29.7500000 23.1931019	-125.750000 29.7500000 23.1931019	-125.750000 29.7500000 22.7688389	-125.750000 29.7500000 22.6274166	-125.750000 29.7500000 22.4859943	-125.750000 29.7500000 22.4859943	-125.750000 29.7500000 22.6274166	-125.750000 29.7500000 22.6274166	-125.750000 29.7500000 22.6274166	-125.750000 29.7500000 22.6274166	-125.750000 29.7500000 22.6274166	-125.750000 29.7500000 22.6274166	-125.750000 29.7500000 22.7688389	-125.750000 29.7500000 22.7688389
-125.250000 29.7500000 22.7688389	-125.250000 29.7500000 22.7688389	-125.250000 29.7500000 22.7688389	-125.250000 29.7500000 22.7688389	-125.250000 29.7500000 22.9102612	-125.250000 29.7500000 22.9102612	-125.250000 29.7500000 22.9102612	-125.250000 29.7500000 22.7688389	-125.250000 29.7500000 22.6274166	-125.250000 29.7500000 22.4859943	-125.250000 29.7500000 22.4859943	-125.250000 29.7500000 22.4859943	-125.250000 29.7500000 22.4859943	-125.250000 29.7500000 22.4859943	-125.250000 29.7500000 22.6274166	-125.250000 29.7500000 22.6274166	-125.250000 29.7500000 22.6274166	-125.250000 29.7500000 22.7688389	-125.250000 29.7500000 22.7688389	-125.250000 29.7500000 22.7688389	-125.250000 29.7500000 22.9102612	-125.250000 29.7500000 22.9102612	-125.250000 29.7500000 22.9102612	-125.250000 29.7500000 22.9102612	-125.250000 29.7500000 22.9102612	-125.250000 29.7500000 22.9102612	-125.250000 29.7500000 22.9102612	-125.250000 29.7500000 22.9102612	-125.250000 29.7500000 22.7688389	-125.250000 29.7500000 22.7688389	-125.250000 29.7500000 22.7688389	-125.250000 29.7500000 22.7688389	-125.250000 29.7500000 22.9102612	-125.250000 29.7500000 23.0516796	-125.250000 29.7500000 23.0516796	-125.250000 29.7500000 23.1931019	-125.250000 29.7500000 23.1931019	-125.250000 29.7500000 23.1931019	-125.250000 29.7500000 22.9102612	-125.250000 29.7500000 22.7688389	-125.250000 29.7500000 22.6274166	-125.250000 29.7500000 22.6274166	-125.250000 29.7500000 22.6274166	-125.250000 29.7500000 22.6274166	-125.250000 29.7500000 22.6274166	-125.250000 29.7500000 22.6274166	-125.250000 29.7500000 22.6274166	-125.250000 29.7500000 22.6274166	-125.250000 29.7500000 22.7688389	-125.250000 29.7500000 22.7688389
-124.750000 29.7500000 22.7688389	-124.750000 29.7500000 22.9102612	-124.750000 29.7500000 22.9102612	-124.750000 29.7500000 22.9102612	-124.750000 29.7500000 22.9102612	-124.750000 29.7500000 22.9102612	-124.750000 29.7500000 22.9102612	-124.750000 29.7500000 22.7688389	-124.750000 29.7500000 22.6274166	-124.750000 29.7500000 22.4859943	-124.750000 29.7500000 22.3445740	-124.750000 29.7500000 22.3445740	-124.750000 29.7500000 22.3445740	-124.750000 29.7500000 22.4859943	-124.750000 29.7500000 22.4859943	-124.750000 29.7500000 22.4859943	-124.750000 29.7500000 22.4859943	-124.750000 29.7500000 22.6274166	-124.750000 29.7500000 22.6274166	-124.750000 29.7500000 22.6274166	-124.750000 29.7500000 22.7688389	-124.750000 29.7500000 22.7688389	-124.750000 29.7500000 22.7688389	-124.750000 29.7500000 22.7688389	-124.750000 29.7500000 22.9102612	-124.750000 29.7500000 22.9102612	-124.750000 29.7500000 22.9102612	-124.750000 29.7500000 22.7688389	-124.750000 29.7500000 22.7688389	-124.750000 29.7500000 22.7688389	-124.750000 29.7500000 22.7688389	-124.750000 29.7500000 22.7688389	-124.750000 29.7500000 22.9102612	-124.750000 29.7500000 23.0516796	-124.750000 29.7500000 23.1931019	-124.750000 29.7500000 23.1931019	-124.750000 29.7500000 23.1931019	-124.750000 29.7500000 23.1931019	-124.750000 29.7500000 23.0516796	-124.750000 29.7500000 22.9102612	-124.750000 29.7500000 22.7688389	-124.750000 29.7500000 22.7688389	-124.750000 29.7500000 22.7688389	-124.750000 29.7500000 22.6274166	-124.750000 29.7500000 22.6274166	-124.750000 29.7500000 22.6274166	-124.750000 29.7500000 22.6274166	-124.750000 29.7500000 22.6274166	-124.750000 29.7500000 22.7688389	-124.750000 29.7500000 22.7688389
-124.250000 29.7500000 22.9102612	-124.250000 29.7500000 22.9102612	-124.250000 29.7500000 22.9102612	-124.250000 29.7500000 22.9102612	-124.250000 29.7500000 23.0516796	-124.250000 29.7500000 23.0516796	-124.250000 29.7500000 23.0516796	-124.250000 29.7500000 22.7688389	-124.250000 29.7500000 22.4859943	-124.250000 29.7500000 22.3445740	-124.250000 29.7500000 22.2031517	-124.250000 29.7500000 22.3445740	-124.250000 29.7500000 22.3445740	-124.250000 29.7500000 22.3445740	-124.250000 29.7500000 22.3445740	-124.250000 29.7500000 22.3445740	-124.250000 29.7500000 22.3445740	-124.250000 29.7500000 22.4859943	-124.250000 29.7500000 22.4859943	-124.250000 29.7500000 22.4859943	-124.250000 29.7500000 22.6274166	-124.250000 29.7500000 22.6274166	-124.250000 29.7500000 22.6274166	-124.250000 29.7500000 22.7688389	-124.250000 29.7500000 22.7688389	-124.250000 29.7500000 22.7688389	-124.250000 29.7500000 22.7688389	-124.250000 29.7500000 22.7688389	-124.250000 29.7500000 22.6274166	-124.250000 29.7500000 22.6274166	-124.250000 29.7500000 22.6274166	-124.250000 29.7500000 22.6274166	-124.250000 29.7500000 22.7688389	-124.250000 29.7500000 23.0516796	-124.250000 29.7500000 23.1931019	-124.250000 29.7500000 23.1931019	-124.250000 29.7500000 23.3345242	-124.250000 29.7500000 23.1931019	-124.250000 29.7500000 23.0516796	-124.250000 29.7500000 23.0516796	-124.250000 29.7500000 22.9102612	-124.250000 29.7500000 22.9102612	-124.250000 29.7500000 22.7688389	-124.250000 29.7500000 22.7688389	-124.250000 29.7500000 22.7688389	-124.250000 29.7500000 22.7688389	-124.250000 29.7500000 22.7688389	-124.250000 29.7500000 22.6274166	-124.250000 29.7500000 22.7688389	-124.250000 29.7500000 22.7688389
-123.750000 29.7500000 22.9102612	-123.750000 29.7500000 22.9102612	-123.750000 29.7500000 23.0516796	-123.750000 29.7500000 23.0516796	-123.750000 29.7500000 23.0516796	-123.750000 29.7500000 23.0516796	-123.750000 29.7500000 23.0516796	-123.750000 29.7500000 22.9102612	-123.750000 29.7500000 22.4859943	-123.750000 29.7500000 22.3445740	-123.750000 29.7500000 22.2031517	-123.750000 29.7500000 22.2031517	-123.750000 29.7500000 22.2031517	-123.750000 29.7500000 22.3445740	-123.750000 29.7500000 22.2031517	-123.750000 29.7500000 22.2031517	-123.750000 29.7500000 22.3445740	-123.750000 29.7500000 22.3445740	-123.750000 29.7500000 22.3445740	-123.750000 29.7500000 22.3445740	-123.750000 29.7500000 22.4859943	-123.750000 29.7500000 22.4859943	-123.750000 29.7500000 22.4859943	-123.750000 29.7500000 22.6274166	-123.750000 29.7500000 22.6274166	-123.750000 29.7500000 22.6274166	-123.750000 29.7500000 22.7688389	-123.750000 29.7500000 22.6274166	-123.750000 29.7500000 22.6274166	-123.750000 29.7500000 22.6274166	-123.750000 29.7500000 22.6274166	-123.750000 29.7500000 22.6274166	-123.750000 29.7500000 22.7688389	-123.750000 29.7500000 22.9102612	-123.750000 29.7500000 23.1931019	-123.750000 29.7500000 23.1931019	-123.750000 29.7500000 23.3345242	-123.750000 29.7500000 23.3345242	-123.750000 29.7500000 23.1931019	-123.750000 29.7500000 23.1931019	-123.750000 29.7500000 23.0516796	-123.750000 29.7500000 22.9102612	-123.750000 29.7500000 22.9102612	-123.750000 29.7500000 22.9102612	-123.750000 29.7500000 22.9102612	-123.750000 29.7500000 22.7688389	-123.750000 29.7500000 22.9102612	-123.750000 29.7500000 22.7688389	-123.750000 29.7500000 22.7688389	-123.750000 29.7500000 22.7688389
-123.250000 29.7500000 22.9102612	-123.250000 29.7500000 22.9102612	-123.250000 29.7500000 23.0516796	-123.250000 29.7500000 23.0516796	-123.250000 29.7500000 23.0516796	-123.250000 29.7500000 23.0516796	-123.250000 29.7500000 23.0516796	-123.250000 29.7500000 22.9102612	-123.250000 29.7500000 22.6274166	-123.250000 29.7500000 22.4859943	-123.250000 29.7500000 22.3445740	-123.250000 29.7500000 22.3445740	-123.250000 29.7500000 22.2031517	-123.250000 29.7500000 22.2031517	-123.250000 29.7500000 22.2031517	-123.250000 29.7500000 22.2031517	-123.250000 29.7500000 22.2031517	-123.250000 29.7500000 22.2031517	-123.250000 29.7500000 22.2031517	-123.250000 29.7500000 22.3445740	-123.250000 29.7500000 22.3445740	-123.250000 29.7500000 22.4859943	-123.250000 29.7500000 22.4859943	-123.250000 29.7500000 22.4859943	-123.250000 29.7500000 22.4859943	-123.250000 29.7500000 22.6274166	-123.250000 29.7500000 22.6274166	-123.250000 29.7500000 22.6274166	-123.250000 29.7500000 22.4859943	-123.250000 29.7500000 22.4859943	-123.250000 29.7500000 22.4859943	-123.250000 29.7500000 22.6274166	-123.250000 29.7500000 22.6274166	-123.250000 29.7500000 22.9102612	-123.250000 29.7500000 23.0516796	-123.250000 29.7500000 23.1931019	-123.250000 29.7500000 23.3345242	-123.250000 29.7500000 23.3345242	-123.250000 29.7500000 23.3345242	-123.250000 29.7500000 23.1931019	-123.250000 29.7500000 23.1931019	-123.250000 29.7500000 23.0516796	-123.250000 29.7500000 23.0516796	-123.250000 29.7500000 22.9102612	-123.250000 29.7500000 22.9102612	-123.250000 29.7500000 22.9102612	-123.250000 29.7500000 22.9102612	-123.250000 29.7500000 22.9102612	-123.250000 29.7500000 22.9102612	-123.250000 29.7500000 22.9102612
-122.750000 29.7500000 22.9102612	-122.750000 29.7500000 22.9102612	-122.750000 29.7500000 23.0516796	-122.750000 29.7500000 23.0516796	-122.750000 29.7500000 23.0516796	-122.750000 29.7500000 23.0516796	-122.750000 29.7500000 23.0516796	-122.750000 29.7500000 23.0516796	-122.750000 29.7500000 22.7688389	-122.750000 29.7500000 22.6274166	-122.750000 29.7500000 22.4859943	-122.750000 29.7500000 22.3445740	-122.750000 29.7500000 22.3445740	-122.750000 29.7500000 22.3445740	-122.750000 29.7500000 22.2031517	-122.750000 29.7500000 22.2031517	-122.750000 29.7500000 22.2031517	-122.750000 29.7500000 22.2031517	-122.750000 29.7500000 22.2031517	-122.750000 29.7500000 22.2031517	-122.750000 29.7500000 22.2031517	-122.750000 29.7500000 22.3445740	-122.750000 29.7500000 22.3445740	-122.750000 29.7500000 22.3445740	-122.750000 29.7500000 22.4859943	-122.750000 29.7500000 22.4859943	-122.750000 29.7500000 22.4859943	-122.750000 29.7500000 22.4859943	-122.750000 29.7500000 22.4859943	-122.750000 29.7500000 22.4859943	-122.750000 29.7500000 22.4859943	-122.750000 29.7500000 22.4859943	-122.750000 29.7500000 22.6274166	-122.750000 29.7500000 22.7688389	-122.750000 29.7500000 23.0516796	-122.750000 29.7500000 23.0516796	-122.750000 29.7500000 23.1931019	-122.750000 29.7500000 23.3345242	-122.750000 29.7500000 23.3345242	-122.750000 29.7500000 23.3345242	-122.750000 29.7500000 23.1931019	-122.750000 29.7500000 23.1931019	-122.750000 29.7500000 23.0516796	-122.750000 29.7500000 23.0516796	-122.750000 29.7500000 23.0516796	-122.750000 29.7500000 23.0516796	-122.750000 29.7500000 22.9102612	-122.750000 29.7500000 22.9102612	-122.750000 29.7500000 22.9102612	-122.750000 29.7500000 22.9102612
-122.250000 29.7500000 22.9102612	-122.250000 29.7500000 23.0516796	-122.250000 29.7500000 23.0516796	-122.250000 29.7500000 23.0516796	-122.250000 29.7500000 23.0516796	-122.250000 29.7500000 23.0516796	-122.250000 29.7500000 23.0516796	-122.250000 29.7500000 23.1931019	-122.250000 29.7500000 22.9102612	-122.250000 29.7500000 22.7688389	-122.250000 29.7500000 22.6274166	-122.250000 29.7500000 22.4859943	-122.250000 29.7500000 22.4859943	-122.250000 29.7500000 22.3445740	-122.250000 29.7500000 22.3445740	-122.250000 29.7500000 22.3445740	-122.250000 29.7500000 22.2031517	-122.250000 29.7500000 22.2031517	-122.250000 29.7500000 22.2031517	-122.250000 29.7500000 22.2031517	-122.250000 29.7500000 22.2031517	-122.250000 29.7500000 22.3445740	-122.250000 29.7500000 22.3445740	-122.250000 29.7500000 22.3445740	-122.250000 29.7500000 22.3445740	-122.250000 29.7500000 22.3445740	-122.250000 29.7500000 22.4859943	-122.250000 29.7500000 22.4859943	-122.250000 29.7500000 22.3445740	-122.250000 29.7500000 22.3445740	-122.250000 29.7500000 22.3445740	-122.250000 29.7500000 22.4859943	-122.250000 29.7500000 22.6274166	-122.250000 29.7500000 22.7688389	-122.250000 29.7500000 22.9102612	-122.250000 29.7500000 23.0516796	-122.250000 29.7500000 23.1931019	-122.250000 29.7500000 23.3345242	-122.250000 29.7500000 23.3345242	-122.250000 29.7500000 23.3345242	-122.250000 29.7500000 23.3345242	-122.250000 29.7500000 23.1931019	-122.250000 29.7500000 23.1931019	-122.250000 29.7500000 23.1931019	-122.250000 29.7500000 23.0516796	-122.250000 29.7500000 23.0516796	-122.250000 29.7500000 23.0516796	-122.250000 29.7500000 22.9102612	-122.250000 29.7500000 22.9102612	-122.250000 29.7500000 22.9102612
-121.750000 29.7500000 22.9102612	-121.750000 29.7500000 23.0516796	-121.750000 29.7500000 23.0516796	-121.750000 29.7500000 23.0516796	-121.750000 29.7500000 23.0516796	-121.750000 29.7500000 23.0516796	-121.750000 29.7500000 23.0516796	-121.750000 29.7500000 23.1931019	-121.750000 29.7500000 23.0516796	-121.750000 29.7500000 22.9102612	-121.750000 29.7500000 22.7688389	-121.750000 29.7500000 22.6274166	-121.750000 29.7500000 22.6274166	-121.750000 29.7500000 22.4859943	-121.750000 29.7500000 22.4859943	-121.750000 29.7500000 22.4859943	-121.750000 29.7500000 22.3445740	-121.750000 29.7500000 22.3445740	-121.750000 29.7500000 22.3445740	-121.750000 29.7500000 22.2031517	-121.750000 29.7500000 22.2031517	-121.750000 29.7500000 22.2031517	-121.750000 29.7500000 22.2031517	-121.750000 29.7500000 22.2031517	-121.750000 29.7500000 22.3445740	-121.750000 29.7500000 22.3445740	-121.750000 29.7500000 22.3445740	-121.750000 29.7500000 22.3445740	-121.750000 29.7500000 22.3445740	-121.750000 29.7500000 22.3445740	-121.750000 29.7500000 22.3445740	-121.750000 29.7500000 22.3445740	-121.750000 29.7500000 22.4859943	-121.750000 29.7500000 22.7688389	-121.750000 29.7500000 22.9102612	-121.750000 29.7500000 22.9102612	-121.750000 29.7500000 23.0516796	-121.750000 29.7500000 23.1931019	-121.750000 29.7500000 23.3345242	-121.750000 29.7500000 23.3345242	-121.750000 29.7500000 23.3345242	-121.750000 29.7500000 23.1931019	-121.750000 29.7500000 23.1931019	-121.750000 29.7500000 23.1931019	-121.750000 29.7500000 23.1931019	-121.750000 29.7500000 23.0516796	-121.750000 29.7500000 23.0516796	-121.750000 29.7500000 23.0516796	-121.750000 29.7500000 23.0516796	-121.750000 29.7500000 22.9102612
-121.250000 29.7500000 22.9102612	-121.250000 29.7500000 23.0516796	-121.250000 29.7500000 23.0516796	-121.250000 29.7500000 23.0516796	-121.250000 29.7500000 23.0516796	-121.250000 29.7500000 23.0516796	-121.250000 29.7500000 23.0516796	-121.250000 29.7500000 23.1931019	-121.250000 29.7500000 23.1931019	-121.250000 29.7500000 23.0516796	-121.250000 29.7500000 22.9102612	-121.250000 29.7500000 22.7688389	-121.250000 29.7500000 22.7688389	-121.250000 29.7500000 22.6274166	-121.250000 29.7500000 22.6274166	-121.250000 29.7500000 22.4859943	-121.250000 29.7500000 22.4859943	-121.250000 29.7500000 22.4859943	-121.250000 29.7500000 22.3445740	-121.250000 29.7500000 22.3445740	-121.250000 29.7500000 22.3445740	-121.250000 29.7500000 22.2031517	-121.250000 29.7500000 22.2031517	-121.250000 29.7500000 22.2031517	-121.250000 29.7500000 22.3445740	-121.250000 29.7500000 22.3445740	-121.250000 29.7500000 22.3445740	-121.250000 29.7500000 22.3445740	-121.250000 29.7500000 22.3445740	-121.250000 29.7500000 22.2031517	-121.250000 29.7500000 22.2031517	-121.250000 29.7500000 22.3445740	-121.250000 29.7500000 22.4859943	-121.250000 29.7500000 22.6274166	-121.250000 29.7500000 22.7688389	-121.250000 29.7500000 22.9102612	-121.250000 29.7500000 23.0516796	-121.250000 29.7500000 23.1931019	-121.250000 29.7500000 23.1931019	-121.250000 29.7500000 23.3345242	-121.250000 29.7500000 23.3345242	-121.250000 29.7500000 23.3345242	-121.250000 29.7500000 23.1931019	-121.250000 29.7500000 23.1931019	-121.250000 29.7500000 23.1931019	-121.250000 29.7500000 23.0516796	-121.250000 29.7500000 23.0516796	-121.250000 29.7500000 23.0516796	-121.250000 29.7500000 22.9102612	-121.250000 29.7500000 22.9102612
-120.750000 29.7500000 22.9102612	-120.750000 29.7500000 22.9102612	-120.750000 29.7500000 22.9102612	-120.750000 29.7500000 23.0516796	-120.750000 29.7500000 23.0516796	-120.750000 29.7500000 23.0516796	-120.750000 29.7500000 23.0516796	-120.750000 29.7500000 23.1931019	-120.750000 29.7500000 23.0516796	-120.750000 29.7500000 23.0516796	-120.750000 29.7500000 22.9102612	-120.750000 29.7500000 22.7688389	-120.750000 29.7500000 22.7688389	-120.750000 29.7500000 22.7688389	-120.750000 29.7500000 22.6274166	-120.750000 29.7500000 22.6274166	-120.750000 29.7500000 22.6274166	-120.750000 29.7500000 22.4859943	-120.750000 29.7500000 22.4859943	-120.750000 29.7500000 22.3445740	-120.750000 29.7500000 22.3445740	-120.750000 29.7500000 22.3445740	-120.750000 29.7500000 22.2031517	-120.750000 29.7500000 22.2031517	-120.750000 29.7500000 22.3445740	-120.750000 29.7500000 22.3445740	-120.750000 29.7500000 22.3445740	-120.750000 29.7500000 22.3445740	-120.750000 29.7500000 22.2031517	-120.750000 29.7500000 22.2031517	-120.750000 29.7500000 22.2031517	-120.750000 29.7500000 22.3445740	-120.750000 29.7500000 22.4859943	-120.750000 29.7500000 22.6274166	-120.750000 29.7500000 22.7688389	-120.750000 29.7500000 22.7688389	-120.750000 29.7500000 22.9102612	-120.750000 29.7500000 23.0516796	-120.750000 29.7500000 23.1931019	-120.750000 29.7500000 23.3345242	-120.750000 29.7500000 23.3345242	-120.750000 29.7500000 23.3345242	-120.750000 29.7500000 23.1931019	-120.750000 29.7500000 23.1931019	-120.750000 29.7500000 23.1931019	-120.750000 29.7500000 23.0516796	-120.750000 29.7500000 23.0516796	-120.750000 29.7500000 22.9102612	-120.750000 29.7500000 22.9102612	-120.750000 29.7500000 22.9102612
-120.250000 29.7500000 22.7688389	-120.250000 29.7500000 22.7688389	-120.250000 29.7500000 22.9102612	-120.250000 29.7500000 22.9102612	-120.250000 29.7500000 23.0516796	-120.250000 29.7500000 23.0516796	-120.250000 29.7500000 23.0516796	-120.250000 29.7500000 23.0516796	-120.250000 29.7500000 23.0516796	-120.250000 29.7500000 22.9102612	-120.250000 29.7500000 22.7688389	-120.250000 29.7500000 22.7688389	-120.250000 29.7500000 22.7688389	-120.250000 29.7500000 22.7688389	-120.250000 29.7500000 22.7688389	-120.250000 29.7500000 22.6274166	-120.250000 29.7500000 22.6274166	-120.250000 29.7500000 22.6274166	-120.250000 29.7500000 22.6274166	-120.250000 29.7500000 22.4859943	-120.250000 29.7500000 22.3445740	-120.250000 29.7500000 22.3445740	-120.250000 29.7500000 22.2031517	-120.250000 29.7500000 22.2031517	-120.250000 29.7500000 22.3445740	-120.250000 29.7500000 22.3445740	-120.250000 29.7500000 22.3445740	-120.250000 29.7500000 22.3445740	-120.250000 29.7500000 22.2031517	-120.250000 29.7500000 22.2031517	-120.250000 29.7500000 22.2031517	-120.250000 29.7500000 22.2031517	-120.250000 29.7500000 22.3445740	-120.250000 29.7500000 22.4859943	-120.250000 29.7500000 22.6274166	-120.250000 29.7500000 22.7688389	-120.250000 29.7500000 22.7688389	-120.250000 29.7500000 22.9102612	-120.250000 29.7500000 23.0516796	-120.250000 29.7500000 23.1931019	-120.250000 29.7500000 23.3345242	-120.250000 29.7500000 23.3345242	-120.250000 29.7500000 23.1931019	-120.250000 29.7500000 23.0516796	-120.250000 29.7500000 23.0516796	-120.250000 29.7500000 22.9102612	-120.250000 29.7500000 22.9102612	-120.250000 29.7500000 22.9102612	-120.250000 29.7500000 22.7688389	-120.250000 29.7500000 22.7688389
-119.750000 29.7500000 22.7688389	-119.750000 29.7500000 22.7688389	-119.750000 29.7500000 22.7688389	-119.750000 29.7500000 22.9102612	-119.750000 29.7500000 22.9102612	-119.750000 29.7500000 22.9102612	-119.750000 29.7500000 22.9102612	-119.750000 29.7500000 22.9102612	-119.750000 29.7500000 22.9102612	-119.750000 29.7500000 22.7688389	-119.750000 29.7500000 22.7688389	-119.750000 29.7500000 22.7688389	-119.750000 29.7500000 22.6274166	-119.750000 29.7500000 22.6274166	-119.750000 29.7500000 22.6274166	-119.750000 29.7500000 22.6274166	-119.750000 29.7500000 22.6274166	-119.750000 29.7500000 22.6274166	-119.750000 29.7500000 22.6274166	-119.750000 29.7500000 22.4859943	-119.750000 29.7500000 22.3445740	-119.750000 29.7500000 22.3445740	-119.750000 29.7500000 22.2031517	-119.750000 29.7500000 22.2031517	-119.750000 29.7500000 22.3445740	-119.750000 29.7500000 22.3445740	-119.750000 29.7500000 22.3445740	-119.750000 29.7500000 22.3445740	-119.750000 29.7500000 22.3445740	-119.750000 29.7500000 22.2031517	-119.750000 29.7500000 22.2031517	-119.750000 29.7500000 22.2031517	-119.750000 29.7500000 22.3445740	-119.750000 29.7500000 22.4859943	-119.750000 29.7500000 22.6274166	-119.750000 29.7500000 22.6274166	-119.750000 29.7500000 22.7688389	-119.750000 29.7500000 22.7688389	-119.750000 29.7500000 22.9102612	-119.750000 29.7500000 23.0516796	-119.750000 29.7500000 23.1931019	-119.750000 29.7500000 23.1931019	-119.750000 29.7500000 23.0516796	-119.750000 29.7500000 23.0516796	-119.750000 29.7500000 22.9102612	-119.750000 29.7500000 22.9102612	-119.750000 29.7500000 22.7688389	-119.750000 29.7500000 22.7688389	-119.750000 29.7500000 22.7688389	-119.750000 29.7500000 22.6274166
-119.250000 29.7500000 22.6274166	-119.250000 29.7500000 22.6274166	-119.250000 29.7500000 22.7688389	-119.250000 29.7500000 22.7688389	-119.250000 29.7500000 22.9102612	-119.250000 29.7500000 22.9102612	-119.250000 29.7500000 22.9102612	-119.250000 29.7500000 22.9102612	-119.250000 29.7500000 22.7688389	-119.250000 29.7500000 22.7688389	-119.250000 29.7500000 22.6274166	-119.250000 29.7500000 22.6274166	-119.250000 29.7500000 22.6274166	-119.250000 29.7500000 22.6274166	-119.250000 29.7500000 22.6274166	-119.250000 29.7500000 22.4859943	-119.250000 29.7500000 22.4859943	-119.250000 29.7500000 22.4859943	-119.250000 29.7500000 22.4859943	-119.250000 29.7500000 22.4859943	-119.250000 29.7500000 22.3445740	-119.250000 29.7500000 22.3445740	-119.250000 29.7500000 22.2031517	-119.250000 29.7500000 22.3445740	-119.250000 29.7500000 22.3445740	-119.250000 29.7500000 22.3445740	-119.250000 29.7500000 22.3445740	-119.250000 29.7500000 22.3445740	-119.250000 29.7500000 22.3445740	-119.250000 29.7500000 22.2031517	-119.250000 29.7500000 22.2031517	-119.250000 29.7500000 22.3445740	-119.250000 29.7500000 22.3445740	-119.250000 29.7500000 22.4859943	-119.250000 29.7500000 22.4859943	-119.250000 29.7500000 22.6274166	-119.250000 29.7500000 22.6274166	-119.250000 29.7500000 22.7688389	-119.250000 29.7500000 22.7688389	-119.250000 29.7500000 22.9102612	-119.250000 29.7500000 23.0516796	-119.250000 29.7500000 23.0516796	-119.250000 29.7500000 22.9102612	-119.250000 29.7500000 22.9102612	-119.250000 29.7500000 22.7688389	-119.250000 29.7500000 22.7688389	-119.250000 29.7500000 22.7688389	-119.250000 29.7500000 22.6274166	-119.250000 29.7500000 22.6274166	-119.250000 29.7500000 22.6274166
-118.750000 29.7500000 22.6274166	-118.750000 29.7500000 22.6274166	-118.750000 29.7500000 22.7688389	-118.750000 29.7500000 22.7688389	-118.750000 29.7500000 22.7688389	-118.750000 29.7500000 22.9102612	-118.750000 29.7500000 22.7688389	-118.750000 29.7500000 22.9102612	-118.750000 29.7500000 22.7688389	-118.750000 29.7500000 22.6274166	-118.750000 29.7500000 22.4859943	-118.750000 29.7500000 22.6274166	-118.750000 29.7500000 22.6274166	-118.750000 29.7500000 22.6274166	-118.750000 29.7500000 22.4859943	-118.750000 29.7500000 22.4859943	-118.750000 29.7500000 22.4859943	-118.750000 29.7500000 22.4859943	-118.750000 29.7500000 22.4859943	-118.750000 29.7500000 22.4859943	-118.750000 29.7500000 22.3445740	-118.750000 29.7500000 22.3445740	-118.750000 29.7500000 22.2031517	-118.750000 29.7500000 22.3445740	-118.750000 29.7500000 22.3445740	-118.750000 29.7500000 22.3445740	-118.750000 29.7500000 22.4859943	-118.750000 29.7500000 22.4859943	-118.750000 29.7500000 22.3445740	-118.750000 29.7500000 22.3445740	-118.750000 29.7500000 22.3445740	-118.750000 29.7500000 22.3445740	-118.750000 29.7500000 22.3445740	-118.750000 29.7500000 22.3445740	-118.750000 29.7500000 22.4859943	-118.750000 29.7500000 22.4859943	-118.750000 29.7500000 22.6274166	-118.750000 29.7500000 22.6274166	-118.750000 29.7500000 22.7688389	-118.750000 29.7500000 22.7688389	-118.750000 29.7500000 22.9102612	-118.750000 29.7500000 22.7688389	-118.750000 29.7500000 22.7688389	-118.750000 29.7500000 22.6274166	-118.750000 29.7500000 22.6274166	-118.750000 29.7500000 22.6274166	-118.750000 29.7500000 22.6274166	-118.750000 29.7500000 22.4859943	-118.750000 29.7500000 22.4859943	-118.750000 29.7500000 22.4859943
-118.250000 29.7500000 22.6274166	-118.250000 29.7500000 22.6274166	-118.250000 29.7500000 22.7688389	-118.250000 29.7500000 22.7688389	-118.250000 29.7500000 22.7688389	-118.250000 29.7500000 22.7688389	-118.250000 29.7500000 22.7688389	-118.250000 29.7500000 22.7688389	-118.250000 29.7500000 22.7688389	-118.250000 29.7500000 22.7688389	-118.250000 29.7500000 22.6274166	-118.250000 29.7500000 22.6274166	-118.250000 29.7500000 22.6274166	-118.250000 29.7500000 22.6274166	-118.250000 29.7500000 22.6274166	-118.250000 29.7500000 22.4859943	-118.250000 29.7500000 22.4859943	-118.250000 29.7500000 22.4859943	-118.250000 29.7500000 22.4859943	-118.250000 29.7500000 22.4859943	-118.250000 29.7500000 22.4859943	-118.250000 29.7500000 22.3445740	-118.250000 29.7500000 22.2031517	-118.250000 29.7500000 22.3445740	-118.250000 29.7500000 22.3445740	-118.250000 29.7500000 22.4859943	-118.250000 29.7500000 22.4859943	-118.250000 29.7500000 22.4859943	-118.250000 29.7500000 22.4859943	-118.250000 29.7500000 22.3445740	-118.250000 29.7500000 22.3445740	-118.250000 29.7500000 22.3445740	-118.250000 29.7500000 22.3445740	-118.250000 29.7500000 22.3445740	-118.250000 29.7500000 22.3445740	-118.250000 29.7500000 22.4859943	-118.250000 29.7500000 22.4859943	-118.250000 29.7500000 22.4859943	-118.250000 29.7500000 22.6274166	-118.250000 29.7500000 22.6274166	-118.250000 29.7500000 22.6274166	-118.250000 29.7500000 22.6274166	-118.250000 29.7500000 22.6274166	-118.250000 29.7500000 22.4859943	-118.250000 29.7500000 22.4859943	-118.250000 29.7500000 22.4859943	-118.250000 29.7500000 22.3445740	-118.250000 29.7500000 22.3445740	-118.250000 29.7500000 22.3445740	-118.250000 29.7500000 22.3445740
-117.750000 29.7500000 22.6274166	-117.750000 29.7500000 22.6274166	-117.750000 29.7500000 22.6274166	-117.750000 29.7500000 22.6274166	-117.750000 29.7500000 22.6274166	-117.750000 29.7500000 22.6274166	-117.750000 29.7500000 22.6274166	-117.750000 29.7500000 22.7688389	-117.750000 29.7500000 22.7688389	-117.750000 29.7500000 22.7688389	-117.750000 29.7500000 22.7688389	-117.750000 29.7500000 22.7688389	-117.750000 29.7500000 22.7688389	-117.750000 29.7500000 22.7688389	-117.750000 29.7500000 22.6274166	-117.750000 29.7500000 22.6274166	-117.750000 29.7500000 22.6274166	-117.750000 29.7500000 22.6274166	-117.750000 29.7500000 22.4859943	-117.750000 29.7500000 22.4859943	-117.750000 29.7500000 22.4859943	-117.750000 29.7500000 22.3445740	-117.750000 29.7500000 22.2031517	-117.750000 29.7500000 22.3445740	-117.750000 29.7500000 22.3445740	-117.750000 29.7500000 22.3445740	-117.750000 29.7500000 22.4859943	-117.750000 29.7500000 22.4859943	-117.750000 29.7500000 22.4859943	-117.750000 29.7500000 22.4859943	-117.750000 29.7500000 22.4859943	-117.750000 29.7500000 22.3445740	-117.750000 29.7500000 22.3445740	-117.750000 29.7500000 22.3445740	-117.750000 29.7500000 22.3445740	-117.750000 29.7500000 22.3445740	-117.750000 29.7500000 22.4859943	-117.750000 29.7500000 22.4859943	-117.750000 29.7500000 22.4859943	-117.750000 29.7500000 22.4859943	-117.750000 29.7500000 22.4859943	-117.750000 29.7500000 22.4859943	-117.750000 29.7500000 22.3445740	-117.750000 29.7500000 22.3445740	-117.750000 29.7500000 22.3445740	-117.750000 29.7500000 22.3445740	-117.750000 29.7500000 22.2031517	-117.750000 29.7500000 22.2031517	-117.750000 29.7500000 22.2031517	-117.750000 29.7500000 22.0617332
-117.250000 29.7500000 22.6274166	-117.250000 29.7500000 22.6274166	-117.250000 29.7500000 22.6274166	-117.250000 29.7500000 22.6274166	-117.250000 29.7500000 22.4859943	-117.250000 29.7500000 22.4859943	-117.250000 29.7500000 22.4859943	-117.250000 29.7500000 22.6274166	-117.250000 29.7500000 22.6274166	-117.250000 29.7500000 22.7688389	-117.250000 29.7500000 22.7688389	-117.250000 29.7500000 22.9102612	-117.250000 29.7500000 22.9102612	-117.250000 29.7500000 22.7688389	-117.250000 29.7500000 22.7688389	-117.250000 29.7500000 22.7688389	-117.250000 29.7500000 22.7688389	-117.250000 29.7500000 22.6274166	-117.250000 29.7500000 22.6274166	-117.250000 29.7500000 22.6274166	-117.250000 29.7500000 22.4859943	-117.250000 29.7500000 22.3445740	-117.250000 29.7500000 22.2031517	-117.250000 29.7500000 22.2031517	-117.250000 29.7500000 22.3445740	-117.250000 29.7500000 22.3445740	-117.250000 29.7500000 22.4859943	-117.250000 29.7500000 22.4859943	-117.250000 29.7500000 22.4859943	-117.250000 29.7500000 22.4859943	-117.250000 29.7500000 22.4859943	-117.250000 29.7500000 22.3445740	-117.250000 29.7500000 22.3445740	-117.250000 29.7500000 22.3445740	-117.250000 29.7500000 22.3445740	-117.250000 29.7500000 22.3445740	-117.250000 29.7500000 22.3445740	-117.250000 29.7500000 22.3445740	-117.250000 29.7500000 22.3445740	-117.250000 29.7500000 22.3445740	-117.250000 29.7500000 22.3445740	-117.250000 29.7500000 22.2031517	-117.250000 29.7500000 22.2031517	-117.250000 29.7500000 22.2031517	-117.250000 29.7500000 22.2031517	-117.250000 29.7500000 22.0617332	-117.250000 29.7500000 22.0617332	-117.250000 29.7500000 22.0617332	-117.250000 29.7500000 22.0617332	-117.250000 29.7500000 21.9203110
-116.750000 29.7500000 22.4859943	-116.750000 29.7500000 22.4859943	-116.750000 29.7500000 22.3445740	-116.750000 29.7500000 22.3445740	-116.750000 29.7500000 22.3445740	-116.750000 29.7500000 22.3445740	-116.750000 29.7500000 22.3445740	-116.750000 29.7500000 22.4859943	-116.750000 29.7500000 22.4859943	-116.750000 29.7500000 22.6274166	-116.750000 29.7500000 22.7688389	-116.750000 29.7500000 22.7688389	-116.750000 29.7500000 22.9102612	-116.750000 29.7500000 22.7688389	-116.750000 29.7500000 22.7688389	-116.750000 29.7500000 22.7688389	-116.750000 29.7500000 22.7688389	-116.750000 29.7500000 22.7688389	-116.750000 29.7500000 22.6274166	-116.750000 29.7500000 22.6274166	-116.750000 29.7500000 22.4859943	-116.750000 29.7500000 22.3445740	-116.750000 29.7500000 22.2031517	-116.750000 29.7500000 22.2031517	-116.750000 29.7500000 22.3445740	-116.750000 29.7500000 22.3445740	-116.750000 29.7500000 22.3445740	-116.750000 29.7500000 22.4859943	-116.750000 29.7500000 22.4859943	-116.750000 29.7500000 22.3445740	-116.750000 29.7500000 22.3445740	-116.750000 29.7500000 22.3445740	-116.750000 29.7500000 22.3445740	-116.750000 29.7500000 22.2031517	-116.750000 29.7500000 22.2031517	-116.750000 29.7500000 22.3445740	-116.750000 29.7500000 22.2031517	-116.750000 29.7500000 22.2031517	-116.750000 29.7500000 22.2031517	-116.750000 29.7500000 22.2031517	-116.750000 29.7500000 22.0617332	-116.750000 29.7500000 22.0617332	-116.750000 29.7500000 22.0617332	-116.750000 29.7500000 22.0617332	-116.750000 29.7500000 22.0617332	-116.750000 29.7500000 21.9203110	-116.750000 29.7500000 21.9203110	-116.750000 29.7500000 21.9203110	-116.750000 29.7500000 21.9203110	-116.750000 29.7500000 21.7788887
-116.250000 29.7500000 22.3445740	-116.250000 29.7500000 22.3445740	-116.250000 29.7500000 22.2031517	-116.250000 29.7500000 22.2031517	-116.250000 29.7500000 22.2031517	-116.250000 29.7500000 22.2031517	-116.250000 29.7500000 22.2031517	-116.250000 29.7500000 22.2031517	-116.250000 29.7500000 22.3445740	-116.250000 29.7500000 22.4859943	-116.250000 29.7500000 22.6274166	-116.250000 29.7500000 22.6274166	-116.250000 29.7500000 22.6274166	-116.250000 29.7500000 22.6274166	-116.250000 29.7500000 22.7688389	-116.250000 29.7500000 22.7688389	-116.250000 29.7500000 22.6274166	-116.250000 29.7500000 22.6274166	-116.250000 29.7500000 22.4859943	-116.250000 29.7500000 22.4859943	-116.250000 29.7500000 22.3445740	-116.250000 29.7500000 22.2031517	-116.250000 29.7500000 22.2031517	-116.250000 29.7500000 22.2031517	-116.250000 29.7500000 22.2031517	-116.250000 29.7500000 22.2031517	-116.250000 29.7500000 22.2031517	-116.250000 29.7500000 22.3445740	-116.250000 29.7500000 22.3445740	-116.250000 29.7500000 22.3445740	-116.250000 29.7500000 22.3445740	-116.250000 29.7500000 22.3445740	-116.250000 29.7500000 22.3445740	-116.250000 29.7500000 22.2031517	-116.250000 29.7500000 22.2031517	-116.250000 29.7500000 22.2031517	-116.250000 29.7500000 22.2031517	-116.250000 29.7500000 22.0617332	-116.250000 29.7500000 22.0617332	-116.250000 29.7500000 22.0617332	-116.250000 29.7500000 21.9203110	-116.250000 29.7500000 21.9203110	-116.250000 29.7500000 21.7788887	-116.250000 29.7500000 21.7788887	-116.250000 29.7500000 21.7788887	-116.250000 29.7500000 21.7788887	-116.250000 29.7500000 21.6374683	-116.250000 29.7500000 21.6374683	-116.250000 29.7500000 21.6374683	-116.250000 29.7500000 21.6374683
-115.750000 29.7500000 22.2031517	-115.750000 29.7500000 22.0617332	-115.750000 29.7500000 22.0617332	-115.750000 29.7500000 22.0617332	-115.750000 29.7500000 22.0617332	-115.750000 29.7500000 22.0617332	-115.750000 29.7500000 22.0617332	-115.750000 29.7500000 22.0617332	-115.750000 29.7500000 22.2031517	-115.750000 29.7500000 22.3445740	-115.750000 29.7500000 22.3445740	-115.750000 29.7500000 22.4859943	-115.750000 29.7500000 22.4859943	-115.750000 29.7500000 22.4859943	-115.750000 29.7500000 22.4859943	-115.750000 29.7500000 22.4859943	-115.750000 29.7500000 22.4859943	-115.750000 29.7500000 22.4859943	-115.750000 29.7500000 22.3445740	-115.750000 29.7500000 22.3445740	-115.750000 29.7500000 22.3445740	-115.750000 29.7500000 22.2031517	-115.750000 29.7500000 22.0617332	-115.750000 29.7500000 22.2031517	-115.750000 29.7500000 22.2031517	-115.750000 29.7500000 22.2031517	-115.750000 29.7500000 22.2031517	-115.750000 29.7500000 22.2031517	-115.750000 29.7500000 22.2031517	-115.750000 29.7500000 22.2031517	-115.750000 29.7500000 22.2031517	-115.750000 29.7500000 22.2031517	-115.750000 29.7500000 22.2031517	-115.750000 29.7500000 22.2031517	-115.750000 29.7500000 22.0617332	-115.750000 29.7500000 22.2031517	-115.750000 29.7500000 22.0617332	-115.750000 29.7500000 21.9203110	-115.750000 29.7500000 21.7788887	-115.750000 29.7500000 21.7788887	-115.750000 29.7500000 21.6374683	-115.750000 29.7500000 21.6374683	-115.750000 29.7500000 21.4960461	-115.750000 29.7500000 21.4960461	-115.750000 29.7500000 21.4960461	-115.750000 29.7500000 21.4960461	-115.750000 29.7500000 21.3546257	-115.750000 29.7500000 21.3546257	-115.750000 29.7500000 21.3546257	-115.750000 29.7500000 21.3546257
-115.250000 29.7500000 22.0617332	-115.250000 29.7500000 21.9203110	-115.250000 29.7500000 21.9203110	-115.250000 29.7500000 21.9203110	-115.250000 29.7500000 21.9203110	-115.250000 29.7500000 21.9203110	-115.250000 29.7500000 21.9203110	-115.250000 29.7500000 21.9203110	-115.250000 29.7500000 22.0617332	-115.250000 29.7500000 22.0617332	-115.250000 29.7500000 22.2031517	-115.250000 29.7500000 22.2031517	-115.250000 29.7500000 22.2031517	-115.250000 29.7500000 22.2031517	-115.250000 29.7500000 22.3445740	-115.250000 29.7500000 22.3445740	-115.250000 29.7500000 22.2031517	-115.250000 29.7500000 22.2031517	-115.250000 29.7500000 22.2031517	-115.250000 29.7500000 22.2031517	-115.250000 29.7500000 22.2031517	-115.250000 29.7500000 22.0617332	-115.250000 29.7500000 22.0617332	-115.250000 29.7500000 22.0617332	-115.250000 29.7500000 22.0617332	-115.250000 29.7500000 22.0617332	-115.250000 29.7500000 22.0617332	-115.250000 29.7500000 22.0617332	-115.250000 29.7500000 22.0617332	-115.250000 29.7500000 22.0617332	-115.250000 29.7500000 22.0617332	-115.250000 29.7500000 22.0617332	-115.250000 29.7500000 22.2031517	-115.250000 29.7500000 22.0617332	-115.250000 29.7500000 22.0617332	-115.250000 29.7500000 22.0617332	-115.250000 29.7500000 21.9203110	-115.250000 29.7500000 21.6374683	-115.250000 29.7500000 21.4960461	-115.250000 29.7500000 21.4960461	-115.250000 29.7500000 21.3546257	-115.250000 29.7500000 21.3546257	-115.250000 29.7500000 21.2132034	-115.250000 29.7500000 21.3546257	-115.250000 29.7500000 21.2132034	-115.250000 29.7500000 21.2132034	-115.250000 29.7500000 21.2132034	-115.250000 29.7500000 21.2132034	-115.250000 29.7500000 21.2132034	-115.250000 29.7500000 21.2132034
-114.750000 29.7500000 21.9203110	-114.750000 29.7500000 21.9203110	-114.750000 29.7500000 21.9203110	-114.750000 29.7500000 21.9203110	-114.750000 29.7500000 21.9203110	-114.750000 29.7500000 21.7788887	-114.750000 29.7500000 21.7788887	-114.750000 29.7500000 21.9203110	-114.750000 29.7500000 21.9203110	-114.750000 29.7500000 21.9203110	-114.750000 29.7500000 22.0617332	-114.750000 29.7500000 22.0617332	-114.750000 29.7500000 22.0617332	-114.750000 29.7500000 22.0617332	-114.750000 29.7500000 22.2031517	-114.750000 29.7500000 22.0617332	-114.750000 29.7500000 22.0617332	-114.750000 29.7500000 22.0617332	-114.750000 29.7500000 22.0617332	-114.750000 29.7500000 22.0617332	-114.750000 29.7500000 22.0617332	-114.750000 29.7500000 21.9203110	-114.750000 29.7500000 21.9203110	-114.750000 29.7500000 21.9203110	-114.750000 29.7500000 21.9203110	-114.750000 29.7500000 21.9203110	-114.750000 29.7500000 21.9203110	-114.750000 29.7500000 21.9203110	-114.750000 29.7500000 21.9203110	-114.750000 29.7500000 21.9203110	-114.750000 29.7500000 21.9203110	-114.750000 29.7500000 22.0617332	-114.750000 29.7500000 22.0617332	-114.750000 29.7500000 21.9203110	-114.750000 29.7500000 21.9203110	-114.750000 29.7500000 21.9203110	-114.750000 29.7500000 21.7788887	-114.750000 29.7500000 21.4960461	-114.750000 29.7500000 21.3546257	-114.750000 29.7500000 21.3546257	-114.750000 29.7500000 21.2132034	-114.750000 29.7500000 21.2132034	-114.750000 29.7500000 21.2132034	-114.750000 29.7500000 21.2132034	-114.750000 29.7500000 21.2132034	-114.750000 29.7500000 21.2132034	-114.750000 29.7500000 21.2132034	-114.750000 29.7500000 21.2132034	-114.750000 29.7500000 21.2132034	-114.750000 29.7500000 21.2132034
-114.250000 29.7500000 21.7788887	-114.250000 29.7500000 21.7788887	-114.250000 29.7500000 21.7788887	-114.250000 29.7500000 21.7788887	-114.250000 29.7500000 21.7788887	-114.250000 29.7500000 21.7788887	-114.250000 29.7500000 21.7788887	-114.250000 29.7500000 21.7788887	-114.250000 29.7500000 21.7788887	-114.250000 29.7500000 21.7788887	-114.250000 29.7500000 21.7788887	-114.250000 29.7500000 21.9203110	-114.250000 29.7500000 21.9203110	-114.250000 29.7500000 21.9203110	-114.250000 29.7500000 22.0617332	-114.250000 29.7500000 21.9203110	-114.250000 29.7500000 21.9203110	-114.250000 29.7500000 21.9203110	-114.250000 29.7500000 21.9203110	-114.250000 29.7500000 21.9203110	-114.250000 29.7500000 21.9203110	-114.250000 29.7500000 21.9203110	-114.250000 29.7500000 21.9203110	-114.250000 29.7500000 21.9203110	-114.250000 29.7500000 21.9203110	-114.250000 29.7500000 21.9203110	-114.250000 29.7500000 21.7788887	-114.250000 29.7500000 21.7788887	-114.250000 29.7500000 21.7788887	-114.250000 29.7500000 21.7788887	-114.250000 29.7500000 21.7788887	-114.250000 29.7500000 21.9203110	-114.250000 29.7500000 21.9203110	-114.250000 29.7500000 21.9203110	-114.250000 29.7500000 21.7788887	-114.250000 29.7500000 21.7788887	-114.250000 29.7500000 21.6374683	-114.250000 29.7500000 21.3546257	-114.250000 29.7500000 21.3546257	-114.250000 29.7500000 21.3546257	-114.250000 29.7500000 21.2132034	-114.250000 29.7500000 21.2132034	-114.250000 29.7500000 21.2132034	-114.250000 29.7500000 21.2132034	-114.250000 29.7500000 21.2132034	-114.250000 29.7500000 21.2132034	-114.250000 29.7500000 21.2132034	-114.250000 29.7500000 21.2132034	-114.250000 29.7500000 21.2132034	-114.250000 29.7500000 21.2132034
-113.750000 29.7500000 21.7788887	-113.750000 29.7500000 21.7788887	-113.750000 29.7500000 21.7788887	-113.750000 29.7500000 21.6374683	-113.750000 29.7500000 21.6374683	-113.750000 29.7500000 21.6374683	-113.750000 29.7500000 21.6374683	-113.750000 29.7500000 21.6374683	-113.750000 29.7500000 21.6374683	-113.750000 29.7500000 21.6374683	-113.750000 29.7500000 21.6374683	-113.750000 29.7500000 21.6374683	-113.750000 29.7500000 21.7788887	-113.750000 29.7500000 21.7788887	-113.750000 29.7500000 21.7788887	-113.750000 29.7500000 21.7788887	-113.750000 29.7500000 21.7788887	-113.750000 29.7500000 21.7788887	-113.750000 29.7500000 21.7788887	-113.750000 29.7500000 21.7788887	-113.750000 29.7500000 21.7788887	-113.750000 29.7500000 21.9203110	-113.750000 29.7500000 21.9203110	-113.750000 29.7500000 21.9203110	-113.750000 29.7500000 21.9203110	-113.750000 29.7500000 21.7788887	-113.750000 29.7500000 21.7788887	-113.750000 29.7500000 21.7788887	-113.750000 29.7500000 21.7788887	-113.750000 29.7500000 21.6374683	-113.750000 29.7500000 21.6374683	-113.750000 29.7500000 21.7788887	-113.750000 29.7500000 21.7788887	-113.750000 29.7500000 21.7788887	-113.750000 29.7500000 21.6374683	-113.750000 29.7500000 21.6374683	-113.750000 29.7500000 21.6374683	-113.750000 29.7500000 21.3546257	-113.750000 29.7500000 21.3546257	-113.750000 29.7500000 21.3546257	-113.750000 29.7500000 21.3546257	-113.750000 29.7500000 21.3546257	-113.750000 29.7500000 21.3546257	-113.750000 29.7500000 21.3546257	-113.750000 29.7500000 21.3546257	-113.750000 29.7500000 21.3546257	-113.750000 29.7500000 21.3546257	-113.750000 29.7500000 21.3546257	-113.750000 29.7500000 21.3546257	-113.750000 29.7500000 21.3546257
-113.250000 29.7500000 21.7788887	-113.250000 29.7500000 21.7788887	-113.250000 29.7500000 21.6374683	-113.250000 29.7500000 21.6374683	-113.250000 29.7500000 21.6374683	-113.250000 29.7500000 21.6374683	-113.250000 29.7500000 21.6374683	-113.250000 29.7500000 21.6374683	-113.250000 29.7500000 21.6374683	-113.250000 29.7500000 21.6374683	-113.250000 29.7500000 21.6374683	-113.250000 29.7500000 21.6374683	-113.250000 29.7500000 21.6374683	-113.250000 29.7500000 21.6374683	-113.250000 29.7500000 21.6374683	-113.250000 29.7500000 21.7788887	-113.250000 29.7500000 21.7788887	-113.250000 29.7500000 21.7788887	-113.250000 29.7500000 21.7788887	-113.250000 29.7500000 21.7788887	-113.250000 29.7500000 21.7788887	-113.250000 29.7500000 21.9203110	-113.250000 29.7500000 21.9203110	-113.250000 29.7500000 21.9203110	-113.250000 29.7500000 21.9203110	-113.250000 29.7500000 21.9203110	-113.250000 29.7500000 21.7788887	-113.250000 29.7500000 21.7788887	-113.250000 29.7500000 21.7788887	-113.250000 29.7500000 21.6374683	-113.250000 29.7500000 21.6374683	-113.250000 29.7500000 21.6374683	-113.250000 29.7500000 21.7788887	-113.250000 29.7500000 21.7788887	-113.250000 29.7500000 21.6374683	-113.250000 29.7500000 21.6374683	-113.250000 29.7500000 21.4960461	-113.250000 29.7500000 21.4960461	-113.250000 29.7500000 21.4960461	-113.250000 29.7500000 21.4960461	-113.250000 29.7500000 21.4960461	-113.250000 29.7500000 21.4960461	-113.250000 29.7500000 21.4960461	-113.250000 29.7500000 21.4960461	-113.250000 29.7500000 21.4960461	-113.250000 29.7500000 21.4960461	-113.250000 29.7500000 21.4960461	-113.250000 29.7500000 21.4960461	-113.250000 29.7500000 21.4960461	-113.250000 29.7500000 21.4960461
-112.750000 29.7500000 21.7788887	-112.750000 29.7500000 21.7788887	-112.750000 29.7500000 21.7788887	-112.750000 29.7500000 21.7788887	-112.750000 29.7500000 21.7788887	-112.750000 29.7500000 21.7788887	-112.750000 29.7500000 21.7788887	-112.750000 29.7500000 21.7788887	-112.750000 29.7500000 21.7788887	-112.750000 29.7500000 21.7788887	-112.750000 29.7500000 21.6374683	-112.750000 29.7500000 21.6374683	-112.750000 29.7500000 21.6374683	-112.750000 29.7500000 21.6374683	-112.750000 29.7500000 21.6374683	-112.750000 29.7500000 21.6374683	-112.750000 29.7500000 21.7788887	-112.750000 29.7500000 21.7788887	-112.750000 29.7500000 21.7788887	-112.750000 29.7500000 21.7788887	-112.750000 29.7500000 21.9203110	-112.750000 29.7500000 21.9203110	-112.750000 29.7500000 21.9203110	-112.750000 29.7500000 21.9203110	-112.750000 29.7500000 21.9203110	-112.750000 29.7500000 21.9203110	-112.750000 29.7500000 21.7788887	-112.750000 29.7500000 21.7788887	-112.750000 29.7500000 21.7788887	-112.750000 29.7500000 21.7788887	-112.750000 29.7500000 21.7788887	-112.750000 29.7500000 21.6374683	-112.750000 29.7500000 21.7788887	-112.750000 29.7500000 21.7788887	-112.750000 29.7500000 21.6374683	-112.750000 29.7500000 21.6374683	-112.750000 29.7500000 21.6374683	-112.750000 29.7500000 21.6374683	-112.750000 29.7500000 21.6374683	-112.750000 29.7500000 21.7788887	-112.750000 29.7500000 21.6374683	-112.750000 29.7500000 21.7788887	-112.750000 29.7500000 21.7788887	-112.750000 29.7500000 21.7788887	-112.750000 29.7500000 21.7788887	-112.750000 29.7500000 21.7788887	-112.750000 29.7500000 21.7788887	-112.750000 29.7500000 21.7788887	-112.750000 29.7500000 21.6374683	-112.750000 29.7500000 21.6374683
-112.250000 29.7500000 21.9203110	-112.250000 29.7500000 21.9203110	-112.250000 29.7500000 21.9203110	-112.250000 29.7500000 21.9203110	-112.250000 29.7500000 21.9203110	-112.250000 29.7500000 22.0617332	-112.250000 29.7500000 22.0617332	-112.250000 29.7500000 22.0617332	-112.250000 29.7500000 22.0617332	-112.250000 29.7500000 22.0617332	-112.250000 29.7500000 22.0617332	-112.250000 29.7500000 21.9203110	-112.250000 29.7500000 21.9203110	-112.250000 29.7500000 21.7788887	-112.250000 29.7500000 21.7788887	-112.250000 29.7500000 21.7788887	-112.250000 29.7500000 21.9203110	-112.250000 29.7500000 21.9203110	-112.250000 29.7500000 21.9203110	-112.250000 29.7500000 21.9203110	-112.250000 29.7500000 21.9203110	-112.250000 29.7500000 21.9203110	-112.250000 29.7500000 21.9203110	-112.250000 29.7500000 21.9203110	-112.250000 29.7500000 21.9203110	-112.250000 29.7500000 21.9203110	-112.250000 29.7500000 21.9203110	-112.250000 29.7500000 21.9203110	-112.250000 29.7500000 21.7788887	-112.250000 29.7500000 21.7788887	-112.250000 29.7500000 21.7788887	-112.250000 29.7500000 21.7788887	-112.250000 29.7500000 21.7788887	-112.250000 29.7500000 21.7788887	-112.250000 29.7500000 21.7788887	-112.250000 29.7500000 21.7788887	-112.250000 29.7500000 21.7788887	-112.250000 29.7500000 21.7788887	-112.250000 29.7500000 21.9203110	-112.250000 29.7500000 21.9203110	-112.250000 29.7500000 21.9203110	-112.250000 29.7500000 21.9203110	-112.250000 29.7500000 21.9203110	-112.250000 29.7500000 21.9203110	-112.250000 29.7500000 21.9203110	-112.250000 29.7500000 21.9203110	-112.250000 29.7500000 21.9203110	-112.250000 29.7500000 21.9203110	-112.250000 29.7500000 21.9203110	-112.250000 29.7500000 21.7788887
-111.750000 29.7500000 22.0617332	-111.750000 29.7500000 22.0617332	-111.750000 29.7500000 22.0617332	-111.750000 29.7500000 22.2031517	-111.750000 29.7500000 22.2031517	-111.750000 29.7500000 22.3445740	-111.750000 29.7500000 22.3445740	-111.750000 29.7500000 22.3445740	-111.750000 29.7500000 22.3445740	-111.750000 29.7500000 22.3445740	-111.750000 29.7500000 22.3445740	-111.750000 29.7500000 22.2031517	-111.750000 29.7500000 22.2031517	-111.750000 29.7500000 22.0617332	-111.750000 29.7500000 22.0617332	-111.750000 29.7500000 22.0617332	-111.750000 29.7500000 22.0617332	-111.750000 29.7500000 22.0617332	-111.750000 29.7500000 22.0617332	-111.750000 29.7500000 22.0617332	-111.750000 29.7500000 22.0617332	-111.750000 29.7500000 22.0617332	-111.750000 29.7500000 21.9203110	-111.750000 29.7500000 21.9203110	-111.750000 29.7500000 21.9203110	-111.750000 29.7500000 22.0617332	-111.750000 29.7500000 22.0617332	-111.750000 29.7500000 21.9203110	-111.750000 29.7500000 21.9203110	-111.750000 29.7500000 21.7788887	-111.750000 29.7500000 21.7788887	-111.750000 29.7500000 21.7788887	-111.750000 29.7500000 21.9203110	-111.750000 29.7500000 21.9203110	-111.750000 29.7500000 21.9203110	-111.750000 29.7500000 21.9203110	-111.750000 29.7500000 21.9203110	-111.750000 29.7500000 22.0617332	-111.750000 29.7500000 22.0617332	-111.750000 29.7500000 22.0617332	-111.750000 29.7500000 22.0617332	-111.750000 29.7500000 22.0617332	-111.750000 29.7500000 22.0617332	-111.750000 29.7500000 22.0617332	-111.750000 29.7500000 22.0617332	-111.750000 29.7500000 22.0617332	-111.750000 29.7500000 22.0617332	-111.750000 29.7500000 22.0617332	-111.750000 29.7500000 22.0617332	-111.750000 29.7500000 21.9203110
-111.250000 29.7500000 22.2031517	-111.250000 29.7500000 22.2031517	-111.250000 29.7500000 22.3445740	-111.250000 29.7500000 22.3445740	-111.250000 29.7500000 22.4859943	-111.250000 29.7500000 22.6274166	-111.250000 29.7500000 22.6274166	-111.250000 29.7500000 22.6274166	-111.250000 29.7500000 22.6274166	-111.250000 29.7500000 22.6274166	-111.250000 29.7500000 22.6274166	-111.250000 29.7500000 22.4859943	-111.250000 29.7500000 22.3445740	-111.250000 29.7500000 22.3445740	-111.250000 29.7500000 22.3445740	-111.250000 29.7500000 22.3445740	-111.250000 29.7500000 22.3445740	-111.250000 29.7500000 22.3445740	-111.250000 29.7500000 22.3445740	-111.250000 29.7500000 22.2031517	-111.250000 29.7500000 22.0617332	-111.250000 29.7500000 22.0617332	-111.250000 29.7500000 22.0617332	-111.250000 29.7500000 22.0617332	-111.250000 29.7500000 22.0617332	-111.250000 29.7500000 22.0617332	-111.250000 29.7500000 22.2031517	-111.250000 29.7500000 22.0617332	-111.250000 29.7500000 21.9203110	-111.250000 29.7500000 21.7788887	-111.250000 29.7500000 21.7788887	-111.250000 29.7500000 21.7788887	-111.250000 29.7500000 21.9203110	-111.250000 29.7500000 22.0617332	-111.250000 29.7500000 22.0617332	-111.250000 29.7500000 22.0617332	-111.250000 29.7500000 22.2031517	-111.250000 29.7500000 22.2031517	-111.250000 29.7500000 22.2031517	-111.250000 29.7500000 22.2031517	-111.250000 29.7500000 22.2031517	-111.250000 29.7500000 22.0617332	-111.250000 29.7500000 22.0617332	-111.250000 29.7500000 22.2031517	-111.250000 29.7500000 22.2031517	-111.250000 29.7500000 22.2031517	-111.250000 29.7500000 22.2031517	-111.250000 29.7500000 22.2031517	-111.250000 29.7500000 22.2031517	-111.250000 29.7500000 22.0617332
-110.750000 29.7500000 22.3445740	-110.750000 29.7500000 22.3445740	-110.750000 29.7500000 22.4859943	-110.750000 29.7500000 22.4859943	-110.750000 29.7500000 22.6274166	-110.750000 29.7500000 22.6274166	-110.750000 29.7500000 22.6274166	-110.750000 29.7500000 22.6274166	-110.750000 29.7500000 22.6274166	-110.750000 29.7500000 22.6274166	-110.750000 29.7500000 22.6274166	-110.750000 29.7500000 22.6274166	-110.750000 29.7500000 22.4859943	-110.750000 29.7500000 22.4859943	-110.750000 29.7500000 22.4859943	-110.750000 29.7500000 22.4859943	-110.750000 29.7500000 22.4859943	-110.750000 29.7500000 22.3445740	-110.750000 29.7500000 22.3445740	-110.750000 29.7500000 22.2031517	-110.750000 29.7500000 22.0617332	-110.750000 29.7500000 22.0617332	-110.750000 29.7500000 22.0617332	-110.750000 29.7500000 22.0617332	-110.750000 29.7500000 22.2031517	-110.750000 29.7500000 22.2031517	-110.750000 29.7500000 22.2031517	-110.750000 29.7500000 22.0617332	-110.750000 29.7500000 21.9203110	-110.750000 29.7500000 21.7788887	-110.750000 29.7500000 21.7788887	-110.750000 29.7500000 21.7788887	-110.750000 29.7500000 21.9203110	-110.750000 29.7500000 22.0617332	-110.750000 29.7500000 22.0617332	-110.750000 29.7500000 22.0617332	-110.750000 29.7500000 22.2031517	-110.750000 29.7500000 22.2031517	-110.750000 29.7500000 22.2031517	-110.750000 29.7500000 22.2031517	-110.750000 29.7500000 22.2031517	-110.750000 29.7500000 22.2031517	-110.750000 29.7500000 22.2031517	-110.750000 29.7500000 22.2031517	-110.750000 29.7500000 22.2031517	-110.750000 29.7500000 22.2031517	-110.750000 29.7500000 22.3445740	-110.750000 29.7500000 22.3445740	-110.750000 29.7500000 22.3445740	-110.750000 29.7500000 22.2031517
-110.250000 29.7500000 22.4859943	-110.250000 29.7500000 22.4859943	-110.250000 29.7500000 22.4859943	-110.250000 29.7500000 22.6274166	-110.250000 29.7500000 22.6274166	-110.250000 29.7500000 22.7688389	-110.250000 29.7500000 22.7688389	-110.250000 29.7500000 22.6274166	-110.250000 29.7500000 22.6274166	-110.250000 29.7500000 22.6274166	-110.250000 29.7500000 22.6274166	-110.250000 29.7500000 22.6274166	-110.250000 29.7500000 22.4859943	-110.250000 29.7500000 22.4859943	-110.250000 29.7500000 22.4859943	-110.250000 29.7500000 22.4859943	-110.250000 29.7500000 22.4859943	-110.250000 29.7500000 22.3445740	-110.250000 29.7500000 22.3445740	-110.250000 29.7500000 22.2031517	-110.250000 29.7500000 22.2031517	-110.250000 29.7500000 22.0617332	-110.250000 29.7500000 22.0617332	-110.250000 29.7500000 22.2031517	-110.250000 29.7500000 22.2031517	-110.250000 29.7500000 22.3445740	-110.250000 29.7500000 22.3445740	-110.250000 29.7500000 22.0617332	-110.250000 29.7500000 21.9203110	-110.250000 29.7500000 21.9203110	-110.250000 29.7500000 21.7788887	-110.250000 29.7500000 21.7788887	-110.250000 29.7500000 21.9203110	-110.250000 29.7500000 21.9203110	-110.250000 29.7500000 21.9203110	-110.250000 29.7500000 21.9203110	-110.250000 29.7500000 22.0617332	-110.250000 29.7500000 22.0617332	-110.250000 29.7500000 22.0617332	-110.250000 29.7500000 22.2031517	-110.250000 29.7500000 22.2031517	-110.250000 29.7500000 22.2031517	-110.250000 29.7500000 22.2031517	-110.250000 29.7500000 22.2031517	-110.250000 29.7500000 22.3445740	-110.250000 29.7500000 22.3445740	-110.250000 29.7500000 22.3445740	-110.250000 29.7500000 22.3445740	-110.250000 29.7500000 22.4859943	-110.250000 29.7500000 22.4859943
-109.750000 29.7500000 22.6274166	-109.750000 29.7500000 22.6274166	-109.750000 29.7500000 22.6274166	-109.750000 29.7500000 22.6274166	-109.750000 29.7500000 22.7688389	-109.750000 29.7500000 22.7688389	-109.750000 29.7500000 22.7688389	-109.750000 29.7500000 22.6274166	-109.750000 29.7500000 22.6274166	-109.750000 29.7500000 22.6274166	-109.750000 29.7500000 22.6274166	-109.750000 29.7500000 22.4859943	-109.750000 29.7500000 22.4859943	-109.750000 29.7500000 22.4859943	-109.750000 29.7500000 22.4859943	-109.750000 29.7500000 22.4859943	-109.750000 29.7500000 22.4859943	-109.750000 29.7500000 22.3445740	-109.750000 29.7500000 22.3445740	-109.750000 29.7500000 22.2031517	-109.750000 29.7500000 22.2031517	-109.750000 29.7500000 22.2031517	-109.750000 29.7500000 22.2031517	-109.750000 29.7500000 22.2031517	-109.750000 29.7500000 22.2031517	-109.750000 29.7500000 22.3445740	-109.750000 29.7500000 22.3445740	-109.750000 29.7500000 22.2031517	-109.750000 29.7500000 22.0617332	-109.750000 29.7500000 21.9203110	-109.750000 29.7500000 21.9203110	-109.750000 29.7500000 21.9203110	-109.750000 29.7500000 21.9203110	-109.750000 29.7500000 21.9203110	-109.750000 29.7500000 21.7788887	-109.750000 29.7500000 21.7788887	-109.750000 29.7500000 21.9203110	-109.750000 29.7500000 21.9203110	-109.750000 29.7500000 21.9203110	-109.750000 29.7500000 22.0617332	-109.750000 29.7500000 22.0617332	-109.750000 29.7500000 22.2031517	-109.750000 29.7500000 22.2031517	-109.750000 29.7500000 22.2031517	-109.750000 29.7500000 22.3445740	-109.750000 29.7500000 22.3445740	-109.750000 29.7500000 22.3445740	-109.750000 29.7500000 22.4859943	-109.750000 29.7500000 22.4859943	-109.750000 29.7500000 22.4859943
-109.250000 29.7500000 22.6274166	-109.250000 29.7500000 22.6274166	-109.250000 29.7500000 22.7688389	-109.250000 29.7500000 22.7688389	-109.250000 29.7500000 22.7688389	-109.250000 29.7500000 22.9102612	-109.250000 29.7500000 22.9102612	-109.250000 29.7500000 22.7688389	-109.250000 29.7500000 22.7688389	-109.250000 29.7500000 22.6274166	-109.250000 29.7500000 22.6274166	-109.250000 29.7500000 22.6274166	-109.250000 29.7500000 22.4859943	-109.250000 29.7500000 22.4859943	-109.250000 29.7500000 22.4859943	-109.250000 29.7500000 22.4859943	-109.250000 29.7500000 22.4859943	-109.250000 29.7500000 22.3445740	-109.250000 29.7500000 22.3445740	-109.250000 29.7500000 22.3445740	-109.250000 29.7500000 22.2031517	-109.250000 29.7500000 22.2031517	-109.250000 29.7500000 22.2031517	-109.250000 29.7500000 22.3445740	-109.250000 29.7500000 22.3445740	-109.250000 29.7500000 22.3445740	-109.250000 29.7500000 22.4859943	-109.250000 29.7500000 22.3445740	-109.250000 29.7500000 22.2031517	-109.250000 29.7500000 22.0617332	-109.250000 29.7500000 22.0617332	-109.250000 29.7500000 21.9203110	-109.250000 29.7500000 21.9203110	-109.250000 29.7500000 21.9203110	-109.250000 29.7500000 21.7788887	-109.250000 29.7500000 21.7788887	-109.250000 29.7500000 21.7788887	-109.250000 29.7500000 21.9203110	-109.250000 29.7500000 21.9203110	-109.250000 29.7500000 22.0617332	-109.250000 29.7500000 22.0617332	-109.250000 29.7500000 22.2031517	-109.250000 29.7500000 22.2031517	-109.250000 29.7500000 22.2031517	-109.250000 29.7500000 22.3445740	-109.250000 29.7500000 22.3445740	-109.250000 29.7500000 22.3445740	-109.250000 29.7500000 22.3445740	-109.250000 29.7500000 22.4859943	-109.250000 29.7500000 22.4859943
-108.750000 29.7500000 22.7688389	-108.750000 29.7500000 22.7688389	-108.750000 29.7500000 22.7688389	-108.750000 29.7500000 22.9102612	-108.750000 29.7500000 22.9102612	-108.750000 29.7500000 23.0516796	-108.750000 29.7500000 23.0516796	-108.750000 29.7500000 22.9102612	-108.750000 29.7500000 22.7688389	-108.750000 29.7500000 22.6274166	-108.750000 29.7500000 22.6274166	-108.750000 29.7500000 22.6274166	-108.750000 29.7500000 22.4859943	-108.750000 29.7500000 22.6274166	-108.750000 29.7500000 22.4859943	-108.750000 29.7500000 22.4859943	-108.750000 29.7500000 22.4859943	-108.750000 29.7500000 22.3445740	-108.750000 29.7500000 22.3445740	-108.750000 29.7500000 22.3445740	-108.750000 29.7500000 22.2031517	-108.750000 29.7500000 22.2031517	-108.750000 29.7500000 22.2031517	-108.750000 29.7500000 22.3445740	-108.750000 29.7500000 22.3445740	-108.750000 29.7500000 22.3445740	-108.750000 29.7500000 22.4859943	-108.750000 29.7500000 22.3445740	-108.750000 29.7500000 22.3445740	-108.750000 29.7500000 22.2031517	-108.750000 29.7500000 22.2031517	-108.750000 29.7500000 22.0617332	-108.750000 29.7500000 21.9203110	-108.750000 29.7500000 21.9203110	-108.750000 29.7500000 21.7788887	-108.750000 29.7500000 21.7788887	-108.750000 29.7500000 21.7788887	-108.750000 29.7500000 21.9203110	-108.750000 29.7500000 21.9203110	-108.750000 29.7500000 22.0617332	-108.750000 29.7500000 22.0617332	-108.750000 29.7500000 22.2031517	-108.750000 29.7500000 22.2031517	-108.750000 29.7500000 22.2031517	-108.750000 29.7500000 22.3445740	-108.750000 29.7500000 22.3445740	-108.750000 29.7500000 22.3445740	-108.750000 29.7500000 22.3445740	-108.750000 29.7500000 22.4859943	-108.750000 29.7500000 22.4859943
-108.250000 29.7500000 22.7688389	-108.250000 29.7500000 22.9102612	-108.250000 29.7500000 22.9102612	-108.250000 29.7500000 23.0516796	-108.250000 29.7500000 23.0516796	-108.250000 29.7500000 23.0516796	-108.250000 29.7500000 23.0516796	-108.250000 29.7500000 22.9102612	-108.250000 29.7500000 22.7688389	-108.250000 29.7500000 22.6274166	-108.250000 29.7500000 22.4859943	-108.250000 29.7500000 22.4859943	-108.250000 29.7500000 22.4859943	-108.250000 29.7500000 22.4859943	-108.250000 29.7500000 22.4859943	-108.250000 29.7500000 22.4859943	-108.250000 29.7500000 22.3445740	-108.250000 29.7500000 22.3445740	-108.250000 29.7500000 22.2031517	-108.250000 29.7500000 22.2031517	-108.250000 29.7500000 22.2031517	-108.250000 29.7500000 22.2031517	-108.250000 29.7500000 22.2031517	-108.250000 29.7500000 22.3445740	-108.250000 29.7500000 22.3445740	-108.250000 29.7500000 22.4859943	-108.250000 29.7500000 22.4859943	-108.250000 29.7500000 22.3445740	-108.250000 29.7500000 22.3445740	-108.250000 29.7500000 22.2031517	-108.250000 29.7500000 22.2031517	-108.250000 29.7500000 22.0617332	-108.250000 29.7500000 22.0617332	-108.250000 29.7500000 22.0617332	-108.250000 29.7500000 21.9203110	-108.250000 29.7500000 21.9203110	-108.250000 29.7500000 21.9203110	-108.250000 29.7500000 22.0617332	-108.250000 29.7500000 22.0617332	-108.250000 29.7500000 22.2031517	-108.250000 29.7500000 22.2031517	-108.250000 29.7500000 22.3445740	-108.250000 29.7500000 22.3445740	-108.250000 29.7500000 22.3445740	-108.250000 29.7500000 22.3445740	-108.250000 29.7500000 22.3445740	-108.250000 29.7500000 22.3445740	-108.250000 29.7500000 22.3445740	-108.250000 29.7500000 22.3445740	-108.250000 29.7500000 22.4859943
-107.750000 29.7500000 22.9102612	-107.750000 29.7500000 22.9102612	-107.750000 29.7500000 22.9102612	-107.750000 29.7500000 23.0516796	-107.750000 29.7500000 23.0516796	-107.750000 29.7500000 23.1931019	-107.750000 29.7500000 23.1931019	-107.750000 29.7500000 22.9102612	-107.750000 29.7500000 22.6274166	-107.750000 29.7500000 22.4859943	-107.750000 29.7500000 22.4859943	-107.750000 29.7500000 22.4859943	-107.750000 29.7500000 22.4859943	-107.750000 29.7500000 22.4859943	-107.750000 29.7500000 22.4859943	-107.750000 29.7500000 22.3445740	-107.750000 29.7500000 22.3445740	-107.750000 29.7500000 22.2031517	-107.750000 29.7500000 22.2031517	-107.750000 29.7500000 22.2031517	-107.750000 29.7500000 22.2031517	-107.750000 29.7500000 22.2031517	-107.750000 29.7500000 22.2031517	-107.750000 29.7500000 22.2031517	-107.750000 29.7500000 22.3445740	-107.750000 29.7500000 22.4859943	-107.750000 29.7500000 22.4859943	-107.750000 29.7500000 22.4859943	-107.750000 29.7500000 22.3445740	-107.750000 29.7500000 22.2031517	-107.750000 29.7500000 22.2031517	-107.750000 29.7500000 22.2031517	-107.750000 29.7500000 22.2031517	-107.750000 29.7500000 22.0617332	-107.750000 29.7500000 22.0617332	-107.750000 29.7500000 22.0617332	-107.750000 29.7500000 22.0617332	-107.750000 29.7500000 22.2031517	-107.750000 29.7500000 22.3445740	-107.750000 29.7500000 22.3445740	-107.750000 29.7500000 22.4859943	-107.750000 29.7500000 22.4859943	-107.750000 29.7500000 22.6274166	-107.750000 29.7500000 22.6274166	-107.750000 29.7500000 22.6274166	-107.750000 29.7500000 22.4859943	-107.750000 29.7500000 22.4859943	-107.750000 29.7500000 22.4859943	-107.750000 29.7500000 22.4859943	-107.750000 29.7500000 22.4859943
-107.250000 29.7500000 22.9102612	-107.250000 29.7500000 22.9102612	-107.250000 29.7500000 23.0516796	-107.250000 29.7500000 23.0516796	-107.250000 29.7500000 23.1931019	-107.250000 29.7500000 23.1931019	-107.250000 29.7500000 23.1931019	-107.250000 29.7500000 22.7688389	-107.250000 29.7500000 22.4859943	-107.250000 29.7500000 22.3445740	-107.250000 29.7500000 22.3445740	-107.250000 29.7500000 22.3445740	-107.250000 29.7500000 22.3445740	-107.250000 29.7500000 22.3445740	-107.250000 29.7500000 22.3445740	-107.250000 29.7500000 22.2031517	-107.250000 29.7500000 22.2031517	-107.250000 29.7500000 22.2031517	-107.250000 29.7500000 22.0617332	-107.250000 29.7500000 22.0617332	-107.250000 29.7500000 22.0617332	-107.250000 29.7500000 22.0617332	-107.250000 29.7500000 22.0617332	-107.250000 29.7500000 22.2031517	-107.250000 29.7500000 22.2031517	-107.250000 29.7500000 22.3445740	-107.250000 29.7500000 22.4859943	-107.250000 29.7500000 22.4859943	-107.250000 29.7500000 22.3445740	-107.250000 29.7500000 22.2031517	-107.250000 29.7500000 22.2031517	-107.250000 29.7500000 22.2031517	-107.250000 29.7500000 22.2031517	-107.250000 29.7500000 22.2031517	-107.250000 29.7500000 22.2031517	-107.250000 29.7500000 22.2031517	-107.250000 29.7500000 22.2031517	-107.250000 29.7500000 22.3445740	-107.250000 29.7500000 22.4859943	-107.250000 29.7500000 22.4859943	-107.250000 29.7500000 22.6274166	-107.250000 29.7500000 22.7688389	-107.250000 29.7500000 22.9102612	-107.250000 29.7500000 22.7688389	-107.250000 29.7500000 22.7688389	-107.250000 29.7500000 22.7688389	-107.250000 29.7500000 22.6274166	-107.250000 29.7500000 22.6274166	-107.250000 29.7500000 22.6274166	-107.250000 29.7500000 22.6274166
-106.750000 29.7500000 22.9102612	-106.750000 29.7500000 23.0516796	-106.750000 29.7500000 23.0516796	-106.750000 29.7500000 23.0516796	-106.750000 29.7500000 23.1931019	-106.750000 29.7500000 23.1931019	-106.750000 29.7500000 23.3345242	-106.750000 29.7500000 22.7688389	-106.750000 29.7500000 22.4859943	-106.750000 29.7500000 22.3445740	-106.750000 29.7500000 22.2031517	-106.750000 29.7500000 22.2031517	-106.750000 29.7500000 22.2031517	-106.750000 29.7500000 22.3445740	-106.750000 29.7500000 22.3445740	-106.750000 29.7500000 22.2031517	-106.750000 29.7500000 22.0617332	-106.750000 29.7500000 22.0617332	-106.750000 29.7500000 21.9203110	-106.750000 29.7500000 21.9203110	-106.750000 29.7500000 21.9203110	-106.750000 29.7500000 22.0617332	-106.750000 29.7500000 22.0617332	-106.750000 29.7500000 22.0617332	-106.750000 29.7500000 22.2031517	-106.750000 29.7500000 22.3445740	-106.750000 29.7500000 22.4859943	-106.750000 29.7500000 22.3445740	-106.750000 29.7500000 22.3445740	-106.750000 29.7500000 22.2031517	-106.750000 29.7500000 22.2031517	-106.750000 29.7500000 22.2031517	-106.750000 29.7500000 22.2031517	-106.750000 29.7500000 22.2031517	-106.750000 29.7500000 22.2031517	-106.750000 29.7500000 22.3445740	-106.750000 29.7500000 22.3445740	-106.750000 29.7500000 22.3445740	-106.750000 29.7500000 22.4859943	-106.750000 29.7500000 22.6274166	-106.750000 29.7500000 22.7688389	-106.750000 29.7500000 22.9102612	-106.750000 29.7500000 23.0516796	-106.750000 29.7500000 23.0516796	-106.750000 29.7500000 23.0516796	-106.750000 29.7500000 22.9102612	-106.750000 29.7500000 22.9102612	-106.750000 29.7500000 22.7688389	-106.750000 29.7500000 22.7688389	-106.750000 29.7500000 22.7688389
-106.250000 29.7500000 22.9102612	-106.250000 29.7500000 22.9102612	-106.250000 29.7500000 23.0516796	-106.250000 29.7500000 23.1931019	-106.250000 29.7500000 23.1931019	-106.250000 29.7500000 23.3345242	-106.250000 29.7500000 23.3345242	-106.250000 29.7500000 22.7688389	-106.250000 29.7500000 22.4859943	-106.250000 29.7500000 22.3445740	-106.250000 29.7500000 22.2031517	-106.250000 29.7500000 22.2031517	-106.250000 29.7500000 22.2031517	-106.250000 29.7500000 22.2031517	-106.250000 29.7500000 22.2031517	-106.250000 29.7500000 22.0617332	-106.250000 29.7500000 22.0617332	-106.250000 29.7500000 21.9203110	-106.250000 29.7500000 21.9203110	-106.250000 29.7500000 21.9203110	-106.250000 29.7500000 21.9203110	-106.250000 29.7500000 21.9203110	-106.250000 29.7500000 21.9203110	-106.250000 29.7500000 22.0617332	-106.250000 29.7500000 22.0617332	-106.250000 29.7500000 22.2031517	-106.250000 29.7500000 22.3445740	-106.250000 29.7500000 22.3445740	-106.250000 29.7500000 22.2031517	-106.250000 29.7500000 22.2031517	-106.250000 29.7500000 22.2031517	-106.250000 29.7500000 22.2031517	-106.250000 29.7500000 22.2031517	-106.250000 29.7500000 22.2031517	-106.250000 29.7500000 22.2031517	-106.250000 29.7500000 22.3445740	-106.250000 29.7500000 22.3445740	-106.250000 29.7500000 22.4859943	-106.250000 29.7500000 22.4859943	-106.250000 29.7500000 22.6274166	-106.250000 29.7500000 22.7688389	-106.250000 29.7500000 23.0516796	-106.250000 29.7500000 23.3345242	-106.250000 29.7500000 23.1931019	-106.250000 29.7500000 23.1931019	-106.250000 29.7500000 23.0516796	-106.250000 29.7500000 23.0516796	-106.250000 29.7500000 23.0516796	-106.250000 29.7500000 22.9102612	-106.250000 29.7500000 22.9102612
-105.750000 29.7500000 22.9102612	-105.750000 29.7500000 22.9102612	-105.750000 29.7500000 23.0516796	-105.750000 29.7500000 23.1931019	-105.750000 29.7500000 23.1931019	-105.750000 29.7500000 23.3345242	-105.750000 29.7500000 23.3345242	-105.750000 29.7500000 22.9102612	-105.750000 29.7500000 22.6274166	-105.750000 29.7500000 22.4859943	-105.750000 29.7500000 22.3445740	-105.750000 29.7500000 22.3445740	-105.750000 29.7500000 22.2031517	-105.750000 29.7500000 22.2031517	-105.750000 29.7500000 22.2031517	-105.750000 29.7500000 22.0617332	-105.750000 29.7500000 22.0617332	-105.750000 29.7500000 21.9203110	-105.750000 29.7500000 21.9203110	-105.750000 29.7500000 21.9203110	-105.750000 29.7500000 21.9203110	-105.750000 29.7500000 21.9203110	-105.750000 29.7500000 21.9203110	-105.750000 29.7500000 22.0617332	-105.750000 29.7500000 22.0617332	-105.750000 29.7500000 22.2031517	-105.750000 29.7500000 22.3445740	-105.750000 29.7500000 22.2031517	-105.750000 29.7500000 22.2031517	-105.750000 29.7500000 22.2031517	-105.750000 29.7500000 22.2031517	-105.750000 29.7500000 22.2031517	-105.750000 29.7500000 22.2031517	-105.750000 29.7500000 22.2031517	-105.750000 29.7500000 22.2031517	-105.750000 29.7500000 22.3445740	-105.750000 29.7500000 22.3445740	-105.750000 29.7500000 22.4859943	-105.750000 29.7500000 22.4859943	-105.750000 29.7500000 22.6274166	-105.750000 29.7500000 22.7688389	-105.750000 29.7500000 23.0516796	-105.750000 29.7500000 23.3345242	-105.750000 29.7500000 23.3345242	-105.750000 29.7500000 23.3345242	-105.750000 29.7500000 23.1931019	-105.750000 29.7500000 23.1931019	-105.750000 29.7500000 23.1931019	-105.750000 29.7500000 23.0516796	-105.750000 29.7500000 23.0516796
-105.250000 29.7500000 22.7688389	-105.250000 29.7500000 22.9102612	-105.250000 29.7500000 23.0516796	-105.250000 29.7500000 23.0516796	-105.250000 29.7500000 23.1931019	-105.250000 29.7500000 23.3345242	-105.250000 29.7500000 23.3345242	-105.250000 29.7500000 23.0516796	-105.250000 29.7500000 22.7688389	-105.250000 29.7500000 22.7688389	-105.250000 29.7500000 22.6274166	-105.250000 29.7500000 22.4859943	-105.250000 29.7500000 22.3445740	-105.250000 29.7500000 22.2031517	-105.250000 29.7500000 22.2031517	-105.250000 29.7500000 22.0617332	-105.250000 29.7500000 22.0617332	-105.250000 29.7500000 21.9203110	-105.250000 29.7500000 21.9203110	-105.250000 29.7500000 21.9203110	-105.250000 29.7500000 21.9203110	-105.250000 29.7500000 21.9203110	-105.250000 29.7500000 21.9203110	-105.250000 29.7500000 22.0617332	-105.250000 29.7500000 22.0617332	-105.250000 29.7500000 22.2031517	-105.250000 29.7500000 22.3445740	-105.250000 29.7500000 22.2031517	-105.250000 29.7500000 22.2031517	-105.250000 29.7500000 22.2031517	-105.250000 29.7500000 22.2031517	-105.250000 29.7500000 22.0617332	-105.250000 29.7500000 22.2031517	-105.250000 29.7500000 22.2031517	-105.250000 29.7500000 22.2031517	-105.250000 29.7500000 22.3445740	-105.250000 29.7500000 22.3445740	-105.250000 29.7500000 22.4859943	-105.250000 29.7500000 22.6274166	-105.250000 29.7500000 22.6274166	-105.250000 29.7500000 22.7688389	-105.250000 29.7500000 23.0516796	-105.250000 29.7500000 23.1931019	-105.250000 29.7500000 23.1931019	-105.250000 29.7500000 23.1931019	-105.250000 29.7500000 23.1931019	-105.250000 29.7500000 23.1931019	-105.250000 29.7500000 23.1931019	-105.250000 29.7500000 23.1931019	-105.250000 29.7500000 23.0516796
-104.750000 29.7500000 22.7688389	-104.750000 29.7500000 22.9102612	-104.750000 29.7500000 22.9102612	-104.750000 29.7500000 23.0516796	-104.750000 29.7500000 23.1931019	-104.750000 29.7500000 23.3345242	-104.750000 29.7500000 23.3345242	-104.750000 29.7500000 23.0516796	-104.750000 29.7500000 22.9102612	-104.750000 29.7500000 22.9102612	-104.750000 29.7500000 22.7688389	-104.750000 29.7500000 22.6274166	-104.750000 29.7500000 22.3445740	-104.750000 29.7500000 22.2031517	-104.750000 29.7500000 22.0617332	-104.750000 29.7500000 22.0617332	-104.750000 29.7500000 21.9203110	-104.750000 29.7500000 21.9203110	-104.750000 29.7500000 21.9203110	-104.750000 29.7500000 21.9203110	-104.750000 29.7500000 21.9203110	-104.750000 29.7500000 21.9203110	-104.750000 29.7500000 21.9203110	-104.750000 29.7500000 22.2031517	-104.750000 29.7500000 22.2031517	-104.750000 29.7500000 22.3445740	-104.750000 29.7500000 22.4859943	-104.750000 29.7500000 22.3445740	-104.750000 29.7500000 22.3445740	-104.750000 29.7500000 22.3445740	-104.750000 29.7500000 22.3445740	-104.750000 29.7500000 22.2031517	-104.750000 29.7500000 22.2031517	-104.750000 29.7500000 22.2031517	-104.750000 29.7500000 22.3445740	-104.750000 29.7500000 22.4859943	-104.750000 29.7500000 22.4859943	-104.750000 29.7500000 22.6274166	-104.750000 29.7500000 22.6274166	-104.750000 29.7500000 22.7688389	-104.750000 29.7500000 22.7688389	-104.750000 29.7500000 22.9102612	-104.750000 29.7500000 23.0516796	-104.750000 29.7500000 23.0516796	-104.750000 29.7500000 23.1931019	-104.750000 29.7500000 23.1931019	-104.750000 29.7500000 23.1931019	-104.750000 29.7500000 23.1931019	-104.750000 29.7500000 23.1931019	-104.750000 29.7500000 23.1931019
-104.250000 29.7500000 22.7688389	-104.250000 29.7500000 22.9102612	-104.250000 29.7500000 22.9102612	-104.250000 29.7500000 23.0516796	-104.250000 29.7500000 23.1931019	-104.250000 29.7500000 23.1931019	-104.250000 29.7500000 23.1931019	-104.250000 29.7500000 23.0516796	-104.250000 29.7500000 22.9102612	-104.250000 29.7500000 22.9102612	-104.250000 29.7500000 22.9102612	-104.250000 29.7500000 22.6274166	-104.250000 29.7500000 22.3445740	-104.250000 29.7500000 22.2031517	-104.250000 29.7500000 22.0617332	-104.250000 29.7500000 22.0617332	-104.250000 29.7500000 21.9203110	-104.250000 29.7500000 21.9203110	-104.250000 29.7500000 21.9203110	-104.250000 29.7500000 21.9203110	-104.250000 29.7500000 21.9203110	-104.250000 29.7500000 21.9203110	-104.250000 29.7500000 21.9203110	-104.250000 29.7500000 22.2031517	-104.250000 29.7500000 22.2031517	-104.250000 29.7500000 22.4859943	-104.250000 29.7500000 22.6274166	-104.250000 29.7500000 22.4859943	-104.250000 29.7500000 22.4859943	-104.250000 29.7500000 22.4859943	-104.250000 29.7500000 22.4859943	-104.250000 29.7500000 22.3445740	-104.250000 29.7500000 22.3445740	-104.250000 29.7500000 22.3445740	-104.250000 29.7500000 22.4859943	-104.250000 29.7500000 22.6274166	-104.250000 29.7500000 22.6274166	-104.250000 29.7500000 22.7688389	-104.250000 29.7500000 22.7688389	-104.250000 29.7500000 22.7688389	-104.250000 29.7500000 22.7688389	-104.250000 29.7500000 22.7688389	-104.250000 29.7500000 22.7688389	-104.250000 29.7500000 22.9102612	-104.250000 29.7500000 23.0516796	-104.250000 29.7500000 23.0516796	-104.250000 29.7500000 23.0516796	-104.250000 29.7500000 23.1931019	-104.250000 29.7500000 23.1931019	-104.250000 29.7500000 23.1931019
-103.750000 29.7500000 22.7688389	-103.750000 29.7500000 22.7688389	-103.750000 29.7500000 22.9102612	-103.750000 29.7500000 23.0516796	-103.750000 29.7500000 23.0516796	-103.750000 29.7500000 23.1931019	-103.750000 29.7500000 23.0516796	-103.750000 29.7500000 22.9102612	-103.750000 29.7500000 22.9102612	-103.750000 29.7500000 22.9102612	-103.750000 29.7500000 22.7688389	-103.750000 29.7500000 22.6274166	-103.750000 29.7500000 22.3445740	-103.750000 29.7500000 22.2031517	-103.750000 29.7500000 22.0617332	-103.750000 29.7500000 22.0617332	-103.750000 29.7500000 22.0617332	-103.750000 29.7500000 21.9203110	-103.750000 29.7500000 21.9203110	-103.750000 29.7500000 21.9203110	-103.750000 29.7500000 21.9203110	-103.750000 29.7500000 22.0617332	-103.750000 29.7500000 22.0617332	-103.750000 29.7500000 22.2031517	-103.750000 29.7500000 22.3445740	-103.750000 29.7500000 22.4859943	-103.750000 29.7500000 22.7688389	-103.750000 29.7500000 22.6274166	-103.750000 29.7500000 22.6274166	-103.750000 29.7500000 22.6274166	-103.750000 29.7500000 22.6274166	-103.750000 29.7500000 22.4859943	-103.750000 29.7500000 22.4859943	-103.750000 29.7500000 22.6274166	-103.750000 29.7500000 22.7688389	-103.750000 29.7500000 22.7688389	-103.750000 29.7500000 22.7688389	-103.750000 29.7500000 22.7688389	-103.750000 29.7500000 22.7688389	-103.750000 29.7500000 22.7688389	-103.750000 29.7500000 22.7688389	-103.750000 29.7500000 22.7688389	-103.750000 29.7500000 22.7688389	-103.750000 29.7500000 22.9102612	-103.750000 29.7500000 22.9102612	-103.750000 29.7500000 23.0516796	-103.750000 29.7500000 23.0516796	-103.750000 29.7500000 23.1931019	-103.750000 29.7500000 23.1931019	-103.750000 29.7500000 23.1931019
-103.250000 29.7500000 22.6274166	-103.250000 29.7500000 22.7688389	-103.250000 29.7500000 22.7688389	-103.250000 29.7500000 23.0516796	-103.250000 29.7500000 23.0516796	-103.250000 29.7500000 23.0516796	-103.250000 29.7500000 22.9102612	-103.250000 29.7500000 22.7688389	-103.250000 29.7500000 22.7688389	-103.250000 29.7500000 22.7688389	-103.250000 29.7500000 22.6274166	-103.250000 29.7500000 22.6274166	-103.250000 29.7500000 22.4859943	-103.250000 29.7500000 22.3445740	-103.250000 29.7500000 22.2031517	-103.250000 29.7500000 22.2031517	-103.250000 29.7500000 22.0617332	-103.250000 29.7500000 22.0617332	-103.250000 29.7500000 22.0617332	-103.250000 29.7500000 22.0617332	-103.250000 29.7500000 22.0617332	-103.250000 29.7500000 22.2031517	-103.250000 29.7500000 22.2031517	-103.250000 29.7500000 22.3445740	-103.250000 29.7500000 22.4859943	-103.250000 29.7500000 22.6274166	-103.250000 29.7500000 22.7688389	-103.250000 29.7500000 22.6274166	-103.250000 29.7500000 22.6274166	-103.250000 29.7500000 22.6274166	-103.250000 29.7500000 22.6274166	-103.250000 29.7500000 22.6274166	-103.250000 29.7500000 22.6274166	-103.250000 29.7500000 22.7688389	-103.250000 29.7500000 22.9102612	-103.250000 29.7500000 22.9102612	-103.250000 29.7500000 22.9102612	-103.250000 29.7500000 22.9102612	-103.250000 29.7500000 22.9102612	-103.250000 29.7500000 22.9102612	-103.250000 29.7500000 22.7688389	-103.250000 29.7500000 22.7688389	-103.250000 29.7500000 22.7688389	-103.250000 29.7500000 22.7688389	-103.250000 29.7500000 22.9102612	-103.250000 29.7500000 23.0516796	-103.250000 29.7500000 23.0516796	-103.250000 29.7500000 23.0516796	-103.250000 29.7500000 23.1931019	-103.250000 29.7500000 23.0516796
-102.750000 29.7500000 22.6274166	-102.750000 29.7500000 22.7688389	-102.750000 29.7500000 22.7688389	-102.750000 29.7500000 23.0516796	-102.750000 29.7500000 23.0516796	-102.750000 29.7500000 23.0516796	-102.750000 29.7500000 22.7688389	-102.750000 29.7500000 22.7688389	-102.750000 29.7500000 22.6274166	-102.750000 29.7500000 22.6274166	-102.750000 29.7500000 22.6274166	-102.750000 29.7500000 22.6274166	-102.750000 29.7500000 22.4859943	-102.750000 29.7500000 22.4859943	-102.750000 29.7500000 22.3445740	-102.750000 29.7500000 22.3445740	-102.750000 29.7500000 22.3445740	-102.750000 29.7500000 22.2031517	-102.750000 29.7500000 22.2031517	-102.750000 29.7500000 22.2031517	-102.750000 29.7500000 22.3445740	-102.750000 29.7500000 22.3445740	-102.750000 29.7500000 22.3445740	-102.750000 29.7500000 22.4859943	-102.750000 29.7500000 22.6274166	-102.750000 29.7500000 22.6274166	-102.750000 29.7500000 22.6274166	-102.750000 29.7500000 22.7688389	-102.750000 29.7500000 22.6274166	-102.750000 29.7500000 22.6274166	-102.750000 29.7500000 22.6274166	-102.750000 29.7500000 22.7688389	-102.750000 29.7500000 22.7688389	-102.750000 29.7500000 22.9102612	-102.750000 29.7500000 22.9102612	-102.750000 29.7500000 22.9102612	-102.750000 29.7500000 22.9102612	-102.750000 29.7500000 22.9102612	-102.750000 29.7500000 22.9102612	-102.750000 29.7500000 22.9102612	-102.750000 29.7500000 22.9102612	-102.750000 29.7500000 22.7688389	-102.750000 29.7500000 22.7688389	-102.750000 29.7500000 22.9102612	-102.750000 29.7500000 22.9102612	-102.750000 29.7500000 23.0516796	-102.750000 29.7500000 23.0516796	-102.750000 29.7500000 23.0516796	-102.750000 29.7500000 23.0516796	-102.750000 29.7500000 23.0516796
-102.250000 29.7500000 22.6274166	-102.250000 29.7500000 22.7688389	-102.250000 29.7500000 22.7688389	-102.250000 29.7500000 22.9102612	-102.250000 29.7500000 23.0516796	-102.250000 29.7500000 22.9102612	-102.250000 29.7500000 22.7688389	-102.250000 29.7500000 22.6274166	-102.250000 29.7500000 22.6274166	-102.250000 29.7500000 22.6274166	-102.250000 29.7500000 22.6274166	-102.250000 29.7500000 22.6274166	-102.250000 29.7500000 22.6274166	-102.250000 29.7500000 22.6274166	-102.250000 29.7500000 22.4859943	-102.250000 29.7500000 22.4859943	-102.250000 29.7500000 22.4859943	-102.250000 29.7500000 22.4859943	-102.250000 29.7500000 22.3445740	-102.250000 29.7500000 22.4859943	-102.250000 29.7500000 22.4859943	-102.250000 29.7500000 22.4859943	-102.250000 29.7500000 22.4859943	-102.250000 29.7500000 22.6274166	-102.250000 29.7500000 22.6274166	-102.250000 29.7500000 22.6274166	-102.250000 29.7500000 22.6274166	-102.250000 29.7500000 22.7688389	-102.250000 29.7500000 22.7688389	-102.250000 29.7500000 22.7688389	-102.250000 29.7500000 22.7688389	-102.250000 29.7500000 22.7688389	-102.250000 29.7500000 22.9102612	-102.250000 29.7500000 22.9102612	-102.250000 29.7500000 23.0516796	-102.250000 29.7500000 23.0516796	-102.250000 29.7500000 23.0516796	-102.250000 29.7500000 22.9102612	-102.250000 29.7500000 22.9102612	-102.250000 29.7500000 22.9102612	-102.250000 29.7500000 22.9102612	-102.250000 29.7500000 22.7688389	-102.250000 29.7500000 22.9102612	-102.250000 29.7500000 22.9102612	-102.250000 29.7500000 22.9102612	-102.250000 29.7500000 23.0516796	-102.250000 29.7500000 22.9102612	-102.250000 29.7500000 22.9102612	-102.250000 29.7500000 22.9102612	-102.250000 29.7500000 22.9102612
-125.750000 30.2500000 22.6274166	-125.750000 30.2500000 22.7688389	-125.750000 30.2500000 22.7688389	-125.750000 30.2500000 22.7688389	-125.750000 30.2500000 22.9102612	-125.750000 30.2500000 22.9102612	-125.750000 30.2500000 22.9102612	-125.750000 30.2500000 22.9102612	-125.750000 30.2500000 22.7688389	-125.750000 30.2500000 22.6274166	-125.750000 30.2500000 22.4859943	-125.750000 30.2500000 22.4859943	-125.750000 30.2500000 22.6274166	-125.750000 30.2500000 22.6274166	-125.750000 30.2500000 22.6274166	-125.750000 30.2500000 22.7688389	-125.750000 30.2500000 22.7688389	-125.750000 30.2500000 22.7688389	-125.750000 30.2500000 22.9102612	-125.750000 30.2500000 22.9102612	-125.750000 30.2500000 22.9102612	-125.750000 30.2500000 22.9102612	-125.750000 30.2500000 22.9102612	-125.750000 30.2500000 22.9102612	-125.750000 30.2500000 23.0516796	-125.750000 30.2500000 23.0516796	-125.750000 30.2500000 22.9102612	-125.750000 30.2500000 22.9102612	-125.750000 30.2500000 22.7688389	-125.750000 30.2500000 22.7688389	-125.750000 30.2500000 22.7688389	-125.750000 30.2500000 22.7688389	-125.750000 30.2500000 22.9102612	-125.750000 30.2500000 22.9102612	-125.750000 30.2500000 22.9102612	-125.750000 30.2500000 22.9102612	-125.750000 30.2500000 23.0516796	-125.750000 30.2500000 22.9102612	-125.750000 30.2500000 22.6274166	-125.750000 30.2500000 22.4859943	-125.750000 30.2500000 22.4859943	-125.750000 30.2500000 22.3445740	-125.750000 30.2500000 22.4859943	-125.750000 30.2500000 22.4859943	-125.750000 30.2500000 22.4859943	-125.750000 30.2500000 22.4859943	-125.750000 30.2500000 22.4859943	-125.750000 30.2500000 22.4859943	-125.750000 30.2500000 22.4859943	-125.750000 30.2500000 22.4859943
-125.250000 30.2500000 22.7688389	-125.250000 30.2500000 22.7688389	-125.250000 30.2500000 22.7688389	-125.250000 30.2500000 22.9102612	-125.250000 30.2500000 22.9102612	-125.250000 30.2500000 22.9102612	-125.250000 30.2500000 22.9102612	-125.250000 30.2500000 22.9102612	-125.250000 30.2500000 22.7688389	-125.250000 30.2500000 22.4859943	-125.250000 30.2500000 22.4859943	-125.250000 30.2500000 22.4859943	-125.250000 30.2500000 22.4859943	-125.250000 30.2500000 22.6274166	-125.250000 30.2500000 22.6274166	-125.250000 30.2500000 22.6274166	-125.250000 30.2500000 22.6274166	-125.250000 30.2500000 22.7688389	-125.250000 30.2500000 22.7688389	-125.250000 30.2500000 22.7688389	-125.250000 30.2500000 22.7688389	-125.250000 30.2500000 22.9102612	-125.250000 30.2500000 22.9102612	-125.250000 30.2500000 22.9102612	-125.250000 30.2500000 22.9102612	-125.250000 30.2500000 22.9102612	-125.250000 30.2500000 22.9102612	-125.250000 30.2500000 22.9102612	-125.250000 30.2500000 22.7688389	-125.250000 30.2500000 22.7688389	-125.250000 30.2500000 22.7688389	-125.250000 30.2500000 22.7688389	-125.250000 30.2500000 22.9102612	-125.250000 30.2500000 22.9102612	-125.250000 30.2500000 23.0516796	-125.250000 30.2500000 23.0516796	-125.250000 30.2500000 23.0516796	-125.250000 30.2500000 22.9102612	-125.250000 30.2500000 22.7688389	-125.250000 30.2500000 22.6274166	-125.250000 30.2500000 22.4859943	-125.250000 30.2500000 22.4859943	-125.250000 30.2500000 22.4859943	-125.250000 30.2500000 22.4859943	-125.250000 30.2500000 22.4859943	-125.250000 30.2500000 22.4859943	-125.250000 30.2500000 22.4859943	-125.250000 30.2500000 22.4859943	-125.250000 30.2500000 22.4859943	-125.250000 30.2500000 22.4859943
-124.750000 30.2500000 22.7688389	-124.750000 30.2500000 22.9102612	-124.750000 30.2500000 22.9102612	-124.750000 30.2500000 22.9102612	-124.750000 30.2500000 23.0516796	-124.750000 30.2500000 23.0516796	-124.750000 30.2500000 23.0516796	-124.750000 30.2500000 22.9102612	-124.750000 30.2500000 22.6274166	-124.750000 30.2500000 22.4859943	-124.750000 30.2500000 22.3445740	-124.750000 30.2500000 22.3445740	-124.750000 30.2500000 22.3445740	-124.750000 30.2500000 22.4859943	-124.750000 30.2500000 22.4859943	-124.750000 30.2500000 22.4859943	-124.750000 30.2500000 22.4859943	-124.750000 30.2500000 22.6274166	-124.750000 30.2500000 22.6274166	-124.750000 30.2500000 22.6274166	-124.750000 30.2500000 22.7688389	-124.750000 30.2500000 22.7688389	-124.750000 30.2500000 22.7688389	-124.750000 30.2500000 22.7688389	-124.750000 30.2500000 22.9102612	-124.750000 30.2500000 22.9102612	-124.750000 30.2500000 22.9102612	-124.750000 30.2500000 22.7688389	-124.750000 30.2500000 22.7688389	-124.750000 30.2500000 22.7688389	-124.750000 30.2500000 22.7688389	-124.750000 30.2500000 22.7688389	-124.750000 30.2500000 22.9102612	-124.750000 30.2500000 23.0516796	-124.750000 30.2500000 23.0516796	-124.750000 30.2500000 23.0516796	-124.750000 30.2500000 23.0516796	-124.750000 30.2500000 23.0516796	-124.750000 30.2500000 22.9102612	-124.750000 30.2500000 22.7688389	-124.750000 30.2500000 22.6274166	-124.750000 30.2500000 22.6274166	-124.750000 30.2500000 22.6274166	-124.750000 30.2500000 22.6274166	-124.750000 30.2500000 22.4859943	-124.750000 30.2500000 22.4859943	-124.750000 30.2500000 22.4859943	-124.750000 30.2500000 22.4859943	-124.750000 30.2500000 22.4859943	-124.750000 30.2500000 22.4859943
-124.250000 30.2500000 22.9102612	-124.250000 30.2500000 22.9102612	-124.250000 30.2500000 22.9102612	-124.250000 30.2500000 23.0516796	-124.250000 30.2500000 23.0516796	-124.250000 30.2500000 23.0516796	-124.250000 30.2500000 23.0516796	-124.250000 30.2500000 22.9102612	-124.250000 30.2500000 22.6274166	-124.250000 30.2500000 22.3445740	-124.250000 30.2500000 22.2031517	-124.250000 30.2500000 22.3445740	-124.250000 30.2500000 22.3445740	-124.250000 30.2500000 22.3445740	-124.250000 30.2500000 22.3445740	-124.250000 30.2500000 22.3445740	-124.250000 30.2500000 22.3445740	-124.250000 30.2500000 22.4859943	-124.250000 30.2500000 22.4859943	-124.250000 30.2500000 22.4859943	-124.250000 30.2500000 22.6274166	-124.250000 30.2500000 22.6274166	-124.250000 30.2500000 22.6274166	-124.250000 30.2500000 22.6274166	-124.250000 30.2500000 22.7688389	-124.250000 30.2500000 22.7688389	-124.250000 30.2500000 22.7688389	-124.250000 30.2500000 22.7688389	-124.250000 30.2500000 22.6274166	-124.250000 30.2500000 22.6274166	-124.250000 30.2500000 22.6274166	-124.250000 30.2500000 22.6274166	-124.250000 30.2500000 22.7688389	-124.250000 30.2500000 22.9102612	-124.250000 30.2500000 23.1931019	-124.250000 30.2500000 23.1931019	-124.250000 30.2500000 23.1931019	-124.250000 30.2500000 23.0516796	-124.250000 30.2500000 22.9102612	-124.250000 30.2500000 22.9102612	-124.250000 30.2500000 22.7688389	-124.250000 30.2500000 22.7688389	-124.250000 30.2500000 22.6274166	-124.250000 30.2500000 22.6274166	-124.250000 30.2500000 22.6274166	-124.250000 30.2500000 22.6274166	-124.250000 30.2500000 22.6274166	-124.250000 30.2500000 22.4859943	-124.250000 30.2500000 22.6274166	-124.250000 30.2500000 22.6274166
-123.750000 30.2500000 22.9102612	-123.750000 30.2500000 23.0516796	-123.750000 30.2500000 23.0516796	-123.750000 30.2500000 23.0516796	-123.750000 30.2500000 23.0516796	-123.750000 30.2500000 23.0516796	-123.750000 30.2500000 23.0516796	-123.750000 30.2500000 22.9102612	-123.750000 30.2500000 22.6274166	-123.750000 30.2500000 22.4859943	-123.750000 30.2500000 22.2031517	-123.750000 30.2500000 22.3445740	-123.750000 30.2500000 22.2031517	-123.750000 30.2500000 22.2031517	-123.750000 30.2500000 22.2031517	-123.750000 30.2500000 22.2031517	-123.750000 30.2500000 22.3445740	-123.750000 30.2500000 22.3445740	-123.750000 30.2500000 22.3445740	-123.750000 30.2500000 22.3445740	-123.750000 30.2500000 22.4859943	-123.750000 30.2500000 22.4859943	-123.750000 30.2500000 22.4859943	-123.750000 30.2500000 22.6274166	-123.750000 30.2500000 22.6274166	-123.750000 30.2500000 22.6274166	-123.750000 30.2500000 22.6274166	-123.750000 30.2500000 22.6274166	-123.750000 30.2500000 22.6274166	-123.750000 30.2500000 22.6274166	-123.750000 30.2500000 22.4859943	-123.750000 30.2500000 22.6274166	-123.750000 30.2500000 22.7688389	-123.750000 30.2500000 22.9102612	-123.750000 30.2500000 23.0516796	-123.750000 30.2500000 23.1931019	-123.750000 30.2500000 23.1931019	-123.750000 30.2500000 23.1931019	-123.750000 30.2500000 23.0516796	-123.750000 30.2500000 23.0516796	-123.750000 30.2500000 22.9102612	-123.750000 30.2500000 22.7688389	-123.750000 30.2500000 22.7688389	-123.750000 30.2500000 22.7688389	-123.750000 30.2500000 22.6274166	-123.750000 30.2500000 22.6274166	-123.750000 30.2500000 22.6274166	-123.750000 30.2500000 22.6274166	-123.750000 30.2500000 22.6274166	-123.750000 30.2500000 22.6274166
-123.250000 30.2500000 22.9102612	-123.250000 30.2500000 23.0516796	-123.250000 30.2500000 23.0516796	-123.250000 30.2500000 23.0516796	-123.250000 30.2500000 23.1931019	-123.250000 30.2500000 23.1931019	-123.250000 30.2500000 23.1931019	-123.250000 30.2500000 23.0516796	-123.250000 30.2500000 22.6274166	-123.250000 30.2500000 22.4859943	-123.250000 30.2500000 22.3445740	-123.250000 30.2500000 22.3445740	-123.250000 30.2500000 22.2031517	-123.250000 30.2500000 22.2031517	-123.250000 30.2500000 22.2031517	-123.250000 30.2500000 22.2031517	-123.250000 30.2500000 22.2031517	-123.250000 30.2500000 22.2031517	-123.250000 30.2500000 22.2031517	-123.250000 30.2500000 22.3445740	-123.250000 30.2500000 22.3445740	-123.250000 30.2500000 22.3445740	-123.250000 30.2500000 22.4859943	-123.250000 30.2500000 22.4859943	-123.250000 30.2500000 22.4859943	-123.250000 30.2500000 22.4859943	-123.250000 30.2500000 22.6274166	-123.250000 30.2500000 22.4859943	-123.250000 30.2500000 22.4859943	-123.250000 30.2500000 22.4859943	-123.250000 30.2500000 22.4859943	-123.250000 30.2500000 22.4859943	-123.250000 30.2500000 22.6274166	-123.250000 30.2500000 22.7688389	-123.250000 30.2500000 23.0516796	-123.250000 30.2500000 23.0516796	-123.250000 30.2500000 23.1931019	-123.250000 30.2500000 23.1931019	-123.250000 30.2500000 23.1931019	-123.250000 30.2500000 23.0516796	-123.250000 30.2500000 22.9102612	-123.250000 30.2500000 22.9102612	-123.250000 30.2500000 22.7688389	-123.250000 30.2500000 22.7688389	-123.250000 30.2500000 22.7688389	-123.250000 30.2500000 22.7688389	-123.250000 30.2500000 22.7688389	-123.250000 30.2500000 22.6274166	-123.250000 30.2500000 22.6274166	-123.250000 30.2500000 22.6274166
-122.750000 30.2500000 22.9102612	-122.750000 30.2500000 23.0516796	-122.750000 30.2500000 23.0516796	-122.750000 30.2500000 23.0516796	-122.750000 30.2500000 23.1931019	-122.750000 30.2500000 23.1931019	-122.750000 30.2500000 23.1931019	-122.750000 30.2500000 23.1931019	-122.750000 30.2500000 22.7688389	-122.750000 30.2500000 22.6274166	-122.750000 30.2500000 22.4859943	-122.750000 30.2500000 22.4859943	-122.750000 30.2500000 22.3445740	-122.750000 30.2500000 22.3445740	-122.750000 30.2500000 22.2031517	-122.750000 30.2500000 22.2031517	-122.750000 30.2500000 22.2031517	-122.750000 30.2500000 22.2031517	-122.750000 30.2500000 22.2031517	-122.750000 30.2500000 22.2031517	-122.750000 30.2500000 22.2031517	-122.750000 30.2500000 22.3445740	-122.750000 30.2500000 22.3445740	-122.750000 30.2500000 22.3445740	-122.750000 30.2500000 22.4859943	-122.750000 30.2500000 22.4859943	-122.750000 30.2500000 22.4859943	-122.750000 30.2500000 22.4859943	-122.750000 30.2500000 22.4859943	-122.750000 30.2500000 22.3445740	-122.750000 30.2500000 22.3445740	-122.750000 30.2500000 22.4859943	-122.750000 30.2500000 22.6274166	-122.750000 30.2500000 22.7688389	-122.750000 30.2500000 22.9102612	-122.750000 30.2500000 23.0516796	-122.750000 30.2500000 23.1931019	-122.750000 30.2500000 23.3345242	-122.750000 30.2500000 23.1931019	-122.750000 30.2500000 23.1931019	-122.750000 30.2500000 23.0516796	-122.750000 30.2500000 22.9102612	-122.750000 30.2500000 22.9102612	-122.750000 30.2500000 22.7688389	-122.750000 30.2500000 22.7688389	-122.750000 30.2500000 22.7688389	-122.750000 30.2500000 22.7688389	-122.750000 30.2500000 22.7688389	-122.750000 30.2500000 22.6274166	-122.750000 30.2500000 22.6274166
-122.250000 30.2500000 23.0516796	-122.250000 30.2500000 23.0516796	-122.250000 30.2500000 23.0516796	-122.250000 30.2500000 23.1931019	-122.250000 30.2500000 23.1931019	-122.250000 30.2500000 23.1931019	-122.250000 30.2500000 23.1931019	-122.250000 30.2500000 23.1931019	-122.250000 30.2500000 22.9102612	-122.250000 30.2500000 22.7688389	-122.250000 30.2500000 22.6274166	-122.250000 30.2500000 22.6274166	-122.250000 30.2500000 22.4859943	-122.250000 30.2500000 22.4859943	-122.250000 30.2500000 22.3445740	-122.250000 30.2500000 22.3445740	-122.250000 30.2500000 22.3445740	-122.250000 30.2500000 22.2031517	-122.250000 30.2500000 22.2031517	-122.250000 30.2500000 22.2031517	-122.250000 30.2500000 22.2031517	-122.250000 30.2500000 22.2031517	-122.250000 30.2500000 22.3445740	-122.250000 30.2500000 22.3445740	-122.250000 30.2500000 22.3445740	-122.250000 30.2500000 22.3445740	-122.250000 30.2500000 22.4859943	-122.250000 30.2500000 22.3445740	-122.250000 30.2500000 22.3445740	-122.250000 30.2500000 22.3445740	-122.250000 30.2500000 22.3445740	-122.250000 30.2500000 22.4859943	-122.250000 30.2500000 22.4859943	-122.250000 30.2500000 22.7688389	-122.250000 30.2500000 22.9102612	-122.250000 30.2500000 23.0516796	-122.250000 30.2500000 23.1931019	-122.250000 30.2500000 23.3345242	-122.250000 30.2500000 23.3345242	-122.250000 30.2500000 23.1931019	-122.250000 30.2500000 23.1931019	-122.250000 30.2500000 23.0516796	-122.250000 30.2500000 22.9102612	-122.250000 30.2500000 22.9102612	-122.250000 30.2500000 22.9102612	-122.250000 30.2500000 22.7688389	-122.250000 30.2500000 22.7688389	-122.250000 30.2500000 22.7688389	-122.250000 30.2500000 22.7688389	-122.250000 30.2500000 22.7688389
-121.750000 30.2500000 23.0516796	-121.750000 30.2500000 23.0516796	-121.750000 30.2500000 23.0516796	-121.750000 30.2500000 23.1931019	-121.750000 30.2500000 23.1931019	-121.750000 30.2500000 23.1931019	-121.750000 30.2500000 23.1931019	-121.750000 30.2500000 23.1931019	-121.750000 30.2500000 23.0516796	-121.750000 30.2500000 22.9102612	-121.750000 30.2500000 22.7688389	-121.750000 30.2500000 22.6274166	-121.750000 30.2500000 22.6274166	-121.750000 30.2500000 22.6274166	-121.750000 30.2500000 22.4859943	-121.750000 30.2500000 22.4859943	-121.750000 30.2500000 22.3445740	-121.750000 30.2500000 22.3445740	-121.750000 30.2500000 22.3445740	-121.750000 30.2500000 22.2031517	-121.750000 30.2500000 22.2031517	-121.750000 30.2500000 22.2031517	-121.750000 30.2500000 22.2031517	-121.750000 30.2500000 22.2031517	-121.750000 30.2500000 22.3445740	-121.750000 30.2500000 22.3445740	-121.750000 30.2500000 22.3445740	-121.750000 30.2500000 22.3445740	-121.750000 30.2500000 22.3445740	-121.750000 30.2500000 22.3445740	-121.750000 30.2500000 22.3445740	-121.750000 30.2500000 22.3445740	-121.750000 30.2500000 22.4859943	-121.750000 30.2500000 22.6274166	-121.750000 30.2500000 22.9102612	-121.750000 30.2500000 22.9102612	-121.750000 30.2500000 23.0516796	-121.750000 30.2500000 23.1931019	-121.750000 30.2500000 23.1931019	-121.750000 30.2500000 23.1931019	-121.750000 30.2500000 23.1931019	-121.750000 30.2500000 23.0516796	-121.750000 30.2500000 23.0516796	-121.750000 30.2500000 22.9102612	-121.750000 30.2500000 22.9102612	-121.750000 30.2500000 22.9102612	-121.750000 30.2500000 22.7688389	-121.750000 30.2500000 22.7688389	-121.750000 30.2500000 22.7688389	-121.750000 30.2500000 22.7688389
-121.250000 30.2500000 22.9102612	-121.250000 30.2500000 23.0516796	-121.250000 30.2500000 23.0516796	-121.250000 30.2500000 23.0516796	-121.250000 30.2500000 23.1931019	-121.250000 30.2500000 23.1931019	-121.250000 30.2500000 23.1931019	-121.250000 30.2500000 23.1931019	-121.250000 30.2500000 23.0516796	-121.250000 30.2500000 22.9102612	-121.250000 30.2500000 22.7688389	-121.250000 30.2500000 22.7688389	-121.250000 30.2500000 22.6274166	-121.250000 30.2500000 22.6274166	-121.250000 30.2500000 22.6274166	-121.250000 30.2500000 22.4859943	-121.250000 30.2500000 22.4859943	-121.250000 30.2500000 22.4859943	-121.250000 30.2500000 22.3445740	-121.250000 30.2500000 22.3445740	-121.250000 30.2500000 22.3445740	-121.250000 30.2500000 22.2031517	-121.250000 30.2500000 22.2031517	-121.250000 30.2500000 22.2031517	-121.250000 30.2500000 22.3445740	-121.250000 30.2500000 22.3445740	-121.250000 30.2500000 22.3445740	-121.250000 30.2500000 22.3445740	-121.250000 30.2500000 22.2031517	-121.250000 30.2500000 22.2031517	-121.250000 30.2500000 22.2031517	-121.250000 30.2500000 22.3445740	-121.250000 30.2500000 22.4859943	-121.250000 30.2500000 22.6274166	-121.250000 30.2500000 22.7688389	-121.250000 30.2500000 22.9102612	-121.250000 30.2500000 23.0516796	-121.250000 30.2500000 23.1931019	-121.250000 30.2500000 23.1931019	-121.250000 30.2500000 23.1931019	-121.250000 30.2500000 23.1931019	-121.250000 30.2500000 23.1931019	-121.250000 30.2500000 23.0516796	-121.250000 30.2500000 23.0516796	-121.250000 30.2500000 22.9102612	-121.250000 30.2500000 22.9102612	-121.250000 30.2500000 22.9102612	-121.250000 30.2500000 22.7688389	-121.250000 30.2500000 22.7688389	-121.250000 30.2500000 22.7688389
-120.750000 30.2500000 22.9102612	-120.750000 30.2500000 22.9102612	-120.750000 30.2500000 22.9102612	-120.750000 30.2500000 23.0516796	-120.750000 30.2500000 23.0516796	-120.750000 30.2500000 23.1931019	-120.750000 30.2500000 23.0516796	-120.750000 30.2500000 23.1931019	-120.750000 30.2500000 23.0516796	-120.750000 30.2500000 22.9102612	-120.750000 30.2500000 22.7688389	-120.750000 30.2500000 22.7688389	-120.750000 30.2500000 22.7688389	-120.750000 30.2500000 22.6274166	-120.750000 30.2500000 22.6274166	-120.750000 30.2500000 22.6274166	-120.750000 30.2500000 22.6274166	-120.750000 30.2500000 22.4859943	-120.750000 30.2500000 22.4859943	-120.750000 30.2500000 22.3445740	-120.750000 30.2500000 22.3445740	-120.750000 30.2500000 22.3445740	-120.750000 30.2500000 22.2031517	-120.750000 30.2500000 22.2031517	-120.750000 30.2500000 22.3445740	-120.750000 30.2500000 22.3445740	-120.750000 30.2500000 22.3445740	-120.750000 30.2500000 22.3445740	-120.750000 30.2500000 22.2031517	-120.750000 30.2500000 22.2031517	-120.750000 30.2500000 22.2031517	-120.750000 30.2500000 22.2031517	-120.750000 30.2500000 22.3445740	-120.750000 30.2500000 22.6274166	-120.750000 30.2500000 22.7688389	-120.750000 30.2500000 22.7688389	-120.750000 30.2500000 22.9102612	-120.750000 30.2500000 23.0516796	-120.750000 30.2500000 23.0516796	-120.750000 30.2500000 23.1931019	-120.750000 30.2500000 23.1931019	-120.750000 30.2500000 23.1931019	-120.750000 30.2500000 23.0516796	-120.750000 30.2500000 23.0516796	-120.750000 30.2500000 22.9102612	-120.750000 30.2500000 22.9102612	-120.750000 30.2500000 22.7688389	-120.750000 30.2500000 22.7688389	-120.750000 30.2500000 22.6274166	-120.750000 30.2500000 22.6274166
-120.250000 30.2500000 22.7688389	-120.250000 30.2500000 22.7688389	-120.250000 30.2500000 22.9102612	-120.250000 30.2500000 22.9102612	-120.250000 30.2500000 23.0516796	-120.250000 30.2500000 23.0516796	-120.250000 30.2500000 23.0516796	-120.250000 30.2500000 23.0516796	-120.250000 30.2500000 22.9102612	-120.250000 30.2500000 22.9102612	-120.250000 30.2500000 22.7688389	-120.250000 30.2500000 22.7688389	-120.250000 30.2500000 22.6274166	-120.250000 30.2500000 22.6274166	-120.250000 30.2500000 22.6274166	-120.250000 30.2500000 22.6274166	-120.250000 30.2500000 22.6274166	-120.250000 30.2500000 22.6274166	-120.250000 30.2500000 22.4859943	-120.250000 30.2500000 22.4859943	-120.250000 30.2500000 22.3445740	-120.250000 30.2500000 22.3445740	-120.250000 30.2500000 22.2031517	-120.250000 30.2500000 22.2031517	-120.250000 30.2500000 22.3445740	-120.250000 30.2500000 22.3445740	-120.250000 30.2500000 22.3445740	-120.250000 30.2500000 22.3445740	-120.250000 30.2500000 22.2031517	-120.250000 30.2500000 22.2031517	-120.250000 30.2500000 22.2031517	-120.250000 30.2500000 22.2031517	-120.250000 30.2500000 22.3445740	-120.250000 30.2500000 22.4859943	-120.250000 30.2500000 22.6274166	-120.250000 30.2500000 22.7688389	-120.250000 30.2500000 22.7688389	-120.250000 30.2500000 22.9102612	-120.250000 30.2500000 23.0516796	-120.250000 30.2500000 23.1931019	-120.250000 30.2500000 23.1931019	-120.250000 30.2500000 23.1931019	-120.250000 30.2500000 23.0516796	-120.250000 30.2500000 22.9102612	-120.250000 30.2500000 22.9102612	-120.250000 30.2500000 22.7688389	-120.250000 30.2500000 22.7688389	-120.250000 30.2500000 22.7688389	-120.250000 30.2500000 22.6274166	-120.250000 30.2500000 22.6274166
-119.750000 30.2500000 22.6274166	-119.750000 30.2500000 22.7688389	-119.750000 30.2500000 22.7688389	-119.750000 30.2500000 22.9102612	-119.750000 30.2500000 22.9102612	-119.750000 30.2500000 22.9102612	-119.750000 30.2500000 22.9102612	-119.750000 30.2500000 22.9102612	-119.750000 30.2500000 22.9102612	-119.750000 30.2500000 22.7688389	-119.750000 30.2500000 22.6274166	-119.750000 30.2500000 22.6274166	-119.750000 30.2500000 22.6274166	-119.750000 30.2500000 22.6274166	-119.750000 30.2500000 22.6274166	-119.750000 30.2500000 22.6274166	-119.750000 30.2500000 22.6274166	-119.750000 30.2500000 22.4859943	-119.750000 30.2500000 22.4859943	-119.750000 30.2500000 22.4859943	-119.750000 30.2500000 22.3445740	-119.750000 30.2500000 22.3445740	-119.750000 30.2500000 22.2031517	-119.750000 30.2500000 22.2031517	-119.750000 30.2500000 22.3445740	-119.750000 30.2500000 22.3445740	-119.750000 30.2500000 22.3445740	-119.750000 30.2500000 22.3445740	-119.750000 30.2500000 22.2031517	-119.750000 30.2500000 22.2031517	-119.750000 30.2500000 22.2031517	-119.750000 30.2500000 22.2031517	-119.750000 30.2500000 22.3445740	-119.750000 30.2500000 22.4859943	-119.750000 30.2500000 22.4859943	-119.750000 30.2500000 22.6274166	-119.750000 30.2500000 22.6274166	-119.750000 30.2500000 22.7688389	-119.750000 30.2500000 22.9102612	-119.750000 30.2500000 23.0516796	-119.750000 30.2500000 23.1931019	-119.750000 30.2500000 23.0516796	-119.750000 30.2500000 22.9102612	-119.750000 30.2500000 22.9102612	-119.750000 30.2500000 22.9102612	-119.750000 30.2500000 22.7688389	-119.750000 30.2500000 22.7688389	-119.750000 30.2500000 22.6274166	-119.750000 30.2500000 22.6274166	-119.750000 30.2500000 22.6274166
-119.250000 30.2500000 22.6274166	-119.250000 30.2500000 22.6274166	-119.250000 30.2500000 22.7688389	-119.250000 30.2500000 22.7688389	-119.250000 30.2500000 22.9102612	-119.250000 30.2500000 22.9102612	-119.250000 30.2500000 22.9102612	-119.250000 30.2500000 22.9102612	-119.250000 30.2500000 22.7688389	-119.250000 30.2500000 22.6274166	-119.250000 30.2500000 22.4859943	-119.250000 30.2500000 22.6274166	-119.250000 30.2500000 22.6274166	-119.250000 30.2500000 22.4859943	-119.250000 30.2500000 22.4859943	-119.250000 30.2500000 22.4859943	-119.250000 30.2500000 22.4859943	-119.250000 30.2500000 22.4859943	-119.250000 30.2500000 22.4859943	-119.250000 30.2500000 22.4859943	-119.250000 30.2500000 22.3445740	-119.250000 30.2500000 22.3445740	-119.250000 30.2500000 22.2031517	-119.250000 30.2500000 22.3445740	-119.250000 30.2500000 22.3445740	-119.250000 30.2500000 22.3445740	-119.250000 30.2500000 22.3445740	-119.250000 30.2500000 22.3445740	-119.250000 30.2500000 22.3445740	-119.250000 30.2500000 22.2031517	-119.250000 30.2500000 22.2031517	-119.250000 30.2500000 22.3445740	-119.250000 30.2500000 22.3445740	-119.250000 30.2500000 22.3445740	-119.250000 30.2500000 22.4859943	-119.250000 30.2500000 22.4859943	-119.250000 30.2500000 22.6274166	-119.250000 30.2500000 22.6274166	-119.250000 30.2500000 22.7688389	-119.250000 30.2500000 22.9102612	-119.250000 30.2500000 23.0516796	-119.250000 30.2500000 23.0516796	-119.250000 30.2500000 22.9102612	-119.250000 30.2500000 22.7688389	-119.250000 30.2500000 22.7688389	-119.250000 30.2500000 22.6274166	-119.250000 30.2500000 22.6274166	-119.250000 30.2500000 22.4859943	-119.250000 30.2500000 22.4859943	-119.250000 30.2500000 22.4859943
-118.750000 30.2500000 22.6274166	-118.750000 30.2500000 22.6274166	-118.750000 30.2500000 22.7688389	-118.750000 30.2500000 22.7688389	-118.750000 30.2500000 22.7688389	-118.750000 30.2500000 22.9102612	-118.750000 30.2500000 22.7688389	-118.750000 30.2500000 22.7688389	-118.750000 30.2500000 22.7688389	-118.750000 30.2500000 22.6274166	-118.750000 30.2500000 22.4859943	-118.750000 30.2500000 22.6274166	-118.750000 30.2500000 22.6274166	-118.750000 30.2500000 22.4859943	-118.750000 30.2500000 22.4859943	-118.750000 30.2500000 22.4859943	-118.750000 30.2500000 22.4859943	-118.750000 30.2500000 22.4859943	-118.750000 30.2500000 22.4859943	-118.750000 30.2500000 22.4859943	-118.750000 30.2500000 22.3445740	-118.750000 30.2500000 22.3445740	-118.750000 30.2500000 22.2031517	-118.750000 30.2500000 22.2031517	-118.750000 30.2500000 22.3445740	-118.750000 30.2500000 22.3445740	-118.750000 30.2500000 22.3445740	-118.750000 30.2500000 22.3445740	-118.750000 30.2500000 22.3445740	-118.750000 30.2500000 22.3445740	-118.750000 30.2500000 22.3445740	-118.750000 30.2500000 22.3445740	-118.750000 30.2500000 22.3445740	-118.750000 30.2500000 22.3445740	-118.750000 30.2500000 22.3445740	-118.750000 30.2500000 22.4859943	-118.750000 30.2500000 22.4859943	-118.750000 30.2500000 22.6274166	-118.750000 30.2500000 22.6274166	-118.750000 30.2500000 22.7688389	-118.750000 30.2500000 22.9102612	-118.750000 30.2500000 22.9102612	-118.750000 30.2500000 22.7688389	-118.750000 30.2500000 22.6274166	-118.750000 30.2500000 22.6274166	-118.750000 30.2500000 22.4859943	-118.750000 30.2500000 22.4859943	-118.750000 30.2500000 22.3445740	-118.750000 30.2500000 22.3445740	-118.750000 30.2500000 22.3445740
-118.250000 30.2500000 22.6274166	-118.250000 30.2500000 22.7688389	-118.250000 30.2500000 22.7688389	-118.250000 30.2500000 22.7688389	-118.250000 30.2500000 22.7688389	-118.250000 30.2500000 22.7688389	-118.250000 30.2500000 22.6274166	-118.250000 30.2500000 22.7688389	-118.250000 30.2500000 22.7688389	-118.250000 30.2500000 22.7688389	-118.250000 30.2500000 22.6274166	-118.250000 30.2500000 22.6274166	-118.250000 30.2500000 22.6274166	-118.250000 30.2500000 22.6274166	-118.250000 30.2500000 22.6274166	-118.250000 30.2500000 22.6274166	-118.250000 30.2500000 22.4859943	-118.250000 30.2500000 22.4859943	-118.250000 30.2500000 22.4859943	-118.250000 30.2500000 22.4859943	-118.250000 30.2500000 22.3445740	-118.250000 30.2500000 22.3445740	-118.250000 30.2500000 22.2031517	-118.250000 30.2500000 22.2031517	-118.250000 30.2500000 22.3445740	-118.250000 30.2500000 22.3445740	-118.250000 30.2500000 22.3445740	-118.250000 30.2500000 22.4859943	-118.250000 30.2500000 22.3445740	-118.250000 30.2500000 22.3445740	-118.250000 30.2500000 22.3445740	-118.250000 30.2500000 22.3445740	-118.250000 30.2500000 22.3445740	-118.250000 30.2500000 22.3445740	-118.250000 30.2500000 22.3445740	-118.250000 30.2500000 22.3445740	-118.250000 30.2500000 22.4859943	-118.250000 30.2500000 22.4859943	-118.250000 30.2500000 22.6274166	-118.250000 30.2500000 22.6274166	-118.250000 30.2500000 22.6274166	-118.250000 30.2500000 22.6274166	-118.250000 30.2500000 22.6274166	-118.250000 30.2500000 22.6274166	-118.250000 30.2500000 22.4859943	-118.250000 30.2500000 22.3445740	-118.250000 30.2500000 22.3445740	-118.250000 30.2500000 22.2031517	-118.250000 30.2500000 22.2031517	-118.250000 30.2500000 22.2031517
-117.750000 30.2500000 22.6274166	-117.750000 30.2500000 22.6274166	-117.750000 30.2500000 22.6274166	-117.750000 30.2500000 22.6274166	-117.750000 30.2500000 22.6274166	-117.750000 30.2500000 22.6274166	-117.750000 30.2500000 22.4859943	-117.750000 30.2500000 22.6274166	-117.750000 30.2500000 22.7688389	-117.750000 30.2500000 22.7688389	-117.750000 30.2500000 22.7688389	-117.750000 30.2500000 22.7688389	-117.750000 30.2500000 22.7688389	-117.750000 30.2500000 22.7688389	-117.750000 30.2500000 22.6274166	-117.750000 30.2500000 22.6274166	-117.750000 30.2500000 22.6274166	-117.750000 30.2500000 22.6274166	-117.750000 30.2500000 22.4859943	-117.750000 30.2500000 22.4859943	-117.750000 30.2500000 22.4859943	-117.750000 30.2500000 22.3445740	-117.750000 30.2500000 22.2031517	-117.750000 30.2500000 22.2031517	-117.750000 30.2500000 22.2031517	-117.750000 30.2500000 22.3445740	-117.750000 30.2500000 22.3445740	-117.750000 30.2500000 22.4859943	-117.750000 30.2500000 22.4859943	-117.750000 30.2500000 22.3445740	-117.750000 30.2500000 22.3445740	-117.750000 30.2500000 22.3445740	-117.750000 30.2500000 22.3445740	-117.750000 30.2500000 22.3445740	-117.750000 30.2500000 22.2031517	-117.750000 30.2500000 22.3445740	-117.750000 30.2500000 22.3445740	-117.750000 30.2500000 22.3445740	-117.750000 30.2500000 22.4859943	-117.750000 30.2500000 22.4859943	-117.750000 30.2500000 22.4859943	-117.750000 30.2500000 22.4859943	-117.750000 30.2500000 22.3445740	-117.750000 30.2500000 22.4859943	-117.750000 30.2500000 22.3445740	-117.750000 30.2500000 22.2031517	-117.750000 30.2500000 22.2031517	-117.750000 30.2500000 22.0617332	-117.750000 30.2500000 22.0617332	-117.750000 30.2500000 22.0617332
-117.250000 30.2500000 22.6274166	-117.250000 30.2500000 22.4859943	-117.250000 30.2500000 22.4859943	-117.250000 30.2500000 22.4859943	-117.250000 30.2500000 22.4859943	-117.250000 30.2500000 22.3445740	-117.250000 30.2500000 22.3445740	-117.250000 30.2500000 22.4859943	-117.250000 30.2500000 22.6274166	-117.250000 30.2500000 22.6274166	-117.250000 30.2500000 22.7688389	-117.250000 30.2500000 22.7688389	-117.250000 30.2500000 22.7688389	-117.250000 30.2500000 22.7688389	-117.250000 30.2500000 22.6274166	-117.250000 30.2500000 22.6274166	-117.250000 30.2500000 22.6274166	-117.250000 30.2500000 22.6274166	-117.250000 30.2500000 22.4859943	-117.250000 30.2500000 22.6274166	-117.250000 30.2500000 22.4859943	-117.250000 30.2500000 22.2031517	-117.250000 30.2500000 22.2031517	-117.250000 30.2500000 22.2031517	-117.250000 30.2500000 22.2031517	-117.250000 30.2500000 22.3445740	-117.250000 30.2500000 22.3445740	-117.250000 30.2500000 22.3445740	-117.250000 30.2500000 22.3445740	-117.250000 30.2500000 22.3445740	-117.250000 30.2500000 22.3445740	-117.250000 30.2500000 22.3445740	-117.250000 30.2500000 22.3445740	-117.250000 30.2500000 22.2031517	-117.250000 30.2500000 22.2031517	-117.250000 30.2500000 22.2031517	-117.250000 30.2500000 22.3445740	-117.250000 30.2500000 22.3445740	-117.250000 30.2500000 22.3445740	-117.250000 30.2500000 22.3445740	-117.250000 30.2500000 22.3445740	-117.250000 30.2500000 22.3445740	-117.250000 30.2500000 22.2031517	-117.250000 30.2500000 22.3445740	-117.250000 30.2500000 22.2031517	-117.250000 30.2500000 22.2031517	-117.250000 30.2500000 22.0617332	-117.250000 30.2500000 22.0617332	-117.250000 30.2500000 21.9203110	-117.250000 30.2500000 21.9203110
-116.750000 30.2500000 22.3445740	-116.750000 30.2500000 22.3445740	-116.750000 30.2500000 22.3445740	-116.750000 30.2500000 22.3445740	-116.750000 30.2500000 22.3445740	-116.750000 30.2500000 22.2031517	-116.750000 30.2500000 22.2031517	-116.750000 30.2500000 22.3445740	-116.750000 30.2500000 22.3445740	-116.750000 30.2500000 22.4859943	-116.750000 30.2500000 22.6274166	-116.750000 30.2500000 22.6274166	-116.750000 30.2500000 22.7688389	-116.750000 30.2500000 22.6274166	-116.750000 30.2500000 22.6274166	-116.750000 30.2500000 22.6274166	-116.750000 30.2500000 22.6274166	-116.750000 30.2500000 22.6274166	-116.750000 30.2500000 22.4859943	-116.750000 30.2500000 22.4859943	-116.750000 30.2500000 22.3445740	-116.750000 30.2500000 22.2031517	-116.750000 30.2500000 22.0617332	-116.750000 30.2500000 22.0617332	-116.750000 30.2500000 22.2031517	-116.750000 30.2500000 22.2031517	-116.750000 30.2500000 22.2031517	-116.750000 30.2500000 22.3445740	-116.750000 30.2500000 22.3445740	-116.750000 30.2500000 22.3445740	-116.750000 30.2500000 22.3445740	-116.750000 30.2500000 22.3445740	-116.750000 30.2500000 22.2031517	-116.750000 30.2500000 22.2031517	-116.750000 30.2500000 22.2031517	-116.750000 30.2500000 22.2031517	-116.750000 30.2500000 22.2031517	-116.750000 30.2500000 22.2031517	-116.750000 30.2500000 22.2031517	-116.750000 30.2500000 22.2031517	-116.750000 30.2500000 22.2031517	-116.750000 30.2500000 22.2031517	-116.750000 30.2500000 22.0617332	-116.750000 30.2500000 22.0617332	-116.750000 30.2500000 22.0617332	-116.750000 30.2500000 22.0617332	-116.750000 30.2500000 21.9203110	-116.750000 30.2500000 21.9203110	-116.750000 30.2500000 21.9203110	-116.750000 30.2500000 21.7788887
-116.250000 30.2500000 22.2031517	-116.250000 30.2500000 22.2031517	-116.250000 30.2500000 22.2031517	-116.250000 30.2500000 22.2031517	-116.250000 30.2500000 22.2031517	-116.250000 30.2500000 22.0617332	-116.250000 30.2500000 22.0617332	-116.250000 30.2500000 22.2031517	-116.250000 30.2500000 22.2031517	-116.250000 30.2500000 22.3445740	-116.250000 30.2500000 22.4859943	-116.250000 30.2500000 22.4859943	-116.250000 30.2500000 22.4859943	-116.250000 30.2500000 22.4859943	-116.250000 30.2500000 22.4859943	-116.250000 30.2500000 22.4859943	-116.250000 30.2500000 22.4859943	-116.250000 30.2500000 22.4859943	-116.250000 30.2500000 22.3445740	-116.250000 30.2500000 22.3445740	-116.250000 30.2500000 22.2031517	-116.250000 30.2500000 22.2031517	-116.250000 30.2500000 22.0617332	-116.250000 30.2500000 22.0617332	-116.250000 30.2500000 22.0617332	-116.250000 30.2500000 22.2031517	-116.250000 30.2500000 22.2031517	-116.250000 30.2500000 22.2031517	-116.250000 30.2500000 22.2031517	-116.250000 30.2500000 22.2031517	-116.250000 30.2500000 22.2031517	-116.250000 30.2500000 22.2031517	-116.250000 30.2500000 22.2031517	-116.250000 30.2500000 22.0617332	-116.250000 30.2500000 22.0617332	-116.250000 30.2500000 22.2031517	-116.250000 30.2500000 22.0617332	-116.250000 30.2500000 22.0617332	-116.250000 30.2500000 22.0617332	-116.250000 30.2500000 22.0617332	-116.250000 30.2500000 21.9203110	-116.250000 30.2500000 21.9203110	-116.250000 30.2500000 21.9203110	-116.250000 30.2500000 21.9203110	-116.250000 30.2500000 21.9203110	-116.250000 30.2500000 21.9203110	-116.250000 30.2500000 21.7788887	-116.250000 30.2500000 21.7788887	-116.250000 30.2500000 21.6374683	-116.250000 30.2500000 21.6374683
-115.750000 30.2500000 22.0617332	-115.750000 30.2500000 22.0617332	-115.750000 30.2500000 22.0617332	-115.750000 30.2500000 22.0617332	-115.750000 30.2500000 22.0617332	-115.750000 30.2500000 21.9203110	-115.750000 30.2500000 21.9203110	-115.750000 30.2500000 22.0617332	-115.750000 30.2500000 22.0617332	-115.750000 30.2500000 22.2031517	-115.750000 30.2500000 22.3445740	-115.750000 30.2500000 22.3445740	-115.750000 30.2500000 22.3445740	-115.750000 30.2500000 22.3445740	-115.750000 30.2500000 22.3445740	-115.750000 30.2500000 22.3445740	-115.750000 30.2500000 22.3445740	-115.750000 30.2500000 22.2031517	-115.750000 30.2500000 22.2031517	-115.750000 30.2500000 22.2031517	-115.750000 30.2500000 22.0617332	-115.750000 30.2500000 22.0617332	-115.750000 30.2500000 21.9203110	-115.750000 30.2500000 22.0617332	-115.750000 30.2500000 22.0617332	-115.750000 30.2500000 22.0617332	-115.750000 30.2500000 22.0617332	-115.750000 30.2500000 22.0617332	-115.750000 30.2500000 22.0617332	-115.750000 30.2500000 22.0617332	-115.750000 30.2500000 22.0617332	-115.750000 30.2500000 22.0617332	-115.750000 30.2500000 22.0617332	-115.750000 30.2500000 22.0617332	-115.750000 30.2500000 22.0617332	-115.750000 30.2500000 22.0617332	-115.750000 30.2500000 21.9203110	-115.750000 30.2500000 21.9203110	-115.750000 30.2500000 21.7788887	-115.750000 30.2500000 21.7788887	-115.750000 30.2500000 21.7788887	-115.750000 30.2500000 21.6374683	-115.750000 30.2500000 21.6374683	-115.750000 30.2500000 21.6374683	-115.750000 30.2500000 21.6374683	-115.750000 30.2500000 21.6374683	-115.750000 30.2500000 21.4960461	-115.750000 30.2500000 21.4960461	-115.750000 30.2500000 21.4960461	-115.750000 30.2500000 21.4960461
-115.250000 30.2500000 21.9203110	-115.250000 30.2500000 21.9203110	-115.250000 30.2500000 21.9203110	-115.250000 30.2500000 21.9203110	-115.250000 30.2500000 21.9203110	-115.250000 30.2500000 21.9203110	-115.250000 30.2500000 21.9203110	-115.250000 30.2500000 21.9203110	-115.250000 30.2500000 21.9203110	-115.250000 30.2500000 22.0617332	-115.250000 30.2500000 22.0617332	-115.250000 30.2500000 22.0617332	-115.250000 30.2500000 22.0617332	-115.250000 30.2500000 22.0617332	-115.250000 30.2500000 22.2031517	-115.250000 30.2500000 22.0617332	-115.250000 30.2500000 22.0617332	-115.250000 30.2500000 22.0617332	-115.250000 30.2500000 22.0617332	-115.250000 30.2500000 22.0617332	-115.250000 30.2500000 22.0617332	-115.250000 30.2500000 21.9203110	-115.250000 30.2500000 21.9203110	-115.250000 30.2500000 21.9203110	-115.250000 30.2500000 21.9203110	-115.250000 30.2500000 21.9203110	-115.250000 30.2500000 21.9203110	-115.250000 30.2500000 21.9203110	-115.250000 30.2500000 21.9203110	-115.250000 30.2500000 21.9203110	-115.250000 30.2500000 21.9203110	-115.250000 30.2500000 21.9203110	-115.250000 30.2500000 22.0617332	-115.250000 30.2500000 21.9203110	-115.250000 30.2500000 21.9203110	-115.250000 30.2500000 21.9203110	-115.250000 30.2500000 21.7788887	-115.250000 30.2500000 21.6374683	-115.250000 30.2500000 21.4960461	-115.250000 30.2500000 21.4960461	-115.250000 30.2500000 21.4960461	-115.250000 30.2500000 21.4960461	-115.250000 30.2500000 21.3546257	-115.250000 30.2500000 21.4960461	-115.250000 30.2500000 21.4960461	-115.250000 30.2500000 21.4960461	-115.250000 30.2500000 21.3546257	-115.250000 30.2500000 21.3546257	-115.250000 30.2500000 21.3546257	-115.250000 30.2500000 21.3546257
-114.750000 30.2500000 21.7788887	-114.750000 30.2500000 21.7788887	-114.750000 30.2500000 21.7788887	-114.750000 30.2500000 21.7788887	-114.750000 30.2500000 21.7788887	-114.750000 30.2500000 21.7788887	-114.750000 30.2500000 21.7788887	-114.750000 30.2500000 21.7788887	-114.750000 30.2500000 21.7788887	-114.750000 30.2500000 21.9203110	-114.750000 30.2500000 21.9203110	-114.750000 30.2500000 21.9203110	-114.750000 30.2500000 21.9203110	-114.750000 30.2500000 21.9203110	-114.750000 30.2500000 22.0617332	-114.750000 30.2500000 22.0617332	-114.750000 30.2500000 21.9203110	-114.750000 30.2500000 21.9203110	-114.750000 30.2500000 21.9203110	-114.750000 30.2500000 21.9203110	-114.750000 30.2500000 21.9203110	-114.750000 30.2500000 21.9203110	-114.750000 30.2500000 21.7788887	-114.750000 30.2500000 21.9203110	-114.750000 30.2500000 21.9203110	-114.750000 30.2500000 21.9203110	-114.750000 30.2500000 21.9203110	-114.750000 30.2500000 21.7788887	-114.750000 30.2500000 21.7788887	-114.750000 30.2500000 21.7788887	-114.750000 30.2500000 21.7788887	-114.750000 30.2500000 21.7788887	-114.750000 30.2500000 21.9203110	-114.750000 30.2500000 21.7788887	-114.750000 30.2500000 21.7788887	-114.750000 30.2500000 21.7788887	-114.750000 30.2500000 21.6374683	-114.750000 30.2500000 21.3546257	-114.750000 30.2500000 21.3546257	-114.750000 30.2500000 21.3546257	-114.750000 30.2500000 21.3546257	-114.750000 30.2500000 21.3546257	-114.750000 30.2500000 21.3546257	-114.750000 30.2500000 21.3546257	-114.750000 30.2500000 21.3546257	-114.750000 30.2500000 21.3546257	-114.750000 30.2500000 21.3546257	-114.750000 30.2500000 21.3546257	-114.750000 30.2500000 21.3546257	-114.750000 30.2500000 21.3546257
-114.250000 30.2500000 21.7788887	-114.250000 30.2500000 21.7788887	-114.250000 30.2500000 21.7788887	-114.250000 30.2500000 21.7788887	-114.250000 30.2500000 21.7788887	-114.250000 30.2500000 21.6374683	-114.250000 30.2500000 21.6374683	-114.250000 30.2500000 21.6374683	-114.250000 30.2500000 21.7788887	-114.250000 30.2500000 21.7788887	-114.250000 30.2500000 21.7788887	-114.250000 30.2500000 21.7788887	-114.250000 30.2500000 21.7788887	-114.250000 30.2500000 21.7788887	-114.250000 30.2500000 21.9203110	-114.250000 30.2500000 21.9203110	-114.250000 30.2500000 21.9203110	-114.250000 30.2500000 21.7788887	-114.250000 30.2500000 21.7788887	-114.250000 30.2500000 21.7788887	-114.250000 30.2500000 21.7788887	-114.250000 30.2500000 21.9203110	-114.250000 30.2500000 21.7788887	-114.250000 30.2500000 21.7788887	-114.250000 30.2500000 21.7788887	-114.250000 30.2500000 21.7788887	-114.250000 30.2500000 21.7788887	-114.250000 30.2500000 21.7788887	-114.250000 30.2500000 21.6374683	-114.250000 30.2500000 21.6374683	-114.250000 30.2500000 21.6374683	-114.250000 30.2500000 21.6374683	-114.250000 30.2500000 21.7788887	-114.250000 30.2500000 21.7788887	-114.250000 30.2500000 21.6374683	-114.250000 30.2500000 21.6374683	-114.250000 30.2500000 21.4960461	-114.250000 30.2500000 21.3546257	-114.250000 30.2500000 21.3546257	-114.250000 30.2500000 21.3546257	-114.250000 30.2500000 21.3546257	-114.250000 30.2500000 21.3546257	-114.250000 30.2500000 21.3546257	-114.250000 30.2500000 21.3546257	-114.250000 30.2500000 21.4960461	-114.250000 30.2500000 21.4960461	-114.250000 30.2500000 21.4960461	-114.250000 30.2500000 21.4960461	-114.250000 30.2500000 21.4960461	-114.250000 30.2500000 21.4960461
-113.750000 30.2500000 21.7788887	-113.750000 30.2500000 21.7788887	-113.750000 30.2500000 21.7788887	-113.750000 30.2500000 21.6374683	-113.750000 30.2500000 21.6374683	-113.750000 30.2500000 21.6374683	-113.750000 30.2500000 21.6374683	-113.750000 30.2500000 21.6374683	-113.750000 30.2500000 21.6374683	-113.750000 30.2500000 21.6374683	-113.750000 30.2500000 21.6374683	-113.750000 30.2500000 21.6374683	-113.750000 30.2500000 21.6374683	-113.750000 30.2500000 21.6374683	-113.750000 30.2500000 21.7788887	-113.750000 30.2500000 21.7788887	-113.750000 30.2500000 21.7788887	-113.750000 30.2500000 21.7788887	-113.750000 30.2500000 21.7788887	-113.750000 30.2500000 21.7788887	-113.750000 30.2500000 21.7788887	-113.750000 30.2500000 21.9203110	-113.750000 30.2500000 21.7788887	-113.750000 30.2500000 21.7788887	-113.750000 30.2500000 21.7788887	-113.750000 30.2500000 21.7788887	-113.750000 30.2500000 21.7788887	-113.750000 30.2500000 21.7788887	-113.750000 30.2500000 21.6374683	-113.750000 30.2500000 21.6374683	-113.750000 30.2500000 21.6374683	-113.750000 30.2500000 21.6374683	-113.750000 30.2500000 21.6374683	-113.750000 30.2500000 21.6374683	-113.750000 30.2500000 21.4960461	-113.750000 30.2500000 21.4960461	-113.750000 30.2500000 21.4960461	-113.750000 30.2500000 21.3546257	-113.750000 30.2500000 21.3546257	-113.750000 30.2500000 21.4960461	-113.750000 30.2500000 21.4960461	-113.750000 30.2500000 21.4960461	-113.750000 30.2500000 21.4960461	-113.750000 30.2500000 21.4960461	-113.750000 30.2500000 21.6374683	-113.750000 30.2500000 21.6374683	-113.750000 30.2500000 21.6374683	-113.750000 30.2500000 21.6374683	-113.750000 30.2500000 21.6374683	-113.750000 30.2500000 21.6374683
-113.250000 30.2500000 21.7788887	-113.250000 30.2500000 21.7788887	-113.250000 30.2500000 21.7788887	-113.250000 30.2500000 21.7788887	-113.250000 30.2500000 21.7788887	-113.250000 30.2500000 21.6374683	-113.250000 30.2500000 21.6374683	-113.250000 30.2500000 21.6374683	-113.250000 30.2500000 21.6374683	-113.250000 30.2500000 21.6374683	-113.250000 30.2500000 21.6374683	-113.250000 30.2500000 21.6374683	-113.250000 30.2500000 21.6374683	-113.250000 30.2500000 21.6374683	-113.250000 30.2500000 21.6374683	-113.250000 30.2500000 21.6374683	-113.250000 30.2500000 21.7788887	-113.250000 30.2500000 21.7788887	-113.250000 30.2500000 21.7788887	-113.250000 30.2500000 21.7788887	-113.250000 30.2500000 21.7788887	-113.250000 30.2500000 21.9203110	-113.250000 30.2500000 21.9203110	-113.250000 30.2500000 21.9203110	-113.250000 30.2500000 21.7788887	-113.250000 30.2500000 21.7788887	-113.250000 30.2500000 21.7788887	-113.250000 30.2500000 21.7788887	-113.250000 30.2500000 21.6374683	-113.250000 30.2500000 21.6374683	-113.250000 30.2500000 21.6374683	-113.250000 30.2500000 21.6374683	-113.250000 30.2500000 21.6374683	-113.250000 30.2500000 21.6374683	-113.250000 30.2500000 21.4960461	-113.250000 30.2500000 21.4960461	-113.250000 30.2500000 21.4960461	-113.250000 30.2500000 21.4960461	-113.250000 30.2500000 21.4960461	-113.250000 30.2500000 21.6374683	-113.250000 30.2500000 21.6374683	-113.250000 30.2500000 21.6374683	-113.250000 30.2500000 21.6374683	-113.250000 30.2500000 21.6374683	-113.250000 30.2500000 21.6374683	-113.250000 30.2500000 21.6374683	-113.250000 30.2500000 21.7788887	-113.250000 30.2500000 21.7788887	-113.250000 30.2500000 21.6374683	-113.250000 30.2500000 21.6374683
-112.750000 30.2500000 21.7788887	-112.750000 30.2500000 21.7788887	-112.750000 30.2500000 21.7788887	-112.750000 30.2500000 21.9203110	-112.750000 30.2500000 21.9203110	-112.750000 30.2500000 21.9203110	-112.750000 30.2500000 21.9203110	-112.750000 30.2500000 21.9203110	-112.750000 30.2500000 21.7788887	-112.750000 30.2500000 21.7788887	-112.750000 30.2500000 21.7788887	-112.750000 30.2500000 21.7788887	-112.750000 30.2500000 21.7788887	-112.750000 30.2500000 21.7788887	-112.750000 30.2500000 21.6374683	-112.750000 30.2500000 21.7788887	-112.750000 30.2500000 21.7788887	-112.750000 30.2500000 21.9203110	-112.750000 30.2500000 21.9203110	-112.750000 30.2500000 21.9203110	-112.750000 30.2500000 21.9203110	-112.750000 30.2500000 21.9203110	-112.750000 30.2500000 21.9203110	-112.750000 30.2500000 21.9203110	-112.750000 30.2500000 21.9203110	-112.750000 30.2500000 21.9203110	-112.750000 30.2500000 21.9203110	-112.750000 30.2500000 21.7788887	-112.750000 30.2500000 21.7788887	-112.750000 30.2500000 21.6374683	-112.750000 30.2500000 21.6374683	-112.750000 30.2500000 21.6374683	-112.750000 30.2500000 21.6374683	-112.750000 30.2500000 21.6374683	-112.750000 30.2500000 21.6374683	-112.750000 30.2500000 21.6374683	-112.750000 30.2500000 21.6374683	-112.750000 30.2500000 21.6374683	-112.750000 30.2500000 21.7788887	-112.750000 30.2500000 21.7788887	-112.750000 30.2500000 21.7788887	-112.750000 30.2500000 21.7788887	-112.750000 30.2500000 21.9203110	-112.750000 30.2500000 21.9203110	-112.750000 30.2500000 21.9203110	-112.750000 30.2500000 21.9203110	-112.750000 30.2500000 21.9203110	-112.750000 30.2500000 21.9203110	-112.750000 30.2500000 21.9203110	-112.750000 30.2500000 21.7788887
-112.250000 30.2500000 21.9203110	-112.250000 30.2500000 22.0617332	-112.250000 30.2500000 22.0617332	-112.250000 30.2500000 22.0617332	-112.250000 30.2500000 22.0617332	-112.250000 30.2500000 22.2031517	-112.250000 30.2500000 22.3445740	-112.250000 30.2500000 22.2031517	-112.250000 30.2500000 22.2031517	-112.250000 30.2500000 22.2031517	-112.250000 30.2500000 22.2031517	-112.250000 30.2500000 22.0617332	-112.250000 30.2500000 22.0617332	-112.250000 30.2500000 21.9203110	-112.250000 30.2500000 21.9203110	-112.250000 30.2500000 21.9203110	-112.250000 30.2500000 21.9203110	-112.250000 30.2500000 22.0617332	-112.250000 30.2500000 22.0617332	-112.250000 30.2500000 21.9203110	-112.250000 30.2500000 21.9203110	-112.250000 30.2500000 22.0617332	-112.250000 30.2500000 21.9203110	-112.250000 30.2500000 21.9203110	-112.250000 30.2500000 21.9203110	-112.250000 30.2500000 22.0617332	-112.250000 30.2500000 21.9203110	-112.250000 30.2500000 21.9203110	-112.250000 30.2500000 21.7788887	-112.250000 30.2500000 21.7788887	-112.250000 30.2500000 21.7788887	-112.250000 30.2500000 21.7788887	-112.250000 30.2500000 21.7788887	-112.250000 30.2500000 21.7788887	-112.250000 30.2500000 21.7788887	-112.250000 30.2500000 21.7788887	-112.250000 30.2500000 21.7788887	-112.250000 30.2500000 21.9203110	-112.250000 30.2500000 21.9203110	-112.250000 30.2500000 21.9203110	-112.250000 30.2500000 21.9203110	-112.250000 30.2500000 22.0617332	-112.250000 30.2500000 22.0617332	-112.250000 30.2500000 22.0617332	-112.250000 30.2500000 22.0617332	-112.250000 30.2500000 22.0617332	-112.250000 30.2500000 22.0617332	-112.250000 30.2500000 22.0617332	-112.250000 30.2500000 22.0617332	-112.250000 30.2500000 21.9203110
-111.750000 30.2500000 22.0617332	-111.750000 30.2500000 22.2031517	-111.750000 30.2500000 22.2031517	-111.750000 30.2500000 22.3445740	-111.750000 30.2500000 22.3445740	-111.750000 30.2500000 22.4859943	-111.750000 30.2500000 22.6274166	-111.750000 30.2500000 22.6274166	-111.750000 30.2500000 22.4859943	-111.750000 30.2500000 22.6274166	-111.750000 30.2500000 22.6274166	-111.750000 30.2500000 22.3445740	-111.750000 30.2500000 22.3445740	-111.750000 30.2500000 22.2031517	-111.750000 30.2500000 22.2031517	-111.750000 30.2500000 22.2031517	-111.750000 30.2500000 22.2031517	-111.750000 30.2500000 22.2031517	-111.750000 30.2500000 22.2031517	-111.750000 30.2500000 22.0617332	-111.750000 30.2500000 22.0617332	-111.750000 30.2500000 22.0617332	-111.750000 30.2500000 21.9203110	-111.750000 30.2500000 22.0617332	-111.750000 30.2500000 22.0617332	-111.750000 30.2500000 22.0617332	-111.750000 30.2500000 22.0617332	-111.750000 30.2500000 22.0617332	-111.750000 30.2500000 21.9203110	-111.750000 30.2500000 21.7788887	-111.750000 30.2500000 21.7788887	-111.750000 30.2500000 21.7788887	-111.750000 30.2500000 21.9203110	-111.750000 30.2500000 21.9203110	-111.750000 30.2500000 21.9203110	-111.750000 30.2500000 21.9203110	-111.750000 30.2500000 21.9203110	-111.750000 30.2500000 22.0617332	-111.750000 30.2500000 22.0617332	-111.750000 30.2500000 22.0617332	-111.750000 30.2500000 22.0617332	-111.750000 30.2500000 22.0617332	-111.750000 30.2500000 22.0617332	-111.750000 30.2500000 22.0617332	-111.750000 30.2500000 22.2031517	-111.750000 30.2500000 22.2031517	-111.750000 30.2500000 22.2031517	-111.750000 30.2500000 22.2031517	-111.750000 30.2500000 22.2031517	-111.750000 30.2500000 22.0617332
-111.250000 30.2500000 22.2031517	-111.250000 30.2500000 22.3445740	-111.250000 30.2500000 22.4859943	-111.250000 30.2500000 22.4859943	-111.250000 30.2500000 22.6274166	-111.250000 30.2500000 22.7688389	-111.250000 30.2500000 22.9102612	-111.250000 30.2500000 22.7688389	-111.250000 30.2500000 22.7688389	-111.250000 30.2500000 22.7688389	-111.250000 30.2500000 22.7688389	-111.250000 30.2500000 22.6274166	-111.250000 30.2500000 22.4859943	-111.250000 30.2500000 22.4859943	-111.250000 30.2500000 22.4859943	-111.250000 30.2500000 22.3445740	-111.250000 30.2500000 22.3445740	-111.250000 30.2500000 22.3445740	-111.250000 30.2500000 22.3445740	-111.250000 30.2500000 22.2031517	-111.250000 30.2500000 22.0617332	-111.250000 30.2500000 22.0617332	-111.250000 30.2500000 21.9203110	-111.250000 30.2500000 22.0617332	-111.250000 30.2500000 22.0617332	-111.250000 30.2500000 22.2031517	-111.250000 30.2500000 22.2031517	-111.250000 30.2500000 22.0617332	-111.250000 30.2500000 21.9203110	-111.250000 30.2500000 21.9203110	-111.250000 30.2500000 21.9203110	-111.250000 30.2500000 21.7788887	-111.250000 30.2500000 21.9203110	-111.250000 30.2500000 21.9203110	-111.250000 30.2500000 21.9203110	-111.250000 30.2500000 21.9203110	-111.250000 30.2500000 22.0617332	-111.250000 30.2500000 22.0617332	-111.250000 30.2500000 22.2031517	-111.250000 30.2500000 22.2031517	-111.250000 30.2500000 22.2031517	-111.250000 30.2500000 22.2031517	-111.250000 30.2500000 22.2031517	-111.250000 30.2500000 22.2031517	-111.250000 30.2500000 22.2031517	-111.250000 30.2500000 22.2031517	-111.250000 30.2500000 22.2031517	-111.250000 30.2500000 22.2031517	-111.250000 30.2500000 22.2031517	-111.250000 30.2500000 22.0617332
-110.750000 30.2500000 22.4859943	-110.750000 30.2500000 22.4859943	-110.750000 30.2500000 22.6274166	-110.750000 30.2500000 22.6274166	-110.750000 30.2500000 22.7688389	-110.750000 30.2500000 22.9102612	-110.750000 30.2500000 22.9102612	-110.750000 30.2500000 22.9102612	-110.750000 30.2500000 22.9102612	-110.750000 30.2500000 22.9102612	-110.750000 30.2500000 22.9102612	-110.750000 30.2500000 22.7688389	-110.750000 30.2500000 22.6274166	-110.750000 30.2500000 22.6274166	-110.750000 30.2500000 22.6274166	-110.750000 30.2500000 22.4859943	-110.750000 30.2500000 22.4859943	-110.750000 30.2500000 22.3445740	-110.750000 30.2500000 22.3445740	-110.750000 30.2500000 22.2031517	-110.750000 30.2500000 22.0617332	-110.750000 30.2500000 22.0617332	-110.750000 30.2500000 22.0617332	-110.750000 30.2500000 22.0617332	-110.750000 30.2500000 22.2031517	-110.750000 30.2500000 22.2031517	-110.750000 30.2500000 22.3445740	-110.750000 30.2500000 22.0617332	-110.750000 30.2500000 21.9203110	-110.750000 30.2500000 21.7788887	-110.750000 30.2500000 21.9203110	-110.750000 30.2500000 21.7788887	-110.750000 30.2500000 21.9203110	-110.750000 30.2500000 21.9203110	-110.750000 30.2500000 21.9203110	-110.750000 30.2500000 21.9203110	-110.750000 30.2500000 22.0617332	-110.750000 30.2500000 22.0617332	-110.750000 30.2500000 22.2031517	-110.750000 30.2500000 22.2031517	-110.750000 30.2500000 22.2031517	-110.750000 30.2500000 22.2031517	-110.750000 30.2500000 22.2031517	-110.750000 30.2500000 22.2031517	-110.750000 30.2500000 22.3445740	-110.750000 30.2500000 22.3445740	-110.750000 30.2500000 22.3445740	-110.750000 30.2500000 22.3445740	-110.750000 30.2500000 22.3445740	-110.750000 30.2500000 22.2031517
-110.250000 30.2500000 22.4859943	-110.250000 30.2500000 22.6274166	-110.250000 30.2500000 22.6274166	-110.250000 30.2500000 22.7688389	-110.250000 30.2500000 22.9102612	-110.250000 30.2500000 22.9102612	-110.250000 30.2500000 23.0516796	-110.250000 30.2500000 22.9102612	-110.250000 30.2500000 22.9102612	-110.250000 30.2500000 22.9102612	-110.250000 30.2500000 22.7688389	-110.250000 30.2500000 22.7688389	-110.250000 30.2500000 22.6274166	-110.250000 30.2500000 22.6274166	-110.250000 30.2500000 22.6274166	-110.250000 30.2500000 22.4859943	-110.250000 30.2500000 22.4859943	-110.250000 30.2500000 22.3445740	-110.250000 30.2500000 22.3445740	-110.250000 30.2500000 22.2031517	-110.250000 30.2500000 22.0617332	-110.250000 30.2500000 22.0617332	-110.250000 30.2500000 22.0617332	-110.250000 30.2500000 22.2031517	-110.250000 30.2500000 22.2031517	-110.250000 30.2500000 22.3445740	-110.250000 30.2500000 22.3445740	-110.250000 30.2500000 22.2031517	-110.250000 30.2500000 22.0617332	-110.250000 30.2500000 21.9203110	-110.250000 30.2500000 21.9203110	-110.250000 30.2500000 21.7788887	-110.250000 30.2500000 21.9203110	-110.250000 30.2500000 21.7788887	-110.250000 30.2500000 21.7788887	-110.250000 30.2500000 21.7788887	-110.250000 30.2500000 21.9203110	-110.250000 30.2500000 21.9203110	-110.250000 30.2500000 22.0617332	-110.250000 30.2500000 22.0617332	-110.250000 30.2500000 22.2031517	-110.250000 30.2500000 22.2031517	-110.250000 30.2500000 22.3445740	-110.250000 30.2500000 22.3445740	-110.250000 30.2500000 22.3445740	-110.250000 30.2500000 22.3445740	-110.250000 30.2500000 22.3445740	-110.250000 30.2500000 22.4859943	-110.250000 30.2500000 22.4859943	-110.250000 30.2500000 22.3445740
-109.750000 30.2500000 22.6274166	-109.750000 30.2500000 22.6274166	-109.750000 30.2500000 22.7688389	-109.750000 30.2500000 22.7688389	-109.750000 30.2500000 22.9102612	-109.750000 30.2500000 23.0516796	-109.750000 30.2500000 23.0516796	-109.750000 30.2500000 22.9102612	-109.750000 30.2500000 22.9102612	-109.750000 30.2500000 22.7688389	-109.750000 30.2500000 22.7688389	-109.750000 30.2500000 22.7688389	-109.750000 30.2500000 22.6274166	-109.750000 30.2500000 22.6274166	-109.750000 30.2500000 22.6274166	-109.750000 30.2500000 22.4859943	-109.750000 30.2500000 22.4859943	-109.750000 30.2500000 22.3445740	-109.750000 30.2500000 22.3445740	-109.750000 30.2500000 22.2031517	-109.750000 30.2500000 22.2031517	-109.750000 30.2500000 22.2031517	-109.750000 30.2500000 22.0617332	-109.750000 30.2500000 22.2031517	-109.750000 30.2500000 22.2031517	-109.750000 30.2500000 22.3445740	-109.750000 30.2500000 22.4859943	-109.750000 30.2500000 22.2031517	-109.750000 30.2500000 22.0617332	-109.750000 30.2500000 22.0617332	-109.750000 30.2500000 22.0617332	-109.750000 30.2500000 21.9203110	-109.750000 30.2500000 21.9203110	-109.750000 30.2500000 21.7788887	-109.750000 30.2500000 21.7788887	-109.750000 30.2500000 21.7788887	-109.750000 30.2500000 21.7788887	-109.750000 30.2500000 21.9203110	-109.750000 30.2500000 21.9203110	-109.750000 30.2500000 22.0617332	-109.750000 30.2500000 22.2031517	-109.750000 30.2500000 22.2031517	-109.750000 30.2500000 22.3445740	-109.750000 30.2500000 22.3445740	-109.750000 30.2500000 22.3445740	-109.750000 30.2500000 22.4859943	-109.750000 30.2500000 22.4859943	-109.750000 30.2500000 22.4859943	-109.750000 30.2500000 22.4859943	-109.750000 30.2500000 22.4859943
-109.250000 30.2500000 22.7688389	-109.250000 30.2500000 22.7688389	-109.250000 30.2500000 22.7688389	-109.250000 30.2500000 22.9102612	-109.250000 30.2500000 22.9102612	-109.250000 30.2500000 23.0516796	-109.250000 30.2500000 23.0516796	-109.250000 30.2500000 23.0516796	-109.250000 30.2500000 22.9102612	-109.250000 30.2500000 22.7688389	-109.250000 30.2500000 22.7688389	-109.250000 30.2500000 22.7688389	-109.250000 30.2500000 22.6274166	-109.250000 30.2500000 22.6274166	-109.250000 30.2500000 22.6274166	-109.250000 30.2500000 22.4859943	-109.250000 30.2500000 22.4859943	-109.250000 30.2500000 22.3445740	-109.250000 30.2500000 22.3445740	-109.250000 30.2500000 22.3445740	-109.250000 30.2500000 22.2031517	-109.250000 30.2500000 22.2031517	-109.250000 30.2500000 22.2031517	-109.250000 30.2500000 22.3445740	-109.250000 30.2500000 22.3445740	-109.250000 30.2500000 22.4859943	-109.250000 30.2500000 22.6274166	-109.250000 30.2500000 22.3445740	-109.250000 30.2500000 22.2031517	-109.250000 30.2500000 22.2031517	-109.250000 30.2500000 22.2031517	-109.250000 30.2500000 21.9203110	-109.250000 30.2500000 21.9203110	-109.250000 30.2500000 21.7788887	-109.250000 30.2500000 21.7788887	-109.250000 30.2500000 21.7788887	-109.250000 30.2500000 21.7788887	-109.250000 30.2500000 21.9203110	-109.250000 30.2500000 21.9203110	-109.250000 30.2500000 22.0617332	-109.250000 30.2500000 22.0617332	-109.250000 30.2500000 22.2031517	-109.250000 30.2500000 22.2031517	-109.250000 30.2500000 22.3445740	-109.250000 30.2500000 22.3445740	-109.250000 30.2500000 22.3445740	-109.250000 30.2500000 22.3445740	-109.250000 30.2500000 22.4859943	-109.250000 30.2500000 22.4859943	-109.250000 30.2500000 22.4859943
-108.750000 30.2500000 22.7688389	-108.750000 30.2500000 22.7688389	-108.750000 30.2500000 22.9102612	-108.750000 30.2500000 23.0516796	-108.750000 30.2500000 23.0516796	-108.750000 30.2500000 23.1931019	-108.750000 30.2500000 23.1931019	-108.750000 30.2500000 23.0516796	-108.750000 30.2500000 22.9102612	-108.750000 30.2500000 22.7688389	-108.750000 30.2500000 22.7688389	-108.750000 30.2500000 22.6274166	-108.750000 30.2500000 22.6274166	-108.750000 30.2500000 22.6274166	-108.750000 30.2500000 22.6274166	-108.750000 30.2500000 22.4859943	-108.750000 30.2500000 22.4859943	-108.750000 30.2500000 22.3445740	-108.750000 30.2500000 22.3445740	-108.750000 30.2500000 22.3445740	-108.750000 30.2500000 22.3445740	-108.750000 30.2500000 22.2031517	-108.750000 30.2500000 22.2031517	-108.750000 30.2500000 22.3445740	-108.750000 30.2500000 22.3445740	-108.750000 30.2500000 22.4859943	-108.750000 30.2500000 22.6274166	-108.750000 30.2500000 22.4859943	-108.750000 30.2500000 22.3445740	-108.750000 30.2500000 22.2031517	-108.750000 30.2500000 22.2031517	-108.750000 30.2500000 22.0617332	-108.750000 30.2500000 21.9203110	-108.750000 30.2500000 21.9203110	-108.750000 30.2500000 21.7788887	-108.750000 30.2500000 21.7788887	-108.750000 30.2500000 21.9203110	-108.750000 30.2500000 21.9203110	-108.750000 30.2500000 22.0617332	-108.750000 30.2500000 22.0617332	-108.750000 30.2500000 22.0617332	-108.750000 30.2500000 22.2031517	-108.750000 30.2500000 22.2031517	-108.750000 30.2500000 22.2031517	-108.750000 30.2500000 22.3445740	-108.750000 30.2500000 22.3445740	-108.750000 30.2500000 22.3445740	-108.750000 30.2500000 22.3445740	-108.750000 30.2500000 22.3445740	-108.750000 30.2500000 22.4859943
-108.250000 30.2500000 22.9102612	-108.250000 30.2500000 22.9102612	-108.250000 30.2500000 23.0516796	-108.250000 30.2500000 23.0516796	-108.250000 30.2500000 23.1931019	-108.250000 30.2500000 23.1931019	-108.250000 30.2500000 23.1931019	-108.250000 30.2500000 23.0516796	-108.250000 30.2500000 22.7688389	-108.250000 30.2500000 22.6274166	-108.250000 30.2500000 22.6274166	-108.250000 30.2500000 22.6274166	-108.250000 30.2500000 22.4859943	-108.250000 30.2500000 22.4859943	-108.250000 30.2500000 22.4859943	-108.250000 30.2500000 22.4859943	-108.250000 30.2500000 22.3445740	-108.250000 30.2500000 22.3445740	-108.250000 30.2500000 22.3445740	-108.250000 30.2500000 22.2031517	-108.250000 30.2500000 22.2031517	-108.250000 30.2500000 22.2031517	-108.250000 30.2500000 22.2031517	-108.250000 30.2500000 22.3445740	-108.250000 30.2500000 22.3445740	-108.250000 30.2500000 22.4859943	-108.250000 30.2500000 22.6274166	-108.250000 30.2500000 22.4859943	-108.250000 30.2500000 22.3445740	-108.250000 30.2500000 22.2031517	-108.250000 30.2500000 22.3445740	-108.250000 30.2500000 22.0617332	-108.250000 30.2500000 22.0617332	-108.250000 30.2500000 21.9203110	-108.250000 30.2500000 21.9203110	-108.250000 30.2500000 21.9203110	-108.250000 30.2500000 21.9203110	-108.250000 30.2500000 22.0617332	-108.250000 30.2500000 22.0617332	-108.250000 30.2500000 22.2031517	-108.250000 30.2500000 22.2031517	-108.250000 30.2500000 22.3445740	-108.250000 30.2500000 22.3445740	-108.250000 30.2500000 22.3445740	-108.250000 30.2500000 22.3445740	-108.250000 30.2500000 22.3445740	-108.250000 30.2500000 22.3445740	-108.250000 30.2500000 22.3445740	-108.250000 30.2500000 22.3445740	-108.250000 30.2500000 22.3445740
-107.750000 30.2500000 23.0516796	-107.750000 30.2500000 23.0516796	-107.750000 30.2500000 23.0516796	-107.750000 30.2500000 23.1931019	-107.750000 30.2500000 23.1931019	-107.750000 30.2500000 23.3345242	-107.750000 30.2500000 23.3345242	-107.750000 30.2500000 22.9102612	-107.750000 30.2500000 22.6274166	-107.750000 30.2500000 22.4859943	-107.750000 30.2500000 22.3445740	-107.750000 30.2500000 22.3445740	-107.750000 30.2500000 22.4859943	-107.750000 30.2500000 22.4859943	-107.750000 30.2500000 22.3445740	-107.750000 30.2500000 22.3445740	-107.750000 30.2500000 22.2031517	-107.750000 30.2500000 22.2031517	-107.750000 30.2500000 22.2031517	-107.750000 30.2500000 22.0617332	-107.750000 30.2500000 22.2031517	-107.750000 30.2500000 22.0617332	-107.750000 30.2500000 22.0617332	-107.750000 30.2500000 22.2031517	-107.750000 30.2500000 22.3445740	-107.750000 30.2500000 22.4859943	-107.750000 30.2500000 22.4859943	-107.750000 30.2500000 22.4859943	-107.750000 30.2500000 22.3445740	-107.750000 30.2500000 22.3445740	-107.750000 30.2500000 22.3445740	-107.750000 30.2500000 22.2031517	-107.750000 30.2500000 22.2031517	-107.750000 30.2500000 22.0617332	-107.750000 30.2500000 22.0617332	-107.750000 30.2500000 22.0617332	-107.750000 30.2500000 22.0617332	-107.750000 30.2500000 22.2031517	-107.750000 30.2500000 22.3445740	-107.750000 30.2500000 22.3445740	-107.750000 30.2500000 22.4859943	-107.750000 30.2500000 22.6274166	-107.750000 30.2500000 22.6274166	-107.750000 30.2500000 22.6274166	-107.750000 30.2500000 22.4859943	-107.750000 30.2500000 22.4859943	-107.750000 30.2500000 22.4859943	-107.750000 30.2500000 22.4859943	-107.750000 30.2500000 22.4859943	-107.750000 30.2500000 22.3445740
-107.250000 30.2500000 23.0516796	-107.250000 30.2500000 23.0516796	-107.250000 30.2500000 23.1931019	-107.250000 30.2500000 23.1931019	-107.250000 30.2500000 23.3345242	-107.250000 30.2500000 23.3345242	-107.250000 30.2500000 23.3345242	-107.250000 30.2500000 22.7688389	-107.250000 30.2500000 22.4859943	-107.250000 30.2500000 22.3445740	-107.250000 30.2500000 22.2031517	-107.250000 30.2500000 22.2031517	-107.250000 30.2500000 22.3445740	-107.250000 30.2500000 22.3445740	-107.250000 30.2500000 22.3445740	-107.250000 30.2500000 22.2031517	-107.250000 30.2500000 22.0617332	-107.250000 30.2500000 22.0617332	-107.250000 30.2500000 21.9203110	-107.250000 30.2500000 22.0617332	-107.250000 30.2500000 22.0617332	-107.250000 30.2500000 22.0617332	-107.250000 30.2500000 22.0617332	-107.250000 30.2500000 22.2031517	-107.250000 30.2500000 22.2031517	-107.250000 30.2500000 22.3445740	-107.250000 30.2500000 22.4859943	-107.250000 30.2500000 22.3445740	-107.250000 30.2500000 22.3445740	-107.250000 30.2500000 22.3445740	-107.250000 30.2500000 22.2031517	-107.250000 30.2500000 22.2031517	-107.250000 30.2500000 22.2031517	-107.250000 30.2500000 22.2031517	-107.250000 30.2500000 22.2031517	-107.250000 30.2500000 22.2031517	-107.250000 30.2500000 22.2031517	-107.250000 30.2500000 22.3445740	-107.250000 30.2500000 22.4859943	-107.250000 30.2500000 22.4859943	-107.250000 30.2500000 22.6274166	-107.250000 30.2500000 22.7688389	-107.250000 30.2500000 22.9102612	-107.250000 30.2500000 22.9102612	-107.250000 30.2500000 22.7688389	-107.250000 30.2500000 22.6274166	-107.250000 30.2500000 22.6274166	-107.250000 30.2500000 22.6274166	-107.250000 30.2500000 22.4859943	-107.250000 30.2500000 22.4859943
-106.750000 30.2500000 23.0516796	-106.750000 30.2500000 23.1931019	-106.750000 30.2500000 23.1931019	-106.750000 30.2500000 23.1931019	-106.750000 30.2500000 23.3345242	-106.750000 30.2500000 23.3345242	-106.750000 30.2500000 23.3345242	-106.750000 30.2500000 22.7688389	-106.750000 30.2500000 22.4859943	-106.750000 30.2500000 22.3445740	-106.750000 30.2500000 22.2031517	-106.750000 30.2500000 22.2031517	-106.750000 30.2500000 22.2031517	-106.750000 30.2500000 22.2031517	-106.750000 30.2500000 22.2031517	-106.750000 30.2500000 22.0617332	-106.750000 30.2500000 22.0617332	-106.750000 30.2500000 21.9203110	-106.750000 30.2500000 21.9203110	-106.750000 30.2500000 21.9203110	-106.750000 30.2500000 21.9203110	-106.750000 30.2500000 21.9203110	-106.750000 30.2500000 21.9203110	-106.750000 30.2500000 22.0617332	-106.750000 30.2500000 22.2031517	-106.750000 30.2500000 22.2031517	-106.750000 30.2500000 22.3445740	-106.750000 30.2500000 22.3445740	-106.750000 30.2500000 22.3445740	-106.750000 30.2500000 22.3445740	-106.750000 30.2500000 22.2031517	-106.750000 30.2500000 22.2031517	-106.750000 30.2500000 22.2031517	-106.750000 30.2500000 22.2031517	-106.750000 30.2500000 22.2031517	-106.750000 30.2500000 22.2031517	-106.750000 30.2500000 22.3445740	-106.750000 30.2500000 22.3445740	-106.750000 30.2500000 22.4859943	-106.750000 30.2500000 22.6274166	-106.750000 30.2500000 22.7688389	-106.750000 30.2500000 23.0516796	-106.750000 30.2500000 23.1931019	-106.750000 30.2500000 23.0516796	-106.750000 30.2500000 23.0516796	-106.750000 30.2500000 22.9102612	-106.750000 30.2500000 22.7688389	-106.750000 30.2500000 22.7688389	-106.750000 30.2500000 22.6274166	-106.750000 30.2500000 22.6274166
-106.250000 30.2500000 23.0516796	-106.250000 30.2500000 23.1931019	-106.250000 30.2500000 23.1931019	-106.250000 30.2500000 23.1931019	-106.250000 30.2500000 23.3345242	-106.250000 30.2500000 23.3345242	-106.250000 30.2500000 23.3345242	-106.250000 30.2500000 22.9102612	-106.250000 30.2500000 22.6274166	-106.250000 30.2500000 22.3445740	-106.250000 30.2500000 22.3445740	-106.250000 30.2500000 22.2031517	-106.250000 30.2500000 22.2031517	-106.250000 30.2500000 22.2031517	-106.250000 30.2500000 22.2031517	-106.250000 30.2500000 22.0617332	-106.250000 30.2500000 22.0617332	-106.250000 30.2500000 21.9203110	-106.250000 30.2500000 21.9203110	-106.250000 30.2500000 21.9203110	-106.250000 30.2500000 21.9203110	-106.250000 30.2500000 21.9203110	-106.250000 30.2500000 21.9203110	-106.250000 30.2500000 22.0617332	-106.250000 30.2500000 22.0617332	-106.250000 30.2500000 22.2031517	-106.250000 30.2500000 22.3445740	-106.250000 30.2500000 22.2031517	-106.250000 30.2500000 22.2031517	-106.250000 30.2500000 22.2031517	-106.250000 30.2500000 22.2031517	-106.250000 30.2500000 22.2031517	-106.250000 30.2500000 22.2031517	-106.250000 30.2500000 22.2031517	-106.250000 30.2500000 22.2031517	-106.250000 30.2500000 22.3445740	-106.250000 30.2500000 22.3445740	-106.250000 30.2500000 22.4859943	-106.250000 30.2500000 22.6274166	-106.250000 30.2500000 22.6274166	-106.250000 30.2500000 22.9102612	-106.250000 30.2500000 23.0516796	-106.250000 30.2500000 23.3345242	-106.250000 30.2500000 23.1931019	-106.250000 30.2500000 23.1931019	-106.250000 30.2500000 23.0516796	-106.250000 30.2500000 23.0516796	-106.250000 30.2500000 22.9102612	-106.250000 30.2500000 22.7688389	-106.250000 30.2500000 22.7688389
-105.750000 30.2500000 23.0516796	-105.750000 30.2500000 23.0516796	-105.750000 30.2500000 23.1931019	-105.750000 30.2500000 23.1931019	-105.750000 30.2500000 23.3345242	-105.750000 30.2500000 23.3345242	-105.750000 30.2500000 23.3345242	-105.750000 30.2500000 22.9102612	-105.750000 30.2500000 22.7688389	-105.750000 30.2500000 22.6274166	-105.750000 30.2500000 22.4859943	-105.750000 30.2500000 22.3445740	-105.750000 30.2500000 22.2031517	-105.750000 30.2500000 22.2031517	-105.750000 30.2500000 22.0617332	-105.750000 30.2500000 22.0617332	-105.750000 30.2500000 21.9203110	-105.750000 30.2500000 21.9203110	-105.750000 30.2500000 21.9203110	-105.750000 30.2500000 21.9203110	-105.750000 30.2500000 21.9203110	-105.750000 30.2500000 21.9203110	-105.750000 30.2500000 21.9203110	-105.750000 30.2500000 22.0617332	-105.750000 30.2500000 22.0617332	-105.750000 30.2500000 22.2031517	-105.750000 30.2500000 22.3445740	-105.750000 30.2500000 22.2031517	-105.750000 30.2500000 22.2031517	-105.750000 30.2500000 22.2031517	-105.750000 30.2500000 22.2031517	-105.750000 30.2500000 22.0617332	-105.750000 30.2500000 22.2031517	-105.750000 30.2500000 22.2031517	-105.750000 30.2500000 22.2031517	-105.750000 30.2500000 22.3445740	-105.750000 30.2500000 22.3445740	-105.750000 30.2500000 22.4859943	-105.750000 30.2500000 22.6274166	-105.750000 30.2500000 22.6274166	-105.750000 30.2500000 22.9102612	-105.750000 30.2500000 23.0516796	-105.750000 30.2500000 23.3345242	-105.750000 30.2500000 23.3345242	-105.750000 30.2500000 23.1931019	-105.750000 30.2500000 23.1931019	-105.750000 30.2500000 23.0516796	-105.750000 30.2500000 23.0516796	-105.750000 30.2500000 22.9102612	-105.750000 30.2500000 22.9102612
-105.250000 30.2500000 22.9102612	-105.250000 30.2500000 23.0516796	-105.250000 30.2500000 23.1931019	-105.250000 30.2500000 23.1931019	-105.250000 30.2500000 23.3345242	-105.250000 30.2500000 23.3345242	-105.250000 30.2500000 23.3345242	-105.250000 30.2500000 23.0516796	-105.250000 30.2500000 22.9102612	-105.250000 30.2500000 22.7688389	-105.250000 30.2500000 22.6274166	-105.250000 30.2500000 22.4859943	-105.250000 30.2500000 22.2031517	-105.250000 30.2500000 22.2031517	-105.250000 30.2500000 22.0617332	-105.250000 30.2500000 22.0617332	-105.250000 30.2500000 21.9203110	-105.250000 30.2500000 21.9203110	-105.250000 30.2500000 21.9203110	-105.250000 30.2500000 21.9203110	-105.250000 30.2500000 21.9203110	-105.250000 30.2500000 21.9203110	-105.250000 30.2500000 21.9203110	-105.250000 30.2500000 22.0617332	-105.250000 30.2500000 22.0617332	-105.250000 30.2500000 22.3445740	-105.250000 30.2500000 22.4859943	-105.250000 30.2500000 22.2031517	-105.250000 30.2500000 22.2031517	-105.250000 30.2500000 22.0617332	-105.250000 30.2500000 22.0617332	-105.250000 30.2500000 22.0617332	-105.250000 30.2500000 22.0617332	-105.250000 30.2500000 22.2031517	-105.250000 30.2500000 22.2031517	-105.250000 30.2500000 22.3445740	-105.250000 30.2500000 22.3445740	-105.250000 30.2500000 22.4859943	-105.250000 30.2500000 22.6274166	-105.250000 30.2500000 22.6274166	-105.250000 30.2500000 22.7688389	-105.250000 30.2500000 23.0516796	-105.250000 30.2500000 23.1931019	-105.250000 30.2500000 23.1931019	-105.250000 30.2500000 23.1931019	-105.250000 30.2500000 23.0516796	-105.250000 30.2500000 23.0516796	-105.250000 30.2500000 23.0516796	-105.250000 30.2500000 22.9102612	-105.250000 30.2500000 22.9102612
-104.750000 30.2500000 22.9102612	-104.750000 30.2500000 23.0516796	-104.750000 30.2500000 23.0516796	-104.750000 30.2500000 23.1931019	-104.750000 30.2500000 23.1931019	-104.750000 30.2500000 23.3345242	-104.750000 30.2500000 23.1931019	-104.750000 30.2500000 23.0516796	-104.750000 30.2500000 22.9102612	-104.750000 30.2500000 22.9102612	-104.750000 30.2500000 22.7688389	-104.750000 30.2500000 22.6274166	-104.750000 30.2500000 22.3445740	-104.750000 30.2500000 22.2031517	-104.750000 30.2500000 22.0617332	-104.750000 30.2500000 21.9203110	-104.750000 30.2500000 21.9203110	-104.750000 30.2500000 21.9203110	-104.750000 30.2500000 21.9203110	-104.750000 30.2500000 21.9203110	-104.750000 30.2500000 21.9203110	-104.750000 30.2500000 21.9203110	-104.750000 30.2500000 21.9203110	-104.750000 30.2500000 22.2031517	-104.750000 30.2500000 22.2031517	-104.750000 30.2500000 22.3445740	-104.750000 30.2500000 22.4859943	-104.750000 30.2500000 22.3445740	-104.750000 30.2500000 22.3445740	-104.750000 30.2500000 22.2031517	-104.750000 30.2500000 22.2031517	-104.750000 30.2500000 22.2031517	-104.750000 30.2500000 22.2031517	-104.750000 30.2500000 22.2031517	-104.750000 30.2500000 22.3445740	-104.750000 30.2500000 22.4859943	-104.750000 30.2500000 22.4859943	-104.750000 30.2500000 22.6274166	-104.750000 30.2500000 22.6274166	-104.750000 30.2500000 22.7688389	-104.750000 30.2500000 22.7688389	-104.750000 30.2500000 22.9102612	-104.750000 30.2500000 23.0516796	-104.750000 30.2500000 23.0516796	-104.750000 30.2500000 23.0516796	-104.750000 30.2500000 23.0516796	-104.750000 30.2500000 23.0516796	-104.750000 30.2500000 23.0516796	-104.750000 30.2500000 22.9102612	-104.750000 30.2500000 22.9102612
-104.250000 30.2500000 22.9102612	-104.250000 30.2500000 22.9102612	-104.250000 30.2500000 23.0516796	-104.250000 30.2500000 23.1931019	-104.250000 30.2500000 23.1931019	-104.250000 30.2500000 23.1931019	-104.250000 30.2500000 23.1931019	-104.250000 30.2500000 23.0516796	-104.250000 30.2500000 22.9102612	-104.250000 30.2500000 22.9102612	-104.250000 30.2500000 22.7688389	-104.250000 30.2500000 22.6274166	-104.250000 30.2500000 22.3445740	-104.250000 30.2500000 22.2031517	-104.250000 30.2500000 22.0617332	-104.250000 30.2500000 22.0617332	-104.250000 30.2500000 21.9203110	-104.250000 30.2500000 21.9203110	-104.250000 30.2500000 21.9203110	-104.250000 30.2500000 21.9203110	-104.250000 30.2500000 21.9203110	-104.250000 30.2500000 21.9203110	-104.250000 30.2500000 22.0617332	-104.250000 30.2500000 22.2031517	-104.250000 30.2500000 22.3445740	-104.250000 30.2500000 22.4859943	-104.250000 30.2500000 22.6274166	-104.250000 30.2500000 22.4859943	-104.250000 30.2500000 22.4859943	-104.250000 30.2500000 22.4859943	-104.250000 30.2500000 22.4859943	-104.250000 30.2500000 22.3445740	-104.250000 30.2500000 22.3445740	-104.250000 30.2500000 22.4859943	-104.250000 30.2500000 22.6274166	-104.250000 30.2500000 22.6274166	-104.250000 30.2500000 22.6274166	-104.250000 30.2500000 22.7688389	-104.250000 30.2500000 22.7688389	-104.250000 30.2500000 22.7688389	-104.250000 30.2500000 22.7688389	-104.250000 30.2500000 22.7688389	-104.250000 30.2500000 22.7688389	-104.250000 30.2500000 22.9102612	-104.250000 30.2500000 22.9102612	-104.250000 30.2500000 22.9102612	-104.250000 30.2500000 22.9102612	-104.250000 30.2500000 23.0516796	-104.250000 30.2500000 22.9102612	-104.250000 30.2500000 22.9102612
-103.750000 30.2500000 22.7688389	-103.750000 30.2500000 22.9102612	-103.750000 30.2500000 23.0516796	-103.750000 30.2500000 23.1931019	-103.750000 30.2500000 23.1931019	-103.750000 30.2500000 23.1931019	-103.750000 30.2500000 23.0516796	-103.750000 30.2500000 22.9102612	-103.750000 30.2500000 22.7688389	-103.750000 30.2500000 22.7688389	-103.750000 30.2500000 22.7688389	-103.750000 30.2500000 22.6274166	-103.750000 30.2500000 22.3445740	-103.750000 30.2500000 22.3445740	-103.750000 30.2500000 22.2031517	-103.750000 30.2500000 22.0617332	-103.750000 30.2500000 22.0617332	-103.750000 30.2500000 22.0617332	-103.750000 30.2500000 21.9203110	-103.750000 30.2500000 22.0617332	-103.750000 30.2500000 22.0617332	-103.750000 30.2500000 22.0617332	-103.750000 30.2500000 22.2031517	-103.750000 30.2500000 22.3445740	-103.750000 30.2500000 22.3445740	-103.750000 30.2500000 22.6274166	-103.750000 30.2500000 22.7688389	-103.750000 30.2500000 22.6274166	-103.750000 30.2500000 22.6274166	-103.750000 30.2500000 22.6274166	-103.750000 30.2500000 22.6274166	-103.750000 30.2500000 22.4859943	-103.750000 30.2500000 22.6274166	-103.750000 30.2500000 22.6274166	-103.750000 30.2500000 22.7688389	-103.750000 30.2500000 22.9102612	-103.750000 30.2500000 22.9102612	-103.750000 30.2500000 22.9102612	-103.750000 30.2500000 22.9102612	-103.750000 30.2500000 22.9102612	-103.750000 30.2500000 22.7688389	-103.750000 30.2500000 22.7688389	-103.750000 30.2500000 22.7688389	-103.750000 30.2500000 22.7688389	-103.750000 30.2500000 22.9102612	-103.750000 30.2500000 22.9102612	-103.750000 30.2500000 22.9102612	-103.750000 30.2500000 23.0516796	-103.750000 30.2500000 23.0516796	-103.750000 30.2500000 22.9102612
-103.250000 30.2500000 22.7688389	-103.250000 30.2500000 22.9102612	-103.250000 30.2500000 22.9102612	-103.250000 30.2500000 23.0516796	-103.250000 30.2500000 23.0516796	-103.250000 30.2500000 23.0516796	-103.250000 30.2500000 22.9102612	-103.250000 30.2500000 22.7688389	-103.250000 30.2500000 22.7688389	-103.250000 30.2500000 22.6274166	-103.250000 30.2500000 22.6274166	-103.250000 30.2500000 22.6274166	-103.250000 30.2500000 22.4859943	-103.250000 30.2500000 22.4859943	-103.250000 30.2500000 22.3445740	-103.250000 30.2500000 22.3445740	-103.250000 30.2500000 22.2031517	-103.250000 30.2500000 22.2031517	-103.250000 30.2500000 22.2031517	-103.250000 30.2500000 22.2031517	-103.250000 30.2500000 22.2031517	-103.250000 30.2500000 22.3445740	-103.250000 30.2500000 22.3445740	-103.250000 30.2500000 22.4859943	-103.250000 30.2500000 22.4859943	-103.250000 30.2500000 22.6274166	-103.250000 30.2500000 22.6274166	-103.250000 30.2500000 22.6274166	-103.250000 30.2500000 22.6274166	-103.250000 30.2500000 22.6274166	-103.250000 30.2500000 22.6274166	-103.250000 30.2500000 22.6274166	-103.250000 30.2500000 22.7688389	-103.250000 30.2500000 22.9102612	-103.250000 30.2500000 23.0516796	-103.250000 30.2500000 23.0516796	-103.250000 30.2500000 23.0516796	-103.250000 30.2500000 23.0516796	-103.250000 30.2500000 23.0516796	-103.250000 30.2500000 22.9102612	-103.250000 30.2500000 22.9102612	-103.250000 30.2500000 22.7688389	-103.250000 30.2500000 22.7688389	-103.250000 30.2500000 22.7688389	-103.250000 30.2500000 22.7688389	-103.250000 30.2500000 22.9102612	-103.250000 30.2500000 22.9102612	-103.250000 30.2500000 22.9102612	-103.250000 30.2500000 22.9102612	-103.250000 30.2500000 22.9102612
-102.750000 30.2500000 22.7688389	-102.750000 30.2500000 22.9102612	-102.750000 30.2500000 22.9102612	-102.750000 30.2500000 23.0516796	-102.750000 30.2500000 23.0516796	-102.750000 30.2500000 23.0516796	-102.750000 30.2500000 22.7688389	-102.750000 30.2500000 22.6274166	-102.750000 30.2500000 22.6274166	-102.750000 30.2500000 22.6274166	-102.750000 30.2500000 22.6274166	-102.750000 30.2500000 22.6274166	-102.750000 30.2500000 22.6274166	-102.750000 30.2500000 22.6274166	-102.750000 30.2500000 22.4859943	-102.750000 30.2500000 22.4859943	-102.750000 30.2500000 22.4859943	-102.750000 30.2500000 22.3445740	-102.750000 30.2500000 22.3445740	-102.750000 30.2500000 22.3445740	-102.750000 30.2500000 22.4859943	-102.750000 30.2500000 22.4859943	-102.750000 30.2500000 22.4859943	-102.750000 30.2500000 22.6274166	-102.750000 30.2500000 22.7688389	-102.750000 30.2500000 22.6274166	-102.750000 30.2500000 22.6274166	-102.750000 30.2500000 22.7688389	-102.750000 30.2500000 22.7688389	-102.750000 30.2500000 22.7688389	-102.750000 30.2500000 22.7688389	-102.750000 30.2500000 22.7688389	-102.750000 30.2500000 22.9102612	-102.750000 30.2500000 23.0516796	-102.750000 30.2500000 23.0516796	-102.750000 30.2500000 23.0516796	-102.750000 30.2500000 23.1931019	-102.750000 30.2500000 23.0516796	-102.750000 30.2500000 23.0516796	-102.750000 30.2500000 23.0516796	-102.750000 30.2500000 23.0516796	-102.750000 30.2500000 22.9102612	-102.750000 30.2500000 22.9102612	-102.750000 30.2500000 22.9102612	-102.750000 30.2500000 22.9102612	-102.750000 30.2500000 22.9102612	-102.750000 30.2500000 22.9102612	-102.750000 30.2500000 22.9102612	-102.750000 30.2500000 22.9102612	-102.750000 30.2500000 22.7688389
-102.250000 30.2500000 22.7688389	-102.250000 30.2500000 22.9102612	-102.250000 30.2500000 22.9102612	-102.250000 30.2500000 23.0516796	-102.250000 30.2500000 23.0516796	-102.250000 30.2500000 22.9102612	-102.250000 30.2500000 22.6274166	-102.250000 30.2500000 22.6274166	-102.250000 30.2500000 22.4859943	-102.250000 30.2500000 22.6274166	-102.250000 30.2500000 22.6274166	-102.250000 30.2500000 22.6274166	-102.250000 30.2500000 22.7688389	-102.250000 30.2500000 22.6274166	-102.250000 30.2500000 22.6274166	-102.250000 30.2500000 22.6274166	-102.250000 30.2500000 22.4859943	-102.250000 30.2500000 22.4859943	-102.250000 30.2500000 22.4859943	-102.250000 30.2500000 22.4859943	-102.250000 30.2500000 22.6274166	-102.250000 30.2500000 22.6274166	-102.250000 30.2500000 22.6274166	-102.250000 30.2500000 22.7688389	-102.250000 30.2500000 22.7688389	-102.250000 30.2500000 22.7688389	-102.250000 30.2500000 22.6274166	-102.250000 30.2500000 22.7688389	-102.250000 30.2500000 22.7688389	-102.250000 30.2500000 22.7688389	-102.250000 30.2500000 22.7688389	-102.250000 30.2500000 22.9102612	-102.250000 30.2500000 22.9102612	-102.250000 30.2500000 23.0516796	-102.250000 30.2500000 23.1931019	-102.250000 30.2500000 23.1931019	-102.250000 30.2500000 23.1931019	-102.250000 30.2500000 23.1931019	-102.250000 30.2500000 23.0516796	-102.250000 30.2500000 23.0516796	-102.250000 30.2500000 23.0516796	-102.250000 30.2500000 22.9102612	-102.250000 30.2500000 22.9102612	-102.250000 30.2500000 22.9102612	-102.250000 30.2500000 22.9102612	-102.250000 30.2500000 22.9102612	-102.250000 30.2500000 22.7688389	-102.250000 30.2500000 22.7688389	-102.250000 30.2500000 22.7688389	-102.250000 30.2500000 22.6274166
-125.750000 30.7500000 22.6274166	-125.750000 30.7500000 22.6274166	-125.750000 30.7500000 22.7688389	-125.750000 30.7500000 22.7688389	-125.750000 30.7500000 22.9102612	-125.750000 30.7500000 22.9102612	-125.750000 30.7500000 22.9102612	-125.750000 30.7500000 22.9102612	-125.750000 30.7500000 22.7688389	-125.750000 30.7500000 22.6274166	-125.750000 30.7500000 22.6274166	-125.750000 30.7500000 22.6274166	-125.750000 30.7500000 22.6274166	-125.750000 30.7500000 22.6274166	-125.750000 30.7500000 22.7688389	-125.750000 30.7500000 22.7688389	-125.750000 30.7500000 22.7688389	-125.750000 30.7500000 22.7688389	-125.750000 30.7500000 22.9102612	-125.750000 30.7500000 22.9102612	-125.750000 30.7500000 22.9102612	-125.750000 30.7500000 22.9102612	-125.750000 30.7500000 22.9102612	-125.750000 30.7500000 22.9102612	-125.750000 30.7500000 22.9102612	-125.750000 30.7500000 23.0516796	-125.750000 30.7500000 23.0516796	-125.750000 30.7500000 22.9102612	-125.750000 30.7500000 22.7688389	-125.750000 30.7500000 22.7688389	-125.750000 30.7500000 22.7688389	-125.750000 30.7500000 22.7688389	-125.750000 30.7500000 22.7688389	-125.750000 30.7500000 22.7688389	-125.750000 30.7500000 22.7688389	-125.750000 30.7500000 22.7688389	-125.750000 30.7500000 22.7688389	-125.750000 30.7500000 22.6274166	-125.750000 30.7500000 22.3445740	-125.750000 30.7500000 22.2031517	-125.750000 30.7500000 22.2031517	-125.750000 30.7500000 22.2031517	-125.750000 30.7500000 22.3445740	-125.750000 30.7500000 22.2031517	-125.750000 30.7500000 22.2031517	-125.750000 30.7500000 22.2031517	-125.750000 30.7500000 22.2031517	-125.750000 30.7500000 22.2031517	-125.750000 30.7500000 22.2031517	-125.750000 30.7500000 22.2031517
-125.250000 30.7500000 22.6274166	-125.250000 30.7500000 22.7688389	-125.250000 30.7500000 22.7688389	-125.250000 30.7500000 22.7688389	-125.250000 30.7500000 22.9102612	-125.250000 30.7500000 22.9102612	-125.250000 30.7500000 22.9102612	-125.250000 30.7500000 22.9102612	-125.250000 30.7500000 22.7688389	-125.250000 30.7500000 22.6274166	-125.250000 30.7500000 22.4859943	-125.250000 30.7500000 22.4859943	-125.250000 30.7500000 22.4859943	-125.250000 30.7500000 22.6274166	-125.250000 30.7500000 22.6274166	-125.250000 30.7500000 22.6274166	-125.250000 30.7500000 22.6274166	-125.250000 30.7500000 22.7688389	-125.250000 30.7500000 22.7688389	-125.250000 30.7500000 22.7688389	-125.250000 30.7500000 22.7688389	-125.250000 30.7500000 22.9102612	-125.250000 30.7500000 22.9102612	-125.250000 30.7500000 22.9102612	-125.250000 30.7500000 22.9102612	-125.250000 30.7500000 22.9102612	-125.250000 30.7500000 22.9102612	-125.250000 30.7500000 22.9102612	-125.250000 30.7500000 22.7688389	-125.250000 30.7500000 22.7688389	-125.250000 30.7500000 22.7688389	-125.250000 30.7500000 22.7688389	-125.250000 30.7500000 22.7688389	-125.250000 30.7500000 22.7688389	-125.250000 30.7500000 22.9102612	-125.250000 30.7500000 22.7688389	-125.250000 30.7500000 22.7688389	-125.250000 30.7500000 22.6274166	-125.250000 30.7500000 22.4859943	-125.250000 30.7500000 22.3445740	-125.250000 30.7500000 22.3445740	-125.250000 30.7500000 22.2031517	-125.250000 30.7500000 22.3445740	-125.250000 30.7500000 22.3445740	-125.250000 30.7500000 22.2031517	-125.250000 30.7500000 22.2031517	-125.250000 30.7500000 22.2031517	-125.250000 30.7500000 22.2031517	-125.250000 30.7500000 22.2031517	-125.250000 30.7500000 22.2031517
-124.750000 30.7500000 22.7688389	-124.750000 30.7500000 22.9102612	-124.750000 30.7500000 22.9102612	-124.750000 30.7500000 22.9102612	-124.750000 30.7500000 22.9102612	-124.750000 30.7500000 23.0516796	-124.750000 30.7500000 23.0516796	-124.750000 30.7500000 22.9102612	-124.750000 30.7500000 22.6274166	-124.750000 30.7500000 22.4859943	-124.750000 30.7500000 22.3445740	-124.750000 30.7500000 22.3445740	-124.750000 30.7500000 22.3445740	-124.750000 30.7500000 22.4859943	-124.750000 30.7500000 22.4859943	-124.750000 30.7500000 22.4859943	-124.750000 30.7500000 22.4859943	-124.750000 30.7500000 22.6274166	-124.750000 30.7500000 22.6274166	-124.750000 30.7500000 22.6274166	-124.750000 30.7500000 22.6274166	-124.750000 30.7500000 22.7688389	-124.750000 30.7500000 22.7688389	-124.750000 30.7500000 22.7688389	-124.750000 30.7500000 22.7688389	-124.750000 30.7500000 22.9102612	-124.750000 30.7500000 22.9102612	-124.750000 30.7500000 22.7688389	-124.750000 30.7500000 22.7688389	-124.750000 30.7500000 22.6274166	-124.750000 30.7500000 22.6274166	-124.750000 30.7500000 22.6274166	-124.750000 30.7500000 22.7688389	-124.750000 30.7500000 22.9102612	-124.750000 30.7500000 22.9102612	-124.750000 30.7500000 22.9102612	-124.750000 30.7500000 22.9102612	-124.750000 30.7500000 22.7688389	-124.750000 30.7500000 22.6274166	-124.750000 30.7500000 22.4859943	-124.750000 30.7500000 22.3445740	-124.750000 30.7500000 22.3445740	-124.750000 30.7500000 22.3445740	-124.750000 30.7500000 22.3445740	-124.750000 30.7500000 22.3445740	-124.750000 30.7500000 22.3445740	-124.750000 30.7500000 22.2031517	-124.750000 30.7500000 22.2031517	-124.750000 30.7500000 22.2031517	-124.750000 30.7500000 22.2031517
-124.250000 30.7500000 22.9102612	-124.250000 30.7500000 22.9102612	-124.250000 30.7500000 22.9102612	-124.250000 30.7500000 23.0516796	-124.250000 30.7500000 23.0516796	-124.250000 30.7500000 23.0516796	-124.250000 30.7500000 23.0516796	-124.250000 30.7500000 22.9102612	-124.250000 30.7500000 22.6274166	-124.250000 30.7500000 22.4859943	-124.250000 30.7500000 22.2031517	-124.250000 30.7500000 22.3445740	-124.250000 30.7500000 22.3445740	-124.250000 30.7500000 22.3445740	-124.250000 30.7500000 22.3445740	-124.250000 30.7500000 22.3445740	-124.250000 30.7500000 22.3445740	-124.250000 30.7500000 22.4859943	-124.250000 30.7500000 22.4859943	-124.250000 30.7500000 22.4859943	-124.250000 30.7500000 22.4859943	-124.250000 30.7500000 22.6274166	-124.250000 30.7500000 22.6274166	-124.250000 30.7500000 22.6274166	-124.250000 30.7500000 22.7688389	-124.250000 30.7500000 22.7688389	-124.250000 30.7500000 22.7688389	-124.250000 30.7500000 22.7688389	-124.250000 30.7500000 22.6274166	-124.250000 30.7500000 22.6274166	-124.250000 30.7500000 22.6274166	-124.250000 30.7500000 22.6274166	-124.250000 30.7500000 22.7688389	-124.250000 30.7500000 22.9102612	-124.250000 30.7500000 23.0516796	-124.250000 30.7500000 22.9102612	-124.250000 30.7500000 22.9102612	-124.250000 30.7500000 22.7688389	-124.250000 30.7500000 22.6274166	-124.250000 30.7500000 22.6274166	-124.250000 30.7500000 22.4859943	-124.250000 30.7500000 22.4859943	-124.250000 30.7500000 22.3445740	-124.250000 30.7500000 22.3445740	-124.250000 30.7500000 22.3445740	-124.250000 30.7500000 22.3445740	-124.250000 30.7500000 22.3445740	-124.250000 30.7500000 22.2031517	-124.250000 30.7500000 22.3445740	-124.250000 30.7500000 22.3445740
-123.750000 30.7500000 22.9102612	-123.750000 30.7500000 23.0516796	-123.750000 30.7500000 23.0516796	-123.750000 30.7500000 23.0516796	-123.750000 30.7500000 23.1931019	-123.750000 30.7500000 23.1931019	-123.750000 30.7500000 23.1931019	-123.750000 30.7500000 22.9102612	-123.750000 30.7500000 22.6274166	-123.750000 30.7500000 22.4859943	-123.750000 30.7500000 22.2031517	-123.750000 30.7500000 22.3445740	-123.750000 30.7500000 22.2031517	-123.750000 30.7500000 22.2031517	-123.750000 30.7500000 22.2031517	-123.750000 30.7500000 22.2031517	-123.750000 30.7500000 22.3445740	-123.750000 30.7500000 22.3445740	-123.750000 30.7500000 22.3445740	-123.750000 30.7500000 22.3445740	-123.750000 30.7500000 22.4859943	-123.750000 30.7500000 22.4859943	-123.750000 30.7500000 22.4859943	-123.750000 30.7500000 22.6274166	-123.750000 30.7500000 22.6274166	-123.750000 30.7500000 22.6274166	-123.750000 30.7500000 22.6274166	-123.750000 30.7500000 22.6274166	-123.750000 30.7500000 22.6274166	-123.750000 30.7500000 22.4859943	-123.750000 30.7500000 22.4859943	-123.750000 30.7500000 22.6274166	-123.750000 30.7500000 22.6274166	-123.750000 30.7500000 22.7688389	-123.750000 30.7500000 22.9102612	-123.750000 30.7500000 23.0516796	-123.750000 30.7500000 23.0516796	-123.750000 30.7500000 22.9102612	-123.750000 30.7500000 22.7688389	-123.750000 30.7500000 22.7688389	-123.750000 30.7500000 22.6274166	-123.750000 30.7500000 22.4859943	-123.750000 30.7500000 22.4859943	-123.750000 30.7500000 22.4859943	-123.750000 30.7500000 22.4859943	-123.750000 30.7500000 22.3445740	-123.750000 30.7500000 22.3445740	-123.750000 30.7500000 22.3445740	-123.750000 30.7500000 22.3445740	-123.750000 30.7500000 22.3445740
-123.250000 30.7500000 22.9102612	-123.250000 30.7500000 23.0516796	-123.250000 30.7500000 23.0516796	-123.250000 30.7500000 23.1931019	-123.250000 30.7500000 23.1931019	-123.250000 30.7500000 23.1931019	-123.250000 30.7500000 23.1931019	-123.250000 30.7500000 23.0516796	-123.250000 30.7500000 22.7688389	-123.250000 30.7500000 22.4859943	-123.250000 30.7500000 22.3445740	-123.250000 30.7500000 22.3445740	-123.250000 30.7500000 22.3445740	-123.250000 30.7500000 22.2031517	-123.250000 30.7500000 22.2031517	-123.250000 30.7500000 22.2031517	-123.250000 30.7500000 22.2031517	-123.250000 30.7500000 22.2031517	-123.250000 30.7500000 22.2031517	-123.250000 30.7500000 22.3445740	-123.250000 30.7500000 22.3445740	-123.250000 30.7500000 22.3445740	-123.250000 30.7500000 22.4859943	-123.250000 30.7500000 22.4859943	-123.250000 30.7500000 22.4859943	-123.250000 30.7500000 22.4859943	-123.250000 30.7500000 22.6274166	-123.250000 30.7500000 22.4859943	-123.250000 30.7500000 22.4859943	-123.250000 30.7500000 22.4859943	-123.250000 30.7500000 22.4859943	-123.250000 30.7500000 22.4859943	-123.250000 30.7500000 22.6274166	-123.250000 30.7500000 22.7688389	-123.250000 30.7500000 22.9102612	-123.250000 30.7500000 22.9102612	-123.250000 30.7500000 23.0516796	-123.250000 30.7500000 23.0516796	-123.250000 30.7500000 22.9102612	-123.250000 30.7500000 22.7688389	-123.250000 30.7500000 22.6274166	-123.250000 30.7500000 22.6274166	-123.250000 30.7500000 22.4859943	-123.250000 30.7500000 22.4859943	-123.250000 30.7500000 22.4859943	-123.250000 30.7500000 22.4859943	-123.250000 30.7500000 22.4859943	-123.250000 30.7500000 22.3445740	-123.250000 30.7500000 22.3445740	-123.250000 30.7500000 22.3445740
-122.750000 30.7500000 22.9102612	-122.750000 30.7500000 23.0516796	-122.750000 30.7500000 23.0516796	-122.750000 30.7500000 23.1931019	-122.750000 30.7500000 23.1931019	-122.750000 30.7500000 23.1931019	-122.750000 30.7500000 23.1931019	-122.750000 30.7500000 23.1931019	-122.750000 30.7500000 22.9102612	-122.750000 30.7500000 22.6274166	-122.750000 30.7500000 22.4859943	-122.750000 30.7500000 22.4859943	-122.750000 30.7500000 22.3445740	-122.750000 30.7500000 22.3445740	-122.750000 30.7500000 22.2031517	-122.750000 30.7500000 22.2031517	-122.750000 30.7500000 22.2031517	-122.750000 30.7500000 22.2031517	-122.750000 30.7500000 22.2031517	-122.750000 30.7500000 22.2031517	-122.750000 30.7500000 22.2031517	-122.750000 30.7500000 22.3445740	-122.750000 30.7500000 22.3445740	-122.750000 30.7500000 22.3445740	-122.750000 30.7500000 22.3445740	-122.750000 30.7500000 22.4859943	-122.750000 30.7500000 22.4859943	-122.750000 30.7500000 22.4859943	-122.750000 30.7500000 22.4859943	-122.750000 30.7500000 22.3445740	-122.750000 30.7500000 22.3445740	-122.750000 30.7500000 22.4859943	-122.750000 30.7500000 22.4859943	-122.750000 30.7500000 22.7688389	-122.750000 30.7500000 22.9102612	-122.750000 30.7500000 22.9102612	-122.750000 30.7500000 23.0516796	-122.750000 30.7500000 23.0516796	-122.750000 30.7500000 23.0516796	-122.750000 30.7500000 22.9102612	-122.750000 30.7500000 22.7688389	-122.750000 30.7500000 22.6274166	-122.750000 30.7500000 22.6274166	-122.750000 30.7500000 22.6274166	-122.750000 30.7500000 22.4859943	-122.750000 30.7500000 22.4859943	-122.750000 30.7500000 22.4859943	-122.750000 30.7500000 22.4859943	-122.750000 30.7500000 22.4859943	-122.750000 30.7500000 22.3445740
-122.250000 30.7500000 23.0516796	-122.250000 30.7500000 23.0516796	-122.250000 30.7500000 23.1931019	-122.250000 30.7500000 23.1931019	-122.250000 30.7500000 23.1931019	-122.250000 30.7500000 23.1931019	-122.250000 30.7500000 23.1931019	-122.250000 30.7500000 23.1931019	-122.250000 30.7500000 22.9102612	-122.250000 30.7500000 22.7688389	-122.250000 30.7500000 22.6274166	-122.250000 30.7500000 22.6274166	-122.250000 30.7500000 22.4859943	-122.250000 30.7500000 22.4859943	-122.250000 30.7500000 22.3445740	-122.250000 30.7500000 22.3445740	-122.250000 30.7500000 22.2031517	-122.250000 30.7500000 22.2031517	-122.250000 30.7500000 22.2031517	-122.250000 30.7500000 22.2031517	-122.250000 30.7500000 22.2031517	-122.250000 30.7500000 22.2031517	-122.250000 30.7500000 22.2031517	-122.250000 30.7500000 22.3445740	-122.250000 30.7500000 22.3445740	-122.250000 30.7500000 22.3445740	-122.250000 30.7500000 22.3445740	-122.250000 30.7500000 22.3445740	-122.250000 30.7500000 22.3445740	-122.250000 30.7500000 22.3445740	-122.250000 30.7500000 22.3445740	-122.250000 30.7500000 22.3445740	-122.250000 30.7500000 22.4859943	-122.250000 30.7500000 22.6274166	-122.250000 30.7500000 22.7688389	-122.250000 30.7500000 22.9102612	-122.250000 30.7500000 23.0516796	-122.250000 30.7500000 23.1931019	-122.250000 30.7500000 23.0516796	-122.250000 30.7500000 22.9102612	-122.250000 30.7500000 22.9102612	-122.250000 30.7500000 22.7688389	-122.250000 30.7500000 22.6274166	-122.250000 30.7500000 22.6274166	-122.250000 30.7500000 22.6274166	-122.250000 30.7500000 22.4859943	-122.250000 30.7500000 22.4859943	-122.250000 30.7500000 22.4859943	-122.250000 30.7500000 22.4859943	-122.250000 30.7500000 22.4859943
-121.750000 30.7500000 23.0516796	-121.750000 30.7500000 23.0516796	-121.750000 30.7500000 23.0516796	-121.750000 30.7500000 23.1931019	-121.750000 30.7500000 23.1931019	-121.750000 30.7500000 23.1931019	-121.750000 30.7500000 23.1931019	-121.750000 30.7500000 23.1931019	-121.750000 30.7500000 23.0516796	-121.750000 30.7500000 22.9102612	-121.750000 30.7500000 22.7688389	-121.750000 30.7500000 22.6274166	-121.750000 30.7500000 22.6274166	-121.750000 30.7500000 22.6274166	-121.750000 30.7500000 22.4859943	-121.750000 30.7500000 22.4859943	-121.750000 30.7500000 22.3445740	-121.750000 30.7500000 22.3445740	-121.750000 30.7500000 22.3445740	-121.750000 30.7500000 22.2031517	-121.750000 30.7500000 22.2031517	-121.750000 30.7500000 22.2031517	-121.750000 30.7500000 22.2031517	-121.750000 30.7500000 22.2031517	-121.750000 30.7500000 22.3445740	-121.750000 30.7500000 22.3445740	-121.750000 30.7500000 22.3445740	-121.750000 30.7500000 22.3445740	-121.750000 30.7500000 22.2031517	-121.750000 30.7500000 22.2031517	-121.750000 30.7500000 22.2031517	-121.750000 30.7500000 22.3445740	-121.750000 30.7500000 22.4859943	-121.750000 30.7500000 22.6274166	-121.750000 30.7500000 22.7688389	-121.750000 30.7500000 22.9102612	-121.750000 30.7500000 23.0516796	-121.750000 30.7500000 23.0516796	-121.750000 30.7500000 23.0516796	-121.750000 30.7500000 23.0516796	-121.750000 30.7500000 22.9102612	-121.750000 30.7500000 22.7688389	-121.750000 30.7500000 22.7688389	-121.750000 30.7500000 22.6274166	-121.750000 30.7500000 22.6274166	-121.750000 30.7500000 22.6274166	-121.750000 30.7500000 22.6274166	-121.750000 30.7500000 22.4859943	-121.750000 30.7500000 22.4859943	-121.750000 30.7500000 22.4859943
-121.250000 30.7500000 22.9102612	-121.250000 30.7500000 23.0516796	-121.250000 30.7500000 23.0516796	-121.250000 30.7500000 23.1931019	-121.250000 30.7500000 23.1931019	-121.250000 30.7500000 23.1931019	-121.250000 30.7500000 23.1931019	-121.250000 30.7500000 23.1931019	-121.250000 30.7500000 23.0516796	-121.250000 30.7500000 22.9102612	-121.250000 30.7500000 22.7688389	-121.250000 30.7500000 22.7688389	-121.250000 30.7500000 22.6274166	-121.250000 30.7500000 22.6274166	-121.250000 30.7500000 22.6274166	-121.250000 30.7500000 22.4859943	-121.250000 30.7500000 22.4859943	-121.250000 30.7500000 22.4859943	-121.250000 30.7500000 22.3445740	-121.250000 30.7500000 22.3445740	-121.250000 30.7500000 22.3445740	-121.250000 30.7500000 22.3445740	-121.250000 30.7500000 22.2031517	-121.250000 30.7500000 22.2031517	-121.250000 30.7500000 22.3445740	-121.250000 30.7500000 22.3445740	-121.250000 30.7500000 22.3445740	-121.250000 30.7500000 22.3445740	-121.250000 30.7500000 22.2031517	-121.250000 30.7500000 22.2031517	-121.250000 30.7500000 22.2031517	-121.250000 30.7500000 22.3445740	-121.250000 30.7500000 22.3445740	-121.250000 30.7500000 22.6274166	-121.250000 30.7500000 22.7688389	-121.250000 30.7500000 22.9102612	-121.250000 30.7500000 22.9102612	-121.250000 30.7500000 23.0516796	-121.250000 30.7500000 23.0516796	-121.250000 30.7500000 23.0516796	-121.250000 30.7500000 22.9102612	-121.250000 30.7500000 22.9102612	-121.250000 30.7500000 22.7688389	-121.250000 30.7500000 22.7688389	-121.250000 30.7500000 22.6274166	-121.250000 30.7500000 22.6274166	-121.250000 30.7500000 22.6274166	-121.250000 30.7500000 22.4859943	-121.250000 30.7500000 22.4859943	-121.250000 30.7500000 22.4859943
-120.750000 30.7500000 22.7688389	-120.750000 30.7500000 22.9102612	-120.750000 30.7500000 23.0516796	-120.750000 30.7500000 23.0516796	-120.750000 30.7500000 23.1931019	-120.750000 30.7500000 23.1931019	-120.750000 30.7500000 23.0516796	-120.750000 30.7500000 23.0516796	-120.750000 30.7500000 23.0516796	-120.750000 30.7500000 22.9102612	-120.750000 30.7500000 22.7688389	-120.750000 30.7500000 22.7688389	-120.750000 30.7500000 22.6274166	-120.750000 30.7500000 22.6274166	-120.750000 30.7500000 22.6274166	-120.750000 30.7500000 22.6274166	-120.750000 30.7500000 22.4859943	-120.750000 30.7500000 22.4859943	-120.750000 30.7500000 22.4859943	-120.750000 30.7500000 22.3445740	-120.750000 30.7500000 22.3445740	-120.750000 30.7500000 22.3445740	-120.750000 30.7500000 22.2031517	-120.750000 30.7500000 22.2031517	-120.750000 30.7500000 22.3445740	-120.750000 30.7500000 22.3445740	-120.750000 30.7500000 22.3445740	-120.750000 30.7500000 22.3445740	-120.750000 30.7500000 22.2031517	-120.750000 30.7500000 22.2031517	-120.750000 30.7500000 22.2031517	-120.750000 30.7500000 22.2031517	-120.750000 30.7500000 22.3445740	-120.750000 30.7500000 22.4859943	-120.750000 30.7500000 22.6274166	-120.750000 30.7500000 22.7688389	-120.750000 30.7500000 22.9102612	-120.750000 30.7500000 22.9102612	-120.750000 30.7500000 23.0516796	-120.750000 30.7500000 23.0516796	-120.750000 30.7500000 23.0516796	-120.750000 30.7500000 22.9102612	-120.750000 30.7500000 22.7688389	-120.750000 30.7500000 22.7688389	-120.750000 30.7500000 22.6274166	-120.750000 30.7500000 22.6274166	-120.750000 30.7500000 22.6274166	-120.750000 30.7500000 22.4859943	-120.750000 30.7500000 22.4859943	-120.750000 30.7500000 22.4859943
-120.250000 30.7500000 22.7688389	-120.250000 30.7500000 22.7688389	-120.250000 30.7500000 22.9102612	-120.250000 30.7500000 22.9102612	-120.250000 30.7500000 23.0516796	-120.250000 30.7500000 23.0516796	-120.250000 30.7500000 23.0516796	-120.250000 30.7500000 22.9102612	-120.250000 30.7500000 22.9102612	-120.250000 30.7500000 22.7688389	-120.250000 30.7500000 22.6274166	-120.250000 30.7500000 22.6274166	-120.250000 30.7500000 22.6274166	-120.250000 30.7500000 22.6274166	-120.250000 30.7500000 22.6274166	-120.250000 30.7500000 22.6274166	-120.250000 30.7500000 22.4859943	-120.250000 30.7500000 22.4859943	-120.250000 30.7500000 22.4859943	-120.250000 30.7500000 22.4859943	-120.250000 30.7500000 22.3445740	-120.250000 30.7500000 22.3445740	-120.250000 30.7500000 22.2031517	-120.250000 30.7500000 22.2031517	-120.250000 30.7500000 22.3445740	-120.250000 30.7500000 22.3445740	-120.250000 30.7500000 22.3445740	-120.250000 30.7500000 22.3445740	-120.250000 30.7500000 22.2031517	-120.250000 30.7500000 22.2031517	-120.250000 30.7500000 22.2031517	-120.250000 30.7500000 22.2031517	-120.250000 30.7500000 22.3445740	-120.250000 30.7500000 22.4859943	-120.250000 30.7500000 22.6274166	-120.250000 30.7500000 22.6274166	-120.250000 30.7500000 22.7688389	-120.250000 30.7500000 22.9102612	-120.250000 30.7500000 22.9102612	-120.250000 30.7500000 22.9102612	-120.250000 30.7500000 23.0516796	-120.250000 30.7500000 22.9102612	-120.250000 30.7500000 22.7688389	-120.250000 30.7500000 22.7688389	-120.250000 30.7500000 22.6274166	-120.250000 30.7500000 22.6274166	-120.250000 30.7500000 22.4859943	-120.250000 30.7500000 22.4859943	-120.250000 30.7500000 22.4859943	-120.250000 30.7500000 22.4859943
-119.750000 30.7500000 22.6274166	-119.750000 30.7500000 22.7688389	-119.750000 30.7500000 22.7688389	-119.750000 30.7500000 22.9102612	-119.750000 30.7500000 22.9102612	-119.750000 30.7500000 22.9102612	-119.750000 30.7500000 22.9102612	-119.750000 30.7500000 22.9102612	-119.750000 30.7500000 22.7688389	-119.750000 30.7500000 22.6274166	-119.750000 30.7500000 22.6274166	-119.750000 30.7500000 22.6274166	-119.750000 30.7500000 22.6274166	-119.750000 30.7500000 22.6274166	-119.750000 30.7500000 22.6274166	-119.750000 30.7500000 22.4859943	-119.750000 30.7500000 22.4859943	-119.750000 30.7500000 22.4859943	-119.750000 30.7500000 22.4859943	-119.750000 30.7500000 22.4859943	-119.750000 30.7500000 22.3445740	-119.750000 30.7500000 22.3445740	-119.750000 30.7500000 22.2031517	-119.750000 30.7500000 22.2031517	-119.750000 30.7500000 22.3445740	-119.750000 30.7500000 22.3445740	-119.750000 30.7500000 22.3445740	-119.750000 30.7500000 22.3445740	-119.750000 30.7500000 22.2031517	-119.750000 30.7500000 22.2031517	-119.750000 30.7500000 22.2031517	-119.750000 30.7500000 22.2031517	-119.750000 30.7500000 22.3445740	-119.750000 30.7500000 22.4859943	-119.750000 30.7500000 22.4859943	-119.750000 30.7500000 22.6274166	-119.750000 30.7500000 22.6274166	-119.750000 30.7500000 22.7688389	-119.750000 30.7500000 22.9102612	-119.750000 30.7500000 22.9102612	-119.750000 30.7500000 22.9102612	-119.750000 30.7500000 22.9102612	-119.750000 30.7500000 22.7688389	-119.750000 30.7500000 22.7688389	-119.750000 30.7500000 22.6274166	-119.750000 30.7500000 22.4859943	-119.750000 30.7500000 22.4859943	-119.750000 30.7500000 22.4859943	-119.750000 30.7500000 22.3445740	-119.750000 30.7500000 22.3445740
-119.250000 30.7500000 22.6274166	-119.250000 30.7500000 22.6274166	-119.250000 30.7500000 22.7688389	-119.250000 30.7500000 22.7688389	-119.250000 30.7500000 22.9102612	-119.250000 30.7500000 22.9102612	-119.250000 30.7500000 22.9102612	-119.250000 30.7500000 22.7688389	-119.250000 30.7500000 22.7688389	-119.250000 30.7500000 22.6274166	-119.250000 30.7500000 22.4859943	-119.250000 30.7500000 22.4859943	-119.250000 30.7500000 22.6274166	-119.250000 30.7500000 22.4859943	-119.250000 30.7500000 22.4859943	-119.250000 30.7500000 22.4859943	-119.250000 30.7500000 22.4859943	-119.250000 30.7500000 22.4859943	-119.250000 30.7500000 22.4859943	-119.250000 30.7500000 22.4859943	-119.250000 30.7500000 22.3445740	-119.250000 30.7500000 22.3445740	-119.250000 30.7500000 22.2031517	-119.250000 30.7500000 22.2031517	-119.250000 30.7500000 22.3445740	-119.250000 30.7500000 22.3445740	-119.250000 30.7500000 22.3445740	-119.250000 30.7500000 22.3445740	-119.250000 30.7500000 22.3445740	-119.250000 30.7500000 22.2031517	-119.250000 30.7500000 22.2031517	-119.250000 30.7500000 22.2031517	-119.250000 30.7500000 22.3445740	-119.250000 30.7500000 22.3445740	-119.250000 30.7500000 22.3445740	-119.250000 30.7500000 22.4859943	-119.250000 30.7500000 22.4859943	-119.250000 30.7500000 22.6274166	-119.250000 30.7500000 22.7688389	-119.250000 30.7500000 22.9102612	-119.250000 30.7500000 22.9102612	-119.250000 30.7500000 22.9102612	-119.250000 30.7500000 22.7688389	-119.250000 30.7500000 22.6274166	-119.250000 30.7500000 22.6274166	-119.250000 30.7500000 22.4859943	-119.250000 30.7500000 22.4859943	-119.250000 30.7500000 22.3445740	-119.250000 30.7500000 22.3445740	-119.250000 30.7500000 22.3445740
-118.750000 30.7500000 22.6274166	-118.750000 30.7500000 22.7688389	-118.750000 30.7500000 22.7688389	-118.750000 30.7500000 22.7688389	-118.750000 30.7500000 22.7688389	-118.750000 30.7500000 22.7688389	-118.750000 30.7500000 22.7688389	-118.750000 30.7500000 22.7688389	-118.750000 30.7500000 22.7688389	-118.750000 30.7500000 22.6274166	-118.750000 30.7500000 22.4859943	-118.750000 30.7500000 22.6274166	-118.750000 30.7500000 22.6274166	-118.750000 30.7500000 22.4859943	-118.750000 30.7500000 22.4859943	-118.750000 30.7500000 22.4859943	-118.750000 30.7500000 22.4859943	-118.750000 30.7500000 22.4859943	-118.750000 30.7500000 22.4859943	-118.750000 30.7500000 22.4859943	-118.750000 30.7500000 22.3445740	-118.750000 30.7500000 22.3445740	-118.750000 30.7500000 22.2031517	-118.750000 30.7500000 22.2031517	-118.750000 30.7500000 22.2031517	-118.750000 30.7500000 22.3445740	-118.750000 30.7500000 22.3445740	-118.750000 30.7500000 22.3445740	-118.750000 30.7500000 22.3445740	-118.750000 30.7500000 22.3445740	-118.750000 30.7500000 22.3445740	-118.750000 30.7500000 22.3445740	-118.750000 30.7500000 22.3445740	-118.750000 30.7500000 22.3445740	-118.750000 30.7500000 22.3445740	-118.750000 30.7500000 22.3445740	-118.750000 30.7500000 22.4859943	-118.750000 30.7500000 22.4859943	-118.750000 30.7500000 22.6274166	-118.750000 30.7500000 22.7688389	-118.750000 30.7500000 22.7688389	-118.750000 30.7500000 22.7688389	-118.750000 30.7500000 22.6274166	-118.750000 30.7500000 22.6274166	-118.750000 30.7500000 22.4859943	-118.750000 30.7500000 22.3445740	-118.750000 30.7500000 22.3445740	-118.750000 30.7500000 22.2031517	-118.750000 30.7500000 22.2031517	-118.750000 30.7500000 22.2031517
-118.250000 30.7500000 22.7688389	-118.250000 30.7500000 22.7688389	-118.250000 30.7500000 22.7688389	-118.250000 30.7500000 22.7688389	-118.250000 30.7500000 22.6274166	-118.250000 30.7500000 22.6274166	-118.250000 30.7500000 22.6274166	-118.250000 30.7500000 22.6274166	-118.250000 30.7500000 22.7688389	-118.250000 30.7500000 22.7688389	-118.250000 30.7500000 22.6274166	-118.250000 30.7500000 22.6274166	-118.250000 30.7500000 22.6274166	-118.250000 30.7500000 22.6274166	-118.250000 30.7500000 22.6274166	-118.250000 30.7500000 22.4859943	-118.250000 30.7500000 22.4859943	-118.250000 30.7500000 22.4859943	-118.250000 30.7500000 22.4859943	-118.250000 30.7500000 22.4859943	-118.250000 30.7500000 22.3445740	-118.250000 30.7500000 22.2031517	-118.250000 30.7500000 22.2031517	-118.250000 30.7500000 22.2031517	-118.250000 30.7500000 22.2031517	-118.250000 30.7500000 22.3445740	-118.250000 30.7500000 22.3445740	-118.250000 30.7500000 22.3445740	-118.250000 30.7500000 22.3445740	-118.250000 30.7500000 22.3445740	-118.250000 30.7500000 22.3445740	-118.250000 30.7500000 22.3445740	-118.250000 30.7500000 22.3445740	-118.250000 30.7500000 22.2031517	-118.250000 30.7500000 22.2031517	-118.250000 30.7500000 22.3445740	-118.250000 30.7500000 22.3445740	-118.250000 30.7500000 22.4859943	-118.250000 30.7500000 22.4859943	-118.250000 30.7500000 22.6274166	-118.250000 30.7500000 22.6274166	-118.250000 30.7500000 22.6274166	-118.250000 30.7500000 22.4859943	-118.250000 30.7500000 22.4859943	-118.250000 30.7500000 22.3445740	-118.250000 30.7500000 22.3445740	-118.250000 30.7500000 22.2031517	-118.250000 30.7500000 22.0617332	-118.250000 30.7500000 22.0617332	-118.250000 30.7500000 22.0617332
-117.750000 30.7500000 22.6274166	-117.750000 30.7500000 22.6274166	-117.750000 30.7500000 22.6274166	-117.750000 30.7500000 22.6274166	-117.750000 30.7500000 22.4859943	-117.750000 30.7500000 22.4859943	-117.750000 30.7500000 22.4859943	-117.750000 30.7500000 22.6274166	-117.750000 30.7500000 22.6274166	-117.750000 30.7500000 22.6274166	-117.750000 30.7500000 22.7688389	-117.750000 30.7500000 22.7688389	-117.750000 30.7500000 22.7688389	-117.750000 30.7500000 22.6274166	-117.750000 30.7500000 22.6274166	-117.750000 30.7500000 22.6274166	-117.750000 30.7500000 22.4859943	-117.750000 30.7500000 22.4859943	-117.750000 30.7500000 22.3445740	-117.750000 30.7500000 22.4859943	-117.750000 30.7500000 22.3445740	-117.750000 30.7500000 22.2031517	-117.750000 30.7500000 22.0617332	-117.750000 30.7500000 22.0617332	-117.750000 30.7500000 22.2031517	-117.750000 30.7500000 22.2031517	-117.750000 30.7500000 22.3445740	-117.750000 30.7500000 22.3445740	-117.750000 30.7500000 22.3445740	-117.750000 30.7500000 22.3445740	-117.750000 30.7500000 22.3445740	-117.750000 30.7500000 22.2031517	-117.750000 30.7500000 22.2031517	-117.750000 30.7500000 22.2031517	-117.750000 30.7500000 22.2031517	-117.750000 30.7500000 22.2031517	-117.750000 30.7500000 22.3445740	-117.750000 30.7500000 22.3445740	-117.750000 30.7500000 22.4859943	-117.750000 30.7500000 22.4859943	-117.750000 30.7500000 22.4859943	-117.750000 30.7500000 22.4859943	-117.750000 30.7500000 22.3445740	-117.750000 30.7500000 22.4859943	-117.750000 30.7500000 22.3445740	-117.750000 30.7500000 22.2031517	-117.750000 30.7500000 22.0617332	-117.750000 30.7500000 22.0617332	-117.750000 30.7500000 21.9203110	-117.750000 30.7500000 21.9203110
-117.250000 30.7500000 22.4859943	-117.250000 30.7500000 22.4859943	-117.250000 30.7500000 22.4859943	-117.250000 30.7500000 22.3445740	-117.250000 30.7500000 22.3445740	-117.250000 30.7500000 22.3445740	-117.250000 30.7500000 22.3445740	-117.250000 30.7500000 22.3445740	-117.250000 30.7500000 22.4859943	-117.250000 30.7500000 22.6274166	-117.250000 30.7500000 22.6274166	-117.250000 30.7500000 22.6274166	-117.250000 30.7500000 22.6274166	-117.250000 30.7500000 22.6274166	-117.250000 30.7500000 22.4859943	-117.250000 30.7500000 22.4859943	-117.250000 30.7500000 22.4859943	-117.250000 30.7500000 22.4859943	-117.250000 30.7500000 22.3445740	-117.250000 30.7500000 22.4859943	-117.250000 30.7500000 22.3445740	-117.250000 30.7500000 22.2031517	-117.250000 30.7500000 22.0617332	-117.250000 30.7500000 22.0617332	-117.250000 30.7500000 22.0617332	-117.250000 30.7500000 22.2031517	-117.250000 30.7500000 22.2031517	-117.250000 30.7500000 22.2031517	-117.250000 30.7500000 22.2031517	-117.250000 30.7500000 22.2031517	-117.250000 30.7500000 22.2031517	-117.250000 30.7500000 22.2031517	-117.250000 30.7500000 22.2031517	-117.250000 30.7500000 22.2031517	-117.250000 30.7500000 22.0617332	-117.250000 30.7500000 22.2031517	-117.250000 30.7500000 22.2031517	-117.250000 30.7500000 22.2031517	-117.250000 30.7500000 22.3445740	-117.250000 30.7500000 22.3445740	-117.250000 30.7500000 22.3445740	-117.250000 30.7500000 22.3445740	-117.250000 30.7500000 22.2031517	-117.250000 30.7500000 22.3445740	-117.250000 30.7500000 22.2031517	-117.250000 30.7500000 22.2031517	-117.250000 30.7500000 22.0617332	-117.250000 30.7500000 21.9203110	-117.250000 30.7500000 21.9203110	-117.250000 30.7500000 21.7788887
-116.750000 30.7500000 22.3445740	-116.750000 30.7500000 22.3445740	-116.750000 30.7500000 22.2031517	-116.750000 30.7500000 22.2031517	-116.750000 30.7500000 22.2031517	-116.750000 30.7500000 22.2031517	-116.750000 30.7500000 22.2031517	-116.750000 30.7500000 22.2031517	-116.750000 30.7500000 22.3445740	-116.750000 30.7500000 22.3445740	-116.750000 30.7500000 22.4859943	-116.750000 30.7500000 22.4859943	-116.750000 30.7500000 22.4859943	-116.750000 30.7500000 22.4859943	-116.750000 30.7500000 22.4859943	-116.750000 30.7500000 22.4859943	-116.750000 30.7500000 22.4859943	-116.750000 30.7500000 22.4859943	-116.750000 30.7500000 22.3445740	-116.750000 30.7500000 22.3445740	-116.750000 30.7500000 22.2031517	-116.750000 30.7500000 22.0617332	-116.750000 30.7500000 21.9203110	-116.750000 30.7500000 22.0617332	-116.750000 30.7500000 22.0617332	-116.750000 30.7500000 22.0617332	-116.750000 30.7500000 22.0617332	-116.750000 30.7500000 22.2031517	-116.750000 30.7500000 22.2031517	-116.750000 30.7500000 22.2031517	-116.750000 30.7500000 22.2031517	-116.750000 30.7500000 22.2031517	-116.750000 30.7500000 22.0617332	-116.750000 30.7500000 22.0617332	-116.750000 30.7500000 22.0617332	-116.750000 30.7500000 22.0617332	-116.750000 30.7500000 22.0617332	-116.750000 30.7500000 22.2031517	-116.750000 30.7500000 22.2031517	-116.750000 30.7500000 22.2031517	-116.750000 30.7500000 22.2031517	-116.750000 30.7500000 22.2031517	-116.750000 30.7500000 22.2031517	-116.750000 30.7500000 22.2031517	-116.750000 30.7500000 22.2031517	-116.750000 30.7500000 22.0617332	-116.750000 30.7500000 22.0617332	-116.750000 30.7500000 21.9203110	-116.750000 30.7500000 21.9203110	-116.750000 30.7500000 21.7788887
-116.250000 30.7500000 22.2031517	-116.250000 30.7500000 22.0617332	-116.250000 30.7500000 22.0617332	-116.250000 30.7500000 22.0617332	-116.250000 30.7500000 22.0617332	-116.250000 30.7500000 22.0617332	-116.250000 30.7500000 22.0617332	-116.250000 30.7500000 22.0617332	-116.250000 30.7500000 22.2031517	-116.250000 30.7500000 22.2031517	-116.250000 30.7500000 22.3445740	-116.250000 30.7500000 22.3445740	-116.250000 30.7500000 22.3445740	-116.250000 30.7500000 22.3445740	-116.250000 30.7500000 22.3445740	-116.250000 30.7500000 22.3445740	-116.250000 30.7500000 22.3445740	-116.250000 30.7500000 22.2031517	-116.250000 30.7500000 22.2031517	-116.250000 30.7500000 22.2031517	-116.250000 30.7500000 22.0617332	-116.250000 30.7500000 22.0617332	-116.250000 30.7500000 21.9203110	-116.250000 30.7500000 21.9203110	-116.250000 30.7500000 21.9203110	-116.250000 30.7500000 22.0617332	-116.250000 30.7500000 22.0617332	-116.250000 30.7500000 22.0617332	-116.250000 30.7500000 22.0617332	-116.250000 30.7500000 22.0617332	-116.250000 30.7500000 22.0617332	-116.250000 30.7500000 22.0617332	-116.250000 30.7500000 22.0617332	-116.250000 30.7500000 22.0617332	-116.250000 30.7500000 21.9203110	-116.250000 30.7500000 21.9203110	-116.250000 30.7500000 21.9203110	-116.250000 30.7500000 22.0617332	-116.250000 30.7500000 22.0617332	-116.250000 30.7500000 22.0617332	-116.250000 30.7500000 22.0617332	-116.250000 30.7500000 21.9203110	-116.250000 30.7500000 21.9203110	-116.250000 30.7500000 21.9203110	-116.250000 30.7500000 21.9203110	-116.250000 30.7500000 21.9203110	-116.250000 30.7500000 21.9203110	-116.250000 30.7500000 21.7788887	-116.250000 30.7500000 21.7788887	-116.250000 30.7500000 21.6374683
-115.750000 30.7500000 21.9203110	-115.750000 30.7500000 21.9203110	-115.750000 30.7500000 21.9203110	-115.750000 30.7500000 21.9203110	-115.750000 30.7500000 21.9203110	-115.750000 30.7500000 21.9203110	-115.750000 30.7500000 21.9203110	-115.750000 30.7500000 21.9203110	-115.750000 30.7500000 22.0617332	-115.750000 30.7500000 22.0617332	-115.750000 30.7500000 22.2031517	-115.750000 30.7500000 22.2031517	-115.750000 30.7500000 22.2031517	-115.750000 30.7500000 22.2031517	-115.750000 30.7500000 22.2031517	-115.750000 30.7500000 22.0617332	-115.750000 30.7500000 22.0617332	-115.750000 30.7500000 22.0617332	-115.750000 30.7500000 22.0617332	-115.750000 30.7500000 22.0617332	-115.750000 30.7500000 21.9203110	-115.750000 30.7500000 21.9203110	-115.750000 30.7500000 21.7788887	-115.750000 30.7500000 21.9203110	-115.750000 30.7500000 21.9203110	-115.750000 30.7500000 21.9203110	-115.750000 30.7500000 21.9203110	-115.750000 30.7500000 21.9203110	-115.750000 30.7500000 21.9203110	-115.750000 30.7500000 21.9203110	-115.750000 30.7500000 21.9203110	-115.750000 30.7500000 21.9203110	-115.750000 30.7500000 21.9203110	-115.750000 30.7500000 21.9203110	-115.750000 30.7500000 21.7788887	-115.750000 30.7500000 21.9203110	-115.750000 30.7500000 21.7788887	-115.750000 30.7500000 21.7788887	-115.750000 30.7500000 21.7788887	-115.750000 30.7500000 21.7788887	-115.750000 30.7500000 21.7788887	-115.750000 30.7500000 21.7788887	-115.750000 30.7500000 21.7788887	-115.750000 30.7500000 21.7788887	-115.750000 30.7500000 21.7788887	-115.750000 30.7500000 21.7788887	-115.750000 30.7500000 21.6374683	-115.750000 30.7500000 21.6374683	-115.750000 30.7500000 21.6374683	-115.750000 30.7500000 21.6374683
-115.250000 30.7500000 21.9203110	-115.250000 30.7500000 21.9203110	-115.250000 30.7500000 21.7788887	-115.250000 30.7500000 21.7788887	-115.250000 30.7500000 21.7788887	-115.250000 30.7500000 21.7788887	-115.250000 30.7500000 21.7788887	-115.250000 30.7500000 21.7788887	-115.250000 30.7500000 21.9203110	-115.250000 30.7500000 21.9203110	-115.250000 30.7500000 21.9203110	-115.250000 30.7500000 21.9203110	-115.250000 30.7500000 21.9203110	-115.250000 30.7500000 22.0617332	-115.250000 30.7500000 22.0617332	-115.250000 30.7500000 21.9203110	-115.250000 30.7500000 21.9203110	-115.250000 30.7500000 21.9203110	-115.250000 30.7500000 21.9203110	-115.250000 30.7500000 21.9203110	-115.250000 30.7500000 21.9203110	-115.250000 30.7500000 21.9203110	-115.250000 30.7500000 21.7788887	-115.250000 30.7500000 21.7788887	-115.250000 30.7500000 21.7788887	-115.250000 30.7500000 21.7788887	-115.250000 30.7500000 21.9203110	-115.250000 30.7500000 21.7788887	-115.250000 30.7500000 21.7788887	-115.250000 30.7500000 21.7788887	-115.250000 30.7500000 21.7788887	-115.250000 30.7500000 21.7788887	-115.250000 30.7500000 21.7788887	-115.250000 30.7500000 21.7788887	-115.250000 30.7500000 21.7788887	-115.250000 30.7500000 21.7788887	-115.250000 30.7500000 21.6374683	-115.250000 30.7500000 21.4960461	-115.250000 30.7500000 21.4960461	-115.250000 30.7500000 21.4960461	-115.250000 30.7500000 21.4960461	-115.250000 30.7500000 21.4960461	-115.250000 30.7500000 21.4960461	-115.250000 30.7500000 21.6374683	-115.250000 30.7500000 21.6374683	-115.250000 30.7500000 21.6374683	-115.250000 30.7500000 21.6374683	-115.250000 30.7500000 21.6374683	-115.250000 30.7500000 21.6374683	-115.250000 30.7500000 21.6374683
-114.750000 30.7500000 21.7788887	-114.750000 30.7500000 21.7788887	-114.750000 30.7500000 21.7788887	-114.750000 30.7500000 21.7788887	-114.750000 30.7500000 21.7788887	-114.750000 30.7500000 21.7788887	-114.750000 30.7500000 21.7788887	-114.750000 30.7500000 21.7788887	-114.750000 30.7500000 21.7788887	-114.750000 30.7500000 21.7788887	-114.750000 30.7500000 21.7788887	-114.750000 30.7500000 21.9203110	-114.750000 30.7500000 21.7788887	-114.750000 30.7500000 21.9203110	-114.750000 30.7500000 21.9203110	-114.750000 30.7500000 21.9203110	-114.750000 30.7500000 21.9203110	-114.750000 30.7500000 21.7788887	-114.750000 30.7500000 21.7788887	-114.750000 30.7500000 21.7788887	-114.750000 30.7500000 21.7788887	-114.750000 30.7500000 21.7788887	-114.750000 30.7500000 21.7788887	-114.750000 30.7500000 21.7788887	-114.750000 30.7500000 21.7788887	-114.750000 30.7500000 21.7788887	-114.750000 30.7500000 21.7788887	-114.750000 30.7500000 21.7788887	-114.750000 30.7500000 21.6374683	-114.750000 30.7500000 21.6374683	-114.750000 30.7500000 21.6374683	-114.750000 30.7500000 21.6374683	-114.750000 30.7500000 21.6374683	-114.750000 30.7500000 21.6374683	-114.750000 30.7500000 21.6374683	-114.750000 30.7500000 21.6374683	-114.750000 30.7500000 21.4960461	-114.750000 30.7500000 21.3546257	-114.750000 30.7500000 21.3546257	-114.750000 30.7500000 21.3546257	-114.750000 30.7500000 21.3546257	-114.750000 30.7500000 21.4960461	-114.750000 30.7500000 21.4960461	-114.750000 30.7500000 21.4960461	-114.750000 30.7500000 21.6374683	-114.750000 30.7500000 21.6374683	-114.750000 30.7500000 21.6374683	-114.750000 30.7500000 21.6374683	-114.750000 30.7500000 21.6374683	-114.750000 30.7500000 21.6374683
-114.250000 30.7500000 21.7788887	-114.250000 30.7500000 21.7788887	-114.250000 30.7500000 21.7788887	-114.250000 30.7500000 21.7788887	-114.250000 30.7500000 21.6374683	-114.250000 30.7500000 21.6374683	-114.250000 30.7500000 21.6374683	-114.250000 30.7500000 21.6374683	-114.250000 30.7500000 21.6374683	-114.250000 30.7500000 21.6374683	-114.250000 30.7500000 21.6374683	-114.250000 30.7500000 21.7788887	-114.250000 30.7500000 21.7788887	-114.250000 30.7500000 21.7788887	-114.250000 30.7500000 21.7788887	-114.250000 30.7500000 21.7788887	-114.250000 30.7500000 21.7788887	-114.250000 30.7500000 21.7788887	-114.250000 30.7500000 21.7788887	-114.250000 30.7500000 21.7788887	-114.250000 30.7500000 21.7788887	-114.250000 30.7500000 21.7788887	-114.250000 30.7500000 21.7788887	-114.250000 30.7500000 21.7788887	-114.250000 30.7500000 21.7788887	-114.250000 30.7500000 21.7788887	-114.250000 30.7500000 21.7788887	-114.250000 30.7500000 21.6374683	-114.250000 30.7500000 21.6374683	-114.250000 30.7500000 21.4960461	-114.250000 30.7500000 21.4960461	-114.250000 30.7500000 21.4960461	-114.250000 30.7500000 21.6374683	-114.250000 30.7500000 21.6374683	-114.250000 30.7500000 21.4960461	-114.250000 30.7500000 21.4960461	-114.250000 30.7500000 21.4960461	-114.250000 30.7500000 21.2132034	-114.250000 30.7500000 21.3546257	-114.250000 30.7500000 21.3546257	-114.250000 30.7500000 21.4960461	-114.250000 30.7500000 21.4960461	-114.250000 30.7500000 21.4960461	-114.250000 30.7500000 21.4960461	-114.250000 30.7500000 21.6374683	-114.250000 30.7500000 21.6374683	-114.250000 30.7500000 21.6374683	-114.250000 30.7500000 21.7788887	-114.250000 30.7500000 21.7788887	-114.250000 30.7500000 21.7788887
-113.750000 30.7500000 21.7788887	-113.750000 30.7500000 21.7788887	-113.750000 30.7500000 21.7788887	-113.750000 30.7500000 21.7788887	-113.750000 30.7500000 21.6374683	-113.750000 30.7500000 21.6374683	-113.750000 30.7500000 21.6374683	-113.750000 30.7500000 21.6374683	-113.750000 30.7500000 21.6374683	-113.750000 30.7500000 21.6374683	-113.750000 30.7500000 21.6374683	-113.750000 30.7500000 21.6374683	-113.750000 30.7500000 21.6374683	-113.750000 30.7500000 21.6374683	-113.750000 30.7500000 21.6374683	-113.750000 30.7500000 21.6374683	-113.750000 30.7500000 21.7788887	-113.750000 30.7500000 21.7788887	-113.750000 30.7500000 21.7788887	-113.750000 30.7500000 21.7788887	-113.750000 30.7500000 21.7788887	-113.750000 30.7500000 21.7788887	-113.750000 30.7500000 21.7788887	-113.750000 30.7500000 21.7788887	-113.750000 30.7500000 21.7788887	-113.750000 30.7500000 21.7788887	-113.750000 30.7500000 21.7788887	-113.750000 30.7500000 21.6374683	-113.750000 30.7500000 21.6374683	-113.750000 30.7500000 21.4960461	-113.750000 30.7500000 21.4960461	-113.750000 30.7500000 21.4960461	-113.750000 30.7500000 21.4960461	-113.750000 30.7500000 21.4960461	-113.750000 30.7500000 21.4960461	-113.750000 30.7500000 21.4960461	-113.750000 30.7500000 21.4960461	-113.750000 30.7500000 21.3546257	-113.750000 30.7500000 21.3546257	-113.750000 30.7500000 21.4960461	-113.750000 30.7500000 21.4960461	-113.750000 30.7500000 21.6374683	-113.750000 30.7500000 21.6374683	-113.750000 30.7500000 21.6374683	-113.750000 30.7500000 21.7788887	-113.750000 30.7500000 21.7788887	-113.750000 30.7500000 21.7788887	-113.750000 30.7500000 21.7788887	-113.750000 30.7500000 21.7788887	-113.750000 30.7500000 21.7788887
-113.250000 30.7500000 21.7788887	-113.250000 30.7500000 21.7788887	-113.250000 30.7500000 21.7788887	-113.250000 30.7500000 21.7788887	-113.250000 30.7500000 21.7788887	-113.250000 30.7500000 21.7788887	-113.250000 30.7500000 21.7788887	-113.250000 30.7500000 21.7788887	-113.250000 30.7500000 21.7788887	-113.250000 30.7500000 21.7788887	-113.250000 30.7500000 21.6374683	-113.250000 30.7500000 21.6374683	-113.250000 30.7500000 21.6374683	-113.250000 30.7500000 21.6374683	-113.250000 30.7500000 21.6374683	-113.250000 30.7500000 21.6374683	-113.250000 30.7500000 21.7788887	-113.250000 30.7500000 21.7788887	-113.250000 30.7500000 21.7788887	-113.250000 30.7500000 21.7788887	-113.250000 30.7500000 21.7788887	-113.250000 30.7500000 21.9203110	-113.250000 30.7500000 21.7788887	-113.250000 30.7500000 21.7788887	-113.250000 30.7500000 21.7788887	-113.250000 30.7500000 21.7788887	-113.250000 30.7500000 21.7788887	-113.250000 30.7500000 21.7788887	-113.250000 30.7500000 21.6374683	-113.250000 30.7500000 21.4960461	-113.250000 30.7500000 21.4960461	-113.250000 30.7500000 21.4960461	-113.250000 30.7500000 21.4960461	-113.250000 30.7500000 21.4960461	-113.250000 30.7500000 21.4960461	-113.250000 30.7500000 21.4960461	-113.250000 30.7500000 21.4960461	-113.250000 30.7500000 21.4960461	-113.250000 30.7500000 21.6374683	-113.250000 30.7500000 21.6374683	-113.250000 30.7500000 21.6374683	-113.250000 30.7500000 21.7788887	-113.250000 30.7500000 21.7788887	-113.250000 30.7500000 21.7788887	-113.250000 30.7500000 21.9203110	-113.250000 30.7500000 21.9203110	-113.250000 30.7500000 21.9203110	-113.250000 30.7500000 21.9203110	-113.250000 30.7500000 21.9203110	-113.250000 30.7500000 21.7788887
-112.750000 30.7500000 21.9203110	-112.750000 30.7500000 21.9203110	-112.750000 30.7500000 21.9203110	-112.750000 30.7500000 22.0617332	-112.750000 30.7500000 22.0617332	-112.750000 30.7500000 22.0617332	-112.750000 30.7500000 22.0617332	-112.750000 30.7500000 22.0617332	-112.750000 30.7500000 21.9203110	-112.750000 30.7500000 21.9203110	-112.750000 30.7500000 21.9203110	-112.750000 30.7500000 21.9203110	-112.750000 30.7500000 21.7788887	-112.750000 30.7500000 21.7788887	-112.750000 30.7500000 21.7788887	-112.750000 30.7500000 21.7788887	-112.750000 30.7500000 21.7788887	-112.750000 30.7500000 21.9203110	-112.750000 30.7500000 21.9203110	-112.750000 30.7500000 21.9203110	-112.750000 30.7500000 21.9203110	-112.750000 30.7500000 21.9203110	-112.750000 30.7500000 21.9203110	-112.750000 30.7500000 21.9203110	-112.750000 30.7500000 21.9203110	-112.750000 30.7500000 21.9203110	-112.750000 30.7500000 21.9203110	-112.750000 30.7500000 21.7788887	-112.750000 30.7500000 21.6374683	-112.750000 30.7500000 21.6374683	-112.750000 30.7500000 21.6374683	-112.750000 30.7500000 21.4960461	-112.750000 30.7500000 21.6374683	-112.750000 30.7500000 21.6374683	-112.750000 30.7500000 21.6374683	-112.750000 30.7500000 21.6374683	-112.750000 30.7500000 21.6374683	-112.750000 30.7500000 21.7788887	-112.750000 30.7500000 21.7788887	-112.750000 30.7500000 21.9203110	-112.750000 30.7500000 21.9203110	-112.750000 30.7500000 21.9203110	-112.750000 30.7500000 22.0617332	-112.750000 30.7500000 22.0617332	-112.750000 30.7500000 22.0617332	-112.750000 30.7500000 22.0617332	-112.750000 30.7500000 22.0617332	-112.750000 30.7500000 22.0617332	-112.750000 30.7500000 22.0617332	-112.750000 30.7500000 21.9203110
-112.250000 30.7500000 22.0617332	-112.250000 30.7500000 22.0617332	-112.250000 30.7500000 22.2031517	-112.250000 30.7500000 22.2031517	-112.250000 30.7500000 22.2031517	-112.250000 30.7500000 22.3445740	-112.250000 30.7500000 22.4859943	-112.250000 30.7500000 22.3445740	-112.250000 30.7500000 22.3445740	-112.250000 30.7500000 22.3445740	-112.250000 30.7500000 22.2031517	-112.250000 30.7500000 22.2031517	-112.250000 30.7500000 22.0617332	-112.250000 30.7500000 22.0617332	-112.250000 30.7500000 21.9203110	-112.250000 30.7500000 21.9203110	-112.250000 30.7500000 21.9203110	-112.250000 30.7500000 22.0617332	-112.250000 30.7500000 21.9203110	-112.250000 30.7500000 21.9203110	-112.250000 30.7500000 21.9203110	-112.250000 30.7500000 21.9203110	-112.250000 30.7500000 21.9203110	-112.250000 30.7500000 21.9203110	-112.250000 30.7500000 21.9203110	-112.250000 30.7500000 22.0617332	-112.250000 30.7500000 22.0617332	-112.250000 30.7500000 21.9203110	-112.250000 30.7500000 21.7788887	-112.250000 30.7500000 21.6374683	-112.250000 30.7500000 21.7788887	-112.250000 30.7500000 21.6374683	-112.250000 30.7500000 21.6374683	-112.250000 30.7500000 21.7788887	-112.250000 30.7500000 21.6374683	-112.250000 30.7500000 21.7788887	-112.250000 30.7500000 21.7788887	-112.250000 30.7500000 21.9203110	-112.250000 30.7500000 21.9203110	-112.250000 30.7500000 22.0617332	-112.250000 30.7500000 22.0617332	-112.250000 30.7500000 22.0617332	-112.250000 30.7500000 22.2031517	-112.250000 30.7500000 22.2031517	-112.250000 30.7500000 22.2031517	-112.250000 30.7500000 22.2031517	-112.250000 30.7500000 22.2031517	-112.250000 30.7500000 22.2031517	-112.250000 30.7500000 22.0617332	-112.250000 30.7500000 21.9203110
-111.750000 30.7500000 22.2031517	-111.750000 30.7500000 22.2031517	-111.750000 30.7500000 22.3445740	-111.750000 30.7500000 22.4859943	-111.750000 30.7500000 22.4859943	-111.750000 30.7500000 22.6274166	-111.750000 30.7500000 22.7688389	-111.750000 30.7500000 22.7688389	-111.750000 30.7500000 22.6274166	-111.750000 30.7500000 22.6274166	-111.750000 30.7500000 22.6274166	-111.750000 30.7500000 22.4859943	-111.750000 30.7500000 22.3445740	-111.750000 30.7500000 22.2031517	-111.750000 30.7500000 22.2031517	-111.750000 30.7500000 22.2031517	-111.750000 30.7500000 22.2031517	-111.750000 30.7500000 22.2031517	-111.750000 30.7500000 22.0617332	-111.750000 30.7500000 22.0617332	-111.750000 30.7500000 21.9203110	-111.750000 30.7500000 21.9203110	-111.750000 30.7500000 21.9203110	-111.750000 30.7500000 21.9203110	-111.750000 30.7500000 22.0617332	-111.750000 30.7500000 22.2031517	-111.750000 30.7500000 22.2031517	-111.750000 30.7500000 22.0617332	-111.750000 30.7500000 21.9203110	-111.750000 30.7500000 21.7788887	-111.750000 30.7500000 21.7788887	-111.750000 30.7500000 21.7788887	-111.750000 30.7500000 21.7788887	-111.750000 30.7500000 21.7788887	-111.750000 30.7500000 21.7788887	-111.750000 30.7500000 21.7788887	-111.750000 30.7500000 21.9203110	-111.750000 30.7500000 21.9203110	-111.750000 30.7500000 22.0617332	-111.750000 30.7500000 22.0617332	-111.750000 30.7500000 22.2031517	-111.750000 30.7500000 22.2031517	-111.750000 30.7500000 22.2031517	-111.750000 30.7500000 22.2031517	-111.750000 30.7500000 22.2031517	-111.750000 30.7500000 22.2031517	-111.750000 30.7500000 22.2031517	-111.750000 30.7500000 22.2031517	-111.750000 30.7500000 22.2031517	-111.750000 30.7500000 21.9203110
-111.250000 30.7500000 22.3445740	-111.250000 30.7500000 22.4859943	-111.250000 30.7500000 22.4859943	-111.250000 30.7500000 22.6274166	-111.250000 30.7500000 22.7688389	-111.250000 30.7500000 22.9102612	-111.250000 30.7500000 23.0516796	-111.250000 30.7500000 22.9102612	-111.250000 30.7500000 22.9102612	-111.250000 30.7500000 22.9102612	-111.250000 30.7500000 22.7688389	-111.250000 30.7500000 22.6274166	-111.250000 30.7500000 22.4859943	-111.250000 30.7500000 22.4859943	-111.250000 30.7500000 22.3445740	-111.250000 30.7500000 22.3445740	-111.250000 30.7500000 22.2031517	-111.250000 30.7500000 22.2031517	-111.250000 30.7500000 22.2031517	-111.250000 30.7500000 22.0617332	-111.250000 30.7500000 21.9203110	-111.250000 30.7500000 21.9203110	-111.250000 30.7500000 21.9203110	-111.250000 30.7500000 21.9203110	-111.250000 30.7500000 22.0617332	-111.250000 30.7500000 22.2031517	-111.250000 30.7500000 22.3445740	-111.250000 30.7500000 22.0617332	-111.250000 30.7500000 21.9203110	-111.250000 30.7500000 21.9203110	-111.250000 30.7500000 21.9203110	-111.250000 30.7500000 21.7788887	-111.250000 30.7500000 21.7788887	-111.250000 30.7500000 21.7788887	-111.250000 30.7500000 21.7788887	-111.250000 30.7500000 21.7788887	-111.250000 30.7500000 21.9203110	-111.250000 30.7500000 21.9203110	-111.250000 30.7500000 22.0617332	-111.250000 30.7500000 22.0617332	-111.250000 30.7500000 22.2031517	-111.250000 30.7500000 22.2031517	-111.250000 30.7500000 22.2031517	-111.250000 30.7500000 22.2031517	-111.250000 30.7500000 22.3445740	-111.250000 30.7500000 22.2031517	-111.250000 30.7500000 22.2031517	-111.250000 30.7500000 22.2031517	-111.250000 30.7500000 22.2031517	-111.250000 30.7500000 22.0617332
-110.750000 30.7500000 22.4859943	-110.750000 30.7500000 22.4859943	-110.750000 30.7500000 22.6274166	-110.750000 30.7500000 22.7688389	-110.750000 30.7500000 22.9102612	-110.750000 30.7500000 23.0516796	-110.750000 30.7500000 23.1931019	-110.750000 30.7500000 23.0516796	-110.750000 30.7500000 22.9102612	-110.750000 30.7500000 22.9102612	-110.750000 30.7500000 22.7688389	-110.750000 30.7500000 22.7688389	-110.750000 30.7500000 22.6274166	-110.750000 30.7500000 22.4859943	-110.750000 30.7500000 22.4859943	-110.750000 30.7500000 22.3445740	-110.750000 30.7500000 22.3445740	-110.750000 30.7500000 22.2031517	-110.750000 30.7500000 22.2031517	-110.750000 30.7500000 22.0617332	-110.750000 30.7500000 21.9203110	-110.750000 30.7500000 21.9203110	-110.750000 30.7500000 21.9203110	-110.750000 30.7500000 22.0617332	-110.750000 30.7500000 22.0617332	-110.750000 30.7500000 22.2031517	-110.750000 30.7500000 22.3445740	-110.750000 30.7500000 22.2031517	-110.750000 30.7500000 22.0617332	-110.750000 30.7500000 21.9203110	-110.750000 30.7500000 21.9203110	-110.750000 30.7500000 21.7788887	-110.750000 30.7500000 21.7788887	-110.750000 30.7500000 21.7788887	-110.750000 30.7500000 21.7788887	-110.750000 30.7500000 21.7788887	-110.750000 30.7500000 21.9203110	-110.750000 30.7500000 21.9203110	-110.750000 30.7500000 22.0617332	-110.750000 30.7500000 22.0617332	-110.750000 30.7500000 22.2031517	-110.750000 30.7500000 22.2031517	-110.750000 30.7500000 22.2031517	-110.750000 30.7500000 22.3445740	-110.750000 30.7500000 22.3445740	-110.750000 30.7500000 22.3445740	-110.750000 30.7500000 22.2031517	-110.750000 30.7500000 22.2031517	-110.750000 30.7500000 22.2031517	-110.750000 30.7500000 22.0617332
-110.250000 30.7500000 22.6274166	-110.250000 30.7500000 22.6274166	-110.250000 30.7500000 22.7688389	-110.250000 30.7500000 22.7688389	-110.250000 30.7500000 22.9102612	-110.250000 30.7500000 23.0516796	-110.250000 30.7500000 23.1931019	-110.250000 30.7500000 23.0516796	-110.250000 30.7500000 22.9102612	-110.250000 30.7500000 22.9102612	-110.250000 30.7500000 22.7688389	-110.250000 30.7500000 22.7688389	-110.250000 30.7500000 22.6274166	-110.250000 30.7500000 22.6274166	-110.250000 30.7500000 22.4859943	-110.250000 30.7500000 22.4859943	-110.250000 30.7500000 22.3445740	-110.250000 30.7500000 22.3445740	-110.250000 30.7500000 22.2031517	-110.250000 30.7500000 22.0617332	-110.250000 30.7500000 22.0617332	-110.250000 30.7500000 22.0617332	-110.250000 30.7500000 22.0617332	-110.250000 30.7500000 22.0617332	-110.250000 30.7500000 22.2031517	-110.250000 30.7500000 22.3445740	-110.250000 30.7500000 22.4859943	-110.250000 30.7500000 22.2031517	-110.250000 30.7500000 22.0617332	-110.250000 30.7500000 21.9203110	-110.250000 30.7500000 21.9203110	-110.250000 30.7500000 21.9203110	-110.250000 30.7500000 21.7788887	-110.250000 30.7500000 21.7788887	-110.250000 30.7500000 21.7788887	-110.250000 30.7500000 21.7788887	-110.250000 30.7500000 21.7788887	-110.250000 30.7500000 21.9203110	-110.250000 30.7500000 21.9203110	-110.250000 30.7500000 22.0617332	-110.250000 30.7500000 22.2031517	-110.250000 30.7500000 22.2031517	-110.250000 30.7500000 22.3445740	-110.250000 30.7500000 22.3445740	-110.250000 30.7500000 22.3445740	-110.250000 30.7500000 22.3445740	-110.250000 30.7500000 22.3445740	-110.250000 30.7500000 22.3445740	-110.250000 30.7500000 22.3445740	-110.250000 30.7500000 22.2031517
-109.750000 30.7500000 22.6274166	-109.750000 30.7500000 22.7688389	-109.750000 30.7500000 22.7688389	-109.750000 30.7500000 22.9102612	-109.750000 30.7500000 23.0516796	-109.750000 30.7500000 23.1931019	-109.750000 30.7500000 23.1931019	-109.750000 30.7500000 23.0516796	-109.750000 30.7500000 22.9102612	-109.750000 30.7500000 22.9102612	-109.750000 30.7500000 22.7688389	-109.750000 30.7500000 22.7688389	-109.750000 30.7500000 22.6274166	-109.750000 30.7500000 22.6274166	-109.750000 30.7500000 22.4859943	-109.750000 30.7500000 22.4859943	-109.750000 30.7500000 22.4859943	-109.750000 30.7500000 22.3445740	-109.750000 30.7500000 22.2031517	-109.750000 30.7500000 22.2031517	-109.750000 30.7500000 22.2031517	-109.750000 30.7500000 22.0617332	-109.750000 30.7500000 22.0617332	-109.750000 30.7500000 22.2031517	-109.750000 30.7500000 22.3445740	-109.750000 30.7500000 22.3445740	-109.750000 30.7500000 22.6274166	-109.750000 30.7500000 22.3445740	-109.750000 30.7500000 22.2031517	-109.750000 30.7500000 22.0617332	-109.750000 30.7500000 22.0617332	-109.750000 30.7500000 21.9203110	-109.750000 30.7500000 21.9203110	-109.750000 30.7500000 21.7788887	-109.750000 30.7500000 21.7788887	-109.750000 30.7500000 21.7788887	-109.750000 30.7500000 21.7788887	-109.750000 30.7500000 21.9203110	-109.750000 30.7500000 21.9203110	-109.750000 30.7500000 22.0617332	-109.750000 30.7500000 22.0617332	-109.750000 30.7500000 22.2031517	-109.750000 30.7500000 22.3445740	-109.750000 30.7500000 22.3445740	-109.750000 30.7500000 22.3445740	-109.750000 30.7500000 22.3445740	-109.750000 30.7500000 22.3445740	-109.750000 30.7500000 22.3445740	-109.750000 30.7500000 22.3445740	-109.750000 30.7500000 22.2031517
-109.250000 30.7500000 22.7688389	-109.250000 30.7500000 22.7688389	-109.250000 30.7500000 22.9102612	-109.250000 30.7500000 22.9102612	-109.250000 30.7500000 23.0516796	-109.250000 30.7500000 23.1931019	-109.250000 30.7500000 23.1931019	-109.250000 30.7500000 23.0516796	-109.250000 30.7500000 23.0516796	-109.250000 30.7500000 22.9102612	-109.250000 30.7500000 22.7688389	-109.250000 30.7500000 22.7688389	-109.250000 30.7500000 22.6274166	-109.250000 30.7500000 22.6274166	-109.250000 30.7500000 22.4859943	-109.250000 30.7500000 22.4859943	-109.250000 30.7500000 22.4859943	-109.250000 30.7500000 22.3445740	-109.250000 30.7500000 22.3445740	-109.250000 30.7500000 22.2031517	-109.250000 30.7500000 22.2031517	-109.250000 30.7500000 22.2031517	-109.250000 30.7500000 22.2031517	-109.250000 30.7500000 22.2031517	-109.250000 30.7500000 22.3445740	-109.250000 30.7500000 22.4859943	-109.250000 30.7500000 22.6274166	-109.250000 30.7500000 22.4859943	-109.250000 30.7500000 22.3445740	-109.250000 30.7500000 22.2031517	-109.250000 30.7500000 22.2031517	-109.250000 30.7500000 22.0617332	-109.250000 30.7500000 21.9203110	-109.250000 30.7500000 21.7788887	-109.250000 30.7500000 21.7788887	-109.250000 30.7500000 21.7788887	-109.250000 30.7500000 21.7788887	-109.250000 30.7500000 21.9203110	-109.250000 30.7500000 21.9203110	-109.250000 30.7500000 22.0617332	-109.250000 30.7500000 22.0617332	-109.250000 30.7500000 22.2031517	-109.250000 30.7500000 22.2031517	-109.250000 30.7500000 22.3445740	-109.250000 30.7500000 22.3445740	-109.250000 30.7500000 22.3445740	-109.250000 30.7500000 22.3445740	-109.250000 30.7500000 22.3445740	-109.250000 30.7500000 22.3445740	-109.250000 30.7500000 22.3445740
-108.750000 30.7500000 22.7688389	-108.750000 30.7500000 22.9102612	-108.750000 30.7500000 22.9102612	-108.750000 30.7500000 23.0516796	-108.750000 30.7500000 23.1931019	-108.750000 30.7500000 23.3345242	-108.750000 30.7500000 23.3345242	-108.750000 30.7500000 23.0516796	-108.750000 30.7500000 22.9102612	-108.750000 30.7500000 22.7688389	-108.750000 30.7500000 22.7688389	-108.750000 30.7500000 22.6274166	-108.750000 30.7500000 22.6274166	-108.750000 30.7500000 22.6274166	-108.750000 30.7500000 22.4859943	-108.750000 30.7500000 22.4859943	-108.750000 30.7500000 22.4859943	-108.750000 30.7500000 22.3445740	-108.750000 30.7500000 22.3445740	-108.750000 30.7500000 22.3445740	-108.750000 30.7500000 22.2031517	-108.750000 30.7500000 22.2031517	-108.750000 30.7500000 22.2031517	-108.750000 30.7500000 22.3445740	-108.750000 30.7500000 22.3445740	-108.750000 30.7500000 22.4859943	-108.750000 30.7500000 22.6274166	-108.750000 30.7500000 22.4859943	-108.750000 30.7500000 22.3445740	-108.750000 30.7500000 22.2031517	-108.750000 30.7500000 22.2031517	-108.750000 30.7500000 22.0617332	-108.750000 30.7500000 22.0617332	-108.750000 30.7500000 21.9203110	-108.750000 30.7500000 21.7788887	-108.750000 30.7500000 21.9203110	-108.750000 30.7500000 21.9203110	-108.750000 30.7500000 21.9203110	-108.750000 30.7500000 22.0617332	-108.750000 30.7500000 22.0617332	-108.750000 30.7500000 22.2031517	-108.750000 30.7500000 22.2031517	-108.750000 30.7500000 22.2031517	-108.750000 30.7500000 22.3445740	-108.750000 30.7500000 22.3445740	-108.750000 30.7500000 22.3445740	-108.750000 30.7500000 22.3445740	-108.750000 30.7500000 22.3445740	-108.750000 30.7500000 22.3445740	-108.750000 30.7500000 22.3445740
-108.250000 30.7500000 22.9102612	-108.250000 30.7500000 23.0516796	-108.250000 30.7500000 23.0516796	-108.250000 30.7500000 23.1931019	-108.250000 30.7500000 23.1931019	-108.250000 30.7500000 23.3345242	-108.250000 30.7500000 23.3345242	-108.250000 30.7500000 23.0516796	-108.250000 30.7500000 22.7688389	-108.250000 30.7500000 22.6274166	-108.250000 30.7500000 22.6274166	-108.250000 30.7500000 22.4859943	-108.250000 30.7500000 22.4859943	-108.250000 30.7500000 22.4859943	-108.250000 30.7500000 22.4859943	-108.250000 30.7500000 22.4859943	-108.250000 30.7500000 22.3445740	-108.250000 30.7500000 22.3445740	-108.250000 30.7500000 22.2031517	-108.250000 30.7500000 22.2031517	-108.250000 30.7500000 22.2031517	-108.250000 30.7500000 22.2031517	-108.250000 30.7500000 22.2031517	-108.250000 30.7500000 22.2031517	-108.250000 30.7500000 22.3445740	-108.250000 30.7500000 22.4859943	-108.250000 30.7500000 22.6274166	-108.250000 30.7500000 22.4859943	-108.250000 30.7500000 22.4859943	-108.250000 30.7500000 22.3445740	-108.250000 30.7500000 22.3445740	-108.250000 30.7500000 22.2031517	-108.250000 30.7500000 22.0617332	-108.250000 30.7500000 21.9203110	-108.250000 30.7500000 21.9203110	-108.250000 30.7500000 21.9203110	-108.250000 30.7500000 21.9203110	-108.250000 30.7500000 22.0617332	-108.250000 30.7500000 22.2031517	-108.250000 30.7500000 22.2031517	-108.250000 30.7500000 22.3445740	-108.250000 30.7500000 22.3445740	-108.250000 30.7500000 22.4859943	-108.250000 30.7500000 22.4859943	-108.250000 30.7500000 22.3445740	-108.250000 30.7500000 22.3445740	-108.250000 30.7500000 22.3445740	-108.250000 30.7500000 22.3445740	-108.250000 30.7500000 22.3445740	-108.250000 30.7500000 22.3445740
-107.750000 30.7500000 23.0516796	-107.750000 30.7500000 23.0516796	-107.750000 30.7500000 23.1931019	-107.750000 30.7500000 23.3345242	-107.750000 30.7500000 23.3345242	-107.750000 30.7500000 23.3345242	-107.750000 30.7500000 23.3345242	-107.750000 30.7500000 22.9102612	-107.750000 30.7500000 22.6274166	-107.750000 30.7500000 22.4859943	-107.750000 30.7500000 22.3445740	-107.750000 30.7500000 22.3445740	-107.750000 30.7500000 22.3445740	-107.750000 30.7500000 22.3445740	-107.750000 30.7500000 22.3445740	-107.750000 30.7500000 22.2031517	-107.750000 30.7500000 22.2031517	-107.750000 30.7500000 22.2031517	-107.750000 30.7500000 22.0617332	-107.750000 30.7500000 22.0617332	-107.750000 30.7500000 22.0617332	-107.750000 30.7500000 22.0617332	-107.750000 30.7500000 22.0617332	-107.750000 30.7500000 22.2031517	-107.750000 30.7500000 22.3445740	-107.750000 30.7500000 22.3445740	-107.750000 30.7500000 22.4859943	-107.750000 30.7500000 22.4859943	-107.750000 30.7500000 22.3445740	-107.750000 30.7500000 22.3445740	-107.750000 30.7500000 22.3445740	-107.750000 30.7500000 22.2031517	-107.750000 30.7500000 22.2031517	-107.750000 30.7500000 22.0617332	-107.750000 30.7500000 22.0617332	-107.750000 30.7500000 22.0617332	-107.750000 30.7500000 22.0617332	-107.750000 30.7500000 22.2031517	-107.750000 30.7500000 22.3445740	-107.750000 30.7500000 22.3445740	-107.750000 30.7500000 22.4859943	-107.750000 30.7500000 22.6274166	-107.750000 30.7500000 22.7688389	-107.750000 30.7500000 22.6274166	-107.750000 30.7500000 22.6274166	-107.750000 30.7500000 22.4859943	-107.750000 30.7500000 22.4859943	-107.750000 30.7500000 22.3445740	-107.750000 30.7500000 22.3445740	-107.750000 30.7500000 22.3445740
-107.250000 30.7500000 23.1931019	-107.250000 30.7500000 23.1931019	-107.250000 30.7500000 23.3345242	-107.250000 30.7500000 23.3345242	-107.250000 30.7500000 23.3345242	-107.250000 30.7500000 23.3345242	-107.250000 30.7500000 23.3345242	-107.250000 30.7500000 22.7688389	-107.250000 30.7500000 22.4859943	-107.250000 30.7500000 22.3445740	-107.250000 30.7500000 22.2031517	-107.250000 30.7500000 22.2031517	-107.250000 30.7500000 22.2031517	-107.250000 30.7500000 22.2031517	-107.250000 30.7500000 22.2031517	-107.250000 30.7500000 22.0617332	-107.250000 30.7500000 22.0617332	-107.250000 30.7500000 21.9203110	-107.250000 30.7500000 21.9203110	-107.250000 30.7500000 21.9203110	-107.250000 30.7500000 21.9203110	-107.250000 30.7500000 21.9203110	-107.250000 30.7500000 21.9203110	-107.250000 30.7500000 22.0617332	-107.250000 30.7500000 22.2031517	-107.250000 30.7500000 22.3445740	-107.250000 30.7500000 22.3445740	-107.250000 30.7500000 22.3445740	-107.250000 30.7500000 22.3445740	-107.250000 30.7500000 22.2031517	-107.250000 30.7500000 22.2031517	-107.250000 30.7500000 22.2031517	-107.250000 30.7500000 22.2031517	-107.250000 30.7500000 22.2031517	-107.250000 30.7500000 22.2031517	-107.250000 30.7500000 22.2031517	-107.250000 30.7500000 22.2031517	-107.250000 30.7500000 22.3445740	-107.250000 30.7500000 22.4859943	-107.250000 30.7500000 22.4859943	-107.250000 30.7500000 22.6274166	-107.250000 30.7500000 22.9102612	-107.250000 30.7500000 23.0516796	-107.250000 30.7500000 22.9102612	-107.250000 30.7500000 22.7688389	-107.250000 30.7500000 22.7688389	-107.250000 30.7500000 22.6274166	-107.250000 30.7500000 22.4859943	-107.250000 30.7500000 22.4859943	-107.250000 30.7500000 22.4859943
-106.750000 30.7500000 23.1931019	-106.750000 30.7500000 23.1931019	-106.750000 30.7500000 23.3345242	-106.750000 30.7500000 23.3345242	-106.750000 30.7500000 23.3345242	-106.750000 30.7500000 23.3345242	-106.750000 30.7500000 23.3345242	-106.750000 30.7500000 22.7688389	-106.750000 30.7500000 22.4859943	-106.750000 30.7500000 22.3445740	-106.750000 30.7500000 22.2031517	-106.750000 30.7500000 22.0617332	-106.750000 30.7500000 22.0617332	-106.750000 30.7500000 22.0617332	-106.750000 30.7500000 22.0617332	-106.750000 30.7500000 22.0617332	-106.750000 30.7500000 21.9203110	-106.750000 30.7500000 21.7788887	-106.750000 30.7500000 21.7788887	-106.750000 30.7500000 21.7788887	-106.750000 30.7500000 21.7788887	-106.750000 30.7500000 21.9203110	-106.750000 30.7500000 21.9203110	-106.750000 30.7500000 22.0617332	-106.750000 30.7500000 22.0617332	-106.750000 30.7500000 22.2031517	-106.750000 30.7500000 22.3445740	-106.750000 30.7500000 22.3445740	-106.750000 30.7500000 22.2031517	-106.750000 30.7500000 22.2031517	-106.750000 30.7500000 22.2031517	-106.750000 30.7500000 22.2031517	-106.750000 30.7500000 22.2031517	-106.750000 30.7500000 22.2031517	-106.750000 30.7500000 22.2031517	-106.750000 30.7500000 22.3445740	-106.750000 30.7500000 22.3445740	-106.750000 30.7500000 22.3445740	-106.750000 30.7500000 22.4859943	-106.750000 30.7500000 22.6274166	-106.750000 30.7500000 22.7688389	-106.750000 30.7500000 23.0516796	-106.750000 30.7500000 23.1931019	-106.750000 30.7500000 23.1931019	-106.750000 30.7500000 23.0516796	-106.750000 30.7500000 22.9102612	-106.750000 30.7500000 22.7688389	-106.750000 30.7500000 22.7688389	-106.750000 30.7500000 22.6274166	-106.750000 30.7500000 22.6274166
-106.250000 30.7500000 23.1931019	-106.250000 30.7500000 23.1931019	-106.250000 30.7500000 23.3345242	-106.250000 30.7500000 23.3345242	-106.250000 30.7500000 23.3345242	-106.250000 30.7500000 23.3345242	-106.250000 30.7500000 23.3345242	-106.250000 30.7500000 22.9102612	-106.250000 30.7500000 22.6274166	-106.250000 30.7500000 22.4859943	-106.250000 30.7500000 22.3445740	-106.250000 30.7500000 22.2031517	-106.250000 30.7500000 22.0617332	-106.250000 30.7500000 22.0617332	-106.250000 30.7500000 22.0617332	-106.250000 30.7500000 21.9203110	-106.250000 30.7500000 21.9203110	-106.250000 30.7500000 21.7788887	-106.250000 30.7500000 21.7788887	-106.250000 30.7500000 21.7788887	-106.250000 30.7500000 21.7788887	-106.250000 30.7500000 21.7788887	-106.250000 30.7500000 21.9203110	-106.250000 30.7500000 22.0617332	-106.250000 30.7500000 22.0617332	-106.250000 30.7500000 22.2031517	-106.250000 30.7500000 22.3445740	-106.250000 30.7500000 22.2031517	-106.250000 30.7500000 22.2031517	-106.250000 30.7500000 22.2031517	-106.250000 30.7500000 22.2031517	-106.250000 30.7500000 22.2031517	-106.250000 30.7500000 22.2031517	-106.250000 30.7500000 22.2031517	-106.250000 30.7500000 22.2031517	-106.250000 30.7500000 22.3445740	-106.250000 30.7500000 22.3445740	-106.250000 30.7500000 22.4859943	-106.250000 30.7500000 22.6274166	-106.250000 30.7500000 22.7688389	-106.250000 30.7500000 22.9102612	-106.250000 30.7500000 23.1931019	-106.250000 30.7500000 23.3345242	-106.250000 30.7500000 23.1931019	-106.250000 30.7500000 23.1931019	-106.250000 30.7500000 23.0516796	-106.250000 30.7500000 22.9102612	-106.250000 30.7500000 22.9102612	-106.250000 30.7500000 22.7688389	-106.250000 30.7500000 22.6274166
[truncated: 2,325 more rows]
[truncated: 23 more columns]
