# Supplementary material for: Geodynamic evolution of southwestern North America since the Late Eocene
Source: Nat Commun. 2019 Nov 18;10:5213. doi: 10.1038/s41467-019-12950-8 (PMC6861285; doi:10.1038/s41467-019-12950-8)
Supplement: Supplementary file 17 — Supplementary Data 14 [file 41467_2019_12950_MOESM17_ESM.xlsx]

## Sheet: Sheet1
Data for 0.0 Ma	0.5 Ma	1.0 Ma	1.5 Ma	2.0 Ma	2.5 Ma	3.0 Ma	3.5 Ma	4.0 Ma	4.5 Ma	5.0 Ma	5.5 Ma	6.0 Ma	6.5 Ma	7.0 Ma	7.5 Ma	8.0 Ma	8.5 Ma	9.0 Ma	9.5 Ma	10.0 Ma	10.5 Ma	11.0 Ma	11.5 Ma	12.0 Ma	12.5 Ma	13.0 Ma	13.5 Ma	14.0 Ma	14.5 Ma	15.0 Ma	15.5 Ma	16.0 Ma	16.5 Ma	17.0 Ma	17.5 Ma	18.0 Ma	18.5 Ma	19.0 Ma	19.5 Ma	20.0 Ma	20.5 Ma	21.0 Ma	21.5 Ma	22.0 Ma	22.5 Ma	23.0 Ma	23.5 Ma	24.0 Ma	24.5 Ma
-125.750000 28.7500000 -6.20049400E+11 1.27074750E+12 -1.06777831E+12	-125.750000 28.7500000 -4.74679378E+11 9.72170854E+11 -5.81909610E+11	-125.750000 28.7500000 -7.45070461E+11 1.28832727E+12 -6.27738149E+11	-125.750000 28.7500000 -7.96791931E+11 1.28220280E+12 -3.86021425E+11	-125.750000 28.7500000 -9.01686821E+11 1.20353325E+12 -1.81808906E+11	-125.750000 28.7500000 -9.79219907E+11 1.21291303E+12 7.96773908E+10	-125.750000 28.7500000 -1.06368139E+12 1.16112569E+12 2.99715494E+11	-125.750000 28.7500000 -1.29956577E+12 1.05406615E+12 4.41237635E+11	-125.750000 28.7500000 -1.07494873E+12 7.04119702E+11 4.68783956E+11	-125.750000 28.7500000 -8.39007535E+11 4.07920673E+11 4.34651791E+11	-125.750000 28.7500000 -9.30715402E+11 3.23837788E+11 5.18065914E+11	-125.750000 28.7500000 -8.88705057E+11 3.61123709E+11 4.75857355E+11	-125.750000 28.7500000 -8.15369486E+11 2.78465380E+11 3.70219385E+11	-125.750000 28.7500000 -1.07056064E+12 3.86283569E+11 4.33235919E+11	-125.750000 28.7500000 -9.14581815E+11 3.21745814E+11 3.56059578E+11	-125.750000 28.7500000 -8.54368715E+11 3.19137677E+11 2.80439849E+11	-125.750000 28.7500000 -1.10649043E+12 4.50257715E+11 3.07391857E+11	-125.750000 28.7500000 -1.00222665E+12 4.41877791E+11 2.18622870E+11	-125.750000 28.7500000 -8.53595062E+11 4.09298076E+11 1.31210904E+11	-125.750000 28.7500000 -1.16212223E+12 5.60962011E+11 2.40944374E+10	-125.750000 28.7500000 -1.02703478E+12 5.46535047E+11 -8.03567452E+10	-125.750000 28.7500000 -9.67493222E+11 5.32429308E+11 -2.29535629E+11	-125.750000 28.7500000 -8.97422066E+11 5.24672958E+11 -3.62534371E+11	-125.750000 28.7500000 -8.66108834E+11 5.19024214E+11 -3.75440900E+11	-125.750000 28.7500000 -1.05654301E+12 7.67720882E+11 -4.57508520E+11	-125.750000 28.7500000 -9.85117753E+11 7.76069775E+11 -4.53261492E+11	-125.750000 28.7500000 -9.88913664E+11 7.31425800E+11 -5.16546363E+11	-125.750000 28.7500000 -7.88631519E+11 6.65033572E+11 -6.13954355E+11	-125.750000 28.7500000 -6.42633892E+11 5.60353837E+11 -6.36983968E+11	-125.750000 28.7500000 -6.55467414E+11 6.73554563E+11 -7.81978632E+11	-125.750000 28.7500000 -6.45456593E+11 6.75716465E+11 -7.76695906E+11	-125.750000 28.7500000 -4.90294149E+11 5.78399764E+11 -8.26456211E+11	-125.750000 28.7500000 -3.60588182E+11 5.62719818E+11 -9.36426471E+11	-125.750000 28.7500000 -6.35963638E+10 4.28576145E+11 -1.02683129E+12	-125.750000 28.7500000 6.30599844E+11 1.47109609E+11 -9.71577164E+11	-125.750000 28.7500000 5.61757880E+11 1.16306477E+11 -8.09965847E+11	-125.750000 28.7500000 6.00448172E+11 8.16713482E+10 -6.01630638E+11	-125.750000 28.7500000 7.01247259E+11 1.01794931E+11 -5.97461697E+11	-125.750000 28.7500000 3.54125119E+11 1.06612531E+11 -3.00301578E+10	-125.750000 28.7500000 2.26859254E+11 9.65972541E+10 8.66164244E+10	-125.750000 28.7500000 2.17410011E+11 8.79627878E+10 1.34687506E+11	-125.750000 28.7500000 1.70047767E+11 8.25199329E+10 1.55685241E+11	-125.750000 28.7500000 1.89232349E+11 9.39386798E+10 2.39563391E+11	-125.750000 28.7500000 1.87977646E+11 8.45906493E+10 2.52644934E+11	-125.750000 28.7500000 1.84237867E+11 7.82330020E+10 2.67088560E+11	-125.750000 28.7500000 1.36099332E+11 6.50630103E+10 2.13174829E+11	-125.750000 28.7500000 1.57018997E+11 7.30582303E+10 2.91221897E+11	-125.750000 28.7500000 1.67287636E+11 5.07325358E+10 3.74094758E+11	-125.750000 28.7500000 1.77629381E+11 2.56245924E+10 5.04121426E+11	-125.750000 28.7500000 1.46355749E+11 5.32063334E+09 6.83062395E+11
-125.250000 28.7500000 -7.40113187E+11 1.46975044E+12 -9.32271489E+11	-125.250000 28.7500000 -7.35373165E+11 1.49888041E+12 -7.65627466E+11	-125.250000 28.7500000 -7.22233852E+11 1.39397615E+12 -6.13195842E+11	-125.250000 28.7500000 -7.53571332E+11 1.40285837E+12 -4.61878624E+11	-125.250000 28.7500000 -7.65456482E+11 1.17960645E+12 -3.55833774E+11	-125.250000 28.7500000 -7.52634757E+11 1.17867951E+12 -1.40328436E+11	-125.250000 28.7500000 -7.50212874E+11 1.03701617E+12 -7.48858214E+09	-125.250000 28.7500000 -1.18192367E+12 1.19838736E+12 3.46383155E+11	-125.250000 28.7500000 -1.21093384E+12 8.72080867E+11 5.41215621E+11	-125.250000 28.7500000 -1.08924063E+12 6.56326590E+11 5.92735371E+11	-125.250000 28.7500000 -9.66544327E+11 4.13496115E+11 5.88481626E+11	-125.250000 28.7500000 -8.08166359E+11 4.41842860E+11 5.42661837E+11	-125.250000 28.7500000 -1.04998725E+12 4.71085875E+11 6.09931690E+11	-125.250000 28.7500000 -9.35246430E+11 4.67123143E+11 5.47259351E+11	-125.250000 28.7500000 -9.61826718E+11 3.99856796E+11 4.41530188E+11	-125.250000 28.7500000 -1.14075671E+12 5.18999769E+11 5.06413220E+11	-125.250000 28.7500000 -9.80352827E+11 4.99815055E+11 4.62859108E+11	-125.250000 28.7500000 -8.91168293E+11 5.13264812E+11 3.69428136E+11	-125.250000 28.7500000 -1.16484276E+12 6.63259972E+11 3.49310222E+11	-125.250000 28.7500000 -9.69549742E+11 5.86078683E+11 2.47366058E+11	-125.250000 28.7500000 -1.41974294E+12 8.85385789E+11 1.25012787E+11	-125.250000 28.7500000 -1.29083874E+12 7.93902186E+11 -8.10936893E+10	-125.250000 28.7500000 -1.21030260E+12 7.69760297E+11 -2.73842979E+11	-125.250000 28.7500000 -1.16894151E+12 7.57722513E+11 -2.96642478E+11	-125.250000 28.7500000 -1.07117524E+12 8.06319423E+11 -2.37496926E+11	-125.250000 28.7500000 -1.01604524E+12 8.28770025E+11 -2.30398280E+11	-125.250000 28.7500000 -1.14611991E+12 1.09395431E+12 -2.77223834E+11	-125.250000 28.7500000 -9.32164796E+11 9.77916723E+11 -4.71065559E+11	-125.250000 28.7500000 -7.57864923E+11 7.66596219E+11 -5.72374516E+11	-125.250000 28.7500000 -7.89838889E+11 9.78356208E+11 -6.84830884E+11	-125.250000 28.7500000 -7.64840903E+11 1.01158198E+12 -6.47570194E+11	-125.250000 28.7500000 -5.93429725E+11 8.29551084E+11 -7.23193561E+11	-125.250000 28.7500000 -4.87265599E+11 8.67796320E+11 -7.98502879E+11	-125.250000 28.7500000 -1.88398010E+11 7.49052756E+11 -8.17220485E+11	-125.250000 28.7500000 4.26017620E+11 5.56741493E+11 -5.72881633E+11	-125.250000 28.7500000 3.78697253E+11 5.01797028E+11 -4.91623023E+11	-125.250000 28.7500000 6.01541837E+11 6.05637968E+11 -2.92970922E+11	-125.250000 28.7500000 5.50247072E+11 5.78744156E+11 -1.51011754E+11	-125.250000 28.7500000 2.44748059E+11 4.76451471E+11 2.08150643E+11	-125.250000 28.7500000 1.54896138E+11 5.05906921E+11 3.01617283E+11	-125.250000 28.7500000 1.42717092E+11 4.18391491E+11 2.99219485E+11	-125.250000 28.7500000 1.16042007E+11 4.63620276E+11 3.70801672E+11	-125.250000 28.7500000 1.10203216E+11 4.42434093E+11 3.70259395E+11	-125.250000 28.7500000 9.58673142E+10 4.28090556E+11 3.85147929E+11	-125.250000 28.7500000 9.47761480E+10 4.36496564E+11 4.14521262E+11	-125.250000 28.7500000 5.84814838E+10 4.33982767E+11 4.11639054E+11	-125.250000 28.7500000 5.29287578E+10 3.98566851E+11 3.95907170E+11	-125.250000 28.7500000 5.77283154E+10 3.98366835E+11 5.02233104E+11	-125.250000 28.7500000 4.50088059E+10 4.10735837E+11 6.46107628E+11	-125.250000 28.7500000 1.50075873E+10 4.47903826E+11 8.14689157E+11
-124.750000 28.7500000 -4.94644265E+11 1.70342220E+12 -7.62534756E+11	-124.750000 28.7500000 -5.08715434E+11 1.65108607E+12 -5.97463990E+11	-124.750000 28.7500000 -5.49180998E+11 1.46663434E+12 -5.31766215E+11	-124.750000 28.7500000 -5.77593213E+11 1.38248336E+12 -4.31772893E+11	-124.750000 28.7500000 -8.73649340E+11 1.42646169E+12 -5.06827112E+11	-124.750000 28.7500000 -6.44603052E+11 1.07777124E+12 -1.75471542E+11	-124.750000 28.7500000 -6.64293278E+11 8.56091984E+11 -5.11985541E+10	-124.750000 28.7500000 -1.28096430E+12 1.12871670E+12 4.50272985E+11	-124.750000 28.7500000 -1.36622821E+12 9.79808551E+11 6.75213804E+11	-124.750000 28.7500000 -1.25541692E+12 6.82808771E+11 8.39613415E+11	-124.750000 28.7500000 -1.20039434E+12 5.50768017E+11 8.13805666E+11	-124.750000 28.7500000 -1.08064670E+12 4.91296129E+11 7.59897194E+11	-124.750000 28.7500000 -1.03547719E+12 4.20191011E+11 6.68285469E+11	-124.750000 28.7500000 -8.89676038E+11 4.31982412E+11 5.94080170E+11	-124.750000 28.7500000 -1.13433982E+12 4.23016595E+11 6.19953652E+11	-124.750000 28.7500000 -1.10322083E+12 4.25884484E+11 5.90667514E+11	-124.750000 28.7500000 -1.29990446E+12 5.54764075E+11 7.63069858E+11	-124.750000 28.7500000 -1.23809012E+12 5.50783418E+11 5.90881161E+11	-124.750000 28.7500000 -1.08665346E+12 4.81728528E+11 4.77980230E+11	-124.750000 28.7500000 -1.06234656E+12 4.82104574E+11 3.51314674E+11	-124.750000 28.7500000 -1.11655466E+12 6.50977083E+11 3.29755296E+11	-124.750000 28.7500000 -1.21013941E+12 6.17327952E+11 6.90826854E+10	-124.750000 28.7500000 -9.61074954E+11 5.87079877E+11 -7.90925967E+10	-124.750000 28.7500000 -9.62781643E+11 5.91878619E+11 -1.35466852E+11	-124.750000 28.7500000 -1.18172942E+12 8.77476184E+11 -9.60568934E+10	-124.750000 28.7500000 -1.11737805E+12 9.05292677E+11 -1.02921929E+11	-124.750000 28.7500000 -1.08894585E+12 9.06346824E+11 -6.67652178E+10	-124.750000 28.7500000 -8.85243118E+11 7.85008886E+11 -3.09255274E+11	-124.750000 28.7500000 -8.58200539E+11 8.39760216E+11 -5.09894394E+11	-124.750000 28.7500000 -1.03345750E+12 9.75022719E+11 -7.52269197E+11	-124.750000 28.7500000 -7.23026051E+11 7.94443842E+11 -4.97614455E+11	-124.750000 28.7500000 -6.56743137E+11 9.43265219E+11 -6.24960471E+11	-124.750000 28.7500000 -5.58546354E+11 9.76316465E+11 -6.88992354E+11	-124.750000 28.7500000 -2.71128084E+11 7.83496577E+11 -6.84739789E+11	-124.750000 28.7500000 3.70370904E+11 6.20605866E+11 -3.72708049E+11	-124.750000 28.7500000 3.92567357E+11 5.62537824E+11 -4.83154985E+11	-124.750000 28.7500000 4.04143636E+11 7.40206051E+11 4.30971034E+09	-124.750000 28.7500000 5.14207875E+11 6.94350840E+11 2.20971074E+11	-124.750000 28.7500000 2.38195442E+11 7.33582590E+11 4.80269304E+11	-124.750000 28.7500000 1.51084466E+11 7.25183103E+11 5.20574271E+11	-124.750000 28.7500000 1.22172752E+11 6.88169878E+11 5.23231265E+11	-124.750000 28.7500000 8.28318351E+10 5.44745554E+11 4.28083872E+11	-124.750000 28.7500000 9.79251036E+10 7.04171934E+11 5.73943251E+11	-124.750000 28.7500000 8.59564524E+10 6.92954399E+11 5.87585946E+11	-124.750000 28.7500000 4.35127009E+10 5.64632945E+11 4.39910859E+11	-124.750000 28.7500000 5.21938493E+10 5.43909904E+11 4.57703588E+11	-124.750000 28.7500000 5.40643451E+10 6.46223102E+11 6.01236046E+11	-124.750000 28.7500000 5.37020580E+10 5.08148711E+11 5.59529066E+11	-124.750000 28.7500000 3.06682184E+10 5.48586258E+11 7.04106004E+11	-124.750000 28.7500000 3.13991946E+10 5.55286987E+11 8.66550022E+11
-124.250000 28.7500000 -5.45514521E+11 1.60533879E+12 -1.78806538E+11	-124.250000 28.7500000 -5.75784092E+11 1.55451012E+12 -1.77388782E+11	-124.250000 28.7500000 -7.14438214E+11 1.68153658E+12 -2.87474418E+11	-124.250000 28.7500000 -6.49637462E+11 1.53435596E+12 -2.91390128E+11	-124.250000 28.7500000 -5.42310760E+11 1.20592689E+12 -3.07532792E+11	-124.250000 28.7500000 -5.90937326E+11 1.11948228E+12 -3.47832943E+11	-124.250000 28.7500000 -5.77103856E+11 8.69329338E+11 -3.57202297E+11	-124.250000 28.7500000 -1.27168047E+12 1.07297394E+12 4.56911389E+11	-124.250000 28.7500000 -1.00393550E+12 7.31841888E+11 6.50216604E+11	-124.250000 28.7500000 -1.25081459E+12 6.49997910E+11 7.86645647E+11	-124.250000 28.7500000 -1.04615792E+12 5.39616215E+11 7.65659382E+11	-124.250000 28.7500000 -1.09086494E+12 4.85147214E+11 7.27582704E+11	-124.250000 28.7500000 -1.27733911E+12 5.24522029E+11 8.83580010E+11	-124.250000 28.7500000 -1.16369588E+12 5.10575968E+11 8.35517743E+11	-124.250000 28.7500000 -1.04431111E+12 3.73233746E+11 6.88176628E+11	-124.250000 28.7500000 -9.16222247E+11 3.55547447E+11 6.38717723E+11	-124.250000 28.7500000 -1.22064352E+12 3.87671065E+11 8.35919675E+11	-124.250000 28.7500000 -1.14317682E+12 3.81803823E+11 6.53112050E+11	-124.250000 28.7500000 -1.00074226E+12 3.53145815E+11 5.76250577E+11	-124.250000 28.7500000 -9.99368753E+11 3.85813217E+11 4.20725817E+11	-124.250000 28.7500000 -1.19330675E+12 4.75433894E+11 4.69573468E+11	-124.250000 28.7500000 -9.83883907E+11 4.87212646E+11 2.30416171E+11	-124.250000 28.7500000 -9.24931129E+11 4.63800238E+11 5.06680893E+10	-124.250000 28.7500000 -1.11343003E+12 6.52784435E+11 1.82328381E+10	-124.250000 28.7500000 -1.10036451E+12 6.61413626E+11 7.51945564E+10	-124.250000 28.7500000 -1.03024407E+12 6.73868284E+11 6.75607101E+10	-124.250000 28.7500000 -9.87046150E+11 6.26695864E+11 2.74988687E+10	-124.250000 28.7500000 -9.34157484E+11 7.95154907E+11 -1.90450991E+11	-124.250000 28.7500000 -9.44384246E+11 8.96514916E+11 -3.74826369E+11	-124.250000 28.7500000 -7.24028490E+11 6.63763943E+11 -4.74307035E+11	-124.250000 28.7500000 -7.21896931E+11 7.56612661E+11 -4.28374098E+11	-124.250000 28.7500000 -5.94867126E+11 6.97258017E+11 -4.36503806E+11	-124.250000 28.7500000 -5.16432167E+11 6.96846516E+11 -4.77424255E+11	-124.250000 28.7500000 -3.39676332E+11 7.07166536E+11 -5.45238286E+11	-124.250000 28.7500000 2.32791572E+11 6.50089660E+11 -2.17311183E+11	-124.250000 28.7500000 3.81515104E+11 3.20248644E+11 -2.51950367E+11	-124.250000 28.7500000 3.10430466E+11 6.89640440E+11 1.39378590E+11	-124.250000 28.7500000 3.69386357E+11 8.12372853E+11 5.14315846E+11	-124.250000 28.7500000 2.31316980E+11 9.26205936E+11 8.18099913E+11	-124.250000 28.7500000 1.65604573E+11 8.89290031E+11 8.19896386E+11	-124.250000 28.7500000 1.40670648E+11 8.55765615E+11 7.99926714E+11	-124.250000 28.7500000 1.02499156E+11 9.30749612E+11 8.59894710E+11	-124.250000 28.7500000 1.19339557E+11 8.89319653E+11 8.63255265E+11	-124.250000 28.7500000 8.92728934E+10 8.75105485E+11 8.55036396E+11	-124.250000 28.7500000 5.18339256E+10 9.49038285E+11 8.35984949E+11	-124.250000 28.7500000 5.67429489E+10 7.45749479E+11 6.48762098E+11	-124.250000 28.7500000 4.44338299E+10 6.84548030E+11 6.31437525E+11	-124.250000 28.7500000 6.61612626E+10 5.55731780E+11 6.17261629E+11	-124.250000 28.7500000 5.44002662E+10 5.73692576E+11 7.17092094E+11	-124.250000 28.7500000 8.77151437E+10 5.38688618E+11 9.22596213E+11
-123.750000 28.7500000 -2.72616554E+11 1.14429290E+12 -3.60444191E+10	-123.750000 28.7500000 -2.68698436E+11 1.09197296E+12 -6.94380380E+10	-123.750000 28.7500000 -3.83656788E+11 1.18334082E+12 -9.67609303E+10	-123.750000 28.7500000 -4.46888280E+11 1.00206104E+12 -1.86822918E+11	-123.750000 28.7500000 -4.05352350E+11 9.56923970E+11 -1.57396451E+11	-123.750000 28.7500000 -4.14525686E+11 8.04759863E+11 -2.03034345E+11	-123.750000 28.7500000 -4.41912033E+11 5.97593424E+11 -2.67223368E+11	-123.750000 28.7500000 -1.51418031E+12 9.81795144E+11 8.20539359E+11	-123.750000 28.7500000 -1.02064049E+12 5.71100627E+11 8.01719910E+11	-123.750000 28.7500000 -1.05132648E+12 5.42681694E+11 8.71317635E+11	-123.750000 28.7500000 -1.00111024E+12 4.46656709E+11 8.78284046E+11	-123.750000 28.7500000 -9.12663708E+11 4.23956578E+11 8.21780349E+11	-123.750000 28.7500000 -9.49227356E+11 3.63999003E+11 8.11581506E+11	-123.750000 28.7500000 -9.58154539E+11 3.72131791E+11 8.13160923E+11	-123.750000 28.7500000 -8.83942949E+11 3.11893950E+11 7.62370654E+11	-123.750000 28.7500000 -1.23373722E+12 3.97220676E+11 9.22955481E+11	-123.750000 28.7500000 -1.10981887E+12 2.63581729E+11 8.63493095E+11	-123.750000 28.7500000 -1.11439302E+12 3.39039322E+11 6.93261566E+11	-123.750000 28.7500000 -1.00356791E+12 3.33542818E+11 6.47956267E+11	-123.750000 28.7500000 -1.20135536E+12 4.39473308E+11 6.24610312E+11	-123.750000 28.7500000 -1.11921372E+12 2.86140924E+11 5.12460489E+11	-123.750000 28.7500000 -1.00838166E+12 4.40158749E+11 3.04291381E+11	-123.750000 28.7500000 -1.29562614E+12 4.24863662E+11 1.05541583E+11	-123.750000 28.7500000 -1.04931675E+12 4.78957437E+11 1.70820420E+11	-123.750000 28.7500000 -1.01123116E+12 4.68056179E+11 1.75276950E+11	-123.750000 28.7500000 -9.91424086E+11 5.28215966E+11 1.52975393E+11	-123.750000 28.7500000 -1.24090948E+12 5.78692973E+11 1.64712038E+11	-123.750000 28.7500000 -9.01583667E+11 6.06123131E+11 -5.26060093E+10	-123.750000 28.7500000 -8.80048734E+11 7.27919100E+11 -1.68572453E+11	-123.750000 28.7500000 -8.13140017E+11 7.17176635E+11 -3.58870680E+11	-123.750000 28.7500000 -9.66751224E+11 6.95655334E+11 -4.16286835E+11	-123.750000 28.7500000 -6.26247401E+11 6.45974000E+11 -3.57335990E+11	-123.750000 28.7500000 -5.38675315E+11 6.07004262E+11 -3.73552284E+11	-123.750000 28.7500000 -2.48859099E+11 5.56552225E+11 -2.05245579E+11	-123.750000 28.7500000 1.03010869E+11 3.78009027E+11 -2.32436875E+11	-123.750000 28.7500000 2.32088306E+11 1.71333566E+11 -1.30095974E+10	-123.750000 28.7500000 2.12763492E+11 4.83338387E+11 2.42037162E+11	-123.750000 28.7500000 2.53975101E+11 7.84450912E+11 6.85824606E+11	-123.750000 28.7500000 1.91198200E+11 1.06398063E+12 1.24542832E+12	-123.750000 28.7500000 1.56450177E+11 1.04140656E+12 1.22313415E+12	-123.750000 28.7500000 1.37563750E+11 1.01113790E+12 1.20119217E+12	-123.750000 28.7500000 1.17973991E+11 1.07440721E+12 1.25925025E+12	-123.750000 28.7500000 1.16206846E+11 1.04558998E+12 1.24350405E+12	-123.750000 28.7500000 1.36004092E+11 9.99155565E+11 1.24874064E+12	-123.750000 28.7500000 9.26300078E+10 1.02520003E+12 1.18457355E+12	-123.750000 28.7500000 5.33799813E+10 8.87753540E+11 9.15853214E+11	-123.750000 28.7500000 4.43045724E+10 7.97154804E+11 8.34962457E+11	-123.750000 28.7500000 5.87769733E+10 7.36913981E+11 8.71731298E+11	-123.750000 28.7500000 1.29006789E+11 6.04320236E+11 1.05647269E+12	-123.750000 28.7500000 1.52727077E+11 4.79292064E+11 1.04835947E+12
-123.250000 28.7500000 -1.70118236E+10 1.01203419E+11 3.73301494E+10	-123.250000 28.7500000 -3.94056868E+10 1.85602605E+11 1.79716288E+09	-123.250000 28.7500000 -4.51087073E+10 2.56065618E+11 1.84254239E+10	-123.250000 28.7500000 -7.23253821E+10 9.69001042E+10 -9.89382410E+10	-123.250000 28.7500000 -1.01466628E+11 3.94779886E+11 -1.61522926E+11	-123.250000 28.7500000 -1.65129650E+11 4.79857508E+11 -2.53066248E+11	-123.250000 28.7500000 -1.78759516E+11 4.69078737E+11 -3.51179145E+11	-123.250000 28.7500000 -9.25274276E+11 5.29820058E+11 5.64265222E+11	-123.250000 28.7500000 -9.71121623E+11 5.45126515E+11 7.70490237E+11	-123.250000 28.7500000 -9.87396637E+11 4.71488627E+11 8.31808012E+11	-123.250000 28.7500000 -9.52391565E+11 3.70472223E+11 8.75585929E+11	-123.250000 28.7500000 -8.19555009E+11 2.95134953E+11 7.32298478E+11	-123.250000 28.7500000 -9.41077168E+11 3.54174304E+11 8.07422067E+11	-123.250000 28.7500000 -9.79924353E+11 3.45064145E+11 9.06763698E+11	-123.250000 28.7500000 -1.24244106E+12 3.62441540E+11 9.51999267E+11	-123.250000 28.7500000 -1.12672375E+12 3.67014216E+11 8.65977696E+11	-123.250000 28.7500000 -9.87257176E+11 1.88918235E+11 8.53263843E+11	-123.250000 28.7500000 -8.66813084E+11 3.19153897E+11 7.06415231E+11	-123.250000 28.7500000 -8.52682080E+11 3.53541620E+11 6.81983803E+11	-123.250000 28.7500000 -1.21171201E+12 4.14180409E+11 6.28038566E+11	-123.250000 28.7500000 -1.03874802E+12 2.56216744E+11 5.13101038E+11	-123.250000 28.7500000 -1.11559534E+12 4.91773919E+11 4.99248923E+11	-123.250000 28.7500000 -9.48779549E+11 3.08938047E+11 2.16421990E+11	-123.250000 28.7500000 -9.69150562E+11 3.47246887E+11 2.57505362E+11	-123.250000 28.7500000 -1.35984998E+12 4.63010234E+11 2.93999837E+11	-123.250000 28.7500000 -1.08208875E+12 5.57489783E+11 3.06950373E+11	-123.250000 28.7500000 -9.74333149E+11 4.46978490E+11 3.21842151E+11	-123.250000 28.7500000 -9.64870603E+11 6.27990725E+11 1.03221674E+11	-123.250000 28.7500000 -1.01136925E+12 7.31280769E+11 -7.78547773E+10	-123.250000 28.7500000 -1.07067127E+12 6.88088482E+11 -2.74345738E+11	-123.250000 28.7500000 -6.88892871E+11 4.80000213E+11 -2.05723009E+11	-123.250000 28.7500000 -6.66136740E+11 6.30290776E+11 -2.26535834E+11	-123.250000 28.7500000 -5.93541202E+11 5.97337047E+11 -2.02042049E+11	-123.250000 28.7500000 -4.70161818E+11 5.28035447E+11 -1.38306634E+11	-123.250000 28.7500000 1.38931618E+11 7.47544576E+10 -6.59100385E+10	-123.250000 28.7500000 1.33078213E+11 4.23459553E+10 8.73327575E+10	-123.250000 28.7500000 1.48613366E+11 1.67637877E+11 3.06525438E+11	-123.250000 28.7500000 1.39386372E+11 6.00974033E+11 7.62659996E+11	-123.250000 28.7500000 1.77914003E+11 8.30397546E+11 1.31497538E+12	-123.250000 28.7500000 1.38909237E+11 1.08946509E+12 1.71097234E+12	-123.250000 28.7500000 1.07681063E+11 1.18762491E+12 1.69056076E+12	-123.250000 28.7500000 1.32834050E+11 1.11690541E+12 1.72951339E+12	-123.250000 28.7500000 1.90705091E+11 1.15340450E+12 1.80017444E+12	-123.250000 28.7500000 1.89641441E+11 1.13460301E+12 1.81134098E+12	-123.250000 28.7500000 1.61337655E+11 1.05425358E+12 1.67421084E+12	-123.250000 28.7500000 6.93183693E+10 1.22250317E+12 1.66910480E+12	-123.250000 28.7500000 1.22378617E+11 9.55720925E+11 1.59560460E+12	-123.250000 28.7500000 7.95646198E+10 7.46169500E+11 1.18757838E+12	-123.250000 28.7500000 1.23240735E+11 4.67444892E+11 1.14633513E+12	-123.250000 28.7500000 1.14953134E+11 4.50502296E+11 1.10846240E+12
-122.750000 28.7500000 2.14303212E+11 -1.43414870E+11 -7.46322919E+11	-122.750000 28.7500000 1.63014279E+11 -2.99547382E+10 -6.69099622E+11	-122.750000 28.7500000 8.33975747E+10 4.35830743E+10 -8.06795543E+11	-122.750000 28.7500000 1.02005858E+11 5.23270676E+10 -5.90430667E+11	-122.750000 28.7500000 -1.68497787E+10 2.84838134E+11 -4.71596958E+11	-122.750000 28.7500000 -9.89938893E+10 4.21229298E+11 -2.88277135E+11	-122.750000 28.7500000 -2.05208076E+11 4.03192152E+11 -1.78548294E+11	-122.750000 28.7500000 -1.04846964E+12 4.21711282E+11 6.95292396E+11	-122.750000 28.7500000 -1.12089065E+12 6.34151567E+11 7.73835784E+11	-122.750000 28.7500000 -1.16948468E+12 6.21150077E+11 8.13358383E+11	-122.750000 28.7500000 -1.11377410E+12 5.38917503E+11 8.41130836E+11	-122.750000 28.7500000 -8.81272750E+11 2.95875019E+11 7.99026315E+11	-122.750000 28.7500000 -1.03220727E+12 3.59252394E+11 9.41161710E+11	-122.750000 28.7500000 -1.35159323E+12 3.15895316E+11 1.16428885E+12	-122.750000 28.7500000 -9.29050722E+11 2.09399136E+11 8.62823907E+11	-122.750000 28.7500000 -1.00438829E+12 3.26817022E+11 8.83070599E+11	-122.750000 28.7500000 -1.17580209E+12 2.09621205E+11 9.66250660E+11	-122.750000 28.7500000 -1.25721785E+12 3.86627142E+11 8.83186532E+11	-122.750000 28.7500000 -1.34288690E+12 5.74393811E+11 8.66027569E+11	-122.750000 28.7500000 -1.01222488E+12 4.13135045E+11 6.36162802E+11	-122.750000 28.7500000 -1.30761320E+12 3.13864126E+11 7.38057650E+11	-122.750000 28.7500000 -1.06549176E+12 3.69269441E+11 5.78456846E+11	-122.750000 28.7500000 -9.45522868E+11 2.55729222E+11 2.77358412E+11	-122.750000 28.7500000 -1.33759146E+12 3.26097338E+11 3.38739888E+11	-122.750000 28.7500000 -1.03812583E+12 4.10252935E+11 3.76307057E+11	-122.750000 28.7500000 -1.03024814E+12 4.05819359E+11 3.69915331E+11	-122.750000 28.7500000 -9.89853188E+11 4.43886830E+11 3.56259987E+11	-122.750000 28.7500000 -9.49650850E+11 5.18172738E+11 1.93198965E+11	-122.750000 28.7500000 -9.05608888E+11 5.48226138E+11 1.87605832E+10	-122.750000 28.7500000 -8.18695897E+11 5.28122774E+11 -9.26363730E+10	-122.750000 28.7500000 -7.76788115E+11 5.39723563E+11 -7.41544509E+10	-122.750000 28.7500000 -6.30330032E+11 4.56653308E+11 -9.72450939E+10	-122.750000 28.7500000 -4.93476708E+11 5.19195689E+11 -2.45158871E+10	-122.750000 28.7500000 -4.82570895E+11 3.46499678E+11 -1.70230508E+10	-122.750000 28.7500000 8.29941268E+10 9.99729398E+10 7.47546788E+10	-122.750000 28.7500000 9.41481083E+10 -2.13584085E+11 1.73530464E+11	-122.750000 28.7500000 1.18071534E+11 -3.12100454E+11 3.30210247E+11	-122.750000 28.7500000 1.58435115E+11 2.89491223E+11 8.11709301E+11	-122.750000 28.7500000 1.07339489E+11 5.89932397E+11 1.33943722E+12	-122.750000 28.7500000 2.07007564E+11 7.27346971E+11 1.75918979E+12	-122.750000 28.7500000 1.12201712E+11 1.18332955E+12 2.25990961E+12	-122.750000 28.7500000 2.41349509E+11 1.08546130E+12 2.45957447E+12	-122.750000 28.7500000 2.63057310E+11 1.29006174E+12 2.53425117E+12	-122.750000 28.7500000 2.80453906E+11 1.25202845E+12 2.56260152E+12	-122.750000 28.7500000 2.81050120E+11 1.02105566E+12 2.36956261E+12	-122.750000 28.7500000 2.09604166E+11 9.37371697E+11 2.29484344E+12	-122.750000 28.7500000 1.87091698E+11 6.00296587E+11 1.64326421E+12	-122.750000 28.7500000 2.12249887E+11 5.99132996E+11 1.70102777E+12	-122.750000 28.7500000 2.30251561E+11 4.10582286E+11 1.66330748E+12	-122.750000 28.7500000 2.17993904E+11 2.74812551E+11 1.59970702E+12
-122.250000 28.7500000 -3.89132812E+11 7.46182214E+11 -6.41796538E+11	-122.250000 28.7500000 -3.41553381E+11 7.24739097E+11 -5.93167974E+11	-122.250000 28.7500000 -3.04323232E+11 5.93225384E+11 -5.43598739E+11	-122.250000 28.7500000 -2.66020061E+11 5.69004589E+11 -4.69035516E+11	-122.250000 28.7500000 -2.36921668E+11 5.56549931E+11 -4.43941978E+11	-122.250000 28.7500000 -1.41414646E+11 4.84765762E+11 -3.44096145E+11	-122.250000 28.7500000 -3.22972959E+10 3.17702046E+11 -2.83147207E+11	-122.250000 28.7500000 -5.61034953E+11 1.02916243E+11 5.42252007E+11	-122.250000 28.7500000 -8.43771216E+11 7.83488647E+11 7.24991345E+11	-122.250000 28.7500000 -8.65482113E+11 8.04061905E+11 7.14309566E+11	-122.250000 28.7500000 -8.49748230E+11 7.44149877E+11 7.65017588E+11	-122.250000 28.7500000 -8.22784688E+11 3.64716261E+11 7.65563765E+11	-122.250000 28.7500000 -9.94162311E+11 4.91678040E+11 8.77089391E+11	-122.250000 28.7500000 -7.27634739E+11 3.77761333E+11 7.07355804E+11	-122.250000 28.7500000 -8.74754277E+11 2.36779618E+11 7.66638227E+11	-122.250000 28.7500000 -1.04170796E+12 4.31742091E+11 9.42444380E+11	-122.250000 28.7500000 -8.94662869E+11 2.60269539E+11 8.16795025E+11	-122.250000 28.7500000 -9.97073224E+11 3.21168736E+11 8.69149442E+11	-122.250000 28.7500000 -1.13310722E+12 4.80596623E+11 9.42498578E+11	-122.250000 28.7500000 -1.03054567E+12 2.86811881E+11 8.30965744E+11	-122.250000 28.7500000 -9.62503115E+11 2.13867381E+11 6.85758677E+11	-122.250000 28.7500000 -1.37953699E+12 2.98584539E+11 7.18239760E+11	-122.250000 28.7500000 -1.19134080E+12 2.40362095E+11 4.21987287E+11	-122.250000 28.7500000 -9.89315203E+11 2.51243053E+11 3.89838373E+11	-122.250000 28.7500000 -1.04935902E+12 4.10429817E+11 4.06674997E+11	-122.250000 28.7500000 -1.37741887E+12 4.35695616E+11 5.12501023E+11	-122.250000 28.7500000 -1.07703147E+12 5.10357340E+11 5.15714613E+11	-122.250000 28.7500000 -1.02176758E+12 5.72352889E+11 3.49215949E+11	-122.250000 28.7500000 -9.57334356E+11 5.81546738E+11 1.96784652E+11	-122.250000 28.7500000 -8.49443815E+11 6.17085796E+11 1.12761258E+11	-122.250000 28.7500000 -1.04865550E+12 5.19053345E+11 3.35888466E+10	-122.250000 28.7500000 -6.67482456E+11 4.39411474E+11 -1.83120947E+09	-122.250000 28.7500000 -6.71238324E+11 4.75135803E+11 2.87493202E+10	-122.250000 28.7500000 -3.30509386E+11 3.18326014E+11 1.67261028E+11	-122.250000 28.7500000 -6.30287729E+10 -1.02831727E+11 2.48385679E+10	-122.250000 28.7500000 1.14666275E+11 -2.17910084E+11 2.57556021E+11	-122.250000 28.7500000 1.40390564E+11 -6.06322295E+11 3.50991942E+11	-122.250000 28.7500000 2.12313522E+11 -1.96078633E+11 8.74880696E+11	-122.250000 28.7500000 1.94932900E+11 2.25594851E+11 1.31705405E+12	-122.250000 28.7500000 1.90262952E+11 4.84405772E+11 1.78901798E+12	-122.250000 28.7500000 2.38993949E+11 7.33653041E+11 2.23062891E+12	-122.250000 28.7500000 3.55505963E+11 7.16642386E+11 2.47464618E+12	-122.250000 28.7500000 3.76341987E+11 8.15051112E+11 2.45903524E+12	-122.250000 28.7500000 4.02917589E+11 8.08620065E+11 2.53949274E+12	-122.250000 28.7500000 3.75264575E+11 6.40699335E+11 2.37291910E+12	-122.250000 28.7500000 3.69521787E+11 4.60158566E+11 2.31224902E+12	-122.250000 28.7500000 3.55483124E+11 3.58205260E+11 2.27694792E+12	-122.250000 28.7500000 2.45095612E+11 3.23866624E+11 1.71631011E+12	-122.250000 28.7500000 2.37615989E+11 2.89244807E+11 1.70259291E+12	-122.250000 28.7500000 2.97446900E+11 5.26410793E+10 1.69130236E+12
-121.750000 28.7500000 -2.80423956E+11 7.88101792E+11 -2.35033199E+11	-121.750000 28.7500000 -2.23168840E+11 6.93959524E+11 -2.07312699E+11	-121.750000 28.7500000 -1.70485907E+11 5.65334508E+11 -1.82096904E+11	-121.750000 28.7500000 -1.43788081E+11 4.84430217E+11 -1.36328602E+11	-121.750000 28.7500000 -1.39762696E+11 3.73715665E+11 -1.83531815E+11	-121.750000 28.7500000 -9.28788644E+10 3.24411818E+11 -1.38566500E+11	-121.750000 28.7500000 -1.11100985E+11 1.54808599E+11 -1.76890577E+11	-121.750000 28.7500000 -5.58448181E+11 -7.52060334E+10 7.72143055E+11	-121.750000 28.7500000 -1.09496297E+12 8.91086897E+11 1.07139006E+12	-121.750000 28.7500000 -1.13880452E+12 9.26269506E+11 1.04874974E+12	-121.750000 28.7500000 -1.08921481E+12 9.08700156E+11 1.04769421E+12	-121.750000 28.7500000 -1.04294521E+12 5.36382439E+11 8.91178516E+11	-121.750000 28.7500000 -1.03532790E+12 7.92698356E+11 9.59799362E+11	-121.750000 28.7500000 -9.10464188E+11 6.18664100E+11 7.33927113E+11	-121.750000 28.7500000 -1.04351072E+12 4.25264841E+11 8.03947872E+11	-121.750000 28.7500000 -8.06183567E+11 3.90985351E+11 7.11767425E+11	-121.750000 28.7500000 -9.86229506E+11 3.64307841E+11 8.26095501E+11	-121.750000 28.7500000 -9.95579593E+11 2.37937869E+11 9.21160712E+11	-121.750000 28.7500000 -7.34525719E+11 2.93402116E+11 7.46642735E+11	-121.750000 28.7500000 -9.13823760E+11 1.79071599E+11 6.99854356E+11	-121.750000 28.7500000 -9.67788659E+11 2.42671141E+11 6.23974416E+11	-121.750000 28.7500000 -9.91479661E+11 2.94228034E+11 5.60451486E+11	-121.750000 28.7500000 -9.81684453E+11 2.26771059E+11 4.69069562E+11	-121.750000 28.7500000 -1.38993703E+12 2.74797707E+11 5.38926678E+11	-121.750000 28.7500000 -1.18624512E+12 5.34941794E+11 5.57491487E+11	-121.750000 28.7500000 -1.09290534E+12 4.49502839E+11 4.96606020E+11	-121.750000 28.7500000 -1.05603531E+12 4.49298792E+11 5.24070486E+11	-121.750000 28.7500000 -1.00170308E+12 4.95239889E+11 3.82900535E+11	-121.750000 28.7500000 -9.34900138E+11 4.92587647E+11 2.63121879E+11	-121.750000 28.7500000 -8.54628041E+11 5.39558576E+11 2.07859810E+11	-121.750000 28.7500000 -7.85401119E+11 4.50526282E+11 1.49620474E+11	-121.750000 28.7500000 -7.03189746E+11 4.37363147E+11 1.58963302E+11	-121.750000 28.7500000 -6.75494363E+11 4.20850434E+11 2.10391400E+11	-121.750000 28.7500000 -5.69085198E+11 2.92991861E+11 2.31134937E+11	-121.750000 28.7500000 7.06849669E+10 -2.07737717E+11 1.36058847E+11	-121.750000 28.7500000 -2.50504909E+10 -3.93640673E+11 2.45181940E+11	-121.750000 28.7500000 1.37415082E+11 -7.26289547E+11 5.12757465E+11	-121.750000 28.7500000 1.92708149E+11 -4.41760842E+11 7.40221059E+11	-121.750000 28.7500000 3.29836626E+11 -3.17836231E+11 1.36344817E+12	-121.750000 28.7500000 3.12682545E+11 1.63001221E+11 1.72774995E+12	-121.750000 28.7500000 3.30295116E+11 3.73163819E+11 2.18265708E+12	-121.750000 28.7500000 3.96285706E+11 4.66516279E+11 2.44927614E+12	-121.750000 28.7500000 5.84145502E+11 1.72394906E+11 2.44825955E+12	-121.750000 28.7500000 5.27086617E+11 3.62017915E+11 2.55598920E+12	-121.750000 28.7500000 6.10299937E+11 4.22933832E+10 2.34677679E+12	-121.750000 28.7500000 6.01971753E+11 -8.53575434E+10 2.27313320E+12	-121.750000 28.7500000 5.59258206E+11 -1.67207322E+11 2.23562773E+12	-121.750000 28.7500000 5.05682002E+11 -8.71722107E+10 2.32240054E+12	-121.750000 28.7500000 4.08234361E+11 -1.71334861E+11 1.59835541E+12	-121.750000 28.7500000 3.98517862E+11 -2.12506034E+11 1.68763208E+12
-121.250000 28.7500000 -2.96519823E+10 -1.44826270E+11 1.37411559E+11	-121.250000 28.7500000 -1.12697876E+10 -1.86903052E+11 1.16898701E+11	-121.250000 28.7500000 5.79995279E+10 -1.59675056E+11 1.31305013E+11	-121.250000 28.7500000 3.03309844E+10 -1.13904689E+11 5.99491953E+10	-121.250000 28.7500000 6.80724111E+10 -1.01308711E+11 -3.95183268E+10	-121.250000 28.7500000 6.53204767E+10 1.04699666E+11 -7.67058084E+10	-121.250000 28.7500000 1.01726552E+11 -4.58359040E+09 -2.03358536E+11	-121.250000 28.7500000 -2.72110633E+11 -2.21599105E+11 6.53191938E+11	-121.250000 28.7500000 -8.47847424E+11 8.15101641E+11 1.20689263E+12	-121.250000 28.7500000 -8.61442081E+11 9.20892867E+11 1.11096562E+12	-121.250000 28.7500000 -9.19678288E+11 9.98660768E+11 1.12615843E+12	-121.250000 28.7500000 -7.11382073E+11 6.32123228E+11 8.71399096E+11	-121.250000 28.7500000 -9.35621624E+11 9.10873133E+11 9.56599960E+11	-121.250000 28.7500000 -7.88769210E+11 6.82190242E+11 7.29452904E+11	-121.250000 28.7500000 -8.52233224E+11 6.69198844E+11 7.60394285E+11	-121.250000 28.7500000 -7.69337524E+11 4.48454230E+11 7.15464966E+11	-121.250000 28.7500000 -8.32624460E+11 5.19924417E+11 7.77878766E+11	-121.250000 28.7500000 -1.05111853E+12 2.77858484E+11 9.02928990E+11	-121.250000 28.7500000 -8.12979651E+11 4.10856391E+11 7.95313701E+11	-121.250000 28.7500000 -1.03562464E+12 3.19723635E+11 7.28341807E+11	-121.250000 28.7500000 -1.10766994E+12 3.47698790E+11 7.54479268E+11	-121.250000 28.7500000 -9.00398973E+11 4.39404954E+11 5.72319203E+11	-121.250000 28.7500000 -1.03205765E+12 2.49757499E+11 5.91059354E+11	-121.250000 28.7500000 -9.84743281E+11 2.01532572E+11 5.12451445E+11	-121.250000 28.7500000 -1.37965116E+12 5.58733722E+11 6.71765889E+11	-121.250000 28.7500000 -1.21759950E+12 5.22155295E+11 6.48153596E+11	-121.250000 28.7500000 -1.16827685E+12 5.42194827E+11 6.58765447E+11	-121.250000 28.7500000 -1.12007237E+12 5.93154408E+11 5.04173363E+11	-121.250000 28.7500000 -1.01673363E+12 5.94663506E+11 4.09314296E+11	-121.250000 28.7500000 -8.89173705E+11 5.32487209E+11 3.22636153E+11	-121.250000 28.7500000 -8.76187812E+11 4.94963753E+11 2.95508836E+11	-121.250000 28.7500000 -6.91653902E+11 3.71848217E+11 2.11450921E+11	-121.250000 28.7500000 -5.47221111E+11 4.09037144E+11 2.76976632E+11	-121.250000 28.7500000 -3.39306676E+11 2.35187749E+11 3.18079369E+11	-121.250000 28.7500000 -7.26813491E+10 -3.72311196E+11 1.32159382E+11	-121.250000 28.7500000 1.27251317E+11 -4.62569931E+11 2.96976548E+11	-121.250000 28.7500000 2.31768572E+11 -6.19523670E+11 4.75950121E+11	-121.250000 28.7500000 1.74280770E+11 -8.73221849E+11 7.47569807E+11	-121.250000 28.7500000 3.04128721E+11 -5.43797084E+11 1.06202582E+12	-121.250000 28.7500000 4.93332562E+11 -4.18646458E+11 1.64575694E+12	-121.250000 28.7500000 5.37918734E+11 -1.57874094E+11 2.02488676E+12	-121.250000 28.7500000 6.23828402E+11 -3.19277117E+10 2.22777442E+12	-121.250000 28.7500000 8.71378584E+11 -5.81228888E+11 2.40754806E+12	-121.250000 28.7500000 8.17638146E+11 -3.89289607E+11 2.37069245E+12	-121.250000 28.7500000 8.73387983E+11 -7.64946612E+11 2.34595235E+12	-121.250000 28.7500000 9.58583865E+11 -7.78636755E+11 2.35375899E+12	-121.250000 28.7500000 9.13804100E+11 -8.92678636E+11 2.27196482E+12	-121.250000 28.7500000 6.46146228E+11 -6.35136705E+11 1.64083217E+12	-121.250000 28.7500000 7.48186698E+11 -9.63353379E+11 1.69936041E+12	-121.250000 28.7500000 7.07707470E+11 -8.20678492E+11 1.73149848E+12
-120.750000 28.7500000 3.99638569E+10 -6.97250447E+10 -6.62245802E+11	-120.750000 28.7500000 8.79069266E+10 -1.29840980E+11 -5.10213259E+11	-120.750000 28.7500000 1.31644768E+11 -2.48509727E+10 -4.89359704E+11	-120.750000 28.7500000 8.48284713E+10 -1.62001486E+11 -4.20687741E+11	-120.750000 28.7500000 4.56343798E+10 -1.50822797E+11 -3.22652930E+11	-120.750000 28.7500000 3.01151411E+09 2.52804526E+10 -1.39057955E+11	-120.750000 28.7500000 5.70045399E+10 -4.12567194E+09 7.37858437E+10	-120.750000 28.7500000 -3.30443751E+11 -2.82890764E+11 9.57064806E+11	-120.750000 28.7500000 -8.93193748E+11 3.42693085E+11 1.59318671E+12	-120.750000 28.7500000 -9.80485407E+11 5.12191037E+11 1.52411125E+12	-120.750000 28.7500000 -1.03858340E+12 7.28429298E+11 1.40905677E+12	-120.750000 28.7500000 -1.18436843E+12 5.27360688E+11 1.42103046E+12	-120.750000 28.7500000 -8.83688866E+11 6.50805314E+11 1.08372558E+12	-120.750000 28.7500000 -9.69565340E+11 7.77011528E+11 1.05030386E+12	-120.750000 28.7500000 -1.06603859E+12 8.11290395E+11 9.63621814E+11	-120.750000 28.7500000 -8.32710050E+11 5.60093266E+11 9.09390316E+11	-120.750000 28.7500000 -8.99472687E+11 6.03642266E+11 9.10620295E+11	-120.750000 28.7500000 -1.02640871E+12 3.52385991E+11 9.70367697E+11	-120.750000 28.7500000 -8.02626208E+11 5.75232934E+11 8.55557276E+11	-120.750000 28.7500000 -7.26640427E+11 4.02798772E+11 6.03890123E+11	-120.750000 28.7500000 -1.01466033E+12 3.27811727E+11 6.74481635E+11	-120.750000 28.7500000 -7.54316935E+11 4.70775136E+11 5.79924656E+11	-120.750000 28.7500000 -9.18895722E+11 1.99769735E+11 6.31556997E+11	-120.750000 28.7500000 -9.25532226E+11 2.23033983E+11 5.67015834E+11	-120.750000 28.7500000 -1.21717300E+12 4.53810815E+11 7.36001524E+11	-120.750000 28.7500000 -1.20586030E+12 4.56319762E+11 7.95662483E+11	-120.750000 28.7500000 -1.20030914E+12 5.00584382E+11 8.21639053E+11	-120.750000 28.7500000 -1.18309795E+12 5.80415980E+11 6.59416023E+11	-120.750000 28.7500000 -1.20294356E+12 6.21034013E+11 5.28132702E+11	-120.750000 28.7500000 -1.15693964E+12 5.07728495E+11 4.87259177E+11	-120.750000 28.7500000 -1.15027280E+12 4.79976915E+11 4.66135548E+11	-120.750000 28.7500000 -7.49120586E+11 4.17431028E+11 2.98435707E+11	-120.750000 28.7500000 -7.40033823E+11 3.79343143E+11 3.35098872E+11	-120.750000 28.7500000 -4.65881301E+11 2.87577407E+11 3.99742435E+11	-120.750000 28.7500000 8.96677151E+10 -4.17374011E+11 2.09226596E+11	-120.750000 28.7500000 5.50794445E+10 -5.62168791E+11 3.87359572E+11	-120.750000 28.7500000 2.01182446E+11 -5.18757646E+11 4.62784397E+11	-120.750000 28.7500000 3.62618978E+11 -9.24963570E+11 6.69591405E+11	-120.750000 28.7500000 4.89886122E+11 -9.32476092E+11 1.07320522E+12	-120.750000 28.7500000 5.90589133E+11 -9.32223386E+11 1.16456476E+12	-120.750000 28.7500000 8.70440632E+11 -1.10004575E+12 1.83138950E+12	-120.750000 28.7500000 1.02010670E+12 -1.06606920E+12 1.99450375E+12	-120.750000 28.7500000 9.50368928E+11 -1.04351721E+12 1.69641391E+12	-120.750000 28.7500000 9.33038326E+11 -1.09657050E+12 1.66870476E+12	-120.750000 28.7500000 1.00036798E+12 -1.24185123E+12 1.70350359E+12	-120.750000 28.7500000 9.71143184E+11 -1.06055028E+12 1.73266751E+12	-120.750000 28.7500000 9.83443833E+11 -1.04130871E+12 1.70972886E+12	-120.750000 28.7500000 1.01277689E+12 -1.56328290E+12 1.65708956E+12	-120.750000 28.7500000 7.09552570E+11 -1.17716969E+12 1.33199508E+12	-120.750000 28.7500000 7.39453436E+11 -1.03621126E+12 1.33891228E+12
-120.250000 28.7500000 -4.80150913E+11 6.56614097E+11 -5.06833043E+11	-120.250000 28.7500000 -3.63401839E+11 5.83848952E+11 -3.40541833E+11	-120.250000 28.7500000 -3.24617208E+11 4.90993975E+11 -2.98453795E+11	-120.250000 28.7500000 -2.91355951E+11 2.92362551E+11 -2.98654073E+11	-120.250000 28.7500000 -1.54538017E+11 9.23991163E+10 -2.60237230E+11	-120.250000 28.7500000 1.21790239E+10 384361440. -1.17735907E+11	-120.250000 28.7500000 1.49193834E+11 -2.22110269E+10 7.62065388E+10	-120.250000 28.7500000 -1.99526908E+11 -2.26926985E+11 9.21582698E+11	-120.250000 28.7500000 -6.81835364E+11 6.23192187E+10 1.66712744E+12	-120.250000 28.7500000 -7.28542478E+11 2.23232213E+11 1.46681928E+12	-120.250000 28.7500000 -7.91715119E+11 5.86441294E+11 1.29804245E+12	-120.250000 28.7500000 -8.59733885E+11 4.90521756E+11 1.43555704E+12	-120.250000 28.7500000 -7.23234849E+11 6.31066722E+11 1.10722836E+12	-120.250000 28.7500000 -7.53604297E+11 5.66453142E+11 1.06427141E+12	-120.250000 28.7500000 -7.76882881E+11 5.31566199E+11 1.01143590E+12	-120.250000 28.7500000 -1.12493933E+12 4.74590478E+11 1.13748253E+12	-120.250000 28.7500000 -1.16380218E+12 4.59500618E+11 1.24093661E+12	-120.250000 28.7500000 -7.91562420E+11 3.54739061E+11 1.01474455E+12	-120.250000 28.7500000 -9.48727054E+11 6.77057855E+11 1.14648574E+12	-120.250000 28.7500000 -9.02310593E+11 6.24245015E+11 8.56297570E+11	-120.250000 28.7500000 -7.95706917E+11 3.89025268E+11 6.98389692E+11	-120.250000 28.7500000 -7.83043330E+11 4.34411897E+11 6.02638844E+11	-120.250000 28.7500000 -8.94747214E+11 1.74276428E+11 6.75460547E+11	-120.250000 28.7500000 -9.33514052E+11 2.74118803E+11 5.80190405E+11	-120.250000 28.7500000 -1.12400466E+12 3.54767897E+11 8.46024212E+11	-120.250000 28.7500000 -1.08929922E+12 3.85861288E+11 8.77182910E+11	-120.250000 28.7500000 -1.05878815E+12 4.41402851E+11 8.95868862E+11	-120.250000 28.7500000 -1.08673211E+12 5.52902132E+11 7.38497855E+11	-120.250000 28.7500000 -1.08025315E+12 6.56744841E+11 5.97255782E+11	-120.250000 28.7500000 -8.12100944E+11 4.64387277E+11 4.47680643E+11	-120.250000 28.7500000 -8.09312059E+11 4.41187271E+11 4.36142277E+11	-120.250000 28.7500000 -8.51933463E+11 4.01643471E+11 4.13828448E+11	-120.250000 28.7500000 -7.63346158E+11 2.78896673E+11 4.80220643E+11	-120.250000 28.7500000 -5.46702033E+11 4.90677617E+10 4.54487572E+11	-120.250000 28.7500000 4.72553554E+10 -4.29245039E+11 3.52926499E+11	-120.250000 28.7500000 1.59714247E+11 -4.66937446E+11 3.78195247E+11	-120.250000 28.7500000 1.72090933E+11 -6.98746143E+11 4.98499813E+11	-120.250000 28.7500000 3.12538333E+11 -7.77262858E+11 5.68247517E+11	-120.250000 28.7500000 5.42962221E+11 -1.04440037E+12 8.31030952E+11	-120.250000 28.7500000 8.31118311E+11 -1.48037095E+12 1.17309191E+12	-120.250000 28.7500000 9.52775475E+11 -1.73756606E+12 1.17599948E+12	-120.250000 28.7500000 1.11003605E+12 -1.78291121E+12 1.26729716E+12	-120.250000 28.7500000 1.00128273E+12 -1.50693203E+12 1.12953197E+12	-120.250000 28.7500000 1.01048707E+12 -1.54611430E+12 1.15792465E+12	-120.250000 28.7500000 1.04859736E+12 -1.48891553E+12 1.25513420E+12	-120.250000 28.7500000 1.07262063E+12 -1.36069120E+12 1.25146641E+12	-120.250000 28.7500000 1.06380106E+12 -1.30204946E+12 1.22892544E+12	-120.250000 28.7500000 1.11809121E+12 -1.85941898E+12 1.31351826E+12	-120.250000 28.7500000 1.05397892E+12 -1.80559439E+12 1.33326714E+12	-120.250000 28.7500000 8.08651850E+11 -1.28689072E+12 9.93895449E+11
-119.750000 28.7500000 -3.62100425E+11 7.19729983E+11 -2.03612160E+11	-119.750000 28.7500000 -4.85755126E+11 7.79061953E+11 -2.19586871E+11	-119.750000 28.7500000 -3.55738288E+11 5.78240315E+11 -1.21666404E+11	-119.750000 28.7500000 -1.87113423E+11 3.82702748E+11 1.57137265E+10	-119.750000 28.7500000 -2.07916188E+11 6.88737649E+10 -1.77381970E+10	-119.750000 28.7500000 -7.37734164E+10 -1.20589402E+11 1.22216317E+11	-119.750000 28.7500000 7.31278705E+10 -1.42214889E+11 3.03977726E+11	-119.750000 28.7500000 -4.95093481E+11 -3.23098411E+11 1.13403835E+12	-119.750000 28.7500000 -7.67038652E+11 -2.62133842E+10 1.61868376E+12	-119.750000 28.7500000 -8.88130568E+11 1.35133389E+11 1.49623446E+12	-119.750000 28.7500000 -1.21627450E+12 4.92064801E+11 1.69326910E+12	-119.750000 28.7500000 -8.64679100E+11 5.33529068E+11 1.30777966E+12	-119.750000 28.7500000 -9.59405687E+11 7.14909614E+11 1.29070268E+12	-119.750000 28.7500000 -1.03907315E+12 5.40076245E+11 1.27400831E+12	-119.750000 28.7500000 -1.02357487E+12 4.16182927E+11 1.22332853E+12	-119.750000 28.7500000 -9.31653878E+11 3.33824033E+11 1.27520276E+12	-119.750000 28.7500000 -9.43197782E+11 3.62254303E+11 1.33373952E+12	-119.750000 28.7500000 -6.79772029E+11 4.28721373E+11 1.04614448E+12	-119.750000 28.7500000 -7.13358639E+11 5.18844416E+11 1.10519792E+12	-119.750000 28.7500000 -8.06117179E+11 6.23806054E+11 8.49372709E+11	-119.750000 28.7500000 -7.45377497E+11 4.45968515E+11 7.34492361E+11	-119.750000 28.7500000 -9.74182941E+11 4.11934949E+11 8.18202280E+11	-119.750000 28.7500000 -8.08974287E+11 1.64815094E+11 7.11636156E+11	-119.750000 28.7500000 -1.02206544E+12 3.87223814E+11 8.00136102E+11	-119.750000 28.7500000 -1.03933929E+12 3.20753402E+11 9.27357927E+11	-119.750000 28.7500000 -1.02065131E+12 3.45912443E+11 9.45030955E+11	-119.750000 28.7500000 -1.01293615E+12 4.23618806E+11 9.37712026E+11	-119.750000 28.7500000 -1.11198994E+12 6.21714932E+11 8.26150158E+11	-119.750000 28.7500000 -1.11622226E+12 6.64992612E+11 7.24972536E+11	-119.750000 28.7500000 -8.86168355E+11 5.45883685E+11 5.09614260E+11	-119.750000 28.7500000 -8.98400453E+11 4.92965888E+11 4.79090737E+11	-119.750000 28.7500000 -8.18727813E+11 4.06249308E+11 6.24653566E+11	-119.750000 28.7500000 -7.69181549E+11 2.03192025E+11 6.25153802E+11	-119.750000 28.7500000 -2.75109544E+11 -4.23141171E+10 5.13155269E+11	-119.750000 28.7500000 5.05053471E+10 -2.35395449E+11 3.28362000E+11	-119.750000 28.7500000 1.88996403E+11 -5.30961072E+11 5.12285311E+11	-119.750000 28.7500000 3.11804559E+11 -6.07600837E+11 4.54793560E+11	-119.750000 28.7500000 4.44868297E+11 -8.84791378E+11 6.80254243E+11	-119.750000 28.7500000 5.52106656E+11 -9.83413621E+11 6.44922671E+11	-119.750000 28.7500000 9.17864514E+11 -1.51555015E+12 8.18120819E+11	-119.750000 28.7500000 1.16900640E+12 -2.05949855E+12 8.49056498E+11	-119.750000 28.7500000 1.31706795E+12 -2.16264501E+12 8.71868662E+11	-119.750000 28.7500000 1.01354412E+12 -1.77832185E+12 7.54956960E+11	-119.750000 28.7500000 1.04534567E+12 -1.76993154E+12 8.04050502E+11	-119.750000 28.7500000 1.08464295E+12 -1.58944618E+12 9.13639801E+11	-119.750000 28.7500000 1.07882447E+12 -1.51280157E+12 9.40897796E+11	-119.750000 28.7500000 1.07082914E+12 -1.46985517E+12 8.99756655E+11	-119.750000 28.7500000 8.54644883E+11 -1.37740196E+12 7.68402915E+11	-119.750000 28.7500000 1.15827370E+12 -1.94449677E+12 1.04463978E+12	-119.750000 28.7500000 8.89465078E+11 -1.57081403E+12 8.04521968E+11
-119.250000 28.7500000 -6.96703451E+11 6.94998335E+11 1.34855827E+11	-119.250000 28.7500000 -5.60388637E+11 4.84623385E+11 1.58166860E+11	-119.250000 28.7500000 -5.23046027E+11 5.10328078E+11 2.95221297E+11	-119.250000 28.7500000 -4.38733767E+11 3.50099243E+11 2.76676313E+11	-119.250000 28.7500000 -1.39620319E+11 1.53564754E+10 2.55336841E+11	-119.250000 28.7500000 -6.96194826E+10 -2.34494411E+11 3.41286519E+11	-119.250000 28.7500000 2.29085676E+11 -3.27575241E+11 4.04180632E+11	-119.250000 28.7500000 -1.85913704E+11 -3.11807803E+11 8.83107955E+11	-119.250000 28.7500000 -6.20287558E+11 -1.66475840E+09 1.31901306E+12	-119.250000 28.7500000 -7.58848553E+11 3.59067681E+11 1.16046902E+12	-119.250000 28.7500000 -9.53086706E+11 5.12707494E+11 1.34394924E+12	-119.250000 28.7500000 -1.06307794E+12 7.24166443E+11 1.40297975E+12	-119.250000 28.7500000 -1.17859077E+12 8.61171941E+11 1.37871045E+12	-119.250000 28.7500000 -8.17906844E+11 5.84135672E+11 1.05542025E+12	-119.250000 28.7500000 -9.80374258E+11 4.37650719E+11 1.02287003E+12	-119.250000 28.7500000 -1.03536224E+12 4.15630819E+11 1.10624637E+12	-119.250000 28.7500000 -9.73532365E+11 3.57478236E+11 1.20641775E+12	-119.250000 28.7500000 -1.03694972E+12 4.52116054E+11 1.28808976E+12	-119.250000 28.7500000 -1.06771408E+12 4.22821528E+11 1.36274903E+12	-119.250000 28.7500000 -9.20389616E+11 6.78510330E+11 1.01765867E+12	-119.250000 28.7500000 -7.88922040E+11 4.64451666E+11 8.50258690E+11	-119.250000 28.7500000 -1.02094989E+12 3.19701123E+11 9.23719631E+11	-119.250000 28.7500000 -8.38839304E+11 1.77233101E+11 7.79496784E+11	-119.250000 28.7500000 -1.05093412E+12 3.41391639E+11 9.25881991E+11	-119.250000 28.7500000 -1.00398590E+12 3.11683318E+11 1.01371065E+12	-119.250000 28.7500000 -9.30474295E+11 3.33051593E+11 1.02486894E+12	-119.250000 28.7500000 -8.63559025E+11 4.60482380E+11 1.01345054E+12	-119.250000 28.7500000 -8.90876002E+11 7.54167906E+11 8.34601943E+11	-119.250000 28.7500000 -1.01302960E+12 6.68617802E+11 7.50988231E+11	-119.250000 28.7500000 -6.32518148E+11 5.58980202E+11 5.76687899E+11	-119.250000 28.7500000 -8.90485539E+11 5.71875394E+11 7.48557566E+11	-119.250000 28.7500000 -7.90933864E+11 3.86965144E+11 6.99530412E+11	-119.250000 28.7500000 -6.36277424E+11 3.50214840E+10 7.36507724E+11	-119.250000 28.7500000 -3.98403502E+11 -8.23784161E+10 5.68179032E+11	-119.250000 28.7500000 6.36415263E+10 -4.07897604E+11 3.31973100E+11	-119.250000 28.7500000 1.71721785E+11 -3.44495030E+11 4.36657881E+11	-119.250000 28.7500000 4.03496600E+11 -6.50682761E+11 5.89385105E+11	-119.250000 28.7500000 4.08940052E+11 -6.80434926E+11 4.84838900E+11	-119.250000 28.7500000 7.61319064E+11 -1.27910609E+12 6.49983164E+11	-119.250000 28.7500000 9.73294731E+11 -1.45289367E+12 5.89980697E+11	-119.250000 28.7500000 1.12562746E+12 -1.91150883E+12 6.34564182E+11	-119.250000 28.7500000 1.28421737E+12 -2.08969007E+12 5.97081850E+11	-119.250000 28.7500000 1.08986407E+12 -1.84019164E+12 5.02564258E+11	-119.250000 28.7500000 1.15536678E+12 -1.81526240E+12 6.11801498E+11	-119.250000 28.7500000 1.11386585E+12 -1.61217407E+12 6.53985579E+11	-119.250000 28.7500000 1.11529610E+12 -1.56475287E+12 6.78687867E+11	-119.250000 28.7500000 1.11975950E+12 -1.56587013E+12 6.28830437E+11	-119.250000 28.7500000 1.20347440E+12 -1.89937353E+12 8.56907317E+11	-119.250000 28.7500000 1.21590501E+12 -1.91492299E+12 8.53371519E+11	-119.250000 28.7500000 9.16939342E+11 -1.58024532E+12 7.31759116E+11
-118.750000 28.7500000 -7.91617077E+11 5.97589885E+11 3.71476333E+11	-118.750000 28.7500000 -6.63034593E+11 4.15210275E+11 3.65950403E+11	-118.750000 28.7500000 -5.54740744E+11 2.79465329E+11 3.96073468E+11	-118.750000 28.7500000 -4.65998578E+11 1.93439531E+11 5.66197486E+11	-118.750000 28.7500000 -3.29126478E+11 -1.06695041E+11 5.18370525E+11	-118.750000 28.7500000 -7.38327757E+10 -3.06709660E+11 4.85243322E+11	-118.750000 28.7500000 9.27632015E+10 -3.90871384E+11 5.71160658E+11	-118.750000 28.7500000 -4.90588340E+11 -4.97572446E+11 1.25230108E+12	-118.750000 28.7500000 -7.77464513E+11 1.08787466E+11 1.28219860E+12	-118.750000 28.7500000 -1.25205610E+12 6.62123577E+11 1.44388103E+12	-118.750000 28.7500000 -1.14118885E+12 7.03476793E+11 1.30439827E+12	-118.750000 28.7500000 -1.23429283E+12 8.03756179E+11 1.27369439E+12	-118.750000 28.7500000 -1.35586592E+12 9.32768776E+11 1.16909552E+12	-118.750000 28.7500000 -1.24092088E+12 8.67658695E+11 1.25348531E+12	-118.750000 28.7500000 -1.28565078E+12 8.02192687E+11 1.17933592E+12	-118.750000 28.7500000 -1.23040380E+12 7.22068570E+11 1.27950520E+12	-118.750000 28.7500000 -9.95618324E+11 5.20394932E+11 1.02150688E+12	-118.750000 28.7500000 -1.00556538E+12 5.49251908E+11 1.07077534E+12	-118.750000 28.7500000 -1.00507786E+12 4.39802855E+11 1.12111662E+12	-118.750000 28.7500000 -1.23707982E+12 7.60822890E+11 1.11406796E+12	-118.750000 28.7500000 -9.51929799E+11 5.19508951E+11 9.80559462E+11	-118.750000 28.7500000 -1.03321607E+12 3.46492338E+11 1.03492524E+12	-118.750000 28.7500000 -8.33458471E+11 2.21489512E+11 8.69827215E+11	-118.750000 28.7500000 -1.04119868E+12 3.24347625E+11 1.07469878E+12	-118.750000 28.7500000 -9.92409879E+11 3.30128851E+11 1.12912433E+12	-118.750000 28.7500000 -9.82083895E+11 3.88130111E+11 1.11154391E+12	-118.750000 28.7500000 -1.14875564E+12 6.40290259E+11 1.47910951E+12	-118.750000 28.7500000 -1.33754624E+12 1.07187621E+12 1.14498601E+12	-118.750000 28.7500000 -8.21683618E+11 7.23073237E+11 8.34247721E+11	-118.750000 28.7500000 -9.80264616E+11 6.77112709E+11 8.06301467E+11	-118.750000 28.7500000 -9.46031624E+11 5.36044405E+11 8.12000739E+11	-118.750000 28.7500000 -6.98152714E+11 3.00877414E+11 7.30145292E+11	-118.750000 28.7500000 -4.55491355E+11 -9.11356232E+10 5.93325588E+11	-118.750000 28.7500000 -2.96893317E+11 -1.74433419E+11 6.07694356E+11	-118.750000 28.7500000 5.67858954E+10 -3.63595530E+11 3.25527372E+11	-118.750000 28.7500000 2.87533138E+11 -4.19092365E+11 5.34137471E+11	-118.750000 28.7500000 3.72174815E+11 -4.47092785E+11 4.64629629E+11	-118.750000 28.7500000 6.76899979E+11 -1.01623425E+12 4.70358622E+11	-118.750000 28.7500000 8.51445678E+11 -1.14350345E+12 5.04467751E+11	-118.750000 28.7500000 1.02036065E+12 -1.34239512E+12 4.28409487E+11	-118.750000 28.7500000 1.17544832E+12 -1.75917747E+12 4.07233921E+11	-118.750000 28.7500000 1.38945914E+12 -1.95053172E+12 3.86018378E+11	-118.750000 28.7500000 1.09810503E+12 -1.67427021E+12 3.22995290E+11	-118.750000 28.7500000 1.10628779E+12 -1.58450699E+12 4.26632675E+11	-118.750000 28.7500000 1.13867633E+12 -1.57973755E+12 4.49489011E+11	-118.750000 28.7500000 1.09205357E+12 -1.60802157E+12 4.07680090E+11	-118.750000 28.7500000 1.17066878E+12 -1.69921164E+12 4.17705591E+11	-118.750000 28.7500000 9.04742109E+11 -1.26144414E+12 5.22025042E+11	-118.750000 28.7500000 1.26285355E+12 -1.70509389E+12 7.48011323E+11	-118.750000 28.7500000 9.09342540E+11 -1.45311479E+12 6.14092898E+11
-118.250000 28.7500000 -9.74938374E+11 3.78722484E+11 8.85187215E+11	-118.250000 28.7500000 -7.73529469E+11 1.57851304E+11 8.18078548E+11	-118.250000 28.7500000 -5.99848059E+11 -2.46101996E+10 7.72898750E+11	-118.250000 28.7500000 -4.38731866E+11 -4.28667822E+10 7.78079633E+11	-118.250000 28.7500000 -3.03374828E+11 -3.92990687E+11 9.74420378E+11	-118.250000 28.7500000 6.11090678E+10 -6.23851667E+11 8.04306289E+11	-118.250000 28.7500000 3.24646371E+11 -6.07533203E+11 8.10727899E+11	-118.250000 28.7500000 -1.70496016E+11 -6.24947364E+11 1.18254168E+12	-118.250000 28.7500000 -8.29937025E+11 4.62210949E+10 1.50175154E+12	-118.250000 28.7500000 -1.50431662E+12 6.65123946E+11 1.63267163E+12	-118.250000 28.7500000 -1.64612040E+12 8.89773031E+11 1.49365287E+12	-118.250000 28.7500000 -1.68763379E+12 1.04289200E+12 1.40162879E+12	-118.250000 28.7500000 -1.52790893E+12 1.13951467E+12 1.34458861E+12	-118.250000 28.7500000 -1.76071036E+12 1.01388386E+12 1.49966920E+12	-118.250000 28.7500000 -1.60970192E+12 9.79727745E+11 1.48815597E+12	-118.250000 28.7500000 -1.34065881E+12 8.14367179E+11 1.15473095E+12	-118.250000 28.7500000 -1.35532197E+12 8.60652372E+11 1.23751983E+12	-118.250000 28.7500000 -1.38900315E+12 8.96019464E+11 1.33401018E+12	-118.250000 28.7500000 -1.30831221E+12 5.90022967E+11 1.44313038E+12	-118.250000 28.7500000 -1.47253690E+12 8.03436167E+11 1.33068397E+12	-118.250000 28.7500000 -1.19967515E+12 6.03942945E+11 1.15523597E+12	-118.250000 28.7500000 -1.12614887E+12 3.18709268E+11 1.23868860E+12	-118.250000 28.7500000 -9.30995896E+11 3.02448083E+11 9.88718301E+11	-118.250000 28.7500000 -1.05032620E+12 2.96775123E+11 1.27475057E+12	-118.250000 28.7500000 -1.02606845E+12 3.53658864E+11 1.26392887E+12	-118.250000 28.7500000 -1.04130511E+12 4.21680972E+11 1.63176802E+12	-118.250000 28.7500000 -9.40098126E+11 4.39678206E+11 1.64775500E+12	-118.250000 28.7500000 -1.02298268E+12 9.64355752E+11 1.24247671E+12	-118.250000 28.7500000 -1.20672918E+12 9.43823258E+11 1.25418878E+12	-118.250000 28.7500000 -7.18596669E+11 3.51861506E+11 9.33788778E+11	-118.250000 28.7500000 -7.24341359E+11 2.48334549E+11 9.10545453E+11	-118.250000 28.7500000 -6.36169880E+11 1.39898044E+11 7.78831135E+11	-118.250000 28.7500000 -3.64963693E+11 -1.86715701E+11 7.05984463E+11	-118.250000 28.7500000 -2.64343962E+11 -2.48219337E+11 6.27189154E+11	-118.250000 28.7500000 1.18376694E+11 -3.17047472E+11 4.41498173E+11	-118.250000 28.7500000 2.39201780E+11 -2.20801565E+11 4.71856251E+11	-118.250000 28.7500000 5.89995770E+11 -6.07884607E+11 5.31361989E+11	-118.250000 28.7500000 6.81123119E+11 -9.91747637E+11 3.92309998E+11	-118.250000 28.7500000 8.27820540E+11 -1.02101215E+12 3.29118319E+11	-118.250000 28.7500000 1.06824938E+12 -1.20461604E+12 3.10336979E+11	-118.250000 28.7500000 1.18799794E+12 -1.51980684E+12 2.40131670E+11	-118.250000 28.7500000 1.00087412E+12 -1.29916456E+12 1.24412305E+11	-118.250000 28.7500000 1.12382312E+12 -1.58408298E+12 1.18491234E+11	-118.250000 28.7500000 1.10297521E+12 -1.49367764E+12 1.68623784E+11	-118.250000 28.7500000 1.14739813E+12 -1.50433746E+12 2.62894273E+11	-118.250000 28.7500000 1.23561142E+12 -1.73055004E+12 2.59623305E+11	-118.250000 28.7500000 1.27815805E+12 -1.68046323E+12 3.53713652E+11	-118.250000 28.7500000 8.72045937E+11 -1.18889814E+12 3.49102408E+11	-118.250000 28.7500000 8.58335281E+11 -1.02726140E+12 3.76991908E+11	-118.250000 28.7500000 9.06912662E+11 -1.29838586E+12 4.63773172E+11
-117.750000 28.7500000 -5.32638859E+11 -3.05316004E+11 1.16245096E+12	-117.750000 28.7500000 -3.41610103E+11 -5.08691350E+11 1.12987904E+12	-117.750000 28.7500000 -1.50940500E+11 -7.01993124E+11 1.09414475E+12	-117.750000 28.7500000 1.53179310E+10 -5.74013178E+11 1.03025390E+12	-117.750000 28.7500000 1.25973905E+11 -5.97068349E+11 9.41813137E+11	-117.750000 28.7500000 4.18011709E+11 -1.04734012E+12 1.07860774E+12	-117.750000 28.7500000 4.80626639E+11 -6.32733958E+11 7.81881967E+11	-117.750000 28.7500000 1.33655052E+11 -1.03457377E+12 1.54934785E+12	-117.750000 28.7500000 -3.80625977E+11 -5.15082158E+11 1.79786744E+12	-117.750000 28.7500000 -1.23396738E+12 1.29992802E+11 2.06535734E+12	-117.750000 28.7500000 -1.41039659E+12 7.39797303E+11 1.63942262E+12	-117.750000 28.7500000 -1.42946153E+12 8.32395674E+11 1.54213745E+12	-117.750000 28.7500000 -1.55686771E+12 8.68647436E+11 1.55375147E+12	-117.750000 28.7500000 -1.50624194E+12 8.51607749E+11 1.67248868E+12	-117.750000 28.7500000 -1.55933200E+12 7.68024510E+11 1.70099776E+12	-117.750000 28.7500000 -1.58734051E+12 9.91381225E+11 1.64341508E+12	-117.750000 28.7500000 -1.64007156E+12 1.05299103E+12 1.74980753E+12	-117.750000 28.7500000 -1.17683428E+12 7.96666626E+11 1.41249872E+12	-117.750000 28.7500000 -1.27693069E+12 4.68173816E+11 1.62928905E+12	-117.750000 28.7500000 -1.38716630E+12 7.08475552E+11 1.49903429E+12	-117.750000 28.7500000 -1.40239123E+12 5.81337350E+11 1.68775621E+12	-117.750000 28.7500000 -1.07841244E+12 2.22430364E+11 1.38341450E+12	-117.750000 28.7500000 -6.69533995E+11 3.19571624E+11 1.10710699E+12	-117.750000 28.7500000 -9.67516422E+11 2.50335724E+11 1.44892953E+12	-117.750000 28.7500000 -6.89387995E+11 2.39462941E+11 1.37906251E+12	-117.750000 28.7500000 -8.96096862E+11 1.56709143E+11 1.91112911E+12	-117.750000 28.7500000 -6.27886064E+11 2.43457524E+11 1.84781151E+12	-117.750000 28.7500000 -1.07990529E+12 9.68226374E+11 1.85963355E+12	-117.750000 28.7500000 -8.15841083E+11 6.87455207E+11 1.31967602E+12	-117.750000 28.7500000 -6.16539292E+11 1.51617110E+11 1.05481562E+12	-117.750000 28.7500000 -5.74063313E+11 5.65670175E+10 1.08259954E+12	-117.750000 28.7500000 -4.29082444E+11 -3.77292882E+10 8.20035387E+11	-117.750000 28.7500000 -2.61217026E+11 -1.57653500E+11 7.95910341E+11	-117.750000 28.7500000 -9.47628278E+10 -2.89879458E+11 7.21359864E+11	-117.750000 28.7500000 7.44466432E+10 -5.76087122E+10 3.82341743E+11	-117.750000 28.7500000 2.87310578E+11 -3.79526513E+11 4.17919435E+11	-117.750000 28.7500000 5.26383907E+11 -4.91471077E+11 4.05908423E+11	-117.750000 28.7500000 6.76813996E+11 -9.09143507E+11 2.65405448E+11	-117.750000 28.7500000 1.18281732E+12 -1.38076435E+12 2.46447964E+11	-117.750000 28.7500000 1.10831193E+12 -1.00817974E+12 2.32447525E+11	-117.750000 28.7500000 1.20297344E+12 -1.45844509E+12 -5.09366118E+09	-117.750000 28.7500000 1.05487493E+12 -1.14862391E+12 3.19005798E+10	-117.750000 28.7500000 1.23507180E+12 -1.54600092E+12 1.82368809E+10	-117.750000 28.7500000 1.22702594E+12 -1.54920144E+12 1.62507745E+10	-117.750000 28.7500000 1.14689783E+12 -1.57215608E+12 -1.09009459E+10	-117.750000 28.7500000 8.68311040E+11 -1.15229825E+12 7.88025016E+10	-117.750000 28.7500000 8.92606087E+11 -1.01514635E+12 1.45629184E+11	-117.750000 28.7500000 9.26380917E+11 -1.20403303E+12 2.02201301E+11	-117.750000 28.7500000 9.26236738E+11 -1.13636606E+12 1.70512122E+11	-117.750000 28.7500000 9.48526449E+11 -1.17558582E+12 3.33340869E+11
-117.250000 28.7500000 1.23622318E+11 -1.08575542E+12 1.39975197E+12	-117.250000 28.7500000 2.53807788E+11 -1.17648484E+12 1.30203084E+12	-117.250000 28.7500000 3.45731236E+11 -1.20707377E+12 1.21434433E+12	-117.250000 28.7500000 4.67600474E+11 -1.12152412E+12 1.07540781E+12	-117.250000 28.7500000 6.75137257E+11 -1.10734777E+12 9.02302925E+11	-117.250000 28.7500000 8.50262884E+11 -1.12289605E+12 7.02174921E+11	-117.250000 28.7500000 7.44174780E+11 -6.60305478E+11 4.71443767E+11	-117.250000 28.7500000 5.87731108E+11 -1.02154699E+12 1.04104408E+12	-117.250000 28.7500000 3.46628325E+11 -1.26481439E+12 1.82254594E+12	-117.250000 28.7500000 -1.98811320E+11 -5.90300512E+11 2.00429850E+12	-117.250000 28.7500000 -9.12868901E+11 2.45175632E+11 2.08198723E+12	-117.250000 28.7500000 -9.81004583E+11 1.61552597E+11 1.99911958E+12	-117.250000 28.7500000 -1.52431926E+12 2.43132219E+11 2.68549829E+12	-117.250000 28.7500000 -1.26920085E+12 6.00088248E+11 2.11034623E+12	-117.250000 28.7500000 -1.40531663E+12 5.10427333E+11 2.15119495E+12	-117.250000 28.7500000 -1.45566243E+12 6.17148842E+11 2.12952941E+12	-117.250000 28.7500000 -1.48190763E+12 6.28585464E+11 2.29274943E+12	-117.250000 28.7500000 -1.08154932E+12 5.41620404E+11 1.89958298E+12	-117.250000 28.7500000 -1.17012837E+12 2.46140174E+11 2.12069292E+12	-117.250000 28.7500000 -1.17179377E+12 6.31513154E+11 1.97364692E+12	-117.250000 28.7500000 -8.57879413E+11 2.75506561E+11 1.73943069E+12	-117.250000 28.7500000 -8.45507330E+11 -5.62761441E+10 1.94465733E+12	-117.250000 28.7500000 -7.80979995E+11 2.62182830E+11 1.63245720E+12	-117.250000 28.7500000 -4.45415916E+11 1.15630162E+11 1.54210337E+12	-117.250000 28.7500000 -5.95656114E+11 -9.73241713E+10 2.03362297E+12	-117.250000 28.7500000 -3.50290772E+11 -1.58804736E+09 1.93838868E+12	-117.250000 28.7500000 -1.57639606E+11 -8.01325711E+10 1.92407156E+12	-117.250000 28.7500000 -3.62669441E+11 4.75507655E+11 1.96977099E+12	-117.250000 28.7500000 -3.36935518E+11 4.55637107E+11 1.44559584E+12	-117.250000 28.7500000 -4.64507503E+11 -2.83604296E+10 1.11746980E+12	-117.250000 28.7500000 -4.03964756E+11 -1.44910828E+11 1.14929880E+12	-117.250000 28.7500000 -3.65662274E+11 -1.45460363E+11 9.13956733E+11	-117.250000 28.7500000 -2.63589642E+11 -9.75712338E+10 8.29428007E+11	-117.250000 28.7500000 -9.52273715E+10 -1.80719321E+11 5.65372191E+11	-117.250000 28.7500000 1.85867981E+10 -6.53374792E+10 3.57907661E+11	-117.250000 28.7500000 5.19585235E+11 -4.77482582E+11 5.73561962E+11	-117.250000 28.7500000 8.34977989E+11 -7.70524250E+11 3.82812881E+11	-117.250000 28.7500000 9.60364347E+11 -1.18169128E+12 1.99661011E+11	-117.250000 28.7500000 9.41210272E+11 -8.46709785E+11 1.06579427E+11	-117.250000 28.7500000 1.06340732E+12 -7.81211992E+11 4.98608087E+10	-117.250000 28.7500000 9.70257662E+11 -9.13317495E+11 -6.45859205E+10	-117.250000 28.7500000 1.08403386E+12 -1.09024772E+12 -1.42232355E+11	-117.250000 28.7500000 8.92921184E+11 -9.01599199E+11 -7.31305083E+10	-117.250000 28.7500000 9.25129048E+11 -9.26070407E+11 -4.55468073E+10	-117.250000 28.7500000 9.90741725E+11 -1.20331882E+12 -6.17394135E+10	-117.250000 28.7500000 9.87602682E+11 -1.15809793E+12 -2.54227538E+10	-117.250000 28.7500000 9.84678990E+11 -1.12064030E+12 -1.90448210E+10	-117.250000 28.7500000 9.91612830E+11 -1.20952704E+12 7.61806029E+10	-117.250000 28.7500000 9.85669894E+11 -1.19290921E+12 8.23814881E+10	-117.250000 28.7500000 9.43740944E+11 -1.07571800E+12 1.41306397E+11
-116.750000 28.7500000 5.90277181E+11 -1.01257609E+12 9.53640288E+11	-116.750000 28.7500000 6.64231936E+11 -1.19489469E+12 8.40303313E+11	-116.750000 28.7500000 7.52391422E+11 -1.13572538E+12 7.33525508E+11	-116.750000 28.7500000 8.70596084E+11 -1.05621828E+12 6.48382448E+11	-116.750000 28.7500000 9.46360746E+11 -9.89651403E+11 5.40928016E+11	-116.750000 28.7500000 1.03048479E+12 -1.04093719E+12 3.43754310E+11	-116.750000 28.7500000 1.15251072E+12 -9.07977425E+11 3.37509614E+11	-116.750000 28.7500000 8.39546765E+11 -1.02695528E+12 5.90873952E+11	-116.750000 28.7500000 6.98998063E+11 -1.16865171E+12 1.21629875E+12	-116.750000 28.7500000 3.56158931E+11 -1.09071663E+12 1.87091164E+12	-116.750000 28.7500000 -9.85283707E+10 -9.36886927E+11 2.62749002E+12	-116.750000 28.7500000 -3.06951127E+11 -8.83009192E+11 2.66201281E+12	-116.750000 28.7500000 -3.93465201E+11 -9.01594153E+11 2.60953027E+12	-116.750000 28.7500000 -5.85426141E+11 -2.46805004E+11 2.54387447E+12	-116.750000 28.7500000 -7.84698376E+11 -2.67026809E+11 2.64266265E+12	-116.750000 28.7500000 -9.59070274E+11 -7.56337623E+10 2.61766067E+12	-116.750000 28.7500000 -6.23814640E+11 -1.24346466E+11 2.16480678E+12	-116.750000 28.7500000 -7.66856397E+11 -1.63570631E+11 2.43044896E+12	-116.750000 28.7500000 -5.59138406E+11 -3.41920088E+11 2.00837444E+12	-116.750000 28.7500000 -9.05505997E+11 7.39315958E+10 2.58860699E+12	-116.750000 28.7500000 -6.66088702E+11 -3.46452132E+10 2.34041534E+12	-116.750000 28.7500000 -4.51556540E+11 -4.79133893E+11 2.01207330E+12	-116.750000 28.7500000 -2.72900227E+11 -6.83199324E+10 1.58131054E+12	-116.750000 28.7500000 -2.16652284E+11 7.44211558E+09 1.58671595E+12	-116.750000 28.7500000 -3.41397524E+10 -5.44658784E+11 2.03109381E+12	-116.750000 28.7500000 2.39664038E+11 -3.74737142E+11 1.93282100E+12	-116.750000 28.7500000 3.23667526E+11 -4.77431038E+11 1.82759509E+12	-116.750000 28.7500000 2.71619555E+11 -1.11763775E+11 1.87215197E+12	-116.750000 28.7500000 2.87618908E+10 1.58223221E+11 1.45214957E+12	-116.750000 28.7500000 -1.59600427E+11 -3.32495618E+11 1.49753718E+12	-116.750000 28.7500000 -8.10009068E+10 -4.41442894E+11 1.16973280E+12	-116.750000 28.7500000 -1.25705462E+11 -2.63504593E+11 9.49737226E+11	-116.750000 28.7500000 -8.63391990E+10 -1.34882943E+11 7.93447891E+11	-116.750000 28.7500000 -1.15044803E+10 -1.94296726E+11 5.71462582E+11	-116.750000 28.7500000 6.52626944E+10 -1.32649779E+11 4.10311950E+11	-116.750000 28.7500000 4.66487902E+11 -2.44998717E+11 4.20331094E+11	-116.750000 28.7500000 8.78081606E+11 -7.44837087E+11 2.67314971E+11	-116.750000 28.7500000 1.03287665E+12 -1.09038613E+12 5.52123187E+10	-116.750000 28.7500000 9.29324401E+11 -7.71974169E+11 -8.71267533E+10	-116.750000 28.7500000 8.37040865E+11 -5.54859561E+11 -1.21438904E+11	-116.750000 28.7500000 9.83502684E+11 -7.97204283E+11 -2.22474142E+11	-116.750000 28.7500000 1.14788493E+12 -9.89277323E+11 -2.64931328E+11	-116.750000 28.7500000 9.55149189E+11 -8.12287394E+11 -2.37115474E+11	-116.750000 28.7500000 9.70496868E+11 -8.44540150E+11 -2.02432971E+11	-116.750000 28.7500000 9.86451804E+11 -1.00166579E+12 -1.35405552E+11	-116.750000 28.7500000 9.76931193E+11 -9.87148059E+11 -1.14042348E+11	-116.750000 28.7500000 1.06551725E+12 -1.08037761E+12 -4.43495670E+10	-116.750000 28.7500000 1.06705007E+12 -1.11669818E+12 203856672.	-116.750000 28.7500000 7.68261882E+11 -8.18894537E+11 -3.06416046E+10	-116.750000 28.7500000 7.82206042E+11 -8.15315157E+11 -2.51644979E+09
-116.250000 28.7500000 7.97434053E+11 -9.14745197E+11 5.71933000E+11	-116.250000 28.7500000 9.04693416E+11 -1.01441333E+12 5.36568037E+11	-116.250000 28.7500000 9.38691723E+11 -9.32143235E+11 4.35964838E+11	-116.250000 28.7500000 9.86156302E+11 -8.63998181E+11 3.39106300E+11	-116.250000 28.7500000 1.06802368E+12 -8.66933146E+11 2.51828929E+11	-116.250000 28.7500000 1.25130061E+12 -1.02108339E+12 1.40063523E+11	-116.250000 28.7500000 1.29311231E+12 -8.68405215E+11 1.30772140E+11	-116.250000 28.7500000 1.02522284E+12 -9.07332354E+11 3.50135386E+11	-116.250000 28.7500000 1.00783037E+12 -1.05131901E+12 7.07381953E+11	-116.250000 28.7500000 8.25627705E+11 -1.23799483E+12 1.15614705E+12	-116.250000 28.7500000 5.56027281E+11 -1.54624551E+12 1.89195000E+12	-116.250000 28.7500000 4.68486750E+11 -1.60574774E+12 2.51247749E+12	-116.250000 28.7500000 2.88671859E+11 -1.56867048E+12 2.48782782E+12	-116.250000 28.7500000 1.37052578E+11 -1.36717717E+12 2.43856913E+12	-116.250000 28.7500000 -5.08344115E+10 -1.15325770E+12 2.48916476E+12	-116.250000 28.7500000 -2.78524101E+11 -1.48973381E+12 3.29726689E+12	-116.250000 28.7500000 -4.60718801E+11 -1.09295777E+12 2.87231548E+12	-116.250000 28.7500000 -2.78569812E+11 -1.24471869E+12 2.36415248E+12	-116.250000 28.7500000 -3.08661191E+11 -9.75129674E+11 1.95314568E+12	-116.250000 28.7500000 -3.60407728E+11 -6.13614617E+11 2.42270968E+12	-116.250000 28.7500000 -9.59857951E+10 -6.90654085E+11 2.15507324E+12	-116.250000 28.7500000 2.07051407E+10 -8.61085041E+11 1.89744598E+12	-116.250000 28.7500000 8.12346819E+10 -5.27758885E+11 1.54524044E+12	-116.250000 28.7500000 1.90159880E+11 -3.24262625E+11 1.40768693E+12	-116.250000 28.7500000 4.64844358E+11 -9.44278733E+11 1.90330674E+12	-116.250000 28.7500000 5.05056854E+11 -5.57562397E+11 1.33035236E+12	-116.250000 28.7500000 8.57364496E+11 -1.01717613E+12 1.64168558E+12	-116.250000 28.7500000 7.12375337E+11 -7.13656959E+11 1.22488514E+12	-116.250000 28.7500000 4.48544801E+11 -3.81557768E+11 1.27107885E+12	-116.250000 28.7500000 2.41178280E+11 -3.81583491E+11 1.04737171E+12	-116.250000 28.7500000 1.48285014E+11 -5.52490828E+11 1.14154589E+12	-116.250000 28.7500000 4.40998584E+10 -3.46219282E+11 9.21492455E+11	-116.250000 28.7500000 3.84948797E+10 -2.08640737E+11 7.78292953E+11	-116.250000 28.7500000 4.73569567E+10 -2.37936460E+11 5.64714996E+11	-116.250000 28.7500000 1.05136841E+11 2.02917028E+10 4.00879223E+11	-116.250000 28.7500000 7.00536979E+11 -4.31359721E+11 3.13953911E+11	-116.250000 28.7500000 9.87562377E+11 -6.38494310E+11 1.07324531E+11	-116.250000 28.7500000 8.62487773E+11 -5.73761651E+11 -7.86907054E+10	-116.250000 28.7500000 1.03171686E+12 -6.16879161E+11 -2.61005509E+11	-116.250000 28.7500000 9.07589124E+11 -4.31177597E+11 -3.00262261E+11	-116.250000 28.7500000 8.26759774E+11 -4.25232302E+11 -2.85139665E+11	-116.250000 28.7500000 9.22632389E+11 -4.97270227E+11 -3.64768625E+11	-116.250000 28.7500000 7.88921975E+11 -4.37102707E+11 -2.86559371E+11	-116.250000 28.7500000 8.02241184E+11 -4.68278084E+11 -2.60613718E+11	-116.250000 28.7500000 8.07313539E+11 -5.52495677E+11 -2.43799917E+11	-116.250000 28.7500000 8.09767666E+11 -5.57472612E+11 -2.40245785E+11	-116.250000 28.7500000 8.28507947E+11 -5.46608644E+11 -1.66763905E+11	-116.250000 28.7500000 8.33080590E+11 -5.76567575E+11 -1.44043049E+11	-116.250000 28.7500000 8.74326917E+11 -7.28356422E+11 -1.54999587E+11	-116.250000 28.7500000 8.91769389E+11 -7.32628976E+11 -1.23752841E+11
-115.750000 28.7500000 8.89518621E+11 -8.05679202E+11 1.77965384E+11	-115.750000 28.7500000 9.25735584E+11 -8.12469060E+11 1.70320036E+11	-115.750000 28.7500000 9.47966181E+11 -7.52793747E+11 8.61895639E+10	-115.750000 28.7500000 1.04083574E+12 -8.02892874E+11 3.40875878E+10	-115.750000 28.7500000 1.04240651E+12 -7.71421307E+11 -1.83148913E+10	-115.750000 28.7500000 1.12480551E+12 -7.94993951E+11 1.08032369E+10	-115.750000 28.7500000 1.28727266E+12 -7.55471024E+11 4.77512868E+10	-115.750000 28.7500000 1.03247767E+12 -7.05994555E+11 1.64370530E+11	-115.750000 28.7500000 1.12074084E+12 -9.42309114E+11 3.78477740E+11	-115.750000 28.7500000 1.14935110E+12 -1.19404298E+12 6.81752461E+11	-115.750000 28.7500000 1.09970090E+12 -1.54765689E+12 1.25462092E+12	-115.750000 28.7500000 9.19573365E+11 -1.37945612E+12 1.09560293E+12	-115.750000 28.7500000 1.09223595E+12 -1.85087440E+12 1.58948799E+12	-115.750000 28.7500000 8.62911726E+11 -1.55441601E+12 1.68134010E+12	-115.750000 28.7500000 6.27349062E+11 -1.49984641E+12 1.69551240E+12	-115.750000 28.7500000 6.50637017E+11 -1.95262729E+12 2.19022177E+12	-115.750000 28.7500000 2.95991771E+11 -1.26273022E+12 1.80687222E+12	-115.750000 28.7500000 7.19156675E+10 -1.36447132E+12 1.58204179E+12	-115.750000 28.7500000 -1.44235561E+11 -1.38020048E+12 1.69762947E+12	-115.750000 28.7500000 2.02307060E+11 -1.38390838E+12 1.92391099E+12	-115.750000 28.7500000 2.74467406E+11 -9.47571720E+11 1.37958484E+12	-115.750000 28.7500000 3.98334853E+11 -9.70663133E+11 1.27837707E+12	-115.750000 28.7500000 3.64587319E+11 -6.85637042E+11 1.06106821E+12	-115.750000 28.7500000 6.36502082E+11 -8.52346864E+11 1.29460535E+12	-115.750000 28.7500000 8.19617792E+11 -1.01898709E+12 1.24785263E+12	-115.750000 28.7500000 9.09009224E+11 -9.79247104E+11 1.13547254E+12	-115.750000 28.7500000 1.06176846E+12 -1.09744403E+12 1.01172897E+12	-115.750000 28.7500000 9.32005216E+11 -9.90760600E+11 7.94134118E+11	-115.750000 28.7500000 7.12216084E+11 -7.84570057E+11 8.20200604E+11	-115.750000 28.7500000 4.82862465E+11 -6.18213999E+11 9.35669465E+11	-115.750000 28.7500000 5.01862695E+11 -7.11702872E+11 1.00293634E+12	-115.750000 28.7500000 2.12994097E+11 -5.88578226E+11 8.55682187E+11	-115.750000 28.7500000 2.01611313E+11 -3.15066941E+11 7.70857042E+11	-115.750000 28.7500000 1.30445427E+11 -3.66530134E+11 6.06101766E+11	-115.750000 28.7500000 -6.16089139E+09 7.88056883E+10 3.99259795E+11	-115.750000 28.7500000 7.72781310E+11 -3.94636460E+11 2.16423350E+11	-115.750000 28.7500000 1.02833317E+12 -4.48776438E+11 -1.18411110E+10	-115.750000 28.7500000 6.55541010E+11 -2.20062532E+11 -1.82724608E+11	-115.750000 28.7500000 7.99323980E+11 -2.20775268E+11 -4.02497798E+11	-115.750000 28.7500000 7.01827318E+11 -1.40923716E+11 -3.99346729E+11	-115.750000 28.7500000 6.46406406E+11 -1.79328434E+11 -3.56192322E+11	-115.750000 28.7500000 7.04101876E+11 -1.54144195E+11 -4.35152749E+11	-115.750000 28.7500000 6.15518568E+11 -1.35383384E+11 -3.29600532E+11	-115.750000 28.7500000 6.27401884E+11 -1.54826277E+11 -3.13928221E+11	-115.750000 28.7500000 6.43322151E+11 -2.16229265E+11 -3.00520997E+11	-115.750000 28.7500000 6.62870622E+11 -2.45817623E+11 -2.93887214E+11	-115.750000 28.7500000 6.61009596E+11 -2.81734349E+11 -2.89872839E+11	-115.750000 28.7500000 6.74810561E+11 -3.04407609E+11 -2.75781386E+11	-115.750000 28.7500000 6.96993907E+11 -3.75080583E+11 -2.44228112E+11	-115.750000 28.7500000 7.17743522E+11 -3.81394223E+11 -2.23431279E+11
-115.250000 28.7500000 1.05655809E+12 -8.86213771E+11 -5.93912627E+10	-115.250000 28.7500000 1.08878234E+12 -8.70600802E+11 -7.17563085E+10	-115.250000 28.7500000 1.06748300E+12 -8.42712875E+11 -1.55372962E+11	-115.250000 28.7500000 1.19886198E+12 -8.99235906E+11 -9.81904753E+10	-115.250000 28.7500000 1.10416088E+12 -8.82682757E+11 -2.10659082E+11	-115.250000 28.7500000 1.12179570E+12 -8.07087702E+11 -1.85274270E+11	-115.250000 28.7500000 1.17770853E+12 -7.15138138E+11 -7.81139640E+10	-115.250000 28.7500000 1.00901002E+12 -6.62320447E+11 2.82900966E+09	-115.250000 28.7500000 1.07796149E+12 -8.60445934E+11 1.15810517E+11	-115.250000 28.7500000 9.38020766E+11 -8.46455112E+11 2.91262038E+11	-115.250000 28.7500000 8.87941366E+11 -1.09544931E+12 5.20278376E+11	-115.250000 28.7500000 1.20562136E+12 -1.51354042E+12 7.15703452E+11	-115.250000 28.7500000 1.12517448E+12 -1.26686763E+12 8.18281710E+11	-115.250000 28.7500000 9.85555599E+11 -1.19248572E+12 7.77881321E+11	-115.250000 28.7500000 1.09440244E+12 -1.51149203E+12 1.11296774E+12	-115.250000 28.7500000 1.00987188E+12 -1.42165239E+12 9.60512197E+11	-115.250000 28.7500000 8.52645970E+11 -1.30614926E+12 1.03665081E+12	-115.250000 28.7500000 5.45220821E+11 -1.07284778E+12 9.68956051E+11	-115.250000 28.7500000 4.46788960E+11 -1.15168942E+12 9.44385556E+11	-115.250000 28.7500000 7.08918247E+11 -1.16286122E+12 7.97973283E+11	-115.250000 28.7500000 6.82071622E+11 -1.16166256E+12 7.97302653E+11	-115.250000 28.7500000 6.72834454E+11 -9.40164841E+11 8.72817099E+11	-115.250000 28.7500000 8.24003789E+11 -1.11006515E+12 9.99525384E+11	-115.250000 28.7500000 8.81049010E+11 -9.35514604E+11 8.63292228E+11	-115.250000 28.7500000 9.81096071E+11 -9.67124976E+11 8.25061409E+11	-115.250000 28.7500000 1.04720951E+12 -1.08094698E+12 6.85123699E+11	-115.250000 28.7500000 1.11394003E+12 -1.04974529E+12 5.78497872E+11	-115.250000 28.7500000 9.76419226E+11 -8.80898146E+11 5.54027778E+11	-115.250000 28.7500000 7.16223676E+11 -7.52050504E+11 5.49728092E+11	-115.250000 28.7500000 5.13970274E+11 -6.48034779E+11 6.38667588E+11	-115.250000 28.7500000 4.62020116E+11 -6.82967564E+11 6.50563027E+11	-115.250000 28.7500000 2.46169944E+11 -5.05597854E+11 6.30794748E+11	-115.250000 28.7500000 1.91362105E+11 -3.16040872E+11 5.57922058E+11	-115.250000 28.7500000 1.83259808E+11 -2.43708183E+11 5.09290152E+11	-115.250000 28.7500000 6.66614374E+10 1.21418435E+10 4.32632005E+11	-115.250000 28.7500000 1.01791839E+12 -3.06145788E+11 2.53995532E+11	-115.250000 28.7500000 1.02155544E+12 -2.76182925E+11 -2.67573105E+10	-115.250000 28.7500000 9.03570194E+11 -1.01661417E+11 -4.34303959E+10	-115.250000 28.7500000 9.25247275E+11 -1.89481288E+11 -1.63749593E+11	-115.250000 28.7500000 8.18588287E+11 -1.58609097E+11 -1.86109493E+11	-115.250000 28.7500000 1.01283535E+12 -2.27204235E+11 -1.62829681E+11	-115.250000 28.7500000 8.20833026E+11 -1.55126366E+11 -2.05362889E+11	-115.250000 28.7500000 7.36261177E+11 -1.61118929E+11 -1.30868183E+11	-115.250000 28.7500000 7.51503016E+11 -1.72743426E+11 -1.27654896E+11	-115.250000 28.7500000 7.64259795E+11 -2.10644926E+11 -1.25001908E+11	-115.250000 28.7500000 7.84801726E+11 -2.30803882E+11 -1.19157506E+11	-115.250000 28.7500000 8.12374622E+11 -2.74142364E+11 -9.92285409E+10	-115.250000 28.7500000 8.32236880E+11 -2.86128472E+11 -9.15021169E+10	-115.250000 28.7500000 8.49506075E+11 -3.07026493E+11 -8.22791291E+10	-115.250000 28.7500000 8.92632170E+11 -3.21205535E+11 -6.31063470E+10
-114.750000 28.7500000 1.06627780E+12 -8.54559425E+11 -1.65849891E+11	-114.750000 28.7500000 1.17000713E+12 -8.79664234E+11 -1.25750968E+11	-114.750000 28.7500000 1.10192873E+12 -8.63964889E+11 -2.25577697E+11	-114.750000 28.7500000 1.09616307E+12 -7.71768517E+11 -1.31500720E+11	-114.750000 28.7500000 1.14057793E+12 -8.67197321E+11 -2.34387489E+11	-114.750000 28.7500000 1.15359836E+12 -8.13240615E+11 -2.27196092E+11	-114.750000 28.7500000 1.14645454E+12 -7.03165825E+11 -1.51383851E+11	-114.750000 28.7500000 1.02023640E+12 -6.48578466E+11 -6.90727649E+10	-114.750000 28.7500000 1.19319416E+12 -9.53013633E+11 -5.66126797E+10	-114.750000 28.7500000 9.19467786E+11 -7.97860889E+11 9.73437993E+10	-114.750000 28.7500000 1.12657498E+12 -1.24748169E+12 2.88987775E+11	-114.750000 28.7500000 9.42109950E+11 -1.03438379E+12 2.94521635E+11	-114.750000 28.7500000 9.03056851E+11 -8.89446990E+11 3.68709108E+11	-114.750000 28.7500000 1.09306465E+12 -1.12584452E+12 5.16667605E+11	-114.750000 28.7500000 9.17105476E+11 -1.14345876E+12 4.31017427E+11	-114.750000 28.7500000 9.39880153E+11 -1.11357290E+12 4.11336016E+11	-114.750000 28.7500000 9.50341992E+11 -1.00995701E+12 4.89506243E+11	-114.750000 28.7500000 8.41704014E+11 -9.52538169E+11 5.93251074E+11	-114.750000 28.7500000 8.07142621E+11 -1.19537323E+12 5.71600732E+11	-114.750000 28.7500000 7.43612547E+11 -8.95653446E+11 3.34449246E+11	-114.750000 28.7500000 9.46191401E+11 -1.28118542E+12 5.17935268E+11	-114.750000 28.7500000 8.03425419E+11 -8.51498762E+11 5.76293765E+11	-114.750000 28.7500000 9.57975495E+11 -1.01196641E+12 7.16275057E+11	-114.750000 28.7500000 9.81440922E+11 -8.77940965E+11 5.68330617E+11	-114.750000 28.7500000 1.06180955E+12 -8.69978669E+11 5.53157329E+11	-114.750000 28.7500000 1.22162407E+12 -1.09641918E+12 4.80745456E+11	-114.750000 28.7500000 1.25968541E+12 -1.04068442E+12 3.57486035E+11	-114.750000 28.7500000 1.00700887E+12 -7.13562391E+11 3.52672383E+11	-114.750000 28.7500000 8.70370836E+11 -7.22637423E+11 3.48047245E+11	-114.750000 28.7500000 6.53126861E+11 -5.51157498E+11 4.00128246E+11	-114.750000 28.7500000 7.18336229E+11 -6.57668375E+11 4.09706988E+11	-114.750000 28.7500000 5.39067089E+11 -6.45377360E+11 5.41125607E+11	-114.750000 28.7500000 3.80398600E+11 -5.29332568E+11 4.99439501E+11	-114.750000 28.7500000 1.75267840E+11 -1.79951043E+11 3.72229505E+11	-114.750000 28.7500000 2.46625710E+10 -1.71785110E+11 2.90669560E+11	-114.750000 28.7500000 8.42042180E+11 -4.02765578E+11 9.55863450E+10	-114.750000 28.7500000 1.19382435E+12 -5.51036060E+11 -8.49604198E+10	-114.750000 28.7500000 1.24755404E+12 -5.20201339E+11 -3.03812465E+10	-114.750000 28.7500000 1.28503749E+12 -5.29727160E+11 -2.73741798E+09	-114.750000 28.7500000 1.13736955E+12 -4.79852954E+11 -4.44886221E+10	-114.750000 28.7500000 1.32166897E+12 -5.67347053E+11 -6.37674701E+10	-114.750000 28.7500000 1.10329476E+12 -4.86898270E+11 -9.92155976E+10	-114.750000 28.7500000 1.21388388E+12 -5.45736655E+11 -6.77253079E+10	-114.750000 28.7500000 1.25016107E+12 -5.65207826E+11 -6.41753784E+10	-114.750000 28.7500000 1.28058301E+12 -6.03625947E+11 -6.87956460E+10	-114.750000 28.7500000 1.31192547E+12 -6.20730253E+11 -6.01113354E+10	-114.750000 28.7500000 1.33629044E+12 -6.43390374E+11 -3.42503752E+10	-114.750000 28.7500000 1.36421560E+12 -6.51752112E+11 -2.83012772E+10	-114.750000 28.7500000 1.39463806E+12 -6.72216121E+11 -1.84734843E+10	-114.750000 28.7500000 1.50644982E+12 -6.87534309E+11 5.81581947E+10
-114.250000 28.7500000 1.04967838E+12 -7.40367794E+11 -1.87001537E+11	-114.250000 28.7500000 9.76174907E+11 -6.94980379E+11 -1.54765246E+11	-114.250000 28.7500000 1.06989198E+12 -7.65033972E+11 -2.26091155E+11	-114.250000 28.7500000 9.96797710E+11 -6.45234754E+11 -2.12670513E+11	-114.250000 28.7500000 1.11494287E+12 -7.41428429E+11 -2.16698995E+11	-114.250000 28.7500000 1.13299974E+12 -7.40041490E+11 -2.03847680E+11	-114.250000 28.7500000 1.03025856E+12 -6.30966845E+11 -1.92409338E+11	-114.250000 28.7500000 9.49726937E+11 -6.13479350E+11 -1.15721961E+11	-114.250000 28.7500000 1.20198490E+12 -9.36844919E+11 -1.16042072E+11	-114.250000 28.7500000 1.08517379E+12 -9.20930550E+11 -3.17006356E+10	-114.250000 28.7500000 8.95609537E+11 -8.52230537E+11 1.04147591E+11	-114.250000 28.7500000 1.17664422E+12 -1.15992481E+12 1.07615355E+11	-114.250000 28.7500000 9.63050668E+11 -9.55804025E+11 1.66974358E+11	-114.250000 28.7500000 9.11775039E+11 -8.54537798E+11 2.05008814E+11	-114.250000 28.7500000 1.09194792E+12 -1.34086014E+12 2.42294620E+11	-114.250000 28.7500000 1.03701879E+12 -1.21416227E+12 2.14116778E+11	-114.250000 28.7500000 7.80029329E+11 -7.94862879E+11 2.14146662E+11	-114.250000 28.7500000 7.98156128E+11 -8.24032362E+11 2.39266988E+11	-114.250000 28.7500000 7.21282335E+11 -9.08707234E+11 2.08112468E+11	-114.250000 28.7500000 8.69439898E+11 -1.04725466E+12 1.17423596E+11	-114.250000 28.7500000 1.03330710E+12 -1.15478181E+12 3.11632855E+11	-114.250000 28.7500000 1.18389906E+12 -1.05978783E+12 4.86269649E+11	-114.250000 28.7500000 8.81372824E+11 -7.45209528E+11 4.16870334E+11	-114.250000 28.7500000 1.35761717E+12 -1.09347688E+12 4.37113848E+11	-114.250000 28.7500000 1.07336978E+12 -7.75819690E+11 3.36144302E+11	-114.250000 28.7500000 1.18255911E+12 -9.37212903E+11 3.68359768E+11	-114.250000 28.7500000 1.25443978E+12 -9.53625084E+11 2.89430274E+11	-114.250000 28.7500000 1.02896592E+12 -6.59498009E+11 2.20977267E+11	-114.250000 28.7500000 9.25942350E+11 -6.69245112E+11 2.92395221E+11	-114.250000 28.7500000 7.44127398E+11 -5.45411695E+11 3.04761766E+11	-114.250000 28.7500000 7.17053493E+11 -5.76588087E+11 3.44233968E+11	-114.250000 28.7500000 6.13425218E+11 -5.83180681E+11 4.25959096E+11	-114.250000 28.7500000 5.52321614E+11 -5.32898873E+11 4.75660157E+11	-114.250000 28.7500000 3.82481957E+11 -2.49739280E+11 4.87476199E+11	-114.250000 28.7500000 2.03775181E+11 -2.28319478E+11 3.49585703E+11	-114.250000 28.7500000 4.49266942E+11 -4.13151658E+11 -6.53750641E+10	-114.250000 28.7500000 4.73629622E+11 -4.25671950E+11 -2.79137714E+11	-114.250000 28.7500000 6.03896742E+11 -6.54273872E+11 -6.13506220E+11	-114.250000 28.7500000 4.82345550E+11 -5.30514575E+11 -5.77852408E+11	-114.250000 28.7500000 4.08016159E+11 -5.04082825E+11 -5.80359029E+11	-114.250000 28.7500000 4.76733932E+11 -6.29328314E+11 -6.98884882E+11	-114.250000 28.7500000 3.80073968E+11 -5.53987015E+11 -6.53634241E+11	-114.250000 28.7500000 4.13860692E+11 -6.49305391E+11 -7.11435551E+11	-114.250000 28.7500000 4.37881078E+11 -6.71729517E+11 -7.11748813E+11	-114.250000 28.7500000 4.76674556E+11 -7.05872003E+11 -7.03622808E+11	-114.250000 28.7500000 4.91803443E+11 -7.25942600E+11 -7.05470267E+11	-114.250000 28.7500000 5.07387707E+11 -7.46712924E+11 -6.97952502E+11	-114.250000 28.7500000 5.23106943E+11 -7.63571470E+11 -7.03496716E+11	-114.250000 28.7500000 5.47465429E+11 -7.84148857E+11 -7.01555147E+11	-114.250000 28.7500000 5.04803492E+11 -6.31389225E+11 -5.88804719E+11
-113.750000 28.7500000 1.21558362E+12 -8.35945693E+11 -2.42570461E+11	-113.750000 28.7500000 1.25310389E+12 -8.40782250E+11 -2.50784924E+11	-113.750000 28.7500000 1.19241821E+12 -8.49079632E+11 -2.97334276E+11	-113.750000 28.7500000 1.22137779E+12 -8.02367603E+11 -3.24729766E+11	-113.750000 28.7500000 8.80554607E+11 -5.64492894E+11 -2.08894050E+11	-113.750000 28.7500000 8.97097073E+11 -5.74388175E+11 -1.81730017E+11	-113.750000 28.7500000 1.26801111E+12 -8.16380117E+11 -2.97408987E+11	-113.750000 28.7500000 1.21508371E+12 -8.41138242E+11 -1.98268633E+11	-113.750000 28.7500000 1.16383154E+12 -8.49406001E+11 -1.69079144E+11	-113.750000 28.7500000 1.11279499E+12 -9.12009593E+11 -5.37672376E+10	-113.750000 28.7500000 1.05966174E+12 -9.03956529E+11 1.74507853E+09	-113.750000 28.7500000 9.00107731E+11 -7.91443538E+11 4.17333530E+09	-113.750000 28.7500000 1.16513007E+12 -1.07511192E+12 4.22047416E+10	-113.750000 28.7500000 9.61418166E+11 -9.02440092E+11 7.17048791E+10	-113.750000 28.7500000 8.69688803E+11 -9.10437974E+11 1.07765981E+11	-113.750000 28.7500000 8.65616462E+11 -9.03100170E+11 5.55398636E+10	-113.750000 28.7500000 8.40317731E+11 -8.79091122E+11 7.16121620E+10	-113.750000 28.7500000 8.90151240E+11 -8.96806289E+11 1.25942972E+11	-113.750000 28.7500000 8.54407250E+11 -1.04047123E+12 2.18403963E+10	-113.750000 28.7500000 9.37848537E+11 -1.06094612E+12 7.42915891E+09	-113.750000 28.7500000 1.05881869E+12 -1.01909437E+12 1.50367175E+11	-113.750000 28.7500000 1.03713073E+12 -8.71732085E+11 2.42279809E+11	-113.750000 28.7500000 1.14039561E+12 -8.99035824E+11 2.62456967E+11	-113.750000 28.7500000 1.27393753E+12 -9.89749379E+11 2.03122508E+11	-113.750000 28.7500000 1.38286478E+12 -1.01055870E+12 2.21204152E+11	-113.750000 28.7500000 1.39834543E+12 -1.04763641E+12 2.33762030E+11	-113.750000 28.7500000 1.06526140E+12 -7.18947942E+11 1.04520376E+11	-113.750000 28.7500000 1.34713193E+12 -8.80722117E+11 6.91001262E+10	-113.750000 28.7500000 1.12361472E+12 -7.96562293E+11 1.84507646E+11	-113.750000 28.7500000 9.55651785E+11 -6.58396283E+11 2.51393196E+11	-113.750000 28.7500000 9.70166764E+11 -6.58005885E+11 2.71236153E+11	-113.750000 28.7500000 6.45972099E+11 -5.55201659E+11 3.29481748E+11	-113.750000 28.7500000 4.59583914E+11 -3.98916682E+11 4.20957979E+11	-113.750000 28.7500000 4.30206288E+11 -2.65672098E+11 6.57854759E+11	-113.750000 28.7500000 1.66602392E+11 -1.39627545E+11 5.51588069E+11	-113.750000 28.7500000 -4.31811133E+10 -1.93606222E+11 -3.44155054E+10	-113.750000 28.7500000 -1.51471030E+11 -1.60728318E+11 -3.04384836E+11	-113.750000 28.7500000 -7.40824383E+11 -1.43401878E+11 -8.77522387E+11	-113.750000 28.7500000 -7.89297365E+11 -1.65236392E+11 -9.39817828E+11	-113.750000 28.7500000 -8.98843542E+11 -2.59659858E+11 -1.19398806E+12	-113.750000 28.7500000 -8.29597483E+11 -2.83851424E+11 -1.09739619E+12	-113.750000 28.7500000 -8.97894384E+11 -4.15298191E+11 -1.32198092E+12	-113.750000 28.7500000 -7.68501875E+11 -3.45772032E+11 -1.07734414E+12	-113.750000 28.7500000 -7.06307817E+11 -3.20557285E+11 -1.04637917E+12	-113.750000 28.7500000 -6.65145377E+11 -3.16014887E+11 -1.05794463E+12	-113.750000 28.7500000 -6.26134548E+11 -3.38834719E+11 -1.06221162E+12	-113.750000 28.7500000 -5.92662168E+11 -3.61315238E+11 -1.05875164E+12	-113.750000 28.7500000 -5.56971786E+11 -3.86027520E+11 -1.06744362E+12	-113.750000 28.7500000 -5.00465762E+11 -3.69377673E+11 -1.03558192E+12	-113.750000 28.7500000 -3.58793019E+11 -3.49126394E+11 -9.90617010E+11
-113.250000 28.7500000 1.24654794E+12 -8.04630102E+11 -2.86622712E+11	-113.250000 28.7500000 1.30974941E+12 -8.44288754E+11 -2.82922942E+11	-113.250000 28.7500000 1.04475296E+12 -6.09362575E+11 -2.64485077E+11	-113.250000 28.7500000 1.10221905E+12 -6.37928276E+11 -2.75725222E+11	-113.250000 28.7500000 1.13040661E+12 -6.82541187E+11 -2.61405114E+11	-113.250000 28.7500000 1.16155600E+12 -7.03162221E+11 -2.28270227E+11	-113.250000 28.7500000 1.20297790E+12 -7.06458878E+11 -2.74387649E+11	-113.250000 28.7500000 1.19387547E+12 -7.50290141E+11 -2.06911570E+11	-113.250000 28.7500000 1.18759765E+12 -7.76724742E+11 -1.90920393E+11	-113.250000 28.7500000 1.19147476E+12 -8.62740546E+11 -1.18416531E+11	-113.250000 28.7500000 1.18750799E+12 -9.38413064E+11 -8.07995720E+10	-113.250000 28.7500000 1.10378864E+12 -8.52720157E+11 -7.29150751E+10	-113.250000 28.7500000 1.26137192E+12 -1.02549678E+12 -7.16145951E+10	-113.250000 28.7500000 1.13645519E+12 -1.00318092E+12 -4.05682463E+10	-113.250000 28.7500000 1.00996592E+12 -9.34498861E+11 3.23553792E+10	-113.250000 28.7500000 1.03206047E+12 -9.62357756E+11 -8.79872512E+09	-113.250000 28.7500000 1.04013772E+12 -9.73838746E+11 -1.53228124E+10	-113.250000 28.7500000 9.84676499E+11 -8.82533859E+11 -2.69824717E+09	-113.250000 28.7500000 1.06461030E+12 -1.00081723E+12 -4.02508145E+10	-113.250000 28.7500000 1.05233056E+12 -9.21468207E+11 -4.01757676E+10	-113.250000 28.7500000 9.14409849E+11 -7.39491578E+11 4.57724436E+10	-113.250000 28.7500000 1.29464127E+12 -1.00888360E+12 1.39310727E+11	-113.250000 28.7500000 1.23703106E+12 -9.09890552E+11 2.07470658E+11	-113.250000 28.7500000 1.33648233E+12 -9.64065886E+11 1.22410787E+11	-113.250000 28.7500000 1.06058940E+12 -6.90757566E+11 9.65066834E+10	-113.250000 28.7500000 1.11236730E+12 -6.93610938E+11 5.58124278E+10	-113.250000 28.7500000 1.20876578E+12 -7.76182170E+11 -5.66447677E+10	-113.250000 28.7500000 1.13195549E+12 -6.91132432E+11 -5.73278126E+10	-113.250000 28.7500000 1.01019130E+12 -6.23585985E+11 -9.18503014E+09	-113.250000 28.7500000 9.01153620E+11 -5.35271375E+11 5.14059100E+10	-113.250000 28.7500000 9.04609530E+11 -5.32905853E+11 6.18178724E+10	-113.250000 28.7500000 7.81304660E+11 -5.38918748E+11 2.62253330E+11	-113.250000 28.7500000 6.08709575E+11 -4.40841339E+11 4.39547560E+11	-113.250000 28.7500000 3.48876145E+11 -2.33932734E+11 7.49590479E+11	-113.250000 28.7500000 6.48073093E+10 -1.03678403E+11 6.80201355E+11	-113.250000 28.7500000 -2.65510928E+11 -1.33820645E+11 1.86157400E+11	-113.250000 28.7500000 -4.47142298E+11 -5.02852403E+10 -1.21648964E+11	-113.250000 28.7500000 -8.77687472E+11 5.28333865E+10 -4.21167694E+11	-113.250000 28.7500000 -1.12000513E+12 5.33676442E+10 -6.84093997E+11	-113.250000 28.7500000 -1.44446600E+12 1.05587925E+11 -9.53052496E+11	-113.250000 28.7500000 -1.20946688E+12 231449904. -8.62852022E+11	-113.250000 28.7500000 -1.42483980E+12 -7.61797509E+10 -1.09279819E+12	-113.250000 28.7500000 -1.63480024E+12 -7.43294484E+10 -1.26447400E+12	-113.250000 28.7500000 -1.67250821E+12 2.20199608E+10 -1.32442725E+12	-113.250000 28.7500000 -1.27236964E+12 -9.84747786E+10 -1.03239031E+12	-113.250000 28.7500000 -1.27271305E+12 -1.58488936E+11 -1.09196588E+12	-113.250000 28.7500000 -1.27575550E+12 -2.06223507E+11 -1.14063494E+12	-113.250000 28.7500000 -1.27423939E+12 -2.65979183E+11 -1.19980202E+12	-113.250000 28.7500000 -1.30888866E+12 -2.36459737E+11 -1.26645476E+12	-113.250000 28.7500000 -1.58092585E+12 -3.30430579E+11 -1.42760070E+12
-112.750000 28.7500000 1.26383227E+12 -7.42345933E+11 -2.88384909E+11	-112.750000 28.7500000 1.33231306E+12 -7.84948330E+11 -2.99954930E+11	-112.750000 28.7500000 1.09277656E+12 -6.26884870E+11 -2.25714962E+11	-112.750000 28.7500000 1.16029889E+12 -6.67101626E+11 -2.20654911E+11	-112.750000 28.7500000 1.21013207E+12 -7.25575598E+11 -2.35404771E+11	-112.750000 28.7500000 1.23861139E+12 -7.54589958E+11 -2.05480083E+11	-112.750000 28.7500000 1.31711854E+12 -7.84805200E+11 -2.56168739E+11	-112.750000 28.7500000 1.37567470E+12 -8.18663588E+11 -2.22909858E+11	-112.750000 28.7500000 1.44318294E+12 -8.37095391E+11 -2.32649212E+11	-112.750000 28.7500000 1.56890667E+12 -9.17442396E+11 -2.36399460E+11	-112.750000 28.7500000 1.57196694E+12 -9.82902964E+11 -2.43279561E+11	-112.750000 28.7500000 1.46631557E+12 -9.64104684E+11 -1.86115211E+11	-112.750000 28.7500000 1.37106660E+12 -9.77099751E+11 -1.72656787E+11	-112.750000 28.7500000 1.25667718E+12 -9.39325587E+11 -1.10545469E+11	-112.750000 28.7500000 1.15470041E+12 -9.41124026E+11 -2.86256005E+10	-112.750000 28.7500000 1.09987221E+12 -9.02858867E+11 -5.69040241E+10	-112.750000 28.7500000 1.05385473E+12 -8.99066233E+11 -5.96696474E+10	-112.750000 28.7500000 1.35691633E+12 -1.13709325E+12 -1.26507713E+11	-112.750000 28.7500000 1.20371885E+12 -1.06443375E+12 -1.66073893E+11	-112.750000 28.7500000 1.21670887E+12 -9.62149482E+11 -9.36718500E+10	-112.750000 28.7500000 1.17490490E+12 -8.18775327E+11 -3.16035748E+10	-112.750000 28.7500000 1.45156001E+12 -9.88640248E+11 1.04546230E+11	-112.750000 28.7500000 1.34990306E+12 -8.30988943E+11 1.82406808E+11	-112.750000 28.7500000 1.41003037E+12 -8.52073120E+11 1.12102171E+11	-112.750000 28.7500000 1.05496635E+12 -5.91307866E+11 8.82386862E+10	-112.750000 28.7500000 1.08954701E+12 -5.73967172E+11 4.18501222E+10	-112.750000 28.7500000 1.27646709E+12 -7.22950291E+11 4.42109747E+10	-112.750000 28.7500000 1.13852141E+12 -5.77515028E+11 2.00368148E+10	-112.750000 28.7500000 1.04345089E+12 -5.13392312E+11 4.99051602E+10	-112.750000 28.7500000 9.33910282E+11 -4.51955196E+11 7.94184253E+10	-112.750000 28.7500000 9.22725122E+11 -4.55908196E+11 8.85366211E+10	-112.750000 28.7500000 7.36576668E+11 -5.15705078E+11 2.21644456E+11	-112.750000 28.7500000 6.20424987E+11 -5.37755451E+11 3.58692258E+11	-112.750000 28.7500000 3.38320097E+11 -4.77105422E+11 6.93539111E+11	-112.750000 28.7500000 1.02040625E+11 -3.88091445E+11 6.35382333E+11	-112.750000 28.7500000 -1.06826179E+11 -3.14271629E+11 5.28140534E+11	-112.750000 28.7500000 -1.70116039E+11 -1.59233311E+11 2.75359203E+11	-112.750000 28.7500000 -7.26793257E+10 -7.77402286E+10 2.69760905E+11	-112.750000 28.7500000 -1.78065523E+11 6.62524846E+10 1.68692171E+11	-112.750000 28.7500000 -2.80105517E+11 1.69837969E+11 7.28169431E+10	-112.750000 28.7500000 -2.95100154E+11 1.90617453E+11 -2.87950930E+10	-112.750000 28.7500000 -4.57490989E+11 2.38038778E+11 -1.51992435E+11	-112.750000 28.7500000 -4.09986531E+11 3.01652378E+11 -1.74986314E+11	-112.750000 28.7500000 -6.32017781E+11 3.07222086E+11 -3.34707818E+11	-112.750000 28.7500000 -7.65727932E+11 1.89078880E+11 -4.63196979E+11	-112.750000 28.7500000 -9.99951434E+11 9.50397092E+10 -6.28522942E+11	-112.750000 28.7500000 -1.18598035E+12 7.51882486E+10 -7.51511011E+11	-112.750000 28.7500000 -1.37986599E+12 2.83168522E+10 -8.97255211E+11	-112.750000 28.7500000 -1.12857815E+12 5.98039194E+09 -7.34988861E+11	-112.750000 28.7500000 -1.19447185E+12 -1.93661026E+11 -8.44746850E+11
-112.250000 28.7500000 1.25855046E+12 -6.83154342E+11 -2.43414614E+11	-112.250000 28.7500000 1.32905789E+12 -7.01476372E+11 -2.57582023E+11	-112.250000 28.7500000 1.32985415E+12 -7.54846663E+11 -2.19367309E+11	-112.250000 28.7500000 1.39474869E+12 -7.73947654E+11 -2.18194559E+11	-112.250000 28.7500000 1.45241486E+12 -8.37058232E+11 -2.41686266E+11	-112.250000 28.7500000 1.46638189E+12 -9.09069582E+11 -2.02417258E+11	-112.250000 28.7500000 1.53632204E+12 -9.30247803E+11 -2.48884838E+11	-112.250000 28.7500000 1.61556621E+12 -9.27934185E+11 -2.17030394E+11	-112.250000 28.7500000 1.73408505E+12 -9.16346634E+11 -2.29195235E+11	-112.250000 28.7500000 1.87947378E+12 -9.59148851E+11 -2.22451991E+11	-112.250000 28.7500000 1.54681842E+12 -7.87961676E+11 -1.54562003E+11	-112.250000 28.7500000 1.57080853E+12 -8.83589054E+11 -1.43566340E+11	-112.250000 28.7500000 1.54352930E+12 -9.87393032E+11 -1.67941865E+11	-112.250000 28.7500000 1.57799678E+12 -1.01543844E+12 -1.50971351E+11	-112.250000 28.7500000 1.58925023E+12 -1.11367003E+12 -1.03488217E+11	-112.250000 28.7500000 1.45821414E+12 -9.98910132E+11 -1.25327163E+11	-112.250000 28.7500000 1.29990538E+12 -9.46841518E+11 -1.06917274E+11	-112.250000 28.7500000 1.53439778E+12 -1.03829956E+12 -2.60440064E+11	-112.250000 28.7500000 1.46892993E+12 -9.29768997E+11 -3.01010977E+11	-112.250000 28.7500000 1.25924344E+12 -7.82975238E+11 -1.92510722E+11	-112.250000 28.7500000 1.16205578E+12 -7.65287727E+11 -7.31897692E+10	-112.250000 28.7500000 1.43643496E+12 -8.70344360E+11 7.39498906E+09	-112.250000 28.7500000 1.32835613E+12 -7.82843576E+11 1.37838887E+11	-112.250000 28.7500000 1.42334899E+12 -7.86979619E+11 8.26305577E+10	-112.250000 28.7500000 1.05887479E+12 -5.57529694E+11 6.92772209E+10	-112.250000 28.7500000 1.54835668E+12 -7.51135228E+11 3.10616248E+10	-112.250000 28.7500000 1.13078030E+12 -6.35639955E+11 7.83421276E+10	-112.250000 28.7500000 1.22047575E+12 -5.96336902E+11 8.06040371E+10	-112.250000 28.7500000 1.16379130E+12 -4.63410627E+11 1.28510165E+11	-112.250000 28.7500000 1.09989147E+12 -4.33314595E+11 1.52097243E+11	-112.250000 28.7500000 1.08013224E+12 -4.41154142E+11 1.54489061E+11	-112.250000 28.7500000 1.15470080E+12 -7.58411231E+11 1.80886323E+11	-112.250000 28.7500000 1.22903829E+12 -1.00343716E+12 1.32456784E+11	-112.250000 28.7500000 2.14916320E+12 -2.02202218E+12 1.12514269E+11	-112.250000 28.7500000 1.77368741E+12 -1.94126427E+12 1.40518719E+11	-112.250000 28.7500000 1.49192940E+12 -1.73148026E+12 1.35445193E+11	-112.250000 28.7500000 1.17709406E+12 -1.45790507E+12 8.19207619E+10	-112.250000 28.7500000 7.33202678E+11 -1.00636236E+12 8.25714196E+10	-112.250000 28.7500000 4.91197104E+11 -7.72890231E+11 2.05840159E+10	-112.250000 28.7500000 2.19910898E+11 -5.22855809E+11 -4.13340918E+10	-112.250000 28.7500000 -2.60267336E+10 -3.03390622E+11 -1.20242127E+11	-112.250000 28.7500000 -2.86342939E+11 -6.17401590E+10 -2.06697153E+11	-112.250000 28.7500000 -5.69947980E+11 2.63314784E+11 -3.12300274E+11	-112.250000 28.7500000 -6.35463467E+11 2.57444692E+11 -3.16904243E+11	-112.250000 28.7500000 -6.80168980E+11 2.83684569E+11 -3.36809951E+11	-112.250000 28.7500000 -6.74209530E+11 2.60226695E+11 -3.43618355E+11	-112.250000 28.7500000 -5.19514423E+11 2.64918073E+11 -2.28626448E+11	-112.250000 28.7500000 -7.78884219E+11 3.49987373E+11 -3.48735767E+11	-112.250000 28.7500000 -6.16842068E+11 3.44920064E+11 -2.25467220E+11	-112.250000 28.7500000 -6.65445925E+11 3.90630048E+11 -2.17169691E+11
-111.750000 28.7500000 1.38217180E+12 -7.81557760E+11 -2.68146033E+11	-111.750000 28.7500000 1.45548090E+12 -7.95919974E+11 -2.57727447E+11	-111.750000 28.7500000 1.39524873E+12 -7.43184400E+11 -2.71057748E+11	-111.750000 28.7500000 1.44554027E+12 -7.63028636E+11 -2.45940584E+11	-111.750000 28.7500000 1.41191007E+12 -7.38373599E+11 -2.76089635E+11	-111.750000 28.7500000 1.44018571E+12 -7.68815530E+11 -2.29562483E+11	-111.750000 28.7500000 1.46935657E+12 -7.18171144E+11 -2.75487556E+11	-111.750000 28.7500000 1.55578401E+12 -6.77122474E+11 -2.59105358E+11	-111.750000 28.7500000 1.65394042E+12 -7.15621532E+11 -2.31938720E+11	-111.750000 28.7500000 1.77801960E+12 -7.27096820E+11 -2.40232038E+11	-111.750000 28.7500000 1.81142277E+12 -7.73100143E+11 -1.67878984E+11	-111.750000 28.7500000 1.45355126E+12 -7.15796840E+11 -1.69616867E+11	-111.750000 28.7500000 1.68940601E+12 -8.72668856E+11 -2.67643388E+11	-111.750000 28.7500000 1.80428459E+12 -1.05773695E+12 -2.54224024E+11	-111.750000 28.7500000 1.91976492E+12 -1.20336404E+12 -2.56667419E+11	-111.750000 28.7500000 1.70028197E+12 -1.04794758E+12 -2.08561160E+11	-111.750000 28.7500000 1.49267848E+12 -8.45276054E+11 -1.63546989E+11	-111.750000 28.7500000 1.88254126E+12 -9.53024250E+11 -3.06791940E+11	-111.750000 28.7500000 1.54406932E+12 -7.31615855E+11 -2.06032568E+11	-111.750000 28.7500000 1.55402555E+12 -6.70634017E+11 -1.78704302E+11	-111.750000 28.7500000 1.08423820E+12 -4.37789262E+11 -5.66359654E+10	-111.750000 28.7500000 1.37394009E+12 -5.34264447E+11 -3.83851356E+10	-111.750000 28.7500000 1.30594649E+12 -5.01444018E+11 5.32318167E+10	-111.750000 28.7500000 1.37921547E+12 -5.43766446E+11 1.04414403E+10	-111.750000 28.7500000 1.41964254E+12 -5.56176769E+11 1.36736481E+10	-111.750000 28.7500000 1.48109892E+12 -6.13185159E+11 -2.31205028E+10	-111.750000 28.7500000 1.57027310E+12 -7.47613192E+11 1.48042004E+10	-111.750000 28.7500000 1.51065959E+12 -6.91594854E+11 7.38217329E+10	-111.750000 28.7500000 1.20460358E+12 -4.99581256E+11 1.07272274E+11	-111.750000 28.7500000 1.20534401E+12 -4.71362404E+11 1.33561606E+11	-111.750000 28.7500000 1.22098418E+12 -4.76288221E+11 1.41965935E+11	-111.750000 28.7500000 1.39385936E+12 -6.42492793E+11 -4.37829837E+10	-111.750000 28.7500000 1.47712246E+12 -8.31514870E+11 -2.07585100E+11	-111.750000 28.7500000 2.72053436E+12 -1.65795463E+12 -8.70614827E+11	-111.750000 28.7500000 2.03406809E+12 -1.37443816E+12 -7.75042367E+11	-111.750000 28.7500000 1.71878764E+12 -1.12691066E+12 -6.40407568E+11	-111.750000 28.7500000 1.97690091E+12 -1.29978047E+12 -7.30386792E+11	-111.750000 28.7500000 1.42460361E+12 -8.15324856E+11 -4.33628643E+11	-111.750000 28.7500000 1.21664792E+12 -6.06359978E+11 -2.52105196E+11	-111.750000 28.7500000 9.13200841E+11 -2.91155018E+11 -9.50871818E+10	-111.750000 28.7500000 5.67840539E+11 -1.47515341E+10 8.01327677E+10	-111.750000 28.7500000 2.61159092E+11 2.51453538E+11 2.08627565E+11	-111.750000 28.7500000 -5.11433155E+10 5.36229183E+11 3.68527606E+11	-111.750000 28.7500000 -1.60212353E+11 5.38866713E+11 3.18381064E+11	-111.750000 28.7500000 -2.60100211E+11 5.43319851E+11 2.37538034E+11	-111.750000 28.7500000 -3.48643262E+11 5.61413095E+11 1.59022711E+11	-111.750000 28.7500000 -4.73453560E+11 6.45783355E+11 1.04941806E+11	-111.750000 28.7500000 -5.51339885E+11 6.07621612E+11 2.60644721E+10	-111.750000 28.7500000 -7.00892709E+11 7.19206285E+11 -4.26643292E+10	-111.750000 28.7500000 -5.59362605E+11 5.29000169E+11 -8.82324521E+10
-111.250000 28.7500000 1.00833572E+12 -4.36180025E+11 -2.86150820E+11	-111.250000 28.7500000 1.24522267E+12 -5.65454111E+11 -3.47897299E+11	-111.250000 28.7500000 9.05318367E+11 -3.51651070E+11 -2.70278394E+11	-111.250000 28.7500000 1.10342111E+12 -3.55837346E+11 -3.60842265E+11	-111.250000 28.7500000 1.14237571E+12 -2.91945906E+11 -3.93079030E+11	-111.250000 28.7500000 9.91370805E+11 -2.53213704E+11 -3.30566337E+11	-111.250000 28.7500000 9.36263680E+11 -1.38427040E+11 -3.62345267E+11	-111.250000 28.7500000 9.85377735E+11 2.39329423E+10 -3.89313135E+11	-111.250000 28.7500000 1.04360595E+12 9.53669878E+10 -3.92860041E+11	-111.250000 28.7500000 1.02816868E+12 2.62093718E+11 -4.84103422E+11	-111.250000 28.7500000 1.09762098E+12 2.81943179E+11 -4.83975463E+11	-111.250000 28.7500000 9.69720136E+11 3.14600448E+10 -3.94942513E+11	-111.250000 28.7500000 1.22533236E+12 -1.13695285E+11 -4.56390050E+11	-111.250000 28.7500000 1.41074327E+12 -3.07885965E+11 -4.52010377E+11	-111.250000 28.7500000 1.59934461E+12 -4.36327055E+11 -4.84998939E+11	-111.250000 28.7500000 1.42397827E+12 -3.72717093E+11 -3.78866598E+11	-111.250000 28.7500000 1.30778989E+12 -3.16802761E+11 -2.71769354E+11	-111.250000 28.7500000 1.64366307E+12 -4.26791993E+11 -3.22379907E+11	-111.250000 28.7500000 1.41054260E+12 -3.65458293E+11 -1.74249247E+11	-111.250000 28.7500000 1.05168228E+12 -3.20848822E+11 -3.06372260E+10	-111.250000 28.7500000 1.03974824E+12 -3.60318140E+11 8.44279644E+10	-111.250000 28.7500000 1.10935199E+12 -4.34072420E+11 1.47095159E+11	-111.250000 28.7500000 1.10305398E+12 -4.36741898E+11 2.78376382E+11	-111.250000 28.7500000 1.23214470E+12 -4.41444336E+11 1.97186273E+11	-111.250000 28.7500000 1.25092993E+12 -4.33109664E+11 9.85887867E+10	-111.250000 28.7500000 1.32305388E+12 -4.36224393E+11 9.62283418E+09	-111.250000 28.7500000 1.77611538E+12 -6.53189513E+11 -4.56163983E+10	-111.250000 28.7500000 1.44324270E+12 -4.93249233E+11 -3.01512356E+10	-111.250000 28.7500000 1.45711392E+12 -4.60175114E+11 4.31577702E+10	-111.250000 28.7500000 1.17361580E+12 -3.53351598E+11 6.51941151E+10	-111.250000 28.7500000 1.16846546E+12 -3.56445651E+11 7.39719578E+10	-111.250000 28.7500000 1.02485701E+12 -2.80535958E+11 -3.89892465E+10	-111.250000 28.7500000 7.44381284E+11 -1.10802616E+11 -1.75648145E+11	-111.250000 28.7500000 6.34641514E+11 3.92903983E+11 -6.18232742E+11	-111.250000 28.7500000 2.12788150E+11 7.63659616E+11 -8.74600530E+11	-111.250000 28.7500000 1.32978319E+11 7.33806395E+11 -6.82989519E+11	-111.250000 28.7500000 9.95336847E+10 5.87484955E+11 -5.34592881E+11	-111.250000 28.7500000 5.71894202E+11 3.02174405E+11 -4.13367534E+11	-111.250000 28.7500000 4.39387062E+11 2.66799055E+11 -1.69345712E+11	-111.250000 28.7500000 4.36558168E+11 2.03753046E+11 5.96880947E+09	-111.250000 28.7500000 5.06961265E+11 8.31177523E+10 1.75004975E+11	-111.250000 28.7500000 5.43073075E+11 -5.71201004E+10 3.49332046E+11	-111.250000 28.7500000 5.39267105E+11 -1.80094190E+11 5.00275413E+11	-111.250000 28.7500000 4.97494852E+11 -1.16371956E+11 5.31365298E+11	-111.250000 28.7500000 4.72916001E+11 -4.43741716E+10 5.40278063E+11	-111.250000 28.7500000 4.37090943E+11 2.29013914E+10 5.55482808E+11	-111.250000 28.7500000 3.85767145E+11 1.18466576E+11 5.94350703E+11	-111.250000 28.7500000 3.51747834E+11 1.75628403E+11 6.04920742E+11	-111.250000 28.7500000 3.20787907E+11 2.66796892E+11 6.13260657E+11	-111.250000 28.7500000 2.27477815E+11 3.17945151E+11 4.49871774E+11
-110.750000 28.7500000 6.22843920E+11 -2.07289958E+11 -1.34978462E+11	-110.750000 28.7500000 4.96140583E+11 -1.29281827E+11 -1.53607995E+11	-110.750000 28.7500000 4.45514220E+11 -7.60570675E+10 -1.28619078E+11	-110.750000 28.7500000 3.68250094E+11 -2.68073349E+10 -1.26285603E+11	-110.750000 28.7500000 2.73710498E+11 3.01822956E+10 -1.12979722E+11	-110.750000 28.7500000 2.75881066E+11 3.60821064E+10 -9.32659610E+10	-110.750000 28.7500000 1.74859305E+11 1.25947798E+11 -1.14655945E+11	-110.750000 28.7500000 1.54902872E+11 3.30004857E+11 -1.22983154E+11	-110.750000 28.7500000 1.56534669E+11 4.58289218E+11 -1.00712817E+11	-110.750000 28.7500000 4.82191892E+10 6.84233064E+11 -1.46357240E+11	-110.750000 28.7500000 1.22764319E+10 7.27355818E+11 -1.14854052E+11	-110.750000 28.7500000 1.28829096E+11 6.21030146E+11 -1.78552357E+11	-110.750000 28.7500000 2.10512118E+11 5.20237318E+11 -2.39183806E+11	-110.750000 28.7500000 3.44354750E+11 3.57671993E+11 -2.57421640E+11	-110.750000 28.7500000 4.64139518E+11 2.87193858E+11 -2.98974675E+11	-110.750000 28.7500000 4.94686339E+11 3.68514630E+11 -2.87282528E+11	-110.750000 28.7500000 4.97274585E+11 4.10692944E+11 -2.11785286E+11	-110.750000 28.7500000 5.48423762E+11 3.78762985E+11 -2.30055576E+11	-110.750000 28.7500000 5.80373381E+11 4.16057524E+11 -1.79368657E+11	-110.750000 28.7500000 8.43205640E+11 1.70859741E+11 -9.36562688E+10	-110.750000 28.7500000 1.11430638E+12 -5.01092475E+10 -3.65612728E+10	-110.750000 28.7500000 1.35078321E+12 -2.76227260E+11 -1.64304486E+10	-110.750000 28.7500000 1.22740054E+12 -3.45988661E+11 6.23213486E+10	-110.750000 28.7500000 1.49962333E+12 -3.92215855E+11 1.04759566E+11	-110.750000 28.7500000 1.34044058E+12 -3.17815292E+11 2.16714056E+10	-110.750000 28.7500000 1.22984753E+12 -2.46100607E+11 3.27902126E+10	-110.750000 28.7500000 1.42003287E+12 -3.43043047E+11 -1.65268931E+10	-110.750000 28.7500000 9.70903912E+11 -1.61481703E+11 1.07143066E+10	-110.750000 28.7500000 1.26280047E+12 -2.08071508E+11 9.61844838E+10	-110.750000 28.7500000 1.10150392E+12 -1.48486734E+11 1.26504198E+11	-110.750000 28.7500000 1.11512492E+12 -1.53589875E+11 1.35195918E+11	-110.750000 28.7500000 8.75917869E+11 -1.10863589E+11 1.37067602E+11	-110.750000 28.7500000 9.07954160E+11 6.19945615E+10 9.61969684E+10	-110.750000 28.7500000 5.91259435E+11 7.29864520E+10 2.63587365E+11	-110.750000 28.7500000 1.14295063E+11 2.19887337E+11 3.08650181E+11	-110.750000 28.7500000 5.81358551E+10 2.92219879E+11 3.11311532E+11	-110.750000 28.7500000 7.03404605E+10 2.75269747E+11 3.74525526E+11	-110.750000 28.7500000 1.17663898E+10 2.22558929E+11 1.86243252E+11	-110.750000 28.7500000 6.29011538E+10 1.29665409E+11 2.44342030E+11	-110.750000 28.7500000 1.45263641E+11 -2.02681856E+10 2.43355795E+11	-110.750000 28.7500000 1.80535165E+11 -1.41575029E+11 1.60947700E+11	-110.750000 28.7500000 2.58048180E+11 -2.92110107E+11 1.44991666E+11	-110.750000 28.7500000 3.18747935E+11 -4.51983475E+11 6.78375834E+10	-110.750000 28.7500000 3.24013031E+11 -4.69553283E+11 6.21276733E+10	-110.750000 28.7500000 3.55065561E+11 -4.60288819E+11 5.29135698E+10	-110.750000 28.7500000 3.64070306E+11 -4.75377893E+11 4.06707159E+10	-110.750000 28.7500000 3.64307775E+11 -4.75041923E+11 3.91129293E+10	-110.750000 28.7500000 3.69617568E+11 -4.84377035E+11 1.86807173E+10	-110.750000 28.7500000 3.76436457E+11 -4.81353761E+11 -2.93037722E+09	-110.750000 28.7500000 3.35473312E+11 -4.23941800E+11 -3.24410511E+10
-110.250000 28.7500000 4.51488940E+11 -2.67571577E+11 7.10018253E+10	-110.250000 28.7500000 4.55092896E+11 -2.19813560E+11 4.76988703E+10	-110.250000 28.7500000 3.82811996E+11 -1.96243128E+11 7.86891325E+10	-110.250000 28.7500000 3.25773066E+11 -1.83333798E+11 9.07568415E+10	-110.250000 28.7500000 2.50073825E+11 -1.50153019E+11 9.70118758E+10	-110.250000 28.7500000 2.29268029E+11 -1.34568436E+11 1.17202706E+11	-110.250000 28.7500000 1.33980119E+11 -3.66739333E+10 6.14409789E+10	-110.250000 28.7500000 1.62606449E+11 8.39543112E+10 6.86265180E+10	-110.250000 28.7500000 1.61570095E+11 1.62286911E+11 9.41333381E+10	-110.250000 28.7500000 1.37430385E+11 2.21130998E+11 1.01573911E+11	-110.250000 28.7500000 1.31937550E+11 2.14397813E+11 1.53445155E+11	-110.250000 28.7500000 1.68551842E+11 1.40117311E+11 1.13177764E+11	-110.250000 28.7500000 1.80191199E+11 9.18820946E+10 7.55714048E+10	-110.250000 28.7500000 2.11594887E+11 -5.49475686E+09 1.01444108E+11	-110.250000 28.7500000 1.89165847E+11 -4.33302610E+10 7.78896916E+10	-110.250000 28.7500000 2.31740735E+11 1.39878629E+11 1.26326637E+11	-110.250000 28.7500000 1.75666364E+11 2.57160086E+11 1.89930455E+11	-110.250000 28.7500000 1.64464067E+11 3.22547941E+11 2.39339487E+11	-110.250000 28.7500000 1.57273506E+11 4.42238599E+11 3.23242885E+11	-110.250000 28.7500000 3.06405278E+11 3.58875562E+11 2.96003076E+11	-110.250000 28.7500000 4.74540802E+11 2.55745573E+11 2.61984158E+11	-110.250000 28.7500000 6.81615098E+11 1.61102070E+11 1.67174259E+11	-110.250000 28.7500000 7.83109718E+11 9.94354545E+10 1.30481275E+11	-110.250000 28.7500000 1.02976422E+12 5.43453225E+10 1.86773094E+11	-110.250000 28.7500000 1.02801775E+12 2.14266839E+10 8.19583386E+10	-110.250000 28.7500000 1.01355454E+12 -5.65792891E+10 1.22263978E+11	-110.250000 28.7500000 1.05112345E+12 -1.62098250E+11 4.87142359E+10	-110.250000 28.7500000 1.13844617E+12 -1.02155321E+11 1.07069817E+11	-110.250000 28.7500000 1.17998525E+12 -1.06631799E+11 1.97567021E+11	-110.250000 28.7500000 1.08602878E+12 -7.52771891E+10 1.97399855E+11	-110.250000 28.7500000 1.08911283E+12 -7.60194007E+10 2.14770336E+11	-110.250000 28.7500000 1.18397180E+12 -1.54974863E+11 2.27242066E+11	-110.250000 28.7500000 1.21823389E+12 -1.56681191E+11 2.32527970E+11	-110.250000 28.7500000 1.26260216E+12 -2.46583493E+11 2.62451380E+11	-110.250000 28.7500000 8.74521035E+11 -2.26686616E+11 3.24090200E+11	-110.250000 28.7500000 7.82321844E+11 -1.39526078E+11 2.68951421E+11	-110.250000 28.7500000 7.29312526E+11 -1.65112103E+11 2.80628232E+11	-110.250000 28.7500000 7.00698264E+11 -1.01534286E+11 2.36169019E+11	-110.250000 28.7500000 5.87983290E+11 -9.30949448E+10 1.95712680E+11	-110.250000 28.7500000 4.33457136E+11 -2.73131069E+10 1.39599315E+11	-110.250000 28.7500000 3.52783434E+11 2.49872179E+10 1.12492036E+11	-110.250000 28.7500000 2.23348867E+11 6.43153388E+10 6.95852810E+10	-110.250000 28.7500000 1.18350348E+11 5.49800837E+10 -2.48662200E+10	-110.250000 28.7500000 9.38880123E+10 2.79365960E+10 -4.23413801E+10	-110.250000 28.7500000 7.05354220E+10 5.57380096E+09 -3.16331807E+10	-110.250000 28.7500000 4.53184061E+10 -9.90875853E+09 -5.18790636E+10	-110.250000 28.7500000 3.16680253E+10 -4.16556769E+10 -7.09294735E+10	-110.250000 28.7500000 2.66500588E+10 -4.43179745E+10 -9.15693568E+10	-110.250000 28.7500000 -2.82641331E+09 -1.02266503E+11 -1.61426293E+11	-110.250000 28.7500000 -1.42028360E+10 -1.13459970E+11 -2.11676496E+11
-109.750000 28.7500000 4.56502706E+11 -3.99989572E+11 2.34252829E+11	-109.750000 28.7500000 3.00282675E+11 -2.76251640E+11 1.85593250E+11	-109.750000 28.7500000 2.63794950E+11 -2.84277801E+11 2.06704312E+11	-109.750000 28.7500000 2.17112183E+11 -2.71427666E+11 2.12503577E+11	-109.750000 28.7500000 2.50010436E+11 -3.29002811E+11 2.91533029E+11	-109.750000 28.7500000 2.35636408E+11 -3.22401698E+11 3.11329489E+11	-109.750000 28.7500000 1.34557835E+11 -1.71440390E+11 2.01156624E+11	-109.750000 28.7500000 1.45801789E+11 -4.87418266E+10 1.74088323E+11	-109.750000 28.7500000 1.75492514E+11 -2.63319122E+10 1.99895237E+11	-109.750000 28.7500000 1.71382342E+11 -4.20077486E+10 2.04324028E+11	-109.750000 28.7500000 1.97138891E+11 -8.03367404E+10 2.46496772E+11	-109.750000 28.7500000 2.26968502E+11 -1.69928704E+11 2.47429136E+11	-109.750000 28.7500000 2.49370739E+11 -2.42046190E+11 2.30966166E+11	-109.750000 28.7500000 2.41296163E+11 -3.16554150E+11 2.50917683E+11	-109.750000 28.7500000 3.56989010E+11 -5.26771388E+11 3.25352391E+11	-109.750000 28.7500000 3.03507735E+11 -2.60654989E+11 3.00796215E+11	-109.750000 28.7500000 3.62571170E+11 -2.37993329E+11 3.41285110E+11	-109.750000 28.7500000 4.17991524E+11 -2.56770753E+11 4.10511376E+11	-109.750000 28.7500000 4.57649488E+11 -2.21483696E+11 4.85482365E+11	-109.750000 28.7500000 4.42396672E+11 -1.18315196E+11 4.43201815E+11	-109.750000 28.7500000 4.78725046E+11 -5.72944343E+10 4.33577361E+11	-109.750000 28.7500000 5.16296212E+11 -8.89199104E+09 3.86704278E+11	-109.750000 28.7500000 5.43984419E+11 5.05405891E+10 3.80520989E+11	-109.750000 28.7500000 7.38472231E+11 -1.51713894E+10 4.28103008E+11	-109.750000 28.7500000 7.59841554E+11 -5.03048356E+10 2.82850230E+11	-109.750000 28.7500000 9.99038583E+11 -1.28089530E+11 2.71189737E+11	-109.750000 28.7500000 1.03746542E+12 -2.47794893E+11 1.40505727E+11	-109.750000 28.7500000 8.42718642E+11 -1.15976995E+11 1.48651770E+11	-109.750000 28.7500000 1.03878545E+12 -8.58949632E+10 3.09235319E+11	-109.750000 28.7500000 9.32844863E+11 -4.09860588E+10 2.72318661E+11	-109.750000 28.7500000 9.41744128E+11 -3.37845187E+10 3.00431770E+11	-109.750000 28.7500000 1.07146890E+12 -1.46126111E+11 2.90865283E+11	-109.750000 28.7500000 1.11159935E+12 -2.47635001E+11 2.31289897E+11	-109.750000 28.7500000 1.11572091E+12 -3.47046707E+11 1.97741085E+11	-109.750000 28.7500000 9.96295311E+11 -4.26726326E+11 2.09918624E+11	-109.750000 28.7500000 9.22767065E+11 -3.85961329E+11 2.06168490E+11	-109.750000 28.7500000 8.33600881E+11 -3.51216140E+11 2.22376165E+11	-109.750000 28.7500000 8.36068835E+11 -2.75989529E+11 2.43135169E+11	-109.750000 28.7500000 7.30400293E+11 -2.05840548E+11 2.31410106E+11	-109.750000 28.7500000 7.09577671E+11 -1.40792955E+11 2.06569177E+11	-109.750000 28.7500000 5.80222648E+11 -6.12837130E+10 1.89607182E+11	-109.750000 28.7500000 7.44184807E+11 5.81408307E+09 2.72116466E+11	-109.750000 28.7500000 6.38600217E+11 2.04559237E+10 2.44292583E+11	-109.750000 28.7500000 5.69517015E+11 1.87843789E+10 2.15879483E+11	-109.750000 28.7500000 4.73132728E+11 4.05079900E+10 1.85326682E+11	-109.750000 28.7500000 3.83998919E+11 4.81141842E+10 1.35836058E+11	-109.750000 28.7500000 3.69338647E+11 4.29242655E+10 1.42931558E+11	-109.750000 28.7500000 2.38652801E+11 7.95947827E+10 8.98180792E+10	-109.750000 28.7500000 1.45773167E+11 5.54811269E+10 2.31137034E+10	-109.750000 28.7500000 -1.49862564E+10 1.28113754E+11 -7.76522056E+10
-109.250000 28.7500000 5.05564266E+11 -4.52418142E+11 2.89758708E+11	-109.250000 28.7500000 4.53749277E+11 -4.14641258E+11 3.14505396E+11	-109.250000 28.7500000 4.22005735E+11 -4.26000613E+11 3.56124361E+11	-109.250000 28.7500000 3.76162877E+11 -4.19107799E+11 3.47193410E+11	-109.250000 28.7500000 4.41293177E+11 -5.05382535E+11 4.48875790E+11	-109.250000 28.7500000 4.26904846E+11 -4.86541525E+11 4.86572392E+11	-109.250000 28.7500000 2.93604033E+11 -3.32240716E+11 3.28881078E+11	-109.250000 28.7500000 2.60474126E+11 -1.75890481E+11 2.89334166E+11	-109.250000 28.7500000 2.94727156E+11 -1.83088234E+11 3.22511077E+11	-109.250000 28.7500000 3.57176902E+11 -2.28941775E+11 3.53540375E+11	-109.250000 28.7500000 3.82665327E+11 -2.91232121E+11 4.01771135E+11	-109.250000 28.7500000 3.67166915E+11 -3.91031259E+11 4.00365715E+11	-109.250000 28.7500000 3.83092490E+11 -4.72732336E+11 3.95994137E+11	-109.250000 28.7500000 3.97949272E+11 -5.89739327E+11 4.15828673E+11	-109.250000 28.7500000 3.75045849E+11 -6.11194372E+11 3.65571211E+11	-109.250000 28.7500000 4.59032265E+11 -5.96983546E+11 4.42752598E+11	-109.250000 28.7500000 5.45319223E+11 -6.63693558E+11 4.90700210E+11	-109.250000 28.7500000 4.30361018E+11 -4.87203045E+11 3.98834172E+11	-109.250000 28.7500000 4.76602597E+11 -5.09000647E+11 4.45347168E+11	-109.250000 28.7500000 7.08145971E+11 -5.50037225E+11 5.95134448E+11	-109.250000 28.7500000 7.27414276E+11 -4.13799154E+11 6.27557335E+11	-109.250000 28.7500000 6.75830301E+11 -2.97035432E+11 5.63475644E+11	-109.250000 28.7500000 5.43181996E+11 -1.47193233E+11 4.58632626E+11	-109.250000 28.7500000 7.51728984E+11 -1.74433485E+11 5.17626855E+11	-109.250000 28.7500000 7.42277906E+11 -1.61450410E+11 3.47426390E+11	-109.250000 28.7500000 9.84491753E+11 -2.50349027E+11 2.79680352E+11	-109.250000 28.7500000 9.86196279E+11 -2.64412922E+11 1.12985465E+11	-109.250000 28.7500000 8.58068681E+11 -1.42217871E+11 2.23625937E+11	-109.250000 28.7500000 9.57668590E+11 -1.21928098E+11 4.05430043E+11	-109.250000 28.7500000 7.89294744E+11 -6.49503580E+10 3.74598599E+11	-109.250000 28.7500000 7.99856656E+11 -5.26151393E+10 4.25615884E+11	-109.250000 28.7500000 7.99328633E+11 -1.52797348E+11 2.97821274E+11	-109.250000 28.7500000 8.90968474E+11 -2.75624755E+11 2.43512869E+11	-109.250000 28.7500000 9.36991916E+11 -3.60027292E+11 1.99629521E+11	-109.250000 28.7500000 7.22710888E+11 -3.68446079E+11 1.50455468E+11	-109.250000 28.7500000 7.04792035E+11 -3.19609471E+11 1.71206525E+11	-109.250000 28.7500000 9.49660680E+11 -4.04996030E+11 2.36468535E+11	-109.250000 28.7500000 8.31139676E+11 -3.39673547E+11 2.48113922E+11	-109.250000 28.7500000 8.47805219E+11 -2.74459607E+11 2.79519429E+11	-109.250000 28.7500000 6.69144711E+11 -2.35018617E+11 2.86561108E+11	-109.250000 28.7500000 6.09868186E+11 -1.51530897E+11 2.70722662E+11	-109.250000 28.7500000 6.69276111E+11 -1.24877054E+11 4.06624666E+11	-109.250000 28.7500000 5.68919720E+11 -6.93611397E+10 4.14506222E+11	-109.250000 28.7500000 5.13988952E+11 -3.66485832E+10 4.05128610E+11	-109.250000 28.7500000 5.31918946E+11 1.23447532E+10 5.11375868E+11	-109.250000 28.7500000 4.47265898E+11 4.90151117E+10 4.67365003E+11	-109.250000 28.7500000 4.06265528E+11 6.28875346E+10 4.41222201E+11	-109.250000 28.7500000 3.05996661E+11 1.41778174E+11 3.82714348E+11	-109.250000 28.7500000 1.99328776E+11 2.48262672E+11 4.67563479E+11	-109.250000 28.7500000 1.42522892E+11 3.37447223E+11 3.56676469E+11
-108.750000 28.7500000 7.36333791E+11 -5.69849545E+11 4.14789206E+11	-108.750000 28.7500000 6.72206684E+11 -5.77446806E+11 4.06408167E+11	-108.750000 28.7500000 6.43151102E+11 -5.53569223E+11 4.70315041E+11	-108.750000 28.7500000 8.76871025E+11 -7.78343809E+11 6.49171960E+11	-108.750000 28.7500000 8.56482251E+11 -7.37800159E+11 6.10812363E+11	-108.750000 28.7500000 7.44693563E+11 -7.15566023E+11 6.19084906E+11	-108.750000 28.7500000 7.69289683E+11 -6.41302856E+11 6.44713677E+11	-108.750000 28.7500000 6.09990803E+11 -4.18949235E+11 5.65695480E+11	-108.750000 28.7500000 6.93820195E+11 -4.32310321E+11 6.28767195E+11	-108.750000 28.7500000 5.24457443E+11 -3.52926892E+11 5.10547165E+11	-108.750000 28.7500000 5.69281479E+11 -4.45853401E+11 5.70185941E+11	-108.750000 28.7500000 6.00215716E+11 -5.80427121E+11 5.53805152E+11	-108.750000 28.7500000 6.05926457E+11 -6.59504169E+11 5.30824528E+11	-108.750000 28.7500000 6.19356422E+11 -7.93740640E+11 5.49106516E+11	-108.750000 28.7500000 6.56360079E+11 -8.77855375E+11 4.55406617E+11	-108.750000 28.7500000 6.90530943E+11 -9.54399719E+11 5.07010810E+11	-108.750000 28.7500000 6.06293328E+11 -7.34656594E+11 4.55176487E+11	-108.750000 28.7500000 7.09662802E+11 -7.92804458E+11 5.10188716E+11	-108.750000 28.7500000 7.59523705E+11 -8.77026738E+11 5.40498264E+11	-108.750000 28.7500000 7.12950481E+11 -6.92344390E+11 5.17139202E+11	-108.750000 28.7500000 6.96545903E+11 -5.29831526E+11 5.70823672E+11	-108.750000 28.7500000 7.23825525E+11 -4.55061373E+11 5.25610516E+11	-108.750000 28.7500000 6.81534882E+11 -3.36622715E+11 6.09279148E+11	-108.750000 28.7500000 8.79388131E+11 -3.87605823E+11 6.87494005E+11	-108.750000 28.7500000 6.57684824E+11 -2.35600970E+11 3.80001354E+11	-108.750000 28.7500000 8.41107112E+11 -2.59690201E+11 3.21703707E+11	-108.750000 28.7500000 7.87599262E+11 -1.92514507E+11 1.92081084E+11	-108.750000 28.7500000 6.98179715E+11 -1.69806774E+11 2.71327871E+11	-108.750000 28.7500000 8.00591184E+11 -1.98781813E+11 4.26229498E+11	-108.750000 28.7500000 8.32465994E+11 -2.05256081E+11 5.09879976E+11	-108.750000 28.7500000 8.55641817E+11 -2.01591226E+11 5.92273474E+11	-108.750000 28.7500000 8.07778058E+11 -2.62284083E+11 4.54316458E+11	-108.750000 28.7500000 9.16098974E+11 -3.43463625E+11 3.92904016E+11	-108.750000 28.7500000 7.91725539E+11 -3.57946196E+11 2.46099116E+11	-108.750000 28.7500000 6.06010999E+11 -3.39736330E+11 1.71127063E+11	-108.750000 28.7500000 5.74941757E+11 -3.07947700E+11 2.03093918E+11	-108.750000 28.7500000 7.26783230E+11 -3.65129859E+11 2.94338953E+11	-108.750000 28.7500000 7.16907020E+11 -3.63701010E+11 2.96081719E+11	-108.750000 28.7500000 6.53983285E+11 -2.71655649E+11 3.54553528E+11	-108.750000 28.7500000 6.73733673E+11 -2.51765768E+11 3.28522531E+11	-108.750000 28.7500000 9.19247389E+11 -2.71546515E+11 4.71889379E+11	-108.750000 28.7500000 8.48598991E+11 -2.06217232E+11 4.70239871E+11	-108.750000 28.7500000 8.28030517E+11 -1.66887408E+11 4.71473127E+11	-108.750000 28.7500000 1.00321015E+12 -1.67231291E+11 6.71098339E+11	-108.750000 28.7500000 9.61730904E+11 -1.42883766E+11 6.22261305E+11	-108.750000 28.7500000 8.94385652E+11 -1.33220532E+11 6.01633849E+11	-108.750000 28.7500000 8.45416694E+11 -8.32185057E+10 6.52995985E+11	-108.750000 28.7500000 7.99208309E+11 -3.08558828E+10 6.39034327E+11	-108.750000 28.7500000 9.56681421E+11 -3.03167406E+10 7.63192017E+11	-108.750000 28.7500000 8.72366866E+11 1.63607747E+10 7.85164337E+11
-108.250000 28.7500000 1.12124350E+12 -8.32427983E+11 4.11974369E+11	-108.250000 28.7500000 1.11763023E+12 -7.98052057E+11 3.96048007E+11	-108.250000 28.7500000 1.08659140E+12 -7.71852009E+11 4.72011997E+11	-108.250000 28.7500000 1.06287268E+12 -7.74636700E+11 4.83240182E+11	-108.250000 28.7500000 1.50670659E+12 -9.91300092E+11 6.63378919E+11	-108.250000 28.7500000 1.32544804E+12 -8.86686024E+11 6.20821676E+11	-108.250000 28.7500000 1.26209517E+12 -8.50290213E+11 6.40389087E+11	-108.250000 28.7500000 9.65318410E+11 -5.34917317E+11 5.73585424E+11	-108.250000 28.7500000 7.32325282E+11 -4.33367155E+11 4.79666733E+11	-108.250000 28.7500000 8.87558504E+11 -5.13814102E+11 5.68680710E+11	-108.250000 28.7500000 9.43754510E+11 -6.36822225E+11 6.47056982E+11	-108.250000 28.7500000 9.84444371E+11 -7.98504845E+11 6.29632991E+11	-108.250000 28.7500000 9.99373472E+11 -9.31148661E+11 5.68654037E+11	-108.250000 28.7500000 1.03223466E+12 -1.09741933E+12 5.78796782E+11	-108.250000 28.7500000 1.07985941E+12 -1.22941748E+12 4.78789304E+11	-108.250000 28.7500000 9.04886288E+11 -1.01608731E+12 4.21568545E+11	-108.250000 28.7500000 9.26582309E+11 -1.04749813E+12 5.18390383E+11	-108.250000 28.7500000 7.57467906E+11 -8.55043604E+11 4.64788718E+11	-108.250000 28.7500000 8.00273531E+11 -8.62974509E+11 5.16990697E+11	-108.250000 28.7500000 8.42561225E+11 -7.52530096E+11 5.06794377E+11	-108.250000 28.7500000 8.11551949E+11 -6.78600049E+11 5.21556492E+11	-108.250000 28.7500000 8.06681575E+11 -5.39226407E+11 4.95301493E+11	-108.250000 28.7500000 7.95438088E+11 -4.52658528E+11 5.67853842E+11	-108.250000 28.7500000 9.79662471E+11 -5.42921687E+11 6.46351356E+11	-108.250000 28.7500000 8.31844254E+11 -3.83907660E+11 5.23315675E+11	-108.250000 28.7500000 8.15020311E+11 -2.87375491E+11 4.07181066E+11	-108.250000 28.7500000 6.89262428E+11 -2.08198894E+11 2.76463714E+11	-108.250000 28.7500000 8.10547282E+11 -2.38103642E+11 4.21097865E+11	-108.250000 28.7500000 9.80218216E+11 -3.42125674E+11 5.90717780E+11	-108.250000 28.7500000 8.68439556E+11 -3.41880537E+11 4.68512834E+11	-108.250000 28.7500000 9.35836254E+11 -3.29852092E+11 6.11946332E+11	-108.250000 28.7500000 8.35148644E+11 -3.59211205E+11 4.38826697E+11	-108.250000 28.7500000 8.82724307E+11 -4.59694866E+11 3.51738528E+11	-108.250000 28.7500000 8.78683685E+11 -5.57113475E+11 2.92476289E+11	-108.250000 28.7500000 6.39144690E+11 -4.93524320E+11 1.67512588E+11	-108.250000 28.7500000 6.21402325E+11 -4.60342133E+11 2.07815508E+11	-108.250000 28.7500000 8.41994207E+11 -5.34236201E+11 3.02815216E+11	-108.250000 28.7500000 8.58318242E+11 -5.33061698E+11 2.81665503E+11	-108.250000 28.7500000 8.50118509E+11 -4.65882448E+11 3.23913056E+11	-108.250000 28.7500000 8.56740135E+11 -4.33661837E+11 3.30913907E+11	-108.250000 28.7500000 1.12996201E+12 -4.76784656E+11 4.62241530E+11	-108.250000 28.7500000 1.20352198E+12 -4.34221253E+11 4.45611082E+11	-108.250000 28.7500000 1.52447746E+12 -5.22661134E+11 5.82148751E+11	-108.250000 28.7500000 1.51051908E+12 -5.22409345E+11 5.72437365E+11	-108.250000 28.7500000 1.43828858E+12 -4.94260486E+11 5.29404035E+11	-108.250000 28.7500000 1.42411314E+12 -4.94842774E+11 5.57519995E+11	-108.250000 28.7500000 1.32724870E+12 -4.69240513E+11 5.93507058E+11	-108.250000 28.7500000 1.25949798E+12 -4.47899992E+11 6.17465250E+11	-108.250000 28.7500000 1.30546192E+12 -5.25724549E+11 5.41595697E+11	-108.250000 28.7500000 1.23252061E+12 -5.06652393E+11 5.58574862E+11
-107.750000 28.7500000 1.14193308E+12 -7.32752249E+11 1.90693097E+11	-107.750000 28.7500000 1.11773745E+12 -6.62640001E+11 1.90401102E+11	-107.750000 28.7500000 1.39495997E+12 -8.04804428E+11 2.71305769E+11	-107.750000 28.7500000 1.38207940E+12 -7.67619236E+11 2.98234839E+11	-107.750000 28.7500000 1.40567865E+12 -6.85068780E+11 3.36512778E+11	-107.750000 28.7500000 1.36351960E+12 -6.52860785E+11 2.85001810E+11	-107.750000 28.7500000 1.79766257E+12 -8.08521040E+11 3.67674196E+11	-107.750000 28.7500000 9.65713265E+11 -3.70174657E+11 2.38839464E+11	-107.750000 28.7500000 1.18774982E+12 -4.34725454E+11 3.79923661E+11	-107.750000 28.7500000 8.27020149E+11 -3.41062287E+11 3.40450574E+11	-107.750000 28.7500000 9.14053136E+11 -4.81581662E+11 4.12726723E+11	-107.750000 28.7500000 9.83921656E+11 -6.70848123E+11 3.72370178E+11	-107.750000 28.7500000 1.19666455E+12 -8.74215440E+11 3.59371211E+11	-107.750000 28.7500000 1.27304833E+12 -1.10841260E+12 3.33514965E+11	-107.750000 28.7500000 1.35912581E+12 -1.18040507E+12 2.49454772E+11	-107.750000 28.7500000 1.03556291E+12 -9.91516951E+11 2.93260526E+11	-107.750000 28.7500000 1.06449030E+12 -1.05574813E+12 3.65381911E+11	-107.750000 28.7500000 7.44823390E+11 -8.60459303E+11 3.52596099E+11	-107.750000 28.7500000 8.44560597E+11 -8.79926968E+11 4.50525692E+11	-107.750000 28.7500000 7.55733430E+11 -7.57991670E+11 4.19656401E+11	-107.750000 28.7500000 7.87652477E+11 -7.30662896E+11 4.24094728E+11	-107.750000 28.7500000 9.39349836E+11 -6.01639813E+11 4.79546769E+11	-107.750000 28.7500000 9.40315509E+11 -5.41671293E+11 5.45847411E+11	-107.750000 28.7500000 1.12022690E+12 -6.80648049E+11 6.17081995E+11	-107.750000 28.7500000 9.38719117E+11 -4.86579569E+11 4.99431375E+11	-107.750000 28.7500000 8.16819208E+11 -3.79533361E+11 4.42034323E+11	-107.750000 28.7500000 8.37040079E+11 -2.87914459E+11 4.40259445E+11	-107.750000 28.7500000 8.36948591E+11 -3.30139632E+11 4.00228385E+11	-107.750000 28.7500000 1.06194508E+12 -4.99299844E+11 5.31939951E+11	-107.750000 28.7500000 9.60280920E+11 -4.06181773E+11 4.50070512E+11	-107.750000 28.7500000 8.63620563E+11 -4.03630981E+11 5.61731338E+11	-107.750000 28.7500000 1.08013388E+12 -5.61131815E+11 5.27389262E+11	-107.750000 28.7500000 1.06819440E+12 -6.73769521E+11 3.89087592E+11	-107.750000 28.7500000 1.02903277E+12 -7.88530987E+11 2.15413015E+11	-107.750000 28.7500000 7.18994145E+11 -6.76847682E+11 5.19055770E+10	-107.750000 28.7500000 6.78063047E+11 -6.04149907E+11 1.21300443E+11	-107.750000 28.7500000 8.78525350E+11 -7.18933787E+11 1.56811395E+11	-107.750000 28.7500000 8.24927781E+11 -6.83277812E+11 1.25545300E+11	-107.750000 28.7500000 1.00469945E+12 -7.93538593E+11 1.99888159E+11	-107.750000 28.7500000 9.29479393E+11 -6.61896561E+11 2.09748869E+11	-107.750000 28.7500000 1.17254993E+12 -7.42753632E+11 2.41730798E+11	-107.750000 28.7500000 1.00006429E+12 -5.74174134E+11 2.20625912E+11	-107.750000 28.7500000 1.38221466E+12 -6.13503926E+11 2.01200583E+11	-107.750000 28.7500000 1.38487700E+12 -5.97458944E+11 2.57620296E+11	-107.750000 28.7500000 1.08703855E+12 -4.93875364E+11 1.73495812E+11	-107.750000 28.7500000 1.06611245E+12 -5.03819534E+11 2.64959099E+11	-107.750000 28.7500000 1.04817492E+12 -5.08712911E+11 3.12723014E+11	-107.750000 28.7500000 1.02514085E+12 -4.84471013E+11 3.51958565E+11	-107.750000 28.7500000 1.05147498E+12 -5.34761832E+11 3.92789852E+11	-107.750000 28.7500000 1.04692908E+12 -5.44168837E+11 4.47231885E+11
-107.250000 28.7500000 9.62274722E+11 -5.21722823E+11 9.36562033E+10	-107.250000 28.7500000 9.37486975E+11 -4.39545627E+11 7.68465388E+10	-107.250000 28.7500000 1.21691177E+12 -5.19206797E+11 4.32685384E+10	-107.250000 28.7500000 1.17904389E+12 -4.41840042E+11 6.48266179E+10	-107.250000 28.7500000 1.03678417E+12 -4.01767072E+11 6.18492068E+10	-107.250000 28.7500000 1.49487393E+12 -3.89998248E+11 4.04095918E+10	-107.250000 28.7500000 1.38696380E+12 -4.04795752E+11 -1.58714102E+10	-107.250000 28.7500000 1.04766662E+12 -2.29977833E+11 6.72385802E+10	-107.250000 28.7500000 9.41566722E+11 -2.45887271E+11 1.54380403E+11	-107.250000 28.7500000 1.20013796E+12 -2.82397802E+11 3.18995104E+11	-107.250000 28.7500000 9.78208948E+11 -4.16245973E+11 2.67960386E+11	-107.250000 28.7500000 1.04999125E+12 -5.45617019E+11 1.32912660E+11	-107.250000 28.7500000 1.08194936E+12 -6.19332895E+11 4.51446374E+10	-107.250000 28.7500000 1.16193349E+12 -7.75199326E+11 -6.28304077E+10	-107.250000 28.7500000 1.38215096E+12 -9.12717382E+11 -1.61587167E+11	-107.250000 28.7500000 1.34205447E+12 -8.63500567E+11 -5.29338829E+09	-107.250000 28.7500000 9.67559414E+11 -7.09162893E+11 7.20403743E+10	-107.250000 28.7500000 1.02916561E+12 -8.26823213E+11 2.31828636E+11	-107.250000 28.7500000 7.33494116E+11 -5.82675333E+11 2.47882711E+11	-107.250000 28.7500000 1.06737579E+12 -7.18822375E+11 3.17265084E+11	-107.250000 28.7500000 9.31910648E+11 -7.37692156E+11 2.92695605E+11	-107.250000 28.7500000 1.04530451E+12 -6.54517404E+11 4.44812886E+11	-107.250000 28.7500000 1.02992485E+12 -6.26795741E+11 5.07040432E+11	-107.250000 28.7500000 8.20285080E+11 -5.82884458E+11 4.12632416E+11	-107.250000 28.7500000 1.03830671E+12 -5.74597235E+11 5.19137100E+11	-107.250000 28.7500000 7.11868154E+11 -4.34828837E+11 4.28324291E+11	-107.250000 28.7500000 7.87417727E+11 -3.76362238E+11 4.86006620E+11	-107.250000 28.7500000 1.11014720E+12 -5.60550052E+11 5.09922247E+11	-107.250000 28.7500000 9.93556169E+11 -5.99186932E+11 4.33103143E+11	-107.250000 28.7500000 1.08903963E+12 -4.39305830E+11 4.65641406E+11	-107.250000 28.7500000 9.03144079E+11 -5.43694979E+11 4.18096480E+11	-107.250000 28.7500000 9.94602844E+11 -6.72034587E+11 3.87653796E+11	-107.250000 28.7500000 9.02882787E+11 -6.91103859E+11 2.40638116E+11	-107.250000 28.7500000 8.47067283E+11 -7.17721698E+11 7.82595441E+10	-107.250000 28.7500000 8.07421084E+11 -9.01517410E+11 -6.93002568E+10	-107.250000 28.7500000 7.24543013E+11 -8.16882844E+11 1.20034842E+09	-107.250000 28.7500000 9.39998839E+11 -9.79331449E+11 2.00082063E+10	-107.250000 28.7500000 7.93667371E+11 -9.14807325E+11 -1.87254804E+10	-107.250000 28.7500000 9.87461059E+11 -1.05201972E+12 2.01055375E+10	-107.250000 28.7500000 8.07821509E+11 -8.97225392E+11 9.81641523E+09	-107.250000 28.7500000 9.14728813E+11 -9.69353855E+11 -3.54420900E+10	-107.250000 28.7500000 1.02433679E+12 -9.07418665E+11 -8.06097797E+10	-107.250000 28.7500000 7.75761232E+11 -6.13676745E+11 -1.48481769E+11	-107.250000 28.7500000 8.38469616E+11 -6.11799007E+11 -7.75160545E+10	-107.250000 28.7500000 9.41891650E+11 -6.41713504E+11 -8.96159437E+09	-107.250000 28.7500000 9.90166122E+11 -6.70891770E+11 1.05123217E+11	-107.250000 28.7500000 1.04432540E+12 -6.95154835E+11 1.93963786E+11	-107.250000 28.7500000 1.04794685E+12 -6.74506539E+11 2.10282430E+11	-107.250000 28.7500000 8.86187557E+11 -6.31348068E+11 2.24199000E+11	-107.250000 28.7500000 9.21611534E+11 -6.44404347E+11 2.76160840E+11
-106.750000 28.7500000 8.04832739E+11 -3.65103055E+11 1.05251615E+10	-106.750000 28.7500000 7.81447791E+11 -2.87991661E+11 5.59818291E+09	-106.750000 28.7500000 9.93229275E+11 -3.24300276E+11 -8.81015685E+10	-106.750000 28.7500000 9.68805384E+11 -2.51889730E+11 -6.54157947E+10	-106.750000 28.7500000 1.23792681E+12 -3.21357349E+11 -1.45164354E+11	-106.750000 28.7500000 1.19110186E+12 -1.80977844E+11 -1.81281309E+11	-106.750000 28.7500000 1.54876445E+12 -2.48668078E+11 -3.41778366E+11	-106.750000 28.7500000 1.28129552E+12 -2.43966034E+11 -2.69467259E+10	-106.750000 28.7500000 1.39177977E+12 -2.99832214E+11 1.09205651E+11	-106.750000 28.7500000 1.32963146E+12 -2.96971633E+11 1.99308722E+11	-106.750000 28.7500000 1.22121198E+12 -4.08563483E+11 1.95805053E+11	-106.750000 28.7500000 1.18745150E+12 -4.20385325E+11 2.50936484E+10	-106.750000 28.7500000 1.57131394E+12 -5.45895219E+11 -1.89214704E+11	-106.750000 28.7500000 1.52837148E+12 -5.55671224E+11 -3.78576077E+11	-106.750000 28.7500000 1.03809909E+12 -4.40673665E+11 -3.91890141E+11	-106.750000 28.7500000 1.26563307E+12 -4.52225761E+11 -2.21883351E+11	-106.750000 28.7500000 1.43086322E+12 -6.30288613E+11 -1.21456837E+11	-106.750000 28.7500000 1.07777819E+12 -6.32746541E+11 3.45247171E+10	-106.750000 28.7500000 1.27227920E+12 -6.27292766E+11 1.66062719E+11	-106.750000 28.7500000 1.23709948E+12 -5.63463062E+11 1.61293337E+11	-106.750000 28.7500000 1.24696894E+12 -5.89470499E+11 1.71700208E+11	-106.750000 28.7500000 9.65189501E+11 -5.75716131E+11 1.67904215E+11	-106.750000 28.7500000 9.80432323E+11 -5.76081494E+11 2.43686212E+11	-106.750000 28.7500000 1.30155663E+12 -6.35284226E+11 3.75739580E+11	-106.750000 28.7500000 8.70433030E+11 -5.57639401E+11 3.10636904E+11	-106.750000 28.7500000 9.88072182E+11 -5.97506851E+11 4.02047730E+11	-106.750000 28.7500000 8.06839386E+11 -5.67437033E+11 5.00429685E+11	-106.750000 28.7500000 8.00457490E+11 -5.59665775E+11 3.36483779E+11	-106.750000 28.7500000 1.04875858E+12 -7.22980831E+11 3.04952836E+11	-106.750000 28.7500000 9.16079706E+11 -4.71259349E+11 3.83360106E+11	-106.750000 28.7500000 1.01667183E+12 -5.87454743E+11 3.01563871E+11	-106.750000 28.7500000 1.03587630E+12 -7.03456739E+11 2.38057226E+11	-106.750000 28.7500000 1.28681142E+12 -9.35903887E+11 1.46900386E+11	-106.750000 28.7500000 1.06622098E+12 -9.38125885E+11 -8.29920154E+09	-106.750000 28.7500000 6.85926253E+11 -8.32272794E+11 -1.15627237E+11	-106.750000 28.7500000 7.50103101E+11 -9.50443180E+11 -1.12072450E+11	-106.750000 28.7500000 6.19160797E+11 -9.25386670E+11 -6.67680113E+10	-106.750000 28.7500000 7.61122849E+11 -9.87140260E+11 -1.33667365E+11	-106.750000 28.7500000 5.92515891E+11 -8.76990890E+11 -5.35697940E+10	-106.750000 28.7500000 7.47289641E+11 -1.05688079E+12 -8.10225500E+10	-106.750000 28.7500000 8.08343306E+11 -1.08776030E+12 -1.31805487E+11	-106.750000 28.7500000 8.16605757E+11 -9.52018797E+11 -1.32618682E+11	-106.750000 28.7500000 7.25463597E+11 -6.25948623E+11 -1.98315131E+11	-106.750000 28.7500000 8.06577439E+11 -6.29491302E+11 -1.21670623E+11	-106.750000 28.7500000 5.67266378E+11 -5.19814873E+11 -8.64918118E+09	-106.750000 28.7500000 6.00166564E+11 -6.28182680E+11 5.53306726E+10	-106.750000 28.7500000 6.42794258E+11 -6.56771645E+11 1.11066300E+11	-106.750000 28.7500000 8.80539533E+11 -6.18822828E+11 1.40226724E+11	-106.750000 28.7500000 5.85926771E+11 -6.32075387E+11 1.58391402E+11	-106.750000 28.7500000 6.30848225E+11 -6.47913734E+11 1.71956601E+11
-106.250000 28.7500000 6.37307519E+11 -9.20897208E+10 -1.21822568E+11	-106.250000 28.7500000 5.99449272E+11 -6.64028119E+10 -1.22850116E+11	-106.250000 28.7500000 8.02877932E+11 -4.07147233E+10 -2.51196195E+11	-106.250000 28.7500000 6.94132408E+11 -4.24347402E+10 -2.30240387E+11	-106.250000 28.7500000 8.94835687E+11 -6.70534451E+10 -3.56474716E+11	-106.250000 28.7500000 1.17713915E+12 -6.90850939E+10 -5.13627881E+11	-106.250000 28.7500000 1.55056524E+12 -1.37403392E+11 -7.80970623E+11	-106.250000 28.7500000 1.40963768E+12 -3.00455789E+11 -1.40567904E+11	-106.250000 28.7500000 1.22445313E+12 -2.81884623E+11 -3.13052467E+09	-106.250000 28.7500000 1.32081805E+12 -2.86513332E+11 8.59501609E+10	-106.250000 28.7500000 1.64527027E+12 -4.56951824E+11 1.47384959E+11	-106.250000 28.7500000 1.49757703E+12 -4.29432406E+11 -1.98358610E+10	-106.250000 28.7500000 1.36825261E+12 -3.25249565E+11 -1.87062731E+11	-106.250000 28.7500000 1.23755862E+12 -2.58026684E+11 -3.08619674E+11	-106.250000 28.7500000 1.14180306E+12 -2.43881198E+11 -3.77232556E+11	-106.250000 28.7500000 1.01527500E+12 -2.42245566E+11 -2.16765104E+11	-106.250000 28.7500000 1.29416220E+12 -3.97450019E+11 -1.52116412E+11	-106.250000 28.7500000 1.45116535E+12 -5.53844802E+11 -1.45916445E+11	-106.250000 28.7500000 1.27752995E+12 -4.47348507E+11 1.77702666E+10	-106.250000 28.7500000 1.23288093E+12 -4.05986378E+11 3.52611123E+10	-106.250000 28.7500000 1.19360009E+12 -3.79860615E+11 5.91887073E+10	-106.250000 28.7500000 1.18132362E+12 -3.92243151E+11 4.69521408E+10	-106.250000 28.7500000 9.58176887E+11 -4.20313432E+11 4.10822287E+10	-106.250000 28.7500000 1.05917219E+12 -4.75312161E+11 1.43208645E+11	-106.250000 28.7500000 8.94629511E+11 -4.72987042E+11 1.38384425E+11	-106.250000 28.7500000 8.86328721E+11 -5.45352188E+11 2.29808570E+11	-106.250000 28.7500000 8.05292016E+11 -6.63337959E+11 3.57941412E+11	-106.250000 28.7500000 1.22266963E+12 -6.62040347E+11 3.69921917E+11	-106.250000 28.7500000 1.00076428E+12 -5.35339336E+11 1.61892893E+11	-106.250000 28.7500000 1.26689962E+12 -4.45384491E+11 2.79090594E+11	-106.250000 28.7500000 1.13798572E+12 -5.32696564E+11 1.91827788E+11	-106.250000 28.7500000 1.12063205E+12 -6.07643566E+11 1.10204846E+11	-106.250000 28.7500000 9.76631955E+11 -6.91480756E+11 6.18144399E+10	-106.250000 28.7500000 1.06907920E+12 -8.69871256E+11 -3.75050486E+10	-106.250000 28.7500000 5.76658080E+11 -7.84829907E+11 -8.05203476E+10	-106.250000 28.7500000 7.86898092E+11 -9.13125802E+11 -8.48995779E+10	-106.250000 28.7500000 5.82655803E+11 -8.77563347E+11 -9.41889372E+10	-106.250000 28.7500000 7.37347764E+11 -9.15350553E+11 -6.28343849E+10	-106.250000 28.7500000 8.21931082E+11 -1.07935747E+12 -2.04384809E+10	-106.250000 28.7500000 5.28005693E+11 -9.49140193E+11 -4.07037829E+10	-106.250000 28.7500000 5.45700020E+11 -9.89349413E+11 -8.58239877E+10	-106.250000 28.7500000 5.45086702E+11 -1.17244389E+12 -1.44404480E+11	-106.250000 28.7500000 1.58371856E+11 -7.02378279E+11 -2.08319037E+11	-106.250000 28.7500000 3.40675854E+11 -7.52716415E+11 -1.41837091E+11	-106.250000 28.7500000 5.75385108E+11 -8.07172637E+11 -1.11739986E+11	-106.250000 28.7500000 5.48460069E+11 -7.81492355E+11 1.69277420E+10	-106.250000 28.7500000 6.41828454E+11 -7.90433563E+11 7.49587579E+10	-106.250000 28.7500000 7.29527550E+11 -8.76011520E+11 1.76991076E+11	-106.250000 28.7500000 7.07387654E+11 -8.28512207E+11 1.77598022E+11	-106.250000 28.7500000 8.06995952E+11 -8.92046148E+11 2.00573633E+11
-105.750000 28.7500000 -4.28813558E+10 1.81309276E+11 -2.18828083E+10	-105.750000 28.7500000 1.60634048E+09 2.32697397E+11 -5.44785285E+10	-105.750000 28.7500000 5.81465375E+10 2.27797172E+11 -1.29336369E+11	-105.750000 28.7500000 1.53704563E+11 2.31660798E+11 -2.07919088E+11	-105.750000 28.7500000 3.20121930E+11 2.14153740E+11 -3.83125389E+11	-105.750000 28.7500000 6.56827482E+11 7.42752502E+10 -5.92053076E+11	-105.750000 28.7500000 1.19052082E+12 -1.56850045E+11 -9.37518694E+11	-105.750000 28.7500000 1.52246157E+12 -4.88473330E+11 -3.11534518E+11	-105.750000 28.7500000 1.38660033E+12 -3.84148668E+11 -1.16527145E+11	-105.750000 28.7500000 1.43737002E+12 -3.95837735E+11 776591488.	-105.750000 28.7500000 1.45386111E+12 -4.23931806E+11 2.71667364E+10	-105.750000 28.7500000 1.36449779E+12 -3.67515140E+11 -8.39225262E+10	-105.750000 28.7500000 1.26369491E+12 -3.23835101E+11 -2.21298393E+11	-105.750000 28.7500000 1.12359453E+12 -2.46397043E+11 -3.19784157E+11	-105.750000 28.7500000 1.03662505E+12 -2.06652801E+11 -3.47700232E+11	-105.750000 28.7500000 9.54328154E+11 -2.17614320E+11 -2.49656934E+11	-105.750000 28.7500000 1.13992873E+12 -3.83415648E+11 -1.80157563E+11	-105.750000 28.7500000 1.01860154E+12 -3.50395924E+11 -1.66295290E+11	-105.750000 28.7500000 1.08956353E+12 -4.15823266E+11 -7.32834120E+10	-105.750000 28.7500000 1.08118979E+12 -3.66070104E+11 -4.29826376E+10	-105.750000 28.7500000 1.06881810E+12 -3.21085637E+11 -5.80237926E+09	-105.750000 28.7500000 1.06634622E+12 -2.93844550E+11 1.49074616E+10	-105.750000 28.7500000 1.12952410E+12 -3.07805454E+11 -4.87973939E+09	-105.750000 28.7500000 1.38914392E+12 -4.54205932E+11 7.63990589E+10	-105.750000 28.7500000 1.22483730E+12 -4.84450304E+11 9.89494559E+10	-105.750000 28.7500000 1.41223356E+12 -7.17976109E+11 1.60955761E+11	-105.750000 28.7500000 1.58955851E+12 -1.07059846E+12 2.45655126E+11	-105.750000 28.7500000 1.08858068E+12 -6.71122260E+11 1.77763271E+11	-105.750000 28.7500000 1.37333834E+12 -5.55206312E+11 1.74080311E+11	-105.750000 28.7500000 1.35893968E+12 -3.63367137E+11 2.62201557E+11	-105.750000 28.7500000 1.44770584E+12 -4.49090650E+11 1.99168475E+11	-105.750000 28.7500000 1.38360534E+12 -4.50221081E+11 8.70245745E+10	-105.750000 28.7500000 1.14864488E+12 -6.73830994E+11 -1.75825756E+10	-105.750000 28.7500000 1.14106198E+12 -6.70997479E+11 -1.20355643E+11	-105.750000 28.7500000 9.43488893E+11 -8.01058652E+11 -1.96662608E+11	-105.750000 28.7500000 1.10025022E+12 -9.38167239E+11 -2.02391831E+11	-105.750000 28.7500000 1.00718949E+12 -8.57528140E+11 -2.25357218E+11	-105.750000 28.7500000 1.13853465E+12 -1.04253804E+12 -1.70413720E+11	-105.750000 28.7500000 1.21425507E+12 -1.18071152E+12 -1.71030282E+11	-105.750000 28.7500000 1.04757592E+12 -9.86901316E+11 -1.37955328E+11	-105.750000 28.7500000 8.67161080E+11 -1.00109648E+12 -1.79740328E+11	-105.750000 28.7500000 8.47474983E+11 -1.18108245E+12 -2.39488729E+11	-105.750000 28.7500000 2.07506620E+11 -7.82494728E+11 -1.89885055E+11	-105.750000 28.7500000 4.91874451E+11 -8.81139646E+11 -2.14670950E+11	-105.750000 28.7500000 6.94975988E+11 -7.15337761E+11 -1.50934782E+11	-105.750000 28.7500000 9.40569985E+11 -9.57675471E+11 -1.20088781E+11	-105.750000 28.7500000 1.36708463E+12 -9.47031769E+11 -8.86322954E+10	-105.750000 28.7500000 1.17045972E+12 -8.65330004E+11 -2.52607877E+10	-105.750000 28.7500000 1.34051935E+12 -1.00184267E+12 2.87968317E+10	-105.750000 28.7500000 1.55729317E+12 -1.09547959E+12 1.65064776E+10
-105.250000 28.7500000 -2.17079874E+11 3.14675397E+11 1.67095386E+11	-105.250000 28.7500000 -2.45114847E+11 3.64718719E+11 1.62773910E+11	-105.250000 28.7500000 -1.46335154E+11 3.37788764E+11 3.91103775E+10	-105.250000 28.7500000 -8.41519104E+10 3.54375533E+11 -3.72078592E+10	-105.250000 28.7500000 5.19804518E+10 3.31687166E+11 -2.31808090E+11	-105.250000 28.7500000 5.03492248E+11 2.14551904E+11 -6.98060177E+11	-105.250000 28.7500000 1.05761715E+12 -1.39847352E+11 -1.28732496E+12	-105.250000 28.7500000 1.39434341E+12 -4.96912597E+11 -5.81910331E+11	-105.250000 28.7500000 1.25480351E+12 -4.15077925E+11 -3.02082916E+11	-105.250000 28.7500000 1.76548545E+12 -5.19214924E+11 -2.71473656E+11	-105.250000 28.7500000 1.57058086E+12 -4.93622264E+11 -1.70405085E+11	-105.250000 28.7500000 1.17772662E+12 -2.73959731E+11 -2.12402553E+11	-105.250000 28.7500000 1.15310146E+12 -2.23294620E+11 -3.56686823E+11	-105.250000 28.7500000 8.89106072E+11 -9.53337528E+10 -3.29828598E+11	-105.250000 28.7500000 8.69317542E+11 -6.38689649E+10 -3.45931809E+11	-105.250000 28.7500000 8.33677427E+11 -1.60001786E+11 -2.52185215E+11	-105.250000 28.7500000 1.01439753E+12 -3.15132183E+11 -2.33913418E+11	-105.250000 28.7500000 8.96083165E+11 -3.12652792E+11 -2.00462909E+11	-105.250000 28.7500000 1.00701936E+12 -4.09481708E+11 -1.64054729E+11	-105.250000 28.7500000 9.81426176E+11 -3.64379996E+11 -1.29392632E+11	-105.250000 28.7500000 9.53306120E+11 -3.18372119E+11 -9.45579377E+10	-105.250000 28.7500000 9.28920830E+11 -2.85267657E+11 -6.25478615E+10	-105.250000 28.7500000 9.13351049E+11 -2.54040539E+11 -5.14115912E+10	-105.250000 28.7500000 1.23073633E+12 -3.99258321E+11 -2.95333110E+10	-105.250000 28.7500000 1.15908700E+12 -3.99136391E+11 -7.50079508E+10	-105.250000 28.7500000 1.47900137E+12 -6.10829271E+11 -1.57001023E+11	-105.250000 28.7500000 1.89758387E+12 -9.36425357E+11 -3.26446973E+11	-105.250000 28.7500000 1.52611927E+12 -6.09229996E+11 -1.79164856E+11	-105.250000 28.7500000 1.49568461E+12 -4.82830483E+11 -3.34215680E+10	-105.250000 28.7500000 1.48313683E+12 -3.92812659E+11 1.50357770E+11	-105.250000 28.7500000 1.51138127E+12 -3.99017181E+11 1.14622128E+11	-105.250000 28.7500000 1.41510286E+12 -3.35332606E+11 6.17065226E+10	-105.250000 28.7500000 1.24563135E+12 -5.03257104E+11 -1.16053418E+11	-105.250000 28.7500000 1.05551954E+12 -4.50331410E+11 -2.36492784E+11	-105.250000 28.7500000 1.01502720E+12 -4.66817942E+11 -3.63529961E+11	-105.250000 28.7500000 1.23965066E+12 -5.56181750E+11 -4.45602071E+11	-105.250000 28.7500000 1.14446945E+12 -5.51187907E+11 -4.12408054E+11	-105.250000 28.7500000 1.41761446E+12 -6.93963325E+11 -4.53492507E+11	-105.250000 28.7500000 1.56665302E+12 -7.71633054E+11 -5.42496260E+11	-105.250000 28.7500000 1.48818585E+12 -8.24085643E+11 -5.07299201E+11	-105.250000 28.7500000 1.50362050E+12 -8.67162587E+11 -5.51607992E+11	-105.250000 28.7500000 9.85401065E+11 -8.11728830E+11 -4.54720520E+11	-105.250000 28.7500000 5.62732728E+10 -4.60421464E+11 -8.84240466E+10	-105.250000 28.7500000 3.21385923E+11 -5.36026481E+11 -1.68031945E+11	-105.250000 28.7500000 3.80880880E+11 -5.64135985E+11 -1.97779423E+11	-105.250000 28.7500000 3.63637572E+11 -6.06166450E+11 -1.90163255E+11	-105.250000 28.7500000 3.47103232E+11 -5.64110295E+11 -2.41676763E+11	-105.250000 28.7500000 4.26230809E+11 -6.83160633E+11 -2.35326849E+11	-105.250000 28.7500000 4.77599236E+11 -8.14330282E+11 -2.85407576E+11	-105.250000 28.7500000 5.40339536E+11 -8.62744412E+11 -3.61699115E+11
-104.750000 28.7500000 -2.35725275E+11 3.57714395E+11 2.36402016E+11	-104.750000 28.7500000 -2.61264376E+11 4.10720633E+11 2.33394717E+11	-104.750000 28.7500000 -1.88749906E+11 3.79430175E+11 1.09469778E+11	-104.750000 28.7500000 -1.61003831E+11 3.96716933E+11 3.87482092E+10	-104.750000 28.7500000 -9.53880330E+10 3.92625521E+11 -1.66597181E+11	-104.750000 28.7500000 1.01097423E+11 3.66400635E+11 -6.50533339E+11	-104.750000 28.7500000 4.95293497E+11 1.68770945E+11 -1.31764283E+12	-104.750000 28.7500000 8.31801328E+11 -3.35110504E+11 -8.79172780E+11	-104.750000 28.7500000 9.54597573E+11 -4.29655818E+11 -6.95128097E+11	-104.750000 28.7500000 8.75319067E+11 -4.49017840E+11 -5.40585722E+11	-104.750000 28.7500000 1.12583403E+12 -6.35620950E+11 -5.98059909E+11	-104.750000 28.7500000 8.03226911E+11 -2.11944587E+11 -3.44179311E+11	-104.750000 28.7500000 7.33038510E+11 -9.67515259E+10 -3.14563756E+11	-104.750000 28.7500000 6.26114167E+11 -3.70113659E+10 -2.36224987E+11	-104.750000 28.7500000 6.72806601E+11 -4.60605235E+10 -2.51432747E+11	-104.750000 28.7500000 6.72497402E+11 -7.01269443E+10 -2.10425233E+11	-104.750000 28.7500000 8.25240584E+11 -1.41170196E+11 -2.64858943E+11	-104.750000 28.7500000 7.52279945E+11 -1.53301877E+11 -2.41453122E+11	-104.750000 28.7500000 8.29794419E+11 -1.72778586E+11 -2.67810849E+11	-104.750000 28.7500000 7.89812085E+11 -1.73990314E+11 -2.14280438E+11	-104.750000 28.7500000 7.47526947E+11 -1.74407385E+11 -1.63246457E+11	-104.750000 28.7500000 7.07945038E+11 -1.84390058E+11 -1.09947159E+11	-104.750000 28.7500000 6.73411236E+11 -1.88817785E+11 -7.56844708E+10	-104.750000 28.7500000 1.06791410E+12 -3.68585572E+11 -1.23926258E+11	-104.750000 28.7500000 9.42785757E+11 -2.53545054E+11 -1.89948494E+11	-104.750000 28.7500000 1.18136255E+12 -3.15576680E+11 -3.24938531E+11	-104.750000 28.7500000 1.42797649E+12 -3.80941631E+11 -6.18146824E+11	-104.750000 28.7500000 1.13940444E+12 -2.74030281E+11 -3.34752678E+11	-104.750000 28.7500000 1.15515274E+12 -2.89752646E+11 -2.60953801E+11	-104.750000 28.7500000 1.23532044E+12 -4.04191511E+11 -9.49020017E+10	-104.750000 28.7500000 1.21863484E+12 -3.67770632E+11 -1.26537236E+11	-104.750000 28.7500000 1.13383820E+12 -3.28798962E+11 -1.39451335E+11	-104.750000 28.7500000 1.07649729E+12 -3.50401102E+11 -2.58786460E+11	-104.750000 28.7500000 8.87250682E+11 -2.07313895E+11 -3.30629284E+11	-104.750000 28.7500000 6.37698441E+11 -1.02923403E+11 -3.92735982E+11	-104.750000 28.7500000 7.88802765E+11 -1.32662215E+11 -4.85645156E+11	-104.750000 28.7500000 6.09013662E+11 -1.82571745E+11 -4.09100059E+11	-104.750000 28.7500000 6.60032651E+11 -1.87637940E+11 -4.76997386E+11	-104.750000 28.7500000 7.55822100E+11 -2.46549955E+11 -5.68813617E+11	-104.750000 28.7500000 5.91532655E+11 -1.69243279E+11 -5.00214890E+11	-104.750000 28.7500000 5.43001510E+11 -2.56118014E+11 -4.69878309E+11	-104.750000 28.7500000 4.11071283E+11 -3.46339639E+11 -4.11525218E+11	-104.750000 28.7500000 5.97996339E+10 -3.42141633E+11 -1.04303995E+10	-104.750000 28.7500000 5.62574336E+10 -2.14658826E+11 -2.24002478E+10	-104.750000 28.7500000 7.36604160E+10 -1.59853249E+11 -4.51307930E+10	-104.750000 28.7500000 1.23821171E+11 -3.29362637E+11 -4.63961498E+10	-104.750000 28.7500000 1.36443888E+11 -3.64833669E+11 -1.37107571E+11	-104.750000 28.7500000 2.03974525E+11 -3.54989212E+11 -6.47489987E+10	-104.750000 28.7500000 1.80026966E+11 -5.78347729E+11 -1.31456492E+11	-104.750000 28.7500000 1.88369420E+11 -5.80342514E+11 -2.10804195E+11
-104.250000 28.7500000 -1.31745161E+11 4.45393273E+11 2.97008300E+11	-104.250000 28.7500000 -1.53255723E+11 5.24809404E+11 3.10164619E+11	-104.250000 28.7500000 -1.08198961E+11 4.96237085E+11 1.88504293E+11	-104.250000 28.7500000 -9.06246881E+10 5.43911543E+11 1.47306856E+11	-104.250000 28.7500000 -5.91032238E+10 5.89767377E+11 -3.54613658E+10	-104.250000 28.7500000 5.61052570E+09 7.49087162E+11 -4.43823620E+11	-104.250000 28.7500000 1.77644339E+11 7.28066163E+11 -1.09594516E+12	-104.250000 28.7500000 3.40383957E+11 1.39960599E+11 -7.25437383E+11	-104.250000 28.7500000 4.00791994E+11 -1.26606694E+10 -6.05854040E+11	-104.250000 28.7500000 4.82922267E+11 -1.72727714E+11 -6.33922388E+11	-104.250000 28.7500000 6.11242934E+11 -3.02404239E+11 -7.01035971E+11	-104.250000 28.7500000 8.18773688E+11 -1.33475320E+11 -4.10390823E+11	-104.250000 28.7500000 7.07312681E+11 -4.27155948E+10 -2.76237713E+11	-104.250000 28.7500000 6.78047515E+11 -4.73775063E+10 -2.17761808E+11	-104.250000 28.7500000 5.80224549E+11 -7.47801887E+10 -1.99124451E+11	-104.250000 28.7500000 6.72815907E+11 -5.17200732E+10 -1.95513139E+11	-104.250000 28.7500000 7.33080781E+11 -7.24396114E+10 -2.45780677E+11	-104.250000 28.7500000 5.31388006E+11 -6.16460452E+10 -2.14116696E+11	-104.250000 28.7500000 6.35544535E+11 -3.72619715E+10 -2.35186029E+11	-104.250000 28.7500000 6.56741237E+11 -4.82207498E+10 -2.00823652E+11	-104.250000 28.7500000 6.76231315E+11 -6.06318141E+10 -1.74719238E+11	-104.250000 28.7500000 6.91409322E+11 -7.84193044E+10 -1.43426847E+11	-104.250000 28.7500000 7.14137076E+11 -9.31216589E+10 -1.31249283E+11	-104.250000 28.7500000 1.06872871E+12 -2.17209405E+11 -2.13911618E+11	-104.250000 28.7500000 8.61012361E+11 -1.32616045E+11 -1.96701520E+11	-104.250000 28.7500000 1.02737727E+12 -1.62529935E+11 -3.44914002E+11	-104.250000 28.7500000 7.62007716E+11 -1.74210761E+11 -4.81464254E+11	-104.250000 28.7500000 8.71317438E+11 -1.72991300E+11 -4.13133439E+11	-104.250000 28.7500000 7.93770787E+11 -2.07492465E+11 -3.47020067E+11	-104.250000 28.7500000 7.65418078E+11 -3.28486879E+11 -2.83881210E+11	-104.250000 28.7500000 8.60114321E+11 -2.70950138E+11 -3.22156823E+11	-104.250000 28.7500000 8.13056590E+11 -2.63023362E+11 -3.36229138E+11	-104.250000 28.7500000 6.49895674E+11 -2.46491955E+11 -2.95217398E+11	-104.250000 28.7500000 5.02531523E+11 -1.49148156E+11 -2.64329462E+11	-104.250000 28.7500000 3.61509126E+11 -7.84132669E+10 -2.46291120E+11	-104.250000 28.7500000 4.17388167E+11 -1.24077351E+11 -2.95843889E+11	-104.250000 28.7500000 3.86674786E+11 -1.37249243E+11 -2.68071485E+11	-104.250000 28.7500000 3.81123920E+11 -1.83301800E+11 -3.45533153E+11	-104.250000 28.7500000 4.13654057E+11 -2.17773081E+11 -3.94914169E+11	-104.250000 28.7500000 3.37665393E+11 -2.07209480E+11 -3.40963131E+11	-104.250000 28.7500000 2.51222786E+11 -1.92654131E+11 -2.36619825E+11	-104.250000 28.7500000 1.61361183E+11 -1.85057919E+11 -1.58993105E+11	-104.250000 28.7500000 4.01962353E+10 -1.51454761E+11 2.05829980E+10	-104.250000 28.7500000 3.96531466E+10 -8.81342874E+10 1.57626972E+10	-104.250000 28.7500000 5.59679242E+10 -3.50392115E+10 1.90493348E+10	-104.250000 28.7500000 1.11599092E+11 1.38946918E+10 6.87995372E+10	-104.250000 28.7500000 1.03836295E+11 -7.86321818E+10 2.61150966E+10	-104.250000 28.7500000 1.53605063E+11 7.19284224E+10 1.35972504E+11	-104.250000 28.7500000 1.71412062E+11 -1.54276332E+11 1.02539903E+11	-104.250000 28.7500000 1.78644517E+11 -1.09570154E+11 4.03203359E+10
-103.750000 28.7500000 -8.92589670E+10 5.80078862E+11 2.79109566E+11	-103.750000 28.7500000 -1.00598325E+11 6.83160437E+11 2.97963094E+11	-103.750000 28.7500000 -8.04648141E+10 6.50578297E+11 1.93102856E+11	-103.750000 28.7500000 -5.76158188E+10 7.45863709E+11 1.97240734E+11	-103.750000 28.7500000 -6.41933763E+10 8.09084191E+11 3.23278684E+10	-103.750000 28.7500000 -2.33148744E+10 8.49640227E+11 -2.16432001E+11	-103.750000 28.7500000 2.48220754E+10 8.56013472E+11 -6.22082720E+11	-103.750000 28.7500000 1.23720843E+11 5.38107675E+11 -5.64103152E+11	-103.750000 28.7500000 1.85663144E+11 3.55481223E+11 -4.87060472E+11	-103.750000 28.7500000 1.59936365E+11 2.54863081E+11 -5.01917549E+11	-103.750000 28.7500000 2.21899342E+11 2.64587739E+11 -5.82942720E+11	-103.750000 28.7500000 4.50916647E+11 5.90281277E+10 -4.02647122E+11	-103.750000 28.7500000 4.25185575E+11 3.23529175E+10 -2.93981487E+11	-103.750000 28.7500000 4.43419787E+11 -3.46393062E+09 -2.50383139E+11	-103.750000 28.7500000 4.48187826E+11 -5.02534554E+10 -2.25080017E+11	-103.750000 28.7500000 4.43269120E+11 -1.72366664E+10 -2.16875876E+11	-103.750000 28.7500000 4.77206610E+11 -1.77274593E+10 -2.44425146E+11	-103.750000 28.7500000 4.03067404E+11 -1.19135918E+10 -1.88455125E+11	-103.750000 28.7500000 4.08066818E+11 1.30434496E+09 -1.93879409E+11	-103.750000 28.7500000 4.16268452E+11 -8.57938176E+09 -1.87202257E+11	-103.750000 28.7500000 4.32936976E+11 -1.17330944E+10 -1.83269310E+11	-103.750000 28.7500000 4.50485354E+11 -2.27061658E+10 -1.74431306E+11	-103.750000 28.7500000 4.68910801E+11 -3.05700659E+10 -1.84618861E+11	-103.750000 28.7500000 6.80681800E+11 -8.04440310E+10 -2.88252789E+11	-103.750000 28.7500000 6.61824799E+11 -7.61900974E+10 -2.85702652E+11	-103.750000 28.7500000 6.57174757E+11 -8.01445888E+10 -3.11588225E+11	-103.750000 28.7500000 5.29208246E+11 -1.52894865E+11 -4.04810531E+11	-103.750000 28.7500000 5.88908855E+11 -6.71854797E+10 -3.93007268E+11	-103.750000 28.7500000 4.47039570E+11 -1.01393687E+11 -3.19136432E+11	-103.750000 28.7500000 5.47062514E+11 -9.69453076E+10 -3.49153362E+11	-103.750000 28.7500000 5.20973615E+11 -5.33432525E+10 -3.60124547E+11	-103.750000 28.7500000 3.64618416E+11 -4.40267940E+10 -2.70735524E+11	-103.750000 28.7500000 4.72063803E+11 -7.07412623E+10 -3.07983909E+11	-103.750000 28.7500000 3.88523000E+11 -9.18656123E+10 -2.47678681E+11	-103.750000 28.7500000 2.85206381E+11 -1.05129656E+11 -2.03289330E+11	-103.750000 28.7500000 2.39810920E+11 -1.24915589E+11 -1.81762687E+11	-103.750000 28.7500000 2.90478195E+11 -1.20480768E+11 -2.21445554E+11	-103.750000 28.7500000 2.28395876E+11 -1.52454136E+11 -2.17920340E+11	-103.750000 28.7500000 2.73129488E+11 -1.18067929E+11 -2.58292449E+11	-103.750000 28.7500000 2.23367676E+11 -1.00309385E+11 -2.09509876E+11	-103.750000 28.7500000 1.68014021E+11 -9.71665080E+10 -1.32437361E+11	-103.750000 28.7500000 1.09255909E+11 -1.07765015E+11 -8.37375508E+10	-103.750000 28.7500000 2.79436534E+10 -9.12604692E+10 3.86086502E+10	-103.750000 28.7500000 1.63056015E+10 -6.90636472E+10 3.09108736E+10	-103.750000 28.7500000 3.29543967E+10 -9.07159654E+09 4.82130657E+10	-103.750000 28.7500000 6.05216891E+10 1.48239745E+11 1.31850740E+11	-103.750000 28.7500000 1.30360762E+11 1.12230490E+11 1.57313712E+11	-103.750000 28.7500000 1.09298680E+11 2.65492267E+11 2.13093581E+11	-103.750000 28.7500000 2.13769765E+11 1.88488630E+11 2.73872847E+11	-103.750000 28.7500000 2.31476412E+11 2.56527614E+11 2.16054907E+11
-103.250000 28.7500000 -9.65656740E+10 7.38914664E+11 3.23004727E+11	-103.250000 28.7500000 -9.31305554E+10 8.54557196E+11 3.62480009E+11	-103.250000 28.7500000 -6.92338852E+10 7.86377146E+11 2.53191373E+11	-103.250000 28.7500000 -5.37359360E+10 9.35597769E+11 2.84983558E+11	-103.250000 28.7500000 2.41371505E+10 8.94118134E+11 1.45547231E+11	-103.250000 28.7500000 1.07783594E+11 8.85563458E+11 -1.42981136E+11	-103.250000 28.7500000 2.00652571E+11 5.07932770E+11 -3.76665866E+11	-103.250000 28.7500000 1.75315091E+11 3.59043400E+11 -3.43082992E+11	-103.250000 28.7500000 2.08881058E+11 3.87822223E+11 -3.77482084E+11	-103.250000 28.7500000 2.28864197E+11 2.81219826E+11 -3.70962661E+11	-103.250000 28.7500000 1.73634896E+11 2.22225285E+11 -3.27104856E+11	-103.250000 28.7500000 3.41980545E+11 9.17444690E+10 -3.47756233E+11	-103.250000 28.7500000 3.10970909E+11 3.41375242E+10 -2.66888380E+11	-103.250000 28.7500000 3.02555169E+11 -4.39294413E+09 -2.38030979E+11	-103.250000 28.7500000 2.77316764E+11 -2.69359411E+10 -2.18427802E+11	-103.250000 28.7500000 2.82650837E+11 -1.34965668E+10 -2.03069981E+11	-103.250000 28.7500000 3.02771372E+11 5.96528282E+09 -2.14051701E+11	-103.250000 28.7500000 3.14392707E+11 3.31566305E+10 -2.03314332E+11	-103.250000 28.7500000 3.02915322E+11 1.76354714E+10 -1.92134939E+11	-103.250000 28.7500000 3.19781437E+11 7.27635200E+09 -2.05421003E+11	-103.250000 28.7500000 3.36457761E+11 -2.68856038E+09 -2.14465937E+11	-103.250000 28.7500000 3.59983251E+11 -2.51555164E+10 -2.12486324E+11	-103.250000 28.7500000 3.80812263E+11 -3.72228956E+10 -2.34753753E+11	-103.250000 28.7500000 4.39291249E+11 -3.98457528E+10 -2.78694822E+11	-103.250000 28.7500000 4.34662572E+11 -3.97201121E+10 -2.69658194E+11	-103.250000 28.7500000 5.10352851E+11 -5.38501530E+10 -3.52594035E+11	-103.250000 28.7500000 2.98100425E+11 7.43301222E+09 -3.14516275E+11	-103.250000 28.7500000 3.01614662E+11 3.11418020E+10 -2.92712448E+11	-103.250000 28.7500000 4.28307513E+11 -8.90572698E+09 -3.21624900E+11	-103.250000 28.7500000 3.33697352E+11 27758496.0 -2.52838248E+11	-103.250000 28.7500000 3.33796082E+11 1.07288402E+10 -2.60121428E+11	-103.250000 28.7500000 3.34552269E+11 1.95853476E+10 -2.57085080E+11	-103.250000 28.7500000 2.80645239E+11 1.62681324E+10 -2.26470904E+11	-103.250000 28.7500000 2.04716769E+11 4.90962432E+09 -1.95647767E+11	-103.250000 28.7500000 1.21823494E+11 -3.23774710E+10 -1.75069561E+11	-103.250000 28.7500000 1.13807327E+11 -3.41822157E+10 -1.56399305E+11	-103.250000 28.7500000 1.21907569E+11 1.08636805E+10 -1.88723577E+11	-103.250000 28.7500000 1.12836764E+11 -5.05080300E+10 -1.61415823E+11	-103.250000 28.7500000 8.22085140E+10 -1.49157489E+10 -1.46732433E+11	-103.250000 28.7500000 6.08719421E+10 -1.33074872E+10 -1.15387130E+11	-103.250000 28.7500000 3.71574620E+10 -1.44986460E+10 -5.87751629E+10	-103.250000 28.7500000 1.29175327E+10 -3.46202767E+10 -3.43864279E+10	-103.250000 28.7500000 -2.37196431E+10 -4.20562289E+10 4.54529147E+10	-103.250000 28.7500000 -1.14477189E+10 -1.96633306E+09 6.98785382E+10	-103.250000 28.7500000 1.93291968E+09 1.11131861E+11 1.05249047E+11	-103.250000 28.7500000 -1.27867884E+10 3.09876818E+11 1.85597411E+11	-103.250000 28.7500000 -4.34024448E+09 3.83293424E+11 2.06236811E+11	-103.250000 28.7500000 2.46273459E+09 4.88403403E+11 2.87914721E+11	-103.250000 28.7500000 -2.14836966E+09 5.89881213E+11 3.24378493E+11	-103.250000 28.7500000 1.41209559E+10 6.77357945E+11 2.70548468E+11
-102.750000 28.7500000 3.78396377E+11 6.47708082E+11 2.79612293E+11	-102.750000 28.7500000 4.47492653E+11 7.50684013E+11 3.08670562E+11	-102.750000 28.7500000 3.69038721E+11 7.04466715E+11 1.92143442E+11	-102.750000 28.7500000 3.78363281E+11 8.83235684E+11 1.75795814E+11	-102.750000 28.7500000 3.81828104E+11 8.35062465E+11 3.58826435E+10	-102.750000 28.7500000 2.42164826E+11 7.00096774E+11 -2.32827912E+11	-102.750000 28.7500000 6.83630510E+10 4.09879183E+11 -4.22710870E+11	-102.750000 28.7500000 1.11646228E+11 4.48869958E+11 -4.78151311E+11	-102.750000 28.7500000 7.02611620E+10 3.89199364E+11 -3.89144347E+11	-102.750000 28.7500000 8.99073229E+10 3.38043601E+11 -5.01248000E+11	-102.750000 28.7500000 8.41573253E+10 2.87907840E+11 -4.16319242E+11	-102.750000 28.7500000 1.49823013E+11 1.65615845E+11 -4.15609881E+11	-102.750000 28.7500000 1.79843629E+11 9.38964173E+10 -3.77148473E+11	-102.750000 28.7500000 1.83880335E+11 5.80622664E+10 -3.36160195E+11	-102.750000 28.7500000 1.77401627E+11 2.58622833E+10 -3.03359853E+11	-102.750000 28.7500000 1.88192408E+11 2.46216970E+10 -2.81451758E+11	-102.750000 28.7500000 1.86890256E+11 7.78030039E+10 -2.74057134E+11	-102.750000 28.7500000 1.72907938E+11 8.76561203E+10 -2.50412384E+11	-102.750000 28.7500000 1.79681231E+11 9.56359639E+10 -2.35568464E+11	-102.750000 28.7500000 1.90974525E+11 7.52076308E+10 -2.62100599E+11	-102.750000 28.7500000 2.02730357E+11 5.92088023E+10 -2.88265077E+11	-102.750000 28.7500000 2.12089930E+11 2.63231918E+10 -3.02672118E+11	-102.750000 28.7500000 2.27013231E+11 4.34425037E+09 -3.42700524E+11	-102.750000 28.7500000 2.58916925E+11 1.76020746E+10 -3.88070343E+11	-102.750000 28.7500000 2.54624383E+11 2.13342290E+10 -3.65302284E+11	-102.750000 28.7500000 2.22446993E+11 3.27276708E+10 -3.26526566E+11	-102.750000 28.7500000 1.57313057E+11 1.01576827E+11 -2.21376332E+11	-102.750000 28.7500000 1.71788501E+11 1.50536929E+11 -2.67991843E+11	-102.750000 28.7500000 1.77626759E+11 8.32079872E+10 -3.27530217E+11	-102.750000 28.7500000 2.02368123E+11 1.57873816E+11 -4.07868244E+11	-102.750000 28.7500000 2.04277367E+11 1.64908909E+11 -4.13112173E+11	-102.750000 28.7500000 1.48458209E+11 1.43424012E+11 -3.08572455E+11	-102.750000 28.7500000 1.47821363E+11 1.38774135E+11 -3.16387459E+11	-102.750000 28.7500000 1.17933498E+11 9.72222382E+10 -2.37742359E+11	-102.750000 28.7500000 6.88828416E+10 2.77654057E+10 -1.22130326E+11	-102.750000 28.7500000 6.25403986E+10 3.29155953E+10 -1.09384303E+11	-102.750000 28.7500000 6.67167089E+10 7.51976776E+10 -1.35011492E+11	-102.750000 28.7500000 3.75662838E+10 3.46194575E+10 -7.33005169E+10	-102.750000 28.7500000 3.51785861E+10 3.55781386E+10 -6.52093235E+10	-102.750000 28.7500000 2.78435901E+10 3.17430170E+10 -4.89913344E+10	-102.750000 28.7500000 8.79098061E+09 3.40651069E+10 -2.21859676E+10	-102.750000 28.7500000 9.09013709E+09 2.06924595E+10 -4.83847782E+09	-102.750000 28.7500000 -1.93332265E+10 2.99059630E+10 3.31912724E+10	-102.750000 28.7500000 -1.69403146E+10 1.00980318E+11 4.90035610E+10	-102.750000 28.7500000 -2.49994015E+10 2.11420807E+11 7.73551473E+10	-102.750000 28.7500000 -4.15073157E+10 3.96899287E+11 1.46457543E+11	-102.750000 28.7500000 -5.60434053E+10 6.12762714E+11 2.27131359E+11	-102.750000 28.7500000 -4.23406715E+10 5.48409049E+11 2.54711120E+11	-102.750000 28.7500000 -3.99860982E+10 6.32823415E+11 3.02265139E+11	-102.750000 28.7500000 1.37057853E+10 7.28933859E+11 3.29331900E+11
-102.250000 28.7500000 3.89821563E+11 2.59353625E+11 -3.14408714E+10	-102.250000 28.7500000 4.27162468E+11 3.58594511E+11 -3.44458363E+10	-102.250000 28.7500000 3.36840196E+11 3.98532379E+11 -6.01362309E+10	-102.250000 28.7500000 2.87130452E+11 6.06609342E+11 -9.51175660E+10	-102.250000 28.7500000 2.00959050E+11 8.04476879E+11 -9.36269087E+10	-102.250000 28.7500000 -4.82684068E+10 1.00922484E+12 -1.15590554E+11	-102.250000 28.7500000 -2.27581526E+11 9.95490988E+11 -1.10059184E+11	-102.250000 28.7500000 -2.50578567E+11 1.03329156E+12 -1.24527436E+11	-102.250000 28.7500000 -1.67331906E+11 8.13436305E+11 -1.33459837E+11	-102.250000 28.7500000 -1.80614824E+11 6.25164812E+11 -9.08950159E+10	-102.250000 28.7500000 -1.64542022E+11 6.65376588E+11 -1.27758991E+11	-102.250000 28.7500000 -9.85029919E+10 5.00726301E+11 -1.48073398E+11	-102.250000 28.7500000 -8.16263332E+10 5.45405862E+11 -2.15042376E+11	-102.250000 28.7500000 -4.08402371E+10 4.38960423E+11 -2.06291452E+11	-102.250000 28.7500000 1.44533312E+09 3.37059643E+11 -1.92947896E+11	-102.250000 28.7500000 -2.90690540E+10 3.17647618E+11 -1.59519113E+11	-102.250000 28.7500000 -9.96323635E+09 3.46121273E+11 -1.77248190E+11	-102.250000 28.7500000 -1.66046904E+10 3.26138888E+11 -1.63758195E+11	-102.250000 28.7500000 -1.55508204E+10 3.29653486E+11 -1.58716133E+11	-102.250000 28.7500000 -1.55914381E+09 3.16616475E+11 -1.77110811E+11	-102.250000 28.7500000 1.04715991E+10 3.07714294E+11 -1.97481185E+11	-102.250000 28.7500000 1.41762109E+10 3.08169703E+11 -2.10338267E+11	-102.250000 28.7500000 3.73440758E+10 2.88909394E+11 -2.30787547E+11	-102.250000 28.7500000 7.17627146E+10 3.04096772E+11 -2.64656519E+11	-102.250000 28.7500000 6.12129423E+10 2.79598563E+11 -2.53191471E+11	-102.250000 28.7500000 1.16283875E+11 2.31772193E+11 -2.42707071E+11	-102.250000 28.7500000 1.45324114E+11 7.27773430E+10 -1.47033915E+11	-102.250000 28.7500000 5.96778639E+10 2.37062930E+11 -1.57077389E+11	-102.250000 28.7500000 -2.47970120E+10 3.28651014E+11 -1.41166068E+11	-102.250000 28.7500000 -6.33661972E+10 4.94242660E+11 -1.93499693E+11	-102.250000 28.7500000 -6.13957468E+10 4.96395354E+11 -1.95734962E+11	-102.250000 28.7500000 -7.28080384E+10 5.05240027E+11 -1.92294257E+11	-102.250000 28.7500000 -3.84627835E+10 3.92375861E+11 -1.59841550E+11	-102.250000 28.7500000 1.04912947E+10 2.52732932E+11 -1.29912398E+11	-102.250000 28.7500000 5.91882240E+10 5.41408092E+10 -7.72030300E+10	-102.250000 28.7500000 5.15872154E+10 5.38643866E+10 -7.07413197E+10	-102.250000 28.7500000 4.52195942E+10 5.73329326E+10 -6.79550362E+10	-102.250000 28.7500000 3.01022392E+10 6.50882785E+10 -6.40111124E+10	-102.250000 28.7500000 2.48843899E+10 5.77026580E+10 -5.48942479E+10	-102.250000 28.7500000 1.77058898E+10 5.09160530E+10 -4.54883082E+10	-102.250000 28.7500000 1.06839562E+10 4.83199918E+10 -3.78590085E+10	-102.250000 28.7500000 -1.15591629E+09 4.16693248E+10 -2.64373944E+10	-102.250000 28.7500000 -1.83128392E+10 3.73252669E+10 -1.31157299E+10	-102.250000 28.7500000 -2.06139986E+10 1.09818937E+11 -1.71247145E+10	-102.250000 28.7500000 -3.19934853E+10 2.12696220E+11 -6.25459814E+09	-102.250000 28.7500000 -6.17005138E+10 3.98875001E+11 9.26148915E+09	-102.250000 28.7500000 -8.00260751E+10 4.72739709E+11 4.30273290E+10	-102.250000 28.7500000 -1.17696692E+11 7.27233397E+11 1.20467972E+11	-102.250000 28.7500000 -1.44095478E+11 8.65833714E+11 1.49851587E+11	-102.250000 28.7500000 -2.29217370E+11 9.66652527E+11 1.84313446E+11
-125.750000 29.2500000 -6.67118928E+11 1.11137627E+12 -8.56919048E+11	-125.750000 29.2500000 -4.87065977E+11 1.04795865E+12 -6.21108265E+11	-125.750000 29.2500000 -5.30214781E+11 1.05706095E+12 -4.84626432E+11	-125.750000 29.2500000 -5.65195047E+11 1.10912786E+12 -2.62988939E+11	-125.750000 29.2500000 -6.35301855E+11 1.01841096E+12 -2.18790543E+11	-125.750000 29.2500000 -6.26612437E+11 1.11958386E+12 4.98105057E+10	-125.750000 29.2500000 -6.51919884E+11 1.08580851E+12 1.72470419E+11	-125.750000 29.2500000 -1.11176647E+12 1.07135723E+12 4.81947615E+11	-125.750000 29.2500000 -7.98395531E+11 6.40160498E+11 5.24186550E+11	-125.750000 29.2500000 -1.00433245E+12 6.02128777E+11 7.09972656E+11	-125.750000 29.2500000 -7.19741321E+11 3.77532744E+11 6.12475142E+11	-125.750000 29.2500000 -5.85734095E+11 2.80061575E+11 5.93750721E+11	-125.750000 29.2500000 -1.02115489E+12 3.90576439E+11 6.12904665E+11	-125.750000 29.2500000 -7.82464254E+11 3.40894548E+11 5.77036812E+11	-125.750000 29.2500000 -6.69559685E+11 3.05468080E+11 4.09737331E+11	-125.750000 29.2500000 -7.03810765E+11 3.15255390E+11 3.72293632E+11	-125.750000 29.2500000 -7.50251868E+11 3.56880679E+11 4.12408775E+11	-125.750000 29.2500000 -6.31968236E+11 3.80695839E+11 3.85133806E+11	-125.750000 29.2500000 -6.61475623E+11 4.15251988E+11 2.67093098E+11	-125.750000 29.2500000 -8.24935186E+11 5.18301123E+11 2.06661435E+11	-125.750000 29.2500000 -8.45904019E+11 5.43253529E+11 5.94175386E+10	-125.750000 29.2500000 -8.43545838E+11 5.47126477E+11 -8.38569738E+10	-125.750000 29.2500000 -7.61261392E+11 5.47354051E+11 -2.07494463E+11	-125.750000 29.2500000 -7.51182021E+11 5.50595985E+11 -2.17202196E+11	-125.750000 29.2500000 -7.54620432E+11 7.31942158E+11 -2.51226030E+11	-125.750000 29.2500000 -6.92662370E+11 6.97668731E+11 -2.83735917E+11	-125.750000 29.2500000 -7.09159354E+11 7.34970970E+11 -2.99270832E+11	-125.750000 29.2500000 -5.71492860E+11 6.81759408E+11 -4.11018625E+11	-125.750000 29.2500000 -4.82010268E+11 5.90033322E+11 -4.66752668E+11	-125.750000 29.2500000 -4.24179630E+11 6.88439755E+11 -5.89229851E+11	-125.750000 29.2500000 -4.01631445E+11 6.86319206E+11 -5.87348640E+11	-125.750000 29.2500000 -1.85099469E+11 5.70350895E+11 -6.38801740E+11	-125.750000 29.2500000 4.39303864E+10 5.11878857E+11 -7.04692486E+11	-125.750000 29.2500000 5.08941894E+11 2.65283748E+11 -7.91584047E+11	-125.750000 29.2500000 1.27170222E+12 -1.65134762E+11 -5.22850927E+11	-125.750000 29.2500000 1.54475758E+12 -2.13040022E+11 -4.89707995E+11	-125.750000 29.2500000 1.52540794E+12 -2.33062777E+11 -3.51271092E+11	-125.750000 29.2500000 1.88570966E+12 -3.39775750E+11 -1.81287092E+11	-125.750000 29.2500000 1.08302703E+12 -1.10109663E+11 2.33026470E+11	-125.750000 29.2500000 7.36374817E+11 -3.65552804E+10 2.76034355E+11	-125.750000 29.2500000 7.14755736E+11 -4.21100421E+10 3.41901705E+11	-125.750000 29.2500000 5.94315837E+11 -1.60509972E+10 3.30930225E+11	-125.750000 29.2500000 6.59763167E+11 -6.51377920E+09 4.98141430E+11	-125.750000 29.2500000 6.44093837E+11 5.73564058E+09 5.15741647E+11	-125.750000 29.2500000 6.24263627E+11 3.12444672E+09 5.30707710E+11	-125.750000 29.2500000 6.28707033E+11 -2.65287091E+09 5.62328633E+11	-125.750000 29.2500000 5.60800137E+11 1.22961139E+09 5.73350674E+11	-125.750000 29.2500000 5.92027189E+11 -1.16717189E+10 7.23063079E+11	-125.750000 29.2500000 6.38739612E+11 -4.01633853E+10 9.52503173E+11	-125.750000 29.2500000 5.00662567E+11 -2.30531523E+10 9.79481723E+11
-125.250000 29.2500000 -4.59056644E+11 1.23451159E+12 -7.85898340E+11	-125.250000 29.2500000 -5.53299935E+11 1.18844726E+12 -7.08046094E+11	-125.250000 29.2500000 -5.40845900E+11 1.11716925E+12 -5.59505474E+11	-125.250000 29.2500000 -5.40159181E+11 1.17546366E+12 -4.00712761E+11	-125.250000 29.2500000 -8.84899054E+11 1.35894598E+12 -5.08231811E+11	-125.250000 29.2500000 -5.57436305E+11 1.01805294E+12 -1.22761241E+11	-125.250000 29.2500000 -8.28362195E+11 1.19473780E+12 -4.40039178E+10	-125.250000 29.2500000 -8.57404211E+11 9.88116615E+11 4.73709052E+11	-125.250000 29.2500000 -1.20413068E+12 8.33737392E+11 6.73565245E+11	-125.250000 29.2500000 -8.54132785E+11 5.20861123E+11 7.15038523E+11	-125.250000 29.2500000 -8.42213556E+11 4.00323969E+11 6.78094045E+11	-125.250000 29.2500000 -9.68631386E+11 4.47473615E+11 8.41123430E+11	-125.250000 29.2500000 -8.35151528E+11 3.88587946E+11 6.75940401E+11	-125.250000 29.2500000 -8.14777303E+11 3.94504929E+11 6.52609061E+11	-125.250000 29.2500000 -1.11874644E+12 4.24976187E+11 6.78690357E+11	-125.250000 29.2500000 -8.77527433E+11 4.30757347E+11 5.80787962E+11	-125.250000 29.2500000 -7.13576808E+11 3.83521391E+11 5.25739360E+11	-125.250000 29.2500000 -6.99724268E+11 3.79549581E+11 4.70748692E+11	-125.250000 29.2500000 -8.42493723E+11 5.38787185E+11 4.67391709E+11	-125.250000 29.2500000 -8.32727155E+11 5.46878947E+11 3.25085659E+11	-125.250000 29.2500000 -9.50611018E+11 6.29335065E+11 3.00243681E+11	-125.250000 29.2500000 -9.49836448E+11 6.63381410E+11 9.08453233E+10	-125.250000 29.2500000 -8.54546645E+11 6.08457916E+11 -4.84318863E+10	-125.250000 29.2500000 -8.59457782E+11 6.30362735E+11 -5.19625810E+10	-125.250000 29.2500000 -8.51881755E+11 6.07425135E+11 -7.53701110E+10	-125.250000 29.2500000 -7.52638296E+11 6.36716057E+11 -4.77400719E+10	-125.250000 29.2500000 -4.68042875E+11 6.57192190E+11 2.40290355E+09	-125.250000 29.2500000 -6.78005637E+11 7.88023214E+11 -2.70693548E+11	-125.250000 29.2500000 -6.01903137E+11 6.75249062E+11 -3.86513273E+11	-125.250000 29.2500000 -5.59928836E+11 7.84802578E+11 -5.01814428E+11	-125.250000 29.2500000 -5.23715346E+11 7.71018326E+11 -4.69741470E+11	-125.250000 29.2500000 -3.19052022E+11 6.46002246E+11 -5.30867323E+11	-125.250000 29.2500000 -1.48936983E+11 6.35583267E+11 -5.54946265E+11	-125.250000 29.2500000 3.24538597E+11 3.93507996E+11 -5.34349808E+11	-125.250000 29.2500000 1.14557439E+12 1.03023108E+11 -2.02967007E+11	-125.250000 29.2500000 1.13292424E+12 2.36034908E+10 -6.01887908E+10	-125.250000 29.2500000 1.26091801E+12 -6.24381460E+10 4.98745795E+10	-125.250000 29.2500000 1.63612040E+12 -1.66183944E+11 3.35354757E+11	-125.250000 29.2500000 8.52125942E+11 6.70119526E+10 4.44728967E+11	-125.250000 29.2500000 6.22757282E+11 1.72679365E+11 4.62555283E+11	-125.250000 29.2500000 5.72506178E+11 1.19874159E+11 4.54136005E+11	-125.250000 29.2500000 4.80716816E+11 2.06480179E+11 5.09147742E+11	-125.250000 29.2500000 4.62963180E+11 2.34522427E+11 5.39579646E+11	-125.250000 29.2500000 4.25786311E+11 2.50719142E+11 5.42639325E+11	-125.250000 29.2500000 4.05487714E+11 2.36937675E+11 5.81589533E+11	-125.250000 29.2500000 3.64233228E+11 2.49122308E+11 5.78443280E+11	-125.250000 29.2500000 3.39300516E+11 2.53742055E+11 5.89045891E+11	-125.250000 29.2500000 3.83867617E+11 2.41023058E+11 7.46584736E+11	-125.250000 29.2500000 3.79215380E+11 2.56183419E+11 9.67112327E+11	-125.250000 29.2500000 2.86552621E+11 2.65346728E+11 9.81917106E+11
-124.750000 29.2500000 -5.63137413E+11 1.37264497E+12 -4.60581077E+11	-124.750000 29.2500000 -5.87053072E+11 1.33017921E+12 -3.99687418E+11	-124.750000 29.2500000 -8.27295531E+11 1.61901563E+12 -5.72679913E+11	-124.750000 29.2500000 -7.51187460E+11 1.52603538E+12 -4.86890766E+11	-124.750000 29.2500000 -7.79428692E+11 1.37964277E+12 -4.11700199E+11	-124.750000 29.2500000 -6.87039644E+11 1.28636302E+12 -2.67764908E+11	-124.750000 29.2500000 -6.25524933E+11 1.04511249E+12 -1.62934112E+11	-124.750000 29.2500000 -1.17389800E+12 1.05399668E+12 5.33494825E+11	-124.750000 29.2500000 -1.23484465E+12 8.44917768E+11 8.88162353E+11	-124.750000 29.2500000 -1.27372991E+12 6.99594965E+11 9.75351513E+11	-124.750000 29.2500000 -1.19538411E+12 4.34142675E+11 9.82626337E+11	-124.750000 29.2500000 -1.05983220E+12 4.09078923E+11 9.04391688E+11	-124.750000 29.2500000 -9.02934233E+11 4.12537979E+11 7.73073338E+11	-124.750000 29.2500000 -8.49589371E+11 3.59208747E+11 6.48907522E+11	-124.750000 29.2500000 -1.12711513E+12 4.04045562E+11 7.80016222E+11	-124.750000 29.2500000 -9.19743693E+11 4.11722875E+11 7.15684119E+11	-124.750000 29.2500000 -6.96543543E+11 3.12385307E+11 6.20095603E+11	-124.750000 29.2500000 -1.09476898E+12 4.36937196E+11 6.76767072E+11	-124.750000 29.2500000 -8.71062503E+11 5.15163587E+11 5.65369438E+11	-124.750000 29.2500000 -8.45904871E+11 4.82570633E+11 4.04263928E+11	-124.750000 29.2500000 -8.51600278E+11 5.64658504E+11 4.05539488E+11	-124.750000 29.2500000 -9.08768379E+11 5.40355199E+11 2.85433430E+11	-124.750000 29.2500000 -7.48849791E+11 4.77154542E+11 1.04520540E+11	-124.750000 29.2500000 -8.06489489E+11 4.90146857E+11 9.19188603E+10	-124.750000 29.2500000 -8.14979351E+11 6.21701693E+11 1.01927477E+11	-124.750000 29.2500000 -7.71736863E+11 6.50223026E+11 1.29549296E+11	-124.750000 29.2500000 -7.99625249E+11 6.88483009E+11 1.08714705E+11	-124.750000 29.2500000 -7.04672629E+11 6.02243400E+11 -1.39130913E+11	-124.750000 29.2500000 -6.62202155E+11 6.76088119E+11 -3.17270950E+11	-124.750000 29.2500000 -9.47077120E+11 8.08444035E+11 -5.63421643E+11	-124.750000 29.2500000 -8.70949454E+11 7.50264648E+11 -5.56220416E+11	-124.750000 29.2500000 -3.48077851E+11 6.91038978E+11 -3.78398573E+11	-124.750000 29.2500000 -1.95341517E+11 6.78895354E+11 -3.82011474E+11	-124.750000 29.2500000 2.19409187E+11 4.16760988E+11 -3.19272550E+11	-124.750000 29.2500000 8.70120751E+11 2.30814794E+11 7.73475369E+10	-124.750000 29.2500000 8.54035988E+11 1.98514622E+11 1.85746932E+11	-124.750000 29.2500000 1.26655896E+12 1.08021072E+11 5.87401593E+11	-124.750000 29.2500000 1.48022860E+12 3.44018022E+09 8.21447361E+11	-124.750000 29.2500000 7.75074218E+11 2.64556970E+11 7.57554217E+11	-124.750000 29.2500000 5.21919562E+11 3.63129733E+11 7.13442984E+11	-124.750000 29.2500000 4.99602981E+11 3.58419857E+11 6.70924669E+11	-124.750000 29.2500000 4.03945849E+11 4.13757735E+11 7.12723726E+11	-124.750000 29.2500000 3.75868883E+11 4.57318105E+11 7.03409881E+11	-124.750000 29.2500000 3.73802926E+11 4.60115313E+11 7.23345670E+11	-124.750000 29.2500000 3.44567448E+11 4.91955519E+11 7.61810518E+11	-124.750000 29.2500000 2.64258142E+11 3.89023662E+11 6.08040387E+11	-124.750000 29.2500000 2.05503906E+11 4.32688497E+11 5.92917103E+11	-124.750000 29.2500000 3.12907891E+11 3.78182992E+11 7.92470618E+11	-124.750000 29.2500000 2.92931535E+11 3.92164704E+11 1.00055148E+12	-124.750000 29.2500000 2.51695399E+11 3.76121786E+11 9.96377625E+11
-124.250000 29.2500000 -4.98238620E+11 1.32383375E+12 -1.57893771E+11	-124.250000 29.2500000 -7.41516902E+11 1.64699950E+12 -2.61960942E+11	-124.250000 29.2500000 -6.96862310E+11 1.50574137E+12 -2.90150318E+11	-124.250000 29.2500000 -6.08837763E+11 1.33618375E+12 -2.49978290E+11	-124.250000 29.2500000 -4.44986950E+11 1.13765122E+12 -1.63001041E+11	-124.250000 29.2500000 -5.72410757E+11 1.11288805E+12 -2.49354322E+11	-124.250000 29.2500000 -5.24664603E+11 8.96901054E+11 -2.06306935E+11	-124.250000 29.2500000 -1.08459688E+12 8.26940195E+11 6.95026713E+11	-124.250000 29.2500000 -8.29031973E+11 5.54212721E+11 8.47904834E+11	-124.250000 29.2500000 -1.28428723E+12 5.14324824E+11 9.94536129E+11	-124.250000 29.2500000 -1.05933760E+12 3.35476326E+11 9.69262825E+11	-124.250000 29.2500000 -1.13095986E+12 3.56848402E+11 9.10317388E+11	-124.250000 29.2500000 -1.31427009E+12 4.64437248E+11 1.07094743E+12	-124.250000 29.2500000 -9.03935033E+11 3.74213738E+11 9.13892573E+11	-124.250000 29.2500000 -8.24525324E+11 3.17729571E+11 8.68672537E+11	-124.250000 29.2500000 -8.70237340E+11 3.84974782E+11 7.57254521E+11	-124.250000 29.2500000 -1.03013777E+12 3.64650660E+11 9.63024978E+11	-124.250000 29.2500000 -1.04522429E+12 3.65161185E+11 7.78701505E+11	-124.250000 29.2500000 -8.56853905E+11 4.65279975E+11 6.70834229E+11	-124.250000 29.2500000 -8.57229623E+11 3.84504660E+11 5.42251319E+11	-124.250000 29.2500000 -8.38257672E+11 3.88274225E+11 4.94593114E+11	-124.250000 29.2500000 -7.88865876E+11 4.02022367E+11 4.21266915E+11	-124.250000 29.2500000 -7.01294117E+11 2.94927172E+11 1.58992515E+11	-124.250000 29.2500000 -7.55698303E+11 4.20558733E+11 2.32828142E+11	-124.250000 29.2500000 -7.78834543E+11 4.27569283E+11 2.29589271E+11	-124.250000 29.2500000 -7.41412307E+11 4.59517460E+11 2.53576856E+11	-124.250000 29.2500000 -7.79161108E+11 4.94432846E+11 1.82234399E+11	-124.250000 29.2500000 -6.75699491E+11 5.93398727E+11 2.81168609E+10	-124.250000 29.2500000 -6.27685196E+11 6.71031230E+11 -1.13784193E+11	-124.250000 29.2500000 -5.44718750E+11 5.53937338E+11 -2.24250724E+11	-124.250000 29.2500000 -5.14281308E+11 5.31100008E+11 -2.54153277E+11	-124.250000 29.2500000 -3.83250366E+11 4.96612573E+11 -2.25439367E+11	-124.250000 29.2500000 -2.48786715E+11 4.63340044E+11 -2.07339880E+11	-124.250000 29.2500000 1.59746032E+11 3.89675024E+11 -3.43332065E+10	-124.250000 29.2500000 7.57572895E+11 1.05751929E+11 2.60796908E+11	-124.250000 29.2500000 7.46578248E+11 1.71201692E+11 5.11423513E+11	-124.250000 29.2500000 8.95721931E+11 2.70641119E+11 8.91198898E+11	-124.250000 29.2500000 1.34014802E+12 5.32488315E+10 1.34923787E+12	-124.250000 29.2500000 7.21555423E+11 4.09526206E+11 1.30116538E+12	-124.250000 29.2500000 4.57882075E+11 4.78439932E+11 1.13988285E+12	-124.250000 29.2500000 3.60656404E+11 5.79101786E+11 9.78651972E+11	-124.250000 29.2500000 3.00291850E+11 5.60843457E+11 9.92639779E+11	-124.250000 29.2500000 3.45706168E+11 5.67090414E+11 1.04344283E+12	-124.250000 29.2500000 3.18853349E+11 6.33097683E+11 1.10182557E+12	-124.250000 29.2500000 1.75373222E+11 5.68770626E+11 7.72098818E+11	-124.250000 29.2500000 2.01176613E+11 5.23693425E+11 8.24896127E+11	-124.250000 29.2500000 1.73767655E+11 5.68294244E+11 8.39892402E+11	-124.250000 29.2500000 2.63594230E+11 3.93910780E+11 8.73047327E+11	-124.250000 29.2500000 2.95967293E+11 3.81628613E+11 1.04773367E+12	-124.250000 29.2500000 2.81022693E+11 3.51932219E+11 1.07045067E+12
-123.750000 29.2500000 -3.84628556E+11 1.11547974E+12 6.16186962E+10	-123.750000 29.2500000 -4.16970539E+11 1.06212727E+12 1.23777116E+10	-123.750000 29.2500000 -2.72917692E+11 1.08293875E+12 1.02819856E+11	-123.750000 29.2500000 -3.64007588E+11 9.24562293E+11 -5.68134820E+10	-123.750000 29.2500000 -4.03200475E+11 9.89241737E+11 -1.29621262E+11	-123.750000 29.2500000 -2.50875707E+11 7.89650342E+11 -1.42203994E+11	-123.750000 29.2500000 -2.96750023E+11 7.02411964E+11 -2.04580602E+11	-123.750000 29.2500000 -1.01472954E+12 6.94318727E+11 9.83613243E+11	-123.750000 29.2500000 -7.87676463E+11 4.60050792E+11 8.73913713E+11	-123.750000 29.2500000 -7.84036594E+11 4.10418151E+11 9.49842018E+11	-123.750000 29.2500000 -7.47486970E+11 2.42740052E+11 9.82479995E+11	-123.750000 29.2500000 -6.74462368E+11 3.08298580E+11 8.97919943E+11	-123.750000 29.2500000 -7.94522419E+11 3.00254200E+11 9.11790965E+11	-123.750000 29.2500000 -1.24696422E+12 3.35262384E+11 1.25839593E+12	-123.750000 29.2500000 -8.03602498E+11 3.03903506E+11 8.86329246E+11	-123.750000 29.2500000 -9.15907805E+11 4.04855259E+11 7.65923230E+11	-123.750000 29.2500000 -1.05568515E+12 3.20238027E+11 1.01445167E+12	-123.750000 29.2500000 -1.09259712E+12 2.92803576E+11 9.09048414E+11	-123.750000 29.2500000 -8.87022682E+11 3.98306443E+11 8.05141086E+11	-123.750000 29.2500000 -1.22541690E+12 4.39275848E+11 8.38636405E+11	-123.750000 29.2500000 -1.14987827E+12 3.48003598E+11 6.22655635E+11	-123.750000 29.2500000 -8.08389902E+11 2.97373762E+11 5.15589439E+11	-123.750000 29.2500000 -1.11013475E+12 2.65168880E+11 3.17875585E+11	-123.750000 29.2500000 -7.35275254E+11 2.80773886E+11 3.19722488E+11	-123.750000 29.2500000 -7.35881658E+11 3.33002932E+11 3.27174554E+11	-123.750000 29.2500000 -7.52575447E+11 3.34758380E+11 3.54613854E+11	-123.750000 29.2500000 -8.06427361E+11 4.85737824E+11 4.43442659E+11	-123.750000 29.2500000 -6.89779835E+11 4.09551929E+11 1.54828145E+11	-123.750000 29.2500000 -6.39249613E+11 4.62086701E+11 5.15324191E+10	-123.750000 29.2500000 -5.37023054E+11 5.49118640E+11 -8.66823537E+10	-123.750000 29.2500000 -8.60338913E+11 5.07983921E+11 -1.88548579E+11	-123.750000 29.2500000 -3.93816572E+11 4.53102404E+11 -7.39692134E+10	-123.750000 29.2500000 -2.57616347E+11 3.82734828E+11 -5.39914199E+10	-123.750000 29.2500000 2.05242253E+11 2.63272432E+11 2.24838730E+11	-123.750000 29.2500000 5.92220324E+11 -1.16468705E+10 3.76073912E+11	-123.750000 29.2500000 7.57225292E+11 -5.14082038E+10 7.56943880E+11	-123.750000 29.2500000 7.82625145E+11 1.15664806E+11 1.09178021E+12	-123.750000 29.2500000 9.40476203E+11 3.14176078E+11 1.66726363E+12	-123.750000 29.2500000 6.87566553E+11 5.82040158E+11 2.13624462E+12	-123.750000 29.2500000 4.23450706E+11 5.69796461E+11 1.75351910E+12	-123.750000 29.2500000 3.28077017E+11 7.06806022E+11 1.49857187E+12	-123.750000 29.2500000 3.46327122E+11 6.42165309E+11 1.57464121E+12	-123.750000 29.2500000 3.62505732E+11 6.90765627E+11 1.62085116E+12	-123.750000 29.2500000 2.50142704E+11 5.94824659E+11 1.20623530E+12	-123.750000 29.2500000 1.47952501E+11 6.73627374E+11 1.15499427E+12	-123.750000 29.2500000 1.64769710E+11 5.97669642E+11 1.22730565E+12	-123.750000 29.2500000 9.92325714E+10 6.15890682E+11 1.09487437E+12	-123.750000 29.2500000 2.03932631E+11 5.04365679E+11 1.23187246E+12	-123.750000 29.2500000 2.84431811E+11 3.51364710E+11 1.12435803E+12	-123.750000 29.2500000 3.37912037E+11 2.60001563E+11 1.18732240E+12
-123.250000 29.2500000 1.62856862E+11 2.80750064E+11 -1.09157360E+11	-123.250000 29.2500000 1.49280145E+11 3.40245742E+11 -1.11260778E+11	-123.250000 29.2500000 1.23371676E+11 4.53736890E+11 -4.91137761E+10	-123.250000 29.2500000 4.47098061E+10 4.64176906E+11 -3.82678630E+10	-123.250000 29.2500000 1.89233009E+10 4.27028742E+11 -1.64704895E+11	-123.250000 29.2500000 -1.36574042E+11 5.96180337E+11 -1.79271909E+11	-123.250000 29.2500000 -6.33987195E+10 4.97518182E+11 -9.26921032E+10	-123.250000 29.2500000 -5.28892199E+11 3.38339496E+11 8.66739487E+11	-123.250000 29.2500000 -7.71830579E+11 4.33220780E+11 9.28558154E+11	-123.250000 29.2500000 -7.80134449E+11 3.73134000E+11 1.00710062E+12	-123.250000 29.2500000 -7.82992605E+11 3.06916917E+11 1.05036376E+12	-123.250000 29.2500000 -6.60364853E+11 2.00592490E+11 8.19370656E+11	-123.250000 29.2500000 -7.90389981E+11 2.32135295E+11 9.42515814E+11	-123.250000 29.2500000 -8.17337008E+11 2.32552137E+11 9.94683453E+11	-123.250000 29.2500000 -1.25310573E+12 2.84533391E+11 1.09333230E+12	-123.250000 29.2500000 -9.58770774E+11 3.95206722E+11 9.98045319E+11	-123.250000 29.2500000 -8.09616867E+11 2.47394517E+11 9.93918517E+11	-123.250000 29.2500000 -7.72803854E+11 2.39726936E+11 8.59898970E+11	-123.250000 29.2500000 -8.65564099E+11 3.79240448E+11 8.50972574E+11	-123.250000 29.2500000 -1.26881956E+12 3.49595468E+11 8.73569059E+11	-123.250000 29.2500000 -8.28774089E+11 2.28375871E+11 7.09485527E+11	-123.250000 29.2500000 -8.47725593E+11 3.03159607E+11 6.72235192E+11	-123.250000 29.2500000 -6.49847439E+11 1.78542019E+11 4.47912378E+11	-123.250000 29.2500000 -7.25401272E+11 1.90297162E+11 3.60969142E+11	-123.250000 29.2500000 -8.03372007E+11 2.94451577E+11 4.23380451E+11	-123.250000 29.2500000 -7.27345594E+11 3.46404225E+11 5.33318271E+11	-123.250000 29.2500000 -7.00702654E+11 3.70445189E+11 5.85953509E+11	-123.250000 29.2500000 -6.47091716E+11 4.19609215E+11 3.64009685E+11	-123.250000 29.2500000 -9.19442948E+11 4.24875721E+11 1.58105518E+11	-123.250000 29.2500000 -5.88136186E+11 4.40434754E+11 7.81106545E+10	-123.250000 29.2500000 -4.79425462E+11 3.55388555E+11 8.31375524E+10	-123.250000 29.2500000 -3.86297659E+11 4.10015662E+11 1.18540460E+11	-123.250000 29.2500000 -1.97270684E+11 2.91750904E+11 2.42233410E+11	-123.250000 29.2500000 -5.51035781E+10 1.20304255E+11 2.49607356E+11	-123.250000 29.2500000 5.28491315E+11 5.53322209E+10 6.36052177E+11	-123.250000 29.2500000 6.69472326E+11 -2.86161535E+11 8.74140402E+11	-123.250000 29.2500000 7.12102248E+11 -1.82633071E+11 1.25327835E+12	-123.250000 29.2500000 7.34747361E+11 2.66672865E+11 1.81779091E+12	-123.250000 29.2500000 5.89782909E+11 5.62076058E+11 2.35988451E+12	-123.250000 29.2500000 5.21349267E+11 6.10437693E+11 2.62061503E+12	-123.250000 29.2500000 3.03117173E+11 8.34076672E+11 2.20289827E+12	-123.250000 29.2500000 3.15418608E+11 8.32639926E+11 2.28709709E+12	-123.250000 29.2500000 3.38109825E+11 6.21785973E+11 1.78473035E+12	-123.250000 29.2500000 3.37933271E+11 6.41261240E+11 1.80958410E+12	-123.250000 29.2500000 2.21000991E+11 6.51963335E+11 1.72446751E+12	-123.250000 29.2500000 7.70080276E+10 7.33062038E+11 1.71283120E+12	-123.250000 29.2500000 1.28336110E+11 5.23571364E+11 1.60118840E+12	-123.250000 29.2500000 2.10133713E+11 5.10622761E+11 1.70455610E+12	-123.250000 29.2500000 3.37958699E+11 3.03356477E+11 1.73459951E+12	-123.250000 29.2500000 4.34975605E+11 1.28628744E+11 1.76612586E+12
-122.750000 29.2500000 2.39250735E+11 9.96402135E+10 -3.98887911E+11	-122.750000 29.2500000 2.45323153E+11 1.52498291E+11 -3.58541296E+11	-122.750000 29.2500000 2.28677288E+11 1.66555353E+11 -3.00350833E+11	-122.750000 29.2500000 2.07241052E+11 1.69255092E+11 -1.68492351E+11	-122.750000 29.2500000 1.29829347E+11 1.49428044E+11 -2.24426082E+11	-122.750000 29.2500000 8.72803779E+10 2.39258796E+11 -1.81825798E+11	-122.750000 29.2500000 2.86293811E+09 4.17414840E+11 -8.72862433E+10	-122.750000 29.2500000 -3.81061956E+11 2.46939124E+11 9.00623958E+11	-122.750000 29.2500000 -7.35756943E+11 4.17041318E+11 1.01459218E+12	-122.750000 29.2500000 -8.43751752E+11 4.57840394E+11 1.02739083E+12	-122.750000 29.2500000 -8.78437138E+11 4.17246151E+11 1.05870642E+12	-122.750000 29.2500000 -6.34190496E+11 1.77342349E+11 9.18188720E+11	-122.750000 29.2500000 -7.79294409E+11 2.64876245E+11 1.05056089E+12	-122.750000 29.2500000 -1.20918534E+12 1.95973399E+11 1.29328415E+12	-122.750000 29.2500000 -7.43520207E+11 1.92528876E+11 9.58036836E+11	-122.750000 29.2500000 -8.68265558E+11 3.02890582E+11 1.02971074E+12	-122.750000 29.2500000 -1.24300362E+12 2.58977661E+11 1.16505903E+12	-122.750000 29.2500000 -1.19990963E+12 2.64155300E+11 1.08014764E+12	-122.750000 29.2500000 -1.40302090E+12 4.15701533E+11 1.11843069E+12	-122.750000 29.2500000 -8.12539773E+11 2.47442063E+11 8.38167429E+11	-122.750000 29.2500000 -1.20077720E+12 2.48651088E+11 1.02052679E+12	-122.750000 29.2500000 -7.82306902E+11 2.08905945E+11 6.56727802E+11	-122.750000 29.2500000 -7.13172845E+11 1.56543894E+11 4.35771015E+11	-122.750000 29.2500000 -1.15062263E+12 1.72943049E+11 5.50231802E+11	-122.750000 29.2500000 -7.38110865E+11 3.06209292E+11 6.38254711E+11	-122.750000 29.2500000 -7.60987451E+11 2.93654659E+11 5.54500948E+11	-122.750000 29.2500000 -7.43910212E+11 2.69934592E+11 5.90063272E+11	-122.750000 29.2500000 -7.20222290E+11 3.30639835E+11 4.30278246E+11	-122.750000 29.2500000 -6.33993298E+11 3.30499686E+11 2.97577611E+11	-122.750000 29.2500000 -5.37332056E+11 4.81423819E+11 3.20225477E+11	-122.750000 29.2500000 -4.75539374E+11 3.79730362E+11 2.27563635E+11	-122.750000 29.2500000 -4.30975648E+11 2.88823378E+11 2.05818511E+11	-122.750000 29.2500000 -2.24762249E+11 1.56806955E+11 3.06963710E+11	-122.750000 29.2500000 9.31217920E+09 1.17575975E+11 6.28462060E+11	-122.750000 29.2500000 4.94591836E+11 -6.62977946E+10 7.21852170E+11	-122.750000 29.2500000 6.52020744E+11 -4.03254870E+11 1.09324540E+12	-122.750000 29.2500000 8.15183036E+11 -4.74728071E+11 1.42913451E+12	-122.750000 29.2500000 7.45475277E+11 2.11714826E+10 1.91112138E+12	-122.750000 29.2500000 6.04889416E+11 3.10592176E+11 2.46922137E+12	-122.750000 29.2500000 5.75692866E+11 4.46132421E+11 2.82157017E+12	-122.750000 29.2500000 3.91594508E+11 9.36344682E+11 3.15214686E+12	-122.750000 29.2500000 3.98687928E+11 6.74612445E+11 2.49841058E+12	-122.750000 29.2500000 4.61653148E+11 6.87236776E+11 2.62009756E+12	-122.750000 29.2500000 4.45548233E+11 6.81480815E+11 2.63732724E+12	-122.750000 29.2500000 3.53156366E+11 5.74052172E+11 2.49922742E+12	-122.750000 29.2500000 2.32755741E+11 6.23395537E+11 2.49818907E+12	-122.750000 29.2500000 3.99151006E+11 3.08764705E+11 2.53130755E+12	-122.750000 29.2500000 2.53344809E+11 3.07702104E+11 1.86075827E+12	-122.750000 29.2500000 3.53271316E+11 1.21238217E+11 1.82494062E+12	-122.750000 29.2500000 3.90726451E+11 4.66086502E+10 1.86938452E+12
-122.250000 29.2500000 2.96162365E+10 3.53806057E+11 -3.67518089E+11	-122.250000 29.2500000 7.35112724E+10 3.07301941E+11 -3.29411854E+11	-122.250000 29.2500000 9.23921121E+10 4.66776064E+11 -1.45047323E+11	-122.250000 29.2500000 6.84211610E+10 2.31214514E+11 -1.97704761E+11	-122.250000 29.2500000 2.62511350E+10 1.86598310E+11 -3.27107084E+11	-122.250000 29.2500000 6.49453322E+10 1.60448446E+11 -1.60455082E+11	-122.250000 29.2500000 1.45935827E+11 1.79085591E+11 -5.61284608E+09	-122.250000 29.2500000 -2.05041861E+11 1.34053356E+11 8.26614088E+11	-122.250000 29.2500000 -5.56125258E+11 4.60940116E+11 1.20996404E+12	-122.250000 29.2500000 -6.14156009E+11 5.47424928E+11 1.09804467E+12	-122.250000 29.2500000 -6.48263107E+11 5.31960136E+11 1.10019255E+12	-122.250000 29.2500000 -7.69201013E+11 2.46865215E+11 1.04552661E+12	-122.250000 29.2500000 -8.58655425E+11 2.51957625E+11 1.16739762E+12	-122.250000 29.2500000 -6.79551828E+11 1.14191081E+11 9.96046143E+11	-122.250000 29.2500000 -7.62118144E+11 2.01326461E+11 9.67348584E+11	-122.250000 29.2500000 -8.54087762E+11 2.89657160E+11 1.12871591E+12	-122.250000 29.2500000 -7.71823436E+11 2.25491665E+11 1.01272768E+12	-122.250000 29.2500000 -7.98824923E+11 1.81111521E+11 1.07554164E+12	-122.250000 29.2500000 -8.54891364E+11 3.37680531E+11 1.13152609E+12	-122.250000 29.2500000 -7.60218321E+11 1.73975224E+11 9.23571126E+11	-122.250000 29.2500000 -7.34420861E+11 1.50995976E+11 8.71009747E+11	-122.250000 29.2500000 -1.20363575E+12 1.67902822E+11 8.78470955E+11	-122.250000 29.2500000 -7.59981605E+11 1.79267944E+11 6.54229504E+11	-122.250000 29.2500000 -6.96429642E+11 1.08979298E+11 5.77544520E+11	-122.250000 29.2500000 -8.07475020E+11 2.29439275E+11 6.41493369E+11	-122.250000 29.2500000 -8.34512093E+11 3.05025221E+11 6.11484041E+11	-122.250000 29.2500000 -7.31228209E+11 3.24054647E+11 7.64663300E+11	-122.250000 29.2500000 -7.12728445E+11 3.88467720E+11 6.24533504E+11	-122.250000 29.2500000 -6.56838689E+11 4.16629228E+11 5.01454668E+11	-122.250000 29.2500000 -3.50105174E+11 4.41264341E+11 3.85520665E+11	-122.250000 29.2500000 -5.85066807E+11 3.70413928E+11 3.22451538E+11	-122.250000 29.2500000 -4.20658610E+11 2.54385258E+11 3.40251247E+11	-122.250000 29.2500000 -3.24028367E+11 1.03675232E+11 3.68141206E+11	-122.250000 29.2500000 1.05745695E+11 8.95706153E+10 6.77622907E+11	-122.250000 29.2500000 4.31681700E+11 -3.46836140E+11 6.89528242E+11	-122.250000 29.2500000 6.33745310E+11 -4.22088638E+11 9.47759284E+11	-122.250000 29.2500000 7.48384027E+11 -4.65492574E+11 1.29512597E+12	-122.250000 29.2500000 9.03018119E+11 -4.82963390E+11 1.98310376E+12	-122.250000 29.2500000 7.39161866E+11 -3.12084337E+10 2.50545308E+12	-122.250000 29.2500000 6.19536253E+11 2.21420798E+11 2.98435163E+12	-122.250000 29.2500000 5.94278679E+11 5.41103129E+11 3.36032563E+12	-122.250000 29.2500000 6.16524415E+11 5.93062920E+11 3.52416956E+12	-122.250000 29.2500000 7.16961612E+11 5.83582548E+11 3.59438169E+12	-122.250000 29.2500000 7.41842223E+11 5.12405373E+11 3.64170078E+12	-122.250000 29.2500000 8.83571622E+11 2.17210110E+11 3.62309852E+12	-122.250000 29.2500000 4.94121189E+11 2.96911995E+11 2.74215915E+12	-122.250000 29.2500000 4.74164691E+11 1.84672895E+11 2.61734767E+12	-122.250000 29.2500000 4.70046933E+11 1.27167529E+11 2.67646298E+12	-122.250000 29.2500000 6.32200757E+11 -1.96568646E+11 2.72852792E+12	-122.250000 29.2500000 4.77151625E+11 -1.20151261E+11 2.06603328E+12
-121.750000 29.2500000 -8.13640397E+09 2.95137903E+11 1.72366828E+10	-121.750000 29.2500000 3.85146266E+10 1.72822364E+11 -4.11935539E+09	-121.750000 29.2500000 6.05032284E+10 4.38652731E+11 1.26693556E+11	-121.750000 29.2500000 9.13480499E+10 2.34116137E+11 8.79169126E+10	-121.750000 29.2500000 9.01553029E+10 1.86098926E+11 1.74422159E+10	-121.750000 29.2500000 1.39361026E+11 2.33513665E+11 8.33943470E+10	-121.750000 29.2500000 1.57257007E+11 2.64553759E+11 1.26531355E+11	-121.750000 29.2500000 -1.52232690E+11 -1.48770193E+11 1.18530546E+12	-121.750000 29.2500000 -6.11062514E+11 5.18411026E+11 1.43609024E+12	-121.750000 29.2500000 -6.48860664E+11 5.97605286E+11 1.28197840E+12	-121.750000 29.2500000 -6.96139645E+11 6.25168679E+11 1.29713648E+12	-121.750000 29.2500000 -8.11266015E+11 3.72116292E+11 1.20612441E+12	-121.750000 29.2500000 -7.50777991E+11 2.31048282E+11 1.23786586E+12	-121.750000 29.2500000 -7.33567582E+11 1.97712626E+11 9.43943320E+11	-121.750000 29.2500000 -8.04985569E+11 2.14675145E+11 1.03806462E+12	-121.750000 29.2500000 -8.16069673E+11 2.53816570E+11 1.16327645E+12	-121.750000 29.2500000 -8.21021245E+11 2.63653868E+11 1.09178788E+12	-121.750000 29.2500000 -7.93331171E+11 1.76948543E+11 1.11668442E+12	-121.750000 29.2500000 -5.03618634E+11 2.16401134E+11 9.19286055E+11	-121.750000 29.2500000 -7.71245474E+11 1.30752406E+11 8.71341490E+11	-121.750000 29.2500000 -7.72031578E+11 1.22026484E+11 8.55032267E+11	-121.750000 29.2500000 -7.17709640E+11 8.18520310E+10 8.40402076E+11	-121.750000 29.2500000 -7.11565771E+11 1.08613845E+11 7.02031004E+11	-121.750000 29.2500000 -1.10476578E+12 7.69242235E+10 7.73963710E+11	-121.750000 29.2500000 -7.90758687E+11 2.16446042E+11 8.42233676E+11	-121.750000 29.2500000 -8.07632110E+11 3.13820119E+11 8.04903977E+11	-121.750000 29.2500000 -8.06898041E+11 2.76214252E+11 7.65855924E+11	-121.750000 29.2500000 -7.94615284E+11 3.39497583E+11 6.48220705E+11	-121.750000 29.2500000 -7.07096281E+11 3.41411496E+11 5.16780687E+11	-121.750000 29.2500000 -6.25148822E+11 4.03420348E+11 4.52073652E+11	-121.750000 29.2500000 -5.46877178E+11 3.43351394E+11 4.87770849E+11	-121.750000 29.2500000 -3.51714836E+11 2.49928319E+11 5.86142450E+11	-121.750000 29.2500000 -2.48823316E+11 1.11945662E+11 7.26578102E+11	-121.750000 29.2500000 -1.06386547E+11 9.93352499E+09 7.77340060E+11	-121.750000 29.2500000 5.39848999E+11 -4.04543963E+11 6.99988509E+11	-121.750000 29.2500000 5.82174376E+11 -6.75395011E+11 9.39901190E+11	-121.750000 29.2500000 6.66694255E+11 -5.15107160E+11 1.12524277E+12	-121.750000 29.2500000 8.25160368E+11 -7.30292027E+11 1.56543602E+12	-121.750000 29.2500000 9.62620752E+11 -5.23583521E+11 2.54842267E+12	-121.750000 29.2500000 8.21726544E+11 -6.32035328E+10 2.93081658E+12	-121.750000 29.2500000 7.37013727E+11 1.31048309E+11 3.51053205E+12	-121.750000 29.2500000 8.14502511E+11 2.71652471E+11 3.74494200E+12	-121.750000 29.2500000 1.05571405E+12 -1.49960878E+10 3.67842873E+12	-121.750000 29.2500000 1.01326540E+12 9.18574121E+10 3.87209390E+12	-121.750000 29.2500000 1.11293668E+12 -2.47448961E+11 3.61476443E+12	-121.750000 29.2500000 7.10613271E+11 6.05454664E+10 2.69726882E+12	-121.750000 29.2500000 6.37497508E+11 4.26387482E+09 2.61264559E+12	-121.750000 29.2500000 7.77567011E+11 -3.76316035E+11 2.73311072E+12	-121.750000 29.2500000 8.69165367E+11 -5.42684938E+11 2.59304797E+12	-121.750000 29.2500000 6.00759665E+11 -3.05414865E+11 2.10489560E+12
-121.250000 29.2500000 2.72568386E+11 -3.87163955E+10 4.84623892E+10	-121.250000 29.2500000 3.20292028E+11 -1.47784778E+11 7.25088256E+10	-121.250000 29.2500000 2.76410827E+11 1.50827270E+11 1.97728485E+11	-121.250000 29.2500000 2.62884934E+11 -1.45704026E+11 1.06223419E+11	-121.250000 29.2500000 2.81393824E+11 -8.92430991E+10 1.26159692E+11	-121.250000 29.2500000 1.98473449E+11 3.11612436E+10 1.65749080E+11	-121.250000 29.2500000 1.81286027E+11 2.17347211E+11 3.44569512E+11	-121.250000 29.2500000 -1.45940201E+11 -2.40182477E+11 1.44182804E+12	-121.250000 29.2500000 -5.76827228E+11 3.93114485E+11 1.91321145E+12	-121.250000 29.2500000 -6.46428557E+11 5.44842711E+11 1.69078895E+12	-121.250000 29.2500000 -8.09881371E+11 7.53736352E+11 1.67069902E+12	-121.250000 29.2500000 -6.38804492E+11 5.64636484E+11 1.37413591E+12	-121.250000 29.2500000 -8.05850513E+11 2.43193545E+11 1.35605256E+12	-121.250000 29.2500000 -5.98743646E+11 3.95884560E+11 1.07278919E+12	-121.250000 29.2500000 -7.31512373E+11 9.31256566E+10 1.13149516E+12	-121.250000 29.2500000 -5.83708967E+11 2.71193473E+11 9.52076075E+11	-121.250000 29.2500000 -5.54928177E+11 3.79985822E+11 1.09598297E+12	-121.250000 29.2500000 -8.12994855E+11 1.60488964E+11 1.12167643E+12	-121.250000 29.2500000 -4.97843667E+11 2.33127985E+11 9.46624266E+11	-121.250000 29.2500000 -7.82026408E+11 2.12742193E+11 9.73550322E+11	-121.250000 29.2500000 -7.57085307E+11 1.75586623E+11 9.80260749E+11	-121.250000 29.2500000 -6.53720027E+11 1.18861111E+11 8.28924822E+11	-121.250000 29.2500000 -6.59389481E+11 5.03396352E+10 7.65954687E+11	-121.250000 29.2500000 -6.74300756E+11 7.28353751E+10 7.23695960E+11	-121.250000 29.2500000 -1.18880784E+12 1.49506097E+11 9.29801437E+11	-121.250000 29.2500000 -8.02306982E+11 2.53547282E+11 9.16578238E+11	-121.250000 29.2500000 -8.05318099E+11 2.98053075E+11 9.23492221E+11	-121.250000 29.2500000 -8.09589408E+11 3.79465564E+11 8.04785488E+11	-121.250000 29.2500000 -6.93050343E+11 2.95450771E+11 7.10972801E+11	-121.250000 29.2500000 -5.41561422E+11 4.05620523E+11 6.57177248E+11	-121.250000 29.2500000 -4.92224872E+11 3.48120777E+11 6.57219650E+11	-121.250000 29.2500000 -4.83664724E+11 2.45016232E+11 5.98212280E+11	-121.250000 29.2500000 -2.86228873E+11 5.19929487E+10 6.86172406E+11	-121.250000 29.2500000 2.63541985E+10 7.67145370E+09 8.01177731E+11	-121.250000 29.2500000 4.49980039E+11 -6.17000403E+11 7.03470502E+11	-121.250000 29.2500000 7.19267889E+11 -6.46314918E+11 8.95649579E+11	-121.250000 29.2500000 8.79486370E+11 -7.93518342E+11 1.17590249E+12	-121.250000 29.2500000 8.72159707E+11 -1.17629963E+12 1.62007233E+12	-121.250000 29.2500000 9.08478448E+11 -7.15156423E+11 2.02243650E+12	-121.250000 29.2500000 1.02603050E+12 -4.88858255E+11 2.82998735E+12	-121.250000 29.2500000 9.77514594E+11 -2.88778387E+11 3.38919267E+12	-121.250000 29.2500000 1.03922002E+12 -1.39463852E+11 3.53089225E+12	-121.250000 29.2500000 1.42137976E+12 -6.16460255E+11 3.80387144E+12	-121.250000 29.2500000 1.35655745E+12 -3.45532039E+11 3.70881724E+12	-121.250000 29.2500000 1.46476171E+12 -8.36551967E+11 3.74277014E+12	-121.250000 29.2500000 1.06439331E+12 -5.05284788E+11 2.73997208E+12	-121.250000 29.2500000 1.04837048E+12 -4.94601241E+11 2.67431366E+12	-121.250000 29.2500000 1.15892237E+12 -9.69685008E+11 2.78122201E+12	-121.250000 29.2500000 8.77280559E+11 -6.44851565E+11 1.99455565E+12	-121.250000 29.2500000 8.32374637E+11 -6.16073331E+11 2.08332233E+12
-120.750000 29.2500000 1.74678376E+11 -8.30839357E+10 -1.82826844E+11	-120.750000 29.2500000 2.64130576E+11 -9.86357596E+10 -7.79366564E+10	-120.750000 29.2500000 2.38974190E+11 -8.39362560E+10 -1.22449592E+10	-120.750000 29.2500000 2.73323393E+11 -2.05314605E+11 3.74213018E+10	-120.750000 29.2500000 2.59357786E+11 -1.82978216E+11 5.82824509E+10	-120.750000 29.2500000 2.14184411E+11 -2.81956942E+11 9.50796042E+10	-120.750000 29.2500000 3.27279313E+11 4.56849736E+10 4.74232095E+11	-120.750000 29.2500000 -6.65349120E+10 -7.66172365E+10 1.22311724E+12	-120.750000 29.2500000 -3.62556883E+11 2.33351152E+11 2.13117698E+12	-120.750000 29.2500000 -4.66944459E+11 3.07325796E+11 1.77156653E+12	-120.750000 29.2500000 -6.67852603E+11 5.10814454E+11 1.69106355E+12	-120.750000 29.2500000 -5.78673705E+11 4.79455085E+11 1.35817160E+12	-120.750000 29.2500000 -5.54442621E+11 4.04678148E+11 1.43917292E+12	-120.750000 29.2500000 -7.18090535E+11 5.92609214E+11 1.39552516E+12	-120.750000 29.2500000 -7.05606058E+11 1.21680454E+11 1.38857349E+12	-120.750000 29.2500000 -6.42081554E+11 3.80613362E+11 1.13736915E+12	-120.750000 29.2500000 -6.50593632E+11 4.62683603E+11 1.22014086E+12	-120.750000 29.2500000 -7.86717737E+11 1.42825062E+11 1.37895936E+12	-120.750000 29.2500000 -5.92555737E+11 3.32914852E+11 1.15305349E+12	-120.750000 29.2500000 -5.23608687E+11 2.58544304E+11 9.03269122E+11	-120.750000 29.2500000 -8.35379986E+11 1.88400992E+11 1.01872035E+12	-120.750000 29.2500000 -4.64216850E+11 1.69925394E+11 7.37321419E+11	-120.750000 29.2500000 -6.38026514E+11 1.95162522E+10 8.20799865E+11	-120.750000 29.2500000 -6.79860896E+11 8.31617925E+10 7.75106920E+11	-120.750000 29.2500000 -7.32443050E+11 1.06146431E+11 9.66916178E+11	-120.750000 29.2500000 -7.66841258E+11 2.01144795E+11 1.02470261E+12	-120.750000 29.2500000 -7.81912703E+11 2.64837972E+11 1.03227254E+12	-120.750000 29.2500000 -8.17060708E+11 3.65469467E+11 9.28291619E+11	-120.750000 29.2500000 -1.04629030E+12 2.92850794E+11 8.83640959E+11	-120.750000 29.2500000 -6.57618108E+11 3.89297439E+11 6.85775389E+11	-120.750000 29.2500000 -6.28677673E+11 3.54743255E+11 6.84183126E+11	-120.750000 29.2500000 -4.94350959E+11 2.28679467E+11 7.23849904E+11	-120.750000 29.2500000 -3.93174811E+11 2.88482816E+10 7.42627803E+11	-120.750000 29.2500000 -8.55686267E+10 -2.26800370E+11 7.57572108E+11	-120.750000 29.2500000 5.94749751E+11 -5.62483036E+11 7.09031559E+11	-120.750000 29.2500000 5.56751061E+11 -5.10238654E+11 8.23002268E+11	-120.750000 29.2500000 7.95548320E+11 -8.47515550E+11 9.14007065E+11	-120.750000 29.2500000 9.31824927E+11 -1.03677388E+12 1.40801239E+12	-120.750000 29.2500000 1.12653998E+12 -1.09134696E+12 1.99685702E+12	-120.750000 29.2500000 1.23217668E+12 -1.02325486E+12 2.72427306E+12	-120.750000 29.2500000 1.28495111E+12 -9.81329379E+11 3.17485167E+12	-120.750000 29.2500000 1.37295521E+12 -9.13390371E+11 3.31097912E+12	-120.750000 29.2500000 1.43894787E+12 -8.86888923E+11 2.75395353E+12	-120.750000 29.2500000 1.49064568E+12 -8.79594897E+11 2.76729797E+12	-120.750000 29.2500000 1.48592381E+12 -1.09562292E+12 2.74708719E+12	-120.750000 29.2500000 1.63664822E+12 -1.38589333E+12 2.85460503E+12	-120.750000 29.2500000 1.15498746E+12 -8.63350882E+11 2.09294144E+12	-120.750000 29.2500000 1.18539682E+12 -1.01057869E+12 2.08799806E+12	-120.750000 29.2500000 1.15135716E+12 -1.15798534E+12 2.13616742E+12	-120.750000 29.2500000 1.18897456E+12 -1.41104198E+12 2.11502681E+12
-120.250000 29.2500000 -1.41310738E+11 3.59165133E+11 -1.12053002E+11	-120.250000 29.2500000 -5.50792192E+10 2.41014456E+11 -4.31739822E+10	-120.250000 29.2500000 -1.00465345E+11 1.14247574E+11 -7.90238659E+10	-120.250000 29.2500000 1.50130729E+10 1.64541989E+11 1.55548320E+11	-120.250000 29.2500000 2.93528064E+10 -2.44187587E+10 9.39554652E+10	-120.250000 29.2500000 1.99254770E+11 -2.04502450E+11 2.03284873E+11	-120.250000 29.2500000 2.86791434E+11 -2.07285830E+11 3.90347686E+11	-120.250000 29.2500000 -1.57425353E+11 -2.40509714E+11 1.31013149E+12	-120.250000 29.2500000 -3.55438395E+11 1.31472712E+11 1.79601867E+12	-120.250000 29.2500000 -6.77575786E+11 1.12281731E+11 2.05733836E+12	-120.250000 29.2500000 -7.27061299E+11 2.50265633E+11 1.91489009E+12	-120.250000 29.2500000 -5.12366412E+11 4.04011418E+11 1.64937754E+12	-120.250000 29.2500000 -6.51576017E+11 4.50414477E+11 1.61369293E+12	-120.250000 29.2500000 -6.71999984E+11 4.86356845E+11 1.34929423E+12	-120.250000 29.2500000 -6.27567559E+11 3.56193239E+11 1.38265703E+12	-120.250000 29.2500000 -9.71861197E+11 4.43272495E+11 1.57436438E+12	-120.250000 29.2500000 -6.79201014E+11 4.86571246E+11 1.26439352E+12	-120.250000 29.2500000 -4.72879202E+11 2.63081329E+11 1.42003274E+12	-120.250000 29.2500000 -6.87483322E+11 5.09909336E+11 1.43255326E+12	-120.250000 29.2500000 -5.86020684E+11 4.15301304E+11 1.13484549E+12	-120.250000 29.2500000 -5.48577018E+11 2.90543731E+11 1.00092189E+12	-120.250000 29.2500000 -7.47361206E+11 1.38513629E+11 9.67021232E+11	-120.250000 29.2500000 -6.13543772E+11 1.36672922E+10 8.89150046E+11	-120.250000 29.2500000 -7.30669187E+11 9.00720312E+10 8.25057608E+11	-120.250000 29.2500000 -7.33651534E+11 9.77463788E+10 1.10803786E+12	-120.250000 29.2500000 -7.41635064E+11 1.60184877E+11 1.11825191E+12	-120.250000 29.2500000 -7.63786887E+11 2.51260649E+11 1.13609356E+12	-120.250000 29.2500000 -8.21621228E+11 3.65522158E+11 1.04939258E+12	-120.250000 29.2500000 -7.30080346E+11 3.93257222E+11 1.00580950E+12	-120.250000 29.2500000 -5.95248415E+11 3.99569125E+11 8.44641665E+11	-120.250000 29.2500000 -5.77219199E+11 3.65614727E+11 8.42848600E+11	-120.250000 29.2500000 -4.37318156E+11 2.59020669E+11 9.61745322E+11	-120.250000 29.2500000 -3.51607816E+11 3.60355021E+10 1.00692184E+12	-120.250000 29.2500000 -4.89254052E+10 -3.25292229E+11 9.62931720E+11	-120.250000 29.2500000 4.67358941E+11 -4.74473136E+11 6.73896333E+11	-120.250000 29.2500000 6.20222087E+11 -5.57554270E+11 8.94153654E+11	-120.250000 29.2500000 8.19442614E+11 -9.65920948E+11 1.10683436E+12	-120.250000 29.2500000 8.56139694E+11 -9.24738060E+11 1.09017190E+12	-120.250000 29.2500000 1.07718115E+12 -1.12495100E+12 1.53984028E+12	-120.250000 29.2500000 1.32414151E+12 -1.40873918E+12 2.02351405E+12	-120.250000 29.2500000 1.37128824E+12 -1.42191808E+12 2.18889952E+12	-120.250000 29.2500000 1.44833092E+12 -1.38981789E+12 2.30708190E+12	-120.250000 29.2500000 1.68041513E+12 -1.45336592E+12 2.46683061E+12	-120.250000 29.2500000 1.41861179E+12 -9.55024540E+11 2.05719994E+12	-120.250000 29.2500000 1.48367409E+12 -1.39672905E+12 2.01542507E+12	-120.250000 29.2500000 1.48679701E+12 -1.30472175E+12 2.12730878E+12	-120.250000 29.2500000 1.42096413E+12 -1.23640965E+12 1.99691547E+12	-120.250000 29.2500000 1.19551361E+12 -1.14747638E+12 1.58729948E+12	-120.250000 29.2500000 1.12253062E+12 -1.12837316E+12 1.60007324E+12	-120.250000 29.2500000 1.37903905E+12 -1.78354350E+12 1.46419981E+12
-119.750000 29.2500000 -4.93812318E+11 5.58763147E+11 1.64524999E+11	-119.750000 29.2500000 -4.43799437E+11 4.15560237E+11 1.71052958E+11	-119.750000 29.2500000 -1.93994686E+11 3.14736804E+11 2.98854646E+11	-119.750000 29.2500000 -8.68557128E+10 1.90496801E+11 3.41195260E+11	-119.750000 29.2500000 -5.39990630E+10 -6.36545393E+10 3.90389891E+11	-119.750000 29.2500000 1.33202878E+11 -1.60966509E+11 4.33701356E+11	-119.750000 29.2500000 3.96470387E+11 -3.65434372E+11 5.64699136E+11	-119.750000 29.2500000 -3.15622195E+11 -3.52639156E+11 1.50123551E+12	-119.750000 29.2500000 -4.57122120E+11 5.00583997E+10 2.08361711E+12	-119.750000 29.2500000 -6.10418557E+11 2.47104733E+11 1.95020548E+12	-119.750000 29.2500000 -7.33680108E+11 2.71613706E+11 1.66806199E+12	-119.750000 29.2500000 -7.13031680E+11 3.83529910E+11 1.84672557E+12	-119.750000 29.2500000 -9.16101792E+11 5.65065810E+11 1.75493703E+12	-119.750000 29.2500000 -8.84386234E+11 4.15121768E+11 1.66811402E+12	-119.750000 29.2500000 -9.13661886E+11 4.07908516E+11 1.58335304E+12	-119.750000 29.2500000 -6.99043283E+11 4.57113567E+11 1.33871999E+12	-119.750000 29.2500000 -6.73858978E+11 5.05781092E+11 1.41259768E+12	-119.750000 29.2500000 -5.78172486E+11 3.22098594E+11 1.42416793E+12	-119.750000 29.2500000 -6.65392251E+11 4.30834614E+11 1.44840838E+12	-119.750000 29.2500000 -6.83619779E+11 4.71634051E+11 1.24539398E+12	-119.750000 29.2500000 -5.54290512E+11 2.99556635E+11 1.01070419E+12	-119.750000 29.2500000 -7.95172733E+11 1.18069723E+11 1.07315554E+12	-119.750000 29.2500000 -6.11581297E+11 5.79592346E+09 9.80727300E+11	-119.750000 29.2500000 -6.71240487E+11 1.15237962E+11 1.17839836E+12	-119.750000 29.2500000 -7.13812017E+11 9.09674168E+10 1.22180875E+12	-119.750000 29.2500000 -7.13847734E+11 1.57943022E+11 1.22445772E+12	-119.750000 29.2500000 -7.93527648E+11 3.38665865E+11 1.21308289E+12	-119.750000 29.2500000 -8.26190332E+11 3.46806518E+11 1.22850312E+12	-119.750000 29.2500000 -7.34479712E+11 4.73298534E+11 1.12253495E+12	-119.750000 29.2500000 -6.02924319E+11 3.61632825E+11 9.49060829E+11	-119.750000 29.2500000 -5.97591523E+11 3.37691312E+11 9.25425336E+11	-119.750000 29.2500000 -2.47852859E+11 2.56407962E+11 8.85800239E+11	-119.750000 29.2500000 -2.73541415E+11 -5.09898015E+10 1.20999602E+12	-119.750000 29.2500000 1.73482754E+11 -2.05378748E+11 9.60520454E+11	-119.750000 29.2500000 4.24595718E+11 -6.86471315E+11 6.75497771E+11	-119.750000 29.2500000 5.74221058E+11 -5.68753258E+11 7.74842810E+11	-119.750000 29.2500000 7.87046007E+11 -7.09257265E+11 9.55787969E+11	-119.750000 29.2500000 7.54135400E+11 -7.93594429E+11 9.48415300E+11	-119.750000 29.2500000 1.05248293E+12 -1.08345275E+12 1.20608535E+12	-119.750000 29.2500000 1.37663572E+12 -1.50663922E+12 1.47219192E+12	-119.750000 29.2500000 1.32243417E+12 -1.43740541E+12 1.55790357E+12	-119.750000 29.2500000 1.35097680E+12 -1.44396727E+12 1.59172880E+12	-119.750000 29.2500000 1.59936112E+12 -1.68089315E+12 1.68031656E+12	-119.750000 29.2500000 1.26359857E+12 -1.06013032E+12 1.40832958E+12	-119.750000 29.2500000 1.42794673E+12 -1.50732040E+12 1.47892902E+12	-119.750000 29.2500000 1.47283916E+12 -1.43221981E+12 1.51661799E+12	-119.750000 29.2500000 1.43962472E+12 -1.34703179E+12 1.50500449E+12	-119.750000 29.2500000 1.29292934E+12 -1.38204938E+12 1.20212593E+12	-119.750000 29.2500000 1.19243853E+12 -1.28043503E+12 1.17736604E+12	-119.750000 29.2500000 1.33380099E+12 -1.74176875E+12 1.17342876E+12
-119.250000 29.2500000 -5.40988015E+11 4.21036163E+11 4.24910750E+11	-119.250000 29.2500000 -4.20126917E+11 3.13867239E+11 4.69737013E+11	-119.250000 29.2500000 -3.06891129E+11 3.00815909E+11 6.29716091E+11	-119.250000 29.2500000 -2.20890825E+11 3.36661074E+10 5.55485495E+11	-119.250000 29.2500000 6.93477130E+10 -1.94108211E+11 5.31275481E+11	-119.250000 29.2500000 1.72772000E+11 -4.27290821E+11 6.92346946E+11	-119.250000 29.2500000 4.56326873E+11 -5.40786721E+11 7.08349919E+11	-119.250000 29.2500000 4.03397755E+10 -4.37020819E+11 1.28195245E+12	-119.250000 29.2500000 -4.14461428E+11 1.12472384E+09 1.86815637E+12	-119.250000 29.2500000 -8.01602666E+11 2.64418083E+11 1.73899160E+12	-119.250000 29.2500000 -7.79983978E+11 3.60516714E+11 1.51668982E+12	-119.250000 29.2500000 -9.05631302E+11 4.57978282E+11 1.53243235E+12	-119.250000 29.2500000 -1.04145990E+12 6.11684057E+11 1.47499791E+12	-119.250000 29.2500000 -9.05645785E+11 4.45267050E+11 1.54212355E+12	-119.250000 29.2500000 -1.05140014E+12 4.54200492E+11 1.53776069E+12	-119.250000 29.2500000 -9.24495249E+11 4.80050545E+11 1.60813469E+12	-119.250000 29.2500000 -9.36818704E+11 4.99352470E+11 1.61338819E+12	-119.250000 29.2500000 -9.41548306E+11 4.69750809E+11 1.61139143E+12	-119.250000 29.2500000 -9.50289236E+11 4.30393393E+11 1.69372536E+12	-119.250000 29.2500000 -7.71150840E+11 5.75462703E+11 1.35544570E+12	-119.250000 29.2500000 -5.88369363E+11 3.73111259E+11 1.12005638E+12	-119.250000 29.2500000 -7.65887971E+11 1.27230288E+11 1.30220648E+12	-119.250000 29.2500000 -5.93450041E+11 6.61651661E+09 1.09936175E+12	-119.250000 29.2500000 -6.89870143E+11 7.90055076E+10 1.31525365E+12	-119.250000 29.2500000 -7.00431532E+11 9.27780946E+10 1.36942846E+12	-119.250000 29.2500000 -6.96926208E+11 1.21278136E+11 1.32802898E+12	-119.250000 29.2500000 -5.36715821E+11 3.81375414E+11 1.33426958E+12	-119.250000 29.2500000 -7.95538489E+11 3.67651095E+11 1.30397595E+12	-119.250000 29.2500000 -7.66578590E+11 4.33271308E+11 1.27106784E+12	-119.250000 29.2500000 -2.94671319E+11 3.46776142E+11 1.01895759E+12	-119.250000 29.2500000 -3.18826742E+11 3.64123488E+11 1.02668678E+12	-119.250000 29.2500000 -3.71160711E+11 2.00571830E+11 1.24128408E+12	-119.250000 29.2500000 -1.48819706E+11 -1.21740657E+11 1.32044947E+12	-119.250000 29.2500000 -7.49696205E+10 -3.25899420E+11 9.85948488E+11	-119.250000 29.2500000 4.88458879E+11 -7.10270124E+11 7.60643191E+11	-119.250000 29.2500000 6.24840737E+11 -7.29551274E+11 9.08389777E+11	-119.250000 29.2500000 7.26635250E+11 -6.33628197E+11 8.22209544E+11	-119.250000 29.2500000 9.01243077E+11 -1.05707163E+12 9.86160234E+11	-119.250000 29.2500000 9.41217939E+11 -9.20089657E+11 9.74442725E+11	-119.250000 29.2500000 1.38445495E+12 -1.48036072E+12 1.09057540E+12	-119.250000 29.2500000 1.40091838E+12 -1.78168149E+12 1.02940823E+12	-119.250000 29.2500000 1.45156119E+12 -1.86071633E+12 9.57123461E+11	-119.250000 29.2500000 1.57625496E+12 -1.83126825E+12 1.11793275E+12	-119.250000 29.2500000 1.27758670E+12 -1.27717999E+12 1.00853940E+12	-119.250000 29.2500000 1.39995867E+12 -1.55504345E+12 1.06902618E+12	-119.250000 29.2500000 1.43106192E+12 -1.54238190E+12 1.12306264E+12	-119.250000 29.2500000 1.41163010E+12 -1.51486438E+12 1.02505290E+12	-119.250000 29.2500000 1.20519537E+12 -1.33575567E+12 9.73846348E+11	-119.250000 29.2500000 1.19950764E+12 -1.28847446E+12 1.00958739E+12	-119.250000 29.2500000 1.26341677E+12 -1.67105960E+12 9.80687323E+11
-118.750000 29.2500000 -4.56718647E+11 2.11464176E+11 8.49722409E+11	-118.750000 29.2500000 -3.35218213E+11 5.44226509E+10 8.13045449E+11	-118.750000 29.2500000 -1.89150790E+11 -3.19660257E+10 7.91423353E+11	-118.750000 29.2500000 -1.91381340E+10 -3.04073572E+11 9.52623825E+11	-118.750000 29.2500000 1.42115488E+11 -6.14624526E+11 7.42203458E+11	-118.750000 29.2500000 4.57838821E+11 -9.63290333E+11 9.48609024E+11	-118.750000 29.2500000 5.79689185E+11 -6.92529267E+11 7.24287554E+11	-118.750000 29.2500000 1.10574084E+11 -9.14246402E+11 1.51477604E+12	-118.750000 29.2500000 -3.40664287E+11 -1.24284477E+11 1.64567568E+12	-118.750000 29.2500000 -1.11592826E+12 4.34398888E+11 1.94883800E+12	-118.750000 29.2500000 -8.85335851E+11 5.62854756E+11 1.75734810E+12	-118.750000 29.2500000 -1.34517699E+12 6.74157298E+11 1.68726613E+12	-118.750000 29.2500000 -1.51325390E+12 7.64509749E+11 1.71693467E+12	-118.750000 29.2500000 -1.14171091E+12 7.06352316E+11 1.71791457E+12	-118.750000 29.2500000 -1.20864100E+12 6.57684693E+11 1.80273204E+12	-118.750000 29.2500000 -1.00229186E+12 5.10153130E+11 1.43291161E+12	-118.750000 29.2500000 -9.83989748E+11 4.62587789E+11 1.50633356E+12	-118.750000 29.2500000 -9.84245731E+11 4.60892635E+11 1.55366877E+12	-118.750000 29.2500000 -9.18298100E+11 3.21051918E+11 1.59804529E+12	-118.750000 29.2500000 -1.18220128E+12 5.99081943E+11 1.56415269E+12	-118.750000 29.2500000 -7.12532165E+11 4.70308782E+11 1.32483423E+12	-118.750000 29.2500000 -7.42687703E+11 7.97175071E+10 1.47823067E+12	-118.750000 29.2500000 -5.85849176E+11 2.14255027E+09 1.25016002E+12	-118.750000 29.2500000 -6.08726548E+11 -7.57731226E+09 1.49175534E+12	-118.750000 29.2500000 -6.70156521E+11 6.55600763E+10 1.50190935E+12	-118.750000 29.2500000 -6.07576195E+11 4.13261865E+10 1.53504619E+12	-118.750000 29.2500000 -8.01623310E+11 4.30645707E+11 1.90467434E+12	-118.750000 29.2500000 -9.59656886E+11 5.79343679E+11 1.79936965E+12	-118.750000 29.2500000 -3.92836022E+11 4.15340724E+11 1.37456268E+12	-118.750000 29.2500000 -6.18479747E+11 4.40210063E+11 1.33225461E+12	-118.750000 29.2500000 -5.59356641E+11 3.98180909E+11 1.41797700E+12	-118.750000 29.2500000 -3.27332266E+11 1.79298324E+10 1.34699404E+12	-118.750000 29.2500000 -1.12870711E+11 -1.14020753E+11 1.46451713E+12	-118.750000 29.2500000 2.49041940E+10 -3.57402771E+11 1.14022705E+12	-118.750000 29.2500000 3.16778152E+11 -5.18007652E+11 6.94493446E+11	-118.750000 29.2500000 5.09315088E+11 -4.53789647E+11 7.76721007E+11	-118.750000 29.2500000 8.39274988E+11 -8.31570838E+11 9.24906422E+11	-118.750000 29.2500000 7.92689967E+11 -8.22295003E+11 7.19927640E+11	-118.750000 29.2500000 1.19093815E+12 -1.13006818E+12 1.04467884E+12	-118.750000 29.2500000 1.35568635E+12 -1.37699695E+12 8.09590981E+11	-118.750000 29.2500000 1.38726461E+12 -1.73819848E+12 7.44786362E+11	-118.750000 29.2500000 1.54825340E+12 -1.96307937E+12 6.47831618E+11	-118.750000 29.2500000 1.29247137E+12 -1.58669314E+12 5.03783784E+11	-118.750000 29.2500000 1.26244068E+12 -1.43527038E+12 6.95450141E+11	-118.750000 29.2500000 1.33376521E+12 -1.51860072E+12 7.51197684E+11	-118.750000 29.2500000 1.36316754E+12 -1.45968031E+12 7.49775421E+11	-118.750000 29.2500000 1.32683701E+12 -1.70244899E+12 6.34921615E+11	-118.750000 29.2500000 1.15990567E+12 -1.23406660E+12 7.79540562E+11	-118.750000 29.2500000 1.07419173E+12 -1.13693753E+12 8.45766066E+11	-118.750000 29.2500000 1.15805218E+12 -1.47110284E+12 8.34864677E+11
-118.250000 29.2500000 -9.51590175E+10 -3.28503689E+11 1.24732139E+12	-118.250000 29.2500000 4.22339953E+10 -5.18208258E+11 1.14185562E+12	-118.250000 29.2500000 8.96855572E+10 -3.13741541E+11 1.06674789E+12	-118.250000 29.2500000 3.72988641E+11 -9.00434231E+11 1.38258324E+12	-118.250000 29.2500000 5.04048878E+11 -1.14928465E+12 1.23397538E+12	-118.250000 29.2500000 6.70690509E+11 -1.09382638E+12 9.59246696E+11	-118.250000 29.2500000 7.89128806E+11 -9.81891744E+11 9.48775944E+11	-118.250000 29.2500000 5.08626076E+11 -1.05471993E+12 1.44236111E+12	-118.250000 29.2500000 -3.91194747E+10 -6.05574726E+11 1.94120385E+12	-118.250000 29.2500000 -7.19103721E+11 1.77281663E+11 2.17332200E+12	-118.250000 29.2500000 -1.26418944E+12 5.26494663E+11 2.04321836E+12	-118.250000 29.2500000 -1.38743303E+12 5.74485037E+11 1.96165029E+12	-118.250000 29.2500000 -1.12990303E+12 6.89590370E+11 1.87767875E+12	-118.250000 29.2500000 -1.35837909E+12 8.43205181E+11 2.07907888E+12	-118.250000 29.2500000 -1.17258466E+12 6.62535799E+11 1.95618891E+12	-118.250000 29.2500000 -1.02186654E+12 5.09469590E+11 1.65553006E+12	-118.250000 29.2500000 -1.07722552E+12 5.04908448E+11 1.78348478E+12	-118.250000 29.2500000 -1.02873183E+12 4.67605389E+11 1.87455190E+12	-118.250000 29.2500000 -8.63413535E+11 2.36904940E+11 1.91264889E+12	-118.250000 29.2500000 -1.19706865E+12 5.93133175E+11 1.86795426E+12	-118.250000 29.2500000 -1.11192900E+12 4.62402486E+11 2.04423312E+12	-118.250000 29.2500000 -6.20239847E+11 -3.62710016E+10 1.66422249E+12	-118.250000 29.2500000 -5.57591560E+11 -2.39654707E+09 1.46150497E+12	-118.250000 29.2500000 -5.41042377E+11 -6.86565581E+10 1.70650711E+12	-118.250000 29.2500000 -5.31410682E+11 -5.68933417E+10 1.72467211E+12	-118.250000 29.2500000 -5.66739075E+11 -8.19338691E+10 2.16684796E+12	-118.250000 29.2500000 -3.72014088E+11 2.47859528E+11 2.06687227E+12	-118.250000 29.2500000 -6.52109414E+11 5.53521250E+11 1.91509339E+12	-118.250000 29.2500000 -7.35397544E+11 4.34740101E+11 1.95449245E+12	-118.250000 29.2500000 -3.05783833E+11 3.57903434E+11 1.41366080E+12	-118.250000 29.2500000 -2.23774065E+11 3.30780377E+11 1.50032168E+12	-118.250000 29.2500000 -2.82336756E+11 2.46284022E+10 1.45885364E+12	-118.250000 29.2500000 2.67261215E+10 2.11778437E+10 1.26279261E+12	-118.250000 29.2500000 1.01518230E+11 -3.06584093E+11 1.31487800E+12	-118.250000 29.2500000 4.45284483E+11 -5.21375056E+11 9.11189475E+11	-118.250000 29.2500000 5.76821854E+11 -6.05946970E+11 8.19695452E+11	-118.250000 29.2500000 7.01848682E+11 -5.68895734E+11 7.53891344E+11	-118.250000 29.2500000 1.01160177E+12 -1.06265235E+12 7.97514990E+11	-118.250000 29.2500000 1.07931658E+12 -1.01610173E+12 7.28886477E+11	-118.250000 29.2500000 1.28333434E+12 -1.22195830E+12 5.90186217E+11	-118.250000 29.2500000 1.26126300E+12 -1.49270141E+12 4.59825709E+11	-118.250000 29.2500000 1.47557384E+12 -1.79213317E+12 3.64122309E+11	-118.250000 29.2500000 1.29762748E+12 -1.52954628E+12 2.77843673E+11	-118.250000 29.2500000 1.25807375E+12 -1.36849575E+12 3.90398116E+11	-118.250000 29.2500000 1.29017197E+12 -1.47214198E+12 4.70341517E+11	-118.250000 29.2500000 1.18286398E+12 -1.29391067E+12 4.71244898E+11	-118.250000 29.2500000 1.34935989E+12 -1.66289539E+12 5.68874172E+11	-118.250000 29.2500000 9.92657539E+11 -1.16414821E+12 4.74795606E+11	-118.250000 29.2500000 1.08550698E+12 -1.24833222E+12 5.11338414E+11	-118.250000 29.2500000 9.77979048E+11 -1.20690665E+12 5.99414211E+11
-117.750000 29.2500000 3.97227131E+11 -8.27546993E+11 1.44298882E+12	-117.750000 29.2500000 5.41987340E+11 -1.06649898E+12 1.35078661E+12	-117.750000 29.2500000 4.99743490E+11 -7.13932079E+11 1.18941601E+12	-117.750000 29.2500000 6.35303100E+11 -8.76245877E+11 1.10163788E+12	-117.750000 29.2500000 7.79998134E+11 -1.11591568E+12 1.01626348E+12	-117.750000 29.2500000 8.38062899E+11 -1.15305533E+12 7.69033503E+11	-117.750000 29.2500000 9.59542657E+11 -1.09397875E+12 6.78207160E+11	-117.750000 29.2500000 8.29864411E+11 -1.42339526E+12 1.53266828E+12	-117.750000 29.2500000 4.61377012E+11 -1.02318113E+12 2.00096914E+12	-117.750000 29.2500000 -8.05861540E+10 -4.22672138E+11 2.42132399E+12	-117.750000 29.2500000 -6.73775682E+11 1.19223480E+10 2.14610608E+12	-117.750000 29.2500000 -8.80908960E+11 2.44218298E+11 2.66285718E+12	-117.750000 29.2500000 -1.01881617E+12 3.32623675E+11 2.59407820E+12	-117.750000 29.2500000 -8.89643729E+11 5.14567012E+11 2.13943858E+12	-117.750000 29.2500000 -9.87483341E+11 3.25563482E+11 2.13040169E+12	-117.750000 29.2500000 -1.13355470E+12 4.89359671E+11 2.25364306E+12	-117.750000 29.2500000 -1.11940010E+12 5.40880634E+11 2.33057917E+12	-117.750000 29.2500000 -9.54673005E+11 3.18483300E+11 2.49878597E+12	-117.750000 29.2500000 -8.15986377E+11 5.98223299E+10 2.07711804E+12	-117.750000 29.2500000 -8.37882216E+11 4.21399953E+11 2.01017524E+12	-117.750000 29.2500000 -8.64998785E+11 1.13679090E+11 2.19748552E+12	-117.750000 29.2500000 -5.45629831E+11 -1.76681239E+11 1.89027805E+12	-117.750000 29.2500000 -2.59133047E+11 1.31932559E+10 1.46925316E+12	-117.750000 29.2500000 -4.60234359E+11 -1.29506828E+11 1.86819019E+12	-117.750000 29.2500000 -1.55327300E+11 -9.60025559E+10 1.80720357E+12	-117.750000 29.2500000 -2.93020926E+11 -3.43318921E+11 2.39270127E+12	-117.750000 29.2500000 -1.26507426E+11 3.31258470E+10 2.21697540E+12	-117.750000 29.2500000 -3.41511340E+11 3.54153660E+11 2.53600727E+12	-117.750000 29.2500000 -2.44893401E+11 3.07362529E+11 2.07207544E+12	-117.750000 29.2500000 -3.06614764E+11 1.22423198E+11 2.01437623E+12	-117.750000 29.2500000 -1.75522726E+11 1.95154657E+11 1.54626438E+12	-117.750000 29.2500000 -1.19501357E+11 1.56885074E+11 1.51706311E+12	-117.750000 29.2500000 1.65260032E+10 3.84795607E+10 1.31260927E+12	-117.750000 29.2500000 1.59939936E+11 -1.21733415E+11 1.04782502E+12	-117.750000 29.2500000 3.28666874E+11 -3.98892302E+11 7.38991145E+11	-117.750000 29.2500000 5.58063682E+11 -5.31375391E+11 8.64233587E+11	-117.750000 29.2500000 8.83997147E+11 -7.77529655E+11 7.59136059E+11	-117.750000 29.2500000 8.87508107E+11 -9.37029599E+11 6.35484439E+11	-117.750000 29.2500000 9.85052611E+11 -8.45206520E+11 5.17187928E+11	-117.750000 29.2500000 1.20955417E+12 -1.06665411E+12 4.42224345E+11	-117.750000 29.2500000 1.18982207E+12 -1.33036586E+12 1.87101495E+11	-117.750000 29.2500000 1.05696539E+12 -1.15962518E+12 9.74993244E+10	-117.750000 29.2500000 1.11587321E+12 -1.15941219E+12 1.85772966E+11	-117.750000 29.2500000 1.11125922E+12 -1.06165731E+12 2.37054853E+11	-117.750000 29.2500000 1.21414300E+12 -1.43566307E+12 1.03907525E+11	-117.750000 29.2500000 1.28815871E+12 -1.45516842E+12 1.82179856E+11	-117.750000 29.2500000 1.07201207E+12 -1.27459079E+12 1.90826004E+11	-117.750000 29.2500000 9.74478705E+11 -1.13894176E+12 2.47672177E+11	-117.750000 29.2500000 9.58596776E+11 -1.17156571E+12 2.16323490E+11	-117.750000 29.2500000 9.62139783E+11 -1.13088935E+12 3.35895233E+11
-117.250000 29.2500000 8.21518074E+11 -1.02593436E+12 1.43143548E+12	-117.250000 29.2500000 9.18527476E+11 -1.37001920E+12 1.27404370E+12	-117.250000 29.2500000 9.06568729E+11 -1.22678385E+12 1.10823434E+12	-117.250000 29.2500000 9.33995741E+11 -1.14720768E+12 9.60911507E+11	-117.250000 29.2500000 9.81414380E+11 -1.18904835E+12 7.88527710E+11	-117.250000 29.2500000 9.22615284E+11 -1.06422731E+12 4.65710252E+11	-117.250000 29.2500000 1.06500863E+12 -1.06358715E+12 3.82296621E+11	-117.250000 29.2500000 1.05613964E+12 -1.36624800E+12 9.79120751E+11	-117.250000 29.2500000 7.83739060E+11 -1.35014318E+12 1.81413426E+12	-117.250000 29.2500000 4.22147195E+11 -9.86145358E+11 2.23574491E+12	-117.250000 29.2500000 -8.47715287E+10 -7.32724658E+11 2.66752282E+12	-117.250000 29.2500000 -2.17859785E+11 -7.11179502E+11 3.20233905E+12	-117.250000 29.2500000 -4.43519468E+11 -5.01798928E+11 3.23359657E+12	-117.250000 29.2500000 -5.51237583E+11 -1.34116155E+11 2.64804971E+12	-117.250000 29.2500000 -6.59978846E+11 6.06711357E+10 2.65784184E+12	-117.250000 29.2500000 -7.67014076E+11 1.65564826E+11 2.65690494E+12	-117.250000 29.2500000 -6.61123301E+11 1.19906263E+11 2.85848791E+12	-117.250000 29.2500000 -5.00363035E+11 -9.56924068E+10 2.27638824E+12	-117.250000 29.2500000 -6.20089704E+11 -2.86675763E+11 2.56623667E+12	-117.250000 29.2500000 -6.70461526E+11 9.92188662E+10 2.52430883E+12	-117.250000 29.2500000 -3.90430720E+11 -2.19517141E+11 2.24053087E+12	-117.250000 29.2500000 -2.50919256E+11 -1.51222239E+11 1.81981754E+12	-117.250000 29.2500000 -3.18626562E+11 -2.04940460E+11 1.92293398E+12	-117.250000 29.2500000 2.96957824E+09 -1.93405714E+11 1.85665507E+12	-117.250000 29.2500000 -1.08450955E+11 -6.19984978E+10 1.74569528E+12	-117.250000 29.2500000 1.09225181E+11 -5.48862296E+11 2.42907375E+12	-117.250000 29.2500000 2.10938298E+11 -2.86437605E+11 2.07948507E+12	-117.250000 29.2500000 1.83651762E+11 -2.08381215E+11 2.56230818E+12	-117.250000 29.2500000 1.45048093E+11 1.44801464E+11 2.05526781E+12	-117.250000 29.2500000 -1.69403089E+11 -2.23347818E+11 2.13019053E+12	-117.250000 29.2500000 -4.44707226E+10 -2.08631726E+11 2.04674590E+12	-117.250000 29.2500000 -4.31942001E+10 1.65621744E+11 1.53613802E+12	-117.250000 29.2500000 -3.02591386E+09 -1.60532922E+11 1.31390662E+12	-117.250000 29.2500000 9.33281874E+10 -2.53280109E+11 1.00725175E+12	-117.250000 29.2500000 2.44760920E+11 -3.22785542E+11 7.37297826E+11	-117.250000 29.2500000 5.61393304E+11 -3.07242795E+11 7.80001411E+11	-117.250000 29.2500000 7.68428278E+11 -5.72487696E+11 5.48553654E+11	-117.250000 29.2500000 1.04399824E+12 -1.07461961E+12 5.04942756E+11	-117.250000 29.2500000 9.95424731E+11 -7.96552397E+11 3.25062525E+11	-117.250000 29.2500000 1.12755265E+12 -1.07292190E+12 1.39029742E+11	-117.250000 29.2500000 9.13748984E+11 -8.55918248E+11 2.25290916E+10	-117.250000 29.2500000 1.02623163E+12 -1.04357147E+12 -1.23626529E+11	-117.250000 29.2500000 1.10592839E+12 -1.16417154E+12 -7.90828155E+10	-117.250000 29.2500000 8.97802437E+11 -8.37900435E+11 3.84703360E+09	-117.250000 29.2500000 9.15207750E+11 -8.75431920E+11 3.85035919E+10	-117.250000 29.2500000 9.32462789E+11 -8.85504672E+11 3.58204580E+10	-117.250000 29.2500000 9.84658936E+11 -1.15582580E+12 -4.50215895E+10	-117.250000 29.2500000 9.78153046E+11 -1.12555708E+12 5.92176128E+10	-117.250000 29.2500000 1.01173874E+12 -1.13137143E+12 9.27063572E+10	-117.250000 29.2500000 1.08675242E+12 -1.33094139E+12 8.01690173E+10
-116.750000 29.2500000 1.00817351E+12 -9.32373463E+11 9.40847727E+11	-116.750000 29.2500000 1.02211551E+12 -1.12722864E+12 8.11196023E+11	-116.750000 29.2500000 1.07596428E+12 -1.04331752E+12 7.16275646E+11	-116.750000 29.2500000 1.07507220E+12 -9.74249460E+11 5.77744142E+11	-116.750000 29.2500000 1.27263729E+12 -1.26475633E+12 4.09259114E+11	-116.750000 29.2500000 1.04339466E+12 -9.05085059E+11 2.56038142E+11	-116.750000 29.2500000 1.09459925E+12 -8.66645770E+11 1.91726191E+11	-116.750000 29.2500000 1.02049998E+12 -9.97848187E+11 5.17441389E+11	-116.750000 29.2500000 1.05312682E+12 -1.38481671E+12 1.11027985E+12	-116.750000 29.2500000 9.15778306E+11 -1.50094715E+12 1.91669928E+12	-116.750000 29.2500000 4.61846413E+11 -1.34428688E+12 3.02698699E+12	-116.750000 29.2500000 3.89290754E+11 -1.46994194E+12 3.02885818E+12	-116.750000 29.2500000 2.76293681E+11 -1.35156243E+12 2.99186022E+12	-116.750000 29.2500000 -8.94164255E+10 -8.59120140E+11 3.00008813E+12	-116.750000 29.2500000 -1.97054956E+11 -5.37414468E+11 3.00039563E+12	-116.750000 29.2500000 -3.12961335E+11 -8.13358776E+11 3.28070516E+12	-116.750000 29.2500000 -1.25562536E+11 -5.94717835E+11 2.61457995E+12	-116.750000 29.2500000 -1.04427086E+11 -8.19026330E+11 2.72803378E+12	-116.750000 29.2500000 -6.21823140E+10 -7.92192549E+11 2.34651438E+12	-116.750000 29.2500000 -3.44958566E+11 -7.32487549E+11 3.12350160E+12	-116.750000 29.2500000 -1.83684399E+11 -5.11484297E+11 2.07295454E+12	-116.750000 29.2500000 -8.51052134E+10 -3.46367164E+11 1.65767951E+12	-116.750000 29.2500000 4.41068913E+10 -5.47249553E+11 1.78914709E+12	-116.750000 29.2500000 6.31111107E+10 -4.37864628E+11 1.76036774E+12	-116.750000 29.2500000 1.66907511E+11 -2.92674503E+11 1.63159461E+12	-116.750000 29.2500000 4.53018059E+11 -5.19234912E+11 1.62404395E+12	-116.750000 29.2500000 5.37711051E+11 -7.65575365E+11 1.96701913E+12	-116.750000 29.2500000 6.93867905E+11 -8.77415236E+11 2.32049004E+12	-116.750000 29.2500000 3.30735944E+11 -2.49924534E+11 1.87801430E+12	-116.750000 29.2500000 1.08822757E+11 -3.35121089E+11 2.22158992E+12	-116.750000 29.2500000 1.42657700E+11 -4.15542313E+11 2.17134124E+12	-116.750000 29.2500000 1.04790721E+11 1.43026555E+10 1.54596645E+12	-116.750000 29.2500000 8.67103457E+10 -2.42224972E+11 1.34215972E+12	-116.750000 29.2500000 2.10948719E+11 -2.91078636E+11 1.13860451E+12	-116.750000 29.2500000 2.59686793E+11 -1.55046429E+11 9.26102520E+11	-116.750000 29.2500000 6.89061298E+11 -5.18566511E+11 7.05331134E+11	-116.750000 29.2500000 9.77769464E+11 -6.57264083E+11 5.17966561E+11	-116.750000 29.2500000 1.13240310E+12 -1.00855880E+12 2.82621116E+11	-116.750000 29.2500000 9.26081483E+11 -7.21696522E+11 3.29421988E+10	-116.750000 29.2500000 1.05470460E+12 -9.05779282E+11 -1.10972994E+11	-116.750000 29.2500000 9.22610041E+11 -7.91503176E+11 -1.88066300E+11	-116.750000 29.2500000 9.61053983E+11 -8.45276578E+11 -2.13309407E+11	-116.750000 29.2500000 8.49898177E+11 -8.16623976E+11 -2.40183558E+11	-116.750000 29.2500000 8.81140040E+11 -8.46772109E+11 -2.14001254E+11	-116.750000 29.2500000 8.87116202E+11 -8.75613848E+11 -1.53748914E+11	-116.750000 29.2500000 9.70569220E+11 -8.67859628E+11 -8.68062659E+10	-116.750000 29.2500000 9.75619228E+11 -1.05742251E+12 -9.98198723E+10	-116.750000 29.2500000 9.84174297E+11 -1.08055586E+12 -5.65464023E+10	-116.750000 29.2500000 8.06123143E+11 -8.29398450E+11 -7.18521631E+10	-116.750000 29.2500000 8.38337692E+11 -8.42376806E+11 -2.67816612E+10
-116.250000 29.2500000 9.27549227E+11 -8.58344456E+11 4.32923083E+11	-116.250000 29.2500000 1.00906572E+12 -9.46409636E+11 4.18221162E+11	-116.250000 29.2500000 1.06661328E+12 -8.29679272E+11 3.85470431E+11	-116.250000 29.2500000 1.23851925E+12 -1.08767537E+12 2.17848054E+11	-116.250000 29.2500000 1.31897347E+12 -1.17541831E+12 2.18838761E+11	-116.250000 29.2500000 1.04497270E+12 -6.70316364E+11 1.30575729E+11	-116.250000 29.2500000 1.18288404E+12 -7.84885416E+11 1.00610228E+11	-116.250000 29.2500000 1.18576775E+12 -8.99765371E+11 2.99018453E+11	-116.250000 29.2500000 1.34360846E+12 -1.40798866E+12 6.62100443E+11	-116.250000 29.2500000 1.24906452E+12 -1.42601958E+12 1.25808044E+12	-116.250000 29.2500000 1.11972804E+12 -1.61210145E+12 2.02235406E+12	-116.250000 29.2500000 9.48056162E+11 -1.56689629E+12 2.10925650E+12	-116.250000 29.2500000 8.28426486E+11 -1.60657546E+12 2.08947852E+12	-116.250000 29.2500000 6.55392309E+11 -1.56211518E+12 2.66824529E+12	-116.250000 29.2500000 5.60891232E+11 -1.43906859E+12 2.68595154E+12	-116.250000 29.2500000 3.90618251E+11 -1.55481761E+12 2.88693525E+12	-116.250000 29.2500000 3.60176386E+11 -1.31924951E+12 2.48252596E+12	-116.250000 29.2500000 3.66295876E+11 -1.36780998E+12 2.53194692E+12	-116.250000 29.2500000 2.29002281E+11 -1.15097325E+12 2.16025570E+12	-116.250000 29.2500000 2.26219753E+11 -1.09189458E+12 2.19448305E+12	-116.250000 29.2500000 1.60374686E+11 -8.19770622E+11 1.80623848E+12	-116.250000 29.2500000 2.17122439E+11 -7.84149840E+11 1.55232056E+12	-116.250000 29.2500000 2.35333665E+11 -6.05128425E+11 1.24747815E+12	-116.250000 29.2500000 3.78099761E+11 -7.39331604E+11 1.49764873E+12	-116.250000 29.2500000 4.52197155E+11 -7.57253079E+11 1.51154118E+12	-116.250000 29.2500000 6.37564158E+11 -8.14553956E+11 1.46749181E+12	-116.250000 29.2500000 6.82325705E+11 -7.90115975E+11 1.30841549E+12	-116.250000 29.2500000 8.89956991E+11 -9.72190384E+11 1.49170618E+12	-116.250000 29.2500000 5.79622535E+11 -6.90538217E+11 1.60043880E+12	-116.250000 29.2500000 3.55662168E+11 -2.88634536E+11 1.52682326E+12	-116.250000 29.2500000 2.69463912E+11 -4.48775389E+11 1.59114016E+12	-116.250000 29.2500000 1.56240937E+11 -3.08061176E+11 1.44491741E+12	-116.250000 29.2500000 1.80711588E+11 -2.80657232E+11 1.35331132E+12	-116.250000 29.2500000 2.21717709E+11 -2.09025712E+11 1.13786670E+12	-116.250000 29.2500000 3.32054135E+11 -6.34746429E+10 7.97580394E+11	-116.250000 29.2500000 6.77807194E+11 -4.50034631E+11 6.04107506E+11	-116.250000 29.2500000 8.60876833E+11 -4.91270734E+11 2.95215464E+11	-116.250000 29.2500000 8.75083792E+11 -6.05403742E+11 7.20218604E+10	-116.250000 29.2500000 8.57432654E+11 -5.32551434E+11 -1.00766654E+11	-116.250000 29.2500000 7.64754723E+11 -4.76808577E+11 -1.88763865E+11	-116.250000 29.2500000 7.20665117E+11 -4.39070917E+11 -1.98559580E+11	-116.250000 29.2500000 7.39481158E+11 -4.77609656E+11 -2.53427827E+11	-116.250000 29.2500000 6.64713757E+11 -4.33336517E+11 -2.25195721E+11	-116.250000 29.2500000 6.88119087E+11 -4.72395776E+11 -2.01859809E+11	-116.250000 29.2500000 7.08122182E+11 -5.55301732E+11 -2.06846788E+11	-116.250000 29.2500000 7.14624664E+11 -5.55063640E+11 -1.95545055E+11	-116.250000 29.2500000 7.89261255E+11 -7.77533391E+11 -2.18303332E+11	-116.250000 29.2500000 8.02183447E+11 -7.99291015E+11 -2.00521400E+11	-116.250000 29.2500000 7.72449436E+11 -7.52069575E+11 -2.29391008E+11	-116.250000 29.2500000 7.85504403E+11 -7.35566299E+11 -2.07140192E+11
-115.750000 29.2500000 1.00990281E+12 -9.87720647E+11 9.31855319E+10	-115.750000 29.2500000 1.11068198E+12 -1.03233867E+12 7.84394977E+10	-115.750000 29.2500000 1.09916901E+12 -9.64710760E+11 4.24007557E+10	-115.750000 29.2500000 1.19811487E+12 -1.09094699E+12 -1.33069701E+10	-115.750000 29.2500000 1.17633738E+12 -1.04788466E+12 -2.79049769E+10	-115.750000 29.2500000 1.04013319E+12 -6.92592181E+11 1.33506980E+10	-115.750000 29.2500000 1.12860660E+12 -7.44530444E+11 -815398528.	-115.750000 29.2500000 1.23585770E+12 -1.02509445E+12 7.31258634E+10	-115.750000 29.2500000 1.34087115E+12 -1.22209278E+12 3.69009623E+11	-115.750000 29.2500000 1.15116684E+12 -1.00780370E+12 5.68759353E+11	-115.750000 29.2500000 1.23133257E+12 -1.32713323E+12 1.00116523E+12	-115.750000 29.2500000 1.37281326E+12 -1.55585439E+12 1.18851922E+12	-115.750000 29.2500000 1.26392612E+12 -1.52682732E+12 1.32767325E+12	-115.750000 29.2500000 1.10514903E+12 -1.51570940E+12 1.28285698E+12	-115.750000 29.2500000 1.20688109E+12 -1.67911922E+12 1.90438454E+12	-115.750000 29.2500000 1.15928059E+12 -1.83474520E+12 1.85950562E+12	-115.750000 29.2500000 8.20303561E+11 -1.31188012E+12 1.58168646E+12	-115.750000 29.2500000 8.70329090E+11 -1.47091908E+12 1.65470129E+12	-115.750000 29.2500000 6.04235170E+11 -1.16255831E+12 1.36953935E+12	-115.750000 29.2500000 9.20615387E+11 -1.44126299E+12 1.70088923E+12	-115.750000 29.2500000 8.78430716E+11 -1.49344092E+12 1.52461128E+12	-115.750000 29.2500000 7.16781584E+11 -1.18001736E+12 1.40860536E+12	-115.750000 29.2500000 6.09960264E+11 -8.18184913E+11 1.22158829E+12	-115.750000 29.2500000 5.46663268E+11 -7.43976403E+11 1.04002067E+12	-115.750000 29.2500000 6.91708232E+11 -8.03369386E+11 1.04207476E+12	-115.750000 29.2500000 7.27896883E+11 -8.14085505E+11 9.29978450E+11	-115.750000 29.2500000 8.14837334E+11 -8.06777324E+11 8.61432447E+11	-115.750000 29.2500000 8.69505434E+11 -9.07114906E+11 9.75882682E+11	-115.750000 29.2500000 6.59653919E+11 -7.44003863E+11 1.10652791E+12	-115.750000 29.2500000 4.33209704E+11 -5.75828984E+11 1.28482109E+12	-115.750000 29.2500000 4.52929618E+11 -6.52993495E+11 1.41026853E+12	-115.750000 29.2500000 2.24362955E+11 -6.57017143E+11 1.39148342E+12	-115.750000 29.2500000 3.11988126E+11 -2.95680803E+11 1.35305809E+12	-115.750000 29.2500000 1.76528671E+11 -2.30733955E+11 8.33028096E+11	-115.750000 29.2500000 1.57606330E+11 -4.34968044E+10 7.58817948E+11	-115.750000 29.2500000 5.45404518E+11 -2.27690643E+11 4.68624245E+11	-115.750000 29.2500000 7.06807202E+11 -2.50124173E+11 1.72015534E+11	-115.750000 29.2500000 6.25999872E+11 -3.23119743E+11 -1.76719380E+11	-115.750000 29.2500000 5.08007318E+11 -2.22107222E+11 -3.15639005E+11	-115.750000 29.2500000 4.08108270E+11 -1.38970808E+11 -3.29109012E+11	-115.750000 29.2500000 4.06786572E+11 -1.46755469E+11 -3.64106547E+11	-115.750000 29.2500000 4.06027534E+11 -1.48990771E+11 -3.65872087E+11	-115.750000 29.2500000 3.87806560E+11 -1.81203026E+11 -3.25471896E+11	-115.750000 29.2500000 4.09764561E+11 -1.88192702E+11 -3.02119158E+11	-115.750000 29.2500000 4.13346431E+11 -2.36139217E+11 -3.10458417E+11	-115.750000 29.2500000 4.43213251E+11 -2.77122122E+11 -3.12641520E+11	-115.750000 29.2500000 4.60429230E+11 -3.69095705E+11 -3.35636726E+11	-115.750000 29.2500000 4.77495067E+11 -3.89226267E+11 -3.29403957E+11	-115.750000 29.2500000 5.10833000E+11 -4.24440922E+11 -3.17978804E+11	-115.750000 29.2500000 5.56509430E+11 -4.36877230E+11 -3.25020844E+11
-115.250000 29.2500000 1.07930649E+12 -8.98668757E+11 -8.88372593E+10	-115.250000 29.2500000 1.17137434E+12 -8.87366156E+11 -1.05228067E+11	-115.250000 29.2500000 1.15687686E+12 -8.61096903E+11 -1.39511742E+11	-115.250000 29.2500000 1.22580448E+12 -9.14321441E+11 -1.61046757E+11	-115.250000 29.2500000 1.22987558E+12 -9.52686674E+11 -1.80335018E+11	-115.250000 29.2500000 9.51287087E+11 -6.19442995E+11 -1.04652169E+11	-115.250000 29.2500000 1.34607012E+12 -9.92423576E+11 -1.63769549E+11	-115.250000 29.2500000 1.19797501E+12 -9.91542837E+11 -7.96526756E+10	-115.250000 29.2500000 1.07139688E+12 -8.47466201E+11 6.93810053E+10	-115.250000 29.2500000 1.13478743E+12 -9.65919441E+11 3.00950618E+11	-115.250000 29.2500000 1.27210016E+12 -1.39291446E+12 5.18700302E+11	-115.250000 29.2500000 1.20842578E+12 -1.17406905E+12 5.54473161E+11	-115.250000 29.2500000 1.20101837E+12 -1.18394415E+12 6.55895757E+11	-115.250000 29.2500000 1.39719790E+12 -1.59258601E+12 8.51490177E+11	-115.250000 29.2500000 1.20809770E+12 -1.31661011E+12 9.45275339E+11	-115.250000 29.2500000 1.21735807E+12 -1.59198858E+12 7.51685468E+11	-115.250000 29.2500000 1.27197918E+12 -1.48953786E+12 8.98873557E+11	-115.250000 29.2500000 8.39517471E+11 -1.03461873E+12 7.48645974E+11	-115.250000 29.2500000 8.23370318E+11 -1.10606877E+12 7.78797253E+11	-115.250000 29.2500000 9.79054821E+11 -1.10308033E+12 7.16497945E+11	-115.250000 29.2500000 1.08281496E+12 -1.43813797E+12 9.29817952E+11	-115.250000 29.2500000 9.43720628E+11 -1.16566380E+12 9.79753697E+11	-115.250000 29.2500000 6.67521188E+11 -7.00377858E+11 8.22038495E+11	-115.250000 29.2500000 1.04998935E+12 -1.06324158E+12 1.00335957E+12	-115.250000 29.2500000 1.16651590E+12 -1.09936214E+12 9.72505285E+11	-115.250000 29.2500000 1.24574879E+12 -1.23312538E+12 8.07262749E+11	-115.250000 29.2500000 9.31960783E+11 -8.23966040E+11 5.54146660E+11	-115.250000 29.2500000 1.17943317E+12 -1.00586396E+12 6.87209185E+11	-115.250000 29.2500000 9.87575681E+11 -8.38455591E+11 7.89709193E+11	-115.250000 29.2500000 7.20941285E+11 -7.63155972E+11 9.01595398E+11	-115.250000 29.2500000 6.97971442E+11 -8.03662725E+11 9.23484160E+11	-115.250000 29.2500000 4.71536075E+11 -6.90758025E+11 1.07449411E+12	-115.250000 29.2500000 2.89124680E+11 -3.43781081E+11 8.95563203E+11	-115.250000 29.2500000 2.42276729E+11 -5.01748564E+11 8.60083388E+11	-115.250000 29.2500000 8.77688013E+10 -1.09311599E+11 5.34647570E+11	-115.250000 29.2500000 3.32714705E+11 -1.64589076E+11 3.57836554E+11	-115.250000 29.2500000 4.59558453E+11 -1.13025835E+11 9.83939072E+10	-115.250000 29.2500000 2.47909564E+11 -3.93864888E+10 -1.70257285E+11	-115.250000 29.2500000 2.01079357E+11 2.61579878E+10 -3.13371623E+11	-115.250000 29.2500000 1.40957696E+11 3.98589256E+10 -3.39907445E+11	-115.250000 29.2500000 1.80783137E+11 878559936. -4.09116639E+11	-115.250000 29.2500000 1.40680446E+11 3.00305674E+10 -3.52689979E+11	-115.250000 29.2500000 1.41675463E+11 -1.21978970E+09 -4.59617894E+11	-115.250000 29.2500000 1.28086663E+11 1.17462707E+09 -4.64580313E+11	-115.250000 29.2500000 1.35234879E+11 -5.74605363E+09 -4.54033867E+11	-115.250000 29.2500000 1.54061373E+11 -2.04935926E+10 -4.45343826E+11	-115.250000 29.2500000 1.58003888E+11 -2.85485486E+10 -3.01362971E+11	-115.250000 29.2500000 1.74340555E+11 -3.02836204E+10 -2.94674924E+11	-115.250000 29.2500000 1.87608203E+11 -5.11119974E+10 -2.94559613E+11	-115.250000 29.2500000 2.40317071E+11 -6.42583142E+10 -3.11753015E+11
-114.750000 29.2500000 1.11952213E+12 -8.13404520E+11 -1.58257857E+11	-114.750000 29.2500000 1.20356628E+12 -8.38808371E+11 -1.58630281E+11	-114.750000 29.2500000 1.18148615E+12 -8.55536763E+11 -1.70830660E+11	-114.750000 29.2500000 1.22706264E+12 -8.80423404E+11 -1.97664260E+11	-114.750000 29.2500000 1.22025044E+12 -8.41568420E+11 -1.94366833E+11	-114.750000 29.2500000 1.26890397E+12 -8.02065613E+11 -1.71666506E+11	-114.750000 29.2500000 1.32257402E+12 -9.55733246E+11 -1.89920068E+11	-114.750000 29.2500000 1.26131110E+12 -9.33100519E+11 -1.56608283E+11	-114.750000 29.2500000 1.03706473E+12 -7.68973734E+11 -3.83636029E+10	-114.750000 29.2500000 1.28007314E+12 -1.12710294E+12 7.57419786E+10	-114.750000 29.2500000 1.02509419E+12 -9.91922618E+11 1.87646476E+11	-114.750000 29.2500000 1.35596383E+12 -1.32783892E+12 2.72003039E+11	-114.750000 29.2500000 1.27944321E+12 -1.31170828E+12 3.15943125E+11	-114.750000 29.2500000 1.14081268E+12 -1.11498691E+12 3.99671656E+11	-114.750000 29.2500000 1.33436447E+12 -1.50580167E+12 4.64264626E+11	-114.750000 29.2500000 1.35448979E+12 -1.62030984E+12 4.25832841E+11	-114.750000 29.2500000 1.06718482E+12 -1.04723245E+12 4.36941718E+11	-114.750000 29.2500000 1.04925548E+12 -1.20613280E+12 3.58864617E+11	-114.750000 29.2500000 9.48859830E+11 -1.18397954E+12 4.11920007E+11	-114.750000 29.2500000 1.12485099E+12 -1.24161386E+12 3.58683279E+11	-114.750000 29.2500000 8.83528172E+11 -8.75437031E+11 4.66911920E+11	-114.750000 29.2500000 1.00325904E+12 -1.09152744E+12 6.34340704E+11	-114.750000 29.2500000 1.00412083E+12 -9.43241691E+11 7.79754209E+11	-114.750000 29.2500000 1.15065881E+12 -1.04491391E+12 6.67049394E+11	-114.750000 29.2500000 1.26796549E+12 -1.03993390E+12 6.45073535E+11	-114.750000 29.2500000 1.32204331E+12 -1.07608126E+12 5.40340584E+11	-114.750000 29.2500000 1.33737139E+12 -1.03406600E+12 4.77713072E+11	-114.750000 29.2500000 1.17639912E+12 -8.96546243E+11 4.70327853E+11	-114.750000 29.2500000 1.03376408E+12 -7.70254438E+11 5.53197109E+11	-114.750000 29.2500000 8.64400638E+11 -6.99773616E+11 6.37459366E+11	-114.750000 29.2500000 8.36493443E+11 -6.53976207E+11 6.41808335E+11	-114.750000 29.2500000 4.57620980E+11 -4.43159118E+11 7.36340673E+11	-114.750000 29.2500000 5.01221327E+11 -5.50573179E+11 8.55089414E+11	-114.750000 29.2500000 3.03420735E+11 -4.66361319E+11 6.65325928E+11	-114.750000 29.2500000 4.27105362E+10 -2.39791800E+11 5.49106876E+11	-114.750000 29.2500000 2.97208906E+11 -4.04508901E+11 3.90035603E+11	-114.750000 29.2500000 3.57687755E+11 -2.82008125E+11 1.66378815E+11	-114.750000 29.2500000 1.74172078E+11 -2.39122006E+11 2.25157571E+10	-114.750000 29.2500000 2.96601649E+11 -1.54867450E+11 4.91514010E+09	-114.750000 29.2500000 2.36935528E+11 -1.33801558E+11 -4.45447373E+10	-114.750000 29.2500000 2.34704585E+11 -2.13491892E+11 -1.03463092E+11	-114.750000 29.2500000 2.05578093E+11 -2.04809863E+11 -1.26452851E+11	-114.750000 29.2500000 2.27507732E+11 -2.14169305E+11 -1.24144271E+11	-114.750000 29.2500000 2.24095994E+11 -2.10971542E+11 -1.50448685E+11	-114.750000 29.2500000 2.07880290E+11 -2.08833069E+11 -1.55852718E+11	-114.750000 29.2500000 2.17443451E+11 -2.18312819E+11 -1.58270882E+11	-114.750000 29.2500000 2.13091205E+11 -2.09508499E+11 -1.56166554E+11	-114.750000 29.2500000 2.13580366E+11 -2.07150449E+11 -1.61379009E+11	-114.750000 29.2500000 2.25764721E+11 -2.23427854E+11 -1.63517792E+11	-114.750000 29.2500000 2.80855413E+11 -2.41910186E+11 -1.64483990E+11
-114.250000 29.2500000 1.15876679E+12 -7.46905600E+11 -1.86649969E+11	-114.250000 29.2500000 1.18478078E+12 -8.11909317E+11 -1.68565047E+11	-114.250000 29.2500000 1.16489572E+12 -7.75774405E+11 -1.91605375E+11	-114.250000 29.2500000 1.19193102E+12 -8.18296914E+11 -2.22808687E+11	-114.250000 29.2500000 1.19226106E+12 -7.61790333E+11 -2.21767320E+11	-114.250000 29.2500000 1.23025411E+12 -7.89723480E+11 -1.90885921E+11	-114.250000 29.2500000 1.27337706E+12 -8.22830760E+11 -2.02820747E+11	-114.250000 29.2500000 1.27645857E+12 -8.67249881E+11 -1.62125464E+11	-114.250000 29.2500000 1.02819509E+12 -7.29619169E+11 -6.21436969E+10	-114.250000 29.2500000 1.36431626E+12 -1.06597804E+12 -5.99741276E+10	-114.250000 29.2500000 1.38090106E+12 -1.14980330E+12 5.03261471E+10	-114.250000 29.2500000 1.07394531E+12 -9.49975187E+11 5.74538875E+10	-114.250000 29.2500000 1.45955462E+12 -1.32912369E+12 1.48072268E+11	-114.250000 29.2500000 1.33921112E+12 -1.20056263E+12 1.72453085E+11	-114.250000 29.2500000 1.01686988E+12 -1.05900913E+12 1.95660792E+11	-114.250000 29.2500000 1.13897216E+12 -1.16644761E+12 1.81783806E+11	-114.250000 29.2500000 1.18663807E+12 -1.20027113E+12 1.94897166E+11	-114.250000 29.2500000 1.13744347E+12 -1.24971857E+12 1.44603841E+11	-114.250000 29.2500000 1.07232756E+12 -1.23630335E+12 1.82616310E+11	-114.250000 29.2500000 1.09536353E+12 -1.16722631E+12 1.34655205E+11	-114.250000 29.2500000 8.67071885E+11 -7.76207598E+11 2.67045356E+11	-114.250000 29.2500000 9.62448196E+11 -9.73706363E+11 3.84415269E+11	-114.250000 29.2500000 9.96221387E+11 -9.25432676E+11 4.67330957E+11	-114.250000 29.2500000 1.09584830E+12 -9.54905592E+11 4.04002701E+11	-114.250000 29.2500000 1.23792445E+12 -1.00762806E+12 3.77466126E+11	-114.250000 29.2500000 1.30187120E+12 -9.53427821E+11 3.32736496E+11	-114.250000 29.2500000 1.32665272E+12 -9.55756904E+11 3.15216527E+11	-114.250000 29.2500000 1.23888429E+12 -8.63842861E+11 2.84111372E+11	-114.250000 29.2500000 1.07455886E+12 -7.22798641E+11 3.87608478E+11	-114.250000 29.2500000 8.88038490E+11 -6.34453950E+11 4.35374457E+11	-114.250000 29.2500000 8.94199005E+11 -6.21486146E+11 4.61022560E+11	-114.250000 29.2500000 7.73602214E+11 -5.70837959E+11 7.06089648E+11	-114.250000 29.2500000 6.61227373E+11 -5.68670749E+11 7.53797890E+11	-114.250000 29.2500000 3.70145198E+11 -3.98918320E+11 5.87080532E+11	-114.250000 29.2500000 2.01725592E+11 -2.59001958E+11 6.30372893E+11	-114.250000 29.2500000 3.52606126E+11 -4.35586040E+11 3.11857840E+11	-114.250000 29.2500000 5.24878873E+11 -4.95709618E+11 2.48405705E+11	-114.250000 29.2500000 4.37661860E+11 -4.35638469E+11 1.35775371E+11	-114.250000 29.2500000 5.39723006E+11 -4.93654409E+11 6.23647744E+10	-114.250000 29.2500000 4.88482537E+11 -4.61908902E+11 1.82657700E+10	-114.250000 29.2500000 5.02858416E+11 -5.85385837E+11 -3.35565599E+10	-114.250000 29.2500000 6.40118030E+11 -7.51671378E+11 -5.60798106E+10	-114.250000 29.2500000 4.57921233E+11 -5.69160172E+11 -6.96126341E+10	-114.250000 29.2500000 4.43479130E+11 -5.72676309E+11 -1.00142154E+11	-114.250000 29.2500000 4.01491493E+11 -6.08384319E+11 -1.18228460E+11	-114.250000 29.2500000 3.86096071E+11 -6.15223722E+11 -1.29114284E+11	-114.250000 29.2500000 3.64086264E+11 -6.22236008E+11 -1.35292961E+11	-114.250000 29.2500000 3.52124371E+11 -6.22358757E+11 -1.50770696E+11	-114.250000 29.2500000 3.44037589E+11 -6.25184932E+11 -1.58682006E+11	-114.250000 29.2500000 4.01983177E+11 -7.00956541E+11 -1.91761957E+11
-113.750000 29.2500000 1.26112970E+12 -8.41604661E+11 -2.51132625E+11	-113.750000 29.2500000 1.28055706E+12 -8.60699230E+11 -2.44300579E+11	-113.750000 29.2500000 1.21775509E+12 -8.93924147E+11 -2.49166692E+11	-113.750000 29.2500000 1.25021284E+12 -8.57732743E+11 -2.75311297E+11	-113.750000 29.2500000 1.10378051E+12 -7.09558206E+11 -2.21235479E+11	-113.750000 29.2500000 1.14426891E+12 -7.37059209E+11 -1.94405745E+11	-113.750000 29.2500000 9.50561210E+11 -6.29046903E+11 -1.94598273E+11	-113.750000 29.2500000 9.68217723E+11 -6.66894205E+11 -1.57016130E+11	-113.750000 29.2500000 1.00907549E+12 -6.87080997E+11 -1.32246036E+11	-113.750000 29.2500000 1.40714849E+12 -1.01862834E+12 -1.79905020E+11	-113.750000 29.2500000 1.45297677E+12 -1.05263949E+12 -1.26718484E+11	-113.750000 29.2500000 1.37593710E+12 -1.06799831E+12 -7.31064238E+10	-113.750000 29.2500000 1.04148684E+12 -8.85981118E+11 -7.57994752E+09	-113.750000 29.2500000 1.46669581E+12 -1.20664464E+12 5.62192548E+10	-113.750000 29.2500000 1.38197231E+12 -1.17401885E+12 9.96520509E+10	-113.750000 29.2500000 1.35285165E+12 -1.13603104E+12 1.02482387E+11	-113.750000 29.2500000 1.31598136E+12 -1.19507766E+12 1.00641341E+11	-113.750000 29.2500000 1.24327022E+12 -1.18639087E+12 4.30378639E+10	-113.750000 29.2500000 1.12784219E+12 -1.13001221E+12 1.45037455E+10	-113.750000 29.2500000 1.15906616E+12 -1.05828804E+12 5.24692398E+10	-113.750000 29.2500000 1.09536608E+12 -9.44981672E+11 1.55343274E+11	-113.750000 29.2500000 1.11756994E+12 -1.05788001E+12 3.03557050E+11	-113.750000 29.2500000 1.02101149E+12 -8.63136645E+11 3.44894702E+11	-113.750000 29.2500000 1.14458690E+12 -9.13236558E+11 3.06456166E+11	-113.750000 29.2500000 1.27722992E+12 -9.81803663E+11 2.67514528E+11	-113.750000 29.2500000 1.37651120E+12 -9.55783840E+11 2.30163399E+11	-113.750000 29.2500000 1.22358661E+12 -9.16812857E+11 1.36009908E+11	-113.750000 29.2500000 1.12137706E+12 -7.90272344E+11 1.24855632E+11	-113.750000 29.2500000 1.01103233E+12 -7.05143374E+11 1.96310778E+11	-113.750000 29.2500000 9.42194229E+11 -6.05593862E+11 2.68049138E+11	-113.750000 29.2500000 9.50384263E+11 -6.02218168E+11 2.83050312E+11	-113.750000 29.2500000 8.24491966E+11 -5.98828319E+11 4.85928108E+11	-113.750000 29.2500000 7.48493275E+11 -6.32362959E+11 6.03419705E+11	-113.750000 29.2500000 4.79007343E+11 -4.89814163E+11 7.60264196E+11	-113.750000 29.2500000 2.95148618E+11 -3.70747310E+11 6.33061638E+11	-113.750000 29.2500000 5.23013685E+11 -6.14067208E+11 3.91817069E+11	-113.750000 29.2500000 4.02809881E+11 -4.97308271E+11 9.52751391E+10	-113.750000 29.2500000 5.58078493E+11 -7.25118812E+11 -7.70169324E+10	-113.750000 29.2500000 3.92181907E+11 -5.95635995E+11 -1.98130827E+11	-113.750000 29.2500000 4.11964211E+11 -7.51310668E+11 -3.13193824E+11	-113.750000 29.2500000 3.58654083E+11 -6.97415696E+11 -3.33722845E+11	-113.750000 29.2500000 3.86401993E+11 -8.09796764E+11 -3.66393819E+11	-113.750000 29.2500000 3.73945860E+11 -8.83331301E+11 -4.54440354E+11	-113.750000 29.2500000 3.92584036E+11 -9.16926431E+11 -4.69715649E+11	-113.750000 29.2500000 5.21891840E+11 -1.11145648E+12 -5.19909769E+11	-113.750000 29.2500000 5.15773202E+11 -1.12202246E+12 -5.26499906E+11	-113.750000 29.2500000 4.99043762E+11 -1.13190489E+12 -5.27649047E+11	-113.750000 29.2500000 4.90824761E+11 -1.14584283E+12 -5.38455605E+11	-113.750000 29.2500000 4.66439668E+11 -1.18427982E+12 -5.37263309E+11	-113.750000 29.2500000 3.53322893E+11 -1.22832552E+12 -6.58802016E+11
-113.250000 29.2500000 1.25499592E+12 -8.19375243E+11 -2.90806628E+11	-113.250000 29.2500000 1.30133721E+12 -8.35278406E+11 -2.95575814E+11	-113.250000 29.2500000 1.14777889E+12 -6.72513065E+11 -2.55313379E+11	-113.250000 29.2500000 1.22408586E+12 -7.22910314E+11 -2.59779756E+11	-113.250000 29.2500000 1.21827662E+12 -7.37266237E+11 -2.69412483E+11	-113.250000 29.2500000 1.26732770E+12 -7.72737663E+11 -2.52355166E+11	-113.250000 29.2500000 1.33609318E+12 -7.88619854E+11 -2.86835540E+11	-113.250000 29.2500000 1.35491905E+12 -8.21354824E+11 -2.63034077E+11	-113.250000 29.2500000 1.38211282E+12 -8.56938971E+11 -2.70741373E+11	-113.250000 29.2500000 1.42920974E+12 -8.99673293E+11 -3.04551854E+11	-113.250000 29.2500000 1.45470600E+12 -9.83572546E+11 -2.57795932E+11	-113.250000 29.2500000 1.38651487E+12 -9.23283489E+11 -2.29986550E+11	-113.250000 29.2500000 1.32123761E+12 -9.45528177E+11 -1.50694642E+11	-113.250000 29.2500000 1.42659840E+12 -1.08475698E+12 -1.10326309E+11	-113.250000 29.2500000 1.37248362E+12 -1.04588024E+12 -6.61520302E+10	-113.250000 29.2500000 1.29414608E+12 -1.07916873E+12 -5.92888095E+10	-113.250000 29.2500000 1.27398314E+12 -1.08112734E+12 -3.50244209E+10	-113.250000 29.2500000 1.26181848E+12 -1.08740778E+12 -6.78047539E+10	-113.250000 29.2500000 1.20109702E+12 -9.96537205E+11 -5.25824901E+10	-113.250000 29.2500000 1.19305811E+12 -9.31053502E+11 -1.26979809E+10	-113.250000 29.2500000 1.13814064E+12 -8.84028408E+11 8.50586829E+10	-113.250000 29.2500000 1.20733866E+12 -9.44578101E+11 2.30755697E+11	-113.250000 29.2500000 1.13140276E+12 -7.82131462E+11 3.45597280E+11	-113.250000 29.2500000 1.23830862E+12 -8.33496089E+11 2.70081475E+11	-113.250000 29.2500000 1.33843583E+12 -8.79641166E+11 2.00826307E+11	-113.250000 29.2500000 1.04978232E+12 -6.48655012E+11 1.15830448E+11	-113.250000 29.2500000 1.18594771E+12 -7.85008558E+11 5.30933965E+10	-113.250000 29.2500000 1.14336596E+12 -7.07748758E+11 8.54180086E+10	-113.250000 29.2500000 1.00577411E+12 -6.20899271E+11 1.17027013E+11	-113.250000 29.2500000 9.34219940E+11 -5.40267512E+11 1.95590324E+11	-113.250000 29.2500000 9.36865038E+11 -5.40938109E+11 1.95732668E+11	-113.250000 29.2500000 8.56515936E+11 -5.75945441E+11 3.15224883E+11	-113.250000 29.2500000 7.95789820E+11 -6.17732243E+11 4.21712593E+11	-113.250000 29.2500000 7.98223892E+11 -7.57462073E+11 8.18166104E+11	-113.250000 29.2500000 6.16283177E+11 -7.19061713E+11 7.29323340E+11	-113.250000 29.2500000 3.71389891E+11 -4.48251724E+11 3.36661742E+11	-113.250000 29.2500000 3.69659740E+11 -5.70445726E+11 1.15785212E+11	-113.250000 29.2500000 1.45549754E+11 -3.98769127E+11 -1.47164971E+11	-113.250000 29.2500000 1.05522790E+11 -4.00865264E+11 -2.80296194E+11	-113.250000 29.2500000 1.18873842E+11 -6.70130700E+11 -5.15340075E+11	-113.250000 29.2500000 2.59704668E+10 -4.60908200E+11 -4.58556277E+11	-113.250000 29.2500000 1.21818941E+10 -7.77212920E+11 -7.81393854E+11	-113.250000 29.2500000 -7.08812800E+10 -5.63606520E+11 -6.78736101E+11	-113.250000 29.2500000 -1.74993203E+10 -7.44668594E+11 -8.12203114E+11	-113.250000 29.2500000 -9.33453906E+10 -8.02746860E+11 -8.06596772E+11	-113.250000 29.2500000 -8.25258967E+10 -8.34631107E+11 -8.15669314E+11	-113.250000 29.2500000 -7.72971643E+10 -8.72666956E+11 -8.03968713E+11	-113.250000 29.2500000 -5.82297272E+10 -9.27682593E+11 -8.00385597E+11	-113.250000 29.2500000 8.79049830E+09 -1.11923836E+12 -8.79166816E+11	-113.250000 29.2500000 -1.11629582E+11 -7.30753860E+11 -6.37150888E+11
-112.750000 29.2500000 1.14248424E+12 -7.43955235E+11 -2.93206557E+11	-112.750000 29.2500000 1.18578348E+12 -7.61315459E+11 -3.18844174E+11	-112.750000 29.2500000 1.42409571E+12 -8.81695392E+11 -3.79985232E+11	-112.750000 29.2500000 1.09691077E+12 -6.73903084E+11 -2.58329133E+11	-112.750000 29.2500000 1.54295363E+12 -9.68579809E+11 -3.74080963E+11	-112.750000 29.2500000 1.19840060E+12 -7.40841488E+11 -2.64692023E+11	-112.750000 29.2500000 1.78733724E+12 -1.06583785E+12 -4.27869700E+11	-112.750000 29.2500000 1.31298414E+12 -7.76821408E+11 -3.09115388E+11	-112.750000 29.2500000 1.36675498E+12 -7.72003267E+11 -3.38894291E+11	-112.750000 29.2500000 1.46641152E+12 -8.24854249E+11 -3.91020577E+11	-112.750000 29.2500000 1.49103981E+12 -9.15233898E+11 -3.55545711E+11	-112.750000 29.2500000 1.47095500E+12 -9.11769141E+11 -3.33719470E+11	-112.750000 29.2500000 1.42117529E+12 -9.47916833E+11 -2.55812502E+11	-112.750000 29.2500000 1.37893970E+12 -9.44627843E+11 -2.04883214E+11	-112.750000 29.2500000 1.38681804E+12 -9.87782906E+11 -1.84816959E+11	-112.750000 29.2500000 1.26188939E+12 -9.00967760E+11 -1.73687472E+11	-112.750000 29.2500000 1.19244482E+12 -8.82443747E+11 -1.43651897E+11	-112.750000 29.2500000 1.26496054E+12 -1.02750736E+12 -2.14229631E+11	-112.750000 29.2500000 1.16644590E+12 -9.92083313E+11 -1.73712245E+11	-112.750000 29.2500000 1.13880085E+12 -8.89316639E+11 -1.08320596E+11	-112.750000 29.2500000 1.11136132E+12 -7.97139927E+11 -6.30144154E+09	-112.750000 29.2500000 1.17976426E+12 -8.31599477E+11 1.58127456E+11	-112.750000 29.2500000 1.12587820E+12 -7.12835662E+11 3.03364375E+11	-112.750000 29.2500000 1.24052020E+12 -7.35372640E+11 2.42565743E+11	-112.750000 29.2500000 1.33798874E+12 -7.68976093E+11 1.39563532E+11	-112.750000 29.2500000 1.40835186E+12 -7.94228294E+11 1.08062622E+11	-112.750000 29.2500000 1.23063868E+12 -6.70012867E+11 7.71061105E+10	-112.750000 29.2500000 1.23169368E+12 -5.94213601E+11 1.31636011E+11	-112.750000 29.2500000 1.08815339E+12 -5.08972270E+11 1.59715951E+11	-112.750000 29.2500000 9.47343065E+11 -4.32276701E+11 2.38838235E+11	-112.750000 29.2500000 9.27147753E+11 -4.41882935E+11 2.29104959E+11	-112.750000 29.2500000 9.40511724E+11 -5.68886559E+11 2.70036582E+11	-112.750000 29.2500000 9.97573919E+11 -7.95356496E+11 2.76816724E+11	-112.750000 29.2500000 1.31854578E+12 -1.29347158E+12 4.26446094E+11	-112.750000 29.2500000 1.11257125E+12 -1.16999114E+12 3.42914335E+11	-112.750000 29.2500000 7.30187694E+11 -8.00167952E+11 1.24840477E+11	-112.750000 29.2500000 5.30465194E+11 -7.54046730E+11 1.03338004E+10	-112.750000 29.2500000 2.36232049E+11 -4.04446544E+11 -7.39734487E+10	-112.750000 29.2500000 1.23088265E+11 -3.53955676E+11 -1.91856263E+11	-112.750000 29.2500000 -3.46398556E+10 -3.36642671E+11 -3.24956357E+11	-112.750000 29.2500000 -1.13033363E+11 -3.92383726E+11 -4.71128375E+11	-112.750000 29.2500000 -2.08494412E+11 -2.56220709E+11 -4.75827700E+11	-112.750000 29.2500000 -3.31567235E+11 -1.97315494E+11 -6.04116812E+11	-112.750000 29.2500000 -3.69675207E+11 -4.49277690E+11 -8.19456770E+11	-112.750000 29.2500000 -3.48229894E+11 -4.63800533E+11 -7.65551247E+11	-112.750000 29.2500000 -2.92209197E+11 -3.33894418E+11 -5.80299260E+11	-112.750000 29.2500000 -2.97096610E+11 -3.72802093E+11 -6.01038520E+11	-112.750000 29.2500000 -3.03489450E+11 -4.25783099E+11 -6.35876934E+11	-112.750000 29.2500000 -3.19548031E+11 -5.01448212E+11 -6.67508802E+11	-112.750000 29.2500000 -3.66449000E+11 -4.03893551E+11 -6.12900340E+11
-112.250000 29.2500000 1.11117769E+12 -6.59645465E+11 -2.76672053E+11	-112.250000 29.2500000 1.15229799E+12 -6.69262676E+11 -2.99428872E+11	-112.250000 29.2500000 1.07972690E+12 -6.65910968E+11 -3.11139795E+11	-112.250000 29.2500000 1.11163120E+12 -6.53546291E+11 -3.00109496E+11	-112.250000 29.2500000 1.52001380E+12 -9.66108512E+11 -3.92093630E+11	-112.250000 29.2500000 1.30873832E+12 -8.73863315E+11 -3.42183641E+11	-112.250000 29.2500000 1.34655967E+12 -8.76784910E+11 -3.92558412E+11	-112.250000 29.2500000 1.37640699E+12 -8.59043922E+11 -4.15616532E+11	-112.250000 29.2500000 1.23187967E+12 -7.43409517E+11 -3.37136550E+11	-112.250000 29.2500000 1.28979606E+12 -7.66599823E+11 -3.75437722E+11	-112.250000 29.2500000 1.34617340E+12 -7.57912961E+11 -3.63331846E+11	-112.250000 29.2500000 1.41620557E+12 -8.11397153E+11 -4.04617363E+11	-112.250000 29.2500000 1.41510233E+12 -9.42753186E+11 -3.21338409E+11	-112.250000 29.2500000 1.84780967E+12 -1.16528631E+12 -3.75410426E+11	-112.250000 29.2500000 1.39377207E+12 -9.33689033E+11 -2.67013751E+11	-112.250000 29.2500000 1.78512750E+12 -1.14947955E+12 -3.38607997E+11	-112.250000 29.2500000 1.30827734E+12 -9.08445745E+11 -2.43789529E+11	-112.250000 29.2500000 1.20781157E+12 -8.72918876E+11 -2.42504663E+11	-112.250000 29.2500000 1.07956778E+12 -7.19346074E+11 -2.04674859E+11	-112.250000 29.2500000 1.04001785E+12 -7.03980831E+11 -1.34372508E+11	-112.250000 29.2500000 7.86786157E+11 -5.48434444E+11 -1.34049475E+10	-112.250000 29.2500000 1.11252118E+12 -6.59577438E+11 5.41136282E+10	-112.250000 29.2500000 1.06087750E+12 -5.88020318E+11 2.23561744E+11	-112.250000 29.2500000 1.15052996E+12 -6.06628086E+11 1.73165363E+11	-112.250000 29.2500000 1.19277054E+12 -6.29774483E+11 1.21392267E+11	-112.250000 29.2500000 1.28803681E+12 -6.61194342E+11 9.42992998E+10	-112.250000 29.2500000 1.23647269E+12 -6.94322725E+11 6.39089705E+10	-112.250000 29.2500000 1.27567620E+12 -5.81763334E+11 1.46560205E+11	-112.250000 29.2500000 1.10108449E+12 -4.31237366E+11 1.86567639E+11	-112.250000 29.2500000 9.80235321E+11 -3.28836547E+11 2.79938499E+11	-112.250000 29.2500000 9.82429336E+11 -3.36071295E+11 2.91735470E+11	-112.250000 29.2500000 1.07051188E+12 -5.50311166E+11 2.37826294E+11	-112.250000 29.2500000 1.12468453E+12 -7.60991842E+11 9.20865915E+10	-112.250000 29.2500000 1.36297959E+12 -1.17633647E+12 -1.48984988E+11	-112.250000 29.2500000 1.30486383E+12 -1.27712153E+12 -2.84438856E+11	-112.250000 29.2500000 9.90186963E+11 -1.08375848E+12 -2.85916561E+11	-112.250000 29.2500000 8.59083571E+11 -1.14743234E+12 -3.46910523E+11	-112.250000 29.2500000 4.15395414E+11 -5.71864777E+11 -1.93416561E+11	-112.250000 29.2500000 2.43060064E+11 -4.29668893E+11 -2.13730410E+11	-112.250000 29.2500000 4.59787960E+10 -2.86645158E+11 -2.60727259E+11	-112.250000 29.2500000 -6.89120952E+10 -2.06112752E+11 -2.46045278E+11	-112.250000 29.2500000 -2.17938018E+11 -3.32951921E+10 -2.37372326E+11	-112.250000 29.2500000 -4.26783834E+11 1.26764712E+11 -3.11702585E+11	-112.250000 29.2500000 -4.57000321E+11 2.95760445E+10 -3.80293022E+11	-112.250000 29.2500000 -4.84571120E+11 -4.30280131E+10 -4.57446425E+11	-112.250000 29.2500000 -4.73001951E+11 -3.36236360E+10 -4.51176661E+11	-112.250000 29.2500000 -5.11184798E+11 -7.22499912E+10 -5.05237438E+11	-112.250000 29.2500000 -5.83217840E+11 -8.62922015E+10 -5.76508264E+11	-112.250000 29.2500000 -6.47260602E+11 -1.23318772E+11 -6.50950148E+11	-112.250000 29.2500000 -4.85444551E+11 4.06976799E+10 -3.96395774E+11
-111.750000 29.2500000 1.08059073E+12 -6.65828524E+11 -2.86656463E+11	-111.750000 29.2500000 1.08367013E+12 -6.11199222E+11 -3.01539328E+11	-111.750000 29.2500000 1.02262486E+12 -6.03054604E+11 -2.82945225E+11	-111.750000 29.2500000 1.09526575E+12 -6.25783800E+11 -3.48852388E+11	-111.750000 29.2500000 1.02351320E+12 -6.31486415E+11 -2.77886075E+11	-111.750000 29.2500000 8.58655556E+11 -5.28734355E+11 -2.18127008E+11	-111.750000 29.2500000 1.21603647E+12 -6.79561593E+11 -3.41128053E+11	-111.750000 29.2500000 8.71769571E+11 -4.14259347E+11 -2.43578552E+11	-111.750000 29.2500000 8.34197062E+11 -3.76515199E+11 -2.33708274E+11	-111.750000 29.2500000 8.51339837E+11 -3.41566325E+11 -2.38365950E+11	-111.750000 29.2500000 8.76445893E+11 -3.67436792E+11 -2.45005615E+11	-111.750000 29.2500000 1.25091945E+12 -5.96689289E+11 -3.99118729E+11	-111.750000 29.2500000 1.17944628E+12 -6.23826567E+11 -3.03267152E+11	-111.750000 29.2500000 1.24354009E+12 -7.84295395E+11 -3.45245057E+11	-111.750000 29.2500000 1.35386156E+12 -8.95561105E+11 -4.01643635E+11	-111.750000 29.2500000 1.18509561E+12 -7.96152496E+11 -3.16403122E+11	-111.750000 29.2500000 1.14413076E+12 -6.80460419E+11 -2.61711954E+11	-111.750000 29.2500000 1.06574774E+12 -6.03981021E+11 -2.07784657E+11	-111.750000 29.2500000 9.52019386E+11 -5.06845823E+11 -1.43720940E+11	-111.750000 29.2500000 9.55362247E+11 -4.58372317E+11 -8.94347919E+10	-111.750000 29.2500000 1.00379538E+12 -4.67185140E+11 1.25019341E+10	-111.750000 29.2500000 1.00806105E+12 -4.63237251E+11 1.00779893E+11	-111.750000 29.2500000 9.54350436E+11 -4.37508506E+11 2.55728206E+11	-111.750000 29.2500000 1.03477877E+12 -4.62731772E+11 1.70457694E+11	-111.750000 29.2500000 1.11071566E+12 -4.96564437E+11 1.14217083E+11	-111.750000 29.2500000 1.18404166E+12 -5.09281042E+11 8.51231785E+10	-111.750000 29.2500000 1.17601953E+12 -5.20403976E+11 -1.78109932E+10	-111.750000 29.2500000 1.18055869E+12 -5.37516016E+11 5.87370291E+10	-111.750000 29.2500000 1.10464782E+12 -3.91460651E+11 1.72331041E+11	-111.750000 29.2500000 8.93398811E+11 -3.05709416E+11 2.26755641E+11	-111.750000 29.2500000 9.08804882E+11 -3.05595580E+11 2.49404785E+11	-111.750000 29.2500000 9.75103721E+11 -4.19387671E+11 1.53696797E+11	-111.750000 29.2500000 7.38328052E+11 -3.81291463E+11 1.33674793E+10	-111.750000 29.2500000 1.14781979E+12 -6.97777390E+11 -4.17638449E+11	-111.750000 29.2500000 9.86078839E+11 -7.29411748E+11 -5.84669725E+11	-111.750000 29.2500000 7.52971874E+11 -6.09573339E+11 -4.72205623E+11	-111.750000 29.2500000 5.33749498E+11 -5.19055671E+11 -4.00337797E+11	-111.750000 29.2500000 3.89010194E+11 -3.00481380E+11 -1.48420854E+11	-111.750000 29.2500000 2.00435073E+11 -1.43441609E+11 -7.97112320E+10	-111.750000 29.2500000 1.52191205E+11 -2.33344512E+10 -8.82468864E+10	-111.750000 29.2500000 -3.72400988E+10 2.31978127E+10 5.85057853E+10	-111.750000 29.2500000 -1.63624813E+11 1.47412926E+11 1.20206852E+11	-111.750000 29.2500000 -3.63634164E+11 2.97229255E+11 1.50546924E+11	-111.750000 29.2500000 -4.25561522E+11 3.05616060E+11 1.21057583E+11	-111.750000 29.2500000 -4.78624350E+11 3.16427993E+11 5.71921408E+10	-111.750000 29.2500000 -5.09809033E+11 3.13048236E+11 3.02321091E+10	-111.750000 29.2500000 -6.07811207E+11 3.37228759E+11 -4.45107036E+10	-111.750000 29.2500000 -6.50862395E+11 3.75584489E+11 -6.67761213E+10	-111.750000 29.2500000 -7.47203985E+11 3.97754368E+11 -1.51519232E+11	-111.750000 29.2500000 -8.54953755E+11 5.24608668E+11 -1.68448246E+11
-111.250000 29.2500000 9.95645325E+11 -5.41834019E+11 -2.32805237E+11	-111.250000 29.2500000 6.96946065E+11 -4.11884126E+11 -1.89989847E+11	-111.250000 29.2500000 6.67047625E+11 -3.60528740E+11 -1.36163926E+11	-111.250000 29.2500000 8.93053829E+11 -4.43380171E+11 -1.88111028E+11	-111.250000 29.2500000 8.30226104E+11 -3.47887567E+11 -1.40519735E+11	-111.250000 29.2500000 9.01981209E+11 -3.84377258E+11 -9.84360141E+10	-111.250000 29.2500000 8.23230267E+11 -2.68450906E+11 -9.16169032E+10	-111.250000 29.2500000 8.02700263E+11 -9.50865592E+10 -7.11065846E+10	-111.250000 29.2500000 7.47212898E+11 3.24619284E+10 -5.36726938E+10	-111.250000 29.2500000 4.85562548E+11 2.07223849E+11 -2.32630927E+10	-111.250000 29.2500000 4.81056653E+11 2.83070857E+11 -4.83691069E+10	-111.250000 29.2500000 5.11264424E+11 5.47901522E+10 -5.95508224E+10	-111.250000 29.2500000 8.32602571E+11 -1.29293353E+11 -1.68741405E+11	-111.250000 29.2500000 6.50356261E+11 -2.02122215E+11 -1.04164532E+11	-111.250000 29.2500000 7.26036185E+11 -2.99180589E+11 -1.40653855E+11	-111.250000 29.2500000 6.49963569E+11 -2.27578642E+11 -9.52298619E+10	-111.250000 29.2500000 9.10993719E+11 -2.20507374E+11 -1.69819849E+11	-111.250000 29.2500000 8.76126077E+11 -2.05664780E+11 -1.23712299E+11	-111.250000 29.2500000 7.96930605E+11 -1.62109014E+11 -6.72780698E+10	-111.250000 29.2500000 7.65692936E+11 -1.90682776E+11 -7.66673408E+09	-111.250000 29.2500000 8.55577592E+11 -2.39011430E+11 6.46556344E+10	-111.250000 29.2500000 9.36913994E+11 -2.64104329E+11 1.61100382E+11	-111.250000 29.2500000 9.00860412E+11 -2.74089525E+11 2.34477912E+11	-111.250000 29.2500000 9.76996794E+11 -2.64002241E+11 1.47548914E+11	-111.250000 29.2500000 1.13730899E+12 -3.00914246E+11 1.40993724E+11	-111.250000 29.2500000 1.14379207E+12 -3.30664215E+11 1.24274541E+11	-111.250000 29.2500000 1.12325650E+12 -3.80143796E+11 1.41873019E+10	-111.250000 29.2500000 8.08725185E+11 -2.23966347E+11 6.24893747E+10	-111.250000 29.2500000 1.02205076E+12 -2.93062902E+11 1.41004227E+11	-111.250000 29.2500000 8.76994757E+11 -2.11425493E+11 1.63519201E+11	-111.250000 29.2500000 8.65462190E+11 -2.12748173E+11 1.74432371E+11	-111.250000 29.2500000 5.77854505E+11 -1.25463290E+11 1.16342342E+11	-111.250000 29.2500000 4.93850231E+11 -1.01847949E+11 8.96814776E+10	-111.250000 29.2500000 2.95354499E+11 1.72095472E+11 -6.34832364E+10	-111.250000 29.2500000 1.85041818E+10 3.80927377E+11 -2.20486156E+11	-111.250000 29.2500000 -6.64631296E+10 3.21052606E+11 -4.13913580E+10	-111.250000 29.2500000 -1.67537902E+11 3.01565411E+11 8.35681894E+10	-111.250000 29.2500000 -5.93979494E+09 2.30043533E+11 2.09357586E+11	-111.250000 29.2500000 -5.53565133E+09 3.09726839E+11 3.96423201E+11	-111.250000 29.2500000 9.29393254E+09 2.72370811E+11 4.81651491E+11	-111.250000 29.2500000 -4.04008509E+10 1.67806878E+11 4.96345055E+11	-111.250000 29.2500000 7.54138726E+10 1.20277549E+11 6.02671546E+11	-111.250000 29.2500000 5.51253852E+10 1.03105036E+11 6.84371280E+11	-111.250000 29.2500000 -1.76466514E+10 1.29740431E+11 6.28985627E+11	-111.250000 29.2500000 -8.41417523E+10 1.66618317E+11 5.72487631E+11	-111.250000 29.2500000 -1.46918998E+11 2.16337514E+11 5.72093235E+11	-111.250000 29.2500000 -2.50829865E+11 2.70840480E+11 5.41707141E+11	-111.250000 29.2500000 -3.12205804E+11 3.05702568E+11 5.10060528E+11	-111.250000 29.2500000 -4.47286837E+11 3.91392756E+11 4.70939927E+11	-111.250000 29.2500000 -4.11007615E+11 3.93101574E+11 4.39399186E+11
-110.750000 29.2500000 6.93395784E+11 -3.73700854E+11 -5.98676685E+10	-110.750000 29.2500000 6.41040777E+11 -3.13647759E+11 -6.70410301E+10	-110.750000 29.2500000 6.12974592E+11 -2.78145761E+11 -1.66953339E+10	-110.750000 29.2500000 7.84291135E+11 -3.17069623E+11 5.80541798E+09	-110.750000 29.2500000 7.08097278E+11 -2.73215029E+11 -9.58867046E+09	-110.750000 29.2500000 7.00938125E+11 -2.48756339E+11 6.07120261E+10	-110.750000 29.2500000 5.94639520E+11 -1.27376237E+11 8.42140877E+10	-110.750000 29.2500000 5.86294559E+11 1.94582671E+10 1.39650433E+11	-110.750000 29.2500000 5.56927287E+11 1.23790418E+11 1.67510704E+11	-110.750000 29.2500000 5.41869703E+11 2.19840496E+11 1.81596258E+11	-110.750000 29.2500000 4.81154335E+11 3.51413764E+11 2.13927084E+11	-110.750000 29.2500000 5.60068755E+11 2.18920092E+11 2.27860464E+11	-110.750000 29.2500000 4.66765611E+11 9.06151608E+10 1.31142803E+11	-110.750000 29.2500000 4.91887264E+11 1.57914317E+10 1.78020483E+11	-110.750000 29.2500000 5.72392014E+11 -3.35539261E+10 1.49182923E+11	-110.750000 29.2500000 4.85502026E+11 3.67676498E+10 1.83459250E+11	-110.750000 29.2500000 4.38486565E+11 1.22712539E+11 1.65354783E+11	-110.750000 29.2500000 4.10317128E+11 1.55931902E+11 1.80294762E+11	-110.750000 29.2500000 3.67493677E+11 1.92846660E+11 2.25135362E+11	-110.750000 29.2500000 5.87798872E+11 1.09598253E+11 2.16969380E+11	-110.750000 29.2500000 6.79641088E+11 -1.92918241E+10 2.15479648E+11	-110.750000 29.2500000 7.65283205E+11 -1.02542459E+11 2.17012093E+11	-110.750000 29.2500000 8.36380525E+11 -1.42888632E+11 2.68485919E+11	-110.750000 29.2500000 8.67171369E+11 -1.39506270E+11 2.09413276E+11	-110.750000 29.2500000 6.74834022E+11 -1.25878477E+11 1.73587317E+11	-110.750000 29.2500000 1.00107348E+12 -1.90599545E+11 1.69643196E+11	-110.750000 29.2500000 6.98718618E+11 -1.50081995E+11 1.72507202E+11	-110.750000 29.2500000 9.69056453E+11 -1.54465157E+11 1.61609613E+11	-110.750000 29.2500000 9.17397504E+11 -8.45567508E+10 1.86206913E+11	-110.750000 29.2500000 8.32438272E+11 -5.13216922E+10 1.80324467E+11	-110.750000 29.2500000 8.54125445E+11 -6.22953718E+10 1.93568686E+11	-110.750000 29.2500000 7.68601752E+11 -5.58094336E+10 2.03857756E+11	-110.750000 29.2500000 7.61792889E+11 4.67744717E+09 2.21510468E+11	-110.750000 29.2500000 2.90195243E+11 1.66406029E+11 3.28148648E+11	-110.750000 29.2500000 -7.01108470E+10 3.36057663E+11 3.81667672E+11	-110.750000 29.2500000 -1.50645539E+11 2.42368774E+11 4.49621819E+11	-110.750000 29.2500000 -1.10587773E+11 2.73846747E+11 5.59074902E+11	-110.750000 29.2500000 -2.35007263E+10 2.27720200E+11 5.93738138E+11	-110.750000 29.2500000 -3.01442826E+10 1.71760943E+11 6.22721434E+11	-110.750000 29.2500000 3.94893681E+10 7.97578363E+10 6.18506617E+11	-110.750000 29.2500000 6.69114655E+10 -5.23720294E+10 6.78661063E+11	-110.750000 29.2500000 1.16216103E+11 -8.63412388E+10 5.25353550E+11	-110.750000 29.2500000 1.02278832E+11 -1.60777945E+11 5.11664226E+11	-110.750000 29.2500000 6.97880822E+10 -1.33726716E+11 5.16285301E+11	-110.750000 29.2500000 2.15553147E+11 -1.85487901E+11 6.44357292E+11	-110.750000 29.2500000 1.54218430E+11 -1.61885422E+11 6.64750981E+11	-110.750000 29.2500000 1.02531334E+11 -9.54821181E+10 7.08932862E+11	-110.750000 29.2500000 7.79590369E+10 -6.71202550E+10 6.98522206E+11	-110.750000 29.2500000 4.41924485E+10 5.80724890E+09 7.09401379E+11	-110.750000 29.2500000 -2.26296463E+10 1.99451668E+10 6.52581143E+11
-110.250000 29.2500000 7.12523973E+11 -4.27505418E+11 3.79455406E+10	-110.250000 29.2500000 8.79917466E+11 -4.79947293E+11 2.43220070E+10	-110.250000 29.2500000 8.08805335E+11 -4.36994048E+11 6.35859272E+10	-110.250000 29.2500000 7.32847407E+11 -4.08279613E+11 7.09330043E+10	-110.250000 29.2500000 6.75927294E+11 -3.65818544E+11 4.84493107E+10	-110.250000 29.2500000 9.09370655E+11 -4.65871307E+11 1.17645607E+11	-110.250000 29.2500000 6.80627077E+11 -3.13775292E+11 7.41720801E+10	-110.250000 29.2500000 6.98201539E+11 -2.11963396E+11 1.48516536E+11	-110.250000 29.2500000 7.29395233E+11 -1.53430819E+11 1.97622170E+11	-110.250000 29.2500000 7.51081619E+11 -1.67866008E+11 2.44580467E+11	-110.250000 29.2500000 7.18357660E+11 -1.35360315E+11 3.20585761E+11	-110.250000 29.2500000 5.78014478E+11 -1.58446797E+11 2.32716943E+11	-110.250000 29.2500000 6.31354556E+11 -2.24716014E+11 2.17199722E+11	-110.250000 29.2500000 6.25451139E+11 -2.69169066E+11 2.61904450E+11	-110.250000 29.2500000 7.78422256E+11 -3.71973095E+11 3.24871487E+11	-110.250000 29.2500000 6.34535281E+11 -2.13969388E+11 3.01231964E+11	-110.250000 29.2500000 6.40561971E+11 -9.97005312E+10 4.69762802E+11	-110.250000 29.2500000 5.13375404E+11 -2.22243082E+10 4.32916922E+11	-110.250000 29.2500000 4.71394517E+11 9.35447921E+10 5.41177840E+11	-110.250000 29.2500000 5.43018582E+11 1.02781346E+11 5.25739622E+11	-110.250000 29.2500000 4.16390185E+11 6.30067487E+10 4.18552414E+11	-110.250000 29.2500000 6.35866841E+11 3.11548477E+10 3.83252660E+11	-110.250000 29.2500000 6.76225942E+11 5.71745946E+09 3.70758451E+11	-110.250000 29.2500000 7.67110873E+11 1.53095537E+10 4.27495719E+11	-110.250000 29.2500000 8.50836259E+11 -5.28239944E+10 3.33017252E+11	-110.250000 29.2500000 6.86876656E+11 -5.00694180E+10 2.34642407E+11	-110.250000 29.2500000 1.04363976E+12 -1.38802692E+11 2.54518804E+11	-110.250000 29.2500000 9.40087443E+11 -8.88329421E+10 2.65388524E+11	-110.250000 29.2500000 8.98652897E+11 -4.58640466E+10 2.77156299E+11	-110.250000 29.2500000 7.87309068E+11 2.04658150E+09 2.61111841E+11	-110.250000 29.2500000 7.91661445E+11 -1.15470889E+10 2.82456490E+11	-110.250000 29.2500000 7.66314021E+11 -7.25686989E+09 3.32669420E+11	-110.250000 29.2500000 7.46551509E+11 -2.22104412E+10 3.85312063E+11	-110.250000 29.2500000 7.74945178E+11 -1.19872135E+11 4.86760481E+11	-110.250000 29.2500000 4.45997416E+11 -4.24603075E+10 5.61089675E+11	-110.250000 29.2500000 3.30951557E+11 -2.84831375E+10 5.39613987E+11	-110.250000 29.2500000 4.19024863E+11 -6.80458650E+10 5.11435702E+11	-110.250000 29.2500000 3.90666912E+11 -3.66095360E+10 5.24897223E+11	-110.250000 29.2500000 3.22095448E+11 -3.43998546E+10 4.96913744E+11	-110.250000 29.2500000 1.99845544E+11 -2.82211717E+10 4.63782445E+11	-110.250000 29.2500000 2.17974112E+11 -7.61550766E+10 4.42043302E+11	-110.250000 29.2500000 1.68213381E+11 -1.12279085E+11 4.03819758E+11	-110.250000 29.2500000 3.04130916E+11 -1.40141134E+11 3.58106497E+11	-110.250000 29.2500000 2.33795518E+11 -1.46974769E+11 3.35580299E+11	-110.250000 29.2500000 2.62684099E+11 -1.81289484E+11 4.21567463E+11	-110.250000 29.2500000 2.02602611E+11 -1.59226970E+11 4.12043510E+11	-110.250000 29.2500000 1.00399718E+11 -1.43415509E+11 4.12123890E+11	-110.250000 29.2500000 9.87980513E+10 -1.50238200E+11 3.87468689E+11	-110.250000 29.2500000 1.09123697E+10 -1.80644413E+11 5.24080185E+11	-110.250000 29.2500000 -2.70406328E+10 -1.66922879E+11 4.62770700E+11
-109.750000 29.2500000 9.56625846E+11 -6.18657808E+11 8.27281900E+10	-109.750000 29.2500000 9.23799650E+11 -6.13843403E+11 7.56139459E+10	-109.750000 29.2500000 8.16785981E+11 -5.71973698E+11 9.26379049E+10	-109.750000 29.2500000 7.57435007E+11 -5.38795803E+11 9.59729910E+10	-109.750000 29.2500000 7.19554019E+11 -5.15767828E+11 7.95154924E+10	-109.750000 29.2500000 6.65586631E+11 -4.85366596E+11 1.01999518E+11	-109.750000 29.2500000 7.16273287E+11 -4.57646998E+11 6.28100014E+10	-109.750000 29.2500000 6.56020341E+11 -3.32620661E+11 9.98617088E+10	-109.750000 29.2500000 7.18442070E+11 -3.43985422E+11 1.57354738E+11	-109.750000 29.2500000 7.52418750E+11 -3.58726500E+11 2.40678420E+11	-109.750000 29.2500000 5.69392366E+11 -2.90278113E+11 2.06018986E+11	-109.750000 29.2500000 6.03964506E+11 -3.48417917E+11 2.28329013E+11	-109.750000 29.2500000 6.50488316E+11 -4.09518408E+11 2.22445158E+11	-109.750000 29.2500000 8.97329594E+11 -6.76713923E+11 3.36683598E+11	-109.750000 29.2500000 7.95582267E+11 -6.32990663E+11 3.42411739E+11	-109.750000 29.2500000 7.09874090E+11 -4.58959454E+11 3.35992848E+11	-109.750000 29.2500000 7.18105018E+11 -4.06572532E+11 4.01811243E+11	-109.750000 29.2500000 6.94017589E+11 -3.73194392E+11 5.38703135E+11	-109.750000 29.2500000 6.59768017E+11 -2.99305435E+11 6.73467335E+11	-109.750000 29.2500000 6.67519549E+11 -2.41048519E+11 6.61543387E+11	-109.750000 29.2500000 6.93529477E+11 -1.95098853E+11 6.59193004E+11	-109.750000 29.2500000 6.98585055E+11 -1.37177547E+11 6.13145903E+11	-109.750000 29.2500000 6.33422217E+11 -7.71693281E+10 4.88878703E+11	-109.750000 29.2500000 7.61268535E+11 -6.31097180E+10 5.76331317E+11	-109.750000 29.2500000 7.82446232E+11 -9.38040689E+10 4.52083843E+11	-109.750000 29.2500000 9.10188741E+11 -1.73067846E+11 3.67292350E+11	-109.750000 29.2500000 9.42179090E+11 -2.21068214E+11 2.59994796E+11	-109.750000 29.2500000 9.22914718E+11 -1.17433582E+11 3.74081749E+11	-109.750000 29.2500000 8.80415474E+11 -7.80051661E+10 4.11725464E+11	-109.750000 29.2500000 7.50875967E+11 -2.39028244E+10 3.99534916E+11	-109.750000 29.2500000 7.81945930E+11 -3.40060160E+10 4.16459063E+11	-109.750000 29.2500000 8.16877928E+11 -7.54143560E+10 4.98073010E+11	-109.750000 29.2500000 8.03349922E+11 -1.12456278E+11 4.63170535E+11	-109.750000 29.2500000 8.84897481E+11 -2.28412604E+11 4.69998993E+11	-109.750000 29.2500000 8.18778407E+11 -2.61000086E+11 4.82016297E+11	-109.750000 29.2500000 7.20691331E+11 -1.67049380E+11 4.47166644E+11	-109.750000 29.2500000 5.49590827E+11 -1.82133588E+11 4.68015088E+11	-109.750000 29.2500000 4.85169857E+11 -7.75284490E+10 4.63354626E+11	-109.750000 29.2500000 4.56697577E+11 -6.08934257E+10 4.31724724E+11	-109.750000 29.2500000 7.11324074E+11 -5.00413358E+10 5.10266376E+11	-109.750000 29.2500000 4.12050129E+11 -4.10488422E+10 4.50747433E+11	-109.750000 29.2500000 4.55068615E+11 -2.92128420E+10 3.82183768E+11	-109.750000 29.2500000 3.23756196E+11 4.30108262E+09 3.53505739E+11	-109.750000 29.2500000 3.03872901E+11 1.88432302E+10 3.15821982E+11	-109.750000 29.2500000 3.33915193E+11 -742810176. 3.99437693E+11	-109.750000 29.2500000 2.78929211E+11 1.80819927E+10 3.81575856E+11	-109.750000 29.2500000 2.08627171E+11 3.63125596E+10 3.71098878E+11	-109.750000 29.2500000 1.50037152E+11 3.52161055E+10 4.75458601E+11	-109.750000 29.2500000 1.02032998E+11 -7.99776000E+09 4.52352246E+11	-109.750000 29.2500000 -9.85959547E+10 9.52667034E+09 4.34191532E+11
-109.250000 29.2500000 6.92708246E+11 -5.45558725E+11 4.95729787E+10	-109.250000 29.2500000 6.81457418E+11 -5.24589367E+11 4.45647585E+10	-109.250000 29.2500000 8.91452719E+11 -7.17192364E+11 5.71660165E+10	-109.250000 29.2500000 8.51663782E+11 -7.00931637E+11 7.29758188E+10	-109.250000 29.2500000 8.20703003E+11 -6.89771774E+11 4.65007002E+10	-109.250000 29.2500000 7.72413915E+11 -6.51041505E+11 5.41810606E+10	-109.250000 29.2500000 6.85400588E+11 -5.64330562E+11 8.13653299E+09	-109.250000 29.2500000 6.56369582E+11 -4.40693490E+11 4.27086111E+10	-109.250000 29.2500000 7.09257789E+11 -4.65060463E+11 1.30812076E+11	-109.250000 29.2500000 6.52060983E+11 -4.21583913E+11 1.80744356E+11	-109.250000 29.2500000 7.30767688E+11 -4.94317634E+11 2.28589765E+11	-109.250000 29.2500000 7.51427912E+11 -5.89234766E+11 2.51825799E+11	-109.250000 29.2500000 7.97106307E+11 -6.83628298E+11 2.62545785E+11	-109.250000 29.2500000 8.03973628E+11 -7.77117827E+11 2.94040437E+11	-109.250000 29.2500000 8.56788697E+11 -8.50745229E+11 2.78982164E+11	-109.250000 29.2500000 8.54786900E+11 -7.62768196E+11 4.08749965E+11	-109.250000 29.2500000 8.96473563E+11 -7.89496922E+11 4.66318131E+11	-109.250000 29.2500000 7.88700201E+11 -6.74745090E+11 4.74316210E+11	-109.250000 29.2500000 7.70914779E+11 -6.47409107E+11 5.84636760E+11	-109.250000 29.2500000 7.68467796E+11 -5.17031068E+11 5.90971666E+11	-109.250000 29.2500000 8.15021949E+11 -4.45869621E+11 6.26754912E+11	-109.250000 29.2500000 7.90222078E+11 -3.72583465E+11 5.97581627E+11	-109.250000 29.2500000 7.67532466E+11 -2.60381524E+11 6.47254835E+11	-109.250000 29.2500000 8.25137431E+11 -2.43842417E+11 5.79885203E+11	-109.250000 29.2500000 8.06739247E+11 -2.23313904E+11 4.50266956E+11	-109.250000 29.2500000 9.46654020E+11 -2.56651362E+11 4.12798058E+11	-109.250000 29.2500000 8.88465523E+11 -2.50554483E+11 2.72529490E+11	-109.250000 29.2500000 8.72362541E+11 -2.18336068E+11 3.32086804E+11	-109.250000 29.2500000 9.52156881E+11 -1.74174372E+11 5.28033317E+11	-109.250000 29.2500000 7.99829852E+11 -1.07596636E+11 5.03042605E+11	-109.250000 29.2500000 8.43593548E+11 -1.38564157E+11 5.31754779E+11	-109.250000 29.2500000 8.22801400E+11 -1.68773075E+11 5.11119491E+11	-109.250000 29.2500000 7.96854059E+11 -2.32192377E+11 4.68615266E+11	-109.250000 29.2500000 8.34690417E+11 -3.21521746E+11 5.04382620E+11	-109.250000 29.2500000 5.59828697E+11 -2.47829889E+11 3.82863507E+11	-109.250000 29.2500000 6.33158173E+11 -2.22098014E+11 3.92257405E+11	-109.250000 29.2500000 5.00547912E+11 -2.07572845E+11 3.79247100E+11	-109.250000 29.2500000 6.50684793E+11 -2.01959834E+11 4.76494332E+11	-109.250000 29.2500000 6.60396311E+11 -1.56264759E+11 4.49125843E+11	-109.250000 29.2500000 4.32767631E+11 -8.53709455E+10 3.80726968E+11	-109.250000 29.2500000 6.21079298E+11 -6.81639649E+10 4.28335858E+11	-109.250000 29.2500000 4.14917624E+11 -3.07054080E+10 3.85561461E+11	-109.250000 29.2500000 3.19154258E+11 5.06829046E+10 3.24000547E+11	-109.250000 29.2500000 2.94966919E+11 7.48891587E+10 2.78314320E+11	-109.250000 29.2500000 2.99177869E+11 9.20457789E+10 3.69190044E+11	-109.250000 29.2500000 2.43867468E+11 1.17913551E+11 3.51613223E+11	-109.250000 29.2500000 2.38363492E+11 1.29619288E+11 3.53150599E+11	-109.250000 29.2500000 1.99242351E+11 1.92067895E+11 4.49263567E+11	-109.250000 29.2500000 -1.55520000E+10 1.62331214E+11 4.28605112E+11	-109.250000 29.2500000 1.48763148E+11 2.62228034E+11 5.17833785E+11
-108.750000 29.2500000 9.38861199E+11 -7.55134366E+11 6.93978419E+09	-108.750000 29.2500000 6.65846481E+11 -5.87630838E+11 -2.10206208E+10	-108.750000 29.2500000 6.93126234E+11 -5.93150542E+11 -4.91452170E+10	-108.750000 29.2500000 9.92061293E+11 -8.32513573E+11 -1.09450711E+10	-108.750000 29.2500000 9.77421926E+11 -7.70860384E+11 -3.15671204E+10	-108.750000 29.2500000 6.79267729E+11 -6.33411731E+11 -6.49364767E+10	-108.750000 29.2500000 8.84310082E+11 -6.51059921E+11 -1.21895715E+11	-108.750000 29.2500000 6.12566893E+11 -4.53946540E+11 -3.73799813E+10	-108.750000 29.2500000 8.92380709E+11 -5.99967924E+11 7.98993121E+10	-108.750000 29.2500000 8.09626894E+11 -5.96689617E+11 1.54930921E+11	-108.750000 29.2500000 9.11538455E+11 -7.54219549E+11 2.36146393E+11	-108.750000 29.2500000 9.45127686E+11 -8.61595107E+11 2.57738129E+11	-108.750000 29.2500000 1.00832621E+12 -9.52931582E+11 2.51279819E+11	-108.750000 29.2500000 1.04590751E+12 -1.07890606E+12 2.99141759E+11	-108.750000 29.2500000 1.05227977E+12 -1.14052707E+12 2.24481247E+11	-108.750000 29.2500000 7.38287944E+11 -8.37840994E+11 2.75112559E+11	-108.750000 29.2500000 1.03056389E+12 -9.77942807E+11 4.01695769E+11	-108.750000 29.2500000 8.88824594E+11 -8.30357045E+11 4.00345170E+11	-108.750000 29.2500000 8.55043015E+11 -8.36219175E+11 4.98124653E+11	-108.750000 29.2500000 8.47133082E+11 -7.27613964E+11 5.00317618E+11	-108.750000 29.2500000 8.90067878E+11 -6.09546732E+11 5.53443918E+11	-108.750000 29.2500000 8.36152656E+11 -4.88819163E+11 5.56160778E+11	-108.750000 29.2500000 7.93028854E+11 -4.09005425E+11 5.90758216E+11	-108.750000 29.2500000 9.34949356E+11 -4.58466591E+11 6.86278771E+11	-108.750000 29.2500000 8.83696402E+11 -3.56650615E+11 5.48751081E+11	-108.750000 29.2500000 9.39326439E+11 -3.15518058E+11 4.42196918E+11	-108.750000 29.2500000 8.41681404E+11 -2.75167150E+11 2.99382833E+11	-108.750000 29.2500000 9.25424615E+11 -2.83468595E+11 4.21409391E+11	-108.750000 29.2500000 1.04890119E+12 -3.13684165E+11 6.13013520E+11	-108.750000 29.2500000 8.61925147E+11 -2.49896305E+11 5.71540111E+11	-108.750000 29.2500000 9.43326691E+11 -2.66488791E+11 6.37205348E+11	-108.750000 29.2500000 8.90551075E+11 -3.27179076E+11 5.61200562E+11	-108.750000 29.2500000 8.25460261E+11 -3.27404388E+11 4.36325843E+11	-108.750000 29.2500000 8.42846175E+11 -3.69421156E+11 4.54496911E+11	-108.750000 29.2500000 5.92585425E+11 -3.28121516E+11 3.52096125E+11	-108.750000 29.2500000 5.12684294E+11 -2.56483688E+11 3.61831858E+11	-108.750000 29.2500000 7.16124848E+11 -3.41922480E+11 4.51957424E+11	-108.750000 29.2500000 5.34922822E+11 -2.36006457E+11 4.25816162E+11	-108.750000 29.2500000 5.18372393E+11 -1.88964700E+11 4.06208807E+11	-108.750000 29.2500000 7.44588837E+11 -1.97740593E+11 4.95557083E+11	-108.750000 29.2500000 6.96177066E+11 -7.16887900E+10 4.53216961E+11	-108.750000 29.2500000 5.50799802E+11 -3.79496899E+10 4.00971170E+11	-108.750000 29.2500000 6.52883067E+11 1.03533674E+11 4.68435567E+11	-108.750000 29.2500000 6.15551271E+11 8.11102372E+10 4.54975586E+11	-108.750000 29.2500000 4.72163320E+11 7.98047355E+10 4.41915179E+11	-108.750000 29.2500000 3.82445355E+11 1.16887060E+11 4.41641533E+11	-108.750000 29.2500000 3.77939395E+11 8.16812360E+10 4.57293169E+11	-108.750000 29.2500000 5.29543397E+11 1.52006427E+11 5.45557676E+11	-108.750000 29.2500000 3.49513744E+11 1.05261548E+11 5.46872492E+11	-108.750000 29.2500000 2.77997879E+11 1.57639688E+11 5.59535489E+11
-108.250000 29.2500000 6.26307432E+11 -5.52088764E+11 -6.79577231E+10	-108.250000 29.2500000 9.77777132E+11 -7.09611356E+11 -1.03177462E+11	-108.250000 29.2500000 7.26087369E+11 -6.06641979E+11 -1.68480211E+11	-108.250000 29.2500000 6.84033573E+11 -5.60634331E+11 -1.27441183E+11	-108.250000 29.2500000 1.11252917E+12 -7.33708747E+11 -2.10082710E+11	-108.250000 29.2500000 1.05613309E+12 -6.88013050E+11 -2.53404742E+11	-108.250000 29.2500000 7.40634329E+11 -5.38357367E+11 -3.96380963E+11	-108.250000 29.2500000 6.77019714E+11 -3.96783944E+11 -2.09956127E+11	-108.250000 29.2500000 6.42325676E+11 -4.25600647E+11 -3.37173115E+10	-108.250000 29.2500000 6.26729288E+11 -4.09243189E+11 6.37087089E+10	-108.250000 29.2500000 7.30314310E+11 -5.39971158E+11 1.09976707E+11	-108.250000 29.2500000 7.58762504E+11 -6.52084118E+11 1.03633666E+11	-108.250000 29.2500000 8.08438399E+11 -7.80256739E+11 1.02709051E+11	-108.250000 29.2500000 8.31349916E+11 -8.96620823E+11 1.27759589E+11	-108.250000 29.2500000 8.52327727E+11 -9.92083640E+11 3.85511711E+10	-108.250000 29.2500000 1.17524490E+12 -1.16199090E+12 2.39361655E+11	-108.250000 29.2500000 8.51143295E+11 -9.51454532E+11 2.41641357E+11	-108.250000 29.2500000 7.37836728E+11 -7.97885530E+11 3.01169443E+11	-108.250000 29.2500000 1.01950023E+12 -9.89228827E+11 4.12809003E+11	-108.250000 29.2500000 9.63794108E+11 -8.20693893E+11 4.16412795E+11	-108.250000 29.2500000 7.21808392E+11 -6.39929156E+11 4.22365954E+11	-108.250000 29.2500000 9.17509505E+11 -5.75696470E+11 5.02002057E+11	-108.250000 29.2500000 8.71109886E+11 -4.79229542E+11 5.61862803E+11	-108.250000 29.2500000 1.01815196E+12 -5.51701774E+11 6.63652794E+11	-108.250000 29.2500000 8.88677073E+11 -4.62904984E+11 5.28456548E+11	-108.250000 29.2500000 9.36292581E+11 -4.14563500E+11 4.51819733E+11	-108.250000 29.2500000 8.86903800E+11 -3.33352796E+11 4.53473731E+11	-108.250000 29.2500000 9.06338238E+11 -3.61838707E+11 4.31691334E+11	-108.250000 29.2500000 1.06501479E+12 -4.35887964E+11 5.58339326E+11	-108.250000 29.2500000 8.83317277E+11 -2.90702262E+11 5.35146103E+11	-108.250000 29.2500000 9.59862931E+11 -3.46844332E+11 5.61217274E+11	-108.250000 29.2500000 9.20616436E+11 -3.80047622E+11 4.82274574E+11	-108.250000 29.2500000 9.15313000E+11 -4.45067198E+11 4.61486522E+11	-108.250000 29.2500000 8.90685293E+11 -5.41970989E+11 4.38551839E+11	-108.250000 29.2500000 6.39059231E+11 -4.38410805E+11 3.48917170E+11	-108.250000 29.2500000 5.78767356E+11 -3.99164768E+11 3.47614937E+11	-108.250000 29.2500000 5.98701638E+11 -3.78311508E+11 3.59131120E+11	-108.250000 29.2500000 8.27323449E+11 -4.55750550E+11 4.64375546E+11	-108.250000 29.2500000 6.10392146E+11 -3.07156025E+11 4.26624680E+11	-108.250000 29.2500000 6.00768119E+11 -2.62815875E+11 4.21474271E+11	-108.250000 29.2500000 7.36397033E+11 -2.20863070E+11 5.10865605E+11	-108.250000 29.2500000 9.05545777E+11 -1.48364182E+11 6.40245301E+11	-108.250000 29.2500000 6.82113499E+11 4.13402752E+09 5.44337199E+11	-108.250000 29.2500000 5.45021329E+11 5.28326093E+09 5.72507095E+11	-108.250000 29.2500000 6.19050631E+11 -7.39303424E+10 5.75225725E+11	-108.250000 29.2500000 7.54177475E+11 -5.12397558E+10 6.34106872E+11	-108.250000 29.2500000 5.56288180E+11 -8.45353697E+10 6.50785522E+11	-108.250000 29.2500000 5.58277263E+11 -5.76716923E+10 6.26803016E+11	-108.250000 29.2500000 6.23955476E+11 -1.12630743E+11 6.81146122E+11	-108.250000 29.2500000 5.85049440E+11 -6.60221460E+10 6.76182622E+11
-107.750000 29.2500000 8.70022775E+11 -5.93509024E+11 -1.63570811E+11	-107.750000 29.2500000 8.74168320E+11 -5.10002889E+11 -1.71163468E+11	-107.750000 29.2500000 6.79780876E+11 -4.53488640E+11 -2.52900868E+11	-107.750000 29.2500000 9.60084115E+11 -5.13234567E+11 -2.87747015E+11	-107.750000 29.2500000 1.01811441E+12 -4.54073942E+11 -3.96480545E+11	-107.750000 29.2500000 7.55672220E+11 -3.02024688E+11 -4.16071025E+11	-107.750000 29.2500000 1.19179248E+12 -3.65993820E+11 -7.40425859E+11	-107.750000 29.2500000 6.39625003E+11 -1.54634715E+11 -3.04088318E+11	-107.750000 29.2500000 6.87682224E+11 -2.26781823E+11 -9.12008970E+10	-107.750000 29.2500000 5.89011616E+11 -2.11341066E+11 4.75834941E+10	-107.750000 29.2500000 7.40846076E+11 -3.78370949E+11 6.51571814E+10	-107.750000 29.2500000 7.70608398E+11 -4.95172452E+11 3.56341478E+09	-107.750000 29.2500000 8.28119122E+11 -6.54255587E+11 -7.81393428E+10	-107.750000 29.2500000 8.34738389E+11 -7.46749231E+11 -1.04778007E+11	-107.750000 29.2500000 1.32575789E+12 -9.90206886E+11 -1.75549399E+11	-107.750000 29.2500000 7.78120069E+11 -7.18986543E+11 5.30286387E+09	-107.750000 29.2500000 8.85175943E+11 -8.27590836E+11 4.68355768E+10	-107.750000 29.2500000 6.95991075E+11 -7.25227274E+11 1.57517644E+11	-107.750000 29.2500000 7.56127695E+11 -7.72054122E+11 2.50617954E+11	-107.750000 29.2500000 7.15234476E+11 -7.13245721E+11 2.84490793E+11	-107.750000 29.2500000 7.28375099E+11 -6.33234129E+11 3.19056085E+11	-107.750000 29.2500000 1.03589911E+12 -6.11709092E+11 4.43653751E+11	-107.750000 29.2500000 1.00820654E+12 -5.36617714E+11 5.17407736E+11	-107.750000 29.2500000 1.14764743E+12 -6.27902120E+11 5.85299001E+11	-107.750000 29.2500000 1.01530337E+12 -4.85152948E+11 5.51495074E+11	-107.750000 29.2500000 7.39005104E+11 -3.98564065E+11 4.26538861E+11	-107.750000 29.2500000 9.27873368E+11 -4.38094594E+11 4.90764534E+11	-107.750000 29.2500000 6.92526973E+11 -3.33664748E+11 4.14713053E+11	-107.750000 29.2500000 8.08214004E+11 -4.23490847E+11 4.57583952E+11	-107.750000 29.2500000 9.33170643E+11 -3.81001957E+11 4.54704890E+11	-107.750000 29.2500000 7.63012776E+11 -3.71565330E+11 4.47930368E+11	-107.750000 29.2500000 1.05914086E+12 -5.19215874E+11 4.83782394E+11	-107.750000 29.2500000 1.05999349E+12 -6.47687045E+11 4.27914592E+11	-107.750000 29.2500000 9.75348892E+11 -6.70561796E+11 3.87188097E+11	-107.750000 29.2500000 7.28140612E+11 -6.14209880E+11 2.93282152E+11	-107.750000 29.2500000 7.01496820E+11 -5.77177387E+11 3.09292401E+11	-107.750000 29.2500000 7.79236409E+11 -6.22508900E+11 4.43751596E+11	-107.750000 29.2500000 7.43538754E+11 -5.78863890E+11 4.22790562E+11	-107.750000 29.2500000 7.86325504E+11 -6.40898302E+11 4.66876629E+11	-107.750000 29.2500000 7.32907635E+11 -5.32922532E+11 4.86897746E+11	-107.750000 29.2500000 7.24681687E+11 -4.66083742E+11 5.43712739E+11	-107.750000 29.2500000 4.40303813E+11 -2.79910613E+11 4.84417339E+11	-107.750000 29.2500000 5.96461421E+11 -1.48268220E+11 5.68380948E+11	-107.750000 29.2500000 6.79465779E+11 -1.99656997E+11 6.34540917E+11	-107.750000 29.2500000 4.68204126E+11 -1.52757256E+11 4.97910809E+11	-107.750000 29.2500000 3.88680057E+11 -1.54157711E+11 5.09188014E+11	-107.750000 29.2500000 3.99530590E+11 -1.91780258E+11 5.68098619E+11	-107.750000 29.2500000 3.86367717E+11 -2.01861939E+11 5.91667921E+11	-107.750000 29.2500000 7.10154977E+11 -3.22058879E+11 6.74737553E+11	-107.750000 29.2500000 6.58133811E+11 -3.53470841E+11 6.53845398E+11
-107.250000 29.2500000 7.82634385E+11 -4.27962204E+11 -2.31861273E+11	-107.250000 29.2500000 7.82567801E+11 -3.57854216E+11 -2.27345990E+11	-107.250000 29.2500000 9.50368600E+11 -3.70266309E+11 -3.73958410E+11	-107.250000 29.2500000 8.77518848E+11 -2.50774225E+11 -3.46950730E+11	-107.250000 29.2500000 6.32440685E+11 -1.49392753E+11 -4.21521850E+11	-107.250000 29.2500000 1.14016217E+12 -2.24964674E+11 -6.82772726E+11	-107.250000 29.2500000 8.45166739E+11 -1.06070204E+11 -7.79895767E+11	-107.250000 29.2500000 1.03488815E+12 -4.66066268E+10 -2.95568605E+11	-107.250000 29.2500000 7.13109275E+11 -1.27903777E+11 -7.80070994E+10	-107.250000 29.2500000 1.04067400E+12 -1.32023206E+11 1.01730075E+11	-107.250000 29.2500000 7.96408938E+11 -2.14884712E+11 1.08312478E+11	-107.250000 29.2500000 7.72483908E+11 -2.75084313E+11 -4.38967450E+09	-107.250000 29.2500000 8.04526359E+11 -3.80225782E+11 -1.42237336E+11	-107.250000 29.2500000 7.47453153E+11 -4.56088879E+11 -2.42285740E+11	-107.250000 29.2500000 8.33570800E+11 -5.15719889E+11 -3.42631711E+11	-107.250000 29.2500000 1.05769232E+12 -6.28426146E+11 -2.13505327E+11	-107.250000 29.2500000 7.71705995E+11 -5.38145292E+11 -7.63278787E+10	-107.250000 29.2500000 9.76328196E+11 -6.04309291E+11 3.82891827E+10	-107.250000 29.2500000 6.49456910E+11 -4.63031042E+11 1.29710866E+11	-107.250000 29.2500000 6.94077489E+11 -4.51782476E+11 1.70852499E+11	-107.250000 29.2500000 9.95209380E+11 -5.37808175E+11 3.12521327E+11	-107.250000 29.2500000 6.55911813E+11 -4.22226428E+11 1.97233492E+11	-107.250000 29.2500000 6.60934754E+11 -4.02316001E+11 2.37522043E+11	-107.250000 29.2500000 7.44929886E+11 -4.81211711E+11 3.39284918E+11	-107.250000 29.2500000 1.05019015E+12 -5.09422797E+11 4.36796162E+11	-107.250000 29.2500000 7.04628654E+11 -4.78679106E+11 3.80656648E+11	-107.250000 29.2500000 6.96386978E+11 -4.89443197E+11 4.43301757E+11	-107.250000 29.2500000 1.05861729E+12 -5.19938343E+11 4.89533637E+11	-107.250000 29.2500000 7.82289207E+11 -4.64666984E+11 3.46209092E+11	-107.250000 29.2500000 1.07718548E+12 -3.54606416E+11 3.62479387E+11	-107.250000 29.2500000 4.67125305E+11 -3.69999839E+11 2.92501357E+11	-107.250000 29.2500000 7.25030797E+11 -4.84007903E+11 3.09961032E+11	-107.250000 29.2500000 7.69876230E+11 -5.67279550E+11 3.03312994E+11	-107.250000 29.2500000 1.00921206E+12 -7.07228533E+11 2.69907149E+11	-107.250000 29.2500000 8.56846762E+11 -8.39381942E+11 2.12709589E+11	-107.250000 29.2500000 5.70130432E+11 -6.76713923E+11 2.32267694E+11	-107.250000 29.2500000 9.26795235E+11 -8.54329131E+11 3.12643748E+11	-107.250000 29.2500000 5.72199338E+11 -7.22737431E+11 3.02712127E+11	-107.250000 29.2500000 9.96230955E+11 -8.92606546E+11 3.58397510E+11	-107.250000 29.2500000 6.04419654E+11 -7.15097833E+11 3.36961929E+11	-107.250000 29.2500000 6.35303887E+11 -7.13582969E+11 3.51730598E+11	-107.250000 29.2500000 9.14575393E+11 -6.77495439E+11 4.07902355E+11	-107.250000 29.2500000 4.78716854E+11 -3.02402896E+11 3.27349273E+11	-107.250000 29.2500000 5.00656734E+11 -3.11947428E+11 3.82193041E+11	-107.250000 29.2500000 8.27278230E+11 -3.91513440E+11 3.90402867E+11	-107.250000 29.2500000 8.92734603E+11 -4.30020002E+11 4.30922269E+11	-107.250000 29.2500000 8.66740470E+11 -4.80927023E+11 4.76905636E+11	-107.250000 29.2500000 8.49406657E+11 -4.68426850E+11 5.85656697E+11	-107.250000 29.2500000 5.35027778E+11 -4.25100313E+11 4.84035297E+11	-107.250000 29.2500000 5.78471330E+11 -4.11569684E+11 4.85110252E+11
-106.750000 29.2500000 6.92495909E+11 -2.79424303E+11 -2.77451801E+11	-106.750000 29.2500000 7.02579802E+11 -2.45748695E+11 -2.61359829E+11	-106.750000 29.2500000 8.10938728E+11 -2.03477942E+11 -3.74110355E+11	-106.750000 29.2500000 7.94775454E+11 -1.18522315E+11 -4.05801009E+11	-106.750000 29.2500000 9.28095601E+11 -6.24089784E+10 -5.25512540E+11	-106.750000 29.2500000 8.75701338E+11 -4.62925414E+10 -7.09941920E+11	-106.750000 29.2500000 1.08759410E+12 3.21183846E+09 -1.01547036E+12	-106.750000 29.2500000 8.76345164E+11 -5.13284710E+10 -2.39943025E+11	-106.750000 29.2500000 1.22497427E+12 -1.71479564E+11 -3.95997635E+10	-106.750000 29.2500000 1.15423760E+12 -1.35837663E+11 6.23319777E+10	-106.750000 29.2500000 1.23675725E+12 -2.28686774E+11 1.36284348E+11	-106.750000 29.2500000 1.14097704E+12 -2.33741402E+11 2.05244498E+10	-106.750000 29.2500000 1.17201791E+12 -3.31055727E+11 -1.86256458E+11	-106.750000 29.2500000 1.09939353E+12 -3.11234429E+11 -3.41316600E+11	-106.750000 29.2500000 1.02755061E+12 -3.56630102E+11 -4.31595258E+11	-106.750000 29.2500000 9.98715359E+11 -3.28706982E+11 -2.55924453E+11	-106.750000 29.2500000 1.12460104E+12 -4.20472979E+11 -1.33174927E+11	-106.750000 29.2500000 6.50850861E+11 -2.92651729E+11 -6.82247066E+09	-106.750000 29.2500000 9.71178902E+11 -4.00024240E+11 6.97559368E+10	-106.750000 29.2500000 9.69180447E+11 -4.00461005E+11 8.78309704E+10	-106.750000 29.2500000 9.51256941E+11 -3.32558238E+11 1.82044279E+11	-106.750000 29.2500000 5.93960501E+11 -3.32261687E+11 1.23593056E+11	-106.750000 29.2500000 6.22761411E+11 -3.39942179E+11 1.30694431E+11	-106.750000 29.2500000 7.58233039E+11 -3.69424597E+11 1.77257136E+11	-106.750000 29.2500000 6.48198423E+11 -3.51385780E+11 2.35198808E+11	-106.750000 29.2500000 7.92966136E+11 -4.88851014E+11 3.14768490E+11	-106.750000 29.2500000 8.05114085E+11 -6.11461759E+11 3.70444993E+11	-106.750000 29.2500000 6.67272479E+11 -4.37994226E+11 2.95788085E+11	-106.750000 29.2500000 7.48021023E+11 -4.61551895E+11 2.44942045E+11	-106.750000 29.2500000 6.54772666E+11 -3.42720872E+11 2.57112637E+11	-106.750000 29.2500000 7.68367919E+11 -3.78942489E+11 1.93989542E+11	-106.750000 29.2500000 7.01070377E+11 -4.27556078E+11 1.68747696E+11	-106.750000 29.2500000 1.11544959E+12 -7.49013893E+11 1.91418417E+11	-106.750000 29.2500000 1.01050050E+12 -8.81586930E+11 1.85574441E+11	-106.750000 29.2500000 7.97109846E+11 -7.92338694E+11 4.72911995E+10	-106.750000 29.2500000 9.11244919E+11 -9.85140429E+11 1.24827009E+11	-106.750000 29.2500000 5.75567233E+11 -8.19647939E+11 1.05213862E+11	-106.750000 29.2500000 9.07940266E+11 -1.02550851E+12 1.49901705E+11	-106.750000 29.2500000 5.84674247E+11 -8.50699485E+11 1.93897923E+11	-106.750000 29.2500000 6.17923871E+11 -9.53623904E+11 1.66409535E+11	-106.750000 29.2500000 6.35477361E+11 -9.74462452E+11 1.32889969E+11	-106.750000 29.2500000 5.42235853E+11 -8.24069652E+11 1.22155631E+11	-106.750000 29.2500000 6.24459710E+11 -6.13559566E+11 1.28466567E+11	-106.750000 29.2500000 7.00028551E+11 -6.12153623E+11 1.48905443E+11	-106.750000 29.2500000 6.89139155E+11 -5.46841166E+11 2.20084240E+11	-106.750000 29.2500000 3.66874296E+11 -4.97637687E+11 2.13026783E+11	-106.750000 29.2500000 4.32630301E+11 -5.10473961E+11 2.51392950E+11	-106.750000 29.2500000 8.19142001E+11 -5.37957532E+11 3.28393097E+11	-106.750000 29.2500000 4.34646909E+11 -5.31545424E+11 2.85454270E+11	-106.750000 29.2500000 4.69081752E+11 -5.56310659E+11 3.15390919E+11
-106.250000 29.2500000 6.31179903E+11 -2.16101552E+11 -2.38645084E+11	-106.250000 29.2500000 5.21337045E+11 -1.61981383E+11 -2.41804001E+11	-106.250000 29.2500000 7.57341749E+11 -1.39688985E+11 -3.52429638E+11	-106.250000 29.2500000 6.16138080E+11 -8.02182349E+10 -3.80169585E+11	-106.250000 29.2500000 7.62667008E+11 -5.91231631E+10 -5.30198266E+11	-106.250000 29.2500000 1.10889809E+12 -9.26333092E+10 -9.29172488E+11	-106.250000 29.2500000 1.11490734E+12 -1.26618829E+11 -1.03434886E+12	-106.250000 29.2500000 1.56514714E+12 -2.12140409E+11 -3.99891464E+11	-106.250000 29.2500000 1.21649562E+12 -1.91340265E+11 -9.14662687E+10	-106.250000 29.2500000 1.44253610E+12 -1.64786110E+11 2.52402627E+10	-106.250000 29.2500000 1.26106363E+12 -2.31978959E+11 1.36198644E+11	-106.250000 29.2500000 1.09966878E+12 -1.71100668E+11 4.28827566E+10	-106.250000 29.2500000 1.03525836E+12 -1.86155926E+11 -1.85414517E+11	-106.250000 29.2500000 9.28113754E+11 -1.55589493E+11 -2.79850844E+11	-106.250000 29.2500000 8.26882392E+11 -1.27251644E+11 -3.22512355E+11	-106.250000 29.2500000 5.95111379E+11 -1.73229097E+11 -2.09569546E+11	-106.250000 29.2500000 9.52997380E+11 -2.77061566E+11 -1.28862527E+11	-106.250000 29.2500000 9.11165358E+11 -3.08541587E+11 -2.55057121E+10	-106.250000 29.2500000 9.17229273E+11 -2.68000575E+11 -5.85887693E+09	-106.250000 29.2500000 9.15753730E+11 -2.40691610E+11 2.03475497E+10	-106.250000 29.2500000 9.06640359E+11 -2.13637808E+11 7.08481106E+10	-106.250000 29.2500000 9.42950449E+11 -2.09078845E+11 1.28077390E+11	-106.250000 29.2500000 6.27508576E+11 -1.82955901E+11 1.48155335E+11	-106.250000 29.2500000 7.65564682E+11 -2.90561032E+11 1.44391225E+11	-106.250000 29.2500000 6.62353281E+11 -2.89933427E+11 1.79018695E+11	-106.250000 29.2500000 7.88272513E+11 -4.65031987E+11 1.69504637E+11	-106.250000 29.2500000 8.74440098E+11 -6.28089029E+11 1.83834935E+11	-106.250000 29.2500000 1.21669065E+12 -5.54276946E+11 2.12527563E+11	-106.250000 29.2500000 7.79584012E+11 -3.63396596E+11 1.46518622E+11	-106.250000 29.2500000 7.60605049E+11 -2.90308817E+11 1.98402851E+11	-106.250000 29.2500000 7.48645974E+11 -3.15641168E+11 1.61699742E+11	-106.250000 29.2500000 6.70822760E+11 -3.45265177E+11 1.02501097E+11	-106.250000 29.2500000 6.55341388E+11 -4.35042451E+11 -5.29792973E+09	-106.250000 29.2500000 6.40607715E+11 -6.08793919E+11 -1.87873260E+10	-106.250000 29.2500000 7.59704388E+11 -7.59165485E+11 -6.65238077E+10	-106.250000 29.2500000 9.33027316E+11 -9.02821708E+11 -7.09269012E+10	-106.250000 29.2500000 5.56075713E+11 -7.95365343E+11 -3.60911340E+10	-106.250000 29.2500000 9.67045218E+11 -9.61249280E+11 -7.29273057E+10	-106.250000 29.2500000 9.97495800E+11 -1.12431569E+12 1.27388785E+10	-106.250000 29.2500000 5.79551560E+11 -9.10119993E+11 -1.16844503E+10	-106.250000 29.2500000 5.71181433E+11 -8.90985775E+11 -7.39819930E+10	-106.250000 29.2500000 5.50218826E+11 -1.03612567E+12 -8.50379489E+10	-106.250000 29.2500000 2.81916408E+11 -7.13078407E+11 1.34892554E+10	-106.250000 29.2500000 3.35378842E+11 -6.22009713E+11 2.01799603E+09	-106.250000 29.2500000 3.83556747E+11 -6.08913785E+11 8.03665592E+10	-106.250000 29.2500000 3.87848929E+11 -5.52568357E+11 8.42995548E+10	-106.250000 29.2500000 4.50834661E+11 -6.34791920E+11 1.91250022E+11	-106.250000 29.2500000 4.21495243E+11 -5.81359370E+11 1.24458222E+11	-106.250000 29.2500000 4.48791904E+11 -5.50691537E+11 1.69251963E+11	-106.250000 29.2500000 4.92462670E+11 -5.65908341E+11 1.73317947E+11
-105.750000 29.2500000 3.59650656E+11 -9.41642138E+10 -1.34412763E+11	-105.750000 29.2500000 5.43327093E+11 -1.24111241E+11 -2.08206758E+11	-105.750000 29.2500000 4.66757353E+11 -8.30320067E+10 -2.44529807E+11	-105.750000 29.2500000 6.09881555E+11 -8.76989645E+10 -3.18207885E+11	-105.750000 29.2500000 7.61167151E+11 -9.88618342E+10 -5.05450922E+11	-105.750000 29.2500000 1.08889263E+12 -1.02240862E+11 -8.52578075E+11	-105.750000 29.2500000 1.58186498E+12 -1.97810717E+11 -1.41124384E+12	-105.750000 29.2500000 1.16140042E+12 -2.00950022E+11 -4.00213475E+11	-105.750000 29.2500000 1.54730837E+12 -2.92332732E+11 -1.72323455E+11	-105.750000 29.2500000 1.05405776E+12 -1.62904916E+11 -3.69810801E+10	-105.750000 29.2500000 1.35910851E+12 -2.71269609E+11 4.89813647E+10	-105.750000 29.2500000 1.44060357E+12 -2.26444067E+11 -5.39702528E+09	-105.750000 29.2500000 9.65646746E+11 -1.41650264E+11 -1.65261459E+11	-105.750000 29.2500000 8.38756336E+11 -1.15675128E+11 -2.31643759E+11	-105.750000 29.2500000 7.68996082E+11 -6.65741722E+10 -3.14506674E+11	-105.750000 29.2500000 7.98717379E+11 -1.70463937E+11 -2.08339501E+11	-105.750000 29.2500000 8.80649568E+11 -2.45642052E+11 -1.53105809E+11	-105.750000 29.2500000 8.49726538E+11 -2.29307679E+11 -7.70525020E+10	-105.750000 29.2500000 8.57231393E+11 -2.72012247E+11 -4.23184138E+10	-105.750000 29.2500000 8.33962770E+11 -2.34668655E+11 -6.31562035E+09	-105.750000 29.2500000 7.98707941E+11 -1.87822408E+11 4.12653896E+10	-105.750000 29.2500000 8.03517104E+11 -1.83610032E+11 8.34276557E+10	-105.750000 29.2500000 8.47098544E+11 -1.62504851E+11 1.74824800E+11	-105.750000 29.2500000 1.09229874E+12 -2.76245905E+11 1.80129595E+11	-105.750000 29.2500000 1.00172910E+12 -2.89210335E+11 1.22402251E+11	-105.750000 29.2500000 1.19969730E+12 -4.54952387E+11 5.61421230E+10	-105.750000 29.2500000 1.39501293E+12 -6.87698084E+11 -6.76611645E+10	-105.750000 29.2500000 8.07274414E+11 -3.93447473E+11 1.53042012E+10	-105.750000 29.2500000 1.20046236E+12 -3.51414288E+11 8.61887365E+10	-105.750000 29.2500000 1.12404201E+12 -2.61248369E+11 1.43998550E+11	-105.750000 29.2500000 1.20122049E+12 -2.47755702E+11 1.67994442E+11	-105.750000 29.2500000 1.09082110E+12 -2.53030220E+11 6.86797783E+10	-105.750000 29.2500000 9.21935282E+11 -2.78075736E+11 -7.83793521E+10	-105.750000 29.2500000 9.12782787E+11 -4.08543986E+11 -2.30916850E+11	-105.750000 29.2500000 7.25156102E+11 -5.59675933E+11 -2.40498164E+11	-105.750000 29.2500000 8.64603079E+11 -6.76320510E+11 -3.32137300E+11	-105.750000 29.2500000 8.58269549E+11 -6.43541041E+11 -2.81686868E+11	-105.750000 29.2500000 9.21835864E+11 -7.44066318E+11 -3.43734354E+11	-105.750000 29.2500000 5.88486869E+11 -6.45384962E+11 -2.65058796E+11	-105.750000 29.2500000 9.36674263E+11 -7.41007491E+11 -2.92449354E+11	-105.750000 29.2500000 8.08077951E+11 -7.00925870E+11 -2.89712144E+11	-105.750000 29.2500000 8.09391358E+11 -8.31697584E+11 -3.18935990E+11	-105.750000 29.2500000 2.39616557E+11 -9.39849810E+11 -9.06588979E+10	-105.750000 29.2500000 2.25015611E+11 -7.71416850E+11 -3.37649152E+10	-105.750000 29.2500000 5.22549232E+11 -7.01061661E+11 -1.68333312E+10	-105.750000 29.2500000 3.05905009E+11 -6.44855497E+11 4.38635684E+10	-105.750000 29.2500000 4.30540325E+11 -7.34035706E+11 7.96043919E+10	-105.750000 29.2500000 3.89505581E+11 -6.62662939E+11 1.14785239E+11	-105.750000 29.2500000 3.94351051E+11 -6.08162152E+11 1.37791242E+11	-105.750000 29.2500000 4.33672094E+11 -6.29058241E+11 1.50285124E+11
-105.250000 29.2500000 3.27256048E+11 -8.41133998E+10 -8.62429512E+10	-105.250000 29.2500000 3.50892917E+11 -1.00350468E+11 -1.63242590E+11	-105.250000 29.2500000 3.79321221E+11 -8.01335050E+10 -2.27211837E+11	-105.250000 29.2500000 5.23682873E+11 -1.19681868E+11 -3.18442144E+11	-105.250000 29.2500000 6.79503725E+11 -1.61933050E+11 -5.46340012E+11	-105.250000 29.2500000 9.90734778E+11 -1.66710575E+11 -8.73894183E+11	-105.250000 29.2500000 1.37549211E+12 -3.07519947E+11 -1.36921573E+12	-105.250000 29.2500000 1.13849808E+12 -2.95562445E+11 -5.47014083E+11	-105.250000 29.2500000 1.14989977E+12 -2.71031910E+11 -3.03009825E+11	-105.250000 29.2500000 1.11810721E+12 -2.69553877E+11 -1.28244900E+11	-105.250000 29.2500000 1.01060392E+12 -3.16155527E+11 -7.19154217E+10	-105.250000 29.2500000 1.06592436E+12 -1.99195296E+11 -9.69641165E+10	-105.250000 29.2500000 8.55904223E+11 -1.20341922E+11 -1.68622064E+11	-105.250000 29.2500000 7.27689789E+11 -7.12800010E+10 -1.72095013E+11	-105.250000 29.2500000 6.75574317E+11 -3.85726300E+10 -2.45438300E+11	-105.250000 29.2500000 7.11007863E+11 -1.21763168E+11 -1.69316155E+11	-105.250000 29.2500000 8.33888322E+11 -1.90914003E+11 -1.75613559E+11	-105.250000 29.2500000 7.66338728E+11 -2.08285450E+11 -1.32081402E+11	-105.250000 29.2500000 8.10099147E+11 -2.30727221E+11 -1.18195405E+11	-105.250000 29.2500000 8.00366723E+11 -2.02942349E+11 -6.30805340E+10	-105.250000 29.2500000 7.79685134E+11 -1.68228815E+11 -4.91101184E+09	-105.250000 29.2500000 7.82264631E+11 -1.65311594E+11 5.73445489E+10	-105.250000 29.2500000 8.00897958E+11 -1.60890978E+11 1.27743435E+11	-105.250000 29.2500000 1.03356039E+12 -2.40928981E+11 1.01884183E+11	-105.250000 29.2500000 9.29754448E+11 -2.18388709E+11 1.95374408E+10	-105.250000 29.2500000 1.10119970E+12 -3.32667781E+11 -1.02146032E+11	-105.250000 29.2500000 1.24912337E+12 -4.76634874E+11 -3.14873217E+11	-105.250000 29.2500000 1.09813301E+12 -2.98925195E+11 -8.06149816E+10	-105.250000 29.2500000 1.10170237E+12 -2.51649327E+11 -2.17557094E+10	-105.250000 29.2500000 1.06441769E+12 -1.66184845E+11 1.35452402E+11	-105.250000 29.2500000 1.13165035E+12 -2.11628753E+11 1.13480352E+11	-105.250000 29.2500000 1.04145132E+12 -1.69909830E+11 5.09514629E+10	-105.250000 29.2500000 8.06267585E+11 -1.20885371E+11 -5.05104343E+10	-105.250000 29.2500000 6.63119462E+11 -1.69249374E+11 -2.48907203E+11	-105.250000 29.2500000 5.24341281E+11 -2.42561171E+11 -3.53558692E+11	-105.250000 29.2500000 6.50500637E+11 -2.68976407E+11 -4.45484040E+11	-105.250000 29.2500000 6.15906476E+11 -2.65765618E+11 -4.17816904E+11	-105.250000 29.2500000 6.41772618E+11 -3.00671664E+11 -4.84278075E+11	-105.250000 29.2500000 6.82222158E+11 -3.35258550E+11 -5.68294179E+11	-105.250000 29.2500000 3.78990985E+11 -3.51963480E+11 -3.67547253E+11	-105.250000 29.2500000 5.48681384E+11 -3.03573139E+11 -3.57530436E+11	-105.250000 29.2500000 4.62473036E+11 -3.78694697E+11 -3.39675120E+11	-105.250000 29.2500000 1.33298414E+11 -5.81849186E+11 -9.47598705E+10	-105.250000 29.2500000 5.28853172E+11 -6.69703799E+11 -4.06161900E+10	-105.250000 29.2500000 5.26768177E+11 -5.34977872E+11 3.96098739E+09	-105.250000 29.2500000 6.35848425E+11 -6.53855162E+11 8.43181998E+10	-105.250000 29.2500000 4.06558114E+11 -6.05843816E+11 8.87646618E+09	-105.250000 29.2500000 4.93111804E+11 -5.89527384E+11 1.25585424E+11	-105.250000 29.2500000 5.06951238E+11 -6.44599644E+11 1.28065102E+11	-105.250000 29.2500000 5.19538737E+11 -6.71049384E+11 1.11383126E+11
-104.750000 29.2500000 2.09240687E+11 4.31874212E+10 -6.54187397E+10	-104.750000 29.2500000 2.89597587E+11 3.71651011E+10 -1.20428233E+11	-104.750000 29.2500000 3.03237300E+11 3.81849682E+10 -2.02173006E+11	-104.750000 29.2500000 4.34336662E+11 -2.45204710E+09 -2.94800261E+11	-104.750000 29.2500000 5.94616582E+11 -3.12020357E+10 -5.34014657E+11	-104.750000 29.2500000 8.01143783E+11 -3.62911252E+10 -9.01721883E+11	-104.750000 29.2500000 1.10320445E+12 -1.61479328E+11 -1.40727891E+12	-104.750000 29.2500000 1.08555941E+12 -2.84718105E+11 -8.04786274E+11	-104.750000 29.2500000 1.05721220E+12 -3.33260653E+11 -5.25674021E+11	-104.750000 29.2500000 1.15878776E+12 -4.28296241E+11 -4.45628613E+11	-104.750000 29.2500000 1.05854573E+12 -4.35617530E+11 -2.92235149E+11	-104.750000 29.2500000 7.60373445E+11 -1.76124707E+11 -1.74108590E+11	-104.750000 29.2500000 7.44384561E+11 -8.18470912E+10 -1.51382639E+11	-104.750000 29.2500000 6.19707498E+11 -4.32342467E+10 -1.38051715E+11	-104.750000 29.2500000 5.86031170E+11 2.76203110E+09 -1.89705044E+11	-104.750000 29.2500000 5.94571624E+11 -6.71322726E+10 -1.43668953E+11	-104.750000 29.2500000 6.85957972E+11 -1.05851658E+11 -1.61010926E+11	-104.750000 29.2500000 6.07310578E+11 -8.94389780E+10 -1.60690930E+11	-104.750000 29.2500000 6.38425367E+11 -1.19657259E+11 -1.42113276E+11	-104.750000 29.2500000 6.44166779E+11 -1.19041516E+11 -9.83175250E+10	-104.750000 29.2500000 6.39846777E+11 -1.12245162E+11 -5.46178212E+10	-104.750000 29.2500000 6.52436701E+11 -1.26753464E+11 -958049856.	-104.750000 29.2500000 6.70628053E+11 -1.31839861E+11 4.46592492E+10	-104.750000 29.2500000 9.05240379E+11 -2.21899801E+11 9.72665344E+09	-104.750000 29.2500000 7.77918743E+11 -1.55421311E+11 -4.94278083E+10	-104.750000 29.2500000 8.91920581E+11 -1.85124733E+11 -1.57997482E+11	-104.750000 29.2500000 9.32665819E+11 -1.70895311E+11 -3.62633495E+11	-104.750000 29.2500000 8.76686737E+11 -1.85054036E+11 -1.41544686E+11	-104.750000 29.2500000 9.51072195E+11 -1.82219096E+11 -3.30561065E+10	-104.750000 29.2500000 9.37358066E+11 -1.64489527E+11 9.49935636E+10	-104.750000 29.2500000 1.01687912E+12 -2.05341491E+11 1.08883444E+11	-104.750000 29.2500000 9.04286831E+11 -2.00305508E+11 8.71515095E+10	-104.750000 29.2500000 7.26843589E+11 -5.06461184E+10 -7.33345894E+09	-104.750000 29.2500000 5.22536518E+11 -1.08095457E+10 -1.48605911E+11	-104.750000 29.2500000 2.39205433E+11 -8.72075674E+09 -2.96617640E+11	-104.750000 29.2500000 2.87882215E+11 -4.37337416E+10 -3.22499969E+11	-104.750000 29.2500000 2.35682300E+11 8.10931046E+09 -2.96431747E+11	-104.750000 29.2500000 1.82882894E+11 -4.43805000E+10 -2.91740877E+11	-104.750000 29.2500000 2.75245859E+11 2.06658109E+10 -3.88388651E+11	-104.750000 29.2500000 1.89328474E+11 -9.53694126E+10 -2.74116936E+11	-104.750000 29.2500000 1.80242579E+11 -2.88362086E+10 -2.65171567E+11	-104.750000 29.2500000 1.60292389E+11 -8.22073016E+10 -1.68554332E+11	-104.750000 29.2500000 1.80271301E+11 -3.46909835E+11 4.51500288E+09	-104.750000 29.2500000 2.75570262E+11 -4.14004707E+11 -3.98709555E+10	-104.750000 29.2500000 3.15996504E+11 -3.46173964E+11 -4.19730719E+10	-104.750000 29.2500000 3.57029937E+11 -4.35982041E+11 1.62914263E+10	-104.750000 29.2500000 4.02272420E+11 -4.88734523E+11 -2.83359580E+10	-104.750000 29.2500000 6.98723533E+11 -6.23004877E+11 1.07979112E+11	-104.750000 29.2500000 6.94934569E+11 -6.12927930E+11 7.16816220E+10	-104.750000 29.2500000 7.59120527E+11 -6.40185270E+11 -1.54768179E+10
-104.250000 29.2500000 2.19360887E+11 2.02542858E+11 -1.70951875E+10	-104.250000 29.2500000 2.88778027E+11 2.31967949E+11 -6.69755965E+10	-104.250000 29.2500000 3.02981153E+11 2.17755042E+11 -1.56294955E+11	-104.250000 29.2500000 4.18759737E+11 2.01682174E+11 -2.39404401E+11	-104.250000 29.2500000 5.30849300E+11 1.79479249E+11 -4.73147245E+11	-104.250000 29.2500000 6.13509825E+11 2.36575392E+11 -8.36518674E+11	-104.250000 29.2500000 5.75498093E+11 1.18448325E+11 -1.02139730E+12	-104.250000 29.2500000 7.86463785E+11 -6.64531927E+10 -8.38401524E+11	-104.250000 29.2500000 6.57797480E+11 -1.59076532E+11 -5.87888722E+11	-104.250000 29.2500000 7.40327621E+11 -2.46090990E+11 -5.65442511E+11	-104.250000 29.2500000 8.77368312E+11 -3.97028524E+11 -5.21599549E+11	-104.250000 29.2500000 8.23392141E+11 -1.84857215E+11 -2.93220483E+11	-104.250000 29.2500000 6.37827219E+11 -7.69231667E+10 -1.80132020E+11	-104.250000 29.2500000 5.43776670E+11 -3.97434511E+10 -1.40611666E+11	-104.250000 29.2500000 4.63602745E+11 -1.91042888E+10 -1.01568946E+11	-104.250000 29.2500000 5.40485681E+11 -4.26096722E+10 -1.16457914E+11	-104.250000 29.2500000 5.91204909E+11 -5.92684892E+10 -1.26130676E+11	-104.250000 29.2500000 4.94505198E+11 -3.05053368E+10 -1.08120105E+11	-104.250000 29.2500000 5.55940250E+11 -6.06764442E+10 -1.15861488E+11	-104.250000 29.2500000 5.67583179E+11 -7.16964987E+10 -9.80974551E+10	-104.250000 29.2500000 5.65171978E+11 -7.01200957E+10 -7.85521623E+10	-104.250000 29.2500000 5.67358849E+11 -7.77480438E+10 -4.59613512E+10	-104.250000 29.2500000 5.69157485E+11 -7.88276593E+10 -3.29052078E+10	-104.250000 29.2500000 7.88508443E+11 -1.31190252E+11 -5.80981023E+10	-104.250000 29.2500000 6.80824013E+11 -6.94432072E+10 -7.83944991E+10	-104.250000 29.2500000 8.07947731E+11 -1.22242220E+11 -1.53526993E+11	-104.250000 29.2500000 7.36982925E+11 -3.89375631E+10 -2.66425991E+11	-104.250000 29.2500000 6.86782218E+11 -1.66699598E+11 -1.33224866E+11	-104.250000 29.2500000 8.80553492E+11 -1.94003763E+11 -9.48368097E+10	-104.250000 29.2500000 8.65166688E+11 -2.10253955E+11 -1.51589652E+10	-104.250000 29.2500000 9.53489162E+11 -2.54002708E+11 -1.84069652E+10	-104.250000 29.2500000 6.80506556E+11 -1.85678316E+11 -1.88361544E+10	-104.250000 29.2500000 7.93851527E+11 -1.24568134E+11 -2.83453092E+10	-104.250000 29.2500000 4.97916314E+11 -6.55665070E+10 -5.97751316E+10	-104.250000 29.2500000 2.39297741E+11 8.20750950E+09 -1.45626218E+11	-104.250000 29.2500000 2.50996867E+11 7.08512461E+09 -1.25088760E+11	-104.250000 29.2500000 2.68025315E+11 2.55569859E+10 -1.07636531E+11	-104.250000 29.2500000 2.82592707E+11 -8.04224123E+10 -9.38835067E+10	-104.250000 29.2500000 2.41474814E+11 -4.88437514E+10 -8.86167798E+10	-104.250000 29.2500000 2.86668095E+11 -6.25716347E+10 -9.24068250E+10	-104.250000 29.2500000 2.27640394E+11 -5.88655944E+10 -6.67257242E+10	-104.250000 29.2500000 1.67146504E+11 -9.45570120E+10 -3.62424566E+10	-104.250000 29.2500000 1.11531590E+11 -1.89699097E+11 4.40622643E+09	-104.250000 29.2500000 1.73798588E+11 -2.19769405E+11 -1.28820849E+10	-104.250000 29.2500000 1.99539606E+11 -1.37540813E+11 -1.62489774E+10	-104.250000 29.2500000 3.92013218E+11 -2.54242701E+11 5.42813348E+10	-104.250000 29.2500000 3.96271845E+11 -2.20898361E+11 3.50890680E+10	-104.250000 29.2500000 5.59867822E+11 -3.21560805E+11 8.49693655E+10	-104.250000 29.2500000 5.83301857E+11 -2.72126050E+11 1.30223227E+11	-104.250000 29.2500000 6.20217631E+11 -2.48079434E+11 5.15677962E+10
-103.750000 29.2500000 1.42503051E+11 4.36703986E+11 3.00975104E+10	-103.750000 29.2500000 2.12672528E+11 5.00127269E+11 -911910912.	-103.750000 29.2500000 2.20247278E+11 4.55768670E+11 -8.56187945E+10	-103.750000 29.2500000 3.18005772E+11 4.55917044E+11 -1.15936657E+11	-103.750000 29.2500000 4.41717359E+11 4.85126078E+11 -3.42390964E+11	-103.750000 29.2500000 5.01772288E+11 5.18452150E+11 -6.83369234E+11	-103.750000 29.2500000 5.08668412E+11 3.34544077E+11 -8.63141888E+11	-103.750000 29.2500000 5.94453856E+11 2.00141718E+11 -7.50051983E+11	-103.750000 29.2500000 5.79522527E+11 6.75180462E+10 -5.57607485E+11	-103.750000 29.2500000 6.01292341E+11 9.40453683E+09 -5.29480909E+11	-103.750000 29.2500000 7.27800283E+11 -1.06612793E+11 -5.22356523E+11	-103.750000 29.2500000 6.26260181E+11 -7.33777428E+10 -2.84197585E+11	-103.750000 29.2500000 5.16834755E+11 -4.10130514E+10 -1.69341927E+11	-103.750000 29.2500000 5.13738015E+11 -4.41784893E+10 -1.32348600E+11	-103.750000 29.2500000 4.78434230E+11 -3.88027105E+10 -8.06385746E+10	-103.750000 29.2500000 5.10246420E+11 -6.66376929E+10 -9.61328415E+10	-103.750000 29.2500000 5.58657176E+11 -7.36945439E+10 -9.36312422E+10	-103.750000 29.2500000 4.99798966E+11 -5.06101596E+10 -5.50746194E+10	-103.750000 29.2500000 5.31641598E+11 -6.56708649E+10 -9.70052321E+10	-103.750000 29.2500000 4.78027416E+11 -5.62352456E+10 -8.99113615E+10	-103.750000 29.2500000 4.71278486E+11 -4.34060657E+10 -7.90792438E+10	-103.750000 29.2500000 4.55342686E+11 -3.35966331E+10 -6.53555139E+10	-103.750000 29.2500000 4.46241767E+11 -2.00115425E+10 -6.27768648E+10	-103.750000 29.2500000 6.42565669E+11 -7.86373837E+10 -7.80981371E+10	-103.750000 29.2500000 6.59454951E+11 -3.98669619E+10 -9.91543869E+10	-103.750000 29.2500000 6.72410173E+11 -8.00650281E+10 -1.50370402E+11	-103.750000 29.2500000 6.61723021E+11 -5.91989801E+10 -2.39250407E+11	-103.750000 29.2500000 6.11157934E+11 -1.58296048E+11 -1.64984750E+11	-103.750000 29.2500000 6.94800286E+11 -1.39052597E+11 -1.77046553E+11	-103.750000 29.2500000 7.66748983E+11 -1.60278823E+11 -1.35479271E+11	-103.750000 29.2500000 7.86732679E+11 -1.85951486E+11 -1.83107666E+11	-103.750000 29.2500000 6.18459365E+11 -1.27108080E+11 -9.34367232E+10	-103.750000 29.2500000 5.36324211E+11 -9.05613558E+10 -6.10080686E+10	-103.750000 29.2500000 4.75673395E+11 -8.98667725E+10 -6.51965522E+10	-103.750000 29.2500000 2.69343162E+11 -8.16697016E+10 -9.91187845E+10	-103.750000 29.2500000 2.68908691E+11 -6.22000210E+10 -8.80400384E+10	-103.750000 29.2500000 2.77053211E+11 -8.03100017E+10 -9.54107412E+10	-103.750000 29.2500000 2.85869900E+11 -1.19872102E+11 -6.11230966E+10	-103.750000 29.2500000 2.73462116E+11 -1.15856589E+11 -6.64796733E+10	-103.750000 29.2500000 2.43617366E+11 -9.98440796E+10 -4.88882790E+10	-103.750000 29.2500000 2.15180100E+11 -1.12637493E+11 -2.87892664E+10	-103.750000 29.2500000 1.53393807E+11 -1.07476738E+11 -1.27140588E+10	-103.750000 29.2500000 6.74105221E+10 -8.55270113E+10 1.57832888E+10	-103.750000 29.2500000 8.14875935E+10 -6.02554245E+10 3.44865874E+10	-103.750000 29.2500000 1.21482355E+11 6.45378918E+09 5.07211366E+10	-103.750000 29.2500000 2.56801341E+11 -1.08034611E+10 1.16923892E+11	-103.750000 29.2500000 3.12614683E+11 -2.70555546E+09 1.57129425E+11	-103.750000 29.2500000 3.02769603E+11 -1.50971535E+10 1.24971024E+11	-103.750000 29.2500000 4.92560515E+11 -1.84953690E+09 2.75028083E+11	-103.750000 29.2500000 5.28636314E+11 5.37805210E+10 1.81792686E+11
-103.250000 29.2500000 6.09060127E+10 8.54816391E+11 1.82814425E+11	-103.250000 29.2500000 1.26651343E+11 9.69514680E+11 1.95833659E+11	-103.250000 29.2500000 1.56276572E+11 8.70564626E+11 8.36725309E+10	-103.250000 29.2500000 2.12610990E+11 7.84586179E+11 3.91010099E+10	-103.250000 29.2500000 3.17916217E+11 6.49273868E+11 -7.39702702E+10	-103.250000 29.2500000 4.03001704E+11 6.02467926E+11 -3.16615950E+11	-103.250000 29.2500000 4.34849120E+11 3.26911263E+11 -5.18412730E+11	-103.250000 29.2500000 4.41546834E+11 2.50131956E+11 -4.38117761E+11	-103.250000 29.2500000 4.01897914E+11 1.45570529E+11 -3.35102542E+11	-103.250000 29.2500000 4.41270436E+11 1.09684720E+11 -3.03810707E+11	-103.250000 29.2500000 4.69044134E+11 5.30990981E+10 -2.92373856E+11	-103.250000 29.2500000 5.39915878E+11 -3.67389860E+10 -2.27960898E+11	-103.250000 29.2500000 4.42663043E+11 -5.29977057E+10 -1.57241475E+11	-103.250000 29.2500000 3.76601215E+11 -5.32510515E+10 -1.25809009E+11	-103.250000 29.2500000 4.33844814E+11 -1.05081414E+11 -1.42632010E+11	-103.250000 29.2500000 4.65054237E+11 -1.06328031E+11 -1.30941583E+11	-103.250000 29.2500000 4.11568439E+11 -6.45838520E+10 -7.46111140E+10	-103.250000 29.2500000 4.49820525E+11 -8.57591726E+10 -7.45553183E+10	-103.250000 29.2500000 4.60560400E+11 -6.41485251E+10 -7.33582459E+10	-103.250000 29.2500000 4.50428600E+11 -6.42567332E+10 -7.37399767E+10	-103.250000 29.2500000 4.28337037E+11 -4.51605791E+10 -6.62552986E+10	-103.250000 29.2500000 4.07593779E+11 -4.56844820E+10 -8.05811241E+10	-103.250000 29.2500000 4.10644873E+11 -1.38255217E+10 -7.85713480E+10	-103.250000 29.2500000 6.44552524E+11 -9.01583176E+10 -1.14205204E+11	-103.250000 29.2500000 4.78707712E+11 -2.08255468E+10 -8.79457157E+10	-103.250000 29.2500000 6.27951469E+11 -5.05812787E+10 -1.80243513E+11	-103.250000 29.2500000 5.50266274E+11 -3.20775229E+10 -1.84248877E+11	-103.250000 29.2500000 5.43309660E+11 -4.86349701E+10 -1.42048199E+11	-103.250000 29.2500000 5.23474764E+11 -3.42839071E+10 -1.43607923E+11	-103.250000 29.2500000 5.39657503E+11 -4.81454653E+10 -1.48091814E+11	-103.250000 29.2500000 5.50028313E+11 -4.48385884E+10 -1.61403159E+11	-103.250000 29.2500000 5.05742721E+11 -1.93506427E+10 -9.00720067E+10	-103.250000 29.2500000 4.22120980E+11 -4.28374016E+10 -1.15805004E+11	-103.250000 29.2500000 3.01690421E+11 -6.61039432E+10 -1.15090874E+11	-103.250000 29.2500000 2.03505271E+11 -1.31230867E+11 -1.65596365E+11	-103.250000 29.2500000 2.03430740E+11 -1.06163184E+11 -1.04608432E+11	-103.250000 29.2500000 2.20469707E+11 -1.36840569E+11 -1.23640242E+11	-103.250000 29.2500000 1.73141623E+11 -1.00443054E+11 -6.89160274E+10	-103.250000 29.2500000 1.45346576E+11 -9.27172362E+10 -8.42989978E+10	-103.250000 29.2500000 1.18233219E+11 -8.30563041E+10 -6.52870287E+10	-103.250000 29.2500000 1.05780822E+11 -7.91741317E+10 -1.67888148E+10	-103.250000 29.2500000 5.44078193E+10 -6.89077780E+10 521198848.	-103.250000 29.2500000 -4.67975987E+10 -5.24543058E+10 2.86622720E+10	-103.250000 29.2500000 -5.59327130E+09 6.25180590E+10 1.16798743E+11	-103.250000 29.2500000 4.89576858E+10 1.12993534E+11 1.24360909E+11	-103.250000 29.2500000 8.54140518E+10 2.10304188E+11 1.93317962E+11	-103.250000 29.2500000 1.57441917E+11 2.33618997E+11 2.48472699E+11	-103.250000 29.2500000 1.57898211E+11 3.49261824E+11 2.83080983E+11	-103.250000 29.2500000 2.27171041E+11 2.65474589E+11 2.73309778E+11	-103.250000 29.2500000 2.80170103E+11 3.00457132E+11 1.88414132E+11
-102.750000 29.2500000 9.92051507E+09 7.52594321E+11 2.62031819E+11	-102.750000 29.2500000 2.44117361E+10 8.76924371E+11 3.07979158E+11	-102.750000 29.2500000 7.10838108E+10 7.75792427E+11 1.98935249E+11	-102.750000 29.2500000 1.20914649E+11 9.58635442E+11 2.17213043E+11	-102.750000 29.2500000 1.96935156E+11 8.74798711E+11 1.11430853E+11	-102.750000 29.2500000 3.28740569E+11 6.07719981E+11 -1.00076782E+11	-102.750000 29.2500000 3.24042588E+11 3.97664518E+11 -2.78138749E+11	-102.750000 29.2500000 3.43608754E+11 2.97680896E+11 -2.46753575E+11	-102.750000 29.2500000 3.68136749E+11 2.73920082E+11 -2.41945444E+11	-102.750000 29.2500000 3.88648534E+11 2.46492299E+11 -2.26693579E+11	-102.750000 29.2500000 3.29642181E+11 1.42777221E+11 -1.46620350E+11	-102.750000 29.2500000 3.88564812E+11 8.31486771E+10 -2.07717286E+11	-102.750000 29.2500000 3.61955721E+11 1.87890790E+10 -1.94178040E+11	-102.750000 29.2500000 3.05598235E+11 -6.49680384E+09 -1.69380397E+11	-102.750000 29.2500000 3.80598223E+11 -8.01514127E+10 -2.09456071E+11	-102.750000 29.2500000 4.00532505E+11 -5.85607209E+10 -1.92520077E+11	-102.750000 29.2500000 3.43476011E+11 -2.44812718E+10 -9.68931656E+10	-102.750000 29.2500000 3.55926442E+11 -3.24757811E+10 -8.62118380E+10	-102.750000 29.2500000 3.83205212E+11 -2.54583214E+10 -6.19536957E+10	-102.750000 29.2500000 3.74866248E+11 -2.30674166E+10 -7.01476209E+10	-102.750000 29.2500000 3.28606253E+11 -1.46579948E+10 -9.29855488E+10	-102.750000 29.2500000 3.91324205E+11 -3.05044623E+10 -1.61911570E+11	-102.750000 29.2500000 2.76205765E+11 681362048. -1.48358316E+11	-102.750000 29.2500000 4.94225752E+11 -6.46645924E+10 -2.01120137E+11	-102.750000 29.2500000 3.54615427E+11 -1.31578491E+10 -1.62515567E+11	-102.750000 29.2500000 4.02382160E+11 1.12877189E+10 -1.50449357E+11	-102.750000 29.2500000 4.60517474E+11 2.86654239E+10 -1.21150546E+11	-102.750000 29.2500000 3.88470309E+11 5.39406254E+10 -8.78350582E+10	-102.750000 29.2500000 3.87374842E+11 1.20239981E+11 -1.54824327E+11	-102.750000 29.2500000 4.18730279E+11 1.21518694E+11 -1.49963031E+11	-102.750000 29.2500000 4.26796253E+11 1.23083407E+11 -1.59012815E+11	-102.750000 29.2500000 2.79640670E+11 7.93211372E+10 -1.17066236E+11	-102.750000 29.2500000 2.55279137E+11 8.84179190E+10 -1.41608174E+11	-102.750000 29.2500000 2.00169669E+11 9.13422029E+09 -1.31112239E+11	-102.750000 29.2500000 2.12384072E+11 -1.22200441E+11 -1.13028751E+11	-102.750000 29.2500000 1.79285688E+11 -1.05453887E+11 -8.97161789E+10	-102.750000 29.2500000 1.78221875E+11 -1.17634900E+11 -8.93053911E+10	-102.750000 29.2500000 1.00851417E+11 -9.97617664E+10 -6.45441454E+10	-102.750000 29.2500000 1.20563876E+11 -9.12274391E+10 -6.22199972E+10	-102.750000 29.2500000 1.01521777E+11 -8.53640970E+10 -4.61529334E+10	-102.750000 29.2500000 3.08348908E+10 -5.40650824E+10 4.53948979E+09	-102.750000 29.2500000 2.45742940E+10 -4.63148196E+10 -532097440.	-102.750000 29.2500000 -954933632. -5.88721603E+10 3.58689751E+10	-102.750000 29.2500000 -3.16717199E+10 7.76961802E+10 6.62612460E+10	-102.750000 29.2500000 -2.56797286E+10 2.24796754E+11 1.27009169E+11	-102.750000 29.2500000 -4.40825938E+10 4.41766445E+11 2.48993399E+11	-102.750000 29.2500000 1.05217556E+10 4.19016835E+11 2.53760569E+11	-102.750000 29.2500000 -4.57999401E+10 7.90392930E+11 4.56521155E+11	-102.750000 29.2500000 -5.73731379E+09 8.64738738E+11 5.43076844E+11	-102.750000 29.2500000 1.14586092E+11 8.37430542E+11 4.73685623E+11
-102.250000 29.2500000 6.54025564E+10 6.21922353E+11 1.40062015E+11	-102.250000 29.2500000 5.91937782E+10 7.59683940E+11 1.82553854E+11	-102.250000 29.2500000 1.05229976E+11 6.76687774E+11 9.90503977E+10	-102.250000 29.2500000 1.09048144E+11 9.85986761E+11 1.17662048E+11	-102.250000 29.2500000 1.32570448E+11 9.04228766E+11 7.05153024E+10	-102.250000 29.2500000 2.42419794E+11 7.70061763E+11 -5.24808028E+10	-102.250000 29.2500000 1.92228114E+11 4.43197391E+11 -6.73942241E+10	-102.250000 29.2500000 2.36656329E+11 4.50231632E+11 -9.92990003E+10	-102.250000 29.2500000 2.17838928E+11 3.17568516E+11 -9.20213750E+10	-102.250000 29.2500000 2.61899682E+11 3.34064583E+11 -1.00210926E+11	-102.250000 29.2500000 2.42866536E+11 2.26288026E+11 -9.15669811E+10	-102.250000 29.2500000 2.40454418E+11 1.95908469E+11 -9.80955464E+10	-102.250000 29.2500000 2.30096503E+11 1.47008946E+11 -1.09888184E+11	-102.250000 29.2500000 1.87254260E+11 9.40257116E+10 -1.02234825E+11	-102.250000 29.2500000 2.00568603E+11 2.58576978E+10 -7.24152648E+10	-102.250000 29.2500000 2.28356997E+11 9.33528044E+10 -7.42199706E+10	-102.250000 29.2500000 2.06113833E+11 9.14486395E+10 -7.07967222E+10	-102.250000 29.2500000 2.03629986E+11 9.32688445E+10 -4.07342572E+10	-102.250000 29.2500000 2.54815207E+11 1.15265257E+11 -3.71867116E+10	-102.250000 29.2500000 2.25446035E+11 7.83753380E+10 -4.20339343E+10	-102.250000 29.2500000 2.27103949E+11 4.51614925E+10 -6.70648238E+10	-102.250000 29.2500000 2.74454938E+11 1.61600758E+10 -9.83912038E+10	-102.250000 29.2500000 2.27594994E+11 -1.57519749E+10 -8.42393190E+10	-102.250000 29.2500000 3.01974716E+11 -3.82390682E+10 -8.91447460E+10	-102.250000 29.2500000 3.03547711E+11 -2.63795323E+10 -1.21462219E+11	-102.250000 29.2500000 3.19341462E+11 -8.02782566E+09 -1.06250371E+11	-102.250000 29.2500000 4.54575587E+11 -3.04188621E+10 -1.46330829E+11	-102.250000 29.2500000 3.06841321E+11 6.28525793E+10 -1.32750074E+11	-102.250000 29.2500000 2.42149720E+11 1.57323526E+11 -8.76300698E+10	-102.250000 29.2500000 2.31874380E+11 1.99950270E+11 -1.13590346E+11	-102.250000 29.2500000 2.41061839E+11 2.00565047E+11 -1.18058197E+11	-102.250000 29.2500000 1.68709358E+11 2.23353831E+11 -1.17104091E+11	-102.250000 29.2500000 1.39186029E+11 1.53021202E+11 -9.12084255E+10	-102.250000 29.2500000 1.26889935E+11 7.05829683E+10 -7.53490493E+10	-102.250000 29.2500000 1.33001069E+11 -6.12625203E+10 -5.03076372E+10	-102.250000 29.2500000 1.17435376E+11 -4.83923436E+10 -5.00080312E+10	-102.250000 29.2500000 9.49391688E+10 -4.89345638E+10 -4.77829939E+10	-102.250000 29.2500000 1.15479503E+11 -5.15480781E+10 -4.79165440E+10	-102.250000 29.2500000 9.96924703E+10 -4.26776658E+10 -4.28195594E+10	-102.250000 29.2500000 8.36008018E+10 -4.19388088E+10 -3.48211200E+10	-102.250000 29.2500000 3.67225815E+10 -3.19288668E+10 -2.93690020E+10	-102.250000 29.2500000 2.69726700E+10 -2.65455514E+10 -1.80565033E+10	-102.250000 29.2500000 -4.81417994E+10 -2.20669460E+10 -6.09488742E+09	-102.250000 29.2500000 -3.23238011E+10 9.78112922E+10 -2.64616120E+10	-102.250000 29.2500000 -7.66459986E+10 3.03591358E+11 -1.39369001E+10	-102.250000 29.2500000 -1.84905990E+11 6.01544458E+11 2.87787110E+10	-102.250000 29.2500000 -1.97669044E+11 7.48173132E+11 1.23946336E+11	-102.250000 29.2500000 -2.02960667E+11 9.36349336E+11 2.32024359E+11	-102.250000 29.2500000 -2.26748842E+11 1.11347932E+12 2.82581369E+11	-102.250000 29.2500000 6.90049106E+10 1.17204845E+12 4.83490267E+11
-125.750000 29.7500000 -3.80155593E+11 9.57705486E+11 -7.56977041E+11	-125.750000 29.7500000 -3.70084643E+11 9.91335678E+11 -5.96374192E+11	-125.750000 29.7500000 -4.16730546E+11 9.55851604E+11 -5.16899340E+11	-125.750000 29.7500000 -2.88092848E+11 9.91123014E+11 -1.90844076E+11	-125.750000 29.7500000 -8.88491082E+11 1.37337661E+12 -3.68581181E+11	-125.750000 29.7500000 -6.50591928E+11 1.30427820E+12 -5.19188029E+10	-125.750000 29.7500000 -6.68573958E+11 1.33500476E+12 9.39711119E+10	-125.750000 29.7500000 -7.67727501E+11 9.45561534E+11 5.33018444E+11	-125.750000 29.7500000 -1.08792755E+12 9.09572899E+11 7.98763581E+11	-125.750000 29.7500000 -7.00144615E+11 5.11644303E+11 7.97601825E+11	-125.750000 29.7500000 -5.49991350E+11 2.96352809E+11 6.69808591E+11	-125.750000 29.7500000 -4.67111641E+11 2.94856983E+11 5.98799155E+11	-125.750000 29.7500000 -7.62672382E+11 3.64757582E+11 6.64895554E+11	-125.750000 29.7500000 -5.32196688E+11 3.23075473E+11 6.11812770E+11	-125.750000 29.7500000 -5.88953813E+11 3.11873503E+11 4.78689427E+11	-125.750000 29.7500000 -6.02794951E+11 3.82962565E+11 6.03915485E+11	-125.750000 29.7500000 -6.14258180E+11 4.17040630E+11 4.33717707E+11	-125.750000 29.7500000 -3.31062772E+11 3.95606983E+11 3.90037733E+11	-125.750000 29.7500000 -3.48848587E+11 3.57786026E+11 3.03341076E+11	-125.750000 29.7500000 -6.45113512E+11 5.04385372E+11 2.07087927E+11	-125.750000 29.7500000 -6.74267726E+11 4.98647532E+11 1.17754110E+11	-125.750000 29.7500000 -6.62331326E+11 5.33616361E+11 2.08463483E+10	-125.750000 29.7500000 -5.58888059E+11 5.32807778E+11 -9.27848940E+10	-125.750000 29.7500000 -5.51996555E+11 5.31094897E+11 -9.38644029E+10	-125.750000 29.7500000 -5.21471230E+11 7.16751831E+11 -1.37165005E+11	-125.750000 29.7500000 -5.50112002E+11 7.24796768E+11 -1.64775018E+11	-125.750000 29.7500000 -3.97049823E+11 7.41500518E+11 -1.26167335E+11	-125.750000 29.7500000 -3.63314708E+11 7.18632845E+11 -2.37770097E+11	-125.750000 29.7500000 -3.18565057E+11 6.02348126E+11 -3.47215430E+11	-125.750000 29.7500000 -2.71623012E+11 6.99744190E+11 -4.74801373E+11	-125.750000 29.7500000 -2.65313731E+11 6.98790511E+11 -4.74906001E+11	-125.750000 29.7500000 5.65718344E+10 5.41213950E+11 -5.24156895E+11	-125.750000 29.7500000 4.60774113E+11 3.68154149E+11 -5.51247675E+11	-125.750000 29.7500000 1.22597160E+12 519805888. -5.99384850E+11	-125.750000 29.7500000 2.07251151E+12 -4.94094287E+11 -3.65803405E+11	-125.750000 29.7500000 2.01830289E+12 -4.81489191E+11 -1.61639334E+11	-125.750000 29.7500000 2.35146812E+12 -6.30359327E+11 -7.31782103E+10	-125.750000 29.7500000 2.18420583E+12 -5.46736570E+11 1.52496849E+11	-125.750000 29.7500000 1.23723252E+12 -1.71614175E+11 3.16349514E+11	-125.750000 29.7500000 1.05699318E+12 -1.22740261E+11 3.94450731E+11	-125.750000 29.7500000 7.54714083E+11 -5.05738854E+10 3.52338149E+11	-125.750000 29.7500000 8.06312739E+11 -3.67735521E+10 4.63883960E+11	-125.750000 29.7500000 9.21626149E+11 2.02820669E+10 7.43389790E+11	-125.750000 29.7500000 8.85486387E+11 4.80344474E+10 7.99735415E+11	-125.750000 29.7500000 8.19990561E+11 4.28779725E+10 8.09698198E+11	-125.750000 29.7500000 7.89893349E+11 5.85833759E+10 8.53141815E+11	-125.750000 29.7500000 7.18296252E+11 8.04135158E+10 8.76116247E+11	-125.750000 29.7500000 5.88113445E+11 1.00150141E+11 8.63999164E+11	-125.750000 29.7500000 5.51425016E+11 1.41380223E+11 1.13688248E+12	-125.750000 29.7500000 4.83677471E+11 1.59406916E+11 1.17724689E+12
-125.250000 29.7500000 -4.51705995E+11 1.12631205E+12 -6.67791000E+11	-125.250000 29.7500000 -4.53131764E+11 1.04961776E+12 -6.27009126E+11	-125.250000 29.7500000 -4.24535097E+11 1.04463827E+12 -5.35709516E+11	-125.250000 29.7500000 -3.08963017E+11 9.73899956E+11 -3.16464824E+11	-125.250000 29.7500000 -4.12249260E+11 1.06275085E+12 -4.39764124E+11	-125.250000 29.7500000 -4.58215948E+11 1.13615123E+12 -2.19546255E+11	-125.250000 29.7500000 -4.83074343E+11 1.03345344E+12 -1.22732085E+11	-125.250000 29.7500000 -7.57875016E+11 9.78594759E+11 5.19340524E+11	-125.250000 29.7500000 -8.06680396E+11 6.29256552E+11 7.35319425E+11	-125.250000 29.7500000 -7.01756473E+11 4.83960717E+11 8.16891494E+11	-125.250000 29.7500000 -9.76024437E+11 3.42887367E+11 9.84182751E+11	-125.250000 29.7500000 -5.46691154E+11 2.90915058E+11 8.59871511E+11	-125.250000 29.7500000 -7.63837874E+11 3.64515295E+11 7.82763164E+11	-125.250000 29.7500000 -6.26103747E+11 2.69697073E+11 7.08921590E+11	-125.250000 29.7500000 -7.38089173E+11 3.69109762E+11 7.46731995E+11	-125.250000 29.7500000 -7.34694408E+11 3.46521010E+11 7.29647415E+11	-125.250000 29.7500000 -3.67081325E+11 3.36566223E+11 5.76603554E+11	-125.250000 29.7500000 -7.68298713E+11 5.03532519E+11 6.37669802E+11	-125.250000 29.7500000 -6.40347341E+11 4.94075150E+11 5.63772260E+11	-125.250000 29.7500000 -6.06343397E+11 4.50441085E+11 4.34161582E+11	-125.250000 29.7500000 -5.84035074E+11 5.12629572E+11 3.98431257E+11	-125.250000 29.7500000 -6.24179413E+11 5.01057782E+11 2.49244598E+11	-125.250000 29.7500000 -5.23416601E+11 4.79102534E+11 8.91336212E+10	-125.250000 29.7500000 -5.26447608E+11 4.85016764E+11 1.01120991E+11	-125.250000 29.7500000 -5.39310227E+11 4.53654512E+11 5.62608169E+10	-125.250000 29.7500000 -1.88851356E+11 4.53981602E+11 1.46680447E+11	-125.250000 29.7500000 -1.17223662E+11 4.99005817E+11 1.87115700E+11	-125.250000 29.7500000 -3.82822613E+11 6.41482031E+11 -5.25110477E+10	-125.250000 29.7500000 -3.74392422E+11 5.76273056E+11 -2.18862993E+11	-125.250000 29.7500000 -2.97905783E+11 6.34794017E+11 -3.42122136E+11	-125.250000 29.7500000 -2.86702174E+11 6.28658995E+11 -3.36471228E+11	-125.250000 29.7500000 3.65736141E+09 4.84593795E+11 -3.58653592E+11	-125.250000 29.7500000 3.51082316E+11 4.11728708E+11 -2.63868203E+11	-125.250000 29.7500000 1.00973157E+12 3.06762199E+10 -1.73404979E+11	-125.250000 29.7500000 1.66226284E+12 -3.48847833E+11 1.69344434E+11	-125.250000 29.7500000 2.11994201E+12 -5.52004682E+11 4.29715423E+11	-125.250000 29.7500000 2.16068719E+12 -5.55702223E+11 4.65154507E+11	-125.250000 29.7500000 2.10429202E+12 -5.47381838E+11 6.80889221E+11	-125.250000 29.7500000 1.33781822E+12 -1.64416127E+11 6.50672669E+11	-125.250000 29.7500000 1.05246504E+12 -5.01345649E+10 6.18522018E+11	-125.250000 29.7500000 8.47392276E+11 1.62936054E+10 5.49573919E+11	-125.250000 29.7500000 8.03952591E+11 3.44972780E+10 6.44433576E+11	-125.250000 29.7500000 7.43713735E+11 1.43285895E+11 7.14649240E+11	-125.250000 29.7500000 7.11566885E+11 2.04018565E+11 7.63879096E+11	-125.250000 29.7500000 6.77167432E+11 1.84450318E+11 8.12130304E+11	-125.250000 29.7500000 6.45780275E+11 2.10129125E+11 8.20913504E+11	-125.250000 29.7500000 5.67567122E+11 2.20782723E+11 8.45003948E+11	-125.250000 29.7500000 4.86646481E+11 2.38957117E+11 8.27813003E+11	-125.250000 29.7500000 4.94477672E+11 2.97400762E+11 1.08180498E+12	-125.250000 29.7500000 4.21335204E+11 3.29351528E+11 1.09322967E+12
-124.750000 29.7500000 -4.19460907E+11 1.19380312E+12 -4.02052252E+11	-124.750000 29.7500000 -4.56286274E+11 1.30283117E+12 -5.14323612E+11	-124.750000 29.7500000 -4.25318941E+11 1.26999436E+12 -5.05280070E+11	-124.750000 29.7500000 -5.31540017E+11 1.25320980E+12 -4.50561573E+11	-124.750000 29.7500000 -3.65562888E+11 1.05938249E+12 -3.47375010E+11	-124.750000 29.7500000 -3.42717202E+11 9.84409440E+11 -3.25646811E+11	-124.750000 29.7500000 -3.21028817E+11 8.70475366E+11 -2.16119689E+11	-124.750000 29.7500000 -7.25257486E+11 8.41111831E+11 5.46320318E+11	-124.750000 29.7500000 -7.76603369E+11 6.75005071E+11 9.16057162E+11	-124.750000 29.7500000 -1.10252891E+12 5.48013834E+11 1.07389990E+12	-124.750000 29.7500000 -1.04065440E+12 3.46730430E+11 1.01475412E+12	-124.750000 29.7500000 -8.87757668E+11 3.40829012E+11 9.73500449E+11	-124.750000 29.7500000 -7.20737272E+11 3.23433988E+11 7.79047076E+11	-124.750000 29.7500000 -1.04235290E+12 2.98149413E+11 1.00660118E+12	-124.750000 29.7500000 -7.86972869E+11 3.45478955E+11 8.48318497E+11	-124.750000 29.7500000 -7.33606904E+11 3.44645173E+11 7.63067040E+11	-124.750000 29.7500000 -4.21998330E+11 3.67781806E+11 6.50382344E+11	-124.750000 29.7500000 -8.31021646E+11 4.58528358E+11 6.90549555E+11	-124.750000 29.7500000 -6.84086395E+11 3.97459390E+11 6.59787874E+11	-124.750000 29.7500000 -6.30467199E+11 3.65379387E+11 5.33078082E+11	-124.750000 29.7500000 -6.06319411E+11 3.93384493E+11 4.97703027E+11	-124.750000 29.7500000 -5.76986481E+11 3.50027481E+11 3.34817591E+11	-124.750000 29.7500000 -4.78425547E+11 2.98561602E+11 1.64566745E+11	-124.750000 29.7500000 -5.29411768E+11 3.18471209E+11 1.74416822E+11	-124.750000 29.7500000 -4.49987543E+11 3.85228866E+11 2.04115591E+11	-124.750000 29.7500000 -4.84636951E+11 4.66679726E+11 2.49296273E+11	-124.750000 29.7500000 -4.56001782E+11 4.77571351E+11 2.16530338E+11	-124.750000 29.7500000 -4.43232911E+11 4.36234027E+11 1.70525325E+09	-124.750000 29.7500000 -3.94626859E+11 5.93591861E+11 -1.26222025E+11	-124.750000 29.7500000 -6.76759798E+11 6.08706888E+11 -4.25834676E+11	-124.750000 29.7500000 -6.56931291E+11 5.60982131E+11 -4.46171742E+11	-124.750000 29.7500000 2.19955302E+10 4.38305260E+11 -2.28409524E+11	-124.750000 29.7500000 2.62423937E+11 3.56626858E+11 -1.64784882E+11	-124.750000 29.7500000 8.45748109E+11 2.00726979E+10 -949738816.	-124.750000 29.7500000 1.64938016E+12 -2.02316890E+11 4.71047963E+11	-124.750000 29.7500000 1.76310714E+12 -3.05720525E+11 7.03761875E+11	-124.750000 29.7500000 1.81147101E+12 -3.75113482E+11 8.46799634E+11	-124.750000 29.7500000 1.96255928E+12 -4.93624590E+11 1.06492245E+12	-124.750000 29.7500000 1.36825576E+12 -1.71498848E+11 9.44416686E+11	-124.750000 29.7500000 9.18808822E+11 1.00372242E+11 7.75350780E+11	-124.750000 29.7500000 8.48506585E+11 5.80361912E+10 7.36572211E+11	-124.750000 29.7500000 7.28485659E+11 1.35918289E+11 8.09764323E+11	-124.750000 29.7500000 7.13961570E+11 2.23527125E+11 8.50953699E+11	-124.750000 29.7500000 5.45293009E+11 2.15550083E+11 6.77278515E+11	-124.750000 29.7500000 5.50691996E+11 2.30063440E+11 7.80701270E+11	-124.750000 29.7500000 5.48373561E+11 2.26627322E+11 7.66143889E+11	-124.750000 29.7500000 4.67904201E+11 2.87355109E+11 7.94681016E+11	-124.750000 29.7500000 4.76239200E+11 2.37345210E+11 8.37528650E+11	-124.750000 29.7500000 5.23908645E+11 2.92150477E+11 1.08145233E+12	-124.750000 29.7500000 4.56335720E+11 3.17993026E+11 1.08549197E+12
-124.250000 29.7500000 -3.56756783E+11 1.32231057E+12 -2.40541827E+11	-124.250000 29.7500000 -3.95985650E+11 1.22396174E+12 -2.38468137E+11	-124.250000 29.7500000 -3.71085476E+11 1.20171292E+12 -2.07046459E+11	-124.250000 29.7500000 -3.97303546E+11 1.09207591E+12 -2.61364154E+11	-124.250000 29.7500000 -4.42054771E+11 1.23673602E+12 -3.74601089E+11	-124.250000 29.7500000 -3.93808282E+11 1.08735201E+12 -4.39373726E+11	-124.250000 29.7500000 -3.12821350E+11 9.13780376E+11 -4.04467057E+11	-124.250000 29.7500000 -6.64478417E+11 6.31652155E+11 6.21339345E+11	-124.250000 29.7500000 -7.15450155E+11 4.84081566E+11 8.51060130E+11	-124.250000 29.7500000 -1.08751670E+12 4.11784380E+11 1.04451087E+12	-124.250000 29.7500000 -7.26950674E+11 2.53080158E+11 1.00546334E+12	-124.250000 29.7500000 -1.42403817E+12 3.39279315E+11 1.32885027E+12	-124.250000 29.7500000 -1.08013172E+12 3.60844886E+11 1.03377371E+12	-124.250000 29.7500000 -6.83830411E+11 1.94643116E+11 9.44594551E+11	-124.250000 29.7500000 -7.19747744E+11 3.00258656E+11 9.15988873E+11	-124.250000 29.7500000 -7.67095996E+11 3.22178744E+11 8.31901139E+11	-124.250000 29.7500000 -5.06201473E+11 3.76098783E+11 7.17718422E+11	-124.250000 29.7500000 -8.53978972E+11 4.28975784E+11 8.06084674E+11	-124.250000 29.7500000 -7.09463704E+11 3.66544486E+11 7.52027894E+11	-124.250000 29.7500000 -6.53474922E+11 3.29893544E+11 5.80455170E+11	-124.250000 29.7500000 -6.31614734E+11 3.73804630E+11 5.55732632E+11	-124.250000 29.7500000 -5.28730128E+11 2.39302607E+11 4.48543523E+11	-124.250000 29.7500000 -4.37174108E+11 1.88996305E+11 2.46013608E+11	-124.250000 29.7500000 -4.71412179E+11 2.86834524E+11 3.34752711E+11	-124.250000 29.7500000 -4.53587698E+11 2.48759583E+11 3.12656560E+11	-124.250000 29.7500000 -4.57204695E+11 2.86201283E+11 3.48503998E+11	-124.250000 29.7500000 -4.96070459E+11 2.75965444E+11 2.73500439E+11	-124.250000 29.7500000 -4.07282582E+11 4.13957456E+11 1.46303664E+11	-124.250000 29.7500000 -2.17377145E+11 4.46664606E+11 5.80296008E+10	-124.250000 29.7500000 -3.16372025E+11 4.08669716E+11 -1.23159208E+11	-124.250000 29.7500000 -2.64877081E+11 3.40271989E+11 -1.67959691E+11	-124.250000 29.7500000 -8.16751084E+10 2.86550557E+11 -1.07412111E+11	-124.250000 29.7500000 1.41156303E+11 1.99543554E+11 -3.62679501E+10	-124.250000 29.7500000 7.56598833E+11 -1.21906765E+09 2.77590508E+11	-124.250000 29.7500000 1.39989837E+12 -2.73307566E+11 6.10865447E+11	-124.250000 29.7500000 1.44890528E+12 -2.52587704E+11 9.36604729E+11	-124.250000 29.7500000 1.89558646E+12 -4.29486440E+11 1.46116667E+12	-124.250000 29.7500000 1.70662376E+12 -3.35293743E+11 1.46850395E+12	-124.250000 29.7500000 1.08060528E+12 -5.61045350E+09 1.16615794E+12	-124.250000 29.7500000 8.38365348E+11 1.98138888E+11 1.14071778E+12	-124.250000 29.7500000 6.98311115E+11 2.23460033E+11 1.00543182E+12	-124.250000 29.7500000 6.29295153E+11 2.63891304E+11 1.09941359E+12	-124.250000 29.7500000 5.23963335E+11 2.66015212E+11 9.00175888E+11	-124.250000 29.7500000 5.34191505E+11 2.78018261E+11 1.02341562E+12	-124.250000 29.7500000 4.70733062E+11 3.20822411E+11 1.05601466E+12	-124.250000 29.7500000 4.72952406E+11 2.87645598E+11 1.03313972E+12	-124.250000 29.7500000 4.08117838E+11 3.25232886E+11 1.02686536E+12	-124.250000 29.7500000 3.97703676E+11 2.56747766E+11 8.94397317E+11	-124.250000 29.7500000 4.90347233E+11 1.99031734E+11 1.14970893E+12	-124.250000 29.7500000 4.48392167E+11 1.97443568E+11 1.16167947E+12
-123.750000 29.7500000 -1.72699222E+11 9.34363660E+11 -1.33587616E+11	-123.750000 29.7500000 -1.74946288E+11 1.02245355E+12 -5.09106954E+10	-123.750000 29.7500000 -1.21712247E+11 1.16288927E+12 -3.03874273E+10	-123.750000 29.7500000 -2.96388035E+11 1.01584516E+12 -2.27624206E+11	-123.750000 29.7500000 -6.53556244E+10 8.63843582E+11 -1.36217944E+11	-123.750000 29.7500000 -1.40524929E+11 8.02579218E+11 -2.67901010E+11	-123.750000 29.7500000 -1.10418821E+11 7.15230675E+11 -2.69437633E+11	-123.750000 29.7500000 -8.07172440E+11 5.75522800E+11 8.87886184E+11	-123.750000 29.7500000 -6.14743540E+11 3.77718833E+11 8.39533593E+11	-123.750000 29.7500000 -6.41368326E+11 3.05368498E+11 9.63806953E+11	-123.750000 29.7500000 -6.91588825E+11 2.49485312E+11 1.03523090E+12	-123.750000 29.7500000 -6.29200519E+11 2.27818455E+11 9.49690040E+11	-123.750000 29.7500000 -6.16614527E+11 1.95690938E+11 9.44366486E+11	-123.750000 29.7500000 -1.09255786E+12 2.28201153E+11 1.25153339E+12	-123.750000 29.7500000 -6.99543978E+11 2.34951180E+11 9.25421797E+11	-123.750000 29.7500000 -7.98848057E+11 2.98539352E+11 8.77152698E+11	-123.750000 29.7500000 -8.28481274E+11 3.99159755E+11 1.04680397E+12	-123.750000 29.7500000 -8.45439238E+11 3.57905007E+11 9.31697132E+11	-123.750000 29.7500000 -7.18411334E+11 3.32761891E+11 8.51451576E+11	-123.750000 29.7500000 -7.24891271E+11 3.00434948E+11 6.53917159E+11	-123.750000 29.7500000 -7.24591575E+11 3.15378663E+11 6.87950987E+11	-123.750000 29.7500000 -5.08984426E+11 1.06764108E+11 5.40373647E+11	-123.750000 29.7500000 -5.11255478E+11 1.50187950E+11 3.21517257E+11	-123.750000 29.7500000 -4.59108155E+11 1.72177719E+11 3.88236182E+11	-123.750000 29.7500000 -4.37949891E+11 1.69091219E+11 4.24957542E+11	-123.750000 29.7500000 -4.65406362E+11 1.94610135E+11 4.45085680E+11	-123.750000 29.7500000 -3.73697806E+11 2.93697159E+11 5.49302501E+11	-123.750000 29.7500000 -4.49314423E+11 2.56897171E+11 2.31846920E+11	-123.750000 29.7500000 -3.98922744E+11 4.06593569E+11 1.39968283E+11	-123.750000 29.7500000 -2.66125656E+11 3.87700621E+11 6.92154286E+10	-123.750000 29.7500000 -5.67679779E+11 3.32257591E+11 -4.97668055E+10	-123.750000 29.7500000 -9.17425684E+10 2.66752803E+11 5.89059359E+10	-123.750000 29.7500000 1.04704918E+11 2.16988746E+11 1.93080001E+11	-123.750000 29.7500000 5.96781564E+11 -2.09640210E+11 3.72921041E+11	-123.750000 29.7500000 1.33478351E+12 -2.84789506E+11 9.09516800E+11	-123.750000 29.7500000 1.30280063E+12 -3.94959258E+11 1.13639883E+12	-123.750000 29.7500000 1.60891431E+12 -3.71796410E+11 1.63655569E+12	-123.750000 29.7500000 1.85196544E+12 -3.82728634E+11 2.31455510E+12	-123.750000 29.7500000 1.03724325E+12 1.34899638E+11 1.84903952E+12	-123.750000 29.7500000 9.91516295E+11 8.17047716E+10 1.81551943E+12	-123.750000 29.7500000 6.67169849E+11 2.61311382E+11 1.49605122E+12	-123.750000 29.7500000 4.85539348E+11 2.49222857E+11 1.22332997E+12	-123.750000 29.7500000 5.80496916E+11 2.68404244E+11 1.42543513E+12	-123.750000 29.7500000 5.17381685E+11 3.14613793E+11 1.51672914E+12	-123.750000 29.7500000 4.43544502E+11 3.25389386E+11 1.49958610E+12	-123.750000 29.7500000 3.23573809E+11 2.64644657E+11 1.12428909E+12	-123.750000 29.7500000 4.10280690E+11 2.27114090E+11 1.46315136E+12	-123.750000 29.7500000 3.56691214E+11 2.55052071E+11 1.26276770E+12	-123.750000 29.7500000 4.23607239E+11 1.42365131E+11 1.20472666E+12	-123.750000 29.7500000 4.50921136E+11 6.79536148E+10 1.21806415E+12
-123.250000 29.7500000 2.46237020E+10 4.93582025E+11 -1.40501484E+11	-123.250000 29.7500000 6.24680919E+10 6.28919108E+11 -7.04688046E+10	-123.250000 29.7500000 9.12069673E+10 5.17905777E+11 -2.04562547E+11	-123.250000 29.7500000 8.86046802E+10 5.02387245E+11 -1.20190575E+11	-123.250000 29.7500000 8.57760645E+10 6.05817864E+11 -4.18899476E+10	-123.250000 29.7500000 4.96463626E+10 5.76103121E+11 -1.52848597E+11	-123.250000 29.7500000 1.40958515E+11 5.35077454E+11 -9.95547218E+10	-123.250000 29.7500000 -3.31928044E+11 2.82068222E+11 7.64729426E+11	-123.250000 29.7500000 -5.76341148E+11 3.77337774E+11 9.56503294E+11	-123.250000 29.7500000 -6.05528392E+11 3.03447376E+11 1.04737997E+12	-123.250000 29.7500000 -6.64108401E+11 2.79419585E+11 1.10653447E+12	-123.250000 29.7500000 -6.40696254E+11 3.35744467E+11 1.08576637E+12	-123.250000 29.7500000 -6.10303476E+11 1.58024352E+11 1.00748807E+12	-123.250000 29.7500000 -6.41651507E+11 1.56798026E+11 9.92488063E+11	-123.250000 29.7500000 -1.12056743E+12 2.24981762E+11 1.10623890E+12	-123.250000 29.7500000 -7.70780955E+11 3.05133847E+11 1.01468498E+12	-123.250000 29.7500000 -7.31219624E+11 2.57844347E+11 9.88139815E+11	-123.250000 29.7500000 -8.06634717E+11 3.24363452E+11 9.28000115E+11	-123.250000 29.7500000 -7.38357543E+11 2.93899338E+11 9.23803320E+11	-123.250000 29.7500000 -1.07635330E+12 3.10751789E+11 9.78471289E+11	-123.250000 29.7500000 -6.52194218E+11 2.34084319E+11 7.47652448E+11	-123.250000 29.7500000 -8.18230198E+11 7.09446779E+10 7.20800514E+11	-123.250000 29.7500000 -4.06397452E+11 1.11216910E+11 5.20930591E+11	-123.250000 29.7500000 -4.61798506E+11 9.89596631E+10 4.38000452E+11	-123.250000 29.7500000 -5.03344857E+11 1.53314902E+11 4.93699695E+11	-123.250000 29.7500000 -4.42767245E+11 2.29301764E+11 6.23813460E+11	-123.250000 29.7500000 -4.32465347E+11 2.17113903E+11 6.48826454E+11	-123.250000 29.7500000 -3.35537603E+11 2.61799641E+11 4.88320467E+11	-123.250000 29.7500000 -4.60448629E+11 2.99766481E+11 2.48125473E+11	-123.250000 29.7500000 -3.13687376E+11 2.67777294E+11 1.63908551E+11	-123.250000 29.7500000 -2.63665828E+11 2.30103925E+11 1.78745459E+11	-123.250000 29.7500000 -1.03157834E+11 2.46893527E+11 2.57249542E+11	-123.250000 29.7500000 1.52121508E+11 2.06745108E+11 3.48110914E+11	-123.250000 29.7500000 5.29738793E+11 -1.64110402E+11 5.82870630E+11	-123.250000 29.7500000 1.05214889E+12 -2.46848356E+11 9.59143150E+11	-123.250000 29.7500000 1.30105305E+12 -4.99748110E+11 1.40559529E+12	-123.250000 29.7500000 1.52990423E+12 -4.37554217E+11 1.85586208E+12	-123.250000 29.7500000 1.56242988E+12 -1.81468103E+11 2.41513136E+12	-123.250000 29.7500000 1.28156054E+12 -7.84316416E+10 2.74115251E+12	-123.250000 29.7500000 8.41090990E+11 1.29618985E+11 2.07271454E+12	-123.250000 29.7500000 9.13748656E+11 1.16824982E+11 2.39432814E+12	-123.250000 29.7500000 5.58231519E+11 3.05222353E+11 1.81098080E+12	-123.250000 29.7500000 6.92497940E+11 1.74597292E+11 2.14563003E+12	-123.250000 29.7500000 4.38342975E+11 2.07139750E+11 1.61151739E+12	-123.250000 29.7500000 3.42449291E+11 2.56222462E+11 1.65055247E+12	-123.250000 29.7500000 2.71208972E+11 3.17577331E+11 1.62022162E+12	-123.250000 29.7500000 3.06480251E+11 2.06168736E+11 1.58293361E+12	-123.250000 29.7500000 3.91915569E+11 1.35480885E+11 1.78460557E+12	-123.250000 29.7500000 4.87385367E+11 2.77872599E+10 1.79054445E+12	-123.250000 29.7500000 5.94055856E+11 -1.57263135E+11 1.82921252E+12
-122.750000 29.7500000 2.92979704E+11 3.13833816E+11 -1.03426204E+11	-122.750000 29.7500000 2.51516420E+11 2.89491878E+11 -1.75904244E+11	-122.750000 29.7500000 3.45903137E+11 2.77553578E+11 -2.21264511E+11	-122.750000 29.7500000 3.12529846E+11 2.62011765E+11 -8.71290307E+10	-122.750000 29.7500000 2.57262862E+11 2.95864369E+11 -1.17403165E+11	-122.750000 29.7500000 1.97975343E+11 3.83804834E+11 -5.02878454E+10	-122.750000 29.7500000 2.19754201E+11 3.52299385E+11 -4.73989243E+10	-122.750000 29.7500000 -1.23395858E+11 1.57110559E+10 8.30864556E+11	-122.750000 29.7500000 -4.33423745E+11 4.26552918E+11 1.03984739E+12	-122.750000 29.7500000 -6.41136984E+11 3.45414468E+11 1.11842204E+12	-122.750000 29.7500000 -7.32135948E+11 3.49270180E+11 1.15146319E+12	-122.750000 29.7500000 -4.53789385E+11 3.07849495E+11 8.80253338E+11	-122.750000 29.7500000 -6.82572186E+11 1.80821656E+11 1.15763813E+12	-122.750000 29.7500000 -9.62216067E+11 1.51946445E+11 1.22536093E+12	-122.750000 29.7500000 -6.35527954E+11 1.71656102E+11 9.79239174E+11	-122.750000 29.7500000 -7.42417826E+11 2.39027159E+11 1.02708766E+12	-122.750000 29.7500000 -1.08907115E+12 2.24776552E+11 1.18090524E+12	-122.750000 29.7500000 -8.30948246E+11 2.92615684E+11 1.07897815E+12	-122.750000 29.7500000 -1.21679472E+12 2.93328388E+11 1.16869156E+12	-122.750000 29.7500000 -6.64384569E+11 1.62087928E+11 9.29776337E+11	-122.750000 29.7500000 -6.15804043E+11 1.67251575E+11 7.87436339E+11	-122.750000 29.7500000 -4.70239347E+11 1.34514360E+10 6.80214594E+11	-122.750000 29.7500000 -4.56110572E+11 2.14947103E+10 5.39669103E+11	-122.750000 29.7500000 -5.51313474E+11 1.05385992E+11 4.78861263E+11	-122.750000 29.7500000 -4.62990967E+11 1.56127609E+11 6.88734536E+11	-122.750000 29.7500000 -4.65176429E+11 1.98111494E+11 6.49281405E+11	-122.750000 29.7500000 -4.62297235E+11 1.60741720E+11 6.60403978E+11	-122.750000 29.7500000 -4.66332549E+11 2.28662739E+11 5.59870968E+11	-122.750000 29.7500000 -3.49994844E+11 2.64970027E+11 4.66241651E+11	-122.750000 29.7500000 -1.89439885E+11 2.80313364E+11 4.49622999E+11	-122.750000 29.7500000 -1.64799775E+11 2.52340552E+11 4.09229820E+11	-122.750000 29.7500000 -1.58144938E+11 1.52919228E+11 3.31410047E+11	-122.750000 29.7500000 1.59613102E+10 3.85998766E+10 4.24932573E+11	-122.750000 29.7500000 4.27506008E+11 -1.47592581E+10 7.03500321E+11	-122.750000 29.7500000 1.05478029E+12 -4.98578391E+11 1.03644666E+12	-122.750000 29.7500000 1.02545424E+12 -2.76734116E+11 1.31424518E+12	-122.750000 29.7500000 1.23477990E+12 -3.89103944E+11 1.57592309E+12	-122.750000 29.7500000 1.40651817E+12 -2.40485401E+11 2.34417055E+12	-122.750000 29.7500000 1.21579949E+12 -6.13462712E+10 2.87522632E+12	-122.750000 29.7500000 1.05021610E+12 1.12613065E+11 2.99735030E+12	-122.750000 29.7500000 7.97701439E+11 2.40800842E+11 2.57194983E+12	-122.750000 29.7500000 7.69826488E+11 3.69117790E+11 2.66340087E+12	-122.750000 29.7500000 6.55241445E+11 1.48094632E+11 2.26098178E+12	-122.750000 29.7500000 5.63237749E+11 2.21121151E+11 2.34095903E+12	-122.750000 29.7500000 5.92343335E+11 1.22125148E+11 2.44262581E+12	-122.750000 29.7500000 4.31301460E+11 2.66314449E+11 2.26488694E+12	-122.750000 29.7500000 3.68554738E+11 7.34780539E+10 1.80847287E+12	-122.750000 29.7500000 3.68725000E+11 4.40135107E+10 1.93073486E+12	-122.750000 29.7500000 5.01901689E+11 -3.52699310E+10 1.89056431E+12	-122.750000 29.7500000 5.78507244E+11 -1.52102781E+11 1.97926466E+12
-122.250000 29.7500000 2.52041314E+11 3.99109423E+11 -1.05747610E+10	-122.250000 29.7500000 3.31393663E+11 1.54035175E+11 -2.00416412E+11	-122.250000 29.7500000 4.61582860E+11 5.79591660E+10 -1.04081146E+11	-122.250000 29.7500000 3.55977265E+11 1.13926201E+11 -6.06805934E+10	-122.250000 29.7500000 2.72826712E+11 1.44891953E+11 -8.95450972E+10	-122.250000 29.7500000 2.83934654E+11 2.46924837E+11 7.27860756E+10	-122.250000 29.7500000 3.14027311E+11 2.57720091E+11 1.07365827E+11	-122.250000 29.7500000 8.73328804E+10 -2.24875168E+11 1.01894482E+12	-122.250000 29.7500000 -3.00781404E+11 3.08486210E+11 1.22168476E+12	-122.250000 29.7500000 -3.97773963E+11 4.16929874E+11 1.14691827E+12	-122.250000 29.7500000 -4.76952461E+11 4.39697768E+11 1.15542275E+12	-122.250000 29.7500000 -6.43907387E+11 2.29335056E+11 9.84839750E+11	-122.250000 29.7500000 -7.09137203E+11 2.44594328E+11 1.16564650E+12	-122.250000 29.7500000 -5.97634318E+11 9.28992788E+10 1.02134566E+12	-122.250000 29.7500000 -6.36248850E+11 1.80699218E+11 1.01398328E+12	-122.250000 29.7500000 -6.96694014E+11 2.42312872E+11 1.13469502E+12	-122.250000 29.7500000 -7.15402904E+11 1.60977617E+11 1.09463437E+12	-122.250000 29.7500000 -7.46725442E+11 2.05954925E+11 1.09091193E+12	-122.250000 29.7500000 -6.84558713E+11 1.99882686E+11 1.13982033E+12	-122.250000 29.7500000 -6.16879423E+11 1.40672139E+11 9.76091415E+11	-122.250000 29.7500000 -5.99354900E+11 1.24906021E+11 9.74903443E+11	-122.250000 29.7500000 -8.56319656E+11 4.30932736E+09 9.40043928E+11	-122.250000 29.7500000 -3.89839454E+11 4.28556826E+09 7.02505550E+11	-122.250000 29.7500000 -4.59864900E+11 7.86305434E+10 6.45333058E+11	-122.250000 29.7500000 -5.30165367E+11 1.06440172E+11 6.97459016E+11	-122.250000 29.7500000 -5.30357256E+11 1.65717869E+11 6.86682014E+11	-122.250000 29.7500000 -4.20861870E+11 1.68592687E+11 8.43201053E+11	-122.250000 29.7500000 -4.60126618E+11 2.82745340E+11 7.40079895E+11	-122.250000 29.7500000 -3.79256930E+11 1.81472477E+11 4.72273420E+11	-122.250000 29.7500000 -2.51424080E+11 2.08020685E+11 4.76847800E+11	-122.250000 29.7500000 -3.14046349E+11 2.35364155E+11 4.59537416E+11	-122.250000 29.7500000 -1.60925614E+11 1.68134525E+11 4.92164645E+11	-122.250000 29.7500000 9.50816440E+10 1.34828063E+10 6.71541559E+11	-122.250000 29.7500000 3.96347638E+11 -2.93915984E+11 7.44011989E+11	-122.250000 29.7500000 8.05213307E+11 -2.72831463E+11 9.03232553E+11	-122.250000 29.7500000 1.04374986E+12 -3.61468133E+11 1.34222565E+12	-122.250000 29.7500000 1.33440248E+12 -5.54413064E+11 1.75697101E+12	-122.250000 29.7500000 1.57186562E+12 -6.82908713E+11 2.32543696E+12	-122.250000 29.7500000 1.33290787E+12 -2.85474357E+11 2.77532665E+12	-122.250000 29.7500000 1.19631289E+12 -8.45008896E+10 3.22833849E+12	-122.250000 29.7500000 1.06571176E+12 2.34386915E+11 3.52673700E+12	-122.250000 29.7500000 8.26488127E+11 3.28703672E+11 2.76984811E+12	-122.250000 29.7500000 1.00483950E+12 1.47169624E+11 3.08786286E+12	-122.250000 29.7500000 9.12770007E+11 1.28478675E+11 3.18794262E+12	-122.250000 29.7500000 6.80230715E+11 -4.20467302E+10 2.52408627E+12	-122.250000 29.7500000 6.54926348E+11 1.17619433E+11 2.61512128E+12	-122.250000 29.7500000 5.49356798E+11 -3.87278070E+10 2.60189114E+12	-122.250000 29.7500000 5.29578656E+11 -1.89976363E+11 2.00050029E+12	-122.250000 29.7500000 6.23555510E+11 -2.46053618E+11 1.95920147E+12	-122.250000 29.7500000 6.35765981E+11 -2.00740520E+11 2.04867502E+12
-121.750000 29.7500000 2.91172712E+11 3.10039413E+11 9.59913329E+10	-121.750000 29.7500000 4.31551840E+11 2.87739904E+10 2.98490921E+10	-121.750000 29.7500000 4.70551331E+11 -5.87993252E+10 5.90346281E+10	-121.750000 29.7500000 4.32547594E+11 -7.69228472E+10 5.75296635E+10	-121.750000 29.7500000 3.46775683E+11 1.92639974E+09 8.56360960E+10	-121.750000 29.7500000 3.72985954E+11 4.06090015E+10 1.91229772E+11	-121.750000 29.7500000 4.05458846E+11 1.03340147E+11 2.44473987E+11	-121.750000 29.7500000 1.09513974E+11 -6.95377920E+10 1.05469149E+12	-121.750000 29.7500000 -3.36340025E+11 2.46965977E+11 1.53265845E+12	-121.750000 29.7500000 -4.18447688E+11 3.96676923E+11 1.34632794E+12	-121.750000 29.7500000 -4.99974930E+11 3.88432986E+11 1.33629778E+12	-121.750000 29.7500000 -5.66662660E+11 5.86829414E+10 1.24991268E+12	-121.750000 29.7500000 -6.82586472E+11 1.79325796E+11 1.20995329E+12	-121.750000 29.7500000 -6.45528551E+11 1.31712713E+11 1.13246706E+12	-121.750000 29.7500000 -5.83419822E+11 1.26413070E+11 1.04910409E+12	-121.750000 29.7500000 -6.71555191E+11 2.20510093E+11 1.20483532E+12	-121.750000 29.7500000 -6.91394314E+11 2.15207608E+11 1.16874386E+12	-121.750000 29.7500000 -6.83394793E+11 1.73763543E+11 1.15514645E+12	-121.750000 29.7500000 -5.68381276E+11 1.10121869E+11 1.28716951E+12	-121.750000 29.7500000 -6.23833383E+11 9.90562468E+10 9.24455928E+11	-121.750000 29.7500000 -5.98105129E+11 9.04249672E+10 9.07672027E+11	-121.750000 29.7500000 -4.55809434E+11 1.10229217E+10 8.47551136E+11	-121.750000 29.7500000 -4.48166953E+11 -2.14497956E+10 6.79407780E+11	-121.750000 29.7500000 -5.30130010E+11 5.34285885E+10 6.37089677E+11	-121.750000 29.7500000 -4.70082847E+11 4.27584020E+10 7.77527624E+11	-121.750000 29.7500000 -5.12785678E+11 1.50840197E+11 8.27324170E+11	-121.750000 29.7500000 -5.11737463E+11 1.47022316E+11 8.20196999E+11	-121.750000 29.7500000 -5.18672548E+11 2.32905179E+11 7.09521244E+11	-121.750000 29.7500000 -4.03783090E+11 1.86083869E+11 6.29561033E+11	-121.750000 29.7500000 -3.19303221E+11 2.89530216E+11 5.58674346E+11	-121.750000 29.7500000 -3.07025215E+11 3.06510168E+11 6.10489795E+11	-121.750000 29.7500000 9.29906688E+09 2.21375840E+11 5.78016772E+11	-121.750000 29.7500000 1.35381713E+11 1.18814614E+11 6.93849358E+11	-121.750000 29.7500000 4.45951050E+11 -4.08631935E+11 9.69561276E+11	-121.750000 29.7500000 9.19689429E+11 -3.77581011E+11 9.90111924E+11	-121.750000 29.7500000 8.98891317E+11 -4.43457339E+11 9.71455791E+11	-121.750000 29.7500000 1.14227046E+12 -6.09145127E+11 1.37641696E+12	-121.750000 29.7500000 1.39563185E+12 -7.80717851E+11 1.85139554E+12	-121.750000 29.7500000 1.58036774E+12 -5.76677151E+11 2.87444409E+12	-121.750000 29.7500000 1.38560733E+12 -2.26361246E+11 3.13800262E+12	-121.750000 29.7500000 1.38742163E+12 -2.43901956E+11 3.72768716E+12	-121.750000 29.7500000 1.12240139E+12 1.07357544E+11 2.96909118E+12	-121.750000 29.7500000 1.18114471E+12 6.33120645E+10 3.10675689E+12	-121.750000 29.7500000 1.35150869E+12 -2.27983704E+11 3.46866582E+12	-121.750000 29.7500000 1.16240771E+12 -3.77885262E+11 3.39494253E+12	-121.750000 29.7500000 8.55437672E+11 -1.44718500E+10 2.52700289E+12	-121.750000 29.7500000 8.73412166E+11 -2.85774053E+11 2.64175721E+12	-121.750000 29.7500000 8.91117765E+11 -4.91001414E+11 2.69619220E+12	-121.750000 29.7500000 9.70909483E+11 -5.38787119E+11 2.66047193E+12	-121.750000 29.7500000 8.10001498E+11 -4.60088902E+11 2.12241010E+12
-121.250000 29.7500000 3.47250852E+11 -5.56692429E+09 5.68901837E+10	-121.250000 29.7500000 4.90008740E+11 -1.01430493E+11 1.26410097E+11	-121.250000 29.7500000 4.85046288E+11 -2.01037382E+11 8.80414147E+10	-121.250000 29.7500000 5.02316532E+11 -1.86624328E+11 1.42412218E+11	-121.250000 29.7500000 4.41315033E+11 -2.38184841E+11 9.48722647E+10	-121.250000 29.7500000 4.18118697E+11 -1.42872363E+11 2.00455471E+11	-121.250000 29.7500000 4.42602521E+11 -1.68893829E+10 3.61738306E+11	-121.250000 29.7500000 1.89946298E+11 -7.34497833E+10 1.27662752E+12	-121.250000 29.7500000 -2.28017766E+11 2.65606152E+11 1.92266948E+12	-121.250000 29.7500000 -3.68133865E+11 4.31919694E+11 1.69415003E+12	-121.250000 29.7500000 -5.74638719E+11 1.45540563E+11 1.68870779E+12	-121.250000 29.7500000 -5.76002458E+11 1.29986765E+11 1.48273575E+12	-121.250000 29.7500000 -5.96066697E+11 1.91243256E+11 1.50808232E+12	-121.250000 29.7500000 -5.16388487E+11 2.55294423E+11 1.18898898E+12	-121.250000 29.7500000 -5.88679479E+11 9.84223580E+10 1.24519711E+12	-121.250000 29.7500000 -3.87175743E+11 2.11363267E+11 1.04000959E+12	-121.250000 29.7500000 -4.36639924E+11 3.26492783E+11 1.16848001E+12	-121.250000 29.7500000 -6.74041627E+11 1.64520575E+11 1.19520612E+12	-121.250000 29.7500000 -3.27294026E+11 9.59847547E+10 1.02021484E+12	-121.250000 29.7500000 -5.98596387E+11 1.43468872E+11 1.05318606E+12	-121.250000 29.7500000 -5.48109353E+11 6.78868009E+10 1.04636554E+12	-121.250000 29.7500000 -4.65136419E+11 -351516512. 9.05141420E+11	-121.250000 29.7500000 -3.85922236E+11 -6.46321766E+10 7.61224364E+11	-121.250000 29.7500000 -4.51862790E+11 1.97221724E+10 7.72357554E+11	-121.250000 29.7500000 -8.44042928E+11 -5.99466516E+10 9.42719631E+11	-121.250000 29.7500000 -4.87911490E+11 9.33847613E+10 9.32088447E+11	-121.250000 29.7500000 -4.84335256E+11 1.30877161E+11 9.38183426E+11	-121.250000 29.7500000 -5.10066721E+11 2.13735588E+11 8.51033784E+11	-121.250000 29.7500000 -4.24884142E+11 2.58949677E+11 7.66496276E+11	-121.250000 29.7500000 -1.71397399E+11 3.48489908E+11 5.86096378E+11	-121.250000 29.7500000 -1.45806410E+11 3.22227995E+11 6.05787062E+11	-121.250000 29.7500000 -2.61040996E+11 1.79737199E+11 7.00578791E+11	-121.250000 29.7500000 -3.98571848E+10 -5.26832599E+10 7.66517314E+11	-121.250000 29.7500000 3.28745124E+11 -3.69245880E+11 8.58944766E+11	-121.250000 29.7500000 7.40806427E+11 -3.92616116E+11 7.57117878E+11	-121.250000 29.7500000 1.11572510E+12 -6.78896337E+11 1.09343277E+12	-121.250000 29.7500000 1.28232561E+12 -8.33308787E+11 1.33984630E+12	-121.250000 29.7500000 1.42720395E+12 -8.78677787E+11 1.89254087E+12	-121.250000 29.7500000 1.46116012E+12 -7.80489523E+11 2.23318036E+12	-121.250000 29.7500000 1.63358913E+12 -6.26816778E+11 3.08285250E+12	-121.250000 29.7500000 1.60069032E+12 -4.64830497E+11 3.62197864E+12	-121.250000 29.7500000 1.69144313E+12 -3.53502527E+11 3.74254390E+12	-121.250000 29.7500000 1.52642663E+12 -3.11824712E+11 3.18873770E+12	-121.250000 29.7500000 1.60796862E+12 -3.44443421E+11 3.30819201E+12	-121.250000 29.7500000 1.67116721E+12 -8.69113266E+11 3.45357995E+12	-121.250000 29.7500000 1.23882059E+12 -4.67923599E+11 2.49371322E+12	-121.250000 29.7500000 1.10454833E+12 -5.01586985E+11 2.50475289E+12	-121.250000 29.7500000 1.28407726E+12 -8.16102179E+11 2.75389848E+12	-121.250000 29.7500000 9.79233473E+11 -5.03326933E+11 1.98017325E+12	-121.250000 29.7500000 9.76850846E+11 -6.54387708E+11 2.02764111E+12
-120.750000 29.7500000 3.36193913E+11 -2.16813056E+10 3.00345160E+10	-120.750000 29.7500000 4.28508152E+11 -1.52668684E+11 7.24249559E+10	-120.750000 29.7500000 4.02850742E+11 -1.94820588E+11 4.88172790E+10	-120.750000 29.7500000 5.31045417E+11 -2.10965873E+11 2.23776981E+11	-120.750000 29.7500000 5.24487623E+11 -3.58286328E+11 1.79258147E+11	-120.750000 29.7500000 3.90399033E+11 -1.55618656E+11 2.70808629E+11	-120.750000 29.7500000 5.14026308E+11 -1.11845695E+11 4.96914661E+11	-120.750000 29.7500000 2.14358622E+11 -3.55647422E+11 1.44800494E+12	-120.750000 29.7500000 -4.45437747E+10 -3.09257298E+10 1.60487283E+12	-120.750000 29.7500000 -2.46415835E+11 3.56940775E+11 1.84848993E+12	-120.750000 29.7500000 -4.86132220E+11 1.41237027E+11 1.81024417E+12	-120.750000 29.7500000 -3.96735447E+11 3.39491979E+11 1.42764501E+12	-120.750000 29.7500000 -4.12433973E+11 2.85098213E+11 1.52305848E+12	-120.750000 29.7500000 -6.27353911E+11 8.67389522E+10 1.39083330E+12	-120.750000 29.7500000 -4.57640641E+11 1.91845482E+11 1.22107501E+12	-120.750000 29.7500000 -4.42727236E+11 3.31130634E+11 1.19545555E+12	-120.750000 29.7500000 -4.47971328E+11 4.16862863E+11 1.26301071E+12	-120.750000 29.7500000 -4.07523033E+11 2.29178884E+11 1.12124769E+12	-120.750000 29.7500000 -3.66066663E+11 1.22053001E+11 1.17518723E+12	-120.750000 29.7500000 -3.50667604E+11 1.60782713E+11 9.58422385E+11	-120.750000 29.7500000 -5.72732539E+11 3.21429888E+09 1.06777464E+12	-120.750000 29.7500000 -4.41368936E+11 -4.24067768E+10 1.01043962E+12	-120.750000 29.7500000 -3.73066007E+11 -1.03648535E+11 8.05387633E+11	-120.750000 29.7500000 -4.35628507E+11 -4.10277847E+10 8.26710622E+11	-120.750000 29.7500000 -4.25084387E+11 -6.32112005E+10 1.06671872E+12	-120.750000 29.7500000 -4.54670221E+11 3.41876163E+10 1.01855645E+12	-120.750000 29.7500000 -4.79715426E+11 1.01682913E+11 1.03610371E+12	-120.750000 29.7500000 -5.30296898E+11 2.09171644E+11 9.63174334E+11	-120.750000 29.7500000 -4.92598198E+11 2.08629907E+11 7.32948136E+11	-120.750000 29.7500000 -4.14539710E+11 3.51818842E+11 7.10947963E+11	-120.750000 29.7500000 -3.76788255E+11 3.11430021E+11 7.22098258E+11	-120.750000 29.7500000 -1.79062129E+11 1.70895819E+11 8.53171765E+11	-120.750000 29.7500000 4.55551672E+10 -5.88396708E+10 1.01137921E+12	-120.750000 29.7500000 2.94372278E+11 -4.43795276E+11 8.55682318E+11	-120.750000 29.7500000 9.19699522E+11 -5.66294872E+11 8.84064518E+11	-120.750000 29.7500000 9.99474987E+11 -7.40626334E+11 9.12532374E+11	-120.750000 29.7500000 1.17588099E+12 -8.66236760E+11 1.00609425E+12	-120.750000 29.7500000 1.35442792E+12 -9.31335045E+11 1.53803529E+12	-120.750000 29.7500000 1.73407850E+12 -1.09787716E+12 2.23329806E+12	-120.750000 29.7500000 1.83521758E+12 -9.52447992E+11 2.97956488E+12	-120.750000 29.7500000 1.92824476E+12 -8.44605161E+11 3.29981415E+12	-120.750000 29.7500000 2.02854105E+12 -8.21627060E+11 3.52166504E+12	-120.750000 29.7500000 1.83129617E+12 -7.12885142E+11 3.17157330E+12	-120.750000 29.7500000 2.01471584E+12 -7.37644773E+11 3.25305683E+12	-120.750000 29.7500000 2.15498686E+12 -1.33535144E+12 3.50630917E+12	-120.750000 29.7500000 1.50852338E+12 -8.11895882E+11 2.60193937E+12	-120.750000 29.7500000 1.59889595E+12 -1.10096102E+12 2.70709162E+12	-120.750000 29.7500000 1.33218592E+12 -8.53502263E+11 2.03633852E+12	-120.750000 29.7500000 1.21285168E+12 -6.72815776E+11 2.03439944E+12	-120.750000 29.7500000 1.34464497E+12 -1.08375527E+12 2.03068840E+12
-120.250000 29.7500000 1.12548389E+11 8.34225848E+10 8.73958359E+10	-120.250000 29.7500000 2.38448198E+11 -4.63886090E+10 1.32056998E+11	-120.250000 29.7500000 2.36605374E+11 3.68379822E+10 2.33202024E+11	-120.250000 29.7500000 3.24210131E+11 -1.31474973E+11 2.76463092E+11	-120.250000 29.7500000 4.27925275E+11 -4.35911492E+11 2.40689250E+11	-120.250000 29.7500000 4.44308259E+11 -2.21844898E+11 4.39024878E+11	-120.250000 29.7500000 6.21826277E+11 -2.24069157E+11 5.78345501E+11	-120.250000 29.7500000 1.39335467E+11 -3.27542669E+11 1.17138142E+12	-120.250000 29.7500000 -7.28668406E+10 -1.88346384E+11 1.90621417E+12	-120.250000 29.7500000 -2.93069357E+11 3.61088123E+11 1.65205967E+12	-120.250000 29.7500000 -3.97350797E+11 3.42689448E+11 1.52075685E+12	-120.250000 29.7500000 -4.43973763E+11 4.24029913E+11 1.58713446E+12	-120.250000 29.7500000 -4.83813491E+11 1.54124386E+11 1.62397762E+12	-120.250000 29.7500000 -6.63649976E+11 2.23848546E+11 1.53521750E+12	-120.250000 29.7500000 -5.91986688E+11 2.20503933E+11 1.65574738E+12	-120.250000 29.7500000 -5.26432666E+11 3.88184900E+11 1.25377813E+12	-120.250000 29.7500000 -4.73975947E+11 3.55142468E+11 1.29410230E+12	-120.250000 29.7500000 -3.90731006E+11 2.37925941E+11 1.45091147E+12	-120.250000 29.7500000 -5.53266840E+11 -5.83023862E+10 1.44384315E+12	-120.250000 29.7500000 -3.81631300E+11 2.72953311E+11 1.21623308E+12	-120.250000 29.7500000 -5.01202026E+11 -1.34950502E+10 1.10450233E+12	-120.250000 29.7500000 -4.44444705E+11 -1.35228539E+11 8.89816809E+11	-120.250000 29.7500000 -3.60762147E+11 -1.26959559E+11 8.69820793E+11	-120.250000 29.7500000 -4.55829881E+11 -3.00467159E+10 9.10472446E+11	-120.250000 29.7500000 -4.37390311E+11 -6.51524506E+10 1.10474179E+12	-120.250000 29.7500000 -4.35180339E+11 6.92172493E+09 1.10603639E+12	-120.250000 29.7500000 -4.78878433E+11 9.35655178E+10 1.14335325E+12	-120.250000 29.7500000 -5.46907226E+11 1.97331812E+11 1.08373187E+12	-120.250000 29.7500000 -4.05102330E+11 1.99102120E+11 8.77404488E+11	-120.250000 29.7500000 -3.81570187E+11 2.66760847E+11 8.47816688E+11	-120.250000 29.7500000 -3.39024151E+11 2.26745254E+11 8.58340983E+11	-120.250000 29.7500000 -2.27646669E+10 2.36285542E+11 8.42893951E+11	-120.250000 29.7500000 7.00772844E+10 9.41480755E+10 9.26432100E+11	-120.250000 29.7500000 3.66275166E+11 -1.91567757E+11 8.80363110E+11	-120.250000 29.7500000 8.10080010E+11 -6.15450870E+11 6.99765621E+11	-120.250000 29.7500000 1.02064135E+12 -1.00271535E+12 9.22824147E+11	-120.250000 29.7500000 1.07207800E+12 -8.42466853E+11 8.55480664E+11	-120.250000 29.7500000 1.28903466E+12 -9.43984673E+11 1.17455625E+12	-120.250000 29.7500000 1.54763133E+12 -1.06615511E+12 1.65774583E+12	-120.250000 29.7500000 1.83741068E+12 -1.24283335E+12 2.11912412E+12	-120.250000 29.7500000 2.20557895E+12 -1.31584046E+12 3.13511720E+12	-120.250000 29.7500000 2.30406147E+12 -1.27880331E+12 3.33023989E+12	-120.250000 29.7500000 2.10525002E+12 -1.23477977E+12 2.83669037E+12	-120.250000 29.7500000 1.92125311E+12 -8.49687937E+11 2.41483960E+12	-120.250000 29.7500000 2.00652161E+12 -1.23538008E+12 2.53177364E+12	-120.250000 29.7500000 1.62709229E+12 -9.69385509E+11 2.02747937E+12	-120.250000 29.7500000 1.47543871E+12 -9.88853961E+11 2.01331048E+12	-120.250000 29.7500000 1.68351642E+12 -1.41681898E+12 1.95091117E+12	-120.250000 29.7500000 1.28132959E+12 -8.59917255E+11 1.53324814E+12	-120.250000 29.7500000 1.27760741E+12 -9.97716328E+11 1.46402430E+12
-119.750000 29.7500000 -1.32922294E+11 1.58060118E+11 2.73190437E+11	-119.750000 29.7500000 -4.12430054E+09 2.52010701E+10 2.89898693E+11	-119.750000 29.7500000 1.71739333E+11 7.27532093E+10 3.84511672E+11	-119.750000 29.7500000 2.22218469E+11 -2.39723168E+11 3.99086191E+11	-119.750000 29.7500000 3.32630229E+11 -2.55852741E+11 4.30248329E+11	-119.750000 29.7500000 4.59260396E+11 -4.23411417E+11 4.35999048E+11	-119.750000 29.7500000 6.59129893E+11 -2.66375086E+11 6.22900740E+11	-119.750000 29.7500000 1.00347240E+11 -2.35450204E+11 1.05640172E+12	-119.750000 29.7500000 -1.19176536E+11 -1.54271171E+11 1.65549454E+12	-119.750000 29.7500000 -2.74902778E+11 2.61157126E+11 1.53994618E+12	-119.750000 29.7500000 -6.39703843E+11 4.47416402E+11 1.81552271E+12	-119.750000 29.7500000 -6.59025428E+11 4.25967616E+11 1.84483145E+12	-119.750000 29.7500000 -6.33063735E+11 2.56680378E+11 1.44607478E+12	-119.750000 29.7500000 -5.89334118E+11 4.30462271E+11 1.30940338E+12	-119.750000 29.7500000 -5.59567405E+11 3.94756096E+11 1.37296609E+12	-119.750000 29.7500000 -7.34024237E+11 3.93745727E+11 1.49098896E+12	-119.750000 29.7500000 -6.41696924E+11 2.28425007E+11 1.44068628E+12	-119.750000 29.7500000 -4.72808456E+11 3.20268534E+10 1.50124089E+12	-119.750000 29.7500000 -5.01623259E+11 -2.96411013E+10 1.52785663E+12	-119.750000 29.7500000 -4.99624935E+11 3.02332805E+11 1.27706818E+12	-119.750000 29.7500000 -3.60655520E+11 1.56497986E+11 1.09924988E+12	-119.750000 29.7500000 -4.59903959E+11 -1.15951436E+11 1.06807512E+12	-119.750000 29.7500000 -3.54395193E+11 -1.39482726E+11 9.59073747E+11	-119.750000 29.7500000 -2.70879654E+11 6.54611702E+10 9.13848467E+11	-119.750000 29.7500000 -4.13168599E+11 -8.57061048E+10 1.19655681E+12	-119.750000 29.7500000 -4.33367941E+11 -2.25218888E+10 1.17336179E+12	-119.750000 29.7500000 -5.16519789E+11 1.23888148E+11 1.31648048E+12	-119.750000 29.7500000 -5.45441022E+11 1.74336639E+11 1.21062044E+12	-119.750000 29.7500000 -4.16477774E+11 2.77036990E+11 1.21207403E+12	-119.750000 29.7500000 -3.60897937E+11 2.26980839E+11 9.62964423E+11	-119.750000 29.7500000 -3.33687030E+11 1.96368286E+11 9.67640023E+11	-119.750000 29.7500000 1.38683382E+10 2.62739050E+11 9.62870641E+11	-119.750000 29.7500000 1.07058168E+11 1.28219980E+11 9.97417812E+11	-119.750000 29.7500000 4.21375377E+11 -2.74945343E+11 9.58790435E+11	-119.750000 29.7500000 7.53170252E+11 -7.19911059E+11 7.90338798E+11	-119.750000 29.7500000 8.99572302E+11 -7.52079798E+11 7.16988416E+11	-119.750000 29.7500000 1.27320470E+12 -1.06996131E+12 1.02800923E+12	-119.750000 29.7500000 1.21000244E+12 -9.52800969E+11 8.90097435E+11	-119.750000 29.7500000 1.50483462E+12 -1.08618423E+12 1.26902442E+12	-119.750000 29.7500000 1.80209438E+12 -1.39645131E+12 1.54711045E+12	-119.750000 29.7500000 2.16543658E+12 -1.75295653E+12 1.99465566E+12	-119.750000 29.7500000 2.38932302E+12 -1.74546996E+12 2.26200833E+12	-119.750000 29.7500000 2.08804145E+12 -1.49245513E+12 1.99274463E+12	-119.750000 29.7500000 2.26538134E+12 -1.40253567E+12 2.20487012E+12	-119.750000 29.7500000 1.83925421E+12 -1.34449555E+12 1.77473336E+12	-119.750000 29.7500000 1.82938291E+12 -1.30018745E+12 1.87879496E+12	-119.750000 29.7500000 1.45846737E+12 -1.21869881E+12 1.33411806E+12	-119.750000 29.7500000 1.61529764E+12 -1.33931388E+12 1.45055482E+12	-119.750000 29.7500000 1.52112123E+12 -1.20995958E+12 1.44281764E+12	-119.750000 29.7500000 1.23408168E+12 -1.13306265E+12 1.04200720E+12
-119.250000 29.7500000 -1.24817351E+11 3.18513357E+10 5.00595884E+11	-119.250000 29.7500000 -2.00626852E+10 -8.14550467E+10 5.03089791E+11	-119.250000 29.7500000 7.74715965E+10 -1.03935394E+11 5.60183509E+11	-119.250000 29.7500000 1.74531494E+11 -3.78631062E+11 4.68269138E+11	-119.250000 29.7500000 4.30498873E+11 -5.24144116E+11 6.08316097E+11	-119.250000 29.7500000 5.09221470E+11 -8.01271448E+11 5.24196839E+11	-119.250000 29.7500000 7.52857776E+11 -4.93086441E+11 6.70258233E+11	-119.250000 29.7500000 3.54839462E+11 -4.38781510E+11 1.13131887E+12	-119.250000 29.7500000 -5.28325632E+10 -1.45512006E+11 1.46083650E+12	-119.250000 29.7500000 -7.08288905E+11 2.12543767E+11 1.85112959E+12	-119.250000 29.7500000 -6.22244200E+11 4.00744645E+11 1.70264612E+12	-119.250000 29.7500000 -1.03973539E+12 4.15056593E+11 1.65507170E+12	-119.250000 29.7500000 -1.09205206E+12 4.00355688E+11 1.66621033E+12	-119.250000 29.7500000 -8.21152907E+11 4.41502401E+11 1.63482999E+12	-119.250000 29.7500000 -8.47846179E+11 4.41569182E+11 1.73517334E+12	-119.250000 29.7500000 -5.53783067E+11 4.37948645E+11 1.29633563E+12	-119.250000 29.7500000 -7.21160372E+11 2.34698654E+11 1.33114967E+12	-119.250000 29.7500000 -6.28332691E+11 1.48946436E+11 1.35321616E+12	-119.250000 29.7500000 -6.07834014E+11 9.67414088E+10 1.35787289E+12	-119.250000 29.7500000 -6.88122102E+11 2.18835763E+11 1.38690809E+12	-119.250000 29.7500000 -4.16128369E+11 2.45020656E+11 1.21048112E+12	-119.250000 29.7500000 -4.47028232E+11 -1.17964808E+11 1.26282524E+12	-119.250000 29.7500000 -3.26513164E+11 -1.62478572E+11 1.07413347E+12	-119.250000 29.7500000 -4.02288247E+11 -4.38115205E+10 1.24464713E+12	-119.250000 29.7500000 -3.83677628E+11 -1.15587269E+11 1.31940955E+12	-119.250000 29.7500000 -3.66630404E+11 -2.29435986E+10 1.30992334E+12	-119.250000 29.7500000 -2.63089193E+11 1.75361786E+11 1.29963642E+12	-119.250000 29.7500000 -5.35602233E+11 1.08766396E+11 1.35990228E+12	-119.250000 29.7500000 -4.21746213E+11 2.56782467E+11 1.29510421E+12	-119.250000 29.7500000 -5.84580219E+10 1.88386886E+11 1.00650739E+12	-119.250000 29.7500000 -4.88237670E+10 1.99729545E+11 1.01770553E+12	-119.250000 29.7500000 -6.69603799E+10 3.75353508E+11 1.18490766E+12	-119.250000 29.7500000 1.41004915E+11 8.22338191E+10 1.08539380E+12	-119.250000 29.7500000 3.54986525E+11 -4.21703483E+11 1.05187095E+12	-119.250000 29.7500000 6.56300442E+11 -4.74066878E+11 6.98717766E+11	-119.250000 29.7500000 9.50605185E+11 -9.35210189E+11 8.56901681E+11	-119.250000 29.7500000 1.09307658E+12 -8.10822730E+11 7.79803689E+11	-119.250000 29.7500000 1.32940104E+12 -1.26849240E+12 9.49618868E+11	-119.250000 29.7500000 1.37822772E+12 -1.03145282E+12 9.88978348E+11	-119.250000 29.7500000 1.74969061E+12 -1.42326668E+12 1.11949578E+12	-119.250000 29.7500000 2.08788508E+12 -1.89053259E+12 1.24175267E+12	-119.250000 29.7500000 2.14677062E+12 -1.81053804E+12 1.38274288E+12	-119.250000 29.7500000 2.00635161E+12 -1.65702835E+12 1.30360764E+12	-119.250000 29.7500000 2.09502195E+12 -1.27921816E+12 1.60273911E+12	-119.250000 29.7500000 1.79026919E+12 -1.50782935E+12 1.26776889E+12	-119.250000 29.7500000 1.81540448E+12 -1.41664780E+12 1.36573341E+12	-119.250000 29.7500000 1.94751431E+12 -2.02741213E+12 1.25774620E+12	-119.250000 29.7500000 1.55277289E+12 -1.27639736E+12 1.16852838E+12	-119.250000 29.7500000 1.49083455E+12 -1.31888749E+12 1.16651275E+12	-119.250000 29.7500000 1.51457091E+12 -1.62420281E+12 1.14035078E+12
-118.750000 29.7500000 4.44327158E+10 -2.15132045E+11 7.73265424E+11	-118.750000 29.7500000 1.49889647E+11 -2.97075573E+11 7.31754398E+11	-118.750000 29.7500000 2.79692509E+11 -4.56175518E+11 8.84877951E+11	-118.750000 29.7500000 4.77355901E+11 -6.57019437E+11 7.60426070E+11	-118.750000 29.7500000 5.64517143E+11 -6.02585432E+11 6.13289624E+11	-118.750000 29.7500000 8.88994071E+11 -1.26201967E+12 7.73827527E+11	-118.750000 29.7500000 7.85940414E+11 -5.48460888E+11 6.10620932E+11	-118.750000 29.7500000 5.84363475E+11 -6.24299606E+11 1.29124742E+12	-118.750000 29.7500000 1.21149571E+11 -3.14847134E+11 1.58928195E+12	-118.750000 29.7500000 -3.96970131E+11 6.03558707E+10 1.56638341E+12	-118.750000 29.7500000 -5.83185596E+11 3.79661713E+11 1.43618867E+12	-118.750000 29.7500000 -1.15246078E+12 4.50135392E+11 1.84146697E+12	-118.750000 29.7500000 -1.21045936E+12 4.00845603E+11 1.90561622E+12	-118.750000 29.7500000 -8.26678837E+11 4.76082700E+11 1.99806432E+12	-118.750000 29.7500000 -7.91667409E+11 3.69657053E+11 1.49669374E+12	-118.750000 29.7500000 -8.63930352E+11 5.37605439E+11 1.57899778E+12	-118.750000 29.7500000 -7.19712616E+11 2.53445325E+11 1.64919797E+12	-118.750000 29.7500000 -6.42349072E+11 1.83741399E+11 1.65473695E+12	-118.750000 29.7500000 -5.65107687E+11 6.75776676E+10 1.64289642E+12	-118.750000 29.7500000 -7.83574172E+11 2.13230174E+11 1.61800520E+12	-118.750000 29.7500000 -4.27592352E+11 1.89444309E+11 1.31718460E+12	-118.750000 29.7500000 -4.29164069E+11 -7.90320005E+10 1.46551577E+12	-118.750000 29.7500000 -2.80831459E+11 -2.06795702E+11 1.21478093E+12	-118.750000 29.7500000 -2.67350966E+11 -2.30459228E+11 1.43169670E+12	-118.750000 29.7500000 -3.47404829E+11 -7.32365619E+10 1.46709532E+12	-118.750000 29.7500000 -1.80354171E+11 -1.60615414E+10 1.44129825E+12	-118.750000 29.7500000 -3.82095032E+11 7.94114867E+10 1.80909480E+12	-118.750000 29.7500000 -4.75488190E+11 1.01215912E+11 1.89872026E+12	-118.750000 29.7500000 -1.01300330E+11 1.38927489E+11 1.33877347E+12	-118.750000 29.7500000 -3.29299296E+11 2.10806817E+11 1.30976894E+12	-118.750000 29.7500000 -3.01768245E+11 1.91328715E+11 1.34310461E+12	-118.750000 29.7500000 -2.44990157E+10 3.13379127E+11 1.26989854E+12	-118.750000 29.7500000 1.68742355E+11 5.04274575E+10 1.17081886E+12	-118.750000 29.7500000 3.20588382E+11 -1.90926979E+11 9.61300136E+11	-118.750000 29.7500000 5.95396198E+11 -5.12665747E+11 8.06349308E+11	-118.750000 29.7500000 8.04214997E+11 -8.03083518E+11 7.58092136E+11	-118.750000 29.7500000 1.16597680E+12 -1.01985649E+12 8.42658218E+11	-118.750000 29.7500000 1.23682239E+12 -1.15543088E+12 7.81519684E+11	-118.750000 29.7500000 1.60844625E+12 -1.18182484E+12 1.07398208E+12	-118.750000 29.7500000 1.65166501E+12 -1.35455021E+12 8.40742273E+11	-118.750000 29.7500000 2.01228734E+12 -1.82556806E+12 9.91856493E+11	-118.750000 29.7500000 1.68612161E+12 -1.34098256E+12 7.28270832E+11	-118.750000 29.7500000 1.85379678E+12 -1.60293506E+12 7.89642215E+11	-118.750000 29.7500000 1.54604641E+12 -9.24029092E+11 8.81238016E+11	-118.750000 29.7500000 1.60582677E+12 -1.43854390E+12 9.35292568E+11	-118.750000 29.7500000 1.67447442E+12 -1.36928847E+12 1.01551859E+12	-118.750000 29.7500000 1.61818372E+12 -1.64803943E+12 9.94227454E+11	-118.750000 29.7500000 1.46377867E+12 -1.18270709E+12 9.19200203E+11	-118.750000 29.7500000 1.49995874E+12 -1.46126340E+12 9.43417590E+11	-118.750000 29.7500000 1.34115374E+12 -1.48340579E+12 9.61068007E+11
-118.250000 29.7500000 3.63906990E+11 -4.24409334E+11 1.03392490E+12	-118.250000 29.7500000 4.45510975E+11 -5.34887989E+11 9.42756463E+11	-118.250000 29.7500000 6.57757766E+11 -9.54327433E+11 1.19239226E+12	-118.250000 29.7500000 7.37093353E+11 -8.26807157E+11 1.09571460E+12	-118.250000 29.7500000 8.33611825E+11 -8.96908001E+11 8.74512908E+11	-118.250000 29.7500000 1.01239436E+12 -1.16587771E+12 7.22933121E+11	-118.250000 29.7500000 1.10444583E+12 -9.96306911E+11 6.85532447E+11	-118.250000 29.7500000 7.40726342E+11 -7.26702752E+11 1.11630457E+12	-118.250000 29.7500000 5.01075935E+11 -6.29433106E+11 1.65220463E+12	-118.250000 29.7500000 -7.17394657E+10 -2.76518142E+11 2.13404746E+12	-118.250000 29.7500000 -5.29717527E+11 2.54227874E+11 1.91310240E+12	-118.250000 29.7500000 -7.23280921E+11 2.39704769E+11 1.98055363E+12	-118.250000 29.7500000 -7.49078381E+11 3.01539197E+11 2.02650550E+12	-118.250000 29.7500000 -8.54324740E+11 3.82381261E+11 2.11897994E+12	-118.250000 29.7500000 -7.96034269E+11 3.90841598E+11 2.03027579E+12	-118.250000 29.7500000 -5.96906279E+11 3.59785202E+11 1.67340592E+12	-118.250000 29.7500000 -7.08772364E+11 1.22343530E+11 1.87450904E+12	-118.250000 29.7500000 -6.02636485E+11 4.28318147E+10 1.89763315E+12	-118.250000 29.7500000 -4.86135202E+11 -9.26828134E+10 1.92284328E+12	-118.250000 29.7500000 -7.41019550E+11 1.49938897E+11 1.98056005E+12	-118.250000 29.7500000 -5.83559348E+11 1.06311721E+11 1.89132820E+12	-118.250000 29.7500000 -2.13427061E+11 6.36758057E+10 1.57006627E+12	-118.250000 29.7500000 -1.90994530E+11 -3.33379863E+11 1.38245689E+12	-118.250000 29.7500000 -1.25796590E+11 -2.94766805E+11 1.65785908E+12	-118.250000 29.7500000 -1.01976015E+11 -1.99668204E+10 1.54811616E+12	-118.250000 29.7500000 -1.37199124E+11 -1.94679210E+11 2.03165283E+12	-118.250000 29.7500000 2.02155971E+10 -1.43561964E+10 1.90109005E+12	-118.250000 29.7500000 -2.37182026E+11 -9.73132022E+10 1.94301565E+12	-118.250000 29.7500000 -2.25750204E+11 8.17252762E+10 1.90668420E+12	-118.250000 29.7500000 -7.11848673E+10 2.01435857E+11 1.30870962E+12	-118.250000 29.7500000 1.17912177E+10 9.11375155E+10 1.36169718E+12	-118.250000 29.7500000 -1.42986670E+10 2.30376047E+11 1.42429415E+12	-118.250000 29.7500000 2.55603999E+11 -8.66320138E+10 1.22245048E+12	-118.250000 29.7500000 3.34207320E+11 -1.61450426E+11 1.01882410E+12	-118.250000 29.7500000 5.51045104E+11 -3.23382477E+11 7.68458686E+11	-118.250000 29.7500000 7.76314290E+11 -7.69682047E+11 7.53481089E+11	-118.250000 29.7500000 1.04815886E+12 -9.21511526E+11 6.98574701E+11	-118.250000 29.7500000 1.02682735E+12 -8.22469591E+11 5.96936425E+11	-118.250000 29.7500000 1.36401388E+12 -9.88719546E+11 8.00183484E+11	-118.250000 29.7500000 1.47503684E+12 -1.19392580E+12 6.39878300E+11	-118.250000 29.7500000 1.55904128E+12 -1.34411741E+12 4.55312245E+11	-118.250000 29.7500000 1.53209392E+12 -1.36788653E+12 4.22404489E+11	-118.250000 29.7500000 1.70148731E+12 -1.57937435E+12 4.92628738E+11	-118.250000 29.7500000 1.35541647E+12 -8.94177837E+11 5.92744350E+11	-118.250000 29.7500000 1.42959274E+12 -1.37077798E+12 4.98799870E+11	-118.250000 29.7500000 1.50694894E+12 -1.16973516E+12 6.83658183E+11	-118.250000 29.7500000 1.20189131E+12 -1.03089065E+12 5.54509402E+11	-118.250000 29.7500000 1.24197129E+12 -1.09714571E+12 5.99262626E+11	-118.250000 29.7500000 1.23655409E+12 -1.18841160E+12 6.31284040E+11	-118.250000 29.7500000 1.24919624E+12 -1.47137167E+12 7.18309753E+11
-117.750000 29.7500000 6.74322252E+11 -6.69146743E+11 1.18372513E+12	-117.750000 29.7500000 7.01247259E+11 -7.61599951E+11 1.02167885E+12	-117.750000 29.7500000 7.44520810E+11 -8.32670466E+11 8.76042256E+11	-117.750000 29.7500000 8.86698476E+11 -8.35031007E+11 8.37195727E+11	-117.750000 29.7500000 1.03356629E+12 -1.09594929E+12 7.57553758E+11	-117.750000 29.7500000 1.10069599E+12 -1.12595514E+12 4.99744965E+11	-117.750000 29.7500000 1.15726995E+12 -1.02948412E+12 4.48225739E+11	-117.750000 29.7500000 1.11304140E+12 -1.31289606E+12 1.03686714E+12	-117.750000 29.7500000 7.67872926E+11 -1.12462227E+12 1.64040593E+12	-117.750000 29.7500000 4.46558962E+11 -9.47110019E+11 2.07700702E+12	-117.750000 29.7500000 -1.61990312E+11 -4.48447283E+11 2.55032846E+12	-117.750000 29.7500000 -3.14707280E+11 -4.53635539E+11 2.49850914E+12	-117.750000 29.7500000 -3.31651154E+11 -1.28276267E+11 2.41773707E+12	-117.750000 29.7500000 -5.26566719E+11 -7.04167608E+10 2.63041791E+12	-117.750000 29.7500000 -4.63889564E+11 2.85252506E+10 2.06705892E+12	-117.750000 29.7500000 -7.50448411E+11 -9.02327194E+09 2.27854359E+12	-117.750000 29.7500000 -6.56147874E+11 -6.94755901E+10 2.39241816E+12	-117.750000 29.7500000 -5.09154132E+11 -1.67173800E+11 2.41597468E+12	-117.750000 29.7500000 -4.54704234E+11 -2.48219648E+11 2.01685375E+12	-117.750000 29.7500000 -4.35624116E+11 4.38551306E+10 2.02578998E+12	-117.750000 29.7500000 -3.22782102E+11 2.78207713E+10 1.96121290E+12	-117.750000 29.7500000 -1.44908419E+11 -8.09660252E+10 1.61446062E+12	-117.750000 29.7500000 3.23297510E+09 -4.87223394E+11 1.41516407E+12	-117.750000 29.7500000 -4.32352338E+10 -3.12614289E+11 1.80257908E+12	-117.750000 29.7500000 1.62408055E+11 -1.94775351E+11 1.59421091E+12	-117.750000 29.7500000 9.26430822E+10 -1.80473807E+11 1.56483440E+12	-117.750000 29.7500000 2.45246427E+11 -4.55981466E+11 1.97096256E+12	-117.750000 29.7500000 1.35233266E+11 -1.42593475E+11 1.86254007E+12	-117.750000 29.7500000 9.59486198E+10 1.96756357E+10 1.90047479E+12	-117.750000 29.7500000 -3.53659622E+09 2.73071440E+11 1.74272243E+12	-117.750000 29.7500000 3.99555748E+10 -1.10101053E+11 1.78933583E+12	-117.750000 29.7500000 1.30718278E+11 1.23556995E+11 1.43032517E+12	-117.750000 29.7500000 2.04834062E+11 -3.38998624E+11 1.13940680E+12	-117.750000 29.7500000 3.08160135E+11 -3.56809605E+11 1.01962665E+12	-117.750000 29.7500000 4.60423528E+11 -3.88623237E+11 7.78840900E+11	-117.750000 29.7500000 6.68677964E+11 -6.14589530E+11 6.54750646E+11	-117.750000 29.7500000 1.07241334E+12 -9.28458211E+11 6.67325104E+11	-117.750000 29.7500000 1.12020318E+12 -9.62393539E+11 6.72658948E+11	-117.750000 29.7500000 1.19736317E+12 -8.19843039E+11 5.75210652E+11	-117.750000 29.7500000 1.29936943E+12 -1.05365019E+12 4.09899074E+11	-117.750000 29.7500000 1.35448402E+12 -1.08330058E+12 3.15230945E+11	-117.750000 29.7500000 1.51577952E+12 -1.43346604E+12 1.89274259E+11	-117.750000 29.7500000 1.28182727E+12 -1.17821198E+12 2.25277329E+11	-117.750000 29.7500000 1.20992996E+12 -1.06427862E+12 2.19145699E+11	-117.750000 29.7500000 1.25245325E+12 -1.39919412E+12 9.09357384E+10	-117.750000 29.7500000 1.27452263E+12 -9.37798074E+11 4.11689157E+11	-117.750000 29.7500000 1.12304508E+12 -1.13765607E+12 2.34850271E+11	-117.750000 29.7500000 1.12743927E+12 -1.04676773E+12 3.25291082E+11	-117.750000 29.7500000 1.13992047E+12 -1.04481830E+12 3.38322031E+11	-117.750000 29.7500000 8.87217193E+11 -9.49087568E+11 2.73110630E+11
-117.250000 29.7500000 1.06334211E+12 -9.61947894E+11 1.08064388E+12	-117.250000 29.7500000 1.15805402E+12 -1.14864698E+12 9.24796453E+11	-117.250000 29.7500000 1.14275372E+12 -1.04153888E+12 7.93233719E+11	-117.250000 29.7500000 1.26239336E+12 -1.09431154E+12 6.99973894E+11	-117.250000 29.7500000 1.12029978E+12 -1.01193777E+12 4.30048313E+11	-117.250000 29.7500000 1.15901963E+12 -9.64690444E+11 2.82881458E+11	-117.250000 29.7500000 1.23860340E+12 -1.04772469E+12 1.96310893E+11	-117.250000 29.7500000 1.22734261E+12 -1.24680182E+12 6.45011276E+11	-117.250000 29.7500000 8.26340016E+11 -1.09210462E+12 1.06144314E+12	-117.250000 29.7500000 8.46234976E+11 -1.42076058E+12 1.93114708E+12	-117.250000 29.7500000 2.05825360E+11 -9.71477877E+11 2.29581731E+12	-117.250000 29.7500000 3.53276690E+11 -1.41897184E+12 2.91967179E+12	-117.250000 29.7500000 1.55422671E+11 -1.11415905E+12 2.84266306E+12	-117.250000 29.7500000 -1.40842123E+11 -4.77973414E+11 2.28587182E+12	-117.250000 29.7500000 -2.38656946E+11 -5.10844928E+11 2.55036726E+12	-117.250000 29.7500000 -4.40450089E+11 -3.69481449E+11 2.60680974E+12	-117.250000 29.7500000 -2.57239450E+11 -4.71330259E+11 2.63929148E+12	-117.250000 29.7500000 -1.93447231E+11 -4.45392191E+11 2.07847608E+12	-117.250000 29.7500000 -2.77206925E+11 -5.95237863E+11 2.34035610E+12	-117.250000 29.7500000 -3.05347527E+11 -3.90017450E+11 2.28016128E+12	-117.250000 29.7500000 -9.34829425E+10 -3.81575561E+11 1.82520408E+12	-117.250000 29.7500000 -1.16445962E+10 -5.01794144E+11 1.54303791E+12	-117.250000 29.7500000 -1.73411820E+10 -4.58483466E+11 1.25013852E+12	-117.250000 29.7500000 2.12502856E+11 -2.84953870E+11 1.21695699E+12	-117.250000 29.7500000 1.99270236E+11 -4.38583427E+11 1.52401163E+12	-117.250000 29.7500000 3.39905118E+11 -5.47652829E+11 1.53351658E+12	-117.250000 29.7500000 5.43626232E+11 -6.99912356E+11 1.83789027E+12	-117.250000 29.7500000 3.83277072E+11 -2.20031566E+11 1.73041438E+12	-117.250000 29.7500000 4.48396657E+11 -2.48799003E+11 1.77981542E+12	-117.250000 29.7500000 1.92889061E+11 1.91776342E+11 1.83496212E+12	-117.250000 29.7500000 2.47254712E+11 2.64306360E+10 1.77184912E+12	-117.250000 29.7500000 1.78457723E+11 7.88488602E+10 1.38409319E+12	-117.250000 29.7500000 2.04367036E+11 -3.53381810E+11 1.16370650E+12	-117.250000 29.7500000 2.73781899E+11 -2.90928722E+11 1.04602796E+12	-117.250000 29.7500000 5.22812457E+11 -3.75689708E+11 8.69559042E+11	-117.250000 29.7500000 7.29054314E+11 -5.86256482E+11 6.96665375E+11	-117.250000 29.7500000 9.81266924E+11 -7.36398213E+11 5.21238479E+11	-117.250000 29.7500000 9.72159975E+11 -8.01016578E+11 4.90916184E+11	-117.250000 29.7500000 1.06527457E+12 -6.62023373E+11 3.60922808E+11	-117.250000 29.7500000 1.07378436E+12 -9.81168620E+11 9.22304430E+10	-117.250000 29.7500000 1.19518855E+12 -9.81110161E+11 7.28209490E+10	-117.250000 29.7500000 9.87531117E+11 -7.90386573E+11 -1.02541005E+10	-117.250000 29.7500000 1.06271382E+12 -1.09986460E+12 -7.34076928E+10	-117.250000 29.7500000 1.18000412E+12 -1.21949494E+12 -9.18338191E+10	-117.250000 29.7500000 1.26299393E+12 -1.37464277E+12 -469886368.	-117.250000 29.7500000 1.02246783E+12 -8.45736116E+11 1.06623058E+11	-117.250000 29.7500000 1.05014139E+12 -1.09661992E+12 6.11790070E+10	-117.250000 29.7500000 1.05505168E+12 -1.07304564E+12 1.41984874E+11	-117.250000 29.7500000 1.07746053E+12 -1.10116143E+12 7.95085537E+10	-117.250000 29.7500000 8.55677927E+11 -8.48868278E+11 7.94851328E+10
[truncated: 1,182 more rows]
[truncated: 23 more columns]
