# Supplementary material for: Geodynamic evolution of southwestern North America since the Late Eocene
Source: Nat Commun. 2019 Nov 18;10:5213. doi: 10.1038/s41467-019-12950-8 (PMC6861285; doi:10.1038/s41467-019-12950-8)
Supplement: Supplementary file 18 — Supplementary Data 15 [file 41467_2019_12950_MOESM18_ESM.xlsx]

## Sheet: Sheet1
-125.75000000000000 28.750000000000000 21.686330936662333	-125.75000000000000 28.750000000000000 14.474709541224149	-125.75000000000000 28.750000000000000 18.160825190091892	-125.75000000000000 28.750000000000000 16.770718830416993	-125.75000000000000 28.750000000000000 15.552336438969489	-125.75000000000000 28.750000000000000 15.802971712382504	-125.75000000000000 28.750000000000000 16.336417054091946	-125.75000000000000 28.750000000000000 18.026586479723328	-125.75000000000000 28.750000000000000 14.927593503619947	-125.75000000000000 28.750000000000000 11.975028967439465	-125.75000000000000 28.750000000000000 13.697398243589175	-125.75000000000000 28.750000000000000 12.850795981578335	-125.75000000000000 28.750000000000000 11.422614381941877	-125.75000000000000 28.750000000000000 14.625105301952178	-125.75000000000000 28.750000000000000 12.429769706694916	-125.75000000000000 28.750000000000000 11.294069521509529	-125.75000000000000 28.750000000000000 14.306201236432003	-125.75000000000000 28.750000000000000 12.685807249232870	-125.75000000000000 28.750000000000000 10.620649197046211	-125.75000000000000 28.750000000000000 14.239948109040396	-125.75000000000000 28.750000000000000 12.638415831054102	-125.75000000000000 28.750000000000000 12.305193623396471	-125.75000000000000 28.750000000000000 12.175599943228585	-125.75000000000000 28.750000000000000 11.924387394521913	-125.75000000000000 28.750000000000000 14.858414945752724	-125.75000000000000 28.750000000000000 14.238449570115595	-125.75000000000000 28.750000000000000 14.535729510830953	-125.75000000000000 28.750000000000000 13.540183888126499	-125.75000000000000 28.750000000000000 12.430775947383614	-125.75000000000000 28.750000000000000 14.514205525494067	-125.75000000000000 28.750000000000000 14.424409118448134	-125.75000000000000 28.750000000000000 13.959789231001594	-125.75000000000000 28.750000000000000 14.971051578407174	-125.75000000000000 28.750000000000000 15.587486896464625	-125.75000000000000 28.750000000000000 17.064741173730585	-125.75000000000000 28.750000000000000 14.494687763071930	-125.75000000000000 28.750000000000000 12.475633120281696	-125.75000000000000 28.750000000000000 13.641509193633684	-125.75000000000000 28.750000000000000 5.9232899850931719	-125.75000000000000 28.750000000000000 5.0000000000000000	-125.75000000000000 28.750000000000000 5.0000000000000000	-125.75000000000000 28.750000000000000 5.0000000000000000	-125.75000000000000 28.750000000000000 5.0000000000000000	-125.75000000000000 28.750000000000000 5.0000000000000000	-125.75000000000000 28.750000000000000 5.0162490625793756	-125.75000000000000 28.750000000000000 5.0000000000000000	-125.75000000000000 28.750000000000000 5.0254195818485536	-125.75000000000000 28.750000000000000 5.9831891213494668	-125.75000000000000 28.750000000000000 7.6275673413599288	-125.75000000000000 28.750000000000000 9.8873784164427079
-125.25000000000000 28.750000000000000 22.312697505189991	-125.25000000000000 28.750000000000000 21.313682545904776	-125.25000000000000 28.750000000000000 19.152147596791234	-125.25000000000000 28.750000000000000 18.395974539765380	-125.25000000000000 28.750000000000000 15.498872854114296	-125.25000000000000 28.750000000000000 14.753449447144050	-125.25000000000000 28.750000000000000 13.117127060055976	-125.25000000000000 28.750000000000000 17.530857624328661	-125.25000000000000 28.750000000000000 17.110043520722591	-125.25000000000000 28.750000000000000 15.834439656721168	-125.25000000000000 28.750000000000000 14.504036132158028	-125.25000000000000 28.750000000000000 12.536007008454991	-125.25000000000000 28.750000000000000 15.503403919426319	-125.25000000000000 28.750000000000000 13.823946613998633	-125.25000000000000 28.750000000000000 13.381719177077098	-125.25000000000000 28.750000000000000 15.716797494226983	-125.25000000000000 28.750000000000000 13.675892967166794	-125.25000000000000 28.750000000000000 12.138315582565937	-125.25000000000000 28.750000000000000 15.140651235565491	-125.25000000000000 28.750000000000000 12.461721071512631	-125.25000000000000 28.750000000000000 17.653248731852614	-125.25000000000000 28.750000000000000 15.989507802338027	-125.25000000000000 28.750000000000000 15.496519235486469	-125.25000000000000 28.750000000000000 15.118407278496301	-125.25000000000000 28.750000000000000 14.073115433486221	-125.25000000000000 28.750000000000000 13.639818913053810	-125.25000000000000 28.750000000000000 16.330199448898256	-125.25000000000000 28.750000000000000 15.070339121156353	-125.25000000000000 28.750000000000000 13.480840454513721	-125.25000000000000 28.750000000000000 15.982965419240269	-125.25000000000000 28.750000000000000 15.836209190630004	-125.25000000000000 28.750000000000000 14.635863612489418	-125.25000000000000 28.750000000000000 15.525835003280154	-125.25000000000000 28.750000000000000 14.988683443651999	-125.25000000000000 28.750000000000000 14.538411970212501	-125.25000000000000 28.750000000000000 12.860281794213320	-125.25000000000000 28.750000000000000 15.354468497874381	-125.25000000000000 28.750000000000000 13.992666569364987	-125.25000000000000 28.750000000000000 9.4535167952806862	-125.25000000000000 28.750000000000000 9.4791421555560813	-125.25000000000000 28.750000000000000 8.3025723521378438	-125.25000000000000 28.750000000000000 9.1619083127202359	-125.25000000000000 28.750000000000000 8.8740335447500982	-125.25000000000000 28.750000000000000 8.7387744467745616	-125.25000000000000 28.750000000000000 9.0852530782605001	-125.25000000000000 28.750000000000000 8.7930405207675459	-125.25000000000000 28.750000000000000 8.2400867601305396	-125.25000000000000 28.750000000000000 9.3516186063309679	-125.25000000000000 28.750000000000000 11.015185151251151	-125.25000000000000 28.750000000000000 13.200632133191320
-124.75000000000000 28.750000000000000 24.021622147467241	-124.75000000000000 28.750000000000000 22.369206805732826	-124.75000000000000 28.750000000000000 19.646595684724939	-124.75000000000000 28.750000000000000 18.070910650943418	-124.75000000000000 28.750000000000000 19.019477528923783	-124.75000000000000 28.750000000000000 13.514137588874679	-124.75000000000000 28.750000000000000 11.028183953782783	-124.75000000000000 28.750000000000000 18.285354364754795	-124.75000000000000 28.750000000000000 19.717382684556913	-124.75000000000000 28.750000000000000 19.442430165361216	-124.75000000000000 28.750000000000000 18.683858757817266	-124.75000000000000 28.750000000000000 17.062798215086918	-124.75000000000000 28.750000000000000 15.876276965763235	-124.75000000000000 28.750000000000000 13.760372161148897	-124.75000000000000 28.750000000000000 16.553960115827746	-124.75000000000000 28.750000000000000 15.984476109756150	-124.75000000000000 28.750000000000000 19.280302229667303	-124.75000000000000 28.750000000000000 17.340418958480480	-124.75000000000000 28.750000000000000 14.952399872581424	-124.75000000000000 28.750000000000000 13.944640224735615	-124.75000000000000 28.750000000000000 14.507601530889334	-124.75000000000000 28.750000000000000 14.854298210751306	-124.75000000000000 28.750000000000000 11.919359999538925	-124.75000000000000 28.750000000000000 12.047989579759516	-124.75000000000000 28.750000000000000 15.091298563023276	-124.75000000000000 28.750000000000000 14.609088517730489	-124.75000000000000 28.750000000000000 14.316163059672030	-124.75000000000000 28.750000000000000 12.653927639356628	-124.75000000000000 28.750000000000000 14.007248803107526	-124.75000000000000 28.750000000000000 17.759324994668738	-124.75000000000000 28.750000000000000 12.861759433046037	-124.75000000000000 28.750000000000000 14.779401290760831	-124.75000000000000 28.750000000000000 15.456780852604366	-124.75000000000000 28.750000000000000 13.739126796782564	-124.75000000000000 28.750000000000000 13.349846086944146	-124.75000000000000 28.750000000000000 13.600225731441419	-124.75000000000000 28.750000000000000 14.215521585486833	-124.75000000000000 28.750000000000000 15.181579438542984	-124.75000000000000 28.750000000000000 14.144080994314477	-124.75000000000000 28.750000000000000 13.632890999343923	-124.75000000000000 28.750000000000000 13.010384548126401	-124.75000000000000 28.750000000000000 10.314910827226235	-124.75000000000000 28.750000000000000 13.444809400807225	-124.75000000000000 28.750000000000000 13.359606657699842	-124.75000000000000 28.750000000000000 10.380693742727491	-124.75000000000000 28.750000000000000 10.358025880258214	-124.75000000000000 28.750000000000000 12.782407737078554	-124.75000000000000 28.750000000000000 10.967775496358783	-124.75000000000000 28.750000000000000 12.763047396910912	-124.75000000000000 28.750000000000000 14.681104372147363
-124.25000000000000 28.750000000000000 20.154080814703697	-124.25000000000000 28.750000000000000 19.413570523857274	-124.25000000000000 28.750000000000000 21.067865608702597	-124.25000000000000 28.750000000000000 19.310153790347890	-124.25000000000000 28.750000000000000 15.420441345510094	-124.25000000000000 28.750000000000000 14.573204915046805	-124.25000000000000 28.750000000000000 11.955605872973116	-124.25000000000000 28.750000000000000 17.959578717964593	-124.25000000000000 28.750000000000000 15.694194188415452	-124.25000000000000 28.750000000000000 18.935781312837431	-124.25000000000000 28.750000000000000 16.777024096569892	-124.25000000000000 28.750000000000000 16.884908584221748	-124.25000000000000 28.750000000000000 20.087009120766865	-124.25000000000000 28.750000000000000 18.540823767353547	-124.25000000000000 28.750000000000000 16.209282166311525	-124.25000000000000 28.750000000000000 14.478101059684626	-124.25000000000000 28.750000000000000 19.317417682422199	-124.25000000000000 28.750000000000000 16.986545448751070	-124.25000000000000 28.750000000000000 14.865085229133037	-124.25000000000000 28.750000000000000 13.704235383137661	-124.25000000000000 28.750000000000000 16.144219938286469	-124.25000000000000 28.750000000000000 12.483065778335217	-124.25000000000000 28.750000000000000 11.350702806201134	-124.25000000000000 28.750000000000000 13.706615999203166	-124.25000000000000 28.750000000000000 13.609763143927182	-124.25000000000000 28.750000000000000 12.851591376646867	-124.25000000000000 28.750000000000000 12.240802782037221	-124.25000000000000 28.750000000000000 12.636401565977996	-124.25000000000000 28.750000000000000 14.067273323513749	-124.25000000000000 28.750000000000000 11.909517349324098	-124.25000000000000 28.750000000000000 12.090541050147644	-124.25000000000000 28.750000000000000 11.097705525656549	-124.25000000000000 28.750000000000000 11.138736436948021	-124.25000000000000 28.750000000000000 11.597772631783057	-124.25000000000000 28.750000000000000 11.622117248377753	-124.25000000000000 28.750000000000000 9.3142005083970396	-124.25000000000000 28.750000000000000 12.692382321443974	-124.25000000000000 28.750000000000000 16.498462056081930	-124.25000000000000 28.750000000000000 18.946765766930820	-124.25000000000000 28.750000000000000 18.098410351410109	-124.25000000000000 28.750000000000000 17.391877214471979	-124.25000000000000 28.750000000000000 18.502005212435147	-124.25000000000000 28.750000000000000 18.201494912201319	-124.25000000000000 28.750000000000000 17.793199599908188	-124.25000000000000 28.750000000000000 18.173737598671643	-124.25000000000000 28.750000000000000 14.300841860736014	-124.25000000000000 28.750000000000000 13.414252457416424	-124.25000000000000 28.750000000000000 12.091277778999803	-124.25000000000000 28.750000000000000 13.247736866997410	-124.25000000000000 28.750000000000000 15.468124475877236
-123.75000000000000 28.750000000000000 14.649723400605044	-123.75000000000000 28.750000000000000 13.971500224157714	-123.75000000000000 28.750000000000000 14.851626798397383	-123.75000000000000 28.750000000000000 12.577193172218974	-123.75000000000000 28.750000000000000 11.974108004662526	-123.75000000000000 28.750000000000000 10.267417699933667	-123.75000000000000 28.750000000000000 8.4820842076360936	-123.75000000000000 28.750000000000000 22.105808823198519	-123.75000000000000 28.750000000000000 16.898102820104089	-123.75000000000000 28.750000000000000 17.823858349988239	-123.75000000000000 28.750000000000000 17.469712856326066	-123.75000000000000 28.750000000000000 16.131257826427330	-123.75000000000000 28.750000000000000 16.411427120238123	-123.75000000000000 28.750000000000000 16.499776792987092	-123.75000000000000 28.750000000000000 15.389252915367285	-123.75000000000000 28.750000000000000 20.207290040152870	-123.75000000000000 28.750000000000000 18.731074528335164	-123.75000000000000 28.750000000000000 17.085713664871289	-123.75000000000000 28.750000000000000 15.514598532331140	-123.75000000000000 28.750000000000000 17.312227241014156	-123.75000000000000 28.750000000000000 15.980482142447341	-123.75000000000000 28.750000000000000 13.109679744058683	-123.75000000000000 28.750000000000000 16.247035052693381	-123.75000000000000 28.750000000000000 13.092497490131681	-123.75000000000000 28.750000000000000 12.641788974302793	-123.75000000000000 28.750000000000000 12.342198142782378	-123.75000000000000 28.750000000000000 15.386788657051408	-123.75000000000000 28.750000000000000 11.283040977611492	-123.75000000000000 28.750000000000000 11.765750151688330	-123.75000000000000 28.750000000000000 12.009681243542252	-123.75000000000000 28.750000000000000 13.559597470301636	-123.75000000000000 28.750000000000000 10.321024351578520	-123.75000000000000 28.750000000000000 9.7076094420896268	-123.75000000000000 28.750000000000000 7.4202953919312877	-123.75000000000000 28.750000000000000 7.0209403491035927	-123.75000000000000 28.750000000000000 5.0000000000000000	-123.75000000000000 28.750000000000000 9.3840617326257973	-123.75000000000000 28.750000000000000 16.428347879771675	-123.75000000000000 28.750000000000000 24.179059282698322	-123.75000000000000 28.750000000000000 23.528663001939947	-123.75000000000000 28.750000000000000 22.905381171250934	-123.75000000000000 28.750000000000000 24.003050079471837	-123.75000000000000 28.750000000000000 23.556611455848572	-123.75000000000000 28.750000000000000 23.289704124654882	-123.75000000000000 28.750000000000000 22.617667220753589	-123.75000000000000 28.750000000000000 18.314645656125414	-123.75000000000000 28.750000000000000 16.552332547169446	-123.75000000000000 28.750000000000000 16.430009453407710	-123.75000000000000 28.750000000000000 17.753544484932057	-123.75000000000000 28.750000000000000 16.883749009186428
-123.25000000000000 28.750000000000000 5.0000000000000000	-123.25000000000000 28.750000000000000 5.0000000000000000	-123.25000000000000 28.750000000000000 5.0000000000000000	-123.25000000000000 28.750000000000000 5.0000000000000000	-123.25000000000000 28.750000000000000 5.5168706054107544	-123.25000000000000 28.750000000000000 6.9618225866555070	-123.25000000000000 28.750000000000000 7.6349766769350733	-123.25000000000000 28.750000000000000 13.892502887468151	-123.25000000000000 28.750000000000000 16.152468326562062	-123.25000000000000 28.750000000000000 16.873718696723465	-123.25000000000000 28.750000000000000 17.076975970721140	-123.25000000000000 28.750000000000000 14.513144073291395	-123.25000000000000 28.750000000000000 16.307610633246348	-123.25000000000000 28.750000000000000 17.682786432216901	-123.25000000000000 28.750000000000000 20.644679993885770	-123.25000000000000 28.750000000000000 18.657972393776024	-123.25000000000000 28.750000000000000 17.617691178620326	-123.25000000000000 28.750000000000000 14.666969292665986	-123.25000000000000 28.750000000000000 14.252731598931973	-123.25000000000000 28.750000000000000 17.506322418070958	-123.25000000000000 28.750000000000000 15.111403159024283	-123.25000000000000 28.750000000000000 15.407941847418277	-123.25000000000000 28.750000000000000 12.242137987213788	-123.25000000000000 28.750000000000000 12.566684112561568	-123.25000000000000 28.750000000000000 17.437786929912996	-123.25000000000000 28.750000000000000 13.947588020431244	-123.25000000000000 28.750000000000000 12.784297561018967	-123.25000000000000 28.750000000000000 12.083646572791858	-123.25000000000000 28.750000000000000 12.838269506385757	-123.25000000000000 28.750000000000000 13.844506455404417	-123.25000000000000 28.750000000000000 9.1282732058567699	-123.25000000000000 28.750000000000000 9.7207332089085661	-123.25000000000000 28.750000000000000 8.8924637188285818	-123.25000000000000 28.750000000000000 7.3585352228230976	-123.25000000000000 28.750000000000000 5.0000000000000000	-123.25000000000000 28.750000000000000 5.0000000000000000	-123.25000000000000 28.750000000000000 5.8147994683666377	-123.25000000000000 28.750000000000000 14.463859834039164	-123.25000000000000 28.750000000000000 22.795232596476065	-123.25000000000000 28.750000000000000 29.274539135391073	-123.25000000000000 28.750000000000000 29.691510334497735	-123.25000000000000 28.750000000000000 29.680641406924735	-123.25000000000000 28.750000000000000 31.071849140341513	-123.25000000000000 28.750000000000000 31.046454884201815	-123.25000000000000 28.750000000000000 28.672472215361200	-123.25000000000000 28.750000000000000 29.563395481947786	-123.25000000000000 28.750000000000000 26.800346607635117	-123.25000000000000 28.750000000000000 20.163385533793246	-123.25000000000000 28.750000000000000 17.918625412398459	-123.25000000000000 28.750000000000000 17.301109973602102
-122.75000000000000 28.750000000000000 10.888134602730879	-122.75000000000000 28.750000000000000 9.6982699025347454	-122.75000000000000 28.750000000000000 11.518754058443999	-122.75000000000000 28.750000000000000 8.5684229362659021	-122.75000000000000 28.750000000000000 7.7333165549375300	-122.75000000000000 28.750000000000000 6.7622260073534370	-122.75000000000000 28.750000000000000 5.5464489701064448	-122.75000000000000 28.750000000000000 16.238281908967352	-122.75000000000000 28.750000000000000 17.587219473876740	-122.75000000000000 28.750000000000000 18.377421988819407	-122.75000000000000 28.750000000000000 18.100793818632759	-122.75000000000000 28.750000000000000 15.759950620136138	-122.75000000000000 28.750000000000000 18.490411434484958	-122.75000000000000 28.750000000000000 23.896446922549366	-122.75000000000000 28.750000000000000 17.069891745741039	-122.75000000000000 28.750000000000000 17.704054308879098	-122.75000000000000 28.750000000000000 20.560247986810321	-122.75000000000000 28.750000000000000 20.119748592168275	-122.75000000000000 28.750000000000000 20.552038289130916	-122.75000000000000 28.750000000000000 15.373986936140634	-122.75000000000000 28.750000000000000 19.711313272196328	-122.75000000000000 28.750000000000000 15.574282487747363	-122.75000000000000 28.750000000000000 12.605877942841394	-122.75000000000000 28.750000000000000 17.742887493639302	-122.75000000000000 28.750000000000000 13.868854000753746	-122.75000000000000 28.750000000000000 13.746587227932265	-122.75000000000000 28.750000000000000 13.148256928512957	-122.75000000000000 28.750000000000000 11.963129800699935	-122.75000000000000 28.750000000000000 11.176339666625172	-122.75000000000000 28.750000000000000 10.250719055160685	-122.75000000000000 28.750000000000000 9.8076431346502755	-122.75000000000000 28.750000000000000 8.0927438116046844	-122.75000000000000 28.750000000000000 7.1759805132821262	-122.75000000000000 28.750000000000000 6.0994397929423192	-122.75000000000000 28.750000000000000 5.0000000000000000	-122.75000000000000 28.750000000000000 5.0000000000000000	-122.75000000000000 28.750000000000000 6.0586501637700003	-122.75000000000000 28.750000000000000 12.756523492541680	-122.75000000000000 28.750000000000000 21.056861920011318	-122.75000000000000 28.750000000000000 27.630422035735517	-122.75000000000000 28.750000000000000 36.476901580790120	-122.75000000000000 28.750000000000000 38.853464391629338	-122.75000000000000 28.750000000000000 41.219529791574864	-122.75000000000000 28.750000000000000 41.386694167864476	-122.75000000000000 28.750000000000000 37.478897806062889	-122.75000000000000 28.750000000000000 35.736209924089970	-122.75000000000000 28.750000000000000 25.329773335132980	-122.75000000000000 28.750000000000000 26.171251582476618	-122.75000000000000 28.750000000000000 24.830314860812162	-122.75000000000000 28.750000000000000 23.417999010581866
-122.25000000000000 28.750000000000000 12.882166714074167	-122.25000000000000 28.750000000000000 12.216519288617347	-122.25000000000000 28.750000000000000 10.578244807116535	-122.25000000000000 28.750000000000000 9.6245582782375863	-122.25000000000000 28.750000000000000 9.2855314337237012	-122.25000000000000 28.750000000000000 7.8082665690835302	-122.25000000000000 28.750000000000000 5.8632610589344214	-122.25000000000000 28.750000000000000 10.598580979531228	-122.25000000000000 28.750000000000000 15.429397795621968	-122.25000000000000 28.750000000000000 15.555782249310429	-122.25000000000000 28.750000000000000 15.676370541489645	-122.25000000000000 28.750000000000000 14.805387827702898	-122.25000000000000 28.750000000000000 17.381507361246385	-122.25000000000000 28.750000000000000 13.398775736946495	-122.25000000000000 28.750000000000000 15.503998908791820	-122.25000000000000 28.750000000000000 18.493290702544524	-122.25000000000000 28.750000000000000 16.139780395916230	-122.25000000000000 28.750000000000000 17.507121030790227	-122.25000000000000 28.750000000000000 19.280254984140420	-122.25000000000000 28.750000000000000 17.545465534151873	-122.25000000000000 28.750000000000000 15.726210522688321	-122.25000000000000 28.750000000000000 20.475522578128622	-122.25000000000000 28.750000000000000 16.545615203324115	-122.25000000000000 28.750000000000000 13.749785909970733	-122.25000000000000 28.750000000000000 14.172532410403312	-122.25000000000000 28.750000000000000 18.706337753751175	-122.25000000000000 28.750000000000000 15.078144026278089	-122.25000000000000 28.750000000000000 13.481372611027027	-122.25000000000000 28.750000000000000 12.138165265429199	-122.25000000000000 28.750000000000000 10.870925668254204	-122.25000000000000 28.750000000000000 12.852352899505428	-122.25000000000000 28.750000000000000 8.3104656139012114	-122.25000000000000 28.750000000000000 8.4641845877268427	-122.25000000000000 28.750000000000000 5.1639991584376173	-122.25000000000000 28.750000000000000 5.0000000000000000	-122.25000000000000 28.750000000000000 5.0000000000000000	-122.25000000000000 28.750000000000000 9.2239865884951886	-122.25000000000000 28.750000000000000 12.706769279639339	-122.25000000000000 28.750000000000000 19.326143385020369	-122.25000000000000 28.750000000000000 26.696812903602989	-122.25000000000000 28.750000000000000 33.901060023745494	-122.25000000000000 28.750000000000000 37.466264712480857	-122.25000000000000 28.750000000000000 37.840545539917152	-122.25000000000000 28.750000000000000 38.964187687272229	-122.25000000000000 28.750000000000000 35.839913120908733	-122.25000000000000 28.750000000000000 34.248582418321199	-122.25000000000000 28.750000000000000 33.366170898560846	-122.25000000000000 28.750000000000000 25.258900611512452	-122.25000000000000 28.750000000000000 24.930606992661733	-122.25000000000000 28.750000000000000 24.361474970825196
-121.75000000000000 28.750000000000000 10.334215194692490	-121.75000000000000 28.750000000000000 9.1596136025561652	-121.75000000000000 28.750000000000000 7.5557433764110566	-121.75000000000000 28.750000000000000 6.3918363664529867	-121.75000000000000 28.750000000000000 5.3037616206588840	-121.75000000000000 28.750000000000000 5.0000000000000000	-121.75000000000000 28.750000000000000 5.0000000000000000	-121.75000000000000 28.750000000000000 13.825511815919166	-121.75000000000000 28.750000000000000 20.809369398169778	-121.75000000000000 28.750000000000000 20.975639018808938	-121.75000000000000 28.750000000000000 20.591350134751302	-121.75000000000000 28.750000000000000 17.945598647390192	-121.75000000000000 28.750000000000000 18.977811958667182	-121.75000000000000 28.750000000000000 15.408230607891586	-121.75000000000000 28.750000000000000 17.160004271970646	-121.75000000000000 28.750000000000000 14.101123654539077	-121.75000000000000 28.750000000000000 16.902730839217963	-121.75000000000000 28.750000000000000 18.217816594547106	-121.75000000000000 28.750000000000000 13.910980268077232	-121.75000000000000 28.750000000000000 15.448603701318524	-121.75000000000000 28.750000000000000 15.165710597967742	-121.75000000000000 28.750000000000000 14.778273500933166	-121.75000000000000 28.750000000000000 14.230517508146018	-121.75000000000000 28.750000000000000 19.575133378521468	-121.75000000000000 28.750000000000000 16.550316412037311	-121.75000000000000 28.750000000000000 15.177934221835841	-121.75000000000000 28.750000000000000 14.948273948147682	-121.75000000000000 28.750000000000000 13.410452367566617	-121.75000000000000 28.750000000000000 12.044863952365013	-121.75000000000000 28.750000000000000 10.987232242813066	-121.75000000000000 28.750000000000000 9.8830286607468274	-121.75000000000000 28.750000000000000 8.9831222716262484	-121.75000000000000 28.750000000000000 8.8700643800426615	-121.75000000000000 28.750000000000000 7.6991976574452892	-121.75000000000000 28.750000000000000 5.0000000000000000	-121.75000000000000 28.750000000000000 6.7164811770075534	-121.75000000000000 28.750000000000000 11.912148960818149	-121.75000000000000 28.750000000000000 11.790550388221956	-121.75000000000000 28.750000000000000 19.819026011836627	-121.75000000000000 28.750000000000000 25.141309519191630	-121.75000000000000 28.750000000000000 32.048689189171760	-121.75000000000000 28.750000000000000 36.217420444865773	-121.75000000000000 28.750000000000000 35.960045527157298	-121.75000000000000 28.750000000000000 37.769757340724887	-121.75000000000000 28.750000000000000 34.372744317342246	-121.75000000000000 28.750000000000000 33.122220504809754	-121.75000000000000 28.750000000000000 32.389034691454455	-121.75000000000000 28.750000000000000 33.504556945317873	-121.75000000000000 28.750000000000000 23.155155544004842	-121.75000000000000 28.750000000000000 24.361403922793851
-121.25000000000000 28.750000000000000 5.0000000000000000	-121.25000000000000 28.750000000000000 5.0000000000000000	-121.25000000000000 28.750000000000000 5.0000000000000000	-121.25000000000000 28.750000000000000 5.0000000000000000	-121.25000000000000 28.750000000000000 5.0000000000000000	-121.25000000000000 28.750000000000000 5.0000000000000000	-121.25000000000000 28.750000000000000 5.0000000000000000	-121.25000000000000 28.750000000000000 11.046352974343288	-121.25000000000000 28.750000000000000 20.730383481652108	-121.25000000000000 28.750000000000000 20.154775816628220	-121.25000000000000 28.750000000000000 20.942386828560007	-121.25000000000000 28.750000000000000 15.590378388542881	-121.25000000000000 28.750000000000000 18.803875489821760	-121.25000000000000 28.750000000000000 14.707490390637677	-121.25000000000000 28.750000000000000 15.375399924849198	-121.25000000000000 28.750000000000000 13.855460333430822	-121.25000000000000 28.750000000000000 15.071685391356562	-121.25000000000000 28.750000000000000 18.467670218342167	-121.25000000000000 28.750000000000000 15.021617450588007	-121.25000000000000 28.750000000000000 16.577754357334861	-121.25000000000000 28.750000000000000 17.503888772179558	-121.25000000000000 28.750000000000000 13.679945467015877	-121.25000000000000 28.750000000000000 15.614793068622356	-121.25000000000000 28.750000000000000 14.659354621187179	-121.25000000000000 28.750000000000000 19.473225893338807	-121.25000000000000 28.750000000000000 17.547204246230169	-121.25000000000000 28.750000000000000 17.084404210602290	-121.25000000000000 28.750000000000000 15.467444401661192	-121.25000000000000 28.750000000000000 13.786194764739248	-121.25000000000000 28.750000000000000 11.872598560626244	-121.25000000000000 28.750000000000000 11.544163058269591	-121.25000000000000 28.750000000000000 8.9908559245405435	-121.25000000000000 28.750000000000000 7.9955568646708892	-121.25000000000000 28.750000000000000 6.1938034044699117	-121.25000000000000 28.750000000000000 6.1388012911183631	-121.25000000000000 28.750000000000000 7.2041140238715675	-121.25000000000000 28.750000000000000 10.202633842256683	-121.25000000000000 28.750000000000000 15.489126158897040	-121.25000000000000 28.750000000000000 16.436083383815227	-121.25000000000000 28.750000000000000 24.168682801459550	-121.25000000000000 28.750000000000000 29.426259345766685	-121.25000000000000 28.750000000000000 32.659588049336179	-121.25000000000000 28.750000000000000 35.740579993810094	-121.25000000000000 28.750000000000000 34.991324715541396	-121.25000000000000 28.750000000000000 35.166311063186726	-121.25000000000000 28.750000000000000 35.549828263421780	-121.25000000000000 28.750000000000000 34.577459685711695	-121.25000000000000 28.750000000000000 24.911212839240335	-121.25000000000000 28.750000000000000 27.036608469967462	-121.25000000000000 28.750000000000000 26.801678139657678
-120.75000000000000 28.750000000000000 9.4046982362134344	-120.75000000000000 28.750000000000000 7.3958092950971714	-120.75000000000000 28.750000000000000 7.1295070125335815	-120.75000000000000 28.750000000000000 6.2717812313317438	-120.75000000000000 28.750000000000000 5.0000000000000000	-120.75000000000000 28.750000000000000 5.0000000000000000	-120.75000000000000 28.750000000000000 5.0000000000000000	-120.75000000000000 28.750000000000000 15.483363799537251	-120.75000000000000 28.750000000000000 25.089385706237010	-120.75000000000000 28.750000000000000 24.675536373288235	-120.75000000000000 28.750000000000000 23.825076398686022	-120.75000000000000 28.750000000000000 24.801517260500962	-120.75000000000000 28.750000000000000 18.993711207136059	-120.75000000000000 28.750000000000000 19.460619874789444	-120.75000000000000 28.750000000000000 19.278643896710328	-120.75000000000000 28.750000000000000 16.539081225120757	-120.75000000000000 28.750000000000000 17.086279633649514	-120.75000000000000 28.750000000000000 18.748931725594190	-120.75000000000000 28.750000000000000 15.782161392479837	-120.75000000000000 28.750000000000000 12.347036986659726	-120.75000000000000 28.750000000000000 15.870123376840557	-120.75000000000000 28.750000000000000 12.424349428727387	-120.75000000000000 28.750000000000000 14.829524503178181	-120.75000000000000 28.750000000000000 14.292906904500633	-120.75000000000000 28.750000000000000 18.312762834464152	-120.75000000000000 28.750000000000000 18.682332824614615	-120.75000000000000 28.750000000000000 18.791283356382102	-120.75000000000000 28.750000000000000 17.232202412023824	-120.75000000000000 28.750000000000000 16.520361929962217	-120.75000000000000 28.750000000000000 15.788019394520729	-120.75000000000000 28.750000000000000 15.612067858725384	-120.75000000000000 28.750000000000000 10.117193289132297	-120.75000000000000 28.750000000000000 10.228546080821619	-120.75000000000000 28.750000000000000 8.0692406559580228	-120.75000000000000 28.750000000000000 6.1415334056803115	-120.75000000000000 28.750000000000000 9.3611005130409879	-120.75000000000000 28.750000000000000 9.1584752798870479	-120.75000000000000 28.750000000000000 14.832352807648107	-120.75000000000000 28.750000000000000 18.997170819168062	-120.75000000000000 28.750000000000000 20.117088050799261	-120.75000000000000 28.750000000000000 29.543970188015528	-120.75000000000000 28.750000000000000 31.836025044487460	-120.75000000000000 28.750000000000000 27.850397728392341	-120.75000000000000 28.750000000000000 27.692817671279229	-120.75000000000000 28.750000000000000 28.991539354819700	-120.75000000000000 28.750000000000000 28.425610134775177	-120.75000000000000 28.750000000000000 28.109036817455639	-120.75000000000000 28.750000000000000 30.437673005700226	-120.75000000000000 28.750000000000000 23.782938032619420	-120.75000000000000 28.750000000000000 23.008613244931599
-120.25000000000000 28.750000000000000 10.984469894183279	-120.25000000000000 28.750000000000000 8.6802932005859450	-120.25000000000000 28.750000000000000 7.4315678600587169	-120.25000000000000 28.750000000000000 5.9055370179756244	-120.25000000000000 28.750000000000000 5.0000000000000000	-120.25000000000000 28.750000000000000 5.0000000000000000	-120.25000000000000 28.750000000000000 5.0000000000000000	-120.25000000000000 28.750000000000000 14.042076626972415	-120.25000000000000 28.750000000000000 25.320369775529226	-120.25000000000000 28.750000000000000 22.669501929338900	-120.25000000000000 28.750000000000000 20.934880128343572	-120.25000000000000 28.750000000000000 22.886065056149128	-120.25000000000000 28.750000000000000 18.389449396181178	-120.25000000000000 28.750000000000000 17.858223857195210	-120.25000000000000 28.750000000000000 17.298252120867417	-120.25000000000000 28.750000000000000 21.216530685155021	-120.25000000000000 28.750000000000000 22.674797854091416	-120.25000000000000 28.750000000000000 17.328123440608199	-120.25000000000000 28.750000000000000 20.152304289007425	-120.25000000000000 28.750000000000000 16.576060559856664	-120.25000000000000 28.750000000000000 13.875794091633633	-120.25000000000000 28.750000000000000 12.844305044354947	-120.25000000000000 28.750000000000000 15.041665000754486	-120.25000000000000 28.750000000000000 14.333993251968550	-120.25000000000000 28.750000000000000 18.472915618182970	-120.25000000000000 28.750000000000000 18.355344029108231	-120.25000000000000 28.750000000000000 18.171944217213579	-120.25000000000000 28.750000000000000 16.918688565246899	-120.25000000000000 28.750000000000000 15.783057117136947	-120.25000000000000 28.750000000000000 11.819070628722901	-120.25000000000000 28.750000000000000 11.685838747506589	-120.25000000000000 28.750000000000000 11.968196042885253	-120.25000000000000 28.750000000000000 11.646440505531235	-120.25000000000000 28.750000000000000 9.8084076192713976	-120.25000000000000 28.750000000000000 7.6257115170725491	-120.25000000000000 28.750000000000000 7.8992951782844232	-120.25000000000000 28.750000000000000 11.367635782516738	-120.25000000000000 28.750000000000000 12.504388220395281	-120.25000000000000 28.750000000000000 17.373098478526092	-120.25000000000000 28.750000000000000 24.609092852834252	-120.25000000000000 28.750000000000000 27.034724260720012	-120.25000000000000 28.750000000000000 28.417947884153008	-120.25000000000000 28.750000000000000 24.659232578972489	-120.25000000000000 28.750000000000000 25.258719689201239	-120.25000000000000 28.750000000000000 25.808970651997132	-120.25000000000000 28.750000000000000 24.934547610801488	-120.25000000000000 28.750000000000000 24.298731221032977	-120.25000000000000 28.750000000000000 29.508972039414250	-120.25000000000000 28.750000000000000 29.139613933825345	-120.25000000000000 28.750000000000000 21.247057687920027
-119.75000000000000 28.750000000000000 9.2733098047846525	-119.75000000000000 28.750000000000000 10.126012836550393	-119.75000000000000 28.750000000000000 7.3486341057824838	-119.75000000000000 28.750000000000000 5.0000000000000000	-119.75000000000000 28.750000000000000 5.0000000000000000	-119.75000000000000 28.750000000000000 5.0000000000000000	-119.75000000000000 28.750000000000000 5.0000000000000000	-119.75000000000000 28.750000000000000 18.950024048284551	-119.75000000000000 28.750000000000000 25.413695001218041	-119.75000000000000 28.750000000000000 24.189825780463934	-119.75000000000000 28.750000000000000 28.249339693013461	-119.75000000000000 28.750000000000000 21.360147369429050	-119.75000000000000 28.750000000000000 21.961695494482637	-119.75000000000000 28.750000000000000 22.060252827181721	-119.75000000000000 28.750000000000000 21.407719037892100	-119.75000000000000 28.750000000000000 21.422190196883783	-119.75000000000000 28.750000000000000 22.172208707821806	-119.75000000000000 28.750000000000000 17.022793659215836	-119.75000000000000 28.750000000000000 18.052260108452128	-119.75000000000000 28.750000000000000 15.858954425551662	-119.75000000000000 28.750000000000000 13.867514072946927	-119.75000000000000 28.750000000000000 16.654596229427401	-119.75000000000000 28.750000000000000 14.523761884720569	-119.75000000000000 28.750000000000000 16.964727076505405	-119.75000000000000 28.750000000000000 18.491782049565909	-119.75000000000000 28.750000000000000 18.446745557132854	-119.75000000000000 28.750000000000000 18.197240084565806	-119.75000000000000 28.750000000000000 17.967940400002522	-119.75000000000000 28.750000000000000 17.155016598798568	-119.75000000000000 28.750000000000000 13.109120626305215	-119.75000000000000 28.750000000000000 12.936660468859488	-119.75000000000000 28.750000000000000 13.363668624289785	-119.75000000000000 28.750000000000000 13.171583493970562	-119.75000000000000 28.750000000000000 8.3957739182097750	-119.75000000000000 28.750000000000000 5.5478768002026797	-119.75000000000000 28.750000000000000 9.7951601518907605	-119.75000000000000 28.750000000000000 9.8365169574628286	-119.75000000000000 28.750000000000000 14.490644335076192	-119.75000000000000 28.750000000000000 15.132086716137646	-119.75000000000000 28.750000000000000 21.989177027672255	-119.75000000000000 28.750000000000000 28.005143947193190	-119.75000000000000 28.750000000000000 29.405802324576712	-119.75000000000000 28.750000000000000 24.319755802115147	-119.75000000000000 28.750000000000000 24.583376954369410	-119.75000000000000 28.750000000000000 23.721491729107786	-119.75000000000000 28.750000000000000 23.262296491346355	-119.75000000000000 28.750000000000000 22.551042157429084	-119.75000000000000 28.750000000000000 20.203502475091646	-119.75000000000000 28.750000000000000 28.148458965451884	-119.75000000000000 28.750000000000000 22.399448562838408
-119.25000000000000 28.750000000000000 10.023938834179800	-119.25000000000000 28.750000000000000 7.7760474036304297	-119.25000000000000 28.750000000000000 8.4171542759437692	-119.25000000000000 28.750000000000000 6.8993657892830837	-119.25000000000000 28.750000000000000 5.0000000000000000	-119.25000000000000 28.750000000000000 6.2070341513990233	-119.25000000000000 28.750000000000000 7.0442173614271466	-119.25000000000000 28.750000000000000 13.925781899061695	-119.25000000000000 28.750000000000000 20.618378709223808	-119.25000000000000 28.750000000000000 18.862615127666654	-119.25000000000000 28.750000000000000 22.310483489681300	-119.25000000000000 28.750000000000000 23.887479901921740	-119.25000000000000 28.750000000000000 24.562436789046405	-119.25000000000000 28.750000000000000 18.145685595267793	-119.25000000000000 28.750000000000000 18.814215272066836	-119.25000000000000 28.750000000000000 20.189980185529215	-119.25000000000000 28.750000000000000 20.894895376716267	-119.25000000000000 28.750000000000000 22.226234530212967	-119.25000000000000 28.750000000000000 23.342766761545690	-119.25000000000000 28.750000000000000 18.539841547773985	-119.25000000000000 28.750000000000000 15.457277111620497	-119.25000000000000 28.750000000000000 18.283362142745332	-119.25000000000000 28.750000000000000 15.453208022921942	-119.25000000000000 28.750000000000000 18.544477577863592	-119.25000000000000 28.750000000000000 19.077829230707703	-119.25000000000000 28.750000000000000 18.531952336916707	-119.25000000000000 28.750000000000000 17.816882562165496	-119.25000000000000 28.750000000000000 16.656048302944498	-119.25000000000000 28.750000000000000 16.492013135951268	-119.25000000000000 28.750000000000000 11.760458229887295	-119.25000000000000 28.750000000000000 15.304232465782549	-119.25000000000000 28.750000000000000 13.846280516084091	-119.25000000000000 28.750000000000000 13.610553093772570	-119.25000000000000 28.750000000000000 10.209396321847656	-119.25000000000000 28.750000000000000 7.1369126200368553	-119.25000000000000 28.750000000000000 7.4790108176895895	-119.25000000000000 28.750000000000000 11.584680545741298	-119.25000000000000 28.750000000000000 10.835454153071012	-119.25000000000000 28.750000000000000 18.244941753789771	-119.25000000000000 28.750000000000000 19.960892594721194	-119.25000000000000 28.750000000000000 25.187013847423330	-119.25000000000000 28.750000000000000 27.162140354316090	-119.25000000000000 28.750000000000000 23.753404992701576	-119.25000000000000 28.750000000000000 24.112474945073277	-119.25000000000000 28.750000000000000 22.234000540833343	-119.25000000000000 28.750000000000000 21.944436566274870	-119.25000000000000 28.750000000000000 21.669519844676973	-119.25000000000000 28.750000000000000 26.474188333680395	-119.25000000000000 28.750000000000000 26.627931890486440	-119.25000000000000 28.750000000000000 22.020151247345311
-118.75000000000000 28.750000000000000 11.390378159782308	-118.75000000000000 28.750000000000000 9.7019108004416150	-118.75000000000000 28.750000000000000 8.8054705852298518	-118.75000000000000 28.750000000000000 9.8489655578144859	-118.75000000000000 28.750000000000000 9.2036107480803686	-118.75000000000000 28.750000000000000 8.4572857869763194	-118.75000000000000 28.750000000000000 9.5010679310000743	-118.75000000000000 28.750000000000000 21.450484913124196	-118.75000000000000 28.750000000000000 20.860205332884721	-118.75000000000000 28.750000000000000 25.541451277856520	-118.75000000000000 28.750000000000000 23.220020115379132	-118.75000000000000 28.750000000000000 23.663177935642612	-118.75000000000000 28.750000000000000 23.708669043664180	-118.75000000000000 28.750000000000000 23.610362643340345	-118.75000000000000 28.750000000000000 23.047362607217504	-118.75000000000000 28.750000000000000 23.596500749135807	-118.75000000000000 28.750000000000000 18.907291967170668	-118.75000000000000 28.750000000000000 19.529928266980026	-118.75000000000000 28.750000000000000 20.092159381816405	-118.75000000000000 28.750000000000000 21.950702913698969	-118.75000000000000 28.750000000000000 18.127441772611601	-118.75000000000000 28.750000000000000 19.496980666447243	-118.75000000000000 28.750000000000000 16.221637752129265	-118.75000000000000 28.750000000000000 20.032789736961206	-118.75000000000000 28.750000000000000 20.204756762408103	-118.75000000000000 28.750000000000000 19.846849943965001	-118.75000000000000 28.750000000000000 25.226331126280197	-118.75000000000000 28.750000000000000 23.728707147839231	-118.75000000000000 28.750000000000000 16.123465580909841	-118.75000000000000 28.750000000000000 16.767664295512752	-118.75000000000000 28.750000000000000 16.337378883427363	-118.75000000000000 28.750000000000000 13.423845698976788	-118.75000000000000 28.750000000000000 11.039246666942779	-118.75000000000000 28.750000000000000 10.388967866157953	-118.75000000000000 28.750000000000000 6.6445061441787727	-118.75000000000000 28.750000000000000 9.1990612604563395	-118.75000000000000 28.750000000000000 8.8078382753252509	-118.75000000000000 28.750000000000000 14.312749230405796	-118.75000000000000 28.750000000000000 16.207507727482167	-118.75000000000000 28.750000000000000 18.204220413534063	-118.75000000000000 28.750000000000000 22.690973754858984	-118.75000000000000 28.750000000000000 25.195225264073322	-118.75000000000000 28.750000000000000 21.329870859263490	-118.75000000000000 28.750000000000000 20.802066786140799	-118.75000000000000 28.750000000000000 20.954165560663615	-118.75000000000000 28.750000000000000 20.921146602141310	-118.75000000000000 28.750000000000000 22.104523215914853	-118.75000000000000 28.750000000000000 17.555786953130834	-118.75000000000000 28.750000000000000 24.117966480873356	-118.75000000000000 28.750000000000000 19.970866316399366
-118.25000000000000 28.750000000000000 17.368137407418608	-118.25000000000000 28.750000000000000 15.299769622742327	-118.25000000000000 28.750000000000000 13.946743324169706	-118.25000000000000 28.750000000000000 12.794828299953037	-118.25000000000000 28.750000000000000 16.218487134126583	-118.25000000000000 28.750000000000000 14.154227806962599	-118.25000000000000 28.750000000000000 13.671416863930952	-118.25000000000000 28.750000000000000 19.619296676787812	-118.25000000000000 28.750000000000000 24.115675515054793	-118.25000000000000 28.750000000000000 29.564905323751375	-118.25000000000000 28.750000000000000 29.215523078125475	-118.25000000000000 28.750000000000000 28.775945753363501	-118.25000000000000 28.750000000000000 27.202365115753398	-118.25000000000000 28.750000000000000 30.304829777054525	-118.25000000000000 28.750000000000000 28.943204965429686	-118.25000000000000 28.750000000000000 23.247257981429410	-118.25000000000000 28.750000000000000 24.259491170258482	-118.25000000000000 28.750000000000000 25.562434026026740	-118.25000000000000 28.750000000000000 25.963431335996734	-118.25000000000000 28.750000000000000 26.082581441568870	-118.25000000000000 28.750000000000000 21.972722200132964	-118.25000000000000 28.750000000000000 22.562014152004224	-118.25000000000000 28.750000000000000 18.189086393710063	-118.25000000000000 28.750000000000000 22.380970177283913	-118.25000000000000 28.750000000000000 21.966014560491892	-118.25000000000000 28.750000000000000 26.403407849105385	-118.25000000000000 28.750000000000000 25.995604717824754	-118.25000000000000 28.750000000000000 22.510907521376097	-118.25000000000000 28.750000000000000 23.584097363102455	-118.25000000000000 28.750000000000000 15.870114914024775	-118.25000000000000 28.750000000000000 15.719761979793287	-118.25000000000000 28.750000000000000 13.724887319273655	-118.25000000000000 28.750000000000000 12.121219212636200	-118.25000000000000 28.750000000000000 10.867125583091365	-118.25000000000000 28.750000000000000 7.3745745284275683	-118.25000000000000 28.750000000000000 7.4270184812132527	-118.25000000000000 28.750000000000000 11.325325572244068	-118.25000000000000 28.750000000000000 13.608064067346751	-118.25000000000000 28.750000000000000 14.077334477313769	-118.25000000000000 28.750000000000000 16.743567591985212	-118.25000000000000 28.750000000000000 19.865989863955896	-118.25000000000000 28.750000000000000 16.761598089253095	-118.25000000000000 28.750000000000000 20.030518776188718	-118.25000000000000 28.750000000000000 19.123659824634647	-118.25000000000000 28.750000000000000 19.609146086121729	-118.25000000000000 28.750000000000000 22.138907662411413	-118.25000000000000 28.750000000000000 22.067444741386282	-118.25000000000000 28.750000000000000 15.868469972561511	-118.25000000000000 28.750000000000000 14.507885122202218	-118.25000000000000 28.750000000000000 17.583284961214506
-117.75000000000000 28.750000000000000 19.446529314824986	-117.75000000000000 28.750000000000000 19.109501775563338	-117.75000000000000 28.750000000000000 19.071913471141674	-117.75000000000000 28.750000000000000 16.627425005993160	-117.75000000000000 28.750000000000000 15.389327324146143	-117.75000000000000 28.750000000000000 19.986242645535189	-117.75000000000000 28.750000000000000 13.700984176063782	-117.75000000000000 28.750000000000000 25.885940068465263	-117.75000000000000 28.750000000000000 27.707642102391109	-117.75000000000000 28.750000000000000 33.600202330175918	-117.75000000000000 28.750000000000000 28.916492254485991	-117.75000000000000 28.750000000000000 28.016256317643251	-117.75000000000000 28.750000000000000 29.120988768456051	-117.75000000000000 28.750000000000000 30.028292468148834	-117.75000000000000 28.750000000000000 30.715358929316302	-117.75000000000000 28.750000000000000 30.429067040571979	-117.75000000000000 28.750000000000000 32.042069103042159	-117.75000000000000 28.750000000000000 24.808163292051500	-117.75000000000000 28.750000000000000 27.951730030521695	-117.75000000000000 28.750000000000000 27.167991141000950	-117.75000000000000 28.750000000000000 29.454755152295373	-117.75000000000000 28.750000000000000 24.026704566963208	-117.75000000000000 28.750000000000000 17.675540238607180	-117.75000000000000 28.750000000000000 23.899578115425367	-117.75000000000000 28.750000000000000 21.304125881136077	-117.75000000000000 28.750000000000000 29.460263601051789	-117.75000000000000 28.750000000000000 27.258233242662538	-117.75000000000000 28.750000000000000 30.054291524825491	-117.75000000000000 28.750000000000000 21.535469150650638	-117.75000000000000 28.750000000000000 16.865743649822182	-117.75000000000000 28.750000000000000 17.159821481478264	-117.75000000000000 28.750000000000000 13.222574067935732	-117.75000000000000 28.750000000000000 12.391481441352486	-117.75000000000000 28.750000000000000 11.321130278123382	-117.75000000000000 28.750000000000000 5.4910381521336484	-117.75000000000000 28.750000000000000 7.6446378121044321	-117.75000000000000 28.750000000000000 9.2161059212120708	-117.75000000000000 28.750000000000000 12.163372505898918	-117.75000000000000 28.750000000000000 18.617796177229906	-117.75000000000000 28.750000000000000 15.371636476412929	-117.75000000000000 28.750000000000000 19.077538540914375	-117.75000000000000 28.750000000000000 15.629850625067336	-117.75000000000000 28.750000000000000 20.032133331776915	-117.75000000000000 28.750000000000000 20.024842525803589	-117.75000000000000 28.750000000000000 19.920169614282866	-117.75000000000000 28.750000000000000 14.747284453933814	-117.75000000000000 28.750000000000000 13.728436252639534	-117.75000000000000 28.750000000000000 15.705854868658395	-117.75000000000000 28.750000000000000 15.005150711335267	-117.75000000000000 28.750000000000000 15.985908974267762
-117.25000000000000 28.750000000000000 24.573275641398833	-117.25000000000000 28.750000000000000 23.854636587683753	-117.25000000000000 28.750000000000000 22.951542562472220	-117.25000000000000 28.750000000000000 20.535546763019305	-117.25000000000000 28.750000000000000 18.700633096174389	-117.25000000000000 28.750000000000000 17.447838442275572	-117.25000000000000 28.750000000000000 12.005631807031536	-117.25000000000000 28.750000000000000 19.351299676005645	-117.25000000000000 28.750000000000000 30.341918219095870	-117.25000000000000 28.750000000000000 30.075079143631164	-117.25000000000000 28.750000000000000 31.636366261388073	-117.25000000000000 28.750000000000000 31.069163072785326	-117.25000000000000 28.750000000000000 42.951025480961157	-117.25000000000000 28.750000000000000 33.653841999546437	-117.25000000000000 28.750000000000000 35.059317740330748	-117.25000000000000 28.750000000000000 35.032444609261788	-117.25000000000000 28.750000000000000 37.192377749917839	-117.25000000000000 28.750000000000000 29.952388789296890	-117.25000000000000 28.750000000000000 33.583057746002311	-117.25000000000000 28.750000000000000 31.391682994715222	-117.25000000000000 28.750000000000000 26.837022285347437	-117.25000000000000 28.750000000000000 30.157334239127600	-117.25000000000000 28.750000000000000 25.055246116775887	-117.25000000000000 28.750000000000000 22.531511982359859	-117.25000000000000 28.750000000000000 30.192292944624707	-117.25000000000000 28.750000000000000 27.858977941613738	-117.25000000000000 28.750000000000000 27.371353768936281	-117.25000000000000 28.750000000000000 28.513794734356431	-117.25000000000000 28.750000000000000 21.247860991512415	-117.25000000000000 28.750000000000000 17.195836472225725	-117.25000000000000 28.750000000000000 17.683967260638454	-117.25000000000000 28.750000000000000 14.445580568105774	-117.25000000000000 28.750000000000000 12.591022986801020	-117.25000000000000 28.750000000000000 8.7015273576413144	-117.25000000000000 28.750000000000000 5.1283123940650599	-117.25000000000000 28.750000000000000 10.759543520411910	-117.25000000000000 28.750000000000000 12.602149164857281	-117.25000000000000 28.750000000000000 15.644195788260307	-117.25000000000000 28.750000000000000 12.784533806294716	-117.25000000000000 28.750000000000000 13.511971454703362	-117.25000000000000 28.750000000000000 13.368372055105009	-117.25000000000000 28.750000000000000 15.505703396699040	-117.25000000000000 28.750000000000000 12.731695913641847	-117.25000000000000 28.750000000000000 13.105801093636382	-117.25000000000000 28.750000000000000 15.755500131406549	-117.25000000000000 28.750000000000000 15.319631616166104	-117.25000000000000 28.750000000000000 14.982117622249435	-117.25000000000000 28.750000000000000 15.828282148673201	-117.25000000000000 28.750000000000000 15.655986660754280	-117.25000000000000 28.750000000000000 14.509201307704179
-116.75000000000000 28.750000000000000 18.360102279088753	-116.75000000000000 28.750000000000000 18.875379809484169	-116.75000000000000 28.750000000000000 17.547162865584685	-116.75000000000000 28.750000000000000 16.579475280775551	-116.75000000000000 28.750000000000000 15.691045537553764	-116.75000000000000 28.750000000000000 15.433381014170882	-116.75000000000000 28.750000000000000 15.621542768352890	-116.75000000000000 28.750000000000000 15.788799946188508	-116.75000000000000 28.750000000000000 22.435875612868426	-116.75000000000000 28.750000000000000 29.760221617933862	-116.75000000000000 28.750000000000000 39.707630610823948	-116.75000000000000 28.750000000000000 40.574074041955129	-116.75000000000000 28.750000000000000 40.328850814295471	-116.75000000000000 28.750000000000000 37.468441438571880	-116.75000000000000 28.750000000000000 39.699513750546139	-116.75000000000000 28.750000000000000 39.623784785185329	-116.75000000000000 28.750000000000000 32.151406446637019	-116.75000000000000 28.750000000000000 36.461876638498303	-116.75000000000000 28.750000000000000 30.509977682568497	-116.75000000000000 28.750000000000000 38.624727514115349	-116.75000000000000 28.750000000000000 34.483317213655468	-116.75000000000000 28.750000000000000 30.653768187575778	-116.75000000000000 28.750000000000000 22.796182243576414	-116.75000000000000 28.750000000000000 22.640886737326898	-116.75000000000000 28.750000000000000 29.805219147884692	-116.75000000000000 28.750000000000000 27.726712705427516	-116.75000000000000 28.750000000000000 26.526500182408206	-116.75000000000000 28.750000000000000 26.686566271036781	-116.75000000000000 28.750000000000000 20.684056782347437	-116.75000000000000 28.750000000000000 22.053161705619214	-116.75000000000000 28.750000000000000 17.919069448910967	-116.75000000000000 28.750000000000000 14.285386520622096	-116.75000000000000 28.750000000000000 11.548620131793749	-116.75000000000000 28.750000000000000 8.5637419816745783	-116.75000000000000 28.750000000000000 6.0258446480528969	-116.75000000000000 28.750000000000000 8.2465099809095559	-116.75000000000000 28.750000000000000 12.192121871806428	-116.75000000000000 28.750000000000000 15.050515915232625	-116.75000000000000 28.750000000000000 12.245526343558133	-116.75000000000000 28.750000000000000 10.571791168373100	-116.75000000000000 28.750000000000000 13.177666054544877	-116.75000000000000 28.750000000000000 15.690261889859279	-116.75000000000000 28.750000000000000 13.057479997285345	-116.75000000000000 28.750000000000000 13.239847563406075	-116.75000000000000 28.750000000000000 14.189158971908768	-116.75000000000000 28.750000000000000 13.982030025835959	-116.75000000000000 28.750000000000000 15.187815869638154	-116.75000000000000 28.750000000000000 15.453400246987119	-116.75000000000000 28.750000000000000 11.248360259458098	-116.75000000000000 28.750000000000000 11.303513174675940
-116.25000000000000 28.750000000000000 14.630914805674413	-116.25000000000000 28.750000000000000 15.605619674046832	-116.25000000000000 28.750000000000000 14.595227743548763	-116.25000000000000 28.750000000000000 14.013942973368147	-116.25000000000000 28.750000000000000 14.351030570903761	-116.25000000000000 28.750000000000000 16.433502354140760	-116.25000000000000 28.750000000000000 16.250679742576281	-116.25000000000000 28.750000000000000 14.606237472184551	-116.25000000000000 28.750000000000000 17.673888666970495	-116.25000000000000 28.750000000000000 22.489311848328654	-116.25000000000000 28.750000000000000 32.923431514161656	-116.25000000000000 28.750000000000000 40.885639770418237	-116.25000000000000 28.750000000000000 40.695246930508745	-116.25000000000000 28.750000000000000 39.108060652717064	-116.25000000000000 28.750000000000000 38.954213533826596	-116.25000000000000 28.750000000000000 52.122505787500913	-116.25000000000000 28.750000000000000 45.078954589414295	-116.25000000000000 28.750000000000000 38.891860975137448	-116.25000000000000 28.750000000000000 32.130710435330627	-116.25000000000000 28.750000000000000 36.323796224062121	-116.25000000000000 28.750000000000000 32.239262429571497	-116.25000000000000 28.750000000000000 29.408735637464467	-116.25000000000000 28.750000000000000 22.934795908938501	-116.25000000000000 28.750000000000000 20.303832441581878	-116.25000000000000 28.750000000000000 29.296336862855888	-116.25000000000000 28.750000000000000 20.269163589299907	-116.25000000000000 28.750000000000000 26.805828585216886	-116.25000000000000 28.750000000000000 20.043636868429253	-116.25000000000000 28.750000000000000 18.927623053026196	-116.25000000000000 28.750000000000000 15.548188450900046	-116.25000000000000 28.750000000000000 17.597928838159270	-116.25000000000000 28.750000000000000 13.825286476059548	-116.25000000000000 28.750000000000000 11.337734933483802	-116.25000000000000 28.750000000000000 8.5614430375912960	-116.25000000000000 28.750000000000000 5.9042878740278333	-116.25000000000000 28.750000000000000 9.7283803568622584	-116.25000000000000 28.750000000000000 12.360583186313916	-116.25000000000000 28.750000000000000 10.811266310550147	-116.25000000000000 28.750000000000000 13.241290603260735	-116.25000000000000 28.750000000000000 11.903423955969750	-116.25000000000000 28.750000000000000 10.900403255094139	-116.25000000000000 28.750000000000000 12.432109505932301	-116.25000000000000 28.750000000000000 10.495075169420609	-116.25000000000000 28.750000000000000 10.536819479272054	-116.25000000000000 28.750000000000000 10.680896667246865	-116.25000000000000 28.750000000000000 10.703215593178129	-116.25000000000000 28.750000000000000 10.584394891912810	-116.25000000000000 28.750000000000000 10.647766310467700	-116.25000000000000 28.750000000000000 11.680359043834960	-116.25000000000000 28.750000000000000 11.781142138020522
-115.75000000000000 28.750000000000000 12.291195517515233	-115.75000000000000 28.750000000000000 12.601347235328374	-115.75000000000000 28.750000000000000 12.321882639739613	-115.75000000000000 28.750000000000000 13.367560471354670	-115.75000000000000 28.750000000000000 13.250683017487660	-115.75000000000000 28.750000000000000 14.164081600850841	-115.75000000000000 28.750000000000000 15.859321960009320	-115.75000000000000 28.750000000000000 13.134173053853166	-115.75000000000000 28.750000000000000 15.691829420403943	-115.75000000000000 28.750000000000000 19.178938955590521	-115.75000000000000 28.750000000000000 26.369292531394009	-115.75000000000000 28.750000000000000 23.153181539002940	-115.75000000000000 28.750000000000000 32.011236986684125	-115.75000000000000 28.750000000000000 30.484115397196398	-115.75000000000000 28.750000000000000 30.255384557966551	-115.75000000000000 28.750000000000000 39.402288828889482	-115.75000000000000 28.750000000000000 30.242778326418961	-115.75000000000000 28.750000000000000 29.229037371215149	-115.75000000000000 28.750000000000000 31.644200922522458	-115.75000000000000 28.750000000000000 32.795090221353249	-115.75000000000000 28.750000000000000 22.875320599099290	-115.75000000000000 28.750000000000000 21.672362780464699	-115.75000000000000 28.750000000000000 17.198333470337698	-115.75000000000000 28.750000000000000 21.284325440057273	-115.75000000000000 28.750000000000000 22.054769862859107	-115.75000000000000 28.750000000000000 20.901560027007459	-115.75000000000000 28.750000000000000 20.928926358480837	-115.75000000000000 28.750000000000000 17.649336100618246	-115.75000000000000 28.750000000000000 15.727349832763270	-115.75000000000000 28.750000000000000 15.442213331041199	-115.75000000000000 28.750000000000000 16.775525890382621	-115.75000000000000 28.750000000000000 14.132368310551433	-115.75000000000000 28.750000000000000 11.581138485304422	-115.75000000000000 28.750000000000000 9.7047162112787326	-115.75000000000000 28.750000000000000 5.7475416848484491	-115.75000000000000 28.750000000000000 9.9478671324024308	-115.75000000000000 28.750000000000000 12.629472704039896	-115.75000000000000 28.750000000000000 8.5707617783993904	-115.75000000000000 28.750000000000000 11.603397113102648	-115.75000000000000 28.750000000000000 10.705090103775545	-115.75000000000000 28.750000000000000 9.6016027247636320	-115.75000000000000 28.750000000000000 10.957596528376532	-115.75000000000000 28.750000000000000 9.1923591774164599	-115.75000000000000 28.750000000000000 9.1544193940368892	-115.75000000000000 28.750000000000000 9.0755308235257068	-115.75000000000000 28.750000000000000 9.2005238790632085	-115.75000000000000 28.750000000000000 9.1006056600224614	-115.75000000000000 28.750000000000000 9.1506420128275430	-115.75000000000000 28.750000000000000 9.2163380283239569	-115.75000000000000 28.750000000000000 9.3466102367241781
-115.25000000000000 28.750000000000000 13.920350873379860	-115.25000000000000 28.750000000000000 14.146709610111266	-115.25000000000000 28.750000000000000 13.958825754667169	-115.25000000000000 28.750000000000000 15.345858652633947	-115.25000000000000 28.750000000000000 14.615427188386720	-115.25000000000000 28.750000000000000 14.413572019166223	-115.25000000000000 28.750000000000000 14.575990956913378	-115.25000000000000 28.750000000000000 12.557783375385490	-115.25000000000000 28.750000000000000 14.058824325378406	-115.25000000000000 28.750000000000000 13.320738396286274	-115.25000000000000 28.750000000000000 16.040223937835684	-115.25000000000000 28.750000000000000 22.053581396190925	-115.25000000000000 28.750000000000000 20.567494533890184	-115.25000000000000 28.750000000000000 19.095446376569800	-115.25000000000000 28.750000000000000 24.766273281811582	-115.25000000000000 28.750000000000000 22.484811429598487	-115.25000000000000 28.750000000000000 21.881467507855085	-115.25000000000000 28.750000000000000 18.985283904924959	-115.25000000000000 28.750000000000000 19.510566183207878	-115.25000000000000 28.750000000000000 18.260335130803256	-115.25000000000000 28.750000000000000 18.210085907602704	-115.25000000000000 28.750000000000000 17.122211210454950	-115.25000000000000 28.750000000000000 19.977887621801468	-115.25000000000000 28.750000000000000 17.734002948742418	-115.25000000000000 28.750000000000000 18.054164142864924	-115.25000000000000 28.750000000000000 17.902573494725100	-115.25000000000000 28.750000000000000 17.367407462301927	-115.25000000000000 28.750000000000000 15.337516166998881	-115.25000000000000 28.750000000000000 12.977834458529289	-115.25000000000000 28.750000000000000 12.320229196120165	-115.25000000000000 28.750000000000000 12.550655795833244	-115.25000000000000 28.750000000000000 10.859722314470620	-115.25000000000000 28.750000000000000 8.8011374908440292	-115.25000000000000 28.750000000000000 7.8446463068868306	-115.25000000000000 28.750000000000000 6.2059814347994102	-115.25000000000000 28.750000000000000 13.287328353619863	-115.25000000000000 28.750000000000000 12.949380998137718	-115.25000000000000 28.750000000000000 12.139209917795734	-115.25000000000000 28.750000000000000 12.194118354637649	-115.25000000000000 28.750000000000000 10.954860342461103	-115.25000000000000 28.750000000000000 13.220062720842160	-115.25000000000000 28.750000000000000 11.069526873499770	-115.25000000000000 28.750000000000000 9.6596141771642756	-115.25000000000000 28.750000000000000 9.8089314900175850	-115.25000000000000 28.750000000000000 9.8295713792007557	-115.25000000000000 28.750000000000000 10.022448701167052	-115.25000000000000 28.750000000000000 10.220044730043691	-115.25000000000000 28.750000000000000 10.437756041685342	-115.25000000000000 28.750000000000000 10.600706479013155	-115.25000000000000 28.750000000000000 11.110618761931924
-114.75000000000000 28.750000000000000 14.025182101864178	-114.75000000000000 28.750000000000000 15.028811273580692	-114.75000000000000 28.750000000000000 14.557059338913707	-114.75000000000000 28.750000000000000 13.917675650143739	-114.75000000000000 28.750000000000000 14.958479539922502	-114.75000000000000 28.750000000000000 14.870201652841674	-114.75000000000000 28.750000000000000 14.321798969458664	-114.75000000000000 28.750000000000000 12.685456991445839	-114.75000000000000 28.750000000000000 15.479160548907778	-114.75000000000000 28.750000000000000 12.311551198320117	-114.75000000000000 28.750000000000000 17.340784963260401	-114.75000000000000 28.750000000000000 14.627103251141836	-114.75000000000000 28.750000000000000 13.706588869055667	-114.75000000000000 28.750000000000000 17.312659614209824	-114.75000000000000 28.750000000000000 16.035487325600666	-114.75000000000000 28.750000000000000 15.786017062540379	-114.75000000000000 28.750000000000000 15.511124343582201	-114.75000000000000 28.750000000000000 15.270797145263108	-114.75000000000000 28.750000000000000 16.984034332861984	-114.75000000000000 28.750000000000000 12.656950117601287	-114.75000000000000 28.750000000000000 17.847826982389858	-114.75000000000000 28.750000000000000 14.272640651379071	-114.75000000000000 28.750000000000000 17.236031993323724	-114.75000000000000 28.750000000000000 15.461947890738015	-114.75000000000000 28.750000000000000 15.915613879494252	-114.75000000000000 28.750000000000000 17.811258274664500	-114.75000000000000 28.750000000000000 17.243508011149011	-114.75000000000000 28.750000000000000 13.631231229281571	-114.75000000000000 28.750000000000000 12.425172686406084	-114.75000000000000 28.750000000000000 10.300253816992836	-114.75000000000000 28.750000000000000 11.348721979269646	-114.75000000000000 28.750000000000000 11.419461258216186	-114.75000000000000 28.750000000000000 9.7260321928320934	-114.75000000000000 28.750000000000000 5.8329472555914705	-114.75000000000000 28.750000000000000 5.0000000000000000	-114.75000000000000 28.750000000000000 10.404290890704983	-114.75000000000000 28.750000000000000 14.684926251495476	-114.75000000000000 28.750000000000000 15.355417362508616	-114.75000000000000 28.750000000000000 15.819106351524802	-114.75000000000000 28.750000000000000 14.000553725519667	-114.75000000000000 28.750000000000000 16.265993706785050	-114.75000000000000 28.750000000000000 13.616025795157087	-114.75000000000000 28.750000000000000 14.922924006079267	-114.75000000000000 28.750000000000000 15.361511813775662	-114.75000000000000 28.750000000000000 15.722574849784351	-114.75000000000000 28.750000000000000 16.097925849320180	-114.75000000000000 28.750000000000000 16.377057212450769	-114.75000000000000 28.750000000000000 16.718466554808362	-114.75000000000000 28.750000000000000 17.086445403338306	-114.75000000000000 28.750000000000000 18.491841906387130
-114.25000000000000 28.750000000000000 13.474351478368590	-114.25000000000000 28.750000000000000 12.501560313022619	-114.25000000000000 28.750000000000000 13.874864742731331	-114.25000000000000 28.750000000000000 12.743577669314462	-114.25000000000000 28.750000000000000 14.234619043171158	-114.25000000000000 28.750000000000000 14.383579752950952	-114.25000000000000 28.750000000000000 13.011643134813788	-114.25000000000000 28.750000000000000 11.908752198042954	-114.25000000000000 28.750000000000000 15.555310807517557	-114.25000000000000 28.750000000000000 14.334228245034122	-114.25000000000000 28.750000000000000 12.457883060546322	-114.25000000000000 28.750000000000000 16.593248838164566	-114.25000000000000 28.750000000000000 13.772586170441016	-114.25000000000000 28.750000000000000 12.840957661839024	-114.25000000000000 28.750000000000000 17.803446664318976	-114.25000000000000 28.750000000000000 16.348302726641219	-114.25000000000000 28.750000000000000 11.542055207919823	-114.25000000000000 28.750000000000000 11.963484238834926	-114.25000000000000 28.750000000000000 12.115059990837597	-114.25000000000000 28.750000000000000 13.827012721906637	-114.25000000000000 28.750000000000000 16.156209346795951	-114.25000000000000 28.750000000000000 17.358247326185200	-114.25000000000000 28.750000000000000 13.031721298996425	-114.25000000000000 28.750000000000000 18.683477938857198	-114.25000000000000 28.750000000000000 14.382423372314349	-114.25000000000000 28.750000000000000 16.150501039781552	-114.25000000000000 28.750000000000000 16.556114832746356	-114.25000000000000 28.750000000000000 13.144873472587292	-114.25000000000000 28.750000000000000 12.418299574693661	-114.25000000000000 28.750000000000000 10.375196121709958	-114.25000000000000 28.750000000000000 10.504018877777424	-114.25000000000000 28.750000000000000 10.393205795235621	-114.25000000000000 28.750000000000000 10.207461882265536	-114.25000000000000 28.750000000000000 8.3758518125303549	-114.25000000000000 28.750000000000000 5.8195950658885653	-114.25000000000000 28.750000000000000 6.1837466787068358	-114.25000000000000 28.750000000000000 7.5077116804693622	-114.25000000000000 28.750000000000000 12.442199608174207	-114.25000000000000 28.750000000000000 10.882325212868812	-114.25000000000000 28.750000000000000 10.504469118739694	-114.25000000000000 28.750000000000000 12.741643182310954	-114.25000000000000 28.750000000000000 11.558888418784026	-114.25000000000000 28.750000000000000 12.886402292945077	-114.25000000000000 28.750000000000000 13.079825419249076	-114.25000000000000 28.750000000000000 13.297276360927427	-114.25000000000000 28.750000000000000 13.487257465639972	-114.25000000000000 28.750000000000000 13.588872600438794	-114.25000000000000 28.750000000000000 13.799712947644625	-114.25000000000000 28.750000000000000 13.982082167460099	-114.25000000000000 28.750000000000000 11.674266392603654
-113.75000000000000 28.750000000000000 15.614910999759179	-113.75000000000000 28.750000000000000 16.040509608145090	-113.75000000000000 28.750000000000000 15.612476803992470	-113.75000000000000 28.750000000000000 15.880888086285486	-113.75000000000000 28.750000000000000 11.318998052438545	-113.75000000000000 28.750000000000000 11.423211524692753	-113.75000000000000 28.750000000000000 16.294795559565696	-113.75000000000000 28.750000000000000 15.499671389555020	-113.75000000000000 28.750000000000000 14.939991321878500	-113.75000000000000 28.750000000000000 14.547064654682144	-113.75000000000000 28.750000000000000 14.015244560673857	-113.75000000000000 28.750000000000000 12.035030601010300	-113.75000000000000 28.750000000000000 15.890436351267605	-113.75000000000000 28.750000000000000 13.238144312291341	-113.75000000000000 28.750000000000000 12.689142948921468	-113.75000000000000 28.750000000000000 12.539761686772303	-113.75000000000000 28.750000000000000 12.209402614609983	-113.75000000000000 28.750000000000000 12.760871706266673	-113.75000000000000 28.750000000000000 13.594726968616177	-113.75000000000000 28.750000000000000 14.214183031948819	-113.75000000000000 28.750000000000000 14.854120377678939	-113.75000000000000 28.750000000000000 14.072358752443540	-113.75000000000000 28.750000000000000 15.181533877115429	-113.75000000000000 28.750000000000000 16.630697521164315	-113.75000000000000 28.750000000000000 17.804545662483655	-113.75000000000000 28.750000000000000 18.125115506358309	-113.75000000000000 28.750000000000000 13.391975354503854	-113.75000000000000 28.750000000000000 16.785481263814773	-113.75000000000000 28.750000000000000 14.394689915503751	-113.75000000000000 28.750000000000000 12.496055264103658	-113.75000000000000 28.750000000000000 12.723120295547155	-113.75000000000000 28.750000000000000 9.7513309873441081	-113.75000000000000 28.750000000000000 8.5348911951122108	-113.75000000000000 28.750000000000000 10.715765733337740	-113.75000000000000 28.750000000000000 8.1023371946304632	-113.75000000000000 28.750000000000000 5.0000000000000000	-113.75000000000000 28.750000000000000 5.7580011860829057	-113.75000000000000 28.750000000000000 17.003918084436762	-113.75000000000000 28.750000000000000 18.242651404825274	-113.75000000000000 28.750000000000000 22.513746916255585	-113.75000000000000 28.750000000000000 21.016967206050406	-113.75000000000000 28.750000000000000 24.896644691036535	-113.75000000000000 28.750000000000000 20.671479759303793	-113.75000000000000 28.750000000000000 19.610962334732616	-113.75000000000000 28.750000000000000 19.348005275333531	-113.75000000000000 28.750000000000000 19.221358447354689	-113.75000000000000 28.750000000000000 19.062476870332283	-113.75000000000000 28.750000000000000 19.045614636267160	-113.75000000000000 28.750000000000000 18.133927930642198	-113.75000000000000 28.750000000000000 16.475484016031356
-113.25000000000000 28.750000000000000 16.002837318350903	-113.25000000000000 28.750000000000000 16.748168571916185	-113.25000000000000 28.750000000000000 13.387685104408785	-113.25000000000000 28.750000000000000 14.104801381113878	-113.25000000000000 28.750000000000000 14.425430248868608	-113.25000000000000 28.750000000000000 14.690095534251050	-113.25000000000000 28.750000000000000 15.307998722402575	-113.25000000000000 28.750000000000000 15.068731268299615	-113.25000000000000 28.750000000000000 15.018013516280128	-113.25000000000000 28.750000000000000 15.165897405768362	-113.25000000000000 28.750000000000000 15.381481850044905	-113.25000000000000 28.750000000000000 14.209678143968141	-113.25000000000000 28.750000000000000 16.457817089787028	-113.25000000000000 28.750000000000000 15.228119137294621	-113.25000000000000 28.750000000000000 13.788068674001092	-113.25000000000000 28.750000000000000 14.129028870966030	-113.25000000000000 28.750000000000000 14.265740825087175	-113.25000000000000 28.750000000000000 13.262358757876635	-113.25000000000000 28.750000000000000 14.636735168226584	-113.25000000000000 28.750000000000000 14.060072958355873	-113.25000000000000 28.750000000000000 11.907056224782593	-113.25000000000000 28.750000000000000 16.776217367598136	-113.25000000000000 28.750000000000000 15.972651485178979	-113.25000000000000 28.750000000000000 16.983141488990196	-113.25000000000000 28.750000000000000 13.256691212450791	-113.25000000000000 28.750000000000000 13.784209431541608	-113.25000000000000 28.750000000000000 15.023712719166332	-113.25000000000000 28.750000000000000 13.999590557857420	-113.25000000000000 28.750000000000000 12.485905386958512	-113.25000000000000 28.750000000000000 11.125413841774838	-113.25000000000000 28.750000000000000 11.171900534269204	-113.25000000000000 28.750000000000000 10.474612142893580	-113.25000000000000 28.750000000000000 9.8967283939516211	-113.25000000000000 28.750000000000000 11.460466617982236	-113.25000000000000 28.750000000000000 9.7046792081664766	-113.25000000000000 28.750000000000000 5.6318637564958998	-113.25000000000000 28.750000000000000 6.9245645362313155	-113.25000000000000 28.750000000000000 13.447213427755802	-113.25000000000000 28.750000000000000 18.250875837158244	-113.25000000000000 28.750000000000000 23.889001074625892	-113.25000000000000 28.750000000000000 21.009730728381278	-113.25000000000000 28.750000000000000 25.840758330908734	-113.25000000000000 28.750000000000000 29.659755139354989	-113.25000000000000 28.750000000000000 30.050117428617334	-113.25000000000000 28.750000000000000 23.747622509630396	-113.25000000000000 28.750000000000000 24.653671851980768	-113.25000000000000 28.750000000000000 25.433124337560127	-113.25000000000000 28.750000000000000 26.354799599968519	-113.25000000000000 28.750000000000000 27.138570754447972	-113.25000000000000 28.750000000000000 32.152577543779245
-112.75000000000000 28.750000000000000 16.083001957787825	-112.75000000000000 28.750000000000000 16.943305252351447	-112.75000000000000 28.750000000000000 13.806139398620020	-112.75000000000000 28.750000000000000 14.601160986508981	-112.75000000000000 28.750000000000000 15.285632131533172	-112.75000000000000 28.750000000000000 15.563691527712759	-112.75000000000000 28.750000000000000 16.629259999986573	-112.75000000000000 28.750000000000000 17.240446577052552	-112.75000000000000 28.750000000000000 18.052975184788764	-112.75000000000000 28.750000000000000 19.594243435999399	-112.75000000000000 28.750000000000000 19.754858873581078	-112.75000000000000 28.750000000000000 18.441998077535349	-112.75000000000000 28.750000000000000 17.462468552176702	-112.75000000000000 28.750000000000000 16.083291725013368	-112.75000000000000 28.750000000000000 15.054239688832944	-112.75000000000000 28.750000000000000 14.388062335717624	-112.75000000000000 28.750000000000000 13.964277472218956	-112.75000000000000 28.750000000000000 17.929120428777562	-112.75000000000000 28.750000000000000 16.298833740791778	-112.75000000000000 28.750000000000000 15.774857865520369	-112.75000000000000 28.750000000000000 14.763538123279883	-112.75000000000000 28.750000000000000 18.222488371503189	-112.75000000000000 28.750000000000000 16.877787709469647	-112.75000000000000 28.750000000000000 17.466151904744230	-112.75000000000000 28.750000000000000 13.012111445273778	-112.75000000000000 28.750000000000000 13.363669362892461	-112.75000000000000 28.750000000000000 15.691766885154115	-112.75000000000000 28.750000000000000 13.947350232194291	-112.75000000000000 28.750000000000000 12.799627116162585	-112.75000000000000 28.750000000000000 11.494987169663748	-112.75000000000000 28.750000000000000 11.370441694352685	-112.75000000000000 28.750000000000000 9.7751405991916904	-112.75000000000000 28.750000000000000 9.6863958714656935	-112.75000000000000 28.750000000000000 11.503671324218775	-112.75000000000000 28.750000000000000 10.248286860076657	-112.75000000000000 28.750000000000000 9.1943829243307302	-112.75000000000000 28.750000000000000 5.6072373194998804	-112.75000000000000 28.750000000000000 5.0000000000000000	-112.75000000000000 28.750000000000000 5.0000000000000000	-112.75000000000000 28.750000000000000 5.0000000000000000	-112.75000000000000 28.750000000000000 5.0000000000000000	-112.75000000000000 28.750000000000000 6.0026922053405416	-112.75000000000000 28.750000000000000 5.7624634152092558	-112.75000000000000 28.750000000000000 9.0740445692134042	-112.75000000000000 28.750000000000000 11.763150942690704	-112.75000000000000 28.750000000000000 16.179873005731835	-112.75000000000000 28.750000000000000 19.430902412714850	-112.75000000000000 28.750000000000000 23.112012659664966	-112.75000000000000 28.750000000000000 19.011490414652254	-112.75000000000000 28.750000000000000 21.950796811904343
-112.25000000000000 28.750000000000000 15.812119596316697	-112.25000000000000 28.750000000000000 16.688378376322099	-112.25000000000000 28.750000000000000 16.628840492988523	-112.25000000000000 28.750000000000000 17.392327056041715	-112.25000000000000 28.750000000000000 18.181484536258157	-112.25000000000000 28.750000000000000 18.355452120586087	-112.25000000000000 28.750000000000000 19.279158710099100	-112.25000000000000 28.750000000000000 20.095169438403879	-112.25000000000000 28.750000000000000 21.495346486668403	-112.25000000000000 28.750000000000000 23.234362593123883	-112.25000000000000 28.750000000000000 19.071375326044279	-112.25000000000000 28.750000000000000 19.395005207544756	-112.25000000000000 28.750000000000000 19.295399540042517	-112.25000000000000 28.750000000000000 19.705952839372948	-112.25000000000000 28.750000000000000 20.033904538579009	-112.25000000000000 28.750000000000000 18.348253444648464	-112.25000000000000 28.750000000000000 16.534146122994343	-112.25000000000000 28.750000000000000 19.530013079770772	-112.25000000000000 28.750000000000000 18.692606698539727	-112.25000000000000 28.750000000000000 15.810428174017762	-112.25000000000000 28.750000000000000 14.505783325950039	-112.25000000000000 28.750000000000000 17.724030983783827	-112.25000000000000 28.750000000000000 16.471057251788952	-112.25000000000000 28.750000000000000 17.503945910914073	-112.25000000000000 28.750000000000000 13.011536257377141	-112.25000000000000 28.750000000000000 18.971305943109670	-112.25000000000000 28.750000000000000 13.928895486888315	-112.25000000000000 28.750000000000000 14.992404616018536	-112.25000000000000 28.750000000000000 14.466245509154103	-112.25000000000000 28.750000000000000 13.740868557429717	-112.25000000000000 28.750000000000000 13.480836581807299	-112.25000000000000 28.750000000000000 14.597968481163862	-112.25000000000000 28.750000000000000 16.135076062238966	-112.25000000000000 28.750000000000000 29.578641563829279	-112.25000000000000 28.750000000000000 26.423564226249116	-112.25000000000000 28.750000000000000 23.060686667721402	-112.25000000000000 28.750000000000000 18.982399097150036	-112.25000000000000 28.750000000000000 12.800795547359009	-112.25000000000000 28.750000000000000 9.5855742902477363	-112.25000000000000 28.750000000000000 6.4570246521660328	-112.25000000000000 28.750000000000000 5.0000000000000000	-112.25000000000000 28.750000000000000 5.4075261895995146	-112.25000000000000 28.750000000000000 8.2659680289304962	-112.25000000000000 28.750000000000000 9.0213434981770888	-112.25000000000000 28.750000000000000 9.6290631073327475	-112.25000000000000 28.750000000000000 9.6426417720706823	-112.25000000000000 28.750000000000000 7.1374802237234025	-112.25000000000000 28.750000000000000 10.753314121455682	-112.25000000000000 28.750000000000000 8.2163039313029707	-112.25000000000000 28.750000000000000 8.7479097547397959
-111.75000000000000 28.750000000000000 17.394749794362358	-111.75000000000000 28.750000000000000 18.220265209497985	-111.75000000000000 28.750000000000000 17.524767895014620	-111.75000000000000 28.750000000000000 18.051579457535116	-111.75000000000000 28.750000000000000 17.733550353850813	-111.75000000000000 28.750000000000000 17.948114874510839	-111.75000000000000 28.750000000000000 18.414247323911983	-111.75000000000000 28.750000000000000 19.455786200348363	-111.75000000000000 28.750000000000000 20.580734902668805	-111.75000000000000 28.750000000000000 22.158260093763509	-111.75000000000000 28.750000000000000 22.390661526426623	-111.75000000000000 28.750000000000000 17.963846227904092	-111.75000000000000 28.750000000000000 21.037987972821096	-111.75000000000000 28.750000000000000 22.496318310683456	-111.75000000000000 28.750000000000000 24.038654480090091	-111.75000000000000 28.750000000000000 21.217183590435088	-111.75000000000000 28.750000000000000 18.480276466859280	-111.75000000000000 28.750000000000000 23.461588933166148	-111.75000000000000 28.750000000000000 19.142600167232054	-111.75000000000000 28.750000000000000 19.258755255050012	-111.75000000000000 28.750000000000000 13.384854857597377	-111.75000000000000 28.750000000000000 16.973956651748267	-111.75000000000000 28.750000000000000 16.154980047790936	-111.75000000000000 28.750000000000000 17.017963008181848	-111.75000000000000 28.750000000000000 17.523312898688278	-111.75000000000000 28.750000000000000 18.231822500490914	-111.75000000000000 28.750000000000000 19.240299387612758	-111.75000000000000 28.750000000000000 18.553066049740380	-111.75000000000000 28.750000000000000 14.902087964958458	-111.75000000000000 28.750000000000000 14.998143954402506	-111.75000000000000 28.750000000000000 15.207016474116157	-111.75000000000000 28.750000000000000 17.099785911531459	-111.75000000000000 28.750000000000000 18.374711091444627	-111.75000000000000 28.750000000000000 35.770291349533302	-111.75000000000000 28.750000000000000 27.682135508980615	-111.75000000000000 28.750000000000000 23.226538323771713	-111.75000000000000 28.750000000000000 26.688927758816920	-111.75000000000000 28.750000000000000 18.551384127453918	-111.75000000000000 28.750000000000000 15.321455158653841	-111.75000000000000 28.750000000000000 11.505351726683992	-111.75000000000000 28.750000000000000 8.0088109281864117	-111.75000000000000 28.750000000000000 6.9372588113034430	-111.75000000000000 28.750000000000000 8.9279948544133276	-111.75000000000000 28.750000000000000 8.1373059410404593	-111.75000000000000 28.750000000000000 7.4559414305613165	-111.75000000000000 28.750000000000000 7.2978370273569926	-111.75000000000000 28.750000000000000 8.3241668460732807	-111.75000000000000 28.750000000000000 8.2322903783692318	-111.75000000000000 28.750000000000000 10.062227142596319	-111.75000000000000 28.750000000000000 7.8052517969264592
-111.25000000000000 28.750000000000000 13.031196430695477	-111.25000000000000 28.750000000000000 16.045150018901097	-111.25000000000000 28.750000000000000 11.814856007283769	-111.25000000000000 28.750000000000000 14.708685923544271	-111.25000000000000 28.750000000000000 15.564408481973327	-111.25000000000000 28.750000000000000 13.454952672478612	-111.25000000000000 28.750000000000000 13.397325779334647	-111.25000000000000 28.750000000000000 15.143908917743204	-111.25000000000000 28.750000000000000 16.444287128460378	-111.25000000000000 28.750000000000000 18.053568761126712	-111.25000000000000 28.750000000000000 19.120475389046270	-111.25000000000000 28.750000000000000 15.018881525079939	-111.25000000000000 28.750000000000000 17.795187050370920	-111.25000000000000 28.750000000000000 19.261130016266929	-111.25000000000000 28.750000000000000 21.380698476096587	-111.25000000000000 28.750000000000000 18.864946493676570	-111.25000000000000 28.750000000000000 17.147742944529430	-111.25000000000000 28.750000000000000 21.383200331667393	-111.25000000000000 28.750000000000000 18.100047609443781	-111.25000000000000 28.750000000000000 13.209747876657875	-111.25000000000000 28.750000000000000 12.987636947079281	-111.25000000000000 28.750000000000000 13.850476923260775	-111.25000000000000 28.750000000000000 14.164851408803328	-111.25000000000000 28.750000000000000 15.543569669360725	-111.25000000000000 28.750000000000000 15.622673813561601	-111.25000000000000 28.750000000000000 16.514886909496479	-111.25000000000000 28.750000000000000 22.014465341807934	-111.25000000000000 28.750000000000000 17.973731577845985	-111.25000000000000 28.750000000000000 18.255285065298452	-111.25000000000000 28.750000000000000 14.776891598051597	-111.25000000000000 28.750000000000000 14.706070664399615	-111.25000000000000 28.750000000000000 12.984939672027744	-111.25000000000000 28.750000000000000 10.146463455145202	-111.25000000000000 28.750000000000000 15.418874024033471	-111.25000000000000 28.750000000000000 17.640173862534336	-111.25000000000000 28.750000000000000 14.968033734812394	-111.25000000000000 28.750000000000000 11.826323314007634	-111.25000000000000 28.750000000000000 12.345500733658223	-111.25000000000000 28.750000000000000 9.0570280363404390	-111.25000000000000 28.750000000000000 8.0135391691306008	-111.25000000000000 28.750000000000000 8.2058822784721563	-111.25000000000000 28.750000000000000 8.8227387324904889	-111.25000000000000 28.750000000000000 9.7611429835557981	-111.25000000000000 28.750000000000000 9.8539151836784704	-111.25000000000000 28.750000000000000 9.9652771913422509	-111.25000000000000 28.750000000000000 10.100931963938987	-111.25000000000000 28.750000000000000 10.600036908321950	-111.25000000000000 28.750000000000000 10.791458695930729	-111.25000000000000 28.750000000000000 11.276163570332576	-111.25000000000000 28.750000000000000 9.2471116641888926
-110.75000000000000 28.750000000000000 8.0001699577737018	-110.75000000000000 28.750000000000000 6.6681739721976641	-110.75000000000000 28.750000000000000 6.1143431809927495	-110.75000000000000 28.750000000000000 5.3367222014240063	-110.75000000000000 28.750000000000000 5.0000000000000000	-110.75000000000000 28.750000000000000 5.0000000000000000	-110.75000000000000 28.750000000000000 5.0000000000000000	-110.75000000000000 28.750000000000000 6.3109695402497730	-110.75000000000000 28.750000000000000 7.9550407096193707	-110.75000000000000 28.750000000000000 10.246107794930598	-110.75000000000000 28.750000000000000 10.500648067156398	-110.75000000000000 28.750000000000000 10.140641550495147	-110.75000000000000 28.750000000000000 9.8151657460839186	-110.75000000000000 28.750000000000000 9.3374666311036645	-110.75000000000000 28.750000000000000 10.203819761024224	-110.75000000000000 28.750000000000000 11.360880594255351	-110.75000000000000 28.750000000000000 11.532830561702363	-110.75000000000000 28.750000000000000 11.873316672752559	-110.75000000000000 28.750000000000000 12.518618079258300	-110.75000000000000 28.750000000000000 13.364357667005009	-110.75000000000000 28.750000000000000 15.425235530218199	-110.75000000000000 28.750000000000000 17.481783373044141	-110.75000000000000 28.750000000000000 15.526993340895197	-110.75000000000000 28.750000000000000 19.107599726515307	-110.75000000000000 28.750000000000000 17.159514609319707	-110.75000000000000 28.750000000000000 15.946783298037548	-110.75000000000000 28.750000000000000 18.151103692514017	-110.75000000000000 28.750000000000000 12.744115142871598	-110.75000000000000 28.750000000000000 16.640057659452083	-110.75000000000000 28.750000000000000 14.749941826524001	-110.75000000000000 28.750000000000000 14.927154075506907	-110.75000000000000 28.750000000000000 11.842322018291004	-110.75000000000000 28.750000000000000 13.369863091731341	-110.75000000000000 28.750000000000000 9.6700254460563269	-110.75000000000000 28.750000000000000 6.0301041988443220	-110.75000000000000 28.750000000000000 6.3667192574024014	-110.75000000000000 28.750000000000000 6.9332995362813783	-110.75000000000000 28.750000000000000 5.0000000000000000	-110.75000000000000 28.750000000000000 5.0000000000000000	-110.75000000000000 28.750000000000000 5.0000000000000000	-110.75000000000000 28.750000000000000 5.0000000000000000	-110.75000000000000 28.750000000000000 5.0000000000000000	-110.75000000000000 28.750000000000000 5.7692711707832114	-110.75000000000000 28.750000000000000 5.9528682768155843	-110.75000000000000 28.750000000000000 5.9549055068161891	-110.75000000000000 28.750000000000000 6.1174254446113059	-110.75000000000000 28.750000000000000 6.1131552536760632	-110.75000000000000 28.750000000000000 6.2056903497223637	-110.75000000000000 28.750000000000000 6.2002473809466743	-110.75000000000000 28.750000000000000 5.4972766735063576
-110.25000000000000 28.750000000000000 5.6510611875884171	-110.25000000000000 28.750000000000000 5.6154635503031844	-110.25000000000000 28.750000000000000 5.0000000000000000	-110.25000000000000 28.750000000000000 5.0000000000000000	-110.25000000000000 28.750000000000000 5.0000000000000000	-110.25000000000000 28.750000000000000 5.0000000000000000	-110.25000000000000 28.750000000000000 5.0000000000000000	-110.25000000000000 28.750000000000000 5.0000000000000000	-110.25000000000000 28.750000000000000 5.0000000000000000	-110.25000000000000 28.750000000000000 5.0000000000000000	-110.25000000000000 28.750000000000000 5.0000000000000000	-110.25000000000000 28.750000000000000 5.0000000000000000	-110.25000000000000 28.750000000000000 5.0000000000000000	-110.25000000000000 28.750000000000000 5.0000000000000000	-110.25000000000000 28.750000000000000 5.0000000000000000	-110.25000000000000 28.750000000000000 5.0000000000000000	-110.25000000000000 28.750000000000000 5.9705603390059538	-110.25000000000000 28.750000000000000 6.9486194633003402	-110.25000000000000 28.750000000000000 8.8808595545574480	-110.25000000000000 28.750000000000000 9.1679340352726424	-110.25000000000000 28.750000000000000 9.8040012738740661	-110.25000000000000 28.750000000000000 11.209905099100686	-110.25000000000000 28.750000000000000 11.983676261315766	-110.25000000000000 28.750000000000000 15.193517384932802	-110.25000000000000 28.750000000000000 14.737868056329770	-110.25000000000000 28.750000000000000 14.057711952159545	-110.25000000000000 28.750000000000000 13.878935269745977	-110.25000000000000 28.750000000000000 15.502651988508775	-110.25000000000000 28.750000000000000 16.229259081587770	-110.25000000000000 28.750000000000000 15.115149262687764	-110.25000000000000 28.750000000000000 15.200515123294348	-110.25000000000000 28.750000000000000 16.087011494036133	-110.25000000000000 28.750000000000000 16.564045062765963	-110.25000000000000 28.750000000000000 16.807804673735408	-110.25000000000000 28.750000000000000 12.024692300664233	-110.25000000000000 28.750000000000000 10.905737600911566	-110.25000000000000 28.750000000000000 10.173423120225154	-110.25000000000000 28.750000000000000 9.8581759264019730	-110.25000000000000 28.750000000000000 8.2213890012287347	-110.25000000000000 28.750000000000000 6.2654610671443853	-110.25000000000000 28.750000000000000 5.4138718852004963	-110.25000000000000 28.750000000000000 5.0000000000000000	-110.25000000000000 28.750000000000000 5.0000000000000000	-110.25000000000000 28.750000000000000 5.0000000000000000	-110.25000000000000 28.750000000000000 5.0000000000000000	-110.25000000000000 28.750000000000000 5.0000000000000000	-110.25000000000000 28.750000000000000 5.0000000000000000	-110.25000000000000 28.750000000000000 5.0000000000000000	-110.25000000000000 28.750000000000000 5.0000000000000000	-110.25000000000000 28.750000000000000 5.0000000000000000
-109.75000000000000 28.750000000000000 6.9377871583645483	-109.75000000000000 28.750000000000000 5.0000000000000000	-109.75000000000000 28.750000000000000 5.0000000000000000	-109.75000000000000 28.750000000000000 5.0000000000000000	-109.75000000000000 28.750000000000000 5.8904233202422773	-109.75000000000000 28.750000000000000 6.0070599735918702	-109.75000000000000 28.750000000000000 5.0000000000000000	-109.75000000000000 28.750000000000000 5.0000000000000000	-109.75000000000000 28.750000000000000 5.0000000000000000	-109.75000000000000 28.750000000000000 5.0000000000000000	-109.75000000000000 28.750000000000000 5.0000000000000000	-109.75000000000000 28.750000000000000 5.0000000000000000	-109.75000000000000 28.750000000000000 5.0000000000000000	-109.75000000000000 28.750000000000000 5.3852901341082875	-109.75000000000000 28.750000000000000 8.0340755635861143	-109.75000000000000 28.750000000000000 5.8553486805874302	-109.75000000000000 28.750000000000000 6.6073395197478479	-109.75000000000000 28.750000000000000 7.7696812277786416	-109.75000000000000 28.750000000000000 8.8637387856421128	-109.75000000000000 28.750000000000000 8.4118835224162432	-109.75000000000000 28.750000000000000 8.8659053368095364	-109.75000000000000 28.750000000000000 9.0729284639448942	-109.75000000000000 28.750000000000000 9.7032257968647055	-109.75000000000000 28.750000000000000 11.980316913569698	-109.75000000000000 28.750000000000000 11.150518617827275	-109.75000000000000 28.750000000000000 13.856857769507796	-109.75000000000000 28.750000000000000 13.419389224355841	-109.75000000000000 28.750000000000000 11.384082938205127	-109.75000000000000 28.750000000000000 14.784135136562256	-109.75000000000000 28.750000000000000 13.474444677773826	-109.75000000000000 28.750000000000000 13.758389117406194	-109.75000000000000 28.750000000000000 14.815070283927248	-109.75000000000000 28.750000000000000 14.664244899501643	-109.75000000000000 28.750000000000000 14.263021656127194	-109.75000000000000 28.750000000000000 12.598572034121604	-109.75000000000000 28.750000000000000 11.720224331474187	-109.75000000000000 28.750000000000000 10.723062449853911	-109.75000000000000 28.750000000000000 10.986808240762963	-109.75000000000000 28.750000000000000 9.7883562378595457	-109.75000000000000 28.750000000000000 9.6549512741751080	-109.75000000000000 28.750000000000000 8.2559887035623483	-109.75000000000000 28.750000000000000 11.244723004988399	-109.75000000000000 28.750000000000000 9.8078615895456966	-109.75000000000000 28.750000000000000 8.7407607221273640	-109.75000000000000 28.750000000000000 7.4700349992485382	-109.75000000000000 28.750000000000000 6.1106034115075429	-109.75000000000000 28.750000000000000 5.9082408767715142	-109.75000000000000 28.750000000000000 5.0000000000000000	-109.75000000000000 28.750000000000000 5.0000000000000000	-109.75000000000000 28.750000000000000 5.0000000000000000
-109.25000000000000 28.750000000000000 7.9436902946417751	-109.25000000000000 28.750000000000000 7.5971870730041262	-109.25000000000000 28.750000000000000 7.8309032329134904	-109.25000000000000 28.750000000000000 7.4838538358363884	-109.25000000000000 28.750000000000000 9.2587128136681631	-109.25000000000000 28.750000000000000 9.4658984873261005	-109.25000000000000 28.750000000000000 6.4374336751814640	-109.25000000000000 28.750000000000000 5.2284523672963141	-109.25000000000000 28.750000000000000 5.8384541340712977	-109.25000000000000 28.750000000000000 6.6814333019125218	-109.25000000000000 28.750000000000000 7.4996602988239625	-109.25000000000000 28.750000000000000 7.8030247669960922	-109.25000000000000 28.750000000000000 8.3180151043141777	-109.25000000000000 28.750000000000000 9.4274413459494291	-109.25000000000000 28.750000000000000 9.1502391424681448	-109.25000000000000 28.750000000000000 9.8903501121752164	-109.25000000000000 28.750000000000000 11.106071050598473	-109.25000000000000 28.750000000000000 8.6252297148885262	-109.25000000000000 28.750000000000000 9.4018593285999046	-109.25000000000000 28.750000000000000 12.399113071406449	-109.25000000000000 28.750000000000000 12.595127076965522	-109.25000000000000 28.750000000000000 11.504224469252533	-109.25000000000000 28.750000000000000 9.4562542986411735	-109.25000000000000 28.750000000000000 12.102350422084688	-109.25000000000000 28.750000000000000 10.750876796646413	-109.25000000000000 28.750000000000000 13.142703260272430	-109.25000000000000 28.750000000000000 12.605554153065640	-109.25000000000000 28.750000000000000 11.700287369734673	-109.25000000000000 28.750000000000000 13.997159536365343	-109.25000000000000 28.750000000000000 11.968825333945528	-109.25000000000000 28.750000000000000 12.502826613045841	-109.25000000000000 28.750000000000000 11.214593819435626	-109.25000000000000 28.750000000000000 11.692043611883271	-109.25000000000000 28.750000000000000 11.917070254282139	-109.25000000000000 28.750000000000000 9.1040692220887092	-109.25000000000000 28.750000000000000 8.9770321374789983	-109.25000000000000 28.750000000000000 12.142370474995349	-109.25000000000000 28.750000000000000 10.820496012267421	-109.25000000000000 28.750000000000000 11.309683099252489	-109.25000000000000 28.750000000000000 9.2503430039431542	-109.25000000000000 28.750000000000000 8.6692294207005443	-109.25000000000000 28.750000000000000 10.443095122111721	-109.25000000000000 28.750000000000000 9.6003660525800640	-109.25000000000000 28.750000000000000 9.0644359596962989	-109.25000000000000 28.750000000000000 10.499160708750859	-109.25000000000000 28.750000000000000 9.4106547106656961	-109.25000000000000 28.750000000000000 8.8230674916450873	-109.25000000000000 28.750000000000000 7.7921620067528936	-109.25000000000000 28.750000000000000 8.5961367151911219	-109.25000000000000 28.750000000000000 7.8675976147241435
-108.75000000000000 28.750000000000000 11.129839290867974	-108.75000000000000 28.750000000000000 10.604816818838863	-108.75000000000000 28.750000000000000 10.818963536351507	-108.75000000000000 28.750000000000000 14.924068112928250	-108.75000000000000 28.750000000000000 14.276483930916287	-108.75000000000000 28.750000000000000 13.542466573213856	-108.75000000000000 28.750000000000000 13.604294230113570	-108.75000000000000 28.750000000000000 11.064026995910245	-108.75000000000000 28.750000000000000 12.358651070541459	-108.75000000000000 28.750000000000000 9.7486028863846439	-108.75000000000000 28.750000000000000 10.901032853657373	-108.75000000000000 28.750000000000000 11.449656939452172	-108.75000000000000 28.750000000000000 11.698344303013867	-108.75000000000000 28.750000000000000 12.833831968568024	-108.75000000000000 28.750000000000000 12.904608698275265	-108.75000000000000 28.750000000000000 14.040863370343654	-108.75000000000000 28.750000000000000 11.567888127175202	-108.75000000000000 28.750000000000000 12.882771046236106	-108.75000000000000 28.750000000000000 13.943227394234436	-108.75000000000000 28.750000000000000 12.340704005138917	-108.75000000000000 28.750000000000000 12.022357347183020	-108.75000000000000 28.750000000000000 11.643759380600452	-108.75000000000000 28.750000000000000 11.996713180628040	-108.75000000000000 28.750000000000000 14.528274898104584	-108.75000000000000 28.750000000000000 9.7724816709453535	-108.75000000000000 28.750000000000000 11.488830752692328	-108.75000000000000 28.750000000000000 10.417728291357321	-108.75000000000000 28.750000000000000 9.7092993761281008	-108.75000000000000 28.750000000000000 11.857394889305404	-108.75000000000000 28.750000000000000 12.839303504203354	-108.75000000000000 28.750000000000000 13.791736386878956	-108.75000000000000 28.750000000000000 11.965236729851886	-108.75000000000000 28.750000000000000 12.624829232073333	-108.75000000000000 28.750000000000000 10.316244106278464	-108.75000000000000 28.750000000000000 7.8239460117840762	-108.75000000000000 28.750000000000000 7.6103213251973347	-108.75000000000000 28.750000000000000 9.8264830793006581	-108.75000000000000 28.750000000000000 9.7278845052332237	-108.75000000000000 28.750000000000000 9.4819920453753284	-108.75000000000000 28.750000000000000 9.5457534100788646	-108.75000000000000 28.750000000000000 13.355257580101863	-108.75000000000000 28.750000000000000 12.718299326145875	-108.75000000000000 28.750000000000000 12.630003941885583	-108.75000000000000 28.750000000000000 16.229614064658609	-108.75000000000000 28.750000000000000 15.460501103855668	-108.75000000000000 28.750000000000000 14.563558901619352	-108.75000000000000 28.750000000000000 14.681308982838244	-108.75000000000000 28.750000000000000 14.306576657511121	-108.75000000000000 28.750000000000000 17.144194830834724	-108.75000000000000 28.750000000000000 16.685606580496792
-108.25000000000000 28.750000000000000 15.404491845870067	-108.25000000000000 28.750000000000000 15.171759528591707	-108.25000000000000 28.750000000000000 15.235117460546403	-108.25000000000000 28.750000000000000 15.099279793325611	-108.25000000000000 28.750000000000000 20.972905651775307	-108.25000000000000 28.750000000000000 18.725319171881068	-108.25000000000000 28.750000000000000 18.181467025642988	-108.25000000000000 28.750000000000000 14.356955732187389	-108.25000000000000 28.750000000000000 11.285583021060777	-108.25000000000000 28.750000000000000 13.558191466508834	-108.25000000000000 28.750000000000000 14.925776867332674	-108.25000000000000 28.750000000000000 15.601889963700573	-108.25000000000000 28.750000000000000 15.865606086569006	-108.25000000000000 28.750000000000000 17.158374493198274	-108.25000000000000 28.750000000000000 17.771915422735749	-108.25000000000000 28.750000000000000 14.896504601354177	-108.25000000000000 28.750000000000000 15.836303398472023	-108.25000000000000 28.750000000000000 13.215276974106661	-108.25000000000000 28.750000000000000 13.869581461701378	-108.25000000000000 28.750000000000000 13.408943655667565	-108.25000000000000 28.750000000000000 12.964695162087052	-108.25000000000000 28.750000000000000 12.262462173448082	-108.25000000000000 28.750000000000000 12.649249957578204	-108.25000000000000 28.750000000000000 15.102268849381216	-108.25000000000000 28.750000000000000 12.600459445220874	-108.25000000000000 28.750000000000000 11.648367996029318	-108.25000000000000 28.750000000000000 9.5011366208382135	-108.25000000000000 28.750000000000000 11.815323917546921	-108.25000000000000 28.750000000000000 14.774758305181418	-108.25000000000000 28.750000000000000 12.598978627541237	-108.25000000000000 28.750000000000000 14.494017455347672	-108.25000000000000 28.750000000000000 11.992331478695256	-108.25000000000000 28.750000000000000 11.903426057641472	-108.25000000000000 28.750000000000000 11.648831129963977	-108.25000000000000 28.750000000000000 8.5404828654475118	-108.25000000000000 28.750000000000000 8.4283490984103047	-108.25000000000000 28.750000000000000 11.280388673599060	-108.25000000000000 28.750000000000000 11.337229593290713	-108.25000000000000 28.750000000000000 11.389576838887642	-108.25000000000000 28.750000000000000 11.489427759964823	-108.25000000000000 28.750000000000000 15.356149133990030	-108.25000000000000 28.750000000000000 16.204861492055738	-108.25000000000000 28.750000000000000 20.684866439856794	-108.25000000000000 28.750000000000000 20.460472059058144	-108.25000000000000 28.750000000000000 19.402819059202617	-108.25000000000000 28.750000000000000 19.385996059565038	-108.25000000000000 28.750000000000000 18.499878676503666	-108.25000000000000 28.750000000000000 17.911358672338984	-108.25000000000000 28.750000000000000 17.819256968718076	-108.25000000000000 28.750000000000000 17.107601796879511
-107.75000000000000 28.750000000000000 14.425996814367791	-107.75000000000000 28.750000000000000 14.028711924797227	-107.75000000000000 28.750000000000000 17.575894424091931	-107.75000000000000 28.750000000000000 17.478078280668889	-107.75000000000000 28.750000000000000 17.863404151235482	-107.75000000000000 28.750000000000000 17.184006711801739	-107.75000000000000 28.750000000000000 22.658479214845858	-107.75000000000000 28.750000000000000 12.403170332436488	-107.75000000000000 28.750000000000000 15.669926261389767	-107.75000000000000 28.750000000000000 11.261678738283578	-107.75000000000000 28.750000000000000 12.629854905119846	-107.75000000000000 28.750000000000000 13.392062180765297	-107.75000000000000 28.750000000000000 15.995398463430424	-107.75000000000000 28.750000000000000 17.603408263765971	-107.75000000000000 28.750000000000000 18.430886193792979	-107.75000000000000 28.750000000000000 14.931309616101604	-107.75000000000000 28.750000000000000 15.858209405596133	-107.75000000000000 28.750000000000000 12.478669195409893	-107.75000000000000 28.750000000000000 13.764997885902385	-107.75000000000000 28.750000000000000 12.238923760110307	-107.75000000000000 28.750000000000000 12.317569671563756	-107.75000000000000 28.750000000000000 13.484535153268641	-107.75000000000000 28.750000000000000 13.901140610139157	-107.75000000000000 28.750000000000000 16.349312124265186	-107.75000000000000 28.750000000000000 13.495358218229310	-107.75000000000000 28.750000000000000 11.803587550874868	-107.75000000000000 28.750000000000000 12.135594349929235	-107.75000000000000 28.750000000000000 11.775805657726986	-107.75000000000000 28.750000000000000 15.031692298668702	-107.75000000000000 28.750000000000000 13.413709052805444	-107.75000000000000 28.750000000000000 13.234172079292883	-107.75000000000000 28.750000000000000 15.189470985894369	-107.75000000000000 28.750000000000000 14.329529377936069	-107.75000000000000 28.750000000000000 13.532687556670732	-107.75000000000000 28.750000000000000 9.9108029927895949	-107.75000000000000 28.750000000000000 9.2717708099849041	-107.75000000000000 28.750000000000000 11.676136768887828	-107.75000000000000 28.750000000000000 10.949714167318975	-107.75000000000000 28.750000000000000 13.280150638469296	-107.75000000000000 28.750000000000000 12.089784188111853	-107.75000000000000 28.750000000000000 14.926985398365160	-107.75000000000000 28.750000000000000 12.682817559649648	-107.75000000000000 28.750000000000000 17.201116345203872	-107.75000000000000 28.750000000000000 17.400014704178421	-107.75000000000000 28.750000000000000 13.555846901163800	-107.75000000000000 28.750000000000000 13.590474358561730	-107.75000000000000 28.750000000000000 13.579654573596502	-107.75000000000000 28.750000000000000 13.511845300873292	-107.75000000000000 28.750000000000000 14.025441462383380	-107.75000000000000 28.750000000000000 14.300282662556379
-107.25000000000000 28.750000000000000 11.873484231032119	-107.25000000000000 28.750000000000000 11.540531458666134	-107.25000000000000 28.750000000000000 14.969925475458687	-107.25000000000000 28.750000000000000 14.619308305454586	-107.25000000000000 28.750000000000000 12.834467703953290	-107.25000000000000 28.750000000000000 19.002007644906250	-107.25000000000000 28.750000000000000 17.471938081919021	-107.25000000000000 28.750000000000000 13.520918404694420	-107.25000000000000 28.750000000000000 12.159954453471423	-107.25000000000000 28.750000000000000 16.018246754560995	-107.25000000000000 28.750000000000000 12.607781031546635	-107.25000000000000 28.750000000000000 12.999632948382729	-107.25000000000000 28.750000000000000 13.312692734896066	-107.25000000000000 28.750000000000000 14.520613785466535	-107.25000000000000 28.750000000000000 17.366586383765274	-107.25000000000000 28.750000000000000 16.660772718602992	-107.25000000000000 28.750000000000000 12.313536141344501	-107.25000000000000 28.750000000000000 13.752272722321882	-107.25000000000000 28.750000000000000 10.115147902645109	-107.25000000000000 28.750000000000000 14.066984144479580	-107.25000000000000 28.750000000000000 12.734635743088880	-107.25000000000000 28.750000000000000 14.385708843281225	-107.25000000000000 28.750000000000000 14.595585587252405	-107.25000000000000 28.750000000000000 11.872287214554811	-107.25000000000000 28.750000000000000 14.704679349226623	-107.25000000000000 28.750000000000000 10.674767624704215	-107.25000000000000 28.750000000000000 11.845027345101251	-107.25000000000000 28.750000000000000 15.390716792999566	-107.25000000000000 28.750000000000000 13.699864065808582	-107.25000000000000 28.750000000000000 14.949230198609277	-107.25000000000000 28.750000000000000 12.609863588140817	-107.25000000000000 28.750000000000000 13.584795182413666	-107.25000000000000 28.750000000000000 12.056059182069520	-107.25000000000000 28.750000000000000 11.232216146346328	-107.25000000000000 28.750000000000000 12.178348516339154	-107.25000000000000 28.750000000000000 10.958055101319834	-107.25000000000000 28.750000000000000 13.583209208142435	-107.25000000000000 28.750000000000000 12.174385660856723	-107.25000000000000 28.750000000000000 14.445764598598094	-107.25000000000000 28.750000000000000 12.106918665186027	-107.25000000000000 28.750000000000000 13.348677263235890	-107.25000000000000 28.750000000000000 13.781655645985552	-107.25000000000000 28.750000000000000 10.240945610162683	-107.25000000000000 28.750000000000000 10.680479361667061	-107.25000000000000 28.750000000000000 11.786533156251902	-107.25000000000000 28.750000000000000 12.468210599724037	-107.25000000000000 28.750000000000000 13.307967179314343	-107.25000000000000 28.750000000000000 13.345586998071743	-107.25000000000000 28.750000000000000 11.616377832300937	-107.25000000000000 28.750000000000000 12.222922173098715
-106.75000000000000 28.750000000000000 9.8723845005998836	-106.75000000000000 28.750000000000000 9.6807101861692253	-106.75000000000000 28.750000000000000 12.468620270641342	-106.75000000000000 28.750000000000000 12.347303195807642	-106.75000000000000 28.750000000000000 15.868139202398202	-106.75000000000000 28.750000000000000 15.929698830970818	-106.75000000000000 28.750000000000000 20.938917787927039	-106.75000000000000 28.750000000000000 16.669560506993143	-106.75000000000000 28.750000000000000 18.008752290219732	-106.75000000000000 28.750000000000000 17.326126492009120	-106.75000000000000 28.750000000000000 15.476949216021177	-106.75000000000000 28.750000000000000 14.752677312924343	-106.75000000000000 28.750000000000000 19.723379848852147	-106.75000000000000 28.750000000000000 19.691306472987947	-106.75000000000000 28.750000000000000 13.913719909268048	-106.75000000000000 28.750000000000000 16.020084573971705	-106.75000000000000 28.750000000000000 17.649523775505262	-106.75000000000000 28.750000000000000 13.275583306538451	-106.75000000000000 28.750000000000000 15.758654298497660	-106.75000000000000 28.750000000000000 15.341847128523986	-106.75000000000000 28.750000000000000 15.471500241319978	-106.75000000000000 28.750000000000000 12.128945231145632	-106.75000000000000 28.750000000000000 12.551425976652057	-106.75000000000000 28.750000000000000 16.804508729302405	-106.75000000000000 28.750000000000000 11.659527408370689	-106.75000000000000 28.750000000000000 13.450380081533718	-106.75000000000000 28.750000000000000 12.373955819361743	-106.75000000000000 28.750000000000000 11.128258187087541	-106.75000000000000 28.750000000000000 13.837339037268061	-106.75000000000000 28.750000000000000 12.462273174432315	-106.75000000000000 28.750000000000000 13.209215134749224	-106.75000000000000 28.750000000000000 13.385575735925949	-106.75000000000000 28.750000000000000 16.425880263564405	-106.75000000000000 28.750000000000000 14.259921011398395	-106.75000000000000 28.750000000000000 11.006041511396042	-106.75000000000000 28.750000000000000 12.374382729692986	-106.75000000000000 28.750000000000000 11.586159473857752	-106.75000000000000 28.750000000000000 12.808480784119574	-106.75000000000000 28.750000000000000 10.985689226178472	-106.75000000000000 28.750000000000000 13.358199375131457	-106.75000000000000 28.750000000000000 13.962308956545034	-106.75000000000000 28.750000000000000 12.754203085197043	-106.75000000000000 28.750000000000000 10.033295461116744	-106.75000000000000 28.750000000000000 10.525177031085008	-106.75000000000000 28.750000000000000 7.7097336919237600	-106.75000000000000 28.750000000000000 8.7276646016675521	-106.75000000000000 28.750000000000000 9.3241636345877623	-106.75000000000000 28.750000000000000 11.252174348432687	-106.75000000000000 28.750000000000000 8.9170334544890064	-106.75000000000000 28.750000000000000 9.3658482739452378
-106.25000000000000 28.750000000000000 8.6115352927269999	-106.25000000000000 28.750000000000000 8.2345108659653796	-106.25000000000000 28.750000000000000 11.633411435010423	-106.25000000000000 28.750000000000000 10.071502617823068	-106.25000000000000 28.750000000000000 13.208326693217241	-106.25000000000000 28.750000000000000 17.736517531758270	-106.25000000000000 28.750000000000000 23.748660962379510	-106.25000000000000 28.750000000000000 18.295233249306772	-106.25000000000000 28.750000000000000 15.707320891844718	-106.25000000000000 28.750000000000000 17.062272728956625	-106.25000000000000 28.750000000000000 20.907570745085710	-106.25000000000000 28.750000000000000 18.891450465496860	-106.25000000000000 28.750000000000000 17.708028637724940	-106.25000000000000 28.750000000000000 16.577406527532453	-106.25000000000000 28.750000000000000 15.665454812311401	-106.25000000000000 28.750000000000000 13.345467441395252	-106.25000000000000 28.750000000000000 16.380458009347176	-106.25000000000000 28.750000000000000 18.056556583143081	-106.25000000000000 28.750000000000000 15.880920313467859	-106.25000000000000 28.750000000000000 15.398252940954311	-106.25000000000000 28.750000000000000 14.960460532321516	-106.25000000000000 28.750000000000000 14.752753548456377	-106.25000000000000 28.750000000000000 11.778960244151897	-106.25000000000000 28.750000000000000 13.151719832684645	-106.25000000000000 28.750000000000000 11.136254177540261	-106.25000000000000 28.750000000000000 11.423119696632885	-106.25000000000000 28.750000000000000 11.682925978098050	-106.25000000000000 28.750000000000000 15.878312600104429	-106.25000000000000 28.750000000000000 12.478607291895671	-106.25000000000000 28.750000000000000 16.229824778292183	-106.25000000000000 28.750000000000000 14.208265082926419	-106.25000000000000 28.750000000000000 13.829295989730385	-106.25000000000000 28.750000000000000 12.332513710896247	-106.25000000000000 28.750000000000000 13.935937273238965	-106.25000000000000 28.750000000000000 10.023947067568390	-106.25000000000000 28.750000000000000 12.179313329369815	-106.25000000000000 28.750000000000000 11.019613262709699	-106.25000000000000 28.750000000000000 11.921114853861974	-106.25000000000000 28.750000000000000 13.811904899370447	-106.25000000000000 28.750000000000000 11.663297452922514	-106.25000000000000 28.750000000000000 12.199004441546236	-106.25000000000000 28.750000000000000 14.515600309376232	-106.25000000000000 28.750000000000000 9.4929110941939090	-106.25000000000000 28.750000000000000 9.4480423205627826	-106.25000000000000 28.750000000000000 10.301906880135013	-106.25000000000000 28.750000000000000 9.8306459312369636	-106.25000000000000 28.750000000000000 10.344322886922109	-106.25000000000000 28.750000000000000 11.763145830665067	-106.25000000000000 28.750000000000000 11.245368439871335	-106.25000000000000 28.750000000000000 12.388228486582479
-105.75000000000000 28.750000000000000 5.0000000000000000	-105.75000000000000 28.750000000000000 5.0000000000000000	-105.75000000000000 28.750000000000000 5.0000000000000000	-105.75000000000000 28.750000000000000 5.5880138197885261	-105.75000000000000 28.750000000000000 8.5285433614361974	-105.75000000000000 28.750000000000000 12.932533585956833	-105.75000000000000 28.750000000000000 20.659864202452045	-105.75000000000000 28.750000000000000 19.544141675218544	-105.75000000000000 28.750000000000000 17.613340164534854	-105.75000000000000 28.750000000000000 18.186563314169717	-105.75000000000000 28.750000000000000 18.318462628923566	-105.75000000000000 28.750000000000000 17.334884034517756	-105.75000000000000 28.750000000000000 16.380099129782291	-105.75000000000000 28.750000000000000 15.156436728330641	-105.75000000000000 28.750000000000000 14.310631470827854	-105.75000000000000 28.750000000000000 12.749520111832911	-105.75000000000000 28.750000000000000 14.434924453007392	-105.75000000000000 28.750000000000000 12.892375856858706	-105.75000000000000 28.750000000000000 13.508236986631172	-105.75000000000000 28.750000000000000 13.483582523976278	-105.75000000000000 28.750000000000000 13.433686834504989	-105.75000000000000 28.750000000000000 13.493118072200318	-105.75000000000000 28.750000000000000 14.303280527475531	-105.75000000000000 28.750000000000000 17.383343699261204	-105.75000000000000 28.750000000000000 15.174562965458190	-105.75000000000000 28.750000000000000 17.446204399364944	-105.75000000000000 28.750000000000000 20.156611390994719	-105.75000000000000 28.750000000000000 13.685335647827245	-105.75000000000000 28.750000000000000 17.100468559476340	-105.75000000000000 28.750000000000000 17.627866452453947	-105.75000000000000 28.750000000000000 18.368732263052017	-105.75000000000000 28.750000000000000 17.330365872659637	-105.75000000000000 28.750000000000000 14.140368017413726	-105.75000000000000 28.750000000000000 14.149881963587349	-105.75000000000000 28.750000000000000 12.765206969042435	-105.75000000000000 28.750000000000000 14.828702020373044	-105.75000000000000 28.750000000000000 13.688519325557410	-105.75000000000000 28.750000000000000 15.653893729114193	-105.75000000000000 28.750000000000000 17.111759476904311	-105.75000000000000 28.750000000000000 14.536623829143300	-105.75000000000000 28.750000000000000 13.552544025879458	-105.75000000000000 28.750000000000000 15.294356931281486	-105.75000000000000 28.750000000000000 10.286306300531743	-105.75000000000000 28.750000000000000 11.234064937106851	-105.75000000000000 28.750000000000000 10.201357730894387	-105.75000000000000 28.750000000000000 13.531258304273951	-105.75000000000000 28.750000000000000 17.198678295041393	-105.75000000000000 28.750000000000000 14.876667924646677	-105.75000000000000 28.750000000000000 17.079347793978943	-105.75000000000000 28.750000000000000 19.593505219136553
-105.25000000000000 28.750000000000000 5.0000000000000000	-105.25000000000000 28.750000000000000 5.1029092913877383	-105.25000000000000 28.750000000000000 5.0000000000000000	-105.25000000000000 28.750000000000000 5.0000000000000000	-105.25000000000000 28.750000000000000 6.0612636904610966	-105.25000000000000 28.750000000000000 13.377968325020976	-105.25000000000000 28.750000000000000 23.010484824559374	-105.25000000000000 28.750000000000000 19.166995979125687	-105.25000000000000 28.750000000000000 16.231046489114050	-105.25000000000000 28.750000000000000 22.554621705540651	-105.25000000000000 28.750000000000000 19.819946137841352	-105.25000000000000 28.750000000000000 15.391939951976687	-105.25000000000000 28.750000000000000 15.806628934176183	-105.25000000000000 28.750000000000000 12.834510058397338	-105.25000000000000 28.750000000000000 12.836967112351870	-105.25000000000000 28.750000000000000 11.408997797946487	-105.25000000000000 28.750000000000000 13.140447585956606	-105.25000000000000 28.750000000000000 11.495558194058447	-105.25000000000000 28.750000000000000 12.619994071442589	-105.25000000000000 28.750000000000000 12.289024005901037	-105.25000000000000 28.750000000000000 11.963180722744760	-105.25000000000000 28.750000000000000 11.689249082412683	-105.25000000000000 28.750000000000000 11.570321977835789	-105.25000000000000 28.750000000000000 15.385769933891437	-105.25000000000000 28.750000000000000 14.462261421256263	-105.25000000000000 28.750000000000000 18.340062747398495	-105.25000000000000 28.750000000000000 23.695312915376189	-105.25000000000000 28.750000000000000 18.987067259267636	-105.25000000000000 28.750000000000000 18.703757698790053	-105.25000000000000 28.750000000000000 18.942065870379977	-105.25000000000000 28.750000000000000 19.253879677163617	-105.25000000000000 28.750000000000000 18.134175619896730	-105.25000000000000 28.750000000000000 15.436713992407885	-105.25000000000000 28.750000000000000 13.397874163954686	-105.25000000000000 28.750000000000000 13.464920073129800	-105.25000000000000 28.750000000000000 16.463062553852748	-105.25000000000000 28.750000000000000 15.184736977306045	-105.25000000000000 28.750000000000000 18.509990937853409	-105.25000000000000 28.750000000000000 20.665141484059625	-105.25000000000000 28.750000000000000 19.620266017781731	-105.25000000000000 28.750000000000000 20.066059260522596	-105.25000000000000 28.750000000000000 14.400078542497090	-105.25000000000000 28.750000000000000 6.2779616654949617	-105.25000000000000 28.750000000000000 7.0224879118281942	-105.25000000000000 28.750000000000000 7.5837689934174897	-105.25000000000000 28.750000000000000 7.9423829936136379	-105.25000000000000 28.750000000000000 7.7627858950942219	-105.25000000000000 28.750000000000000 9.0837853475580399	-105.25000000000000 28.750000000000000 10.805265709753021	-105.25000000000000 28.750000000000000 11.840153001598880
-104.75000000000000 28.750000000000000 5.5693730447880743	-104.75000000000000 28.750000000000000 6.0682278041506779	-104.75000000000000 28.750000000000000 5.0000000000000000	-104.75000000000000 28.750000000000000 5.0000000000000000	-104.75000000000000 28.750000000000000 5.5417783080360676	-104.75000000000000 28.750000000000000 10.997326531540072	-104.75000000000000 28.750000000000000 20.462517046805193	-104.75000000000000 28.750000000000000 16.114540191499216	-104.75000000000000 28.750000000000000 15.289966477005178	-104.75000000000000 28.750000000000000 13.168140413913379	-104.75000000000000 28.750000000000000 16.208567439771205	-104.75000000000000 28.750000000000000 11.298794676904679	-104.75000000000000 28.750000000000000 10.721325142863916	-104.75000000000000 28.750000000000000 9.2305760680893592	-104.75000000000000 28.750000000000000 9.8693355610185680	-104.75000000000000 28.750000000000000 9.5319373598140604	-104.75000000000000 28.750000000000000 11.442045264946561	-104.75000000000000 28.750000000000000 10.318917787821889	-104.75000000000000 28.750000000000000 11.373329996527481	-104.75000000000000 28.750000000000000 10.607283030828217	-104.75000000000000 28.750000000000000 9.8538285039294848	-104.75000000000000 28.750000000000000 9.1294710627309978	-104.75000000000000 28.750000000000000 8.5756747778760722	-104.75000000000000 28.750000000000000 13.401760505096020	-104.75000000000000 28.750000000000000 12.248851920202998	-104.75000000000000 28.750000000000000 15.671507384498700	-104.75000000000000 28.750000000000000 20.111504600554611	-104.75000000000000 28.750000000000000 15.317722902259739	-104.75000000000000 28.750000000000000 15.177105815789254	-104.75000000000000 28.750000000000000 15.486043662847901	-104.75000000000000 28.750000000000000 15.415316203152852	-104.75000000000000 28.750000000000000 14.424561268491155	-104.75000000000000 28.750000000000000 13.938378911354992	-104.75000000000000 28.750000000000000 12.292837055539319	-104.75000000000000 28.750000000000000 10.058429696414027	-104.75000000000000 28.750000000000000 12.417857894560877	-104.75000000000000 28.750000000000000 9.5958770719934456	-104.75000000000000 28.750000000000000 10.719425995293651	-104.75000000000000 28.750000000000000 12.403668514565034	-104.75000000000000 28.750000000000000 10.282569575871568	-104.75000000000000 28.750000000000000 9.4038317260113864	-104.75000000000000 28.750000000000000 7.9487543412362216	-104.75000000000000 28.750000000000000 5.0000000000000000	-104.75000000000000 28.750000000000000 5.0000000000000000	-104.75000000000000 28.750000000000000 5.0000000000000000	-104.75000000000000 28.750000000000000 5.0000000000000000	-104.75000000000000 28.750000000000000 5.0000000000000000	-104.75000000000000 28.750000000000000 5.0000000000000000	-104.75000000000000 28.750000000000000 7.4840958478869677	-104.75000000000000 28.750000000000000 7.8409198062573244
-104.25000000000000 28.750000000000000 7.0038201583429558	-104.25000000000000 28.750000000000000 7.9332751693971488	-104.25000000000000 28.750000000000000 6.9253132061370852	-104.25000000000000 28.750000000000000 7.4358605694621662	-104.25000000000000 28.750000000000000 7.9714382031905826	-104.25000000000000 28.750000000000000 12.347835949881151	-104.25000000000000 28.750000000000000 19.452868632987368	-104.25000000000000 28.750000000000000 11.910919248230389	-104.25000000000000 28.750000000000000 10.225256855075383	-104.25000000000000 28.750000000000000 10.784176763009130	-104.25000000000000 28.750000000000000 12.423166223663888	-104.25000000000000 28.750000000000000 12.225715741431024	-104.25000000000000 28.750000000000000 10.471006414229990	-104.25000000000000 28.750000000000000 9.7702512630250062	-104.25000000000000 28.750000000000000 8.2281693801875626	-104.25000000000000 28.750000000000000 9.5789720935415623	-104.25000000000000 28.750000000000000 10.487697780013443	-104.25000000000000 28.750000000000000 7.7364262671286568	-104.25000000000000 28.750000000000000 9.3481133850513043	-104.25000000000000 28.750000000000000 9.4052743078436727	-104.25000000000000 28.750000000000000 9.4920044992628050	-104.25000000000000 28.750000000000000 9.4926061555025303	-104.25000000000000 28.750000000000000 9.6890469989518486	-104.25000000000000 28.750000000000000 14.163200916916367	-104.25000000000000 28.750000000000000 11.691336261929214	-104.25000000000000 28.750000000000000 14.379890298451881	-104.25000000000000 28.750000000000000 11.916904287294361	-104.25000000000000 28.750000000000000 12.720605214700894	-104.25000000000000 28.750000000000000 11.214692517498378	-104.25000000000000 28.750000000000000 10.226703047933524	-104.25000000000000 28.750000000000000 11.695704786372691	-104.25000000000000 28.750000000000000 11.219977624073062	-104.25000000000000 28.750000000000000 9.0562902148042159	-104.25000000000000 28.750000000000000 7.3444065355875763	-104.25000000000000 28.750000000000000 5.8163509147217693	-104.25000000000000 28.750000000000000 6.7133191148186153	-104.25000000000000 28.750000000000000 6.1179450909916602	-104.25000000000000 28.750000000000000 6.7585124085531021	-104.25000000000000 28.750000000000000 7.5420061094045305	-104.25000000000000 28.750000000000000 6.3756111233608141	-104.25000000000000 28.750000000000000 5.0000000000000000	-104.25000000000000 28.750000000000000 5.0000000000000000	-104.25000000000000 28.750000000000000 5.0000000000000000	-104.25000000000000 28.750000000000000 5.0000000000000000	-104.25000000000000 28.750000000000000 5.0000000000000000	-104.25000000000000 28.750000000000000 5.0000000000000000	-104.25000000000000 28.750000000000000 5.0000000000000000	-104.25000000000000 28.750000000000000 5.0000000000000000	-104.25000000000000 28.750000000000000 5.0000000000000000	-104.25000000000000 28.750000000000000 5.0000000000000000
-103.75000000000000 28.750000000000000 8.6091065731208598	-103.75000000000000 28.750000000000000 9.9688056803907319	-103.75000000000000 28.750000000000000 9.1067753954291710	-103.75000000000000 28.750000000000000 10.540992711147339	-103.75000000000000 28.750000000000000 11.025836110507768	-103.75000000000000 28.750000000000000 12.243084920593027	-103.75000000000000 28.750000000000000 15.110329069224774	-103.75000000000000 28.750000000000000 11.744396464464016	-103.75000000000000 28.750000000000000 9.6339544805622683	-103.75000000000000 28.750000000000000 8.7546325671068530	-103.75000000000000 28.750000000000000 10.176247197012930	-103.75000000000000 28.750000000000000 8.8943986136328252	-103.75000000000000 28.750000000000000 7.5101343760852313	-103.75000000000000 28.750000000000000 7.1803741860505479	-103.75000000000000 28.750000000000000 6.8049362172736458	-103.75000000000000 28.750000000000000 6.8728345558389217	-103.75000000000000 28.750000000000000 7.4742813538282782	-103.75000000000000 28.750000000000000 6.2180163800572128	-103.75000000000000 28.750000000000000 6.3975263417352259	-103.75000000000000 28.750000000000000 6.4004123055954247	-103.75000000000000 28.750000000000000 6.5738883479855676	-103.75000000000000 28.750000000000000 6.6880507722938347	-103.75000000000000 28.750000000000000 6.9363009116871943	-103.75000000000000 28.750000000000000 9.9813010551170436	-103.75000000000000 28.750000000000000 9.7469845689982311	-103.75000000000000 28.750000000000000 9.8256813807314245	-103.75000000000000 28.750000000000000 8.7908654508305180	-103.75000000000000 28.750000000000000 9.6562534587739961	-103.75000000000000 28.750000000000000 7.3026863322219189	-103.75000000000000 28.750000000000000 8.6896343975300709	-103.75000000000000 28.750000000000000 8.6736185458976784	-103.75000000000000 28.750000000000000 6.1988661836732115	-103.75000000000000 28.750000000000000 7.6066846522330680	-103.75000000000000 28.750000000000000 6.0834570526992637	-103.75000000000000 28.750000000000000 5.0000000000000000	-103.75000000000000 28.750000000000000 5.0000000000000000	-103.75000000000000 28.750000000000000 5.0000000000000000	-103.75000000000000 28.750000000000000 5.0000000000000000	-103.75000000000000 28.750000000000000 5.0000000000000000	-103.75000000000000 28.750000000000000 5.0000000000000000	-103.75000000000000 28.750000000000000 5.0000000000000000	-103.75000000000000 28.750000000000000 5.0000000000000000	-103.75000000000000 28.750000000000000 5.0000000000000000	-103.75000000000000 28.750000000000000 5.0000000000000000	-103.75000000000000 28.750000000000000 5.0000000000000000	-103.75000000000000 28.750000000000000 5.0000000000000000	-103.75000000000000 28.750000000000000 5.0000000000000000	-103.75000000000000 28.750000000000000 5.6010567598009988	-103.75000000000000 28.750000000000000 6.2693698898407337	-103.75000000000000 28.750000000000000 6.7148726458100256
-103.25000000000000 28.750000000000000 10.847101723523014	-103.25000000000000 28.750000000000000 12.575752341464586	-103.25000000000000 28.750000000000000 11.250283093204358	-103.25000000000000 28.750000000000000 13.484592420970063	-103.25000000000000 28.750000000000000 12.983029819189451	-103.25000000000000 28.750000000000000 13.503575628060290	-103.25000000000000 28.750000000000000 10.412035298239996	-103.25000000000000 28.750000000000000 8.2498390265059776	-103.25000000000000 28.750000000000000 9.1382582938080112	-103.25000000000000 28.750000000000000 8.1662458428190909	-103.25000000000000 28.750000000000000 6.7099451628647291	-103.25000000000000 28.750000000000000 7.4522075231876386	-103.25000000000000 28.750000000000000 5.9952225724568509	-103.25000000000000 28.750000000000000 5.4201211531351996	-103.25000000000000 28.750000000000000 5.0000000000000000	-103.25000000000000 28.750000000000000 5.0000000000000000	-103.25000000000000 28.750000000000000 5.2788320650588050	-103.25000000000000 28.750000000000000 5.5082312548187309	-103.25000000000000 28.750000000000000 5.1831764867887591	-103.25000000000000 28.750000000000000 5.4191835103772625	-103.25000000000000 28.750000000000000 5.6267593449213527	-103.25000000000000 28.750000000000000 5.7674191884152073	-103.25000000000000 28.750000000000000 6.1210770382271464	-103.25000000000000 28.750000000000000 7.1376666365508168	-103.25000000000000 28.750000000000000 7.0137002681951008	-103.25000000000000 28.750000000000000 8.4876364841186831	-103.25000000000000 28.750000000000000 6.1653126564239775	-103.25000000000000 28.750000000000000 6.1157928058834079	-103.25000000000000 28.750000000000000 7.5253546617807467	-103.25000000000000 28.750000000000000 5.9209858541205316	-103.25000000000000 28.750000000000000 6.0461449725062968	-103.25000000000000 28.750000000000000 6.0820039873288634	-103.25000000000000 28.750000000000000 5.1938628778811493	-103.25000000000000 28.750000000000000 5.0000000000000000	-103.25000000000000 28.750000000000000 5.0000000000000000	-103.25000000000000 28.750000000000000 5.0000000000000000	-103.25000000000000 28.750000000000000 5.0000000000000000	-103.25000000000000 28.750000000000000 5.0000000000000000	-103.25000000000000 28.750000000000000 5.0000000000000000	-103.25000000000000 28.750000000000000 5.0000000000000000	-103.25000000000000 28.750000000000000 5.0000000000000000	-103.25000000000000 28.750000000000000 5.0000000000000000	-103.25000000000000 28.750000000000000 5.0000000000000000	-103.25000000000000 28.750000000000000 5.0000000000000000	-103.25000000000000 28.750000000000000 5.0000000000000000	-103.25000000000000 28.750000000000000 5.0333134944652489	-103.25000000000000 28.750000000000000 6.1286657631345953	-103.25000000000000 28.750000000000000 8.0329528176819665	-103.25000000000000 28.750000000000000 9.5070349409897030	-103.25000000000000 28.750000000000000 10.409367579786005
-102.75000000000000 28.750000000000000 13.311521339648204	-102.75000000000000 28.750000000000000 15.459490785058055	-102.75000000000000 28.750000000000000 13.633470180447055	-102.75000000000000 28.750000000000000 16.052116386327999	-102.75000000000000 28.750000000000000 15.252933814974007	-102.75000000000000 28.750000000000000 12.430019931934885	-102.75000000000000 28.750000000000000 8.7106777622822822	-102.75000000000000 28.750000000000000 9.9266552840022833	-102.75000000000000 28.750000000000000 8.1876945072757383	-102.75000000000000 28.750000000000000 8.9888706498730819	-102.75000000000000 28.750000000000000 7.5832006221617023	-102.75000000000000 28.750000000000000 7.0344891110140431	-102.75000000000000 28.750000000000000 6.3291061705715332	-102.75000000000000 28.750000000000000 5.6720966982653289	-102.75000000000000 28.750000000000000 5.0745522508619842	-102.75000000000000 28.750000000000000 5.0000000000000000	-102.75000000000000 28.750000000000000 5.1113445750530779	-102.75000000000000 28.750000000000000 5.0000000000000000	-102.75000000000000 28.750000000000000 5.0000000000000000	-102.75000000000000 28.750000000000000 5.0037371018555019	-102.75000000000000 28.750000000000000 5.2859335015859594	-102.75000000000000 28.750000000000000 5.3454343531471356	-102.75000000000000 28.750000000000000 5.8306730140150300	-102.75000000000000 28.750000000000000 6.6708903942307360	-102.75000000000000 28.750000000000000 6.3900969665876257	-102.75000000000000 28.750000000000000 5.7350422601023778	-102.75000000000000 28.750000000000000 5.0000000000000000	-102.75000000000000 28.750000000000000 5.4745374970031646	-102.75000000000000 28.750000000000000 5.6662307216331174	-102.75000000000000 28.750000000000000 7.2688669354523654	-102.75000000000000 28.750000000000000 7.3928752396096522	-102.75000000000000 28.750000000000000 5.6412716036311723	-102.75000000000000 28.750000000000000 5.6872528072052120	-102.75000000000000 28.750000000000000 5.0000000000000000	-102.75000000000000 28.750000000000000 5.0000000000000000	-102.75000000000000 28.750000000000000 5.0000000000000000	-102.75000000000000 28.750000000000000 5.0000000000000000	-102.75000000000000 28.750000000000000 5.0000000000000000	-102.75000000000000 28.750000000000000 5.0000000000000000	-102.75000000000000 28.750000000000000 5.0000000000000000	-102.75000000000000 28.750000000000000 5.0000000000000000	-102.75000000000000 28.750000000000000 5.0000000000000000	-102.75000000000000 28.750000000000000 5.0000000000000000	-102.75000000000000 28.750000000000000 5.0000000000000000	-102.75000000000000 28.750000000000000 5.0000000000000000	-102.75000000000000 28.750000000000000 5.7310990664268742	-102.75000000000000 28.750000000000000 8.8979362594524343	-102.75000000000000 28.750000000000000 8.2970233224408076	-102.75000000000000 28.750000000000000 9.6759960242131910	-102.75000000000000 28.750000000000000 11.401601153839318
-102.25000000000000 28.750000000000000 8.0164247988555992	-102.25000000000000 28.750000000000000 9.6480305117912213	-102.25000000000000 28.750000000000000 9.0570137018158619	-102.25000000000000 28.750000000000000 11.257372575374822	-102.25000000000000 28.750000000000000 13.099622354187980	-102.25000000000000 28.750000000000000 14.039317430575753	-102.25000000000000 28.750000000000000 12.871312177643475	-102.25000000000000 28.750000000000000 13.319665566227268	-102.25000000000000 28.750000000000000 10.689960209169275	-102.25000000000000 28.750000000000000 7.9849941281427883	-102.25000000000000 28.750000000000000 8.6791707035194943	-102.25000000000000 28.750000000000000 6.8268934913821457	-102.25000000000000 28.750000000000000 7.8211784818989756	-102.25000000000000 28.750000000000000 6.6179015398683934	-102.25000000000000 28.750000000000000 5.5014062521837426	-102.25000000000000 28.750000000000000 5.0000000000000000	-102.25000000000000 28.750000000000000 5.4381547276208426	-102.25000000000000 28.750000000000000 5.0605059336492459	-102.25000000000000 28.750000000000000 5.0789307292888033	-102.25000000000000 28.750000000000000 5.1209964258157985	-102.25000000000000 28.750000000000000 5.2348607627206603	-102.25000000000000 28.750000000000000 5.3624694855029267	-102.25000000000000 28.750000000000000 5.4573833934124210	-102.25000000000000 28.750000000000000 6.1561451980930384	-102.25000000000000 28.750000000000000 5.7121510909213908	-102.25000000000000 28.750000000000000 5.5335049797604352	-102.25000000000000 28.750000000000000 5.0000000000000000	-102.25000000000000 28.750000000000000 5.0000000000000000	-102.25000000000000 28.750000000000000 5.0000000000000000	-102.25000000000000 28.750000000000000 7.1332311844651821	-102.25000000000000 28.750000000000000 7.1835006892060314	-102.25000000000000 28.750000000000000 7.2216347892278110	-102.25000000000000 28.750000000000000 5.7601328933610434	-102.25000000000000 28.750000000000000 5.0000000000000000	-102.25000000000000 28.750000000000000 5.0000000000000000	-102.25000000000000 28.750000000000000 5.0000000000000000	-102.25000000000000 28.750000000000000 5.0000000000000000	-102.25000000000000 28.750000000000000 5.0000000000000000	-102.25000000000000 28.750000000000000 5.0000000000000000	-102.25000000000000 28.750000000000000 5.0000000000000000	-102.25000000000000 28.750000000000000 5.0000000000000000	-102.25000000000000 28.750000000000000 5.0000000000000000	-102.25000000000000 28.750000000000000 5.0000000000000000	-102.25000000000000 28.750000000000000 5.0000000000000000	-102.25000000000000 28.750000000000000 5.0000000000000000	-102.25000000000000 28.750000000000000 5.2608593279459601	-102.25000000000000 28.750000000000000 6.2274691297884210	-102.25000000000000 28.750000000000000 9.7122659036790857	-102.25000000000000 28.750000000000000 11.559622603926606	-102.25000000000000 28.750000000000000 12.644015637264165
-125.75000000000000 29.250000000000000 18.292594871032815	-125.75000000000000 29.250000000000000 15.561498068874849	-125.75000000000000 29.250000000000000 14.648542663983811	-125.75000000000000 29.250000000000000 14.084740813418280	-125.75000000000000 29.250000000000000 12.974130697065268	-125.75000000000000 29.250000000000000 13.762610137652826	-125.75000000000000 29.250000000000000 13.607833045649562	-125.75000000000000 29.250000000000000 16.881975627781827	-125.75000000000000 29.250000000000000 12.735078789446671	-125.75000000000000 29.250000000000000 15.940932105093715	-125.75000000000000 29.250000000000000 12.360893512141539	-125.75000000000000 29.250000000000000 11.045517397529206	-125.75000000000000 29.250000000000000 15.310913756475776	-125.75000000000000 29.250000000000000 12.607086611925018	-125.75000000000000 29.250000000000000 10.049642272688743	-125.75000000000000 29.250000000000000 10.113930646217424	-125.75000000000000 29.250000000000000 10.886435165974813	-125.75000000000000 29.250000000000000 9.5084549067381818	-125.75000000000000 29.250000000000000 9.0182465702935239	-125.75000000000000 29.250000000000000 10.623542694959230	-125.75000000000000 29.250000000000000 10.532503483100374	-125.75000000000000 29.250000000000000 10.549149211782600	-125.75000000000000 29.250000000000000 10.054748668412795	-125.75000000000000 29.250000000000000 10.010088658057679	-125.75000000000000 29.250000000000000 11.099255472629890	-125.75000000000000 29.250000000000000 10.618663239609702	-125.75000000000000 29.250000000000000 11.058398424934706	-125.75000000000000 29.250000000000000 10.683779105949398	-125.75000000000000 29.250000000000000 10.138334951756409	-125.75000000000000 29.250000000000000 11.908378259296450	-125.75000000000000 29.250000000000000 11.846289853057604	-125.75000000000000 29.250000000000000 11.507024096060649	-125.75000000000000 29.250000000000000 12.514219318348411	-125.75000000000000 29.250000000000000 14.771707370887427	-125.75000000000000 29.250000000000000 18.481703499174515	-125.75000000000000 29.250000000000000 21.644310490440180	-125.75000000000000 29.250000000000000 20.731923205812461	-125.75000000000000 29.250000000000000 24.752758210300417	-125.75000000000000 29.250000000000000 14.967440089551925	-125.75000000000000 29.250000000000000 10.889084217650463	-125.75000000000000 29.250000000000000 10.949405468359162	-125.75000000000000 29.250000000000000 9.5230706622539820	-125.75000000000000 29.250000000000000 11.654846037756567	-125.75000000000000 29.250000000000000 11.701055458967714	-125.75000000000000 29.250000000000000 11.604447664283519	-125.75000000000000 29.250000000000000 11.914908365055400	-125.75000000000000 29.250000000000000 11.348294101225072	-125.75000000000000 29.250000000000000 13.164669806334068	-125.75000000000000 29.250000000000000 16.069908626280334	-125.75000000000000 29.250000000000000 15.485716943726748
-125.25000000000000 29.250000000000000 18.898027709952576	-125.25000000000000 29.250000000000000 17.676590641675372	-125.25000000000000 29.250000000000000 15.807666194124224	-125.25000000000000 29.250000000000000 15.486252377138793	-125.25000000000000 29.250000000000000 18.360556558869586	-125.25000000000000 29.250000000000000 12.607439581240916	-125.25000000000000 29.250000000000000 15.005618937482300	-125.25000000000000 29.250000000000000 14.756024985053612	-125.25000000000000 29.250000000000000 17.859508501432074	-125.25000000000000 29.250000000000000 14.609823509940847	-125.25000000000000 29.250000000000000 14.087130714382232	-125.25000000000000 29.250000000000000 16.807921153704118	-125.25000000000000 29.250000000000000 14.006028983483640	-125.25000000000000 29.250000000000000 13.593830450784772	-125.25000000000000 29.250000000000000 16.836736644391507	-125.25000000000000 29.250000000000000 13.527155026434805	-125.25000000000000 29.250000000000000 11.480509162688517	-125.25000000000000 29.250000000000000 10.859984096970258	-125.25000000000000 29.250000000000000 12.366224118074200	-125.25000000000000 29.250000000000000 11.338349669600227	-125.25000000000000 29.250000000000000 12.582665494071410	-125.25000000000000 29.250000000000000 12.003443417066173	-125.25000000000000 29.250000000000000 10.796860414060152	-125.25000000000000 29.250000000000000 10.926617500236476	-125.25000000000000 29.250000000000000 10.797167357178045	-125.25000000000000 29.250000000000000 9.9492110878030253	-125.25000000000000 29.250000000000000 8.2870667231690280	-125.25000000000000 29.250000000000000 11.132502650251386	-125.25000000000000 29.250000000000000 10.594401276313075	-125.25000000000000 29.250000000000000 12.180472449962583	-125.25000000000000 29.250000000000000 11.709909898930277	-125.25000000000000 29.250000000000000 10.907106734278443	-125.25000000000000 29.250000000000000 11.308861987324148	-125.25000000000000 29.250000000000000 11.605275716387668	-125.25000000000000 29.250000000000000 17.217262957157864	-125.25000000000000 29.250000000000000 16.213809631399933	-125.25000000000000 29.250000000000000 17.421658637178247	-125.25000000000000 29.250000000000000 22.561352522905601	-125.25000000000000 29.250000000000000 14.039200141905624	-125.25000000000000 29.250000000000000 12.158450103971258	-125.25000000000000 29.250000000000000 11.108567968981893	-125.25000000000000 29.250000000000000 11.244667068196897	-125.25000000000000 29.250000000000000 11.567689269462523	-125.25000000000000 29.250000000000000 11.361023909804256	-125.25000000000000 29.250000000000000 11.444487390628881	-125.25000000000000 29.250000000000000 11.136094898487565	-125.25000000000000 29.250000000000000 11.068692727223194	-125.25000000000000 29.250000000000000 13.079420609957532	-125.25000000000000 29.250000000000000 15.760007801830563	-125.25000000000000 29.250000000000000 15.444858709962359
-124.75000000000000 29.250000000000000 18.113118179047078	-124.75000000000000 29.250000000000000 17.279308021268882	-124.75000000000000 29.250000000000000 21.420492023172983	-124.75000000000000 29.250000000000000 19.918787855880804	-124.75000000000000 29.250000000000000 17.916959972599422	-124.75000000000000 29.250000000000000 16.215233416612012	-124.75000000000000 29.250000000000000 13.086979513419839	-124.75000000000000 29.250000000000000 17.528706286342889	-124.75000000000000 29.250000000000000 19.920932521714185	-124.75000000000000 29.250000000000000 20.842440818689528	-124.75000000000000 29.250000000000000 20.317531407434011	-124.75000000000000 29.250000000000000 18.302782016226008	-124.75000000000000 29.250000000000000 15.560370356317812	-124.75000000000000 29.250000000000000 13.904921209144911	-124.75000000000000 29.250000000000000 17.813820043202462	-124.75000000000000 29.250000000000000 15.158947702828902	-124.75000000000000 29.250000000000000 12.244885478773783	-124.75000000000000 29.250000000000000 16.547517337866623	-124.75000000000000 29.250000000000000 13.379434744924032	-124.75000000000000 29.250000000000000 11.862967712632079	-124.75000000000000 29.250000000000000 12.063674316099668	-124.75000000000000 29.250000000000000 11.901750036663930	-124.75000000000000 29.250000000000000 9.4027650472422106	-124.75000000000000 29.250000000000000 10.038128004789517	-124.75000000000000 29.250000000000000 10.530142545777140	-124.75000000000000 29.250000000000000 10.328114255916690	-124.75000000000000 29.250000000000000 10.721006386694505	-124.75000000000000 29.250000000000000 9.5313550376760716	-124.75000000000000 29.250000000000000 10.474356335179847	-124.75000000000000 29.250000000000000 14.848043465496417	-124.75000000000000 29.250000000000000 13.981334734602401	-124.75000000000000 29.250000000000000 10.013422988109754	-124.75000000000000 29.250000000000000 10.122979216806231	-124.75000000000000 29.250000000000000 9.1126975299507418	-124.75000000000000 29.250000000000000 14.263274828730589	-124.75000000000000 29.250000000000000 13.948664191140294	-124.75000000000000 29.250000000000000 20.482655110717484	-124.75000000000000 29.250000000000000 23.962289818914357	-124.75000000000000 29.250000000000000 17.027449830689317	-124.75000000000000 29.250000000000000 14.851186319047061	-124.75000000000000 29.250000000000000 14.193488378887375	-124.75000000000000 29.250000000000000 14.209001339265569	-124.75000000000000 29.250000000000000 14.262499137568948	-124.75000000000000 29.250000000000000 14.468283779280416	-124.75000000000000 29.250000000000000 14.903785477318525	-124.75000000000000 29.250000000000000 11.778688922267751	-124.75000000000000 29.250000000000000 11.575155455519104	-124.75000000000000 29.250000000000000 14.051902667016119	-124.75000000000000 29.250000000000000 16.465616967485062	-124.75000000000000 29.250000000000000 16.076409808610531
-124.25000000000000 29.250000000000000 16.529506008131289	-124.25000000000000 29.250000000000000 20.541666977753060	-124.25000000000000 29.250000000000000 18.909082605279547	-124.25000000000000 29.250000000000000 16.763296652186369	-124.25000000000000 29.250000000000000 14.230904684000132	-124.25000000000000 29.250000000000000 14.080641932118382	-124.25000000000000 29.250000000000000 11.416608848659422	-124.25000000000000 29.250000000000000 17.007915644531064	-124.25000000000000 29.250000000000000 15.836213878752957	-124.25000000000000 29.250000000000000 21.177748620712418	-124.25000000000000 29.250000000000000 19.072641402172302	-124.25000000000000 29.250000000000000 19.139004832217189	-124.25000000000000 29.250000000000000 22.268993202528019	-124.25000000000000 29.250000000000000 17.053265330398840	-124.25000000000000 29.250000000000000 15.958759926534331	-124.25000000000000 29.250000000000000 15.125697040448189	-124.25000000000000 29.250000000000000 18.686523247596032	-124.25000000000000 29.250000000000000 17.032541080915646	-124.25000000000000 29.250000000000000 14.156452215153436	-124.25000000000000 29.250000000000000 13.016253049598699	-124.25000000000000 29.250000000000000 12.430457236643985	-124.25000000000000 29.250000000000000 11.351259463421668	-124.25000000000000 29.250000000000000 8.9133991681713436	-124.25000000000000 29.250000000000000 9.8421848936538776	-124.25000000000000 29.250000000000000 10.090631752776885	-124.25000000000000 29.250000000000000 9.8433514000349227	-124.25000000000000 29.250000000000000 9.9952229831512263	-124.25000000000000 29.250000000000000 9.0390620819645306	-124.25000000000000 29.250000000000000 9.3383303551884822	-124.25000000000000 29.250000000000000 8.3918226950061126	-124.25000000000000 29.250000000000000 8.2220627172652563	-124.25000000000000 29.250000000000000 7.1274238014526299	-124.25000000000000 29.250000000000000 6.3921172732901184	-124.25000000000000 29.250000000000000 6.9396431542818071	-124.25000000000000 29.250000000000000 12.109748263130186	-124.25000000000000 29.250000000000000 13.971818821580859	-124.25000000000000 29.250000000000000 19.556170902323924	-124.25000000000000 29.250000000000000 27.168498375688163	-124.25000000000000 29.250000000000000 23.138198401746216	-124.25000000000000 29.250000000000000 19.783643504115727	-124.25000000000000 29.250000000000000 18.066811795753544	-124.25000000000000 29.250000000000000 17.654863901370941	-124.25000000000000 29.250000000000000 18.579149290043691	-124.25000000000000 29.250000000000000 19.587572627120430	-124.25000000000000 29.250000000000000 14.492340230752083	-124.25000000000000 29.250000000000000 14.836005652389304	-124.25000000000000 29.250000000000000 15.213967058932219	-124.25000000000000 29.250000000000000 14.769508287945170	-124.25000000000000 29.250000000000000 16.993719610673857	-124.25000000000000 29.250000000000000 17.015262222537778
-123.75000000000000 29.250000000000000 13.906729882034474	-123.75000000000000 29.250000000000000 13.109204963151784	-123.75000000000000 29.250000000000000 13.872701193232849	-123.75000000000000 29.250000000000000 11.436756935637725	-123.75000000000000 29.250000000000000 12.321597348637786	-123.75000000000000 29.250000000000000 10.085675108125372	-123.75000000000000 29.250000000000000 9.1088483502570678	-123.75000000000000 29.250000000000000 18.839872537718239	-123.75000000000000 29.250000000000000 15.706272566510433	-123.75000000000000 29.250000000000000 16.514075834361812	-123.75000000000000 29.250000000000000 16.742051876447512	-123.75000000000000 29.250000000000000 15.154352303431979	-123.75000000000000 29.250000000000000 16.212480732389650	-123.75000000000000 29.250000000000000 23.802608267673886	-123.75000000000000 29.250000000000000 15.996851399051776	-123.75000000000000 29.250000000000000 15.611682989058513	-123.75000000000000 29.250000000000000 19.534918614772696	-123.75000000000000 29.250000000000000 18.899498155164761	-123.75000000000000 29.250000000000000 15.750572056681818	-123.75000000000000 29.250000000000000 19.285357023191281	-123.75000000000000 29.250000000000000 16.916647737591553	-123.75000000000000 29.250000000000000 12.388413463673878	-123.75000000000000 29.250000000000000 14.895538589952769	-123.75000000000000 29.250000000000000 10.151257100388664	-123.75000000000000 29.250000000000000 10.143029458737479	-123.75000000000000 29.250000000000000 10.509548328453979	-123.75000000000000 29.250000000000000 11.757511958021666	-123.75000000000000 29.250000000000000 8.7749653821659628	-123.75000000000000 29.250000000000000 8.1170319262371891	-123.75000000000000 29.250000000000000 7.7788111360737666	-123.75000000000000 29.250000000000000 10.924678488367841	-123.75000000000000 29.250000000000000 6.1225076713559448	-123.75000000000000 29.250000000000000 5.0000000000000000	-123.75000000000000 29.250000000000000 6.5730334048735664	-123.75000000000000 29.250000000000000 9.8528640552630016	-123.75000000000000 29.250000000000000 14.900129937194686	-123.75000000000000 29.250000000000000 19.536564478514880	-123.75000000000000 29.250000000000000 28.490156740621408	-123.75000000000000 29.250000000000000 33.986029640549411	-123.75000000000000 29.250000000000000 27.640870169247076	-123.75000000000000 29.250000000000000 24.838735726298886	-123.75000000000000 29.250000000000000 25.433099947968802	-123.75000000000000 29.250000000000000 26.405047186574862	-123.75000000000000 29.250000000000000 20.100659248680948	-123.75000000000000 29.250000000000000 19.541445388579227	-123.75000000000000 29.250000000000000 19.945501425823622	-123.75000000000000 29.250000000000000 18.160588188709905	-123.75000000000000 29.250000000000000 19.577229643460768	-123.75000000000000 29.250000000000000 17.711458971200912	-123.75000000000000 29.250000000000000 18.326907366109818
-123.25000000000000 29.250000000000000 5.7092972024093207	-123.25000000000000 29.250000000000000 6.3438571040823497	-123.25000000000000 29.250000000000000 7.4764724107576059	-123.25000000000000 29.250000000000000 6.9235374500096496	-123.25000000000000 29.250000000000000 6.6018202901596128	-123.25000000000000 29.250000000000000 8.0597660431011029	-123.25000000000000 29.250000000000000 6.7615614160492434	-123.25000000000000 29.250000000000000 13.903185419152777	-123.25000000000000 29.250000000000000 16.194134130304633	-123.25000000000000 29.250000000000000 17.152234820324431	-123.25000000000000 29.250000000000000 17.721319116064151	-123.25000000000000 29.250000000000000 14.249373196726856	-123.25000000000000 29.250000000000000 16.634071969541239	-123.25000000000000 29.250000000000000 17.443864399446241	-123.25000000000000 29.250000000000000 22.316175211370240	-123.25000000000000 29.250000000000000 18.398975673440304	-123.25000000000000 29.250000000000000 17.345102297382198	-123.25000000000000 29.250000000000000 15.549014188805621	-123.25000000000000 29.250000000000000 16.055665860036708	-123.25000000000000 29.250000000000000 20.256700426475312	-123.25000000000000 29.250000000000000 14.512889223459755	-123.25000000000000 29.250000000000000 14.180609624016242	-123.25000000000000 29.250000000000000 10.380553362361869	-123.25000000000000 29.250000000000000 10.532587142405220	-123.25000000000000 29.250000000000000 11.617273029532472	-123.25000000000000 29.250000000000000 11.674761697109572	-123.25000000000000 29.250000000000000 11.933008567743382	-123.25000000000000 29.250000000000000 9.5475340116127274	-123.25000000000000 29.250000000000000 11.491240816509295	-123.25000000000000 29.250000000000000 7.5756535801777876	-123.25000000000000 29.250000000000000 6.2077264002843284	-123.25000000000000 29.250000000000000 5.8822186696432190	-123.25000000000000 29.250000000000000 5.0031478266597107	-123.25000000000000 29.250000000000000 5.0000000000000000	-123.25000000000000 29.250000000000000 11.968038661318044	-123.25000000000000 29.250000000000000 14.850089860854176	-123.25000000000000 29.250000000000000 19.905264698751417	-123.25000000000000 29.250000000000000 28.674969566011317	-123.25000000000000 29.250000000000000 36.233497485946003	-123.25000000000000 29.250000000000000 39.573512708629529	-123.25000000000000 29.250000000000000 34.331176786403319	-123.25000000000000 29.250000000000000 35.457641503928500	-123.25000000000000 29.250000000000000 27.915696448051900	-123.25000000000000 29.250000000000000 28.343299146388404	-123.25000000000000 29.250000000000000 26.802128049388198	-123.25000000000000 29.250000000000000 26.584028953753862	-123.25000000000000 29.250000000000000 24.172690501552278	-123.25000000000000 29.250000000000000 25.759280597100275	-123.25000000000000 29.250000000000000 25.758876567855957	-123.25000000000000 29.250000000000000 26.003462560433164
-122.75000000000000 29.250000000000000 7.0727598598949823	-122.75000000000000 29.250000000000000 7.0626114768816741	-122.75000000000000 29.250000000000000 6.4549521538751309	-122.75000000000000 29.250000000000000 5.1973534727706916	-122.75000000000000 29.250000000000000 5.0000000000000000	-122.75000000000000 29.250000000000000 5.0000000000000000	-122.75000000000000 29.250000000000000 6.0507398084180712	-122.75000000000000 29.250000000000000 13.588315240576243	-122.75000000000000 29.250000000000000 16.957700640374370	-122.75000000000000 29.250000000000000 17.836833925011700	-122.75000000000000 29.250000000000000 18.439528010364540	-122.75000000000000 29.250000000000000 15.259421014818210	-122.75000000000000 29.250000000000000 17.746666203416222	-122.75000000000000 29.250000000000000 24.232831208287166	-122.75000000000000 29.250000000000000 16.520139935290977	-122.75000000000000 29.250000000000000 18.127010541175803	-122.75000000000000 29.250000000000000 23.011213066561851	-122.75000000000000 29.250000000000000 21.722419954317893	-122.75000000000000 29.250000000000000 23.702003447280791	-122.75000000000000 29.250000000000000 15.639159871897624	-122.75000000000000 29.250000000000000 21.197140112293997	-122.75000000000000 29.250000000000000 13.590501542765669	-122.75000000000000 29.250000000000000 11.057803046923510	-122.75000000000000 29.250000000000000 17.073983418592412	-122.75000000000000 29.250000000000000 12.805659378880046	-122.75000000000000 29.250000000000000 12.242048438109514	-122.75000000000000 29.250000000000000 12.438928057730060	-122.75000000000000 29.250000000000000 10.724253292771440	-122.75000000000000 29.250000000000000 8.8339731446669969	-122.75000000000000 29.250000000000000 8.5364459279271987	-122.75000000000000 29.250000000000000 6.9504146261104376	-122.75000000000000 29.250000000000000 6.1162794871386295	-122.75000000000000 29.250000000000000 5.1785891994995499	-122.75000000000000 29.250000000000000 9.0550568483107998	-122.75000000000000 29.250000000000000 12.143283627464177	-122.75000000000000 29.250000000000000 17.435599348658634	-122.75000000000000 29.250000000000000 22.562470189188691	-122.75000000000000 29.250000000000000 29.066646800215246	-122.75000000000000 29.250000000000000 36.734961718004321	-122.75000000000000 29.250000000000000 41.829536529186441	-122.75000000000000 29.250000000000000 47.608371102588720	-122.75000000000000 29.250000000000000 37.749356365875990	-122.75000000000000 29.250000000000000 39.667606807716403	-122.75000000000000 29.250000000000000 39.804665287416007	-122.75000000000000 29.250000000000000 37.156757192563035	-122.75000000000000 29.250000000000000 36.956312969866552	-122.75000000000000 29.250000000000000 36.838619791920436	-122.75000000000000 29.250000000000000 27.200149221256630	-122.75000000000000 29.250000000000000 26.505612875911510	-122.75000000000000 29.250000000000000 27.083755801046486
-122.25000000000000 29.250000000000000 7.3702618415392749	-122.25000000000000 29.250000000000000 6.7961861408244166	-122.25000000000000 29.250000000000000 7.6234031185331661	-122.25000000000000 29.250000000000000 5.0000000000000000	-122.25000000000000 29.250000000000000 5.4296504457454811	-122.25000000000000 29.250000000000000 5.0000000000000000	-122.25000000000000 29.250000000000000 5.0000000000000000	-122.25000000000000 29.250000000000000 11.965089138623179	-122.25000000000000 29.250000000000000 18.597923633634423	-122.25000000000000 29.250000000000000 17.586127778198822	-122.25000000000000 29.250000000000000 17.713273084340983	-122.25000000000000 29.250000000000000 17.640008910576757	-122.25000000000000 29.250000000000000 19.734457862490160	-122.25000000000000 29.250000000000000 16.669370093811967	-122.25000000000000 29.250000000000000 16.755209517364641	-122.25000000000000 29.250000000000000 19.183192459288914	-122.25000000000000 29.250000000000000 17.309740095623546	-122.25000000000000 29.250000000000000 18.346858785444340	-122.25000000000000 29.250000000000000 19.165273428432855	-122.25000000000000 29.250000000000000 16.302906492328407	-122.25000000000000 29.250000000000000 15.555945889495201	-122.25000000000000 29.250000000000000 20.231400958649242	-122.25000000000000 29.250000000000000 13.427471742483679	-122.25000000000000 29.250000000000000 12.284559787454723	-122.25000000000000 29.250000000000000 13.644820463610188	-122.25000000000000 29.250000000000000 13.481961005993982	-122.25000000000000 29.250000000000000 14.053171609834880	-122.25000000000000 29.250000000000000 12.426256093670142	-122.25000000000000 29.250000000000000 10.796440412563367	-122.25000000000000 29.250000000000000 7.8920862071287683	-122.25000000000000 29.250000000000000 8.5646687830050965	-122.25000000000000 29.250000000000000 7.0771053657189338	-122.25000000000000 29.250000000000000 6.5981387551706634	-122.25000000000000 29.250000000000000 9.8777486273699306	-122.25000000000000 29.250000000000000 11.246072869421342	-122.25000000000000 29.250000000000000 15.559839288673649	-122.25000000000000 29.250000000000000 20.521920287473446	-122.25000000000000 29.250000000000000 30.150527139739680	-122.25000000000000 29.250000000000000 36.882411230844923	-122.25000000000000 29.250000000000000 43.534781543851928	-122.25000000000000 29.250000000000000 49.516288912010737	-122.25000000000000 29.250000000000000 51.994684048896694	-122.25000000000000 29.250000000000000 53.277743515927618	-122.25000000000000 29.250000000000000 53.768016320719894	-122.25000000000000 29.250000000000000 53.191433211787938	-122.25000000000000 29.250000000000000 39.996150090070898	-122.25000000000000 29.250000000000000 37.939452546245413	-122.25000000000000 29.250000000000000 38.627307772950736	-122.25000000000000 29.250000000000000 39.392667162507344	-122.25000000000000 29.250000000000000 29.843838774924283
-121.75000000000000 29.250000000000000 5.0000000000000000	-121.75000000000000 29.250000000000000 5.0000000000000000	-121.75000000000000 29.250000000000000 6.9089510616669951	-121.75000000000000 29.250000000000000 5.0000000000000000	-121.75000000000000 29.250000000000000 5.0000000000000000	-121.75000000000000 29.250000000000000 5.0000000000000000	-121.75000000000000 29.250000000000000 5.5196301065047102	-121.75000000000000 29.250000000000000 17.163357303419343	-121.75000000000000 29.250000000000000 21.852784700167184	-121.75000000000000 29.250000000000000 20.168582297037489	-121.75000000000000 29.250000000000000 20.604877276056843	-121.75000000000000 29.250000000000000 19.745753477293025	-121.75000000000000 29.250000000000000 19.879119142573593	-121.75000000000000 29.250000000000000 16.267791561276713	-121.75000000000000 29.250000000000000 17.882141754728227	-121.75000000000000 29.250000000000000 19.372520916403690	-121.75000000000000 29.250000000000000 18.542517099896912	-121.75000000000000 29.250000000000000 18.800480948891405	-121.75000000000000 29.250000000000000 14.398363792334314	-121.75000000000000 29.250000000000000 15.939319956907227	-121.75000000000000 29.250000000000000 15.797437556121780	-121.75000000000000 29.250000000000000 15.292721001956986	-121.75000000000000 29.250000000000000 13.665171230232568	-121.75000000000000 29.250000000000000 18.657231039994308	-121.75000000000000 29.250000000000000 15.558594270834083	-121.75000000000000 29.250000000000000 15.133882193918986	-121.75000000000000 29.250000000000000 14.771847542937516	-121.75000000000000 29.250000000000000 13.394716455463344	-121.75000000000000 29.250000000000000 11.333124005730728	-121.75000000000000 29.250000000000000 10.057155244793464	-121.75000000000000 29.250000000000000 9.6655493101831578	-121.75000000000000 29.250000000000000 9.4002871023938521	-121.75000000000000 29.250000000000000 10.719197577156731	-121.75000000000000 29.250000000000000 11.087087565851991	-121.75000000000000 29.250000000000000 12.055571547119394	-121.75000000000000 29.250000000000000 16.033103948052631	-121.75000000000000 29.250000000000000 18.069692389123425	-121.75000000000000 29.250000000000000 24.747517453009742	-121.75000000000000 29.250000000000000 37.924199215132489	-121.75000000000000 29.250000000000000 42.934786115365839	-121.75000000000000 29.250000000000000 50.952492581788299	-121.75000000000000 29.250000000000000 54.741324169767886	-121.75000000000000 29.250000000000000 54.092075740339702	-121.75000000000000 29.250000000000000 56.782623874682209	-121.75000000000000 29.250000000000000 53.086697651244002	-121.75000000000000 29.250000000000000 39.564934609684215	-121.75000000000000 29.250000000000000 38.039601785878226	-121.75000000000000 29.250000000000000 39.808309196602302	-121.75000000000000 29.250000000000000 38.215627399145191	-121.75000000000000 29.250000000000000 30.663644163244349
-121.25000000000000 29.250000000000000 5.0000000000000000	-121.25000000000000 29.250000000000000 5.0000000000000000	-121.25000000000000 29.250000000000000 5.9989776790993536	-121.25000000000000 29.250000000000000 5.0000000000000000	-121.25000000000000 29.250000000000000 5.0000000000000000	-121.25000000000000 29.250000000000000 5.0000000000000000	-121.25000000000000 29.250000000000000 6.9026750214812660	-121.25000000000000 29.250000000000000 20.942333093749429	-121.25000000000000 29.250000000000000 28.003170199509661	-121.25000000000000 29.250000000000000 25.382234395584661	-121.25000000000000 29.250000000000000 26.095305263727173	-121.25000000000000 29.250000000000000 21.234137308447814	-121.25000000000000 29.250000000000000 21.686121482853945	-121.25000000000000 29.250000000000000 16.905986397429725	-121.25000000000000 29.250000000000000 18.740018155727384	-121.25000000000000 29.250000000000000 15.247379512958018	-121.25000000000000 29.250000000000000 16.986161252591828	-121.25000000000000 29.250000000000000 19.049402187963132	-121.25000000000000 29.250000000000000 14.712125908405813	-121.25000000000000 29.250000000000000 16.960276089029293	-121.25000000000000 29.250000000000000 16.923273687151877	-121.25000000000000 29.250000000000000 14.497533032924659	-121.25000000000000 29.250000000000000 14.077085905838690	-121.25000000000000 29.250000000000000 13.671937737523598	-121.25000000000000 29.250000000000000 20.602974443914277	-121.25000000000000 29.250000000000000 16.399242083760011	-121.25000000000000 29.250000000000000 16.432792089829096	-121.25000000000000 29.250000000000000 15.098990115190372	-121.25000000000000 29.250000000000000 13.178240004015043	-121.25000000000000 29.250000000000000 11.576098598728487	-121.25000000000000 29.250000000000000 11.171905362481603	-121.25000000000000 29.250000000000000 10.327795334434656	-121.25000000000000 29.250000000000000 10.397893643931107	-121.25000000000000 29.250000000000000 11.338795203727233	-121.25000000000000 29.250000000000000 12.652307716571007	-121.25000000000000 29.250000000000000 15.952328299659714	-121.25000000000000 29.250000000000000 20.435389659736671	-121.25000000000000 29.250000000000000 27.360762975564846	-121.25000000000000 29.250000000000000 30.910604213264964	-121.25000000000000 29.250000000000000 41.949887981894854	-121.25000000000000 29.250000000000000 49.483876170656188	-121.25000000000000 29.250000000000000 51.810606256309370	-121.25000000000000 29.250000000000000 56.557153723818097	-121.25000000000000 29.250000000000000 55.219983777991040	-121.25000000000000 29.250000000000000 55.907649486994650	-121.25000000000000 29.250000000000000 40.884891538333704	-121.25000000000000 29.250000000000000 39.942808887038069	-121.25000000000000 29.250000000000000 42.177711402446953	-121.25000000000000 29.250000000000000 30.324879605788549	-121.25000000000000 29.250000000000000 31.304382835696352
-120.75000000000000 29.250000000000000 5.0000000000000000	-120.75000000000000 29.250000000000000 5.0000000000000000	-120.75000000000000 29.250000000000000 5.0000000000000000	-120.75000000000000 29.250000000000000 5.0000000000000000	-120.75000000000000 29.250000000000000 5.0000000000000000	-120.75000000000000 29.250000000000000 5.0000000000000000	-120.75000000000000 29.250000000000000 8.3551983495565327	-120.75000000000000 29.250000000000000 17.386261924739813	-120.75000000000000 29.250000000000000 30.473636223129070	-120.75000000000000 29.250000000000000 25.719371720732141	-120.75000000000000 29.250000000000000 25.398840809296839	-120.75000000000000 29.250000000000000 20.649080258940458	-120.75000000000000 29.250000000000000 21.531460700125624	-120.75000000000000 29.250000000000000 21.857645064828226	-120.75000000000000 29.250000000000000 21.702368440503832	-120.75000000000000 29.250000000000000 17.924057136563498	-120.75000000000000 29.250000000000000 19.105354617799875	-120.75000000000000 29.250000000000000 22.038555892146256	-120.75000000000000 29.250000000000000 17.856184218989288	-120.75000000000000 29.250000000000000 14.293567454892317	-120.75000000000000 29.250000000000000 17.965297286727857	-120.75000000000000 29.250000000000000 11.909094298706904	-120.75000000000000 29.250000000000000 14.619981073260867	-120.75000000000000 29.250000000000000 14.236425740604032	-120.75000000000000 29.250000000000000 16.762581315979112	-120.75000000000000 29.250000000000000 17.460092082839374	-120.75000000000000 29.250000000000000 17.550117475372769	-120.75000000000000 29.250000000000000 16.518297521867009	-120.75000000000000 29.250000000000000 18.192852825935567	-120.75000000000000 29.250000000000000 12.635608392076017	-120.75000000000000 29.250000000000000 12.378738389190151	-120.75000000000000 29.250000000000000 11.896116877350222	-120.75000000000000 29.250000000000000 11.794679785136692	-120.75000000000000 29.250000000000000 11.420008073844096	-120.75000000000000 29.250000000000000 12.948386617692107	-120.75000000000000 29.250000000000000 13.882162095431561	-120.75000000000000 29.250000000000000 17.391659769668546	-120.75000000000000 29.250000000000000 24.329426707964593	-120.75000000000000 29.250000000000000 32.305177929790929	-120.75000000000000 29.250000000000000 41.775932476395141	-120.75000000000000 29.250000000000000 47.818050232999525	-120.75000000000000 29.250000000000000 49.855446836282958	-120.75000000000000 29.250000000000000 42.814055832685156	-120.75000000000000 29.250000000000000 43.226116673639787	-120.75000000000000 29.250000000000000 43.189893895473702	-120.75000000000000 29.250000000000000 45.781806143715841	-120.75000000000000 29.250000000000000 33.053337258422708	-120.75000000000000 29.250000000000000 33.431225947397287	-120.75000000000000 29.250000000000000 34.340966929533323	-120.75000000000000 29.250000000000000 35.214614966768281
-120.25000000000000 29.250000000000000 5.0000000000000000	-120.25000000000000 29.250000000000000 5.0000000000000000	-120.25000000000000 29.250000000000000 5.0000000000000000	-120.25000000000000 29.250000000000000 5.0000000000000000	-120.25000000000000 29.250000000000000 5.0000000000000000	-120.25000000000000 29.250000000000000 5.0000000000000000	-120.25000000000000 29.250000000000000 6.6051535496574107	-120.25000000000000 29.250000000000000 19.167339248687536	-120.25000000000000 29.250000000000000 25.778185895013291	-120.25000000000000 29.250000000000000 30.424588651903523	-120.25000000000000 29.250000000000000 28.552046608081369	-120.25000000000000 29.250000000000000 24.245367771796893	-120.25000000000000 29.250000000000000 24.240257151939886	-120.25000000000000 29.250000000000000 20.889663076012432	-120.25000000000000 29.250000000000000 21.018657598969675	-120.25000000000000 29.250000000000000 25.254023652175334	-120.25000000000000 29.250000000000000 19.830667849633368	-120.25000000000000 29.250000000000000 20.904132771569550	-120.25000000000000 29.250000000000000 22.064884700787580	-120.25000000000000 29.250000000000000 17.665755742118765	-120.25000000000000 29.250000000000000 15.670427458061756	-120.25000000000000 29.250000000000000 16.788955554828746	-120.25000000000000 29.250000000000000 15.223831051626924	-120.25000000000000 29.250000000000000 15.211164772238204	-120.25000000000000 29.250000000000000 18.459875767070933	-120.25000000000000 29.250000000000000 18.479016838486206	-120.25000000000000 29.250000000000000 18.683155714655253	-120.25000000000000 29.250000000000000 17.941972916585250	-120.25000000000000 29.250000000000000 16.806022538449106	-120.25000000000000 29.250000000000000 14.068069692611905	-120.25000000000000 29.250000000000000 13.901152103537605	-120.25000000000000 29.250000000000000 14.628865600722641	-120.25000000000000 29.250000000000000 15.007650767051807	-120.25000000000000 29.250000000000000 14.500768038340004	-120.25000000000000 29.250000000000000 11.627004328316959	-120.25000000000000 29.250000000000000 15.160774898320808	-120.25000000000000 29.250000000000000 20.189378327830056	-120.25000000000000 29.250000000000000 19.924284745179921	-120.25000000000000 29.250000000000000 26.777476555703366	-120.25000000000000 29.250000000000000 34.546015936723023	-120.25000000000000 29.250000000000000 36.725206847113547	-120.25000000000000 29.250000000000000 38.311793165471514	-120.25000000000000 29.250000000000000 41.422366688259800	-120.25000000000000 29.250000000000000 34.064039525661038	-120.25000000000000 29.250000000000000 35.047934215937346	-120.25000000000000 29.250000000000000 36.051215405465456	-120.25000000000000 29.250000000000000 33.995957927501813	-120.25000000000000 29.250000000000000 27.905738222435794	-120.25000000000000 29.250000000000000 27.665509716699546	-120.25000000000000 29.250000000000000 30.877439133074425
-119.75000000000000 29.250000000000000 7.8385106696098870	-119.75000000000000 29.250000000000000 6.5495339358979914	-119.75000000000000 29.250000000000000 5.7436927390463923	-119.75000000000000 29.250000000000000 5.3609966056797305	-119.75000000000000 29.250000000000000 5.7063010263455594	-119.75000000000000 29.250000000000000 6.4855052308072674	-119.75000000000000 29.250000000000000 9.6408739217907407	-119.75000000000000 29.250000000000000 22.755134702591857	-119.75000000000000 29.250000000000000 30.099981176286217	-119.75000000000000 29.250000000000000 28.587186118592001	-119.75000000000000 29.250000000000000 25.279294764876099	-119.75000000000000 29.250000000000000 27.540646283307559	-119.75000000000000 29.250000000000000 27.278886995250843	-119.75000000000000 29.250000000000000 25.961284792089501	-119.75000000000000 29.250000000000000 25.041900167087658	-119.75000000000000 29.250000000000000 20.833834970038087	-119.75000000000000 29.250000000000000 21.746299938196543	-119.75000000000000 29.250000000000000 21.354421656333297	-119.75000000000000 29.250000000000000 22.088812747384427	-119.75000000000000 29.250000000000000 19.587559383314133	-119.75000000000000 29.250000000000000 15.826899795083726	-119.75000000000000 29.250000000000000 18.460862412539647	-119.75000000000000 29.250000000000000 16.323888449952126	-119.75000000000000 29.250000000000000 18.842048627355080	-119.75000000000000 29.250000000000000 19.726558741644745	-119.75000000000000 29.250000000000000 19.601397993273199	-119.75000000000000 29.250000000000000 19.734286069424464	-119.75000000000000 29.250000000000000 20.127379361024769	-119.75000000000000 29.250000000000000 18.308077426694410	-119.75000000000000 29.250000000000000 15.342590116722558	-119.75000000000000 29.250000000000000 15.005076840511489	-119.75000000000000 29.250000000000000 13.025104655219675	-119.75000000000000 29.250000000000000 17.637818296581298	-119.75000000000000 29.250000000000000 13.850967975910764	-119.75000000000000 29.250000000000000 12.777706636130329	-119.75000000000000 29.250000000000000 13.616176873552789	-119.75000000000000 29.250000000000000 17.191857600037114	-119.75000000000000 29.250000000000000 17.317773100159734	-119.75000000000000 29.250000000000000 22.785594140457025	-119.75000000000000 29.250000000000000 29.183363299939579	-119.75000000000000 29.250000000000000 29.465763244367988	-119.75000000000000 29.250000000000000 29.976705922393347	-119.75000000000000 29.250000000000000 33.221880087715924	-119.75000000000000 29.250000000000000 25.939818339138373	-119.75000000000000 29.250000000000000 29.481873956299829	-119.75000000000000 29.250000000000000 29.702557439841726	-119.75000000000000 29.250000000000000 29.026996173272170	-119.75000000000000 29.250000000000000 25.455614923894867	-119.75000000000000 29.250000000000000 24.169295485007645	-119.75000000000000 29.250000000000000 27.808437289247191
-119.25000000000000 29.250000000000000 9.1947065671827097	-119.25000000000000 29.250000000000000 8.5300417125688899	-119.25000000000000 29.250000000000000 9.8883465786932998	-119.25000000000000 29.250000000000000 8.3791861893084416	-119.25000000000000 29.250000000000000 7.8902447203516664	-119.25000000000000 29.250000000000000 11.117086198794222	-119.25000000000000 29.250000000000000 12.293645687922648	-119.25000000000000 29.250000000000000 19.070329282621380	-119.25000000000000 29.250000000000000 27.060382866658461	-119.25000000000000 29.250000000000000 26.550394664248234	-119.25000000000000 29.250000000000000 23.484028755807675	-119.25000000000000 29.250000000000000 24.345437977414370	-119.25000000000000 29.250000000000000 24.484161489637977	-119.25000000000000 29.250000000000000 24.467725861525114	-119.25000000000000 29.250000000000000 25.293881152179694	-119.25000000000000 29.250000000000000 25.406428252707268	-119.25000000000000 29.250000000000000 25.542909556675720	-119.25000000000000 29.250000000000000 25.540041404760576	-119.25000000000000 29.250000000000000 26.638302243292483	-119.25000000000000 29.250000000000000 21.537389041791378	-119.25000000000000 29.250000000000000 17.437830630283276	-119.25000000000000 29.250000000000000 20.981275426067217	-119.25000000000000 29.250000000000000 17.645943111842005	-119.25000000000000 29.250000000000000 20.772826039730766	-119.25000000000000 29.250000000000000 21.492147193785051	-119.25000000000000 29.250000000000000 20.878475611059844	-119.25000000000000 29.250000000000000 20.045430454622085	-119.25000000000000 29.250000000000000 20.861072189262053	-119.25000000000000 29.250000000000000 20.292085778066586	-119.25000000000000 29.250000000000000 15.120678084855262	-119.25000000000000 29.250000000000000 15.311628966101321	-119.25000000000000 29.250000000000000 18.134668999696814	-119.25000000000000 29.250000000000000 18.966666857956454	-119.25000000000000 29.250000000000000 14.888638878939387	-119.25000000000000 29.250000000000000 13.962206820423498	-119.25000000000000 29.250000000000000 16.074761043142523	-119.25000000000000 29.250000000000000 15.133377107839781	-119.25000000000000 29.250000000000000 19.745749321562403	-119.25000000000000 29.250000000000000 19.057754104553513	-119.25000000000000 29.250000000000000 25.487430193653200	-119.25000000000000 29.250000000000000 27.205339182371699	-119.25000000000000 29.250000000000000 27.511586613842372	-119.25000000000000 29.250000000000000 28.987416203391874	-119.25000000000000 29.250000000000000 23.016777026528722	-119.25000000000000 29.250000000000000 25.860644872783780	-119.25000000000000 29.250000000000000 26.385246178653766	-119.25000000000000 29.250000000000000 25.297506042553962	-119.25000000000000 29.250000000000000 22.694798064206001	-119.25000000000000 29.250000000000000 22.683547967578463	-119.25000000000000 29.250000000000000 25.452564745027313
-118.75000000000000 29.250000000000000 13.257130533390283	-118.75000000000000 29.250000000000000 12.313671575315583	-118.75000000000000 29.250000000000000 11.568899589981486	-118.75000000000000 29.250000000000000 14.185475679285085	-118.75000000000000 29.250000000000000 13.126145515402799	-118.75000000000000 29.250000000000000 17.868251488741013	-118.75000000000000 29.250000000000000 13.702387092867696	-118.75000000000000 29.250000000000000 24.663850668410717	-118.75000000000000 29.250000000000000 24.008692866650172	-118.75000000000000 29.250000000000000 30.813017368899043	-118.75000000000000 29.250000000000000 27.168298660207473	-118.75000000000000 29.250000000000000 28.996535643351695	-118.75000000000000 29.250000000000000 30.546292366080412	-118.75000000000000 29.250000000000000 28.097038511816159	-118.75000000000000 29.250000000000000 29.490000596572155	-118.75000000000000 29.250000000000000 23.692861892637698	-118.75000000000000 29.250000000000000 24.478899055272393	-118.75000000000000 29.250000000000000 25.065581540347413	-118.75000000000000 29.250000000000000 25.319056133301281	-118.75000000000000 29.250000000000000 26.437992878886128	-118.75000000000000 29.250000000000000 20.731463917569233	-118.75000000000000 29.250000000000000 23.168515774669249	-118.75000000000000 29.250000000000000 19.518549461720223	-118.75000000000000 29.250000000000000 22.805929490012058	-118.75000000000000 29.250000000000000 23.087676421421424	-118.75000000000000 29.250000000000000 23.246998670590802	-118.75000000000000 29.250000000000000 28.672720167604993	-118.75000000000000 29.250000000000000 28.065425190517125	-118.75000000000000 29.250000000000000 20.263710660825861	-118.75000000000000 29.250000000000000 20.390896663375731	-118.75000000000000 29.250000000000000 21.257287883028525	-118.75000000000000 29.250000000000000 19.575453746126588	-118.75000000000000 29.250000000000000 20.896987900565311	-118.75000000000000 29.250000000000000 16.849770676504342	-118.75000000000000 29.250000000000000 11.720989313474313	-118.75000000000000 29.250000000000000 12.942183382627679	-118.75000000000000 29.250000000000000 17.626275399310963	-118.75000000000000 29.250000000000000 15.303576465604804	-118.75000000000000 29.250000000000000 22.094798035627605	-118.75000000000000 29.250000000000000 22.461824389232508	-118.75000000000000 29.250000000000000 24.856397857389013	-118.75000000000000 29.250000000000000 26.948510452295707	-118.75000000000000 29.250000000000000 21.868333951941857	-118.75000000000000 29.250000000000000 21.566013415871755	-118.75000000000000 29.250000000000000 22.908160575619476	-118.75000000000000 29.250000000000000 22.633015073443548	-118.75000000000000 29.250000000000000 23.677340833558567	-118.75000000000000 29.250000000000000 20.221692277859788	-118.75000000000000 29.250000000000000 19.700488698965195	-118.75000000000000 29.250000000000000 22.354478717693858
-118.25000000000000 29.250000000000000 18.460989095045576	-118.25000000000000 29.250000000000000 17.619715402004150	-118.25000000000000 29.250000000000000 15.596732540570995	-118.25000000000000 29.250000000000000 22.474818234647973	-118.25000000000000 29.250000000000000 22.442460062396680	-118.25000000000000 29.250000000000000 19.145846837343715	-118.25000000000000 29.250000000000000 18.504985875848625	-118.25000000000000 29.250000000000000 24.145733705799767	-118.25000000000000 29.250000000000000 28.845149634176902	-118.25000000000000 29.250000000000000 32.076109633361156	-118.25000000000000 29.250000000000000 32.816227827629753	-118.25000000000000 29.250000000000000 32.576113479305832	-118.25000000000000 29.250000000000000 29.995743677149257	-118.25000000000000 29.250000000000000 33.862563145806135	-118.25000000000000 29.250000000000000 31.188794114459057	-118.25000000000000 29.250000000000000 26.547845052276351	-118.25000000000000 29.250000000000000 28.468457706863848	-118.25000000000000 29.250000000000000 29.359320764517346	-118.25000000000000 29.250000000000000 29.172884983680547	-118.25000000000000 29.250000000000000 30.212620802088981	-118.25000000000000 29.250000000000000 31.984161059439948	-118.25000000000000 29.250000000000000 25.211689719517853	-118.25000000000000 29.250000000000000 22.128023850783872	-118.25000000000000 29.250000000000000 25.482359427635028	-118.25000000000000 29.250000000000000 25.652921354868823	-118.25000000000000 29.250000000000000 31.842021248033642	-118.25000000000000 29.250000000000000 29.595886857739689	-118.25000000000000 29.250000000000000 28.419215164200001	-118.25000000000000 29.250000000000000 29.086570107505196	-118.25000000000000 29.250000000000000 20.545532160515759	-118.25000000000000 29.250000000000000 21.616825259444820	-118.25000000000000 29.250000000000000 20.983904301739109	-118.25000000000000 29.250000000000000 17.868262406662289	-118.25000000000000 29.250000000000000 18.984625381969167	-118.25000000000000 29.250000000000000 14.616540294579453	-118.25000000000000 29.250000000000000 14.298758270715505	-118.25000000000000 29.250000000000000 14.037859183774303	-118.25000000000000 29.250000000000000 18.512792308494802	-118.25000000000000 29.250000000000000 18.066361914785922	-118.25000000000000 29.250000000000000 19.597285458076033	-118.25000000000000 29.250000000000000 20.725311406145480	-118.25000000000000 29.250000000000000 23.988412739797450	-118.25000000000000 29.250000000000000 20.570682335919180	-118.25000000000000 29.250000000000000 19.423040370403761	-118.25000000000000 29.250000000000000 20.754038643471134	-118.25000000000000 29.250000000000000 18.787887291745950	-118.25000000000000 29.250000000000000 23.090114177759791	-118.25000000000000 29.250000000000000 16.795478839256685	-118.25000000000000 29.250000000000000 18.127616767065152	-118.25000000000000 29.250000000000000 17.843961392468216
-117.75000000000000 29.250000000000000 22.786470380796786	-117.75000000000000 29.250000000000000 23.142022227928127	-117.75000000000000 29.250000000000000 19.064995390486548	-117.75000000000000 29.250000000000000 19.122454261062046	-117.75000000000000 29.250000000000000 20.080061629881229	-117.75000000000000 29.250000000000000 18.204206582294649	-117.75000000000000 29.250000000000000 17.480030527352955	-117.75000000000000 29.250000000000000 27.866022999264569	-117.75000000000000 29.250000000000000 30.956659418357916	-117.75000000000000 29.250000000000000 34.876977854779732	-117.75000000000000 29.250000000000000 31.786331940410445	-117.75000000000000 29.250000000000000 39.271663856659941	-117.75000000000000 29.250000000000000 38.830360999132019	-117.75000000000000 29.250000000000000 32.173471975325491	-117.75000000000000 29.250000000000000 32.552228224498386	-117.75000000000000 29.250000000000000 34.781058145578960	-117.75000000000000 29.250000000000000 35.698027483243983	-117.75000000000000 29.250000000000000 37.289989400956550	-117.75000000000000 29.250000000000000 31.416613179033551	-117.75000000000000 29.250000000000000 30.223652052955867	-117.75000000000000 29.250000000000000 33.141383949392107	-117.75000000000000 29.250000000000000 28.278904055609051	-117.75000000000000 29.250000000000000 21.083690677893969	-117.75000000000000 29.250000000000000 27.489364948723313	-117.75000000000000 29.250000000000000 25.745833372547626	-117.75000000000000 29.250000000000000 34.725635144892699	-117.75000000000000 29.250000000000000 31.393921363325582	-117.75000000000000 29.250000000000000 36.200662716054389	-117.75000000000000 29.250000000000000 29.572522543564311	-117.75000000000000 29.250000000000000 28.737344539138228	-117.75000000000000 29.250000000000000 22.025318023691554	-117.75000000000000 29.250000000000000 21.548207575442905	-117.75000000000000 29.250000000000000 18.575968204181873	-117.75000000000000 29.250000000000000 14.959057717999526	-117.75000000000000 29.250000000000000 11.680259054231625	-117.75000000000000 29.250000000000000 14.450974520443475	-117.75000000000000 29.250000000000000 15.968449552361420	-117.75000000000000 29.250000000000000 15.734765893078931	-117.75000000000000 29.250000000000000 14.964045096253223	-117.75000000000000 29.250000000000000 17.356029719660430	-117.75000000000000 29.250000000000000 18.097835664359305	-117.75000000000000 29.250000000000000 15.784352385264578	-117.75000000000000 29.250000000000000 16.310513710230527	-117.75000000000000 29.250000000000000 15.738055114626878	-117.75000000000000 29.250000000000000 18.989303576398456	-117.75000000000000 29.250000000000000 19.675210995252776	-117.75000000000000 29.250000000000000 16.993113343813057	-117.75000000000000 29.250000000000000 15.480724792070587	-117.75000000000000 29.250000000000000 15.589809161854580	-117.75000000000000 29.250000000000000 15.680405659952870
-117.25000000000000 29.250000000000000 24.222374608229018	-117.25000000000000 29.250000000000000 24.841225743016683	-117.25000000000000 29.250000000000000 22.103778764457065	-117.25000000000000 29.250000000000000 20.200482323770537	-117.25000000000000 29.250000000000000 19.140726594223331	-117.25000000000000 29.250000000000000 15.612894857174906	-117.25000000000000 29.250000000000000 15.993012438957708	-117.25000000000000 29.250000000000000 22.350808769492659	-117.25000000000000 29.250000000000000 30.561600210510033	-117.25000000000000 29.250000000000000 33.861329663860673	-117.25000000000000 29.250000000000000 39.298508705753868	-117.25000000000000 29.250000000000000 46.825533750503858	-117.25000000000000 29.250000000000000 47.174603090059712	-117.25000000000000 29.250000000000000 38.491421138900009	-117.25000000000000 29.250000000000000 38.635047743641927	-117.25000000000000 29.250000000000000 38.853250612277336	-117.25000000000000 29.250000000000000 41.335559291676631	-117.25000000000000 29.250000000000000 33.134106140250395	-117.25000000000000 29.250000000000000 38.026384277309816	-117.25000000000000 29.250000000000000 36.783083567245889	-117.25000000000000 29.250000000000000 32.577012551997633	-117.25000000000000 29.250000000000000 26.212626887286859	-117.25000000000000 29.250000000000000 27.951736955176074	-117.25000000000000 29.250000000000000 26.397001980421489	-117.25000000000000 29.250000000000000 24.778140634979895	-117.25000000000000 29.250000000000000 35.081703817099964	-117.25000000000000 29.250000000000000 29.632344289116759	-117.25000000000000 29.250000000000000 36.343650557667075	-117.25000000000000 29.250000000000000 29.281856398124646	-117.25000000000000 29.250000000000000 30.509439932155278	-117.25000000000000 29.250000000000000 29.134006972938568	-117.25000000000000 29.250000000000000 21.825959316880045	-117.25000000000000 29.250000000000000 18.722266417592117	-117.25000000000000 29.250000000000000 14.586150459851901	-117.25000000000000 29.250000000000000 11.213395630598150	-117.25000000000000 29.250000000000000 13.003682390475786	-117.25000000000000 29.250000000000000 12.483746294970244	-117.25000000000000 29.250000000000000 16.600035689926603	-117.25000000000000 29.250000000000000 13.697619081892144	-117.25000000000000 29.250000000000000 15.697705704592778	-117.25000000000000 29.250000000000000 12.537515019003038	-117.25000000000000 29.250000000000000 14.741304406158147	-117.25000000000000 29.250000000000000 16.106749266539584	-117.25000000000000 29.250000000000000 12.295301019232538	-117.25000000000000 29.250000000000000 12.682797415601883	-117.25000000000000 29.250000000000000 12.877797667306195	-117.25000000000000 29.250000000000000 15.293261773359045	-117.25000000000000 29.250000000000000 15.008009307820739	-117.25000000000000 29.250000000000000 15.281091273595175	-117.25000000000000 29.250000000000000 17.392292237410832
-116.75000000000000 29.250000000000000 19.136010190585814	-116.75000000000000 29.250000000000000 19.085312053913789	-116.75000000000000 29.250000000000000 18.092479462687113	-116.75000000000000 29.250000000000000 16.681379520719343	-116.75000000000000 29.250000000000000 18.852752104148099	-116.75000000000000 29.250000000000000 14.346051926839433	-116.75000000000000 29.250000000000000 14.403829913976491	-116.75000000000000 29.250000000000000 16.040965025384594	-116.75000000000000 29.250000000000000 23.669082219148386	-116.75000000000000 29.250000000000000 32.835023108998357	-116.75000000000000 29.250000000000000 45.961301218617898	-116.75000000000000 29.250000000000000 46.720495553865263	-116.75000000000000 29.250000000000000 45.783969491439663	-116.75000000000000 29.250000000000000 44.324780020764358	-116.75000000000000 29.250000000000000 43.441731066052313	-116.75000000000000 29.250000000000000 48.532614519776629	-116.75000000000000 29.250000000000000 38.157981190481500	-116.75000000000000 29.250000000000000 40.520133519313490	-116.75000000000000 29.250000000000000 35.176201298709593	-116.75000000000000 29.250000000000000 46.183276774033665	-116.75000000000000 29.250000000000000 30.615187223868006	-116.75000000000000 29.250000000000000 24.102250372598736	-116.75000000000000 29.250000000000000 26.375508534346597	-116.75000000000000 29.250000000000000 25.561569454003553	-116.75000000000000 29.250000000000000 23.352807258525335	-116.75000000000000 29.250000000000000 23.988024152589887	-116.75000000000000 29.250000000000000 29.437203240083996	-116.75000000000000 29.250000000000000 34.719371635188409	-116.75000000000000 29.250000000000000 26.892852376270504	-116.75000000000000 29.250000000000000 31.695873241114253	-116.75000000000000 29.250000000000000 31.139908636983726	-116.75000000000000 29.250000000000000 21.921208140095203	-116.75000000000000 29.250000000000000 19.217601773144828	-116.75000000000000 29.250000000000000 16.518133251815740	-116.75000000000000 29.250000000000000 13.482425708350229	-116.75000000000000 29.250000000000000 13.295748478251340	-116.75000000000000 29.250000000000000 14.238439938781294	-116.75000000000000 29.250000000000000 15.730908040017615	-116.75000000000000 29.250000000000000 11.926510019911758	-116.75000000000000 29.250000000000000 14.069991833509675	-116.75000000000000 29.250000000000000 12.512447654365566	-116.75000000000000 29.250000000000000 13.200467824915933	-116.75000000000000 29.250000000000000 12.270636492926485	-116.75000000000000 29.250000000000000 12.594463318598034	-116.75000000000000 29.250000000000000 12.653397176116215	-116.75000000000000 29.250000000000000 13.117945639282540	-116.75000000000000 29.250000000000000 14.479624380781756	-116.75000000000000 29.250000000000000 14.669303178440735	-116.75000000000000 29.250000000000000 11.612939272526029	-116.75000000000000 29.250000000000000 11.890583015461642
-116.25000000000000 29.250000000000000 14.059647892166312	-116.25000000000000 29.250000000000000 15.058713809438933	-116.25000000000000 29.250000000000000 14.762602586605263	-116.25000000000000 29.250000000000000 16.836381330278350	-116.25000000000000 29.250000000000000 17.993576841328920	-116.25000000000000 29.250000000000000 13.098700274246408	-116.25000000000000 29.250000000000000 14.811845738731076	-116.25000000000000 29.250000000000000 15.736086758685962	-116.25000000000000 29.250000000000000 21.606977241878617	-116.25000000000000 29.250000000000000 26.058665198565901	-116.25000000000000 29.250000000000000 35.035590557612132	-116.25000000000000 29.250000000000000 35.545553816747081	-116.25000000000000 29.250000000000000 35.503143729222046	-116.25000000000000 29.250000000000000 42.344961134452824	-116.25000000000000 29.250000000000000 41.934929811006022	-116.25000000000000 29.250000000000000 45.380822319443048	-116.25000000000000 29.250000000000000 38.879091542381907	-116.25000000000000 29.250000000000000 39.786453353911675	-116.25000000000000 29.250000000000000 34.000914988557959	-116.25000000000000 29.250000000000000 34.094447586600587	-116.25000000000000 29.250000000000000 27.672264913321072	-116.25000000000000 29.250000000000000 24.089316855124157	-116.25000000000000 29.250000000000000 19.159108433422102	-116.25000000000000 29.250000000000000 23.034675730365617	-116.25000000000000 29.250000000000000 23.324852226090840	-116.25000000000000 29.250000000000000 23.255915959754162	-116.25000000000000 29.250000000000000 21.272923988314062	-116.25000000000000 29.250000000000000 24.888380003099542	-116.25000000000000 29.250000000000000 24.388351478904273	-116.25000000000000 29.250000000000000 22.083198404895445	-116.25000000000000 29.250000000000000 23.172433367748368	-116.25000000000000 29.250000000000000 20.779642426830716	-116.25000000000000 29.250000000000000 19.453322933798471	-116.25000000000000 29.250000000000000 16.378318451018743	-116.25000000000000 29.250000000000000 12.077636166252386	-116.25000000000000 29.250000000000000 12.015514220560986	-116.25000000000000 29.250000000000000 11.372638117211844	-116.25000000000000 29.250000000000000 11.024459479978828	-116.25000000000000 29.250000000000000 10.698866604496246	-116.25000000000000 29.250000000000000 9.8304263575233755	-116.25000000000000 29.250000000000000 9.3289263245273091	-116.25000000000000 29.250000000000000 9.8588608838035530	-116.25000000000000 29.250000000000000 8.8576893333534663	-116.25000000000000 29.250000000000000 9.0812830951053947	-116.25000000000000 29.250000000000000 9.5850006333005293	-116.25000000000000 29.250000000000000 9.5954132354430079	-116.25000000000000 29.250000000000000 11.501920358691448	-116.25000000000000 29.250000000000000 11.673861479173205	-116.25000000000000 29.250000000000000 11.260295899920244	-116.25000000000000 29.250000000000000 11.164152482673245
-115.75000000000000 29.250000000000000 14.189274218606354	-115.75000000000000 29.250000000000000 15.224259844622598	-115.75000000000000 29.250000000000000 14.698687585686848	-115.75000000000000 29.250000000000000 16.240331823883736	-115.75000000000000 29.250000000000000 15.811038824834844	-115.75000000000000 29.250000000000000 12.971901585195690	-115.75000000000000 29.250000000000000 14.055583258594517	-115.75000000000000 29.250000000000000 16.227381034553964	-115.75000000000000 29.250000000000000 18.915313893714323	-115.75000000000000 29.250000000000000 17.344684822853090	-115.75000000000000 29.250000000000000 23.002834519097807	-115.75000000000000 29.250000000000000 26.765573874888190	-115.75000000000000 29.250000000000000 27.428562622683714	-115.75000000000000 29.250000000000000 26.417293499366910	-115.75000000000000 29.250000000000000 34.281735357565111	-115.75000000000000 29.250000000000000 34.759165733226453	-115.75000000000000 29.250000000000000 27.638812625628542	-115.75000000000000 29.250000000000000 29.593676982893026	-115.75000000000000 29.250000000000000 24.040888724042571	-115.75000000000000 29.250000000000000 29.969807961040235	-115.75000000000000 29.250000000000000 28.335708162908407	-115.75000000000000 29.250000000000000 24.676187892104398	-115.75000000000000 29.250000000000000 20.172732392033911	-115.75000000000000 29.250000000000000 17.477300024828139	-115.75000000000000 29.250000000000000 18.188377167837100	-115.75000000000000 29.250000000000000 17.116417998959655	-115.75000000000000 29.250000000000000 16.730350704261202	-115.75000000000000 29.250000000000000 18.668170315717791	-115.75000000000000 29.250000000000000 18.559655022132702	-115.75000000000000 29.250000000000000 19.598776970358340	-115.75000000000000 29.250000000000000 21.562203136721141	-115.75000000000000 29.250000000000000 21.311153164312479	-115.75000000000000 29.250000000000000 19.612654400164271	-115.75000000000000 29.250000000000000 12.145824001043788	-115.75000000000000 29.250000000000000 10.914953990557203	-115.75000000000000 29.250000000000000 9.4311645618294300	-115.75000000000000 29.250000000000000 9.1097563216474526	-115.75000000000000 29.250000000000000 8.0652220931633689	-115.75000000000000 29.250000000000000 7.6707101355561607	-115.75000000000000 29.250000000000000 6.8914854122879188	-115.75000000000000 29.250000000000000 7.2095483535854630	-115.75000000000000 29.250000000000000 7.2169889420679363	-115.75000000000000 29.250000000000000 6.6164749966198233	-115.75000000000000 29.250000000000000 6.5952219941870913	-115.75000000000000 29.250000000000000 6.7140768297594908	-115.75000000000000 29.250000000000000 7.0449298861719258	-115.75000000000000 29.250000000000000 7.6280573424511804	-115.75000000000000 29.250000000000000 7.7736991850245021	-115.75000000000000 29.250000000000000 8.0671254858156782	-115.75000000000000 29.250000000000000 8.5214635470145055
-115.25000000000000 29.250000000000000 14.215914237476555	-115.25000000000000 29.250000000000000 15.041087772380953	-115.25000000000000 29.250000000000000 14.853500973184985	-115.25000000000000 29.250000000000000 15.771728935717331	-115.25000000000000 29.250000000000000 16.006501749624299	-115.25000000000000 29.250000000000000 11.919234543760274	-115.25000000000000 29.250000000000000 17.249684297774898	-115.25000000000000 29.250000000000000 15.727697767795892	-115.25000000000000 29.250000000000000 13.877545758482846	-115.25000000000000 29.250000000000000 15.589745998583323	-115.25000000000000 29.250000000000000 20.275960323661323	-115.25000000000000 29.250000000000000 18.587072240066941	-115.25000000000000 29.250000000000000 19.248010393815719	-115.25000000000000 29.250000000000000 24.447371692934702	-115.25000000000000 29.250000000000000 22.342399593000973	-115.25000000000000 29.250000000000000 22.993038829004213	-115.25000000000000 29.250000000000000 23.451936598272393	-115.25000000000000 29.250000000000000 17.129599469466942	-115.25000000000000 29.250000000000000 17.872592146646660	-115.25000000000000 29.250000000000000 17.937267277355446	-115.25000000000000 29.250000000000000 22.574557721870018	-115.25000000000000 29.250000000000000 20.538924152775262	-115.25000000000000 29.250000000000000 15.128410387737853	-115.25000000000000 29.250000000000000 20.607272450867551	-115.25000000000000 29.250000000000000 21.131491676994283	-115.25000000000000 29.250000000000000 20.918876797089911	-115.25000000000000 29.250000000000000 14.742085845363350	-115.25000000000000 29.250000000000000 18.377878396507338	-115.25000000000000 29.250000000000000 17.169250603124322	-115.25000000000000 29.250000000000000 16.521785620984982	-115.25000000000000 29.250000000000000 16.881512771221725	-115.25000000000000 29.250000000000000 17.483210849138082	-115.25000000000000 29.250000000000000 13.449285302872440	-115.25000000000000 29.250000000000000 13.628140509943558	-115.25000000000000 29.250000000000000 7.6929354202188041	-115.25000000000000 29.250000000000000 6.4972983572473701	-115.25000000000000 29.250000000000000 6.0284026274555167	-115.25000000000000 29.250000000000000 5.0000000000000000	-115.25000000000000 29.250000000000000 5.3773369395446391	-115.25000000000000 29.250000000000000 5.3406609165616308	-115.25000000000000 29.250000000000000 6.3280105055643530	-115.25000000000000 29.250000000000000 5.4645723878805068	-115.25000000000000 29.250000000000000 6.7992531314303530	-115.25000000000000 29.250000000000000 6.8175201540187560	-115.25000000000000 29.250000000000000 6.6886647320593724	-115.25000000000000 29.250000000000000 6.6231222424142757	-115.25000000000000 29.250000000000000 5.0000000000000000	-115.25000000000000 29.250000000000000 5.0000000000000000	-115.25000000000000 29.250000000000000 5.0000000000000000	-115.25000000000000 29.250000000000000 5.3596456091141551
-114.75000000000000 29.250000000000000 14.348366000231811	-114.75000000000000 29.250000000000000 15.282495833079956	-114.75000000000000 29.250000000000000 15.140877946296818	-114.75000000000000 29.250000000000000 15.745251070221025	-114.75000000000000 29.250000000000000 15.544149283211192	-114.75000000000000 29.250000000000000 15.906926974999749	-114.75000000000000 29.250000000000000 16.939125604924119	-114.75000000000000 29.250000000000000 16.181337095377557	-114.75000000000000 29.250000000000000 13.197122012938312	-114.75000000000000 29.250000000000000 17.157570274922612	-114.75000000000000 29.250000000000000 14.512930153863225	-114.75000000000000 29.250000000000000 19.366352862939454	-114.75000000000000 29.250000000000000 18.863284109193266	-114.75000000000000 29.250000000000000 16.925694122569155	-114.75000000000000 29.250000000000000 21.233090437827389	-114.75000000000000 29.250000000000000 22.120973066019154	-114.75000000000000 29.250000000000000 16.179658807187284	-114.75000000000000 29.250000000000000 16.845984025282053	-114.75000000000000 29.250000000000000 16.421876044547254	-114.75000000000000 29.250000000000000 17.543761512940069	-114.75000000000000 29.250000000000000 14.082226201554777	-114.75000000000000 29.250000000000000 17.350874661555075	-114.75000000000000 29.250000000000000 17.657019334871539	-114.75000000000000 29.250000000000000 18.212503438174657	-114.75000000000000 29.250000000000000 18.903537151592747	-114.75000000000000 29.250000000000000 18.841929277966511	-114.75000000000000 29.250000000000000 18.456078768123490	-114.75000000000000 29.250000000000000 16.457352516614808	-114.75000000000000 29.250000000000000 15.308336001583140	-114.75000000000000 29.250000000000000 14.410699676801142	-114.75000000000000 29.250000000000000 14.087422460714548	-114.75000000000000 29.250000000000000 12.208240334882158	-114.75000000000000 29.250000000000000 14.209662593411517	-114.75000000000000 29.250000000000000 11.051804454211837	-114.75000000000000 29.250000000000000 8.3737810779713175	-114.75000000000000 29.250000000000000 7.5347822972978848	-114.75000000000000 29.250000000000000 5.1822808253791486	-114.75000000000000 29.250000000000000 5.0000000000000000	-114.75000000000000 29.250000000000000 5.0000000000000000	-114.75000000000000 29.250000000000000 5.0000000000000000	-114.75000000000000 29.250000000000000 5.0000000000000000	-114.75000000000000 29.250000000000000 5.0000000000000000	-114.75000000000000 29.250000000000000 5.0000000000000000	-114.75000000000000 29.250000000000000 5.0000000000000000	-114.75000000000000 29.250000000000000 5.0000000000000000	-114.75000000000000 29.250000000000000 5.0000000000000000	-114.75000000000000 29.250000000000000 5.0000000000000000	-114.75000000000000 29.250000000000000 5.0000000000000000	-114.75000000000000 29.250000000000000 5.0000000000000000	-114.75000000000000 29.250000000000000 5.0000000000000000
-114.25000000000000 29.250000000000000 14.628446372959734	-114.25000000000000 29.250000000000000 15.029184320957585	-114.25000000000000 29.250000000000000 14.777173612993742	-114.25000000000000 29.250000000000000 15.261714790522047	-114.25000000000000 29.250000000000000 15.117795977754566	-114.25000000000000 29.250000000000000 15.505259552813945	-114.25000000000000 29.250000000000000 16.074216470444483	-114.25000000000000 29.250000000000000 16.129135103499145	-114.25000000000000 29.250000000000000 12.986148624477662	-114.25000000000000 29.250000000000000 17.589394028944870	-114.25000000000000 29.250000000000000 18.131208219685366	-114.25000000000000 29.250000000000000 14.414513687178276	-114.25000000000000 29.250000000000000 19.894051379328157	-114.25000000000000 29.250000000000000 18.203133589877552	-114.25000000000000 29.250000000000000 14.946126106582692	-114.25000000000000 29.250000000000000 16.506674989051621	-114.25000000000000 29.250000000000000 17.102386613732524	-114.25000000000000 29.250000000000000 17.058724057478173	-114.25000000000000 29.250000000000000 16.649078216612310	-114.25000000000000 29.250000000000000 16.135881640649998	-114.25000000000000 29.250000000000000 12.268637598992575	-114.25000000000000 29.250000000000000 14.731217602411371	-114.25000000000000 29.250000000000000 15.135026530257566	-114.25000000000000 29.250000000000000 15.681292934173849	-114.25000000000000 29.250000000000000 16.987552039245887	-114.25000000000000 29.250000000000000 17.166051935134547	-114.25000000000000 29.250000000000000 17.348675787036953	-114.25000000000000 29.250000000000000 16.072192217212780	-114.25000000000000 29.250000000000000 14.495967126614774	-114.25000000000000 29.250000000000000 12.784956612770637	-114.25000000000000 29.250000000000000 12.981883059602525	-114.25000000000000 29.250000000000000 14.009121505387752	-114.25000000000000 29.250000000000000 13.804338150314759	-114.25000000000000 29.250000000000000 9.9312557013070997	-114.25000000000000 29.250000000000000 9.5173302865134897	-114.25000000000000 29.250000000000000 7.1795721268221193	-114.25000000000000 29.250000000000000 8.0342237958344267	-114.25000000000000 29.250000000000000 6.4668600946684922	-114.25000000000000 29.250000000000000 7.3817114976898921	-114.25000000000000 29.250000000000000 6.7331156705850361	-114.25000000000000 29.250000000000000 7.7756418810570942	-114.25000000000000 29.250000000000000 9.9674221076703979	-114.25000000000000 29.250000000000000 7.4545365466796456	-114.25000000000000 29.250000000000000 7.4925345976596134	-114.25000000000000 29.250000000000000 7.7594296127067279	-114.25000000000000 29.250000000000000 7.8320551581664031	-114.25000000000000 29.250000000000000 7.8929469979820519	-114.25000000000000 29.250000000000000 7.9360710660285259	-114.25000000000000 29.250000000000000 7.9913823388173642	-114.25000000000000 29.250000000000000 9.0325020894297801
-113.75000000000000 29.250000000000000 16.127253323399231	-113.75000000000000 29.250000000000000 16.359327037348155	-113.75000000000000 29.250000000000000 15.846331996017039	-113.75000000000000 29.250000000000000 16.138063795608634	-113.75000000000000 29.250000000000000 14.053845680257741	-113.75000000000000 29.250000000000000 14.470710595136460	-113.75000000000000 29.250000000000000 12.158844851747959	-113.75000000000000 29.250000000000000 12.338142305066384	-113.75000000000000 29.250000000000000 12.763119230652295	-113.75000000000000 29.250000000000000 17.981518827539055	-113.75000000000000 29.250000000000000 18.470453474392762	-113.75000000000000 29.250000000000000 17.718179011989648	-113.75000000000000 29.250000000000000 13.762101218362965	-113.75000000000000 29.250000000000000 19.186285978670401	-113.75000000000000 29.250000000000000 18.306484668308720	-113.75000000000000 29.250000000000000 17.857185499618300	-113.75000000000000 29.250000000000000 17.874263080378828	-113.75000000000000 29.250000000000000 17.205185641021540	-113.75000000000000 29.250000000000000 15.966781892356956	-113.75000000000000 29.250000000000000 15.745063298291432	-113.75000000000000 29.250000000000000 14.709506356392184	-113.75000000000000 29.250000000000000 15.987274215756365	-113.75000000000000 29.250000000000000 14.318863437741820	-113.75000000000000 29.250000000000000 15.444849755482837	-113.75000000000000 29.250000000000000 16.809697619271454	-113.75000000000000 29.250000000000000 17.582001561651644	-113.75000000000000 29.250000000000000 15.712472006651181	-113.75000000000000 29.250000000000000 14.222606114433326	-113.75000000000000 29.250000000000000 13.000221079617749	-113.75000000000000 29.250000000000000 12.294203383738193	-113.75000000000000 29.250000000000000 12.439259192015758	-113.75000000000000 29.250000000000000 12.496234420892279	-113.75000000000000 29.250000000000000 13.045466694887303	-113.75000000000000 29.250000000000000 12.749455548240300	-113.75000000000000 29.250000000000000 10.157832424744843	-113.75000000000000 29.250000000000000 9.8282950787746302	-113.75000000000000 29.250000000000000 6.6079950115664738	-113.75000000000000 29.250000000000000 9.3649058919936579	-113.75000000000000 29.250000000000000 7.9277623873538623	-113.75000000000000 29.250000000000000 10.225062287276923	-113.75000000000000 29.250000000000000 9.7597269414086067	-113.75000000000000 29.250000000000000 11.192986117153707	-113.75000000000000 29.250000000000000 12.619886797431315	-113.75000000000000 29.250000000000000 13.080814004457652	-113.75000000000000 29.250000000000000 15.478712481118082	-113.75000000000000 29.250000000000000 15.642566898623588	-113.75000000000000 29.250000000000000 15.772107891370680	-113.75000000000000 29.250000000000000 16.008692354086961	-113.75000000000000 29.250000000000000 16.470225011761300	-113.75000000000000 29.250000000000000 18.075649112152785
-113.25000000000000 29.250000000000000 16.140919739992636	-113.25000000000000 29.250000000000000 16.682654466290753	-113.25000000000000 29.250000000000000 14.580526594986246	-113.25000000000000 29.250000000000000 15.514940518959106	-113.25000000000000 29.250000000000000 15.505794016637878	-113.25000000000000 29.250000000000000 16.047519066120387	-113.25000000000000 29.250000000000000 16.945037049440312	-113.25000000000000 29.250000000000000 17.127446336430499	-113.25000000000000 29.250000000000000 17.512823244564107	-113.25000000000000 29.250000000000000 18.215282776787074	-113.25000000000000 29.250000000000000 18.543108202555970	-113.25000000000000 29.250000000000000 17.593313941074420	-113.25000000000000 29.250000000000000 16.811507737662833	-113.25000000000000 29.250000000000000 18.311417355136928	-113.25000000000000 29.250000000000000 17.586923454250964	-113.25000000000000 29.250000000000000 17.007836023463515	-113.25000000000000 29.250000000000000 16.827109446749340	-113.25000000000000 29.250000000000000 16.775743364040277	-113.25000000000000 29.250000000000000 15.757839215441580	-113.25000000000000 29.250000000000000 15.359743671453503	-113.25000000000000 29.250000000000000 14.683029244608571	-113.25000000000000 29.250000000000000 15.891614367952965	-113.25000000000000 29.250000000000000 15.008888470068957	-113.25000000000000 29.250000000000000 15.930741367334281	-113.25000000000000 29.250000000000000 16.900692572806339	-113.25000000000000 29.250000000000000 13.078733811130709	-113.25000000000000 29.250000000000000 14.795608980140141	-113.25000000000000 29.250000000000000 14.186433482101126	-113.25000000000000 29.250000000000000 12.540402140630075	-113.25000000000000 29.250000000000000 11.816791322746969	-113.25000000000000 29.250000000000000 11.847830290045795	-113.25000000000000 29.250000000000000 11.587864387638655	-113.25000000000000 29.250000000000000 11.841715334542492	-113.25000000000000 29.250000000000000 15.972987581270614	-113.25000000000000 29.250000000000000 14.040096971124569	-113.25000000000000 29.250000000000000 7.5594316293029094	-113.25000000000000 29.250000000000000 7.2745044067091778	-113.25000000000000 29.250000000000000 5.3631769138917997	-113.25000000000000 29.250000000000000 6.4512564764692666	-113.25000000000000 29.250000000000000 11.394038473819400	-113.25000000000000 29.250000000000000 9.0709943906966952	-113.25000000000000 29.250000000000000 15.526214735540437	-113.25000000000000 29.250000000000000 12.832056232520827	-113.25000000000000 29.250000000000000 15.668712197354662	-113.25000000000000 29.250000000000000 16.605102320324196	-113.25000000000000 29.250000000000000 16.956501963630004	-113.25000000000000 29.250000000000000 17.212453829843177	-113.25000000000000 29.250000000000000 17.655715797689052	-113.25000000000000 29.250000000000000 20.079181453351936	-113.25000000000000 29.250000000000000 14.380524186843038
-112.75000000000000 29.250000000000000 14.796977147369272	-112.75000000000000 29.250000000000000 15.392140858654356	-112.75000000000000 29.250000000000000 18.407637370576953	-112.75000000000000 29.250000000000000 14.034821298949412	-112.75000000000000 29.250000000000000 19.820775036310376	-112.75000000000000 29.250000000000000 15.279051535117366	-112.75000000000000 29.250000000000000 22.841390876452795	-112.75000000000000 29.250000000000000 16.750982052324048	-112.75000000000000 29.250000000000000 17.456908184588531	-112.75000000000000 29.250000000000000 18.836500101103830	-112.75000000000000 29.250000000000000 19.092488096410872	-112.75000000000000 29.250000000000000 18.789512726741190	-112.75000000000000 29.250000000000000 18.091819010943084	-112.75000000000000 29.250000000000000 17.511075308754865	-112.75000000000000 29.250000000000000 17.681976652778353	-112.75000000000000 29.250000000000000 16.108093956749862	-112.75000000000000 29.250000000000000 15.290533501497766	-112.75000000000000 29.250000000000000 16.745355661160701	-112.75000000000000 29.250000000000000 15.606344166803913	-112.75000000000000 29.250000000000000 14.742661436265063	-112.75000000000000 29.250000000000000 14.033426493032836	-112.75000000000000 29.250000000000000 15.015421820992747	-112.75000000000000 29.250000000000000 14.595891557999435	-112.75000000000000 29.250000000000000 15.660503885190383	-112.75000000000000 29.250000000000000 16.565837812397501	-112.75000000000000 29.250000000000000 17.363054673587566	-112.75000000000000 29.250000000000000 15.131361349121685	-112.75000000000000 29.250000000000000 15.202618323450618	-112.75000000000000 29.250000000000000 13.526270133293931	-112.75000000000000 29.250000000000000 12.098358925109203	-112.75000000000000 29.250000000000000 11.812382065808952	-112.75000000000000 29.250000000000000 12.215314223300499	-112.75000000000000 29.250000000000000 13.497750536840293	-112.75000000000000 29.250000000000000 19.431863142880665	-112.75000000000000 29.250000000000000 16.867636701680670	-112.75000000000000 29.250000000000000 10.997774073343107	-112.75000000000000 29.250000000000000 9.4877928437933345	-112.75000000000000 29.250000000000000 5.0854974597992060	-112.75000000000000 29.250000000000000 5.1706165242114466	-112.75000000000000 29.250000000000000 6.8086138276440193	-112.75000000000000 29.250000000000000 9.3065132473760386	-112.75000000000000 29.250000000000000 8.8198816748680962	-112.75000000000000 29.250000000000000 10.763370301379242	-112.75000000000000 29.250000000000000 15.336925930360589	-112.75000000000000 29.250000000000000 14.723810318621231	-112.75000000000000 29.250000000000000 11.235532804759327	-112.75000000000000 29.250000000000000 11.825847826198986	-112.75000000000000 29.250000000000000 12.703993883973066	-112.75000000000000 29.250000000000000 13.851830595063811	-112.75000000000000 29.250000000000000 12.814586407808660
-112.25000000000000 29.250000000000000 14.236657189531378	-112.25000000000000 29.250000000000000 14.793044580530625	-112.25000000000000 29.250000000000000 14.050292640397100	-112.25000000000000 29.250000000000000 14.327665881389184	-112.25000000000000 29.250000000000000 19.642030575858772	-112.25000000000000 29.250000000000000 17.028589814450562	-112.25000000000000 29.250000000000000 17.637650629096509	-112.25000000000000 29.250000000000000 18.015525244079452	-112.25000000000000 29.250000000000000 15.925170800756888	-112.25000000000000 29.250000000000000 16.753777139363798	-112.25000000000000 29.250000000000000 17.310936717147634	-112.25000000000000 29.250000000000000 18.322737752798467	-112.25000000000000 29.250000000000000 18.223415205822519	-112.25000000000000 29.250000000000000 23.494674663394242	-112.25000000000000 29.250000000000000 17.800687912677532	-112.25000000000000 29.250000000000000 22.674529758829458	-112.25000000000000 29.250000000000000 16.779736093421214	-112.25000000000000 29.250000000000000 15.654284427228090	-112.25000000000000 29.250000000000000 13.771233367718148	-112.25000000000000 29.250000000000000 13.138717341004750	-112.25000000000000 29.250000000000000 9.8842490600424782	-112.25000000000000 29.250000000000000 13.725015454517353	-112.25000000000000 29.250000000000000 13.396950196044347	-112.25000000000000 29.250000000000000 14.309152480639753	-112.25000000000000 29.250000000000000 14.716501595755233	-112.25000000000000 29.250000000000000 15.833297750240163	-112.25000000000000 29.250000000000000 15.208695908014356	-112.25000000000000 29.250000000000000 15.780599430171154	-112.25000000000000 29.250000000000000 13.844359751075059	-112.25000000000000 29.250000000000000 12.845413103926305	-112.25000000000000 29.250000000000000 12.907785251703373	-112.25000000000000 29.250000000000000 13.537243783149561	-112.25000000000000 29.250000000000000 14.118272514635811	-112.25000000000000 29.250000000000000 18.222814904127201	-112.25000000000000 29.250000000000000 18.698367887598291	-112.25000000000000 29.250000000000000 15.255342727111065	-112.25000000000000 29.250000000000000 15.422271724356552	-112.25000000000000 29.250000000000000 7.7387679221835999	-112.25000000000000 29.250000000000000 6.0817581230975071	-112.25000000000000 29.250000000000000 5.2740610946409783	-112.25000000000000 29.250000000000000 5.0000000000000000	-112.25000000000000 29.250000000000000 5.0000000000000000	-112.25000000000000 29.250000000000000 6.9465258269549306	-112.25000000000000 29.250000000000000 8.2562773847559967	-112.25000000000000 29.250000000000000 9.6619662112348497	-112.25000000000000 29.250000000000000 9.4268321607354046	-112.25000000000000 29.250000000000000 10.570978730197396	-112.25000000000000 29.250000000000000 12.085349595953327	-112.25000000000000 29.250000000000000 13.694592376462870	-112.25000000000000 29.250000000000000 8.6566259253359075
-111.75000000000000 29.250000000000000 13.954840009920670	-111.75000000000000 29.250000000000000 13.974928371149314	-111.75000000000000 29.250000000000000 13.212084258229332	-111.75000000000000 29.250000000000000 14.335347393428670	-111.75000000000000 29.250000000000000 13.245681091201895	-111.75000000000000 29.250000000000000 11.049236461847093	-111.75000000000000 29.250000000000000 15.687864467871353	-111.75000000000000 29.250000000000000 11.223054792669949	-111.75000000000000 29.250000000000000 10.753419352334474	-111.75000000000000 29.250000000000000 11.022489945260181	-111.75000000000000 29.250000000000000 11.323926049457789	-111.75000000000000 29.250000000000000 16.332318501809251	-111.75000000000000 29.250000000000000 15.076167448631594	-111.75000000000000 29.250000000000000 16.157986782179506	-111.75000000000000 29.250000000000000 17.797879840617103	-111.75000000000000 29.250000000000000 15.459007667714769	-111.75000000000000 29.250000000000000 14.574080714397370	-111.75000000000000 29.250000000000000 13.417111567873121	-111.75000000000000 29.250000000000000 11.843667276919712	-111.75000000000000 29.250000000000000 11.772078882882520	-111.75000000000000 29.250000000000000 12.304999995396006	-111.75000000000000 29.250000000000000 12.441551727202940	-111.75000000000000 29.250000000000000 12.247929981519837	-111.75000000000000 29.250000000000000 12.923765718750817	-111.75000000000000 29.250000000000000 13.724206837854048	-111.75000000000000 29.250000000000000 14.598341237439888	-111.75000000000000 29.250000000000000 14.437134406486500	-111.75000000000000 29.250000000000000 14.501884506824357	-111.75000000000000 29.250000000000000 13.933844088564507	-111.75000000000000 29.250000000000000 11.575122944933300	-111.75000000000000 29.250000000000000 11.864156135301364	-111.75000000000000 29.250000000000000 12.176941845806994	-111.75000000000000 29.250000000000000 9.0462369705822852	-111.75000000000000 29.250000000000000 15.348503731697079	-111.75000000000000 29.250000000000000 15.013155272344852	-111.75000000000000 29.250000000000000 11.853547213273467	-111.75000000000000 29.250000000000000 9.3544853335841527	-111.75000000000000 29.250000000000000 5.4176826882285303	-111.75000000000000 29.250000000000000 5.0000000000000000	-111.75000000000000 29.250000000000000 5.0000000000000000	-111.75000000000000 29.250000000000000 5.0000000000000000	-111.75000000000000 29.250000000000000 5.0000000000000000	-111.75000000000000 29.250000000000000 5.1991675387518770	-111.75000000000000 29.250000000000000 5.6409272249608149	-111.75000000000000 29.250000000000000 6.0171214002650126	-111.75000000000000 29.250000000000000 6.3122678406584498	-111.75000000000000 29.250000000000000 7.4855529621300514	-111.75000000000000 29.250000000000000 8.0584214802408969	-111.75000000000000 29.250000000000000 9.4050709034766520	-111.75000000000000 29.250000000000000 10.826068834242642
-111.25000000000000 29.250000000000000 12.646086290061389	-111.25000000000000 29.250000000000000 8.9935250593474070	-111.25000000000000 29.250000000000000 8.4021937722391815	-111.25000000000000 29.250000000000000 11.256594380923874	-111.25000000000000 29.250000000000000 10.404053485062352	-111.25000000000000 29.250000000000000 11.174118317312034	-111.25000000000000 29.250000000000000 10.365044253490172	-111.25000000000000 29.250000000000000 10.789803368829508	-111.25000000000000 29.250000000000000 10.830675700838738	-111.25000000000000 29.250000000000000 8.7163531220536221	-111.25000000000000 29.250000000000000 9.4874373783463852	-111.25000000000000 29.250000000000000 7.6935275086763522	-111.25000000000000 29.250000000000000 11.231807630393408	-111.25000000000000 29.250000000000000 8.2851124573640362	-111.25000000000000 29.250000000000000 9.1564748721496212	-111.25000000000000 29.250000000000000 8.1901843717616671	-111.25000000000000 29.250000000000000 11.886892258507645	-111.25000000000000 29.250000000000000 11.357916823035280	-111.25000000000000 29.250000000000000 10.360641629215740	-111.25000000000000 29.250000000000000 9.7642197562272166	-111.25000000000000 29.250000000000000 10.851976941942775	-111.25000000000000 29.250000000000000 12.050470860558814	-111.25000000000000 29.250000000000000 11.787604600223514	-111.25000000000000 29.250000000000000 12.554372173678715	-111.25000000000000 29.250000000000000 14.571670733608190	-111.25000000000000 29.250000000000000 14.524684374401449	-111.25000000000000 29.250000000000000 13.995833364561840	-111.25000000000000 29.250000000000000 10.266207228945870	-111.25000000000000 29.250000000000000 13.044774351749520	-111.25000000000000 29.250000000000000 11.446746840724446	-111.25000000000000 29.250000000000000 11.318902695839189	-111.25000000000000 29.250000000000000 7.6248660925074212	-111.25000000000000 29.250000000000000 6.5116234511144997	-111.25000000000000 29.250000000000000 5.8602119659587206	-111.25000000000000 29.250000000000000 6.3420971612910266	-111.25000000000000 29.250000000000000 5.0000000000000000	-111.25000000000000 29.250000000000000 5.0000000000000000	-111.25000000000000 29.250000000000000 5.0000000000000000	-111.25000000000000 29.250000000000000 7.0908134131163898	-111.25000000000000 29.250000000000000 7.8586486085506753	-111.25000000000000 29.250000000000000 7.3398944569392759	-111.25000000000000 29.250000000000000 8.8593179509993227	-111.25000000000000 29.250000000000000 9.8764083157323679	-111.25000000000000 29.250000000000000 9.0606557933962915	-111.25000000000000 29.250000000000000 8.3494197304056552	-111.25000000000000 29.250000000000000 8.5310459388251143	-111.25000000000000 29.250000000000000 8.5062556917920435	-111.25000000000000 29.250000000000000 8.4338150770662015	-111.25000000000000 29.250000000000000 8.9439744571603281	-111.25000000000000 29.250000000000000 8.4256753047983057
-110.75000000000000 29.250000000000000 8.5429693220720520	-110.75000000000000 29.250000000000000 7.9087509996069221	-110.75000000000000 29.250000000000000 7.5217736423614445	-110.75000000000000 29.250000000000000 9.6644143328092387	-110.75000000000000 29.250000000000000 8.7484550522879090	-110.75000000000000 29.250000000000000 8.7466234211205780	-110.75000000000000 29.250000000000000 7.7610559857373422	-110.75000000000000 29.250000000000000 8.6606062431963249	-110.75000000000000 29.250000000000000 9.1923244979811454	-110.75000000000000 29.250000000000000 9.9403696395693277	-110.75000000000000 29.250000000000000 10.675674904384955	-110.75000000000000 29.250000000000000 10.355034860428885	-110.75000000000000 29.250000000000000 7.5574561624948879	-110.75000000000000 29.250000000000000 7.5054829281941240	-110.75000000000000 29.250000000000000 8.1462631294693466	-110.75000000000000 29.250000000000000 7.5970012364644841	-110.75000000000000 29.250000000000000 7.5957733414800925	-110.75000000000000 29.250000000000000 7.6047702627379223	-110.75000000000000 29.250000000000000 7.6654721390376084	-110.75000000000000 29.250000000000000 9.6852126078905716	-110.75000000000000 29.250000000000000 9.9559449947313965	-110.75000000000000 29.250000000000000 10.628203919887117	-110.75000000000000 29.250000000000000 11.597628575194326	-110.75000000000000 29.250000000000000 11.784110125749589	-110.75000000000000 29.250000000000000 9.1261367771908244	-110.75000000000000 29.250000000000000 13.239720772208424	-110.75000000000000 29.250000000000000 9.3340876830785433	-110.75000000000000 29.250000000000000 12.956558932564574	-110.75000000000000 29.250000000000000 12.695423469377900	-110.75000000000000 29.250000000000000 11.707964613249827	-110.75000000000000 29.250000000000000 11.980582265250547	-110.75000000000000 29.250000000000000 10.886010368264024	-110.75000000000000 29.250000000000000 11.251492726049857	-110.75000000000000 29.250000000000000 7.3195085952709453	-110.75000000000000 29.250000000000000 6.9276145654053334	-110.75000000000000 29.250000000000000 7.0297184611960599	-110.75000000000000 29.250000000000000 8.5965382944610909	-110.75000000000000 29.250000000000000 8.9395995734767109	-110.75000000000000 29.250000000000000 9.0886181857295210	-110.75000000000000 29.250000000000000 8.8726627871789496	-110.75000000000000 29.250000000000000 9.6363538514453069	-110.75000000000000 29.250000000000000 7.5752639456916091	-110.75000000000000 29.250000000000000 7.5055527035746072	-110.75000000000000 29.250000000000000 7.4829299885590732	-110.75000000000000 29.250000000000000 9.5507358263906781	-110.75000000000000 29.250000000000000 9.6635226217455941	-110.75000000000000 29.250000000000000 10.123491766520932	-110.75000000000000 29.250000000000000 9.9326070782986271	-110.75000000000000 29.250000000000000 10.054786273814685	-110.75000000000000 29.250000000000000 9.2338581968552393
-110.25000000000000 29.250000000000000 8.8009466254856079	-110.25000000000000 29.250000000000000 10.797052701030966	-110.25000000000000 29.250000000000000 9.9572075008998091	-110.25000000000000 29.250000000000000 9.0507721605787808	-110.25000000000000 29.250000000000000 8.3160273491707244	-110.25000000000000 29.250000000000000 11.262165861230766	-110.25000000000000 29.250000000000000 8.4100619850847593	-110.25000000000000 29.250000000000000 9.0164062957109063	-110.25000000000000 29.250000000000000 9.8254895524408727	-110.25000000000000 29.250000000000000 10.257106755046706	-110.25000000000000 29.250000000000000 10.391326332738252	-110.25000000000000 29.250000000000000 8.0222035570499735	-110.25000000000000 29.250000000000000 8.4190990574502820	-110.25000000000000 29.250000000000000 8.5309198868960650	-110.25000000000000 29.250000000000000 10.585788586765519	-110.25000000000000 29.250000000000000 8.9820655944122549	-110.25000000000000 29.250000000000000 10.743114751270834	-110.25000000000000 29.250000000000000 9.3814270126430870	-110.25000000000000 29.250000000000000 10.657705204526152	-110.25000000000000 29.250000000000000 11.292896480567924	-110.25000000000000 29.250000000000000 8.7037023367813831	-110.25000000000000 29.250000000000000 10.695702080138489	-110.25000000000000 29.250000000000000 10.942050314342280	-110.25000000000000 29.250000000000000 12.515511964096543	-110.25000000000000 29.250000000000000 12.591018060110233	-110.25000000000000 29.250000000000000 9.9495931933690933	-110.25000000000000 29.250000000000000 14.341338647297537	-110.25000000000000 29.250000000000000 13.255761686537049	-110.25000000000000 29.250000000000000 13.002156251999914	-110.25000000000000 29.250000000000000 11.744363999414436	-110.25000000000000 29.250000000000000 11.811024796855708	-110.25000000000000 29.250000000000000 11.767733675631911	-110.25000000000000 29.250000000000000 11.744927325663928	-110.25000000000000 29.250000000000000 12.320314874777326	-110.25000000000000 29.250000000000000 9.9659519474954052	-110.25000000000000 29.250000000000000 8.8554726080873714	-110.25000000000000 29.250000000000000 9.0913767527528506	-110.25000000000000 29.250000000000000 9.1123639131049075	-110.25000000000000 29.250000000000000 8.2555689850020908	-110.25000000000000 29.250000000000000 7.0737398174059640	-110.25000000000000 29.250000000000000 6.8134388898850160	-110.25000000000000 29.250000000000000 6.0841744080926325	-110.25000000000000 29.250000000000000 6.2889455164498873	-110.25000000000000 29.250000000000000 5.5590293488775151	-110.25000000000000 29.250000000000000 6.8112564806458158	-110.25000000000000 29.250000000000000 6.3862525782657409	-110.25000000000000 29.250000000000000 6.1007430972440027	-110.25000000000000 29.250000000000000 5.7900140674694622	-110.25000000000000 29.250000000000000 7.8158846698612532	-110.25000000000000 29.250000000000000 7.0322808061674635
-109.75000000000000 29.250000000000000 11.940606655633696	-109.75000000000000 29.250000000000000 11.565973468617809	-109.75000000000000 29.250000000000000 10.350796450097148	-109.75000000000000 29.250000000000000 9.6448612476661442	-109.75000000000000 29.250000000000000 9.1539538110413670	-109.75000000000000 29.250000000000000 8.5549597841423903	-109.75000000000000 29.250000000000000 8.9289750289786003	-109.75000000000000 29.250000000000000 8.1580102757786328	-109.75000000000000 29.250000000000000 9.0786774978760700	-109.75000000000000 29.250000000000000 9.8268228439458980	-109.75000000000000 29.250000000000000 7.5581839769716845	-109.75000000000000 29.250000000000000 8.0977808706474672	-109.75000000000000 29.250000000000000 8.6479511399201279	-109.75000000000000 29.250000000000000 12.403730029490152	-109.75000000000000 29.250000000000000 11.377855817006303	-109.75000000000000 29.250000000000000 10.016514172423614	-109.75000000000000 29.250000000000000 10.492536142479292	-109.75000000000000 29.250000000000000 11.420438547948862	-109.75000000000000 29.250000000000000 12.497709096109393	-109.75000000000000 29.250000000000000 12.493373020474685	-109.75000000000000 29.250000000000000 12.792774009066358	-109.75000000000000 29.250000000000000 12.545568966767537	-109.75000000000000 29.250000000000000 10.929779944780162	-109.75000000000000 29.250000000000000 13.172904426685445	-109.75000000000000 29.250000000000000 12.263804743486968	-109.75000000000000 29.250000000000000 12.928846443785348	-109.75000000000000 29.250000000000000 12.616529291620093	-109.75000000000000 29.250000000000000 13.394911402055820	-109.75000000000000 29.250000000000000 13.281996139887227	-109.75000000000000 29.250000000000000 11.883317781569271	-109.75000000000000 29.250000000000000 12.324310214786781	-109.75000000000000 29.250000000000000 13.110677780095104	-109.75000000000000 29.250000000000000 12.507619533402007	-109.75000000000000 29.250000000000000 13.068995240202552	-109.75000000000000 29.250000000000000 12.305751673041852	-109.75000000000000 29.250000000000000 11.197039451010536	-109.75000000000000 29.250000000000000 9.5306024545039900	-109.75000000000000 29.250000000000000 9.1485901662695532	-109.75000000000000 29.250000000000000 8.6122827623241811	-109.75000000000000 29.250000000000000 12.110014656432114	-109.75000000000000 29.250000000000000 8.4584799473632692	-109.75000000000000 29.250000000000000 8.2548339758327547	-109.75000000000000 29.250000000000000 6.7999322368463826	-109.75000000000000 29.250000000000000 6.2954474813036407	-109.75000000000000 29.250000000000000 7.3593797133443957	-109.75000000000000 29.250000000000000 6.7642028772301757	-109.75000000000000 29.250000000000000 6.1665884302402061	-109.75000000000000 29.250000000000000 7.1427718510558673	-109.75000000000000 29.250000000000000 6.5464679651368654	-109.75000000000000 29.250000000000000 6.2832303193093031
-109.25000000000000 29.250000000000000 8.9668669552742628	-109.25000000000000 29.250000000000000 8.7644615035029521	-109.25000000000000 29.250000000000000 11.601531920184142	-109.25000000000000 29.250000000000000 11.180373320156495	-109.25000000000000 29.250000000000000 10.820379934149766	-109.25000000000000 29.250000000000000 10.203336667237059	-109.25000000000000 29.250000000000000 8.9612125118014863	-109.25000000000000 29.250000000000000 8.2170311880361151	-109.25000000000000 29.250000000000000 9.0176704638870682	-109.25000000000000 29.250000000000000 8.4933697907941141	-109.25000000000000 29.250000000000000 9.6890998323956641	-109.25000000000000 29.250000000000000 10.319790217149356	-109.25000000000000 29.250000000000000 11.195820305144952	-109.25000000000000 29.250000000000000 11.932839321783518	-109.25000000000000 29.250000000000000 12.702570742920278	-109.25000000000000 29.250000000000000 12.865055414671543	-109.25000000000000 29.250000000000000 13.686926027345290	-109.25000000000000 29.250000000000000 12.410747302960633	-109.25000000000000 29.250000000000000 13.085496586776710	-109.25000000000000 29.250000000000000 12.726269825731402	-109.25000000000000 29.250000000000000 13.360305049387067	-109.25000000000000 29.250000000000000 12.852622247363222	-109.25000000000000 29.250000000000000 13.236255008831362	-109.25000000000000 29.250000000000000 13.231585302682188	-109.25000000000000 29.250000000000000 12.027315330590907	-109.25000000000000 29.250000000000000 13.337660766973842	-109.25000000000000 29.250000000000000 11.864332142800036	-109.25000000000000 29.250000000000000 12.070629788925910	-109.25000000000000 29.250000000000000 14.490806154770867	-109.25000000000000 29.250000000000000 12.792949111891062	-109.25000000000000 29.250000000000000 13.391949148500711	-109.25000000000000 29.250000000000000 12.867501415622632	-109.25000000000000 29.250000000000000 12.028853569731433	-109.25000000000000 29.250000000000000 12.538860021777140	-109.25000000000000 29.250000000000000 8.7483710935635095	-109.25000000000000 29.250000000000000 9.6276636533588782	-109.25000000000000 29.250000000000000 8.1677772076333852	-109.25000000000000 29.250000000000000 10.581239695101006	-109.25000000000000 29.250000000000000 10.574113508729138	-109.25000000000000 29.250000000000000 7.7792451236602966	-109.25000000000000 29.250000000000000 10.310404998235503	-109.25000000000000 29.250000000000000 7.8615122665298438	-109.25000000000000 29.250000000000000 6.7168478917941821	-109.25000000000000 29.250000000000000 6.1993960269745196	-109.25000000000000 29.250000000000000 7.2362858871586164	-109.25000000000000 29.250000000000000 6.7195547422274426	-109.25000000000000 29.250000000000000 6.7709702512030336	-109.25000000000000 29.250000000000000 7.9585605689224010	-109.25000000000000 29.250000000000000 6.4462557590972951	-109.25000000000000 29.250000000000000 8.9225078622967722
-108.75000000000000 29.250000000000000 12.188274058687274	-108.75000000000000 29.250000000000000 8.9199945486041923	-108.75000000000000 29.250000000000000 9.2036796198774447	-108.75000000000000 29.250000000000000 13.049749258087514	-108.75000000000000 29.250000000000000 12.626322033472558	-108.75000000000000 29.250000000000000 9.3442566562567251	-108.75000000000000 29.250000000000000 11.357844064910461	-108.75000000000000 29.250000000000000 7.8055148341562530	-108.75000000000000 29.250000000000000 11.200794442017695	-108.75000000000000 29.250000000000000 10.511345156771544	-108.75000000000000 29.250000000000000 12.393663439196642	-108.75000000000000 29.250000000000000 13.324594016893995	-108.75000000000000 29.250000000000000 14.332313377414252	-108.75000000000000 29.250000000000000 15.614164754916507	-108.75000000000000 29.250000000000000 15.864003215895160	-108.75000000000000 29.250000000000000 11.867313410371279	-108.75000000000000 29.250000000000000 15.309873227666596	-108.75000000000000 29.250000000000000 13.429344568428524	-108.75000000000000 29.250000000000000 13.881540780557330	-108.75000000000000 29.250000000000000 13.273947429197101	-108.75000000000000 29.250000000000000 13.620060602217098	-108.75000000000000 29.250000000000000 12.951314850363449	-108.75000000000000 29.250000000000000 12.812668728086539	-108.75000000000000 29.250000000000000 15.011045893894094	-108.75000000000000 29.250000000000000 13.372179469921999	-108.75000000000000 29.250000000000000 13.274407911172455	-108.75000000000000 29.250000000000000 11.332886350353586	-108.75000000000000 29.250000000000000 13.053905948737265	-108.75000000000000 29.250000000000000 15.781973245816765	-108.75000000000000 29.250000000000000 13.539788004068297	-108.75000000000000 29.250000000000000 14.936708233740413	-108.75000000000000 29.250000000000000 13.591937766414590	-108.75000000000000 29.250000000000000 11.905454382510275	-108.75000000000000 29.250000000000000 12.182478782828158	-108.75000000000000 29.250000000000000 8.8130910763534747	-108.75000000000000 29.250000000000000 8.1000765920848501	-108.75000000000000 29.250000000000000 10.854972604854312	-108.75000000000000 29.250000000000000 8.9097211389681501	-108.75000000000000 29.250000000000000 8.6193864708502126	-108.75000000000000 29.250000000000000 11.763123119167485	-108.75000000000000 29.250000000000000 11.360451577381212	-108.75000000000000 29.250000000000000 9.4307566966926721	-108.75000000000000 29.250000000000000 12.033310803722406	-108.75000000000000 29.250000000000000 11.335012399549392	-108.75000000000000 29.250000000000000 9.6153719535044626	-108.75000000000000 29.250000000000000 8.9406622967659288	-108.75000000000000 29.250000000000000 8.8260707174945914	-108.75000000000000 29.250000000000000 11.676038265616103	-108.75000000000000 29.250000000000000 9.6860700644290585	-108.75000000000000 29.250000000000000 9.5816136159675143
-108.25000000000000 29.250000000000000 8.4368708820957501	-108.25000000000000 29.250000000000000 12.461141625081588	-108.25000000000000 29.250000000000000 9.8298308380622679	-108.25000000000000 29.250000000000000 9.1100094513025329	-108.25000000000000 29.250000000000000 14.169771065211933	-108.25000000000000 29.250000000000000 13.611463259416391	-108.25000000000000 29.250000000000000 10.924832326526820	-108.25000000000000 29.250000000000000 8.8458380676742010	-108.25000000000000 29.250000000000000 8.0184891557463462	-108.25000000000000 29.250000000000000 7.8465748646396491	-108.25000000000000 29.250000000000000 9.4092938480456958	-108.25000000000000 29.250000000000000 10.167567813488692	-108.25000000000000 29.250000000000000 11.332545022110127	-108.25000000000000 29.250000000000000 12.377305698729078	-108.25000000000000 29.250000000000000 13.165092894448856	-108.25000000000000 29.250000000000000 16.870646407375549	-108.25000000000000 29.250000000000000 13.253505665901489	-108.25000000000000 29.250000000000000 11.687755667257012	-108.25000000000000 29.250000000000000 15.361293409951767	-108.25000000000000 29.250000000000000 14.034651633293626	-108.25000000000000 29.250000000000000 11.375442552070259	-108.25000000000000 29.250000000000000 13.394396324571954	-108.25000000000000 29.250000000000000 13.317069099143543	-108.25000000000000 29.250000000000000 15.618751882779049	-108.25000000000000 29.250000000000000 13.205463114749554	-108.25000000000000 29.250000000000000 13.149106751660115	-108.25000000000000 29.250000000000000 12.709909926048166	-108.25000000000000 29.250000000000000 12.734091762923406	-108.25000000000000 29.250000000000000 15.308628267796093	-108.25000000000000 29.250000000000000 13.374275701239473	-108.25000000000000 29.250000000000000 14.308597049245522	-108.25000000000000 29.250000000000000 13.226349211573606	-108.25000000000000 29.250000000000000 12.972869788566561	-108.25000000000000 29.250000000000000 12.622638452139434	-108.25000000000000 29.250000000000000 9.4039725371551111	-108.25000000000000 29.250000000000000 8.7648933558650715	-108.25000000000000 29.250000000000000 8.9893570794736632	-108.25000000000000 29.250000000000000 12.089369127732679	-108.25000000000000 29.250000000000000 9.6067312188313565	-108.25000000000000 29.250000000000000 9.4841306347868386	-108.25000000000000 29.250000000000000 11.742247129123582	-108.25000000000000 29.250000000000000 14.950508984922797	-108.25000000000000 29.250000000000000 12.364617674263615	-108.25000000000000 29.250000000000000 11.204642221771161	-108.25000000000000 29.250000000000000 11.608681387729650	-108.25000000000000 29.250000000000000 13.673747849342599	-108.25000000000000 29.250000000000000 11.773687236332339	-108.25000000000000 29.250000000000000 11.624841609746900	-108.25000000000000 29.250000000000000 12.614987610255161	-108.25000000000000 29.250000000000000 12.371244833129991
-107.75000000000000 29.250000000000000 11.131771036402199	-107.75000000000000 29.250000000000000 11.024896837036948	-107.75000000000000 29.250000000000000 9.2026080249610089	-107.75000000000000 29.250000000000000 12.451676536504596	-107.75000000000000 29.250000000000000 13.694069381620681	-107.75000000000000 29.250000000000000 11.019463487132281	-107.75000000000000 29.250000000000000 18.255753620197591	-107.75000000000000 29.250000000000000 9.2368124535315452	-107.75000000000000 29.250000000000000 8.6798693110773080	-107.75000000000000 29.250000000000000 7.3400487446117699	-107.75000000000000 29.250000000000000 9.1208366003260668	-107.75000000000000 29.250000000000000 9.5651628008726846	-107.75000000000000 29.250000000000000 10.753007926403772	-107.75000000000000 29.250000000000000 11.331908671088275	-107.75000000000000 29.250000000000000 17.065677276481445	-107.75000000000000 29.250000000000000 10.611152489778016	-107.75000000000000 29.250000000000000 12.149676178710486	-107.75000000000000 29.250000000000000 10.299692104587034	-107.75000000000000 29.250000000000000 11.373957307965005	-107.75000000000000 29.250000000000000 10.872689762487092	-107.75000000000000 29.250000000000000 10.696546737328877	-107.75000000000000 29.250000000000000 14.215728941680309	-107.75000000000000 29.250000000000000 14.360559598594278	-107.75000000000000 29.250000000000000 16.329853164024339	-107.75000000000000 29.250000000000000 14.681851197943377	-107.75000000000000 29.250000000000000 10.884635220754021	-107.75000000000000 29.250000000000000 13.320881825359359	-107.75000000000000 29.250000000000000 10.313494791957798	-107.75000000000000 29.250000000000000 11.829338219087964	-107.75000000000000 29.250000000000000 13.169560834423176	-107.75000000000000 29.250000000000000 11.290543363521744	-107.75000000000000 29.250000000000000 14.666200393876597	-107.75000000000000 29.250000000000000 14.419788810599801	-107.75000000000000 29.250000000000000 13.392845502755653	-107.75000000000000 29.250000000000000 10.452041166790382	-107.75000000000000 29.250000000000000 10.158791370541506	-107.75000000000000 29.250000000000000 11.887477428668777	-107.75000000000000 29.250000000000000 11.280757130929450	-107.75000000000000 29.250000000000000 12.190795829734894	-107.75000000000000 29.250000000000000 11.555487477466469	-107.75000000000000 29.250000000000000 11.834347015515217	-107.75000000000000 29.250000000000000 8.7593589916544143	-107.75000000000000 29.250000000000000 11.066800128535457	-107.75000000000000 29.250000000000000 12.397731880866028	-107.75000000000000 29.250000000000000 9.1536165970065628	-107.75000000000000 29.250000000000000 8.6509100079983892	-107.75000000000000 29.250000000000000 9.4076385312004760	-107.75000000000000 29.250000000000000 9.6135976294474101	-107.75000000000000 29.250000000000000 12.919760884097533	-107.75000000000000 29.250000000000000 12.271629646967638
-107.25000000000000 29.250000000000000 10.143864705189849	-107.25000000000000 29.250000000000000 10.120405324512822	-107.25000000000000 29.250000000000000 12.870533012110402	-107.25000000000000 29.250000000000000 12.109853547465210	-107.25000000000000 29.250000000000000 10.054829730209583	-107.25000000000000 29.250000000000000 17.665000967265136	-107.25000000000000 29.250000000000000 15.774334651864832	-107.25000000000000 29.250000000000000 14.915052154781296	-107.25000000000000 29.250000000000000 9.3782727911875412	-107.25000000000000 29.250000000000000 13.952694189352759	-107.25000000000000 29.250000000000000 10.208213427140686	-107.25000000000000 29.250000000000000 9.5908690565191410	-107.25000000000000 29.250000000000000 10.061452573677524	-107.25000000000000 29.250000000000000 9.8437856864594817	-107.25000000000000 29.250000000000000 11.386964252739034	-107.25000000000000 29.250000000000000 13.375616294910904	-107.25000000000000 29.250000000000000 9.7536303279757792	-107.25000000000000 29.250000000000000 12.081956386102577	-107.25000000000000 29.250000000000000 8.3940242579240376	-107.25000000000000 29.250000000000000 8.9606862056066650	-107.25000000000000 29.250000000000000 12.977805971769863	-107.25000000000000 29.250000000000000 8.6075926084060708	-107.25000000000000 29.250000000000000 8.8227550328611848	-107.25000000000000 29.250000000000000 10.422384574932572	-107.25000000000000 29.250000000000000 14.270326110022118	-107.25000000000000 29.250000000000000 10.327087753451606	-107.25000000000000 29.250000000000000 10.772038589828570	-107.25000000000000 29.250000000000000 14.698530570439319	-107.25000000000000 29.250000000000000 10.809705129281781	-107.25000000000000 29.250000000000000 14.390891201396196	-107.25000000000000 29.250000000000000 7.3188346274763179	-107.25000000000000 29.250000000000000 10.050756243739039	-107.25000000000000 29.250000000000000 10.675010387375268	-107.25000000000000 29.250000000000000 13.249811644085650	-107.25000000000000 29.250000000000000 12.367474576448851	-107.25000000000000 29.250000000000000 9.4986685006378675	-107.25000000000000 29.250000000000000 13.377486088419920	-107.25000000000000 29.250000000000000 10.274689893399660	-107.25000000000000 29.250000000000000 14.341751228230939	-107.25000000000000 29.250000000000000 10.564205666045591	-107.25000000000000 29.250000000000000 10.799853037197849	-107.25000000000000 29.250000000000000 12.978535526293488	-107.25000000000000 29.250000000000000 7.5234237709009593	-107.25000000000000 29.250000000000000 8.2202350942541944	-107.25000000000000 29.250000000000000 11.542927922044354	-107.25000000000000 29.250000000000000 12.519525375494410	-107.25000000000000 29.250000000000000 12.594680857146368	-107.25000000000000 29.250000000000000 13.311832080666013	-107.25000000000000 29.250000000000000 9.7346259894900431	-107.25000000000000 29.250000000000000 10.012685981488870
-106.75000000000000 29.250000000000000 9.3926337722852971	-106.75000000000000 29.250000000000000 9.4832665649794841	-106.75000000000000 29.250000000000000 11.610127611527194	-106.75000000000000 29.250000000000000 11.968219858984826	-106.75000000000000 29.250000000000000 14.720721844138161	-106.75000000000000 29.250000000000000 15.700159005861929	-106.75000000000000 29.250000000000000 21.059651431659127	-106.75000000000000 29.250000000000000 12.515643332286498	-106.75000000000000 29.250000000000000 16.257167315329330	-106.75000000000000 29.250000000000000 15.477807334165121	-106.75000000000000 29.250000000000000 16.233357332370367	-106.75000000000000 29.250000000000000 14.766118905143260	-106.75000000000000 29.250000000000000 15.032712318399392	-106.75000000000000 29.250000000000000 14.695991972148883	-106.75000000000000 29.250000000000000 14.162375150434020	-106.75000000000000 29.250000000000000 12.982244067541595	-106.75000000000000 29.250000000000000 14.045613313823067	-106.75000000000000 29.250000000000000 7.9853094052348741	-106.75000000000000 29.250000000000000 11.996488602564645	-106.75000000000000 29.250000000000000 11.993957403675749	-106.75000000000000 29.250000000000000 12.101872313054519	-106.75000000000000 29.250000000000000 7.4981579399671219	-106.75000000000000 29.250000000000000 7.8583797556623338	-106.75000000000000 29.250000000000000 9.6197929407525944	-106.75000000000000 29.250000000000000 8.6160772970259174	-106.75000000000000 29.250000000000000 10.762969328849200	-106.75000000000000 29.250000000000000 11.550127261606047	-106.75000000000000 29.250000000000000 9.2986084734882670	-106.75000000000000 29.250000000000000 9.8723015478570311	-106.75000000000000 29.250000000000000 8.8078087823644946	-106.75000000000000 29.250000000000000 9.8025645776585630	-106.75000000000000 29.250000000000000 8.9781153588777833	-106.75000000000000 29.250000000000000 14.187342028993754	-106.75000000000000 29.250000000000000 13.725164168940344	-106.75000000000000 29.250000000000000 11.259131450452003	-106.75000000000000 29.250000000000000 13.555416356395149	-106.75000000000000 29.250000000000000 10.415448709019849	-106.75000000000000 29.250000000000000 13.909661178202468	-106.75000000000000 29.250000000000000 11.006797558629723	-106.75000000000000 29.250000000000000 12.080179140419993	-106.75000000000000 29.250000000000000 12.262295525927206	-106.75000000000000 29.250000000000000 10.403772415997651	-106.75000000000000 29.250000000000000 8.9416523278333422	-106.75000000000000 29.250000000000000 9.5751749690880779	-106.75000000000000 29.250000000000000 9.4396552296952212	-106.75000000000000 29.250000000000000 7.0007138184636828	-106.75000000000000 29.250000000000000 7.6171459192922297	-106.75000000000000 29.250000000000000 11.203306161663043	-106.75000000000000 29.250000000000000 8.0238152633237441	-106.75000000000000 29.250000000000000 8.5794579956834465
-106.25000000000000 29.250000000000000 8.5514969762724995	-106.25000000000000 29.250000000000000 7.3763484334851110	-106.25000000000000 29.250000000000000 11.058877928937278	-106.25000000000000 29.250000000000000 9.8098373191537380	-106.25000000000000 29.250000000000000 12.815423907139623	-106.25000000000000 29.250000000000000 19.994381993171025	-106.25000000000000 29.250000000000000 20.917743689864814	-106.25000000000000 29.250000000000000 21.552592618828136	-106.25000000000000 29.250000000000000 16.075286734444450	-106.25000000000000 29.250000000000000 19.344208588892855	-106.25000000000000 29.250000000000000 16.553584347624181	-106.25000000000000 29.250000000000000 14.506769761179909	-106.25000000000000 29.250000000000000 13.770061963251079	-106.25000000000000 29.250000000000000 12.802460604112074	-106.25000000000000 29.250000000000000 11.821332797582475	-106.25000000000000 29.250000000000000 8.0621915759018261	-106.25000000000000 29.250000000000000 12.145235993023549	-106.25000000000000 29.250000000000000 11.357274094322531	-106.25000000000000 29.250000000000000 11.552923732520485	-106.25000000000000 29.250000000000000 11.632172246602879	-106.25000000000000 29.250000000000000 11.653022683065135	-106.25000000000000 29.250000000000000 12.264765486626702	-106.25000000000000 29.250000000000000 8.1778174394533423	-106.25000000000000 29.250000000000000 9.6842197762517159	-106.25000000000000 29.250000000000000 8.5180117591637483	-106.25000000000000 29.250000000000000 9.9978821078197324	-106.25000000000000 29.250000000000000 11.346456693877627	-106.25000000000000 29.250000000000000 15.220666961827513	-106.25000000000000 29.250000000000000 9.7772989351829480	-106.25000000000000 29.250000000000000 9.8117544626640232	-106.25000000000000 29.250000000000000 9.4862370105775273	-106.25000000000000 29.250000000000000 8.3439315059313461	-106.25000000000000 29.250000000000000 8.1689783882807010	-106.25000000000000 29.250000000000000 8.8471823801527893	-106.25000000000000 29.250000000000000 10.781160112706162	-106.25000000000000 29.250000000000000 13.025362570053939	-106.25000000000000 29.250000000000000 10.008451528815147	-106.25000000000000 29.250000000000000 13.674235432816655	-106.25000000000000 29.250000000000000 15.084732803046878	-106.25000000000000 29.250000000000000 11.286040467688279	-106.25000000000000 29.250000000000000 11.105518944208040	-106.25000000000000 29.250000000000000 12.754863832713637	-106.25000000000000 29.250000000000000 8.7989903572061241	-106.25000000000000 29.250000000000000 7.6258803832441151	-106.25000000000000 29.250000000000000 7.6262384716552276	-106.25000000000000 29.250000000000000 7.0505596451614245	-106.25000000000000 29.250000000000000 8.4451531948249858	-106.25000000000000 29.250000000000000 7.5642130051134719	-106.25000000000000 29.250000000000000 7.5653907684713451	-106.25000000000000 29.250000000000000 7.9261860086975702
-105.75000000000000 29.250000000000000 5.0000000000000000	-105.75000000000000 29.250000000000000 7.5700065435190318	-105.75000000000000 29.250000000000000 7.0113589781117138	-105.75000000000000 29.250000000000000 9.2457224164983138	-105.75000000000000 29.250000000000000 12.404671578239281	-105.75000000000000 29.250000000000000 19.035232815264340	-105.75000000000000 29.250000000000000 29.052109539457334	-105.75000000000000 29.250000000000000 16.223559143836180	-105.75000000000000 29.250000000000000 20.282939546060586	-105.75000000000000 29.250000000000000 13.908502488362338	-105.75000000000000 29.250000000000000 17.632228788682013	-105.75000000000000 29.250000000000000 18.975925708046979	-105.75000000000000 29.250000000000000 12.985112537064268	-105.75000000000000 29.250000000000000 11.606279174380509	-105.75000000000000 29.250000000000000 11.344657967277321	-105.75000000000000 29.250000000000000 10.716904794204469	-105.75000000000000 29.250000000000000 11.340198925222252	-105.75000000000000 29.250000000000000 10.823174487687961	-105.75000000000000 29.250000000000000 10.746625170543663	-105.75000000000000 29.250000000000000 10.534688490802218	-105.75000000000000 29.250000000000000 10.245967560770794	-105.75000000000000 29.250000000000000 10.380546951312855	-105.75000000000000 29.250000000000000 11.286185627571804	-105.75000000000000 29.250000000000000 14.143069342012035	-105.75000000000000 29.250000000000000 12.746573668875747	-105.75000000000000 29.250000000000000 14.856662218302477	-105.75000000000000 29.250000000000000 17.112685816500356	-105.75000000000000 29.250000000000000 9.8904707971671577	-105.75000000000000 29.250000000000000 15.166877532829998	-105.75000000000000 29.250000000000000 14.551993480778334	-105.75000000000000 29.250000000000000 15.715766537127790	-105.75000000000000 29.250000000000000 14.018710341040434	-105.75000000000000 29.250000000000000 11.636719929301716	-105.75000000000000 29.250000000000000 11.666115675993220	-105.75000000000000 29.250000000000000 9.9103531504577305	-105.75000000000000 29.250000000000000 12.087302160476444	-105.75000000000000 29.250000000000000 11.642916656581408	-105.75000000000000 29.250000000000000 12.927972539472224	-105.75000000000000 29.250000000000000 9.5214929379042079	-105.75000000000000 29.250000000000000 12.789798756362066	-105.75000000000000 29.250000000000000 11.504933582323666	-105.75000000000000 29.250000000000000 12.453004423041154	-105.75000000000000 29.250000000000000 12.031203202563789	-105.75000000000000 29.250000000000000 9.7290822209265926	-105.75000000000000 29.250000000000000 8.9273658630926160	-105.75000000000000 29.250000000000000 7.9256042253228687	-105.75000000000000 29.250000000000000 9.1047055708807889	-105.75000000000000 29.250000000000000 8.3174697676918115	-105.75000000000000 29.250000000000000 7.8042426955576447	-105.75000000000000 29.250000000000000 8.1678197860960289
-105.25000000000000 29.250000000000000 5.0000000000000000	-105.25000000000000 29.250000000000000 5.0000000000000000	-105.25000000000000 29.250000000000000 5.8572153056709402	-105.25000000000000 29.250000000000000 8.0907054178528259	-105.25000000000000 29.250000000000000 11.631001106802236	-105.25000000000000 29.250000000000000 17.932500887597023	-105.25000000000000 29.250000000000000 26.223301496429709	-105.25000000000000 29.250000000000000 16.408912965802234	-105.25000000000000 29.250000000000000 15.335470064174988	-105.25000000000000 29.250000000000000 14.407495466442064	-105.25000000000000 29.250000000000000 12.703845182117082	-105.25000000000000 29.250000000000000 13.949540751363264	-105.25000000000000 29.250000000000000 11.597296769908080	-105.25000000000000 29.250000000000000 10.122848027494710	-105.25000000000000 29.250000000000000 9.9203811991300128	-105.25000000000000 29.250000000000000 9.6171910815239414	-105.25000000000000 29.250000000000000 10.985964891594172	-105.25000000000000 29.250000000000000 9.8841915377638170	-105.25000000000000 29.250000000000000 10.359091868332223	-105.25000000000000 29.250000000000000 10.230575519015305	-105.25000000000000 29.250000000000000 10.050556806479360	-105.25000000000000 29.250000000000000 10.131504086181350	-105.25000000000000 29.250000000000000 10.533608749753785	-105.25000000000000 29.250000000000000 13.324110970414424	-105.25000000000000 29.250000000000000 11.911933549241006	-105.25000000000000 29.250000000000000 13.909772239340578	-105.25000000000000 29.250000000000000 16.070216505136742	-105.25000000000000 29.250000000000000 13.953433694171352	-105.25000000000000 29.250000000000000 14.144299589278152	-105.25000000000000 29.250000000000000 14.156692234515798	-105.25000000000000 29.250000000000000 14.824353153576498	-105.25000000000000 29.250000000000000 13.704988159019889	-105.25000000000000 29.250000000000000 10.674886648665666	-105.25000000000000 29.250000000000000 9.1443428103719047	-105.25000000000000 29.250000000000000 8.1435694482496537	-105.25000000000000 29.250000000000000 10.188092088643565	-105.25000000000000 29.250000000000000 9.6005869807918867	-105.25000000000000 29.250000000000000 10.429170235883348	-105.25000000000000 29.250000000000000 11.593643299657383	-105.25000000000000 29.250000000000000 7.3377443928455381	-105.25000000000000 29.250000000000000 8.4198693890544973	-105.25000000000000 29.250000000000000 7.7140661615843289	-105.25000000000000 29.250000000000000 7.5859976765585282	-105.25000000000000 29.250000000000000 8.6679127268364375	-105.25000000000000 29.250000000000000 7.5085606899843631	-105.25000000000000 29.250000000000000 9.1998538957406062	-105.25000000000000 29.250000000000000 7.5644470104121817	-105.25000000000000 29.250000000000000 7.9469564827642811	-105.25000000000000 29.250000000000000 8.5103272733887394	-105.25000000000000 29.250000000000000 8.7635361321290990
-104.75000000000000 29.250000000000000 5.0000000000000000	-104.75000000000000 29.250000000000000 5.0000000000000000	-104.75000000000000 29.250000000000000 5.4011850036854430	-104.75000000000000 29.250000000000000 7.4094067907166332	-104.75000000000000 29.250000000000000 11.145948971459635	-104.75000000000000 29.250000000000000 16.894830536548721	-104.75000000000000 29.250000000000000 24.679646491612985	-104.75000000000000 29.250000000000000 17.877953781815158	-104.75000000000000 29.250000000000000 15.183980700016724	-104.75000000000000 29.250000000000000 15.674867114560046	-104.75000000000000 29.250000000000000 13.671591249183640	-104.75000000000000 29.250000000000000 10.055654713972379	-104.75000000000000 29.250000000000000 10.225442303903524	-104.75000000000000 29.250000000000000 8.6968075088095969	-104.75000000000000 29.250000000000000 8.7297976103286921	-104.75000000000000 29.250000000000000 8.2310145479449002	-104.75000000000000 29.250000000000000 9.3279971125984815	-104.75000000000000 29.250000000000000 8.3466143125859382	-104.75000000000000 29.250000000000000 8.5522956960051228	-104.75000000000000 29.250000000000000 8.5100586900113822	-104.75000000000000 29.250000000000000 8.4043596236108407	-104.75000000000000 29.250000000000000 8.4739885268817279	-104.75000000000000 29.250000000000000 8.7258544351528737	-104.75000000000000 29.250000000000000 11.557868548049655	-104.75000000000000 29.250000000000000 10.107930963642676	-104.75000000000000 29.250000000000000 11.744276842178891	-104.75000000000000 29.250000000000000 13.199891231400349	-104.75000000000000 29.250000000000000 11.494565416336441	-104.75000000000000 29.250000000000000 12.373611712885602	-104.75000000000000 29.250000000000000 12.333167895065813	-104.75000000000000 29.250000000000000 13.260893248362967	-104.75000000000000 29.250000000000000 11.698878364831865	-104.75000000000000 29.250000000000000 9.9409118420188616	-104.75000000000000 29.250000000000000 7.6104744614697069	-104.75000000000000 29.250000000000000 5.3514720517495498	-104.75000000000000 29.250000000000000 5.9364110588993730	-104.75000000000000 29.250000000000000 5.3924932652645046	-104.75000000000000 29.250000000000000 5.0000000000000000	-104.75000000000000 29.250000000000000 6.8223352287268275	-104.75000000000000 29.250000000000000 5.0000000000000000	-104.75000000000000 29.250000000000000 5.0000000000000000	-104.75000000000000 29.250000000000000 5.0000000000000000	-104.75000000000000 29.250000000000000 5.0000000000000000	-104.75000000000000 29.250000000000000 5.1930951771233129	-104.75000000000000 29.250000000000000 5.0000000000000000	-104.75000000000000 29.250000000000000 5.6948659915805209	-104.75000000000000 29.250000000000000 6.4012973057584430	-104.75000000000000 29.250000000000000 9.5152611579947202	-104.75000000000000 29.250000000000000 9.3574372878986409	-104.75000000000000 29.250000000000000 10.003628588050770
-104.25000000000000 29.250000000000000 5.1742641265071487	-104.25000000000000 29.250000000000000 6.4602607629925064	-104.25000000000000 29.250000000000000 6.7767046870433569	-104.25000000000000 29.250000000000000 8.4593884166792055	-104.25000000000000 29.250000000000000 11.253075682634337	-104.25000000000000 29.250000000000000 15.982909948848095	-104.25000000000000 29.250000000000000 17.068376170757851	-104.25000000000000 29.250000000000000 15.959921755743938	-104.25000000000000 29.250000000000000 11.823501382663499	-104.25000000000000 29.250000000000000 12.216244191788537	-104.25000000000000 29.250000000000000 13.047089006278469	-104.25000000000000 29.250000000000000 11.365871012428002	-104.25000000000000 29.250000000000000 8.9008385617613630	-104.25000000000000 29.250000000000000 7.6867769402507458	-104.25000000000000 29.250000000000000 6.5841012397880680	-104.25000000000000 29.250000000000000 7.5428496151133109	-104.25000000000000 29.250000000000000 8.1719658686673728	-104.25000000000000 29.250000000000000 6.9580294958291526	-104.25000000000000 29.250000000000000 7.6477788423467619	-104.25000000000000 29.250000000000000 7.6970181389974393	-104.25000000000000 29.250000000000000 7.6272765851424493	-104.25000000000000 29.250000000000000 7.5623041008466512	-104.25000000000000 29.250000000000000 7.5679778363283283	-104.25000000000000 29.250000000000000 10.381591979124520	-104.25000000000000 29.250000000000000 9.2434926563576294	-104.25000000000000 29.250000000000000 10.886026833213176	-104.25000000000000 29.250000000000000 10.834634272379223	-104.25000000000000 29.250000000000000 8.9746438029936648	-104.25000000000000 29.250000000000000 11.412056960876260	-104.25000000000000 29.250000000000000 11.054820155031521	-104.25000000000000 29.250000000000000 12.098007892177923	-104.25000000000000 29.250000000000000 8.6205000653088497	-104.25000000000000 29.250000000000000 10.465489201866003	-104.25000000000000 29.250000000000000 6.6805097065317867	-104.25000000000000 29.250000000000000 5.0000000000000000	-104.25000000000000 29.250000000000000 5.0000000000000000	-104.25000000000000 29.250000000000000 5.0000000000000000	-104.25000000000000 29.250000000000000 5.0000000000000000	-104.25000000000000 29.250000000000000 5.0000000000000000	-104.25000000000000 29.250000000000000 5.0000000000000000	-104.25000000000000 29.250000000000000 5.0000000000000000	-104.25000000000000 29.250000000000000 5.0000000000000000	-104.25000000000000 29.250000000000000 5.0000000000000000	-104.25000000000000 29.250000000000000 5.0000000000000000	-104.25000000000000 29.250000000000000 5.0000000000000000	-104.25000000000000 29.250000000000000 5.0000000000000000	-104.25000000000000 29.250000000000000 5.0000000000000000	-104.25000000000000 29.250000000000000 6.9862952158702614	-104.25000000000000 29.250000000000000 7.3826839167629501	-104.25000000000000 29.250000000000000 7.6812674717633236
-103.75000000000000 29.250000000000000 7.4047959746346503	-103.75000000000000 29.250000000000000 8.9634934325279882	-103.75000000000000 29.250000000000000 8.5316628170294901	-103.75000000000000 29.250000000000000 9.6686461446195739	-103.75000000000000 29.250000000000000 12.344891556047358	-103.75000000000000 29.250000000000000 15.796876214864046	-103.75000000000000 29.250000000000000 16.036516394789011	-103.75000000000000 29.250000000000000 14.662777169199744	-103.75000000000000 29.250000000000000 11.751249923888347	-103.75000000000000 29.250000000000000 11.381088586109479	-103.75000000000000 29.250000000000000 12.135263528684165	-103.75000000000000 29.250000000000000 9.2994713956168535	-103.75000000000000 29.250000000000000 7.4334374538850856	-103.75000000000000 29.250000000000000 7.2207821428748273	-103.75000000000000 29.250000000000000 6.6082220175944899	-103.75000000000000 29.250000000000000 6.9286633392071799	-103.75000000000000 29.250000000000000 7.5514972991259626	-103.75000000000000 29.250000000000000 6.7837852955328932	-103.75000000000000 29.250000000000000 7.2312117034906640	-103.75000000000000 29.250000000000000 6.5249472422963066	-103.75000000000000 29.250000000000000 6.4774177119873411	-103.75000000000000 29.250000000000000 6.2839330900338686	-103.75000000000000 29.250000000000000 6.2376778066236378	-103.75000000000000 29.250000000000000 8.6561436548571962	-103.75000000000000 29.250000000000000 9.1652752673903528	-103.75000000000000 29.250000000000000 9.2446808690403994	-103.75000000000000 29.250000000000000 9.5859204259381290	-103.75000000000000 29.250000000000000 8.1123087857133562	-103.75000000000000 29.250000000000000 9.3468150168328954	-103.75000000000000 29.250000000000000 10.090137376400250	-103.75000000000000 29.250000000000000 10.399621386249191	-103.75000000000000 29.250000000000000 8.1088561573544879	-103.75000000000000 29.250000000000000 7.0851500682341531	-103.75000000000000 29.250000000000000 6.2585077020323929	-103.75000000000000 29.250000000000000 5.0000000000000000	-103.75000000000000 29.250000000000000 5.0000000000000000	-103.75000000000000 29.250000000000000 5.0000000000000000	-103.75000000000000 29.250000000000000 5.0000000000000000	-103.75000000000000 29.250000000000000 5.0000000000000000	-103.75000000000000 29.250000000000000 5.0000000000000000	-103.75000000000000 29.250000000000000 5.0000000000000000	-103.75000000000000 29.250000000000000 5.0000000000000000	-103.75000000000000 29.250000000000000 5.0000000000000000	-103.75000000000000 29.250000000000000 5.0000000000000000	-103.75000000000000 29.250000000000000 5.0000000000000000	-103.75000000000000 29.250000000000000 5.0000000000000000	-103.75000000000000 29.250000000000000 5.0000000000000000	-103.75000000000000 29.250000000000000 5.0000000000000000	-103.75000000000000 29.250000000000000 7.9667903182980897	-103.75000000000000 29.250000000000000 8.2924981881705833
-103.25000000000000 29.250000000000000 12.805508618290553	-103.25000000000000 29.250000000000000 14.947511811522723	-103.25000000000000 29.250000000000000 13.604081439938177	-103.25000000000000 29.250000000000000 12.877262900529628	-103.25000000000000 29.250000000000000 12.120343360006480	-103.25000000000000 29.250000000000000 13.178917172220032	-103.25000000000000 29.250000000000000 11.890110062756593	-103.25000000000000 29.250000000000000 10.582265952550410	-103.25000000000000 29.250000000000000 8.4084591739326306	-103.25000000000000 29.250000000000000 8.3360891725429944	-103.25000000000000 29.250000000000000 8.1634579244279291	-103.25000000000000 29.250000000000000 8.0621228215098384	-103.25000000000000 29.250000000000000 6.3249363198259507	-103.25000000000000 29.250000000000000 5.2997671816531469	-103.25000000000000 29.250000000000000 5.8994626274948754	-103.25000000000000 29.250000000000000 6.2494561333178238	-103.25000000000000 29.250000000000000 5.5235096530596843	-103.25000000000000 29.250000000000000 5.9443317052750357	-103.25000000000000 29.250000000000000 6.1978719198214121	-103.25000000000000 29.250000000000000 6.0582071280421834	-103.25000000000000 29.250000000000000 5.8405122455314284	-103.25000000000000 29.250000000000000 5.5873493966858385	-103.25000000000000 29.250000000000000 5.8192169514299499	-103.25000000000000 29.250000000000000 8.7006615188532450	-103.25000000000000 29.250000000000000 6.7432914466231493	-103.25000000000000 29.250000000000000 8.9174734036641965	-103.25000000000000 29.250000000000000 8.0014804974687976	-103.25000000000000 29.250000000000000 7.6328842646411950	-103.25000000000000 29.250000000000000 7.4549002808984151	-103.25000000000000 29.250000000000000 7.6091698937064365	-103.25000000000000 29.250000000000000 7.8221500723479505	-103.25000000000000 29.250000000000000 7.1340964532912023	-103.25000000000000 29.250000000000000 5.9219828363356655	-103.25000000000000 29.250000000000000 5.0000000000000000	-103.25000000000000 29.250000000000000 5.0000000000000000	-103.25000000000000 29.250000000000000 5.0000000000000000	-103.25000000000000 29.250000000000000 5.0000000000000000	-103.25000000000000 29.250000000000000 5.0000000000000000	-103.25000000000000 29.250000000000000 5.0000000000000000	-103.25000000000000 29.250000000000000 5.0000000000000000	-103.25000000000000 29.250000000000000 5.0000000000000000	-103.25000000000000 29.250000000000000 5.0000000000000000	-103.25000000000000 29.250000000000000 5.0000000000000000	-103.25000000000000 29.250000000000000 5.0000000000000000	-103.25000000000000 29.250000000000000 5.0000000000000000	-103.25000000000000 29.250000000000000 5.0000000000000000	-103.25000000000000 29.250000000000000 5.9646609901060073	-103.25000000000000 29.250000000000000 7.5126340979397215	-103.25000000000000 29.250000000000000 7.1706321995816431	-103.25000000000000 29.250000000000000 7.5953772368991057
-102.75000000000000 29.250000000000000 11.336872879918312	-102.75000000000000 29.250000000000000 13.310527496290277	-102.75000000000000 29.250000000000000 11.845913695690934	-102.75000000000000 29.250000000000000 14.810110465207613	-102.75000000000000 29.250000000000000 14.062373784635449	-102.75000000000000 29.250000000000000 11.723408671979142	-102.75000000000000 29.250000000000000 9.6887777411105294	-102.75000000000000 29.250000000000000 8.6006278346425837	-102.75000000000000 29.250000000000000 8.6015642857059316	-102.75000000000000 29.250000000000000 8.4734292658035333	-102.75000000000000 29.250000000000000 6.2866880343032578	-102.75000000000000 29.250000000000000 6.8315654571032827	-102.75000000000000 29.250000000000000 5.9307825239858589	-102.75000000000000 29.250000000000000 5.0000000000000000	-102.75000000000000 29.250000000000000 5.7383903656410213	-102.75000000000000 29.250000000000000 5.9575859798491990	-102.75000000000000 29.250000000000000 5.0000000000000000	-102.75000000000000 29.250000000000000 5.0000000000000000	-102.75000000000000 29.250000000000000 5.3212191783592404	-102.75000000000000 29.250000000000000 5.2408071847460693	-102.75000000000000 29.250000000000000 5.0000000000000000	-102.75000000000000 29.250000000000000 5.8024717248831807	-102.75000000000000 29.250000000000000 5.0000000000000000	-102.75000000000000 29.250000000000000 7.1684169414622465	-102.75000000000000 29.250000000000000 5.4345296461798407	-102.75000000000000 29.250000000000000 6.1516794444693019	-102.75000000000000 29.250000000000000 6.9394009960603888	-102.75000000000000 29.250000000000000 6.0413260498811452	-102.75000000000000 29.250000000000000 6.8566093027518127	-102.75000000000000 29.250000000000000 7.2591227542293337	-102.75000000000000 29.250000000000000 7.4178325814371364	-102.75000000000000 29.250000000000000 5.0000000000000000	-102.75000000000000 29.250000000000000 5.0000000000000000	-102.75000000000000 29.250000000000000 5.0000000000000000	-102.75000000000000 29.250000000000000 5.0000000000000000	-102.75000000000000 29.250000000000000 5.0000000000000000	-102.75000000000000 29.250000000000000 5.0000000000000000	-102.75000000000000 29.250000000000000 5.0000000000000000	-102.75000000000000 29.250000000000000 5.0000000000000000	-102.75000000000000 29.250000000000000 5.0000000000000000	-102.75000000000000 29.250000000000000 5.0000000000000000	-102.75000000000000 29.250000000000000 5.0000000000000000	-102.75000000000000 29.250000000000000 5.0000000000000000	-102.75000000000000 29.250000000000000 5.0000000000000000	-102.75000000000000 29.250000000000000 5.0000000000000000	-102.75000000000000 29.250000000000000 6.9227793806048803	-102.75000000000000 29.250000000000000 6.9926968593146874	-102.75000000000000 29.250000000000000 12.641441813482331	-102.75000000000000 29.250000000000000 14.406784385702197	-102.75000000000000 29.250000000000000 14.385797724194997
-102.25000000000000 29.250000000000000 9.5011325182557727	-102.25000000000000 29.250000000000000 11.479704208214352	-102.25000000000000 29.250000000000000 10.488074761189765	-102.25000000000000 29.250000000000000 14.868933219283301	-102.25000000000000 29.250000000000000 13.856774387950795	-102.25000000000000 29.250000000000000 12.970697019722948	-102.25000000000000 29.250000000000000 8.0388127859450424	-102.25000000000000 29.250000000000000 8.6616995081553068	-102.25000000000000 29.250000000000000 6.7223550768720681	-102.25000000000000 29.250000000000000 7.4528416660539643	-102.25000000000000 29.250000000000000 5.8912261812813957	-102.25000000000000 29.250000000000000 5.5304296744160686	-102.25000000000000 29.250000000000000 5.0000000000000000	-102.25000000000000 29.250000000000000 5.0000000000000000	-102.25000000000000 29.250000000000000 5.0000000000000000	-102.25000000000000 29.250000000000000 5.0000000000000000	-102.25000000000000 29.250000000000000 5.0000000000000000	-102.25000000000000 29.250000000000000 5.0000000000000000	-102.25000000000000 29.250000000000000 5.0000000000000000	-102.25000000000000 29.250000000000000 5.0000000000000000	-102.25000000000000 29.250000000000000 5.0000000000000000	-102.25000000000000 29.250000000000000 5.0000000000000000	-102.25000000000000 29.250000000000000 5.0000000000000000	-102.25000000000000 29.250000000000000 5.0000000000000000	-102.25000000000000 29.250000000000000 5.0000000000000000	-102.25000000000000 29.250000000000000 5.0000000000000000	-102.25000000000000 29.250000000000000 6.5597153032639852	-102.25000000000000 29.250000000000000 5.1963525413566174	-102.25000000000000 29.250000000000000 5.0825596673492566	-102.25000000000000 29.250000000000000 5.5319429397431206	-102.25000000000000 29.250000000000000 5.6678651575846999	-102.25000000000000 29.250000000000000 5.0940169101261468	-102.25000000000000 29.250000000000000 5.0000000000000000	-102.25000000000000 29.250000000000000 5.0000000000000000	-102.25000000000000 29.250000000000000 5.0000000000000000	-102.25000000000000 29.250000000000000 5.0000000000000000	-102.25000000000000 29.250000000000000 5.0000000000000000	-102.25000000000000 29.250000000000000 5.0000000000000000	-102.25000000000000 29.250000000000000 5.0000000000000000	-102.25000000000000 29.250000000000000 5.0000000000000000	-102.25000000000000 29.250000000000000 5.0000000000000000	-102.25000000000000 29.250000000000000 5.0000000000000000	-102.25000000000000 29.250000000000000 5.0000000000000000	-102.25000000000000 29.250000000000000 5.0000000000000000	-102.25000000000000 29.250000000000000 5.0000000000000000	-102.25000000000000 29.250000000000000 7.5583732995958854	-102.25000000000000 29.250000000000000 9.6572057520546579	-102.25000000000000 29.250000000000000 12.503890483095304	-102.25000000000000 29.250000000000000 14.957428215870003	-102.25000000000000 29.250000000000000 18.401625856283790
-125.75000000000000 29.750000000000000 15.941488293383756	-125.75000000000000 29.750000000000000 14.889548022120383	-125.75000000000000 29.750000000000000 13.828731588892511	-125.75000000000000 29.750000000000000 12.776606395333591	-125.75000000000000 29.750000000000000 17.839277190271062	-125.75000000000000 29.750000000000000 15.990960888240709	-125.75000000000000 29.750000000000000 16.404329782589166	-125.75000000000000 29.750000000000000 14.433761044838169	-125.75000000000000 29.750000000000000 18.217481603425714	-125.75000000000000 29.750000000000000 14.352185170737364	-125.75000000000000 29.750000000000000 11.627274565168181	-125.75000000000000 29.750000000000000 10.256346671257191	-125.75000000000000 29.750000000000000 13.256038795577075	-125.75000000000000 29.750000000000000 10.862654141178636	-125.75000000000000 29.750000000000000 9.8954146963468705	-125.75000000000000 29.750000000000000 11.348022956650544	-125.75000000000000 29.750000000000000 9.8303248191703876	-125.75000000000000 29.750000000000000 7.5797907686882215	-125.75000000000000 29.750000000000000 6.5864837723112721	-125.75000000000000 29.750000000000000 8.8099450796897933	-125.75000000000000 29.750000000000000 8.7284639152274632	-125.75000000000000 29.750000000000000 8.6073571375254723	-125.75000000000000 29.750000000000000 7.8366971735953808	-125.75000000000000 29.750000000000000 7.7770170583385241	-125.75000000000000 29.750000000000000 9.2813169161921483	-125.75000000000000 29.750000000000000 9.5538995976059713	-125.75000000000000 29.750000000000000 9.2625820516934034	-125.75000000000000 29.750000000000000 9.4220537652420333	-125.75000000000000 29.750000000000000 8.8654212881920280	-125.75000000000000 29.750000000000000 10.943406715284171	-125.75000000000000 29.750000000000000 10.943825452609671	-125.75000000000000 29.750000000000000 10.967869671036887	-125.75000000000000 29.750000000000000 12.816865037261326	-125.75000000000000 29.750000000000000 19.302363923396289	-125.75000000000000 29.750000000000000 27.015660222521870	-125.75000000000000 29.750000000000000 25.921861616213139	-125.75000000000000 29.750000000000000 29.832334150967640	-125.75000000000000 29.750000000000000 27.923990449223705	-125.75000000000000 29.750000000000000 17.017322033915150	-125.75000000000000 29.750000000000000 15.219431946670772	-125.75000000000000 29.750000000000000 11.472788756307416	-125.75000000000000 29.750000000000000 12.938546732134496	-125.75000000000000 29.750000000000000 16.858985751296647	-125.75000000000000 29.750000000000000 17.137701429501032	-125.75000000000000 29.750000000000000 16.522673752537958	-125.75000000000000 29.750000000000000 16.742097873741269	-125.75000000000000 29.750000000000000 16.418016420654261	-125.75000000000000 29.750000000000000 15.240090466675287	-125.75000000000000 29.750000000000000 18.409348031106212	-125.75000000000000 29.750000000000000 18.559990865677840
-125.25000000000000 29.750000000000000 16.791665535177923	-125.25000000000000 29.750000000000000 15.649607972842281	-125.25000000000000 29.750000000000000 14.933172844426506	-125.25000000000000 29.750000000000000 12.986071547911422	-125.25000000000000 29.750000000000000 14.523519595891056	-125.25000000000000 29.750000000000000 14.341543778550259	-125.25000000000000 29.750000000000000 12.784483975466259	-125.25000000000000 29.750000000000000 14.560799019276939	-125.25000000000000 29.750000000000000 14.695461204813761	-125.25000000000000 29.750000000000000 14.521496260804728	-125.25000000000000 29.750000000000000 18.461553348421251	-125.25000000000000 29.750000000000000 13.884100159458484	-125.25000000000000 29.750000000000000 14.495566969980906	-125.25000000000000 29.750000000000000 12.636882242420404	-125.25000000000000 29.750000000000000 13.901010110155930	-125.25000000000000 29.750000000000000 13.694166579603804	-125.25000000000000 29.750000000000000 9.5598122953003735	-125.25000000000000 29.750000000000000 13.142201480853014	-125.25000000000000 29.750000000000000 11.450890631382471	-125.25000000000000 29.750000000000000 9.8582333622187512	-125.25000000000000 29.750000000000000 9.6253818701135945	-125.25000000000000 29.750000000000000 8.8321206670635704	-125.25000000000000 29.750000000000000 7.2205092521795358	-125.25000000000000 29.750000000000000 7.3113321774813187	-125.25000000000000 29.750000000000000 7.1437063776436132	-125.25000000000000 29.750000000000000 5.9589301562390498	-125.25000000000000 29.750000000000000 6.9175889516989297	-125.25000000000000 29.750000000000000 7.9402258557861041	-125.25000000000000 29.750000000000000 7.8026800355213064	-125.25000000000000 29.750000000000000 9.1613322832302284	-125.25000000000000 29.750000000000000 9.0596387823276832	-125.25000000000000 29.750000000000000 8.5469205167202063	-125.25000000000000 29.750000000000000 10.069324154907180	-125.25000000000000 29.750000000000000 14.707433440909011	-125.25000000000000 29.750000000000000 21.603765864161094	-125.25000000000000 29.750000000000000 27.616302728083522	-125.25000000000000 29.750000000000000 28.259667702200943	-125.25000000000000 29.750000000000000 28.423338383141743	-125.25000000000000 29.750000000000000 20.100778016147199	-125.25000000000000 29.750000000000000 16.970567161961963	-125.25000000000000 29.750000000000000 14.381778038455630	-125.25000000000000 29.750000000000000 14.768606789628228	-125.25000000000000 29.750000000000000 15.433264178636536	-125.25000000000000 29.750000000000000 15.978956158896537	-125.25000000000000 29.750000000000000 15.981470864401029	-125.25000000000000 29.750000000000000 15.942288241994634	-125.25000000000000 29.750000000000000 15.557751768512862	-125.25000000000000 29.750000000000000 14.801941671014971	-125.25000000000000 29.750000000000000 18.167639027305274	-125.25000000000000 29.750000000000000 17.999524372706066
-124.75000000000000 29.750000000000000 15.887137716282906	-124.75000000000000 29.750000000000000 17.751795390608041	-124.75000000000000 29.750000000000000 17.372030613420680	-124.75000000000000 29.750000000000000 16.672998077850632	-124.75000000000000 29.750000000000000 14.066456897765114	-124.75000000000000 29.750000000000000 13.078141095542021	-124.75000000000000 29.750000000000000 11.207559784529083	-124.75000000000000 29.750000000000000 13.578739433966726	-124.75000000000000 29.750000000000000 16.575247892091426	-124.75000000000000 29.750000000000000 20.322151604248727	-124.75000000000000 29.750000000000000 19.349847732482072	-124.75000000000000 29.750000000000000 17.603453134192350	-124.75000000000000 29.750000000000000 14.127103345619394	-124.75000000000000 29.750000000000000 19.379688924715712	-124.75000000000000 29.750000000000000 15.404179789953666	-124.75000000000000 29.750000000000000 14.045615746382424	-124.75000000000000 29.750000000000000 10.780908846281417	-124.75000000000000 29.750000000000000 14.118476824298094	-124.75000000000000 29.750000000000000 12.564805292394858	-124.75000000000000 29.750000000000000 10.814837517175567	-124.75000000000000 29.750000000000000 10.310831845699882	-124.75000000000000 29.750000000000000 8.5507232749826851	-124.75000000000000 29.750000000000000 6.3603892195286580	-124.75000000000000 29.750000000000000 6.9788187795560024	-124.75000000000000 29.750000000000000 6.6212546442504721	-124.75000000000000 29.750000000000000 7.5979120788014551	-124.75000000000000 29.750000000000000 7.2818132915511660	-124.75000000000000 29.750000000000000 6.2194079113670151	-124.75000000000000 29.750000000000000 7.6127049023359099	-124.75000000000000 29.750000000000000 10.935399173674210	-124.75000000000000 29.750000000000000 10.740597498100435	-124.75000000000000 29.750000000000000 7.1331195758526196	-124.75000000000000 29.750000000000000 7.9597804342058831	-124.75000000000000 29.750000000000000 12.105124471950811	-124.75000000000000 29.750000000000000 23.019886956855707	-124.75000000000000 29.750000000000000 25.132745834320232	-124.75000000000000 29.750000000000000 26.304752764648963	-124.75000000000000 29.750000000000000 29.191083287747229	-124.75000000000000 29.750000000000000 22.622132060034961	-124.75000000000000 29.750000000000000 17.593612696952064	-124.75000000000000 29.750000000000000 16.217979924803672	-124.75000000000000 29.750000000000000 16.148671430698865	-124.75000000000000 29.750000000000000 16.990688899352364	-124.75000000000000 29.750000000000000 13.565032128219917	-124.75000000000000 29.750000000000000 14.780930107863773	-124.75000000000000 29.750000000000000 14.583048105698575	-124.75000000000000 29.750000000000000 14.611501488830577	-124.75000000000000 29.750000000000000 14.816368955793111	-124.75000000000000 29.750000000000000 18.343563214149938	-124.75000000000000 29.750000000000000 18.070784967890614
-124.25000000000000 29.750000000000000 17.099109745459749	-124.25000000000000 29.750000000000000 15.665776409038855	-124.25000000000000 29.750000000000000 15.354143095014098	-124.25000000000000 29.750000000000000 14.034996034554093	-124.25000000000000 29.750000000000000 16.239146610590190	-124.25000000000000 29.750000000000000 14.847629254598912	-124.25000000000000 29.750000000000000 12.732599199365300	-124.25000000000000 29.750000000000000 12.703223332979450	-124.25000000000000 29.750000000000000 14.994472769704034	-124.25000000000000 29.750000000000000 19.977184634547260	-124.25000000000000 29.750000000000000 16.849253083759635	-124.25000000000000 29.750000000000000 26.175146906372220	-124.25000000000000 29.750000000000000 19.878740989031925	-124.25000000000000 29.750000000000000 15.903873634099339	-124.25000000000000 29.750000000000000 15.691508839658971	-124.25000000000000 29.750000000000000 15.080802026089206	-124.25000000000000 29.750000000000000 12.020217809031891	-124.25000000000000 29.750000000000000 15.470853283250683	-124.25000000000000 29.750000000000000 13.734551739172879	-124.25000000000000 29.750000000000000 11.464818283389056	-124.25000000000000 29.750000000000000 11.058077214961985	-124.25000000000000 29.750000000000000 9.0717814354240378	-124.25000000000000 29.750000000000000 6.3990501521032366	-124.25000000000000 29.750000000000000 7.5012742744006538	-124.25000000000000 29.750000000000000 7.1069401163279373	-124.25000000000000 29.750000000000000 7.5039961079009601	-124.25000000000000 29.750000000000000 7.2131410688531172	-124.25000000000000 29.750000000000000 6.1651763063496148	-124.25000000000000 29.750000000000000 5.5323567684532806	-124.25000000000000 29.750000000000000 5.5313421644543883	-124.25000000000000 29.750000000000000 5.0000000000000000	-124.25000000000000 29.750000000000000 5.0000000000000000	-124.25000000000000 29.750000000000000 5.0000000000000000	-124.25000000000000 29.750000000000000 11.389270900583410	-124.25000000000000 29.750000000000000 20.124444738144842	-124.25000000000000 29.750000000000000 23.127385977699280	-124.25000000000000 29.750000000000000 31.933011460476472	-124.25000000000000 29.750000000000000 30.362050309269421	-124.25000000000000 29.750000000000000 22.457075306527177	-124.25000000000000 29.750000000000000 21.021253248341186	-124.25000000000000 29.750000000000000 18.463535520726097	-124.25000000000000 29.750000000000000 19.185550425254576	-124.25000000000000 29.750000000000000 16.093480697112920	-124.25000000000000 29.750000000000000 17.655306876836029	-124.25000000000000 29.750000000000000 17.836509714311433	-124.25000000000000 29.750000000000000 17.377251457778719	-124.25000000000000 29.750000000000000 17.085213080662150	-124.25000000000000 29.750000000000000 15.007623412080468	-124.25000000000000 29.750000000000000 18.436264679552082	-124.25000000000000 29.750000000000000 18.319775941611915
-123.75000000000000 29.750000000000000 12.323491936170811	-123.75000000000000 29.750000000000000 13.414432104033311	-123.75000000000000 29.750000000000000 15.662126398796099	-123.75000000000000 29.750000000000000 13.194815271435864	-123.75000000000000 29.750000000000000 11.938135508630324	-123.75000000000000 29.750000000000000 11.161265247047664	-123.75000000000000 29.750000000000000 10.172206599706909	-123.75000000000000 29.750000000000000 16.165083531133828	-123.75000000000000 29.750000000000000 14.093953876425086	-123.75000000000000 29.750000000000000 15.733234772083252	-123.75000000000000 29.750000000000000 16.968794119350463	-123.75000000000000 29.750000000000000 15.532947508226860	-123.75000000000000 29.750000000000000 15.425114005215383	-123.75000000000000 29.750000000000000 22.639662384691945	-123.75000000000000 29.750000000000000 15.726478483968489	-123.75000000000000 29.750000000000000 15.863122593711926	-123.75000000000000 29.750000000000000 17.948882836678631	-123.75000000000000 29.750000000000000 16.782945010771627	-123.75000000000000 29.750000000000000 14.918145070018099	-123.75000000000000 29.750000000000000 12.849540934385134	-123.75000000000000 29.750000000000000 13.185238499027404	-123.75000000000000 29.750000000000000 10.080934101623509	-123.75000000000000 29.750000000000000 7.8807046777040100	-123.75000000000000 29.750000000000000 7.9006914462914670	-123.75000000000000 29.750000000000000 8.0861284840964753	-123.75000000000000 29.750000000000000 8.5088736761120227	-123.75000000000000 29.750000000000000 9.1420711871103748	-123.75000000000000 29.750000000000000 6.4219156756346969	-123.75000000000000 29.750000000000000 6.0307444624473918	-123.75000000000000 29.750000000000000 5.0000000000000000	-123.75000000000000 29.750000000000000 7.0216274091358466	-123.75000000000000 29.750000000000000 5.0000000000000000	-123.75000000000000 29.750000000000000 5.0000000000000000	-123.75000000000000 29.750000000000000 9.1000877391250405	-123.75000000000000 29.750000000000000 21.493443708085159	-123.75000000000000 29.750000000000000 22.935263132009847	-123.75000000000000 29.750000000000000 31.006334982359949	-123.75000000000000 29.750000000000000 40.557669061281636	-123.75000000000000 29.750000000000000 30.505549477823152	-123.75000000000000 29.750000000000000 29.553013363930855	-123.75000000000000 29.750000000000000 24.190525185691751	-123.75000000000000 29.750000000000000 19.572451175480534	-123.75000000000000 29.750000000000000 22.788992290956916	-123.75000000000000 29.750000000000000 23.790369605048294	-123.75000000000000 29.750000000000000 23.219358926381776	-123.75000000000000 29.750000000000000 17.460784335595378	-123.75000000000000 29.750000000000000 22.153572099755809	-123.75000000000000 29.750000000000000 19.379563542114237	-123.75000000000000 29.750000000000000 18.500725151913425	-123.75000000000000 29.750000000000000 18.559469601452896
-123.25000000000000 29.750000000000000 7.4313393979577436	-123.25000000000000 29.750000000000000 9.4201358012258964	-123.25000000000000 29.750000000000000 8.5513458903080686	-123.25000000000000 29.750000000000000 7.9900362202810076	-123.25000000000000 29.750000000000000 9.2530243225193782	-123.25000000000000 29.750000000000000 8.7900368348312341	-123.25000000000000 29.750000000000000 8.8488652259835678	-123.25000000000000 29.750000000000000 11.669819529951976	-123.25000000000000 29.750000000000000 15.309972490609889	-123.25000000000000 29.750000000000000 16.565045757492054	-123.25000000000000 29.750000000000000 17.652018909135332	-123.25000000000000 29.750000000000000 17.245256998835259	-123.25000000000000 29.750000000000000 16.223633976184004	-123.25000000000000 29.750000000000000 16.252539221989224	-123.25000000000000 29.750000000000000 21.344533319574928	-123.25000000000000 29.750000000000000 17.213972554543517	-123.25000000000000 29.750000000000000 16.667605285296261	-123.25000000000000 29.750000000000000 16.464583921457116	-123.25000000000000 29.750000000000000 15.924563058367983	-123.25000000000000 29.750000000000000 19.380559581267502	-123.25000000000000 29.750000000000000 13.315168864464905	-123.25000000000000 29.750000000000000 15.073408560352577	-123.25000000000000 29.750000000000000 8.9855276234980259	-123.25000000000000 29.750000000000000 8.5929724101796516	-123.25000000000000 29.750000000000000 9.4173311169090894	-123.25000000000000 29.750000000000000 10.356042426292516	-123.25000000000000 29.750000000000000 10.594774929869645	-123.25000000000000 29.750000000000000 8.1454012888347425	-123.25000000000000 29.750000000000000 6.7143439492843315	-123.25000000000000 29.750000000000000 5.0000000000000000	-123.25000000000000 29.750000000000000 5.0000000000000000	-123.25000000000000 29.750000000000000 5.0000000000000000	-123.25000000000000 29.750000000000000 6.6108408417552535	-123.25000000000000 29.750000000000000 10.586387272521373	-123.25000000000000 29.750000000000000 19.121641102498618	-123.25000000000000 29.750000000000000 25.565550615138267	-123.25000000000000 29.750000000000000 32.578732128513323	-123.25000000000000 29.750000000000000 40.058573388458790	-123.25000000000000 29.750000000000000 42.572178305437859	-123.25000000000000 29.750000000000000 32.029369484767322	-123.25000000000000 29.750000000000000 36.573599672576385	-123.25000000000000 29.750000000000000 27.766236867921766	-123.25000000000000 29.750000000000000 32.356373465325738	-123.25000000000000 29.750000000000000 24.177833261032319	-123.25000000000000 29.750000000000000 24.474429325256775	-123.25000000000000 29.750000000000000 24.023562272473580	-123.25000000000000 29.750000000000000 23.260701593827434	-123.25000000000000 29.750000000000000 26.114621328146864	-123.25000000000000 29.750000000000000 26.297944493347625	-123.25000000000000 29.750000000000000 26.945239248250598
-122.75000000000000 29.750000000000000 7.5759183144770228	-122.75000000000000 29.750000000000000 7.0826594969336023	-122.75000000000000 29.750000000000000 8.2661913205901101	-122.75000000000000 29.750000000000000 7.1526642913359595	-122.75000000000000 29.750000000000000 6.9802339548879830	-122.75000000000000 29.750000000000000 7.2802906558042686	-122.75000000000000 29.750000000000000 7.1003198592874499	-122.75000000000000 29.750000000000000 11.864827560670877	-122.75000000000000 29.750000000000000 15.913566259015587	-122.75000000000000 29.750000000000000 17.662263854776260	-122.75000000000000 29.750000000000000 18.591218387355813	-122.75000000000000 29.750000000000000 13.680959351973096	-122.75000000000000 29.750000000000000 18.521897754237788	-122.75000000000000 29.750000000000000 21.467424910769129	-122.75000000000000 29.750000000000000 16.019855260247937	-122.75000000000000 29.750000000000000 17.238151775924461	-122.75000000000000 29.750000000000000 21.846464243183441	-122.75000000000000 29.750000000000000 18.423595160550057	-122.75000000000000 29.750000000000000 22.696037489132912	-122.75000000000000 29.750000000000000 15.649119673476831	-122.75000000000000 29.750000000000000 13.595952450181935	-122.75000000000000 29.750000000000000 11.641928760971428	-122.75000000000000 29.750000000000000 9.8988651599351751	-122.75000000000000 29.750000000000000 9.8616448831788830	-122.75000000000000 29.750000000000000 11.320830981384752	-122.75000000000000 29.750000000000000 10.817087148581145	-122.75000000000000 29.750000000000000 10.967038339940860	-122.75000000000000 29.750000000000000 9.7629435663815336	-122.75000000000000 29.750000000000000 7.9667893277727506	-122.75000000000000 29.750000000000000 7.2597708383957853	-122.75000000000000 29.750000000000000 6.5835871666994592	-122.75000000000000 29.750000000000000 5.1777087305621095	-122.75000000000000 29.750000000000000 6.0486116007269661	-122.75000000000000 29.750000000000000 11.589497977203056	-122.75000000000000 29.750000000000000 19.542123521929106	-122.75000000000000 29.750000000000000 22.678626041973839	-122.75000000000000 29.750000000000000 27.126220198680496	-122.75000000000000 29.750000000000000 37.928922521536634	-122.75000000000000 29.750000000000000 43.986983308781760	-122.75000000000000 29.750000000000000 45.206222378642217	-122.75000000000000 29.750000000000000 38.733257460188184	-122.75000000000000 29.750000000000000 40.265969373048577	-122.75000000000000 29.750000000000000 33.646248983635523	-122.75000000000000 29.750000000000000 34.556516478113188	-122.75000000000000 29.750000000000000 35.789792427995742	-122.75000000000000 29.750000000000000 33.170826896294130	-122.75000000000000 29.750000000000000 26.225509601781951	-122.75000000000000 29.750000000000000 27.863458225011623	-122.75000000000000 29.750000000000000 27.603190462155382	-122.75000000000000 29.750000000000000 28.938907996262948
-122.25000000000000 29.750000000000000 8.0438428643288908	-122.25000000000000 29.750000000000000 6.7046493996368399	-122.25000000000000 29.750000000000000 7.1274659266361811	-122.25000000000000 29.750000000000000 6.0652499456000912	-122.25000000000000 29.750000000000000 5.3474632849061798	-122.25000000000000 29.750000000000000 6.5878540218444837	-122.25000000000000 29.750000000000000 7.1762298728730798	-122.25000000000000 29.750000000000000 14.675186369944027	-122.25000000000000 29.750000000000000 17.806515317087069	-122.25000000000000 29.750000000000000 17.214136793793518	-122.25000000000000 29.750000000000000 17.584679373080128	-122.25000000000000 29.750000000000000 16.058954952187431	-122.25000000000000 29.750000000000000 18.697502625995138	-122.25000000000000 29.750000000000000 16.452503008595393	-122.25000000000000 29.750000000000000 16.435676405549849	-122.25000000000000 29.750000000000000 18.236299424619116	-122.25000000000000 29.750000000000000 18.004309168425543	-122.25000000000000 29.750000000000000 18.090402784062107	-122.25000000000000 29.750000000000000 18.280769628428438	-122.25000000000000 29.750000000000000 15.914179803790907	-122.25000000000000 29.750000000000000 15.813927964317397	-122.25000000000000 29.750000000000000 17.962708390345856	-122.25000000000000 29.750000000000000 11.347568364471703	-122.25000000000000 29.750000000000000 10.935756184164818	-122.25000000000000 29.750000000000000 12.020174803122039	-122.25000000000000 29.750000000000000 11.767614844617512	-122.25000000000000 29.750000000000000 13.004476138496882	-122.25000000000000 29.750000000000000 11.910340621124703	-122.25000000000000 29.750000000000000 8.1361607863829057	-122.25000000000000 29.750000000000000 7.5042536035744600	-122.25000000000000 29.750000000000000 7.6325721051475082	-122.25000000000000 29.750000000000000 7.3394165968665872	-122.25000000000000 29.750000000000000 9.6070016122710395	-122.25000000000000 29.750000000000000 11.666525033611963	-122.25000000000000 29.750000000000000 16.241595049754256	-122.25000000000000 29.750000000000000 22.997219097603818	-122.25000000000000 29.750000000000000 29.783019120737166	-122.25000000000000 29.750000000000000 38.134873042401757	-122.25000000000000 29.750000000000000 42.848725996812604	-122.25000000000000 29.750000000000000 48.496153605198181	-122.25000000000000 29.750000000000000 52.684611611540419	-122.25000000000000 29.750000000000000 41.796788977451342	-122.25000000000000 29.750000000000000 46.290693192278937	-122.25000000000000 29.750000000000000 47.180303472547827	-122.25000000000000 29.750000000000000 36.896860241255276	-122.25000000000000 29.750000000000000 38.363146410299727	-122.25000000000000 29.750000000000000 37.554907930426182	-122.25000000000000 29.750000000000000 29.044581679166821	-122.25000000000000 29.750000000000000 28.755543591446248	-122.25000000000000 29.750000000000000 30.046433392967923
-121.75000000000000 29.750000000000000 7.4885961407376529	-121.75000000000000 29.750000000000000 6.3304562481815330	-121.75000000000000 29.750000000000000 6.3355018241385448	-121.75000000000000 29.750000000000000 5.7105415685403322	-121.75000000000000 29.750000000000000 5.0647536951704772	-121.75000000000000 29.750000000000000 6.2045633425374662	-121.75000000000000 29.750000000000000 7.4396744682241609	-121.75000000000000 29.750000000000000 14.977234090368054	-121.75000000000000 29.750000000000000 22.091149658844881	-121.75000000000000 29.750000000000000 19.895032313805668	-121.75000000000000 29.750000000000000 19.961664602452576	-121.75000000000000 29.750000000000000 19.253979336306177	-121.75000000000000 29.750000000000000 19.181573342598394	-121.75000000000000 29.750000000000000 18.063847224629537	-121.75000000000000 29.750000000000000 16.632657918235310	-121.75000000000000 29.750000000000000 18.990284384465820	-121.75000000000000 29.750000000000000 18.662847127756507	-121.75000000000000 29.750000000000000 18.508573545899491	-121.75000000000000 29.750000000000000 19.643819946093167	-121.75000000000000 29.750000000000000 15.438940506476481	-121.75000000000000 29.750000000000000 15.071106744701703	-121.75000000000000 29.750000000000000 13.573520790065674	-121.75000000000000 29.750000000000000 11.597601334017996	-121.75000000000000 29.750000000000000 11.501753180073434	-121.75000000000000 29.750000000000000 12.706340360873913	-121.75000000000000 29.750000000000000 13.362772845965551	-121.75000000000000 29.750000000000000 13.273862473812089	-121.75000000000000 29.750000000000000 11.881792477699127	-121.75000000000000 29.750000000000000 10.187026839303126	-121.75000000000000 29.750000000000000 9.0050138377977529	-121.75000000000000 29.750000000000000 9.6623439635807014	-121.75000000000000 29.750000000000000 8.7778784946868260	-121.75000000000000 29.750000000000000 10.295216180812618	-121.75000000000000 29.750000000000000 14.991141775719562	-121.75000000000000 29.750000000000000 18.008112461838298	-121.75000000000000 29.750000000000000 17.605490601878849	-121.75000000000000 29.750000000000000 23.977301527519241	-121.75000000000000 29.750000000000000 31.290188620871909	-121.75000000000000 29.750000000000000 45.124685263252147	-121.75000000000000 29.750000000000000 47.967822414144635	-121.75000000000000 29.750000000000000 55.752460651677922	-121.75000000000000 29.750000000000000 45.182545223102238	-121.75000000000000 29.750000000000000 47.171668170827729	-121.75000000000000 29.750000000000000 52.157594487029925	-121.75000000000000 29.750000000000000 50.160477593169269	-121.75000000000000 29.750000000000000 37.697074582756358	-121.75000000000000 29.750000000000000 38.919914570468812	-121.75000000000000 29.750000000000000 39.666323375264206	-121.75000000000000 29.750000000000000 39.466326846446442	-121.75000000000000 29.750000000000000 31.621943044721295
-121.25000000000000 29.750000000000000 5.0000000000000000	-121.25000000000000 29.750000000000000 6.5829236171690253	-121.25000000000000 29.750000000000000 6.0979472559713379	-121.25000000000000 29.750000000000000 6.5373892948043952	-121.25000000000000 29.750000000000000 5.5745345294121913	-121.25000000000000 29.750000000000000 5.9275723040632409	-121.25000000000000 29.750000000000000 7.9945177301543175	-121.25000000000000 29.750000000000000 18.206047500492176	-121.25000000000000 29.750000000000000 27.417635389860610	-121.25000000000000 29.750000000000000 24.630134271750492	-121.25000000000000 29.750000000000000 24.977961478804485	-121.25000000000000 29.750000000000000 22.236492912093546	-121.25000000000000 29.750000000000000 22.592866764679250	-121.25000000000000 29.750000000000000 17.964944756697680	-121.25000000000000 29.750000000000000 19.229181684749602	-121.25000000000000 29.750000000000000 15.455515312422925	-121.25000000000000 29.750000000000000 17.435813088689063	-121.25000000000000 29.750000000000000 18.968516294814659	-121.25000000000000 29.750000000000000 15.005049859125023	-121.25000000000000 29.750000000000000 16.746473703046576	-121.25000000000000 29.750000000000000 16.508809935569097	-121.25000000000000 29.750000000000000 14.393030273583902	-121.25000000000000 29.750000000000000 12.308686610837702	-121.25000000000000 29.750000000000000 12.587243489164258	-121.25000000000000 29.750000000000000 18.195164228587199	-121.25000000000000 29.750000000000000 14.628764388183232	-121.25000000000000 29.750000000000000 14.618544671526251	-121.25000000000000 29.750000000000000 13.572694069024578	-121.25000000000000 29.750000000000000 12.042212830335719	-121.25000000000000 29.750000000000000 9.3231001501646418	-121.25000000000000 29.750000000000000 9.4348872882716339	-121.25000000000000 29.750000000000000 10.433980614378866	-121.25000000000000 29.750000000000000 10.899657843879478	-121.25000000000000 29.750000000000000 13.121084090237241	-121.25000000000000 29.750000000000000 14.037923487918409	-121.25000000000000 29.750000000000000 20.706889639813415	-121.25000000000000 29.750000000000000 24.760362304665076	-121.25000000000000 29.750000000000000 32.051970825226526	-121.25000000000000 29.750000000000000 36.306548998315378	-121.25000000000000 29.750000000000000 48.044837483240265	-121.25000000000000 29.750000000000000 55.050808268070512	-121.25000000000000 29.750000000000000 57.261943870052825	-121.25000000000000 29.750000000000000 49.232680326577167	-121.25000000000000 29.750000000000000 51.175161128311920	-121.25000000000000 29.750000000000000 52.958357728769130	-121.25000000000000 29.750000000000000 38.451426105345696	-121.25000000000000 29.750000000000000 37.924599694762755	-121.25000000000000 29.750000000000000 42.073497449180117	-121.25000000000000 29.750000000000000 30.464562006660660	-121.25000000000000 29.750000000000000 31.159429801124311
-120.75000000000000 29.750000000000000 5.0000000000000000	-120.75000000000000 29.750000000000000 5.4176114669027431	-120.75000000000000 29.750000000000000 5.0000000000000000	-120.75000000000000 29.750000000000000 7.2740569447834540	-120.75000000000000 29.750000000000000 7.0380837308447326	-120.75000000000000 29.750000000000000 6.1516259984392327	-120.75000000000000 29.750000000000000 9.6557244136869596	-120.75000000000000 29.750000000000000 20.942383496782689	-120.75000000000000 29.750000000000000 22.715347304730098	-120.75000000000000 29.750000000000000 26.522017086876559	-120.75000000000000 29.750000000000000 26.323360695844020	-120.75000000000000 29.750000000000000 20.862097288386508	-120.75000000000000 29.750000000000000 22.151776292365629	-120.75000000000000 29.750000000000000 21.359297407029789	-120.75000000000000 29.750000000000000 18.162971420692937	-120.75000000000000 29.750000000000000 17.822279689763420	-120.75000000000000 29.750000000000000 18.883360286009825	-120.75000000000000 29.750000000000000 16.627680935757638	-120.75000000000000 29.750000000000000 17.235354627576815	-120.75000000000000 29.750000000000000 14.219782536857899	-120.75000000000000 29.750000000000000 17.125038159724223	-120.75000000000000 29.750000000000000 15.724568230455576	-120.75000000000000 29.750000000000000 12.940156798986848	-120.75000000000000 29.750000000000000 13.362476494090055	-120.75000000000000 29.750000000000000 16.428337726924529	-120.75000000000000 29.750000000000000 15.683156965296590	-120.75000000000000 29.750000000000000 15.907220680465871	-120.75000000000000 29.750000000000000 15.111249747340137	-120.75000000000000 29.750000000000000 12.005180092756856	-120.75000000000000 29.750000000000000 11.447478845903515	-120.75000000000000 29.750000000000000 11.340553308227850	-120.75000000000000 29.750000000000000 12.317221782537157	-120.75000000000000 29.750000000000000 14.323022434618961	-120.75000000000000 29.750000000000000 13.305341113249881	-120.75000000000000 29.750000000000000 16.895479129885949	-120.75000000000000 29.750000000000000 18.110524501109122	-120.75000000000000 29.750000000000000 20.623756362760957	-120.75000000000000 29.750000000000000 27.589804487156616	-120.75000000000000 29.750000000000000 38.199941901464094	-120.75000000000000 29.750000000000000 47.759897941367036	-120.75000000000000 29.750000000000000 52.329064311660545	-120.75000000000000 29.750000000000000 55.723370069071855	-120.75000000000000 29.750000000000000 50.229919649067163	-120.75000000000000 29.750000000000000 52.343928132122805	-120.75000000000000 29.750000000000000 56.291510588184011	-120.75000000000000 29.750000000000000 41.182865760668925	-120.75000000000000 29.750000000000000 43.212512763902005	-120.75000000000000 29.750000000000000 33.204929243564862	-120.75000000000000 29.750000000000000 32.392732908365439	-120.75000000000000 29.750000000000000 33.612572335233281
-120.25000000000000 29.750000000000000 5.0000000000000000	-120.25000000000000 29.750000000000000 5.0000000000000000	-120.25000000000000 29.750000000000000 5.0000000000000000	-120.25000000000000 29.750000000000000 5.5893506484468292	-120.25000000000000 29.750000000000000 6.9933204583347317	-120.25000000000000 29.750000000000000 8.2559109553330128	-120.25000000000000 29.750000000000000 11.243010200652098	-120.25000000000000 29.750000000000000 17.048136131556529	-120.25000000000000 29.750000000000000 27.159384199057225	-120.25000000000000 29.750000000000000 23.831709030305490	-120.25000000000000 29.750000000000000 22.144331903630626	-120.25000000000000 29.750000000000000 23.270805831477265	-120.25000000000000 29.750000000000000 23.751066084117546	-120.25000000000000 29.750000000000000 23.233059414396173	-120.25000000000000 29.750000000000000 24.535828326963131	-120.25000000000000 29.750000000000000 18.949540121304640	-120.25000000000000 29.750000000000000 19.272526464501741	-120.25000000000000 29.750000000000000 21.078229397028164	-120.25000000000000 29.750000000000000 22.029267274639530	-120.25000000000000 29.750000000000000 17.861697927855634	-120.25000000000000 29.750000000000000 17.193456479870196	-120.25000000000000 29.750000000000000 14.612962905707617	-120.25000000000000 29.750000000000000 13.774312812314209	-120.25000000000000 29.750000000000000 14.500620927223705	-120.25000000000000 29.750000000000000 16.997097070670495	-120.25000000000000 29.750000000000000 16.791272642367495	-120.25000000000000 29.750000000000000 17.323563826041735	-120.25000000000000 29.750000000000000 16.760668114287466	-120.25000000000000 29.750000000000000 13.363618235841260	-120.25000000000000 29.750000000000000 12.913267146358018	-120.25000000000000 29.750000000000000 12.854788802506649	-120.25000000000000 29.750000000000000 12.340505546635692	-120.25000000000000 29.750000000000000 13.256310159486636	-120.25000000000000 29.750000000000000 13.234261420970592	-120.25000000000000 29.750000000000000 14.325619439914245	-120.25000000000000 29.750000000000000 19.366664866715638	-120.25000000000000 29.750000000000000 18.372580833219796	-120.25000000000000 29.750000000000000 23.304381555148677	-120.25000000000000 29.750000000000000 30.430102692825045	-120.25000000000000 29.750000000000000 37.756601303868038	-120.25000000000000 29.750000000000000 52.005354628218214	-120.25000000000000 29.750000000000000 54.932855898475026	-120.25000000000000 29.750000000000000 47.757830793966022	-120.25000000000000 29.750000000000000 41.502212010227687	-120.25000000000000 29.750000000000000 43.550783887307752	-120.25000000000000 29.750000000000000 34.987228835438266	-120.25000000000000 29.750000000000000 33.909223994779332	-120.25000000000000 29.750000000000000 35.390450536265668	-120.25000000000000 29.750000000000000 26.945411265997627	-120.25000000000000 29.750000000000000 26.443888650096010
-119.75000000000000 29.750000000000000 5.0000000000000000	-119.75000000000000 29.750000000000000 5.0000000000000000	-119.75000000000000 29.750000000000000 6.2470991756636707	-119.75000000000000 29.750000000000000 6.5245248437091972	-119.75000000000000 29.750000000000000 7.4311880526918692	-119.75000000000000 29.750000000000000 8.7844910997626489	-119.75000000000000 29.750000000000000 11.981965514118762	-119.75000000000000 29.750000000000000 15.217517409421539	-119.75000000000000 29.750000000000000 23.651851296401091	-119.75000000000000 29.750000000000000 22.106179806936439	-119.75000000000000 29.750000000000000 26.904688534372983	-119.75000000000000 29.750000000000000 27.343894195168897	-119.75000000000000 29.750000000000000 21.887402869205687	-119.75000000000000 29.750000000000000 19.967291477844736	-119.75000000000000 29.750000000000000 20.654740562159301	-119.75000000000000 29.750000000000000 22.925342963873298	-119.75000000000000 29.750000000000000 21.876702407026261	-119.75000000000000 29.750000000000000 22.195294048471549	-119.75000000000000 29.750000000000000 22.811046892694986	-119.75000000000000 29.750000000000000 19.083398523011660	-119.75000000000000 29.750000000000000 16.164606320543658	-119.75000000000000 29.750000000000000 16.846764899204281	-119.75000000000000 29.750000000000000 14.928535882107452	-119.75000000000000 29.750000000000000 13.379446030446701	-119.75000000000000 29.750000000000000 18.139532211755917	-119.75000000000000 29.750000000000000 17.747411736233168	-119.75000000000000 29.750000000000000 19.754853104438347	-119.75000000000000 29.750000000000000 18.430468067079019	-119.75000000000000 29.750000000000000 17.910594432265558	-119.75000000000000 29.750000000000000 14.332838432797994	-119.75000000000000 29.750000000000000 14.287821781402505	-119.75000000000000 29.750000000000000 14.142049346208944	-119.75000000000000 29.750000000000000 14.397715930912693	-119.75000000000000 29.750000000000000 14.536684938473577	-119.75000000000000 29.750000000000000 15.283698940290071	-119.75000000000000 29.750000000000000 15.571619378144074	-119.75000000000000 29.750000000000000 22.182834279657406	-119.75000000000000 29.750000000000000 20.056508559088609	-119.75000000000000 29.750000000000000 26.154230938118307	-119.75000000000000 29.750000000000000 31.857917192050632	-119.75000000000000 29.750000000000000 39.861529474957152	-119.75000000000000 29.750000000000000 44.049337515310611	-119.75000000000000 29.750000000000000 38.579950371816565	-119.75000000000000 29.750000000000000 41.912367819055554	-119.75000000000000 29.750000000000000 34.255901446126622	-119.75000000000000 29.750000000000000 35.180845089825624	-119.75000000000000 29.750000000000000 26.887887871001716	-119.75000000000000 29.750000000000000 29.474284074991989	-119.75000000000000 29.750000000000000 28.351506568951343	-119.75000000000000 29.750000000000000 22.335065977589821
-119.25000000000000 29.750000000000000 7.2555432832656139	-119.25000000000000 29.750000000000000 7.2356201166213596	-119.25000000000000 29.750000000000000 8.0319109187236339	-119.25000000000000 29.750000000000000 8.0872206007332643	-119.25000000000000 29.750000000000000 10.995102022105989	-119.25000000000000 29.750000000000000 12.394355061128076	-119.25000000000000 29.750000000000000 13.326299382451044	-119.25000000000000 29.750000000000000 16.986027272389268	-119.25000000000000 29.750000000000000 20.811997682951599	-119.25000000000000 29.750000000000000 27.651352807274368	-119.25000000000000 29.750000000000000 25.288047941492607	-119.25000000000000 29.750000000000000 26.687206805631369	-119.25000000000000 29.750000000000000 27.173186131595426	-119.25000000000000 29.750000000000000 25.216441899064968	-119.25000000000000 29.750000000000000 26.646840267417463	-119.25000000000000 29.750000000000000 19.679595008572790	-119.25000000000000 29.750000000000000 20.870361828062475	-119.25000000000000 29.750000000000000 20.758579717588685	-119.25000000000000 29.750000000000000 20.803062882929677	-119.25000000000000 29.750000000000000 21.421155468968259	-119.25000000000000 29.750000000000000 17.868982230630326	-119.25000000000000 29.750000000000000 19.293580048560656	-119.25000000000000 29.750000000000000 16.369632102472501	-119.25000000000000 29.750000000000000 18.603906981649498	-119.25000000000000 29.750000000000000 19.726929672838537	-119.25000000000000 29.750000000000000 19.283440398398266	-119.25000000000000 29.750000000000000 18.670226679831078	-119.25000000000000 29.750000000000000 20.443964924621124	-119.25000000000000 29.750000000000000 19.041034469467526	-119.25000000000000 29.750000000000000 14.428800278743077	-119.25000000000000 29.750000000000000 14.616762538143877	-119.25000000000000 29.750000000000000 17.459933290807836	-119.25000000000000 29.750000000000000 15.596922281258607	-119.25000000000000 29.750000000000000 15.878178467118362	-119.25000000000000 29.750000000000000 12.903843683527896	-119.25000000000000 29.750000000000000 18.019618573585106	-119.25000000000000 29.750000000000000 17.742899777047967	-119.25000000000000 29.750000000000000 22.767612911635883	-119.25000000000000 29.750000000000000 22.449534738742599	-119.25000000000000 29.750000000000000 27.749234436949628	-119.25000000000000 29.750000000000000 33.250902603981238	-119.25000000000000 29.750000000000000 34.385580003382358	-119.25000000000000 29.750000000000000 32.081151755869605	-119.25000000000000 29.750000000000000 34.392728378611963	-119.25000000000000 29.750000000000000 29.619016442066826	-119.25000000000000 29.750000000000000 30.318388691339948	-119.25000000000000 29.750000000000000 33.276788721990187	-119.25000000000000 29.750000000000000 26.167908842804096	-119.25000000000000 29.750000000000000 25.909693141697826	-119.25000000000000 29.750000000000000 27.467761587066036
-118.75000000000000 29.750000000000000 11.283941210018293	-118.75000000000000 29.750000000000000 10.969564879863865	-118.75000000000000 29.750000000000000 13.724024123700261	-118.75000000000000 29.750000000000000 13.595285122016099	-118.75000000000000 29.750000000000000 11.981178796829733	-118.75000000000000 29.750000000000000 19.286706578667889	-118.75000000000000 29.750000000000000 13.117256632012971	-118.75000000000000 29.750000000000000 20.167958328098347	-118.75000000000000 29.750000000000000 22.809995776177399	-118.75000000000000 29.750000000000000 22.763240879935434	-118.75000000000000 29.750000000000000 21.566053473583004	-118.75000000000000 29.750000000000000 29.674989062474904	-118.75000000000000 29.750000000000000 30.893544479198063	-118.75000000000000 29.750000000000000 30.029140354433878	-118.75000000000000 29.750000000000000 23.284459588962296	-118.75000000000000 29.750000000000000 24.755506732386099	-118.75000000000000 29.750000000000000 24.978659225879230	-118.75000000000000 29.750000000000000 24.764900102852483	-118.75000000000000 29.750000000000000 24.432902253405178	-118.75000000000000 29.750000000000000 24.941190451601255	-118.75000000000000 29.750000000000000 19.353009411650653	-118.75000000000000 29.750000000000000 21.781102948233411	-118.75000000000000 29.750000000000000 18.195595188942146	-118.75000000000000 29.750000000000000 21.146901504996809	-118.75000000000000 29.750000000000000 21.465624101890949	-118.75000000000000 29.750000000000000 20.557349970275549	-118.75000000000000 29.750000000000000 26.056799630630106	-118.75000000000000 29.750000000000000 27.543948562213597	-118.75000000000000 29.750000000000000 19.014749982703457	-118.75000000000000 29.750000000000000 18.968151052368729	-118.75000000000000 29.750000000000000 19.359048170549872	-118.75000000000000 29.750000000000000 18.459532071937900	-118.75000000000000 29.750000000000000 16.794898444032508	-118.75000000000000 29.750000000000000 14.157111844783779	-118.75000000000000 29.750000000000000 13.872871286567166	-118.75000000000000 29.750000000000000 15.624063561128368	-118.75000000000000 29.750000000000000 19.598739805117031	-118.75000000000000 29.750000000000000 20.230968306859889	-118.75000000000000 29.750000000000000 25.441482340221427	-118.75000000000000 29.750000000000000 24.626766264730893	-118.75000000000000 29.750000000000000 30.634003948590856	-118.75000000000000 29.750000000000000 24.126993864342303	-118.75000000000000 29.750000000000000 27.048040789343798	-118.75000000000000 29.750000000000000 22.768741446025757	-118.75000000000000 29.750000000000000 25.348799691030756	-118.75000000000000 29.750000000000000 26.142896393930400	-118.75000000000000 29.750000000000000 27.041487321252728	-118.75000000000000 29.750000000000000 23.044096032993345	-118.75000000000000 29.750000000000000 24.832917652533720	-118.75000000000000 29.750000000000000 24.221324408741360
-118.25000000000000 29.750000000000000 15.665930428755694	-118.25000000000000 29.750000000000000 15.067026791841410	-118.25000000000000 29.750000000000000 20.675924753388511	-118.25000000000000 29.750000000000000 19.068682057040125	-118.25000000000000 29.750000000000000 17.415237007407303	-118.25000000000000 29.750000000000000 18.582343314921854	-118.25000000000000 29.750000000000000 17.787725455494606	-118.25000000000000 29.750000000000000 18.892435885580021	-118.25000000000000 29.750000000000000 24.745300937746556	-118.25000000000000 29.750000000000000 30.514275359996720	-118.25000000000000 29.750000000000000 27.822741183922844	-118.25000000000000 29.750000000000000 29.427241748832817	-118.25000000000000 29.750000000000000 30.109441547763325	-118.25000000000000 29.750000000000000 31.747391994926687	-118.25000000000000 29.750000000000000 30.322678268288794	-118.25000000000000 29.750000000000000 24.784156949403489	-118.25000000000000 29.750000000000000 28.086996236144525	-118.25000000000000 29.750000000000000 28.072067859676896	-118.25000000000000 29.750000000000000 28.239334869197517	-118.25000000000000 29.750000000000000 29.607776963229909	-118.25000000000000 29.750000000000000 27.809807657769113	-118.25000000000000 29.750000000000000 22.365705566965762	-118.25000000000000 29.750000000000000 20.603310367902790	-118.25000000000000 29.750000000000000 24.034515972405451	-118.25000000000000 29.750000000000000 21.952210093839955	-118.25000000000000 29.750000000000000 29.020843083559914	-118.25000000000000 29.750000000000000 26.886681137202824	-118.25000000000000 29.750000000000000 27.799697405865682	-118.25000000000000 29.750000000000000 27.109546521932671	-118.25000000000000 29.750000000000000 18.676323421136633	-118.25000000000000 29.750000000000000 19.306678179402372	-118.25000000000000 29.750000000000000 20.389200646379319	-118.25000000000000 29.750000000000000 17.578852556341584	-118.25000000000000 29.750000000000000 14.978688220453376	-118.25000000000000 29.750000000000000 12.810600647937251	-118.25000000000000 29.750000000000000 15.266256626859111	-118.25000000000000 29.750000000000000 17.146058953418681	-118.25000000000000 29.750000000000000 15.764704542591033	-118.25000000000000 29.750000000000000 20.638637453178095	-118.25000000000000 29.750000000000000 21.211091998206207	-118.25000000000000 29.750000000000000 21.675036883389339	-118.25000000000000 29.750000000000000 21.452833821705205	-118.25000000000000 29.750000000000000 24.268828605747515	-118.25000000000000 29.750000000000000 18.847123462618789	-118.25000000000000 29.750000000000000 21.032901418131416	-118.25000000000000 29.750000000000000 21.651018369563989	-118.25000000000000 29.750000000000000 17.752411396462893	-118.25000000000000 29.750000000000000 18.669299123462750	-118.25000000000000 29.750000000000000 19.341005909452395	-118.25000000000000 29.750000000000000 21.924246168032813
-117.75000000000000 29.750000000000000 19.248129765943393	-117.75000000000000 29.750000000000000 17.785050525718574	-117.75000000000000 29.750000000000000 16.704256477695470	-117.75000000000000 29.750000000000000 16.994039916550562	-117.75000000000000 29.750000000000000 18.496029940151036	-117.75000000000000 29.750000000000000 17.261039878231429	-117.75000000000000 29.750000000000000 16.784675603994309	-117.75000000000000 29.750000000000000 22.699529419980873	-117.75000000000000 29.750000000000000 27.135838918057505	-117.75000000000000 29.750000000000000 31.583066562766881	-117.75000000000000 29.750000000000000 36.889469628249785	-117.75000000000000 29.750000000000000 36.579056217168066	-117.75000000000000 29.750000000000000 34.682683205336026	-117.75000000000000 29.750000000000000 38.048413881526855	-117.75000000000000 29.750000000000000 29.918246063990864	-117.75000000000000 29.750000000000000 33.946389785564634	-117.75000000000000 29.750000000000000 35.226718352617269	-117.75000000000000 29.750000000000000 35.239851146616019	-117.75000000000000 29.750000000000000 29.829296961227190	-117.75000000000000 29.750000000000000 29.245212732394943	-117.75000000000000 29.750000000000000 28.079666060950466	-117.75000000000000 29.750000000000000 23.003346855094584	-117.75000000000000 29.750000000000000 21.158975497278021	-117.75000000000000 29.750000000000000 25.932236668180511	-117.75000000000000 29.750000000000000 22.690038974631261	-117.75000000000000 29.750000000000000 22.240235967263107	-117.75000000000000 29.750000000000000 28.428614678554137	-117.75000000000000 29.750000000000000 26.413607295274733	-117.75000000000000 29.750000000000000 26.919455917694012	-117.75000000000000 29.750000000000000 24.942719864173831	-117.75000000000000 29.750000000000000 25.341832910133789	-117.75000000000000 29.750000000000000 20.466239651061350	-117.75000000000000 29.750000000000000 16.647441796555480	-117.75000000000000 29.750000000000000 15.178668271464883	-117.75000000000000 29.750000000000000 12.575211899379626	-117.75000000000000 29.750000000000000 12.981421210861001	-117.75000000000000 29.750000000000000 17.098168859036644	-117.75000000000000 29.750000000000000 17.637745329512988	-117.75000000000000 29.750000000000000 17.058949191396856	-117.75000000000000 29.750000000000000 17.874429247392957	-117.75000000000000 29.750000000000000 18.112009851403808	-117.75000000000000 29.750000000000000 21.049555161765497	-117.75000000000000 29.750000000000000 17.729919520505312	-117.75000000000000 29.750000000000000 16.473868678785987	-117.75000000000000 29.750000000000000 18.879764120733107	-117.75000000000000 29.750000000000000 17.193698355448252	-117.75000000000000 29.750000000000000 16.327933836971834	-117.75000000000000 29.750000000000000 16.077868462552726	-117.75000000000000 29.750000000000000 16.214290718078978	-117.75000000000000 29.750000000000000 13.568082016653987
-117.25000000000000 29.750000000000000 20.980713443577638	-117.25000000000000 29.750000000000000 20.907091214899289	-117.25000000000000 29.750000000000000 19.129488750932232	-117.25000000000000 29.750000000000000 19.491878388148383	-117.25000000000000 29.750000000000000 16.311698451114832	-117.25000000000000 29.750000000000000 15.721837953010864	-117.25000000000000 29.750000000000000 16.569177123089037	-117.25000000000000 29.750000000000000 19.731554647578005	-117.25000000000000 29.750000000000000 20.492643505348877	-117.25000000000000 29.750000000000000 32.439809874195461	-117.25000000000000 29.750000000000000 34.805045585879455	-117.25000000000000 29.750000000000000 45.080994417511889	-117.25000000000000 29.750000000000000 42.832404864784976	-117.25000000000000 29.750000000000000 33.289110843465039	-117.25000000000000 29.750000000000000 37.267168344218149	-117.25000000000000 29.750000000000000 38.180384064080357	-117.25000000000000 29.750000000000000 38.406846980763348	-117.25000000000000 29.750000000000000 30.469719153025835	-117.25000000000000 29.750000000000000 34.852325051532226	-117.25000000000000 29.750000000000000 33.357390863227785	-117.25000000000000 29.750000000000000 26.538198520841643	-117.25000000000000 29.750000000000000 22.972777109480454	-117.25000000000000 29.750000000000000 18.874876069301411	-117.25000000000000 29.750000000000000 17.588558642015091	-117.25000000000000 29.750000000000000 22.213865550094567	-117.25000000000000 29.750000000000000 22.719957294601073	-117.25000000000000 29.750000000000000 27.505479951019552	-117.25000000000000 29.750000000000000 24.921139592569947	-117.25000000000000 29.750000000000000 25.764870802729593	-117.25000000000000 29.750000000000000 26.374464692280657	-117.25000000000000 29.750000000000000 25.329106065644087	-117.25000000000000 29.750000000000000 19.838595776297673	-117.25000000000000 29.750000000000000 17.021386658442751	-117.25000000000000 29.750000000000000 15.323965494056758	-117.25000000000000 29.750000000000000 13.958461757700384	-117.25000000000000 29.750000000000000 13.661235046315097	-117.25000000000000 29.750000000000000 14.520698877873532	-117.25000000000000 29.750000000000000 14.484509338377354	-117.25000000000000 29.750000000000000 14.128790090045477	-117.25000000000000 29.750000000000000 14.633165743743724	-117.25000000000000 29.750000000000000 15.644450065229680	-117.25000000000000 29.750000000000000 12.802362965040219	-117.25000000000000 29.750000000000000 15.333690061814636	-117.25000000000000 29.750000000000000 17.023525460967097	-117.25000000000000 29.750000000000000 18.700969605868671	-117.25000000000000 29.750000000000000 13.471010328615604	-117.25000000000000 29.750000000000000 15.215184006437005	-117.25000000000000 29.750000000000000 15.182898903170463	-117.25000000000000 29.750000000000000 15.448892220676315	-117.25000000000000 29.750000000000000 12.105553564065294
-116.75000000000000 29.750000000000000 18.246962316189425	-116.75000000000000 29.750000000000000 17.643431514958515	-116.75000000000000 29.750000000000000 14.001972284505461	-116.75000000000000 29.750000000000000 14.776818590606560	-116.75000000000000 29.750000000000000 14.677541291922291	-116.75000000000000 29.750000000000000 15.999090113488323	-116.75000000000000 29.750000000000000 19.286193373180087	-116.75000000000000 29.750000000000000 20.078666257067585	-116.75000000000000 29.750000000000000 16.701878003762552	-116.75000000000000 29.750000000000000 22.933357831576476	-116.75000000000000 29.750000000000000 33.851408085457940	-116.75000000000000 29.750000000000000 31.977227926896592	-116.75000000000000 29.750000000000000 40.927978537488563	-116.75000000000000 29.750000000000000 29.785474533090365	-116.75000000000000 29.750000000000000 29.565806264173371	-116.75000000000000 29.750000000000000 31.483560045061012	-116.75000000000000 29.750000000000000 35.271349468089078	-116.75000000000000 29.750000000000000 34.951704367991326	-116.75000000000000 29.750000000000000 30.282405929689503	-116.75000000000000 29.750000000000000 30.404920899084669	-116.75000000000000 29.750000000000000 27.296156246000738	-116.75000000000000 29.750000000000000 20.865356473135847	-116.75000000000000 29.750000000000000 16.338368158073756	-116.75000000000000 29.750000000000000 16.368841277459200	-116.75000000000000 29.750000000000000 19.655060078378284	-116.75000000000000 29.750000000000000 21.797948210635262	-116.75000000000000 29.750000000000000 19.281562681357119	-116.75000000000000 29.750000000000000 22.907060301213725	-116.75000000000000 29.750000000000000 22.819371598538122	-116.75000000000000 29.750000000000000 19.876617790594825	-116.75000000000000 29.750000000000000 19.384869522460413	-116.75000000000000 29.750000000000000 18.640480949749765	-116.75000000000000 29.750000000000000 17.906998136362507	-116.75000000000000 29.750000000000000 13.409730775652619	-116.75000000000000 29.750000000000000 10.896756673616924	-116.75000000000000 29.750000000000000 13.075284054519869	-116.75000000000000 29.750000000000000 11.239499301632446	-116.75000000000000 29.750000000000000 11.951904866384130	-116.75000000000000 29.750000000000000 11.089327876827026	-116.75000000000000 29.750000000000000 12.660460630897363	-116.75000000000000 29.750000000000000 11.020600277236259	-116.75000000000000 29.750000000000000 11.622101247818875	-116.75000000000000 29.750000000000000 13.143001461654004	-116.75000000000000 29.750000000000000 13.845556617741934	-116.75000000000000 29.750000000000000 16.715335680075452	-116.75000000000000 29.750000000000000 13.227459531540481	-116.75000000000000 29.750000000000000 13.707423055871907	-116.75000000000000 29.750000000000000 13.673707804651182	-116.75000000000000 29.750000000000000 16.487793206864730	-116.75000000000000 29.750000000000000 11.242483224396784
-116.25000000000000 29.750000000000000 16.855590361095789	-116.25000000000000 29.750000000000000 17.229891434280585	-116.25000000000000 29.750000000000000 12.775457040698218	-116.25000000000000 29.750000000000000 14.004016817013840	-116.25000000000000 29.750000000000000 14.408708893564965	-116.25000000000000 29.750000000000000 17.097723391719867	-116.25000000000000 29.750000000000000 18.850752121302751	-116.25000000000000 29.750000000000000 15.104816588111063	-116.25000000000000 29.750000000000000 16.153367284366848	-116.25000000000000 29.750000000000000 20.659854146797894	-116.25000000000000 29.750000000000000 26.258542633275045	-116.25000000000000 29.750000000000000 26.028765297923226	-116.25000000000000 29.750000000000000 25.916052684647916	-116.25000000000000 29.750000000000000 22.142377027243118	-116.25000000000000 29.750000000000000 30.837386182351260	-116.25000000000000 29.750000000000000 33.334514038150537	-116.25000000000000 29.750000000000000 26.478960576930103	-116.25000000000000 29.750000000000000 27.340798412466071	-116.25000000000000 29.750000000000000 23.900200045703670	-116.25000000000000 29.750000000000000 24.179451517739874	-116.25000000000000 29.750000000000000 19.642653375421119	-116.25000000000000 29.750000000000000 15.221727791936292	-116.25000000000000 29.750000000000000 17.028097698123069	-116.25000000000000 29.750000000000000 15.412026769184873	-116.25000000000000 29.750000000000000 14.601301997480693	-116.25000000000000 29.750000000000000 15.546932327389870	-116.25000000000000 29.750000000000000 14.638539795191763	-116.25000000000000 29.750000000000000 17.342933490754568	-116.25000000000000 29.750000000000000 15.657480961457464	-116.25000000000000 29.750000000000000 18.114262774115634	-116.25000000000000 29.750000000000000 18.595543158388029	-116.25000000000000 29.750000000000000 16.668504467726027	-116.25000000000000 29.750000000000000 17.502421400581756	-116.25000000000000 29.750000000000000 12.903005688109239	-116.25000000000000 29.750000000000000 12.518295401104421	-116.25000000000000 29.750000000000000 9.7001473564175154	-116.25000000000000 29.750000000000000 10.412230912770656	-116.25000000000000 29.750000000000000 10.789652353001362	-116.25000000000000 29.750000000000000 9.0844593940468510	-116.25000000000000 29.750000000000000 11.203063654929620	-116.25000000000000 29.750000000000000 9.9183965870200712	-116.25000000000000 29.750000000000000 10.679401446433122	-116.25000000000000 29.750000000000000 9.1697611018245020	-116.25000000000000 29.750000000000000 9.7033589714879387	-116.25000000000000 29.750000000000000 10.497312614631467	-116.25000000000000 29.750000000000000 11.500512575399258	-116.25000000000000 29.750000000000000 8.8678887603927130	-116.25000000000000 29.750000000000000 8.8993780236956574	-116.25000000000000 29.750000000000000 10.028539448922256	-116.25000000000000 29.750000000000000 9.8057879161055190
-115.75000000000000 29.750000000000000 16.414135068200160	-115.75000000000000 29.750000000000000 12.462535422011001	-115.75000000000000 29.750000000000000 12.214359976586637	-115.75000000000000 29.750000000000000 13.464079824765685	-115.75000000000000 29.750000000000000 15.394181783925101	-115.75000000000000 29.750000000000000 16.207135719243880	-115.75000000000000 29.750000000000000 17.358815787298152	-115.75000000000000 29.750000000000000 13.529605590695722	-115.75000000000000 29.750000000000000 16.424747122704090	-115.75000000000000 29.750000000000000 20.187585443349100	-115.75000000000000 29.750000000000000 17.870440525079214	-115.75000000000000 29.750000000000000 23.071685675847274	-115.75000000000000 29.750000000000000 23.586987998007970	-115.75000000000000 29.750000000000000 19.196494226644472	-115.75000000000000 29.750000000000000 21.871069483004231	-115.75000000000000 29.750000000000000 20.748640245551506	-115.75000000000000 29.750000000000000 24.311807221640674	-115.75000000000000 29.750000000000000 23.410988885441778	-115.75000000000000 29.750000000000000 19.940826058834407	-115.75000000000000 29.750000000000000 19.974469414916395	-115.75000000000000 29.750000000000000 20.066123733584178	-115.75000000000000 29.750000000000000 17.399793731278802	-115.75000000000000 29.750000000000000 13.826089729804172	-115.75000000000000 29.750000000000000 17.391554454786160	-115.75000000000000 29.750000000000000 17.555638080721561	-115.75000000000000 29.750000000000000 17.722130751811619	-115.75000000000000 29.750000000000000 16.979517610795678	-115.75000000000000 29.750000000000000 14.239610638285873	-115.75000000000000 29.750000000000000 12.673052082301426	-115.75000000000000 29.750000000000000 12.586206606329146	-115.75000000000000 29.750000000000000 13.362947346795874	-115.75000000000000 29.750000000000000 12.261038237215448	-115.75000000000000 29.750000000000000 12.525443266694445	-115.75000000000000 29.750000000000000 11.816313848994923	-115.75000000000000 29.750000000000000 7.7536286176398255	-115.75000000000000 29.750000000000000 9.3767357400608269	-115.75000000000000 29.750000000000000 7.6267091280641415	-115.75000000000000 29.750000000000000 6.3480385083760487	-115.75000000000000 29.750000000000000 5.8599493519620482	-115.75000000000000 29.750000000000000 5.6301695189905914	-115.75000000000000 29.750000000000000 5.5212716319110093	-115.75000000000000 29.750000000000000 6.0887639540427694	-115.75000000000000 29.750000000000000 5.6273935275803915	-115.75000000000000 29.750000000000000 5.9791822253665234	-115.75000000000000 29.750000000000000 5.7177841459826597	-115.75000000000000 29.750000000000000 6.0251727408125637	-115.75000000000000 29.750000000000000 5.0000000000000000	-115.75000000000000 29.750000000000000 5.0000000000000000	-115.75000000000000 29.750000000000000 5.1277029401534522	-115.75000000000000 29.750000000000000 5.4241512121286961
-115.25000000000000 29.750000000000000 16.382054935757434	-115.25000000000000 29.750000000000000 14.726133415675456	-115.25000000000000 29.750000000000000 14.833974231185561	-115.25000000000000 29.750000000000000 12.757947579780156	-115.25000000000000 29.750000000000000 13.374092237646066	-115.25000000000000 29.750000000000000 16.060525828442998	-115.25000000000000 29.750000000000000 17.086505572342553	-115.25000000000000 29.750000000000000 12.951358703530005	-115.25000000000000 29.750000000000000 17.013627427332978	-115.25000000000000 29.750000000000000 15.660412747465783	-115.25000000000000 29.750000000000000 18.065874623459536	-115.25000000000000 29.750000000000000 16.831516871512616	-115.25000000000000 29.750000000000000 18.305497614731717	-115.25000000000000 29.750000000000000 15.422599588220171	-115.25000000000000 29.750000000000000 20.654425643527667	-115.25000000000000 29.750000000000000 19.965583358426667	-115.25000000000000 29.750000000000000 15.448253505058288	-115.25000000000000 29.750000000000000 16.638164388097263	-115.25000000000000 29.750000000000000 18.019731178430668	-115.25000000000000 29.750000000000000 17.543718900130241	-115.25000000000000 29.750000000000000 17.706467908758963	-115.25000000000000 29.750000000000000 15.330103566813746	-115.25000000000000 29.750000000000000 15.109321739497357	-115.25000000000000 29.750000000000000 15.056997171795564	-115.25000000000000 29.750000000000000 15.806068657806486	-115.25000000000000 29.750000000000000 13.126438461286034	-115.25000000000000 29.750000000000000 16.009955281218783	-115.25000000000000 29.750000000000000 12.230522679992461	-115.25000000000000 29.750000000000000 12.684462551965614	-115.25000000000000 29.750000000000000 10.185543589042309	-115.25000000000000 29.750000000000000 10.189541232418801	-115.25000000000000 29.750000000000000 10.442268863715315	-115.25000000000000 29.750000000000000 12.282913638407111	-115.25000000000000 29.750000000000000 8.6113068119650915	-115.25000000000000 29.750000000000000 7.3781378929697619	-115.25000000000000 29.750000000000000 6.5564211987484837	-115.25000000000000 29.750000000000000 5.0000000000000000	-115.25000000000000 29.750000000000000 5.0000000000000000	-115.25000000000000 29.750000000000000 5.0000000000000000	-115.25000000000000 29.750000000000000 5.0000000000000000	-115.25000000000000 29.750000000000000 5.0000000000000000	-115.25000000000000 29.750000000000000 5.0000000000000000	-115.25000000000000 29.750000000000000 5.0000000000000000	-115.25000000000000 29.750000000000000 5.0000000000000000	-115.25000000000000 29.750000000000000 5.0000000000000000	-115.25000000000000 29.750000000000000 5.0000000000000000	-115.25000000000000 29.750000000000000 5.0000000000000000	-115.25000000000000 29.750000000000000 5.0000000000000000	-115.25000000000000 29.750000000000000 5.0000000000000000	-115.25000000000000 29.750000000000000 5.0000000000000000
-114.75000000000000 29.750000000000000 16.012255220997108	-114.75000000000000 29.750000000000000 16.268364360184655	-114.75000000000000 29.750000000000000 16.377937196542284	-114.75000000000000 29.750000000000000 17.086788555790665	-114.75000000000000 29.750000000000000 17.269067194074864	-114.75000000000000 29.750000000000000 15.323734461205309	-114.75000000000000 29.750000000000000 13.084261300991519	-114.75000000000000 29.750000000000000 18.139467921172464	-114.75000000000000 29.750000000000000 17.083543783587288	-114.75000000000000 29.750000000000000 14.931867440987924	-114.75000000000000 29.750000000000000 19.457952533418354	-114.75000000000000 29.750000000000000 18.160561128341772	-114.75000000000000 29.750000000000000 17.780637758306987	-114.75000000000000 29.750000000000000 17.007965910583383	-114.75000000000000 29.750000000000000 19.576070524339094	-114.75000000000000 29.750000000000000 14.714599825310161	-114.75000000000000 29.750000000000000 16.661444943483236	-114.75000000000000 29.750000000000000 15.923624194597974	-114.75000000000000 29.750000000000000 15.899618114224459	-114.75000000000000 29.750000000000000 15.815511455830086	-114.75000000000000 29.750000000000000 16.089437724958731	-114.75000000000000 29.750000000000000 13.784208434791402	-114.75000000000000 29.750000000000000 12.700212484530079	-114.75000000000000 29.750000000000000 14.070960895243669	-114.75000000000000 29.750000000000000 14.550794693584383	-114.75000000000000 29.750000000000000 12.235900975485329	-114.75000000000000 29.750000000000000 14.240326414348486	-114.75000000000000 29.750000000000000 14.115394324471009	-114.75000000000000 29.750000000000000 12.684850841259754	-114.75000000000000 29.750000000000000 11.084175414134712	-114.75000000000000 29.750000000000000 10.663404199654304	-114.75000000000000 29.750000000000000 12.419997872711328	-114.75000000000000 29.750000000000000 10.643564623329858	-114.75000000000000 29.750000000000000 8.6135814226358018	-114.75000000000000 29.750000000000000 6.7365139946995880	-114.75000000000000 29.750000000000000 7.0410232588648576	-114.75000000000000 29.750000000000000 5.4326630456129807	-114.75000000000000 29.750000000000000 5.0000000000000000	-114.75000000000000 29.750000000000000 5.0000000000000000	-114.75000000000000 29.750000000000000 5.0000000000000000	-114.75000000000000 29.750000000000000 5.0000000000000000	-114.75000000000000 29.750000000000000 5.0000000000000000	-114.75000000000000 29.750000000000000 5.6036363915784397	-114.75000000000000 29.750000000000000 5.0000000000000000	-114.75000000000000 29.750000000000000 5.0000000000000000	-114.75000000000000 29.750000000000000 5.0000000000000000	-114.75000000000000 29.750000000000000 5.0000000000000000	-114.75000000000000 29.750000000000000 5.0000000000000000	-114.75000000000000 29.750000000000000 5.0000000000000000	-114.75000000000000 29.750000000000000 5.0000000000000000
-114.25000000000000 29.750000000000000 15.241927826846545	-114.25000000000000 29.750000000000000 15.724474862601069	-114.25000000000000 29.750000000000000 15.386781587956524	-114.25000000000000 29.750000000000000 15.869418884855859	-114.25000000000000 29.750000000000000 16.162743989360422	-114.25000000000000 29.750000000000000 15.983938976054805	-114.25000000000000 29.750000000000000 17.083902578515161	-114.25000000000000 29.750000000000000 17.090413485127051	-114.25000000000000 29.750000000000000 15.822334469522211	-114.25000000000000 29.750000000000000 14.464905540006354	-114.25000000000000 29.750000000000000 14.144969522382826	-114.25000000000000 29.750000000000000 20.028722561118947	-114.25000000000000 29.750000000000000 18.838159087547080	-114.25000000000000 29.750000000000000 17.586414981103740	-114.25000000000000 29.750000000000000 19.959647570655630	-114.25000000000000 29.750000000000000 16.317820452734114	-114.25000000000000 29.750000000000000 17.342925331434202	-114.25000000000000 29.750000000000000 16.215065536719809	-114.25000000000000 29.750000000000000 15.265283895063753	-114.25000000000000 29.750000000000000 14.845740747082896	-114.25000000000000 29.750000000000000 14.354110020722949	-114.25000000000000 29.750000000000000 13.888507650479756	-114.25000000000000 29.750000000000000 13.306288420933363	-114.25000000000000 29.750000000000000 13.982131205367793	-114.25000000000000 29.750000000000000 15.056129448036481	-114.25000000000000 29.750000000000000 15.385469418648587	-114.25000000000000 29.750000000000000 13.506773863264815	-114.25000000000000 29.750000000000000 13.804811882989073	-114.25000000000000 29.750000000000000 12.070274378927135	-114.25000000000000 29.750000000000000 10.758989895396684	-114.25000000000000 29.750000000000000 10.995926183557398	-114.25000000000000 29.750000000000000 10.985051288788121	-114.25000000000000 29.750000000000000 9.7810845977785643	-114.25000000000000 29.750000000000000 9.7846036865300032	-114.25000000000000 29.750000000000000 7.1158694557519606	-114.25000000000000 29.750000000000000 7.2778687661954828	-114.25000000000000 29.750000000000000 6.9737026451397846	-114.25000000000000 29.750000000000000 6.0432866090818891	-114.25000000000000 29.750000000000000 8.7114609263255200	-114.25000000000000 29.750000000000000 9.3824324544756337	-114.25000000000000 29.750000000000000 6.8092777062257799	-114.25000000000000 29.750000000000000 6.9074945616429071	-114.25000000000000 29.750000000000000 7.0809381885594282	-114.25000000000000 29.750000000000000 6.8195699863147068	-114.25000000000000 29.750000000000000 6.7437334946527043	-114.25000000000000 29.750000000000000 6.7135565594887385	-114.25000000000000 29.750000000000000 6.5463062219840440	-114.25000000000000 29.750000000000000 6.6514577938831447	-114.25000000000000 29.750000000000000 6.6905790613352627	-114.25000000000000 29.750000000000000 7.2812485880286646
-113.75000000000000 29.750000000000000 15.967617069104222	-113.75000000000000 29.750000000000000 16.431915394458816	-113.75000000000000 29.750000000000000 16.073865858997337	-113.75000000000000 29.750000000000000 14.477652578070318	-113.75000000000000 29.750000000000000 15.385248314958789	-113.75000000000000 29.750000000000000 15.581102934063512	-113.75000000000000 29.750000000000000 16.137068164697382	-113.75000000000000 29.750000000000000 16.368043400006485	-113.75000000000000 29.750000000000000 15.527080844142574	-113.75000000000000 29.750000000000000 14.034806744850716	-113.75000000000000 29.750000000000000 17.213575566360426	-113.75000000000000 29.750000000000000 13.468006689736267	-113.75000000000000 29.750000000000000 17.734465812810871	-113.75000000000000 29.750000000000000 16.748147145240619	-113.75000000000000 29.750000000000000 13.904021918097285	-113.75000000000000 29.750000000000000 16.468772419943107	-113.75000000000000 29.750000000000000 16.578023598741591	-113.75000000000000 29.750000000000000 15.732280332399686	-113.75000000000000 29.750000000000000 14.899678156554897	-113.75000000000000 29.750000000000000 14.339485573320214	-113.75000000000000 29.750000000000000 13.113921093236698	-113.75000000000000 29.750000000000000 14.758405460386639	-113.75000000000000 29.750000000000000 13.639080466475090	-113.75000000000000 29.750000000000000 14.344045730697626	-113.75000000000000 29.750000000000000 15.419599605611378	-113.75000000000000 29.750000000000000 14.263411418424456	-113.75000000000000 29.750000000000000 14.248395299890662	-113.75000000000000 29.750000000000000 13.515658699618701	-113.75000000000000 29.750000000000000 12.414232496306392	-113.75000000000000 29.750000000000000 9.4394584015556582	-113.75000000000000 29.750000000000000 9.6149006023359149	-113.75000000000000 29.750000000000000 10.338741610489596	-113.75000000000000 29.750000000000000 10.449606123115117	-113.75000000000000 29.750000000000000 10.175782033703353	-113.75000000000000 29.750000000000000 7.9215764425960229	-113.75000000000000 29.750000000000000 7.7911096952169361	-113.75000000000000 29.750000000000000 10.028572852565960	-113.75000000000000 29.750000000000000 6.4428003656482904	-113.75000000000000 29.750000000000000 7.4053172662395514	-113.75000000000000 29.750000000000000 8.1368725490737770	-113.75000000000000 29.750000000000000 8.7172238377813809	-113.75000000000000 29.750000000000000 9.1488949038044609	-113.75000000000000 29.750000000000000 9.6471794884695221	-113.75000000000000 29.750000000000000 10.431071932943327	-113.75000000000000 29.750000000000000 9.8305133434513401	-113.75000000000000 29.750000000000000 9.8876244113214735	-113.75000000000000 29.750000000000000 9.9930354637854411	-113.75000000000000 29.750000000000000 9.9378816861982529	-113.75000000000000 29.750000000000000 10.406607680172687	-113.75000000000000 29.750000000000000 11.063085501896792
-113.25000000000000 29.750000000000000 15.902107330817470	-113.25000000000000 29.750000000000000 16.323634705477559	-113.25000000000000 29.750000000000000 14.643793722461679	-113.25000000000000 29.750000000000000 14.759166133980594	-113.25000000000000 29.750000000000000 16.065830475316950	-113.25000000000000 29.750000000000000 16.293963182620118	-113.25000000000000 29.750000000000000 16.569768733148138	-113.25000000000000 29.750000000000000 17.060362007717870	-113.25000000000000 29.750000000000000 16.394477141830297	-113.25000000000000 29.750000000000000 18.472296188138490	-113.25000000000000 29.750000000000000 18.148250249239382	-113.25000000000000 29.750000000000000 17.856768571721474	-113.25000000000000 29.750000000000000 17.044989141593867	-113.25000000000000 29.750000000000000 16.187269289924600	-113.25000000000000 29.750000000000000 16.503020287165320	-113.25000000000000 29.750000000000000 17.292634597141827	-113.25000000000000 29.750000000000000 17.127547459918070	-113.25000000000000 29.750000000000000 16.062614726864648	-113.25000000000000 29.750000000000000 14.355569616246774	-113.25000000000000 29.750000000000000 13.557450709538008	-113.25000000000000 29.750000000000000 12.529535610822961	-113.25000000000000 29.750000000000000 13.981528725565957	-113.25000000000000 29.750000000000000 13.501705448469769	-113.25000000000000 29.750000000000000 14.690720140172756	-113.25000000000000 29.750000000000000 15.594328453018058	-113.25000000000000 29.750000000000000 16.535888952656620	-113.25000000000000 29.750000000000000 14.754236761568139	-113.25000000000000 29.750000000000000 13.909204054150823	-113.25000000000000 29.750000000000000 12.901370200611094	-113.25000000000000 29.750000000000000 10.117876064795947	-113.25000000000000 29.750000000000000 9.8073492132393767	-113.25000000000000 29.750000000000000 9.3815228919457194	-113.25000000000000 29.750000000000000 12.602174908683706	-113.25000000000000 29.750000000000000 13.746485027480821	-113.25000000000000 29.750000000000000 10.011445135059304	-113.25000000000000 29.750000000000000 11.635903997382174	-113.25000000000000 29.750000000000000 8.4445805838485946	-113.25000000000000 29.750000000000000 8.4313912287646708	-113.25000000000000 29.750000000000000 9.0650929208410336	-113.25000000000000 29.750000000000000 7.6997378805331875	-113.25000000000000 29.750000000000000 10.191642176943846	-113.25000000000000 29.750000000000000 8.3490582986420510	-113.25000000000000 29.750000000000000 9.4431476955439582	-113.25000000000000 29.750000000000000 11.824843901588487	-113.25000000000000 29.750000000000000 11.144245589185594	-113.25000000000000 29.750000000000000 11.492338415571172	-113.25000000000000 29.750000000000000 11.823318117158141	-113.25000000000000 29.750000000000000 12.410549393535693	-113.25000000000000 29.750000000000000 11.661333199446316	-113.25000000000000 29.750000000000000 12.273608334881668
-112.75000000000000 29.750000000000000 14.764449207476757	-112.75000000000000 29.750000000000000 14.983697571341832	-112.75000000000000 29.750000000000000 14.787130365406421	-112.75000000000000 29.750000000000000 15.122674294756902	-112.75000000000000 29.750000000000000 16.162414891497860	-112.75000000000000 29.750000000000000 16.115375022493680	-112.75000000000000 29.750000000000000 16.436399739912492	-112.75000000000000 29.750000000000000 17.280010564344991	-112.75000000000000 29.750000000000000 21.843421714307631	-112.75000000000000 29.750000000000000 24.170702547922925	-112.75000000000000 29.750000000000000 17.039859249908258	-112.75000000000000 29.750000000000000 16.905795180870605	-112.75000000000000 29.750000000000000 16.672009671602925	-112.75000000000000 29.750000000000000 16.272133787386021	-112.75000000000000 29.750000000000000 17.082058182254940	-112.75000000000000 29.750000000000000 16.027566073327701	-112.75000000000000 29.750000000000000 16.925178034767324	-112.75000000000000 29.750000000000000 16.047356405027084	-112.75000000000000 29.750000000000000 14.102506537863233	-112.75000000000000 29.750000000000000 12.863627596576473	-112.75000000000000 29.750000000000000 15.697951626349198	-112.75000000000000 29.750000000000000 11.805190058524124	-112.75000000000000 29.750000000000000 11.577767696931581	-112.75000000000000 29.750000000000000 12.710563471342907	-112.75000000000000 29.750000000000000 14.104603290401416	-112.75000000000000 29.750000000000000 15.233945335482446	-112.75000000000000 29.750000000000000 10.422469443260345	-112.75000000000000 29.750000000000000 13.664569790833754	-112.75000000000000 29.750000000000000 12.760211178156146	-112.75000000000000 29.750000000000000 11.856804828143066	-112.75000000000000 29.750000000000000 11.794131200297397	-112.75000000000000 29.750000000000000 10.430851592039453	-112.75000000000000 29.750000000000000 14.669157912468133	-112.75000000000000 29.750000000000000 16.643569216714077	-112.75000000000000 29.750000000000000 13.540407210027306	-112.75000000000000 29.750000000000000 12.368930190767880	-112.75000000000000 29.750000000000000 11.251006389241221	-112.75000000000000 29.750000000000000 9.1695518704040104	-112.75000000000000 29.750000000000000 9.3464676106967453	-112.75000000000000 29.750000000000000 12.671978466524216	-112.75000000000000 29.750000000000000 9.4745094369097718	-112.75000000000000 29.750000000000000 10.981027473070007	-112.75000000000000 29.750000000000000 12.346980400493571	-112.75000000000000 29.750000000000000 12.899777650795512	-112.75000000000000 29.750000000000000 13.344664514621249	-112.75000000000000 29.750000000000000 13.936007376823833	-112.75000000000000 29.750000000000000 14.493269576107958	-112.75000000000000 29.750000000000000 14.939485970743119	-112.75000000000000 29.750000000000000 10.349459818503306	-112.75000000000000 29.750000000000000 9.2734906716107819
-112.25000000000000 29.750000000000000 15.175908175790894	-112.25000000000000 29.750000000000000 15.088718054545305	-112.25000000000000 29.750000000000000 14.788029887900478	-112.25000000000000 29.750000000000000 15.131466989727491	-112.25000000000000 29.750000000000000 12.266807881797552	-112.25000000000000 29.750000000000000 16.663707464491306	-112.25000000000000 29.750000000000000 16.214299325143042	-112.25000000000000 29.750000000000000 17.169055485948594	-112.25000000000000 29.750000000000000 16.633491233689512	-112.25000000000000 29.750000000000000 17.962897729897978	-112.25000000000000 29.750000000000000 17.667546806645603	-112.25000000000000 29.750000000000000 16.739403820605673	-112.25000000000000 29.750000000000000 17.362961448567848	-112.25000000000000 29.750000000000000 15.754564127178726	-112.25000000000000 29.750000000000000 16.716036318579604	-112.25000000000000 29.750000000000000 15.809338304453947	-112.25000000000000 29.750000000000000 16.923791219890454	-112.25000000000000 29.750000000000000 15.430980519325264	-112.25000000000000 29.750000000000000 13.170672519319057	-112.25000000000000 29.750000000000000 12.283534025482080	-112.25000000000000 29.750000000000000 10.639839258628026	-112.25000000000000 29.750000000000000 10.980295175222087	-112.25000000000000 29.750000000000000 11.048497005017774	-112.25000000000000 29.750000000000000 11.842451196225586	-112.25000000000000 29.750000000000000 12.275410999723686	-112.25000000000000 29.750000000000000 13.503098483576176	-112.25000000000000 29.750000000000000 13.725992887039848	-112.25000000000000 29.750000000000000 12.637133411473037	-112.25000000000000 29.750000000000000 11.073083049602046	-112.25000000000000 29.750000000000000 10.609237912184403	-112.25000000000000 29.750000000000000 11.106067941616493	-112.25000000000000 29.750000000000000 11.095086554580980	-112.25000000000000 29.750000000000000 11.304423761731483	-112.25000000000000 29.750000000000000 12.398757050913829	-112.25000000000000 29.750000000000000 11.867123881584913	-112.25000000000000 29.750000000000000 13.007736128496314	-112.25000000000000 29.750000000000000 9.1317844635246086	-112.25000000000000 29.750000000000000 7.5404341077615724	-112.25000000000000 29.750000000000000 10.243965643528922	-112.25000000000000 29.750000000000000 8.7634806679853430	-112.25000000000000 29.750000000000000 9.0245381247193848	-112.25000000000000 29.750000000000000 8.1833687521842222	-112.25000000000000 29.750000000000000 8.8427083292759612	-112.25000000000000 29.750000000000000 8.7332847316919331	-112.25000000000000 29.750000000000000 9.4313391119552410	-112.25000000000000 29.750000000000000 10.290026209020233	-112.25000000000000 29.750000000000000 10.992326669977064	-112.25000000000000 29.750000000000000 11.653097455023833	-112.25000000000000 29.750000000000000 12.375737294211890	-112.25000000000000 29.750000000000000 8.3761463957427829
-111.75000000000000 29.750000000000000 14.864140594887214	-111.75000000000000 29.750000000000000 14.371673811923117	-111.75000000000000 29.750000000000000 13.598798886155802	-111.75000000000000 29.750000000000000 15.319891602023617	-111.75000000000000 29.750000000000000 11.900823222515584	-111.75000000000000 29.750000000000000 11.923898235429972	-111.75000000000000 29.750000000000000 10.800808268227550	-111.75000000000000 29.750000000000000 10.799653613270879	-111.75000000000000 29.750000000000000 10.340740746489780	-111.75000000000000 29.750000000000000 7.5757279369152171	-111.75000000000000 29.750000000000000 7.4304521544799167	-111.75000000000000 29.750000000000000 10.677079673460076	-111.75000000000000 29.750000000000000 11.635760989271985	-111.75000000000000 29.750000000000000 10.784349604015652	-111.75000000000000 29.750000000000000 15.161813012484725	-111.75000000000000 29.750000000000000 10.869070423811113	-111.75000000000000 29.750000000000000 10.324807635441886	-111.75000000000000 29.750000000000000 9.0211783779773640	-111.75000000000000 29.750000000000000 7.7207024712490968	-111.75000000000000 29.750000000000000 10.545785753209044	-111.75000000000000 29.750000000000000 9.2152033714276005	-111.75000000000000 29.750000000000000 10.126589428898225	-111.75000000000000 29.750000000000000 7.5129474197407129	-111.75000000000000 29.750000000000000 8.1686624974741537	-111.75000000000000 29.750000000000000 8.2259856667830835	-111.75000000000000 29.750000000000000 13.944098346944468	-111.75000000000000 29.750000000000000 13.778207314180902	-111.75000000000000 29.750000000000000 8.5612497784514883	-111.75000000000000 29.750000000000000 11.514575577947182	-111.75000000000000 29.750000000000000 7.3709741146787850	-111.75000000000000 29.750000000000000 7.3939581449889351	-111.75000000000000 29.750000000000000 6.4603826647372280	-111.75000000000000 29.750000000000000 5.7596485328928875	-111.75000000000000 29.750000000000000 6.4860164463148973	-111.75000000000000 29.750000000000000 5.7844741565743165	-111.75000000000000 29.750000000000000 5.3596261300649646	-111.75000000000000 29.750000000000000 5.0000000000000000	-111.75000000000000 29.750000000000000 5.0000000000000000	-111.75000000000000 29.750000000000000 5.0000000000000000	-111.75000000000000 29.750000000000000 5.0000000000000000	-111.75000000000000 29.750000000000000 5.0000000000000000	-111.75000000000000 29.750000000000000 5.0000000000000000	-111.75000000000000 29.750000000000000 5.0000000000000000	-111.75000000000000 29.750000000000000 5.0000000000000000	-111.75000000000000 29.750000000000000 5.0000000000000000	-111.75000000000000 29.750000000000000 5.0000000000000000	-111.75000000000000 29.750000000000000 5.0000000000000000	-111.75000000000000 29.750000000000000 5.9687935590816501	-111.75000000000000 29.750000000000000 7.3528432224331626	-111.75000000000000 29.750000000000000 6.3634308421103789
-111.25000000000000 29.750000000000000 13.316631903156257	-111.25000000000000 29.750000000000000 9.3729197397775561	-111.25000000000000 29.750000000000000 12.680100588533106	-111.25000000000000 29.750000000000000 10.075833408382257	-111.25000000000000 29.750000000000000 11.026051114155457	-111.25000000000000 29.750000000000000 11.074971811958719	-111.25000000000000 29.750000000000000 9.2107005396322545	-111.25000000000000 29.750000000000000 9.3150206376756799	-111.25000000000000 29.750000000000000 8.9523434705581018	-111.25000000000000 29.750000000000000 6.8306822993020058	-111.25000000000000 29.750000000000000 6.8320197622510257	-111.25000000000000 29.750000000000000 6.1215926169024639	-111.25000000000000 29.750000000000000 6.6825648482209346	-111.25000000000000 29.750000000000000 8.6264026628923816	-111.25000000000000 29.750000000000000 8.8917379293676824	-111.25000000000000 29.750000000000000 8.8328267054776148	-111.25000000000000 29.750000000000000 8.5102508517480580	-111.25000000000000 29.750000000000000 7.3111908044557685	-111.25000000000000 29.750000000000000 6.5531441464301512	-111.25000000000000 29.750000000000000 6.4456823574426476	-111.25000000000000 29.750000000000000 8.1183600931163191	-111.25000000000000 29.750000000000000 9.0436822891922652	-111.25000000000000 29.750000000000000 11.171374228927547	-111.25000000000000 29.750000000000000 11.636774707451574	-111.25000000000000 29.750000000000000 11.432338287767211	-111.25000000000000 29.750000000000000 8.6945731267280895	-111.25000000000000 29.750000000000000 12.378719607918043	-111.25000000000000 29.750000000000000 11.064948412339556	-111.25000000000000 29.750000000000000 7.5986833959403315	-111.25000000000000 29.750000000000000 7.2176012160566643	-111.25000000000000 29.750000000000000 7.2442221599478955	-111.25000000000000 29.750000000000000 5.4600312190679086	-111.25000000000000 29.750000000000000 5.0000000000000000	-111.25000000000000 29.750000000000000 5.0000000000000000	-111.25000000000000 29.750000000000000 5.0000000000000000	-111.25000000000000 29.750000000000000 5.0000000000000000	-111.25000000000000 29.750000000000000 5.0000000000000000	-111.25000000000000 29.750000000000000 5.0000000000000000	-111.25000000000000 29.750000000000000 5.0000000000000000	-111.25000000000000 29.750000000000000 5.0000000000000000	-111.25000000000000 29.750000000000000 5.0000000000000000	-111.25000000000000 29.750000000000000 5.0000000000000000	-111.25000000000000 29.750000000000000 5.0000000000000000	-111.25000000000000 29.750000000000000 5.0000000000000000	-111.25000000000000 29.750000000000000 5.0000000000000000	-111.25000000000000 29.750000000000000 5.0000000000000000	-111.25000000000000 29.750000000000000 5.0000000000000000	-111.25000000000000 29.750000000000000 5.0000000000000000	-111.25000000000000 29.750000000000000 5.0000000000000000	-111.25000000000000 29.750000000000000 6.0862201302536496
-110.75000000000000 29.750000000000000 9.5369229923373009	-110.75000000000000 29.750000000000000 9.3432022755151394	-110.75000000000000 29.750000000000000 12.721373348423398	-110.75000000000000 29.750000000000000 10.192420591509318	-110.75000000000000 29.750000000000000 11.269997347686727	-110.75000000000000 29.750000000000000 8.1944391623290667	-110.75000000000000 29.750000000000000 9.8372187325928451	-110.75000000000000 29.750000000000000 10.286252636930296	-110.75000000000000 29.750000000000000 10.016311896021863	-110.75000000000000 29.750000000000000 10.916807053475573	-110.75000000000000 29.750000000000000 11.328653130734340	-110.75000000000000 29.750000000000000 11.034102729303514	-110.75000000000000 29.750000000000000 10.536947465529021	-110.75000000000000 29.750000000000000 9.4943212549107283	-110.75000000000000 29.750000000000000 9.2521930072059515	-110.75000000000000 29.750000000000000 9.5337485991490514	-110.75000000000000 29.750000000000000 9.4225383128796896	-110.75000000000000 29.750000000000000 8.2310969074139333	-110.75000000000000 29.750000000000000 8.0208664987482514	-110.75000000000000 29.750000000000000 7.4322865131671545	-110.75000000000000 29.750000000000000 8.4993997032092423	-110.75000000000000 29.750000000000000 9.2743914647429584	-110.75000000000000 29.750000000000000 10.783783121472641	-110.75000000000000 29.750000000000000 10.857614438422377	-110.75000000000000 29.750000000000000 10.895140289499453	-110.75000000000000 29.750000000000000 8.5181296785589087	-110.75000000000000 29.750000000000000 7.3608414132558853	-110.75000000000000 29.750000000000000 10.896625203764714	-110.75000000000000 29.750000000000000 10.766098793052201	-110.75000000000000 29.750000000000000 10.384472505545006	-110.75000000000000 29.750000000000000 10.798072988602158	-110.75000000000000 29.750000000000000 9.4024402401088967	-110.75000000000000 29.750000000000000 8.5162695592821311	-110.75000000000000 29.750000000000000 5.0300647946761856	-110.75000000000000 29.750000000000000 5.0000000000000000	-110.75000000000000 29.750000000000000 5.0000000000000000	-110.75000000000000 29.750000000000000 5.0747834307821087	-110.75000000000000 29.750000000000000 5.2346751459115310	-110.75000000000000 29.750000000000000 5.0000000000000000	-110.75000000000000 29.750000000000000 5.0000000000000000	-110.75000000000000 29.750000000000000 5.0000000000000000	-110.75000000000000 29.750000000000000 5.0000000000000000	-110.75000000000000 29.750000000000000 5.0000000000000000	-110.75000000000000 29.750000000000000 5.0000000000000000	-110.75000000000000 29.750000000000000 5.0000000000000000	-110.75000000000000 29.750000000000000 5.0000000000000000	-110.75000000000000 29.750000000000000 5.0000000000000000	-110.75000000000000 29.750000000000000 5.0000000000000000	-110.75000000000000 29.750000000000000 5.0000000000000000	-110.75000000000000 29.750000000000000 6.0112796228781527
-110.25000000000000 29.750000000000000 10.512405221092749	-110.25000000000000 29.750000000000000 10.121963259385135	-110.25000000000000 29.750000000000000 9.7505790655534543	-110.25000000000000 29.750000000000000 11.102175392946837	-110.25000000000000 29.750000000000000 11.557908729327160	-110.25000000000000 29.750000000000000 16.575965647213881	-110.25000000000000 29.750000000000000 14.586545262454441	-110.25000000000000 29.750000000000000 10.621782169048100	-110.25000000000000 29.750000000000000 14.150683616742443	-110.25000000000000 29.750000000000000 14.005154719180750	-110.25000000000000 29.750000000000000 12.069857738334749	-110.25000000000000 29.750000000000000 15.293844045116801	-110.25000000000000 29.750000000000000 11.699852450290322	-110.25000000000000 29.750000000000000 11.171209802079282	-110.25000000000000 29.750000000000000 11.219929871245455	-110.25000000000000 29.750000000000000 11.559254510481283	-110.25000000000000 29.750000000000000 11.577229554335794	-110.25000000000000 29.750000000000000 10.364146636150270	-110.25000000000000 29.750000000000000 13.262187606772569	-110.25000000000000 29.750000000000000 11.498971783467340	-110.25000000000000 29.750000000000000 10.928776293505553	-110.25000000000000 29.750000000000000 9.6823205650743933	-110.25000000000000 29.750000000000000 10.753010186338608	-110.25000000000000 29.750000000000000 11.378959774279670	-110.25000000000000 29.750000000000000 11.195095099195981	-110.25000000000000 29.750000000000000 12.287037793055768	-110.25000000000000 29.750000000000000 11.674835673186815	-110.25000000000000 29.750000000000000 11.287174047813153	-110.25000000000000 29.750000000000000 11.037701161195315	-110.25000000000000 29.750000000000000 15.109501363947029	-110.25000000000000 29.750000000000000 10.671926237825677	-110.25000000000000 29.750000000000000 9.4957242516724438	-110.25000000000000 29.750000000000000 10.110472835128437	-110.25000000000000 29.750000000000000 8.5222573772035233	-110.25000000000000 29.750000000000000 6.9758676259233621	-110.25000000000000 29.750000000000000 5.7201666544847569	-110.25000000000000 29.750000000000000 6.7025277031512296	-110.25000000000000 29.750000000000000 7.1018315676687092	-110.25000000000000 29.750000000000000 5.5601107597522184	-110.25000000000000 29.750000000000000 7.2778397737826905	-110.25000000000000 29.750000000000000 6.3438453123376819	-110.25000000000000 29.750000000000000 5.0000000000000000	-110.25000000000000 29.750000000000000 5.0000000000000000	-110.25000000000000 29.750000000000000 5.0000000000000000	-110.25000000000000 29.750000000000000 5.0000000000000000	-110.25000000000000 29.750000000000000 5.0000000000000000	-110.25000000000000 29.750000000000000 5.4070897768470454	-110.25000000000000 29.750000000000000 5.0602023659480828	-110.25000000000000 29.750000000000000 7.4494353639945938	-110.25000000000000 29.750000000000000 7.4348532258262656
-109.75000000000000 29.750000000000000 15.279632915871089	-109.75000000000000 29.750000000000000 14.726582556085400	-109.75000000000000 29.750000000000000 11.029946008202520	-109.75000000000000 29.750000000000000 11.248898342578439	-109.75000000000000 29.750000000000000 15.904984555553952	-109.75000000000000 29.750000000000000 12.661140079800409	-109.75000000000000 29.750000000000000 14.347556264685991	-109.75000000000000 29.750000000000000 10.518618946158835	-109.75000000000000 29.750000000000000 10.086110698870879	-109.75000000000000 29.750000000000000 14.004026995643255	-109.75000000000000 29.750000000000000 14.721548052928092	-109.75000000000000 29.750000000000000 10.865863175220582	-109.75000000000000 29.750000000000000 11.652507375461642	-109.75000000000000 29.750000000000000 11.476512068254216	-109.75000000000000 29.750000000000000 11.946235002700211	-109.75000000000000 29.750000000000000 15.341743282063543	-109.75000000000000 29.750000000000000 15.357096616014989	-109.75000000000000 29.750000000000000 13.527324561151014	-109.75000000000000 29.750000000000000 14.140739071480034	-109.75000000000000 29.750000000000000 10.624925501992978	-109.75000000000000 29.750000000000000 12.242350466840689	-109.75000000000000 29.750000000000000 11.800912401139749	-109.75000000000000 29.750000000000000 12.575498124084294	-109.75000000000000 29.750000000000000 12.676894826580963	-109.75000000000000 29.750000000000000 11.942855733887324	-109.75000000000000 29.750000000000000 12.855923617375407	-109.75000000000000 29.750000000000000 11.810800594603263	-109.75000000000000 29.750000000000000 11.985168595031142	-109.75000000000000 29.750000000000000 11.638575280499142	-109.75000000000000 29.750000000000000 10.467278424099952	-109.75000000000000 29.750000000000000 10.539079222329836	-109.75000000000000 29.750000000000000 13.575330812031842	-109.75000000000000 29.750000000000000 10.958671598640962	-109.75000000000000 29.750000000000000 12.364618620213276	-109.75000000000000 29.750000000000000 7.1949321027722268	-109.75000000000000 29.750000000000000 6.8490749523239192	-109.75000000000000 29.750000000000000 9.4489658663681784	-109.75000000000000 29.750000000000000 7.3766211314063792	-109.75000000000000 29.750000000000000 6.7824716829746086	-109.75000000000000 29.750000000000000 7.5914265379106771	-109.75000000000000 29.750000000000000 5.1512804947450812	-109.75000000000000 29.750000000000000 5.7985339331655519	-109.75000000000000 29.750000000000000 5.0000000000000000	-109.75000000000000 29.750000000000000 5.0000000000000000	-109.75000000000000 29.750000000000000 5.0000000000000000	-109.75000000000000 29.750000000000000 5.0000000000000000	-109.75000000000000 29.750000000000000 5.0201976435499072	-109.75000000000000 29.750000000000000 6.0956022663275302	-109.75000000000000 29.750000000000000 8.9265103623032669	-109.75000000000000 29.750000000000000 8.9882631446453107
-109.25000000000000 29.750000000000000 11.104458107849284	-109.25000000000000 29.750000000000000 10.695668380061498	-109.25000000000000 29.750000000000000 11.268600451194411	-109.25000000000000 29.750000000000000 12.075157397503400	-109.25000000000000 29.750000000000000 11.864296180643615	-109.25000000000000 29.750000000000000 13.722175572405126	-109.25000000000000 29.750000000000000 12.945737914023722	-109.25000000000000 29.750000000000000 11.231384593454884	-109.25000000000000 29.750000000000000 14.439269302610324	-109.25000000000000 29.750000000000000 10.454835326949613	-109.25000000000000 29.750000000000000 14.443951633605984	-109.25000000000000 29.750000000000000 15.163778842054123	-109.25000000000000 29.750000000000000 11.458268583441964	-109.25000000000000 29.750000000000000 11.692114981247718	-109.25000000000000 29.750000000000000 12.001644254240713	-109.25000000000000 29.750000000000000 15.568655766954480	-109.25000000000000 29.750000000000000 15.232352222123914	-109.25000000000000 29.750000000000000 13.582359097399298	-109.25000000000000 29.750000000000000 14.152080519051713	-109.25000000000000 29.750000000000000 14.758595220066658	-109.25000000000000 29.750000000000000 12.062970204823664	-109.25000000000000 29.750000000000000 12.396131349593087	-109.25000000000000 29.750000000000000 12.404331942810389	-109.25000000000000 29.750000000000000 14.625158562938307	-109.25000000000000 29.750000000000000 13.181639237852167	-109.25000000000000 29.750000000000000 12.217084215341547	-109.25000000000000 29.750000000000000 12.458141622894015	-109.25000000000000 29.750000000000000 13.208968498527890	-109.25000000000000 29.750000000000000 12.650909907248129	-109.25000000000000 29.750000000000000 11.163244594045819	-109.25000000000000 29.750000000000000 11.366509811796917	-109.25000000000000 29.750000000000000 11.351273965188106	-109.25000000000000 29.750000000000000 11.034601362262009	-109.25000000000000 29.750000000000000 12.381080812359889	-109.25000000000000 29.750000000000000 8.3751388682480332	-109.25000000000000 29.750000000000000 8.3442093105296777	-109.25000000000000 29.750000000000000 6.3970323064212566	-109.25000000000000 29.750000000000000 7.7527785400586016	-109.25000000000000 29.750000000000000 7.0395951763944495	-109.25000000000000 29.750000000000000 7.2914494649133648	-109.25000000000000 29.750000000000000 7.0780601639683045	-109.25000000000000 29.750000000000000 5.9902237973898949	-109.25000000000000 29.750000000000000 5.0102605647958587	-109.25000000000000 29.750000000000000 5.0000000000000000	-109.25000000000000 29.750000000000000 5.0000000000000000	-109.25000000000000 29.750000000000000 5.0000000000000000	-109.25000000000000 29.750000000000000 5.0000000000000000	-109.25000000000000 29.750000000000000 5.0000000000000000	-109.25000000000000 29.750000000000000 7.1539334382103679	-109.25000000000000 29.750000000000000 6.3532726388955982
-108.75000000000000 29.750000000000000 10.604801357955997	-108.75000000000000 29.750000000000000 10.983999554264141	-108.75000000000000 29.750000000000000 10.373177146289388	-108.75000000000000 29.750000000000000 12.736523514308386	-108.75000000000000 29.750000000000000 12.521474088048674	-108.75000000000000 29.750000000000000 14.905881774763603	-108.75000000000000 29.750000000000000 15.376345507105151	-108.75000000000000 29.750000000000000 12.250470997539020	-108.75000000000000 29.750000000000000 10.916868808971326	-108.75000000000000 29.750000000000000 10.767770844509876	-108.75000000000000 29.750000000000000 10.970011180030291	-108.75000000000000 29.750000000000000 11.590989922401729	-108.75000000000000 29.750000000000000 11.513190498446608	-108.75000000000000 29.750000000000000 17.504063331537413	-108.75000000000000 29.750000000000000 12.378867223112101	-108.75000000000000 29.750000000000000 12.544107386090984	-108.75000000000000 29.750000000000000 15.640878789617242	-108.75000000000000 29.750000000000000 13.466595950805853	-108.75000000000000 29.750000000000000 14.114807358890799	-108.75000000000000 29.750000000000000 14.343489245742573	-108.75000000000000 29.750000000000000 11.566662152176679	-108.75000000000000 29.750000000000000 12.018692036638685	-108.75000000000000 29.750000000000000 12.277647658795946	-108.75000000000000 29.750000000000000 14.087706005197752	-108.75000000000000 29.750000000000000 12.474368901756101	-108.75000000000000 29.750000000000000 12.068832050797553	-108.75000000000000 29.750000000000000 12.063591978235650	-108.75000000000000 29.750000000000000 11.744199219573959	-108.75000000000000 29.750000000000000 13.707387357946148	-108.75000000000000 29.750000000000000 12.397181420681509	-108.75000000000000 29.750000000000000 12.853246445552672	-108.75000000000000 29.750000000000000 12.480026932687849	-108.75000000000000 29.750000000000000 11.161855765144955	-108.75000000000000 29.750000000000000 10.413415180327103	-108.75000000000000 29.750000000000000 7.3027935397405681	-108.75000000000000 29.750000000000000 6.8662262585617686	-108.75000000000000 29.750000000000000 6.8159213985087996	-108.75000000000000 29.750000000000000 7.7531742631883063	-108.75000000000000 29.750000000000000 7.3495355622781151	-108.75000000000000 29.750000000000000 9.5398442077994652	-108.75000000000000 29.750000000000000 9.7571065132225989	-108.75000000000000 29.750000000000000 10.203201630886653	-108.75000000000000 29.750000000000000 9.5232356651969727	-108.75000000000000 29.750000000000000 8.6629872372183154	-108.75000000000000 29.750000000000000 10.053980418496884	-108.75000000000000 29.750000000000000 8.8761304925571967	-108.75000000000000 29.750000000000000 8.3588850782541027	-108.75000000000000 29.750000000000000 6.4265104746981905	-108.75000000000000 29.750000000000000 8.8724556014313727	-108.75000000000000 29.750000000000000 7.5782349402953901
-108.25000000000000 29.750000000000000 9.3864359158656185	-108.25000000000000 29.750000000000000 10.814049630423105	-108.25000000000000 29.750000000000000 9.8127442196403845	-108.25000000000000 29.750000000000000 12.179828381318307	-108.25000000000000 29.750000000000000 12.704206730766476	-108.25000000000000 29.750000000000000 10.905724093244695	-108.25000000000000 29.750000000000000 12.584395021831194	-108.25000000000000 29.750000000000000 11.809427719772426	-108.25000000000000 29.750000000000000 10.153346855635140	-108.25000000000000 29.750000000000000 10.144065283242599	-108.25000000000000 29.750000000000000 9.5025850313762454	-108.25000000000000 29.750000000000000 9.8917797501253606	-108.25000000000000 29.750000000000000 10.819051537348740	-108.25000000000000 29.750000000000000 11.564258875472987	-108.25000000000000 29.750000000000000 12.127332634556206	-108.25000000000000 29.750000000000000 12.280706635456335	-108.25000000000000 29.750000000000000 10.537736200625138	-108.25000000000000 29.750000000000000 14.359259240777401	-108.25000000000000 29.750000000000000 10.313824183762971	-108.25000000000000 29.750000000000000 9.8362574985882389	-108.25000000000000 29.750000000000000 8.9085152122351658	-108.25000000000000 29.750000000000000 12.489581088991510	-108.25000000000000 29.750000000000000 12.580256742956788	-108.25000000000000 29.750000000000000 14.340141397637971	-108.25000000000000 29.750000000000000 12.811851919339903	-108.25000000000000 29.750000000000000 13.701081060534312	-108.25000000000000 29.750000000000000 12.193053372318213	-108.25000000000000 29.750000000000000 11.694851754712085	-108.25000000000000 29.750000000000000 12.916234693137472	-108.25000000000000 29.750000000000000 11.703273279273699	-108.25000000000000 29.750000000000000 9.6257492940528806	-108.25000000000000 29.750000000000000 11.178667343705525	-108.25000000000000 29.750000000000000 11.362591324181519	-108.25000000000000 29.750000000000000 11.423658672436369	-108.25000000000000 29.750000000000000 10.245895009825857	-108.25000000000000 29.750000000000000 7.6431113242795323	-108.25000000000000 29.750000000000000 7.7232739360283640	-108.25000000000000 29.750000000000000 10.594058025399848	-108.25000000000000 29.750000000000000 8.1953121999596501	-108.25000000000000 29.750000000000000 10.961964976467041	-108.25000000000000 29.750000000000000 7.8484751069822183	-108.25000000000000 29.750000000000000 11.407577014228279	-108.25000000000000 29.750000000000000 7.1620648003892473	-108.25000000000000 29.750000000000000 6.4561952869201882	-108.25000000000000 29.750000000000000 7.4239519431257337	-108.25000000000000 29.750000000000000 6.9327475782950474	-108.25000000000000 29.750000000000000 6.4103481322349634	-108.25000000000000 29.750000000000000 6.9357668675429727	-108.25000000000000 29.750000000000000 7.0453884476980235	-108.25000000000000 29.750000000000000 8.6432125052979405
-107.75000000000000 29.750000000000000 8.6350753108777614	-107.75000000000000 29.750000000000000 9.7337780309456043	-107.75000000000000 29.750000000000000 8.5383455858126602	-107.75000000000000 29.750000000000000 11.200878857143145	-107.75000000000000 29.750000000000000 12.286320635763898	-107.75000000000000 29.750000000000000 15.621341009938931	-107.75000000000000 29.750000000000000 19.445323980116921	-107.75000000000000 29.750000000000000 11.448150570515089	-107.75000000000000 29.750000000000000 8.9371729101464208	-107.75000000000000 29.750000000000000 9.2030005554887904	-107.75000000000000 29.750000000000000 12.473387938352541	-107.75000000000000 29.750000000000000 12.277883387249192	-107.75000000000000 29.750000000000000 9.1748215589982145	-107.75000000000000 29.750000000000000 10.076986990078673	-107.75000000000000 29.750000000000000 14.769634330415368	-107.75000000000000 29.750000000000000 10.026392411463103	-107.75000000000000 29.750000000000000 12.434448560101966	-107.75000000000000 29.750000000000000 8.5924924275063610	-107.75000000000000 29.750000000000000 12.471989984536274	-107.75000000000000 29.750000000000000 11.757522206323761	-107.75000000000000 29.750000000000000 11.277230465884648	-107.75000000000000 29.750000000000000 11.757508136952834	-107.75000000000000 29.750000000000000 11.892368309608829	-107.75000000000000 29.750000000000000 9.3733502040481085	-107.75000000000000 29.750000000000000 13.284608518353217	-107.75000000000000 29.750000000000000 13.815738787142392	-107.75000000000000 29.750000000000000 9.2447119564949194	-107.75000000000000 29.750000000000000 13.324115710983886	-107.75000000000000 29.750000000000000 8.8959250388911055	-107.75000000000000 29.750000000000000 8.6702750369634582	-107.75000000000000 29.750000000000000 8.8463825467993829	-107.75000000000000 29.750000000000000 12.387969654225326	-107.75000000000000 29.750000000000000 12.203460333950254	-107.75000000000000 29.750000000000000 11.271384859314002	-107.75000000000000 29.750000000000000 9.7397099946443522	-107.75000000000000 29.750000000000000 8.7201312516302973	-107.75000000000000 29.750000000000000 9.1506020469404863	-107.75000000000000 29.750000000000000 9.7371585967715468	-107.75000000000000 29.750000000000000 10.494569494900462	-107.75000000000000 29.750000000000000 9.4642811841081098	-107.75000000000000 29.750000000000000 9.1360449504802634	-107.75000000000000 29.750000000000000 6.2975036595874281	-107.75000000000000 29.750000000000000 7.4390068780982750	-107.75000000000000 29.750000000000000 7.9539218639730400	-107.75000000000000 29.750000000000000 8.2262761091621641	-107.75000000000000 29.750000000000000 5.3988224389246691	-107.75000000000000 29.750000000000000 5.8890611150094019	-107.75000000000000 29.750000000000000 6.4750174500673490	-107.75000000000000 29.750000000000000 8.1706436547652341	-107.75000000000000 29.750000000000000 6.4134135065715698
-107.25000000000000 29.750000000000000 7.7832526533623758	-107.25000000000000 29.750000000000000 9.0089405708842740	-107.25000000000000 29.750000000000000 11.958084212500946	-107.25000000000000 29.750000000000000 10.611142215435386	-107.25000000000000 29.750000000000000 16.573022692827255	-107.25000000000000 29.750000000000000 16.299554866223506	-107.25000000000000 29.750000000000000 16.447266944254199	-107.25000000000000 29.750000000000000 11.805777608405251	-107.25000000000000 29.750000000000000 9.5346705553553495	-107.25000000000000 29.750000000000000 9.7257714602007574	-107.25000000000000 29.750000000000000 12.973443952224436	-107.25000000000000 29.750000000000000 11.899485501217995	-107.25000000000000 29.750000000000000 12.145033441128266	-107.25000000000000 29.750000000000000 8.5396018329097885	-107.25000000000000 29.750000000000000 12.399343183858601	-107.25000000000000 29.750000000000000 8.4836328702803190	-107.25000000000000 29.750000000000000 10.217664505930609	-107.25000000000000 29.750000000000000 10.866561794685884	-107.25000000000000 29.750000000000000 10.039166652416908	-107.25000000000000 29.750000000000000 9.8181827194021754	-107.25000000000000 29.750000000000000 10.033907547898700	-107.25000000000000 29.750000000000000 6.4041427137581133	-107.25000000000000 29.750000000000000 6.3664674552326534	-107.25000000000000 29.750000000000000 8.1961286593308991	-107.25000000000000 29.750000000000000 7.9314906773362894	-107.25000000000000 29.750000000000000 8.6101380319589822	-107.25000000000000 29.750000000000000 8.9140632087655387	-107.25000000000000 29.750000000000000 12.434220319598074	-107.25000000000000 29.750000000000000 8.1119018548214310	-107.25000000000000 29.750000000000000 11.692410725072840	-107.25000000000000 29.750000000000000 5.0000000000000000	-107.25000000000000 29.750000000000000 6.7307468604068692	-107.25000000000000 29.750000000000000 11.160272602763042	-107.25000000000000 29.750000000000000 11.898085566897182	-107.25000000000000 29.750000000000000 10.858306882656731	-107.25000000000000 29.750000000000000 9.9742009468448476	-107.25000000000000 29.750000000000000 8.0326759543681003	-107.25000000000000 29.750000000000000 8.9674560178365237	-107.25000000000000 29.750000000000000 11.971306224408011	-107.25000000000000 29.750000000000000 8.1458607096087636	-107.25000000000000 29.750000000000000 7.7773494216516852	-107.25000000000000 29.750000000000000 7.3559370831407866	-107.25000000000000 29.750000000000000 7.4573194137989667	-107.25000000000000 29.750000000000000 5.4727029102010158	-107.25000000000000 29.750000000000000 5.9790891990820798	-107.25000000000000 29.750000000000000 8.4306704310329916	-107.25000000000000 29.750000000000000 5.7913786769197779	-107.25000000000000 29.750000000000000 6.6287490288735649	-107.25000000000000 29.750000000000000 6.1807948345914658	-107.25000000000000 29.750000000000000 9.1024431968301371
-106.75000000000000 29.750000000000000 10.332430256967895	-106.75000000000000 29.750000000000000 13.147075999080785	-106.75000000000000 29.750000000000000 11.282765387746487	-106.75000000000000 29.750000000000000 10.434679774367284	-106.75000000000000 29.750000000000000 11.839144940431011	-106.75000000000000 29.750000000000000 15.493326880563865	-106.75000000000000 29.750000000000000 21.134439285855578	-106.75000000000000 29.750000000000000 16.426100170541581	-106.75000000000000 29.750000000000000 14.566160288915446	-106.75000000000000 29.750000000000000 14.600854335535487	-106.75000000000000 29.750000000000000 14.008171215043843	-106.75000000000000 29.750000000000000 12.790314216079199	-106.75000000000000 29.750000000000000 8.1210029244365867	-106.75000000000000 29.750000000000000 12.034755907233793	-106.75000000000000 29.750000000000000 11.929904208360639	-106.75000000000000 29.750000000000000 11.660792689509773	-106.75000000000000 29.750000000000000 9.5979660727606415	-106.75000000000000 29.750000000000000 9.3763674120976805	-106.75000000000000 29.750000000000000 6.3512916693304327	-106.75000000000000 29.750000000000000 6.4466471389310946	-106.75000000000000 29.750000000000000 6.2240727239783524	-106.75000000000000 29.750000000000000 9.3926368197651335	-106.75000000000000 29.750000000000000 8.4346987125301016	-106.75000000000000 29.750000000000000 7.7974069271372626	-106.75000000000000 29.750000000000000 10.383843944238576	-106.75000000000000 29.750000000000000 11.658816402361369	-106.75000000000000 29.750000000000000 12.825168654011067	-106.75000000000000 29.750000000000000 6.8141919275882845	-106.75000000000000 29.750000000000000 7.7071803443199158	-106.75000000000000 29.750000000000000 6.5228439714522999	-106.75000000000000 29.750000000000000 7.3790621637493796	-106.75000000000000 29.750000000000000 5.6551758388855919	-106.75000000000000 29.750000000000000 6.4743227275195236	-106.75000000000000 29.750000000000000 7.7677749577578483	-106.75000000000000 29.750000000000000 9.8777052777170429	-106.75000000000000 29.750000000000000 10.993732627448313	-106.75000000000000 29.750000000000000 8.7366984425412699	-106.75000000000000 29.750000000000000 8.7287033102394656	-106.75000000000000 29.750000000000000 9.2936105346749862	-106.75000000000000 29.750000000000000 9.6283200534800102	-106.75000000000000 29.750000000000000 9.3070044121996141	-106.75000000000000 29.750000000000000 8.3985148774867273	-106.75000000000000 29.750000000000000 5.6405231276080405	-106.75000000000000 29.750000000000000 6.3355930128557976	-106.75000000000000 29.750000000000000 9.0320633164021711	-106.75000000000000 29.750000000000000 5.0000000000000000	-106.75000000000000 29.750000000000000 7.2954274158214885	-106.75000000000000 29.750000000000000 5.9555753399123521	-106.75000000000000 29.750000000000000 5.9376924292944508	-106.75000000000000 29.750000000000000 5.7693705501386097
-106.25000000000000 29.750000000000000 9.7023402879651730	-106.25000000000000 29.750000000000000 8.8262334498973622	-106.25000000000000 29.750000000000000 11.012493292383795	-106.25000000000000 29.750000000000000 14.825986190990074	-106.25000000000000 29.750000000000000 12.413779024401009	-106.25000000000000 29.750000000000000 20.874360605578740	-106.25000000000000 29.750000000000000 20.334342641349661	-106.25000000000000 29.750000000000000 16.255985602886636	-106.25000000000000 29.750000000000000 14.278223238137508	-106.25000000000000 29.750000000000000 14.821023641373820	-106.25000000000000 29.750000000000000 13.699662705273612	-106.25000000000000 29.750000000000000 12.335770198945340	-106.25000000000000 29.750000000000000 11.294534420331727	-106.25000000000000 29.750000000000000 10.417360971263422	-106.25000000000000 29.750000000000000 7.0845624565069176	-106.25000000000000 29.750000000000000 6.3549362464748098	-106.25000000000000 29.750000000000000 9.0444227087125864	-106.25000000000000 29.750000000000000 5.9961446541852563	-106.25000000000000 29.750000000000000 9.7168450131728541	-106.25000000000000 29.750000000000000 9.8581777812859652	-106.25000000000000 29.750000000000000 9.7266417001574119	-106.25000000000000 29.750000000000000 9.9766807855874031	-106.25000000000000 29.750000000000000 9.0902350407017156	-106.25000000000000 29.750000000000000 11.486874386504871	-106.25000000000000 29.750000000000000 6.4013927692638140	-106.25000000000000 29.750000000000000 7.5350476799610027	-106.25000000000000 29.750000000000000 8.9926684378967323	-106.25000000000000 29.750000000000000 11.292896602156397	-106.25000000000000 29.750000000000000 7.5933668555585276	-106.25000000000000 29.750000000000000 6.4941884983369045	-106.25000000000000 29.750000000000000 7.1008736834043074	-106.25000000000000 29.750000000000000 5.1143916279969694	-106.25000000000000 29.750000000000000 5.1304000455283045	-106.25000000000000 29.750000000000000 6.1498588288723548	-106.25000000000000 29.750000000000000 9.0239060596847747	-106.25000000000000 29.750000000000000 9.9696125230759609	-106.25000000000000 29.750000000000000 7.7023416909151150	-106.25000000000000 29.750000000000000 11.439066864079406	-106.25000000000000 29.750000000000000 8.3527246462244129	-106.25000000000000 29.750000000000000 8.0427816861579871	-106.25000000000000 29.750000000000000 8.2438076162205896	-106.25000000000000 29.750000000000000 10.105156158634264	-106.25000000000000 29.750000000000000 10.107595701279557	-106.25000000000000 29.750000000000000 7.4197054605637538	-106.25000000000000 29.750000000000000 7.5334830050550323	-106.25000000000000 29.750000000000000 6.1473917023242599	-106.25000000000000 29.750000000000000 6.0438912469091077	-106.25000000000000 29.750000000000000 6.6578765999307894	-106.25000000000000 29.750000000000000 5.9185667500085595	-106.25000000000000 29.750000000000000 5.6287274212203675
[truncated: 1,160 more rows]
[truncated: 23 more columns]
