# Supplementary material for: Geodynamic evolution of southwestern North America since the Late Eocene
Source: Nat Commun. 2019 Nov 18;10:5213. doi: 10.1038/s41467-019-12950-8 (PMC6861285; doi:10.1038/s41467-019-12950-8)
Supplement: Supplementary file 19 — Supplementary Data 16 [file 41467_2019_12950_MOESM19_ESM.xlsx]

## Sheet: Sheet1
Data for 0.0 Ma	0.5 Ma	1.0 Ma	1.5 Ma	2.0 Ma	2.5 Ma	3.0 Ma	3.5 Ma	4.0 Ma	4.5 Ma	5.0 Ma	5.5 Ma	6.0 Ma	6.5 Ma	7.0 Ma	7.5 Ma	8.0 Ma	8.5 Ma	9.0 Ma	9.5 Ma	10.0 Ma	10.5 Ma	11.0 Ma	11.5 Ma	12.0 Ma	12.5 Ma	13.0 Ma	13.5 Ma	14.0 Ma	14.5 Ma	15.0 Ma	15.5 Ma	16.0 Ma	16.5 Ma	17.0 Ma	17.5 Ma	18.0 Ma	18.5 Ma	19.0 Ma	19.5 Ma	20.0 Ma	20.5 Ma	21.0 Ma	21.5 Ma	22.0 Ma	22.5 Ma	23.0 Ma	23.5 Ma	24.0 Ma	24.5 Ma
-125.750000 28.7500000 -2.89658761 7.12792492 -5.37046576	-125.750000 28.7500000 -3.40904880 7.09076309 -4.38655806	-125.750000 28.7500000 -3.78694868 6.71912909 -3.43429828	-125.750000 28.7500000 -4.22040129 6.52868319 -2.28190160	-125.750000 28.7500000 -4.70331383 6.36702824 -1.00258410	-125.750000 28.7500000 -5.23444557 6.29122639 0.273823559	-125.750000 28.7500000 -5.69359064 6.03466368 1.48311138	-125.750000 28.7500000 -6.96113253 5.63415527 2.35782290	-125.750000 28.7500000 -8.10053253 5.21676207 3.38212323	-125.750000 28.7500000 -9.02800560 4.44351244 4.47712469	-125.750000 28.7500000 -9.82256603 3.67310023 5.43580580	-125.750000 28.7500000 -8.82687664 3.52147198 4.91381550	-125.750000 28.7500000 -8.61591053 3.19683409 3.95292830	-125.750000 28.7500000 -7.55870152 2.79616833 3.35255003	-125.750000 28.7500000 -6.94404602 2.53280044 2.63338184	-125.750000 28.7500000 -6.86735725 2.54188848 1.95964587	-125.750000 28.7500000 -5.91099358 2.32887721 1.60981441	-125.750000 28.7500000 -5.28435135 2.27963424 1.16344559	-125.750000 28.7500000 -4.98989582 2.22798228 0.537301242	-125.750000 28.7500000 -4.30444479 2.15247989 0.175286651	-125.750000 28.7500000 -4.21089649 2.17015147 -0.405147314	-125.750000 28.7500000 -3.89950848 2.12947869 -0.924013436	-125.750000 28.7500000 -3.56851101 2.07853651 -1.43663323	-125.750000 28.7500000 -3.44081378 2.04523444 -1.49001884	-125.750000 28.7500000 -3.03499913 2.10732460 -1.35009468	-125.750000 28.7500000 -2.87965417 2.11424494 -1.37409556	-125.750000 28.7500000 -2.81247926 2.06063867 -1.47751474	-125.750000 28.7500000 -3.09895229 2.53787827 -2.43062544	-125.750000 28.7500000 -3.48276758 3.00159478 -3.44931030	-125.750000 28.7500000 -3.62996769 3.56274271 -4.30827951	-125.750000 28.7500000 -3.61591578 3.55936241 -4.30589676	-125.750000 28.7500000 -2.72270584 3.05397320 -4.52960110	-125.750000 28.7500000 -1.50643528 2.08371830 -3.75661969	-125.750000 28.7500000 -0.281458050 1.12162721 -2.98347259	-125.750000 28.7500000 1.13466692 0.201928034 -2.09911609	-125.750000 28.7500000 1.07634377 0.237014964 -1.68485904	-125.750000 28.7500000 1.18447649 0.148658052 -1.24182022	-125.750000 28.7500000 1.01494014 0.156713143 -0.876645088	-125.750000 28.7500000 1.34168160 0.406399965 -0.151819840	-125.750000 28.7500000 1.71849668 0.692818224 0.625595212	-125.750000 28.7500000 1.58979416 0.596129179 0.932619154	-125.750000 28.7500000 1.77164948 0.834753931 1.57882512	-125.750000 28.7500000 1.41945910 0.519582689 1.65612400	-125.750000 28.7500000 1.32716048 0.477788419 1.73631847	-125.750000 28.7500000 1.24217594 0.423579305 1.81323183	-125.750000 28.7500000 1.27184904 0.481225878 2.00112200	-125.750000 28.7500000 1.03130150 0.319845468 1.95028567	-125.750000 28.7500000 0.822605848 0.122263119 1.86853552	-125.750000 28.7500000 0.630440116 -6.69517694E-03 1.85307884	-125.750000 28.7500000 0.353947073 -8.03287923E-02 1.82124925
-125.250000 28.7500000 -3.72878146 7.24399185 -4.86470652	-125.250000 28.7500000 -3.67866755 6.90313101 -4.22407722	-125.250000 28.7500000 -3.81773305 6.28700542 -3.42989349	-125.250000 28.7500000 -3.83909106 5.93029451 -2.63037586	-125.250000 28.7500000 -4.03064728 5.86777353 -1.98031676	-125.250000 28.7500000 -3.92803121 5.25015831 -0.956785619	-125.250000 28.7500000 -3.95838451 4.99458694 -0.188147381	-125.250000 28.7500000 -6.43753815 5.58558464 1.64234245	-125.250000 28.7500000 -8.65102005 6.13964605 3.66813731	-125.250000 28.7500000 -11.0413637 6.21356392 5.79892826	-125.250000 28.7500000 -13.8036556 6.27474642 7.81606483	-125.250000 28.7500000 -12.3522205 6.33586359 7.27974987	-125.250000 28.7500000 -10.7979012 4.63005733 6.14480257	-125.250000 28.7500000 -10.2763386 4.37443304 5.35360098	-125.250000 28.7500000 -9.67081738 4.48637247 4.16608715	-125.250000 28.7500000 -8.20827007 3.82298994 3.32661319	-125.250000 28.7500000 -8.38866138 3.75417948 2.76869035	-125.250000 28.7500000 -7.56200933 3.75811791 2.17780900	-125.250000 28.7500000 -6.09837532 3.33801484 1.48680794	-125.250000 28.7500000 -5.88882256 3.06768537 1.02145171	-125.250000 28.7500000 -5.11931038 3.06932640 0.300305754	-125.250000 28.7500000 -4.70655584 2.86118054 -0.406739414	-125.250000 28.7500000 -4.27549887 2.65810251 -1.09381318	-125.250000 28.7500000 -4.10862064 2.57511663 -1.20244431	-125.250000 28.7500000 -4.12995577 2.63761854 -1.17491460	-125.250000 28.7500000 -3.90064716 2.61813378 -1.20939863	-125.250000 28.7500000 -3.33647299 2.34141541 -1.16425252	-125.250000 28.7500000 -3.66517019 3.11479759 -2.16972017	-125.250000 28.7500000 -4.08899784 3.47748113 -3.38753128	-125.250000 28.7500000 -4.24018908 4.16417694 -4.17955017	-125.250000 28.7500000 -4.21769953 4.34363747 -4.07212543	-125.250000 28.7500000 -3.19452310 3.45460796 -4.38541317	-125.250000 28.7500000 -1.87522805 2.38901067 -3.53624249	-125.250000 28.7500000 -0.558468401 1.33812833 -2.68492246	-125.250000 28.7500000 0.771722794 0.401471883 -1.59101033	-125.250000 28.7500000 0.870213091 0.531955063 -1.23174465	-125.250000 28.7500000 0.763274491 0.570275366 -0.658024728	-125.250000 28.7500000 0.753338873 0.600425720 -0.394271284	-125.250000 28.7500000 0.933243871 1.30953610 0.505240619	-125.250000 28.7500000 0.781269848 1.93752766 1.29162061	-125.250000 28.7500000 0.968471766 2.10090709 1.73800325	-125.250000 28.7500000 0.692764342 2.49722195 2.20992732	-125.250000 28.7500000 0.729049265 2.13616824 2.30704236	-125.250000 28.7500000 0.644699574 2.09720278 2.36575675	-125.250000 28.7500000 0.607402027 2.01697969 2.47139120	-125.250000 28.7500000 0.385577232 1.87190485 2.43227649	-125.250000 28.7500000 0.370252460 1.58326507 2.41535449	-125.250000 28.7500000 0.330553889 1.06885445 2.28208661	-125.250000 28.7500000 0.168628424 0.758095205 2.16245389	-125.250000 28.7500000 3.56089473E-02 0.555376530 1.99192905
-124.750000 28.7500000 -2.68456888 7.81542158 -3.88206148	-124.750000 28.7500000 -2.75506282 7.39710283 -3.30294895	-124.750000 28.7500000 -2.93451929 6.63345480 -2.90247655	-124.750000 28.7500000 -3.04679561 6.02022839 -2.27921319	-124.750000 28.7500000 -2.87429333 5.00140905 -1.68636310	-124.750000 28.7500000 -3.30558515 4.69807196 -1.01445353	-124.750000 28.7500000 -3.33974433 3.87806511 -0.334910780	-124.750000 28.7500000 -6.72827005 5.42634296 2.11099100	-124.750000 28.7500000 -9.27594376 5.95473433 5.15529442	-124.750000 28.7500000 -12.5594826 6.92119169 7.94817162	-124.750000 28.7500000 -15.4523621 6.89904213 10.5936537	-124.750000 28.7500000 -14.5954161 6.68797779 10.3444672	-124.750000 28.7500000 -14.7674713 6.27499008 8.91455173	-124.750000 28.7500000 -13.6900635 5.71454620 7.59035873	-124.750000 28.7500000 -11.2972183 4.63950062 6.34488153	-124.750000 28.7500000 -10.8595409 4.30230236 5.60127306	-124.750000 28.7500000 -9.71426392 4.32950068 4.34752321	-124.750000 28.7500000 -8.66677952 4.30547380 3.50877666	-124.750000 28.7500000 -8.04963207 3.78215790 3.02835679	-124.750000 28.7500000 -7.66073275 3.45271659 2.07652736	-124.750000 28.7500000 -6.71283484 3.42308021 1.34541404	-124.750000 28.7500000 -6.12268829 3.06148505 0.335474432	-124.750000 28.7500000 -5.55078030 2.75871539 -0.679518461	-124.750000 28.7500000 -5.46322680 2.70497632 -0.952800035	-124.750000 28.7500000 -4.62007523 2.62469816 -0.741612732	-124.750000 28.7500000 -4.34494877 2.58054686 -0.797688723	-124.750000 28.7500000 -4.23880148 2.56065965 -0.756383359	-124.750000 28.7500000 -4.65539980 3.20084000 -2.05257535	-124.750000 28.7500000 -4.63940001 3.54109979 -3.20199442	-124.750000 28.7500000 -4.71350336 4.46230412 -3.82236695	-124.750000 28.7500000 -5.15105104 4.88499451 -4.07852507	-124.750000 28.7500000 -3.53643894 3.52725410 -4.05389595	-124.750000 28.7500000 -2.13323355 2.34589767 -3.21088624	-124.750000 28.7500000 -0.704512000 1.07202148 -2.40128565	-124.750000 28.7500000 0.675401092 0.214095280 -1.36353910	-124.750000 28.7500000 0.635082960 0.321916461 -0.854182541	-124.750000 28.7500000 0.595664144 0.514521599 -0.370349854	-124.750000 28.7500000 0.655755579 0.607447386 -1.00994632E-02	-124.750000 28.7500000 0.661284745 1.29253507 0.992690682	-124.750000 28.7500000 0.556631029 1.91658318 1.62580037	-124.750000 28.7500000 0.635373652 2.25788760 2.20805693	-124.750000 28.7500000 0.552093804 2.63830376 2.47063994	-124.750000 28.7500000 0.480497330 2.33428240 2.58509040	-124.750000 28.7500000 0.362991303 2.32418990 2.55545688	-124.750000 28.7500000 0.268560261 2.37141180 2.57720733	-124.750000 28.7500000 0.419967413 2.14370131 2.77739286	-124.750000 28.7500000 0.303410918 1.78691995 2.67454290	-124.750000 28.7500000 0.364619493 1.24466884 2.60710025	-124.750000 28.7500000 0.185549915 0.819047213 2.32050467	-124.750000 28.7500000 0.124745622 0.536006093 2.09456062
-124.250000 28.7500000 -3.01888156 7.09454870 -0.815374672	-124.250000 28.7500000 -3.07300591 6.98377419 -0.943854451	-124.250000 28.7500000 -2.60194683 5.40544319 -1.06646645	-124.250000 28.7500000 -2.44277692 4.80955839 -1.09609544	-124.250000 28.7500000 -2.30251765 4.13414764 -0.992550254	-124.250000 28.7500000 -2.07746387 3.56381345 -1.16944885	-124.250000 28.7500000 -1.86362457 2.77562547 -1.09675717	-124.250000 28.7500000 -6.65591383 5.09642172 2.30523372	-124.250000 28.7500000 -10.9370918 5.50625277 7.06622124	-124.250000 28.7500000 -15.9911489 7.24354792 11.2447433	-124.250000 28.7500000 -20.4174995 7.39302731 15.6345263	-124.250000 28.7500000 -19.2506237 7.53680849 14.5643444	-124.250000 28.7500000 -16.4328384 6.63568163 11.9322071	-124.250000 28.7500000 -15.1015253 6.33400583 10.5121260	-124.250000 28.7500000 -14.6605320 4.90343189 9.81392574	-124.250000 28.7500000 -14.7231445 5.29032183 8.22751427	-124.250000 28.7500000 -12.3997355 5.33068037 7.00165176	-124.250000 28.7500000 -11.3489876 4.37319326 6.16256094	-124.250000 28.7500000 -10.4738169 4.10819149 5.15912819	-124.250000 28.7500000 -10.3160057 4.08815432 3.44827604	-124.250000 28.7500000 -8.63062668 3.53062987 2.74877357	-124.250000 28.7500000 -7.82871914 3.00991106 1.34790003	-124.250000 28.7500000 -7.25621653 2.62364745 -0.236580089	-124.250000 28.7500000 -6.11953068 2.53124285 -0.323854178	-124.250000 28.7500000 -5.96146727 2.54371667 -3.23415622E-02	-124.250000 28.7500000 -5.56639719 2.47753239 -0.126031503	-124.250000 28.7500000 -5.40239334 2.51041985 -0.322707236	-124.250000 28.7500000 -5.08388042 2.98911381 -1.52270520	-124.250000 28.7500000 -5.15190458 3.53075218 -2.59226489	-124.250000 28.7500000 -5.77914572 4.42580938 -3.60988116	-124.250000 28.7500000 -5.45141554 4.30793571 -3.82093644	-124.250000 28.7500000 -4.27537823 3.21004391 -3.90027022	-124.250000 28.7500000 -2.62312675 1.99474776 -3.00511360	-124.250000 28.7500000 -0.889866531 0.739735007 -1.97035205	-124.250000 28.7500000 0.559384286 -0.211255461 -1.09771955	-124.250000 28.7500000 0.501730382 3.49104293E-02 -0.612500548	-124.250000 28.7500000 0.490833968 0.255322039 -0.173439428	-124.250000 28.7500000 0.516206920 0.489806652 0.288388252	-124.250000 28.7500000 0.425121725 1.15435326 1.28308702	-124.250000 28.7500000 0.408980370 1.61473346 1.84557331	-124.250000 28.7500000 0.489556462 2.03509879 2.54633927	-124.250000 28.7500000 0.352553338 2.10512066 2.63872552	-124.250000 28.7500000 0.401071846 2.07857394 2.83804250	-124.250000 28.7500000 0.304570794 1.81136489 2.63530040	-124.250000 28.7500000 0.205334574 1.88626826 2.63298297	-124.250000 28.7500000 0.312553942 2.02847576 2.95376563	-124.250000 28.7500000 0.329485059 1.76123381 2.89863539	-124.250000 28.7500000 0.350344062 1.47412610 2.98226213	-124.250000 28.7500000 0.252690077 0.687430739 2.53342223	-124.250000 28.7500000 0.310056359 0.306135118 2.32131624
-123.750000 28.7500000 -1.55238676 4.79235792 -0.145818844	-123.750000 28.7500000 -1.43290699 4.52592182 -0.465055674	-123.750000 28.7500000 -1.44814324 3.43933415 -0.318553448	-123.750000 28.7500000 -1.51383352 3.12842965 -0.445644200	-123.750000 28.7500000 -1.67540765 2.96156883 -0.496586531	-123.750000 28.7500000 -1.65387487 2.46792388 -0.663513124	-123.750000 28.7500000 -1.75201404 2.08110809 -0.648914218	-123.750000 28.7500000 -5.48632717 2.85390162 3.17412996	-123.750000 28.7500000 -10.7049780 3.51733112 8.14824486	-123.750000 28.7500000 -15.9150467 4.33744383 13.2971048	-123.750000 28.7500000 -20.5767746 4.54445362 18.0536003	-123.750000 28.7500000 -19.1398506 4.26409912 17.2986698	-123.750000 28.7500000 -19.6287117 4.21508789 16.3496704	-123.750000 28.7500000 -18.8517246 5.40141726 14.9887362	-123.750000 28.7500000 -19.7011738 6.15837955 13.9482069	-123.750000 28.7500000 -16.9310646 5.80045891 11.5947933	-123.750000 28.7500000 -15.8413019 5.36014175 10.7796850	-123.750000 28.7500000 -14.7215862 4.55596685 9.56408978	-123.750000 28.7500000 -13.6999540 4.58479643 8.07312012	-123.750000 28.7500000 -11.8277912 4.57906199 5.47063923	-123.750000 28.7500000 -11.1325159 3.56118631 4.61127949	-123.750000 28.7500000 -10.4699297 3.32628155 2.56104159	-123.750000 28.7500000 -8.10119724 2.41938901 0.685537219	-123.750000 28.7500000 -7.96820116 2.33223963 0.684570611	-123.750000 28.7500000 -7.85331488 2.51305628 0.720004857	-123.750000 28.7500000 -7.30709028 2.46794629 0.586156487	-123.750000 28.7500000 -5.96402884 2.29397798 0.500460684	-123.750000 28.7500000 -6.61211872 2.94060898 -0.882909954	-123.750000 28.7500000 -6.58991146 3.46169662 -2.02996325	-123.750000 28.7500000 -6.27047586 4.01391459 -2.97044539	-123.750000 28.7500000 -6.01680183 3.98543262 -2.89316201	-123.750000 28.7500000 -4.52291536 2.44749045 -3.28666806	-123.750000 28.7500000 -2.83646178 1.27762282 -2.45380044	-123.750000 28.7500000 -1.26183379 0.358124048 -1.60270667	-123.750000 28.7500000 0.445574552 -0.651432574 -0.805709660	-123.750000 28.7500000 0.439162076 -0.418324023 -0.390414208	-123.750000 28.7500000 0.379343987 -0.159422696 1.95468124E-02	-123.750000 28.7500000 0.382913649 0.203749374 0.505922735	-123.750000 28.7500000 0.248399138 0.757772923 1.33382440	-123.750000 28.7500000 0.303745538 1.19984818 2.00415969	-123.750000 28.7500000 0.346268684 1.69141316 2.75105357	-123.750000 28.7500000 0.353794247 1.58611858 2.89371037	-123.750000 28.7500000 0.299739182 1.54494214 2.91972971	-123.750000 28.7500000 0.426933527 1.30224133 2.96392417	-123.750000 28.7500000 0.360929817 1.36831915 2.85110331	-123.750000 28.7500000 0.152354851 1.72057748 3.05621123	-123.750000 28.7500000 0.183488116 1.43976784 2.93898010	-123.750000 28.7500000 0.188427389 1.40807223 3.00956964	-123.750000 28.7500000 0.310150713 0.521121979 2.72709489	-123.750000 28.7500000 0.415440202 0.190323576 2.67175221
-123.250000 28.7500000 -0.126593709 -0.786575735 0.276425511	-123.250000 28.7500000 -0.227747142 -0.529034019 2.40405034E-02	-123.250000 28.7500000 -0.327746809 -0.385157168 -5.73934987E-03	-123.250000 28.7500000 -0.436481118 -1.42862480E-02 -0.302562088	-123.250000 28.7500000 -0.521011114 0.553113997 -0.617318630	-123.250000 28.7500000 -0.748602629 1.16502595 -0.939049363	-123.250000 28.7500000 -0.814763129 1.49443543 -1.15384734	-123.250000 28.7500000 -3.87984419 0.934249461 2.27759600	-123.250000 28.7500000 -7.22358513 1.41945076 5.49776411	-123.250000 28.7500000 -10.3559961 1.27537441 8.82692242	-123.250000 28.7500000 -13.8051023 1.30166471 12.1495981	-123.250000 28.7500000 -16.7845345 1.39630497 14.7890892	-123.250000 28.7500000 -19.0459766 3.70599508 15.3874063	-123.250000 28.7500000 -20.7579174 4.21444130 17.1255398	-123.250000 28.7500000 -21.2506828 5.38537169 17.1842136	-123.250000 28.7500000 -20.8293896 5.98664474 15.5156956	-123.250000 28.7500000 -20.0986137 5.15762663 14.7934875	-123.250000 28.7500000 -19.6540508 5.42686224 13.4341774	-123.250000 28.7500000 -18.9141159 6.27124786 11.6644955	-123.250000 28.7500000 -15.6394243 4.49722815 9.05351543	-123.250000 28.7500000 -14.9855671 4.10604858 6.89466143	-123.250000 28.7500000 -11.8322296 3.40289569 4.21483040	-123.250000 28.7500000 -10.6216984 2.24882388 2.17128587	-123.250000 28.7500000 -10.5909977 2.34054780 1.65780711	-123.250000 28.7500000 -9.01420116 2.43574762 1.70151913	-123.250000 28.7500000 -8.20361805 2.42302918 1.55667746	-123.250000 28.7500000 -7.67978287 2.13324213 1.74985754	-123.250000 28.7500000 -7.27884579 2.77476120 7.31256828E-02	-123.250000 28.7500000 -7.13350439 3.21786809 -1.09627187	-123.250000 28.7500000 -6.99700451 3.66070032 -1.93535805	-123.250000 28.7500000 -7.67865992 3.89932680 -2.14304852	-123.250000 28.7500000 -4.91214466 2.00550437 -2.30794454	-123.250000 28.7500000 -3.13475943 0.800752521 -1.67590058	-123.250000 28.7500000 -1.47699225 -0.190652356 -1.11658764	-123.250000 28.7500000 0.266832352 -0.976495266 -0.568372071	-123.250000 28.7500000 0.308983147 -0.929503143 -0.152976990	-123.250000 28.7500000 0.284867316 -0.648665905 0.173368588	-123.250000 28.7500000 0.284963906 -0.232215822 0.649542749	-123.250000 28.7500000 0.257309765 0.193219751 1.41415668	-123.250000 28.7500000 0.236948505 0.615014017 2.00548649	-123.250000 28.7500000 0.250397503 1.29776537 2.83448267	-123.250000 28.7500000 0.254585892 1.06479144 2.90577054	-123.250000 28.7500000 0.372953773 1.10848415 3.13594031	-123.250000 28.7500000 0.401920378 1.09874547 3.17521691	-123.250000 28.7500000 0.379483879 1.01660144 3.00082541	-123.250000 28.7500000 0.115531750 1.15867317 2.90457344	-123.250000 28.7500000 0.288269907 0.757267058 2.91614699	-123.250000 28.7500000 0.238690287 0.743513107 2.97545433	-123.250000 28.7500000 0.375424504 0.197724655 2.90317369	-123.250000 28.7500000 0.369880795 -6.09702244E-02 2.87146902
-122.750000 28.7500000 0.944412231 -1.81210899 -4.15459728	-122.750000 28.7500000 0.733000517 -1.54072726 -3.75172377	-122.750000 28.7500000 0.399480909 -1.04733562 -3.09898853	-122.750000 28.7500000 0.146087304 -0.700368166 -2.55630159	-122.750000 28.7500000 -0.175606564 -0.161641464 -1.96374273	-122.750000 28.7500000 -0.531089425 0.583181024 -1.26116467	-122.750000 28.7500000 -0.852773130 0.997758031 -0.589023113	-122.750000 28.7500000 -2.92087293 7.28211775E-02 2.01965594	-122.750000 28.7500000 -5.71201134 0.728373826 4.08458567	-122.750000 28.7500000 -8.33311653 0.841659367 6.38436365	-122.750000 28.7500000 -10.9642811 0.979098558 8.41249084	-122.750000 28.7500000 -12.9805784 0.271400392 11.1076927	-122.750000 28.7500000 -14.9631720 1.45517063 12.3820467	-122.750000 28.7500000 -15.6203194 -6.67913407E-02 15.0158701	-122.750000 28.7500000 -19.3993778 0.156952158 17.1395550	-122.750000 28.7500000 -20.3291626 2.92752194 16.1793327	-122.750000 28.7500000 -20.3147545 3.17860270 16.5992050	-122.750000 28.7500000 -21.6149616 5.65868902 16.1411114	-122.750000 28.7500000 -22.3061581 7.92103243 15.4900570	-122.750000 28.7500000 -20.7615089 5.03990793 13.1246567	-122.750000 28.7500000 -16.6889668 4.05007219 9.80795193	-122.750000 28.7500000 -15.9064417 3.58597469 6.89407301	-122.750000 28.7500000 -14.0873508 2.51620173 3.54147243	-122.750000 28.7500000 -11.7873144 2.36433363 3.00934958	-122.750000 28.7500000 -11.4172516 2.80515099 3.07753038	-122.750000 28.7500000 -11.0758667 2.67485118 2.97100592	-122.750000 28.7500000 -10.1636400 2.44631696 2.95075989	-122.750000 28.7500000 -9.65190506 3.01416063 1.26004779	-122.750000 28.7500000 -9.28315639 3.27662849 -5.33609465E-02	-122.750000 28.7500000 -8.83106709 3.88124800 -0.942065835	-122.750000 28.7500000 -8.50718975 3.69608569 -1.20181274	-122.750000 28.7500000 -6.27982283 1.69498205 -1.43551981	-122.750000 28.7500000 -4.11475706 0.389516652 -0.976261675	-122.750000 28.7500000 -1.67853355 -0.688848078 -0.556569040	-122.750000 28.7500000 0.139452621 -1.55816197 -0.430310220	-122.750000 28.7500000 0.243078262 -1.51429439 1.05995787E-02	-122.750000 28.7500000 0.258748055 -1.27974141 0.277479470	-122.750000 28.7500000 0.234462693 -0.832688570 0.739937246	-122.750000 28.7500000 0.249209806 -0.389790833 1.48403895	-122.750000 28.7500000 0.297305316 -1.28441136E-02 2.11123180	-122.750000 28.7500000 0.247220695 0.615507483 2.72993898	-122.750000 28.7500000 0.411199600 0.529288530 3.03023839	-122.750000 28.7500000 0.465562820 0.730606616 3.16864181	-122.750000 28.7500000 0.448213547 0.729209602 3.21814036	-122.750000 28.7500000 0.478431761 0.570186794 3.09073234	-122.750000 28.7500000 0.371207148 0.245768577 2.82835674	-122.750000 28.7500000 0.382189542 0.148571298 3.05213332	-122.750000 28.7500000 0.420027792 0.137354299 3.12715149	-122.750000 28.7500000 0.416631162 -0.127738193 3.03864527	-122.750000 28.7500000 0.409272879 -0.540409029 2.97944641
-122.250000 28.7500000 -1.62769115 1.63566220 -2.84801507	-122.250000 28.7500000 -1.42068994 1.31834197 -2.61754584	-122.250000 28.7500000 -1.28089976 1.20963228 -2.32156658	-122.250000 28.7500000 -1.00706816 0.885594547 -2.00057292	-122.250000 28.7500000 -0.735125482 0.815287352 -1.67301536	-122.250000 28.7500000 -0.405994028 0.724570274 -1.29555166	-122.250000 28.7500000 -9.86534134E-02 0.519523203 -0.935204685	-122.250000 28.7500000 -1.78647542 -0.506729126 1.46735525	-122.250000 28.7500000 -3.78387380 0.455544829 2.70963693	-122.250000 28.7500000 -5.38323402 0.728485048 4.13549137	-122.250000 28.7500000 -7.28564072 0.970785081 5.45056057	-122.250000 28.7500000 -8.70267963 -6.31903335E-02 7.29902029	-122.250000 28.7500000 -9.78784847 0.419556737 7.75276566	-122.250000 28.7500000 -12.0302629 -1.73613000 10.4508877	-122.250000 28.7500000 -12.7785482 -0.866714001 10.3320637	-122.250000 28.7500000 -14.0386448 -9.47480276E-02 12.0514030	-122.250000 28.7500000 -18.6029396 0.699894011 15.4649706	-122.250000 28.7500000 -21.0601864 2.48556781 17.3213062	-122.250000 28.7500000 -21.6537018 1.92718339 19.5210915	-122.250000 28.7500000 -20.7041588 1.24747443 16.1451778	-122.250000 28.7500000 -20.2708263 1.37069046 13.5138769	-122.250000 28.7500000 -16.4413242 1.70294595 9.43781376	-122.250000 28.7500000 -15.4722300 2.27772021 5.41116524	-122.250000 28.7500000 -15.8943539 2.66084170 5.06500101	-122.250000 28.7500000 -15.1136322 3.31746292 4.67355061	-122.250000 28.7500000 -12.6433191 2.93500710 4.49045229	-122.250000 28.7500000 -11.2141953 2.60063219 4.32441425	-122.250000 28.7500000 -10.6320009 3.14835072 2.64154625	-122.250000 28.7500000 -10.0548353 3.27627349 1.23764873	-122.250000 28.7500000 -9.59426308 3.58862209 0.338764042	-122.250000 28.7500000 -9.52042866 3.50588012 0.215417609	-122.250000 28.7500000 -6.82693434 1.31056225 -0.483394384	-122.250000 28.7500000 -4.48702765 -8.53650942E-02 -0.250599951	-122.250000 28.7500000 -2.33213711 -1.21607745 -2.05073077E-02	-122.250000 28.7500000 0.120514147 -2.25267625 -0.261648566	-122.250000 28.7500000 0.116025269 -2.19743800 0.183659926	-122.250000 28.7500000 0.245727137 -1.97335005 0.487255156	-122.250000 28.7500000 0.337050050 -1.67878044 0.831516743	-122.250000 28.7500000 0.296094239 -1.09469235 1.51696765	-122.250000 28.7500000 0.368481487 -0.576878965 2.15677452	-122.250000 28.7500000 0.415518582 -0.186086297 2.76857710	-122.250000 28.7500000 0.612453103 -2.48345211E-02 3.08848310	-122.250000 28.7500000 0.669875324 -2.90124621E-02 3.17307758	-122.250000 28.7500000 0.655906737 -5.31209633E-02 3.20665860	-122.250000 28.7500000 0.665671408 -0.141572520 3.12180018	-122.250000 28.7500000 0.663843513 -0.544150352 2.98410654	-122.250000 28.7500000 0.476409972 -0.447474331 2.98509622	-122.250000 28.7500000 0.519072413 -0.399405509 3.16012430	-122.250000 28.7500000 0.609316051 -0.852708101 2.99561119	-122.250000 28.7500000 0.655617356 -1.12364411 3.13982129
-121.750000 28.7500000 -1.04238474 1.54450452 -1.25809956	-121.750000 28.7500000 -0.888829947 1.11773729 -1.16439939	-121.750000 28.7500000 -0.741177261 0.842690945 -1.00059378	-121.750000 28.7500000 -0.582130075 0.497061968 -0.774378896	-121.750000 28.7500000 -0.523966789 0.383781850 -0.695759058	-121.750000 28.7500000 -0.373456806 0.247914195 -0.559550107	-121.750000 28.7500000 -0.263768882 5.01113720E-02 -0.252704561	-121.750000 28.7500000 -1.55689240 -1.02087009 1.90528500	-121.750000 28.7500000 -3.14703298 0.127029002 2.68319821	-121.750000 28.7500000 -4.64159966 0.388593823 4.00076389	-121.750000 28.7500000 -6.10792780 0.643723845 4.93709755	-121.750000 28.7500000 -7.30233288 6.68501034E-02 6.09552288	-121.750000 28.7500000 -8.10367680 0.328506500 6.30501842	-121.750000 28.7500000 -9.59664440 -0.902901947 7.62922287	-121.750000 28.7500000 -10.4325857 -0.454231948 7.44456530	-121.750000 28.7500000 -11.8417530 -2.15093160 9.72064590	-121.750000 28.7500000 -13.3430147 -0.949124038 10.9335976	-121.750000 28.7500000 -14.4243917 -0.828278661 12.3072119	-121.750000 28.7500000 -16.7027340 -3.33251858 15.4645834	-121.750000 28.7500000 -17.8735638 -1.86411011 13.3848028	-121.750000 28.7500000 -19.2740898 0.514814556 11.4200850	-121.750000 28.7500000 -19.2931252 0.185553983 11.0469580	-121.750000 28.7500000 -20.1842880 2.17893720 8.34066105	-121.750000 28.7500000 -16.9553471 2.31681919 7.31227684	-121.750000 28.7500000 -17.1529751 4.13681269 6.18207407	-121.750000 28.7500000 -16.2206554 4.06302738 6.24105310	-121.750000 28.7500000 -14.9253883 3.18210316 6.47762823	-121.750000 28.7500000 -14.1338530 3.81780648 4.50368309	-121.750000 28.7500000 -13.2874651 3.80059075 2.85201740	-121.750000 28.7500000 -12.0760279 4.15887976 1.64521575	-121.750000 28.7500000 -12.0617199 4.08005953 1.55036104	-121.750000 28.7500000 -7.34167099 1.00453949 0.891345978	-121.750000 28.7500000 -4.82016945 -0.567994297 0.756919146	-121.750000 28.7500000 -2.34329200 -1.95857763 0.532787979	-121.750000 28.7500000 -7.55302534E-02 -3.04639959 -0.119700648	-121.750000 28.7500000 0.247219816 -3.03215528 0.305895388	-121.750000 28.7500000 0.279969692 -2.52970719 0.615512967	-121.750000 28.7500000 0.336025983 -2.44538522 1.02822769	-121.750000 28.7500000 0.497633815 -2.04476619 1.54908955	-121.750000 28.7500000 0.466789544 -1.21309006 2.14228511	-121.750000 28.7500000 0.587274075 -0.914716482 2.74440360	-121.750000 28.7500000 0.685537040 -0.652411640 3.09587812	-121.750000 28.7500000 0.902950585 -0.967329144 3.19460630	-121.750000 28.7500000 0.852355659 -1.02548301 3.21002913	-121.750000 28.7500000 0.846465886 -1.04830348 3.14261651	-121.750000 28.7500000 0.924645841 -1.18851888 3.06772947	-121.750000 28.7500000 0.854349732 -1.22288668 2.97593307	-121.750000 28.7500000 0.779887378 -1.38808417 2.97347593	-121.750000 28.7500000 0.947910666 -2.04276395 3.11016107	-121.750000 28.7500000 0.941735148 -1.80089104 3.28941274
-121.250000 28.7500000 -0.101239920 -2.33989215 0.133626819	-121.250000 28.7500000 -4.09552082E-02 -2.43798542 3.18150632E-02	-121.250000 28.7500000 6.36136159E-02 -2.17415905 3.38997990E-02	-121.250000 28.7500000 0.134339318 -1.88864291 1.13808541E-02	-121.250000 28.7500000 0.235068694 -1.56451321 -0.229556978	-121.250000 28.7500000 0.207657307 -0.856789708 -0.460971117	-121.250000 28.7500000 0.286354452 -0.360335231 -0.464140773	-121.250000 28.7500000 -0.778928638 -1.40812504 1.66010094	-121.250000 28.7500000 -1.74640119 -0.419927865 2.12428641	-121.250000 28.7500000 -2.50494409 -0.190230086 2.92343616	-121.250000 28.7500000 -3.56115508 6.27773553E-02 3.64313197	-121.250000 28.7500000 -4.72373533 -4.25022021E-02 4.36665821	-121.250000 28.7500000 -4.91210413 -0.309110612 4.56826973	-121.250000 28.7500000 -6.32812166 -0.732001662 5.27500820	-121.250000 28.7500000 -6.93024731 -0.567304254 4.96345091	-121.250000 28.7500000 -8.72915936 -2.00047040 6.97643709	-121.250000 28.7500000 -9.79622459 -0.955209911 7.38147593	-121.250000 28.7500000 -10.7174482 -1.35340583 8.63936806	-121.250000 28.7500000 -12.4829140 -2.75721359 10.5821323	-121.250000 28.7500000 -13.7543879 -2.21865821 10.1786661	-121.250000 28.7500000 -15.6190310 -0.598929465 9.70053005	-121.250000 28.7500000 -18.9809532 -0.343723387 11.2609453	-121.250000 28.7500000 -20.5577507 0.840194702 10.4650173	-121.250000 28.7500000 -20.6171398 1.06352842 10.4145660	-121.250000 28.7500000 -18.4541531 3.48382640 8.52151108	-121.250000 28.7500000 -17.4426117 3.80648661 8.21308804	-121.250000 28.7500000 -16.6014671 3.92564988 8.28176785	-121.250000 28.7500000 -15.9123096 4.70044184 6.12263203	-121.250000 28.7500000 -14.8169756 4.53970194 4.25714159	-121.250000 28.7500000 -13.3781385 4.34562111 3.23904848	-121.250000 28.7500000 -13.3822012 4.25354242 3.14487958	-121.250000 28.7500000 -9.59728146 1.13241875 2.37033296	-121.250000 28.7500000 -6.39021492 -0.803415954 1.88076591	-121.250000 28.7500000 -3.19639993 -2.51544189 1.22673142	-121.250000 28.7500000 0.144317463 -3.99081206 3.37316766E-02	-121.250000 28.7500000 0.235500485 -3.92671800 0.649813294	-121.250000 28.7500000 0.593593121 -3.68702030 0.767671585	-121.250000 28.7500000 0.594709992 -3.35855532 1.08515918	-121.250000 28.7500000 0.625852168 -2.91113448 1.71200287	-121.250000 28.7500000 0.741283178 -2.22434950 1.96623755	-121.250000 28.7500000 0.804524541 -1.82145452 2.59355140	-121.250000 28.7500000 0.961686850 -1.61878645 2.85850072	-121.250000 28.7500000 1.31678212 -2.33577061 3.03841329	-121.250000 28.7500000 1.29572272 -2.52067208 2.98665190	-121.250000 28.7500000 1.31066585 -2.49428630 2.95739937	-121.250000 28.7500000 1.39878082 -2.29466796 3.00729775	-121.250000 28.7500000 1.38484335 -2.44455600 2.91046429	-121.250000 28.7500000 1.47871125 -2.96832418 3.10797143	-121.250000 28.7500000 1.39704537 -3.08557653 3.29241300	-121.250000 28.7500000 1.43744874 -3.00051856 3.32826018
-120.750000 28.7500000 0.366643280 -2.38671994 -3.86277342	-120.750000 28.7500000 0.464074790 -2.60467529 -3.21305799	-120.750000 28.7500000 0.474416524 -2.29265904 -2.49283433	-120.750000 28.7500000 0.422033042 -2.08530116 -1.79197073	-120.750000 28.7500000 0.294238627 -1.80976069 -1.20148611	-120.750000 28.7500000 0.184375867 -1.28278840 -0.483072281	-120.750000 28.7500000 9.68203098E-02 -0.900798619 0.254917771	-120.750000 28.7500000 -1.10448074 -1.50286841 2.38671350	-120.750000 28.7500000 -1.95702565 -0.948738933 2.91947579	-120.750000 28.7500000 -3.02714276 -0.833727956 3.98499346	-120.750000 28.7500000 -4.14229345 -0.525068521 4.68129349	-120.750000 28.7500000 -4.55360889 -0.266036421 4.84245443	-120.750000 28.7500000 -5.12926006 -0.579112351 5.16636372	-120.750000 28.7500000 -5.30180597 -0.769241035 5.11239433	-120.750000 28.7500000 -5.71959352 -0.542177141 4.70469809	-120.750000 28.7500000 -7.01624918 -0.825320840 5.47707701	-120.750000 28.7500000 -7.39639378 -0.693349302 5.71402454	-120.750000 28.7500000 -7.13946533 -1.58181000 6.70972157	-120.750000 28.7500000 -8.69912815 -1.76941729 7.51679277	-120.750000 28.7500000 -11.8817883 -1.67618799 8.45002842	-120.750000 28.7500000 -13.0276899 -2.08896565 9.31549549	-120.750000 28.7500000 -16.4257603 -1.17492914 10.3361206	-120.750000 28.7500000 -18.1185722 -0.900731087 11.1342154	-120.750000 28.7500000 -18.5362511 0.263289988 10.6476135	-120.750000 28.7500000 -17.4520817 1.82901466 10.2758188	-120.750000 28.7500000 -17.1097851 2.28303409 10.2922134	-120.750000 28.7500000 -16.9559612 2.75342631 10.6500053	-120.750000 28.7500000 -16.7341862 4.00389814 8.35704994	-120.750000 28.7500000 -16.0378819 4.40861845 6.58269596	-120.750000 28.7500000 -14.5161247 3.81474519 5.77865791	-120.750000 28.7500000 -14.5544538 3.73221946 5.68752718	-120.750000 28.7500000 -10.6377811 1.58422732 3.50441194	-120.750000 28.7500000 -6.96877527 -0.776149452 2.77287507	-120.750000 28.7500000 -3.42363858 -2.99851775 1.79718268	-120.750000 28.7500000 8.80888924E-02 -4.92877960 0.464705974	-120.750000 28.7500000 0.357062876 -4.49621677 0.873795211	-120.750000 28.7500000 0.642564893 -4.59333897 1.23125684	-120.750000 28.7500000 0.888703644 -4.46707773 1.32357717	-120.750000 28.7500000 1.02773428 -3.96423960 1.64323294	-120.750000 28.7500000 1.24477804 -3.78877568 1.91474664	-120.750000 28.7500000 1.29795253 -3.35032868 2.22557139	-120.750000 28.7500000 1.56619358 -3.39091897 2.46995378	-120.750000 28.7500000 1.97391844 -4.18448305 2.94255257	-120.750000 28.7500000 2.06364536 -4.59687042 2.99814081	-120.750000 28.7500000 2.07682109 -4.47515917 2.99537063	-120.750000 28.7500000 2.26251554 -4.29925060 3.08829451	-120.750000 28.7500000 2.18062973 -4.04120159 3.12879610	-120.750000 28.7500000 1.97672415 -4.36642790 3.21035075	-120.750000 28.7500000 2.20629716 -4.58682728 3.52209473	-120.750000 28.7500000 2.36714792 -5.23098898 3.55691171
-120.250000 28.7500000 -2.32859111 1.50650454 -2.90760756	-120.250000 28.7500000 -1.93324399 0.797008038 -2.41241503	-120.250000 28.7500000 -1.46536005 0.374474376 -1.82409728	-120.250000 28.7500000 -0.906301796 -3.59536782E-02 -1.19062543	-120.250000 28.7500000 -0.435450286 -0.594451785 -0.838952303	-120.250000 28.7500000 2.61516441E-02 -0.883669734 -0.276995122	-120.250000 28.7500000 0.558879972 -1.30009377 0.308892071	-120.250000 28.7500000 -0.532162964 -1.39626575 2.18000650	-120.250000 28.7500000 -1.37033725 -1.20217001 2.91882730	-120.250000 28.7500000 -1.84100246 -1.31037498 3.66436529	-120.250000 28.7500000 -3.21565247 -0.581909359 4.20864725	-120.250000 28.7500000 -3.38903189 -0.458071053 4.41564560	-120.250000 28.7500000 -4.23622561 -0.436513931 4.68102074	-120.250000 28.7500000 -4.46275806 -1.04602420 5.01619196	-120.250000 28.7500000 -4.95495081 -0.896859467 4.61644030	-120.250000 28.7500000 -5.32244301 -1.02387893 4.92893076	-120.250000 28.7500000 -6.02711821 -0.898797750 5.42010403	-120.250000 28.7500000 -6.83562851 -1.92786872 6.96746254	-120.250000 28.7500000 -7.10235929 -1.82410824 6.99913311	-120.250000 28.7500000 -9.75410652 -1.29818141 7.64908600	-120.250000 28.7500000 -12.6006966 -2.52185512 9.78433323	-120.250000 28.7500000 -15.7931070 -1.26998091 10.2179375	-120.250000 28.7500000 -17.5435333 -1.84007525 11.9614801	-120.250000 28.7500000 -18.5392475 0.910687506 10.7905693	-120.250000 28.7500000 -16.0790482 0.504950047 11.3921690	-120.250000 28.7500000 -15.4146395 0.853379607 11.4766846	-120.250000 28.7500000 -14.7906122 1.38443351 11.8483877	-120.250000 28.7500000 -15.2032461 3.04587054 9.58423233	-120.250000 28.7500000 -15.5585394 4.35351992 8.09078312	-120.250000 28.7500000 -16.3753319 4.25583887 7.57258272	-120.250000 28.7500000 -16.5705700 4.24147749 7.41496754	-120.250000 28.7500000 -12.1045322 1.81735301 5.28631020	-120.250000 28.7500000 -7.81160164 -0.800372601 4.09645844	-120.250000 28.7500000 -3.36293936 -3.88340592 2.65434551	-120.250000 28.7500000 0.197337627 -5.34150696 0.808181882	-120.250000 28.7500000 0.733456135 -5.63651609 1.21156502	-120.250000 28.7500000 1.04613256 -5.36646461 1.40968990	-120.250000 28.7500000 1.20232546 -5.26263762 1.68547964	-120.250000 28.7500000 1.57709634 -5.36911678 1.77425277	-120.250000 28.7500000 1.69406044 -5.12755442 1.91002500	-120.250000 28.7500000 2.08474231 -5.51726484 2.03226042	-120.250000 28.7500000 2.45450902 -5.78821611 2.29069781	-120.250000 28.7500000 2.98060799 -7.08642626 2.62518382	-120.250000 28.7500000 2.95430040 -6.93728209 2.93555379	-120.250000 28.7500000 3.04123759 -6.71480799 3.02228379	-120.250000 28.7500000 3.10025740 -6.49721098 3.33040428	-120.250000 28.7500000 3.21135879 -6.26169872 3.21793938	-120.250000 28.7500000 3.16407561 -6.75100660 3.16851401	-120.250000 28.7500000 2.91872191 -6.06278086 3.66945314	-120.250000 28.7500000 3.28581429 -7.62992430 4.07718992
-119.750000 28.7500000 -2.85017323 3.29556799 -1.77677083	-119.750000 28.7500000 -2.03860712 1.98592520 -1.21778560	-119.750000 28.7500000 -1.64918935 1.30647135 -0.696281135	-119.750000 28.7500000 -1.21670938 0.618349373 -0.170981199	-119.750000 28.7500000 -0.571299970 -0.422118276 0.199573204	-119.750000 28.7500000 -0.223862574 -0.917306125 0.564094067	-119.750000 28.7500000 0.319724768 -1.75990856 1.19086432	-119.750000 28.7500000 -0.932847917 -1.59597516 2.99152923	-119.750000 28.7500000 -1.91186202 -1.57414830 3.97926521	-119.750000 28.7500000 -3.35259080 -1.45163345 5.42968988	-119.750000 28.7500000 -4.56556940 -0.510040820 5.73424816	-119.750000 28.7500000 -5.04132462 -0.228471145 5.78513575	-119.750000 28.7500000 -5.32554340 0.211131975 5.47745323	-119.750000 28.7500000 -4.92503738 -0.760364830 5.93788910	-119.750000 28.7500000 -5.07797670 -0.776992679 5.29789972	-119.750000 28.7500000 -5.41439915 -1.00651836 5.57751513	-119.750000 28.7500000 -5.24451447 -0.905425727 5.52398396	-119.750000 28.7500000 -5.78884029 -1.40239155 6.58985376	-119.750000 28.7500000 -5.83262587 -1.76274979 6.61233711	-119.750000 28.7500000 -8.55825806 -1.07738280 7.45933104	-119.750000 28.7500000 -11.0937023 -2.12744832 9.67931557	-119.750000 28.7500000 -13.0094748 -1.65487123 10.5861292	-119.750000 28.7500000 -15.8425207 -2.33944702 12.7124834	-119.750000 28.7500000 -14.6972675 1.06766593 10.4325171	-119.750000 28.7500000 -14.7901850 -0.257312924 12.4231424	-119.750000 28.7500000 -14.3519030 0.116779231 12.6286783	-119.750000 28.7500000 -13.9977751 0.960394919 13.0666580	-119.750000 28.7500000 -14.9031525 2.57702994 10.8543520	-119.750000 28.7500000 -15.5900087 3.73958874 9.49492645	-119.750000 28.7500000 -16.5054016 3.46356750 9.28055096	-119.750000 28.7500000 -17.5291500 4.06460333 8.82094002	-119.750000 28.7500000 -13.0191288 1.62949383 7.13497543	-119.750000 28.7500000 -7.93885088 -1.58256245 5.45620251	-119.750000 28.7500000 -4.05500793 -4.82119656 3.77206492	-119.750000 28.7500000 0.370324165 -6.32644796 1.07152665	-119.750000 28.7500000 0.886587918 -6.12309980 1.70863295	-119.750000 28.7500000 1.40612996 -6.23958111 1.83933425	-119.750000 28.7500000 1.60703802 -5.69372368 1.75269198	-119.750000 28.7500000 2.21193337 -6.49791574 2.07713270	-119.750000 28.7500000 2.58895111 -6.81219625 1.73430002	-119.750000 28.7500000 3.13019085 -7.96733570 1.87317026	-119.750000 28.7500000 3.63086462 -8.47178555 2.08550572	-119.750000 28.7500000 4.11907339 -10.6741590 2.46128249	-119.750000 28.7500000 4.29538965 -10.0702267 2.85280037	-119.750000 28.7500000 4.34266663 -9.50666523 3.06335831	-119.750000 28.7500000 4.38641310 -9.17129230 3.43083858	-119.750000 28.7500000 4.34732580 -9.02616787 3.41202426	-119.750000 28.7500000 5.02389050 -10.0014534 3.96560192	-119.750000 28.7500000 4.53831530 -8.55045986 3.83470273	-119.750000 28.7500000 4.60934925 -10.3672600 4.47214842
-119.250000 28.7500000 -4.56648493 3.34490585 1.26804519	-119.250000 28.7500000 -3.75890923 2.13780642 1.54319274	-119.250000 28.7500000 -2.59516931 1.01869380 1.53596485	-119.250000 28.7500000 -1.90687943 0.463481963 1.58778179	-119.250000 28.7500000 -1.03876805 -0.769392312 1.60638535	-119.250000 28.7500000 -0.116710670 -1.64891815 1.23189235	-119.250000 28.7500000 0.847837687 -2.61360216 1.50992048	-119.250000 28.7500000 -0.961743176 -1.85108745 3.40207911	-119.250000 28.7500000 -2.17515302 -1.95845675 4.77526617	-119.250000 28.7500000 -4.04292583 -0.451697439 5.77319574	-119.250000 28.7500000 -5.05424643 0.343933165 6.28738403	-119.250000 28.7500000 -5.40153456 0.496333301 6.31050920	-119.250000 28.7500000 -5.91223049 0.968616903 6.02523947	-119.250000 28.7500000 -6.90926313 0.515479505 7.05674171	-119.250000 28.7500000 -7.15599155 0.181741983 6.62438488	-119.250000 28.7500000 -7.33416986 8.23073015E-02 6.63855505	-119.250000 28.7500000 -6.86311531 -0.720098674 7.22832632	-119.250000 28.7500000 -7.08819294 -0.856462061 8.10501194	-119.250000 28.7500000 -7.33610773 -1.45400417 8.31534672	-119.250000 28.7500000 -10.3627539 -5.18455543E-02 8.77147102	-119.250000 28.7500000 -12.4728289 -1.00680614 10.9875374	-119.250000 28.7500000 -14.2055864 -1.28415644 12.1530046	-119.250000 28.7500000 -16.3501034 -2.48218870 14.1378412	-119.250000 28.7500000 -14.9860077 0.178211704 12.3020353	-119.250000 28.7500000 -14.0985460 -0.714838147 13.7186852	-119.250000 28.7500000 -13.2071857 -4.25696708E-02 13.8432808	-119.250000 28.7500000 -13.1597776 2.19914436 13.8726320	-119.250000 28.7500000 -13.9597988 3.37577319 11.4312096	-119.250000 28.7500000 -13.4090014 2.41015244 10.3910818	-119.250000 28.7500000 -15.3003416 3.03843570 9.87659454	-119.250000 28.7500000 -13.7211809 2.81947112 9.18692112	-119.250000 28.7500000 -10.9743347 5.77996820E-02 7.14901114	-119.250000 28.7500000 -6.47074223 -3.61359310 6.35026741	-119.250000 28.7500000 -3.38050890 -5.46083212 4.26400614	-119.250000 28.7500000 0.732935250 -7.10772610 1.59533310	-119.250000 28.7500000 1.51266193 -7.15414715 2.09722972	-119.250000 28.7500000 1.94787705 -6.67333078 1.98920536	-119.250000 28.7500000 2.72667766 -7.13152122 1.88470244	-119.250000 28.7500000 2.89659715 -7.28904438 1.92982507	-119.250000 28.7500000 3.79859948 -8.90715790 1.60348463	-119.250000 28.7500000 4.56031656 -10.7600985 1.75309038	-119.250000 28.7500000 5.17849684 -11.5761890 1.87743819	-119.250000 28.7500000 6.11396694 -14.7183065 2.27357054	-119.250000 28.7500000 6.18668747 -13.8250132 2.85404277	-119.250000 28.7500000 6.17567062 -12.9565458 3.05693245	-119.250000 28.7500000 6.23251629 -12.5425377 3.50859332	-119.250000 28.7500000 6.32797194 -12.5945969 3.44138479	-119.250000 28.7500000 6.20550919 -12.5155659 4.27664948	-119.250000 28.7500000 6.58364630 -11.6368484 4.30436277	-119.250000 28.7500000 6.71187687 -14.0983171 4.96044922
-118.750000 28.7500000 -5.42980099 2.97354889 3.22764134	-118.750000 28.7500000 -4.42479849 1.77856278 3.28968215	-118.750000 28.7500000 -3.49253821 0.308801621 3.42937589	-118.750000 28.7500000 -2.19085312 -0.476374030 3.09768939	-118.750000 28.7500000 -1.48372674 -1.28596044 3.07653165	-118.750000 28.7500000 -0.287672430 -3.11757874 2.69239593	-118.750000 28.7500000 0.517835438 -3.55918694 3.01388383	-118.750000 28.7500000 -1.43357003 -2.62484097 4.71153259	-118.750000 28.7500000 -3.98070312 -1.78359270 6.69248056	-118.750000 28.7500000 -6.51845598 0.948289335 7.39801884	-118.750000 28.7500000 -8.85296726 2.58176470 8.59204960	-118.750000 28.7500000 -8.82845879 2.48687291 8.50043392	-118.750000 28.7500000 -9.02321053 2.96839285 7.90514231	-118.750000 28.7500000 -9.27736664 2.87931895 8.19346523	-118.750000 28.7500000 -9.27402496 2.55245996 7.77197218	-118.750000 28.7500000 -9.09044170 1.60841846 8.20542049	-118.750000 28.7500000 -9.98878098 1.20747161 9.21497440	-118.750000 28.7500000 -9.93095779 1.03030336 9.97112560	-118.750000 28.7500000 -10.0461884 5.97253256E-02 10.1056118	-118.750000 28.7500000 -11.4626341 1.47018576 9.83082008	-118.750000 28.7500000 -13.4263859 1.24177051 12.0467939	-118.750000 28.7500000 -14.5655899 -0.695850015 13.8478746	-118.750000 28.7500000 -16.0846081 -2.29352164 16.0401211	-118.750000 28.7500000 -14.6068239 -0.301205933 14.3837376	-118.750000 28.7500000 -13.8379822 -0.983802557 15.5056944	-118.750000 28.7500000 -13.9304514 1.27273297 15.1649256	-118.750000 28.7500000 -11.0465918 1.56941581 14.2077169	-118.750000 28.7500000 -11.9183426 2.98828411 11.5304699	-118.750000 28.7500000 -13.8400517 2.82250786 11.3783712	-118.750000 28.7500000 -12.4621153 2.15871358 9.84839535	-118.750000 28.7500000 -12.5277758 1.70591712 10.0577946	-118.750000 28.7500000 -9.67245674 -1.88338137 8.16747093	-118.750000 28.7500000 -6.12916708 -5.57446575 7.49305534	-118.750000 28.7500000 -2.95539427 -5.69302702 4.72260237	-118.750000 28.7500000 0.564653516 -7.58683014 2.16284800	-118.750000 28.7500000 1.81657135 -7.38298559 2.69428897	-118.750000 28.7500000 3.18532395 -8.21683598 2.27960920	-118.750000 28.7500000 3.44732141 -7.99934196 2.13538408	-118.750000 28.7500000 4.69701719 -9.89404392 1.57175326	-118.750000 28.7500000 5.49180746 -11.4317036 1.44512475	-118.750000 28.7500000 6.48618746 -13.7799435 1.61463916	-118.750000 28.7500000 7.16874409 -15.4122791 1.11130905	-118.750000 28.7500000 8.42299747 -18.3825512 2.15315866	-118.750000 28.7500000 8.56490135 -17.9979401 2.56201839	-118.750000 28.7500000 8.69408512 -17.2180462 2.86679220	-118.750000 28.7500000 8.64242458 -16.7661877 3.30120301	-118.750000 28.7500000 8.97315216 -16.9617367 3.52735925	-118.750000 28.7500000 9.66589546 -17.8152523 4.42630053	-118.750000 28.7500000 9.05042839 -15.8412104 4.30137539	-118.750000 28.7500000 9.65199947 -18.5592499 5.63924408
-118.250000 28.7500000 -6.94555616 0.898043573 7.31007624	-118.250000 28.7500000 -5.60975504 -0.208901867 7.02270937	-118.250000 28.7500000 -4.23627520 -1.56808853 6.71835804	-118.250000 28.7500000 -2.76277900 -3.01941800 6.13664341	-118.250000 28.7500000 -1.24146128 -3.47789931 5.30103397	-118.250000 28.7500000 0.162673086 -4.77601147 4.52745581	-118.250000 28.7500000 1.68451989 -5.66102982 3.86972618	-118.250000 28.7500000 -1.20521343 -4.36742353 6.32324791	-118.250000 28.7500000 -3.79945016 -2.82965851 8.08887386	-118.250000 28.7500000 -7.05018473 -2.59279436E-03 9.05530548	-118.250000 28.7500000 -10.2260094 2.81429839 10.2275953	-118.250000 28.7500000 -10.4416790 3.28089952 10.5686522	-118.250000 28.7500000 -11.0566959 3.93102217 10.1284466	-118.250000 28.7500000 -11.4169970 3.27550483 10.3592939	-118.250000 28.7500000 -11.6969547 3.26644182 10.3442087	-118.250000 28.7500000 -13.4371433 4.22860670 10.8239880	-118.250000 28.7500000 -13.7114697 4.19695568 11.5649366	-118.250000 28.7500000 -13.0906458 3.09914541 12.8488979	-118.250000 28.7500000 -13.2613354 1.41009450 13.4335852	-118.250000 28.7500000 -14.2915392 2.03929114 13.1637316	-118.250000 28.7500000 -16.0947266 2.11395121 14.2348366	-118.250000 28.7500000 -16.0274677 -0.966537356 16.7362347	-118.250000 28.7500000 -16.7381268 -2.56253791 18.9538612	-118.250000 28.7500000 -14.6286039 -1.48253500 17.3035297	-118.250000 28.7500000 -13.4167166 -1.79470611 17.8555851	-118.250000 28.7500000 -10.6786890 -0.260111868 15.9186172	-118.250000 28.7500000 -9.22468376 -1.09626913 16.6244297	-118.250000 28.7500000 -10.9867697 1.97095358 13.5153008	-118.250000 28.7500000 -10.3124762 0.868867636 11.8434896	-118.250000 28.7500000 -10.8343897 -0.108415566 11.9705362	-118.250000 28.7500000 -10.7910767 -1.12117136 12.1838112	-118.250000 28.7500000 -8.33651924 -3.94163632 9.55236340	-118.250000 28.7500000 -5.71498585 -6.47466516 8.97398186	-118.250000 28.7500000 -2.37572646 -6.26139975 5.19895077	-118.250000 28.7500000 1.04653811 -7.90045357 2.47990966	-118.250000 28.7500000 2.72527981 -8.33458805 3.03343320	-118.250000 28.7500000 4.07162666 -9.09452438 2.68913817	-118.250000 28.7500000 5.34083509 -10.2591619 1.96500289	-118.250000 28.7500000 6.72664785 -12.4287252 1.97061789	-118.250000 28.7500000 7.86426353 -14.4662409 1.16244841	-118.250000 28.7500000 9.01594448 -17.0380192 1.00802112	-118.250000 28.7500000 11.3023748 -21.3918610 0.577104986	-118.250000 28.7500000 12.2356148 -23.1516209 1.43878412	-118.250000 28.7500000 12.1700706 -23.6333771 1.67577052	-118.250000 28.7500000 12.2693586 -22.7666225 2.15325046	-118.250000 28.7500000 12.1261044 -23.0879917 2.04608011	-118.250000 28.7500000 12.5350142 -22.4128246 2.95556116	-118.250000 28.7500000 13.2320271 -23.5442848 4.85274601	-118.250000 28.7500000 13.6835890 -23.0005817 4.39686441	-118.250000 28.7500000 13.4424219 -23.6485558 6.27608252
-117.750000 28.7500000 -4.14080667 -4.43282986 9.73769855	-117.750000 28.7500000 -2.93799543 -5.09072399 9.34247112	-117.750000 28.7500000 -1.67241895 -5.91832256 8.90911770	-117.750000 28.7500000 -0.669518173 -6.78249598 8.38882637	-117.750000 28.7500000 0.753298879 -7.13292980 7.55803204	-117.750000 28.7500000 2.25537634 -7.30930948 5.76300144	-117.750000 28.7500000 3.82768345 -9.25495338 5.29520893	-117.750000 28.7500000 0.790108442 -7.95284653 7.63803244	-117.750000 28.7500000 -2.22575307 -6.22465324 10.1060648	-117.750000 28.7500000 -5.86590576 -3.94513202 11.7770348	-117.750000 28.7500000 -10.0443068 0.141054928 12.8234386	-117.750000 28.7500000 -10.1893120 0.699904561 12.6969223	-117.750000 28.7500000 -11.3568869 2.24334192 11.9968157	-117.750000 28.7500000 -10.9287319 0.931966424 12.5273314	-117.750000 28.7500000 -11.1549692 1.60962415 12.5454245	-117.750000 28.7500000 -11.3171644 2.89727950 11.7474327	-117.750000 28.7500000 -11.6082592 2.58349657 12.4361649	-117.750000 28.7500000 -12.1589298 0.652558923 14.6034660	-117.750000 28.7500000 -12.8788195 -9.18058157E-02 15.6575451	-117.750000 28.7500000 -13.8678341 0.957551122 15.2816868	-117.750000 28.7500000 -12.9339857 -1.69621503 16.4138412	-117.750000 28.7500000 -15.2399874 -2.04476619 19.2512722	-117.750000 28.7500000 -15.8671036 -2.19687486 21.7494392	-117.750000 28.7500000 -12.1766071 -4.09039831 20.3702011	-117.750000 28.7500000 -12.1500349 -2.81458664 20.0673962	-117.750000 28.7500000 -8.26172066 -4.26401663 18.6910782	-117.750000 28.7500000 -6.65239477 -4.56495428 18.6549377	-117.750000 28.7500000 -7.34558964 -1.10325027 14.1848974	-117.750000 28.7500000 -8.03246880 -3.02822471 13.8895330	-117.750000 28.7500000 -8.27091408 -3.29509068 12.8221350	-117.750000 28.7500000 -8.41736031 -3.57928085 13.6511316	-117.750000 28.7500000 -6.48943472 -5.40097570 10.3418789	-117.750000 28.7500000 -4.08217144 -6.63482141 9.18267632	-117.750000 28.7500000 -1.44908631 -6.70456362 5.67895031	-117.750000 28.7500000 0.812067747 -8.13142586 3.14610291	-117.750000 28.7500000 3.48424745 -8.88705730 3.64500856	-117.750000 28.7500000 6.42984009 -11.3156624 3.02872944	-117.750000 28.7500000 7.41855860 -12.7283344 2.26186681	-117.750000 28.7500000 8.70941734 -14.3642406 1.31772041	-117.750000 28.7500000 11.1706839 -18.2114830 0.464339405	-117.750000 28.7500000 12.9648876 -21.5353565 -0.407098293	-117.750000 28.7500000 15.5779114 -25.7780914 0.291694045	-117.750000 28.7500000 16.7528095 -29.4709911 -0.611126363	-117.750000 28.7500000 17.7823181 -31.2893333 0.199791476	-117.750000 28.7500000 17.7054634 -30.4172211 0.541968584	-117.750000 28.7500000 19.3139572 -33.3644981 1.28572822	-117.750000 28.7500000 18.8474426 -30.3715191 2.11690855	-117.750000 28.7500000 18.8786049 -30.9596443 4.27276850	-117.750000 28.7500000 18.8640251 -31.0209045 4.15020704	-117.750000 28.7500000 18.6843910 -29.7989159 5.85141850
-117.250000 28.7500000 0.626092911 -10.8352299 10.7875023	-117.250000 28.7500000 1.67128325 -10.8972263 10.0358639	-117.250000 28.7500000 2.77549410 -10.9591112 9.36510086	-117.250000 28.7500000 3.88725877 -11.1530895 8.27810955	-117.250000 28.7500000 5.01117086 -10.9374084 7.16191769	-117.250000 28.7500000 6.63302612 -10.6710539 5.30875492	-117.250000 28.7500000 8.40561104 -12.5972958 5.19630337	-117.250000 28.7500000 5.01765585 -12.3349743 7.57307291	-117.250000 28.7500000 2.00075459 -10.5908937 10.0038004	-117.250000 28.7500000 -1.38425434 -8.70191765 12.0010691	-117.250000 28.7500000 -4.86807489 -4.10677958 12.1904039	-117.250000 28.7500000 -5.38236904 -4.65791798 12.3164825	-117.250000 28.7500000 -5.22434902 -3.47410870 10.8768568	-117.250000 28.7500000 -6.46516895 -2.49767518 11.8700275	-117.250000 28.7500000 -7.19646931 -1.22739160 11.8007755	-117.250000 28.7500000 -7.44477558 -0.505085886 11.3839207	-117.250000 28.7500000 -6.95677137 -2.40488410 12.2079458	-117.250000 28.7500000 -8.50348759 -2.61644340 14.6621504	-117.250000 28.7500000 -7.68125439 -3.96100116 14.9574928	-117.250000 28.7500000 -9.15982056 -1.50032866 14.5931520	-117.250000 28.7500000 -9.78014946 -4.83491993 17.9112701	-117.250000 28.7500000 -9.36120415 -4.64189768 19.3930874	-117.250000 28.7500000 -9.25224876 -5.11609888 21.6392765	-117.250000 28.7500000 -7.44020891 -7.06995058 22.2265739	-117.250000 28.7500000 -5.97453070 -5.36041927 19.9598789	-117.250000 28.7500000 -3.41878390 -8.60694027 19.9349899	-117.250000 28.7500000 -1.52660441 -8.72484112 19.5203438	-117.250000 28.7500000 -2.89703202 -5.67166901 15.3374310	-117.250000 28.7500000 -4.13652802 -6.38948965 15.1177158	-117.250000 28.7500000 -6.34018087 -6.28890848 14.4613485	-117.250000 28.7500000 -4.86365795 -7.24814415 14.6058607	-117.250000 28.7500000 -5.11835337 -6.55079317 11.2313423	-117.250000 28.7500000 -2.96386790 -7.04332352 9.82089806	-117.250000 28.7500000 -0.652876496 -7.41392899 6.22053909	-117.250000 28.7500000 1.00918782 -7.94300556 3.47080660	-117.250000 28.7500000 4.52370262 -9.24701309 3.76260185	-117.250000 28.7500000 8.25589752 -12.5691614 3.30041051	-117.250000 28.7500000 10.0306997 -15.4999428 1.50098979	-117.250000 28.7500000 14.0169296 -19.5855198 5.76246865E-02	-117.250000 28.7500000 15.6542511 -23.3723850 -1.68233299	-117.250000 28.7500000 19.8480568 -27.9003067 -2.35678244	-117.250000 28.7500000 22.5551319 -31.4169178 -2.07294822	-117.250000 28.7500000 26.6439896 -40.1630669 -3.40942907	-117.250000 28.7500000 27.0835209 -41.1767120 -1.71164715	-117.250000 28.7500000 27.1670666 -41.0359039 -1.66827631	-117.250000 28.7500000 26.7034702 -41.5055580 0.295550674	-117.250000 28.7500000 27.5783920 -40.5607910 0.722163081	-117.250000 28.7500000 27.4758549 -41.0074234 2.66686630	-117.250000 28.7500000 27.3645382 -41.8872032 2.03333449	-117.250000 28.7500000 26.7150764 -39.2925377 3.43183088
-116.750000 28.7500000 6.46541739 -15.8303547 10.0444546	-116.750000 28.7500000 7.39916801 -15.5336647 9.10498428	-116.750000 28.7500000 8.13145924 -14.6456079 8.22585869	-116.750000 28.7500000 9.03458786 -14.6268444 7.07081223	-116.750000 28.7500000 9.94047642 -14.3601513 5.82976389	-116.750000 28.7500000 11.4391470 -13.7157660 4.16609001	-116.750000 28.7500000 12.0210314 -14.3593531 4.24773979	-116.750000 28.7500000 9.12380219 -15.2676096 6.93303537	-116.750000 28.7500000 5.66517735 -13.8922930 9.54807854	-116.750000 28.7500000 2.42392898 -12.2974262 11.2485313	-116.750000 28.7500000 -0.292772859 -9.07257557 11.2741880	-116.750000 28.7500000 -1.53964937 -8.12673187 11.9223099	-116.750000 28.7500000 -1.68644476 -7.98604107 11.1711140	-116.750000 28.7500000 -2.37739611 -6.01364803 10.9041615	-116.750000 28.7500000 -2.96242452 -4.65157223 10.5678349	-116.750000 28.7500000 -3.86258721 -3.28828144 10.3576117	-116.750000 28.7500000 -4.32324839 -5.68636513 12.3344641	-116.750000 28.7500000 -4.01702070 -6.17200375 13.1493177	-116.750000 28.7500000 -4.57118416 -8.10023785 14.9284859	-116.750000 28.7500000 -4.28208542 -5.83994818 13.7465067	-116.750000 28.7500000 -4.72898912 -7.04062557 17.1448898	-116.750000 28.7500000 -4.39852333 -7.92912865 19.5846233	-116.750000 28.7500000 -4.24352932 -10.1680193 22.6685276	-116.750000 28.7500000 -2.59470558 -9.92060089 22.4153652	-116.750000 28.7500000 -0.233238056 -9.19562626 19.8725510	-116.750000 28.7500000 2.16000080 -12.7015162 20.0521927	-116.750000 28.7500000 3.81068254 -13.0361147 19.0549564	-116.750000 28.7500000 2.60555816 -11.1336746 14.7602749	-116.750000 28.7500000 0.696497381 -10.1372261 15.1619148	-116.750000 28.7500000 -0.867062926 -9.98382950 14.0238428	-116.750000 28.7500000 -0.953217149 -11.7641077 15.6058731	-116.750000 28.7500000 -1.85418594 -8.46883678 11.5993290	-116.750000 28.7500000 -0.969526350 -7.70238924 10.0604372	-116.750000 28.7500000 5.36883529E-03 -7.49392366 6.80665922	-116.750000 28.7500000 1.24586558 -8.14715004 3.94488525	-116.750000 28.7500000 7.30140257 -11.3185472 3.58600736	-116.750000 28.7500000 12.9567738 -16.1883793 2.26484752	-116.750000 28.7500000 14.2269678 -19.4552059 -0.520685375	-116.750000 28.7500000 19.8811817 -24.8322887 -1.39965439	-116.750000 28.7500000 24.9698067 -31.3717003 -4.68629456	-116.750000 28.7500000 28.2282352 -34.4374847 -5.90360117	-116.750000 28.7500000 32.0644760 -38.3476982 -6.98344994	-116.750000 28.7500000 37.3489342 -47.5084419 -7.74053335	-116.750000 28.7500000 38.4359055 -50.8851624 -5.55464697	-116.750000 28.7500000 38.9692841 -52.3037872 -5.45356798	-116.750000 28.7500000 38.9601974 -52.7635117 -4.68775558	-116.750000 28.7500000 39.2625237 -52.2630119 -3.15215898	-116.750000 28.7500000 39.3560257 -53.0939445 -1.45945632	-116.750000 28.7500000 42.6251869 -56.3077011 -0.926981509	-116.750000 28.7500000 42.2798500 -53.5764198 -0.248405546
-116.250000 28.7500000 12.0112610 -19.6668758 8.70296192	-116.250000 28.7500000 12.9966221 -19.0297050 7.81652451	-116.250000 28.7500000 13.6189985 -17.8388329 6.43397379	-116.250000 28.7500000 14.5936346 -17.8303032 5.16128588	-116.250000 28.7500000 15.6903858 -17.7324104 3.89421749	-116.250000 28.7500000 17.4536285 -17.1792622 2.50329113	-116.250000 28.7500000 18.4452667 -17.5719032 2.35514665	-116.250000 28.7500000 14.2957964 -17.8587227 5.35112715	-116.250000 28.7500000 10.3605213 -16.9021282 7.86517239	-116.250000 28.7500000 6.85884809 -16.3920498 10.5749407	-116.250000 28.7500000 3.62814450 -14.3773928 11.7040291	-116.250000 28.7500000 2.17879796 -11.5907917 10.9689646	-116.250000 28.7500000 1.44816160 -10.5977135 10.9565706	-116.250000 28.7500000 1.02661598 -10.1639748 10.5297775	-116.250000 28.7500000 0.121541530 -8.78997707 10.2069759	-116.250000 28.7500000 -0.647929192 -6.73776913 9.41137600	-116.250000 28.7500000 -1.02017319 -8.52919292 11.2255087	-116.250000 28.7500000 -1.20868909 -11.4726295 12.9038162	-116.250000 28.7500000 -2.47647095 -11.6268282 14.5155153	-116.250000 28.7500000 -1.97462034 -9.16893387 13.8441801	-116.250000 28.7500000 -0.200683981 -11.0948658 16.0893936	-116.250000 28.7500000 1.25167596 -12.4541712 18.8335285	-116.250000 28.7500000 1.94837832 -14.0625467 22.6598644	-116.250000 28.7500000 3.47975826 -13.9997549 21.3998051	-116.250000 28.7500000 6.00808001 -14.0405645 18.7728329	-116.250000 28.7500000 8.64558220 -17.2972813 19.7737103	-116.250000 28.7500000 8.93637371 -16.6147366 17.5408630	-116.250000 28.7500000 7.89528847 -16.3309345 14.7065516	-116.250000 28.7500000 5.54372883 -14.2801886 14.3563776	-116.250000 28.7500000 3.30463243 -13.0471916 14.4982109	-116.250000 28.7500000 2.60453963 -13.3706741 15.6988544	-116.250000 28.7500000 1.27850115 -10.0698051 11.5960398	-116.250000 28.7500000 0.986657619 -8.37655163 10.0255680	-116.250000 28.7500000 0.873831868 -7.73829651 6.91397476	-116.250000 28.7500000 0.949052691 -8.05018997 4.89795923	-116.250000 28.7500000 10.1833630 -13.2774115 3.01570797	-116.250000 28.7500000 19.7565823 -19.7502918 0.594080448	-116.250000 28.7500000 23.2412891 -24.3379517 -5.46369600	-116.250000 28.7500000 29.4784622 -28.7093239 -7.45921087	-116.250000 28.7500000 36.6232452 -34.3307152 -11.9329300	-116.250000 28.7500000 45.5667114 -40.3628922 -15.9456377	-116.250000 28.7500000 51.4884605 -44.3674965 -19.5029678	-116.250000 28.7500000 59.8701935 -54.1973953 -21.5912552	-116.250000 28.7500000 60.1008682 -57.7616081 -18.6382370	-116.250000 28.7500000 61.0339928 -60.8361511 -17.8421040	-116.250000 28.7500000 62.0992775 -64.0946884 -16.7406578	-116.250000 28.7500000 61.9629173 -62.8705368 -15.5582781	-116.250000 28.7500000 62.2761993 -64.4985352 -13.9189758	-116.250000 28.7500000 62.4883881 -68.2650833 -11.0583591	-116.250000 28.7500000 63.6434669 -68.2499466 -10.8805752
-115.750000 28.7500000 20.0257835 -23.6455746 5.45247650	-115.750000 28.7500000 20.5906658 -22.2615871 4.66671610	-115.750000 28.7500000 21.2065678 -21.6205788 3.16583920	-115.750000 28.7500000 21.9375420 -21.6703396 2.08618522	-115.750000 28.7500000 22.6204853 -21.5021381 1.14553785	-115.750000 28.7500000 24.5401249 -21.1279697 0.710236132	-115.750000 28.7500000 24.9766884 -21.5603008 0.652378082	-115.750000 28.7500000 20.2932987 -21.0873051 3.17410779	-115.750000 28.7500000 16.3283920 -20.5385666 5.87128925	-115.750000 28.7500000 11.7639532 -19.2516689 9.15390301	-115.750000 28.7500000 7.85999727 -17.4298038 10.8244076	-115.750000 28.7500000 7.56856394 -16.6194725 10.3713646	-115.750000 28.7500000 5.89245939 -14.0506916 9.95721149	-115.750000 28.7500000 4.77214241 -13.7421370 10.3674593	-115.750000 28.7500000 3.84324789 -12.7278166 10.1916704	-115.750000 28.7500000 2.92654610 -10.9141884 8.70026970	-115.750000 28.7500000 1.87560844 -12.0454493 10.5536156	-115.750000 28.7500000 1.13872766 -15.6097574 12.4006519	-115.750000 28.7500000 -0.343081057 -13.9935074 12.7531052	-115.750000 28.7500000 1.81433535 -12.8753729 11.1441936	-115.750000 28.7500000 4.05468845 -17.4412594 14.7608213	-115.750000 28.7500000 6.85770893 -19.4813042 18.5513992	-115.750000 28.7500000 8.53051186 -18.6735058 22.6702690	-115.750000 28.7500000 9.47354126 -18.1524010 20.4514217	-115.750000 28.7500000 12.6561670 -19.3708057 18.5540791	-115.750000 28.7500000 13.7159739 -20.1901703 18.7302818	-115.750000 28.7500000 16.5477028 -21.1646442 15.5567589	-115.750000 28.7500000 13.7268324 -19.8953419 13.7284470	-115.750000 28.7500000 10.9142113 -18.2109261 13.8215103	-115.750000 28.7500000 7.76160336 -15.3134747 13.0871325	-115.750000 28.7500000 7.58584023 -15.4926319 13.7369242	-115.750000 28.7500000 4.18569660 -11.9487209 11.3532934	-115.750000 28.7500000 3.08912301 -9.84548473 9.78914547	-115.750000 28.7500000 2.12604475 -8.00425339 7.34508991	-115.750000 28.7500000 1.16751003 -7.48663950 5.47677851	-115.750000 28.7500000 15.6739807 -14.3951855 2.33681154	-115.750000 28.7500000 29.1695652 -20.8486767 -1.88734806	-115.750000 28.7500000 39.4415588 -26.7304058 -10.4115915	-115.750000 28.7500000 47.1176338 -26.5376987 -17.2503223	-115.750000 28.7500000 58.0753098 -30.4011841 -24.3719330	-115.750000 28.7500000 75.4598465 -40.2575378 -27.7792873	-115.750000 28.7500000 80.0065918 -40.2356415 -36.3654785	-115.750000 28.7500000 93.6269684 -50.8608437 -39.7806396	-115.750000 28.7500000 94.7490387 -55.3038559 -37.6846962	-115.750000 28.7500000 96.4013214 -59.8114243 -36.3778648	-115.750000 28.7500000 98.6592484 -65.3948898 -34.2746086	-115.750000 28.7500000 100.303970 -65.5653763 -33.9072609	-115.750000 28.7500000 101.708443 -68.5769653 -32.4913063	-115.750000 28.7500000 102.878891 -72.3587036 -30.3023052	-115.750000 28.7500000 104.642807 -74.1612167 -29.3163986
-115.250000 28.7500000 28.9634895 -28.7522697 2.05672383	-115.250000 28.7500000 29.5419083 -27.4725266 0.948532820	-115.250000 28.7500000 30.0844498 -27.2758904 -0.509843409	-115.250000 28.7500000 30.8752651 -27.3613758 -1.45853293	-115.250000 28.7500000 31.3735199 -26.8944626 -2.38790441	-115.250000 28.7500000 33.0293312 -26.0731754 -1.67104888	-115.250000 28.7500000 33.5676956 -28.3299847 -1.95087957	-115.250000 28.7500000 28.5053978 -26.0646229 0.193906590	-115.250000 28.7500000 23.7653008 -23.5640945 3.70847535	-115.250000 28.7500000 19.8445969 -24.5024776 7.74614525	-115.250000 28.7500000 14.7862206 -22.7325954 9.71614170	-115.250000 28.7500000 11.7379341 -19.7962532 9.23254776	-115.250000 28.7500000 11.1962519 -18.4813080 8.98601437	-115.250000 28.7500000 10.5407696 -18.3596497 9.63603497	-115.250000 28.7500000 7.82805061 -16.2457085 9.07983685	-115.250000 28.7500000 7.64482260 -15.1382227 7.71395636	-115.250000 28.7500000 6.63645554 -15.0499792 8.78518963	-115.250000 28.7500000 5.44987011 -16.2814159 11.0915184	-115.250000 28.7500000 5.03727531 -15.7772655 10.5546303	-115.250000 28.7500000 7.74858189 -17.6179218 9.68711472	-115.250000 28.7500000 10.6635580 -22.9776993 13.8655062	-115.250000 28.7500000 13.9024792 -25.2552662 18.6270027	-115.250000 28.7500000 15.0786037 -22.2328129 21.9814339	-115.250000 28.7500000 18.5044308 -25.0041027 19.1531105	-115.250000 28.7500000 20.3997974 -25.6300526 17.5650978	-115.250000 28.7500000 21.9029541 -26.0476341 16.6806278	-115.250000 28.7500000 23.5294552 -25.0494118 14.3459549	-115.250000 28.7500000 19.2719498 -22.9622593 12.6778135	-115.250000 28.7500000 15.4372206 -20.9592743 13.3768711	-115.250000 28.7500000 11.5265989 -19.0028133 13.3965178	-115.250000 28.7500000 11.4359264 -19.1939697 13.9467049	-115.250000 28.7500000 6.14158154 -13.7704268 12.6560249	-115.250000 28.7500000 4.98900938 -11.3768711 10.9658766	-115.250000 28.7500000 4.27209044 -9.60359097 8.21181393	-115.250000 28.7500000 1.80569279 -7.17612553 6.68357086	-115.250000 28.7500000 20.1256256 -13.4784994 2.65013289	-115.250000 28.7500000 41.1648788 -20.5488453 -1.20925200	-115.250000 28.7500000 68.2523651 -18.1172352 -0.217527986	-115.250000 28.7500000 91.1335678 -19.4254360 -6.94263029	-115.250000 28.7500000 111.894188 -21.8597775 -13.1204205	-115.250000 28.7500000 130.274445 -31.8165951 -12.0820198	-115.250000 28.7500000 153.246384 -31.3934746 -23.1816635	-115.250000 28.7500000 185.361160 -46.0634041 -19.3650379	-115.250000 28.7500000 189.841110 -51.4911957 -17.8216381	-115.250000 28.7500000 193.948914 -57.5296326 -17.3737316	-115.250000 28.7500000 198.790344 -63.9566956 -15.0700350	-115.250000 28.7500000 207.841324 -68.5799637 -15.3540812	-115.250000 28.7500000 212.370026 -72.8870010 -14.5053539	-115.250000 28.7500000 216.926605 -77.5577850 -12.9542952	-115.250000 28.7500000 221.469238 -80.8373642 -12.1652441
-114.750000 28.7500000 41.2436676 -34.3241539 -3.11107469	-114.750000 28.7500000 42.1866798 -34.3193932 -3.86249614	-114.750000 28.7500000 42.2754097 -34.3805122 -5.37125254	-114.750000 28.7500000 42.9605942 -34.3787117 -5.77668142	-114.750000 28.7500000 42.8518524 -33.7256241 -6.80116940	-114.750000 28.7500000 43.1222343 -33.9967804 -5.32771587	-114.750000 28.7500000 43.8055267 -34.3947563 -5.47651243	-114.750000 28.7500000 39.2024460 -32.9895935 -2.63486004	-114.750000 28.7500000 33.8887634 -29.1453495 1.22017312	-114.750000 28.7500000 28.1979179 -30.2772408 6.80278349	-114.750000 28.7500000 22.1221962 -27.5006084 8.79485416	-114.750000 28.7500000 21.5164413 -27.0817337 7.67367125	-114.750000 28.7500000 19.3143501 -25.3392906 7.80034494	-114.750000 28.7500000 15.7504168 -22.1074448 8.65176105	-114.750000 28.7500000 15.1098356 -22.4198704 7.86575079	-114.750000 28.7500000 14.5546112 -20.8311901 6.91039276	-114.750000 28.7500000 13.2315722 -20.5553341 7.41630650	-114.750000 28.7500000 12.0427122 -20.2522182 8.73895359	-114.750000 28.7500000 11.7480621 -20.7813797 8.86445427	-114.750000 28.7500000 16.2357559 -24.4815273 8.66825294	-114.750000 28.7500000 18.4049549 -26.7616863 13.1586714	-114.750000 28.7500000 22.7631035 -29.8102818 18.2352028	-114.750000 28.7500000 25.9062443 -29.8917751 19.4968719	-114.750000 28.7500000 27.8760338 -30.2778606 19.2115822	-114.750000 28.7500000 29.3596058 -31.4035511 17.0879841	-114.750000 28.7500000 31.0352268 -31.4505653 15.8139677	-114.750000 28.7500000 32.9252815 -31.2144527 12.9705038	-114.750000 28.7500000 27.9314098 -25.9890919 11.6787500	-114.750000 28.7500000 23.1850777 -22.9114361 12.7169323	-114.750000 28.7500000 18.8007889 -20.7300396 12.7903557	-114.750000 28.7500000 18.7351456 -20.8841095 13.2705069	-114.750000 28.7500000 10.4333820 -13.3071156 12.0197325	-114.750000 28.7500000 8.43312073 -12.6141253 10.8801479	-114.750000 28.7500000 6.39376450 -10.1387959 10.6683292	-114.750000 28.7500000 4.08939171 -8.30643082 8.64697456	-114.750000 28.7500000 26.0090523 -18.3556023 2.19224429	-114.750000 28.7500000 43.9467621 -25.9494762 -2.81090689	-114.750000 28.7500000 133.623718 -56.3230705 4.65705013	-114.750000 28.7500000 174.462494 -71.1725464 -3.04699707	-114.750000 28.7500000 214.125412 -86.8687439 -11.3722143	-114.750000 28.7500000 252.460297 -106.759583 -14.6546373	-114.750000 28.7500000 287.838623 -124.870209 -27.1962662	-114.750000 28.7500000 319.913330 -140.682632 -25.2199554	-114.750000 28.7500000 327.089386 -145.239426 -24.2890358	-114.750000 28.7500000 335.092285 -153.938904 -25.2158222	-114.750000 28.7500000 342.775085 -160.021286 -23.4320259	-114.750000 28.7500000 348.747498 -168.856171 -18.7676258	-114.750000 28.7500000 356.468445 -174.011108 -18.4136753	-114.750000 28.7500000 364.594543 -179.043747 -17.0556850	-114.750000 28.7500000 373.962891 -183.666855 -17.0784302
-114.250000 28.7500000 54.7698174 -40.5606880 -7.16564703	-114.250000 28.7500000 55.9447174 -41.1682663 -7.07394361	-114.250000 28.7500000 55.9875488 -41.6522331 -8.95906639	-114.250000 28.7500000 56.4870186 -40.6824913 -8.86308002	-114.250000 28.7500000 55.5582237 -39.6271133 -10.7248478	-114.250000 28.7500000 55.3252983 -40.2537537 -9.61541843	-114.250000 28.7500000 59.0601158 -41.1339722 -7.96213484	-114.250000 28.7500000 53.7674980 -39.9640846 -4.16553450	-114.250000 28.7500000 46.2453384 -36.2799835 -1.20135915	-114.250000 28.7500000 39.9411354 -38.0848503 4.04996443	-114.250000 28.7500000 36.6190987 -37.9964333 6.77535295	-114.250000 28.7500000 30.6028919 -33.7143288 6.03209782	-114.250000 28.7500000 29.0897141 -33.8250732 6.98230028	-114.250000 28.7500000 26.8288002 -31.0778236 7.38572359	-114.250000 28.7500000 21.6356869 -27.7872944 7.44517756	-114.250000 28.7500000 21.2170563 -26.4315224 5.86932468	-114.250000 28.7500000 23.4362164 -30.1816711 6.52499199	-114.250000 28.7500000 22.8450718 -30.2246876 7.17379761	-114.250000 28.7500000 22.6133118 -30.7334633 7.15807486	-114.250000 28.7500000 25.2750072 -31.6439457 7.19291925	-114.250000 28.7500000 28.6469116 -31.2982521 10.2953510	-114.250000 28.7500000 30.9486904 -32.2153816 14.9771023	-114.250000 28.7500000 36.9993973 -34.3585625 18.0812321	-114.250000 28.7500000 36.1662827 -32.1751328 15.6170111	-114.250000 28.7500000 41.9599800 -36.5097122 16.0199814	-114.250000 28.7500000 44.1552353 -37.0178604 14.9066954	-114.250000 28.7500000 45.2023048 -39.1151581 11.4503469	-114.250000 28.7500000 40.6449013 -32.0988350 11.7345142	-114.250000 28.7500000 33.7594109 -27.3202648 13.3125257	-114.250000 28.7500000 27.2704067 -23.3785057 14.0883484	-114.250000 28.7500000 27.1970997 -23.4668045 14.5069017	-114.250000 28.7500000 16.5826550 -16.7988148 12.0152502	-114.250000 28.7500000 12.9788027 -15.3280582 12.7088165	-114.250000 28.7500000 8.92260456 -8.88942528 13.7203569	-114.250000 28.7500000 5.90439367 -8.81286621 13.6411581	-114.250000 28.7500000 16.1921692 -19.3053265 -1.78311014	-114.250000 28.7500000 25.1414585 -29.9707947 -15.7120104	-114.250000 28.7500000 56.0751076 -67.4217072 -55.3737526	-114.250000 28.7500000 70.1532364 -94.5928192 -83.8255844	-114.250000 28.7500000 82.4586563 -121.067963 -114.204819	-114.250000 28.7500000 97.4757996 -146.783447 -139.009506	-114.250000 28.7500000 110.395638 -184.386337 -174.085144	-114.250000 28.7500000 114.205788 -207.824417 -201.918259	-114.250000 28.7500000 118.726028 -212.483261 -204.043594	-114.250000 28.7500000 125.697609 -225.449493 -206.264099	-114.250000 28.7500000 131.104935 -231.874924 -206.485199	-114.250000 28.7500000 135.181610 -238.858292 -206.602966	-114.250000 28.7500000 139.968964 -244.977875 -208.327499	-114.250000 28.7500000 145.468689 -250.697968 -208.770950	-114.250000 28.7500000 142.949417 -249.811279 -205.425781
-113.750000 28.7500000 61.2765732 -45.8503609 -10.7781477	-113.750000 28.7500000 62.6409569 -46.7010612 -10.2866888	-113.750000 28.7500000 61.1979675 -46.2815056 -12.9763174	-113.750000 28.7500000 61.7928619 -45.1937828 -13.6724644	-113.750000 28.7500000 70.3922806 -46.0301323 -13.0663319	-113.750000 28.7500000 70.6044922 -47.2236824 -12.2476254	-113.750000 28.7500000 66.0570602 -44.3015747 -10.8006649	-113.750000 28.7500000 62.3928413 -44.6107330 -7.66395426	-113.750000 28.7500000 61.3810387 -45.6184883 -4.78385258	-113.750000 28.7500000 56.5205078 -49.4847069 -0.243615642	-113.750000 28.7500000 53.4748306 -51.1028442 4.01416111	-113.750000 28.7500000 50.4352722 -47.6725044 3.02858543	-113.750000 28.7500000 43.2225533 -41.5413475 5.16829967	-113.750000 28.7500000 38.4392586 -41.5116844 6.27658844	-113.750000 28.7500000 34.9720497 -38.0507545 6.21283436	-113.750000 28.7500000 35.7322998 -38.8072319 4.00364161	-113.750000 28.7500000 34.7162743 -41.1734352 5.49751091	-113.750000 28.7500000 35.2297211 -41.6442261 5.61282444	-113.750000 28.7500000 35.1666756 -41.6528511 5.06738138	-113.750000 28.7500000 37.4756584 -39.9495239 4.06923819	-113.750000 28.7500000 39.8974953 -39.3944016 6.68900442	-113.750000 28.7500000 43.8585739 -38.7093658 11.7309761	-113.750000 28.7500000 43.7065964 -35.1541252 14.2409372	-113.750000 28.7500000 49.4485092 -37.6879120 11.0027065	-113.750000 28.7500000 49.1988297 -40.0375633 10.3513336	-113.750000 28.7500000 51.8321075 -41.0629272 8.41929150	-113.750000 28.7500000 61.0315514 -45.3571663 6.97540951	-113.750000 28.7500000 50.2434235 -36.1036453 6.69087029	-113.750000 28.7500000 43.3709755 -31.5617352 9.10228252	-113.750000 28.7500000 36.0695915 -26.4630852 11.6397934	-113.750000 28.7500000 36.0049210 -26.4874878 11.9798546	-113.750000 28.7500000 24.5823727 -22.1795578 13.7004242	-113.750000 28.7500000 18.3725338 -18.9926414 15.2221336	-113.750000 28.7500000 11.3721046 -9.94387341 16.6876316	-113.750000 28.7500000 5.45077467 -7.98870850 19.3653049	-113.750000 28.7500000 -2.51216388 -13.4799585 -1.81410336	-113.750000 28.7500000 -11.0145540 -18.3060703 -20.7836971	-113.750000 28.7500000 -76.2519379 -17.1410255 -81.7068405	-113.750000 28.7500000 -106.264061 -32.1989899 -124.019173	-113.750000 28.7500000 -126.201347 -50.3331451 -162.235657	-113.750000 28.7500000 -156.169525 -65.0408630 -202.303436	-113.750000 28.7500000 -177.125854 -95.1461716 -247.407135	-113.750000 28.7500000 -209.716095 -120.785309 -289.044678	-113.750000 28.7500000 -197.535858 -126.165291 -290.299683	-113.750000 28.7500000 -181.496933 -143.085953 -290.214996	-113.750000 28.7500000 -168.868439 -149.587540 -289.284393	-113.750000 28.7500000 -157.247604 -157.485397 -289.217102	-113.750000 28.7500000 -145.465988 -163.894150 -289.979736	-113.750000 28.7500000 -130.899643 -169.212357 -287.858795	-113.750000 28.7500000 -65.1726074 -175.365707 -266.552856
-113.250000 28.7500000 64.6368942 -44.3746185 -13.8429384	-113.250000 28.7500000 67.1030426 -46.0810966 -13.7775831	-113.250000 28.7500000 73.6809692 -47.2710381 -17.2577400	-113.250000 28.7500000 77.6046753 -49.1439247 -18.2794437	-113.250000 28.7500000 78.6812820 -53.0353622 -13.6701841	-113.250000 28.7500000 80.1498566 -54.2396126 -13.5749741	-113.250000 28.7500000 85.1615753 -57.1724434 -14.7459440	-113.250000 28.7500000 85.4066772 -59.6053123 -12.2903681	-113.250000 28.7500000 85.6652756 -62.6170616 -9.05540085	-113.250000 28.7500000 87.4091034 -67.5248795 -6.39447069	-113.250000 28.7500000 86.5579605 -70.5640793 -2.87815857	-113.250000 28.7500000 78.8673248 -65.7099457 -0.689209223	-113.250000 28.7500000 66.2962418 -56.0238686 -0.459308088	-113.250000 28.7500000 58.2515678 -55.3864861 2.16114759	-113.250000 28.7500000 51.0269470 -50.7698021 4.57252693	-113.250000 28.7500000 52.3510056 -52.3399696 3.00075030	-113.250000 28.7500000 51.9029732 -53.6384621 2.18379426	-113.250000 28.7500000 53.9856110 -53.9684258 2.57112694	-113.250000 28.7500000 53.5298042 -52.3488235 0.780123651	-113.250000 28.7500000 53.1622162 -47.5581741 0.704431891	-113.250000 28.7500000 51.9509697 -44.1252060 3.78437829	-113.250000 28.7500000 48.3417702 -39.1734314 9.28153324	-113.250000 28.7500000 47.0521927 -33.3836670 10.6875238	-113.250000 28.7500000 51.3172798 -35.3084946 7.63703156	-113.250000 28.7500000 57.3073158 -39.8977127 4.98171043	-113.250000 28.7500000 61.9885216 -39.0811119 2.75885963	-113.250000 28.7500000 63.6682549 -41.4834633 1.75295806	-113.250000 28.7500000 61.3653107 -36.2104301 0.606513798	-113.250000 28.7500000 55.9187469 -32.2773933 2.78892851	-113.250000 28.7500000 49.8313255 -27.8830376 5.41208458	-113.250000 28.7500000 49.7698135 -27.8618774 5.67979288	-113.250000 28.7500000 30.1730385 -20.9340668 11.4440050	-113.250000 28.7500000 21.8521690 -21.0799942 16.0254974	-113.250000 28.7500000 11.1877527 -16.3950634 18.8847923	-113.250000 28.7500000 3.99200606 -15.9943142 23.4491539	-113.250000 28.7500000 -14.3613739 -9.50300026 8.32534695	-113.250000 28.7500000 -30.5524387 -7.65766525 -8.09017086	-113.250000 28.7500000 -90.0444031 13.9682617 -38.7327423	-113.250000 28.7500000 -113.696579 11.9145689 -65.8527679	-113.250000 28.7500000 -142.472549 14.1661224 -90.0923843	-113.250000 28.7500000 -172.765213 7.16816282 -119.323792	-113.250000 28.7500000 -198.201782 -0.473378211 -146.497375	-113.250000 28.7500000 -216.005447 -7.64120293 -172.966934	-113.250000 28.7500000 -216.975204 -16.3632011 -184.139526	-113.250000 28.7500000 -232.398453 -38.5540085 -198.662888	-113.250000 28.7500000 -232.049881 -42.2864342 -204.388153	-113.250000 28.7500000 -232.541306 -53.6289978 -213.987106	-113.250000 28.7500000 -234.552582 -63.0053329 -225.099106	-113.250000 28.7500000 -232.472443 -72.1615067 -232.852356	-113.250000 28.7500000 -276.728394 -58.0683670 -254.888397
-112.750000 28.7500000 66.3298340 -40.8484726 -14.3196068	-112.750000 28.7500000 69.8916092 -42.6725082 -15.4727688	-112.750000 28.7500000 78.4808197 -50.0360985 -15.1575069	-112.750000 28.7500000 84.5442429 -50.9570656 -15.3393164	-112.750000 28.7500000 86.1912766 -56.9903946 -13.5213737	-112.750000 28.7500000 89.3704681 -56.6753006 -14.4153833	-112.750000 28.7500000 93.1387863 -63.3111115 -14.8066788	-112.750000 28.7500000 98.1628952 -63.1472664 -14.4792070	-112.750000 28.7500000 102.033653 -65.2593002 -13.3647280	-112.750000 28.7500000 111.255028 -71.4327393 -14.6516981	-112.750000 28.7500000 110.782928 -72.6094284 -16.1774158	-112.750000 28.7500000 102.555389 -71.6020050 -11.1348753	-112.750000 28.7500000 98.3391113 -72.3276672 -9.72334671	-112.750000 28.7500000 90.2876129 -70.1787262 -4.86239052	-112.750000 28.7500000 83.6091614 -69.1271667 0.188942596	-112.750000 28.7500000 79.7317352 -66.2921143 -1.02874708	-112.750000 28.7500000 76.4225235 -64.8686829 -2.03106880	-112.750000 28.7500000 70.1211777 -61.7814217 -2.17212009	-112.750000 28.7500000 66.3534622 -56.5935364 -4.54554892	-112.750000 28.7500000 62.6892204 -49.8796234 -2.59714723	-112.750000 28.7500000 58.3841553 -44.5069542 1.54002893	-112.750000 28.7500000 52.0943718 -36.6575584 5.97190905	-112.750000 28.7500000 48.6189499 -30.4312878 8.78875446	-112.750000 28.7500000 51.6898079 -31.1286182 6.12774849	-112.750000 28.7500000 55.6559486 -33.9578056 5.12560940	-112.750000 28.7500000 60.4565926 -35.9773102 4.75794506	-112.750000 28.7500000 62.0100708 -34.9986687 2.30389309	-112.750000 28.7500000 58.9896240 -29.4210091 3.23720431	-112.750000 28.7500000 55.0613251 -25.2769356 5.41582203	-112.750000 28.7500000 51.0561714 -22.0123920 7.19138527	-112.750000 28.7500000 50.9934006 -22.0025616 7.37626839	-112.750000 28.7500000 41.6244316 -25.6229134 14.0001526	-112.750000 28.7500000 37.0345497 -34.8717308 19.3095894	-112.750000 28.7500000 17.1646423 -33.6495171 29.0783215	-112.750000 28.7500000 7.42223167 -40.1766701 35.6973076	-112.750000 28.7500000 -4.86835623 -25.3925114 27.1681824	-112.750000 28.7500000 -14.4858656 -20.5715637 20.6573944	-112.750000 28.7500000 -8.34906483 -6.50912333 19.6269894	-112.750000 28.7500000 -17.1984234 2.36726594 12.0402431	-112.750000 28.7500000 -26.5674324 12.3092756 5.22953272	-112.750000 28.7500000 -33.4952888 15.8947563 -2.91573215	-112.750000 28.7500000 -37.6200447 23.1795216 -11.0797920	-112.750000 28.7500000 -48.2480583 31.3225174 -20.5041237	-112.750000 28.7500000 -67.7842636 28.5005836 -35.0163994	-112.750000 28.7500000 -80.1700821 14.5731392 -49.7666206	-112.750000 28.7500000 -103.195618 14.8960762 -64.6088257	-112.750000 28.7500000 -120.847649 11.4761524 -76.7331238	-112.750000 28.7500000 -141.845123 9.01288700 -92.4776230	-112.750000 28.7500000 -171.189743 5.41281176 -107.657578	-112.750000 28.7500000 -184.600861 6.11814260 -115.571419
-112.250000 28.7500000 64.6970673 -37.3493996 -12.0451374	-112.250000 28.7500000 68.3061371 -38.0043564 -13.4722672	-112.250000 28.7500000 68.2341309 -39.1633720 -12.2496128	-112.250000 28.7500000 71.8956375 -42.4755821 -10.6086102	-112.250000 28.7500000 73.6041183 -43.7896576 -11.4565420	-112.250000 28.7500000 75.7806625 -47.2349243 -10.3899784	-112.250000 28.7500000 79.0603867 -47.5747833 -12.2881260	-112.250000 28.7500000 83.7818451 -49.0853157 -10.8243999	-112.250000 28.7500000 89.3419266 -48.0262871 -10.3809690	-112.250000 28.7500000 97.6035614 -50.1192474 -10.4715729	-112.250000 28.7500000 111.785179 -55.7409134 -11.1809855	-112.250000 28.7500000 108.550957 -61.1040039 -11.3965120	-112.250000 28.7500000 110.474510 -71.1431198 -10.8912802	-112.250000 28.7500000 110.597488 -76.7263489 -9.33583069	-112.250000 28.7500000 112.451042 -80.6303940 -7.32668352	-112.250000 28.7500000 101.531212 -74.3305740 -7.73270559	-112.250000 28.7500000 92.0784073 -66.1474991 -7.04603004	-112.250000 28.7500000 82.4967880 -55.1445160 -9.39294434	-112.250000 28.7500000 73.4457321 -45.7554893 -10.8490963	-112.250000 28.7500000 68.2739182 -41.3499870 -6.86111641	-112.250000 28.7500000 61.0424881 -36.8075829 -1.76045084	-112.250000 28.7500000 54.1476669 -31.7734470 2.10329199	-112.250000 28.7500000 49.9273186 -28.0350533 7.15698481	-112.250000 28.7500000 52.6193123 -28.4315567 4.80943251	-112.250000 28.7500000 57.3060684 -30.4087467 5.32025528	-112.250000 28.7500000 54.5177345 -30.0992317 3.94857860	-112.250000 28.7500000 62.7255020 -35.1797295 3.48626876	-112.250000 28.7500000 60.6648178 -29.8927441 5.04276896	-112.250000 28.7500000 58.2871971 -23.4816475 8.10906410	-112.250000 28.7500000 55.4071159 -21.2092781 10.1389828	-112.250000 28.7500000 55.3317375 -21.2263031 10.2669277	-112.250000 28.7500000 60.6334648 -36.6028290 11.4950199	-112.250000 28.7500000 64.7553406 -51.3458405 9.66734123	-112.250000 28.7500000 80.2943573 -77.4653320 11.1467094	-112.250000 28.7500000 87.4608002 -102.397789 11.2689943	-112.250000 28.7500000 75.0747757 -89.0836258 8.07305431	-112.250000 28.7500000 64.1191025 -78.2849197 8.40409470	-112.250000 28.7500000 40.7753868 -53.4987907 7.48492956	-112.250000 28.7500000 27.8090591 -42.3590355 3.72930741	-112.250000 28.7500000 13.8195057 -28.9793262 0.110546112	-112.250000 28.7500000 0.513988674 -17.0392990 -4.37292957	-112.250000 28.7500000 -13.5754938 -2.74916005 -9.52365971	-112.250000 28.7500000 -27.2320690 10.0770941 -15.0948029	-112.250000 28.7500000 -29.9108372 11.8904028 -15.7194118	-112.250000 28.7500000 -31.5484200 11.9079132 -16.7096977	-112.250000 28.7500000 -34.3421516 13.2418156 -17.2770367	-112.250000 28.7500000 -40.8739052 16.1410999 -17.4757805	-112.250000 28.7500000 -40.0766792 17.3664722 -17.7906418	-112.250000 28.7500000 -42.8770447 15.9257383 -20.0275021	-112.250000 28.7500000 -53.0868835 29.8726749 -17.9520874
-111.750000 28.7500000 51.9569359 -30.3853397 -10.4428577	-111.750000 28.7500000 54.7490425 -29.8686371 -10.4432774	-111.750000 28.7500000 52.6841621 -27.5730476 -11.8572531	-111.750000 28.7500000 54.4557190 -29.4525452 -9.02366066	-111.750000 28.7500000 55.2172203 -26.4744892 -11.2260637	-111.750000 28.7500000 54.7500496 -26.5681820 -9.36928844	-111.750000 28.7500000 54.8303185 -25.0518761 -10.8209429	-111.750000 28.7500000 58.9635887 -23.8952827 -10.3717155	-111.750000 28.7500000 62.5130005 -24.7693787 -9.16061878	-111.750000 28.7500000 67.3705902 -25.1758213 -9.89150333	-111.750000 28.7500000 68.6821823 -26.5727291 -7.57391357	-111.750000 28.7500000 79.0642471 -34.8879433 -11.7108088	-111.750000 28.7500000 87.2018661 -44.1061821 -13.8974180	-111.750000 28.7500000 93.6266174 -52.1566429 -15.3630152	-111.750000 28.7500000 100.374390 -62.0268364 -14.6387844	-111.750000 28.7500000 88.7368851 -51.2363663 -13.2350464	-111.750000 28.7500000 77.2511826 -41.7666588 -9.35097504	-111.750000 28.7500000 66.1939011 -33.7329292 -8.91654873	-111.750000 28.7500000 55.5056610 -25.0387802 -6.56993580	-111.750000 28.7500000 52.1946983 -22.3840313 -5.07949400	-111.750000 28.7500000 54.7139969 -21.6674309 -1.47991431	-111.750000 28.7500000 50.9628181 -18.6253948 -0.327543586	-111.750000 28.7500000 48.3551483 -16.8822899 3.24154449	-111.750000 28.7500000 51.4334602 -18.9930840 1.66378117	-111.750000 28.7500000 51.0889320 -19.5802097 2.55929303	-111.750000 28.7500000 55.2571182 -23.5168076 0.626453340	-111.750000 28.7500000 57.1395454 -28.3265629 2.38836622	-111.750000 28.7500000 55.7713966 -24.6672211 2.40015864	-111.750000 28.7500000 62.1605797 -25.2493896 7.00960732	-111.750000 28.7500000 61.4950104 -22.9121208 8.79029274	-111.750000 28.7500000 61.3801041 -22.9756546 8.79534245	-111.750000 28.7500000 69.0786438 -29.9579391 -2.37573171	-111.750000 28.7500000 72.1006470 -35.0700111 -12.2323294	-111.750000 28.7500000 94.8335876 -53.5960693 -33.6372070	-111.750000 28.7500000 106.167213 -67.8022308 -44.9986191	-111.750000 28.7500000 89.8429871 -54.8219795 -37.9146690	-111.750000 28.7500000 68.9212875 -39.7324562 -28.6838646	-111.750000 28.7500000 52.3325653 -28.3492298 -14.9057007	-111.750000 28.7500000 42.4298286 -18.8141937 -8.78603363	-111.750000 28.7500000 31.7867241 -7.63039541 -2.45112586	-111.750000 28.7500000 21.0798092 1.01887167 3.60581422	-111.750000 28.7500000 9.88795471 11.5743980 9.96156502	-111.750000 28.7500000 -1.26431978 21.7735596 15.7072773	-111.750000 28.7500000 -4.89916372 22.2868938 13.0628128	-111.750000 28.7500000 -8.18478298 22.2078152 10.2832727	-111.750000 28.7500000 -12.0817366 22.6615810 7.72192287	-111.750000 28.7500000 -15.4151564 22.9998913 5.01895714	-111.750000 28.7500000 -19.6473064 24.2035770 2.61565685	-111.750000 28.7500000 -21.7437382 23.5621376 -1.19874334	-111.750000 28.7500000 -26.1230488 26.6733341 -2.25692749
-111.250000 28.7500000 39.1509705 -17.1794777 -11.1083174	-111.250000 28.7500000 34.4602394 -13.8310852 -10.7328768	-111.250000 28.7500000 36.2230797 -12.8141413 -11.5954103	-111.250000 28.7500000 30.6885281 -9.70544147 -9.73649120	-111.250000 28.7500000 29.6466122 -7.15849113 -10.9081573	-111.250000 28.7500000 27.3688946 -6.14310598 -8.84728432	-111.250000 28.7500000 26.0445194 -2.14923835 -10.6187134	-111.250000 28.7500000 27.1750450 0.416720778 -10.5558128	-111.250000 28.7500000 28.8169918 2.30890107 -10.4149437	-111.250000 28.7500000 29.5971203 6.27825212 -12.9563580	-111.250000 28.7500000 30.8476639 7.47489548 -13.2125521	-111.250000 28.7500000 40.8030510 2.84849882 -16.0829811	-111.250000 28.7500000 47.3047981 -4.44856882 -18.1374626	-111.250000 28.7500000 55.9158325 -10.8184652 -19.5407772	-111.250000 28.7500000 62.4622154 -16.4125919 -19.8578815	-111.250000 28.7500000 56.4197235 -13.6502113 -16.6940155	-111.250000 28.7500000 49.2128143 -11.0678186 -11.7337189	-111.250000 28.7500000 41.9725494 -10.8397980 -9.49920845	-111.250000 28.7500000 36.4139442 -9.12633228 -5.25923586	-111.250000 28.7500000 40.8829231 -11.3537731 -1.84078729	-111.250000 28.7500000 38.7885628 -12.5665407 3.52261186	-111.250000 28.7500000 41.6618271 -15.1476460 6.08716393	-111.250000 28.7500000 41.3425789 -15.2858591 11.0233946	-111.250000 28.7500000 45.7478294 -15.5323353 7.93763018	-111.250000 28.7500000 45.8692856 -15.4394188 3.61691022	-111.250000 28.7500000 48.5501404 -15.5741796 0.779611945	-111.250000 28.7500000 47.0978928 -17.2750092 -1.24165440	-111.250000 28.7500000 53.1772919 -15.2840004 -1.91034627	-111.250000 28.7500000 53.6195793 -16.4150772 2.41581821	-111.250000 28.7500000 60.6059380 -17.1091099 4.98999310	-111.250000 28.7500000 60.5177460 -17.4351501 4.77779198	-111.250000 28.7500000 52.7516365 -9.02238178 -2.25391221	-111.250000 28.7500000 44.2463760 -2.38670039 -9.91040325	-111.250000 28.7500000 20.1544266 16.8359947 -20.9275932	-111.250000 28.7500000 6.73369360 26.5485249 -26.9803905	-111.250000 28.7500000 4.61789799 24.0546227 -22.5490665	-111.250000 28.7500000 4.49712658 21.3928852 -18.5280018	-111.250000 28.7500000 13.4141912 11.1689339 -10.7774363	-111.250000 28.7500000 11.8889380 9.43587017 -6.35058117	-111.250000 28.7500000 11.6510086 7.93679380 -0.993467927	-111.250000 28.7500000 12.3629942 3.53124619 5.04644299	-111.250000 28.7500000 12.3934002 -0.296804070 9.74700737	-111.250000 28.7500000 12.7645483 -4.14736652 14.2008076	-111.250000 28.7500000 12.0353270 -2.36350441 14.9899340	-111.250000 28.7500000 11.6771717 -7.36513585E-02 15.9312763	-111.250000 28.7500000 10.8521318 1.76041305 16.5903149	-111.250000 28.7500000 10.0526676 3.84254169 17.1699219	-111.250000 28.7500000 9.18652916 5.84301853 18.0518074	-111.250000 28.7500000 8.74129391 7.50681877 18.2266636	-111.250000 28.7500000 7.56851816 12.7855730 19.6241608
-110.750000 28.7500000 16.6588993 -4.59213495 -3.94290853	-110.750000 28.7500000 15.0190754 -2.98886800 -4.27488613	-110.750000 28.7500000 12.4115210 -1.71413374 -3.25362396	-110.750000 28.7500000 10.0295210 6.99271560E-02 -3.22463250	-110.750000 28.7500000 8.08253002 1.28103936 -3.19474149	-110.750000 28.7500000 7.27348042 2.30155563 -2.46431708	-110.750000 28.7500000 4.96358109 4.78542137 -3.47595000	-110.750000 28.7500000 4.68318033 8.90381527 -3.00535035	-110.750000 28.7500000 4.57838488 11.9355936 -2.16176438	-110.750000 28.7500000 1.33283544 17.0728321 -2.32955074	-110.750000 28.7500000 0.897472858 19.4476471 -1.70834708	-110.750000 28.7500000 3.05433631 16.3593521 -3.92221594	-110.750000 28.7500000 6.83864927 13.0303507 -6.23095512	-110.750000 28.7500000 9.96255493 8.99339390 -6.61616230	-110.750000 28.7500000 12.4749537 7.01041698 -7.66007566	-110.750000 28.7500000 13.8796921 8.06451893 -7.43444490	-110.750000 28.7500000 15.3707008 10.6574736 -6.17893314	-110.750000 28.7500000 16.8333588 9.54977608 -6.81552696	-110.750000 28.7500000 17.5505829 10.4429941 -5.16455030	-110.750000 28.7500000 23.1389027 4.58233881 -2.74245906	-110.750000 28.7500000 29.4974461 -1.27791739 -1.31999123	-110.750000 28.7500000 36.4568062 -6.93907833 4.12058346E-02	-110.750000 28.7500000 46.2007484 -12.7065392 3.07824421	-110.750000 28.7500000 40.7993355 -10.2251081 3.27802515	-110.750000 28.7500000 37.4095573 -8.05136871 1.00467443	-110.750000 28.7500000 33.3164711 -6.25668335 0.326710373	-110.750000 28.7500000 28.5657978 -5.86498451 -0.462215841	-110.750000 28.7500000 40.2231903 -5.85415316 1.03166699	-110.750000 28.7500000 47.3202209 -7.32621145 3.59519410	-110.750000 28.7500000 56.6295166 -7.31067657 7.35114765	-110.750000 28.7500000 56.9327850 -7.73324203 7.42208958	-110.750000 28.7500000 49.9096832 -3.24311519 9.16874695	-110.750000 28.7500000 31.9711246 3.17782855 6.34163713	-110.750000 28.7500000 19.7092323 4.52363253 7.61160421	-110.750000 28.7500000 6.97475004 10.7986612 7.72267580	-110.750000 28.7500000 5.38414907 9.61258698 7.87623167	-110.750000 28.7500000 3.26141858 7.41791296 7.12272406	-110.750000 28.7500000 1.87369597 7.89249849 5.92373037	-110.750000 28.7500000 2.26579165 3.56958365 4.87358093	-110.750000 28.7500000 3.34732628 0.783514977 4.75031424	-110.750000 28.7500000 5.26854038 -3.35421062 4.90590286	-110.750000 28.7500000 6.92348766 -7.21722412 4.34380531	-110.750000 28.7500000 8.22962379 -11.6122904 2.55319309	-110.750000 28.7500000 8.25404358 -11.9878960 2.52584004	-110.750000 28.7500000 8.34238434 -12.0595007 2.22180367	-110.750000 28.7500000 8.26439190 -12.3701000 1.95515525	-110.750000 28.7500000 8.14352703 -12.5886078 1.62952542	-110.750000 28.7500000 8.13504124 -12.6828823 1.56616831	-110.750000 28.7500000 8.00579929 -12.6725817 0.890295744	-110.750000 28.7500000 6.34935617 -10.9106302 0.776039302
-110.250000 28.7500000 8.83984756 -4.43644381 1.17173529	-110.250000 28.7500000 7.62825155 -3.80349970 0.951923013	-110.250000 28.7500000 6.23439360 -2.98228717 1.59823608	-110.250000 28.7500000 5.49070740 -2.13329720 1.60168791	-110.250000 28.7500000 4.57850504 -1.76294386 1.90052295	-110.250000 28.7500000 3.83688998 -1.60895753 2.11958861	-110.250000 28.7500000 3.18928194 -8.36712644E-02 1.40743101	-110.250000 28.7500000 3.27113676 2.58393359 2.14311576	-110.250000 28.7500000 3.63075066 4.03826618 3.41370368	-110.250000 28.7500000 2.88213921 5.25246572 4.33634138	-110.250000 28.7500000 3.00754452 5.70322227 5.36213350	-110.250000 28.7500000 4.10859823 3.86078167 4.56783867	-110.250000 28.7500000 4.24778891 2.37354255 3.79316258	-110.250000 28.7500000 4.85794401 0.607513011 3.83364701	-110.250000 28.7500000 4.87447786 -0.649358273 3.35878539	-110.250000 28.7500000 5.31765509 2.74051189 4.51536608	-110.250000 28.7500000 4.75136614 6.27265978 6.16571474	-110.250000 28.7500000 5.10600710 8.42297745 7.65034199	-110.250000 28.7500000 5.00345659 11.2517910 10.2048054	-110.250000 28.7500000 9.11823845 9.33315659 8.72542191	-110.250000 28.7500000 13.9236870 7.11430073 7.38219833	-110.250000 28.7500000 18.6991215 4.91560268 5.18912268	-110.250000 28.7500000 21.1509171 2.98195219 4.24996376	-110.250000 28.7500000 19.9918766 1.35074782 3.94515657	-110.250000 28.7500000 19.6318913 0.237272054 2.66425800	-110.250000 28.7500000 20.3793831 -0.782524705 2.41230440	-110.250000 28.7500000 20.2337379 -3.32539940 1.43176484	-110.250000 28.7500000 29.3011646 -1.84123468 3.93842483	-110.250000 28.7500000 43.8869247 -4.17686939 7.46589708	-110.250000 28.7500000 56.1505013 -4.02581596 11.1660318	-110.250000 28.7500000 56.1325264 -4.11456919 11.3367529	-110.250000 28.7500000 58.4722786 -5.11814642 13.5147629	-110.250000 28.7500000 44.7571526 -5.06398916 10.1906919	-110.250000 28.7500000 32.7882423 -5.67559052 9.04501820	-110.250000 28.7500000 22.8332539 -3.75201488 10.4490328	-110.250000 28.7500000 20.3873882 -3.04096198 9.88611984	-110.250000 28.7500000 19.2131195 -3.73218322 8.73527431	-110.250000 28.7500000 18.0976181 -2.18104267 8.82914066	-110.250000 28.7500000 15.8957996 -2.21846056 7.01113939	-110.250000 28.7500000 13.0994043 -0.194408536 6.25585365	-110.250000 28.7500000 9.45027733 0.413595170 5.51521921	-110.250000 28.7500000 6.42335653 1.13433647 3.82455778	-110.250000 28.7500000 3.20624137 0.999998093 1.39872348	-110.250000 28.7500000 2.63951111 0.683262706 1.09680569	-110.250000 28.7500000 1.94113386 0.506681263 0.790994346	-110.250000 28.7500000 1.38554001 7.65006021E-02 0.247933179	-110.250000 28.7500000 0.661366403 -0.539460242 -0.555038095	-110.250000 28.7500000 0.310660988 -0.480436116 -0.714964211	-110.250000 28.7500000 -0.340876609 -0.871832371 -1.91176653	-110.250000 28.7500000 -1.20466459 -0.846549749 -2.61208463
-109.750000 28.7500000 6.10139942 -5.33948040 2.90634441	-109.750000 28.7500000 5.96491623 -5.25294828 3.06077886	-109.750000 28.7500000 4.99771166 -4.63382578 3.26537538	-109.750000 28.7500000 4.35548878 -4.01203823 3.57236385	-109.750000 28.7500000 3.47308636 -3.45488954 3.76052547	-109.750000 28.7500000 3.17630005 -3.14470530 3.62014699	-109.750000 28.7500000 2.71393394 -2.60680389 3.28164315	-109.750000 28.7500000 3.67213440 -0.843420565 4.04591179	-109.750000 28.7500000 4.29972696 -0.514764488 5.30064487	-109.750000 28.7500000 4.36137724 -0.882053971 6.27731133	-109.750000 28.7500000 5.17495298 -0.988917172 7.52397966	-109.750000 28.7500000 5.49480295 -2.91471934 7.41093016	-109.750000 28.7500000 5.99176979 -4.33503151 6.89635277	-109.750000 28.7500000 6.13367033 -7.06606674 7.01470613	-109.750000 28.7500000 5.99180603 -7.86311388 6.41474199	-109.750000 28.7500000 7.93294716 -6.59123755 8.51501274	-109.750000 28.7500000 9.25911617 -5.67527914 10.2102976	-109.750000 28.7500000 10.4568729 -6.20846605 11.7412243	-109.750000 28.7500000 11.6926012 -5.71845198 14.2593508	-109.750000 28.7500000 12.2797565 -2.77936721 13.3119059	-109.750000 28.7500000 13.2641144 -1.24188745 12.7425642	-109.750000 28.7500000 14.2391520 0.397865295 11.1955433	-109.750000 28.7500000 15.0847082 2.02001023 11.1885920	-109.750000 28.7500000 14.6909151 -3.55339199E-02 8.73054028	-109.750000 28.7500000 15.0711231 -0.778145134 6.30415106	-109.750000 28.7500000 14.2157679 -2.01225543 4.42709589	-109.750000 28.7500000 14.7854614 -3.48779225 2.26566482	-109.750000 28.7500000 22.7031078 -2.77734160 4.42221355	-109.750000 28.7500000 28.4433842 -2.39134598 8.01626873	-109.750000 28.7500000 35.1842499 -1.28781092 10.5233049	-109.750000 28.7500000 35.1402054 -1.03097224 10.6240215	-109.750000 28.7500000 39.4656143 -4.63964891 11.1356192	-109.750000 28.7500000 40.9264717 -8.61280441 9.32019997	-109.750000 28.7500000 40.7799301 -12.6227112 8.59186554	-109.750000 28.7500000 35.2566299 -15.1065607 8.61600876	-109.750000 28.7500000 32.6275139 -13.4325361 8.86091423	-109.750000 28.7500000 31.5601139 -12.7019157 9.61276722	-109.750000 28.7500000 30.3732567 -9.08872128 11.3443108	-109.750000 28.7500000 27.4045563 -7.08735514 10.4900150	-109.750000 28.7500000 23.6735039 -4.61769390 9.57181644	-109.750000 28.7500000 20.9948006 -2.11001110 9.90259933	-109.750000 28.7500000 16.4538803 -0.334565490 8.71587467	-109.750000 28.7500000 13.7202206 0.779383004 7.43017101	-109.750000 28.7500000 11.7108717 1.17047346 6.66908169	-109.750000 28.7500000 9.40260983 2.09887528 5.60329914	-109.750000 28.7500000 7.29417801 2.28204870 4.60683441	-109.750000 28.7500000 4.77926874 1.92759311 3.32721043	-109.750000 28.7500000 2.98019910 2.69084549 2.65128970	-109.750000 28.7500000 0.921207666 2.74701118 1.11228156	-109.750000 28.7500000 -0.901169240 3.19925642 0.226250634
-109.250000 28.7500000 6.83546782 -5.65965462 3.64353132	-109.250000 28.7500000 6.17442417 -5.21329832 3.89251828	-109.250000 28.7500000 5.62704706 -5.38015890 4.06453466	-109.250000 28.7500000 5.14067411 -4.80279016 4.36992025	-109.250000 28.7500000 4.43224478 -4.25482130 4.38570213	-109.250000 28.7500000 4.19726038 -4.09291172 4.16399097	-109.250000 28.7500000 3.92507315 -3.68227077 4.14408493	-109.250000 28.7500000 4.74486685 -2.71357203 4.94050598	-109.250000 28.7500000 5.24964237 -2.79122019 5.95827675	-109.250000 28.7500000 5.64003468 -3.10819173 6.87117243	-109.250000 28.7500000 6.26066589 -3.99775004 7.90715933	-109.250000 28.7500000 6.60889006 -5.98368073 7.78036165	-109.250000 28.7500000 6.89061260 -7.21479750 7.41500902	-109.250000 28.7500000 7.03213501 -9.46207523 7.36293316	-109.250000 28.7500000 7.63767624 -10.6075811 6.85418558	-109.250000 28.7500000 8.84056854 -10.7647171 8.41311932	-109.250000 28.7500000 10.1978521 -11.6468563 9.35754776	-109.250000 28.7500000 12.2929649 -12.4791002 11.2989902	-109.250000 28.7500000 13.6504879 -13.0719366 13.2232456	-109.250000 28.7500000 12.6681242 -9.35482502 11.8642702	-109.250000 28.7500000 12.8536835 -7.08168888 12.1960669	-109.250000 28.7500000 13.1709290 -5.21089888 11.6006584	-109.250000 28.7500000 14.4339733 -3.11451268 12.8996553	-109.250000 28.7500000 14.5259209 -2.99891281 10.3441181	-109.250000 28.7500000 14.4095821 -2.68206692 7.45485878	-109.250000 28.7500000 13.6841888 -3.30648041 4.22846842	-109.250000 28.7500000 13.8166008 -3.43003750 1.72324753	-109.250000 28.7500000 16.6369457 -2.36454868 4.44994402	-109.250000 28.7500000 18.7084713 -2.40378737 7.42564011	-109.250000 28.7500000 21.6041927 -1.36152101 10.2520714	-109.250000 28.7500000 21.5496426 -1.24752510 10.3270836	-109.250000 28.7500000 30.1883049 -5.31350708 11.1870680	-109.250000 28.7500000 33.8640366 -9.57943535 9.25307274	-109.250000 28.7500000 35.7221107 -12.8779526 7.92892122	-109.250000 28.7500000 38.7834778 -17.0623741 7.59176874	-109.250000 28.7500000 36.5146332 -15.5353251 8.25377941	-109.250000 28.7500000 32.4800911 -13.1042509 9.44124222	-109.250000 28.7500000 30.5308361 -11.5913239 10.2767363	-109.250000 28.7500000 28.0550404 -9.38605690 10.5650349	-109.250000 28.7500000 25.3516922 -6.93811989 11.0979147	-109.250000 28.7500000 22.6259174 -5.02359343 11.9048328	-109.250000 28.7500000 19.2046585 -3.55212927 11.0784121	-109.250000 28.7500000 17.0476685 -1.52508163 11.5772686	-109.250000 28.7500000 15.0459366 -0.494880110 11.1464624	-109.250000 28.7500000 11.0049906 0.536756635 9.32479477	-109.250000 28.7500000 9.03197098 1.46658206 8.76632690	-109.250000 28.7500000 7.72639561 1.84665418 8.08074188	-109.250000 28.7500000 5.55398369 3.40330791 7.92629290	-109.250000 28.7500000 2.89595342 3.98466587 6.53976297	-109.250000 28.7500000 0.896327972 5.34526634 5.93303967
-108.750000 28.7500000 7.62642717 -5.61172819 3.80343843	-108.750000 28.7500000 7.21884441 -5.37697935 3.90246749	-108.750000 28.7500000 6.91925764 -5.10994673 4.03226948	-108.750000 28.7500000 6.07776022 -4.91171122 4.05526304	-108.750000 28.7500000 6.05361509 -4.62681770 4.19114590	-108.750000 28.7500000 5.73059130 -4.38353109 4.05401468	-108.750000 28.7500000 5.29700613 -3.85283732 3.99056220	-108.750000 28.7500000 5.89179611 -3.28400540 4.82980537	-108.750000 28.7500000 6.23740816 -3.60168266 5.45301962	-108.750000 28.7500000 7.42840004 -4.19871092 6.69995451	-108.750000 28.7500000 7.96308899 -5.20718384 7.67717123	-108.750000 28.7500000 8.26333809 -7.04147911 7.57474041	-108.750000 28.7500000 8.51160145 -8.26792431 7.02946615	-108.750000 28.7500000 8.93984318 -10.4182434 6.86362791	-108.750000 28.7500000 9.23115635 -11.2900906 6.41499519	-108.750000 28.7500000 9.99090385 -11.8578730 7.15905476	-108.750000 28.7500000 12.1253281 -13.7959709 8.70770073	-108.750000 28.7500000 12.6084270 -13.9938679 9.55587196	-108.750000 28.7500000 13.5949469 -14.7592831 10.9602003	-108.750000 28.7500000 14.4563141 -12.7716627 10.2478123	-108.750000 28.7500000 14.2434273 -10.1242399 10.7417583	-108.750000 28.7500000 14.3197985 -8.27690697 10.6724920	-108.750000 28.7500000 13.3856335 -5.89880896 11.9778433	-108.750000 28.7500000 12.4842739 -5.10563469 9.44070625	-108.750000 28.7500000 12.8460340 -3.95254636 7.62236691	-108.750000 28.7500000 11.6524019 -3.24656582 4.30465794	-108.750000 28.7500000 11.1094580 -2.30369258 2.46323419	-108.750000 28.7500000 13.5125589 -2.85417199 4.92992115	-108.750000 28.7500000 15.5149460 -3.85044575 7.36956501	-108.750000 28.7500000 16.3924541 -3.76443577 9.73746490	-108.750000 28.7500000 16.3736687 -3.69510484 9.76648998	-108.750000 28.7500000 21.7409306 -6.65979815 11.6316071	-108.750000 28.7500000 24.6570969 -8.69723415 10.3456764	-108.750000 28.7500000 29.6001396 -12.6077433 9.44897079	-108.750000 28.7500000 31.7921829 -15.8965206 9.04438305	-108.750000 28.7500000 30.3927345 -14.4057617 9.87940693	-108.750000 28.7500000 28.3330307 -13.6540766 9.68728065	-108.750000 28.7500000 27.0786476 -11.8735046 11.3696861	-108.750000 28.7500000 26.3680649 -9.83823681 12.1053019	-108.750000 28.7500000 24.6243649 -8.94512939 11.7807388	-108.750000 28.7500000 22.3839207 -6.23730803 12.8755293	-108.750000 28.7500000 23.1489296 -4.97032690 13.0127468	-108.750000 28.7500000 22.1722851 -3.65448141 13.2973318	-108.750000 28.7500000 19.4064636 -2.79974580 12.9574823	-108.750000 28.7500000 19.1591148 -2.72446656 12.0635881	-108.750000 28.7500000 17.9320679 -1.99689114 12.1590338	-108.750000 28.7500000 16.8625717 -1.31788528 12.4247828	-108.750000 28.7500000 15.2458096 -0.380368561 12.5155411	-108.750000 28.7500000 13.6236591 -0.476362139 11.4777575	-108.750000 28.7500000 12.3332329 0.486613721 11.7849293
-108.250000 28.7500000 8.29702568 -5.44666386 2.77256846	-108.250000 28.7500000 8.04812622 -5.53857708 2.87677383	-108.250000 28.7500000 8.17404079 -5.21653652 3.08359838	-108.250000 28.7500000 8.18400669 -5.09025764 3.01933432	-108.250000 28.7500000 7.32324791 -4.65759468 2.89825153	-108.250000 28.7500000 6.91248274 -4.17911959 2.83296347	-108.250000 28.7500000 6.93161631 -3.86457086 2.78459024	-108.250000 28.7500000 7.20371246 -3.30107737 3.48939872	-108.250000 28.7500000 8.53746986 -3.74588370 4.30821514	-108.250000 28.7500000 8.77564049 -4.09983206 5.39736032	-108.250000 28.7500000 9.12283993 -4.91651917 6.14241695	-108.250000 28.7500000 9.47643566 -6.51474953 5.99342966	-108.250000 28.7500000 9.97050285 -8.10351753 5.45395136	-108.250000 28.7500000 10.3915472 -9.83865547 5.39044666	-108.250000 28.7500000 10.7949905 -10.8183842 4.88599014	-108.250000 28.7500000 12.6204414 -13.4291344 5.79067993	-108.250000 28.7500000 12.7182570 -13.0022259 7.17043638	-108.250000 28.7500000 14.7127113 -15.0303011 8.44777775	-108.250000 28.7500000 15.3306637 -15.6592255 9.40770054	-108.250000 28.7500000 15.6269207 -13.7531176 9.36600113	-108.250000 28.7500000 15.6687574 -11.6253004 9.86178398	-108.250000 28.7500000 15.7237167 -9.96072197 9.85689545	-108.250000 28.7500000 15.4728127 -8.29303169 10.9700441	-108.250000 28.7500000 13.8182421 -7.15101385 8.86594105	-108.250000 28.7500000 11.7106991 -4.84718561 7.36991644	-108.250000 28.7500000 11.2626982 -3.91445470 4.86576796	-108.250000 28.7500000 9.75152969 -2.45300245 3.53130078	-108.250000 28.7500000 11.4710541 -3.27078509 5.19619465	-108.250000 28.7500000 13.7851334 -4.86622763 7.03069878	-108.250000 28.7500000 17.4015179 -6.08026552 9.11358833	-108.250000 28.7500000 17.4364758 -6.13397837 9.15370369	-108.250000 28.7500000 22.4783688 -9.22438049 10.7956724	-108.250000 28.7500000 23.9545536 -11.9211836 8.70720482	-108.250000 28.7500000 23.9260082 -14.3752851 7.41839743	-108.250000 28.7500000 24.9866257 -17.7187042 6.24138546	-108.250000 28.7500000 24.2626781 -16.2373466 7.13755369	-108.250000 28.7500000 23.3878536 -14.1693983 6.97710419	-108.250000 28.7500000 23.2693062 -14.7210579 7.23870611	-108.250000 28.7500000 23.3741531 -12.4428463 8.15100670	-108.250000 28.7500000 23.1939621 -11.9675150 7.82075357	-108.250000 28.7500000 22.5190277 -10.0736752 7.67417908	-108.250000 28.7500000 22.3886070 -9.03802490 7.62799215	-108.250000 28.7500000 21.0510521 -7.24415112 7.59203863	-108.250000 28.7500000 21.2606583 -7.45269871 7.50486994	-108.250000 28.7500000 20.1772881 -7.46194267 6.93451738	-108.250000 28.7500000 19.2996464 -7.22367716 7.22822285	-108.250000 28.7500000 18.4129524 -6.92748976 7.64751053	-108.250000 28.7500000 17.4623013 -6.66538620 8.04203796	-108.250000 28.7500000 17.5475407 -7.39559841 7.60692501	-108.250000 28.7500000 16.5496712 -6.95133591 8.04773712
-107.750000 28.7500000 8.34753609 -5.00576544 1.27249074	-107.750000 28.7500000 8.12857914 -4.56537247 1.23932266	-107.750000 28.7500000 7.65692902 -4.03949785 1.35572135	-107.750000 28.7500000 7.43626785 -3.78946877 1.35306478	-107.750000 28.7500000 7.61035156 -3.49751329 1.04113936	-107.750000 28.7500000 7.57970238 -3.12042212 1.18075311	-107.750000 28.7500000 6.79935455 -2.72041011 0.945247114	-107.750000 28.7500000 8.08505249 -2.02917123 1.75572014	-107.750000 28.7500000 8.47518635 -2.26065373 2.59071493	-107.750000 28.7500000 10.1212959 -2.54687595 4.12128878	-107.750000 28.7500000 10.5103836 -3.41536450 4.44367743	-107.750000 28.7500000 11.2506390 -5.50400352 4.00729227	-107.750000 28.7500000 12.2021284 -7.95513487 3.43221426	-107.750000 28.7500000 12.9397039 -9.96352196 3.00442004	-107.750000 28.7500000 13.6296339 -11.5723877 2.31342340	-107.750000 28.7500000 14.7110186 -12.8281631 4.31655455	-107.750000 28.7500000 14.8152905 -13.2367439 4.88065815	-107.750000 28.7500000 15.9552689 -14.6936855 7.42373610	-107.750000 28.7500000 16.0486507 -15.5220547 8.00026512	-107.750000 28.7500000 16.6477489 -13.7947321 8.33753586	-107.750000 28.7500000 16.9293900 -12.3263340 9.03079796	-107.750000 28.7500000 17.3032188 -11.3022442 8.96518612	-107.750000 28.7500000 17.3394947 -10.0859365 9.93658447	-107.750000 28.7500000 14.6862507 -8.65010643 7.70396757	-107.750000 28.7500000 12.7516489 -6.16316462 6.82986927	-107.750000 28.7500000 11.2827473 -4.64808273 5.36614609	-107.750000 28.7500000 8.10064697 -2.51542830 3.74256635	-107.750000 28.7500000 12.0033722 -4.06137419 5.26897764	-107.750000 28.7500000 14.7250013 -5.98078537 6.23737955	-107.750000 28.7500000 18.4340267 -7.12988901 8.37450790	-107.750000 28.7500000 18.4680672 -7.15932798 8.48710632	-107.750000 28.7500000 20.0228767 -10.2143621 8.32376671	-107.750000 28.7500000 20.0738564 -12.7621145 5.95008898	-107.750000 28.7500000 19.4534836 -14.6052570 3.36256170	-107.750000 28.7500000 19.6631851 -18.0408440 1.90250981	-107.750000 28.7500000 18.7634754 -16.1187744 2.94225740	-107.750000 28.7500000 17.4342232 -13.9774046 2.08514237	-107.750000 28.7500000 16.5691051 -13.5202007 2.20842505	-107.750000 28.7500000 14.4314690 -11.2731895 2.25121784	-107.750000 28.7500000 13.6083508 -9.96181870 1.94784820	-107.750000 28.7500000 12.5047588 -8.09712219 1.45968902	-107.750000 28.7500000 11.8202209 -6.39548540 1.63710940	-107.750000 28.7500000 10.4938011 -4.85691357 0.728987098	-107.750000 28.7500000 10.5493412 -4.83953094 1.29090238	-107.750000 28.7500000 11.6674700 -5.03851366 1.70396495	-107.750000 28.7500000 11.4479542 -5.09005547 2.17274618	-107.750000 28.7500000 11.2872114 -5.07725048 2.84456038	-107.750000 28.7500000 11.0939817 -5.01926136 3.45602131	-107.750000 28.7500000 10.8866119 -5.65147305 3.32772136	-107.750000 28.7500000 10.7271242 -5.64416361 3.96040058
-107.250000 28.7500000 6.99663925 -3.60138917 0.493429303	-107.250000 28.7500000 6.82406139 -3.12669039 0.343920678	-107.250000 28.7500000 6.45534611 -2.87551117 0.339681536	-107.250000 28.7500000 6.27100658 -2.19960666 0.154580355	-107.250000 28.7500000 6.46414423 -1.98682535 7.27069825E-02	-107.250000 28.7500000 5.72287416 -1.52120447 6.63625374E-02	-107.250000 28.7500000 6.11332130 -1.42247283 -0.305158556	-107.250000 28.7500000 8.08887672 -1.11192143 0.821061254	-107.250000 28.7500000 11.1859903 -2.00163150 2.31213593	-107.250000 28.7500000 11.6057158 -2.47968340 4.11647034	-107.250000 28.7500000 14.8458242 -3.70074749 5.27544546	-107.250000 28.7500000 15.9986267 -5.75695086 3.46818376	-107.250000 28.7500000 17.7630424 -8.45836735 1.91339231	-107.250000 28.7500000 18.8929596 -10.5558100 -7.66563369E-03	-107.250000 28.7500000 19.3425140 -12.0033560 -2.26104689	-107.250000 28.7500000 19.0361996 -12.3510151 0.347217500	-107.250000 28.7500000 21.9567509 -13.2431107 2.90307641	-107.250000 28.7500000 20.8173904 -14.2050734 5.71869135	-107.250000 28.7500000 23.7132015 -14.5085201 8.49725246	-107.250000 28.7500000 20.9682217 -12.4808531 7.71052551	-107.250000 28.7500000 20.0373669 -12.4734879 7.95996284	-107.250000 28.7500000 19.9420147 -11.0543747 8.08597469	-107.250000 28.7500000 19.2645035 -10.1814947 8.90053082	-107.250000 28.7500000 18.2483521 -9.55605602 7.85083914	-107.250000 28.7500000 13.2088127 -7.11444378 6.11874199	-107.250000 28.7500000 11.2780104 -5.04588079 5.84252787	-107.250000 28.7500000 7.85477686 -3.18290138 4.05210257	-107.250000 28.7500000 10.4157066 -4.93743372 4.60255527	-107.250000 28.7500000 15.2102280 -6.56075335 5.59618664	-107.250000 28.7500000 19.5299835 -7.73771143 7.69771719	-107.250000 28.7500000 19.4913940 -7.59649038 7.81719303	-107.250000 28.7500000 21.0225430 -11.1531343 6.25289154	-107.250000 28.7500000 19.7036915 -12.5793018 4.13628101	-107.250000 28.7500000 17.8652115 -13.9880733 0.956873119	-107.250000 28.7500000 14.9686346 -17.0902901 -1.14669847	-107.250000 28.7500000 13.9447756 -14.9124126 0.174581185	-107.250000 28.7500000 12.1994247 -12.9662390 -0.971392930	-107.250000 28.7500000 10.9908047 -11.7910957 -0.178808689	-107.250000 28.7500000 9.34292889 -10.3285446 -0.494879007	-107.250000 28.7500000 8.11015320 -8.61263466 -0.537106276	-107.250000 28.7500000 6.73124552 -6.80798626 -0.842919052	-107.250000 28.7500000 4.97709084 -4.80640554 -0.655841231	-107.250000 28.7500000 4.12993097 -3.29201174 -1.09885991	-107.250000 28.7500000 4.45156765 -3.28481340 -0.615618587	-107.250000 28.7500000 4.42657900 -3.18551040 -0.169777706	-107.250000 28.7500000 4.69248438 -3.37944937 0.113990933	-107.250000 28.7500000 4.93141603 -3.43966389 0.589505434	-107.250000 28.7500000 5.20646667 -3.51225424 1.05877221	-107.250000 28.7500000 6.04964781 -4.21446800 1.12439942	-107.250000 28.7500000 6.34323740 -4.36203384 1.59819698
-106.750000 28.7500000 5.94322348 -2.73777390 -9.90341455E-02	-106.750000 28.7500000 5.79449558 -2.34393573 -0.163064510	-106.750000 28.7500000 5.31915474 -1.96314132 -0.357924849	-106.750000 28.7500000 5.10532808 -1.36607480 -0.530281484	-106.750000 28.7500000 4.52093649 -1.09710824 -0.504389405	-106.750000 28.7500000 4.81483746 -0.819629610 -0.731767356	-106.750000 28.7500000 4.34583759 -0.721635282 -0.838531375	-106.750000 28.7500000 9.32109737 -1.43493342 0.248522192	-106.750000 28.7500000 13.2373743 -2.93680787 1.88889039	-106.750000 28.7500000 18.4210377 -4.67955971 3.63850904	-106.750000 28.7500000 24.4206276 -6.44714212 5.74587631	-106.750000 28.7500000 23.9294949 -6.78443718 2.71189880	-106.750000 28.7500000 20.7108231 -7.62878847 -1.02634525	-106.750000 28.7500000 20.3105679 -7.91510916 -3.88447499	-106.750000 28.7500000 21.9847794 -8.52910995 -6.75026798	-106.750000 28.7500000 24.0022621 -9.79359627 -4.32383919	-106.750000 28.7500000 26.2217617 -12.0924692 -0.374049723	-106.750000 28.7500000 31.6170502 -14.8852568 3.54121184	-106.750000 28.7500000 32.3452339 -16.0623322 6.65230703	-106.750000 28.7500000 32.7052116 -15.4830465 5.88265657	-106.750000 28.7500000 31.4862690 -14.3208513 6.00500965	-106.750000 28.7500000 30.6983109 -13.6431942 6.41467237	-106.750000 28.7500000 29.5689507 -12.4244823 7.16589069	-106.750000 28.7500000 24.0884781 -9.63401699 7.58625984	-106.750000 28.7500000 19.3252296 -8.77183723 5.83246183	-106.750000 28.7500000 13.4612503 -6.57656002 5.89099455	-106.750000 28.7500000 8.49040413 -5.01466179 4.73626661	-106.750000 28.7500000 13.0639591 -6.22749758 4.88578606	-106.750000 28.7500000 16.0516834 -7.29000664 4.89594841	-106.750000 28.7500000 21.1539211 -7.94411278 7.14574146	-106.750000 28.7500000 21.0932484 -7.70793962 7.18174648	-106.750000 28.7500000 21.6077137 -10.3325596 4.76346636	-106.750000 28.7500000 16.4595451 -10.9736967 1.85815179	-106.750000 28.7500000 14.3517838 -12.0781507 -0.411355317	-106.750000 28.7500000 12.1747913 -15.0642414 -2.51286578	-106.750000 28.7500000 10.3372736 -13.0888958 -1.29259515	-106.750000 28.7500000 9.59859085 -11.4505816 -2.22609258	-106.750000 28.7500000 7.45991468 -9.39303780 -1.31951845	-106.750000 28.7500000 6.83704329 -8.10949707 -1.14052343	-106.750000 28.7500000 5.29321194 -6.59074450 -1.12718773	-106.750000 28.7500000 4.16281652 -4.90384531 -1.15260255	-106.750000 28.7500000 3.00489759 -3.15359092 -0.814785659	-106.750000 28.7500000 1.84412193 -1.57160926 -0.784294844	-106.750000 28.7500000 2.04847360 -1.55833316 -0.516789019	-106.750000 28.7500000 2.42387795 -1.78307974 -0.340587169	-106.750000 28.7500000 2.65785217 -1.86235440 -0.221311927	-106.750000 28.7500000 2.84728432 -1.96926379 1.83277149E-02	-106.750000 28.7500000 3.03340125 -2.04422641 0.277029961	-106.750000 28.7500000 3.49287200 -2.49768925 0.449172080	-106.750000 28.7500000 3.71609259 -2.65538239 0.679744065
-106.250000 28.7500000 4.37493944 -1.03159106 -1.22918153	-106.250000 28.7500000 4.38154459 -0.859210312 -1.06115365	-106.250000 28.7500000 3.93552613 -0.610129118 -1.40992033	-106.250000 28.7500000 3.97891593 -0.443496704 -1.34163105	-106.250000 28.7500000 3.63408399 -0.347491503 -1.40444362	-106.250000 28.7500000 3.35462117 -0.412031561 -1.23602509	-106.250000 28.7500000 3.22285700 -0.492046922 -1.31922686	-106.250000 28.7500000 10.0900812 -2.47866940 -0.525963366	-106.250000 28.7500000 17.4504356 -4.29175758 0.625965178	-106.250000 28.7500000 25.4779091 -6.60903740 1.95215833	-106.250000 28.7500000 30.3988457 -7.87209654 3.57626224	-106.250000 28.7500000 27.9402847 -6.83780813 1.24890387	-106.250000 28.7500000 26.5363503 -6.77721357 -2.88738132	-106.250000 28.7500000 23.8579292 -5.46472597 -5.23904753	-106.250000 28.7500000 21.2438545 -4.12170887 -6.69248343	-106.250000 28.7500000 28.4590797 -7.34950209 -5.30240011	-106.250000 28.7500000 34.2378235 -11.1490479 -3.12027907	-106.250000 28.7500000 36.6183052 -13.7510834 -1.25696743	-106.250000 28.7500000 46.6942253 -17.5387421 1.52462041	-106.250000 28.7500000 45.0663681 -16.2028275 1.91424286	-106.250000 28.7500000 43.0204659 -14.4824085 2.37072349	-106.250000 28.7500000 40.7489357 -13.3987913 3.55145311	-106.250000 28.7500000 38.6750107 -11.8023262 4.63916254	-106.250000 28.7500000 32.5197983 -11.0037212 6.15276718	-106.250000 28.7500000 26.2622528 -9.68759537 5.62415457	-106.250000 28.7500000 19.4742966 -8.96396923 6.10168600	-106.250000 28.7500000 13.0789080 -8.37570000 5.96849060	-106.250000 28.7500000 15.2345381 -7.78183317 4.81782627	-106.250000 28.7500000 21.1846104 -7.53573942 5.10753155	-106.250000 28.7500000 24.1525230 -7.11399174 6.33901834	-106.250000 28.7500000 24.1342449 -6.94879103 6.31016970	-106.250000 28.7500000 23.9436398 -8.76262951 3.76895666	-106.250000 28.7500000 20.5602722 -10.1564312 1.13874686	-106.250000 28.7500000 15.0705967 -10.6460867 -0.984734714	-106.250000 28.7500000 12.4725618 -14.6186934 -2.06448150	-106.250000 28.7500000 10.6585417 -12.8566189 -1.15084827	-106.250000 28.7500000 9.46927261 -11.2874813 -1.48580360	-106.250000 28.7500000 7.26575756 -9.16705894 -0.696715176	-106.250000 28.7500000 5.78762817 -7.37389278 -0.308152080	-106.250000 28.7500000 4.61926222 -6.08609390 -0.537465096	-106.250000 28.7500000 3.26216435 -4.40734053 -0.678569436	-106.250000 28.7500000 1.72904825 -2.65040922 -0.543202043	-106.250000 28.7500000 0.480323911 -1.06958675 -0.669371486	-106.250000 28.7500000 0.837621212 -1.10163379 -0.442933023	-106.250000 28.7500000 1.10174584 -1.27080119 -0.261659652	-106.250000 28.7500000 1.64739025 -1.47808826 -8.36488083E-02	-106.250000 28.7500000 2.00932860 -1.65723121 0.105239607	-106.250000 28.7500000 2.28437638 -1.76372945 0.271965206	-106.250000 28.7500000 2.86381173 -2.14317822 0.599448144	-106.250000 28.7500000 3.23187780 -2.34453750 0.781743169
-105.750000 28.7500000 -0.365920961 1.39510906 -0.671274662	-105.750000 28.7500000 -0.106971942 1.19561243 -0.653656840	-105.750000 28.7500000 0.422089309 1.13592744 -1.24413157	-105.750000 28.7500000 0.767973423 0.849858642 -1.18915069	-105.750000 28.7500000 1.17702615 0.555195630 -1.49859774	-105.750000 28.7500000 1.92656446 -1.18617229E-02 -1.52722526	-105.750000 28.7500000 2.35015607 -0.486945480 -1.62390482	-105.750000 28.7500000 8.20799065 -2.48085666 -1.64225423	-105.750000 28.7500000 13.8295069 -4.21397543 -1.02996194	-105.750000 28.7500000 21.2678757 -6.31860876 -0.165597230	-105.750000 28.7500000 28.1580544 -8.77879429 0.184200644	-105.750000 28.7500000 25.5509815 -7.15656805 -1.46754825	-105.750000 28.7500000 24.7934227 -6.78669119 -3.81605887	-105.750000 28.7500000 22.0082397 -5.06807709 -5.81518221	-105.750000 28.7500000 20.3347626 -4.13937187 -6.53904390	-105.750000 28.7500000 26.0639076 -6.96597338 -5.44593239	-105.750000 28.7500000 30.9930763 -10.7865963 -4.48320198	-105.750000 28.7500000 37.7561150 -13.2837257 -4.98073149	-105.750000 28.7500000 41.3477249 -16.5916481 -2.02772498	-105.750000 28.7500000 40.9630623 -14.7686863 -1.08960366	-105.750000 28.7500000 40.5490456 -12.7981720 -0.188627720	-105.750000 28.7500000 39.8175087 -11.0653734 1.21997142	-105.750000 28.7500000 39.2773666 -9.14007568 2.57221794	-105.750000 28.7500000 35.2489586 -10.8858318 4.49831867	-105.750000 28.7500000 30.8858547 -11.3830547 4.25651360	-105.750000 28.7500000 25.9024239 -12.9493494 4.40929985	-105.750000 28.7500000 21.3231735 -14.5794544 4.30622435	-105.750000 28.7500000 24.1153164 -12.3010492 3.91869497	-105.750000 28.7500000 24.7871914 -9.51109600 5.06507921	-105.750000 28.7500000 25.7181454 -7.17237616 6.05710363	-105.750000 28.7500000 25.7341881 -7.10996675 6.03399563	-105.750000 28.7500000 24.6053333 -7.53190041 3.14183307	-105.750000 28.7500000 22.5069084 -9.96641827 0.477711886	-105.750000 28.7500000 20.6362343 -12.3280487 -2.60783839	-105.750000 28.7500000 16.9713497 -15.3233232 -4.11850595	-105.750000 28.7500000 14.8320284 -13.7272224 -3.13686252	-105.750000 28.7500000 13.0599546 -12.1637726 -2.85471678	-105.750000 28.7500000 11.0512142 -10.7238436 -1.84007764	-105.750000 28.7500000 8.80473423 -8.23732662 -1.45254827	-105.750000 28.7500000 7.04183292 -6.96371412 -0.998277724	-105.750000 28.7500000 4.79739761 -4.91017437 -0.850615263	-105.750000 28.7500000 2.31322384 -2.70782042 -0.649656355	-105.750000 28.7500000 0.268847227 -0.815003991 -0.365591764	-105.750000 28.7500000 0.807347775 -0.875028610 -0.310500026	-105.750000 28.7500000 1.45413566 -1.09798205 -0.299925655	-105.750000 28.7500000 1.96190214 -1.22967005 -0.195777297	-105.750000 28.7500000 2.52282429 -1.41628504 -0.156886145	-105.750000 28.7500000 3.33830976 -1.67209005 -6.88035563E-02	-105.750000 28.7500000 3.79085755 -1.82193410 0.159284443	-105.750000 28.7500000 4.37336969 -2.01663542 0.202240944
-105.250000 28.7500000 -2.10837817 2.49116254 1.22474146	-105.250000 28.7500000 -1.60284281 2.04980159 0.875690043	-105.250000 28.7500000 -0.953805685 1.85667384 8.36427584E-02	-105.250000 28.7500000 -0.399908781 1.40279806 -0.251855403	-105.250000 28.7500000 0.209538504 0.904970288 -0.902243078	-105.250000 28.7500000 0.927765608 0.190630913 -1.29218113	-105.250000 28.7500000 1.50699461 -0.265211999 -1.71821439	-105.250000 28.7500000 5.37119007 -1.85432124 -2.25285983	-105.250000 28.7500000 9.40382385 -3.09609342 -2.45118046	-105.250000 28.7500000 12.1247883 -4.14363527 -2.10349703	-105.250000 28.7500000 16.5612144 -5.23703241 -2.04472852	-105.250000 28.7500000 16.8793926 -4.00335979 -3.66740799	-105.250000 28.7500000 16.4045811 -3.32624435 -4.82601833	-105.250000 28.7500000 17.4873753 -2.01093221 -6.36067247	-105.250000 28.7500000 17.0011139 -1.45781040 -6.68238640	-105.250000 28.7500000 22.6456337 -4.79844093 -6.14495420	-105.250000 28.7500000 27.7133198 -9.02040672 -6.25620747	-105.250000 28.7500000 33.4968147 -11.9720535 -6.80845976	-105.250000 28.7500000 38.1201401 -16.0475903 -5.82490778	-105.250000 28.7500000 37.0611992 -14.3234873 -4.79044724	-105.250000 28.7500000 36.0037575 -12.5524759 -3.76902628	-105.250000 28.7500000 34.7910233 -10.8368206 -2.31484652	-105.250000 28.7500000 33.5630951 -9.11306381 -1.00067830	-105.250000 28.7500000 32.8631020 -10.6933880 0.141012862	-105.250000 28.7500000 31.1235676 -10.8259382 -1.49384367	-105.250000 28.7500000 28.6829700 -12.1553850 -2.61830592	-105.250000 28.7500000 26.5398540 -13.3721848 -4.38364029	-105.250000 28.7500000 28.3674850 -11.4092884 -2.68691039	-105.250000 28.7500000 28.7339725 -9.64110184 -4.26839404E-02	-105.250000 28.7500000 28.7314835 -7.89524412 3.07562518	-105.250000 28.7500000 28.7435932 -7.88578081 3.08475685	-105.250000 28.7500000 26.9528160 -6.82594442 1.63372076	-105.250000 28.7500000 24.9703178 -7.32566690 -1.73122644	-105.250000 28.7500000 22.6268711 -8.02845955 -5.07498503	-105.250000 28.7500000 19.3750668 -9.23437977 -7.78137064	-105.250000 28.7500000 17.1830368 -8.29581928 -6.67743921	-105.250000 28.7500000 15.1869164 -7.36153555 -5.86334753	-105.250000 28.7500000 13.6949749 -6.47798967 -4.93252277	-105.250000 28.7500000 11.0297813 -5.42077637 -3.88263893	-105.250000 28.7500000 7.67207098 -3.85984778 -2.88426948	-105.250000 28.7500000 5.14792919 -2.69739461 -2.06408811	-105.250000 28.7500000 2.69225192 -1.55570459 -1.28273284	-105.250000 28.7500000 0.141185567 -0.554886639 -0.191190138	-105.250000 28.7500000 0.291233182 -0.529486835 -0.263408154	-105.250000 28.7500000 0.412944138 -0.560820401 -0.345679879	-105.250000 28.7500000 0.636912048 -0.699553311 -0.361996561	-105.250000 28.7500000 0.806834579 -0.731671333 -0.442426503	-105.250000 28.7500000 0.881116331 -0.757562339 -0.400972337	-105.250000 28.7500000 0.991202593 -0.837913454 -0.394758701	-105.250000 28.7500000 1.09452951 -0.878071785 -0.506443560
-104.750000 28.7500000 -2.22755003 3.03577781 2.19096518	-104.750000 28.7500000 -1.79791272 2.48881292 1.63846719	-104.750000 28.7500000 -1.28458214 2.35322881 0.739194810	-104.750000 28.7500000 -0.767317116 1.75170314 0.217422158	-104.750000 28.7500000 -0.302159131 1.23480034 -0.618224382	-104.750000 28.7500000 0.225833878 0.557309747 -1.22661221	-104.750000 28.7500000 0.703829408 0.198781997 -1.83595681	-104.750000 28.7500000 2.25830150 -0.795838773 -2.50299788	-104.750000 28.7500000 3.62588787 -1.51679194 -2.88517213	-104.750000 28.7500000 4.96884823 -2.58332396 -3.28804183	-104.750000 28.7500000 6.07023048 -3.19236135 -3.29189205	-104.750000 28.7500000 8.77800465 -2.28962994 -3.76936340	-104.750000 28.7500000 10.5227671 -1.64084995 -4.40141392	-104.750000 28.7500000 12.5183363 -0.995850027 -4.60956144	-104.750000 28.7500000 12.9356804 -0.645717680 -4.88488960	-104.750000 28.7500000 18.5206337 -2.37745523 -5.31088972	-104.750000 28.7500000 22.8669472 -4.35723495 -7.09824705	-104.750000 28.7500000 27.8295307 -5.25473213 -8.84573555	-104.750000 28.7500000 32.0149536 -7.23878765 -9.88071632	-104.750000 28.7500000 30.5161018 -7.29437113 -8.23048973	-104.750000 28.7500000 29.0397797 -7.33369493 -6.51570177	-104.750000 28.7500000 27.5268745 -7.34266424 -4.40014410	-104.750000 28.7500000 25.9139595 -7.45850039 -2.56503034	-104.750000 28.7500000 21.3702908 -7.33898878 -2.00900006	-104.750000 28.7500000 19.1128483 -5.18536472 -3.43385911	-104.750000 28.7500000 17.1705036 -4.67444324 -4.45758390	-104.750000 28.7500000 14.5077934 -3.34131718 -6.37638044	-104.750000 28.7500000 16.4336109 -3.95986676 -4.80252981	-104.750000 28.7500000 16.7466202 -4.36718845 -3.45303655	-104.750000 28.7500000 17.6659832 -5.51479387 -1.44842649	-104.750000 28.7500000 17.6674709 -5.51288891 -1.43112242	-104.750000 28.7500000 16.4950256 -5.12837267 -1.98293793	-104.750000 28.7500000 14.2769480 -3.18903232 -3.15059400	-104.750000 28.7500000 12.0901833 -1.72673452 -4.58895206	-104.750000 28.7500000 9.72085381 -1.02788067 -5.95684719	-104.750000 28.7500000 8.38542843 -0.882653773 -5.23977470	-104.750000 28.7500000 7.27905798 -0.823696256 -4.53646040	-104.750000 28.7500000 5.86054850 -0.483611435 -4.00619936	-104.750000 28.7500000 4.61518431 -0.498870432 -3.17356658	-104.750000 28.7500000 3.68210459 -0.416673750 -2.63634491	-104.750000 28.7500000 2.36199689 -0.284538150 -1.93454444	-104.750000 28.7500000 1.18855894 -0.240426093 -1.16891062	-104.750000 28.7500000 8.78645033E-02 -0.419242829 -7.81861991E-02	-104.750000 28.7500000 0.126097783 -0.324967444 -0.112328142	-104.750000 28.7500000 0.168078706 -0.244506583 -0.161260247	-104.750000 28.7500000 0.186961994 -0.224449053 -7.99365044E-02	-104.750000 28.7500000 0.227281436 -0.223315880 -9.58175883E-02	-104.750000 28.7500000 0.231646627 -0.226873502 -5.71597628E-02	-104.750000 28.7500000 0.243588313 -0.251751542 -2.13514175E-02	-104.750000 28.7500000 0.244684637 -0.238952488 -0.111010559
-104.250000 28.7500000 -1.45282614 4.04562950 2.80364132	-104.250000 28.7500000 -1.19403601 3.42514610 2.19095492	-104.250000 28.7500000 -0.876236379 3.28516579 1.27060986	-104.250000 28.7500000 -0.534914911 2.57944179 0.781825185	-104.250000 28.7500000 -0.280319542 2.03719711 -0.134815142	-104.250000 28.7500000 -4.24683169E-02 1.33373106 -0.859650791	-104.250000 28.7500000 0.255062997 0.966004312 -1.56401587	-104.250000 28.7500000 1.05295527 0.524095893 -2.15816069	-104.250000 28.7500000 1.82306683 9.58505943E-02 -2.58531237	-104.250000 28.7500000 2.17895126 -0.445421189 -2.74657965	-104.250000 28.7500000 2.65544844 -0.944757104 -2.86093426	-104.250000 28.7500000 5.97570181 -1.17558312 -3.10061026	-104.250000 28.7500000 9.80665874 -1.02233565 -4.01794243	-104.250000 28.7500000 13.0062084 -1.31483436 -4.35860348	-104.250000 28.7500000 16.9809475 -1.65433395 -5.33882141	-104.250000 28.7500000 17.8106709 -2.05189824 -5.14735079	-104.250000 28.7500000 19.5274525 -2.45756078 -6.81233644	-104.250000 28.7500000 21.7964001 -1.88040757 -7.76974487	-104.250000 28.7500000 23.3731632 -2.27098203 -8.69176483	-104.250000 28.7500000 24.1368675 -2.84764266 -7.88267422	-104.250000 28.7500000 24.9346066 -3.34341311 -6.99613333	-104.250000 28.7500000 25.4523029 -3.81383324 -5.83184767	-104.250000 28.7500000 26.1376514 -4.47771502 -5.02280903	-104.250000 28.7500000 20.6310768 -4.71440792 -4.03991270	-104.250000 28.7500000 16.7316132 -2.96801901 -3.56546474	-104.250000 28.7500000 10.3317833 -1.90618443 -3.42526078	-104.250000 28.7500000 6.07241297 -0.480695814 -3.77161098	-104.250000 28.7500000 6.47195578 -1.34100950 -3.01639366	-104.250000 28.7500000 7.79182339 -2.09206438 -3.32745647	-104.250000 28.7500000 8.64320755 -3.11431932 -3.03693223	-104.250000 28.7500000 8.64004326 -3.11433768 -3.02139354	-104.250000 28.7500000 8.22311020 -2.64205194 -3.30443811	-104.250000 28.7500000 6.94640732 -1.85676181 -2.98559690	-104.250000 28.7500000 5.59141064 -0.812270761 -2.82633138	-104.250000 28.7500000 4.14867878 -0.105346963 -2.81636810	-104.250000 28.7500000 3.34280539 -2.08977945E-02 -2.56182814	-104.250000 28.7500000 2.97448325 -0.219741300 -2.11636186	-104.250000 28.7500000 2.09428406 -0.174449652 -1.92540812	-104.250000 28.7500000 1.68778443 -0.210416690 -1.55725884	-104.250000 28.7500000 1.27807772 -0.212820530 -1.24923790	-104.250000 28.7500000 0.961481094 -0.164451167 -1.03071845	-104.250000 28.7500000 0.567018509 -0.179932013 -0.689012170	-104.250000 28.7500000 5.00940941E-02 -0.315468907 -1.94843281E-02	-104.250000 28.7500000 9.76256132E-02 -0.172229171 1.46138994E-02	-104.250000 28.7500000 0.124989808 -8.22928548E-03 2.15389933E-02	-104.250000 28.7500000 0.157494277 7.03018606E-02 0.118522651	-104.250000 28.7500000 0.190220520 0.105795547 0.151485920	-104.250000 28.7500000 0.162464127 0.115958728 0.173200488	-104.250000 28.7500000 0.182819545 0.145340502 0.242915913	-104.250000 28.7500000 0.183020458 0.167357564 0.163017422
-103.750000 28.7500000 -0.576676726 5.61702204 2.86289740	-103.750000 28.7500000 -0.481625766 4.74782610 2.29370761	-103.750000 28.7500000 -0.358035088 4.53525591 1.48139095	-103.750000 28.7500000 -0.213953152 3.69781804 1.09268630	-103.750000 28.7500000 -0.184338465 2.89519644 0.123508736	-103.750000 28.7500000 -2.71519814E-02 2.15582943 -0.578309953	-103.750000 28.7500000 7.67343445E-03 1.59811485 -1.17682588	-103.750000 28.7500000 0.337472469 1.57714963 -1.63592243	-103.750000 28.7500000 0.760333359 1.30959582 -1.97117376	-103.750000 28.7500000 0.769461751 1.15830493 -2.11131954	-103.750000 28.7500000 0.795756876 1.14631605 -2.27987289	-103.750000 28.7500000 3.48276830 0.320085287 -3.13410401	-103.750000 28.7500000 6.24613476 -8.49234778E-03 -4.30187893	-103.750000 28.7500000 8.78638554 -0.644338310 -5.20389271	-103.750000 28.7500000 11.5634155 -1.36470890 -6.14876080	-103.750000 28.7500000 12.1428776 -1.25963879 -5.96969700	-103.750000 28.7500000 13.1115208 -1.35391927 -6.98654461	-103.750000 28.7500000 14.8791761 -0.945276737 -6.90574598	-103.750000 28.7500000 15.7515974 -0.906217694 -7.25314045	-103.750000 28.7500000 16.4245453 -1.22639525 -7.23199177	-103.750000 28.7500000 17.0596180 -1.34454155 -7.16674185	-103.750000 28.7500000 17.7428608 -1.62338495 -6.78656101	-103.750000 28.7500000 18.3069096 -2.02475834 -6.93277979	-103.750000 28.7500000 13.5687580 -2.00541425 -5.58142996	-103.750000 28.7500000 9.33769417 -1.36193550 -3.97577810	-103.750000 28.7500000 6.86347342 -0.949275672 -3.20080137	-103.750000 28.7500000 2.96100163 -2.67541707E-02 -2.32160711	-103.750000 28.7500000 3.16446352 -0.291308433 -2.04211974	-103.750000 28.7500000 3.75075293 -0.431748062 -2.44595504	-103.750000 28.7500000 3.81329775 -0.433729589 -2.59786248	-103.750000 28.7500000 3.81023145 -0.435704619 -2.58683324	-103.750000 28.7500000 4.21527576 -0.271289855 -2.75607514	-103.750000 28.7500000 3.30715561 -0.248746246 -2.36512780	-103.750000 28.7500000 2.68746161 -0.352882355 -2.04697299	-103.750000 28.7500000 2.08142376 -0.433639199 -1.79546714	-103.750000 28.7500000 1.85030556 -0.306705952 -1.78519166	-103.750000 28.7500000 1.49372089 -0.415948480 -1.36540198	-103.750000 28.7500000 1.22378564 -0.238679469 -1.36274934	-103.750000 28.7500000 0.910492718 -0.190748245 -1.08316422	-103.750000 28.7500000 0.722046018 -0.134094536 -0.906798780	-103.750000 28.7500000 0.532811761 -0.115434729 -0.706070006	-103.750000 28.7500000 0.319971144 -0.163106784 -0.448687971	-103.750000 28.7500000 2.76321955E-02 -0.277625382 1.53634138E-02	-103.750000 28.7500000 9.10754427E-02 -2.92772893E-02 0.118951902	-103.750000 28.7500000 0.123533763 0.160376504 0.137110293	-103.750000 28.7500000 0.135055408 0.264082402 0.236462176	-103.750000 28.7500000 0.183620200 0.340189219 0.310907990	-103.750000 28.7500000 0.209831625 0.318886966 0.325158298	-103.750000 28.7500000 0.215038776 0.342000097 0.376237690	-103.750000 28.7500000 0.244558275 0.346728384 0.303733259
-103.250000 28.7500000 -0.829824030 7.56335211 3.23131704	-103.250000 28.7500000 -0.605673134 6.31127262 2.67461729	-103.250000 28.7500000 -0.421254158 5.79098606 1.85379004	-103.250000 28.7500000 -0.134477645 4.75876331 1.56806564	-103.250000 28.7500000 0.240643576 3.24113727 0.572997987	-103.250000 28.7500000 0.406985372 2.26161551 -0.343037277	-103.250000 28.7500000 0.578992665 1.46419132 -0.998854876	-103.250000 28.7500000 0.874550641 1.52753425 -1.39980936	-103.250000 28.7500000 0.976687789 1.40069914 -1.50874364	-103.250000 28.7500000 1.06871367 1.13768101 -1.54587078	-103.250000 28.7500000 1.16297257 1.38465345 -1.86942375	-103.250000 28.7500000 2.78191018 0.537750006 -2.70667028	-103.250000 28.7500000 4.92042637 -4.41255383E-02 -3.82265449	-103.250000 28.7500000 6.73949289 -0.658923328 -4.95573759	-103.250000 28.7500000 8.34684181 -1.48376489 -6.01667356	-103.250000 28.7500000 8.55977058 -1.12924635 -5.67226553	-103.250000 28.7500000 9.33940887 -0.686855555 -6.13640356	-103.250000 28.7500000 8.91072750 -0.408410460 -5.29818726	-103.250000 28.7500000 9.26252365 -0.144101366 -5.30882263	-103.250000 28.7500000 9.76864910 -0.467899829 -5.56601954	-103.250000 28.7500000 10.2212820 -0.744415224 -5.92201185	-103.250000 28.7500000 10.8025026 -1.15046394 -5.79594612	-103.250000 28.7500000 11.2583752 -1.59647417 -6.38365173	-103.250000 28.7500000 9.16823101 -1.25223291 -5.46509123	-103.250000 28.7500000 6.67552805 -0.759961188 -4.00998640	-103.250000 28.7500000 3.84103060 -0.255786300 -2.70259142	-103.250000 28.7500000 1.73955393 0.638304830 -1.80988348	-103.250000 28.7500000 1.89616501 0.372176886 -1.60822356	-103.250000 28.7500000 2.27373195 0.275862813 -1.75637555	-103.250000 28.7500000 2.92960191 0.190082505 -1.98125815	-103.250000 28.7500000 2.92628503 0.186893329 -1.97329974	-103.250000 28.7500000 2.57035279 0.219502628 -1.95699143	-103.250000 28.7500000 2.31806684 5.53205535E-02 -1.78480780	-103.250000 28.7500000 1.84753156 -2.13516410E-03 -1.68915403	-103.250000 28.7500000 1.20276892 -0.156235382 -1.53110039	-103.250000 28.7500000 1.12143970 -4.38903570E-02 -1.50651491	-103.250000 28.7500000 0.893689036 -0.121392421 -1.17236483	-103.250000 28.7500000 0.704224288 1.50797628E-02 -1.10768962	-103.250000 28.7500000 0.578892291 2.55624726E-02 -0.923897564	-103.250000 28.7500000 0.459371001 2.80476850E-03 -0.739583671	-103.250000 28.7500000 0.340162843 -2.11330168E-02 -0.551307917	-103.250000 28.7500000 0.211965278 -0.111350700 -0.319926083	-103.250000 28.7500000 2.25596298E-02 -0.259754121 4.83110026E-02	-103.250000 28.7500000 1.09953862E-02 0.168336526 0.168343514	-103.250000 28.7500000 3.53769362E-02 0.431147605 0.222678468	-103.250000 28.7500000 4.45415676E-02 0.587777436 0.338971943	-103.250000 28.7500000 2.26092227E-02 0.696525872 0.381086290	-103.250000 28.7500000 7.17256814E-02 0.740138710 0.475128144	-103.250000 28.7500000 9.58497450E-02 0.797122777 0.544453025	-103.250000 28.7500000 0.126818776 0.807857633 0.485441297
-102.750000 28.7500000 4.02259350 6.15744591 2.76281166	-102.750000 28.7500000 3.40726686 5.18185854 2.23435116	-102.750000 28.7500000 2.83879352 4.85906887 1.34492970	-102.750000 28.7500000 2.02757764 4.49873590 0.987834036	-102.750000 28.7500000 1.48652339 2.98196673 0.167106584	-102.750000 28.7500000 0.947525501 2.48467994 -0.864141524	-102.750000 28.7500000 0.295963645 1.76570594 -1.68886602	-102.750000 28.7500000 0.470243275 1.67583239 -1.91398537	-102.750000 28.7500000 0.432384670 1.89926243 -2.13033605	-102.750000 28.7500000 0.318944931 1.39616263 -1.93486893	-102.750000 28.7500000 0.503116548 1.45774269 -2.34396076	-102.750000 28.7500000 1.12916172 1.24907219 -3.13068914	-102.750000 28.7500000 1.86047196 0.566663444 -3.82555270	-102.750000 28.7500000 2.67557216 0.266961694 -4.80883074	-102.750000 28.7500000 3.43453646 2.24791542E-02 -5.93420458	-102.750000 28.7500000 3.48870468 0.409308642 -5.46440649	-102.750000 28.7500000 3.73381424 0.619660616 -5.40649509	-102.750000 28.7500000 3.41974139 0.940472186 -4.85526228	-102.750000 28.7500000 3.56289196 1.26751053 -4.63333893	-102.750000 28.7500000 3.77862120 0.880526364 -5.16199780	-102.750000 28.7500000 4.07204914 0.433638185 -5.71427488	-102.750000 28.7500000 4.19175005 6.05372339E-02 -5.96764898	-102.750000 28.7500000 4.65057039 -0.353537291 -6.76366138	-102.750000 28.7500000 3.77456284 -0.117679708 -5.53532648	-102.750000 28.7500000 2.72709489 -0.118675888 -3.80542159	-102.750000 28.7500000 1.97465336 0.320395589 -2.66923118	-102.750000 28.7500000 0.939396381 0.803206623 -1.37113762	-102.750000 28.7500000 0.944399416 0.743571997 -1.56124616	-102.750000 28.7500000 1.00398171 0.757853985 -1.88829243	-102.750000 28.7500000 1.06018746 0.818145931 -2.25274491	-102.750000 28.7500000 1.05778658 0.815564930 -2.24837589	-102.750000 28.7500000 1.22258556 0.851731896 -2.35258675	-102.750000 28.7500000 0.866618335 0.578654587 -1.77646458	-102.750000 28.7500000 0.739291131 0.352597117 -1.37159860	-102.750000 28.7500000 0.650699794 0.104811937 -1.07023466	-102.750000 28.7500000 0.613523066 0.128774837 -1.00976753	-102.750000 28.7500000 0.433582485 7.54406601E-02 -0.789921761	-102.750000 28.7500000 0.414509833 0.136273503 -0.754039764	-102.750000 28.7500000 0.345684290 0.102471687 -0.615351081	-102.750000 28.7500000 0.281932682 6.11931272E-02 -0.481123686	-102.750000 28.7500000 0.216234192 1.51693644E-02 -0.344976604	-102.750000 28.7500000 0.134269029 -5.76444976E-02 -0.179161459	-102.750000 28.7500000 1.03892013E-03 -0.189989626 7.59832785E-02	-102.750000 28.7500000 -4.81078848E-02 0.354925454 0.157088861	-102.750000 28.7500000 -5.26279956E-02 0.735538363 0.241531760	-102.750000 28.7500000 -7.42715746E-02 1.00683355 0.377642632	-102.750000 28.7500000 -6.07391596E-02 1.06306219 0.454008579	-102.750000 28.7500000 -7.03710616E-02 1.28808105 0.555987656	-102.750000 28.7500000 -6.78812265E-02 1.43869865 0.684467196	-102.750000 28.7500000 6.03239909E-02 1.52945304 0.765831769
-102.250000 28.7500000 4.00930071 2.32468271 -0.119572468	-102.250000 28.7500000 3.15620494 2.40788150 -9.45758373E-02	-102.250000 28.7500000 2.49808621 2.70584440 -0.293936253	-102.250000 28.7500000 1.53984451 3.10534382 -0.419973254	-102.250000 28.7500000 0.774182916 2.98658562 -0.282878906	-102.250000 28.7500000 -0.215587571 3.77985072 -0.357935220	-102.250000 28.7500000 -0.840968370 3.83397770 -0.440926462	-102.250000 28.7500000 -0.945578933 3.90669608 -0.440766215	-102.250000 28.7500000 -0.861987174 4.24976063 -0.671092927	-102.250000 28.7500000 -0.843134761 3.50546694 -0.634981990	-102.250000 28.7500000 -0.831762314 3.43715549 -0.639796615	-102.250000 28.7500000 -0.580311000 3.82255340 -1.23075342	-102.250000 28.7500000 -0.595368803 3.84056926 -1.48108327	-102.250000 28.7500000 -0.378100753 4.21094656 -1.96810055	-102.250000 28.7500000 0.102972731 4.56991911 -2.64858460	-102.250000 28.7500000 -7.09696636E-02 4.61847258 -2.47732520	-102.250000 28.7500000 -7.05035999E-02 4.49432850 -2.30527616	-102.250000 28.7500000 -0.171763435 4.30171013 -2.15991521	-102.250000 28.7500000 -0.164961845 4.33348036 -2.08584356	-102.250000 28.7500000 3.35167944E-02 4.15986347 -2.34646440	-102.250000 28.7500000 0.214970246 3.96481872 -2.59045029	-102.250000 28.7500000 0.359609216 4.12081289 -2.89693880	-102.250000 28.7500000 0.567381918 3.81957412 -3.11997485	-102.250000 28.7500000 0.826644242 2.96698141 -2.66135597	-102.250000 28.7500000 0.554698169 1.86969948 -1.79663885	-102.250000 28.7500000 0.724828243 1.12687016 -1.28814185	-102.250000 28.7500000 0.909106851 0.300817758 -0.808434069	-102.250000 28.7500000 0.399801463 1.10434794 -0.791801274	-102.250000 28.7500000 6.69651479E-02 1.86226070 -0.911375880	-102.250000 28.7500000 -0.238464832 2.55553746 -1.03425264	-102.250000 28.7500000 -0.241278827 2.55417299 -1.03203011	-102.250000 28.7500000 -0.356760681 2.54556775 -0.951340675	-102.250000 28.7500000 -0.113378197 1.96483064 -0.818285584	-102.250000 28.7500000 0.159277245 1.20992029 -0.658976614	-102.250000 28.7500000 0.570461452 0.246187463 -0.541480303	-102.250000 28.7500000 0.531203210 0.253266126 -0.506773889	-102.250000 28.7500000 0.409292430 0.224821553 -0.417622268	-102.250000 28.7500000 0.339121699 0.257601112 -0.393232733	-102.250000 28.7500000 0.275810629 0.208313510 -0.317787737	-102.250000 28.7500000 0.215244129 0.155179232 -0.242065236	-102.250000 28.7500000 0.154319957 9.61933360E-02 -0.162099257	-102.250000 28.7500000 7.38987327E-02 2.82840002E-02 -6.83497265E-02	-102.250000 28.7500000 -5.05854897E-02 -5.74690849E-02 5.96815683E-02	-102.250000 28.7500000 -6.26640171E-02 0.351722568 2.43957043E-02	-102.250000 28.7500000 -8.68287981E-02 0.708074331 2.40166672E-02	-102.250000 28.7500000 -0.149660274 1.02711153 6.65347427E-02	-102.250000 28.7500000 -0.195998892 1.26018190 0.146923065	-102.250000 28.7500000 -0.241613835 1.51730502 0.210046619	-102.250000 28.7500000 -0.303670555 1.78748834 0.280804753	-102.250000 28.7500000 -0.516261697 1.96020532 0.379587829
-125.750000 29.2500000 -2.68019772 5.74509287 -4.70449352	-125.750000 29.2500000 -2.99550509 5.66598797 -3.85217142	-125.750000 29.2500000 -3.32415390 5.77974987 -3.20594788	-125.750000 29.2500000 -3.47902322 5.77216244 -2.31829524	-125.750000 29.2500000 -3.92742372 5.85485888 -1.23934865	-125.750000 29.2500000 -4.01416397 6.11640787 -0.270499527	-125.750000 29.2500000 -4.34795284 5.95213413 0.544057786	-125.750000 29.2500000 -6.08041954 5.55779600 2.16051388	-125.750000 29.2500000 -7.21943045 5.00055742 3.88505125	-125.750000 29.2500000 -7.89815760 4.04146481 5.02189064	-125.750000 29.2500000 -9.20057774 3.64789915 6.17270041	-125.750000 29.2500000 -8.76814938 3.44273067 5.50528860	-125.750000 29.2500000 -7.51368046 2.68287587 4.59585381	-125.750000 29.2500000 -6.90140390 2.58203912 3.72647214	-125.750000 29.2500000 -7.04710245 2.51386619 3.09386420	-125.750000 29.2500000 -6.50882864 2.21934152 2.75575376	-125.750000 29.2500000 -5.55827188 2.23658943 2.03886890	-125.750000 29.2500000 -5.04713154 2.19412589 1.59449339	-125.750000 29.2500000 -5.00050640 2.10319614 1.08765578	-125.750000 29.2500000 -3.95752025 2.04232693 0.494467884	-125.750000 29.2500000 -4.02832317 2.04188919 8.47575441E-02	-125.750000 29.2500000 -3.72123599 2.07004642 -0.421034396	-125.750000 29.2500000 -3.39061975 2.07202697 -0.938566506	-125.750000 29.2500000 -3.39266849 2.08120584 -0.999926329	-125.750000 29.2500000 -2.75595307 2.03492856 -0.964380622	-125.750000 29.2500000 -2.61541939 2.04351473 -0.999014139	-125.750000 29.2500000 -2.45750213 2.02009916 -1.09916246	-125.750000 29.2500000 -2.92968130 2.58439207 -1.93990481	-125.750000 29.2500000 -3.34997725 3.15786886 -2.83229804	-125.750000 29.2500000 -3.21550751 3.67521572 -3.63178134	-125.750000 29.2500000 -3.29871440 3.71563506 -3.60857725	-125.750000 29.2500000 -2.13128662 3.03769827 -3.92395496	-125.750000 29.2500000 -0.811334133 1.88908017 -3.26867604	-125.750000 29.2500000 0.573890686 0.734682560 -2.59657145	-125.750000 29.2500000 2.60322618 -0.472835124 -1.86423230	-125.750000 29.2500000 2.48966122 -0.411423236 -1.20078468	-125.750000 29.2500000 2.61747146 -0.456717283 -0.875607789	-125.750000 29.2500000 2.33702350 -0.481301188 -0.387145162	-125.750000 29.2500000 3.48181415 -0.381708235 0.652187169	-125.750000 29.2500000 4.67316437 -0.349835277 1.58075607	-125.750000 29.2500000 4.33900881 -0.319820762 2.06051874	-125.750000 29.2500000 4.93669987 -0.202789485 2.88114333	-125.750000 29.2500000 3.84714723 -0.260320932 2.92747998	-125.750000 29.2500000 3.61929870 -0.175259575 3.11403537	-125.750000 29.2500000 3.41761136 -0.212542325 3.19539714	-125.750000 29.2500000 3.39542794 -0.291389406 3.35437608	-125.750000 29.2500000 3.05573177 -0.241292357 3.43307114	-125.750000 29.2500000 2.27799082 -0.268619359 3.22931099	-125.750000 29.2500000 1.77442789 -0.294842899 3.21606469	-125.750000 29.2500000 1.31369758 -0.187180281 3.39789605
-125.250000 29.2500000 -3.02503777 6.51759529 -5.14495277	-125.250000 29.2500000 -3.18256807 6.28542948 -4.41542673	-125.250000 29.2500000 -3.25056863 5.66706848 -3.73365855	-125.250000 29.2500000 -3.27532411 5.42406511 -2.90991449	-125.250000 29.2500000 -2.85457516 4.79497385 -2.15643096	-125.250000 29.2500000 -3.31902361 5.05298567 -1.28949451	-125.250000 29.2500000 -2.81671596 3.94764519 -0.452222049	-125.250000 29.2500000 -6.12359524 5.33981562 2.08780813	-125.250000 29.2500000 -7.89931440 5.15414000 4.61890173	-125.250000 29.2500000 -11.0727739 5.45752907 7.06819963	-125.250000 29.2500000 -13.2999716 5.25935650 9.04555988	-125.250000 29.2500000 -9.93731117 4.21161175 7.60828924	-125.250000 29.2500000 -10.5017328 4.22653008 6.86940718	-125.250000 29.2500000 -9.82274818 3.97535586 5.70577240	-125.250000 29.2500000 -7.91423035 3.05239964 4.52799892	-125.250000 29.2500000 -7.38257551 2.87996411 4.10233784	-125.250000 29.2500000 -7.84951019 2.97803164 3.59816599	-125.250000 29.2500000 -7.20100641 3.11545253 2.91093516	-125.250000 29.2500000 -5.40759516 2.66291833 1.93572950	-125.250000 29.2500000 -5.48412848 2.57721186 1.33508205	-125.250000 29.2500000 -4.30962038 2.36972165 0.754287183	-125.250000 29.2500000 -3.96988630 2.26726723 7.25552812E-02	-125.250000 29.2500000 -3.60154986 2.13953876 -0.565422535	-125.250000 29.2500000 -3.61616063 2.17717123 -0.641546726	-125.250000 29.2500000 -3.63609648 2.09300447 -0.704303205	-125.250000 29.2500000 -3.44005013 2.10341024 -0.758196175	-125.250000 29.2500000 -3.22999215 2.19411874 -0.819629788	-125.250000 29.2500000 -3.16719246 2.65410185 -1.60369611	-125.250000 29.2500000 -3.65421200 3.20088840 -2.58694744	-125.250000 29.2500000 -3.52796793 3.70895791 -3.38845086	-125.250000 29.2500000 -3.66320300 3.70518088 -3.25504899	-125.250000 29.2500000 -2.34933019 2.91414356 -3.63356423	-125.250000 29.2500000 -1.01829648 1.81002128 -2.88035131	-125.250000 29.2500000 0.377162814 0.700569153 -2.11318803	-125.250000 29.2500000 1.70322716 -0.169046417 -1.04888248	-125.250000 29.2500000 1.97231948 -0.192253217 -0.592951477	-125.250000 29.2500000 2.17493773 -0.229072616 -0.174877897	-125.250000 29.2500000 1.99417377 -0.309654415 0.186050683	-125.250000 29.2500000 2.88867569 -6.06196001E-02 1.17475963	-125.250000 29.2500000 2.79721522 0.416659176 1.87416053	-125.250000 29.2500000 3.50248146 0.300992131 2.55819011	-125.250000 29.2500000 2.70338440 0.855749130 2.84894109	-125.250000 29.2500000 2.85775995 0.731545627 3.09965277	-125.250000 29.2500000 2.57452989 0.712916076 3.13276100	-125.250000 29.2500000 2.37512279 0.672484756 3.30577636	-125.250000 29.2500000 2.16204977 0.623759508 3.28966999	-125.250000 29.2500000 2.04070306 0.561634183 3.46309781	-125.250000 29.2500000 1.61846030 0.307156056 3.13401461	-125.250000 29.2500000 1.11970615 0.240273997 3.06903839	-125.250000 29.2500000 0.776847541 0.379770011 3.20688248
-124.750000 29.2500000 -3.53863335 6.73539257 -3.38749123	-124.750000 29.2500000 -3.58964300 6.49577951 -2.98219037	-124.750000 29.2500000 -2.86229110 5.06655741 -2.61229992	-124.750000 29.2500000 -2.69646692 4.65413713 -2.19817638	-124.750000 29.2500000 -2.63810182 4.43635416 -1.81934011	-124.750000 29.2500000 -2.18197751 3.69534183 -1.39785016	-124.750000 29.2500000 -2.07805061 3.03127432 -0.913490117	-124.750000 29.2500000 -5.94142103 4.88545656 2.27934098	-124.750000 29.2500000 -7.98731279 5.10044909 5.42929173	-124.750000 29.2500000 -11.4543428 6.00719786 8.54354572	-124.750000 29.2500000 -14.2110443 5.23700190 11.7905283	-124.750000 29.2500000 -13.2937574 5.59323978 10.9471951	-124.750000 29.2500000 -14.5574970 5.16981506 10.0456276	-124.750000 29.2500000 -13.4251518 4.75007534 8.41311836	-124.750000 29.2500000 -10.5983915 3.79180479 6.77930593	-124.750000 29.2500000 -10.2758217 3.65869689 6.20511389	-124.750000 29.2500000 -10.5561123 4.00052023 5.37988758	-124.750000 29.2500000 -7.72584629 3.17119765 4.20075178	-124.750000 29.2500000 -7.29360437 2.94779563 3.32937765	-124.750000 29.2500000 -7.47773027 3.00605416 2.49545789	-124.750000 29.2500000 -5.72280693 2.50093937 1.66574311	-124.750000 29.2500000 -5.20159435 2.16871667 0.694498420	-124.750000 29.2500000 -4.67669201 1.91205835 -0.204680473	-124.750000 29.2500000 -4.75596142 1.89850831 -0.311076760	-124.750000 29.2500000 -3.64552355 1.81166887 -0.251765400	-124.750000 29.2500000 -3.45616436 1.81677616 -0.319901228	-124.750000 29.2500000 -3.31658030 1.75639200 -0.413518012	-124.750000 29.2500000 -4.06868601 2.43714380 -1.45912135	-124.750000 29.2500000 -3.86515856 2.93903303 -2.25905108	-124.750000 29.2500000 -3.69496560 3.46349788 -2.95803881	-124.750000 29.2500000 -3.69387078 3.25433135 -2.98773527	-124.750000 29.2500000 -2.42237377 2.45324945 -3.16235423	-124.750000 29.2500000 -1.06988585 1.34138393 -2.40919900	-124.750000 29.2500000 0.288924754 0.292499363 -1.67020297	-124.750000 29.2500000 1.45132506 -0.414146006 -0.668150365	-124.750000 29.2500000 1.53912413 -0.173284337 -0.192331344	-124.750000 29.2500000 1.43431592 -5.16597480E-02 0.334581912	-124.750000 29.2500000 1.75554585 -0.244137093 0.692153513	-124.750000 29.2500000 1.87296677 0.112159170 1.52889645	-124.750000 29.2500000 1.70425916 0.765088201 2.16004682	-124.750000 29.2500000 2.15390706 0.768367708 2.76203918	-124.750000 29.2500000 1.74829137 0.993875980 2.79097939	-124.750000 29.2500000 1.73130262 0.939187527 2.99475050	-124.750000 29.2500000 1.62749195 1.00961471 3.11760521	-124.750000 29.2500000 1.44395435 1.02018869 3.16388035	-124.750000 29.2500000 1.66983104 1.11608768 3.56990719	-124.750000 29.2500000 1.43496406 1.13550961 3.72647500	-124.750000 29.2500000 1.43877780 0.439357221 3.36594272	-124.750000 29.2500000 0.918955386 0.357111454 3.05028319	-124.750000 29.2500000 0.785990477 0.323350906 3.14457107
-124.250000 29.2500000 -3.15014505 6.19453859 -1.52224040	-124.250000 29.2500000 -2.45492172 4.97864056 -1.48868644	-124.250000 29.2500000 -2.47842002 4.59454298 -1.49801397	-124.250000 29.2500000 -2.27653122 4.15081120 -1.40846097	-124.250000 29.2500000 -2.12156916 3.64661813 -1.16308677	-124.250000 29.2500000 -1.80153322 3.12627125 -1.16021538	-124.250000 29.2500000 -1.63015544 2.52209401 -0.981439829	-124.250000 29.2500000 -5.41307497 3.58640647 2.94276309	-124.250000 29.2500000 -9.84360600 4.30020237 7.64059258	-124.250000 29.2500000 -14.5788593 5.32189035 12.1850338	-124.250000 29.2500000 -18.9492512 5.14947367 16.9915485	-124.250000 29.2500000 -17.2756577 5.55763626 15.3235617	-124.250000 29.2500000 -14.4707851 5.00750351 12.2018185	-124.250000 29.2500000 -14.2936268 4.46213865 11.4924364	-124.250000 29.2500000 -14.2307358 4.35028887 10.3494263	-124.250000 29.2500000 -14.0494385 3.90895748 9.69480228	-124.250000 29.2500000 -11.1550703 3.95542884 7.37829781	-124.250000 29.2500000 -10.4357843 3.45331836 6.63846302	-124.250000 29.2500000 -9.86887836 3.36024189 5.52303839	-124.250000 29.2500000 -10.2853174 3.20392251 4.48504353	-124.250000 29.2500000 -7.55418062 2.58876348 3.11288524	-124.250000 29.2500000 -6.83633137 2.07896209 1.85398924	-124.250000 29.2500000 -6.17955828 1.55272865 0.648095369	-124.250000 29.2500000 -4.73385048 1.46370625 0.393770248	-124.250000 29.2500000 -4.65867376 1.42671680 0.471392751	-124.250000 29.2500000 -4.42052650 1.45508611 0.385439306	-124.250000 29.2500000 -4.30323458 1.40955758 0.279074162	-124.250000 29.2500000 -4.05923557 2.05757570 -0.769334137	-124.250000 29.2500000 -4.00054407 2.39515758 -1.63476789	-124.250000 29.2500000 -4.56961250 3.07125425 -2.62539530	-124.250000 29.2500000 -4.57041597 3.20558929 -2.62034774	-124.250000 29.2500000 -2.91803288 1.82197130 -2.85006070	-124.250000 29.2500000 -1.27007055 0.707546294 -2.01864791	-124.250000 29.2500000 0.255284905 -0.263287067 -1.04716194	-124.250000 29.2500000 1.36512244 -0.799306452 -0.299820453	-124.250000 29.2500000 1.41308594 -0.580626070 0.223535255	-124.250000 29.2500000 1.25876272 -0.310873896 0.693904877	-124.250000 29.2500000 1.51233125 -0.200777262 1.24180090	-124.250000 29.2500000 1.25742447 0.250092864 2.05183530	-124.250000 29.2500000 1.12260807 0.696380436 2.50087380	-124.250000 29.2500000 1.42360020 0.788489163 3.18686295	-124.250000 29.2500000 1.12925220 0.670813859 3.00179219	-124.250000 29.2500000 1.27015817 0.830607355 3.44704008	-124.250000 29.2500000 1.14692426 0.880228102 3.45548630	-124.250000 29.2500000 1.08946145 1.08477986 3.61854434	-124.250000 29.2500000 0.989203870 0.840330720 3.70375538	-124.250000 29.2500000 0.917873502 1.04602396 3.90577316	-124.250000 29.2500000 1.28803897 0.498197764 3.94579792	-124.250000 29.2500000 1.01859355 -4.10503224E-02 3.36852026	-124.250000 29.2500000 1.11877966 -0.250683576 3.46644211
-123.750000 29.2500000 -1.41749835 3.20201731 -0.371438175	-123.750000 29.2500000 -1.34856224 2.81155539 -0.491895407	-123.750000 29.2500000 -1.45806515 2.81606150 -0.486197293	-123.750000 29.2500000 -1.34742010 2.58034801 -0.648017228	-123.750000 29.2500000 -0.975856662 1.98256159 -0.713399529	-123.750000 29.2500000 -0.985186815 2.07648802 -0.942357421	-123.750000 29.2500000 -0.917771876 1.83942330 -1.02262998	-123.750000 29.2500000 -3.25659490 1.78790641 2.79781771	-123.750000 29.2500000 -8.67427254 2.53574491 8.02129364	-123.750000 29.2500000 -12.9697962 2.98991203 12.7983341	-123.750000 29.2500000 -17.6355133 3.24974990 17.7597923	-123.750000 29.2500000 -16.3358784 3.03694010 17.1017132	-123.750000 29.2500000 -18.2118931 3.80504441 16.2363281	-123.750000 29.2500000 -14.8275013 3.46242762 14.6627426	-123.750000 29.2500000 -19.3564587 4.62343168 15.3919802	-123.750000 29.2500000 -18.3880367 5.11227894 13.6426497	-123.750000 29.2500000 -14.3704491 4.51207733 10.6228113	-123.750000 29.2500000 -14.1708736 3.90915799 10.2060804	-123.750000 29.2500000 -13.6091299 4.05180120 8.86554623	-123.750000 29.2500000 -10.7437811 3.17502570 6.41328144	-123.750000 29.2500000 -10.1241360 2.66339278 5.25416422	-123.750000 29.2500000 -9.33437443 1.87901068 3.73961687	-123.750000 29.2500000 -6.28180885 1.01830316 1.59247923	-123.750000 29.2500000 -6.34008741 1.03177094 1.44566405	-123.750000 29.2500000 -6.16643143 1.01661384 1.70608521	-123.750000 29.2500000 -5.98410606 1.16568279 1.55504990	-123.750000 29.2500000 -4.27197361 1.02481067 1.19588232	-123.750000 29.2500000 -5.39137173 1.62888265 0.128730565	-123.750000 29.2500000 -5.30009079 2.13487887 -0.842828095	-123.750000 29.2500000 -4.52826405 2.56413960 -1.54006231	-123.750000 29.2500000 -4.52794027 2.58860183 -1.51444626	-123.750000 29.2500000 -2.88131404 1.06013584 -1.77242935	-123.750000 29.2500000 -1.26713753 2.41384394E-02 -1.05231857	-123.750000 29.2500000 0.174355686 -0.837304235 -0.469477415	-123.750000 29.2500000 1.30760050 -1.34004056 0.109734319	-123.750000 29.2500000 1.38429272 -1.09242225 0.622586131	-123.750000 29.2500000 1.13592577 -0.662940383 1.00294125	-123.750000 29.2500000 1.26174664 -0.383962452 1.58364391	-123.750000 29.2500000 0.854607463 0.226168275 2.28430390	-123.750000 29.2500000 0.861878574 0.312443316 2.78114200	-123.750000 29.2500000 1.00809085 0.644695997 3.58104157	-123.750000 29.2500000 0.970769227 0.473697335 3.64094043	-123.750000 29.2500000 0.995578885 0.666473866 3.85299349	-123.750000 29.2500000 1.23102665 0.403894007 4.18126678	-123.750000 29.2500000 0.866054535 0.684901536 4.05000210	-123.750000 29.2500000 0.631364822 0.606126130 4.15597963	-123.750000 29.2500000 0.561956048 0.401519537 3.94115019	-123.750000 29.2500000 0.798891604 0.443330139 4.01385307	-123.750000 29.2500000 1.11864591 -0.261817217 3.96428466	-123.750000 29.2500000 1.36989617 -0.604284465 4.15797424
-123.250000 29.2500000 0.435741067 0.406935096 -0.884362400	-123.250000 29.2500000 0.282066703 0.467553914 -0.871385157	-123.250000 29.2500000 0.201483414 0.485427409 -0.906055868	-123.250000 29.2500000 9.50740203E-02 0.546259582 -0.942894995	-123.250000 29.2500000 -0.115168206 0.579261661 -0.764981568	-123.250000 29.2500000 -0.251407474 0.847900629 -0.776920676	-123.250000 29.2500000 -0.482291818 1.09724891 -0.828565657	-123.250000 29.2500000 -2.39379621 0.154732391 2.66135502	-123.250000 29.2500000 -5.73040724 0.679280102 6.31320763	-123.250000 29.2500000 -8.58824825 0.602176666 9.76008415	-123.250000 29.2500000 -12.0870600 0.944047689 13.1195621	-123.250000 29.2500000 -15.0621767 1.06947315 15.7480555	-123.250000 29.2500000 -17.4795685 2.26669598 16.5886059	-123.250000 29.2500000 -18.9870701 2.08513832 18.3796806	-123.250000 29.2500000 -18.5122623 3.02419877 17.6881332	-123.250000 29.2500000 -18.3691559 3.85575986 16.2508354	-123.250000 29.2500000 -18.5495529 3.44865775 15.3459997	-123.250000 29.2500000 -19.5225372 4.25455236 15.0282040	-123.250000 29.2500000 -19.0924149 4.84676409 13.7669811	-123.250000 29.2500000 -13.9650335 3.45987725 9.45331669	-123.250000 29.2500000 -13.8294220 2.42276120 8.46326923	-123.250000 29.2500000 -9.35910892 1.59161794 5.40639019	-123.250000 29.2500000 -8.19129848 0.674169064 2.88303280	-123.250000 29.2500000 -8.82040977 0.738558352 3.13399458	-123.250000 29.2500000 -8.22096157 1.18137991 3.04059625	-123.250000 29.2500000 -6.08907461 0.952726603 2.68370318	-123.250000 29.2500000 -5.77292156 0.748250604 2.49742889	-123.250000 29.2500000 -5.50404835 1.39753866 1.24893510	-123.250000 29.2500000 -5.52651501 1.78696847 0.249773040	-123.250000 29.2500000 -5.85016584 2.31839132 -0.384624869	-123.250000 29.2500000 -5.99233341 2.13654590 -0.393871456	-123.250000 29.2500000 -2.91251111 0.330297858 -0.560847044	-123.250000 29.2500000 -1.40957689 -0.581181824 -0.112178020	-123.250000 29.2500000 7.73102492E-02 -1.34314585 0.289394826	-123.250000 29.2500000 1.47466254 -1.96057749 0.500369728	-123.250000 29.2500000 1.29043031 -1.58328629 0.979758143	-123.250000 29.2500000 1.09527802 -1.17893434 1.22940207	-123.250000 29.2500000 1.08725762 -0.732061028 1.80529606	-123.250000 29.2500000 0.893641591 -0.203360200 2.54346967	-123.250000 29.2500000 0.746691406 7.09793046E-02 2.99891043	-123.250000 29.2500000 0.746341944 0.328298539 3.77873778	-123.250000 29.2500000 0.879849255 0.243865445 3.92058563	-123.250000 29.2500000 1.09023297 0.271690726 4.48243713	-123.250000 29.2500000 1.11046004 0.173145115 4.70956087	-123.250000 29.2500000 0.864311516 0.269253075 4.46802187	-123.250000 29.2500000 0.491757929 0.379173636 4.30712414	-123.250000 29.2500000 0.551369488 -8.58181939E-02 4.15875435	-123.250000 29.2500000 0.651741683 -5.69292530E-02 4.06270218	-123.250000 29.2500000 0.971736133 -0.547887683 4.16193914	-123.250000 29.2500000 1.11780655 -0.928722560 4.34801054
-122.750000 29.2500000 0.738622904 -0.529297233 -2.21137500	-122.750000 29.2500000 0.582738936 -0.459674656 -2.00119495	-122.750000 29.2500000 0.532895327 -0.508802652 -1.86199927	-122.750000 29.2500000 0.480495214 -0.415904641 -1.60096908	-122.750000 29.2500000 0.231294453 -2.82100253E-02 -1.22780395	-122.750000 29.2500000 5.43699674E-02 0.304211825 -0.826072395	-122.750000 29.2500000 -5.39142191E-02 0.518567562 -0.580931485	-122.750000 29.2500000 -1.16696286 -0.609180272 1.96393704	-122.750000 29.2500000 -3.89728403 -9.91828740E-02 4.71525669	-122.750000 29.2500000 -6.05245543 -2.58644260E-02 6.99323940	-122.750000 29.2500000 -8.48495770 0.237859249 8.95592403	-122.750000 29.2500000 -10.9864578 -0.599594772 12.2285500	-122.750000 29.2500000 -11.8704128 0.526084125 12.5511751	-122.750000 29.2500000 -12.1820831 2.57137734E-02 13.9699755	-122.750000 29.2500000 -16.6057205 0.195434868 16.7863884	-122.750000 29.2500000 -17.0663719 1.23740816 16.4663086	-122.750000 29.2500000 -17.5563583 1.91380119 16.7484245	-122.750000 29.2500000 -19.2919025 3.32826352 17.4673691	-122.750000 29.2500000 -18.9980011 3.78375292 17.2495918	-122.750000 29.2500000 -18.2042980 2.09553361 14.2720938	-122.750000 29.2500000 -13.7502747 1.75418746 10.7906752	-122.750000 29.2500000 -12.5602770 0.654080510 8.37111664	-122.750000 29.2500000 -11.2925043 0.133173853 5.20655775	-122.750000 29.2500000 -9.16688824 0.490074605 4.50956392	-122.750000 29.2500000 -8.78484058 0.948505104 4.26436377	-122.750000 29.2500000 -8.46189213 0.528197944 4.66234589	-122.750000 29.2500000 -8.13308048 0.736907125 4.32996607	-122.750000 29.2500000 -7.75254774 1.20033097 2.87442446	-122.750000 29.2500000 -7.49620104 1.61542821 1.65968156	-122.750000 29.2500000 -6.14562798 1.60302496 1.04256094	-122.750000 29.2500000 -6.14624262 1.74919617 1.11859703	-122.750000 29.2500000 -4.24202728 -0.200430751 0.738917947	-122.750000 29.2500000 -2.15829277 -1.23192406 0.866340041	-122.750000 29.2500000 -4.44201045E-02 -1.81652403 0.927945912	-122.750000 29.2500000 1.32864046 -2.40167260 0.786198497	-122.750000 29.2500000 1.23344529 -2.04178214 1.14816809	-122.750000 29.2500000 1.12881768 -1.69639373 1.36027765	-122.750000 29.2500000 1.08641171 -1.30626690 1.89706671	-122.750000 29.2500000 0.952028453 -0.804428935 2.70053959	-122.750000 29.2500000 0.925964236 -0.387601137 3.23032355	-122.750000 29.2500000 0.702053845 8.21249560E-02 3.82997084	-122.750000 29.2500000 1.11121833 -0.172929332 4.36217594	-122.750000 29.2500000 1.05073345 7.87296146E-02 4.69341755	-122.750000 29.2500000 1.06089735 9.07013118E-02 4.79085302	-122.750000 29.2500000 1.00178933 -0.136531129 4.47032213	-122.750000 29.2500000 0.788586617 -0.282810390 4.44011641	-122.750000 29.2500000 0.782659888 -0.415620744 4.46588087	-122.750000 29.2500000 0.952734768 -0.669038355 4.60821152	-122.750000 29.2500000 1.09673512 -1.00231814 4.55661297	-122.750000 29.2500000 1.15486372 -1.39396846 4.75562239
-122.250000 29.2500000 -7.96364322E-02 0.293847024 -2.23816705	-122.250000 29.2500000 -6.86615407E-02 0.128081337 -1.98139977	-122.250000 29.2500000 -2.64700521E-02 -3.90774943E-02 -1.86915720	-122.250000 29.2500000 0.118368320 -0.195691884 -1.46738362	-122.250000 29.2500000 2.94148531E-02 -6.99685141E-03 -1.01374829	-122.250000 29.2500000 9.42706913E-02 7.27222264E-02 -0.641121984	-122.250000 29.2500000 0.165354609 4.60276119E-02 -0.323786139	-122.250000 29.2500000 -0.899208188 -1.10852468 1.92586803	-122.250000 29.2500000 -2.82721472 -0.470604032 3.84669733	-122.250000 29.2500000 -4.52915382 -0.298895597 5.42830992	-122.250000 29.2500000 -6.29810095 -0.110690340 6.73454905	-122.250000 29.2500000 -7.97868919 -0.807400525 8.95289230	-122.250000 29.2500000 -8.33323956 -0.589253724 9.07978630	-122.250000 29.2500000 -11.4369774 -1.51235676 11.3651094	-122.250000 29.2500000 -11.6279020 -1.10981798 11.8992729	-122.250000 29.2500000 -11.5762367 -0.460448325 12.2008123	-122.250000 29.2500000 -16.3880024 -0.291673750 16.0162106	-122.250000 29.2500000 -17.8305092 0.664561391 17.7517757	-122.250000 29.2500000 -16.4868889 0.338615268 18.0286446	-122.250000 29.2500000 -16.3873272 -0.399378717 15.6831207	-122.250000 29.2500000 -16.8984108 0.671512485 13.3502293	-122.250000 29.2500000 -11.5323420 -0.485706478 9.71819210	-122.250000 29.2500000 -11.0553074 -0.459983885 7.03432035	-122.250000 29.2500000 -12.2069216 1.18462034E-02 6.77355242	-122.250000 29.2500000 -12.6393137 1.14087605 6.92251158	-122.250000 29.2500000 -11.3588009 1.16652715 6.75077295	-122.250000 29.2500000 -8.32009983 0.724183977 5.80938053	-122.250000 29.2500000 -8.04908180 1.34490550 4.39917231	-122.250000 29.2500000 -7.91617250 1.52597368 3.27334785	-122.250000 29.2500000 -8.36384964 1.91418028 2.89498138	-122.250000 29.2500000 -8.30968189 1.83743322 2.89760733	-122.250000 29.2500000 -4.48083544 -0.612283826 2.28197241	-122.250000 29.2500000 -2.34428620 -1.75513089 2.11357069	-122.250000 29.2500000 -0.351106316 -2.56554747 1.66558480	-122.250000 29.2500000 1.25970018 -2.86174440 0.936138034	-122.250000 29.2500000 1.52591932 -3.00036788 1.42799807	-122.250000 29.2500000 1.46631265 -2.73188710 1.62326801	-122.250000 29.2500000 1.28021514 -2.13694263 1.95459068	-122.250000 29.2500000 1.11548162 -1.52294767 2.78402495	-122.250000 29.2500000 1.07488775 -0.985275686 3.41889906	-122.250000 29.2500000 1.02627707 -0.516014576 4.01026535	-122.250000 29.2500000 1.16368198 -0.559467554 4.42475748	-122.250000 29.2500000 1.19621873 -0.431358695 4.48504305	-122.250000 29.2500000 1.18208373 -0.486042738 4.63013411	-122.250000 29.2500000 1.22769928 -0.586826563 4.46477747	-122.250000 29.2500000 1.24783790 -1.04633570 4.88797712	-122.250000 29.2500000 1.13949084 -1.07461691 4.68527317	-122.250000 29.2500000 1.11493659 -1.07207012 4.69527292	-122.250000 29.2500000 1.18082619 -1.22923863 4.35370207	-122.250000 29.2500000 1.48593879 -1.97803569 5.03271437
-121.750000 29.2500000 -0.204911113 -0.244091615 -0.875278652	-121.750000 29.2500000 -3.59559059E-02 -0.524821877 -0.830928147	-121.750000 29.2500000 8.65318179E-02 -0.624903977 -0.756454527	-121.750000 29.2500000 0.206549555 -0.626340449 -0.446223557	-121.750000 29.2500000 0.210366756 -0.440029651 -0.376726598	-121.750000 29.2500000 0.288086861 -0.302424788 -0.250358999	-121.750000 29.2500000 0.430056900 -0.312055707 -5.55436388E-02	-121.750000 29.2500000 -0.497150242 -1.16925430 1.90271306	-121.750000 29.2500000 -1.87410915 -0.737533331 3.37130904	-121.750000 29.2500000 -3.03213072 -0.562767029 4.55533504	-121.750000 29.2500000 -4.34065676 -0.377062142 5.50717211	-121.750000 29.2500000 -5.67813110 -0.860234141 7.11817932	-121.750000 29.2500000 -5.74132872 -0.904214263 6.88330030	-121.750000 29.2500000 -7.75606441 -1.67529774 8.30518913	-121.750000 29.2500000 -8.31417179 -1.26596606 8.32658291	-121.750000 29.2500000 -8.21635151 -2.06823111 9.33686543	-121.750000 29.2500000 -11.0714645 -1.70129287 12.0460243	-121.750000 29.2500000 -11.6979971 -1.83644700 13.4045448	-121.750000 29.2500000 -14.1204929 -3.34842896 15.9546680	-121.750000 29.2500000 -15.1394987 -2.89383602 14.7013168	-121.750000 29.2500000 -15.8484325 -1.62720907 13.4743176	-121.750000 29.2500000 -15.2854967 -1.70311129 12.0760593	-121.750000 29.2500000 -15.0483437 -1.53128576 10.3893871	-121.750000 29.2500000 -11.9845791 -0.757671893 8.64081573	-121.750000 29.2500000 -12.9141493 0.813092530 8.96997547	-121.750000 29.2500000 -12.0984592 0.761750281 8.56156635	-121.750000 29.2500000 -11.7471132 0.675611019 8.71361923	-121.750000 29.2500000 -11.5287762 1.52697885 7.07537079	-121.750000 29.2500000 -10.9507380 1.82823455 5.47658825	-121.750000 29.2500000 -8.97565365 1.44081354 4.76153660	-121.750000 29.2500000 -8.92934895 1.34805667 4.73906803	-121.750000 29.2500000 -4.87680912 -0.842888892 3.76817942	-121.750000 29.2500000 -2.60260606 -2.12467122 3.19605899	-121.750000 29.2500000 -0.380652010 -3.20082688 2.38015532	-121.750000 29.2500000 1.57365704 -3.99471402 1.15608954	-121.750000 29.2500000 1.59999990 -3.69353199 1.59646320	-121.750000 29.2500000 1.87120962 -3.82843566 1.92243755	-121.750000 29.2500000 1.50124228 -2.96646762 2.30617929	-121.750000 29.2500000 1.37179613 -2.36660385 2.76180363	-121.750000 29.2500000 1.22295284 -1.57243741 3.47038436	-121.750000 29.2500000 1.24534428 -1.26530719 4.19941854	-121.750000 29.2500000 1.40205896 -0.913207531 4.62109327	-121.750000 29.2500000 1.64265347 -1.35293055 4.61686707	-121.750000 29.2500000 1.54144561 -1.33171785 4.73207521	-121.750000 29.2500000 1.69728339 -1.44632888 4.53446674	-121.750000 29.2500000 1.78209555 -1.94141185 5.01028347	-121.750000 29.2500000 1.61224675 -1.92837262 4.88368607	-121.750000 29.2500000 1.66005683 -2.01391268 4.65709877	-121.750000 29.2500000 1.78018355 -2.56700611 4.35725880	-121.750000 29.2500000 2.06744480 -3.00672531 5.24740744
-121.250000 29.2500000 0.979774714 -1.83698595 -0.782757938	-121.250000 29.2500000 1.15232146 -2.06073213 -0.618440628	-121.250000 29.2500000 1.16493976 -2.02695656 -0.445673823	-121.250000 29.2500000 1.03247225 -1.82450235 -0.203882217	-121.250000 29.2500000 0.743929505 -1.33825445 -0.103462800	-121.250000 29.2500000 0.588972509 -0.897869468 2.59866994E-02	-121.250000 29.2500000 0.571485698 -0.766057253 0.267483056	-121.250000 29.2500000 -0.412895650 -1.36375284 2.13651562	-121.250000 29.2500000 -1.15306377 -1.20917010 3.22978902	-121.250000 29.2500000 -2.05597234 -1.04907405 4.20823288	-121.250000 29.2500000 -3.07923341 -0.850444555 4.98898029	-121.250000 29.2500000 -4.12408686 -1.35452163 6.29425812	-121.250000 29.2500000 -4.09538269 -1.11393976 5.70591927	-121.250000 29.2500000 -5.62612867 -1.85623085 6.93444300	-121.250000 29.2500000 -6.01849127 -1.61610115 6.58245945	-121.250000 29.2500000 -8.06884575 -2.23241258 8.47110176	-121.250000 29.2500000 -7.95053387 -2.08430386 9.03115273	-121.250000 29.2500000 -7.75180769 -2.96206355 9.85123730	-121.250000 29.2500000 -10.2924309 -3.97762585 12.3616695	-121.250000 29.2500000 -10.0996027 -3.35113502 11.0086184	-121.250000 29.2500000 -10.3036680 -3.06067324 10.8145752	-121.250000 29.2500000 -14.5376577 -1.99001420 11.8807878	-121.250000 29.2500000 -14.0640831 -2.73729658 11.9765053	-121.250000 29.2500000 -15.3574591 -1.36733866 11.0042868	-121.250000 29.2500000 -12.4341326 -0.437494785 10.7088938	-121.250000 29.2500000 -11.8825331 -0.113450401 10.5282879	-121.250000 29.2500000 -11.6933718 0.258431464 10.7191916	-121.250000 29.2500000 -11.7549534 1.46262956 9.06827831	-121.250000 29.2500000 -11.3311272 1.51970458 7.82701826	-121.250000 29.2500000 -9.28030491 0.962803781 7.09161568	-121.250000 29.2500000 -9.28578472 0.864240289 7.07056046	-121.250000 29.2500000 -7.01776934 -0.922245800 5.87709951	-121.250000 29.2500000 -3.91161156 -2.58882093 4.77618217	-121.250000 29.2500000 -1.12387466 -3.95458245 3.43500829	-121.250000 29.2500000 1.73096192 -4.81824923 1.35038018	-121.250000 29.2500000 2.06118417 -5.19052744 1.95353651	-121.250000 29.2500000 2.11957240 -4.67808390 1.89055991	-121.250000 29.2500000 1.80095744 -3.85358739 2.19682693	-121.250000 29.2500000 1.68939543 -3.26964045 3.10800099	-121.250000 29.2500000 1.46674764 -2.24202609 3.24697375	-121.250000 29.2500000 1.43092334 -1.99490702 4.14743805	-121.250000 29.2500000 1.67121232 -1.80229175 4.40674210	-121.250000 29.2500000 2.16405082 -2.37201309 4.48009825	-121.250000 29.2500000 2.05808258 -2.45846796 4.44287729	-121.250000 29.2500000 2.11622381 -2.50310159 4.42461729	-121.250000 29.2500000 2.54385948 -3.09546399 4.88992214	-121.250000 29.2500000 2.38022852 -3.24408531 4.75546265	-121.250000 29.2500000 2.17023826 -3.34320521 4.80171728	-121.250000 29.2500000 2.73595858 -4.08052349 5.09954023	-121.250000 29.2500000 2.80925250 -4.16825390 5.25132847
-120.750000 29.2500000 0.872997880 -2.12756610 -1.84967709	-120.750000 29.2500000 0.906307101 -2.05885911 -1.27677464	-120.750000 29.2500000 1.05853570 -2.19352174 -0.917039514	-120.750000 29.2500000 1.02491224 -2.09414387 -0.468366861	-120.750000 29.2500000 0.975153565 -1.89730382 -0.214757159	-120.750000 29.2500000 0.721726120 -1.28067708 0.172448277	-120.750000 29.2500000 0.732083559 -1.11991644 0.558178842	-120.750000 29.2500000 -0.369157463 -1.71416390 2.68058515	-120.750000 29.2500000 -0.932464361 -1.55685949 3.65608120	-120.750000 29.2500000 -1.74995816 -1.42315924 4.54757166	-120.750000 29.2500000 -2.85881805 -1.11977923 5.39561796	-120.750000 29.2500000 -3.55299878 -1.51949215 6.34114790	-120.750000 29.2500000 -4.06069183 -1.01847351 5.81896591	-120.750000 29.2500000 -3.96572304 -1.67038691 6.07910585	-120.750000 29.2500000 -4.38628149 -1.44423676 5.68122244	-120.750000 29.2500000 -5.85965872 -2.05413866 7.07097673	-120.750000 29.2500000 -5.59592628 -2.46766520 7.49890423	-120.750000 29.2500000 -5.58199358 -2.76209092 7.92607927	-120.750000 29.2500000 -7.70220757 -3.16321969 9.56555843	-120.750000 29.2500000 -10.6595707 -3.15568399 10.5093718	-120.750000 29.2500000 -9.86208534 -4.12866688 10.7667437	-120.750000 29.2500000 -13.8736343 -2.54473472 11.9667892	-120.750000 29.2500000 -13.1969147 -4.16551352 13.1107101	-120.750000 29.2500000 -14.8422823 -2.24622059 12.6213474	-120.750000 29.2500000 -11.6500769 -1.83850193 12.1163511	-120.750000 29.2500000 -11.1537743 -1.43723881 12.0806093	-120.750000 29.2500000 -10.9394522 -0.863674283 12.2084236	-120.750000 29.2500000 -11.4553061 0.724020839 10.7113380	-120.750000 29.2500000 -11.6281099 1.15565193 10.0036583	-120.750000 29.2500000 -11.4407806 1.41461384 9.49282932	-120.750000 29.2500000 -11.5373249 1.28892994 9.54718590	-120.750000 29.2500000 -7.41192961 -1.18638110 8.25493908	-120.750000 29.2500000 -4.15756083 -3.08730268 6.60760641	-120.750000 29.2500000 -0.831989765 -4.77612972 4.36204958	-120.750000 29.2500000 2.27172279 -6.53702545 1.79705584	-120.750000 29.2500000 2.60813832 -6.62690353 2.49777484	-120.750000 29.2500000 2.56714725 -5.70380783 2.62333965	-120.750000 29.2500000 2.26309490 -4.98842955 2.39488482	-120.750000 29.2500000 2.09604359 -4.25951338 2.83099174	-120.750000 29.2500000 1.71680665 -3.20602727 2.99400806	-120.750000 29.2500000 1.82816756 -3.11924291 3.64962220	-120.750000 29.2500000 2.10029244 -3.17707253 3.98608899	-120.750000 29.2500000 3.11079431 -3.88733792 4.49206543	-120.750000 29.2500000 3.15616059 -4.49848700 4.55193186	-120.750000 29.2500000 3.03369856 -4.27636290 4.45013857	-120.750000 29.2500000 3.26487899 -4.49995279 4.73403597	-120.750000 29.2500000 3.66675973 -5.15920591 5.08741188	-120.750000 29.2500000 3.38596487 -5.48825550 5.06861639	-120.750000 29.2500000 3.17173553 -5.21195173 5.20444012	-120.750000 29.2500000 3.47076988 -5.51506472 5.06592560
-120.250000 29.2500000 -0.784871519 -7.30636418E-02 -1.65359902	-120.250000 29.2500000 -0.327244550 -0.566871762 -1.23904777	-120.250000 29.2500000 7.79059604E-02 -1.02483487 -0.720662177	-120.250000 29.2500000 0.218543902 -1.14706135 -0.256429017	-120.250000 29.2500000 0.526189327 -1.60859084 0.131182805	-120.250000 29.2500000 0.698737681 -1.59954321 0.646316111	-120.250000 29.2500000 1.07760978 -1.94240439 1.12795436	-120.250000 29.2500000 -0.396607250 -1.92301297 3.24406886	-120.250000 29.2500000 -0.990245461 -1.90557599 4.26534128	-120.250000 29.2500000 -1.74545658 -1.65717769 5.02638483	-120.250000 29.2500000 -2.99180913 -1.36450458 6.11683178	-120.250000 29.2500000 -3.54567432 -1.28303885 6.64523840	-120.250000 29.2500000 -4.35229158 -0.831759155 6.33933830	-120.250000 29.2500000 -4.20025730 -1.64743149 6.51252127	-120.250000 29.2500000 -4.27634907 -1.45602655 5.78131008	-120.250000 29.2500000 -4.18624830 -2.11341810 6.44342518	-120.250000 29.2500000 -5.11526203 -2.62659240 7.40484524	-120.250000 29.2500000 -5.17356634 -2.45400214 7.52706337	-120.250000 29.2500000 -5.29672098 -2.81309295 8.07189178	-120.250000 29.2500000 -7.46779013 -2.57775903 9.17970657	-120.250000 29.2500000 -9.55950165 -4.01459599 11.3226528	-120.250000 29.2500000 -10.7336102 -3.67495584 12.7805786	-120.250000 29.2500000 -12.3124409 -4.90059900 14.4263849	-120.250000 29.2500000 -14.8506899 -2.57983613 14.5492306	-120.250000 29.2500000 -10.8892260 -2.80606151 13.4547195	-120.250000 29.2500000 -10.4748306 -2.42751145 13.4677382	-120.250000 29.2500000 -10.2905989 -1.79574347 13.6237593	-120.250000 29.2500000 -11.1986742 6.33189753E-02 12.2549200	-120.250000 29.2500000 -11.2566032 1.29168260 11.4204741	-120.250000 29.2500000 -11.6094513 0.459457010 11.8473063	-120.250000 29.2500000 -11.7678347 0.354590535 12.0763407	-120.250000 29.2500000 -7.61593342 -1.65788412 10.6953850	-120.250000 29.2500000 -4.33715296 -3.47431493 8.34733486	-120.250000 29.2500000 -0.578231215 -5.40272760 5.08936262	-120.250000 29.2500000 2.76873231 -8.00924683 2.57479167	-120.250000 29.2500000 2.85518098 -7.56028605 2.85098219	-120.250000 29.2500000 2.78841352 -6.13469934 2.82960153	-120.250000 29.2500000 2.81723022 -6.29138708 2.90675950	-120.250000 29.2500000 2.78454208 -5.67502356 2.92328024	-120.250000 29.2500000 2.60695553 -4.97816038 2.99276209	-120.250000 29.2500000 2.72847438 -5.20232344 3.27273178	-120.250000 29.2500000 3.00220370 -5.33463860 3.64850998	-120.250000 29.2500000 3.50365686 -5.47821569 3.80565548	-120.250000 29.2500000 4.09837008 -6.69397736 4.57497835	-120.250000 29.2500000 4.13701534 -6.61450529 4.42274475	-120.250000 29.2500000 4.41315031 -6.38210583 5.00360680	-120.250000 29.2500000 4.13742161 -6.47041607 4.94598961	-120.250000 29.2500000 5.22496271 -8.41805935 4.82411575	-120.250000 29.2500000 4.57107115 -7.65452814 5.57134390	-120.250000 29.2500000 4.85712290 -7.81445122 5.46958876
-119.750000 29.2500000 -1.96815693 0.911290467 0.161559016	-119.750000 29.2500000 -1.29583323 0.174538046 0.455723673	-119.750000 29.2500000 -0.847002864 -0.331466913 0.880348384	-119.750000 29.2500000 -0.367385656 -0.917855740 1.01655018	-119.750000 29.2500000 0.259110987 -1.48167074 1.07509005	-119.750000 29.2500000 0.623184919 -1.81314075 1.36677289	-119.750000 29.2500000 1.39554453 -2.55582476 1.69369507	-119.750000 29.2500000 -0.159419343 -1.87661076 3.57719183	-119.750000 29.2500000 -0.863096237 -2.08109522 4.83691597	-119.750000 29.2500000 -2.45535159 -1.20678794 6.24023151	-119.750000 29.2500000 -3.56206560 -1.08851266 7.27134943	-119.750000 29.2500000 -3.98500514 -0.939031065 7.56381989	-119.750000 29.2500000 -4.82151890 -0.338883847 7.25140429	-119.750000 29.2500000 -4.50831079 -0.975526512 7.27657080	-119.750000 29.2500000 -4.64533949 -1.15462279 6.70340061	-119.750000 29.2500000 -5.53054333 -1.70932734 7.57500887	-119.750000 29.2500000 -5.17505741 -2.30833125 7.72397852	-119.750000 29.2500000 -5.56019306 -2.41741800 8.53434658	-119.750000 29.2500000 -5.74497318 -2.78737378 8.83651543	-119.750000 29.2500000 -8.08346176 -2.29483366 10.1888113	-119.750000 29.2500000 -9.93938541 -3.65208030 12.5330200	-119.750000 29.2500000 -10.3130617 -3.92231703 14.3900442	-119.750000 29.2500000 -11.8113213 -5.56992340 16.1839085	-119.750000 29.2500000 -10.6778946 -2.55930734 14.3018274	-119.750000 29.2500000 -10.2162580 -3.49165154 15.0431004	-119.750000 29.2500000 -9.93298244 -2.90240693 15.0912371	-119.750000 29.2500000 -9.75947666 -1.92400408 15.3397150	-119.750000 29.2500000 -10.8658228 -7.67846555E-02 13.9823856	-119.750000 29.2500000 -10.1113911 0.585327744 12.8226061	-119.750000 29.2500000 -11.2358332 -5.61915822E-02 14.3954248	-119.750000 29.2500000 -11.3208942 -0.872029543 15.0923433	-119.750000 29.2500000 -9.07577038 -1.67896712 13.1675549	-119.750000 29.2500000 -3.40634418 -4.33329296 9.29830265	-119.750000 29.2500000 -0.771702766 -6.67738771 6.39560795	-119.750000 29.2500000 2.71222949 -8.21594524 3.11004615	-119.750000 29.2500000 3.52644014 -8.72359848 3.66765881	-119.750000 29.2500000 3.55723786 -7.60335636 3.28778100	-119.750000 29.2500000 3.76920342 -7.67358351 3.24819446	-119.750000 29.2500000 3.67574310 -7.36160707 3.36391330	-119.750000 29.2500000 3.64264369 -6.85158348 2.73911595	-119.750000 29.2500000 3.82486057 -7.74172640 2.92901731	-119.750000 29.2500000 4.09448862 -8.03122807 3.13306260	-119.750000 29.2500000 4.60425997 -7.84366417 3.38032150	-119.750000 29.2500000 5.51881599 -9.96494484 4.06948280	-119.750000 29.2500000 5.73081636 -9.53351212 4.28727102	-119.750000 29.2500000 5.99993992 -9.27984047 4.87801170	-119.750000 29.2500000 5.69499493 -8.77478981 4.78916073	-119.750000 29.2500000 6.64894342 -11.4302788 5.66040182	-119.750000 29.2500000 6.72001457 -11.2784576 5.67981863	-119.750000 29.2500000 6.64043427 -10.5684910 5.69322872
-119.250000 29.2500000 -2.77299881 1.03297842 2.93643117	-119.250000 29.2500000 -1.92395163 1.93394981E-02 3.01726580	-119.250000 29.2500000 -0.747463405 -0.718128383 2.66853642	-119.250000 29.2500000 -0.313866019 -1.31094825 2.75835967	-119.250000 29.2500000 0.499165386 -2.37929320 2.58739948	-119.250000 29.2500000 1.03013361 -2.57998633 2.04512024	-119.250000 29.2500000 2.00928617 -3.65157986 2.29478121	-119.250000 29.2500000 6.17476515E-02 -2.69316125 4.56585884	-119.250000 29.2500000 -1.11338377 -2.39145756 6.14063168	-119.250000 29.2500000 -3.85101676 -1.11107206 8.15735531	-119.250000 29.2500000 -5.59474087 -0.500620246 9.63100910	-119.250000 29.2500000 -6.14284897 -4.32794355E-03 9.65155983	-119.250000 29.2500000 -6.60455227 0.861090004 8.81168556	-119.250000 29.2500000 -6.83946991 0.255142689 9.49900341	-119.250000 29.2500000 -7.04231262 -0.193835810 8.92392445	-119.250000 29.2500000 -6.52909803 -1.08024812 9.31107521	-119.250000 29.2500000 -6.04061747 -1.32224381 9.16563511	-119.250000 29.2500000 -6.11512613 -1.35274017 9.89697266	-119.250000 29.2500000 -6.01086855 -2.02812839 10.0257769	-119.250000 29.2500000 -8.67317486 -1.51422071 11.8368549	-119.250000 29.2500000 -10.3978176 -2.83674979 14.4801540	-119.250000 29.2500000 -10.0410166 -4.25979757 16.2467098	-119.250000 29.2500000 -11.1441507 -6.05839491 18.3370037	-119.250000 29.2500000 -9.18585300 -3.69643831 15.6830606	-119.250000 29.2500000 -9.48682213 -4.13396978 16.9894562	-119.250000 29.2500000 -9.58615208 -3.12920952 17.2314034	-119.250000 29.2500000 -9.63055801 -2.09869981 17.5929527	-119.250000 29.2500000 -11.0407906 -0.209754243 16.1437988	-119.250000 29.2500000 -9.28036880 -0.915211141 14.9145708	-119.250000 29.2500000 -11.0394812 -0.862914324 16.5257530	-119.250000 29.2500000 -10.0058994 -1.42082512 16.7127590	-119.250000 29.2500000 -5.59680462 -3.62463903 12.8175220	-119.250000 29.2500000 -2.13385463 -5.43006229 9.91462517	-119.250000 29.2500000 -0.297077417 -7.53676510 7.69635773	-119.250000 29.2500000 2.72445250 -8.14519405 3.58959937	-119.250000 29.2500000 3.70156503 -9.20800304 4.06270552	-119.250000 29.2500000 4.64947796 -9.23962498 3.90571833	-119.250000 29.2500000 4.28687716 -8.62737465 3.23476577	-119.250000 29.2500000 5.02330256 -9.27322865 3.48662186	-119.250000 29.2500000 5.00769949 -9.06596851 2.51925898	-119.250000 29.2500000 5.31830120 -10.6013603 2.42224145	-119.250000 29.2500000 6.01947403 -11.4446726 2.57374096	-119.250000 29.2500000 6.22988939 -11.3950939 2.63287544	-119.250000 29.2500000 7.28712034 -13.7987509 3.90195179	-119.250000 29.2500000 7.71041441 -13.0335560 4.19786739	-119.250000 29.2500000 7.77923203 -12.6151667 4.92114305	-119.250000 29.2500000 7.89012098 -12.7156830 4.50942278	-119.250000 29.2500000 9.31482410 -15.4329510 5.85863495	-119.250000 29.2500000 9.00027943 -15.3017187 6.39743280	-119.250000 29.2500000 9.01981831 -14.6052151 5.87038136
-118.750000 29.2500000 -2.15552759 -0.747968078 5.96516848	-118.750000 29.2500000 -1.26511383 -1.68417025 5.63035870	-118.750000 29.2500000 -0.353022456 -2.68921781 5.23478651	-118.750000 29.2500000 0.526505649 -2.66573739 4.27404451	-118.750000 29.2500000 1.15700924 -3.70017052 4.27062941	-118.750000 29.2500000 1.76885247 -4.08617115 3.09079719	-118.750000 29.2500000 3.13419795 -5.18197823 3.48553872	-118.750000 29.2500000 1.08804023 -4.09142733 5.30662775	-118.750000 29.2500000 -1.04267001 -3.55463219 8.04190636	-118.750000 29.2500000 -3.91846371 -1.23672581 9.78053570	-118.750000 29.2500000 -6.53368187 0.600714922 11.7103739	-118.750000 29.2500000 -6.87813520 0.593975902 11.4747105	-118.750000 29.2500000 -7.34416819 0.944628656 11.0325356	-118.750000 29.2500000 -7.76125431 0.893060446 11.5161324	-118.750000 29.2500000 -8.13358021 0.563191712 11.1926193	-118.750000 29.2500000 -9.30762196 0.685239613 11.9776173	-118.750000 29.2500000 -9.23586559 -0.147456482 12.7269144	-118.750000 29.2500000 -8.94554710 -0.397851288 13.1884460	-118.750000 29.2500000 -8.57345867 -1.75438344 13.4189253	-118.750000 29.2500000 -9.50039005 -1.29821360 14.2588491	-118.750000 29.2500000 -11.5136690 -1.59508586 17.0126114	-118.750000 29.2500000 -9.91260433 -4.82926559 18.8090420	-118.750000 29.2500000 -10.5388231 -6.87280321 20.9780331	-118.750000 29.2500000 -8.19658375 -5.36782646 18.5967770	-118.750000 29.2500000 -8.51307011 -5.04153538 19.2133026	-118.750000 29.2500000 -9.19798374 -3.61568809 19.7625179	-118.750000 29.2500000 -5.69622517 -3.00258994 17.2437458	-118.750000 29.2500000 -7.47667837 -0.816691577 15.8652439	-118.750000 29.2500000 -8.42118073 -1.92737687 17.2481461	-118.750000 29.2500000 -6.76938295 -2.34836435 16.0958691	-118.750000 29.2500000 -5.86755610 -3.32289624 16.3117466	-118.750000 29.2500000 -4.41697073 -5.55865479 14.3644152	-118.750000 29.2500000 -1.41128647 -6.53373289 10.8234158	-118.750000 29.2500000 -0.190615922 -7.49201822 8.63146400	-118.750000 29.2500000 3.12259746 -9.03668213 4.41250372	-118.750000 29.2500000 4.64164209 -10.2674437 5.00206804	-118.750000 29.2500000 5.22029877 -10.0977001 4.07830429	-118.750000 29.2500000 6.15591526 -10.6163731 3.78271151	-118.750000 29.2500000 5.78478432 -10.4623833 2.78849554	-118.750000 29.2500000 6.81310081 -11.6555490 2.25853419	-118.750000 29.2500000 7.31410599 -13.7564116 2.13286948	-118.750000 29.2500000 8.17525101 -14.4004974 1.63991594	-118.750000 29.2500000 10.0990067 -17.8247509 2.08206272	-118.750000 29.2500000 9.36461258 -17.4112720 3.23234177	-118.750000 29.2500000 10.0466118 -17.0460606 3.86296725	-118.750000 29.2500000 10.1306810 -16.5312042 4.42559862	-118.750000 29.2500000 10.3798265 -17.0021038 4.60689163	-118.750000 29.2500000 11.4783573 -18.4541798 5.57770538	-118.750000 29.2500000 11.9483871 -19.3444824 6.14783669	-118.750000 29.2500000 11.4234800 -18.7873726 6.20052385
-118.250000 29.2500000 -0.101148099 -4.07731152 8.68500137	-118.250000 29.2500000 0.869665027 -4.96003532 8.16834831	-118.250000 29.2500000 1.52488184 -5.89497423 7.53469515	-118.250000 29.2500000 2.11577702 -5.36737537 5.99665117	-118.250000 29.2500000 2.96817875 -6.03752899 5.30154705	-118.250000 29.2500000 3.53093147 -6.98984861 4.65180874	-118.250000 29.2500000 4.62638760 -7.30518723 3.89264464	-118.250000 29.2500000 2.51868105 -6.53759098 6.84784269	-118.250000 29.2500000 0.437022537 -5.95666647 9.30445671	-118.250000 29.2500000 -2.13987613 -3.61923289 10.8547449	-118.250000 29.2500000 -5.71142864 -0.494287074 12.9345827	-118.250000 29.2500000 -6.80229902 -0.183123365 13.4732552	-118.250000 29.2500000 -7.48394966 0.475975215 13.3710041	-118.250000 29.2500000 -7.56756210 0.269102842 13.2461720	-118.250000 29.2500000 -7.37915564 -2.77930382E-03 12.7913027	-118.250000 29.2500000 -9.89803505 0.192924276 14.7144184	-118.250000 29.2500000 -9.73567295 -0.359868795 15.8329668	-118.250000 29.2500000 -9.10115623 -0.396197081 15.8471498	-118.250000 29.2500000 -8.09358406 -2.83193588 16.6118660	-118.250000 29.2500000 -9.47313499 -1.81132579 17.0500774	-118.250000 29.2500000 -8.54305077 -3.04658699 17.8322296	-118.250000 29.2500000 -9.01957417 -5.87825680 21.4763680	-118.250000 29.2500000 -9.40655327 -7.82625484 23.8759232	-118.250000 29.2500000 -6.80897760 -6.86789703 20.9831085	-118.250000 29.2500000 -6.94886112 -6.41368771 21.5889339	-118.250000 29.2500000 -4.58680868 -5.76353598 19.1845284	-118.250000 29.2500000 -3.81011748 -5.18156958 19.1354008	-118.250000 29.2500000 -6.14417505 -3.17094755 17.9684277	-118.250000 29.2500000 -4.37164688 -3.90329671 16.6949291	-118.250000 29.2500000 -5.34668350 -3.97286701 17.7786884	-118.250000 29.2500000 -4.17448473 -5.39047146 18.1117630	-118.250000 29.2500000 -3.05144787 -7.16703415 15.6918898	-118.250000 29.2500000 -0.986711264 -8.36040020 13.3240919	-118.250000 29.2500000 0.815153837 -8.08671379 8.78637123	-118.250000 29.2500000 3.06499553 -8.96524334 5.11552191	-118.250000 29.2500000 4.96628475 -10.1655149 5.44988394	-118.250000 29.2500000 7.10155725 -12.0015574 4.69880867	-118.250000 29.2500000 6.83776522 -11.0592289 3.37943029	-118.250000 29.2500000 7.76846361 -13.1420832 2.95605278	-118.250000 29.2500000 9.10285568 -14.5927753 1.84412575	-118.250000 29.2500000 9.27869511 -16.2235947 1.37564540	-118.250000 29.2500000 10.1531525 -17.3057842 9.25305709E-02	-118.250000 29.2500000 13.5559092 -23.3754463 1.46244764	-118.250000 29.2500000 13.1133280 -22.9337196 1.55886948	-118.250000 29.2500000 13.1176548 -21.9532166 2.71024084	-118.250000 29.2500000 13.4857092 -21.4553356 2.42876792	-118.250000 29.2500000 13.3076429 -21.2539253 3.27844453	-118.250000 29.2500000 14.9348040 -23.2171955 5.19359493	-118.250000 29.2500000 14.8335390 -23.0774269 5.43309307	-118.250000 29.2500000 15.1955528 -23.6218128 6.06155300
-117.750000 29.2500000 3.08757973 -8.66147614 10.0511599	-117.750000 29.2500000 3.75281239 -8.91360664 9.53051376	-117.750000 29.2500000 3.95973825 -9.09341908 8.66729832	-117.750000 29.2500000 4.91249752 -9.15447807 7.55834007	-117.750000 29.2500000 5.86765337 -9.36824989 6.57232857	-117.750000 29.2500000 6.64145994 -10.5717735 5.12017965	-117.750000 29.2500000 7.44263077 -10.1692801 4.03712368	-117.750000 29.2500000 5.01144695 -9.31013107 6.55726147	-117.750000 29.2500000 3.02884173 -9.07600307 9.87835026	-117.750000 29.2500000 0.685825467 -7.63020134 12.0063133	-117.750000 29.2500000 -3.23427439 -5.00776052 14.4237185	-117.750000 29.2500000 -3.75435281 -3.00659537 13.2075624	-117.750000 29.2500000 -4.50488377 -2.88632488 13.6019135	-117.750000 29.2500000 -5.61191177 -3.24827123 14.3571711	-117.750000 29.2500000 -5.98321390 -2.76767349 14.8010960	-117.750000 29.2500000 -6.39691448 -1.86347282 14.6753483	-117.750000 29.2500000 -6.13293552 -2.51688123 15.4773483	-117.750000 29.2500000 -5.80417156 -3.25968170 15.8982229	-117.750000 29.2500000 -7.07166004 -4.87225389 18.7198429	-117.750000 29.2500000 -8.82379913 -3.45576286 18.9111633	-117.750000 29.2500000 -6.49154139 -5.98524570 19.4083691	-117.750000 29.2500000 -7.25222731 -8.72601414 23.9846687	-117.750000 29.2500000 -7.85860729 -9.52544975 26.6065712	-117.750000 29.2500000 -4.14785242 -9.30663013 22.4793167	-117.750000 29.2500000 -4.88798237 -8.85364723 23.9296627	-117.750000 29.2500000 -1.96107125 -8.23841190 20.9467525	-117.750000 29.2500000 -1.00567186 -7.72035503 19.9700527	-117.750000 29.2500000 -1.83786917 -5.25932217 17.0110092	-117.750000 29.2500000 -1.80429900 -6.82295799 17.9143238	-117.750000 29.2500000 -2.37278318 -5.43652153 16.7351475	-117.750000 29.2500000 -2.28821707 -7.30215120 18.7605553	-117.750000 29.2500000 -1.79324806 -8.32665634 16.5892792	-117.750000 29.2500000 -0.109992117 -9.17601776 14.2452507	-117.750000 29.2500000 1.84823227 -9.68602467 9.88295364	-117.750000 29.2500000 3.18415236 -9.37742233 6.05177879	-117.750000 29.2500000 5.38257456 -10.1849689 6.10955429	-117.750000 29.2500000 8.21515656 -13.1157408 4.55567360	-117.750000 29.2500000 9.41736126 -13.4005718 3.51765180	-117.750000 29.2500000 11.3181515 -17.2299309 2.10534453	-117.750000 29.2500000 12.0710735 -17.9386082 0.899146497	-117.750000 29.2500000 12.4905357 -20.4647827 -1.04759610	-117.750000 29.2500000 16.5139828 -24.7111149 -0.951635301	-117.750000 29.2500000 17.0403557 -26.9626236 -0.949665368	-117.750000 29.2500000 17.8885899 -30.2492352 -0.908855498	-117.750000 29.2500000 17.4352665 -28.8695087 -0.200406194	-117.750000 29.2500000 17.4157619 -27.1554394 0.219695047	-117.750000 29.2500000 20.7958183 -29.9793262 0.969001949	-117.750000 29.2500000 20.1562252 -30.0188885 3.26323080	-117.750000 29.2500000 19.6070881 -29.4871502 3.72265744	-117.750000 29.2500000 19.9546623 -28.4240627 5.00800514
-117.250000 29.2500000 6.65873718 -12.6152821 9.36685371	-117.250000 29.2500000 6.79341698 -12.1394634 8.58595753	-117.250000 29.2500000 7.20023203 -11.9571285 7.50529480	-117.250000 29.2500000 7.90572548 -12.0786552 6.41209221	-117.250000 29.2500000 8.48219395 -11.4882879 5.52340078	-117.250000 29.2500000 10.2423306 -13.6329193 4.44627237	-117.250000 29.2500000 11.1169300 -13.5853138 3.70872235	-117.250000 29.2500000 8.04652023 -12.3595924 6.04755163	-117.250000 29.2500000 5.52643013 -11.1976118 9.16157818	-117.250000 29.2500000 3.44234204 -10.9690971 11.9785843	-117.250000 29.2500000 0.194734305 -8.69741249 13.9834032	-117.250000 29.2500000 -0.409980088 -6.88445282 12.3411407	-117.250000 29.2500000 -0.585469425 -6.44478703 11.8064337	-117.250000 29.2500000 -1.98708391 -6.70867682 13.7508392	-117.250000 29.2500000 -2.38096261 -5.19444370 13.4907389	-117.250000 29.2500000 -3.16942692 -4.42597008 13.7192974	-117.250000 29.2500000 -2.32868958 -5.48831272 13.8183279	-117.250000 29.2500000 -3.79300761 -6.34753942 16.5474892	-117.250000 29.2500000 -2.79604864 -7.26697540 16.3962708	-117.250000 29.2500000 -4.33612299 -6.22570658 17.2524414	-117.250000 29.2500000 -3.69308472 -9.85102272 20.6728153	-117.250000 29.2500000 -3.49610662 -11.3402586 24.1902428	-117.250000 29.2500000 -2.48022652 -10.4309797 24.6070671	-117.250000 29.2500000 -1.23226762 -10.9127131 23.6653004	-117.250000 29.2500000 -0.867164791 -11.4657249 23.8717785	-117.250000 29.2500000 2.11932135 -11.2080994 20.5507832	-117.250000 29.2500000 2.25399232 -10.7935467 19.9712238	-117.250000 29.2500000 1.45933354 -7.73676300 16.8658772	-117.250000 29.2500000 0.911864221 -9.12596512 18.2403965	-117.250000 29.2500000 -0.602037311 -8.26009083 18.0290356	-117.250000 29.2500000 3.37792337E-02 -8.60595798 17.8120804	-117.250000 29.2500000 -0.241323799 -9.21737766 17.0861435	-117.250000 29.2500000 0.792043686 -9.22700977 15.0053797	-117.250000 29.2500000 2.01482296 -9.62986374 10.7426805	-117.250000 29.2500000 3.23122025 -9.56984615 7.06120777	-117.250000 29.2500000 7.67687845 -11.8832197 6.15746355	-117.250000 29.2500000 11.6532621 -15.6438360 4.80790567	-117.250000 29.2500000 10.9502468 -15.0639830 2.65121818	-117.250000 29.2500000 14.6196098 -19.7847462 0.289059103	-117.250000 29.2500000 15.9600449 -21.6069050 -1.58735156	-117.250000 29.2500000 19.6138878 -27.1337109 -3.76982021	-117.250000 29.2500000 21.5954456 -29.4711571 -3.76204181	-117.250000 29.2500000 21.2164993 -31.3374462 -5.57426357	-117.250000 29.2500000 26.5715752 -40.0376244 -4.47607088	-117.250000 29.2500000 26.5964546 -39.6153412 -4.54435444	-117.250000 29.2500000 28.2858028 -39.1028290 -2.32495832	-117.250000 29.2500000 28.2878628 -39.5270615 -1.72994959	-117.250000 29.2500000 27.9035873 -39.2841568 -0.158909291	-117.250000 29.2500000 27.0403004 -39.6904297 -1.25752771	-117.250000 29.2500000 27.4639015 -36.9225044 0.617443502
-116.750000 29.2500000 10.2319984 -15.6224623 8.61398411	-116.750000 29.2500000 10.5069647 -15.0634556 7.32705069	-116.750000 29.2500000 11.0619822 -14.0884295 6.47374249	-116.750000 29.2500000 11.8608656 -14.1546869 5.26387835	-116.750000 29.2500000 12.9167719 -14.1320009 4.07360554	-116.750000 29.2500000 14.8767586 -16.7533379 3.07023120	-116.750000 29.2500000 16.3273296 -17.8054657 2.58615351	-116.750000 29.2500000 12.1791544 -15.2660999 4.95076180	-116.750000 29.2500000 8.64605522 -13.0847731 8.21559429	-116.750000 29.2500000 5.67265463 -12.3830328 10.5803318	-116.750000 29.2500000 3.32112408 -10.3007202 11.2494049	-116.750000 29.2500000 2.16747332 -9.92494297 12.0967093	-116.750000 29.2500000 2.14668798 -10.1377306 11.5054359	-116.750000 29.2500000 1.14493155 -8.24292946 11.7449417	-116.750000 29.2500000 0.473549008 -6.89475965 11.4448719	-116.750000 29.2500000 -0.365871996 -6.64143991 12.2780981	-116.750000 29.2500000 -8.79364386E-02 -9.23931599 14.2216978	-116.750000 29.2500000 0.520482123 -9.38547802 14.2221994	-116.750000 29.2500000 -0.160441577 -10.6011267 16.2422104	-116.750000 29.2500000 -0.140777662 -9.20124435 15.5135984	-116.750000 29.2500000 0.553495765 -13.4223022 20.6261177	-116.750000 29.2500000 1.17559266 -14.5577021 23.4982967	-116.750000 29.2500000 1.77873993 -12.8522787 24.0350990	-116.750000 29.2500000 2.75695205 -12.0282040 23.0474033	-116.750000 29.2500000 4.25718260 -14.6773100 23.2442074	-116.750000 29.2500000 7.47544336 -15.9002161 21.3447418	-116.750000 29.2500000 5.72075510 -13.4980707 19.3888092	-116.750000 29.2500000 5.48025846 -10.9545002 15.3549919	-116.750000 29.2500000 4.01538420 -11.7307844 17.9297657	-116.750000 29.2500000 2.70726776 -10.3715897 17.5673523	-116.750000 29.2500000 2.21171331 -9.98557472 18.0288925	-116.750000 29.2500000 1.65994561 -10.3746319 17.3588009	-116.750000 29.2500000 1.70583630 -9.14947224 15.3696699	-116.750000 29.2500000 2.19734025 -8.86503983 11.7681627	-116.750000 29.2500000 3.27445269 -9.04399300 7.51516485	-116.750000 29.2500000 8.44232273 -12.0298615 5.71616173	-116.750000 29.2500000 12.7803602 -15.2325077 2.94616294	-116.750000 29.2500000 14.8495007 -18.0738869 -0.151427642	-116.750000 29.2500000 19.4647465 -22.6658726 -2.51828146	-116.750000 29.2500000 19.8661098 -23.8092976 -5.95426702	-116.750000 29.2500000 25.2854748 -31.3677597 -8.45359135	-116.750000 29.2500000 27.6220627 -34.2221489 -9.77503681	-116.750000 29.2500000 33.8629150 -43.0876427 -11.9143543	-116.750000 29.2500000 34.0727501 -46.7514038 -9.91325855	-116.750000 29.2500000 35.4769554 -48.8540039 -10.1246357	-116.750000 29.2500000 37.3765411 -49.8121300 -9.18279552	-116.750000 29.2500000 37.7662354 -49.0880737 -7.59363604	-116.750000 29.2500000 37.7266808 -49.2923126 -6.25337648	-116.750000 29.2500000 44.0966911 -54.6348038 -7.88389492	-116.750000 29.2500000 44.0442352 -50.9641609 -6.58311892
-116.250000 29.2500000 14.9399643 -18.3059235 6.55374908	-116.250000 29.2500000 15.9080000 -18.1493492 5.33940077	-116.250000 29.2500000 16.7391453 -16.9712467 4.38129330	-116.250000 29.2500000 17.6597862 -17.2647724 3.26534438	-116.250000 29.2500000 18.6785793 -17.5620022 2.46049571	-116.250000 29.2500000 21.1035233 -20.6745605 1.28199196	-116.250000 29.2500000 22.8774757 -21.9615421 0.908598065	-116.250000 29.2500000 17.3986492 -17.6968288 3.69024396	-116.250000 29.2500000 12.6715651 -15.6511488 6.74565268	-116.250000 29.2500000 9.17783928 -15.2480297 9.02167511	-116.250000 29.2500000 6.60676813 -13.8330240 10.7023554	-116.250000 29.2500000 5.98661661 -12.9048576 10.6567850	-116.250000 29.2500000 5.09336567 -13.1554527 11.5137482	-116.250000 29.2500000 3.85766864 -10.2483053 10.0643320	-116.250000 29.2500000 3.30580783 -9.06705093 10.0012503	-116.250000 29.2500000 3.21509242 -9.62754345 10.6015940	-116.250000 29.2500000 3.48724842 -12.2311602 12.7578669	-116.250000 29.2500000 3.52677178 -12.0746555 13.0129528	-116.250000 29.2500000 3.12501240 -13.8961897 15.4281778	-116.250000 29.2500000 3.45175719 -13.2213078 16.1540279	-116.250000 29.2500000 4.49331331 -14.8106823 18.8637447	-116.250000 29.2500000 6.51674414 -16.8876877 21.7844181	-116.250000 29.2500000 7.69974041 -17.6387253 24.7975998	-116.250000 29.2500000 7.33394861 -15.3317089 21.7575722	-116.250000 29.2500000 9.49522686 -17.2498760 21.5333633	-116.250000 29.2500000 11.1047754 -17.8727894 20.5890236	-116.250000 29.2500000 11.9178257 -17.6686649 18.5650711	-116.250000 29.2500000 10.3870497 -14.6144543 15.3630733	-116.250000 29.2500000 7.58828306 -13.5933533 16.6101799	-116.250000 29.2500000 6.45956898 -13.1187649 18.5209179	-116.250000 29.2500000 6.07574749 -13.2788887 19.2029972	-116.250000 29.2500000 3.89003015 -11.5774155 17.6337185	-116.250000 29.2500000 3.17463422 -9.64818954 15.4703531	-116.250000 29.2500000 3.35261416 -8.96106911 11.6120110	-116.250000 29.2500000 3.64739561 -9.44799614 8.97866726	-116.250000 29.2500000 9.07414246 -11.5223989 4.54251719	-116.250000 29.2500000 16.3730927 -16.3661194 0.510264814	-116.250000 29.2500000 22.7575951 -22.0657444 -5.42185307	-116.250000 29.2500000 24.0333786 -23.9627056 -8.45548248	-116.250000 29.2500000 29.5434456 -28.6370716 -13.3673840	-116.250000 29.2500000 37.3593445 -35.6294022 -19.4837227	-116.250000 29.2500000 38.5809784 -37.2141876 -21.5957813	-116.250000 29.2500000 48.3920937 -47.8890228 -25.4766521	-116.250000 29.2500000 47.8833122 -49.4360237 -24.1034393	-116.250000 29.2500000 50.4044838 -53.4859772 -23.6016216	-116.250000 29.2500000 53.3263893 -58.0675774 -22.3044395	-116.250000 29.2500000 54.0674095 -55.9288750 -20.7691021	-116.250000 29.2500000 54.4184990 -56.8575325 -19.8561401	-116.250000 29.2500000 55.1998596 -59.7700043 -19.1401653	-116.250000 29.2500000 56.2507973 -59.9005547 -18.8786564
-115.750000 29.2500000 21.4738941 -21.9793053 3.48521423	-115.750000 29.2500000 23.1067867 -21.1711063 2.78445172	-115.750000 29.2500000 23.9599361 -21.0516644 2.08902311	-115.750000 29.2500000 24.9882851 -21.4703312 1.08193827	-115.750000 29.2500000 25.9840279 -21.6614952 0.540109694	-115.750000 29.2500000 29.8806686 -26.1307526 -0.910857141	-115.750000 29.2500000 32.6647797 -27.0828991 -0.869100928	-115.750000 29.2500000 24.7467861 -21.6793079 1.93994975	-115.750000 29.2500000 17.8599663 -19.5009918 4.71894455	-115.750000 29.2500000 17.5195179 -22.1131363 7.86781836	-115.750000 29.2500000 12.7837782 -18.9467373 10.4070292	-115.750000 29.2500000 9.67634964 -16.0345058 9.45766449	-115.750000 29.2500000 9.39278221 -16.2944221 9.68132782	-115.750000 29.2500000 9.19647408 -15.1879063 9.83715534	-115.750000 29.2500000 6.19531202 -12.0067348 9.66156101	-115.750000 29.2500000 6.69716597 -12.6490202 9.16465664	-115.750000 29.2500000 7.48342657 -15.3284254 11.3598185	-115.750000 29.2500000 7.03201962 -15.3549166 11.2199965	-115.750000 29.2500000 7.95379591 -18.0121231 13.2767458	-115.750000 29.2500000 8.10273552 -15.8883648 11.8544846	-115.750000 29.2500000 8.67761230 -16.6197681 14.9191656	-115.750000 29.2500000 11.7462540 -19.2291279 18.8806324	-115.750000 29.2500000 12.1438961 -19.6279144 23.8569202	-115.750000 29.2500000 15.4872437 -21.5909386 21.4964962	-115.750000 29.2500000 17.8591232 -22.1428032 20.6723537	-115.750000 29.2500000 19.1755962 -23.1726017 19.8044987	-115.750000 29.2500000 19.6971188 -23.3976974 17.2404709	-115.750000 29.2500000 16.1244984 -18.1690807 14.9548216	-115.750000 29.2500000 12.9208632 -16.3901653 16.4296494	-115.750000 29.2500000 9.79650879 -15.1216402 17.6665192	-115.750000 29.2500000 9.47283173 -15.1530247 18.0639744	-115.750000 29.2500000 6.35841131 -12.3524609 17.5531445	-115.750000 29.2500000 5.08129072 -9.94480801 15.1245260	-115.750000 29.2500000 5.81988239 -11.1255960 12.8707476	-115.750000 29.2500000 3.68532562 -9.32152748 10.0885944	-115.750000 29.2500000 10.7015905 -11.4682970 3.79924726	-115.750000 29.2500000 18.5116291 -15.0242586 -1.57471001	-115.750000 29.2500000 24.5680447 -17.2941723 -11.5256672	-115.750000 29.2500000 30.3135700 -19.0183258 -18.1481037	-115.750000 29.2500000 36.7304611 -22.0742607 -25.2983494	-115.750000 29.2500000 49.7562218 -26.9539337 -36.3450775	-115.750000 29.2500000 48.1319618 -27.6868134 -38.9325714	-115.750000 29.2500000 62.2918167 -38.0556831 -45.7358704	-115.750000 29.2500000 62.1158104 -40.1792221 -46.1782837	-115.750000 29.2500000 65.0266190 -44.7912521 -45.5278854	-115.750000 29.2500000 67.5304489 -49.5794334 -43.8101959	-115.750000 29.2500000 67.8090286 -49.5716591 -42.9347305	-115.750000 29.2500000 69.0817413 -51.6615868 -43.0288849	-115.750000 29.2500000 70.7852707 -54.8160973 -43.9666443	-115.750000 29.2500000 73.2539902 -56.5967598 -43.7411919
-115.250000 29.2500000 30.7914238 -26.9964371 -0.592510521	-115.250000 29.2500000 33.0367584 -26.5389652 -0.924322963	-115.250000 29.2500000 33.1974068 -26.3019943 -1.49777329	-115.250000 29.2500000 34.3241730 -26.8878937 -2.45756459	-115.250000 29.2500000 34.9656105 -26.7527256 -2.55405712	-115.250000 29.2500000 42.5216064 -32.9093056 -2.82689738	-115.250000 29.2500000 37.0816841 -29.4770031 -2.75700212	-115.250000 29.2500000 33.8686142 -27.0390625 -0.394956529	-115.250000 29.2500000 30.3909569 -28.2523041 2.65106106	-115.250000 29.2500000 25.1542263 -25.5586128 6.32851171	-115.250000 29.2500000 18.4156532 -22.9283848 8.25592327	-115.250000 29.2500000 17.8850021 -22.0311241 8.68304634	-115.250000 29.2500000 17.0335426 -21.0540695 8.87530041	-115.250000 29.2500000 13.6125307 -18.2579803 9.04912376	-115.250000 29.2500000 12.8254919 -17.7982807 8.79480553	-115.250000 29.2500000 13.0894403 -17.6134491 7.65753603	-115.250000 29.2500000 11.8461170 -18.2071476 9.01175690	-115.250000 29.2500000 13.0030203 -20.5436954 10.2524366	-115.250000 29.2500000 12.8145971 -21.6141262 10.5913067	-115.250000 29.2500000 15.3375778 -21.3469448 9.55139446	-115.250000 29.2500000 14.2539320 -22.1143265 12.9387274	-115.250000 29.2500000 18.6181889 -24.0073166 18.4183693	-115.250000 29.2500000 22.0961933 -26.1904736 22.9311733	-115.250000 29.2500000 20.4702072 -23.6471367 19.4379101	-115.250000 29.2500000 22.8633823 -24.5135345 18.4118576	-115.250000 29.2500000 23.4669914 -24.3192997 17.0928745	-115.250000 29.2500000 29.1701698 -28.5427475 16.3848495	-115.250000 29.2500000 23.3826447 -21.6946354 14.0983248	-115.250000 29.2500000 19.8952351 -19.7698898 15.9674606	-115.250000 29.2500000 16.1338367 -17.7079048 17.1657581	-115.250000 29.2500000 15.8638830 -17.6814423 17.5845928	-115.250000 29.2500000 10.5673571 -13.8429651 18.6136379	-115.250000 29.2500000 8.71918488 -12.1159124 16.0384693	-115.250000 29.2500000 7.02548647 -10.9473925 13.5540333	-115.250000 29.2500000 5.54392290 -10.5194626 11.6538830	-115.250000 29.2500000 11.5775805 -11.4754190 5.89596224	-115.250000 29.2500000 19.8511372 -12.2997828 0.163794428	-115.250000 29.2500000 28.2080345 -8.02036476 -10.6861629	-115.250000 29.2500000 35.3346863 -5.44907522 -18.8947887	-115.250000 29.2500000 42.1163559 -3.60183406 -27.5123634	-115.250000 29.2500000 43.8436699 -4.62293053 -36.8717651	-115.250000 29.2500000 57.8880959 -6.07834673 -45.0396881	-115.250000 29.2500000 56.0365677 -3.09796500 -50.9199181	-115.250000 29.2500000 56.1965103 -6.16172743 -52.4621925	-115.250000 29.2500000 58.1765900 -8.73964024 -53.0588837	-115.250000 29.2500000 59.8336868 -12.1331577 -52.4627762	-115.250000 29.2500000 73.3633423 -16.9956532 -56.2067146	-115.250000 29.2500000 75.2381897 -19.4439907 -57.4141693	-115.250000 29.2500000 78.0295944 -22.9344749 -58.9130173	-115.250000 29.2500000 82.7366943 -25.3176632 -59.8049011
-114.750000 29.2500000 43.3365822 -33.9650307 -5.42415476	-114.750000 29.2500000 45.6794167 -35.4443703 -4.98331070	-114.750000 29.2500000 45.3425064 -35.2789536 -5.90229845	-114.750000 29.2500000 46.8711433 -36.0988731 -6.70029688	-114.750000 29.2500000 46.9164810 -35.2989349 -6.67890120	-114.750000 29.2500000 46.3896484 -34.4345512 -5.22719479	-114.750000 29.2500000 49.9832344 -35.8910751 -5.78894138	-114.750000 29.2500000 45.8907852 -35.6886253 -3.56779456	-114.750000 29.2500000 42.3416786 -36.5728416 -0.457787216	-114.750000 29.2500000 36.8801155 -32.5512352 4.40679121	-114.750000 29.2500000 34.3444633 -34.8249626 6.46925306	-114.750000 29.2500000 26.1601028 -28.5010815 5.78363323	-114.750000 29.2500000 25.2364941 -26.3304729 6.91952229	-114.750000 29.2500000 25.6966038 -27.2595901 8.10766220	-114.750000 29.2500000 18.6350689 -23.4302101 7.12942171	-114.750000 29.2500000 19.2155495 -22.4682522 6.58807278	-114.750000 29.2500000 22.4059525 -25.9149857 6.99621773	-114.750000 29.2500000 21.0029392 -26.0340004 7.55257607	-114.750000 29.2500000 20.2762413 -26.4470062 8.09944439	-114.750000 29.2500000 22.1887875 -25.8243046 7.83850050	-114.750000 29.2500000 26.2125301 -31.9012604 12.3781481	-114.750000 29.2500000 27.4155884 -29.3762474 17.5567722	-114.750000 29.2500000 27.3160572 -27.2001667 19.8343449	-114.750000 29.2500000 30.3733826 -28.2678738 18.8734245	-114.750000 29.2500000 33.5496330 -29.3956451 17.1906567	-114.750000 29.2500000 34.3131561 -29.1393547 15.4790154	-114.750000 29.2500000 34.1581917 -30.0130920 13.5629826	-114.750000 29.2500000 32.6336555 -26.0769081 13.1064844	-114.750000 29.2500000 28.4249115 -23.3792992 15.6134634	-114.750000 29.2500000 23.8362064 -21.0433006 16.7865524	-114.750000 29.2500000 23.6268940 -21.0071068 17.2259808	-114.750000 29.2500000 16.5313854 -17.0734825 18.8628178	-114.750000 29.2500000 11.4209166 -13.6551876 15.8992071	-114.750000 29.2500000 9.66650105 -11.6782112 16.4783211	-114.750000 29.2500000 6.28117228 -10.4475031 13.8313799	-114.750000 29.2500000 11.6759806 -12.6343880 9.61455059	-114.750000 29.2500000 18.9886761 -15.4412804 5.96580553	-114.750000 29.2500000 32.9836731 -16.4717865 6.46535444	-114.750000 29.2500000 42.1234703 -17.1647854 1.03405654	-114.750000 29.2500000 49.4248352 -19.6129513 -6.09850311	-114.750000 29.2500000 49.8695259 -21.6525307 -11.0177660	-114.750000 29.2500000 54.6864281 -24.6458168 -17.6470051	-114.750000 29.2500000 56.2486572 -35.2383003 -23.8230896	-114.750000 29.2500000 57.0835571 -36.0432549 -26.1112576	-114.750000 29.2500000 57.5630951 -41.3265533 -28.4399548	-114.750000 29.2500000 58.7013741 -44.1488800 -28.7629910	-114.750000 29.2500000 56.9508820 -44.6918068 -28.3330593	-114.750000 29.2500000 58.5398483 -47.3359032 -29.7901211	-114.750000 29.2500000 61.0047646 -50.3917084 -31.3221111	-114.750000 29.2500000 66.6580429 -54.7030296 -33.0635109
-114.250000 29.2500000 60.1173019 -41.6219444 -10.1631813	-114.250000 29.2500000 62.0397797 -42.6702919 -9.43209648	-114.250000 29.2500000 61.2557144 -42.7389259 -10.5543194	-114.250000 29.2500000 63.3602829 -43.1232758 -10.4041910	-114.250000 29.2500000 62.8555717 -43.7933960 -11.1176367	-114.250000 29.2500000 62.1662979 -43.9978027 -9.39982891	-114.250000 29.2500000 65.9981461 -45.6954422 -9.80318260	-114.250000 29.2500000 62.0582428 -44.0518951 -7.89337587	-114.250000 29.2500000 59.8849640 -47.3547173 -4.05016136	-114.250000 29.2500000 52.9579277 -42.2241592 1.09684575	-114.250000 29.2500000 50.8705902 -42.7833138 2.86011982	-114.250000 29.2500000 48.4818344 -44.6535988 3.22760510	-114.250000 29.2500000 36.7217102 -36.0321426 4.29251909	-114.250000 29.2500000 37.1524582 -34.9318848 6.30355740	-114.250000 29.2500000 34.4048347 -36.1349792 6.11750078	-114.250000 29.2500000 35.6067276 -34.9942741 5.81413794	-114.250000 29.2500000 33.5161057 -34.4266090 5.96389532	-114.250000 29.2500000 31.9243393 -33.2364655 5.24609613	-114.250000 29.2500000 30.5991211 -32.9432869 5.33095598	-114.250000 29.2500000 32.3290672 -32.6895943 5.69502687	-114.250000 29.2500000 37.5405006 -38.2680016 10.5408621	-114.250000 29.2500000 39.5122566 -37.6213074 15.1698723	-114.250000 29.2500000 38.3736153 -31.4696121 17.8770638	-114.250000 29.2500000 42.5436440 -35.3214569 16.4899826	-114.250000 29.2500000 46.2299919 -35.5912170 15.5577011	-114.250000 29.2500000 48.0446510 -36.2795868 13.8600407	-114.250000 29.2500000 47.9151917 -36.0373573 11.1223278	-114.250000 29.2500000 45.2219429 -31.7535362 11.7943592	-114.250000 29.2500000 39.9311371 -27.7619514 15.0123692	-114.250000 29.2500000 34.7730293 -25.4278927 16.5392170	-114.250000 29.2500000 34.5768242 -25.3689156 16.9843731	-114.250000 29.2500000 20.3269215 -17.7495861 17.5616837	-114.250000 29.2500000 17.9198990 -16.7098694 17.9261875	-114.250000 29.2500000 14.7882195 -15.6783743 21.0245075	-114.250000 29.2500000 9.52080441 -12.9574051 19.9873447	-114.250000 29.2500000 20.3611183 -21.7986488 15.4082479	-114.250000 29.2500000 25.4489841 -25.5720501 8.60136604	-114.250000 29.2500000 54.4495239 -50.9057007 11.5994883	-114.250000 29.2500000 56.4092407 -59.7220306 4.58151770	-114.250000 29.2500000 69.4841232 -77.1543655 -1.99379241	-114.250000 29.2500000 70.5940781 -88.4496918 -11.6658373	-114.250000 29.2500000 73.4972382 -96.4733887 -16.6495495	-114.250000 29.2500000 83.2308502 -120.039619 -26.9882355	-114.250000 29.2500000 83.4784470 -119.854912 -30.2633629	-114.250000 29.2500000 84.3137131 -126.561493 -34.1426048	-114.250000 29.2500000 84.5629959 -127.863853 -35.5692101	-114.250000 29.2500000 82.6152573 -128.847473 -36.9202805	-114.250000 29.2500000 83.4865646 -130.592606 -38.5893898	-114.250000 29.2500000 85.7645950 -131.649704 -40.6255150	-114.250000 29.2500000 90.1145248 -127.474869 -44.8532867
-113.750000 29.2500000 63.5921135 -45.3467941 -12.9720621	-113.750000 29.2500000 65.3872833 -46.2137909 -12.7112398	-113.750000 29.2500000 64.8210831 -48.3365097 -13.2975512	-113.750000 29.2500000 65.9479065 -45.6820297 -14.0255775	-113.750000 29.2500000 85.1658630 -52.7941666 -16.8160458	-113.750000 29.2500000 83.2113647 -52.0553474 -15.0451632	-113.750000 29.2500000 87.6131897 -57.7154999 -14.8326492	-113.750000 29.2500000 85.2213745 -58.0132942 -13.7821846	-113.750000 29.2500000 83.8472824 -58.9645195 -9.89891148	-113.750000 29.2500000 74.5144196 -54.5278893 -6.36088610	-113.750000 29.2500000 74.3471909 -56.9782524 -4.92859173	-113.750000 29.2500000 69.6266785 -54.1576538 -3.68579578	-113.750000 29.2500000 65.3834152 -55.9416962 -0.907413661	-113.750000 29.2500000 53.8857574 -46.1414108 2.43064976	-113.750000 29.2500000 49.6002197 -43.8691940 3.73916483	-113.750000 29.2500000 49.6172981 -44.3957176 2.86699009	-113.750000 29.2500000 47.9804649 -44.8960381 3.41320109	-113.750000 29.2500000 47.2801476 -44.7477951 1.58909583	-113.750000 29.2500000 44.9559937 -43.2728119 1.05980635	-113.750000 29.2500000 45.2966347 -41.1564903 1.74734116	-113.750000 29.2500000 41.7368813 -38.1230240 6.72942162	-113.750000 29.2500000 42.6261253 -36.9335098 11.8297567	-113.750000 29.2500000 40.4665298 -31.7996731 14.2481012	-113.750000 29.2500000 44.7366371 -33.2007103 12.2723818	-113.750000 29.2500000 48.6532478 -36.5381355 10.9263306	-113.750000 29.2500000 50.3530464 -36.1749344 9.39406013	-113.750000 29.2500000 63.6242027 -42.8254662 6.96299648	-113.750000 29.2500000 60.4695740 -40.7363739 8.31337929	-113.750000 29.2500000 54.4578934 -35.5557785 11.4788094	-113.750000 29.2500000 49.8880386 -31.4587746 14.1580315	-113.750000 29.2500000 49.6731834 -31.3271618 14.5875587	-113.750000 29.2500000 31.6303577 -23.0807247 16.8716698	-113.750000 29.2500000 27.3462334 -22.1946659 20.2833309	-113.750000 29.2500000 20.1564236 -19.6088295 25.3521690	-113.750000 29.2500000 17.8621693 -20.4201546 28.5786896	-113.750000 29.2500000 21.3523369 -27.6907578 16.7620888	-113.750000 29.2500000 30.6743355 -38.8213501 6.54608011	-113.750000 29.2500000 39.5421715 -59.6906967 -11.4096899	-113.750000 29.2500000 47.8566093 -81.6185455 -25.3139095	-113.750000 29.2500000 53.2852402 -98.2817688 -36.0526619	-113.750000 29.2500000 60.0477409 -129.922562 -57.8316689	-113.750000 29.2500000 66.7551346 -139.397446 -64.1947327	-113.750000 29.2500000 57.0838814 -154.715073 -77.0882034	-113.750000 29.2500000 55.9643211 -155.501175 -79.5857010	-113.750000 29.2500000 54.1571465 -159.897873 -83.3972549	-113.750000 29.2500000 52.7985725 -161.172607 -84.3843918	-113.750000 29.2500000 50.6739693 -163.171875 -85.7020950	-113.750000 29.2500000 49.3072586 -165.165604 -86.0780487	-113.750000 29.2500000 48.2435226 -165.949402 -87.6987076	-113.750000 29.2500000 47.6268539 -173.570343 -86.8828888
-113.250000 29.2500000 62.9210243 -42.9640427 -15.1890039	-113.250000 29.2500000 64.7577972 -43.6586533 -15.8774948	-113.250000 29.2500000 81.9573517 -49.2967796 -18.5354671	-113.250000 29.2500000 83.9271698 -52.8668747 -19.7015743	-113.250000 29.2500000 90.0258331 -56.8333359 -20.1682663	-113.250000 29.2500000 86.3014069 -56.1255302 -19.1509876	-113.250000 29.2500000 93.2012558 -58.9707947 -20.1339207	-113.250000 29.2500000 90.9836502 -60.6244507 -20.1271439	-113.250000 29.2500000 90.4556274 -61.0470848 -18.4093990	-113.250000 29.2500000 100.287491 -67.5477295 -18.8104401	-113.250000 29.2500000 102.489449 -71.0778275 -18.2807159	-113.250000 29.2500000 97.9584351 -69.5789413 -14.7762899	-113.250000 29.2500000 92.3120880 -70.7419968 -10.6990461	-113.250000 29.2500000 76.5979996 -60.2453194 -6.14772129	-113.250000 29.2500000 71.1772766 -56.6572189 -2.45315146	-113.250000 29.2500000 69.8560104 -59.0808754 -3.12977695	-113.250000 29.2500000 66.0089417 -58.3933601 -2.47286367	-113.250000 29.2500000 65.9753799 -57.0813026 -4.16988707	-113.250000 29.2500000 61.7297173 -53.4907303 -5.09568167	-113.250000 29.2500000 60.3729439 -49.2559853 -2.63114572	-113.250000 29.2500000 54.8034592 -42.8786469 3.04834604	-113.250000 29.2500000 44.4102173 -35.2967377 8.46765804	-113.250000 29.2500000 41.3987541 -29.4911060 11.3408928	-113.250000 29.2500000 45.5014191 -31.1592751 8.94093895	-113.250000 29.2500000 49.0626869 -31.4632473 6.78703070	-113.250000 29.2500000 62.8895531 -38.4645729 5.59731865	-113.250000 29.2500000 63.1745338 -40.8931274 3.10347700	-113.250000 29.2500000 60.4661140 -35.7400665 4.85360956	-113.250000 29.2500000 55.1607895 -31.2483139 7.05158710	-113.250000 29.2500000 51.5838585 -27.1296844 10.6016426	-113.250000 29.2500000 51.3742676 -26.9766464 10.9371986	-113.250000 29.2500000 45.6048470 -29.0718040 15.8871679	-113.250000 29.2500000 41.8085442 -32.4366112 19.9955978	-113.250000 29.2500000 31.4556923 -29.3790245 25.0711517	-113.250000 29.2500000 32.3943863 -35.0850067 29.9201088	-113.250000 29.2500000 32.2832603 -42.7100983 17.8018074	-113.250000 29.2500000 29.3410034 -41.9297485 4.54264116	-113.250000 29.2500000 20.6956406 -52.5511703 -24.8437843	-113.250000 29.2500000 17.7620697 -58.1336403 -38.2741814	-113.250000 29.2500000 14.1263161 -67.3551559 -55.6811295	-113.250000 29.2500000 9.86104298 -80.3742218 -71.3630371	-113.250000 29.2500000 8.12792778 -78.7848816 -79.8774719	-113.250000 29.2500000 6.71699905 -89.8544540 -94.0262833	-113.250000 29.2500000 8.40945053 -96.2340927 -96.0591812	-113.250000 29.2500000 1.89644253 -100.815331 -95.9048615	-113.250000 29.2500000 4.83093309 -111.334488 -97.4864807	-113.250000 29.2500000 5.62387514 -118.793190 -97.5698624	-113.250000 29.2500000 6.26771784 -125.260971 -97.1221085	-113.250000 29.2500000 6.09057188 -124.635094 -99.0878830	-113.250000 29.2500000 11.8756666 -145.708786 -105.013962
-112.750000 29.2500000 59.7071114 -38.4200897 -15.8914433	-112.750000 29.2500000 61.3969917 -38.7259293 -17.7825394	-112.750000 29.2500000 62.1797943 -39.1385269 -18.0191288	-112.750000 29.2500000 79.3759842 -49.3150177 -19.5445023	-112.750000 29.2500000 70.1646500 -44.3767471 -18.7014256	-112.750000 29.2500000 83.6598206 -52.0895004 -20.4379215	-112.750000 29.2500000 73.7155838 -47.5309525 -20.3089008	-112.750000 29.2500000 88.6070023 -55.3569260 -22.9396248	-112.750000 29.2500000 87.8733521 -55.5182800 -23.7249908	-112.750000 29.2500000 95.2469559 -60.5662117 -26.3037281	-112.750000 29.2500000 99.4404144 -63.9636192 -27.1654091	-112.750000 29.2500000 98.4603577 -65.7745056 -23.0459309	-112.750000 29.2500000 96.6863785 -67.6273270 -19.9535103	-112.750000 29.2500000 102.023277 -70.9280396 -16.0495949	-112.750000 29.2500000 96.8369370 -70.7224503 -13.1618147	-112.750000 29.2500000 94.2348328 -66.4812622 -12.9064226	-112.750000 29.2500000 84.9661407 -63.7537842 -10.9477758	-112.750000 29.2500000 67.7994537 -56.0351639 -11.1609020	-112.750000 29.2500000 61.8845901 -50.2352905 -11.3268614	-112.750000 29.2500000 59.4304581 -45.5694351 -6.67576075	-112.750000 29.2500000 53.9498291 -41.2834206 -7.52229616E-02	-112.750000 29.2500000 44.1817169 -30.9600258 4.92940903	-112.750000 29.2500000 41.2608414 -26.2024975 9.71347141	-112.750000 29.2500000 44.7704277 -27.2079449 7.21642303	-112.750000 29.2500000 48.4876175 -28.3434334 4.71679211	-112.750000 29.2500000 48.6596260 -28.7169151 3.13862371	-112.750000 29.2500000 62.0045128 -35.4203682 1.87890685	-112.750000 29.2500000 58.9642067 -30.1337833 3.71938372	-112.750000 29.2500000 54.3776894 -26.6104069 5.97842503	-112.750000 29.2500000 49.4309502 -23.1003551 9.49312401	-112.750000 29.2500000 49.2722092 -22.9997654 9.77337646	-112.750000 29.2500000 50.4565048 -28.1017914 13.0480804	-112.750000 29.2500000 50.3435211 -37.2204781 13.9510632	-112.750000 29.2500000 47.7614441 -42.6517944 16.2623768	-112.750000 29.2500000 54.1781807 -53.3112869 19.1545734	-112.750000 29.2500000 50.0548058 -56.7755280 10.2296124	-112.750000 29.2500000 39.3136444 -49.8452225 0.849941075	-112.750000 29.2500000 16.3639641 -38.5542679 -11.9488020	-112.750000 29.2500000 6.91962290 -37.0453758 -21.9873295	-112.750000 29.2500000 -2.95122623 -34.9048767 -31.2999363	-112.750000 29.2500000 -10.5619631 -30.4383526 -37.3079720	-112.750000 29.2500000 -16.1360226 -26.5556927 -43.9503441	-112.750000 29.2500000 -23.1845512 -28.6920624 -53.3808136	-112.750000 29.2500000 -21.8545513 -34.3987007 -58.1592636	-112.750000 29.2500000 -18.0159264 -35.5544281 -54.3160858	-112.750000 29.2500000 -22.9651985 -46.7742386 -64.4174500	-112.750000 29.2500000 -23.0261688 -52.1635666 -67.9978485	-112.750000 29.2500000 -22.2025738 -58.0654984 -71.1242371	-112.750000 29.2500000 -29.7281971 -57.5758667 -80.0532455	-112.750000 29.2500000 -28.6732273 -66.3380508 -86.2419434
-112.250000 29.2500000 55.5404549 -33.1900635 -14.7724428	-112.250000 29.2500000 56.5613174 -32.6141777 -16.8484783	-112.250000 29.2500000 55.8929749 -32.5879669 -16.4552727	-112.250000 29.2500000 55.9462624 -33.5922089 -16.4477844	-112.250000 29.2500000 49.3108559 -28.7899818 -15.5706310	-112.250000 29.2500000 46.5460854 -30.5811272 -14.2338123	-112.250000 29.2500000 51.4005699 -31.4629097 -15.5683241	-112.250000 29.2500000 48.3102379 -30.0146084 -16.4468040	-112.250000 29.2500000 59.4372253 -34.4933815 -19.1148014	-112.250000 29.2500000 62.8769913 -35.4034081 -21.1986179	-112.250000 29.2500000 66.9574738 -35.7891045 -21.2836933	-112.250000 29.2500000 70.0534744 -41.3512001 -20.1657658	-112.250000 29.2500000 71.0692139 -46.7570457 -19.5916977	-112.250000 29.2500000 76.3887253 -51.1117439 -19.4145298	-112.250000 29.2500000 93.9877319 -64.3441696 -21.3703690	-112.250000 29.2500000 73.0376740 -50.5533142 -17.8910599	-112.250000 29.2500000 65.0679703 -45.2978401 -15.5571146	-112.250000 29.2500000 60.8287506 -42.6806526 -15.3118258	-112.250000 29.2500000 53.9454231 -36.1244774 -13.6511574	-112.250000 29.2500000 52.0824966 -32.7905731 -8.71186733	-112.250000 29.2500000 48.7633934 -29.7587852 -2.37466288	-112.250000 29.2500000 41.5114021 -23.2452698 2.32876492	-112.250000 29.2500000 39.7825699 -20.7304497 7.88462496	-112.250000 29.2500000 42.9578819 -21.7254276 5.35832119	-112.250000 29.2500000 46.6390762 -22.7983131 2.82623911	-112.250000 29.2500000 46.9029121 -24.9456043 2.04455352	-112.250000 29.2500000 47.2801399 -25.4101734 0.865312755	-112.250000 29.2500000 45.5106964 -21.6386223 2.44265437	-112.250000 29.2500000 54.5387688 -22.2707825 6.70090437	-112.250000 29.2500000 48.8586082 -18.5543365 10.4088116	-112.250000 29.2500000 48.6789017 -18.5229092 10.7297230	-112.250000 29.2500000 52.2728806 -27.9059219 7.61953449	-112.250000 29.2500000 54.0367546 -36.1121407 2.55633283	-112.250000 29.2500000 68.8177261 -55.7369537 -5.86154842	-112.250000 29.2500000 64.6075668 -62.3698807 -9.15958691	-112.250000 29.2500000 49.4675865 -54.2923126 -11.9418278	-112.250000 29.2500000 38.4195595 -44.9222755 -13.1562510	-112.250000 29.2500000 23.2145634 -30.0171700 -8.82874203	-112.250000 29.2500000 14.9750719 -24.1779289 -9.52908134	-112.250000 29.2500000 4.94593906 -14.7621527 -10.6198730	-112.250000 29.2500000 -0.959757805 -9.55914021 -11.0810862	-112.250000 29.2500000 -9.15813255 -2.23182750 -12.2893400	-112.250000 29.2500000 -16.4678688 5.81783915 -12.7746048	-112.250000 29.2500000 -18.4183655 3.38825393 -16.9793549	-112.250000 29.2500000 -18.6661892 -0.665404439 -19.9658413	-112.250000 29.2500000 -20.6303864 -3.97999740 -23.8472958	-112.250000 29.2500000 -24.7110062 -6.20035410 -28.2598114	-112.250000 29.2500000 -26.3766460 -7.36542320 -31.1221962	-112.250000 29.2500000 -27.8328495 -7.27674627 -33.3089371	-112.250000 29.2500000 -42.1173058 -1.86396432 -42.7999077
-111.750000 29.2500000 38.6098824 -23.5147743 -11.9007883	-111.750000 29.2500000 38.0546913 -20.8814602 -13.1925116	-111.750000 29.2500000 36.2075691 -20.1405525 -12.0597267	-111.750000 29.2500000 29.2060795 -16.1849422 -10.8963289	-111.750000 29.2500000 30.7007198 -14.8688145 -10.8520575	-111.750000 29.2500000 28.8890133 -14.2616854 -9.30446625	-111.750000 29.2500000 24.0764599 -11.1755648 -8.73424339	-111.750000 29.2500000 28.6855564 -10.8385687 -10.3411016	-111.750000 29.2500000 28.0797405 -9.76441669 -10.6989269	-111.750000 29.2500000 29.0805645 -8.18901825 -11.6146984	-111.750000 29.2500000 30.1599178 -9.04924202 -11.6910839	-111.750000 29.2500000 33.9733887 -13.3144236 -11.9810276	-111.750000 29.2500000 44.0467796 -20.6313362 -15.4342766	-111.750000 29.2500000 48.1007500 -25.5285568 -16.8939686	-111.750000 29.2500000 48.5600471 -30.4057446 -18.5367069	-111.750000 29.2500000 47.0929337 -26.6896248 -15.8214188	-111.750000 29.2500000 43.5690041 -22.8082561 -13.8663721	-111.750000 29.2500000 37.8465042 -19.7121029 -12.5468664	-111.750000 29.2500000 33.5528450 -16.0121593 -9.49910450	-111.750000 29.2500000 33.1956863 -16.3386612 -5.51983261	-111.750000 29.2500000 33.4152298 -14.8790894 -1.56904864	-111.750000 29.2500000 35.8961601 -15.4337473 3.11132526	-111.750000 29.2500000 35.5966682 -13.8674574 8.97992134	-111.750000 29.2500000 38.9927521 -15.1062746 5.81560469	-111.750000 29.2500000 41.8086662 -17.3143711 2.78889608	-111.750000 29.2500000 42.7475128 -18.5682373 1.37230122	-111.750000 29.2500000 42.6923485 -19.2555237 -1.14861631	-111.750000 29.2500000 42.4998093 -16.8435936 1.62468588	-111.750000 29.2500000 41.8446388 -14.5684795 4.73901272	-111.750000 29.2500000 48.8380280 -15.5079679 10.0944490	-111.750000 29.2500000 48.3913002 -15.2328072 10.4091434	-111.750000 29.2500000 47.8491936 -18.4349518 4.25535297	-111.750000 29.2500000 46.2179260 -22.4522495 -3.69290924	-111.750000 29.2500000 38.8902664 -23.6206627 -19.3958111	-111.750000 29.2500000 33.0216599 -22.3417892 -25.0883083	-111.750000 29.2500000 24.3833714 -16.9509850 -22.1481781	-111.750000 29.2500000 16.7373676 -14.2145262 -18.8237705	-111.750000 29.2500000 10.6411352 -9.09939575 -8.86537075	-111.750000 29.2500000 5.05258751 -5.18224335 -6.10053349	-111.750000 29.2500000 -0.168328479 -1.35309417E-02 -3.41062474	-111.750000 29.2500000 -4.27360153 2.97015977 -0.603944957	-111.750000 29.2500000 -9.30611324 7.41732407 2.38288522	-111.750000 29.2500000 -14.2164650 11.3599482 4.70343924	-111.750000 29.2500000 -15.6062918 11.6672602 2.91028595	-111.750000 29.2500000 -16.0673847 11.3911877 1.08477485	-111.750000 29.2500000 -17.9042702 11.9838142 -0.692724109	-111.750000 29.2500000 -19.8419609 13.7088308 -1.83802831	-111.750000 29.2500000 -22.2028313 14.0747261 -4.14409781	-111.750000 29.2500000 -22.5980091 14.6031332 -4.87098932	-111.750000 29.2500000 -26.0671501 16.3012390 -7.71153784
-111.250000 29.2500000 25.1059780 -12.4350624 -8.31365871	-111.250000 29.2500000 23.2464886 -11.1274633 -8.34932041	-111.250000 29.2500000 22.0307388 -9.50716972 -6.92653322	-111.250000 29.2500000 17.4043579 -6.93533373 -5.84884834	-111.250000 29.2500000 16.9011383 -5.91802025 -5.02021837	-111.250000 29.2500000 12.5404787 -4.14533424 -3.62154937	-111.250000 29.2500000 12.2565012 -2.49823260 -3.43079114	-111.250000 29.2500000 10.9650965 3.83133404E-02 -3.72042656	-111.250000 29.2500000 10.6416664 1.59629381 -3.48969913	-111.250000 29.2500000 9.97733974 3.96624160 -3.64255023	-111.250000 29.2500000 9.82280254 4.77803898 -3.45234489	-111.250000 29.2500000 16.2814522 1.20263553 -4.88436031	-111.250000 29.2500000 16.7216568 -0.302404255 -7.05701780	-111.250000 29.2500000 23.3162479 -4.52343941 -8.12237167	-111.250000 29.2500000 24.2929611 -6.83430338 -9.36522484	-111.250000 29.2500000 23.5733166 -5.51948118 -7.85563612	-111.250000 29.2500000 18.3038654 -3.50474644 -6.07183266	-111.250000 29.2500000 15.4961872 -2.33596325 -5.02386665	-111.250000 29.2500000 14.4780436 -1.52754247 -3.12359238	-111.250000 29.2500000 21.4012108 -3.61836529 -1.82740712	-111.250000 29.2500000 22.5871220 -4.99828815 6.79280385E-02	-111.250000 29.2500000 25.8910007 -6.13657331 3.26011825	-111.250000 29.2500000 33.5979004 -9.54519558 8.59193707	-111.250000 29.2500000 35.7363930 -9.36878777 5.62301540	-111.250000 29.2500000 28.9190407 -7.29772520 3.08003902	-111.250000 29.2500000 30.4603367 -8.34133911 1.35571015	-111.250000 29.2500000 27.8166275 -9.09075737 -1.09439039	-111.250000 29.2500000 37.0893135 -9.77775097 2.30434346	-111.250000 29.2500000 37.8338852 -9.37214184 4.35350418	-111.250000 29.2500000 46.6943245 -9.87121964 9.48726273	-111.250000 29.2500000 45.9969864 -9.54595566 9.27474785	-111.250000 29.2500000 41.8121109 -6.74594212 6.25472355	-111.250000 29.2500000 28.6162491 -2.71303058 1.30223157E-02	-111.250000 29.2500000 14.9124498 6.02666759 -5.92772722	-111.250000 29.2500000 7.18428326 10.6297789 -8.49927235	-111.250000 29.2500000 4.26336050 10.7487001 -5.87533808	-111.250000 29.2500000 1.37364542 10.7158928 -3.16380119	-111.250000 29.2500000 1.49237919 7.80081034 2.49933815	-111.250000 29.2500000 0.232291877 6.38696861 4.35723305	-111.250000 29.2500000 -1.14852618E-02 6.06282520 6.74763680	-111.250000 29.2500000 5.94812585E-03 5.50407267 10.4851742	-111.250000 29.2500000 -0.464601696 4.60617018 13.2187929	-111.250000 29.2500000 -0.875305355 3.29168653 15.1815386	-111.250000 29.2500000 -2.62001872 4.22189283 14.3145361	-111.250000 29.2500000 -3.91995120 4.93966818 13.0936098	-111.250000 29.2500000 -5.92964888 6.00719976 12.2193699	-111.250000 29.2500000 -8.04486084 7.38216209 11.4247932	-111.250000 29.2500000 -10.2116070 8.72093773 10.5080452	-111.250000 29.2500000 -11.5073538 9.45306492 9.77295208	-111.250000 29.2500000 -14.4389973 10.7097073 7.63737440
-110.750000 29.2500000 16.3572464 -7.44228458 -3.81204820	-110.750000 29.2500000 15.3098364 -5.99349117 -3.54323602	-110.750000 29.2500000 14.2842340 -5.62430859 -2.78428531	-110.750000 29.2500000 11.3131294 -3.64105177 -1.85116708	-110.750000 29.2500000 10.6887636 -3.12430167 -1.19361615	-110.750000 29.2500000 10.5559044 -2.48753786 -0.759250522	-110.750000 29.2500000 9.68226814 -1.30836105 -0.550355494	-110.750000 29.2500000 8.99649620 0.930674493 -0.339588523	-110.750000 29.2500000 8.79230976 2.41661453 0.464926809	-110.750000 29.2500000 8.16390800 4.34544659 0.957295537	-110.750000 29.2500000 7.78038263 5.44498634 1.77734256	-110.750000 29.2500000 8.26710796 3.96608663 1.12450743	-110.750000 29.2500000 11.7351227 2.72378898 0.161114559	-110.750000 29.2500000 12.7350426 0.954117775 0.554766059	-110.750000 29.2500000 13.8260517 -0.370863140 -0.141164675	-110.750000 29.2500000 12.3263206 1.49451125 0.791035235	-110.750000 29.2500000 12.2978420 2.34441400 1.35994029	-110.750000 29.2500000 10.6090307 3.95391941 2.43801737	-110.750000 29.2500000 9.53219891 4.91285324 3.83753204	-110.750000 29.2500000 11.8214912 1.94411075 3.54678249	-110.750000 29.2500000 16.7240124 0.892326415 4.91136360	-110.750000 29.2500000 20.5697536 -2.25795054 5.37669802	-110.750000 29.2500000 22.5688839 -3.59810543 7.07757902	-110.750000 29.2500000 23.1501083 -3.00354290 5.42453909	-110.750000 29.2500000 23.2104912 -3.23236990 3.64349508	-110.750000 29.2500000 19.7548752 -2.79906607 2.48713326	-110.750000 29.2500000 18.7775421 -2.97355294 1.58574867	-110.750000 29.2500000 26.0835495 -2.51276731 3.38306260	-110.750000 29.2500000 33.9621887 -2.87796235 6.60101700	-110.750000 29.2500000 41.9271584 -1.65876031 11.7834024	-110.750000 29.2500000 41.6155739 -2.63713741 10.7180071	-110.750000 29.2500000 38.4244308 -0.393973857 11.1526346	-110.750000 29.2500000 25.2190895 2.27955461 7.35377216	-110.750000 29.2500000 14.9444294 5.19500208 7.41387272	-110.750000 29.2500000 6.92491531 8.37161255 7.83023691	-110.750000 29.2500000 5.28993797 7.84108829 8.32598305	-110.750000 29.2500000 2.40612555 7.06700897 8.23026943	-110.750000 29.2500000 3.93652272 5.49843168 9.42354393	-110.750000 29.2500000 3.93003392 3.72144175 10.0336599	-110.750000 29.2500000 4.82537699 2.36501122 10.7232590	-110.750000 29.2500000 5.26089668 0.428009689 11.0649366	-110.750000 29.2500000 7.01003599 -1.79082489 12.6517897	-110.750000 29.2500000 7.47148085 -4.52563381 12.1240120	-110.750000 29.2500000 6.32153749 -4.01969481 12.2928581	-110.750000 29.2500000 4.74206305 -2.82347584 10.8536205	-110.750000 29.2500000 3.73246408 -2.26188087 10.8077698	-110.750000 29.2500000 2.64505339 -1.54161346 10.7805347	-110.750000 29.2500000 1.59035349 -0.810430288 10.7030478	-110.750000 29.2500000 0.823647618 -0.177552074 10.6539173	-110.750000 29.2500000 -1.48308146 0.927934289 9.45581722
-110.250000 29.2500000 11.5753679 -6.57633114 -1.06493676	-110.250000 29.2500000 11.2158346 -6.19697952 -1.14566445	-110.250000 29.2500000 10.6390009 -5.64935446 -0.873760402	-110.250000 29.2500000 10.4634209 -5.61608601 -0.446884692	-110.250000 29.2500000 9.82601261 -5.30958986 -0.155925244	-110.250000 29.2500000 7.52434063 -4.19565487 5.38357086E-02	-110.250000 29.2500000 8.86253834 -4.11442089 -0.127428904	-110.250000 29.2500000 8.74278927 -2.52854562 0.687106609	-110.250000 29.2500000 8.87949944 -1.76956189 1.78811789	-110.250000 29.2500000 8.76361084 -1.33166695 2.70964408	-110.250000 29.2500000 8.37411308 -0.693277597 4.02509022	-110.250000 29.2500000 10.9185333 -2.60593057 4.09275675	-110.250000 29.2500000 12.0995827 -3.67560959 3.73665047	-110.250000 29.2500000 13.1431084 -5.27162170 4.07850266	-110.250000 29.2500000 11.2335777 -5.44256353 3.58818078	-110.250000 29.2500000 12.2286406 -3.65203714 5.50947237	-110.250000 29.2500000 9.29223251 -0.986341536 6.28721523	-110.250000 29.2500000 10.6926994 4.23777215E-02 8.67779541	-110.250000 29.2500000 9.41875648 2.15821314 10.8283777	-110.250000 29.2500000 11.0861607 1.60104704 10.3354816	-110.250000 29.2500000 14.2751989 2.30014634 10.9076672	-110.250000 29.2500000 17.5856590 1.44062185 10.5276747	-110.250000 29.2500000 18.0741692 0.828221321 10.4154606	-110.250000 29.2500000 14.6155109 0.956866741 8.05712032	-110.250000 29.2500000 15.1345072 0.119518913 6.06606197	-110.250000 29.2500000 16.6408463 -1.12901247 4.17332363	-110.250000 29.2500000 13.7234707 -1.63447654 3.16684341	-110.250000 29.2500000 23.9208622 -2.37088299 5.93386793	-110.250000 29.2500000 32.2193489 -1.01716864 9.95115376	-110.250000 29.2500000 37.1879921 1.52509499 13.9704533	-110.250000 29.2500000 38.6147308 1.07454634 14.4123030	-110.250000 29.2500000 37.0207024 1.56188464 16.1579018	-110.250000 29.2500000 25.8649864 1.27387416 13.6645575	-110.250000 29.2500000 19.8243561 -1.16233325 13.3617201	-110.250000 29.2500000 13.6479292 -0.889098823 13.7550650	-110.250000 29.2500000 11.6937666 -0.325384945 13.3942137	-110.250000 29.2500000 10.9627571 -0.266306967 13.3940754	-110.250000 29.2500000 9.98184013 1.80742715E-03 13.5763426	-110.250000 29.2500000 9.83538723 -0.322568893 12.9792681	-110.250000 29.2500000 9.66705227 -0.225356743 12.2316217	-110.250000 29.2500000 8.67952347 -0.817508578 10.8720121	-110.250000 29.2500000 7.62428665 -0.612994850 10.0339327	-110.250000 29.2500000 7.23130894 -1.98080826 8.18857670	-110.250000 29.2500000 6.34259129 -1.92472994 8.08055019	-110.250000 29.2500000 5.12983084 -1.75777435 6.92098904	-110.250000 29.2500000 4.33253908 -1.80921507 6.66385317	-110.250000 29.2500000 3.41119123 -1.85763288 6.36817074	-110.250000 29.2500000 2.65817809 -1.74420154 6.20219803	-110.250000 29.2500000 1.70246744 -1.69793463 5.32961988	-110.250000 29.2500000 0.594347060 -1.15683043 4.50869560
-109.750000 29.2500000 8.82130051 -6.36040545 -0.497214943	-109.750000 29.2500000 8.69797039 -5.93732691 -0.383221328	-109.750000 29.2500000 8.41478729 -5.54346323 -0.457322031	-109.750000 29.2500000 8.23640728 -5.25857544 -0.145789996	-109.750000 29.2500000 7.76096821 -5.67917776 -9.24062729E-02	-109.750000 29.2500000 7.40760899 -5.11862135 -5.94841987E-02	-109.750000 29.2500000 6.91905928 -4.36900282 -0.502027214	-109.750000 29.2500000 8.80990410 -4.09610558 0.418127537	-109.750000 29.2500000 9.23853588 -3.97259259 1.54054594	-109.750000 29.2500000 9.31199551 -4.32412148 2.58724332	-109.750000 29.2500000 11.4015636 -5.18572378 4.05437088	-109.750000 29.2500000 12.1004658 -6.74145794 4.21236229	-109.750000 29.2500000 13.1031084 -8.41859055 3.88706446	-109.750000 29.2500000 11.2618647 -8.61208344 3.96998239	-109.750000 29.2500000 12.1532965 -10.0740442 3.67964053	-109.750000 29.2500000 13.4870920 -9.45483208 6.39855146	-109.750000 29.2500000 13.7302942 -8.29801178 8.25719643	-109.750000 29.2500000 13.2436876 -7.34363413 10.8276920	-109.750000 29.2500000 12.5408106 -5.94227171 13.4365482	-109.750000 29.2500000 13.1025629 -4.26679659 13.3016682	-109.750000 29.2500000 12.8303404 -3.00942850 12.6563158	-109.750000 29.2500000 13.8921976 -2.06394005 11.9463253	-109.750000 29.2500000 16.8921814 -0.886746645 13.3736229	-109.750000 29.2500000 14.7352667 -0.497768700 11.0984392	-109.750000 29.2500000 15.0550356 -1.04871488 8.52813148	-109.750000 29.2500000 12.1475630 -1.52083445 4.93095255	-109.750000 29.2500000 12.9337168 -2.52493978 3.28220797	-109.750000 29.2500000 17.7059669 -1.54557085 6.53863049	-109.750000 29.2500000 23.4953899 -1.43711770 10.3674269	-109.750000 29.2500000 27.7689953 0.453011394 13.9001608	-109.750000 29.2500000 27.8300686 0.449966997 14.5563316	-109.750000 29.2500000 27.8052387 -0.712967753 17.1003189	-109.750000 29.2500000 28.1674976 -2.59838772 16.7889843	-109.750000 29.2500000 29.3951359 -5.65037537 17.9130325	-109.750000 29.2500000 23.0569515 -6.90379858 18.2160778	-109.750000 29.2500000 20.4243813 -5.57590008 17.6660023	-109.750000 29.2500000 18.1886959 -4.93852472 16.4108906	-109.750000 29.2500000 17.4922085 -2.68071175 17.4821262	-109.750000 29.2500000 16.2358837 -2.11826420 16.3923588	-109.750000 29.2500000 11.8816862 -0.734709382 13.7144594	-109.750000 29.2500000 10.6195841 -0.424403995 12.1386194	-109.750000 29.2500000 7.88703585 1.05933106 11.3568268	-109.750000 29.2500000 6.73525572 0.855433166 9.36179161	-109.750000 29.2500000 5.64887905 1.10582185 8.87101364	-109.750000 29.2500000 4.53584433 0.759267867 7.26724863	-109.750000 29.2500000 3.67996931 0.776588380 6.75303221	-109.750000 29.2500000 2.64541268 0.813010097 6.50562572	-109.750000 29.2500000 1.52497363 0.701956391 5.35101175	-109.750000 29.2500000 1.11387515 0.635972202 4.88346052	-109.750000 29.2500000 0.191538513 0.856799483 4.35461855
-109.250000 29.2500000 8.49942017 -5.89269829 -0.498608351	-109.250000 29.2500000 8.46106815 -5.88844538 -0.490909725	-109.250000 29.2500000 6.60985804 -4.92671251 -0.523441315	-109.250000 29.2500000 6.58892870 -4.82298231 -0.347959191	-109.250000 29.2500000 6.32724476 -4.79174709 -0.417543918	-109.250000 29.2500000 5.99509716 -4.68089104 -0.439384758	-109.250000 29.2500000 5.74085093 -4.03664398 -0.848556161	-109.250000 29.2500000 7.05403566 -4.11379719 -2.42165197E-02	-109.250000 29.2500000 7.52411795 -4.38945913 0.908524215	-109.250000 29.2500000 9.60392094 -5.55293846 2.03011894	-109.250000 29.2500000 9.76114559 -6.23676157 2.97499037	-109.250000 29.2500000 10.3148394 -7.91626263 3.23901939	-109.250000 29.2500000 11.2245960 -9.09323883 3.07958484	-109.250000 29.2500000 11.8162870 -10.3765783 3.33495450	-109.250000 29.2500000 12.7193747 -11.5725651 3.15312719	-109.250000 29.2500000 11.7890291 -11.3628836 5.13683844	-109.250000 29.2500000 12.3747625 -11.0863914 6.41355371	-109.250000 29.2500000 14.7148027 -12.0854387 9.94824886	-109.250000 29.2500000 14.6667166 -11.7267103 12.1657457	-109.250000 29.2500000 14.9036579 -10.1575766 11.5407562	-109.250000 29.2500000 14.8170004 -8.15293789 11.8767710	-109.250000 29.2500000 15.1220922 -6.59756184 11.6191540	-109.250000 29.2500000 14.1927137 -4.15499783 12.1783361	-109.250000 29.2500000 15.2748232 -3.97994494 10.8592691	-109.250000 29.2500000 15.0875731 -3.66532063 8.39551163	-109.250000 29.2500000 12.3115788 -2.82639551 5.45497561	-109.250000 29.2500000 11.8147850 -2.79992270 3.24662066	-109.250000 29.2500000 16.1446896 -3.49473310 5.67096519	-109.250000 29.2500000 17.6697998 -2.74129081 9.03281975	-109.250000 29.2500000 21.2984295 -2.21903992 12.3125277	-109.250000 29.2500000 21.1457539 -1.93232906 12.6070986	-109.250000 29.2500000 29.6357384 -4.81849241 17.3418903	-109.250000 29.2500000 29.6063976 -7.31530905 16.8846569	-109.250000 29.2500000 30.2357712 -10.2657166 17.1895046	-109.250000 29.2500000 31.8384514 -12.5451708 19.8714943	-109.250000 29.2500000 28.9724121 -10.7385139 19.3961678	-109.250000 29.2500000 26.0473957 -9.90626812 18.0076256	-109.250000 29.2500000 20.1983109 -6.47687244 17.5143261	-109.250000 29.2500000 18.7167282 -4.88514090 16.4507751	-109.250000 29.2500000 17.8805714 -3.98775434 15.1344433	-109.250000 29.2500000 13.2057571 -1.92272472 12.4231043	-109.250000 29.2500000 10.9021883 0.416603774 12.2414999	-109.250000 29.2500000 9.85898304 0.886920214 10.3985910	-109.250000 29.2500000 8.26939774 1.79981434 9.60697365	-109.250000 29.2500000 5.84251499 1.87709081 8.11692047	-109.250000 29.2500000 4.67009258 2.24574876 7.57163239	-109.250000 29.2500000 3.87124538 2.59386110 7.53369474	-109.250000 29.2500000 2.60680556 2.14106917 6.35010672	-109.250000 29.2500000 1.21836352 3.02333522 5.89348555	-109.250000 29.2500000 0.304135531 2.98058057 5.05424929
-108.750000 29.2500000 6.54241943 -4.80285883 -0.620877683	-108.750000 29.2500000 6.59524632 -4.68778992 -0.640279710	-108.750000 29.2500000 6.64431810 -4.37497854 -0.869385600	-108.750000 29.2500000 5.30611420 -4.01018095 -0.651395619	-108.750000 29.2500000 5.30918741 -3.77809238 -0.752141833	-108.750000 29.2500000 5.05577469 -3.56499910 -0.819071829	-108.750000 29.2500000 5.01765680 -3.30603480 -1.33473110	-108.750000 29.2500000 5.85746002 -3.36377740 -0.458960742	-108.750000 29.2500000 6.28351116 -3.58638000 0.350325912	-108.750000 29.2500000 8.11173344 -4.67293453 1.48354840	-108.750000 29.2500000 8.66599178 -5.72510958 2.38261032	-108.750000 29.2500000 8.91335583 -7.03060246 2.56221581	-108.750000 29.2500000 9.65170193 -8.05854797 2.35796857	-108.750000 29.2500000 10.1212969 -9.94742393 2.41636300	-108.750000 29.2500000 10.7775679 -10.5738668 2.19879222	-108.750000 29.2500000 12.9899912 -12.4488783 3.73227572	-108.750000 29.2500000 13.5242033 -12.6640091 5.56940651	-108.750000 29.2500000 15.8286314 -15.0759459 8.04370499	-108.750000 29.2500000 16.3695717 -15.7746134 9.98890591	-108.750000 29.2500000 16.5303001 -13.4969358 10.0870314	-108.750000 29.2500000 16.4827328 -10.6426582 10.7172623	-108.750000 29.2500000 16.2756062 -8.76286793 10.7824097	-108.750000 29.2500000 15.0970459 -7.06036520 11.0180006	-108.750000 29.2500000 12.5673323 -5.60884237 8.91485214	-108.750000 29.2500000 12.0095100 -4.22783041 7.20429087	-108.750000 29.2500000 12.1362429 -3.43286538 5.75221777	-108.750000 29.2500000 11.2154751 -3.04565120 3.37027168	-108.750000 29.2500000 12.3927631 -3.22109723 5.05974579	-108.750000 29.2500000 13.9054022 -3.66307640 7.28283310	-108.750000 29.2500000 16.5918941 -4.17828846 9.89989758	-108.750000 29.2500000 16.3551159 -3.99162340 9.92271042	-108.750000 29.2500000 22.9563866 -7.79710913 13.3246250	-108.750000 29.2500000 29.5805798 -10.9178476 15.1594315	-108.750000 29.2500000 30.8051987 -12.7825518 15.1795425	-108.750000 29.2500000 31.8592567 -15.4252930 17.5483379	-108.750000 29.2500000 29.6030827 -13.7286263 17.2545662	-108.750000 29.2500000 22.5734406 -10.3487864 15.0642195	-108.750000 29.2500000 22.1081676 -9.00500202 15.7658958	-108.750000 29.2500000 20.8063221 -7.07503700 15.0237169	-108.750000 29.2500000 15.3317871 -4.56744814 12.4641638	-108.750000 29.2500000 14.6153049 -3.38203812 11.4917393	-108.750000 29.2500000 13.3936501 -0.992083132 11.3332748	-108.750000 29.2500000 9.77139854 0.646709561 8.86673641	-108.750000 29.2500000 8.22112942 1.11269057 8.75199986	-108.750000 29.2500000 8.11176300 1.38311183 8.72075939	-108.750000 29.2500000 6.86956453 1.82620585 8.49416065	-108.750000 29.2500000 5.95407534 2.02519107 8.63765526	-108.750000 29.2500000 4.40811920 1.70103431 7.79886627	-108.750000 29.2500000 3.01578879 2.52694201 7.96474218	-108.750000 29.2500000 2.44433236 2.88077331 8.14076138
-108.250000 29.2500000 6.38872671 -4.09902620 -0.963461757	-108.250000 29.2500000 5.13869905 -3.47815824 -0.817068398	-108.250000 29.2500000 5.24213266 -3.28879762 -1.09228635	-108.250000 29.2500000 5.26373482 -2.96060300 -0.962425590	-108.250000 29.2500000 4.27155352 -2.57006311 -1.00485337	-108.250000 29.2500000 4.17129850 -2.22448111 -1.26900184	-108.250000 29.2500000 4.33068466 -1.96712279 -1.81114244	-108.250000 29.2500000 4.92522097 -1.87326944 -0.883023977	-108.250000 29.2500000 6.73207283 -2.42605019 -0.107113913	-108.250000 29.2500000 8.60825062 -3.74862552 1.00119925	-108.250000 29.2500000 9.46737480 -4.55264330 2.01481080	-108.250000 29.2500000 9.72781181 -5.91206121 1.79448366	-108.250000 29.2500000 10.3578138 -7.52415991 1.38594759	-108.250000 29.2500000 10.7225819 -8.97258949 1.27238035	-108.250000 29.2500000 11.4133549 -10.1383858 0.933523417	-108.250000 29.2500000 11.3720980 -10.8067398 2.16758299	-108.250000 29.2500000 14.5701237 -12.9582233 4.15938091	-108.250000 29.2500000 17.0791321 -15.9018297 6.50994396	-108.250000 29.2500000 17.8195305 -16.1070099 8.34669876	-108.250000 29.2500000 17.5012913 -13.8889513 8.81023407	-108.250000 29.2500000 17.5710831 -12.0410852 9.32484913	-108.250000 29.2500000 17.1136818 -10.0617361 9.64105797	-108.250000 29.2500000 16.1194153 -8.06300831 10.4434719	-108.250000 29.2500000 13.7152166 -6.95611572 8.46819973	-108.250000 29.2500000 12.0699444 -5.40072155 6.75915146	-108.250000 29.2500000 11.6674299 -4.35006046 5.68567371	-108.250000 29.2500000 8.65598679 -2.76304579 3.49886560	-108.250000 29.2500000 11.9155903 -3.96978760 5.10043955	-108.250000 29.2500000 13.7896652 -5.14978647 6.40847778	-108.250000 29.2500000 17.3075924 -5.52593422 8.91378593	-108.250000 29.2500000 17.2947311 -5.61006165 8.85282707	-108.250000 29.2500000 23.8410549 -9.19278526 11.4299574	-108.250000 29.2500000 23.9749813 -11.0200377 11.2282724	-108.250000 29.2500000 24.2062359 -14.0843801 10.2533903	-108.250000 29.2500000 24.8058052 -16.5747890 11.7432079	-108.250000 29.2500000 23.4021130 -15.0527811 11.9213829	-108.250000 29.2500000 23.6077671 -14.0211658 11.6559048	-108.250000 29.2500000 18.1589775 -11.0215054 10.7773256	-108.250000 29.2500000 16.8670712 -8.44968128 10.6221418	-108.250000 29.2500000 15.7022448 -7.46865273 9.55071926	-108.250000 29.2500000 12.2263699 -4.19251633 8.58135509	-108.250000 29.2500000 8.94075298 -2.17726970 7.32312584	-108.250000 29.2500000 7.92264175 -0.733832300 6.54658318	-108.250000 29.2500000 7.80642509 -0.122526720 7.25597239	-108.250000 29.2500000 7.97580671 -0.546967030 7.54695177	-108.250000 29.2500000 7.32134199 -0.637039125 7.48091125	-108.250000 29.2500000 6.81316423 -0.538780987 7.77495670	-108.250000 29.2500000 6.82879829 -0.795483112 8.05266857	-108.250000 29.2500000 6.58952188 -0.497635573 8.82318020	-108.250000 29.2500000 6.00267553 -0.301141500 9.02048111
-107.750000 29.2500000 4.82664013 -2.80205870 -1.02475262	-107.750000 29.2500000 4.82006645 -2.45104671 -0.999895275	-107.750000 29.2500000 4.91689491 -2.38427305 -1.36605895	-107.750000 29.2500000 3.97622561 -1.77439868 -1.22889745	-107.750000 29.2500000 4.06148148 -1.40787458 -1.27478945	-107.750000 29.2500000 4.16589451 -1.15953505 -1.65558064	-107.750000 29.2500000 3.39883471 -0.912900329 -1.93813741	-107.750000 29.2500000 5.18942451 -0.811651528 -1.21657467	-107.750000 29.2500000 6.93179655 -1.49064839 -0.426539540	-107.750000 29.2500000 9.34755707 -2.17436695 0.930621505	-107.750000 29.2500000 9.89556122 -2.96149230 2.03519058	-107.750000 29.2500000 10.2946253 -4.46418810 1.23515964	-107.750000 29.2500000 10.9643517 -6.44795895 0.258110434	-107.750000 29.2500000 11.4244261 -7.90212297 -0.496168077	-107.750000 29.2500000 11.9667759 -9.10026741 -1.11514711	-107.750000 29.2500000 15.0965624 -10.8180647 0.500616670	-107.750000 29.2500000 15.4225683 -11.8555460 1.76048970	-107.750000 29.2500000 18.1308746 -14.0952568 4.52461720	-107.750000 29.2500000 19.0427933 -15.2939224 5.94351053	-107.750000 29.2500000 18.3841152 -13.3982143 6.43964863	-107.750000 29.2500000 18.7268848 -12.3074017 7.50280857	-107.750000 29.2500000 17.7810307 -10.7213182 8.08269882	-107.750000 29.2500000 16.9856243 -9.17772961 9.24691963	-107.750000 29.2500000 14.7879086 -7.51686001 7.87462521	-107.750000 29.2500000 12.8344193 -6.15716028 6.62925625	-107.750000 29.2500000 11.8079128 -5.30330181 5.69628382	-107.750000 29.2500000 8.53875923 -3.37659812 4.04679298	-107.750000 29.2500000 11.7660446 -4.32281303 5.20642042	-107.750000 29.2500000 14.0206299 -5.34920883 6.09773588	-107.750000 29.2500000 18.0448723 -6.49954319 7.75492144	-107.750000 29.2500000 18.1274967 -6.61308002 7.88327599	-107.750000 29.2500000 18.7788486 -9.40128517 7.82087278	-107.750000 29.2500000 19.1996841 -11.8496790 7.10652113	-107.750000 29.2500000 19.2743282 -13.1939316 6.10746622	-107.750000 29.2500000 19.6891747 -16.7125072 6.74708986	-107.750000 29.2500000 18.6967907 -15.1395578 7.37735605	-107.750000 29.2500000 15.2610283 -11.9437246 6.45781374	-107.750000 29.2500000 14.8004808 -11.5806293 6.38482475	-107.750000 29.2500000 11.0579214 -8.89275360 5.52479601	-107.750000 29.2500000 10.0706015 -7.57260227 5.12049055	-107.750000 29.2500000 8.01623249 -5.16369772 4.52012968	-107.750000 29.2500000 7.38965702 -3.48062968 4.33264780	-107.750000 29.2500000 4.96289968 -1.29750752 3.61021781	-107.750000 29.2500000 5.10126209 -1.48322415 3.93069267	-107.750000 29.2500000 6.68699503 -1.76417232 4.72214174	-107.750000 29.2500000 6.57139921 -1.83147073 4.95293236	-107.750000 29.2500000 6.39066410 -2.03548574 5.18923044	-107.750000 29.2500000 6.36310816 -2.14267445 5.48783016	-107.750000 29.2500000 6.31956768 -2.51909494 5.87241745	-107.750000 29.2500000 6.03670073 -2.60751176 6.29816580
-107.250000 29.2500000 4.35906982 -2.00622487 -1.15903616	-107.250000 29.2500000 4.32460213 -1.70928979 -1.15550494	-107.250000 29.2500000 3.49645638 -1.25405037 -1.24645233	-107.250000 29.2500000 3.62961268 -0.901547015 -1.26513422	-107.250000 29.2500000 3.75792241 -0.662737012 -1.48930371	-107.250000 29.2500000 3.11082482 -0.341934890 -1.73177457	-107.250000 29.2500000 3.44762015 -0.129754364 -2.08192897	-107.250000 29.2500000 5.64181137 -0.209788680 -1.42278695	-107.250000 29.2500000 10.1125154 -1.07031035 -0.144750312	-107.250000 29.2500000 10.6516180 -1.67550027 1.39059937	-107.250000 29.2500000 14.5269098 -2.80987287 2.42870951	-107.250000 29.2500000 14.5362186 -4.05418062 0.808908880	-107.250000 29.2500000 14.8297834 -5.50550556 -1.11542797	-107.250000 29.2500000 14.7135868 -6.41872168 -2.59934735	-107.250000 29.2500000 15.0776634 -7.94340229 -3.84605479	-107.250000 29.2500000 14.7837000 -8.45443439 -1.95970345	-107.250000 29.2500000 19.7423019 -10.3723459 -0.689323246	-107.250000 29.2500000 18.3069496 -11.5953646 1.86755371	-107.250000 29.2500000 24.2006741 -13.4137812 4.15872478	-107.250000 29.2500000 23.8944130 -13.2883234 4.75203848	-107.250000 29.2500000 19.5000572 -10.6285763 5.40079689	-107.250000 29.2500000 23.3399143 -11.0031986 6.97801161	-107.250000 29.2500000 22.7574654 -9.71157169 8.43889332	-107.250000 29.2500000 19.7729721 -8.50797939 7.34927988	-107.250000 29.2500000 13.7623224 -6.20147419 6.10498381	-107.250000 29.2500000 12.6370392 -5.47432089 5.69918489	-107.250000 29.2500000 9.12142658 -4.03726864 4.61741543	-107.250000 29.2500000 9.52177048 -4.60212803 4.40730000	-107.250000 29.2500000 14.4604273 -5.75359726 5.38534498	-107.250000 29.2500000 18.8151836 -6.90071964 6.53841639	-107.250000 29.2500000 18.7501354 -6.64923239 6.71365976	-107.250000 29.2500000 19.3518734 -9.14388657 5.87771511	-107.250000 29.2500000 19.4312763 -11.3948736 4.94590282	-107.250000 29.2500000 19.1327572 -13.5485535 3.52127886	-107.250000 29.2500000 15.9387150 -16.4897976 3.14458108	-107.250000 29.2500000 14.9671478 -14.4144249 4.01691914	-107.250000 29.2500000 12.4555721 -11.7322092 2.93673563	-107.250000 29.2500000 11.9256668 -11.2681456 3.32162213	-107.250000 29.2500000 9.22558117 -9.19341087 2.68836665	-107.250000 29.2500000 8.18422222 -7.45679379 2.39340115	-107.250000 29.2500000 6.49050331 -5.46437454 2.02442169	-107.250000 29.2500000 4.61290359 -3.63117290 1.56753528	-107.250000 29.2500000 3.69463730 -1.84773993 1.31289053	-107.250000 29.2500000 3.98212385 -1.86204243 1.67839277	-107.250000 29.2500000 3.91573334 -2.02734089 1.82702875	-107.250000 29.2500000 3.90195584 -2.15041494 2.01545334	-107.250000 29.2500000 3.97785425 -2.17090678 2.35970235	-107.250000 29.2500000 4.05998468 -2.30816317 2.62184072	-107.250000 29.2500000 5.08306503 -2.86777878 3.20605659	-107.250000 29.2500000 4.94557238 -2.81341577 3.58273244
-106.750000 29.2500000 3.68941450 -1.35411251 -1.33022523	-106.750000 29.2500000 3.71790838 -1.25289392 -1.29630685	-106.750000 29.2500000 3.02322841 -0.670407653 -1.32087111	-106.750000 29.2500000 3.19561434 -0.441268265 -1.28850424	-106.750000 29.2500000 2.62219453 -0.174116299 -1.49383748	-106.750000 29.2500000 3.09331155 -7.02872407E-03 -1.75724721	-106.750000 29.2500000 2.55464101 0.118432827 -1.90973425	-106.750000 29.2500000 7.83148623 -0.828892708 -1.58463025	-106.750000 29.2500000 11.0311499 -1.80772078 -6.62730560E-02	-106.750000 29.2500000 15.6836109 -2.70512223 1.84877002	-106.750000 29.2500000 21.5759029 -3.71935439 2.21675158	-106.750000 29.2500000 20.6184692 -4.11245537 0.239215687	-106.750000 29.2500000 14.8698034 -4.01150560 -2.03398204	-106.750000 29.2500000 13.6109133 -4.25277328 -3.82080674	-106.750000 29.2500000 13.8776627 -4.50666046 -5.49689913	-106.750000 29.2500000 17.2719707 -6.29449844 -3.60508609	-106.750000 29.2500000 19.3676262 -7.75747824 -2.16671205	-106.750000 29.2500000 23.3306084 -8.74281693 -0.170272797	-106.750000 29.2500000 24.6807632 -10.4100304 2.25261784	-106.750000 29.2500000 24.6768570 -9.48886395 3.49759126	-106.750000 29.2500000 25.1113949 -9.01725388 4.42096567	-106.750000 29.2500000 23.4631500 -8.47749615 5.22444153	-106.750000 29.2500000 22.8347416 -7.39823532 6.60437822	-106.750000 29.2500000 25.2192860 -8.97636509 6.90331841	-106.750000 29.2500000 18.2327747 -7.16817474 5.71745777	-106.750000 29.2500000 13.6536608 -6.21792984 4.95157051	-106.750000 29.2500000 10.5121498 -5.84187889 4.34157848	-106.750000 29.2500000 13.6552238 -5.54488993 4.48174953	-106.750000 29.2500000 14.9143820 -6.04213667 4.35330677	-106.750000 29.2500000 19.2842579 -6.11445618 5.08200788	-106.750000 29.2500000 19.1690331 -5.76605463 5.08176279	-106.750000 29.2500000 19.2690086 -7.94572496 3.62012219	-106.750000 29.2500000 15.0354147 -9.36524105 2.36076498	-106.750000 29.2500000 14.5839624 -11.5791903 1.33171308	-106.750000 29.2500000 15.3797836 -15.9064388 0.694722056	-106.750000 29.2500000 12.2865562 -13.3692808 1.33275414	-106.750000 29.2500000 12.1777782 -12.3133593 0.789287150	-106.750000 29.2500000 9.35342884 -9.79699421 1.06404316	-106.750000 29.2500000 8.75891304 -8.78743362 1.02350688	-106.750000 29.2500000 6.40959597 -6.99678850 0.627162457	-106.750000 29.2500000 4.85615206 -5.16934538 0.406759679	-106.750000 29.2500000 3.29045224 -3.31080985 0.333816588	-106.750000 29.2500000 1.77483726 -1.56395090 7.94196278E-02	-106.750000 29.2500000 1.97431040 -1.54883218 0.315108478	-106.750000 29.2500000 2.07137704 -1.47403896 0.454218060	-106.750000 29.2500000 2.66793370 -1.81878245 0.700077355	-106.750000 29.2500000 2.79028511 -1.83117676 0.945158958	-106.750000 29.2500000 2.99752498 -1.84078300 1.23200667	-106.750000 29.2500000 3.64248347 -2.40290260 1.51408947	-106.750000 29.2500000 3.67329168 -2.39105272 1.75020576
-106.250000 29.2500000 2.68332982 -0.892744362 -1.11861169	-106.250000 29.2500000 3.00920677 -0.813947439 -1.13402772	-106.250000 29.2500000 2.26534891 -0.384768724 -1.15908825	-106.250000 29.2500000 2.56169724 -0.314921319 -1.18164945	-106.250000 29.2500000 2.29733181 -0.110990919 -1.39645100	-106.250000 29.2500000 2.14861965 -8.89278427E-02 -1.52155042	-106.250000 29.2500000 2.52706552 -6.83132187E-02 -1.84774351	-106.250000 29.2500000 6.34593248 -0.609333515 -1.57229435	-106.250000 29.2500000 12.0610018 -1.80486023 -0.382893413	-106.250000 29.2500000 16.5820751 -2.28221202 1.05630600	-106.250000 29.2500000 22.4550533 -4.23595619 1.78306913	-106.250000 29.2500000 20.8484554 -3.81163335 0.264668554	-106.250000 29.2500000 18.7660999 -3.27062869 -2.15512013	-106.250000 29.2500000 16.6881676 -2.30757117 -4.26129389	-106.250000 29.2500000 16.0141888 -2.52713203 -5.98561907	-106.250000 29.2500000 20.9782906 -4.31236410 -3.96061945	-106.250000 29.2500000 23.9676819 -6.55887318 -2.24483418	-106.250000 29.2500000 22.8230667 -6.99272966 -0.443477452	-106.250000 29.2500000 31.7340698 -9.76397038 2.00116348	-106.250000 29.2500000 31.5013504 -8.74954605 3.16399336	-106.250000 29.2500000 31.3224182 -7.76238060 4.03201771	-106.250000 29.2500000 30.0765381 -6.48084927 4.68293667	-106.250000 29.2500000 29.1691322 -5.08457661 6.05756187	-106.250000 29.2500000 25.7427902 -6.06564903 6.16763926	-106.250000 29.2500000 24.2483711 -7.25664616 5.09241486	-106.250000 29.2500000 19.5790939 -7.45148277 4.07602787	-106.250000 29.2500000 16.0102139 -8.40515614 3.23194981	-106.250000 29.2500000 14.8308630 -6.89828682 2.95944786	-106.250000 29.2500000 19.9342709 -6.14344549 3.80435729	-106.250000 29.2500000 19.1119957 -4.61828470 4.08894253	-106.250000 29.2500000 19.1104717 -4.45607471 4.03764582	-106.250000 29.2500000 18.5322018 -5.76252365 2.16562796	-106.250000 29.2500000 18.5715694 -8.48993874 0.747994483	-106.250000 29.2500000 17.3785038 -11.9151201 -0.875447512	-106.250000 29.2500000 15.0253000 -14.6683731 -2.20147896	-106.250000 29.2500000 12.3554087 -12.4969673 -1.42151821	-106.250000 29.2500000 11.7065983 -11.5707188 -1.22405887	-106.250000 29.2500000 9.45305729 -9.61551189 -0.955518663	-106.250000 29.2500000 7.14414644 -7.58437824 -0.623368084	-106.250000 29.2500000 6.18184328 -6.41280317 -0.600716472	-106.250000 29.2500000 4.56730652 -4.75269079 -0.509300947	-106.250000 29.2500000 2.46961784 -2.79460621 -0.204116046	-106.250000 29.2500000 1.16213596 -1.30745721 -0.160962716	-106.250000 29.2500000 1.28826773 -1.15155530 -2.54819114E-02	-106.250000 29.2500000 1.42257237 -1.16721845 3.74953225E-02	-106.250000 29.2500000 1.82636547 -1.31841111 0.173333839	-106.250000 29.2500000 1.91766953 -1.29505455 0.310384363	-106.250000 29.2500000 2.12414455 -1.36103034 0.488042593	-106.250000 29.2500000 2.57007051 -1.60645521 0.616007924	-106.250000 29.2500000 2.64753675 -1.58490860 0.711548686
-105.750000 29.2500000 2.72839808 -0.692164779 -0.763791561	-105.750000 29.2500000 2.46489978 -0.545987308 -0.760783553	-105.750000 29.2500000 2.40717506 -0.309918582 -1.02832687	-105.750000 29.2500000 2.24059701 -0.263698816 -1.05626726	-105.750000 29.2500000 2.08803749 -0.202896550 -1.27392745	-105.750000 29.2500000 2.08001208 -0.155530244 -1.52467191	-105.750000 29.2500000 1.97364867 -0.164763093 -1.68428838	-105.750000 29.2500000 5.96400166 -1.01620126 -1.76519108	-105.750000 29.2500000 8.92650414 -1.86084616 -1.07077074	-105.750000 29.2500000 15.2752266 -2.40711260 -0.287287623	-105.750000 29.2500000 17.1294518 -2.40121460 0.687066138	-105.750000 29.2500000 15.7574282 -2.24890542 -0.119774938	-105.750000 29.2500000 17.7933102 -2.10517073 -2.16896272	-105.750000 29.2500000 15.4660330 -1.58873177 -3.56403232	-105.750000 29.2500000 14.4133148 -1.18356121 -4.86908627	-105.750000 29.2500000 19.9069309 -3.60416651 -3.40320158	-105.750000 29.2500000 23.1418266 -5.73334646 -2.49820280	-105.750000 29.2500000 29.4846992 -7.43770456 -0.699259579	-105.750000 29.2500000 31.5783062 -9.62275600 0.598715663	-105.750000 29.2500000 30.7962017 -8.17500591 1.95636916	-105.750000 29.2500000 29.9292393 -6.65480042 3.14300919	-105.750000 29.2500000 28.6661472 -5.29362488 4.25685072	-105.750000 29.2500000 27.3031406 -3.53416610 5.91653490	-105.750000 29.2500000 25.3943577 -5.44391346 5.04284954	-105.750000 29.2500000 24.0439415 -6.59883547 3.10342479	-105.750000 29.2500000 20.6412334 -7.94837618 1.09516060	-105.750000 29.2500000 17.6957321 -9.33841228 -0.715124607	-105.750000 29.2500000 20.5099678 -7.29448986 0.374542356	-105.750000 29.2500000 20.0478725 -5.41962337 2.01020432	-105.750000 29.2500000 19.1786575 -3.03320408 3.68327260	-105.750000 29.2500000 19.2097168 -3.02472496 3.71759748	-105.750000 29.2500000 17.7666798 -3.50446725 1.41680694	-105.750000 29.2500000 17.3707848 -5.99813223 -0.872171104	-105.750000 29.2500000 16.0248089 -8.33539677 -3.48109603	-105.750000 29.2500000 13.6560202 -11.1520319 -5.79861212	-105.750000 29.2500000 11.3734474 -9.57585526 -4.76688528	-105.750000 29.2500000 10.4849806 -8.80699348 -4.12599945	-105.750000 29.2500000 8.59648895 -7.41981506 -3.42211437	-105.750000 29.2500000 8.03283596 -6.72385263 -3.08766341	-105.750000 29.2500000 5.49860287 -4.72097349 -2.29588079	-105.750000 29.2500000 3.93466759 -3.53598547 -1.62256098	-105.750000 29.2500000 2.00235486 -2.13614511 -0.827771842	-105.750000 29.2500000 0.697650135 -1.08575273 -0.206139088	-105.750000 29.2500000 0.792325497 -0.955903947 -0.112295933	-105.750000 29.2500000 0.869165838 -0.859183908 -7.07708225E-02	-105.750000 29.2500000 1.15296447 -1.01430452 7.07990304E-02	-105.750000 29.2500000 1.18333066 -0.981602907 0.163509443	-105.750000 29.2500000 1.35581398 -0.947096050 0.307841331	-105.750000 29.2500000 1.63068783 -1.12901247 0.418419242	-105.750000 29.2500000 1.70089090 -1.12449229 0.468706667
-105.250000 29.2500000 2.24583650 -0.441752046 -0.463252902	-105.250000 29.2500000 2.02461147 -0.423377603 -0.500852525	-105.250000 29.2500000 2.02920675 -0.301192313 -0.909420669	-105.250000 29.2500000 2.03169847 -0.305239409 -0.956186771	-105.250000 29.2500000 1.86906850 -0.321429700 -1.19781864	-105.250000 29.2500000 1.84397089 -0.323310375 -1.54912460	-105.250000 29.2500000 1.77072656 -0.343232900 -1.74127126	-105.250000 29.2500000 4.20997953 -0.914164841 -1.87107825	-105.250000 29.2500000 6.27950764 -1.37206912 -1.47810662	-105.250000 29.2500000 7.92762280 -1.86145937 -0.845937014	-105.250000 29.2500000 11.3012524 -2.58048630 -0.560033023	-105.250000 29.2500000 10.7058020 -1.65192139 -0.779728770	-105.250000 29.2500000 11.5929689 -1.26226997 -1.73952794	-105.250000 29.2500000 13.6978502 -0.891346276 -2.83507967	-105.250000 29.2500000 12.6132669 -0.319922477 -3.88045931	-105.250000 29.2500000 18.0973339 -2.52270961 -3.31511331	-105.250000 29.2500000 21.4374771 -4.87566233 -3.98177075	-105.250000 29.2500000 27.0292664 -6.68361235 -3.16917777	-105.250000 29.2500000 29.4951229 -8.37233067 -2.95497298	-105.250000 29.2500000 28.8691883 -7.34577751 -0.963487327	-105.250000 29.2500000 28.2439747 -6.27661610 0.935681224	-105.250000 29.2500000 27.5606289 -5.35819530 2.93827605	-105.250000 29.2500000 26.4928455 -4.05855179 5.31581640	-105.250000 29.2500000 24.9401054 -4.84084797 3.48623037	-105.250000 29.2500000 22.8557606 -4.77180195 1.05044186	-105.250000 29.2500000 19.4161835 -5.58042526 -1.46512985	-105.250000 29.2500000 15.8298817 -5.85054541 -3.93645954	-105.250000 29.2500000 18.8050022 -5.08339310 -2.12705636	-105.250000 29.2500000 18.6903038 -3.53832316 0.614897430	-105.250000 29.2500000 18.6686516 -2.29194117 3.44805169	-105.250000 29.2500000 18.6709461 -2.28410149 3.51189089	-105.250000 29.2500000 17.1453152 -2.05192709 1.76187766	-105.250000 29.2500000 15.0763388 -2.84798360 -1.38216865	-105.250000 29.2500000 12.8554630 -3.59207511 -4.28638601	-105.250000 29.2500000 9.65996552 -4.72516251 -7.04403019	-105.250000 29.2500000 7.87099361 -3.93257117 -6.01022005	-105.250000 29.2500000 7.21397161 -3.72764826 -5.19466209	-105.250000 29.2500000 5.63726711 -2.91374588 -4.37191772	-105.250000 29.2500000 4.02751303 -2.38646936 -3.47170639	-105.250000 29.2500000 3.38254476 -2.13549232 -2.73269582	-105.250000 29.2500000 2.33988118 -1.60559642 -1.89303315	-105.250000 29.2500000 1.18389297 -1.02771425 -0.985237479	-105.250000 29.2500000 0.517700374 -0.897853673 -0.185459971	-105.250000 29.2500000 0.585735619 -0.706616580 -6.96520433E-02	-105.250000 29.2500000 0.705383718 -0.653143406 -3.60559337E-02	-105.250000 29.2500000 0.794374943 -0.631828010 0.100135513	-105.250000 29.2500000 1.07347119 -0.728975415 0.174702406	-105.250000 29.2500000 1.27489746 -0.779625833 0.302127004	-105.250000 29.2500000 1.26931381 -0.791583359 0.375591636	-105.250000 29.2500000 1.35900426 -0.740397394 0.411501139
-104.750000 29.2500000 1.95263314 0.203849137 -0.144270137	-104.750000 29.2500000 1.75452542 0.143232301 -0.252794027	-104.750000 29.2500000 1.84408581 0.233991966 -0.769514918	-104.750000 29.2500000 1.84050930 -4.33477424E-02 -0.804724693	-104.750000 29.2500000 1.65415418 -6.98635057E-02 -1.16800809	-104.750000 29.2500000 1.58754575 -0.107675329 -1.60074174	-104.750000 29.2500000 1.40465820 -0.100871772 -1.86921000	-104.750000 29.2500000 2.89763927 -0.706800580 -1.99981821	-104.750000 29.2500000 4.07823658 -1.23307264 -1.76636982	-104.750000 29.2500000 4.45432186 -1.33370459 -1.36536276	-104.750000 29.2500000 6.09990454 -1.89361119 -1.27018511	-104.750000 29.2500000 9.20701504 -1.61846054 -1.60129809	-104.750000 29.2500000 10.3228331 -0.838925064 -1.88396227	-104.750000 29.2500000 12.1554489 -0.450164497 -2.45735312	-104.750000 29.2500000 11.3867064 -2.66857222E-02 -2.67800450	-104.750000 29.2500000 15.8030052 -1.04232705 -3.16823912	-104.750000 29.2500000 18.8820763 -2.52110791 -4.26594210	-104.750000 29.2500000 22.5584297 -3.13839984 -4.17373657	-104.750000 29.2500000 24.4996815 -4.16971254 -4.65288973	-104.750000 29.2500000 24.5578365 -4.01338387 -3.10937166	-104.750000 29.2500000 24.7449665 -3.96916151 -1.61624396	-104.750000 29.2500000 25.0092049 -4.12682533 0.209747106	-104.750000 29.2500000 24.5557423 -3.81280494 1.93218744	-104.750000 29.2500000 17.2602596 -3.43647122 0.596378505	-104.750000 29.2500000 15.1353149 -2.49583268 -0.591562152	-104.750000 29.2500000 12.3333702 -2.03244662 -1.87806642	-104.750000 29.2500000 9.12812519 -1.40449250 -3.19131589	-104.750000 29.2500000 11.8045273 -1.53782976 -2.02389193	-104.750000 29.2500000 12.4864712 -1.84945560 0.121337406	-104.750000 29.2500000 13.3574362 -2.10147357 2.08277059	-104.750000 29.2500000 13.3319979 -2.08886456 2.13212562	-104.750000 29.2500000 12.0908766 -1.72367215 1.71989894	-104.750000 29.2500000 10.3073654 -1.04271305 -0.445212901	-104.750000 29.2500000 7.88027906 -0.430170566 -2.19438195	-104.750000 29.2500000 4.76225090 -9.85930711E-02 -3.85764503	-104.750000 29.2500000 3.75562572 0.102012552 -3.25293684	-104.750000 29.2500000 3.47884607 -0.108390823 -2.76478434	-104.750000 29.2500000 2.59955955 0.163094342 -2.19605708	-104.750000 29.2500000 1.73568213 0.293538272 -1.76492584	-104.750000 29.2500000 1.50061846 4.45026942E-02 -1.42076445	-104.750000 29.2500000 0.986512780 -6.39554486E-02 -1.01799572	-104.750000 29.2500000 0.634279788 -0.273141861 -0.571456313	-104.750000 29.2500000 0.402002394 -0.759936690 -7.83338994E-02	-104.750000 29.2500000 0.487178266 -0.578065276 -3.77491415E-02	-104.750000 29.2500000 0.628601611 -0.562805593 -5.33365719E-02	-104.750000 29.2500000 0.768069506 -0.590811431 6.53750375E-02	-104.750000 29.2500000 0.847771406 -0.629056036 8.66683424E-02	-104.750000 29.2500000 0.804545701 -0.544137537 0.149955109	-104.750000 29.2500000 0.827309549 -0.561065435 0.176378116	-104.750000 29.2500000 0.875578582 -0.561456561 0.159662843
-104.250000 29.2500000 1.63374519 1.43711615 0.138149694	-104.250000 29.2500000 1.46956837 1.14829910 -0.132865995	-104.250000 29.2500000 1.57197416 1.10192454 -0.572328687	-104.250000 29.2500000 1.55803347 0.698197842 -0.617258132	-104.250000 29.2500000 1.38824081 0.501996398 -1.11228991	-104.250000 29.2500000 1.21189904 0.423492074 -1.52495408	-104.250000 29.2500000 1.19772577 0.378662109 -2.01117420	-104.250000 29.2500000 2.20522451 -0.196743235 -2.20395327	-104.250000 29.2500000 3.09908199 -0.618206143 -2.18737960	-104.250000 29.2500000 3.48455048 -1.04489326 -2.02695227	-104.250000 29.2500000 3.65277457 -1.29591060 -1.91948473	-104.250000 29.2500000 5.73745060 -1.03011525 -2.05523634	-104.250000 29.2500000 8.59201431 -0.829730630 -2.16089606	-104.250000 29.2500000 10.3388004 -0.493521869 -2.40667677	-104.250000 29.2500000 13.2133923 -0.768483162 -2.33268738	-104.250000 29.2500000 13.8038483 -0.689624548 -2.61250162	-104.250000 29.2500000 15.9377041 -1.38804042 -2.78911424	-104.250000 29.2500000 18.9124622 -1.43814468 -3.28312731	-104.250000 29.2500000 20.6045494 -1.87884092 -3.44200349	-104.250000 29.2500000 20.5480022 -1.93965554 -2.93455410	-104.250000 29.2500000 20.6417789 -1.97919405 -2.26169848	-104.250000 29.2500000 20.8397446 -1.84114683 -0.944237351	-104.250000 29.2500000 20.2718067 -1.68818283 -0.346978396	-104.250000 29.2500000 14.5911951 -1.91289902 -0.709338427	-104.250000 29.2500000 13.0367002 -1.03556240 -0.986391783	-104.250000 29.2500000 7.67443609 -0.742041647 -1.26806533	-104.250000 29.2500000 5.61098146 -0.220924333 -1.68243456	-104.250000 29.2500000 7.25300741 -0.842400312 -1.22000504	-104.250000 29.2500000 8.28767204 -1.48175478 -0.507808805	-104.250000 29.2500000 9.04529381 -2.02801561 0.162564874	-104.250000 29.2500000 9.02042389 -2.01618600 0.188658908	-104.250000 29.2500000 10.2109003 -2.25806713 0.396982163	-104.250000 29.2500000 6.81974220 -1.00128770 -0.370424896	-104.250000 29.2500000 5.17561817 -0.346407294 -0.747928321	-104.250000 29.2500000 2.92867064 0.325080276 -1.39720070	-104.250000 29.2500000 2.30496264 0.253914893 -1.11671078	-104.250000 29.2500000 2.13782835 0.128504083 -0.994767427	-104.250000 29.2500000 1.59260213 7.47197568E-02 -0.757322371	-104.250000 29.2500000 1.33086407 8.26016068E-02 -0.671656370	-104.250000 29.2500000 0.935564220 -2.15441789E-02 -0.515317261	-104.250000 29.2500000 0.806137502 -0.134824544 -0.430913121	-104.250000 29.2500000 0.617476046 -0.300987870 -0.295848489	-104.250000 29.2500000 0.243632257 -0.568204045 -2.75003668E-02	-104.250000 29.2500000 0.390878409 -0.394262373 5.87842911E-02	-104.250000 29.2500000 0.529158711 -0.327150047 5.30666187E-02	-104.250000 29.2500000 0.562385380 -0.254053771 0.140191287	-104.250000 29.2500000 0.645358145 -0.257593423 0.160928965	-104.250000 29.2500000 0.593444884 -0.199856505 0.189062670	-104.250000 29.2500000 0.649790823 -0.231891140 0.202429295	-104.250000 29.2500000 0.662757337 -0.203375638 0.172588006
-103.750000 29.2500000 1.15978575 3.04245901 0.470754415	-103.750000 29.2500000 1.27012765 2.43571448 0.235365272	-103.750000 29.2500000 1.20791221 2.29702187 -0.207333982	-103.750000 29.2500000 1.21047342 1.75771844 -0.196614698	-103.750000 29.2500000 1.16685057 1.36447763 -0.766995430	-103.750000 29.2500000 0.952401996 0.970292628 -1.16451013	-103.750000 29.2500000 0.857169211 0.794854403 -1.58847642	-103.750000 29.2500000 1.59465122 0.514640570 -1.92338562	-103.750000 29.2500000 2.17747331 0.313439339 -2.07854223	-103.750000 29.2500000 2.45047498 -8.10372364E-03 -2.01532197	-103.750000 29.2500000 2.56428719 -0.193001196 -1.92120683	-103.750000 29.2500000 4.67781544 -0.376157403 -1.99575305	-103.750000 29.2500000 7.35018778 -0.398073435 -2.08139610	-103.750000 29.2500000 9.13476467 -0.453876495 -2.29097342	-103.750000 29.2500000 12.1088963 -1.17482078 -2.40814447	-103.750000 29.2500000 12.8442602 -1.30623090 -2.26565719	-103.750000 29.2500000 13.6689968 -1.58364189 -2.23080778	-103.750000 29.2500000 17.2163334 -1.56712437 -2.77987933	-103.750000 29.2500000 18.6298561 -1.92249525 -2.75550175	-103.750000 29.2500000 18.4787426 -1.65170610 -2.56236863	-103.750000 29.2500000 18.2478333 -1.14737284 -2.18124890	-103.750000 29.2500000 17.5183296 -0.643369496 -1.58462119	-103.750000 29.2500000 16.7200985 -9.89573225E-02 -1.40238535	-103.750000 29.2500000 12.7410069 -1.13934684 -0.911459744	-103.750000 29.2500000 8.19268608 -0.369470388 -0.798465431	-103.750000 29.2500000 6.81188965 -0.525185406 -1.18528187	-103.750000 29.2500000 3.59137511 -0.363158345 -1.17024004	-103.750000 29.2500000 4.51943779 -0.624524117 -1.01243973	-103.750000 29.2500000 5.07394218 -0.857586205 -1.12181067	-103.750000 29.2500000 5.44505358 -1.20177031 -0.891781151	-103.750000 29.2500000 5.42834902 -1.19534647 -0.875837147	-103.750000 29.2500000 6.17255020 -1.03469157 -0.736448467	-103.750000 29.2500000 5.27090168 -0.914507270 -0.854571879	-103.750000 29.2500000 3.18082690 -0.517903745 -0.702792883	-103.750000 29.2500000 2.02183390 -0.315324754 -0.853523135	-103.750000 29.2500000 1.71083605 -0.310557395 -0.704681218	-103.750000 29.2500000 1.47591114 -0.322033018 -0.649300158	-103.750000 29.2500000 1.45888412 -0.384972900 -0.638382316	-103.750000 29.2500000 1.19754541 -0.348174661 -0.531738341	-103.750000 29.2500000 1.05227518 -0.380042762 -0.432105154	-103.750000 29.2500000 0.879232526 -0.389102012 -0.345414996	-103.750000 29.2500000 0.618185580 -0.424379081 -0.214341104	-103.750000 29.2500000 0.158955276 -0.453881323 4.70723957E-03	-103.750000 29.2500000 0.291881710 -0.191385776 0.187382504	-103.750000 29.2500000 0.364130348 4.61168820E-03 0.211773083	-103.750000 29.2500000 0.390546739 9.19978693E-02 0.300610751	-103.750000 29.2500000 0.477555156 8.75514746E-02 0.345139593	-103.750000 29.2500000 0.541075408 0.164250925 0.396539688	-103.750000 29.2500000 0.509838343 0.138538092 0.404343098	-103.750000 29.2500000 0.499375641 0.152544335 0.319769531
-103.250000 29.2500000 0.744604945 5.40911818 1.12979925	-103.250000 29.2500000 0.748289466 4.39440346 1.01517177	-103.250000 29.2500000 0.904536068 3.98933339 0.368813992	-103.250000 29.2500000 0.863028646 3.07552934 0.328844130	-103.250000 29.2500000 1.25857294 2.46709490 -0.220621705	-103.250000 29.2500000 1.08710456 1.63914275 -0.771066964	-103.250000 29.2500000 1.09331453 0.900531352 -1.27670860	-103.250000 29.2500000 1.86027205 0.845042348 -1.65724301	-103.250000 29.2500000 2.26110363 0.782036841 -1.80938625	-103.250000 29.2500000 2.51792955 0.530272543 -1.82279050	-103.250000 29.2500000 2.60042405 0.306721538 -1.64065647	-103.250000 29.2500000 3.83501220 -0.185946554 -1.78238058	-103.250000 29.2500000 6.18399334 -0.682734013 -2.28480697	-103.250000 29.2500000 7.78867769 -1.05048716 -2.64396071	-103.250000 29.2500000 8.36278820 -1.60642135 -2.80372119	-103.250000 29.2500000 9.00573254 -1.67298853 -2.50179338	-103.250000 29.2500000 11.9211769 -1.85328031 -2.45064640	-103.250000 29.2500000 11.4012623 -1.75840688 -2.32901168	-103.250000 29.2500000 12.3483038 -1.89346194 -2.19306517	-103.250000 29.2500000 12.0821724 -1.72228098 -2.14822316	-103.250000 29.2500000 11.6601324 -1.18572509 -2.02997518	-103.250000 29.2500000 11.3397818 -1.01923704 -2.32644796	-103.250000 29.2500000 10.4136648 -0.374438465 -2.43411303	-103.250000 29.2500000 8.40684605 -1.11555588 -1.49527550	-103.250000 29.2500000 6.73044729 -0.519597471 -1.33097744	-103.250000 29.2500000 4.17153788 -0.453748643 -1.14493060	-103.250000 29.2500000 2.98698378 -0.280826777 -1.13039315	-103.250000 29.2500000 2.80863380 -0.144751161 -0.851579905	-103.250000 29.2500000 3.80737448 -0.353408873 -1.16694331	-103.250000 29.2500000 4.21958113 -0.471615583 -1.19523251	-103.250000 29.2500000 4.20301533 -0.466099769 -1.18340552	-103.250000 29.2500000 3.41169977 -0.207289502 -0.910783589	-103.250000 29.2500000 3.07058525 -0.285309225 -0.954871833	-103.250000 29.2500000 2.43185520 -0.350826830 -0.939212739	-103.250000 29.2500000 1.37753844 -0.450492293 -0.847567976	-103.250000 29.2500000 1.43031645 -0.502082407 -0.761094689	-103.250000 29.2500000 1.17665589 -0.444471121 -0.683201134	-103.250000 29.2500000 1.10025990 -0.450193942 -0.611454785	-103.250000 29.2500000 0.921258509 -0.405611098 -0.509899259	-103.250000 29.2500000 0.787722588 -0.380536675 -0.395587027	-103.250000 29.2500000 0.662801027 -0.347616315 -0.283013284	-103.250000 29.2500000 0.429917097 -0.344341069 -0.147393644	-103.250000 29.2500000 6.65848255E-02 -0.323730677 6.63199723E-02	-103.250000 29.2500000 0.101059549 0.114427738 0.280558348	-103.250000 29.2500000 0.210700914 0.399131864 0.389247805	-103.250000 29.2500000 0.234850094 0.567482352 0.531340778	-103.250000 29.2500000 0.234675497 0.586150467 0.546407461	-103.250000 29.2500000 0.284995079 0.732224643 0.681793690	-103.250000 29.2500000 0.372270286 0.721333921 0.753043711	-103.250000 29.2500000 0.458478242 0.685455084 0.635478139
-102.750000 29.2500000 0.187206373 7.34058189 2.64264297	-102.750000 29.2500000 0.186887696 6.21729994 2.28187633	-102.750000 29.2500000 0.564733803 5.45801783 1.45036817	-102.750000 29.2500000 0.301034033 3.75463462 0.861643970	-102.750000 29.2500000 0.708905995 3.34669876 0.450307459	-102.750000 29.2500000 1.16799366 2.29803514 -0.361517102	-102.750000 29.2500000 1.29154789 1.36643696 -1.09635782	-102.750000 29.2500000 1.83465588 1.44692516 -1.45041919	-102.750000 29.2500000 1.89512706 1.39717042 -1.39302015	-102.750000 29.2500000 2.05098319 0.933835149 -1.29529810	-102.750000 29.2500000 2.51068640 0.938981056 -1.33728933	-102.750000 29.2500000 3.00496268 0.352582186 -1.54850960	-102.750000 29.2500000 3.79465294 6.84630126E-02 -2.04073906	-102.750000 29.2500000 4.66313601 -0.230773881 -2.44456291	-102.750000 29.2500000 5.16294479 -0.815336525 -2.72420120	-102.750000 29.2500000 5.71281147 -0.976084471 -2.27856517	-102.750000 29.2500000 6.97574234 -0.805858672 -1.91414917	-102.750000 29.2500000 7.07599640 -0.560930908 -1.49209166	-102.750000 29.2500000 7.75770760 -0.732385695 -1.26443863	-102.750000 29.2500000 7.41957617 -0.521074712 -1.41800857	-102.750000 29.2500000 6.81582546 -0.466410637 -1.76963401	-102.750000 29.2500000 5.51577139 -0.402338237 -2.13685966	-102.750000 29.2500000 6.15590572 -0.160229668 -2.75538278	-102.750000 29.2500000 4.98322773 -0.571252704 -1.88575971	-102.750000 29.2500000 3.98762178 -0.316745907 -1.60987723	-102.750000 29.2500000 3.36149311 -0.182871297 -1.31525826	-102.750000 29.2500000 2.62427711 -0.186657131 -1.00078487	-102.750000 29.2500000 2.12991524 6.16560467E-02 -0.759846449	-102.750000 29.2500000 2.17965126 0.283240944 -0.871125221	-102.750000 29.2500000 2.24010038 0.394878805 -0.974161923	-102.750000 29.2500000 2.22732520 0.399123877 -0.968701661	-102.750000 29.2500000 2.27524519 0.492936939 -1.03274691	-102.750000 29.2500000 1.54404438 0.296337038 -0.790532768	-102.750000 29.2500000 1.30087447 7.37961102E-03 -0.767010450	-102.750000 29.2500000 1.20654619 -0.471262395 -0.694227576	-102.750000 29.2500000 1.20428514 -0.461181939 -0.605962515	-102.750000 29.2500000 0.935230732 -0.394331694 -0.513925731	-102.750000 29.2500000 0.900488317 -0.355779976 -0.448320627	-102.750000 29.2500000 0.748227119 -0.304548591 -0.358809948	-102.750000 29.2500000 0.623712063 -0.275733620 -0.263422877	-102.750000 29.2500000 0.496623844 -0.257976055 -0.158697695	-102.750000 29.2500000 0.354466319 -0.256034106 -5.60046732E-02	-102.750000 29.2500000 -1.63371656E-02 -0.192069486 0.114007063	-102.750000 29.2500000 -8.70476514E-02 0.466143817 0.286702752	-102.750000 29.2500000 -6.05382435E-02 0.865503252 0.437374115	-102.750000 29.2500000 -8.52345303E-02 1.17796552 0.658532798	-102.750000 29.2500000 -0.116025701 1.38574338 0.786493301	-102.750000 29.2500000 -8.39032084E-02 1.51346624 0.911387682	-102.750000 29.2500000 -3.69827971E-02 1.63861108 1.08842754	-102.750000 29.2500000 0.201135084 1.46356273 1.00851345
-102.250000 29.2500000 0.685241938 6.41982317 1.73758924	-102.250000 29.2500000 0.393166095 5.67892790 1.58005178	-102.250000 29.2500000 0.757200539 5.03782845 0.968980849	-102.250000 29.2500000 0.356523186 3.86123180 0.539965272	-102.250000 29.2500000 0.455616593 3.49669361 0.410690516	-102.250000 29.2500000 0.832417965 2.98703337 -8.57758895E-02	-102.250000 29.2500000 0.984305680 2.31546640 -0.393636554	-102.250000 29.2500000 1.24923968 2.40005374 -0.488564461	-102.250000 29.2500000 1.69819856 2.29612041 -0.611880064	-102.250000 29.2500000 1.63155544 1.47174335 -0.567987025	-102.250000 29.2500000 1.85333455 1.62865639 -0.593386412	-102.250000 29.2500000 2.11366653 1.20422018 -0.752826631	-102.250000 29.2500000 1.72553015 1.02786052 -0.632874489	-102.250000 29.2500000 2.09085608 0.952370882 -0.792572021	-102.250000 29.2500000 3.07851887 0.501303434 -0.941165030	-102.250000 29.2500000 2.73297286 0.722374558 -0.730335891	-102.250000 29.2500000 3.19517422 1.23068285 -0.570038259	-102.250000 29.2500000 3.14420390 1.37203789 -0.337755561	-102.250000 29.2500000 3.80668259 1.58587420 -0.260754973	-102.250000 29.2500000 3.37496042 1.16177785 -0.354131579	-102.250000 29.2500000 3.24426579 0.742055953 -0.586037397	-102.250000 29.2500000 2.83495474 0.219825983 -0.776626647	-102.250000 29.2500000 3.07289672 -8.37766901E-02 -1.00089514	-102.250000 29.2500000 3.26599193 -0.364387393 -0.811397970	-102.250000 29.2500000 2.22185040 -0.202775165 -0.694404483	-102.250000 29.2500000 2.53249478 -0.190733016 -0.764090955	-102.250000 29.2500000 2.43676281 -0.345236212 -0.748471498	-102.250000 29.2500000 1.69492960 0.226499036 -0.552504838	-102.250000 29.2500000 1.46568692 0.585779011 -0.507460117	-102.250000 29.2500000 1.28800023 0.962161601 -0.502308726	-102.250000 29.2500000 1.27796531 0.964141965 -0.500550449	-102.250000 29.2500000 0.887954772 1.15042806 -0.492329746	-102.250000 29.2500000 0.780690372 0.769265652 -0.342294902	-102.250000 29.2500000 0.782150626 0.366151541 -0.301081359	-102.250000 29.2500000 0.881472290 -0.269092947 -0.213357359	-102.250000 29.2500000 0.856703758 -0.238367170 -0.180987373	-102.250000 29.2500000 0.639755964 -0.182429060 -0.140009195	-102.250000 29.2500000 0.624664009 -0.126761228 -0.134396940	-102.250000 29.2500000 0.514253438 -0.104209892 -0.102593310	-102.250000 29.2500000 0.416084021 -9.17423442E-02 -6.31546602E-02	-102.250000 29.2500000 0.305880457 -7.81039819E-02 -1.76014714E-02	-102.250000 29.2500000 0.169483468 -7.22241327E-02 3.74510288E-02	-102.250000 29.2500000 -0.118911788 -4.08377275E-02 0.112200148	-102.250000 29.2500000 -0.224726692 0.601825058 2.12086309E-02	-102.250000 29.2500000 -0.295355350 1.13145769 5.20506799E-02	-102.250000 29.2500000 -0.488498569 1.65470695 0.148937196	-102.250000 29.2500000 -0.520497322 2.08409476 0.390277117	-102.250000 29.2500000 -0.616877794 2.54514289 0.544654071	-102.250000 29.2500000 -0.766141176 3.01125002 0.722040653	-102.250000 29.2500000 -8.42351932E-03 3.06017542 1.38125193
-125.750000 29.7500000 -2.38433385 5.11703825 -4.57483006	-125.750000 29.7500000 -2.77501440 5.37330389 -3.72976327	-125.750000 29.7500000 -2.86106515 5.35418606 -3.11432695	-125.750000 29.7500000 -2.97168469 5.32397842 -2.34446263	-125.750000 29.7500000 -2.98839450 5.13565445 -1.51822019	-125.750000 29.7500000 -3.22679090 5.16818953 -0.610113561	-125.750000 29.7500000 -3.18598461 5.14675093 -8.09422135E-02	-125.750000 29.7500000 -5.17894650 5.21860647 2.31630945	-125.750000 29.7500000 -5.57505941 4.36719131 3.84192848	-125.750000 29.7500000 -7.27352428 4.06539440 5.25467730	-125.750000 29.7500000 -9.27468777 3.68421984 6.64710760	-125.750000 29.7500000 -8.60350227 3.10670757 6.00725794	-125.750000 29.7500000 -7.02702904 2.81934309 4.65460968	-125.750000 29.7500000 -6.67297029 2.63720250 4.05788517	-125.750000 29.7500000 -6.72316790 2.18731642 3.49455690	-125.750000 29.7500000 -5.27090073 2.00748610 2.74275613	-125.750000 29.7500000 -5.14155674 2.11125803 2.24045897	-125.750000 29.7500000 -5.14682579 2.20943356 1.84021378	-125.750000 29.7500000 -4.57109880 2.08566618 1.33874154	-125.750000 29.7500000 -3.74187469 2.07946205 0.690537512	-125.750000 29.7500000 -3.72573471 2.09198403 0.292224973	-125.750000 29.7500000 -3.30166602 2.09527755 -0.156985745	-125.750000 29.7500000 -2.90519524 2.10319281 -0.618596673	-125.750000 29.7500000 -2.93260384 2.10557508 -0.645658195	-125.750000 29.7500000 -2.36619711 2.02111650 -0.697678924	-125.750000 29.7500000 -2.22610235 2.02401924 -0.723396420	-125.750000 29.7500000 -2.12526274 1.97769105 -0.863721430	-125.750000 29.7500000 -2.55084968 2.63663530 -1.55288458	-125.750000 29.7500000 -2.84757543 3.23997450 -2.33289552	-125.750000 29.7500000 -2.71929383 3.82872534 -3.09655190	-125.750000 29.7500000 -2.77946305 3.82117081 -3.02992105	-125.750000 29.7500000 -1.26153839 2.91109729 -3.43941355	-125.750000 29.7500000 0.373498231 1.46680367 -2.80476069	-125.750000 29.7500000 2.20096779 -1.60390381E-02 -2.15796423	-125.750000 29.7500000 4.40075970 -1.31269777 -1.43498969	-125.750000 29.7500000 4.76097965 -1.32005012 -0.681868434	-125.750000 29.7500000 4.00377274 -1.26447248 -0.340008855	-125.750000 29.7500000 3.68628383 -1.09731722 0.169079915	-125.750000 29.7500000 5.55611944 -0.947886169 1.35689044	-125.750000 29.7500000 6.39729071 -0.898614049 2.29691839	-125.750000 29.7500000 6.36736012 -0.724669814 2.88659453	-125.750000 29.7500000 6.48347616 -0.431423992 4.05692148	-125.750000 29.7500000 4.90260315 -0.169774815 4.24954939	-125.750000 29.7500000 4.64914179 3.84185836E-03 4.66252041	-125.750000 29.7500000 4.16982317 0.127830669 4.83979273	-125.750000 29.7500000 3.99842954 0.178795829 5.05217409	-125.750000 29.7500000 3.61719561 0.192164764 5.09724951	-125.750000 29.7500000 2.73428059 0.495226771 5.29116011	-125.750000 29.7500000 1.68026626 0.475274116 5.19258022	-125.750000 29.7500000 1.35607243 0.606519043 5.50612926
-125.250000 29.7500000 -2.99845672 5.68453598 -4.64809513	-125.250000 29.7500000 -2.91512132 5.37874889 -4.08761787	-125.250000 29.7500000 -2.77384734 5.26422501 -3.79233098	-125.250000 29.7500000 -2.75915670 5.20529079 -3.08639503	-125.250000 29.7500000 -2.46403694 4.49460602 -2.37777305	-125.250000 29.7500000 -2.26798725 3.97908831 -1.66652131	-125.250000 29.7500000 -2.16561007 3.82211637 -1.07222879	-125.250000 29.7500000 -5.03795958 4.90138292 2.18240142	-125.250000 29.7500000 -6.82337952 4.55582333 4.65779018	-125.250000 29.7500000 -9.56573105 4.59382820 7.49962664	-125.250000 29.7500000 -9.76650715 3.56879735 8.76762390	-125.250000 29.7500000 -8.80838776 3.54351234 7.76928568	-125.250000 29.7500000 -9.48528862 3.42154860 7.28794003	-125.250000 29.7500000 -9.28987694 3.50368237 6.32290840	-125.250000 29.7500000 -6.87728071 2.43210053 4.78642130	-125.250000 29.7500000 -6.95892000 2.47305727 4.39776039	-125.250000 29.7500000 -6.82559919 2.44839859 3.87616873	-125.250000 29.7500000 -5.38484478 2.12109160 2.98121881	-125.250000 29.7500000 -4.86282539 2.06524229 2.34946251	-125.250000 29.7500000 -4.85376167 2.08539391 1.71275222	-125.250000 29.7500000 -3.72780704 1.81014073 0.987244368	-125.250000 29.7500000 -3.24974298 1.72850835 0.403982610	-125.250000 29.7500000 -2.79364276 1.58657992 -0.196810052	-125.250000 29.7500000 -2.85076499 1.62720513 -0.204158977	-125.250000 29.7500000 -2.77030516 1.53886414 -0.354785293	-125.250000 29.7500000 -2.59413600 1.55812716 -0.386649847	-125.250000 29.7500000 -2.53702259 1.60304785 -0.437567592	-125.250000 29.7500000 -2.48258257 2.12969947 -1.12550676	-125.250000 29.7500000 -2.80529809 2.69409251 -2.00680637	-125.250000 29.7500000 -2.66805744 3.18706560 -2.78484654	-125.250000 29.7500000 -2.65545678 3.11651921 -2.70026398	-125.250000 29.7500000 -1.10581315 2.14427304 -3.00808454	-125.250000 29.7500000 0.380313486 0.954439104 -2.23810339	-125.250000 29.7500000 1.88792479 -0.253632545 -1.33239102	-125.250000 29.7500000 3.76042128 -1.38378537 -0.316146463	-125.250000 29.7500000 3.30650473 -1.13166904 0.293926239	-125.250000 29.7500000 3.68163610 -1.27520430 0.495083600	-125.250000 29.7500000 3.47887921 -1.07216847 0.939808488	-125.250000 29.7500000 4.20114422 -0.933494508 1.74694061	-125.250000 29.7500000 4.60108662 -0.871084154 2.44277263	-125.250000 29.7500000 5.05845881 -0.707217038 2.98642659	-125.250000 29.7500000 4.46926498 -0.273703963 3.53429031	-125.250000 29.7500000 4.53938580 -0.105118223 3.92097282	-125.250000 29.7500000 4.15006876 0.208609760 4.23071623	-125.250000 29.7500000 3.65769553 0.188590273 4.29243755	-125.250000 29.7500000 3.51354671 0.191155881 4.40607929	-125.250000 29.7500000 3.24222970 0.100161739 4.52489424	-125.250000 29.7500000 2.53035378 0.509411335 4.59134674	-125.250000 29.7500000 1.79474950 0.454185665 4.49590969	-125.250000 29.7500000 1.44307792 0.642213285 4.60280848
-124.750000 29.7500000 -2.93780398 5.53206062 -3.32889318	-124.750000 29.7500000 -2.37850714 4.64794350 -2.76538777	-124.750000 29.7500000 -2.34228873 4.61448097 -2.65930700	-124.750000 29.7500000 -1.99830306 4.22495461 -2.38067913	-124.750000 29.7500000 -1.94921041 3.76703477 -1.99958050	-124.750000 29.7500000 -1.70065713 3.29359293 -1.68342674	-124.750000 29.7500000 -1.42983079 2.80794001 -1.28415394	-124.750000 29.7500000 -4.59601021 3.94344616 2.28745461	-124.750000 29.7500000 -6.58568573 3.96539640 5.57860041	-124.750000 29.7500000 -9.62871075 4.48241711 8.80832005	-124.750000 29.7500000 -12.9123001 3.82178879 12.1667128	-124.750000 29.7500000 -11.9932632 4.17146540 10.9951620	-124.750000 29.7500000 -12.7681885 3.83172178 10.2978363	-124.750000 29.7500000 -10.1075001 2.70453548 8.48049450	-124.750000 29.7500000 -9.38682461 2.69909883 7.10237980	-124.750000 29.7500000 -9.36444855 2.79882574 6.61975002	-124.750000 29.7500000 -9.22611332 2.58746004 5.99392080	-124.750000 29.7500000 -7.17368460 2.41895866 4.43966722	-124.750000 29.7500000 -6.62176847 2.25751805 3.74618959	-124.750000 29.7500000 -6.45105791 2.01963186 2.97977209	-124.750000 29.7500000 -4.69654608 1.68728304 1.82888782	-124.750000 29.7500000 -4.12521744 1.28776860 1.06760430	-124.750000 29.7500000 -3.38781118 0.894149005 0.202771753	-124.750000 29.7500000 -3.54324841 1.01831615 0.194250450	-124.750000 29.7500000 -2.65946150 0.961018980 1.75712276E-02	-124.750000 29.7500000 -2.49035525 0.975454092 1.24196860E-03	-124.750000 29.7500000 -2.34472060 0.968518972 -3.51275690E-02	-124.750000 29.7500000 -3.01431942 1.56917167 -0.944882631	-124.750000 29.7500000 -2.71243382 2.05165839 -1.68009269	-124.750000 29.7500000 -2.55436969 2.42056394 -2.40737271	-124.750000 29.7500000 -2.50510240 2.30590653 -2.39994788	-124.750000 29.7500000 -0.960667014 1.19466436 -2.50985289	-124.750000 29.7500000 0.435223371 8.60518068E-02 -1.73309648	-124.750000 29.7500000 1.68660104 -0.804883420 -0.893677771	-124.750000 29.7500000 2.56848860 -1.11592412 7.04610720E-02	-124.750000 29.7500000 2.91125822 -1.05414295 0.719927549	-124.750000 29.7500000 3.23339748 -1.17702746 1.09116495	-124.750000 29.7500000 3.24234581 -1.26408136 1.52084780	-124.750000 29.7500000 3.07987332 -1.07790518 1.97035968	-124.750000 29.7500000 3.13934517 -0.609704554 2.52800322	-124.750000 29.7500000 3.65545392 -0.762855768 3.10263848	-124.750000 29.7500000 3.07988238 -0.311696917 3.19906616	-124.750000 29.7500000 3.18786383 -0.410850316 3.58336997	-124.750000 29.7500000 3.73148537 -0.398063153 4.17990160	-124.750000 29.7500000 3.39364552 -3.55878621E-02 4.29409504	-124.750000 29.7500000 3.33461022 -0.229806378 4.44372940	-124.750000 29.7500000 2.94569349 -7.64955580E-02 4.65784073	-124.750000 29.7500000 2.70184946 -0.195689216 4.80823231	-124.750000 29.7500000 2.02899504 5.08678667E-02 4.50522947	-124.750000 29.7500000 1.84146905 4.39104475E-02 4.47673178
-124.250000 29.7500000 -2.01828742 4.11608410 -1.75521457	-124.250000 29.7500000 -1.85809922 3.88955235 -1.74374270	-124.250000 29.7500000 -1.73738754 3.50579619 -1.73800743	-124.250000 29.7500000 -1.52315092 3.22638106 -1.59051776	-124.250000 29.7500000 -1.00717425 2.45849752 -1.45151627	-124.250000 29.7500000 -0.802434206 2.07337928 -1.38105142	-124.250000 29.7500000 -0.638817668 1.71259081 -1.29894125	-124.250000 29.7500000 -3.75636721 2.51472569 2.52472210	-124.250000 29.7500000 -7.68696260 3.30012918 7.35296869	-124.250000 29.7500000 -11.8522034 3.77798581 11.9333134	-124.250000 29.7500000 -16.5696983 3.65477705 16.8180313	-124.250000 29.7500000 -12.1233664 3.47192359 13.2771044	-124.250000 29.7500000 -12.6154633 3.51960588 12.1406889	-124.250000 29.7500000 -13.5767736 2.67888665 12.1992617	-124.250000 29.7500000 -12.7435131 3.02669311 10.8749723	-124.250000 29.7500000 -12.4875183 3.08905268 9.84662437	-124.250000 29.7500000 -12.1463041 3.39660668 8.67794800	-124.250000 29.7500000 -9.58667088 2.64899921 7.04081297	-124.250000 29.7500000 -9.05116749 2.48291397 6.06677389	-124.250000 29.7500000 -8.52362633 1.70127857 5.10311365	-124.250000 29.7500000 -6.15437746 1.43492937 3.37404943	-124.250000 29.7500000 -5.42571211 0.825542688 2.34068227	-124.250000 29.7500000 -4.27062607 9.72927883E-02 1.07314837	-124.250000 29.7500000 -3.52557111 0.382445037 0.848850250	-124.250000 29.7500000 -3.34118438 0.320912629 0.811303377	-124.250000 29.7500000 -3.12811470 0.347037673 0.824399710	-124.250000 29.7500000 -2.93337822 0.316207975 0.719771445	-124.250000 29.7500000 -2.95664120 0.956382930 -0.245878980	-124.250000 29.7500000 -3.34927058 1.50216699 -1.09418035	-124.250000 29.7500000 -3.04094291 1.69936311 -2.03861260	-124.250000 29.7500000 -3.09244990 1.74884689 -2.02466869	-124.250000 29.7500000 -1.04561877 0.241430059 -2.06713629	-124.250000 29.7500000 0.573578835 -0.783847630 -1.13923573	-124.250000 29.7500000 1.57696640 -1.31275058 -0.247871444	-124.250000 29.7500000 2.43497109 -1.64418089 0.425567240	-124.250000 29.7500000 2.57203197 -1.38584650 1.02945864	-124.250000 29.7500000 2.24880123 -1.05444396 1.42716599	-124.250000 29.7500000 2.99720550 -1.17150533 2.20721078	-124.250000 29.7500000 2.85945559 -1.02828658 2.76961875	-124.250000 29.7500000 2.19318843 -0.508798897 2.74631453	-124.250000 29.7500000 2.55660200 -0.615497708 3.39285231	-124.250000 29.7500000 2.25935221 -0.654440403 3.41536307	-124.250000 29.7500000 2.94434524 -0.559839845 4.38112545	-124.250000 29.7500000 2.60516739 -0.337877125 4.60895157	-124.250000 29.7500000 2.44881868 -0.355278343 4.47677422	-124.250000 29.7500000 2.33497238 -0.739673138 4.68736553	-124.250000 29.7500000 2.03161383 -0.550544024 4.64392042	-124.250000 29.7500000 2.65234089 -0.592096865 5.69306850	-124.250000 29.7500000 2.25122499 -0.877228975 4.83925009	-124.250000 29.7500000 2.30103827 -1.18216980 4.84656000
-123.750000 29.7500000 -1.00519443 2.74581861 -1.15718615	-123.750000 29.7500000 -0.851053059 2.46455932 -1.05019140	-123.750000 29.7500000 -0.698020101 1.89927363 -0.994741976	-123.750000 29.7500000 -0.495995581 1.68469214 -1.09420896	-123.750000 29.7500000 -0.416630477 1.47481000 -1.01882029	-123.750000 29.7500000 -0.216660097 1.19709074 -1.13513279	-123.750000 29.7500000 -0.153454274 0.953369319 -1.13553560	-123.750000 29.7500000 -2.18858886 0.983309865 2.40782976	-123.750000 29.7500000 -6.85050440 1.30626583 7.75862789	-123.750000 29.7500000 -10.3741817 1.55756271 12.1379633	-123.750000 29.7500000 -15.4453907 2.03273368 17.2329025	-123.750000 29.7500000 -15.0235739 2.65466762 15.7290974	-123.750000 29.7500000 -16.1041374 2.65284824 16.2203617	-123.750000 29.7500000 -13.1693182 2.20852041 14.6387749	-123.750000 29.7500000 -16.9253483 2.74779773 15.6271544	-123.750000 29.7500000 -16.9159508 3.16051722 14.3573742	-123.750000 29.7500000 -12.1698523 2.77641606 11.0637121	-123.750000 29.7500000 -12.8949385 2.72983146 10.8791037	-123.750000 29.7500000 -12.4023829 2.72323155 9.73761845	-123.750000 29.7500000 -11.2616968 2.08153272 7.70488214	-123.750000 29.7500000 -8.16652870 1.13672686 5.65484619	-123.750000 29.7500000 -7.34120083 0.318980992 4.31816959	-123.750000 29.7500000 -5.55013943 -0.399946600 2.21387529	-123.750000 29.7500000 -4.46422529 -0.318902612 1.94334304	-123.750000 29.7500000 -4.43333673 -0.155508563 1.98183095	-123.750000 29.7500000 -4.20966005 -0.182135403 2.08339405	-123.750000 29.7500000 -3.00760889 -9.67169032E-02 1.60191584	-123.750000 29.7500000 -3.93803215 0.412252307 0.837981462	-123.750000 29.7500000 -3.33031821 0.560660541 -0.115963228	-123.750000 29.7500000 -3.05281639 1.10076153 -1.01295316	-123.750000 29.7500000 -3.16519952 1.12556064 -0.916749358	-123.750000 29.7500000 -1.04513371 -0.587975502 -0.909995556	-123.750000 29.7500000 0.438629389 -1.52047861 -0.133091748	-123.750000 29.7500000 1.77840602 -2.08239031 0.466607273	-123.750000 29.7500000 2.30825877 -1.99977350 0.885736346	-123.750000 29.7500000 2.43168283 -1.90119791 1.41091669	-123.750000 29.7500000 2.09248519 -1.29979146 1.74707377	-123.750000 29.7500000 2.17460108 -1.09431028 2.35273790	-123.750000 29.7500000 2.03798556 -0.697478712 3.05258322	-123.750000 29.7500000 1.71197581 -0.749579608 2.99985480	-123.750000 29.7500000 1.96187246 -0.787665188 3.69295073	-123.750000 29.7500000 2.22501206 -0.921031892 4.35122347	-123.750000 29.7500000 2.24731851 -0.667412579 4.75635958	-123.750000 29.7500000 2.01780558 -0.721619487 5.02846909	-123.750000 29.7500000 1.76811445 -0.670663774 4.85817862	-123.750000 29.7500000 1.97768116 -0.877796590 5.74107981	-123.750000 29.7500000 1.49087298 -0.787256300 5.01197767	-123.750000 29.7500000 1.95147085 -1.01050735 5.76082516	-123.750000 29.7500000 2.29975438 -1.71712077 5.81230593	-123.750000 29.7500000 2.58342314 -2.32325244 5.97268581
-123.250000 29.7500000 0.159014136 0.948668957 -1.13290381	-123.250000 29.7500000 0.226177558 0.792559505 -1.11276114	-123.250000 29.7500000 0.183327496 0.514826953 -1.00090015	-123.250000 29.7500000 0.306257486 0.376150548 -0.985836744	-123.250000 29.7500000 0.177029550 0.475181550 -0.834085941	-123.250000 29.7500000 0.190890267 0.556333184 -0.885577202	-123.250000 29.7500000 0.218038887 0.476381361 -0.918733835	-123.250000 29.7500000 -1.33174229 -0.194093436 2.21747422	-123.250000 29.7500000 -4.59638071 -0.125816956 6.37850952	-123.250000 29.7500000 -7.24070263 -0.349915206 10.0428696	-123.250000 29.7500000 -10.4290333 0.438521475 12.8920469	-123.250000 29.7500000 -11.1355820 0.403466225 13.9834776	-123.250000 29.7500000 -15.0112276 1.09464943 16.2305584	-123.250000 29.7500000 -15.8460188 1.58894002 16.8294182	-123.250000 29.7500000 -16.0770512 1.44035602 17.1396523	-123.250000 29.7500000 -16.3319435 2.17866158 16.3964634	-123.250000 29.7500000 -15.7010994 1.58670986 15.3415279	-123.250000 29.7500000 -17.2645798 2.47462296 15.6114283	-123.250000 29.7500000 -16.7832947 2.60844159 14.5761833	-123.250000 29.7500000 -11.3785353 1.37341440 10.1017113	-123.250000 29.7500000 -10.5636129 0.142600536 8.79035282	-123.250000 29.7500000 -7.45270300 -0.180604056 5.84694481	-123.250000 29.7500000 -5.54132795 -1.32700706 3.44138885	-123.250000 29.7500000 -5.91117144 -1.37202311 3.73142815	-123.250000 29.7500000 -6.33043718 -0.498372108 3.69996428	-123.250000 29.7500000 -4.40951967 -0.508464813 3.21695733	-123.250000 29.7500000 -3.94837475 -0.530009389 2.88916588	-123.250000 29.7500000 -4.17344379 4.47137430E-02 1.94243455	-123.250000 29.7500000 -4.55924559 0.214114547 1.11831200	-123.250000 29.7500000 -4.07945299 0.482102364 0.349527478	-123.250000 29.7500000 -4.08207273 0.483881652 0.334695011	-123.250000 29.7500000 -1.19068539 -1.25539017 0.364082336	-123.250000 29.7500000 0.197517306 -2.32681322 0.946270049	-123.250000 29.7500000 1.54034972 -2.54763675 1.20803404	-123.250000 29.7500000 2.73293281 -2.78443480 1.36691976	-123.250000 29.7500000 2.29501247 -2.25684071 1.84364629	-123.250000 29.7500000 2.02894306 -1.74461854 1.98762894	-123.250000 29.7500000 2.05650926 -1.25673532 2.57548571	-123.250000 29.7500000 1.62769330 -0.810502589 3.02856874	-123.250000 29.7500000 1.76618493 -0.828342736 3.54652619	-123.250000 29.7500000 1.62299776 -0.791455626 4.01096725	-123.250000 29.7500000 1.92503130 -0.996811688 4.58026505	-123.250000 29.7500000 1.92130899 -0.771400571 5.22490406	-123.250000 29.7500000 2.11280918 -1.36224866 5.86480713	-123.250000 29.7500000 1.87724888 -1.14438701 5.68570137	-123.250000 29.7500000 1.58347285 -1.12000024 5.73451281	-123.250000 29.7500000 1.57075679 -1.47016943 5.68547821	-123.250000 29.7500000 1.53909159 -1.07184470 5.87051630	-123.250000 29.7500000 1.82675266 -1.81745756 5.92699862	-123.250000 29.7500000 2.25046515 -2.50833273 6.25071573
-122.750000 29.7500000 0.677742004 -9.35955048E-02 -1.63925135	-122.750000 29.7500000 0.783252358 -0.186163336 -1.44659400	-122.750000 29.7500000 0.693816483 -0.309739351 -1.26941395	-122.750000 29.7500000 0.727491260 -0.384843081 -1.09140575	-122.750000 29.7500000 0.580497861 -0.153883398 -0.935238242	-122.750000 29.7500000 0.536713243 6.15121284E-03 -0.745995045	-122.750000 29.7500000 0.508826137 5.63018396E-02 -0.649637938	-122.750000 29.7500000 -0.469517231 -1.03524840 1.76005161	-122.750000 29.7500000 -2.86803436 -0.888467550 4.95182610	-122.750000 29.7500000 -5.02609444 -0.714299440 7.42386627	-122.750000 29.7500000 -7.11452866 -0.579366386 9.32369518	-122.750000 29.7500000 -10.0191631 -0.579076767 11.7014589	-122.750000 29.7500000 -10.1084423 -0.530698955 12.5133667	-122.750000 29.7500000 -10.4072475 -0.429910302 13.0620184	-122.750000 29.7500000 -14.8661327 -0.414426923 16.5788288	-122.750000 29.7500000 -15.0546322 0.211864978 16.3178654	-122.750000 29.7500000 -14.8882179 0.406253755 16.4314232	-122.750000 29.7500000 -16.5836201 1.23283064 17.4120617	-122.750000 29.7500000 -16.1588497 1.42903149 16.7706699	-122.750000 29.7500000 -14.7969389 -4.60789502E-02 14.1398401	-122.750000 29.7500000 -13.3146763 -0.248174608 11.8596916	-122.750000 29.7500000 -9.37460518 -1.02102935 8.11932564	-122.750000 29.7500000 -7.74940586 -2.20858002 5.63829851	-122.750000 29.7500000 -7.80230427 -1.88309741 5.55564070	-122.750000 29.7500000 -6.47077751 -0.767157793 5.20362329	-122.750000 29.7500000 -5.85909510 -0.770714223 4.86070824	-122.750000 29.7500000 -5.55797052 -1.04021657 4.83560658	-122.750000 29.7500000 -5.64692783 -0.298106492 3.53230500	-122.750000 29.7500000 -4.76013899 -0.568377614 2.59287024	-122.750000 29.7500000 -4.20901823 4.21747975E-02 1.76406026	-122.750000 29.7500000 -4.25175667 4.73505817E-02 1.70373845	-122.750000 29.7500000 -1.88350809 -2.05767083 1.75053895	-122.750000 29.7500000 -6.58816844E-02 -2.96166682 1.99324691	-122.750000 29.7500000 1.75737596 -3.47295189 1.90986013	-122.750000 29.7500000 2.49986076 -3.17927599 1.78309107	-122.750000 29.7500000 2.70925879 -3.05322576 2.14251709	-122.750000 29.7500000 2.48041129 -2.56598878 2.26583886	-122.750000 29.7500000 1.98438644 -1.75195944 2.51095700	-122.750000 29.7500000 1.75592113 -1.22195494 3.20170832	-122.750000 29.7500000 1.55739963 -0.941520154 3.50217891	-122.750000 29.7500000 1.80096364 -0.833343863 4.33450651	-122.750000 29.7500000 1.80294776 -1.07388139 4.85113955	-122.750000 29.7500000 2.16515422 -1.30605805 5.69914484	-122.750000 29.7500000 1.93898380 -1.28862536 6.01982355	-122.750000 29.7500000 1.64946365 -1.26344156 5.92802763	-122.750000 29.7500000 1.68263209 -1.56436908 5.81618023	-122.750000 29.7500000 1.92916524 -2.04735994 6.48638487	-122.750000 29.7500000 1.85312629 -1.92219400 6.42422009	-122.750000 29.7500000 2.11321640 -2.16062188 6.55869436	-122.750000 29.7500000 2.42216301 -2.46840978 6.85111570
-122.250000 29.7500000 0.728124738 -0.625695527 -1.49741006	-122.250000 29.7500000 0.710158110 -0.571042120 -1.18483150	-122.250000 29.7500000 0.835952997 -0.739103079 -1.13935304	-122.250000 29.7500000 0.864364803 -0.813839078 -0.898505688	-122.250000 29.7500000 0.739948392 -0.552332103 -0.730238140	-122.250000 29.7500000 0.725528836 -0.404732972 -0.518927574	-122.250000 29.7500000 0.763353527 -0.374249190 -0.363115400	-122.250000 29.7500000 -0.127828911 -1.31393492 1.62763453	-122.250000 29.7500000 -1.76944840 -1.33030474 4.08103895	-122.250000 29.7500000 -3.37461829 -1.11884797 5.64126110	-122.250000 29.7500000 -4.86951399 -1.05660033 7.02673197	-122.250000 29.7500000 -6.74698257 -1.74970424 9.05119038	-122.250000 29.7500000 -6.88673449 -1.40258789 9.30265427	-122.250000 29.7500000 -9.30085087 -1.71830785 10.9498367	-122.250000 29.7500000 -10.0313044 -1.60084867 12.2253780	-122.250000 29.7500000 -10.0521469 -1.55573368 12.5872021	-122.250000 29.7500000 -13.5993557 -1.43470931 15.7033510	-122.250000 29.7500000 -15.2175980 -0.881836951 17.3809071	-122.250000 29.7500000 -14.9994736 -0.243845299 17.0892029	-122.250000 29.7500000 -13.6654787 -2.01931405 15.1809645	-122.250000 29.7500000 -12.8048687 -1.72510123 13.4290848	-122.250000 29.7500000 -9.03150845 -2.11568332 9.53386497	-122.250000 29.7500000 -7.53762865 -3.02806306 7.23378181	-122.250000 29.7500000 -7.61767817 -3.23136950 7.21018028	-122.250000 29.7500000 -9.10185337 -1.30316007 7.75846672	-122.250000 29.7500000 -8.33171082 -1.32352912 7.54633236	-122.250000 29.7500000 -5.69762659 -1.27324235 6.31297255	-122.250000 29.7500000 -5.96598673 -0.550153494 5.16931248	-122.250000 29.7500000 -6.73478365 -0.664249122 4.68632126	-122.250000 29.7500000 -5.71395969 -0.435920268 3.63218665	-122.250000 29.7500000 -5.72205353 -0.433017999 3.65091825	-122.250000 29.7500000 -2.08485460 -2.78209901 3.28343296	-122.250000 29.7500000 -0.350100666 -3.50733495 3.13188219	-122.250000 29.7500000 1.43848264 -3.93977857 2.66261625	-122.250000 29.7500000 2.82499576 -4.05024672 1.88316000	-122.250000 29.7500000 2.61408448 -3.80918550 2.25661635	-122.250000 29.7500000 2.47975469 -3.21402431 2.24809051	-122.250000 29.7500000 2.06132197 -2.48802114 2.46440649	-122.250000 29.7500000 1.96374726 -2.00210428 3.17250872	-122.250000 29.7500000 1.81229115 -1.45521331 3.69942904	-122.250000 29.7500000 1.76476192 -1.18785214 4.20422363	-122.250000 29.7500000 2.22823739 -1.61917889 5.16015768	-122.250000 29.7500000 2.09821320 -1.38261092 5.61268520	-122.250000 29.7500000 2.13492203 -1.59667420 5.76421499	-122.250000 29.7500000 2.30825853 -1.88902116 6.12917328	-122.250000 29.7500000 2.25421619 -1.88272262 6.46515465	-122.250000 29.7500000 2.08585691 -2.16959858 6.40429211	-122.250000 29.7500000 2.52567792 -3.01159382 6.87609482	-122.250000 29.7500000 2.64086747 -3.04841471 6.63695192	-122.250000 29.7500000 2.78083324 -3.26374841 6.92487860
-121.750000 29.7500000 1.02382362 -1.17741609 -0.947215140	-121.750000 29.7500000 0.970802128 -1.08615434 -0.779205441	-121.750000 29.7500000 1.04211390 -1.18029511 -0.740302265	-121.750000 29.7500000 1.12171555 -1.28972101 -0.470989704	-121.750000 29.7500000 0.946471930 -1.06342554 -0.391897112	-121.750000 29.7500000 0.892830193 -0.816499889 -0.201347977	-121.750000 29.7500000 0.965263486 -0.812732518 -4.25883532E-02	-121.750000 29.7500000 9.35773477E-02 -1.58043349 1.67754817	-121.750000 29.7500000 -0.989771605 -1.70894957 3.59501100	-121.750000 29.7500000 -2.08184743 -1.68915081 4.74534321	-121.750000 29.7500000 -3.24599266 -1.62672186 5.83258867	-121.750000 29.7500000 -4.85995197 -2.08347845 7.54069567	-121.750000 29.7500000 -4.62412977 -1.93923700 7.18276262	-121.750000 29.7500000 -6.30753803 -3.08262539 8.77465343	-121.750000 29.7500000 -6.87072659 -2.26180625 8.95418262	-121.750000 29.7500000 -6.44606543 -2.81122255 9.57589149	-121.750000 29.7500000 -9.63780403 -2.99572539 12.6755209	-121.750000 29.7500000 -9.70258045 -2.85925865 13.2897263	-121.750000 29.7500000 -10.0544434 -3.00711226 14.2743893	-121.750000 29.7500000 -12.5792141 -3.65963888 14.3671818	-121.750000 29.7500000 -11.8437939 -3.61009955 13.2568798	-121.750000 29.7500000 -11.6526852 -2.66007566 11.3863020	-121.750000 29.7500000 -10.2692432 -4.25067997 10.1194773	-121.750000 29.7500000 -10.0384941 -3.93248606 9.65201950	-121.750000 29.7500000 -8.74609852 -2.16250062 9.23970413	-121.750000 29.7500000 -8.17179680 -1.96068311 9.19710541	-121.750000 29.7500000 -8.00871086 -1.74476266 9.09485340	-121.750000 29.7500000 -8.06213284 -0.678956211 7.57612658	-121.750000 29.7500000 -7.28464031 -1.06272590 6.71798420	-121.750000 29.7500000 -5.60285997 -1.28743362 5.63546276	-121.750000 29.7500000 -5.56545019 -1.38670671 5.66503143	-121.750000 29.7500000 -3.38502240 -3.17022324 5.19815207	-121.750000 29.7500000 -0.656632423 -4.38442659 4.39571142	-121.750000 29.7500000 1.12225711 -4.14305639 3.18540168	-121.750000 29.7500000 2.75452161 -4.97067356 1.85451710	-121.750000 29.7500000 3.20806742 -5.06550598 2.41936970	-121.750000 29.7500000 2.93145299 -4.16743422 2.50144887	-121.750000 29.7500000 2.48292542 -3.24167442 2.79199862	-121.750000 29.7500000 2.08548212 -2.54452944 3.20833111	-121.750000 29.7500000 2.10455966 -1.99600410 3.74208903	-121.750000 29.7500000 2.14407825 -1.82066691 4.49356604	-121.750000 29.7500000 2.70106101 -1.87135983 5.57916164	-121.750000 29.7500000 2.81416893 -2.18952751 5.74381018	-121.750000 29.7500000 2.82240272 -2.13179731 6.15124941	-121.750000 29.7500000 2.69987512 -2.48778558 5.90939760	-121.750000 29.7500000 3.01085949 -2.96594524 6.52572775	-121.750000 29.7500000 2.83302760 -2.88405752 6.43236732	-121.750000 29.7500000 2.76933408 -3.37409019 6.59243059	-121.750000 29.7500000 2.78778529 -3.64868999 6.16653967	-121.750000 29.7500000 3.34156775 -4.50760174 7.10964823
-121.250000 29.7500000 1.36085749 -1.85913134 -0.730943620	-121.250000 29.7500000 1.32481456 -1.84009981 -0.495213866	-121.250000 29.7500000 1.40840232 -1.89512515 -0.430773377	-121.250000 29.7500000 1.35625935 -1.71816385 -0.198290005	-121.250000 29.7500000 1.26465213 -1.63721967 -0.122651733	-121.250000 29.7500000 1.08391893 -1.26811194 7.31753185E-02	-121.250000 29.7500000 1.18314409 -1.23416781 0.280633628	-121.250000 29.7500000 0.246511102 -1.63754570 1.78445876	-121.250000 29.7500000 -0.401414275 -1.91319931 3.30387592	-121.250000 29.7500000 -1.22449136 -1.81879854 4.31203747	-121.250000 29.7500000 -2.17384887 -1.70339108 5.23411894	-121.250000 29.7500000 -3.12285304 -1.97868121 6.09045649	-121.250000 29.7500000 -3.31008101 -1.74508095 5.94402838	-121.250000 29.7500000 -4.71140671 -3.06409311 7.59566975	-121.250000 29.7500000 -4.50984097 -2.91998887 7.14525557	-121.250000 29.7500000 -6.22053051 -3.36208797 8.91137028	-121.250000 29.7500000 -6.35645342 -3.22011542 9.38763714	-121.250000 29.7500000 -5.86727238 -4.46363163 10.2010155	-121.250000 29.7500000 -9.19700527 -4.40482807 12.7494078	-121.250000 29.7500000 -8.18861771 -4.61479712 11.2805567	-121.250000 29.7500000 -7.49694586 -4.92635536 10.6740179	-121.250000 29.7500000 -11.2383671 -3.65684414 11.5997868	-121.250000 29.7500000 -9.23926067 -5.85784101 11.2888918	-121.250000 29.7500000 -10.1565924 -4.73343801 11.2361917	-121.250000 29.7500000 -8.13577461 -3.41630483 10.5838614	-121.250000 29.7500000 -7.64396572 -3.14076948 10.5193577	-121.250000 29.7500000 -7.48482752 -2.64532161 10.4759645	-121.250000 29.7500000 -7.92942190 -1.44504297 9.32651138	-121.250000 29.7500000 -7.49964380 -1.66842735 8.70434570	-121.250000 29.7500000 -7.49190140 -1.36357546 7.96845484	-121.250000 29.7500000 -7.41976309 -1.55236030 8.03062439	-121.250000 29.7500000 -3.69614244 -3.65934587 6.99443913	-121.250000 29.7500000 -1.05434430 -4.98705244 5.99277782	-121.250000 29.7500000 1.05096555 -5.10776806 3.96458769	-121.250000 29.7500000 3.48460484 -6.57779408 1.98711514	-121.250000 29.7500000 3.45623803 -5.99471378 2.29540920	-121.250000 29.7500000 3.09409404 -5.04784346 2.24953604	-121.250000 29.7500000 2.63991380 -4.03732538 2.50106382	-121.250000 29.7500000 2.75605989 -3.52807736 3.41940641	-121.250000 29.7500000 2.37647104 -2.59446192 3.64809060	-121.250000 29.7500000 2.48649263 -2.39719510 4.42397499	-121.250000 29.7500000 2.64347482 -2.33403516 4.87164164	-121.250000 29.7500000 3.50970936 -3.14420700 5.67869997	-121.250000 29.7500000 3.60622835 -3.21044922 5.75177813	-121.250000 29.7500000 3.60064602 -3.34665680 5.79886818	-121.250000 29.7500000 3.74475837 -4.32067966 6.53755140	-121.250000 29.7500000 3.87671995 -4.37531137 6.10073900	-121.250000 29.7500000 3.70075178 -4.51878166 6.43223286	-121.250000 29.7500000 4.25492907 -5.62237692 7.00640249	-121.250000 29.7500000 4.08414173 -5.92456341 7.10984612
-120.750000 29.7500000 1.22821403 -1.86050236 -0.892125070	-120.750000 29.7500000 1.53107488 -2.21142578 -0.549663901	-120.750000 29.7500000 1.76635885 -2.38651800 -0.390931010	-120.750000 29.7500000 1.40373945 -1.92696881 -4.37851772E-02	-120.750000 29.7500000 1.34187269 -1.81199324 5.58792427E-02	-120.750000 29.7500000 1.25345445 -1.66753888 0.333103716	-120.750000 29.7500000 1.37355220 -1.57047486 0.582814813	-120.750000 29.7500000 0.292722881 -1.80637825 2.18352437	-120.750000 29.7500000 -0.225814462 -2.34456515 3.86077070	-120.750000 29.7500000 -0.963387132 -2.06700921 4.65270615	-120.750000 29.7500000 -1.93120480 -1.93311894 5.61680460	-120.750000 29.7500000 -3.01107240 -2.08430171 6.33582830	-120.750000 29.7500000 -3.14770317 -1.71677756 5.97665501	-120.750000 29.7500000 -3.51563883 -2.42278790 6.56337881	-120.750000 29.7500000 -4.25188875 -2.92989659 6.93080235	-120.750000 29.7500000 -4.02671194 -3.75934291 7.49501133	-120.750000 29.7500000 -4.05770826 -3.45172954 7.52379131	-120.750000 29.7500000 -5.26506233 -4.44761562 9.09105492	-120.750000 29.7500000 -6.09692097 -4.49608660 10.0079517	-120.750000 29.7500000 -8.25429535 -4.62590647 10.9139042	-120.750000 29.7500000 -7.15728712 -5.60354853 10.7421045	-120.750000 29.7500000 -7.83310795 -5.03832340 11.2000189	-120.750000 29.7500000 -8.36895084 -7.17891407 12.3973122	-120.750000 29.7500000 -9.77850437 -5.85549593 12.8883104	-120.750000 29.7500000 -7.37492990 -4.63276720 11.6953154	-120.750000 29.7500000 -6.96159601 -4.29525948 11.7833090	-120.750000 29.7500000 -6.87182665 -3.72113562 11.7897539	-120.750000 29.7500000 -7.78987026 -1.99134851 10.7977934	-120.750000 29.7500000 -8.92506504 -2.25244498 11.1422033	-120.750000 29.7500000 -7.68298054 -1.82871222 10.0193176	-120.750000 29.7500000 -7.54315472 -2.12614727 10.1309862	-120.750000 29.7500000 -3.93097949 -4.25434113 9.07254410	-120.750000 29.7500000 -1.27826643 -5.58784771 7.56343031	-120.750000 29.7500000 1.28046870 -6.47713375 4.68157530	-120.750000 29.7500000 3.71102929 -7.56222010 1.92110622	-120.750000 29.7500000 4.03137350 -7.31031179 2.83237934	-120.750000 29.7500000 3.80586219 -6.58957481 2.65505075	-120.750000 29.7500000 3.21731400 -5.13489342 2.50029111	-120.750000 29.7500000 2.98549485 -4.30969954 3.15091968	-120.750000 29.7500000 2.62157488 -3.26692867 3.33254790	-120.750000 29.7500000 2.95103359 -3.12215757 3.88345337	-120.750000 29.7500000 3.10773969 -3.12065029 4.41333675	-120.750000 29.7500000 3.93610001 -3.89460921 5.42993641	-120.750000 29.7500000 4.28080463 -4.59939241 5.42658472	-120.750000 29.7500000 4.23904181 -4.21934319 5.54290867	-120.750000 29.7500000 4.62898111 -5.88514805 6.21289444	-120.750000 29.7500000 4.40344763 -5.48980379 6.42352915	-120.750000 29.7500000 5.56886578 -6.58532619 6.65442944	-120.750000 29.7500000 5.18564415 -7.13500977 7.02503872	-120.750000 29.7500000 4.86800480 -7.02822113 6.87107897
-120.250000 29.7500000 0.794020832 -1.52534437 -0.386935204	-120.250000 29.7500000 1.11089075 -1.97235239 -0.192292482	-120.250000 29.7500000 1.40369105 -2.23915887 7.48802200E-02	-120.250000 29.7500000 1.37510014 -1.97379720 0.320608884	-120.250000 29.7500000 1.33260548 -1.98462451 0.446589023	-120.250000 29.7500000 1.30457985 -1.89401412 0.751779079	-120.250000 29.7500000 1.67401695 -2.13465452 0.936938941	-120.250000 29.7500000 0.469027460 -2.36044312 2.87057090	-120.250000 29.7500000 -0.146922871 -2.50632310 4.45385218	-120.250000 29.7500000 -1.06678951 -2.43108416 5.62305260	-120.250000 29.7500000 -2.31404185 -2.06916189 6.63564682	-120.250000 29.7500000 -3.13980269 -1.91460943 6.99921036	-120.250000 29.7500000 -3.30941224 -1.77076817 6.87167215	-120.250000 29.7500000 -3.51175880 -2.12368774 6.78288174	-120.250000 29.7500000 -3.22303081 -2.57976294 6.52619267	-120.250000 29.7500000 -3.71272421 -3.52900887 7.28021669	-120.250000 29.7500000 -4.16508293 -3.34132314 7.63472891	-120.250000 29.7500000 -3.77818036 -3.95528626 8.12770367	-120.250000 29.7500000 -4.32716560 -4.10705376 8.69854736	-120.250000 29.7500000 -5.67305660 -4.43357611 9.62766647	-120.250000 29.7500000 -7.13033533 -5.86747885 11.4937391	-120.250000 29.7500000 -7.06040716 -6.26409149 12.4074879	-120.250000 29.7500000 -7.65094137 -8.22067928 13.7254181	-120.250000 29.7500000 -9.11721039 -7.42107582 14.8928556	-120.250000 29.7500000 -6.62779808 -5.69896269 12.7822971	-120.250000 29.7500000 -6.32808542 -5.25412083 13.0070086	-120.250000 29.7500000 -6.32374525 -4.50300598 13.1351643	-120.250000 29.7500000 -7.58174324 -2.50640392 12.1639519	-120.250000 29.7500000 -8.12925243 -3.02087021 12.8502941	-120.250000 29.7500000 -7.39121056 -2.76829290 12.1655626	-120.250000 29.7500000 -7.08206511 -3.35300732 12.4062586	-120.250000 29.7500000 -4.63819218 -4.70449543 11.3189325	-120.250000 29.7500000 -1.15411341 -7.22058487 9.29881096	-120.250000 29.7500000 1.49596000 -7.91453457 5.55847788	-120.250000 29.7500000 4.33634615 -9.01598644 2.84878540	-120.250000 29.7500000 4.41818857 -8.32230663 2.76179004	-120.250000 29.7500000 5.12692690 -8.35354710 3.09983230	-120.250000 29.7500000 4.20816326 -6.69663429 2.61321807	-120.250000 29.7500000 3.86180568 -5.72224760 2.96201420	-120.250000 29.7500000 3.45654631 -4.71875668 3.15174723	-120.250000 29.7500000 3.25329137 -3.88177562 3.22401738	-120.250000 29.7500000 3.39270401 -3.92842484 3.71443200	-120.250000 29.7500000 4.45339775 -5.32136106 4.65661621	-120.250000 29.7500000 5.78747559 -6.32683134 5.45808840	-120.250000 29.7500000 5.72229242 -6.31582880 5.52656031	-120.250000 29.7500000 6.46837807 -7.69712543 6.63718748	-120.250000 29.7500000 6.16512251 -7.84633017 6.51668406	-120.250000 29.7500000 6.37126064 -8.56518078 5.91574430	-120.250000 29.7500000 7.59983349 -9.69229603 7.17326736	-120.250000 29.7500000 7.00284481 -9.72044373 7.00757790
-119.750000 29.7500000 0.248720273 -1.12940145 0.950197935	-119.750000 29.7500000 0.732780993 -1.79775691 1.08704925	-119.750000 29.7500000 1.21424496 -2.17169094 1.20469296	-119.750000 29.7500000 1.24509013 -2.12730670 1.15712833	-119.750000 29.7500000 1.62593842 -2.43659186 1.10542285	-119.750000 29.7500000 1.85805321 -2.65343380 1.34197235	-119.750000 29.7500000 2.52085662 -3.25276852 1.48449028	-119.750000 29.7500000 0.931676924 -2.99049282 3.45632648	-119.750000 29.7500000 0.153170943 -3.18840575 5.22966862	-119.750000 29.7500000 -1.77560341 -2.45835233 7.40519905	-119.750000 29.7500000 -2.62743855 -1.85471106 7.81757832	-119.750000 29.7500000 -3.46451187 -1.32056665 8.01278496	-119.750000 29.7500000 -4.44193697 -1.00671339 8.22877026	-119.750000 29.7500000 -4.61876631 -1.96299589 8.41225910	-119.750000 29.7500000 -4.41975212 -2.38912082 8.10606289	-119.750000 29.7500000 -4.16125345 -3.23777437 8.43479633	-119.750000 29.7500000 -4.25350761 -3.33947802 8.39523220	-119.750000 29.7500000 -4.24991941 -3.63666844 9.17903519	-119.750000 29.7500000 -4.14676571 -3.85466146 9.07755375	-119.750000 29.7500000 -6.03499317 -4.06044436 10.7938242	-119.750000 29.7500000 -7.33479548 -5.76694870 12.8906612	-119.750000 29.7500000 -6.47113514 -6.89981699 13.8101988	-119.750000 29.7500000 -6.95197821 -9.01601601 15.3993692	-119.750000 29.7500000 -7.95490503 -7.59403944 15.6227579	-119.750000 29.7500000 -5.81936407 -6.62978363 14.1047401	-119.750000 29.7500000 -5.77130985 -6.01661158 14.5686350	-119.750000 29.7500000 -5.82565594 -5.22820759 14.8557472	-119.750000 29.7500000 -7.17481899 -3.26378298 13.8524847	-119.750000 29.7500000 -5.73614120 -3.16047716 12.9522314	-119.750000 29.7500000 -6.91006470 -3.84917045 14.2995214	-119.750000 29.7500000 -6.26133299 -4.63422441 14.3593149	-119.750000 29.7500000 -4.38694239 -5.77996063 13.3046350	-119.750000 29.7500000 -0.130626783 -8.83671951 10.2806711	-119.750000 29.7500000 1.86202013 -8.74755192 6.42868805	-119.750000 29.7500000 4.31192541 -9.52508068 3.41010499	-119.750000 29.7500000 5.24202585 -9.71238136 3.49645829	-119.750000 29.7500000 5.17271662 -8.44765091 3.05894542	-119.750000 29.7500000 5.45623255 -8.38708019 3.10459590	-119.750000 29.7500000 5.02574921 -7.64763212 3.06910515	-119.750000 29.7500000 4.52144146 -6.60331869 2.78161907	-119.750000 29.7500000 4.21660089 -5.64417696 2.72745490	-119.750000 29.7500000 4.44529009 -5.58982563 3.12451768	-119.750000 29.7500000 5.85165977 -7.39369774 4.19669962	-119.750000 29.7500000 6.23028755 -7.77838516 4.50300312	-119.750000 29.7500000 7.47697592 -9.52306175 5.19885826	-119.750000 29.7500000 7.22969198 -9.26363182 5.90515089	-119.750000 29.7500000 8.27229500 -10.9518623 6.36036205	-119.750000 29.7500000 8.63374805 -11.6783743 6.19622087	-119.750000 29.7500000 8.54785442 -11.8910418 6.68931627	-119.750000 29.7500000 9.52950287 -13.3673038 7.32824087
-119.250000 29.7500000 0.382387400 -1.99892831 3.15968966	-119.250000 29.7500000 0.928500712 -2.59084678 3.17290378	-119.250000 29.7500000 1.50565588 -2.68771482 2.52781010	-119.250000 29.7500000 1.78215230 -3.01052499 2.51657128	-119.250000 29.7500000 2.10417604 -3.34741330 2.01102901	-119.250000 29.7500000 2.47539639 -3.73000169 1.85047352	-119.250000 29.7500000 3.32516718 -4.53708935 1.77758121	-119.250000 29.7500000 1.68393862 -3.75771546 3.93666649	-119.250000 29.7500000 0.546612084 -4.03645039 6.58486223	-119.250000 29.7500000 -1.64767873 -2.67807174 8.77902031	-119.250000 29.7500000 -3.73567820 -1.66035116 10.5248194	-119.250000 29.7500000 -4.94598913 -0.753907740 10.2566519	-119.250000 29.7500000 -4.95694590 -0.886745572 9.93093777	-119.250000 29.7500000 -5.23265457 -1.56969726 10.5733862	-119.250000 29.7500000 -4.99475670 -2.25284314 10.3261137	-119.250000 29.7500000 -6.11051464 -2.57455611 11.0705061	-119.250000 29.7500000 -6.02306223 -3.04658389 10.9847641	-119.250000 29.7500000 -5.64051962 -3.01232839 11.1981268	-119.250000 29.7500000 -5.16757154 -4.13298845 11.2317991	-119.250000 29.7500000 -6.27893686 -3.97566700 12.5915480	-119.250000 29.7500000 -7.46203566 -5.84333992 15.0512400	-119.250000 29.7500000 -5.79402924 -7.69868183 15.8018017	-119.250000 29.7500000 -6.14190865 -9.95680332 17.3640881	-119.250000 29.7500000 -4.52621269 -8.14321232 15.3538523	-119.250000 29.7500000 -4.90798092 -7.53894472 15.7564478	-119.250000 29.7500000 -5.04311514 -6.88231277 16.5722904	-119.250000 29.7500000 -4.91708088 -6.36139870 16.6622505	-119.250000 29.7500000 -6.35932589 -4.49119425 15.8450203	-119.250000 29.7500000 -4.54244041 -4.41651106 14.1284914	-119.250000 29.7500000 -6.25993013 -4.87499237 15.9760981	-119.250000 29.7500000 -5.55508089 -5.64869833 15.9593325	-119.250000 29.7500000 -1.90449083 -6.75471163 12.3112993	-119.250000 29.7500000 0.775297761 -9.95294189 10.9554787	-119.250000 29.7500000 2.11987567 -9.48108959 7.57816792	-119.250000 29.7500000 5.21128845 -10.9965124 3.87780499	-119.250000 29.7500000 5.45869350 -9.94498825 3.65231752	-119.250000 29.7500000 6.62010717 -10.0997066 3.53712726	-119.250000 29.7500000 5.78896427 -9.03136253 2.86705399	-119.250000 29.7500000 6.63332891 -9.63386154 3.27668238	-119.250000 29.7500000 6.09928513 -8.97948360 2.27688575	-119.250000 29.7500000 5.39899302 -7.82564640 2.05058622	-119.250000 29.7500000 5.99613905 -8.67676544 2.13158703	-119.250000 29.7500000 7.99818707 -10.8109131 3.05747366	-119.250000 29.7500000 7.80523062 -10.6862822 4.22396898	-119.250000 29.7500000 9.56702614 -13.1150484 5.02295160	-119.250000 29.7500000 9.53963375 -12.4139166 5.78384113	-119.250000 29.7500000 8.98267555 -12.7675371 5.76938534	-119.250000 29.7500000 11.3895845 -15.2841930 6.44528103	-119.250000 29.7500000 11.2288313 -15.3722439 6.98937511	-119.250000 29.7500000 10.0336313 -14.8143864 7.00216722
-118.750000 29.7500000 1.63323987 -4.02306366 5.25716686	-118.750000 29.7500000 2.18750429 -4.51389170 4.78801107	-118.750000 29.7500000 2.33739901 -3.98525023 3.90448499	-118.750000 29.7500000 2.81179833 -4.57793856 3.50425434	-118.750000 29.7500000 3.57355070 -5.21402168 3.25449705	-118.750000 29.7500000 3.49153376 -5.26987934 2.34183621	-118.750000 29.7500000 5.07153320 -6.33825302 2.52552295	-118.750000 29.7500000 2.73842955 -4.99295282 4.23717451	-118.750000 29.7500000 1.62986004 -5.42292786 7.47377872	-118.750000 29.7500000 -1.00326538 -3.98227453 10.2155371	-118.750000 29.7500000 -4.15499735 -2.08150053 12.9673185	-118.750000 29.7500000 -4.65266800 -1.67887485 11.9481525	-118.750000 29.7500000 -4.88322353 -1.55254376 11.8660603	-118.750000 29.7500000 -5.09635258 -1.22949708 11.8983736	-118.750000 29.7500000 -6.42443466 -1.87909746 12.7870522	-118.750000 29.7500000 -6.66707706 -1.96230865 13.3243780	-118.750000 29.7500000 -5.98853779 -3.29491282 13.7154570	-118.750000 29.7500000 -5.69792557 -3.33227921 13.8435478	-118.750000 29.7500000 -4.94958067 -4.86898947 13.8025751	-118.750000 29.7500000 -6.20174789 -4.24377346 14.7674217	-118.750000 29.7500000 -7.14327908 -6.73542023 17.9113159	-118.750000 29.7500000 -4.82642794 -8.69202995 17.9474239	-118.750000 29.7500000 -5.01354361 -11.0435410 19.6048355	-118.750000 29.7500000 -3.72930884 -9.10779190 17.6951141	-118.750000 29.7500000 -3.83106446 -8.43760967 17.3186111	-118.750000 29.7500000 -3.64765549 -8.52985191 18.5158672	-118.750000 29.7500000 -2.06826687 -6.71947289 15.7013216	-118.750000 29.7500000 -3.60926294 -4.72149754 15.3238039	-118.750000 29.7500000 -3.18374419 -6.69226074 16.0922832	-118.750000 29.7500000 -3.07629967 -6.05613708 14.7602673	-118.750000 29.7500000 -2.34203029 -6.79528904 14.7353191	-118.750000 29.7500000 -0.890086770 -8.11916637 13.0875587	-118.750000 29.7500000 1.66089213 -10.2789831 11.2260313	-118.750000 29.7500000 3.13619781 -11.4736652 8.75638771	-118.750000 29.7500000 4.58116579 -10.7284279 4.52583647	-118.750000 29.7500000 6.51561975 -11.2249260 4.41699743	-118.750000 29.7500000 6.98684597 -10.7663727 3.45531464	-118.750000 29.7500000 7.47446632 -11.4327602 2.90631199	-118.750000 29.7500000 7.04875994 -10.5471191 2.61361504	-118.750000 29.7500000 8.00764275 -11.6724138 1.86218381	-118.750000 29.7500000 7.14852858 -10.8095617 1.46070588	-118.750000 29.7500000 9.38849926 -13.7378120 1.56390798	-118.750000 29.7500000 9.82765961 -13.8166695 2.07988048	-118.750000 29.7500000 11.7701101 -16.4679165 3.59165215	-118.750000 29.7500000 12.0298500 -16.9228725 4.53416300	-118.750000 29.7500000 12.5059948 -16.2620144 5.18791485	-118.750000 29.7500000 11.6106176 -16.7849922 5.34704447	-118.750000 29.7500000 14.1688280 -18.7039356 6.37037230	-118.750000 29.7500000 14.3559074 -19.0930710 6.87684965	-118.750000 29.7500000 12.7113972 -17.8995171 6.84456253
-118.250000 29.7500000 3.90925145 -7.17044735 6.87633562	-118.250000 29.7500000 4.44585276 -7.86243343 6.17804432	-118.250000 29.7500000 3.86445928 -6.45888901 4.95171499	-118.250000 29.7500000 4.58596277 -6.90759468 4.18407774	-118.250000 29.7500000 5.08710003 -7.20396662 3.65180230	-118.250000 29.7500000 5.70816708 -7.75656557 2.84072089	-118.250000 29.7500000 6.55318928 -7.95528984 2.44903588	-118.250000 29.7500000 5.11993408 -7.51353741 4.82870340	-118.250000 29.7500000 3.15237832 -7.55076981 7.92568588	-118.250000 29.7500000 1.37792778 -6.34110403 9.61708164	-118.250000 29.7500000 -1.53843415 -3.78845167 12.3915749	-118.250000 29.7500000 -3.41857290 -3.64207125 13.3451290	-118.250000 29.7500000 -3.88021970 -3.50154781 13.6361618	-118.250000 29.7500000 -4.02024603 -2.27327561 12.6042757	-118.250000 29.7500000 -3.66942143 -3.52995420 12.7535238	-118.250000 29.7500000 -6.02701855 -3.71369481 15.1706734	-118.250000 29.7500000 -5.26141167 -4.84201622 16.2057762	-118.250000 29.7500000 -5.09549427 -4.77993250 16.1825085	-118.250000 29.7500000 -3.98661971 -6.58904600 16.3093529	-118.250000 29.7500000 -5.54176140 -5.32677221 17.0540600	-118.250000 29.7500000 -3.86604190 -6.96352768 17.0906887	-118.250000 29.7500000 -3.55344272 -9.96619606 19.7710247	-118.250000 29.7500000 -3.47541356 -12.4736538 21.9889851	-118.250000 29.7500000 -1.52950621 -10.0762024 18.5923729	-118.250000 29.7500000 -1.79367554 -10.4412003 18.8255672	-118.250000 29.7500000 -0.135493845 -9.71384430 17.1535206	-118.250000 29.7500000 -3.41224931E-02 -7.60230923 16.3748264	-118.250000 29.7500000 -1.50149095 -6.87230635 16.2152901	-118.250000 29.7500000 -0.602270782 -7.13887596 14.7360945	-118.250000 29.7500000 -1.75102091 -7.71097231 16.2858086	-118.250000 29.7500000 -0.996617913 -7.80772114 15.8197126	-118.250000 29.7500000 0.463665217 -9.46593666 13.9576683	-118.250000 29.7500000 2.03974581 -10.4742069 12.1669750	-118.250000 29.7500000 3.71268201 -11.7038059 8.84528637	-118.250000 29.7500000 5.69045782 -12.0274601 5.33532619	-118.250000 29.7500000 6.47999859 -11.5013323 5.01596689	-118.250000 29.7500000 8.98036098 -12.6925621 3.68962836	-118.250000 29.7500000 9.74894714 -13.9747438 3.13805771	-118.250000 29.7500000 9.21262074 -13.2536526 1.86079466	-118.250000 29.7500000 10.1973238 -14.4759178 1.28165185	-118.250000 29.7500000 10.9717379 -15.5678282 0.790500641	-118.250000 29.7500000 11.4495068 -16.5577087 0.147455812	-118.250000 29.7500000 12.6148710 -18.1957207 1.17225599	-118.250000 29.7500000 14.9932556 -22.7463417 1.58016670	-118.250000 29.7500000 15.1541452 -21.4782085 3.02242041	-118.250000 29.7500000 15.7798643 -20.7841396 3.97039771	-118.250000 29.7500000 17.9793606 -24.7723942 4.07353497	-118.250000 29.7500000 17.7877350 -23.0067406 5.73883867	-118.250000 29.7500000 17.7139397 -23.0061378 6.22160196	-118.250000 29.7500000 16.0016937 -23.0487804 6.13801193
-117.750000 29.7500000 6.44538498 -10.1988745 7.27709627	-117.750000 29.7500000 6.62322760 -10.3395414 6.86242294	-117.750000 29.7500000 6.84537888 -9.75654984 5.77388239	-117.750000 29.7500000 7.57952547 -9.81816959 5.06488800	-117.750000 29.7500000 7.81702662 -10.0149422 4.21336746	-117.750000 29.7500000 9.16764545 -11.0488777 2.77024937	-117.750000 29.7500000 9.81489944 -10.6226511 2.10363865	-117.750000 29.7500000 7.02891445 -9.63180351 4.49437618	-117.750000 29.7500000 4.94172001 -10.0275021 7.65498495	-117.750000 29.7500000 3.60058069 -9.36920071 9.99278069	-117.750000 29.7500000 0.982429385 -7.14857531 11.9186974	-117.750000 29.7500000 -9.87990499E-02 -6.68984747 12.2899494	-117.750000 29.7500000 -0.336290210 -6.46500540 12.3899431	-117.750000 29.7500000 -1.38423622 -5.29514551 12.0842848	-117.750000 29.7500000 -2.05912399 -6.24054003 14.2238331	-117.750000 29.7500000 -3.16406250 -6.05602074 14.9413309	-117.750000 29.7500000 -2.12344289 -6.51942968 14.9528465	-117.750000 29.7500000 -1.87424839 -6.48138762 14.8258543	-117.750000 29.7500000 -2.60165143 -8.47402096 17.7306175	-117.750000 29.7500000 -4.16721582 -7.20126390 18.3461819	-117.750000 29.7500000 -1.56320810 -8.95135975 17.0552063	-117.750000 29.7500000 -1.06833577 -12.1799374 20.4943829	-117.750000 29.7500000 -1.18430054 -15.0280466 23.8293743	-117.750000 29.7500000 1.00660169 -12.2664595 19.2705708	-117.750000 29.7500000 1.00230658 -12.0912094 19.7920055	-117.750000 29.7500000 2.75859332 -12.8664713 19.0775185	-117.750000 29.7500000 2.75013161 -9.62169361 16.6992207	-117.750000 29.7500000 1.47068739 -9.94675159 16.3253403	-117.750000 29.7500000 1.71472538 -8.94449615 14.7581558	-117.750000 29.7500000 0.739492834 -8.38229179 14.8851671	-117.750000 29.7500000 0.785312831 -8.45430470 15.1177416	-117.750000 29.7500000 1.37908602 -10.1425934 14.5264969	-117.750000 29.7500000 2.55678129 -10.7817783 12.7114134	-117.750000 29.7500000 3.58418632 -11.1587639 9.45009708	-117.750000 29.7500000 4.88288736 -11.0119810 6.36680222	-117.750000 29.7500000 8.54301167 -13.2076273 5.19904280	-117.750000 29.7500000 9.36296082 -13.2143650 3.39349532	-117.750000 29.7500000 9.72691154 -13.9617977 2.70920300	-117.750000 29.7500000 11.8374577 -16.3757362 0.989306092	-117.750000 29.7500000 12.8032131 -17.3526096 0.120126687	-117.750000 29.7500000 13.9282656 -19.2999172 -1.48785543	-117.750000 29.7500000 13.7153139 -19.4604034 -1.84162056	-117.750000 29.7500000 18.6710567 -25.2125664 -0.891403079	-117.750000 29.7500000 18.7269745 -28.3172626 -1.51137590	-117.750000 29.7500000 19.6243763 -27.0805359 -0.334230900	-117.750000 29.7500000 19.2258835 -26.4010334 1.00968874	-117.750000 29.7500000 21.7299747 -29.9297829 1.35271740	-117.750000 29.7500000 22.4826126 -28.9015141 3.58715940	-117.750000 29.7500000 22.5575695 -28.5373287 4.13965321	-117.750000 29.7500000 25.1637459 -34.0718155 4.67410803
-117.250000 29.7500000 8.83397293 -12.6161356 6.13016891	-117.250000 29.7500000 8.82823944 -11.7301769 5.47793293	-117.250000 29.7500000 8.76786804 -11.6940746 4.50837898	-117.250000 29.7500000 9.37100601 -11.7291327 3.79726338	-117.250000 29.7500000 11.9075260 -13.8432770 3.28497910	-117.250000 29.7500000 13.3874006 -13.8418198 1.91948593	-117.250000 29.7500000 14.3605909 -14.2589617 1.47403812	-117.250000 29.7500000 10.0949574 -11.7014418 3.73190379	-117.250000 29.7500000 8.13286972 -13.3548107 7.13493204	-117.250000 29.7500000 5.77858114 -11.7807932 9.68306351	-117.250000 29.7500000 3.46561122 -10.9969549 12.0401297	-117.250000 29.7500000 2.52873588 -8.96384621 10.6651421	-117.250000 29.7500000 1.99294972 -8.01998043 10.3544664	-117.250000 29.7500000 0.967407107 -9.10133266 12.1879883	-117.250000 29.7500000 0.549742937 -7.95551777 12.5981770	-117.250000 29.7500000 -0.330515236 -7.45526791 13.2725697	-117.250000 29.7500000 0.347204059 -7.63792324 12.8537254	-117.250000 29.7500000 9.58074331E-02 -8.98568344 14.7289867	-117.250000 29.7500000 0.284806222 -9.30187416 14.8333378	-117.250000 29.7500000 -0.115647458 -10.2377472 15.9480152	-117.250000 29.7500000 1.24100471 -12.3018074 17.2286453	-117.250000 29.7500000 1.63484013 -13.5915070 20.2035961	-117.250000 29.7500000 2.79036784 -17.6269569 22.8580284	-117.250000 29.7500000 4.63704634 -16.7223301 21.3135929	-117.250000 29.7500000 4.60075521 -13.5578442 18.8946171	-117.250000 29.7500000 6.81878281 -15.2392426 18.2092285	-117.250000 29.7500000 5.78015709 -12.2971678 16.5045280	-117.250000 29.7500000 4.18311882 -10.9346848 15.7493801	-117.250000 29.7500000 3.51953149 -10.3374176 15.0678473	-117.250000 29.7500000 2.87360454 -9.68587780 14.4338055	-117.250000 29.7500000 2.75321293 -9.98848248 14.4139938	-117.250000 29.7500000 2.35416579 -10.6651669 14.3059397	-117.250000 29.7500000 3.09256577 -10.8665686 12.9530993	-117.250000 29.7500000 3.71222854 -10.9548016 10.1849041	-117.250000 29.7500000 5.00613165 -10.8461323 6.75198364	-117.250000 29.7500000 8.36647892 -12.2798204 5.34183455	-117.250000 29.7500000 11.7273331 -15.3064632 2.95488477	-117.250000 29.7500000 13.0273418 -17.6833992 1.45237267	-117.250000 29.7500000 14.4103165 -18.5040722 -0.763277352	-117.250000 29.7500000 15.6292601 -19.9356613 -2.10304713	-117.250000 29.7500000 16.0182686 -21.5946579 -4.16854811	-117.250000 29.7500000 20.9805012 -27.1275558 -4.42292786	-117.250000 29.7500000 22.8167973 -30.1464386 -4.90622997	-117.250000 29.7500000 22.3716125 -30.9786415 -4.58698320	-117.250000 29.7500000 23.6828423 -30.8359966 -4.06325006	-117.250000 29.7500000 28.7670975 -38.2101860 -2.43938828	-117.250000 29.7500000 27.8241901 -37.2112732 -1.73346651	-117.250000 29.7500000 28.6196308 -37.4059258 0.176610544	-117.250000 29.7500000 28.9577065 -35.9630508 -1.29025948	-117.250000 29.7500000 32.8584976 -43.2736778 -7.04693571E-02
-116.750000 29.7500000 12.6120949 -14.4277477 4.78313351	-116.750000 29.7500000 12.6943436 -13.8227110 3.90498185	-116.750000 29.7500000 15.1862240 -16.2041931 3.18668294	-116.750000 29.7500000 16.1930027 -16.6529026 2.22704482	-116.750000 29.7500000 16.7532043 -17.2490215 1.41478896	-116.750000 29.7500000 19.0761871 -17.6471176 0.424643368	-116.750000 29.7500000 20.3332767 -18.6349773 0.257804453	-116.750000 29.7500000 13.8711910 -14.9589367 2.43652511	-116.750000 29.7500000 11.8702183 -15.4863834 5.97872782	-116.750000 29.7500000 9.42839718 -14.7403479 8.61028576	-116.750000 29.7500000 5.87542963 -12.8535223 10.0100307	-116.750000 29.7500000 5.52555227 -11.9195499 10.1352453	-116.750000 29.7500000 4.20317841 -10.0408440 8.74011135	-116.750000 29.7500000 3.66778851 -11.7023563 10.9561529	-116.750000 29.7500000 3.16705990 -9.77410984 10.8105192	-116.750000 29.7500000 2.78644013 -9.78187847 11.6711159	-116.750000 29.7500000 3.14438748 -10.2101126 11.6391926	-116.750000 29.7500000 3.17457318 -10.9320202 11.5994482	-116.750000 29.7500000 3.22998738 -11.8636122 13.1796618	-116.750000 29.7500000 3.07676935 -12.6718845 14.3003111	-116.750000 29.7500000 4.33151770 -14.9299288 16.4896355	-116.750000 29.7500000 5.32228184 -15.5827818 18.2003231	-116.750000 29.7500000 6.29899263 -16.7080097 20.8044567	-116.750000 29.7500000 8.49301434 -18.5270061 21.0995502	-116.750000 29.7500000 8.45503235 -16.3844128 17.8368378	-116.750000 29.7500000 9.41264629 -16.0652466 17.4692326	-116.750000 29.7500000 10.6139050 -15.8913221 16.4747162	-116.750000 29.7500000 7.85692596 -12.8542490 13.4272356	-116.750000 29.7500000 6.33394003 -12.1971626 13.7193823	-116.750000 29.7500000 6.27478409 -12.7124634 14.5552378	-116.750000 29.7500000 5.88059711 -12.5280323 14.7963123	-116.750000 29.7500000 4.03149748 -11.6700144 13.9090910	-116.750000 29.7500000 3.63760185 -10.0799932 12.9198923	-116.750000 29.7500000 5.30177927 -12.6364098 11.3602476	-116.750000 29.7500000 6.09013653 -12.2260466 7.86757231	-116.750000 29.7500000 8.40173721 -11.7850399 4.83154774	-116.750000 29.7500000 14.1306658 -16.7676373 2.03589630	-116.750000 29.7500000 15.8650265 -19.9240799 -1.29579902	-116.750000 29.7500000 16.8748856 -19.9880104 -3.28401327	-116.750000 29.7500000 18.3939152 -21.6104603 -5.44429016	-116.750000 29.7500000 23.7710743 -27.6773472 -8.06731796	-116.750000 29.7500000 25.4382839 -31.0311031 -8.74731064	-116.750000 29.7500000 25.8518333 -32.5139542 -9.79754162	-116.750000 29.7500000 26.0751171 -33.0044327 -8.50225830	-116.750000 29.7500000 28.4036407 -35.6400070 -7.82969093	-116.750000 29.7500000 34.5674438 -44.5998116 -7.09229565	-116.750000 29.7500000 34.2339287 -45.2292137 -6.93692875	-116.750000 29.7500000 33.9710770 -44.8315353 -5.18433809	-116.750000 29.7500000 34.9288368 -42.9743919 -6.11884928	-116.750000 29.7500000 39.5343895 -47.7327576 -6.17453051
-116.250000 29.7500000 18.1494808 -17.5156574 2.43891025	-116.250000 29.7500000 17.4209938 -17.1086445 1.55759168	-116.250000 29.7500000 21.4797955 -20.5796375 0.958913982	-116.250000 29.7500000 22.6944618 -21.3027802 0.211157933	-116.250000 29.7500000 23.5397663 -21.6613102 -0.515879214	-116.250000 29.7500000 26.2619953 -22.1583328 -1.16188204	-116.250000 29.7500000 27.6798878 -23.2762928 -1.48946869	-116.250000 29.7500000 23.5405922 -21.9329853 0.909307539	-116.250000 29.7500000 17.6724873 -19.2049408 4.30883074	-116.250000 29.7500000 13.8429384 -17.4955120 6.46363878	-116.250000 29.7500000 9.62697506 -15.4943714 7.81765175	-116.250000 29.7500000 9.16584587 -14.9844580 8.73517323	-116.250000 29.7500000 8.51907444 -14.6218367 8.83113766	-116.250000 29.7500000 7.53244686 -14.5431242 8.97441483	-116.250000 29.7500000 5.73003674 -11.5973558 8.90987492	-116.250000 29.7500000 5.84582090 -12.0302477 9.38208675	-116.250000 29.7500000 7.06285810 -14.4493208 10.6992264	-116.250000 29.7500000 6.85937643 -14.2167740 10.4479504	-116.250000 29.7500000 8.03758526 -16.9562969 12.1118641	-116.250000 29.7500000 7.46921873 -16.5686188 13.4873095	-116.250000 29.7500000 9.00939751 -18.4055882 15.9038458	-116.250000 29.7500000 11.1000433 -21.2966843 17.9255943	-116.250000 29.7500000 10.4147577 -18.1119404 19.1627827	-116.250000 29.7500000 13.0671816 -19.1442280 18.2785454	-116.250000 29.7500000 14.5740538 -19.5266113 17.3906422	-116.250000 29.7500000 16.2299042 -20.7714901 16.4721928	-116.250000 29.7500000 17.5569305 -20.3121319 15.3745880	-116.250000 29.7500000 12.9166126 -16.0534668 13.3563643	-116.250000 29.7500000 10.8902483 -15.5877218 13.5180731	-116.250000 29.7500000 8.40452099 -13.6871099 14.4940376	-116.250000 29.7500000 8.33524227 -13.9112463 14.8538256	-116.250000 29.7500000 5.85523510 -12.6013680 13.8208704	-116.250000 29.7500000 5.38869715 -10.6548843 12.1970987	-116.250000 29.7500000 6.21763086 -12.1631317 11.1908722	-116.250000 29.7500000 5.41996050 -11.1659613 8.97990990	-116.250000 29.7500000 9.78293133 -12.6324816 4.46592903	-116.250000 29.7500000 12.7800617 -13.9430609 0.520540595	-116.250000 29.7500000 17.1254292 -18.0463638 -4.60904074	-116.250000 29.7500000 18.6836472 -19.9581070 -6.64658308	-116.250000 29.7500000 20.2150612 -20.6680756 -8.99288654	-116.250000 29.7500000 25.2235126 -25.4406910 -13.7326193	-116.250000 29.7500000 26.6706886 -27.1552010 -14.3417072	-116.250000 29.7500000 33.6082840 -34.7913818 -16.2440548	-116.250000 29.7500000 34.2649231 -36.0551262 -16.6434040	-116.250000 29.7500000 36.2784309 -39.0244331 -14.6365862	-116.250000 29.7500000 36.2100372 -41.9038811 -14.1758566	-116.250000 29.7500000 44.1761246 -50.7164574 -14.1495810	-116.250000 29.7500000 44.0510712 -50.6326828 -13.5409231	-116.250000 29.7500000 46.2817039 -50.8640175 -11.8266554	-116.250000 29.7500000 44.9365578 -50.7394714 -13.2123766
-115.750000 29.7500000 25.3328953 -21.4954472 -0.739807665	-115.750000 29.7500000 30.3768959 -25.6420326 -1.99377859	-115.750000 29.7500000 30.2649632 -25.7377377 -1.95973074	-115.750000 29.7500000 31.4238663 -26.4757614 -2.47779250	-115.750000 29.7500000 32.7656898 -27.1928406 -2.72565389	-115.750000 29.7500000 35.1001396 -27.4251385 -3.56763935	-115.750000 29.7500000 36.2942162 -28.3588524 -3.53998065	-115.750000 29.7500000 32.2896194 -27.9050999 -1.24074101	-115.750000 29.7500000 25.6992550 -24.4169559 2.20347619	-115.750000 29.7500000 19.2026577 -21.1446342 4.19362593	-115.750000 29.7500000 17.8954754 -22.3061562 7.16623831	-115.750000 29.7500000 14.1467848 -19.0504093 6.78049421	-115.750000 29.7500000 13.8633490 -19.1555729 6.64036798	-115.750000 29.7500000 11.9703617 -18.4453983 7.66969824	-115.750000 29.7500000 12.0526876 -17.0430641 8.37525368	-115.750000 29.7500000 12.0910206 -17.2250385 8.28693295	-115.750000 29.7500000 11.5830431 -18.7548065 8.77653885	-115.750000 29.7500000 11.3784513 -17.4230404 8.09405613	-115.750000 29.7500000 13.7516680 -21.9043541 9.78963947	-115.750000 29.7500000 14.3217812 -22.1844597 10.0461159	-115.750000 29.7500000 13.0710649 -19.9863605 12.0954981	-115.750000 29.7500000 15.5960293 -23.4874439 15.5125055	-115.750000 29.7500000 17.9378452 -22.4327297 18.6184711	-115.750000 29.7500000 16.7769089 -21.1378155 16.4354172	-115.750000 29.7500000 18.4465637 -21.3773079 15.4267979	-115.750000 29.7500000 19.5795975 -22.0474205 15.1111813	-115.750000 29.7500000 20.9453049 -21.5839615 13.1098328	-115.750000 29.7500000 19.6424637 -19.9342442 13.1007872	-115.750000 29.7500000 16.5270519 -18.2560368 13.3634872	-115.750000 29.7500000 13.8539419 -17.0155869 14.1416359	-115.750000 29.7500000 13.7939396 -17.1695747 14.3588419	-115.750000 29.7500000 9.97842789 -14.7326374 14.1522942	-115.750000 29.7500000 8.58179665 -11.9966793 12.8824272	-115.750000 29.7500000 7.46128893 -12.0422287 11.1043987	-115.750000 29.7500000 7.06871891 -12.3252449 9.87155437	-115.750000 29.7500000 8.81835747 -10.9585600 4.63696527	-115.750000 29.7500000 13.7055531 -12.6371984 0.826223850	-115.750000 29.7500000 16.5412407 -14.3252592 -5.44240522	-115.750000 29.7500000 21.8039551 -16.6079426 -9.83751202	-115.750000 29.7500000 25.2300243 -17.8130379 -11.7581930	-115.750000 29.7500000 29.6623516 -20.2297611 -17.8602047	-115.750000 29.7500000 31.9448605 -22.3892803 -19.4741707	-115.750000 29.7500000 39.0519638 -27.2684631 -22.4068928	-115.750000 29.7500000 40.4515190 -28.5089893 -23.7589512	-115.750000 29.7500000 40.6658859 -30.8019714 -21.5447254	-115.750000 29.7500000 40.7757339 -32.6169815 -20.7235413	-115.750000 29.7500000 49.2148361 -41.3859520 -20.7329140	-115.750000 29.7500000 50.0274277 -42.8080711 -20.9149628	-115.750000 29.7500000 53.3317871 -46.9977798 -21.1546993	-115.750000 29.7500000 53.2180786 -46.9742355 -22.6868858
-115.250000 29.7500000 35.3321877 -27.4531269 -4.56492901	-115.250000 29.7500000 43.3389778 -33.2546692 -5.57398939	-115.250000 29.7500000 42.9288521 -32.2545891 -5.62077093	-115.250000 29.7500000 43.8861237 -32.8399734 -6.06475306	-115.250000 29.7500000 45.7236519 -33.5414772 -5.55165291	-115.250000 29.7500000 46.6820679 -35.5562973 -6.28993988	-115.250000 29.7500000 48.0155792 -38.4878578 -6.11953831	-115.250000 29.7500000 45.1657524 -34.4011993 -4.21375370	-115.250000 29.7500000 36.0406723 -29.6873531 -0.162799090	-115.250000 29.7500000 33.1097984 -31.1771908 2.12415051	-115.250000 29.7500000 26.4326591 -27.3857327 4.67004156	-115.250000 29.7500000 24.9644489 -26.2043819 5.13400841	-115.250000 29.7500000 23.6840706 -25.3003407 5.30394983	-115.250000 29.7500000 22.5117836 -26.6080494 6.57398653	-115.250000 29.7500000 18.2603569 -22.1649303 7.33675718	-115.250000 29.7500000 17.1863575 -21.3787212 6.40952349	-115.250000 29.7500000 21.4672966 -26.3134308 6.44220018	-115.250000 29.7500000 21.2180176 -25.1917324 5.91670418	-115.250000 29.7500000 20.4795437 -27.0592957 6.64860773	-115.250000 29.7500000 20.3481731 -25.5110512 6.73979998	-115.250000 29.7500000 21.0284729 -25.7384453 9.02453613	-115.250000 29.7500000 23.7910748 -27.5803890 14.4700356	-115.250000 29.7500000 22.8299236 -25.0349121 16.0354118	-115.250000 29.7500000 24.9845867 -26.3953304 15.2345476	-115.250000 29.7500000 27.3882542 -27.0549393 14.1616611	-115.250000 29.7500000 28.3755436 -26.7744999 12.8486834	-115.250000 29.7500000 29.4116745 -25.9771938 11.9910250	-115.250000 29.7500000 28.4190311 -24.5666618 12.4472971	-115.250000 29.7500000 24.4300537 -22.0623722 13.1607246	-115.250000 29.7500000 20.6121445 -19.8792858 13.8185263	-115.250000 29.7500000 20.4679222 -19.9136505 14.0446606	-115.250000 29.7500000 15.8461866 -16.5944424 15.1353750	-115.250000 29.7500000 10.6779156 -12.7681484 12.7584991	-115.250000 29.7500000 10.7376833 -14.3216209 12.8368034	-115.250000 29.7500000 7.52758217 -12.5014620 10.9202538	-115.250000 29.7500000 10.7549686 -12.2984505 7.42276335	-115.250000 29.7500000 15.1309710 -13.3532362 4.95006895	-115.250000 29.7500000 20.1267853 -12.3629103 0.621603191	-115.250000 29.7500000 26.0266266 -12.6713953 -3.22940779	-115.250000 29.7500000 32.1720428 -14.7765589 -5.04962254	-115.250000 29.7500000 33.4616547 -14.6103449 -8.72730255	-115.250000 29.7500000 37.3921318 -16.7822800 -12.5585623	-115.250000 29.7500000 43.6357346 -19.4752235 -11.0004797	-115.250000 29.7500000 36.5401726 -19.5003929 -11.4627476	-115.250000 29.7500000 43.6798515 -24.1065311 -11.1412678	-115.250000 29.7500000 43.0565796 -25.6384792 -10.2513828	-115.250000 29.7500000 41.7514496 -24.1553726 -10.1281815	-115.250000 29.7500000 42.0796432 -25.5226021 -10.1197329	-115.250000 29.7500000 43.0609627 -27.8930454 -10.1304140	-115.250000 29.7500000 44.4776764 -28.8521957 -11.8188295
-114.750000 29.7500000 47.6026077 -34.4237366 -8.84539986	-114.750000 29.7500000 47.4049873 -34.9308929 -9.01387978	-114.750000 29.7500000 47.6150169 -35.0477219 -9.11141872	-114.750000 29.7500000 48.1333122 -35.4377441 -9.51960087	-114.750000 29.7500000 49.9255524 -35.6310425 -8.74011517	-114.750000 29.7500000 62.5283165 -44.5833015 -9.36518288	-114.750000 29.7500000 63.9089165 -45.6341476 -9.55477715	-114.750000 29.7500000 50.5742989 -37.0506973 -7.15819979	-114.750000 29.7500000 49.7073784 -37.7786674 -3.97199678	-114.750000 29.7500000 46.2612457 -40.2614441 -1.35563385	-114.750000 29.7500000 37.6005745 -34.4660645 9.17470083E-03	-114.750000 29.7500000 37.8122253 -35.8904724 1.37374485	-114.750000 29.7500000 35.2740059 -34.1042633 2.80274630	-114.750000 29.7500000 33.4085197 -34.0138283 4.30083227	-114.750000 29.7500000 26.7548275 -28.5813332 4.91820192	-114.750000 29.7500000 32.0526085 -35.1468582 4.05110502	-114.750000 29.7500000 30.9253464 -33.3454247 3.24404144	-114.750000 29.7500000 30.9987106 -33.5785294 3.13117480	-114.750000 29.7500000 28.9944553 -33.2994995 3.10186791	-114.750000 29.7500000 28.9275475 -31.6510544 4.25409746	-114.750000 29.7500000 29.4373913 -30.8348866 7.43640995	-114.750000 29.7500000 34.7938194 -34.1276588 13.2782860	-114.750000 29.7500000 33.2914352 -30.2459011 14.5573645	-114.750000 29.7500000 36.3809547 -32.3327484 13.9120312	-114.750000 29.7500000 39.2358589 -33.0666504 12.3245821	-114.750000 29.7500000 40.3151093 -32.8429451 10.8310099	-114.750000 29.7500000 40.7540398 -34.7824135 9.84568977	-114.750000 29.7500000 39.6450920 -29.5499039 11.7530260	-114.750000 29.7500000 35.1389694 -26.6569099 12.4797344	-114.750000 29.7500000 29.8657799 -23.5298538 13.7129488	-114.750000 29.7500000 29.7228107 -23.5017986 14.0147352	-114.750000 29.7500000 19.3146477 -17.0724869 14.7573671	-114.750000 29.7500000 16.6287842 -16.7368088 13.2318439	-114.750000 29.7500000 15.6792355 -15.8779173 15.3798370	-114.750000 29.7500000 11.2707968 -15.3437557 13.4903440	-114.750000 29.7500000 15.6756763 -17.2674599 11.1495876	-114.750000 29.7500000 21.1197395 -20.7225552 10.8884192	-114.750000 29.7500000 28.6402416 -20.0155773 14.9219036	-114.750000 29.7500000 35.8255424 -22.4888954 13.9338465	-114.750000 29.7500000 42.8548088 -24.4662857 11.9704342	-114.750000 29.7500000 44.7504044 -30.7261925 11.5295429	-114.750000 29.7500000 47.8272057 -34.1073532 9.75356674	-114.750000 29.7500000 46.9432716 -34.3864021 11.1388702	-114.750000 29.7500000 47.9275436 -35.0334740 10.7202616	-114.750000 29.7500000 44.6264610 -35.1670418 10.1428709	-114.750000 29.7500000 42.9310303 -35.5936699 10.7944155	-114.750000 29.7500000 40.9507828 -35.1649132 12.0307617	-114.750000 29.7500000 40.4861183 -36.0600166 11.7753153	-114.750000 29.7500000 39.9253311 -36.5209236 11.2068052	-114.750000 29.7500000 41.4400978 -36.6143646 8.80694771
-114.250000 29.7500000 62.3081970 -42.7869797 -12.4254160	-114.250000 29.7500000 63.2167091 -42.9299316 -12.5650349	-114.250000 29.7500000 63.6229477 -43.9660492 -12.0517702	-114.250000 29.7500000 64.0424423 -45.4299545 -11.9189806	-114.250000 29.7500000 66.7240067 -45.3659706 -13.4034729	-114.250000 29.7500000 66.0218582 -44.9210320 -13.4061527	-114.250000 29.7500000 68.2745743 -46.5396957 -13.0337181	-114.250000 29.7500000 69.1858521 -46.5296440 -11.8432026	-114.250000 29.7500000 67.9285812 -50.2090988 -10.1041031	-114.250000 29.7500000 65.3037491 -51.3019142 -7.72821856	-114.250000 29.7500000 66.4731445 -53.1174316 -6.27385473	-114.250000 29.7500000 52.8152046 -45.3794632 -3.64765692	-114.250000 29.7500000 52.0858383 -46.0752869 -1.07628274	-114.250000 29.7500000 47.6027107 -43.4315987 1.56187809	-114.250000 29.7500000 36.9708939 -36.1963654 1.22834158	-114.250000 29.7500000 44.9068756 -44.7170601 1.43607545	-114.250000 29.7500000 44.0696678 -44.7821884 0.762785912	-114.250000 29.7500000 43.0939941 -42.8383255 -0.726474524	-114.250000 29.7500000 40.1066055 -41.4091034 -0.953092337	-114.250000 29.7500000 40.2439728 -39.8393059 1.11474645	-114.250000 29.7500000 39.8383789 -37.4418030 5.66080618	-114.250000 29.7500000 37.7943878 -34.5945969 10.4858475	-114.250000 29.7500000 36.1542816 -29.2542782 13.0504131	-114.250000 29.7500000 40.1731224 -31.4344444 12.0105591	-114.250000 29.7500000 43.1810036 -32.3409767 10.5021811	-114.250000 29.7500000 44.2729874 -33.2707367 9.09599781	-114.250000 29.7500000 54.2742004 -39.2524300 7.40479088	-114.250000 29.7500000 53.6210098 -35.8917885 10.2038469	-114.250000 29.7500000 49.9185104 -31.7683449 11.4506140	-114.250000 29.7500000 41.9976959 -27.7183266 13.0239172	-114.250000 29.7500000 41.8780251 -27.6354103 13.4217978	-114.250000 29.7500000 28.0875034 -20.4597511 14.2991772	-114.250000 29.7500000 25.6188316 -21.4092636 14.3324442	-114.250000 29.7500000 20.1120338 -19.6586399 17.3984966	-114.250000 29.7500000 18.4373417 -20.8122177 18.0245800	-114.250000 29.7500000 24.2003841 -25.2533131 15.5252419	-114.250000 29.7500000 33.0470734 -32.5989227 13.4924469	-114.250000 29.7500000 49.7288551 -47.6334610 19.2072620	-114.250000 29.7500000 52.3489304 -54.5483475 15.7272081	-114.250000 29.7500000 56.0113335 -56.4804955 12.6282654	-114.250000 29.7500000 66.4244232 -75.8311234 10.3032713	-114.250000 29.7500000 70.1543961 -81.1358109 7.91449690	-114.250000 29.7500000 66.0476608 -82.6168823 7.25942755	-114.250000 29.7500000 65.8112183 -82.5720749 6.50985527	-114.250000 29.7500000 61.8824692 -85.7169266 5.32637119	-114.250000 29.7500000 59.1128998 -85.2945862 6.17691374	-114.250000 29.7500000 56.0547905 -84.8238678 7.87717009	-114.250000 29.7500000 55.6679993 -86.6017380 8.75107288	-114.250000 29.7500000 54.1565666 -86.7125397 8.23455334	-114.250000 29.7500000 54.2760658 -86.3986282 8.29234982
-113.750000 29.7500000 62.8829765 -44.0434456 -13.6129589	-113.750000 29.7500000 64.4536591 -44.5035896 -13.8324451	-113.750000 29.7500000 64.6336746 -46.9560509 -14.1474037	-113.750000 29.7500000 81.5299301 -54.2591553 -15.4834766	-113.750000 29.7500000 86.2905502 -51.6506996 -19.5613003	-113.750000 29.7500000 86.9766006 -53.9878807 -18.2688465	-113.750000 29.7500000 90.5750961 -56.3536034 -19.3915043	-113.750000 29.7500000 92.4689865 -59.0917664 -18.3613682	-113.750000 29.7500000 91.3158722 -59.0588646 -18.5759621	-113.750000 29.7500000 91.6627350 -63.5460510 -17.3611374	-113.750000 29.7500000 92.0555573 -66.3506317 -15.6021223	-113.750000 29.7500000 89.1853333 -63.9048004 -12.6267672	-113.750000 29.7500000 72.1083221 -56.1371689 -7.86706972	-113.750000 29.7500000 65.5230026 -54.5025330 -4.39297724	-113.750000 29.7500000 64.0274048 -54.6009521 -3.93384600	-113.750000 29.7500000 63.0205307 -53.8491325 -3.45948219	-113.750000 29.7500000 61.2111893 -54.7700386 -3.88948941	-113.750000 29.7500000 58.9267616 -54.2139511 -4.78510714	-113.750000 29.7500000 54.4822998 -51.3459587 -5.33433342	-113.750000 29.7500000 53.8594933 -48.5492668 -2.39668751	-113.750000 29.7500000 51.9966202 -45.4159622 2.61611748	-113.750000 29.7500000 39.1102180 -33.6630173 6.96519947	-113.750000 29.7500000 37.1272278 -27.9791069 11.3675289	-113.750000 29.7500000 41.0521202 -29.5227375 9.03052521	-113.750000 29.7500000 45.1590309 -31.7288113 7.16711378	-113.750000 29.7500000 59.0104065 -39.3074799 6.27834272	-113.750000 29.7500000 56.7977676 -37.8340492 4.36466837	-113.750000 29.7500000 56.0138016 -35.0481186 6.00383329	-113.750000 29.7500000 53.6195259 -31.6645641 8.35017204	-113.750000 29.7500000 56.6181335 -32.7154045 11.1139584	-113.750000 29.7500000 56.4644547 -32.5574074 11.6065540	-113.750000 29.7500000 39.4916801 -25.8012199 14.0148039	-113.750000 29.7500000 39.3254471 -27.7086964 15.5165720	-113.750000 29.7500000 32.3144798 -28.2998791 20.0167923	-113.750000 29.7500000 32.8603287 -31.8096313 22.7281036	-113.750000 29.7500000 38.8276978 -38.4748688 15.9920731	-113.750000 29.7500000 39.3055954 -42.7285233 10.0889788	-113.750000 29.7500000 60.4485779 -69.9912643 4.32805538	-113.750000 29.7500000 62.1049309 -74.7073288 -2.13795662	-113.750000 29.7500000 66.6453934 -86.5071793 -7.55193329	-113.750000 29.7500000 62.7182999 -90.6985626 -13.5849018	-113.750000 29.7500000 66.4982300 -98.2747345 -16.3530884	-113.750000 29.7500000 63.5227318 -99.8320084 -20.6323967	-113.750000 29.7500000 63.6607361 -100.749092 -20.8904686	-113.750000 29.7500000 61.3148727 -106.005814 -17.0824623	-113.750000 29.7500000 58.9961967 -106.599510 -15.4741812	-113.750000 29.7500000 55.5243568 -107.220230 -15.0526581	-113.750000 29.7500000 54.8184090 -109.023720 -12.7400942	-113.750000 29.7500000 54.4013252 -109.001823 -11.0982542	-113.750000 29.7500000 56.9290466 -109.618149 -11.3876381
-113.250000 29.7500000 61.5966492 -42.0708885 -14.8177757	-113.250000 29.7500000 63.0841866 -42.1408539 -15.2034826	-113.250000 29.7500000 78.4277267 -47.2354813 -18.3197289	-113.250000 29.7500000 79.5989914 -51.5595932 -18.3476639	-113.250000 29.7500000 84.1899567 -52.1811867 -20.9598904	-113.250000 29.7500000 86.8255463 -53.2298088 -20.0353317	-113.250000 29.7500000 88.1042633 -53.0166893 -22.7383881	-113.250000 29.7500000 91.4635468 -57.4834518 -22.2752342	-113.250000 29.7500000 92.9504471 -58.5249786 -23.1900368	-113.250000 29.7500000 96.1226273 -61.4169159 -23.7202091	-113.250000 29.7500000 94.7032089 -64.0879593 -23.6496830	-113.250000 29.7500000 91.8600082 -63.7926865 -20.7038727	-113.250000 29.7500000 93.9382019 -66.6624908 -16.6880684	-113.250000 29.7500000 86.7637405 -67.1890869 -13.6189709	-113.250000 29.7500000 87.6168594 -67.1115646 -11.6383677	-113.250000 29.7500000 67.7572784 -54.3148041 -10.7212696	-113.250000 29.7500000 66.7096252 -55.3940392 -9.84301472	-113.250000 29.7500000 60.2463074 -52.6990433 -8.92162132	-113.250000 29.7500000 55.2260399 -48.8612366 -9.21237373	-113.250000 29.7500000 53.7478752 -45.2996216 -5.41130304	-113.250000 29.7500000 51.0522194 -39.8015442 -0.253583997	-113.250000 29.7500000 39.2113266 -31.2159405 4.54828119	-113.250000 29.7500000 36.0842438 -26.1119595 9.08533478	-113.250000 29.7500000 39.8408051 -27.4469318 6.99147606	-113.250000 29.7500000 43.5702591 -27.8493423 4.71072197	-113.250000 29.7500000 45.6680603 -27.6511192 3.48618054	-113.250000 29.7500000 56.4923668 -35.3432045 1.30491745	-113.250000 29.7500000 55.5705566 -32.5925674 2.38503289	-113.250000 29.7500000 52.8400307 -28.4823380 5.26058245	-113.250000 29.7500000 56.9359360 -30.2869816 8.07982159	-113.250000 29.7500000 56.6893692 -29.9840431 8.56187248	-113.250000 29.7500000 53.2900658 -31.2968388 12.9117222	-113.250000 29.7500000 45.7775078 -31.1236668 12.4313059	-113.250000 29.7500000 41.8406029 -35.9291649 15.6241159	-113.250000 29.7500000 45.8843460 -44.2072296 17.9779816	-113.250000 29.7500000 46.4681740 -45.6943436 8.90700626	-113.250000 29.7500000 52.3305397 -55.1761436 2.43462229	-113.250000 29.7500000 45.5821342 -60.6617088 -12.1401777	-113.250000 29.7500000 45.1421700 -65.5520020 -18.8544788	-113.250000 29.7500000 45.6731033 -71.2725067 -24.7284832	-113.250000 29.7500000 40.7715416 -69.7553177 -27.8597622	-113.250000 29.7500000 42.9475746 -75.6092148 -31.8559456	-113.250000 29.7500000 35.9767418 -72.6822357 -37.8221130	-113.250000 29.7500000 37.4116478 -76.1981812 -38.8828812	-113.250000 29.7500000 34.7507133 -77.1625977 -36.1602097	-113.250000 29.7500000 34.4057388 -81.2105484 -36.7207260	-113.250000 29.7500000 34.5342751 -85.9520111 -35.4199371	-113.250000 29.7500000 34.3341560 -89.0123825 -34.6282501	-113.250000 29.7500000 33.5316048 -92.6827850 -35.2028847	-113.250000 29.7500000 33.1948318 -91.4217606 -33.3594818
-112.750000 29.7500000 58.8762093 -37.2568855 -14.6341105	-112.750000 29.7500000 59.2401466 -36.3982162 -15.2332458	-112.750000 29.7500000 58.5803642 -36.2777596 -15.5301371	-112.750000 29.7500000 59.5030708 -36.3189545 -15.3852472	-112.750000 29.7500000 60.3285370 -38.8240967 -16.9670410	-112.750000 29.7500000 62.8145485 -38.5768394 -16.4016781	-112.750000 29.7500000 61.7610855 -40.3028412 -18.1527405	-112.750000 29.7500000 64.9251938 -39.6348572 -18.5438042	-112.750000 29.7500000 68.2147141 -40.8149033 -20.5776615	-112.750000 29.7500000 71.2483368 -42.5193825 -21.5752201	-112.750000 29.7500000 86.7776718 -51.0706863 -25.7381001	-112.750000 29.7500000 86.0968018 -54.1992683 -23.5663929	-112.750000 29.7500000 87.2661514 -58.2422295 -20.9116135	-112.750000 29.7500000 83.8012695 -59.7041054 -18.5117207	-112.750000 29.7500000 89.0894165 -62.4035721 -17.8551941	-112.750000 29.7500000 83.5079727 -58.0540695 -16.5740967	-112.750000 29.7500000 65.4751587 -45.1977081 -14.3736982	-112.750000 29.7500000 57.8929825 -47.2347832 -12.1297178	-112.750000 29.7500000 52.2495041 -42.5128822 -11.4452190	-112.750000 29.7500000 51.2362938 -39.4938736 -6.99606848	-112.750000 29.7500000 39.0927849 -29.5321751 -1.60984242	-112.750000 29.7500000 37.0968475 -25.9467754 2.86573744	-112.750000 29.7500000 34.0525589 -21.9106541 7.83019400	-112.750000 29.7500000 37.7484970 -23.1737785 5.77030563	-112.750000 29.7500000 40.7730560 -24.0650864 3.99569368	-112.750000 29.7500000 43.1500778 -25.7164059 2.53472471	-112.750000 29.7500000 53.7621155 -31.3998489 -0.925030768	-112.750000 29.7500000 52.6176567 -26.2536068 1.37135696	-112.750000 29.7500000 49.5372963 -24.4403763 3.96846700	-112.750000 29.7500000 44.1477432 -20.2069416 7.14990711	-112.750000 29.7500000 43.9788589 -20.1603031 7.38046026	-112.750000 29.7500000 53.7799225 -29.1375389 9.28514290	-112.750000 29.7500000 48.7197380 -32.1599617 6.71981812	-112.750000 29.7500000 49.5163460 -41.4988785 5.45636988	-112.750000 29.7500000 54.9200096 -52.6920967 5.66589069	-112.750000 29.7500000 50.4436684 -50.6874237 -1.41251600	-112.750000 29.7500000 41.7805443 -48.1535225 -6.45982742	-112.750000 29.7500000 29.9207230 -43.6460419 -16.1967812	-112.750000 29.7500000 26.6316757 -43.7810402 -19.8828468	-112.750000 29.7500000 19.2410622 -36.5474739 -22.9250603	-112.750000 29.7500000 19.3669529 -39.8717918 -26.3083248	-112.750000 29.7500000 11.6341410 -34.4115448 -29.2977962	-112.750000 29.7500000 10.8860674 -32.4192924 -28.3122635	-112.750000 29.7500000 12.4361448 -36.4054909 -29.9664669	-112.750000 29.7500000 10.9827051 -37.5652466 -29.9668865	-112.750000 29.7500000 10.1514368 -38.9319305 -31.2005596	-112.750000 29.7500000 9.64053535 -41.3198624 -30.6681557	-112.750000 29.7500000 9.54228973 -43.8132248 -31.6007881	-112.750000 29.7500000 10.2798519 -53.8151550 -37.6095505	-112.750000 29.7500000 12.9188776 -53.6967163 -36.5750694
-112.250000 29.7500000 42.7984695 -26.2625217 -10.8268595	-112.250000 29.7500000 41.5128822 -25.1413097 -10.9700260	-112.250000 29.7500000 41.8890800 -25.6487751 -10.4247837	-112.250000 29.7500000 41.5373077 -22.9544468 -11.5167732	-112.250000 29.7500000 40.2551689 -23.8076591 -11.8431492	-112.250000 29.7500000 33.4286041 -21.2910252 -9.60430527	-112.250000 29.7500000 31.4206924 -20.1210709 -10.0933495	-112.250000 29.7500000 33.3950844 -20.1762924 -10.8422146	-112.250000 29.7500000 35.6668320 -20.1147079 -11.8975334	-112.250000 29.7500000 36.6387100 -19.9602547 -12.5673847	-112.250000 29.7500000 34.6759033 -19.7643681 -13.5394297	-112.250000 29.7500000 44.6848564 -26.6199265 -15.7933149	-112.250000 29.7500000 46.4675903 -30.7427464 -14.8553743	-112.250000 29.7500000 58.0890694 -38.7725487 -15.9449730	-112.250000 29.7500000 63.2447433 -41.5729065 -16.3974457	-112.250000 29.7500000 57.9712219 -39.7469139 -15.2157593	-112.250000 29.7500000 46.5077438 -30.6088715 -13.4001007	-112.250000 29.7500000 39.5985107 -28.3903599 -11.4576149	-112.250000 29.7500000 35.1442604 -24.5436001 -10.1429882	-112.250000 29.7500000 35.3467522 -22.8925343 -6.31403780	-112.250000 29.7500000 34.5394630 -20.1762142 -2.13525820	-112.250000 29.7500000 32.8672752 -19.4033203 2.15523696	-112.250000 29.7500000 31.4428177 -16.8513260 7.40044403	-112.250000 29.7500000 34.7568207 -17.4878654 5.49995995	-112.250000 29.7500000 36.8931046 -18.2671776 4.19987774	-112.250000 29.7500000 39.3608475 -20.9642506 1.58218682	-112.250000 29.7500000 39.5004234 -21.6573620 -1.27055657	-112.250000 29.7500000 37.7643394 -18.6948853 1.29829788	-112.250000 29.7500000 46.1769562 -18.0492191 3.55618382	-112.250000 29.7500000 42.0656242 -16.1641598 7.81397772	-112.250000 29.7500000 42.1435661 -16.3995857 8.32950783	-112.250000 29.7500000 40.8990250 -20.5450497 5.46470928	-112.250000 29.7500000 46.0046654 -27.6162128 0.921760261	-112.250000 29.7500000 46.8063698 -33.4700546 -5.65959740	-112.250000 29.7500000 39.8867378 -36.5303307 -8.68925762	-112.250000 29.7500000 34.9282036 -35.2652359 -12.0520267	-112.250000 29.7500000 27.5945625 -31.4400940 -12.8633165	-112.250000 29.7500000 17.5506516 -26.5903206 -13.3985672	-112.250000 29.7500000 10.8149986 -20.4957104 -13.1197166	-112.250000 29.7500000 7.60529947 -17.0915413 -15.1515827	-112.250000 29.7500000 4.56381750 -16.4510498 -15.5395164	-112.250000 29.7500000 1.05834508 -13.4270029 -15.8855934	-112.250000 29.7500000 -2.01450539 -11.3119612 -15.9189320	-112.250000 29.7500000 -1.73744738 -13.2685709 -17.6914253	-112.250000 29.7500000 -2.20574069 -13.7355280 -18.4260445	-112.250000 29.7500000 -1.84314704 -14.0796051 -18.4298019	-112.250000 29.7500000 -2.53604531 -14.9078617 -19.6944427	-112.250000 29.7500000 -3.42652535 -15.5548458 -21.2090168	-112.250000 29.7500000 -4.87949085 -16.9526157 -22.8218689	-112.250000 29.7500000 -8.16724205 -19.3845901 -29.7602253
-111.750000 29.7500000 29.8658848 -17.3198776 -7.22329330	-111.750000 29.7500000 28.1922741 -15.4203873 -6.98035288	-111.750000 29.7500000 28.3302441 -15.2886820 -6.37090731	-111.750000 29.7500000 21.4159966 -12.3794479 -6.37609911	-111.750000 29.7500000 20.5801373 -11.1867514 -5.87278223	-111.750000 29.7500000 16.6209850 -8.81761551 -4.73747110	-111.750000 29.7500000 14.9077225 -7.80604696 -4.06469631	-111.750000 29.7500000 15.5662136 -7.03034449 -4.85551119	-111.750000 29.7500000 16.5144176 -6.65119648 -5.18331575	-111.750000 29.7500000 16.1766262 -5.79931116 -5.22406626	-111.750000 29.7500000 15.7148161 -5.22702122 -5.21829128	-111.750000 29.7500000 20.7444057 -9.28553391 -6.84840965	-111.750000 29.7500000 22.1528034 -10.6861477 -7.55759811	-111.750000 29.7500000 28.5355129 -16.6757145 -8.95810127	-111.750000 29.7500000 31.3511600 -19.7941971 -9.78877258	-111.750000 29.7500000 28.9761906 -17.9584923 -9.11410427	-111.750000 29.7500000 28.9693584 -15.7869349 -8.68634701	-111.750000 29.7500000 24.4490128 -12.9539299 -7.54321051	-111.750000 29.7500000 21.8304176 -10.9150543 -6.28308916	-111.750000 29.7500000 22.7496777 -11.4127254 -3.64639020	-111.750000 29.7500000 22.1073723 -10.5603094 -0.775704086	-111.750000 29.7500000 22.2878513 -9.20699406 2.45842528	-111.750000 29.7500000 28.8242092 -11.3166294 7.62715340	-111.750000 29.7500000 30.9484901 -11.6851358 5.44433975	-111.750000 29.7500000 32.5791054 -12.5118217 3.78669000	-111.750000 29.7500000 27.5676346 -11.0820513 0.948259115	-111.750000 29.7500000 27.9718132 -12.2982054 -0.647477686	-111.750000 29.7500000 34.0693245 -13.0071783 1.86294508	-111.750000 29.7500000 32.3803329 -11.1910639 3.95785975	-111.750000 29.7500000 39.5468140 -10.2748289 8.81972504	-111.750000 29.7500000 39.2783775 -10.2511206 9.65589905	-111.750000 29.7500000 37.2157059 -12.7161055 4.20486212	-111.750000 29.7500000 30.1241322 -13.6394434 -1.97495222	-111.750000 29.7500000 26.3491859 -14.3835516 -10.3379078	-111.750000 29.7500000 19.1576347 -12.7033548 -13.8113489	-111.750000 29.7500000 15.1909647 -11.6195831 -14.1260214	-111.750000 29.7500000 11.6149464 -10.9156923 -13.0787153	-111.750000 29.7500000 5.47651529 -6.87199354 -7.74993849	-111.750000 29.7500000 3.83729339 -5.44684505 -7.05025291	-111.750000 29.7500000 1.58449841 -3.78081608 -6.73643398	-111.750000 29.7500000 2.02339459E-02 -3.04321051 -5.31639576	-111.750000 29.7500000 -2.09722400 -1.43718696 -4.18890762	-111.750000 29.7500000 -3.92987084 9.46088657E-02 -2.97901130	-111.750000 29.7500000 -4.79688025 -0.429753006 -4.37731934	-111.750000 29.7500000 -5.14816380 -1.12923014 -5.50444603	-111.750000 29.7500000 -5.90727377 -1.55999744 -6.53689909	-111.750000 29.7500000 -7.52667141 -1.42535675 -7.93514252	-111.750000 29.7500000 -8.78018761 -1.24989605 -9.27615070	-111.750000 29.7500000 -10.2522993 -0.724590778 -10.0702457	-111.750000 29.7500000 -13.9358664 0.838566542 -13.1651421
-111.250000 29.7500000 19.8661957 -10.6654396 -4.34784222	-111.250000 29.7500000 19.0739632 -9.65909672 -4.16841507	-111.250000 29.7500000 14.6403856 -7.43262815 -2.98040080	-111.250000 29.7500000 13.9402781 -6.62852812 -3.01903725	-111.250000 29.7500000 10.7064390 -4.85797501 -1.71145272	-111.250000 29.7500000 8.29680157 -3.84743118 -1.12320113	-111.250000 29.7500000 7.32037497 -2.73450875 -0.712243021	-111.250000 29.7500000 7.19265366 -1.58630335 -0.883943319	-111.250000 29.7500000 7.22254086 -1.18028426 -0.823279858	-111.250000 29.7500000 6.82252169 5.57938442E-02 -0.732499242	-111.250000 29.7500000 6.66449261 0.358421057 -0.718639433	-111.250000 29.7500000 9.32435513 -1.37480175 -1.15410459	-111.250000 29.7500000 12.7198458 -3.07291770 -1.93971419	-111.250000 29.7500000 13.3214598 -4.79179096 -2.33766174	-111.250000 29.7500000 14.1711817 -6.28255892 -3.45127058	-111.250000 29.7500000 13.6602592 -5.35776520 -2.60242867	-111.250000 29.7500000 12.9503126 -4.95798826 -2.16619182	-111.250000 29.7500000 10.7159939 -3.68285871 -1.82868421	-111.250000 29.7500000 9.71447372 -2.99657845 -0.992804110	-111.250000 29.7500000 13.2546635 -4.01787853 0.394924849	-111.250000 29.7500000 17.4572201 -5.13055849 2.78226542	-111.250000 29.7500000 18.7674313 -5.04300308 5.04250097	-111.250000 29.7500000 20.3396816 -5.02080059 8.29815102	-111.250000 29.7500000 21.4502945 -5.19041824 5.86224270	-111.250000 29.7500000 21.8484859 -5.87310743 4.42464733	-111.250000 29.7500000 23.1570587 -6.57144880 1.88155115	-111.250000 29.7500000 18.4503212 -5.91749334 0.388016552	-111.250000 29.7500000 23.7274246 -5.34474468 2.08772254	-111.250000 29.7500000 29.1347961 -5.31655407 5.38165474	-111.250000 29.7500000 35.7979698 -5.82874823 9.10387802	-111.250000 29.7500000 34.9490204 -4.58211565 10.1985731	-111.250000 29.7500000 32.6505165 -4.71877193 6.66990137	-111.250000 29.7500000 23.4969158 -4.65410519 1.02549624	-111.250000 29.7500000 12.0208454 -0.389336199 -3.80554390	-111.250000 29.7500000 5.98832607 1.80359447 -5.02658606	-111.250000 29.7500000 3.96232247 2.01508212 -4.87199736	-111.250000 29.7500000 1.78784335 1.09241128 -4.03247929	-111.250000 29.7500000 1.03245997 1.56136096 -1.92121899	-111.250000 29.7500000 0.485258907 1.29600012 -0.684776783	-111.250000 29.7500000 -0.254690528 1.59496713 -0.248109907	-111.250000 29.7500000 -0.253701448 0.519205391 1.06007123	-111.250000 29.7500000 -0.948262155 0.764271677 2.10510874	-111.250000 29.7500000 -1.53745115 0.323256552 2.92037082	-111.250000 29.7500000 -2.13550472 0.568313837 1.99030352	-111.250000 29.7500000 -2.76747322 0.605067730 1.43791604	-111.250000 29.7500000 -3.73727751 1.05470562 0.903895736	-111.250000 29.7500000 -5.24469137 2.01872492 0.356342793	-111.250000 29.7500000 -6.55868387 2.62628031 -0.454365939	-111.250000 29.7500000 -7.68383980 3.30471182 -0.577922761	-111.250000 29.7500000 -10.8795109 4.70244408 -2.21690798
-110.750000 29.7500000 13.6651087 -7.63527107 -1.47052658	-110.750000 29.7500000 13.1936321 -6.72505331 -1.67296517	-110.750000 29.7500000 10.3652840 -5.07700157 -0.778877616	-110.750000 29.7500000 9.90642071 -4.75331259 -0.582028031	-110.750000 29.7500000 7.68052864 -3.48559141 0.357615978	-110.750000 29.7500000 7.59385872 -3.17209148 0.477350652	-110.750000 29.7500000 7.10514450 -2.31643510 0.696743727	-110.750000 29.7500000 6.68742990 -1.45847571 0.983372867	-110.750000 29.7500000 6.51759863 -0.814819574 1.40872538	-110.750000 29.7500000 6.26990938 -9.41842422E-02 1.84569740	-110.750000 29.7500000 6.31100893 3.79053503E-02 2.16016507	-110.750000 29.7500000 6.55990124 -0.672921538 2.21872807	-110.750000 29.7500000 8.87051773 -1.85645807 2.05457211	-110.750000 29.7500000 9.00015926 -2.74966073 2.02761936	-110.750000 29.7500000 9.35750389 -3.61767626 1.41039467	-110.750000 29.7500000 9.13842297 -2.88808465 2.08119702	-110.750000 29.7500000 8.43409538 -1.88826120 2.40237355	-110.750000 29.7500000 8.86087799 -1.14829469 3.25358057	-110.750000 29.7500000 7.95492315 -0.340285122 4.13688231	-110.750000 29.7500000 10.4711390 -0.820043087 5.35101891	-110.750000 29.7500000 14.7750196 -1.68804967 6.93847275	-110.750000 29.7500000 16.2439518 -1.57040501 8.33864403	-110.750000 29.7500000 17.2336922 -2.33959627 9.48106575	-110.750000 29.7500000 18.9261589 -2.32677197 7.41192865	-110.750000 29.7500000 14.6871452 -1.38821363 5.53476477	-110.750000 29.7500000 15.6926861 -2.32831144 3.59685111	-110.750000 29.7500000 15.3097420 -3.06851053 1.81204545	-110.750000 29.7500000 20.9223137 -2.28051877 4.63781929	-110.750000 29.7500000 26.2368660 -0.707413077 8.07393360	-110.750000 29.7500000 34.1164780 -0.766998172 11.9398556	-110.750000 29.7500000 31.2668953 0.815538824 12.1184711	-110.750000 29.7500000 29.1264362 0.844764650 11.3241100	-110.750000 29.7500000 20.0814018 0.868151248 7.38836527	-110.750000 29.7500000 10.3557043 2.70574975 5.22860861	-110.750000 29.7500000 5.17451477 3.84614944 5.48730993	-110.750000 29.7500000 3.71272421 3.93005562 4.93942308	-110.750000 29.7500000 1.37067187 3.85612202 3.68747735	-110.750000 29.7500000 1.47536230 3.15983415 4.07419729	-110.750000 29.7500000 1.47241008 3.06620431 4.61092806	-110.750000 29.7500000 1.70076275 2.35840869 4.31708336	-110.750000 29.7500000 1.79851949 1.09131360 4.24368382	-110.750000 29.7500000 2.02751446 0.289871961 4.47331190	-110.750000 29.7500000 2.13668847 -0.791268945 4.22583723	-110.750000 29.7500000 1.22929168 -0.494007200 3.88742137	-110.750000 29.7500000 0.571836352 -0.576565742 3.20646524	-110.750000 29.7500000 -0.389001429 -0.267698467 2.94697666	-110.750000 29.7500000 -1.31511509 0.253675461 2.39087081	-110.750000 29.7500000 -2.31927109 0.711942554 2.06235576	-110.750000 29.7500000 -3.08677053 0.790918648 2.11463499	-110.750000 29.7500000 -5.06036329 1.56426036 1.36396766
-110.250000 29.7500000 10.2862854 -5.97939014 -0.107898049	-110.250000 29.7500000 10.0426722 -5.77399921 -0.384836078	-110.250000 29.7500000 10.1186237 -5.33662558 -0.111388251	-110.250000 29.7500000 7.81628942 -4.17315435 0.234248012	-110.250000 29.7500000 7.71123695 -3.90626192 0.657954872	-110.250000 29.7500000 6.01171350 -3.10890555 0.661890805	-110.250000 29.7500000 5.74816036 -2.52982783 0.503873885	-110.250000 29.7500000 6.99648190 -2.38922954 1.26274383	-110.250000 29.7500000 6.88405180 -1.89649618 1.87654078	-110.250000 29.7500000 6.93340397 -1.83840334 2.51062012	-110.250000 29.7500000 7.42080593 -1.81712782 3.32918620	-110.250000 29.7500000 7.51402903 -2.37779140 3.55559039	-110.250000 29.7500000 9.65252113 -3.82199359 3.74748397	-110.250000 29.7500000 9.71579838 -4.61943674 3.92346478	-110.250000 29.7500000 9.93008137 -5.64286327 3.90730119	-110.250000 29.7500000 9.86675453 -4.44226837 4.77058172	-110.250000 29.7500000 8.77943897 -3.26161504 5.44696331	-110.250000 29.7500000 9.66566944 -2.88965154 7.52152824	-110.250000 29.7500000 8.51384258 -1.60500348 8.88433266	-110.250000 29.7500000 10.6654711 -1.57797527 10.2114048	-110.250000 29.7500000 11.1264009 -0.952286661 10.1960421	-110.250000 29.7500000 15.2722950 -0.897381365 11.7807178	-110.250000 29.7500000 15.9428492 -1.08173668 11.9306307	-110.250000 29.7500000 12.8726854 -0.718168676 8.66876411	-110.250000 29.7500000 13.3397942 -1.04547429 7.00508833	-110.250000 29.7500000 11.4080706 -1.12162316 4.80867004	-110.250000 29.7500000 10.9148817 -1.43376756 3.24043989	-110.250000 29.7500000 19.3444157 -1.29469895 6.53209257	-110.250000 29.7500000 24.0923729 0.506102085 10.2238388	-110.250000 29.7500000 24.2899094 2.41844130 13.6250772	-110.250000 29.7500000 29.3342972 3.13984442 14.8279781	-110.250000 29.7500000 28.3023872 2.71585989 16.0417595	-110.250000 29.7500000 19.5962925 1.93135273 12.6360435	-110.250000 29.7500000 16.3298454 1.01364434 12.5959339	-110.250000 29.7500000 10.3347559 1.43231046 13.0751696	-110.250000 29.7500000 8.44833565 2.01181650 11.8746910	-110.250000 29.7500000 5.36843920 2.33073640 9.62429047	-110.250000 29.7500000 5.17576933 3.01863456 9.52152634	-110.250000 29.7500000 4.90922737 2.81688833 8.72730255	-110.250000 29.7500000 4.10875273 1.93796301 6.88296890	-110.250000 29.7500000 3.53832746 1.71215475 5.90464401	-110.250000 29.7500000 3.63420391 0.445126742 4.80677748	-110.250000 29.7500000 3.35059047 -0.298279583 3.76872778	-110.250000 29.7500000 2.63138890 -0.110644221 3.64767718	-110.250000 29.7500000 1.75631785 -3.05991694E-02 2.86923099	-110.250000 29.7500000 1.14636064 9.19886455E-02 2.82033038	-110.250000 29.7500000 0.450519413 0.183111846 2.64005756	-110.250000 29.7500000 -0.279779285 0.245057091 2.47375011	-110.250000 29.7500000 -0.671804965 0.234397396 2.03225923	-110.250000 29.7500000 -1.34444809 0.352989316 1.38069999
-109.750000 29.7500000 7.97880983 -5.38037109 -2.47527268E-02	-109.750000 29.7500000 7.94644737 -5.15279818 -0.192438334	-109.750000 29.7500000 7.83397579 -4.92622995 -0.295765817	-109.750000 29.7500000 7.84630251 -4.53440619 -6.14299215E-02	-109.750000 29.7500000 6.19403172 -3.85141993 -1.05340201E-02	-109.750000 29.7500000 6.19437218 -3.56359458 4.36640456E-02	-109.750000 29.7500000 5.98570061 -3.04046631 -0.354633361	-109.750000 29.7500000 7.31332922 -3.09290838 0.427150160	-109.750000 29.7500000 7.36079407 -3.01414728 1.08100414	-109.750000 29.7500000 7.77729511 -3.36187911 1.97873533	-109.750000 29.7500000 8.25118160 -3.39492130 2.85715604	-109.750000 29.7500000 10.2658978 -5.08345318 3.12221313	-109.750000 29.7500000 10.2862129 -5.85860348 3.39756370	-109.750000 29.7500000 10.5123177 -7.19582701 3.57641888	-109.750000 29.7500000 10.7629967 -7.75710917 3.78586078	-109.750000 29.7500000 10.8448095 -6.88621378 5.19823122	-109.750000 29.7500000 10.2181902 -5.59584522 6.36723185	-109.750000 29.7500000 11.6194277 -6.33578730 8.98097515	-109.750000 29.7500000 10.5130672 -5.00296831 10.6018744	-109.750000 29.7500000 13.0097637 -4.55615091 12.3208342	-109.750000 29.7500000 12.2890635 -4.02840948 11.8872681	-109.750000 29.7500000 12.1402254 -2.50391960 12.0962172	-109.750000 29.7500000 12.6790571 -1.44157875 12.5394144	-109.750000 29.7500000 13.4813185 -1.26521325 10.8609610	-109.750000 29.7500000 13.7071066 -1.55990374 8.71186352	-109.750000 29.7500000 11.0572634 -1.59081531 5.79856062	-109.750000 29.7500000 10.9010096 -1.75265455 4.12652159	-109.750000 29.7500000 14.7172194 -1.62930036 6.59347725	-109.750000 29.7500000 18.4893169 -0.430394560 10.0258389	-109.750000 29.7500000 22.7542706 0.784317553 13.8425808	-109.750000 29.7500000 21.5672722 1.71270692 14.0432243	-109.750000 29.7500000 21.6047821 0.573209703 16.2468262	-109.750000 29.7500000 21.3127232 -0.311998308 16.1126251	-109.750000 29.7500000 20.3465652 -1.64355826 17.1653595	-109.750000 29.7500000 18.5040588 -2.18779325 18.7571354	-109.750000 29.7500000 15.8302641 -0.795092106 17.3735161	-109.750000 29.7500000 11.2522163 -0.243455008 14.6280422	-109.750000 29.7500000 10.2160702 0.972495139 13.7862501	-109.750000 29.7500000 9.82610798 1.25192595 12.6386652	-109.750000 29.7500000 7.44544744 1.13832855 9.34216785	-109.750000 29.7500000 5.84262037 1.59473681 7.43835258	-109.750000 29.7500000 4.36315584 1.45228255 5.43930721	-109.750000 29.7500000 3.40843439 1.48600018 3.84116721	-109.750000 29.7500000 2.71324992 1.75084078 3.74091411	-109.750000 29.7500000 2.09305906 1.18087983 2.93922210	-109.750000 29.7500000 1.33810925 1.30028188 2.73676085	-109.750000 29.7500000 0.698420703 1.32354438 2.52644134	-109.750000 29.7500000 -2.07375586E-02 1.13016939 1.98767531	-109.750000 29.7500000 -0.442777932 1.12765503 1.86524940	-109.750000 29.7500000 -0.976220369 1.09410393 1.35599434
-109.250000 29.7500000 7.64435625 -4.97974682 -0.291104496	-109.250000 29.7500000 7.77311563 -4.93877983 -0.443234921	-109.250000 29.7500000 6.06136227 -3.96987653 -0.590045691	-109.250000 29.7500000 6.07215786 -3.92347670 -0.555774689	-109.250000 29.7500000 6.14103317 -3.80539036 -0.699982345	-109.250000 29.7500000 4.92449474 -2.96983099 -0.717514157	-109.250000 29.7500000 4.85677814 -2.60949254 -1.19269776	-109.250000 29.7500000 5.79587793 -2.91045260 -0.486329377	-109.250000 29.7500000 5.99918699 -3.08279824 0.160158247	-109.250000 29.7500000 8.10691166 -4.10444736 1.13815176	-109.250000 29.7500000 8.37743568 -4.57325649 1.72574306	-109.250000 29.7500000 8.43606663 -5.63571548 1.81350017	-109.250000 29.7500000 10.5156641 -7.51480722 2.30170918	-109.250000 29.7500000 10.9952288 -8.32233238 2.52508569	-109.250000 29.7500000 11.0387497 -9.10864735 2.59907579	-109.250000 29.7500000 11.5240183 -9.01749325 4.06425905	-109.250000 29.7500000 11.2627144 -8.47345829 5.10835171	-109.250000 29.7500000 13.2446470 -9.30185604 8.12764168	-109.250000 29.7500000 12.6338186 -8.59343624 9.66280937	-109.250000 29.7500000 12.0412951 -7.07203436 9.78664589	-109.250000 29.7500000 14.0764856 -6.59981918 11.8821287	-109.250000 29.7500000 13.8072681 -5.21403933 11.9281511	-109.250000 29.7500000 13.2710257 -4.00159121 11.9292917	-109.250000 29.7500000 11.1413488 -2.86279702 9.74748039	-109.250000 29.7500000 10.9415436 -2.55068684 7.89465523	-109.250000 29.7500000 10.9222651 -2.36376572 6.02232790	-109.250000 29.7500000 8.30398083 -1.81557369 3.52786160	-109.250000 29.7500000 11.5547543 -1.75204945 6.15540934	-109.250000 29.7500000 14.5528698 -1.73774958 8.85971451	-109.250000 29.7500000 17.5463428 -1.50693035 11.6959820	-109.250000 29.7500000 17.1093636 -1.19112349 11.8730698	-109.250000 29.7500000 24.1738758 -2.83059645 16.9477367	-109.250000 29.7500000 23.9751720 -4.57967520 17.2003059	-109.250000 29.7500000 23.8065376 -5.68189526 18.0290375	-109.250000 29.7500000 23.1112366 -6.70670938 20.3503590	-109.250000 29.7500000 20.2428513 -4.97506666 18.8491001	-109.250000 29.7500000 18.0982094 -3.81720853 17.8695927	-109.250000 29.7500000 13.4155502 -2.46834946 14.9513798	-109.250000 29.7500000 12.3311930 -0.811749935 13.8924971	-109.250000 29.7500000 9.66564941 -0.293625027 10.7890644	-109.250000 29.7500000 7.49360800 0.801168561 8.87695217	-109.250000 29.7500000 5.26142502 1.53585458 6.43699789	-109.250000 29.7500000 3.96100330 2.13405800 4.71374798	-109.250000 29.7500000 2.93238950 2.48086333 4.41665840	-109.250000 29.7500000 2.40830350 2.07736588 3.70402169	-109.250000 29.7500000 1.58812809 2.26002955 3.43995357	-109.250000 29.7500000 0.831298530 2.40154529 3.37196684	-109.250000 29.7500000 -4.98695597E-02 2.76327205 3.13643575	-109.250000 29.7500000 -0.530185819 2.29072022 2.64764738	-109.250000 29.7500000 -1.16837943 2.64154911 2.32789302
-108.750000 29.7500000 5.69163942 -3.77173758 -0.506443143	-108.750000 29.7500000 5.84570408 -3.71085811 -0.709058464	-108.750000 29.7500000 5.69515657 -3.40900874 -0.939495027	-108.750000 29.7500000 4.66235590 -3.01456714 -0.943136275	-108.750000 29.7500000 4.58142090 -2.87256241 -1.13480341	-108.750000 29.7500000 3.78931117 -2.21662331 -1.15283549	-108.750000 29.7500000 3.80417562 -1.96572649 -1.63572705	-108.750000 29.7500000 4.57264376 -2.14549541 -1.10511708	-108.750000 29.7500000 5.98837662 -2.98904014 -0.499805301	-108.750000 29.7500000 8.05000401 -4.24906874 0.278957069	-108.750000 29.7500000 8.32090187 -4.98195744 0.743162394	-108.750000 29.7500000 8.53251553 -5.69683027 0.896247089	-108.750000 29.7500000 10.6267405 -8.14761829 1.06732166	-108.750000 29.7500000 9.06317043 -7.89953947 1.11120009	-108.750000 29.7500000 11.4971867 -10.2245674 1.05634618	-108.750000 29.7500000 11.6242495 -9.67171478 2.50832963	-108.750000 29.7500000 11.8573847 -9.95607567 3.71555638	-108.750000 29.7500000 14.2872772 -11.1593952 6.07148647	-108.750000 29.7500000 14.0259714 -11.4130211 7.77627134	-108.750000 29.7500000 13.3613100 -9.86018753 7.92762136	-108.750000 29.7500000 15.0891056 -9.40854549 9.86933899	-108.750000 29.7500000 15.0761909 -7.49760962 10.4998283	-108.750000 29.7500000 14.3411846 -5.84896755 10.9499521	-108.750000 29.7500000 11.9153032 -4.97672510 8.72574711	-108.750000 29.7500000 11.1209698 -4.08120871 7.36249161	-108.750000 29.7500000 11.3210363 -3.47805858 5.80177116	-108.750000 29.7500000 8.21040154 -2.24604535 3.34883881	-108.750000 29.7500000 11.0543709 -3.14679289 5.47529745	-108.750000 29.7500000 11.5136261 -2.86071563 7.15588999	-108.750000 29.7500000 14.4026909 -3.09526229 9.38272762	-108.750000 29.7500000 14.0253153 -2.42075467 9.65269184	-108.750000 29.7500000 19.6727962 -5.59563637 13.2082634	-108.750000 29.7500000 26.2373219 -8.07959366 15.8012466	-108.750000 29.7500000 25.8018055 -10.1027555 16.0706234	-108.750000 29.7500000 26.0692158 -11.7577248 18.8185234	-108.750000 29.7500000 23.6134205 -10.1510115 17.5060673	-108.750000 29.7500000 20.0127525 -9.21061516 15.6324139	-108.750000 29.7500000 16.0540199 -5.88573790 14.4723797	-108.750000 29.7500000 14.1636028 -4.10917282 13.0683994	-108.750000 29.7500000 11.1758595 -2.98235536 10.2452183	-108.750000 29.7500000 9.21135616 -0.806241691 9.36475849	-108.750000 29.7500000 6.38147020 0.583729267 7.20527744	-108.750000 29.7500000 4.44588041 1.86505985 5.78983593	-108.750000 29.7500000 3.61816025 2.23048687 5.38132143	-108.750000 29.7500000 3.07295609 1.96114326 4.83541489	-108.750000 29.7500000 2.15512633 2.20970821 4.68429852	-108.750000 29.7500000 1.41460729 2.39325142 4.79942989	-108.750000 29.7500000 0.694094419 2.79204178 4.84650469	-108.750000 29.7500000 -2.58620083E-02 2.54551840 4.25011253	-108.750000 29.7500000 -0.582458556 2.96056008 4.24242258
-108.250000 29.7500000 5.22494650 -3.06632757 -0.770690262	-108.250000 29.7500000 4.24903488 -2.69525528 -0.724860132	-108.250000 29.7500000 4.15101004 -2.46525311 -1.00937665	-108.250000 29.7500000 3.43368697 -1.80361664 -1.05592525	-108.250000 29.7500000 3.32021022 -1.84137011 -1.21326852	-108.250000 29.7500000 3.56534982 -1.58968794 -1.52516460	-108.250000 29.7500000 3.58698940 -1.30904126 -2.07549334	-108.250000 29.7500000 4.43447971 -1.63389981 -1.56030655	-108.250000 29.7500000 5.80660868 -2.16524959 -0.991602004	-108.250000 29.7500000 7.82935715 -3.23626161 -0.366068095	-108.250000 29.7500000 10.5922995 -5.08155727 0.121428721	-108.250000 29.7500000 10.7250738 -6.12641811 -6.15989156E-02	-108.250000 29.7500000 10.4656057 -6.91159058 -0.124928050	-108.250000 29.7500000 11.2223339 -8.08106041 -0.226657137	-108.250000 29.7500000 11.6783113 -9.40783787 -0.585603118	-108.250000 29.7500000 11.5406990 -10.0082197 0.852299690	-108.250000 29.7500000 15.4017563 -11.8266973 2.50096798	-108.250000 29.7500000 14.7187500 -12.0306692 3.91133285	-108.250000 29.7500000 18.1710453 -14.5591774 6.06463289	-108.250000 29.7500000 17.9605656 -12.6479740 7.13341331	-108.250000 29.7500000 15.9797554 -10.0869932 8.19209957	-108.250000 29.7500000 16.1908436 -9.00093460 8.85913086	-108.250000 29.7500000 15.3144550 -7.45658255 9.50270081	-108.250000 29.7500000 12.4684057 -6.09824276 7.91230345	-108.250000 29.7500000 11.4384117 -4.63823843 6.90437031	-108.250000 29.7500000 9.31148052 -3.46646547 4.99422979	-108.250000 29.7500000 8.20243263 -3.23593354 3.38773561	-108.250000 29.7500000 11.1324635 -3.59026361 5.13256502	-108.250000 29.7500000 12.2349482 -3.80560064 6.58005333	-108.250000 29.7500000 15.3183689 -3.81210661 8.42795086	-108.250000 29.7500000 14.4900694 -3.60095191 8.09641075	-108.250000 29.7500000 20.8067188 -7.14813805 10.9895906	-108.250000 29.7500000 20.8094749 -9.41345596 11.0252581	-108.250000 29.7500000 21.0926399 -11.5592709 11.7049704	-108.250000 29.7500000 21.7367668 -14.0756922 13.0605831	-108.250000 29.7500000 20.1017342 -12.6903381 12.4249878	-108.250000 29.7500000 17.5616074 -10.5936842 12.4054003	-108.250000 29.7500000 14.1138954 -8.25965214 10.4737701	-108.250000 29.7500000 12.5733213 -6.46872187 9.98446274	-108.250000 29.7500000 9.82054043 -4.21792746 8.17999172	-108.250000 29.7500000 8.18572617 -2.56707644 7.29888630	-108.250000 29.7500000 5.31439638 -0.582291961 5.76952839	-108.250000 29.7500000 3.95135093 1.13861990 5.13509083	-108.250000 29.7500000 3.38287711 1.37696254 5.09973097	-108.250000 29.7500000 4.05093813 0.827604651 5.05738640	-108.250000 29.7500000 3.17747426 1.12627268 5.11250830	-108.250000 29.7500000 2.49838209 1.23794007 5.25875235	-108.250000 29.7500000 2.22089005 1.46595538 5.72269297	-108.250000 29.7500000 1.76303709 1.53280437 5.84042835	-108.250000 29.7500000 1.01319373 1.14026332 5.27415323
-107.750000 29.7500000 3.68339705 -2.16369081 -0.688290060	-107.750000 29.7500000 3.77612233 -2.00511384 -0.678609014	-107.750000 29.7500000 3.79491830 -1.68116498 -1.09025538	-107.750000 29.7500000 3.13153505 -1.38235080 -0.953162432	-107.750000 29.7500000 3.05749846 -1.05642056 -1.27604854	-107.750000 29.7500000 2.55024529 -0.687664449 -1.53483570	-107.750000 29.7500000 2.53479362 -0.564275444 -1.99039042	-107.750000 29.7500000 4.30610800 -0.808130503 -1.80441391	-107.750000 29.7500000 7.30685282 -1.78513122 -1.23591530	-107.750000 29.7500000 9.71862602 -2.61602879 -0.729308188	-107.750000 29.7500000 10.8078470 -3.50976944 -0.152806580	-107.750000 29.7500000 10.7796326 -4.53681803 -0.794019043	-107.750000 29.7500000 10.0424299 -5.52378654 -1.27862370	-107.750000 29.7500000 10.6717567 -6.89436531 -1.79352355	-107.750000 29.7500000 11.2601366 -7.79727173 -2.30707955	-107.750000 29.7500000 13.4577160 -9.23775005 -0.647983015	-107.750000 29.7500000 15.0362005 -10.4597588 0.368919402	-107.750000 29.7500000 18.3128853 -12.7662306 2.42494273	-107.750000 29.7500000 18.1772842 -13.5432730 3.61535811	-107.750000 29.7500000 18.1448135 -11.6798172 5.17163706	-107.750000 29.7500000 16.3306332 -9.97874069 6.07498407	-107.750000 29.7500000 16.9600544 -8.74286747 7.30720425	-107.750000 29.7500000 16.2725410 -7.31909800 8.39522839	-107.750000 29.7500000 16.8096542 -7.19759035 7.92272711	-107.750000 29.7500000 11.7323141 -5.39870691 6.15161037	-107.750000 29.7500000 9.64581585 -4.13654661 4.52708721	-107.750000 29.7500000 8.75597477 -3.57255173 3.76794338	-107.750000 29.7500000 9.06923866 -3.65388131 4.17654324	-107.750000 29.7500000 12.6039209 -4.42626190 5.76360989	-107.750000 29.7500000 15.4586401 -4.55954742 6.99171495	-107.750000 29.7500000 15.1223879 -4.58995867 6.51648808	-107.750000 29.7500000 16.3666363 -7.25474215 7.19989681	-107.750000 29.7500000 16.4948921 -9.30821228 6.94430399	-107.750000 29.7500000 21.0039520 -13.3085365 7.78447533	-107.750000 29.7500000 17.8999405 -14.7594433 7.77391672	-107.750000 29.7500000 16.6718807 -13.3409424 7.65122080	-107.750000 29.7500000 14.9921732 -12.6258898 7.54813242	-107.750000 29.7500000 12.1170359 -9.41384602 6.51453114	-107.750000 29.7500000 8.84733200 -7.30628586 5.39913654	-107.750000 29.7500000 8.46484947 -6.11761236 5.02740288	-107.750000 29.7500000 5.76802111 -3.68190265 4.18566895	-107.750000 29.7500000 4.69863987 -1.81830847 3.90821409	-107.750000 29.7500000 2.67820621 -3.07579134E-02 2.96738076	-107.750000 29.7500000 2.46666789 0.183332786 3.24095488	-107.750000 29.7500000 2.98599482 -0.112509072 3.49882865	-107.750000 29.7500000 3.29444313 -0.222179458 3.97992945	-107.750000 29.7500000 2.85984755 -0.170935377 4.18273640	-107.750000 29.7500000 2.78597021 -0.267275155 4.52791405	-107.750000 29.7500000 2.74399829 -0.328159302 4.66674614	-107.750000 29.7500000 2.61617041 -0.465052128 4.92595530
-107.250000 29.7500000 3.32761598 -1.58931208 -0.511851430	-107.250000 29.7500000 3.45044160 -1.41444039 -0.541265368	-107.250000 29.7500000 2.63689971 -1.05792844 -0.797705173	-107.250000 29.7500000 2.83964849 -0.884318352 -0.835839391	-107.250000 29.7500000 2.18660998 -0.402887970 -1.02540100	-107.250000 29.7500000 2.42949009 -0.304411203 -1.47330666	-107.250000 29.7500000 2.44697499 -4.63919342E-02 -1.98400915	-107.250000 29.7500000 5.59070063 -0.718736768 -1.80733728	-107.250000 29.7500000 9.57940865 -1.38858950 -1.21343136	-107.250000 29.7500000 12.4929981 -2.11360431 -0.419917166	-107.250000 29.7500000 14.3950901 -2.78664136 0.406281114	-107.250000 29.7500000 13.9434910 -3.65749764 -0.867311835	-107.250000 29.7500000 12.1875248 -4.05942965 -2.23525667	-107.250000 29.7500000 12.6035566 -5.20339870 -3.13829136	-107.250000 29.7500000 12.9046469 -6.28040648 -4.09040070	-107.250000 29.7500000 15.8873549 -8.46478748 -2.35532427	-107.250000 29.7500000 17.5240726 -8.60566998 -1.14697886	-107.250000 29.7500000 17.1059647 -9.72197151 0.547143281	-107.250000 29.7500000 22.2576103 -11.0832500 2.32626128	-107.250000 29.7500000 22.0144787 -10.8836737 3.71476221	-107.250000 29.7500000 20.2675114 -9.67334366 4.81731939	-107.250000 29.7500000 21.5803795 -8.78464699 6.13768482	-107.250000 29.7500000 20.9909286 -7.49638939 7.68236589	-107.250000 29.7500000 17.3596592 -6.45143747 6.97997379	-107.250000 29.7500000 15.4234056 -5.92537689 6.16366243	-107.250000 29.7500000 12.9791136 -5.44363832 4.46854830	-107.250000 29.7500000 9.52659416 -4.39308357 3.55244970	-107.250000 29.7500000 9.53212643 -3.99836755 3.59836078	-107.250000 29.7500000 12.9294558 -4.43599081 4.91619015	-107.250000 29.7500000 15.4571819 -4.23624086 5.34948397	-107.250000 29.7500000 15.8562603 -4.28220034 5.16957521	-107.250000 29.7500000 16.1606255 -6.44137669 4.96803522	-107.250000 29.7500000 16.2457161 -9.13520622 4.67946291	-107.250000 29.7500000 16.1956139 -11.8887749 4.49767160	-107.250000 29.7500000 14.7522621 -14.5784721 3.62051868	-107.250000 29.7500000 13.8980551 -13.0281839 3.95987558	-107.250000 29.7500000 12.6757097 -12.2128353 3.68067694	-107.250000 29.7500000 10.2514315 -9.93647480 3.55623531	-107.250000 29.7500000 7.57930040 -7.51523733 2.82555318	-107.250000 29.7500000 7.02678347 -6.24130964 2.65058327	-107.250000 29.7500000 5.00331640 -4.16538286 2.37896347	-107.250000 29.7500000 3.29683900 -2.51146579 1.88411498	-107.250000 29.7500000 1.84255064 -0.597901285 1.56087554	-107.250000 29.7500000 2.22316241 -0.667013824 1.89967692	-107.250000 29.7500000 2.57602739 -0.906955302 1.97194064	-107.250000 29.7500000 2.42929411 -0.964347482 2.13082981	-107.250000 29.7500000 2.82975769 -1.22284222 2.51817369	-107.250000 29.7500000 2.74942493 -1.25316906 2.76542020	-107.250000 29.7500000 2.94949913 -1.34285414 2.99300623	-107.250000 29.7500000 2.82153416 -1.25272501 3.14115667
-106.750000 29.7500000 3.02627945 -1.29739940 -0.268976420	-106.750000 29.7500000 2.44752526 -0.956939697 -0.308460474	-106.750000 29.7500000 2.41923261 -0.749705851 -0.507707000	-106.750000 29.7500000 2.72837830 -0.676410973 -0.629738510	-106.750000 29.7500000 2.07695746 -0.264174670 -0.843228161	-106.750000 29.7500000 2.40255690 -0.164566994 -1.35123551	-106.750000 29.7500000 1.85002410 6.88742101E-02 -1.54055822	-106.750000 29.7500000 5.74515200 -0.374417871 -1.61486411	-106.750000 29.7500000 9.50369072 -0.864411235 -0.863061845	-106.750000 29.7500000 12.9624996 -1.20460212 1.85840949E-02	-106.750000 29.7500000 18.7044773 -2.43193960 1.27789319	-106.750000 29.7500000 17.7011356 -3.10929871 -0.604260683	-106.750000 29.7500000 14.9165449 -3.19756770 -2.44863749	-106.750000 29.7500000 11.5967484 -3.16411662 -3.28295755	-106.750000 29.7500000 11.1777248 -3.53470945 -4.38982582	-106.750000 29.7500000 14.5492039 -5.12996674 -2.96954584	-106.750000 29.7500000 19.9895630 -7.49956083 -1.74790525	-106.750000 29.7500000 19.8583107 -6.96740294 -7.01618791E-02	-106.750000 29.7500000 26.6685505 -10.3672972 1.90794289	-106.750000 29.7500000 26.0495396 -9.10306835 3.13628411	-106.750000 29.7500000 25.0566692 -7.18616056 4.66379595	-106.750000 29.7500000 20.6599846 -6.11979914 5.09962225	-106.750000 29.7500000 20.1041775 -4.91114426 6.70525122	-106.750000 29.7500000 22.7230339 -5.85851526 6.57526112	-106.750000 29.7500000 15.5984612 -4.70494747 5.24981070	-106.750000 29.7500000 13.5239630 -5.14697313 3.70644140	-106.750000 29.7500000 10.6356354 -4.98376799 2.78926611	-106.750000 29.7500000 12.8062563 -4.79806805 3.24582767	-106.750000 29.7500000 12.9698915 -4.25328922 3.76127529	-106.750000 29.7500000 15.3219013 -3.60793161 3.59065723	-106.750000 29.7500000 15.8781376 -3.49344492 3.85793662	-106.750000 29.7500000 15.4654131 -5.06268930 3.17838836	-106.750000 29.7500000 15.6355000 -8.68344593 2.33961844	-106.750000 29.7500000 15.6719818 -11.8161440 2.00252390	-106.750000 29.7500000 14.1362009 -13.7108231 0.609954178	-106.750000 29.7500000 11.2168283 -11.3362226 0.759730339	-106.750000 29.7500000 10.2149286 -10.5222521 0.923192918	-106.750000 29.7500000 10.2050800 -10.0971422 1.07162905	-106.750000 29.7500000 7.32372761 -7.36751366 1.08706272	-106.750000 29.7500000 5.68912649 -5.89091778 0.801626563	-106.750000 29.7500000 4.05401516 -4.08160830 0.845693350	-106.750000 29.7500000 2.70672178 -2.62843323 0.763664663	-106.750000 29.7500000 1.45417285 -1.01343286 0.706395924	-106.750000 29.7500000 1.44511151 -0.968139589 0.827404678	-106.750000 29.7500000 1.56026268 -0.985270023 0.783971369	-106.750000 29.7500000 1.97616827 -1.14195073 1.02814555	-106.750000 29.7500000 1.88034844 -1.07551646 1.16512740	-106.750000 29.7500000 2.33004832 -1.31590974 1.41653168	-106.750000 29.7500000 2.53837252 -1.43538046 1.56297362	-106.750000 29.7500000 2.46963620 -1.36914563 1.64876068
-106.250000 29.7500000 2.85467958 -1.18957365 -7.57501423E-02	-106.250000 29.7500000 2.96737385 -1.07671523 -0.246193856	-106.250000 29.7500000 2.34494615 -0.732627273 -0.299015313	-106.250000 29.7500000 2.14441419 -0.545578539 -0.421144754	-106.250000 29.7500000 2.06787562 -0.337248653 -0.732405484	-106.250000 29.7500000 1.86512244 -0.172673240 -1.01957583	-106.250000 29.7500000 1.89691389 -9.54679865E-03 -1.39927626	-106.250000 29.7500000 5.40520906 -0.551204920 -1.37588215	-106.250000 29.7500000 8.95141220 -0.494643599 -0.694745481	-106.250000 29.7500000 13.1352835 -0.877681136 0.528649867	-106.250000 29.7500000 17.5771523 -1.29781675 1.09246039	-106.250000 29.7500000 17.0365639 -1.70349908 -0.290602803	-106.250000 29.7500000 14.2893324 -1.35927844 -1.75136435	-106.250000 29.7500000 13.6081028 -1.89834774 -2.75368142	-106.250000 29.7500000 12.7334890 -1.99823749 -4.00690460	-106.250000 29.7500000 17.0676212 -3.35754061 -2.41194844	-106.250000 29.7500000 18.4799156 -4.38327312 -1.65544355	-106.250000 29.7500000 23.5041084 -6.26943970 0.653476179	-106.250000 29.7500000 25.4248848 -6.59385347 2.06155944	-106.250000 29.7500000 25.0063953 -5.33678532 3.53644633	-106.250000 29.7500000 24.5486031 -4.09230852 5.05743027	-106.250000 29.7500000 25.1286049 -4.14835453 5.99847412	-106.250000 29.7500000 24.3686028 -2.82136297 7.75629139	-106.250000 29.7500000 21.6751556 -4.26081228 5.58659410	-106.250000 29.7500000 20.5674419 -4.41789913 4.79519796	-106.250000 29.7500000 17.5987720 -5.47905731 2.92539549	-106.250000 29.7500000 14.5192270 -6.22233248 1.54817569	-106.250000 29.7500000 13.3453808 -4.62600231 2.10791993	-106.250000 29.7500000 16.9579239 -3.80935931 3.22516108	-106.250000 29.7500000 15.5598164 -2.27261686 2.74293399	-106.250000 29.7500000 15.6105337 -2.26095891 3.06858373	-106.250000 29.7500000 14.4245472 -3.26409626 2.01232195	-106.250000 29.7500000 14.4986410 -5.76011133 0.699474037	-106.250000 29.7500000 14.2541342 -8.88727379 -0.627257466	-106.250000 29.7500000 12.8840151 -11.7285957 -2.35460281	-106.250000 29.7500000 10.3615723 -9.90367985 -1.93983233	-106.250000 29.7500000 9.38422203 -8.90382195 -1.19733012	-106.250000 29.7500000 7.57975674 -7.75373602 -1.14771354	-106.250000 29.7500000 6.98072958 -7.34089279 -0.812620044	-106.250000 29.7500000 5.12758732 -5.06639004 -0.548041523	-106.250000 29.7500000 3.63397574 -3.74295330 -0.222990483	-106.250000 29.7500000 1.99469066 -2.25943947 0.106689513	-106.250000 29.7500000 0.853528023 -0.968127251 0.273941666	-106.250000 29.7500000 1.06256628 -0.976974189 0.385737389	-106.250000 29.7500000 1.14477086 -0.946364462 0.356808782	-106.250000 29.7500000 1.42259109 -1.06584561 0.512756705	-106.250000 29.7500000 1.41142583 -1.00864756 0.585722983	-106.250000 29.7500000 1.41515470 -0.950846612 0.658469200	-106.250000 29.7500000 1.89872181 -1.21923065 0.813691974	-106.250000 29.7500000 1.82680452 -1.10533583 0.869914591
[truncated: 1,160 more rows]
[truncated: 23 more columns]
