# Supplementary material for: Geodynamic evolution of southwestern North America since the Late Eocene
Source: Nat Commun. 2019 Nov 18;10:5213. doi: 10.1038/s41467-019-12950-8 (PMC6861285; doi:10.1038/s41467-019-12950-8)
Supplement: Supplementary file 20 — Supplementary Data 17 [file 41467_2019_12950_MOESM20_ESM.xlsx]

## Sheet: Sheet1
Data for 0.0 Ma	0.5 Ma	1.0 Ma	1.5 Ma	2.0 Ma	2.5 Ma	3.0 Ma	3.5 Ma	4.0 Ma	4.5 Ma	5.0 Ma	5.5 Ma	6.0 Ma	6.5 Ma	7.0 Ma	7.5 Ma	8.0 Ma	8.5 Ma	9.0 Ma	9.5 Ma	10.0 Ma	10.5 Ma	11.0 Ma	11.5 Ma	12.0 Ma	12.5 Ma	13.0 Ma	13.5 Ma	14.0 Ma	14.5 Ma	15.0 Ma	15.5 Ma	16.0 Ma	16.5 Ma	17.0 Ma	17.5 Ma	18.0 Ma	18.5 Ma	19.0 Ma	19.5 Ma	20.0 Ma	20.5 Ma	21.0 Ma	21.5 Ma	22.0 Ma	22.5 Ma	23.0 Ma	23.5 Ma	24.0 Ma	24.5 Ma
-125.75000000000000 28.750000000000000 11.609717703794399	-125.75000000000000 28.750000000000000 10.674237003809653	-125.75000000000000 28.750000000000000 9.5746625952213602	-125.75000000000000 28.750000000000000 8.7279897452710493	-125.75000000000000 28.750000000000000 8.2120952247885945	-125.75000000000000 28.750000000000000 8.2610951591835384	-125.75000000000000 28.750000000000000 8.5644445004722627	-125.75000000000000 28.750000000000000 9.6478285286438865	-125.75000000000000 28.750000000000000 11.136735861499577	-125.75000000000000 28.750000000000000 12.741921050312223	-125.75000000000000 28.750000000000000 14.383545285758132	-125.75000000000000 28.750000000000000 12.913287336577584	-125.75000000000000 28.750000000000000 12.044556252757998	-125.75000000000000 28.750000000000000 10.493494817189188	-125.75000000000000 28.750000000000000 9.3788772396072790	-125.75000000000000 28.750000000000000 8.9449368717882720	-125.75000000000000 28.750000000000000 7.6405548855162664	-125.75000000000000 28.750000000000000 6.6975097448197785	-125.75000000000000 28.750000000000000 6.1699688208185268	-125.75000000000000 28.750000000000000 5.2776715713599147	-125.75000000000000 28.750000000000000 5.1898106394325785	-125.75000000000000 28.750000000000000 4.9579686609351663	-125.75000000000000 28.750000000000000 4.8376068238021892	-125.75000000000000 28.750000000000000 4.7339346496994477	-125.75000000000000 28.750000000000000 4.2612355155028032	-125.75000000000000 28.750000000000000 4.1381840984029603	-125.75000000000000 28.750000000000000 4.1337192631441528	-125.75000000000000 28.750000000000000 5.3080142545977109	-125.75000000000000 28.750000000000000 6.7205841899219454	-125.75000000000000 28.750000000000000 7.9370564751518957	-125.75000000000000 28.750000000000000 7.9264495381686606	-125.75000000000000 28.750000000000000 7.6081662901933100	-125.75000000000000 28.750000000000000 5.9303346931209600	-125.75000000000000 28.750000000000000 4.4548140150884707	-125.75000000000000 28.750000000000000 3.4535931829138469	-125.75000000000000 28.750000000000000 2.9354902538248111	-125.75000000000000 28.750000000000000 2.5073026027071075	-125.75000000000000 28.750000000000000 1.9910920017754750	-125.75000000000000 28.750000000000000 2.2510349169866530	-125.75000000000000 28.750000000000000 3.1670817177861008	-125.75000000000000 28.750000000000000 3.0660451376776758	-125.75000000000000 28.750000000000000 3.9514899106116825	-125.75000000000000 28.750000000000000 3.3956157955400936	-125.75000000000000 28.750000000000000 3.3581365722287133	-125.75000000000000 28.750000000000000 3.3275786901447590	-125.75000000000000 28.750000000000000 3.5960296333835493	-125.75000000000000 28.750000000000000 3.2555661104930405	-125.75000000000000 28.750000000000000 2.9269875111290129	-125.75000000000000 28.750000000000000 2.7666514360865357	-125.75000000000000 28.750000000000000 2.6154340946394474
-125.25000000000000 28.750000000000000 11.227941701119086	-125.25000000000000 28.750000000000000 10.357057216569105	-125.25000000000000 28.750000000000000 9.1502548573351525	-125.25000000000000 28.750000000000000 8.2533568134094555	-125.25000000000000 28.750000000000000 7.8673515673481589	-125.25000000000000 28.750000000000000 6.8244038514177383	-125.25000000000000 28.750000000000000 6.4621373578949486	-125.25000000000000 28.750000000000000 8.8747427829054697	-125.25000000000000 28.750000000000000 12.072814749870146	-125.25000000000000 28.750000000000000 15.845595158910962	-125.25000000000000 28.750000000000000 20.218298124006857	-125.25000000000000 28.750000000000000 18.300453515707737	-125.25000000000000 28.750000000000000 15.861639115062783	-125.25000000000000 28.750000000000000 14.727300745408247	-125.25000000000000 28.750000000000000 13.237948828205869	-125.25000000000000 28.750000000000000 11.106500482590318	-125.25000000000000 28.750000000000000 11.012411661407352	-125.25000000000000 28.750000000000000 9.7602625022090486	-125.25000000000000 28.750000000000000 7.7700262548731427	-125.25000000000000 28.750000000000000 7.3576128995574068	-125.25000000000000 28.750000000000000 6.3254173772562243	-125.25000000000000 28.750000000000000 5.8373202815308849	-125.25000000000000 28.750000000000000 5.5094668972713592	-125.25000000000000 28.750000000000000 5.3624033028399092	-125.25000000000000 28.750000000000000 5.3853028574601423	-125.25000000000000 28.750000000000000 5.1613761739712274	-125.25000000000000 28.750000000000000 4.5072592722131084	-125.25000000000000 28.750000000000000 5.7318162599368288	-125.25000000000000 28.750000000000000 7.2206280581400293	-125.25000000000000 28.750000000000000 8.3822806415120237	-125.25000000000000 28.750000000000000 8.3568204789878724	-125.25000000000000 28.750000000000000 7.7891355509063223	-125.25000000000000 28.750000000000000 5.8734866035494324	-125.25000000000000 28.750000000000000 4.1385940183558692	-125.25000000000000 28.750000000000000 2.6824893540999852	-125.25000000000000 28.750000000000000 2.4577860118238526	-125.25000000000000 28.750000000000000 1.8847148936541065	-125.25000000000000 28.750000000000000 1.7526005514775131	-125.25000000000000 28.750000000000000 2.8506888852598782	-125.25000000000000 28.750000000000000 3.8849482405940310	-125.25000000000000 28.750000000000000 4.5622521418451214	-125.25000000000000 28.750000000000000 5.1632946169711031	-125.25000000000000 28.750000000000000 4.8937804245046816	-125.25000000000000 28.750000000000000 4.8503129166221326	-125.25000000000000 28.750000000000000 4.8518112761015111	-125.25000000000000 28.750000000000000 4.5366133286953296	-125.25000000000000 28.750000000000000 4.2576896128749118	-125.25000000000000 28.750000000000000 3.6913273059877150	-125.25000000000000 28.750000000000000 3.2885214741312359	-125.25000000000000 28.750000000000000 2.9316441052658671
-124.75000000000000 28.750000000000000 11.169340701468874	-124.75000000000000 28.750000000000000 10.279833910923410	-124.75000000000000 28.750000000000000 9.1183875090923241	-124.75000000000000 28.750000000000000 8.0471758365374839	-124.75000000000000 28.750000000000000 6.5945367346971908	-124.75000000000000 28.750000000000000 6.0824356051600201	-124.75000000000000 28.750000000000000 5.1679203968070855	-124.75000000000000 28.750000000000000 9.2370124780967640	-124.75000000000000 28.750000000000000 13.626685559901521	-124.75000000000000 28.750000000000000 19.073035944106714	-124.75000000000000 28.750000000000000 24.165731206230539	-124.75000000000000 28.750000000000000 23.114904043440326	-124.75000000000000 28.750000000000000 22.102362114908235	-124.75000000000000 28.750000000000000 19.972726862999441	-124.75000000000000 28.750000000000000 16.552714080465122	-124.75000000000000 28.750000000000000 15.562304822248946	-124.75000000000000 28.750000000000000 13.413019047557293	-124.75000000000000 28.750000000000000 11.717260097221333	-124.75000000000000 28.750000000000000 10.754279493532312	-124.75000000000000 28.750000000000000 9.8457812296868941	-124.75000000000000 28.750000000000000 8.4393357632200985	-124.75000000000000 28.750000000000000 7.5137241476850161	-124.75000000000000 28.750000000000000 6.8659150683306880	-124.75000000000000 28.750000000000000 6.8254923233589064	-124.75000000000000 28.750000000000000 5.7719702964657209	-124.75000000000000 28.750000000000000 5.4702402498974738	-124.75000000000000 28.750000000000000 5.3371162466814637	-124.75000000000000 28.750000000000000 6.5161336211213721	-124.75000000000000 28.750000000000000 7.4682809456973009	-124.75000000000000 28.750000000000000 8.4506421877170137	-124.75000000000000 28.750000000000000 9.1507385152484346	-124.75000000000000 28.750000000000000 7.6036933404449991	-124.75000000000000 28.750000000000000 5.5424478354932623	-124.75000000000000 28.750000000000000 3.6486950488457199	-124.75000000000000 28.750000000000000 2.2386793119797468	-124.75000000000000 28.750000000000000 1.6976643158232489	-124.75000000000000 28.750000000000000 1.4582107231255903	-124.75000000000000 28.750000000000000 1.5475443054346474	-124.75000000000000 28.750000000000000 2.8100224604437121	-124.75000000000000 28.750000000000000 3.9225465930739327	-124.75000000000000 28.750000000000000 4.8604265447152288	-124.75000000000000 28.750000000000000 5.4453845655456465	-124.75000000000000 28.750000000000000 5.1930840183791114	-124.75000000000000 28.750000000000000 5.0808743392533247	-124.75000000000000 28.750000000000000 5.0940324901599494	-124.75000000000000 28.750000000000000 5.1741713024849671	-124.75000000000000 28.750000000000000 4.6862546007042738	-124.75000000000000 28.750000000000000 4.2268073653236726	-124.75000000000000 28.750000000000000 3.5332657287111773	-124.75000000000000 28.750000000000000 3.0844490426003692
-124.25000000000000 28.750000000000000 8.7969879559496800	-124.25000000000000 28.750000000000000 8.6771137345423615	-124.25000000000000 28.750000000000000 6.7914089028587856	-124.25000000000000 28.750000000000000 6.0912655770346991	-124.25000000000000 28.750000000000000 5.2647836267754444	-124.25000000000000 28.750000000000000 4.6862649352814554	-124.25000000000000 28.750000000000000 3.7966684318695307	-124.25000000000000 28.750000000000000 9.1287962751817577	-124.25000000000000 28.750000000000000 16.712144680587450	-124.25000000000000 28.750000000000000 25.250640536346875	-124.25000000000000 28.750000000000000 33.616138780364267	-124.25000000000000 28.750000000000000 31.445884506015823	-124.25000000000000 28.750000000000000 26.359246765853584	-124.25000000000000 28.750000000000000 23.791903346070782	-124.25000000000000 28.750000000000000 22.952169895869858	-124.25000000000000 28.750000000000000 21.659192912293435	-124.25000000000000 28.750000000000000 18.171058756738233	-124.25000000000000 28.750000000000000 16.508796825063726	-124.25000000000000 28.750000000000000 14.843600505806158	-124.25000000000000 28.750000000000000 13.627191071025971	-124.25000000000000 28.750000000000000 11.317002703273536	-124.25000000000000 28.750000000000000 9.8591577731813871	-124.25000000000000 28.750000000000000 9.0060446321822276	-124.25000000000000 28.750000000000000 7.5459538157561319	-124.25000000000000 28.750000000000000 7.3275301644347071	-124.25000000000000 28.750000000000000 6.8334325157986902	-124.25000000000000 28.750000000000000 6.6377593992418618	-124.25000000000000 28.750000000000000 6.6186066238954364	-124.25000000000000 28.750000000000000 7.4213299405663893	-124.25000000000000 28.750000000000000 8.9933483934285210	-124.25000000000000 28.750000000000000 8.8759732844852923	-124.25000000000000 28.750000000000000 7.7551528138406205	-124.25000000000000 28.750000000000000 5.4144332793339602	-124.25000000000000 28.750000000000000 3.0209574233920380	-124.25000000000000 28.750000000000000 1.6996205281484396	-124.25000000000000 28.750000000000000 1.1363315573315655	-124.25000000000000 28.750000000000000 0.96073857696141962	-124.25000000000000 28.750000000000000 1.2979903561399964	-124.25000000000000 28.750000000000000 2.7019670420030262	-124.25000000000000 28.750000000000000 3.6989631803236240	-124.25000000000000 28.750000000000000 4.8706121346394777	-124.25000000000000 28.750000000000000 4.9519424821375733	-124.25000000000000 28.750000000000000 5.1709710279749359	-124.25000000000000 28.750000000000000 4.6626824268310809	-124.25000000000000 28.750000000000000 4.6733469705974340	-124.25000000000000 28.750000000000000 5.2098260912579999	-124.25000000000000 28.750000000000000 4.9381964896556703	-124.25000000000000 28.750000000000000 4.8386211369051670	-124.25000000000000 28.750000000000000 3.7758041007224632	-124.25000000000000 28.750000000000000 3.3684661738484660
-123.75000000000000 28.750000000000000 5.9930407992414425	-123.75000000000000 28.750000000000000 5.7040761491920478	-123.75000000000000 28.750000000000000 4.2536962241847416	-123.75000000000000 28.750000000000000 3.8836687099450256	-123.75000000000000 28.750000000000000 3.7047654985268617	-123.75000000000000 28.750000000000000 3.2201125756519642	-123.75000000000000 28.750000000000000 2.8898177521677026	-123.75000000000000 28.750000000000000 8.0823515310598673	-123.75000000000000 28.750000000000000 17.647045720309219	-123.75000000000000 28.750000000000000 27.563908256070430	-123.75000000000000 28.750000000000000 36.782549197992502	-123.75000000000000 28.750000000000000 34.702916236540041	-123.75000000000000 28.750000000000000 34.282014659836996	-123.75000000000000 28.750000000000000 31.855893839447514	-123.75000000000000 28.750000000000000 31.600223606637009	-123.75000000000000 28.750000000000000 26.703465523046425	-123.75000000000000 28.750000000000000 24.938642861154911	-123.75000000000000 28.750000000000000 22.885920566785877	-123.75000000000000 28.750000000000000 20.546185025095603	-123.75000000000000 28.750000000000000 16.530708011701108	-123.75000000000000 28.750000000000000 15.377509173704492	-123.75000000000000 28.750000000000000 13.595336181645980	-123.75000000000000 28.750000000000000 10.232580115214663	-123.75000000000000 28.750000000000000 10.081314978112424	-123.75000000000000 28.750000000000000 9.8764967826513921	-123.75000000000000 28.750000000000000 9.1426913714733118	-123.75000000000000 28.750000000000000 7.4028489856526267	-123.75000000000000 28.750000000000000 8.2101360849832705	-123.75000000000000 28.750000000000000 8.5695684547303266	-123.75000000000000 28.750000000000000 8.8413538294960929	-123.75000000000000 28.750000000000000 8.5412417395143798	-123.75000000000000 28.750000000000000 7.2359337823443095	-123.75000000000000 28.750000000000000 4.9142738421805925	-123.75000000000000 28.750000000000000 2.7702899140331811	-123.75000000000000 28.750000000000000 1.4012903669659786	-123.75000000000000 28.750000000000000 0.82045052825863141	-123.75000000000000 28.750000000000000 0.46738314218839128	-123.75000000000000 28.750000000000000 1.0218736723696180	-123.75000000000000 28.750000000000000 2.2817710599783076	-123.75000000000000 28.750000000000000 3.4388956706238250	-123.75000000000000 28.750000000000000 4.7190592151518338	-123.75000000000000 28.750000000000000 4.8115822930150864	-123.75000000000000 28.750000000000000 4.7884426341232897	-123.75000000000000 28.750000000000000 4.7368599655435171	-123.75000000000000 28.750000000000000 4.6098210327476963	-123.75000000000000 28.750000000000000 5.0172033586448013	-123.75000000000000 28.750000000000000 4.6922027925383878	-123.75000000000000 28.750000000000000 4.7625624927210701	-123.75000000000000 28.750000000000000 3.9915999348845461	-123.75000000000000 28.750000000000000 3.8538661226945674
-123.25000000000000 28.750000000000000 1.2733530094545702	-123.25000000000000 28.750000000000000 0.95164035743112196	-123.25000000000000 28.750000000000000 0.87410641504384667	-123.25000000000000 28.750000000000000 0.75960433879080058	-123.25000000000000 28.750000000000000 1.1578353904464060	-123.25000000000000 28.750000000000000 1.9633459709976355	-123.25000000000000 28.750000000000000 2.4539473701402921	-123.25000000000000 28.750000000000000 5.9141719560599784	-123.25000000000000 28.750000000000000 12.179237038335074	-123.25000000000000 28.750000000000000 18.632231396892841	-123.25000000000000 28.750000000000000 25.373935044842163	-123.25000000000000 28.750000000000000 30.949994311897118	-123.25000000000000 28.750000000000000 32.944546437567467	-123.25000000000000 28.750000000000000 36.178826212365536	-123.25000000000000 28.750000000000000 36.371640155845597	-123.25000000000000 28.750000000000000 34.226949329715815	-123.25000000000000 28.750000000000000 33.037600938404566	-123.25000000000000 28.750000000000000 31.290567384617457	-123.25000000000000 28.750000000000000 28.792973736019036	-123.25000000000000 28.750000000000000 23.513771427260473	-123.25000000000000 28.750000000000000 21.327528920044269	-123.25000000000000 28.750000000000000 16.067502532684269	-123.25000000000000 28.750000000000000 14.050326005350170	-123.25000000000000 28.750000000000000 13.828014315308968	-123.25000000000000 28.750000000000000 11.672834421576717	-123.25000000000000 28.750000000000000 10.556141782435562	-123.25000000000000 28.750000000000000 10.020873182736750	-123.25000000000000 28.750000000000000 8.9987979004179763	-123.25000000000000 28.750000000000000 8.8869222662260352	-123.25000000000000 28.750000000000000 8.9989415150622563	-123.25000000000000 28.750000000000000 9.8810548625612036	-123.25000000000000 28.750000000000000 6.8740809189053822	-123.25000000000000 28.750000000000000 4.6403443680378693	-123.25000000000000 28.750000000000000 2.7372301740275504	-123.25000000000000 28.750000000000000 1.4746041936152441	-123.25000000000000 28.750000000000000 1.1795319338409800	-123.25000000000000 28.750000000000000 0.83329443869135444	-123.25000000000000 28.750000000000000 0.99081908616818926	-123.25000000000000 28.750000000000000 2.0751379120229951	-123.25000000000000 28.750000000000000 3.0338391518455454	-123.25000000000000 28.750000000000000 4.4958075459047544	-123.25000000000000 28.750000000000000 4.4526795900456726	-123.25000000000000 28.750000000000000 4.8198270554653906	-123.25000000000000 28.750000000000000 4.8769646782724383	-123.25000000000000 28.750000000000000 4.5974390709375816	-123.25000000000000 28.750000000000000 4.4556216017594341	-123.25000000000000 28.750000000000000 4.3309960929799027	-123.25000000000000 28.750000000000000 4.3910323325661675	-123.25000000000000 28.750000000000000 4.1671781387044069	-123.25000000000000 28.750000000000000 4.0898194752020913
-122.75000000000000 28.750000000000000 6.2809159605890894	-122.75000000000000 28.750000000000000 5.6315552357392074	-122.75000000000000 28.750000000000000 4.5698657793962294	-122.75000000000000 28.750000000000000 3.7267198906756005	-122.75000000000000 28.750000000000000 2.8077166267879221	-122.75000000000000 28.750000000000000 1.9508824735995416	-122.75000000000000 28.750000000000000 1.5613008139547202	-122.75000000000000 28.750000000000000 4.9805844930552983	-122.75000000000000 28.750000000000000 9.5583429627087337	-122.75000000000000 28.750000000000000 14.414969359672885	-122.75000000000000 28.750000000000000 19.037278704761238	-122.75000000000000 28.750000000000000 24.017783967750958	-122.75000000000000 28.750000000000000 26.741546616071183	-122.75000000000000 28.750000000000000 30.676325744513008	-122.75000000000000 28.750000000000000 36.526155928153138	-122.75000000000000 28.750000000000000 35.329928605996024	-122.75000000000000 28.750000000000000 35.602074624083748	-122.75000000000000 28.750000000000000 35.705755682001964	-122.75000000000000 28.750000000000000 35.314628846271425	-122.75000000000000 28.750000000000000 32.374725337066614	-122.75000000000000 28.750000000000000 25.437339101220928	-122.75000000000000 28.750000000000000 22.643420947554770	-122.75000000000000 28.750000000000000 19.072500592085401	-122.75000000000000 28.750000000000000 15.856726432393593	-122.75000000000000 28.750000000000000 15.209641211875331	-122.75000000000000 28.750000000000000 14.766870979315561	-122.75000000000000 28.750000000000000 13.647530442366266	-122.75000000000000 28.750000000000000 12.226181850029409	-122.75000000000000 28.750000000000000 11.532448369029945	-122.75000000000000 28.750000000000000 10.923713781403634	-122.75000000000000 28.750000000000000 10.586252785422321	-122.75000000000000 28.750000000000000 8.2128764345029293	-122.75000000000000 28.750000000000000 5.7329343339865959	-122.75000000000000 28.750000000000000 3.0848046882626554	-122.75000000000000 28.750000000000000 2.1978138934016540	-122.75000000000000 28.750000000000000 1.9920817621529598	-122.75000000000000 28.750000000000000 1.7032632646303172	-122.75000000000000 28.750000000000000 1.4836547590572513	-122.75000000000000 28.750000000000000 2.1537289443190959	-122.75000000000000 28.750000000000000 3.0139794579290302	-122.75000000000000 28.750000000000000 4.0111597328240620	-122.75000000000000 28.750000000000000 4.4382923444864524	-122.75000000000000 28.750000000000000 4.7182558016557028	-122.75000000000000 28.750000000000000 4.7782655052338070	-122.75000000000000 28.750000000000000 4.5561896788262706	-122.75000000000000 28.750000000000000 4.0716162911244798	-122.75000000000000 28.750000000000000 4.3681673399125547	-122.75000000000000 28.750000000000000 4.4792988939755363	-122.75000000000000 28.750000000000000 4.3289823539830401	-122.75000000000000 28.750000000000000 4.2697708848383469
-122.25000000000000 28.750000000000000 4.6418974103714596	-122.25000000000000 28.750000000000000 4.1797073570734637	-122.25000000000000 28.750000000000000 3.7267058660257457	-122.25000000000000 28.750000000000000 3.1333374450904157	-122.25000000000000 28.750000000000000 2.6094999396436962	-122.25000000000000 28.750000000000000 2.0367208964701864	-122.25000000000000 28.750000000000000 1.4852554648755969	-122.25000000000000 28.750000000000000 3.6073977408014861	-122.25000000000000 28.750000000000000 6.3472247083734876	-122.25000000000000 28.750000000000000 9.2401929981927093	-122.25000000000000 28.750000000000000 12.382148532618745	-122.25000000000000 28.750000000000000 16.097593067053289	-122.25000000000000 28.750000000000000 17.434266485447182	-122.25000000000000 28.750000000000000 23.573227853512257	-122.25000000000000 28.750000000000000 23.743183254687114	-122.25000000000000 28.750000000000000 26.216749564561599	-122.25000000000000 28.750000000000000 33.843890729443444	-122.25000000000000 28.750000000000000 37.346771718351810	-122.25000000000000 28.750000000000000 40.297373203948524	-122.25000000000000 28.750000000000000 36.470734138792317	-122.25000000000000 28.750000000000000 33.693472996585108	-122.25000000000000 28.750000000000000 25.856944757188575	-122.25000000000000 28.750000000000000 21.845695517429565	-122.25000000000000 28.750000000000000 22.048693374381472	-122.25000000000000 28.750000000000000 20.548994871397369	-122.25000000000000 28.750000000000000 17.408257502404009	-122.25000000000000 28.750000000000000 15.624213228068639	-122.25000000000000 28.750000000000000 13.889280465897091	-122.25000000000000 28.750000000000000 12.682512323750185	-122.25000000000000 28.750000000000000 11.883826367050670	-122.25000000000000 28.750000000000000 11.798193156614456	-122.25000000000000 28.750000000000000 8.9006913571256181	-122.25000000000000 28.750000000000000 6.4166253834578466	-122.25000000000000 28.750000000000000 4.4168285805616545	-122.25000000000000 28.750000000000000 3.1260373566530877	-122.25000000000000 28.750000000000000 3.0400552073496478	-122.25000000000000 28.750000000000000 2.7228677398035170	-122.25000000000000 28.750000000000000 2.4728499531325800	-122.25000000000000 28.750000000000000 2.5546358422426829	-122.25000000000000 28.750000000000000 3.1329458828321863	-122.25000000000000 28.750000000000000 3.9484125009598006	-122.25000000000000 28.750000000000000 4.4495469625302420	-122.25000000000000 28.750000000000000 4.5822617623532205	-122.25000000000000 28.750000000000000 4.6218724543627623	-122.25000000000000 28.750000000000000 4.4976788490930675	-122.25000000000000 28.750000000000000 4.3082361446098663	-122.25000000000000 28.750000000000000 4.2719590912992906	-122.25000000000000 28.750000000000000 4.5184124474413361	-122.25000000000000 28.750000000000000 4.3709255111674947	-122.25000000000000 28.750000000000000 4.6506359581162888
-121.75000000000000 28.750000000000000 2.6248454472520284	-121.75000000000000 28.750000000000000 2.1916673620228346	-121.75000000000000 28.750000000000000 1.8089092507454303	-121.75000000000000 28.750000000000000 1.3388457428770670	-121.75000000000000 28.750000000000000 1.1872837996224410	-121.75000000000000 28.750000000000000 0.91808768665808915	-121.75000000000000 28.750000000000000 0.49543302453400723	-121.75000000000000 28.750000000000000 4.1678736875183757	-121.75000000000000 28.750000000000000 5.7826881491901672	-121.75000000000000 28.750000000000000 8.4732362105191470	-121.75000000000000 28.750000000000000 10.785571515934963	-121.75000000000000 28.750000000000000 13.416092359936830	-121.75000000000000 28.750000000000000 14.343545289579460	-121.75000000000000 28.750000000000000 17.876279563453444	-121.75000000000000 28.750000000000000 18.395953172613769	-121.75000000000000 28.750000000000000 23.013707916251672	-121.75000000000000 28.750000000000000 24.945726159183167	-121.75000000000000 28.750000000000000 27.282375754259164	-121.75000000000000 28.750000000000000 34.202412197009330	-121.75000000000000 28.750000000000000 32.723399549900783	-121.75000000000000 28.750000000000000 31.376784417958095	-121.75000000000000 28.750000000000000 31.327766197687804	-121.75000000000000 28.750000000000000 29.588496950840202	-121.75000000000000 28.750000000000000 24.780572753148579	-121.75000000000000 28.750000000000000 23.604965327888241	-121.75000000000000 28.750000000000000 22.479484924498564	-121.75000000000000 28.750000000000000 21.324095816841265	-121.75000000000000 28.750000000000000 19.008645078515286	-121.75000000000000 28.750000000000000 17.241519869772631	-121.75000000000000 28.750000000000000 15.205967248772954	-121.75000000000000 28.750000000000000 15.187037792127940	-121.75000000000000 28.750000000000000 9.8314526290368622	-121.75000000000000 28.750000000000000 7.3304032613640029	-121.75000000000000 28.750000000000000 5.3292449494421703	-121.75000000000000 28.750000000000000 4.3659314981647119	-121.75000000000000 28.750000000000000 4.1470582159297109	-121.75000000000000 28.750000000000000 3.5066841507756390	-121.75000000000000 28.750000000000000 3.5576289626926845	-121.75000000000000 28.750000000000000 3.4090590214493459	-121.75000000000000 28.750000000000000 3.3801207584812105	-121.75000000000000 28.750000000000000 4.0437997892051722	-121.75000000000000 28.750000000000000 4.4794666826928218	-121.75000000000000 28.750000000000000 4.7081003493877436	-121.75000000000000 28.750000000000000 4.7346249665172380	-121.75000000000000 28.750000000000000 4.6484687078816407	-121.75000000000000 28.750000000000000 4.5999026787536845	-121.75000000000000 28.750000000000000 4.4803503536151057	-121.75000000000000 28.750000000000000 4.5374027029889250	-121.75000000000000 28.750000000000000 5.0612574248491757	-121.75000000000000 28.750000000000000 5.1486594967443837
-121.25000000000000 28.750000000000000 3.3882417791769113	-121.25000000000000 28.750000000000000 3.4774447612394686	-121.25000000000000 28.750000000000000 3.0311242561128893	-121.25000000000000 28.750000000000000 2.5812514707201286	-121.25000000000000 28.750000000000000 2.0918351606681678	-121.25000000000000 28.750000000000000 1.2741945751550787	-121.25000000000000 28.750000000000000 0.80508808164547263	-121.25000000000000 28.750000000000000 3.5895152044693268	-121.25000000000000 28.750000000000000 4.1163603797076149	-121.25000000000000 28.750000000000000 5.5378564155201362	-121.25000000000000 28.750000000000000 7.1742060313020266	-121.25000000000000 28.750000000000000 9.1196442345647419	-121.25000000000000 28.750000000000000 9.6552357478995940	-121.25000000000000 28.750000000000000 12.086261321240508	-121.25000000000000 28.750000000000000 12.403029159537622	-121.25000000000000 28.750000000000000 17.107495463817546	-121.25000000000000 28.750000000000000 17.928864172190107	-121.25000000000000 28.750000000000000 20.289856313734706	-121.25000000000000 28.750000000000000 24.892767965054006	-121.25000000000000 28.750000000000000 25.621364621888482	-121.25000000000000 28.750000000000000 26.373009766814942	-121.25000000000000 28.750000000000000 31.423807562514515	-121.25000000000000 28.750000000000000 32.111402343217541	-121.25000000000000 28.750000000000000 32.022923835552135	-121.25000000000000 28.750000000000000 26.870725000772307	-121.25000000000000 28.750000000000000 25.290067939352475	-121.25000000000000 28.750000000000000 24.266668129765460	-121.25000000000000 28.750000000000000 21.816851228971469	-121.25000000000000 28.750000000000000 19.545345835062978	-121.25000000000000 28.750000000000000 17.332866833338134	-121.25000000000000 28.750000000000000 17.328845077944219	-121.25000000000000 28.750000000000000 13.277086484798160	-121.25000000000000 28.750000000000000 10.015148722339397	-121.25000000000000 28.750000000000000 7.2235240917311216	-121.25000000000000 28.750000000000000 5.5448359231011155	-121.25000000000000 28.750000000000000 5.4721273427130290	-121.25000000000000 28.750000000000000 4.9693461377522219	-121.25000000000000 28.750000000000000 4.6505434349564627	-121.25000000000000 28.750000000000000 4.4666338708734354	-121.25000000000000 28.750000000000000 3.9279636602501653	-121.25000000000000 28.750000000000000 4.2955932699549848	-121.25000000000000 28.750000000000000 4.5076762225426723	-121.25000000000000 28.750000000000000 5.1664290313945225	-121.25000000000000 28.750000000000000 5.2319560948078490	-121.25000000000000 28.750000000000000 5.1800277028975739	-121.25000000000000 28.750000000000000 5.1100276231596959	-121.25000000000000 28.750000000000000 5.0949230052130545	-121.25000000000000 28.750000000000000 5.7039860483956346	-121.25000000000000 28.750000000000000 6.0003020306985704	-121.25000000000000 28.750000000000000 5.9722014420288714
-120.75000000000000 28.750000000000000 6.3050459073626293	-120.75000000000000 28.750000000000000 5.6770902799741165	-120.75000000000000 28.750000000000000 4.6060621501042771	-120.75000000000000 28.750000000000000 3.7034270491174990	-120.75000000000000 28.750000000000000 2.9233123343721368	-120.75000000000000 28.750000000000000 1.8310566076348782	-120.75000000000000 28.750000000000000 1.2637878074233591	-120.75000000000000 28.750000000000000 4.6550578705524535	-120.75000000000000 28.750000000000000 5.4972901703666883	-120.75000000000000 28.750000000000000 7.5183350678785956	-120.75000000000000 28.750000000000000 9.1130442941145766	-120.75000000000000 28.750000000000000 9.5359237430358590	-120.75000000000000 28.750000000000000 10.611918860843330	-120.75000000000000 28.750000000000000 10.855028115763131	-120.75000000000000 28.750000000000000 10.792860576620415	-120.75000000000000 28.750000000000000 13.091824637464686	-120.75000000000000 28.750000000000000 13.635669149938197	-120.75000000000000 28.750000000000000 14.818079073604389	-120.75000000000000 28.750000000000000 17.360889140547428	-120.75000000000000 28.750000000000000 21.693574133057339	-120.75000000000000 28.750000000000000 24.003221834981709	-120.75000000000000 28.750000000000000 28.189380437829207	-120.75000000000000 28.750000000000000 30.639343073607307	-120.75000000000000 28.750000000000000 30.071687597688975	-120.75000000000000 28.750000000000000 27.625812908566051	-120.75000000000000 28.750000000000000 27.012013770500467	-120.75000000000000 28.750000000000000 26.900617824403625	-120.75000000000000 28.750000000000000 24.450052100390252	-120.75000000000000 28.750000000000000 22.328303037979214	-120.75000000000000 28.750000000000000 20.163716690258202	-120.75000000000000 28.750000000000000 20.188568051220088	-120.75000000000000 28.750000000000000 14.906401338704564	-120.75000000000000 28.750000000000000 11.159201347714140	-120.75000000000000 28.750000000000000 8.2714106708451194	-120.75000000000000 28.750000000000000 6.9400880185052367	-120.75000000000000 28.750000000000000 6.2452451729469507	-120.75000000000000 28.750000000000000 6.3365806452534494	-120.75000000000000 28.750000000000000 6.0871216436251849	-120.75000000000000 28.750000000000000 5.5493176951735741	-120.75000000000000 28.750000000000000 5.4505712504491575	-120.75000000000000 28.750000000000000 5.1988428962543933	-120.75000000000000 28.750000000000000 5.4297569366331677	-120.75000000000000 28.750000000000000 6.6037927954664237	-120.75000000000000 28.750000000000000 7.0558325074489616	-120.75000000000000 28.750000000000000 6.9308550222250638	-120.75000000000000 28.750000000000000 6.8429486767279011	-120.75000000000000 28.750000000000000 6.6428093874548191	-120.75000000000000 28.750000000000000 7.0211480158645720	-120.75000000000000 28.750000000000000 7.5089252065886178	-120.75000000000000 28.750000000000000 8.1530031022996514
-120.25000000000000 28.750000000000000 5.0275322789014494	-120.25000000000000 28.750000000000000 4.1597090738587603	-120.25000000000000 28.750000000000000 3.1831123678773499	-120.25000000000000 28.750000000000000 2.1320644028204230	-120.25000000000000 28.750000000000000 1.7353299511997875	-120.25000000000000 28.750000000000000 1.2924186654990981	-120.25000000000000 28.750000000000000 1.6561453029724398	-120.25000000000000 28.750000000000000 3.9314690687271292	-120.25000000000000 28.750000000000000 5.1942213353056355	-120.25000000000000 28.750000000000000 6.4724570730574813	-120.25000000000000 28.750000000000000 7.7798415910448551	-120.25000000000000 28.750000000000000 8.0926772213779881	-120.25000000000000 28.750000000000000 9.1539368367739531	-120.25000000000000 28.750000000000000 10.083720507018677	-120.25000000000000 28.750000000000000 10.110519951667893	-120.25000000000000 28.750000000000000 10.873878891334281	-120.25000000000000 28.750000000000000 11.994055229568486	-120.25000000000000 28.750000000000000 14.977731854534005	-120.25000000000000 28.750000000000000 15.212771674755217	-120.25000000000000 28.750000000000000 18.330247200597526	-120.25000000000000 28.750000000000000 24.192875743299535	-120.25000000000000 28.750000000000000 27.404315754181457	-120.25000000000000 28.750000000000000 31.193585480831402	-120.25000000000000 28.750000000000000 29.802212995814084	-120.25000000000000 28.750000000000000 27.584531495897174	-120.25000000000000 28.750000000000000 26.717002550489653	-120.25000000000000 28.750000000000000 26.099292668986575	-120.25000000000000 28.750000000000000 23.915116983100855	-120.25000000000000 28.750000000000000 22.748522480519764	-120.25000000000000 28.750000000000000 23.405848468608216	-120.25000000000000 28.750000000000000 23.548756236085065	-120.25000000000000 28.750000000000000 17.650458059351379	-120.25000000000000 28.750000000000000 13.014981945379906	-120.25000000000000 28.750000000000000 9.6431748923298901	-120.25000000000000 28.750000000000000 7.5059595957591441	-120.25000000000000 28.750000000000000 7.6996137678272190	-120.25000000000000 28.750000000000000 7.2479689293639114	-120.25000000000000 28.750000000000000 7.1630130095745885	-120.25000000000000 28.750000000000000 7.2104098188727823	-120.25000000000000 28.750000000000000 6.9460005318653861	-120.25000000000000 28.750000000000000 7.4046430733598845	-120.25000000000000 28.750000000000000 7.8189677473491495	-120.25000000000000 28.750000000000000 9.4732458487200208	-120.25000000000000 28.750000000000000 9.4843486882568460	-120.25000000000000 28.750000000000000 9.2790778420035114	-120.25000000000000 28.750000000000000 9.2492069202937959	-120.25000000000000 28.750000000000000 8.9183260341725497	-120.25000000000000 28.750000000000000 9.4091709766533356	-120.25000000000000 28.750000000000000 9.0604154911695218	-120.25000000000000 28.750000000000000 11.005933183910575
-119.75000000000000 28.750000000000000 5.0494021845266817	-119.75000000000000 28.750000000000000 3.3269501264890646	-119.75000000000000 28.750000000000000 2.3481403810720121	-119.75000000000000 28.750000000000000 1.5097157261009986	-119.75000000000000 28.750000000000000 1.2534377725936896	-119.75000000000000 28.750000000000000 1.6823303091337618	-119.75000000000000 28.750000000000000 2.8477967966674691	-119.75000000000000 28.750000000000000 5.2641031671420464	-119.75000000000000 28.750000000000000 7.0678519823713879	-119.75000000000000 28.750000000000000 9.7668184967260654	-119.75000000000000 28.750000000000000 10.612708800160217	-119.75000000000000 28.750000000000000 10.962366808588666	-119.75000000000000 28.750000000000000 10.703652373872485	-119.75000000000000 28.750000000000000 11.299335888285617	-119.75000000000000 28.750000000000000 10.807669194994231	-119.75000000000000 28.750000000000000 11.566085236190524	-119.75000000000000 28.750000000000000 11.277202270014881	-119.75000000000000 28.750000000000000 13.192555646513103	-119.75000000000000 28.750000000000000 13.500464620672851	-119.75000000000000 28.750000000000000 16.689318119281619	-119.75000000000000 28.750000000000000 22.130823934334551	-119.75000000000000 28.750000000000000 24.721657354371509	-119.75000000000000 28.750000000000000 30.170463974044797	-119.75000000000000 28.750000000000000 24.911653346431045	-119.75000000000000 28.750000000000000 27.457456004330702	-119.75000000000000 28.750000000000000 26.973997143778217	-119.75000000000000 28.750000000000000 26.614064815542832	-119.75000000000000 28.750000000000000 24.825636374415382	-119.75000000000000 28.750000000000000 24.036901219473670	-119.75000000000000 28.750000000000000 25.035399263643203	-119.75000000000000 28.750000000000000 25.704164481574235	-119.75000000000000 28.750000000000000 20.092100775607044	-119.75000000000000 28.750000000000000 14.687663459161474	-119.75000000000000 28.750000000000000 12.121509165233647	-119.75000000000000 28.750000000000000 8.8279572360694250	-119.75000000000000 28.750000000000000 8.4580313430556249	-119.75000000000000 28.750000000000000 8.4284120607299826	-119.75000000000000 28.750000000000000 7.6056506076587613	-119.75000000000000 28.750000000000000 8.6089581987106580	-119.75000000000000 28.750000000000000 8.7726892695546699	-119.75000000000000 28.750000000000000 10.182928955389054	-119.75000000000000 28.750000000000000 10.820698491139462	-119.75000000000000 28.750000000000000 13.637793291350546	-119.75000000000000 28.750000000000000 13.018660827716346	-119.75000000000000 28.750000000000000 12.436665920961067	-119.75000000000000 28.750000000000000 12.238856089221603	-119.75000000000000 28.750000000000000 12.064258206219822	-119.75000000000000 28.750000000000000 13.472069802815927	-119.75000000000000 28.750000000000000 11.798892168410346	-119.75000000000000 28.750000000000000 14.208446103940332
-119.25000000000000 28.750000000000000 6.0621212643818172	-119.25000000000000 28.750000000000000 5.1078839142232146	-119.25000000000000 28.750000000000000 3.8699214596662288	-119.25000000000000 28.750000000000000 3.3130805623184787	-119.25000000000000 28.750000000000000 3.1782692218070037	-119.25000000000000 28.750000000000000 2.9807910032081568	-119.25000000000000 28.750000000000000 3.9022286612969901	-119.25000000000000 28.750000000000000 5.9507795479592636	-119.25000000000000 28.750000000000000 8.4415582853220279	-119.25000000000000 28.750000000000000 10.169095114803568	-119.25000000000000 28.750000000000000 11.265573139810790	-119.25000000000000 28.750000000000000 11.538152898653967	-119.25000000000000 28.750000000000000 11.529918708993330	-119.25000000000000 28.750000000000000 13.728776869132860	-119.25000000000000 28.750000000000000 13.698407295043001	-119.25000000000000 28.750000000000000 13.947299342493409	-119.25000000000000 28.750000000000000 14.478377935318214	-119.25000000000000 28.750000000000000 15.667673927636136	-119.25000000000000 28.750000000000000 16.476912833524789	-119.25000000000000 28.750000000000000 19.228381074784913	-119.25000000000000 28.750000000000000 24.077741232684769	-119.25000000000000 28.750000000000000 27.180340603021229	-119.25000000000000 28.750000000000000 32.060870856425026	-119.25000000000000 28.750000000000000 27.323307939025696	-119.25000000000000 28.750000000000000 28.197889632911565	-119.25000000000000 28.750000000000000 27.078782417605467	-119.25000000000000 28.750000000000000 26.135250543699215	-119.25000000000000 28.750000000000000 24.075684009455586	-119.25000000000000 28.750000000000000 22.859002197791959	-119.25000000000000 28.750000000000000 24.264812849258345	-119.25000000000000 28.750000000000000 21.996966669463873	-119.25000000000000 28.750000000000000 18.488559574552422	-119.25000000000000 28.750000000000000 15.403706355489629	-119.25000000000000 28.750000000000000 12.481239211138371	-119.25000000000000 28.750000000000000 9.8379417651492886	-119.25000000000000 28.750000000000000 9.7001583472305359	-119.25000000000000 28.750000000000000 8.8640486593920720	-119.25000000000000 28.750000000000000 9.2087035505144073	-119.25000000000000 28.750000000000000 9.3948115364310922	-119.25000000000000 28.750000000000000 11.180630852442448	-119.25000000000000 28.750000000000000 13.459574229022099	-119.25000000000000 28.750000000000000 14.450086306290091	-119.25000000000000 28.750000000000000 18.395164250461477	-119.25000000000000 28.750000000000000 17.436777864424794	-119.25000000000000 28.750000000000000 16.452383849081748	-119.25000000000000 28.750000000000000 16.142996872567547	-119.25000000000000 28.750000000000000 16.174793642757798	-119.25000000000000 28.750000000000000 16.478592536995944	-119.25000000000000 28.750000000000000 15.535461275520419	-119.25000000000000 28.750000000000000 18.643589876973245
-118.75000000000000 28.750000000000000 8.0742334754699367	-118.75000000000000 28.750000000000000 7.1685915345211146	-118.75000000000000 28.750000000000000 6.7786870615045300	-118.75000000000000 28.750000000000000 5.5975199499823640	-118.75000000000000 28.750000000000000 5.5187317659746098	-118.75000000000000 28.750000000000000 5.9913088143060680	-118.75000000000000 28.750000000000000 6.3523833837513282	-118.75000000000000 28.750000000000000 8.3553989699371947	-118.75000000000000 28.750000000000000 11.909362141839404	-118.75000000000000 28.750000000000000 13.560148765576177	-118.75000000000000 28.750000000000000 16.492881634647738	-118.75000000000000 28.750000000000000 16.396850490719096	-118.75000000000000 28.750000000000000 15.870509218183871	-118.75000000000000 28.750000000000000 16.418306140693947	-118.75000000000000 28.750000000000000 16.078219271311490	-118.75000000000000 28.750000000000000 16.609083741541696	-118.75000000000000 28.750000000000000 18.659491506911337	-118.75000000000000 28.750000000000000 19.435889667966393	-118.75000000000000 28.750000000000000 20.122268384909781	-118.75000000000000 28.750000000000000 20.656536182310077	-118.75000000000000 28.750000000000000 24.910342856640465	-118.75000000000000 28.750000000000000 28.793739860130838	-118.75000000000000 28.750000000000000 33.411098020887295	-118.75000000000000 28.750000000000000 29.145895528772524	-118.75000000000000 28.750000000000000 29.883038734570228	-118.75000000000000 28.750000000000000 28.563002301774333	-118.75000000000000 28.750000000000000 24.860120156543456	-118.75000000000000 28.750000000000000 22.285110933959384	-118.75000000000000 28.750000000000000 24.079753384742141	-118.75000000000000 28.750000000000000 21.450086965257949	-118.75000000000000 28.750000000000000 21.892611430201917	-118.75000000000000 28.750000000000000 19.080254502171940	-118.75000000000000 28.750000000000000 17.829978579081150	-118.75000000000000 28.750000000000000 12.670676639387157	-118.75000000000000 28.750000000000000 10.795629510799124	-118.75000000000000 28.750000000000000 10.164239421140834	-118.75000000000000 28.750000000000000 10.647630057448582	-118.75000000000000 28.750000000000000 10.281736930072029	-118.75000000000000 28.750000000000000 12.324932713487648	-118.75000000000000 28.750000000000000 14.152842374523305	-118.75000000000000 28.750000000000000 17.040259563546126	-118.75000000000000 28.750000000000000 18.956664242280709	-118.75000000000000 28.750000000000000 22.744888592023127	-118.75000000000000 28.750000000000000 22.347113341678870	-118.75000000000000 28.750000000000000 21.474243338521447	-118.75000000000000 28.750000000000000 21.061528360418151	-118.75000000000000 28.750000000000000 21.375687011721066	-118.75000000000000 28.750000000000000 22.724635857655198	-118.75000000000000 28.750000000000000 20.395405420255635	-118.75000000000000 28.750000000000000 24.094565970604783
-118.25000000000000 28.750000000000000 13.874223318198183	-118.25000000000000 28.750000000000000 12.806508245234461	-118.25000000000000 28.750000000000000 12.015333489950734	-118.25000000000000 28.750000000000000 11.202697157807744	-118.25000000000000 28.750000000000000 9.5974633623557963	-118.25000000000000 28.750000000000000 9.2257984591722852	-118.25000000000000 28.750000000000000 8.9803707484898663	-118.25000000000000 28.750000000000000 11.469443726042442	-118.25000000000000 28.750000000000000 14.044487616271546	-118.25000000000000 28.750000000000000 16.230955031393364	-118.25000000000000 28.750000000000000 19.407019053386996	-118.25000000000000 28.750000000000000 19.861080914944420	-118.25000000000000 28.750000000000000 19.840603981253526	-118.25000000000000 28.750000000000000 20.542409590706853	-118.25000000000000 28.750000000000000 20.798251603409700	-118.25000000000000 28.750000000000000 22.749780171915241	-118.25000000000000 28.750000000000000 23.741111277728869	-118.25000000000000 28.750000000000000 24.718174637254155	-118.25000000000000 28.750000000000000 26.061958594365958	-118.25000000000000 28.750000000000000 26.553569517444593	-118.25000000000000 28.750000000000000 29.397827901226805	-118.25000000000000 28.750000000000000 33.268802199377568	-118.25000000000000 28.750000000000000 37.117984572220209	-118.25000000000000 28.750000000000000 32.780894829369160	-118.25000000000000 28.750000000000000 32.438564844257982	-118.25000000000000 28.750000000000000 27.213308431767839	-118.25000000000000 28.750000000000000 27.304981513865616	-118.25000000000000 28.750000000000000 23.899904617507659	-118.25000000000000 28.750000000000000 21.836216301322935	-118.25000000000000 28.750000000000000 22.885109101888357	-118.25000000000000 28.750000000000000 23.590178643498390	-118.25000000000000 28.750000000000000 20.451954837955245	-118.25000000000000 28.750000000000000 19.601904235660683	-118.25000000000000 28.750000000000000 13.172218355377369	-118.25000000000000 28.750000000000000 11.080995761172158	-118.25000000000000 28.750000000000000 11.258787170972246	-118.25000000000000 28.750000000000000 11.789018463759628	-118.25000000000000 28.750000000000000 12.871959319094154	-118.25000000000000 28.750000000000000 15.491976967806881	-118.25000000000000 28.750000000000000 17.815932435417032	-118.25000000000000 28.750000000000000 20.927666831997350	-118.25000000000000 28.750000000000000 26.226307894309251	-118.25000000000000 28.750000000000000 28.443052151988322	-118.25000000000000 28.750000000000000 29.046014090682849	-118.25000000000000 28.750000000000000 28.077068106987856	-118.25000000000000 28.750000000000000 28.436483270385207	-118.25000000000000 28.750000000000000 27.829895236291108	-118.25000000000000 28.750000000000000 29.712974424830783	-118.25000000000000 28.750000000000000 29.012730150883982	-118.25000000000000 28.750000000000000 30.379211715098673
-117.75000000000000 28.750000000000000 17.319037315733063	-117.75000000000000 28.750000000000000 16.539987014574752	-117.75000000000000 28.750000000000000 15.943263417430225	-117.75000000000000 28.750000000000000 15.579725749234402	-117.75000000000000 28.750000000000000 14.366403122356584	-117.75000000000000 28.750000000000000 12.267002002304668	-117.75000000000000 28.750000000000000 13.632279558517283	-117.75000000000000 28.750000000000000 15.226816444221631	-117.75000000000000 28.750000000000000 17.871059020829165	-117.75000000000000 28.750000000000000 20.582188658710841	-117.75000000000000 28.750000000000000 22.975281864188904	-117.75000000000000 28.750000000000000 22.732893678754973	-117.75000000000000 28.750000000000000 22.470321710569937	-117.75000000000000 28.750000000000000 23.110800733951784	-117.75000000000000 28.750000000000000 23.084911901209971	-117.75000000000000 28.750000000000000 21.985705578417434	-117.75000000000000 28.750000000000000 23.069219056660682	-117.75000000000000 28.750000000000000 26.592939384256024	-117.75000000000000 28.750000000000000 28.712835912991025	-117.75000000000000 28.750000000000000 28.757069446877374	-117.75000000000000 28.750000000000000 30.381513110389182	-117.75000000000000 28.750000000000000 35.727075349008203	-117.75000000000000 28.750000000000000 39.102108113856730	-117.75000000000000 28.750000000000000 35.489530220561136	-117.75000000000000 28.750000000000000 34.422171864349068	-117.75000000000000 28.750000000000000 30.692748949580263	-117.75000000000000 28.750000000000000 29.781461135830039	-117.75000000000000 28.750000000000000 22.999572943228753	-117.75000000000000 28.750000000000000 24.121938212173120	-117.75000000000000 28.750000000000000 23.277723634204737	-117.75000000000000 28.750000000000000 24.500804062199787	-117.75000000000000 28.750000000000000 20.653669624325175	-117.75000000000000 28.750000000000000 18.552142922179016	-117.75000000000000 28.750000000000000 13.342937740786631	-117.75000000000000 28.750000000000000 11.838432072387644	-117.75000000000000 28.750000000000000 12.119500639872093	-117.75000000000000 28.750000000000000 14.546639131524081	-117.75000000000000 28.750000000000000 15.983469468188368	-117.75000000000000 28.750000000000000 17.822322293999168	-117.75000000000000 28.750000000000000 22.504363284059036	-117.75000000000000 28.750000000000000 26.563965417272133	-117.75000000000000 28.750000000000000 31.802440182210688	-117.75000000000000 28.750000000000000 36.217330550755889	-117.75000000000000 28.750000000000000 38.441546281584444	-117.75000000000000 28.750000000000000 37.428157913321705	-117.75000000000000 28.750000000000000 41.072406286837932	-117.75000000000000 28.750000000000000 37.675221160493351	-117.75000000000000 28.750000000000000 38.695812081893685	-117.75000000000000 28.750000000000000 38.734817294061756	-117.75000000000000 28.750000000000000 37.803342771715919
-117.25000000000000 28.750000000000000 21.325127910689631	-117.25000000000000 28.750000000000000 20.201432462095607	-117.25000000000000 28.750000000000000 19.240252283894417	-117.25000000000000 28.750000000000000 18.147966489903599	-117.25000000000000 28.750000000000000 16.806104367045737	-117.25000000000000 28.750000000000000 15.183539112404832	-117.25000000000000 28.750000000000000 17.347032174884699	-117.25000000000000 28.750000000000000 18.589633411770748	-117.25000000000000 28.750000000000000 19.751267768932948	-117.25000000000000 28.750000000000000 21.619937824234086	-117.25000000000000 28.750000000000000 20.452963226140302	-117.25000000000000 28.750000000000000 21.327563813435809	-117.25000000000000 28.750000000000000 18.752025471222176	-117.25000000000000 28.750000000000000 20.252518159986703	-117.25000000000000 28.750000000000000 20.069223316226264	-117.25000000000000 28.750000000000000 19.443955636112936	-117.25000000000000 28.750000000000000 20.973521993190985	-117.25000000000000 28.750000000000000 25.154825278472458	-117.25000000000000 28.750000000000000 25.645399383784238	-117.25000000000000 28.750000000000000 25.014241247991286	-117.25000000000000 28.750000000000000 31.213061222318611	-117.25000000000000 28.750000000000000 32.518454612000397	-117.25000000000000 28.750000000000000 35.422374444123534	-117.25000000000000 28.750000000000000 36.109926982709297	-117.25000000000000 28.750000000000000 31.459557044670817	-117.25000000000000 28.750000000000000 32.018637997027056	-117.25000000000000 28.750000000000000 30.751148801784005	-117.25000000000000 28.750000000000000 24.175542289320600	-117.25000000000000 28.750000000000000 25.016477933308771	-117.25000000000000 28.750000000000000 25.641828746753578	-117.25000000000000 28.750000000000000 25.486248379417308	-117.25000000000000 28.750000000000000 21.390780757237202	-117.25000000000000 28.750000000000000 18.746649895273404	-117.25000000000000 28.750000000000000 14.066134746604062	-117.25000000000000 28.750000000000000 11.673929064647297	-117.25000000000000 28.750000000000000 12.513798333166594	-117.25000000000000 28.750000000000000 16.325848042565312	-117.25000000000000 28.750000000000000 19.372189738016353	-117.25000000000000 28.750000000000000 24.720087090943366	-117.25000000000000 28.750000000000000 29.266944426211634	-117.25000000000000 28.750000000000000 35.331572996433174	-117.25000000000000 28.750000000000000 39.785451038779549	-117.25000000000000 28.750000000000000 50.289044362174707	-117.25000000000000 28.750000000000000 51.317797208030605	-117.25000000000000 28.750000000000000 51.185015073057045	-117.25000000000000 28.750000000000000 51.527305037982146	-117.25000000000000 28.750000000000000 50.747721079487263	-117.25000000000000 28.750000000000000 51.321136039544285	-117.25000000000000 28.750000000000000 52.177892233017687	-117.25000000000000 28.750000000000000 49.389738087416042
-116.75000000000000 28.750000000000000 24.122312718893589	-116.75000000000000 28.750000000000000 22.978554248866107	-116.75000000000000 28.750000000000000 21.409766478749546	-116.75000000000000 28.750000000000000 20.659971851138561	-116.75000000000000 28.750000000000000 19.812441272866412	-116.75000000000000 28.750000000000000 18.943915388181985	-116.75000000000000 28.750000000000000 19.805315947370445	-116.75000000000000 28.750000000000000 21.218483000739756	-116.75000000000000 28.750000000000000 21.796950917799144	-116.75000000000000 28.750000000000000 22.531022177154945	-116.75000000000000 28.750000000000000 20.599071348445722	-116.75000000000000 28.750000000000000 21.121935598835218	-116.75000000000000 28.750000000000000 20.242665305409517	-116.75000000000000 28.750000000000000 18.709009990772159	-116.75000000000000 28.750000000000000 17.656282227861663	-116.75000000000000 28.750000000000000 17.071249253216209	-116.75000000000000 28.750000000000000 21.342342617280305	-116.75000000000000 28.750000000000000 22.446724299841140	-116.75000000000000 28.750000000000000 26.320978812223835	-116.75000000000000 28.750000000000000 23.083104743000852	-116.75000000000000 28.750000000000000 28.255124917129724	-116.75000000000000 28.750000000000000 31.643388142715136	-116.75000000000000 28.750000000000000 36.834945301304636	-116.75000000000000 28.750000000000000 35.590460546101433	-116.75000000000000 28.750000000000000 31.037944638179820	-116.75000000000000 28.750000000000000 32.883102999501368	-116.75000000000000 28.750000000000000 31.555552546975935	-116.75000000000000 28.750000000000000 25.282560511732513	-116.75000000000000 28.750000000000000 25.537093597086574	-116.75000000000000 28.750000000000000 24.728664766104533	-116.75000000000000 28.750000000000000 28.073470791933907	-116.75000000000000 28.750000000000000 21.232354409691222	-116.75000000000000 28.750000000000000 18.381884799105357	-116.75000000000000 28.750000000000000 14.314279473955107	-116.75000000000000 28.750000000000000 12.111160666282432	-116.75000000000000 28.750000000000000 14.942433958934044	-116.75000000000000 28.750000000000000 21.228375993306543	-116.75000000000000 28.750000000000000 24.673635904421076	-116.75000000000000 28.750000000000000 32.254231819109016	-116.75000000000000 28.750000000000000 41.140998161952936	-116.75000000000000 28.750000000000000 45.727819438058113	-116.75000000000000 28.750000000000000 51.338997274222002	-116.75000000000000 28.750000000000000 62.249837835900180	-116.75000000000000 28.750000000000000 65.447006859999476	-116.75000000000000 28.750000000000000 67.019274021140617	-116.75000000000000 28.750000000000000 67.352556043081250	-116.75000000000000 28.750000000000000 66.797104485505230	-116.75000000000000 28.750000000000000 67.534095136591958	-116.75000000000000 28.750000000000000 71.947159327140014	-116.75000000000000 28.750000000000000 69.179144826890038
-116.25000000000000 28.750000000000000 27.224032563677348	-116.25000000000000 28.750000000000000 26.260923454314337	-116.25000000000000 28.750000000000000 24.582516821302473	-116.25000000000000 28.750000000000000 24.385399276479120	-116.25000000000000 28.750000000000000 24.395211388244917	-116.25000000000000 28.750000000000000 24.745998724213187	-116.25000000000000 28.750000000000000 25.707117298003599	-116.25000000000000 28.750000000000000 24.357079118605057	-116.25000000000000 28.750000000000000 23.654531549389255	-116.25000000000000 28.750000000000000 25.105453434757116	-116.25000000000000 28.750000000000000 24.685781259542598	-116.25000000000000 28.750000000000000 21.640601593083172	-116.25000000000000 28.750000000000000 20.933606469679503	-116.25000000000000 28.750000000000000 20.238678493556094	-116.25000000000000 28.750000000000000 18.994340383759443	-116.25000000000000 28.750000000000000 16.658748300463404	-116.25000000000000 28.750000000000000 20.420636190221888	-116.25000000000000 28.750000000000000 25.038269854306940	-116.25000000000000 28.750000000000000 27.597453301950200	-116.25000000000000 28.750000000000000 24.402252538567151	-116.25000000000000 28.750000000000000 27.721163561173991	-116.25000000000000 28.750000000000000 31.489244452428675	-116.25000000000000 28.750000000000000 37.084275010516649	-116.25000000000000 28.750000000000000 35.137950758941173	-116.25000000000000 28.750000000000000 31.663760804370934	-116.25000000000000 28.750000000000000 35.082661358876308	-116.25000000000000 28.750000000000000 32.097184826341895	-116.25000000000000 28.750000000000000 28.857589880216192	-116.25000000000000 28.750000000000000 26.892259895137531	-116.25000000000000 28.750000000000000 26.390595390346967	-116.25000000000000 28.750000000000000 28.184680829978181	-116.25000000000000 28.750000000000000 21.195727150208398	-116.25000000000000 28.750000000000000 18.076909531733929	-116.25000000000000 28.750000000000000 14.260847870126922	-116.25000000000000 28.750000000000000 12.810636305669888	-116.25000000000000 28.750000000000000 17.542880247026773	-116.25000000000000 28.750000000000000 27.948210480510962	-116.25000000000000 28.750000000000000 34.545622487549039	-116.25000000000000 28.750000000000000 42.486189423133006	-116.25000000000000 28.750000000000000 53.008542134451055	-116.25000000000000 28.750000000000000 65.123689382415918	-116.25000000000000 28.750000000000000 73.695157030845124	-116.25000000000000 28.750000000000000 86.523655654555597	-116.25000000000000 28.750000000000000 87.457177001504149	-116.25000000000000 28.750000000000000 89.793685415472453	-116.25000000000000 28.750000000000000 92.352206987164166	-116.25000000000000 28.750000000000000 90.978301246180735	-116.25000000000000 28.750000000000000 91.819392408822878	-116.25000000000000 28.750000000000000 94.036510281970592	-116.25000000000000 28.750000000000000 94.691816169266900
-115.75000000000000 28.750000000000000 32.135760867981269	-115.75000000000000 28.750000000000000 31.078967096953271	-115.75000000000000 28.750000000000000 30.616734016504555	-115.75000000000000 28.750000000000000 30.977977954816417	-115.75000000000000 28.750000000000000 31.271449301220461	-115.75000000000000 28.750000000000000 32.576993781779244	-115.75000000000000 28.750000000000000 33.184401062038241	-115.75000000000000 28.750000000000000 29.618791799780944	-115.75000000000000 28.750000000000000 27.840954934895510	-115.75000000000000 28.750000000000000 27.067898274038246	-115.75000000000000 28.750000000000000 26.296281905789545	-115.75000000000000 28.750000000000000 25.110544023897351	-115.75000000000000 28.750000000000000 22.293315427401183	-115.75000000000000 28.750000000000000 22.517746025987972	-115.75000000000000 28.750000000000000 21.527743097612863	-115.75000000000000 28.750000000000000 18.516910289852618	-115.75000000000000 28.750000000000000 21.789768875829591	-115.75000000000000 28.750000000000000 27.602975264008457	-115.75000000000000 28.750000000000000 26.958432340493470	-115.75000000000000 28.750000000000000 23.233590240010429	-115.75000000000000 28.750000000000000 30.587612150443356	-115.75000000000000 28.750000000000000 35.696126069542252	-115.75000000000000 28.750000000000000 39.398374636905267	-115.75000000000000 28.750000000000000 36.484263647243367	-115.75000000000000 28.750000000000000 35.623036198890183	-115.75000000000000 28.750000000000000 36.596900171623474	-115.75000000000000 28.750000000000000 35.030134217416872	-115.75000000000000 28.750000000000000 31.610781825339338	-115.75000000000000 28.750000000000000 29.766896960909815	-115.75000000000000 28.750000000000000 26.349987032068867	-115.75000000000000 28.750000000000000 27.156769621869035	-115.75000000000000 28.750000000000000 21.871238203867662	-115.75000000000000 28.750000000000000 18.541289238921326	-115.75000000000000 28.750000000000000 14.527290588275388	-115.75000000000000 28.750000000000000 12.543303009389470	-115.75000000000000 28.750000000000000 21.574330273620699	-115.75000000000000 28.750000000000000 36.903823609408086	-115.75000000000000 28.750000000000000 51.463843269625499	-115.75000000000000 28.750000000000000 62.793325262112738	-115.75000000000000 28.750000000000000 79.062082788628459	-115.75000000000000 28.750000000000000 100.48600846021256	-115.75000000000000 28.750000000000000 110.66429480769966	-115.75000000000000 28.750000000000000 127.85450817700567	-115.75000000000000 28.750000000000000 128.18772532081499	-115.75000000000000 28.750000000000000 129.83119665891309	-115.75000000000000 28.750000000000000 132.15958109715152	-115.75000000000000 28.750000000000000 133.66330644044285	-115.75000000000000 28.750000000000000 135.11651270731542	-115.75000000000000 28.750000000000000 136.33704364865648	-115.75000000000000 28.750000000000000 138.19563471634072
-115.25000000000000 28.750000000000000 40.915541852377373	-115.25000000000000 28.750000000000000 40.417147151555298	-115.25000000000000 28.750000000000000 40.711867804892890	-115.25000000000000 28.750000000000000 41.455143683006177	-115.25000000000000 28.750000000000000 41.702229043171457	-115.25000000000000 28.750000000000000 42.716744658422847	-115.25000000000000 28.750000000000000 44.321817904835363	-115.25000000000000 28.750000000000000 38.703421134443722	-115.25000000000000 28.750000000000000 33.876275969623379	-115.25000000000000 28.750000000000000 33.702830491560292	-115.25000000000000 28.750000000000000 31.422204496347327	-115.25000000000000 28.750000000000000 27.660208940205127	-115.25000000000000 28.750000000000000 26.105243610667600	-115.25000000000000 28.750000000000000 26.363340725012876	-115.25000000000000 28.750000000000000 23.684283452897628	-115.25000000000000 28.750000000000000 21.512098952323068	-115.25000000000000 28.750000000000000 22.264116612877668	-115.25000000000000 28.750000000000000 25.654462896705965	-115.25000000000000 28.750000000000000 24.747607843842857	-115.25000000000000 28.750000000000000 25.603044568769732	-115.25000000000000 28.750000000000000 34.319510092330866	-115.25000000000000 28.750000000000000 40.668460881667158	-115.25000000000000 28.750000000000000 41.703859057528220	-115.25000000000000 28.750000000000000 41.755814588061938	-115.25000000000000 28.750000000000000 41.442397108370145	-115.25000000000000 28.750000000000000 41.615906788598998	-115.25000000000000 28.750000000000000 39.937843707565534	-115.25000000000000 28.750000000000000 35.124717289159662	-115.25000000000000 28.750000000000000 32.649247826649969	-115.25000000000000 28.750000000000000 30.146253568234147	-115.25000000000000 28.750000000000000 30.796059735920146	-115.25000000000000 28.750000000000000 24.614891916279841	-115.25000000000000 28.750000000000000 20.871729710853913	-115.25000000000000 28.750000000000000 16.546068797836817	-115.25000000000000 28.750000000000000 13.150630815724709	-115.25000000000000 28.750000000000000 25.395696699025208	-115.25000000000000 28.750000000000000 50.445490237966901	-115.25000000000000 28.750000000000000 86.603961083759984	-115.25000000000000 28.750000000000000 117.98784759613281	-115.25000000000000 28.750000000000000 146.45356204648601	-115.25000000000000 28.750000000000000 167.24121190074518	-115.25000000000000 28.750000000000000 200.97988136007586	-115.25000000000000 28.750000000000000 237.97998073619542	-115.25000000000000 28.750000000000000 241.79931895818598	-115.25000000000000 28.750000000000000 245.23407313772933	-115.25000000000000 28.750000000000000 249.48424503143883	-115.25000000000000 28.750000000000000 260.31989345030303	-115.25000000000000 28.750000000000000 265.12235544191168	-115.25000000000000 28.750000000000000 269.87341646844538	-115.25000000000000 28.750000000000000 275.05747435093906
-114.75000000000000 28.750000000000000 54.280980157741183	-114.75000000000000 28.750000000000000 55.220184867975540	-114.75000000000000 28.750000000000000 55.581111617562463	-114.75000000000000 28.750000000000000 56.284077857998035	-114.75000000000000 28.750000000000000 56.120394029860826	-114.75000000000000 28.750000000000000 56.172512794536118	-114.75000000000000 28.750000000000000 57.012895083042579	-114.75000000000000 28.750000000000000 51.745815214346003	-114.75000000000000 28.750000000000000 44.981967200574040	-114.75000000000000 28.750000000000000 42.528968277934105	-114.75000000000000 28.750000000000000 37.806100725784233	-114.75000000000000 28.750000000000000 36.675884860113079	-114.75000000000000 28.750000000000000 34.250758569653783	-114.75000000000000 28.750000000000000 30.445565446384954	-114.75000000000000 28.750000000000000 30.135268146918047	-114.75000000000000 28.750000000000000 27.940610732560440	-114.75000000000000 28.750000000000000 27.590523901704145	-114.75000000000000 28.750000000000000 27.844459080418783	-114.75000000000000 28.750000000000000 28.436607624129966	-114.75000000000000 28.750000000000000 32.881832055638540	-114.75000000000000 28.750000000000000 38.354483494025366	-114.75000000000000 28.750000000000000 46.059957854795350	-114.75000000000000 28.750000000000000 48.381733635875761	-114.75000000000000 28.750000000000000 49.373684316908864	-114.75000000000000 28.750000000000000 49.359350996392301	-114.75000000000000 28.750000000000000 49.524327630216696	-114.75000000000000 28.750000000000000 48.967447934442326	-114.75000000000000 28.750000000000000 41.619172526819199	-114.75000000000000 28.750000000000000 37.228985218208571	-114.75000000000000 28.750000000000000 33.378325516950667	-114.75000000000000 28.750000000000000 33.822809245275593	-114.75000000000000 28.750000000000000 24.148313771395799	-114.75000000000000 28.750000000000000 22.010672708194161	-114.75000000000000 28.750000000000000 19.629751847165494	-114.75000000000000 28.750000000000000 15.907346644127317	-114.75000000000000 28.750000000000000 32.887476327162581	-114.75000000000000 28.750000000000000 54.262305393952843	-114.75000000000000 28.750000000000000 164.45775592661005	-114.75000000000000 28.750000000000000 214.91877144358216	-114.75000000000000 28.750000000000000 264.28920461890294	-114.75000000000000 28.750000000000000 311.11415849229383	-114.75000000000000 28.750000000000000 355.64255362892527	-114.75000000000000 28.750000000000000 394.37528725240816	-114.75000000000000 28.750000000000000 402.90355345929919	-114.75000000000000 28.750000000000000 412.39818651782969	-114.75000000000000 28.750000000000000 421.42455736304930	-114.75000000000000 28.750000000000000 428.02168529624703	-114.75000000000000 28.750000000000000 437.39961047559910	-114.75000000000000 28.750000000000000 447.20994129522393	-114.75000000000000 28.750000000000000 458.66947068297424
-114.25000000000000 28.750000000000000 70.352645253492298	-114.25000000000000 28.750000000000000 71.715149017435394	-114.25000000000000 28.750000000000000 72.357066962182856	-114.25000000000000 28.750000000000000 72.475786602959388	-114.25000000000000 28.750000000000000 71.699854112349101	-114.25000000000000 28.750000000000000 71.367481782064132	-114.25000000000000 28.750000000000000 75.021587674004522	-114.25000000000000 28.750000000000000 68.653548252459430	-114.25000000000000 28.750000000000000 59.641122545981382	-114.25000000000000 28.750000000000000 55.515765398824975	-114.25000000000000 28.750000000000000 53.650677387222089	-114.25000000000000 28.750000000000000 46.428939713094806	-114.25000000000000 28.750000000000000 45.937737934964453	-114.25000000000000 28.750000000000000 42.576609636196203	-114.25000000000000 28.750000000000000 37.268489805433092	-114.25000000000000 28.750000000000000 35.282820414209759	-114.25000000000000 28.750000000000000 39.885358202651545	-114.25000000000000 28.750000000000000 39.910079548429835	-114.25000000000000 28.750000000000000 40.302859990405324	-114.25000000000000 28.750000000000000 42.239849611610225	-114.25000000000000 28.750000000000000 44.936001930760327	-114.25000000000000 28.750000000000000 49.455877915749809	-114.25000000000000 28.750000000000000 56.659528413271076	-114.25000000000000 28.750000000000000 53.356822176359572	-114.25000000000000 28.750000000000000 60.304097572168352	-114.25000000000000 28.750000000000000 61.768667100342356	-114.25000000000000 28.750000000000000 62.229560906704975	-114.25000000000000 28.750000000000000 55.052485126851231	-114.25000000000000 28.750000000000000 47.770324332041795	-114.25000000000000 28.750000000000000 41.259417961782738	-114.25000000000000 28.750000000000000 41.535389682202940	-114.25000000000000 28.750000000000000 29.085457234223600	-114.25000000000000 28.750000000000000 27.054495883275592	-114.25000000000000 28.750000000000000 23.132925553224617	-114.25000000000000 28.750000000000000 22.206982246434279	-114.25000000000000 28.750000000000000 25.513382465148677	-114.25000000000000 28.750000000000000 45.248186770712657	-114.25000000000000 28.750000000000000 118.11585208678873	-114.25000000000000 28.750000000000000 168.87874197459971	-114.25000000000000 28.750000000000000 221.43405520068737	-114.25000000000000 28.750000000000000 268.56179829089172	-114.25000000000000 28.750000000000000 335.06927213577728	-114.25000000000000 28.750000000000000 382.80590553821372	-114.25000000000000 28.750000000000000 388.97687021078957	-114.25000000000000 28.750000000000000 402.07905151369698	-114.25000000000000 28.750000000000000 407.89869860627209	-114.25000000000000 28.750000000000000 414.06011494151471	-114.25000000000000 28.750000000000000 421.22800505795738	-114.25000000000000 28.750000000000000 426.91267541449315	-114.25000000000000 28.750000000000000 422.68093355798669
-113.75000000000000 28.750000000000000 79.544822873942053	-113.75000000000000 28.750000000000000 81.059179612020472	-113.75000000000000 28.750000000000000 80.289722996297982	-113.75000000000000 28.750000000000000 80.686045864735860	-113.75000000000000 28.750000000000000 89.492002666440087	-113.75000000000000 28.750000000000000 89.787205057326887	-113.75000000000000 28.750000000000000 83.861643420589630	-113.75000000000000 28.750000000000000 79.477418974034308	-113.75000000000000 28.750000000000000 78.376699084285605	-113.75000000000000 28.750000000000000 75.451474123554291	-113.75000000000000 28.750000000000000 74.222041814518164	-113.75000000000000 28.750000000000000 69.587081023822307	-113.75000000000000 28.750000000000000 60.416239842674933	-113.75000000000000 28.750000000000000 57.350043289197806	-113.75000000000000 28.750000000000000 52.512676888809274	-113.75000000000000 28.750000000000000 53.144255100530863	-113.75000000000000 28.750000000000000 54.796090328163650	-113.75000000000000 28.750000000000000 55.493496168600885	-113.75000000000000 28.750000000000000 55.363185186375311	-113.75000000000000 28.750000000000000 55.132811410569801	-113.75000000000000 28.750000000000000 56.863589804542599	-113.75000000000000 28.750000000000000 61.022417751903667	-113.75000000000000 28.750000000000000 60.206582553981391	-113.75000000000000 28.750000000000000 65.161065964998841	-113.75000000000000 28.750000000000000 65.740097165560030	-113.75000000000000 28.750000000000000 68.047596719843796	-113.75000000000000 28.750000000000000 78.263157770830432	-113.75000000000000 28.750000000000000 64.166531190688247	-113.75000000000000 28.750000000000000 56.412283935391180	-113.75000000000000 28.750000000000000 48.626793013068337	-113.75000000000000 28.750000000000000 48.739683414215193	-113.75000000000000 28.750000000000000 38.436994124754470	-113.75000000000000 28.750000000000000 34.089319686389992	-113.75000000000000 28.750000000000000 28.057073280502149	-113.75000000000000 28.750000000000000 29.154786865335819	-113.75000000000000 28.750000000000000 21.221456105617062	-113.75000000000000 28.750000000000000 46.691067620301851	-113.75000000000000 28.750000000000000 167.87624816607234	-113.75000000000000 28.750000000000000 249.52424935526423	-113.75000000000000 28.750000000000000 319.78969091289287	-113.75000000000000 28.750000000000000 399.25760663772240	-113.75000000000000 28.750000000000000 486.80489587001466	-113.75000000000000 28.750000000000000 578.70091362418123	-113.75000000000000 28.750000000000000 572.94705488575823	-113.75000000000000 28.750000000000000 572.02995767643017	-113.75000000000000 28.750000000000000 565.40082983049683	-113.75000000000000 28.750000000000000 562.03060688990627	-113.75000000000000 28.750000000000000 558.48173980162255	-113.75000000000000 28.750000000000000 549.14489620994152	-113.75000000000000 28.750000000000000 484.72687122359918
-113.25000000000000 28.750000000000000 83.311757823563312	-113.25000000000000 28.750000000000000 86.300936441823481	-113.25000000000000 28.750000000000000 94.639207844500518	-113.25000000000000 28.750000000000000 99.578616814599883	-113.25000000000000 28.750000000000000 100.17462510142371	-113.25000000000000 28.750000000000000 102.00900003810477	-113.25000000000000 28.750000000000000 108.34878974538782	-113.25000000000000 28.750000000000000 108.69641331251719	-113.25000000000000 28.750000000000000 109.33734931690924	-113.25000000000000 28.750000000000000 112.59272131351803	-113.25000000000000 28.750000000000000 112.88906961769652	-113.25000000000000 28.750000000000000 103.49840116602913	-113.25000000000000 28.750000000000000 87.405998793062793	-113.25000000000000 28.750000000000000 80.488868321615300	-113.25000000000000 28.750000000000000 72.271739560757240	-113.25000000000000 28.750000000000000 74.149235346648169	-113.25000000000000 28.750000000000000 74.723175440516670	-113.25000000000000 28.750000000000000 76.421585795394222	-113.25000000000000 28.750000000000000 74.889594019094915	-113.25000000000000 28.750000000000000 71.556964570215797	-113.25000000000000 28.750000000000000 68.817312293556469	-113.25000000000000 28.750000000000000 64.248243091379067	-113.25000000000000 28.750000000000000 61.185399822436452	-113.25000000000000 28.750000000000000 65.215663327176500	-113.25000000000000 28.750000000000000 72.309648248633309	-113.25000000000000 28.750000000000000 76.875759451790529	-113.25000000000000 28.750000000000000 79.201232872388303	-113.25000000000000 28.750000000000000 75.567189942881186	-113.25000000000000 28.750000000000000 68.870940070835616	-113.25000000000000 28.750000000000000 61.651709120472326	-113.25000000000000 28.750000000000000 61.626264948175915	-113.25000000000000 28.750000000000000 41.181749226190284	-113.25000000000000 28.750000000000000 37.896079481720534	-113.25000000000000 28.750000000000000 33.680124203606404	-113.25000000000000 28.750000000000000 38.929874677377448	-113.25000000000000 28.750000000000000 31.696801267427880	-113.25000000000000 28.750000000000000 50.823272307594735	-113.25000000000000 28.750000000000000 130.73307284476959	-113.25000000000000 28.750000000000000 179.16925127113132	-113.25000000000000 28.750000000000000 230.64023979054241	-113.25000000000000 28.750000000000000 292.91282469841428	-113.25000000000000 28.750000000000000 348.82510355417145	-113.25000000000000 28.750000000000000 395.68887463774411	-113.25000000000000 28.750000000000000 411.83434387494202	-113.25000000000000 28.750000000000000 455.89973974416739	-113.25000000000000 28.750000000000000 463.08178732345226	-113.25000000000000 28.750000000000000 480.02700168095151	-113.25000000000000 28.750000000000000 498.86322274306514	-113.25000000000000 28.750000000000000 510.38513977539048	-113.25000000000000 28.750000000000000 567.42893874021195
-112.75000000000000 28.750000000000000 84.425394058773946	-112.75000000000000 28.750000000000000 89.025122149314981	-112.75000000000000 28.750000000000000 99.656672280484145	-112.75000000000000 28.750000000000000 106.50370202846547	-112.75000000000000 28.750000000000000 109.06506357237734	-112.75000000000000 28.750000000000000 112.62216020562693	-112.75000000000000 28.750000000000000 118.36931687617816	-112.75000000000000 28.750000000000000 123.56747420702068	-112.75000000000000 28.750000000000000 127.98135381235268	-112.75000000000000 28.750000000000000 139.62620620807834	-112.75000000000000 28.750000000000000 139.73410551199316	-112.75000000000000 28.750000000000000 129.80962238432710	-112.75000000000000 28.750000000000000 125.56892611866677	-112.75000000000000 28.750000000000000 116.31234122996761	-112.75000000000000 28.750000000000000 109.44796383660471	-112.75000000000000 28.750000000000000 104.56832316683843	-112.75000000000000 28.750000000000000 100.94597652583684	-112.75000000000000 28.750000000000000 93.877109908430512	-112.75000000000000 28.750000000000000 87.989719443640567	-112.75000000000000 28.750000000000000 81.212630579054547	-112.75000000000000 28.750000000000000 74.745559851814818	-112.75000000000000 28.750000000000000 66.084967376225634	-112.75000000000000 28.750000000000000 61.442175150089319	-112.75000000000000 28.750000000000000 64.332637477335666	-112.75000000000000 28.750000000000000 69.094648896893361	-112.75000000000000 28.750000000000000 74.792232679029652	-112.75000000000000 28.750000000000000 76.225896150794568	-112.75000000000000 28.750000000000000 72.392221007779256	-112.75000000000000 28.750000000000000 67.944427686434906	-112.75000000000000 28.750000000000000 63.547235498747732	-112.75000000000000 28.750000000000000 63.511630926325154	-112.75000000000000 28.750000000000000 55.110655256284744	-112.75000000000000 28.750000000000000 57.775372022986815	-112.75000000000000 28.750000000000000 58.221675838515331	-112.75000000000000 28.750000000000000 72.737220896380506	-112.75000000000000 28.750000000000000 55.321071390256918	-112.75000000000000 28.750000000000000 52.110543870650744	-112.75000000000000 28.750000000000000 33.215639309294495	-112.75000000000000 28.750000000000000 28.483114699035845	-112.75000000000000 28.750000000000000 33.396672793379608	-112.75000000000000 28.750000000000000 41.247539394405401	-112.75000000000000 28.750000000000000 49.057212377695308	-112.75000000000000 28.750000000000000 66.605461418880637	-112.75000000000000 28.750000000000000 96.966456025037104	-112.75000000000000 28.750000000000000 126.07937939089200	-112.75000000000000 28.750000000000000 164.36739132865333	-112.75000000000000 28.750000000000000 196.14771185719931	-112.75000000000000 28.750000000000000 234.41394635067130	-112.75000000000000 28.750000000000000 282.83834836607872	-112.75000000000000 28.750000000000000 304.44128476310095
-112.25000000000000 28.750000000000000 81.355724469122976	-112.25000000000000 28.750000000000000 85.972442707016455	-112.25000000000000 28.750000000000000 85.643918768595839	-112.25000000000000 28.750000000000000 89.798564326998118	-112.25000000000000 28.750000000000000 92.122242212327464	-112.25000000000000 28.750000000000000 94.892622021693469	-112.25000000000000 28.750000000000000 99.031528982886059	-112.25000000000000 28.750000000000000 104.24466747264724	-112.25000000000000 28.750000000000000 110.50346635726572	-112.25000000000000 28.750000000000000 120.46767590511367	-112.25000000000000 28.750000000000000 137.81859295395162	-112.25000000000000 28.750000000000000 134.26833123385296	-112.25000000000000 28.750000000000000 138.02231279032239	-112.25000000000000 28.750000000000000 139.42850261308422	-112.25000000000000 28.750000000000000 142.36014412360657	-112.25000000000000 28.750000000000000 129.20172248987384	-112.25000000000000 28.750000000000000 116.72887002107844	-112.25000000000000 28.750000000000000 103.78458454871507	-112.25000000000000 28.750000000000000 92.141169991508363	-112.25000000000000 28.750000000000000 84.795029600311281	-112.25000000000000 28.750000000000000 75.329359991866028	-112.25000000000000 28.750000000000000 66.715627988079774	-112.25000000000000 28.750000000000000 62.132257494449675	-112.25000000000000 28.750000000000000 64.872600967556920	-112.25000000000000 28.750000000000000 70.631106893202869	-112.25000000000000 28.750000000000000 67.123713123957259	-112.25000000000000 28.750000000000000 77.169809426483056	-112.25000000000000 28.750000000000000 74.642988127156741	-112.25000000000000 28.750000000000000 72.744247711717207	-112.25000000000000 28.750000000000000 69.963362034456608	-112.25000000000000 28.750000000000000 69.901053512586202	-112.25000000000000 28.750000000000000 76.537094270342877	-112.25000000000000 28.750000000000000 84.831470843644951	-112.25000000000000 28.750000000000000 112.71451964188724	-112.25000000000000 28.750000000000000 136.42504715216759	-112.25000000000000 28.750000000000000 117.89279010451035	-112.25000000000000 28.750000000000000 102.86746701162856	-112.25000000000000 28.750000000000000 69.272550106611661	-112.25000000000000 28.750000000000000 52.982532864832898	-112.25000000000000 28.750000000000000 35.505276577088992	-112.25000000000000 28.750000000000000 24.534318956489837	-112.25000000000000 28.750000000000000 25.293209330601446	-112.25000000000000 28.750000000000000 39.914066793222659	-112.25000000000000 28.750000000000000 43.069429092371564	-112.25000000000000 28.750000000000000 45.621032691660695	-112.25000000000000 28.750000000000000 48.958606785688055	-112.25000000000000 28.750000000000000 56.158071262052978	-112.25000000000000 28.750000000000000 55.285638382397579	-112.25000000000000 28.750000000000000 60.171794227984726	-112.25000000000000 28.750000000000000 69.957476168698989
-111.75000000000000 28.750000000000000 65.621888564488742	-111.75000000000000 28.750000000000000 68.751378288982778	-111.75000000000000 28.750000000000000 66.690710301073395	-111.75000000000000 28.750000000000000 67.977122637081777	-111.75000000000000 28.750000000000000 69.484054968355153	-111.75000000000000 28.750000000000000 68.360960565085009	-111.75000000000000 28.750000000000000 68.955793707754253	-111.75000000000000 28.750000000000000 74.112216514915744	-111.75000000000000 28.750000000000000 78.190869702511350	-111.75000000000000 28.750000000000000 84.549992319499367	-111.75000000000000 28.750000000000000 85.506062000138769	-111.75000000000000 28.750000000000000 98.458904515142862	-111.75000000000000 28.750000000000000 108.59573829702113	-111.75000000000000 28.750000000000000 116.95325072518574	-111.75000000000000 28.750000000000000 125.78342258209015	-111.75000000000000 28.750000000000000 110.70692088029449	-111.75000000000000 28.750000000000000 95.635938076836510	-111.75000000000000 28.750000000000000 82.050396691341774	-111.75000000000000 28.750000000000000 68.719559498266037	-111.75000000000000 28.750000000000000 64.541536098222693	-111.75000000000000 28.750000000000000 67.524475939608863	-111.75000000000000 28.750000000000000 63.166746372749977	-111.75000000000000 28.750000000000000 60.289204873547014	-111.75000000000000 28.750000000000000 63.749920613181772	-111.75000000000000 28.750000000000000 63.240516725957555	-111.75000000000000 28.750000000000000 67.931008229910219	-111.75000000000000 28.750000000000000 70.063674361403727	-111.75000000000000 28.750000000000000 68.541315746643178	-111.75000000000000 28.750000000000000 77.215119828054938	-111.75000000000000 28.750000000000000 77.134814159029972	-111.75000000000000 28.750000000000000 76.974122518344359	-111.75000000000000 28.750000000000000 84.917926613893812	-111.75000000000000 28.750000000000000 89.994091489999448	-111.75000000000000 28.750000000000000 125.81496468615748	-111.75000000000000 28.750000000000000 146.25403359562333	-111.75000000000000 28.750000000000000 123.20197302749618	-111.75000000000000 28.750000000000000 93.948536195422705	-111.75000000000000 28.750000000000000 67.542107177919490	-111.75000000000000 28.750000000000000 53.538313435297333	-111.75000000000000 28.750000000000000 40.794155325172255	-111.75000000000000 28.750000000000000 30.979864633380714	-111.75000000000000 28.750000000000000 29.846883155709143	-111.75000000000000 28.750000000000000 37.279382641822643	-111.75000000000000 28.750000000000000 34.122057141324632	-111.75000000000000 28.750000000000000 31.117753102690358	-111.75000000000000 28.750000000000000 29.844679674598382	-111.75000000000000 28.750000000000000 29.572455925346468	-111.75000000000000 28.750000000000000 31.721801653043624	-111.75000000000000 28.750000000000000 32.158124768411191	-111.75000000000000 28.750000000000000 37.474934249417721
-111.25000000000000 28.750000000000000 50.571425080120910	-111.25000000000000 28.750000000000000 45.108294984008424	-111.25000000000000 28.750000000000000 47.887358522183760	-111.25000000000000 28.750000000000000 40.815068334744375	-111.25000000000000 28.750000000000000 40.912797067977280	-111.25000000000000 28.750000000000000 37.334663276254190	-111.25000000000000 28.750000000000000 38.463421149139592	-111.25000000000000 28.750000000000000 41.506778272482144	-111.25000000000000 28.750000000000000 44.961243130607343	-111.25000000000000 28.750000000000000 50.380380211817979	-111.25000000000000 28.750000000000000 53.152742859505899	-111.25000000000000 28.750000000000000 63.998321670802746	-111.25000000000000 28.750000000000000 68.935661745688705	-111.25000000000000 28.750000000000000 77.724358441022829	-111.25000000000000 28.750000000000000 84.143567759722387	-111.25000000000000 28.750000000000000 75.869132706475909	-111.25000000000000 28.750000000000000 65.381944341747015	-111.25000000000000 28.750000000000000 55.035570798425930	-111.25000000000000 28.750000000000000 47.002110528329695	-111.25000000000000 28.750000000000000 51.759728858427572	-111.25000000000000 28.750000000000000 48.732764535083021	-111.25000000000000 28.750000000000000 52.366666782307114	-111.25000000000000 28.750000000000000 53.524287204510969	-111.25000000000000 28.750000000000000 58.078443594130526	-111.25000000000000 28.750000000000000 57.397803010944884	-111.25000000000000 28.750000000000000 60.731380201745267	-111.25000000000000 28.750000000000000 58.387715166506254	-111.25000000000000 28.750000000000000 67.116503937109599	-111.25000000000000 28.750000000000000 67.382203048677681	-111.25000000000000 28.750000000000000 76.860752468188124	-111.25000000000000 28.750000000000000 76.603829599073421	-111.25000000000000 28.750000000000000 69.184873775711424	-111.25000000000000 28.750000000000000 62.546803022794492	-111.25000000000000 28.750000000000000 54.165220990695715	-111.25000000000000 28.750000000000000 57.565229484055948	-111.25000000000000 28.750000000000000 49.386071636996178	-111.25000000000000 28.750000000000000 42.833936612929243	-111.25000000000000 28.750000000000000 33.783455937998021	-111.25000000000000 28.750000000000000 27.672905319412976	-111.25000000000000 28.750000000000000 24.174256370771509	-111.25000000000000 28.750000000000000 21.653484011724277	-111.25000000000000 28.750000000000000 22.136404668603674	-111.25000000000000 28.750000000000000 25.645975246524227	-111.25000000000000 28.750000000000000 26.332026993036347	-111.25000000000000 28.750000000000000 27.903665919173616	-111.25000000000000 28.750000000000000 28.817028895512486	-111.25000000000000 28.750000000000000 29.975165716992379	-111.25000000000000 28.750000000000000 31.561938183441953	-111.25000000000000 28.750000000000000 32.575852983170812	-111.25000000000000 28.750000000000000 37.486766943018992
-110.75000000000000 28.750000000000000 21.801524512077552	-110.75000000000000 28.750000000000000 20.390711779285443	-110.75000000000000 28.750000000000000 17.105272321359575	-110.75000000000000 28.750000000000000 14.946288673834957	-110.75000000000000 28.750000000000000 13.230931440843069	-110.75000000000000 28.750000000000000 12.729010684368056	-110.75000000000000 28.750000000000000 12.912974107839167	-110.75000000000000 28.750000000000000 17.432177945197626	-110.75000000000000 28.750000000000000 21.106349059327847	-110.75000000000000 28.750000000000000 25.355084696362223	-110.75000000000000 28.750000000000000 28.262647327642057	-110.75000000000000 28.750000000000000 26.165171910938962	-110.75000000000000 28.750000000000000 26.248503769140278	-110.75000000000000 28.750000000000000 25.040144925955975	-110.75000000000000 28.750000000000000 26.491576673469154	-110.75000000000000 28.750000000000000 29.150859714397971	-110.75000000000000 28.750000000000000 33.221446704797188	-110.75000000000000 28.750000000000000 34.110597579961471	-110.75000000000000 28.750000000000000 35.412774533793794	-110.75000000000000 28.750000000000000 36.604863867584250	-110.75000000000000 28.750000000000000 40.884703023826795	-110.75000000000000 28.750000000000000 47.418867851884926	-110.75000000000000 28.750000000000000 58.624044734090013	-110.75000000000000 28.750000000000000 52.205489264139018	-110.75000000000000 28.750000000000000 48.251649803139095	-110.75000000000000 28.750000000000000 43.377169049762749	-110.75000000000000 28.750000000000000 36.961560751778627	-110.75000000000000 28.750000000000000 53.249747869948756	-110.75000000000000 28.750000000000000 62.595911723942450	-110.75000000000000 28.750000000000000 76.162815818102516	-110.75000000000000 28.750000000000000 76.366976685002228	-110.75000000000000 28.750000000000000 69.623232175457531	-110.75000000000000 28.750000000000000 48.457539091879795	-110.75000000000000 28.750000000000000 33.346992638438202	-110.75000000000000 28.750000000000000 24.503710221751284	-110.75000000000000 28.750000000000000 21.687854844344272	-110.75000000000000 28.750000000000000 16.768327335595696	-110.75000000000000 28.750000000000000 15.210587868144080	-110.75000000000000 28.750000000000000 9.9715058910046661	-110.75000000000000 28.750000000000000 8.6030986606899020	-110.75000000000000 28.750000000000000 9.5293585936381184	-110.75000000000000 28.750000000000000 11.740808330291308	-110.75000000000000 28.750000000000000 15.068244911393480	-110.75000000000000 28.750000000000000 15.444749033298928	-110.75000000000000 28.750000000000000 15.450460130749075	-110.75000000000000 28.750000000000000 15.678700500029604	-110.75000000000000 28.750000000000000 15.806945675040698	-110.75000000000000 28.750000000000000 15.894118875121579	-110.75000000000000 28.750000000000000 15.749643555590920	-110.75000000000000 28.750000000000000 13.467214405781004
-110.25000000000000 28.750000000000000 10.952662607673444	-110.25000000000000 28.750000000000000 9.4391671631450240	-110.25000000000000 28.750000000000000 7.9653381538583918	-110.25000000000000 28.750000000000000 7.1485547266715788	-110.25000000000000 28.750000000000000 6.2627499874775641	-110.25000000000000 28.750000000000000 5.5910162897390130	-110.25000000000000 28.750000000000000 4.8769930674592201	-110.25000000000000 28.750000000000000 7.8003070258454033	-110.25000000000000 28.750000000000000 10.564587511938385	-110.25000000000000 28.750000000000000 11.818402061904854	-110.25000000000000 28.750000000000000 13.227035958792042	-110.25000000000000 28.750000000000000 11.705875621918853	-110.25000000000000 28.750000000000000 9.8130324832999349	-110.25000000000000 28.750000000000000 9.1232457333017738	-110.25000000000000 28.750000000000000 8.0372078852901652	-110.25000000000000 28.750000000000000 11.895334338476342	-110.25000000000000 28.750000000000000 16.108474913505027	-110.25000000000000 28.750000000000000 19.927537434795838	-110.25000000000000 28.750000000000000 24.982925206480569	-110.25000000000000 28.750000000000000 25.748204770215750	-110.25000000000000 28.750000000000000 28.214765205590549	-110.25000000000000 28.750000000000000 31.389957791511989	-110.25000000000000 28.750000000000000 32.783732083014939	-110.25000000000000 28.750000000000000 29.801607677320966	-110.25000000000000 28.750000000000000 28.185947296763128	-110.25000000000000 28.750000000000000 28.488714876111704	-110.25000000000000 28.750000000000000 26.654347721076206	-110.25000000000000 28.750000000000000 40.583475153346079	-110.25000000000000 28.750000000000000 60.265049563548374	-110.25000000000000 28.750000000000000 78.328979807511431	-110.25000000000000 28.750000000000000 78.298797720752646	-110.25000000000000 28.750000000000000 81.591443994195672	-110.25000000000000 28.750000000000000 61.742159080017466	-110.25000000000000 28.750000000000000 44.788411875550587	-110.25000000000000 28.750000000000000 33.434912501242316	-110.25000000000000 28.750000000000000 30.352303996037652	-110.25000000000000 28.750000000000000 27.844973302787977	-110.25000000000000 28.750000000000000 27.230967692378854	-110.25000000000000 28.750000000000000 23.301926733834897	-110.25000000000000 28.750000000000000 20.406922757773629	-110.25000000000000 28.750000000000000 15.735629879195166	-110.25000000000000 28.750000000000000 11.354269459911036	-110.25000000000000 28.750000000000000 5.7345693474939834	-110.25000000000000 28.750000000000000 4.5695358864624431	-110.25000000000000 28.750000000000000 3.3567646703044360	-110.25000000000000 28.750000000000000 2.0459906862749784	-110.25000000000000 28.750000000000000 1.1659410732775117	-110.25000000000000 28.750000000000000 1.1740955825718746	-110.25000000000000 28.750000000000000 3.1075157127877784	-110.25000000000000 28.750000000000000 4.4745184530369189
-109.75000000000000 28.750000000000000 9.1220238767303297	-109.75000000000000 28.750000000000000 9.0783989506556271	-109.75000000000000 28.750000000000000 8.2405843596871016	-109.75000000000000 28.750000000000000 7.7915504863795357	-109.75000000000000 28.750000000000000 7.2306310788578703	-109.75000000000000 28.750000000000000 6.7963210000451246	-109.75000000000000 28.750000000000000 5.9758434390248967	-109.75000000000000 28.750000000000000 7.4119061563213311	-109.75000000000000 28.750000000000000 9.4483993701600877	-109.75000000000000 28.750000000000000 10.522100183933171	-109.75000000000000 28.750000000000000 12.589739349580828	-109.75000000000000 28.750000000000000 12.457489852738329	-109.75000000000000 28.750000000000000 12.351435243433411	-109.75000000000000 28.750000000000000 13.668678637552590	-109.75000000000000 28.750000000000000 13.547321752650438	-109.75000000000000 28.750000000000000 15.911854735630337	-109.75000000000000 28.750000000000000 18.419670769688107	-109.75000000000000 28.750000000000000 21.015539181407789	-109.75000000000000 28.750000000000000 24.733908902114685	-109.75000000000000 28.750000000000000 24.559894199061628	-109.75000000000000 28.750000000000000 25.431453151032215	-109.75000000000000 28.750000000000000 25.842491914421547	-109.75000000000000 28.750000000000000 27.831087352809398	-109.75000000000000 28.750000000000000 24.146409994277789	-109.75000000000000 28.750000000000000 22.616766216859713	-109.75000000000000 28.750000000000000 19.856014483281442	-109.75000000000000 28.750000000000000 19.200998536353453	-109.75000000000000 28.750000000000000 30.972453117216492	-109.75000000000000 28.750000000000000 40.273745066168978	-109.75000000000000 28.750000000000000 51.088533417209597	-109.75000000000000 28.750000000000000 51.235498959423722	-109.75000000000000 28.750000000000000 55.135403870619982	-109.75000000000000 28.750000000000000 54.470743431817418	-109.75000000000000 28.750000000000000 52.562389603577998	-109.75000000000000 28.750000000000000 45.008163044784737	-109.75000000000000 28.750000000000000 42.076910187257297	-109.75000000000000 28.750000000000000 41.204631827672571	-109.75000000000000 28.750000000000000 41.419291897784554	-109.75000000000000 28.750000000000000 37.869641917688917	-109.75000000000000 28.750000000000000 33.587514472458608	-109.75000000000000 28.750000000000000 31.591010749822054	-109.75000000000000 28.750000000000000 26.126755413796520	-109.75000000000000 28.750000000000000 22.572224026727177	-109.75000000000000 28.750000000000000 19.834235412658973	-109.75000000000000 28.750000000000000 16.967393074663839	-109.75000000000000 28.750000000000000 13.876698187389499	-109.75000000000000 28.750000000000000 9.6788264469466103	-109.75000000000000 28.750000000000000 7.8956734262968631	-109.75000000000000 28.750000000000000 4.9320244834645646	-109.75000000000000 28.750000000000000 4.0535084639232641
-109.25000000000000 28.750000000000000 10.329012100940945	-109.25000000000000 28.750000000000000 9.8249251497049883	-109.25000000000000 28.750000000000000 9.6804755483472125	-109.25000000000000 28.750000000000000 9.3701598734218798	-109.25000000000000 28.750000000000000 8.7320410334893328	-109.25000000000000 28.750000000000000 8.3100811314041199	-109.25000000000000 28.750000000000000 7.9605996124030218	-109.25000000000000 28.750000000000000 9.1005821196745451	-109.25000000000000 28.750000000000000 10.601680017280177	-109.25000000000000 28.750000000000000 11.929254040008255	-109.25000000000000 28.750000000000000 13.614149664666838	-109.25000000000000 28.750000000000000 14.175359063092824	-109.25000000000000 28.750000000000000 14.477695376025812	-109.25000000000000 28.750000000000000 15.915777486795228	-109.25000000000000 28.750000000000000 16.541914234229349	-109.25000000000000 28.750000000000000 18.420050840347209	-109.25000000000000 28.750000000000000 20.417454649128665	-109.25000000000000 28.750000000000000 23.711050621590982	-109.25000000000000 28.750000000000000 26.594257846060419	-109.25000000000000 28.750000000000000 23.248524159914279	-109.25000000000000 28.750000000000000 23.370312369423033	-109.25000000000000 28.750000000000000 23.089812697974594	-109.25000000000000 28.750000000000000 26.057093991569857	-109.25000000000000 28.750000000000000 23.809017821265559	-109.25000000000000 28.750000000000000 21.529374890262350	-109.25000000000000 28.750000000000000 18.483683813205580	-109.25000000000000 28.750000000000000 17.789982694914205	-109.25000000000000 28.750000000000000 22.927808213575965	-109.25000000000000 28.750000000000000 27.053799341839145	-109.25000000000000 28.750000000000000 32.993493053818291	-109.25000000000000 28.750000000000000 33.036595885633730	-109.25000000000000 28.750000000000000 42.527914949632176	-109.25000000000000 28.750000000000000 44.715980796803223	-109.25000000000000 28.750000000000000 45.711069933854255	-109.25000000000000 28.750000000000000 48.809412924121681	-109.25000000000000 28.750000000000000 46.379368928527036	-109.25000000000000 28.750000000000000 42.194492544682092	-109.25000000000000 28.750000000000000 40.452669372458082	-109.25000000000000 28.750000000000000 38.038852372060227	-109.25000000000000 28.750000000000000 35.724402854445309	-109.25000000000000 28.750000000000000 33.622321557115200	-109.25000000000000 28.750000000000000 29.527962907535191	-109.25000000000000 28.750000000000000 28.319002927496939	-109.25000000000000 28.750000000000000 26.207739575615268	-109.25000000000000 28.750000000000000 20.700567058140958	-109.25000000000000 28.750000000000000 18.645212281001402	-109.25000000000000 28.750000000000000 16.892228757883636	-109.25000000000000 28.750000000000000 15.757999481978528	-109.25000000000000 28.750000000000000 12.535710344849264	-109.25000000000000 28.750000000000000 11.778569104606088
-108.75000000000000 28.750000000000000 11.074528763950186	-108.75000000000000 28.750000000000000 10.717956572395241	-108.75000000000000 28.750000000000000 10.477580332482086	-108.75000000000000 28.750000000000000 9.7628924183042560	-108.75000000000000 28.750000000000000 9.7581173849284149	-108.75000000000000 28.750000000000000 9.3134130426533179	-108.75000000000000 28.750000000000000 8.7656960552324925	-108.75000000000000 28.750000000000000 9.9474906981084388	-108.75000000000000 28.750000000000000 10.876363148298262	-108.75000000000000 28.750000000000000 13.153705449916924	-108.75000000000000 28.750000000000000 14.696886655392010	-108.75000000000000 28.750000000000000 15.300702850212641	-108.75000000000000 28.750000000000000 15.481993071949221	-108.75000000000000 28.750000000000000 16.877945201658829	-108.75000000000000 28.750000000000000 17.298090606101191	-108.75000000000000 28.750000000000000 18.612281454778699	-108.75000000000000 28.750000000000000 22.176373440426964	-108.75000000000000 28.750000000000000 23.223901709403801	-108.75000000000000 28.750000000000000 25.382408573809421	-108.75000000000000 28.750000000000000 24.186230397039015	-108.75000000000000 28.750000000000000 23.518373236344946	-108.75000000000000 28.750000000000000 23.192337196398437	-108.75000000000000 28.750000000000000 23.600023274070093	-108.75000000000000 28.750000000000000 20.362288297344676	-108.75000000000000 28.750000000000000 19.389128102653146	-108.75000000000000 28.750000000000000 15.938535169727139	-108.75000000000000 28.750000000000000 14.778484609806545	-108.75000000000000 28.750000000000000 18.786830760514700	-108.75000000000000 28.750000000000000 22.365621535824346	-108.75000000000000 28.750000000000000 25.139348079085202	-108.75000000000000 28.750000000000000 25.164765252114183	-108.75000000000000 28.750000000000000 31.859851257462235	-108.75000000000000 28.750000000000000 33.946980465271039	-108.75000000000000 28.750000000000000 38.761205300303544	-108.75000000000000 28.750000000000000 40.984338479980750	-108.75000000000000 28.750000000000000 39.774777007699157	-108.75000000000000 28.750000000000000 37.314245153158971	-108.75000000000000 28.750000000000000 36.931953531062639	-108.75000000000000 28.750000000000000 36.856175156718365	-108.75000000000000 28.750000000000000 34.781958792081213	-108.75000000000000 28.750000000000000 33.648409454110755	-108.75000000000000 28.750000000000000 35.067105591428870	-108.75000000000000 28.750000000000000 34.662842751015617	-108.75000000000000 28.750000000000000 31.559866768774118	-108.75000000000000 28.750000000000000 30.588434355019910	-108.75000000000000 28.750000000000000 29.583115327747880	-108.75000000000000 28.750000000000000 28.921805633465549	-108.75000000000000 28.750000000000000 27.691845105349504	-108.75000000000000 28.750000000000000 24.943139977099694	-108.75000000000000 28.750000000000000 24.381611962153546
-108.25000000000000 28.750000000000000 11.045615438717999	-108.25000000000000 28.750000000000000 10.876473147610410	-108.25000000000000 28.750000000000000 11.035903996508159	-108.25000000000000 28.750000000000000 10.986024267997546	-108.25000000000000 28.750000000000000 9.9613540193670591	-108.25000000000000 28.750000000000000 9.4217881683549045	-108.25000000000000 28.750000000000000 9.3753329146923114	-108.25000000000000 28.750000000000000 10.117951869600040	-108.25000000000000 28.750000000000000 12.124387525563918	-108.25000000000000 28.750000000000000 13.188884128204279	-108.25000000000000 28.750000000000000 14.161570588299266	-108.25000000000000 28.750000000000000 14.589680522625850	-108.25000000000000 28.750000000000000 15.101481020206565	-108.25000000000000 28.750000000000000 16.223529540907293	-108.25000000000000 28.750000000000000 16.772465793930898	-108.25000000000000 28.750000000000000 20.182544392832884	-108.25000000000000 28.750000000000000 20.826015042137207	-108.25000000000000 28.750000000000000 24.191002243830503	-108.25000000000000 28.750000000000000 25.638997268912878	-108.25000000000000 28.750000000000000 24.744777566075996	-108.25000000000000 28.750000000000000 24.321115229714884	-108.25000000000000 28.750000000000000 23.957882540207677	-108.25000000000000 28.750000000000000 24.503373364891530	-108.25000000000000 28.750000000000000 21.065197798592237	-108.25000000000000 28.750000000000000 17.786928677934732	-108.25000000000000 28.750000000000000 15.605108154904405	-108.25000000000000 28.750000000000000 13.390975622851085	-108.25000000000000 28.750000000000000 16.233558016426940	-108.25000000000000 28.750000000000000 19.801979458169384	-108.25000000000000 28.750000000000000 25.180710090408486	-108.25000000000000 28.750000000000000 25.238530435333551	-108.25000000000000 28.750000000000000 31.608977801842492	-108.25000000000000 28.750000000000000 31.817731717890261	-108.25000000000000 28.750000000000000 31.311088905648390	-108.25000000000000 28.750000000000000 32.695816931616932	-108.25000000000000 28.750000000000000 31.915893392813135	-108.25000000000000 28.750000000000000 30.497597516162042	-108.25000000000000 28.750000000000000 30.594778706161673	-108.25000000000000 28.750000000000000 30.879552263649678	-108.25000000000000 28.750000000000000 30.488405166845428	-108.25000000000000 28.750000000000000 29.685996833744696	-108.25000000000000 28.750000000000000 29.623406108095825	-108.25000000000000 28.750000000000000 28.311360484545801	-108.25000000000000 28.750000000000000 28.475676945534808	-108.25000000000000 28.750000000000000 26.845085329707150	-108.25000000000000 28.750000000000000 25.980403036660963	-108.25000000000000 28.750000000000000 25.217288782624461	-108.25000000000000 28.750000000000000 24.398391140724065	-108.25000000000000 28.750000000000000 24.112312646455145	-108.25000000000000 28.750000000000000 23.321083319588492
-107.75000000000000 28.750000000000000 10.447245254312099	-107.75000000000000 28.750000000000000 10.133346039432713	-107.75000000000000 28.750000000000000 9.5764229251897905	-107.75000000000000 28.750000000000000 9.3069256057996625	-107.75000000000000 28.750000000000000 9.4463450397184889	-107.75000000000000 28.750000000000000 9.4795811677004753	-107.75000000000000 28.750000000000000 8.4886172278597538	-107.75000000000000 28.750000000000000 10.598320717328512	-107.75000000000000 28.750000000000000 11.357084650325442	-107.75000000000000 28.750000000000000 14.151646212310290	-107.75000000000000 28.750000000000000 14.559008373845318	-107.75000000000000 28.750000000000000 14.900051513768190	-107.75000000000000 28.750000000000000 15.930261752703553	-107.75000000000000 28.750000000000000 17.135298363888854	-107.75000000000000 28.750000000000000 18.292709058029665	-107.75000000000000 28.750000000000000 20.537436017979619	-107.75000000000000 28.750000000000000 21.091175118102591	-107.75000000000000 28.750000000000000 24.130692513689656	-107.75000000000000 28.750000000000000 25.035558125002645	-107.75000000000000 28.750000000000000 24.791346430199710	-107.75000000000000 28.750000000000000 24.956792839560119	-107.75000000000000 28.750000000000000 24.978049070122808	-107.75000000000000 28.750000000000000 25.543487441176470	-107.75000000000000 28.750000000000000 21.110366847455200	-107.75000000000000 28.750000000000000 18.365497630149502	-107.75000000000000 28.750000000000000 15.827661736541595	-107.75000000000000 28.750000000000000 11.452342201280594	-107.75000000000000 28.750000000000000 16.708539158891451	-107.75000000000000 28.750000000000000 20.170933491451017	-107.75000000000000 28.750000000000000 25.665092450277061	-107.75000000000000 28.750000000000000 25.773533872996840	-107.75000000000000 28.750000000000000 27.203416674374939	-107.75000000000000 28.750000000000000 26.269753403654416	-107.75000000000000 28.750000000000000 25.256098680031176	-107.75000000000000 28.750000000000000 26.869760262162522	-107.75000000000000 28.750000000000000 25.222829708845289	-107.75000000000000 28.750000000000000 22.802746594906449	-107.75000000000000 28.750000000000000 21.826158901188091	-107.75000000000000 28.750000000000000 18.853721109690145	-107.75000000000000 28.750000000000000 17.473135753188604	-107.75000000000000 28.750000000000000 15.672301369236621	-107.75000000000000 28.750000000000000 14.676779909140436	-107.75000000000000 28.750000000000000 12.905301744586874	-107.75000000000000 28.750000000000000 13.063094729386973	-107.75000000000000 28.750000000000000 14.535010511729013	-107.75000000000000 28.750000000000000 14.381545148306081	-107.75000000000000 28.750000000000000 14.419648460409352	-107.75000000000000 28.750000000000000 14.458901003428094	-107.75000000000000 28.750000000000000 14.142545964519309	-107.75000000000000 28.750000000000000 14.287540173018909
-107.25000000000000 28.750000000000000 8.5986994223436533	-107.25000000000000 28.750000000000000 8.3815944933321802	-107.25000000000000 28.750000000000000 7.9363749244278674	-107.25000000000000 28.750000000000000 7.7966584377758927	-107.25000000000000 28.750000000000000 8.1110784943368781	-107.25000000000000 28.750000000000000 7.2614179376725305	-107.25000000000000 28.750000000000000 7.8477020309371071	-107.25000000000000 28.750000000000000 10.802429675376205	-107.25000000000000 28.750000000000000 14.972551113238925	-107.25000000000000 28.750000000000000 16.062895176274679	-107.25000000000000 28.750000000000000 20.346188956305877	-107.25000000000000 28.750000000000000 20.446199552442195	-107.25000000000000 28.750000000000000 21.931000966533219	-107.25000000000000 28.750000000000000 23.192179619515393	-107.25000000000000 28.750000000000000 24.130920194221670	-107.25000000000000 28.750000000000000 23.661302774705675	-107.25000000000000 28.750000000000000 27.390912187673607	-107.25000000000000 28.750000000000000 27.281449398074120	-107.25000000000000 28.750000000000000 31.653527769613277	-107.25000000000000 28.750000000000000 28.042429726458344	-107.25000000000000 28.750000000000000 27.221649565332218	-107.25000000000000 28.750000000000000 27.011834993373224	-107.25000000000000 28.750000000000000 26.753015407664726	-107.25000000000000 28.750000000000000 24.962931963642820	-107.25000000000000 28.750000000000000 18.360484543821201	-107.25000000000000 28.750000000000000 16.117199410069226	-107.25000000000000 28.750000000000000 11.246949358762462	-107.25000000000000 28.750000000000000 14.326329350960274	-107.25000000000000 28.750000000000000 20.293904084876189	-107.25000000000000 28.750000000000000 26.435957401555058	-107.25000000000000 28.750000000000000 26.482576423739371	-107.25000000000000 28.750000000000000 27.238616896597936	-107.25000000000000 28.750000000000000 25.128645689071732	-107.25000000000000 28.750000000000000 23.058520370090989	-107.25000000000000 28.750000000000000 22.875081186960770	-107.25000000000000 28.750000000000000 20.440991113772700	-107.25000000000000 28.750000000000000 17.872451880409091	-107.25000000000000 28.750000000000000 16.141008339294078	-107.25000000000000 28.750000000000000 13.979643003981980	-107.25000000000000 28.750000000000000 11.865138874833455	-107.25000000000000 28.750000000000000 9.6480700815821070	-107.25000000000000 28.750000000000000 6.9830047649802323	-107.25000000000000 28.750000000000000 5.5687312736211823	-107.25000000000000 28.750000000000000 5.7206418019868925	-107.25000000000000 28.750000000000000 5.5982120684447825	-107.25000000000000 28.750000000000000 5.9321275160664948	-107.25000000000000 28.750000000000000 6.2506405241533320	-107.25000000000000 28.750000000000000 6.6749963149881415	-107.25000000000000 28.750000000000000 7.7625004685219272	-107.25000000000000 28.750000000000000 8.2642381939585920
-106.75000000000000 28.750000000000000 7.2877867689514551	-106.75000000000000 28.750000000000000 7.1435114226932583	-106.75000000000000 28.750000000000000 6.6080539351200365	-106.75000000000000 28.750000000000000 6.5172806833423653	-106.75000000000000 28.750000000000000 5.8201313324196224	-106.75000000000000 28.750000000000000 6.3943025984318531	-106.75000000000000 28.750000000000000 5.8265064398147874	-106.75000000000000 28.750000000000000 12.298657755552115	-106.75000000000000 28.750000000000000 17.236310130775440	-106.75000000000000 28.750000000000000 24.011217763145915	-106.75000000000000 28.750000000000000 32.046981406799517	-106.75000000000000 28.750000000000000 30.451782031038540	-106.75000000000000 28.750000000000000 25.697918203699437	-106.75000000000000 28.750000000000000 25.670874848561478	-106.75000000000000 28.750000000000000 28.779567059125277	-106.75000000000000 28.750000000000000 30.187754738670147	-106.75000000000000 28.750000000000000 32.151598331643982	-106.75000000000000 28.750000000000000 39.067147140254768	-106.75000000000000 28.750000000000000 40.716726920795075	-106.75000000000000 28.750000000000000 40.928838257989597	-106.75000000000000 28.750000000000000 39.537877563286912	-106.75000000000000 28.750000000000000 38.751722641912380	-106.75000000000000 28.750000000000000 37.753455599229888	-106.75000000000000 28.750000000000000 31.576941860036687	-106.75000000000000 28.750000000000000 25.096192976756605	-106.75000000000000 28.750000000000000 18.473304699026006	-106.75000000000000 28.750000000000000 12.416884909492651	-106.75000000000000 28.750000000000000 17.433524128822604	-106.75000000000000 28.750000000000000 20.868836052108289	-106.75000000000000 28.750000000000000 28.057433485484037	-106.75000000000000 28.750000000000000 28.047441087399704	-106.75000000000000 28.750000000000000 27.316028673124688	-106.75000000000000 28.750000000000000 20.696343444135834	-106.75000000000000 28.750000000000000 18.904054299601356	-106.75000000000000 28.750000000000000 19.903135485514213	-106.75000000000000 28.750000000000000 17.002689789144071	-106.75000000000000 28.750000000000000 15.381469865384007	-106.75000000000000 28.750000000000000 12.292221482674956	-106.75000000000000 28.750000000000000 10.804158022514230	-106.75000000000000 28.750000000000000 8.6994652478830385	-106.75000000000000 28.750000000000000 6.6770389158570946	-106.75000000000000 28.750000000000000 4.5082598999969132	-106.75000000000000 28.750000000000000 2.6786640855407962	-106.75000000000000 28.750000000000000 2.7201151006845907	-106.75000000000000 28.750000000000000 3.1140294944475100	-106.75000000000000 28.750000000000000 3.3560865481643485	-106.75000000000000 28.750000000000000 3.5716410244645402	-106.75000000000000 28.750000000000000 3.8095069761706686	-106.75000000000000 28.750000000000000 4.4533701941862427	-106.75000000000000 28.750000000000000 4.7863985346782343
-106.25000000000000 28.750000000000000 5.8654946190640187	-106.25000000000000 28.750000000000000 5.8817609529148029	-106.25000000000000 28.750000000000000 5.5582945902358505	-106.25000000000000 28.750000000000000 5.6681211999258023	-106.25000000000000 28.750000000000000 5.2984839434690860	-106.25000000000000 28.750000000000000 4.8101561281280176	-106.25000000000000 28.750000000000000 4.6440242812738122	-106.25000000000000 28.750000000000000 12.901178126563694	-106.25000000000000 28.750000000000000 22.290610556767877	-106.25000000000000 28.750000000000000 32.503222464461082	-106.25000000000000 28.750000000000000 38.975549806099210	-106.25000000000000 28.750000000000000 35.719031363749053	-106.25000000000000 28.750000000000000 34.017730722475726	-106.25000000000000 28.750000000000000 31.500304206771602	-106.25000000000000 28.750000000000000 29.172527066582337	-106.25000000000000 28.750000000000000 36.956455279579075	-106.25000000000000 28.750000000000000 43.001087134592979	-106.25000000000000 28.750000000000000 45.343822091454435	-106.25000000000000 28.750000000000000 57.815647460572954	-106.25000000000000 28.750000000000000 55.981618457679438	-106.25000000000000 28.750000000000000 53.723010715091498	-106.25000000000000 28.750000000000000 51.120046793621640	-106.25000000000000 28.750000000000000 48.992203184721028	-106.25000000000000 28.750000000000000 41.440003635641858	-106.25000000000000 28.750000000000000 33.489354444172520	-106.25000000000000 28.750000000000000 25.387577007366435	-106.25000000000000 28.750000000000000 18.291421774654498	-106.25000000000000 28.750000000000000 19.864888355132159	-106.25000000000000 28.750000000000000 27.277105709777086	-106.25000000000000 28.750000000000000 31.695916118887283	-106.25000000000000 28.750000000000000 31.713148655548011	-106.25000000000000 28.750000000000000 30.148874630092724	-106.25000000000000 28.750000000000000 25.233138359586718	-106.25000000000000 28.750000000000000 19.025713022791681	-106.25000000000000 28.750000000000000 19.555076912227833	-106.25000000000000 28.750000000000000 16.922695287514923	-106.25000000000000 28.750000000000000 14.993180565867267	-106.25000000000000 28.750000000000000 11.891676487581709	-106.25000000000000 28.750000000000000 9.5171994887594469	-106.25000000000000 28.750000000000000 7.8171258430520432	-106.25000000000000 28.750000000000000 5.6831952947442179	-106.25000000000000 28.750000000000000 3.3842754472464533	-106.25000000000000 28.750000000000000 1.6180463982798392	-106.25000000000000 28.750000000000000 1.5418457351882300	-106.25000000000000 28.750000000000000 1.7304019132417969	-106.25000000000000 28.750000000000000 2.2229028848536854	-106.25000000000000 28.750000000000000 2.6324779207324918	-106.25000000000000 28.750000000000000 2.9577221593537821	-106.25000000000000 28.750000000000000 3.7460137560360378	-106.25000000000000 28.750000000000000 4.2369219107262399
-105.75000000000000 28.750000000000000 2.0101429245557698	-105.75000000000000 28.750000000000000 1.8656378499290012	-105.75000000000000 28.750000000000000 2.6441696973839215	-105.75000000000000 28.750000000000000 2.5995350496363065	-105.75000000000000 28.750000000000000 3.0308111306157159	-105.75000000000000 28.750000000000000 3.4702611474216853	-105.75000000000000 28.750000000000000 3.8086790578352989	-105.75000000000000 28.750000000000000 10.569760256332362	-105.75000000000000 28.750000000000000 17.423918780715734	-105.75000000000000 28.750000000000000 26.754116080718507	-105.75000000000000 28.750000000000000 35.292589814042032	-105.75000000000000 28.750000000000000 32.353222511589799	-105.75000000000000 28.750000000000000 31.845563538339974	-105.75000000000000 28.750000000000000 29.404927561328893	-105.75000000000000 28.750000000000000 27.900642851699601	-105.75000000000000 28.750000000000000 33.939644481020174	-105.75000000000000 28.750000000000000 39.056645446462447	-105.75000000000000 28.750000000000000 47.439381537867895	-105.75000000000000 28.750000000000000 51.049032316158510	-105.75000000000000 28.750000000000000 50.839022480207568	-105.75000000000000 28.750000000000000 50.775980871366819	-105.75000000000000 28.750000000000000 50.373986218983525	-105.75000000000000 28.750000000000000 50.475155672630883	-105.75000000000000 28.750000000000000 44.665670844466540	-105.75000000000000 28.750000000000000 38.731189057536369	-105.75000000000000 28.750000000000000 32.330900579735882	-105.75000000000000 28.750000000000000 27.382533178188847	-105.75000000000000 28.750000000000000 30.052513843691777	-105.75000000000000 28.750000000000000 31.456873945742476	-105.75000000000000 28.750000000000000 33.618276477168628	-105.75000000000000 28.750000000000000 33.652338524308561	-105.75000000000000 28.750000000000000 31.199299079675662	-105.75000000000000 28.750000000000000 27.633506809800359	-105.75000000000000 28.750000000000000 25.699465482465026	-105.75000000000000 28.750000000000000 23.653141180039448	-105.75000000000000 28.750000000000000 20.720185536579091	-105.75000000000000 28.750000000000000 18.319982403080953	-105.75000000000000 28.750000000000000 15.620790737829999	-105.75000000000000 28.750000000000000 12.244126597885531	-105.75000000000000 28.750000000000000 10.003996401965134	-105.75000000000000 28.750000000000000 6.9702687741405489	-105.75000000000000 28.750000000000000 3.6990687945273706	-105.75000000000000 28.750000000000000 1.1411013422307013	-105.75000000000000 28.750000000000000 1.2707819477552607	-105.75000000000000 28.750000000000000 1.9044241921861069	-105.75000000000000 28.750000000000000 2.4441705359964145	-105.75000000000000 28.750000000000000 3.1055050153660386	-105.75000000000000 28.750000000000000 4.0897375917562941	-105.75000000000000 28.750000000000000 4.6494566210223800	-105.75000000000000 28.750000000000000 5.3692809076980383
-105.25000000000000 28.750000000000000 3.7145195792453620	-105.25000000000000 28.750000000000000 2.9162013530240225	-105.25000000000000 28.750000000000000 2.2773111204927341	-105.25000000000000 28.750000000000000 1.8056629854041080	-105.25000000000000 28.750000000000000 1.9321212456469117	-105.25000000000000 28.750000000000000 2.3425123218911517	-105.25000000000000 28.750000000000000 3.1285644606175573	-105.25000000000000 28.750000000000000 7.4031958391776778	-105.25000000000000 28.750000000000000 12.240168473777160	-105.25000000000000 28.750000000000000 15.385980503838038	-105.25000000000000 28.750000000000000 20.935598694278415	-105.25000000000000 28.750000000000000 22.217848418324344	-105.25000000000000 28.750000000000000 22.311388031844047	-105.25000000000000 28.750000000000000 25.105551753314330	-105.25000000000000 28.750000000000000 24.941248580778488	-105.25000000000000 28.750000000000000 30.494146900768818	-105.25000000000000 28.750000000000000 35.736550320228687	-105.25000000000000 28.750000000000000 42.677770098305068	-105.25000000000000 28.750000000000000 47.599652352434077	-105.25000000000000 28.750000000000000 46.277370981803962	-105.25000000000000 28.750000000000000 45.080027388846588	-105.25000000000000 28.750000000000000 43.730684808180598	-105.25000000000000 28.750000000000000 42.536291886981850	-105.25000000000000 28.750000000000000 41.059324375125186	-105.25000000000000 28.750000000000000 38.759956622847675	-105.25000000000000 28.750000000000000 35.458966018069709	-105.25000000000000 28.750000000000000 33.090773592885107	-105.25000000000000 28.750000000000000 35.169668294637582	-105.25000000000000 28.750000000000000 35.820851734695971	-105.25000000000000 28.750000000000000 36.618312127559207	-105.25000000000000 28.750000000000000 36.639589946176542	-105.25000000000000 28.750000000000000 34.401698344928846	-105.25000000000000 28.750000000000000 31.535855511073713	-105.25000000000000 28.750000000000000 29.000965852218581	-105.25000000000000 28.750000000000000 26.164861718295796	-105.25000000000000 28.750000000000000 23.070249475210257	-105.25000000000000 28.750000000000000 20.367348689396174	-105.25000000000000 28.750000000000000 18.173087968723618	-105.25000000000000 28.750000000000000 14.582578284478018	-105.25000000000000 28.750000000000000 10.243542333814958	-105.25000000000000 28.750000000000000 6.9500468471215848	-105.25000000000000 28.750000000000000 3.7750476154352808	-105.25000000000000 28.750000000000000 0.75636528452894025	-105.25000000000000 28.750000000000000 0.74880276491638476	-105.25000000000000 28.750000000000000 0.86365439334243410	-105.25000000000000 28.750000000000000 1.0775150792810917	-105.25000000000000 28.750000000000000 1.2583548282856445	-105.25000000000000 28.750000000000000 1.2988802407840261	-105.25000000000000 28.750000000000000 1.4211783424123012	-105.25000000000000 28.750000000000000 1.5902292268454399
-104.75000000000000 28.750000000000000 4.9428550553352606	-104.75000000000000 28.750000000000000 3.9080906265514650	-104.75000000000000 28.750000000000000 3.0696351583967312	-104.75000000000000 28.750000000000000 2.1727401726373130	-104.75000000000000 28.750000000000000 1.8028461398316487	-104.75000000000000 28.750000000000000 1.9960120161887902	-104.75000000000000 28.750000000000000 2.8444810015436790	-104.75000000000000 28.750000000000000 4.5168660049526999	-104.75000000000000 28.750000000000000 6.0451999775687275	-104.75000000000000 28.750000000000000 7.6600377773180348	-104.75000000000000 28.750000000000000 8.7746286449640127	-104.75000000000000 28.750000000000000 12.361673307733790	-104.75000000000000 28.750000000000000 15.200472165445060	-104.75000000000000 28.750000000000000 18.247308089081258	-104.75000000000000 28.750000000000000 19.144613817711701	-104.75000000000000 28.750000000000000 25.800764060738302	-104.75000000000000 28.750000000000000 31.388891410171102	-104.75000000000000 28.750000000000000 38.317236362880998	-104.75000000000000 28.750000000000000 43.433545428900473	-104.75000000000000 28.750000000000000 40.732921912624462	-104.75000000000000 28.750000000000000 38.120267160443845	-104.75000000000000 28.750000000000000 35.465030246843604	-104.75000000000000 28.750000000000000 32.877427093472974	-104.75000000000000 28.750000000000000 26.748824771487570	-104.75000000000000 28.750000000000000 24.693046284849878	-104.75000000000000 28.750000000000000 22.639970689339709	-104.75000000000000 28.750000000000000 20.679629994644753	-104.75000000000000 28.750000000000000 22.078654821838597	-104.75000000000000 28.750000000000000 21.831602433748138	-104.75000000000000 28.750000000000000 22.233919604609767	-104.75000000000000 28.750000000000000 22.234241773565405	-104.75000000000000 28.750000000000000 20.867462249062264	-104.75000000000000 28.750000000000000 18.889032026049556	-104.75000000000000 28.750000000000000 17.282134206623311	-104.75000000000000 28.750000000000000 15.559157178242684	-104.75000000000000 28.750000000000000 13.501725217074155	-104.75000000000000 28.750000000000000 11.683056226071381	-104.75000000000000 28.750000000000000 9.7770459112825367	-104.75000000000000 28.750000000000000 7.6574072826737432	-104.75000000000000 28.750000000000000 6.1883099397522985	-104.75000000000000 28.750000000000000 4.1786064506435432	-104.75000000000000 28.750000000000000 2.2587909943930136	-104.75000000000000 28.750000000000000 0.55274089374136803	-104.75000000000000 28.750000000000000 0.43161190783982989	-104.75000000000000 28.750000000000000 0.38194879339656929	-104.75000000000000 28.750000000000000 0.31546336085284826	-104.75000000000000 28.750000000000000 0.34627240287578165	-104.75000000000000 28.750000000000000 0.33419904435327330	-104.75000000000000 28.750000000000000 0.35169945492776761	-104.75000000000000 28.750000000000000 0.37636206892757373
-104.25000000000000 28.750000000000000 6.3969728291579875	-104.25000000000000 28.750000000000000 5.2664757235519470	-104.25000000000000 28.750000000000000 4.5378347892943856	-104.25000000000000 28.750000000000000 3.5131530704176188	-104.25000000000000 28.750000000000000 2.7114055476820607	-104.25000000000000 28.750000000000000 2.2194595678229012	-104.25000000000000 28.750000000000000 2.7168949888848983	-104.25000000000000 28.750000000000000 3.6312253875049945	-104.25000000000000 28.750000000000000 4.5147186253172107	-104.25000000000000 28.750000000000000 4.7998701740867489	-104.25000000000000 28.750000000000000 5.2192266407667951	-104.25000000000000 28.750000000000000 8.9084068986203491	-104.25000000000000 28.750000000000000 14.375944937371258	-104.25000000000000 28.750000000000000 18.589601938242627	-104.25000000000000 28.750000000000000 24.145402759070489	-104.25000000000000 28.750000000000000 24.955151314211243	-104.25000000000000 28.750000000000000 27.776933507925300	-104.25000000000000 28.750000000000000 31.559526299387485	-104.25000000000000 28.750000000000000 33.880048513931243	-104.25000000000000 28.750000000000000 34.178964294008289	-104.25000000000000 28.750000000000000 34.597463070771276	-104.25000000000000 28.750000000000000 34.620937559419957	-104.25000000000000 28.750000000000000 34.969084434071874	-104.25000000000000 28.750000000000000 27.089649909633085	-104.25000000000000 28.750000000000000 22.441426188546330	-104.25000000000000 28.750000000000000 14.312051300220499	-104.25000000000000 28.750000000000000 9.8398512678574672	-104.25000000000000 28.750000000000000 9.3919323100790812	-104.25000000000000 28.750000000000000 10.941683089410146	-104.25000000000000 28.750000000000000 11.550693847368020	-104.25000000000000 28.750000000000000 11.538653026660240	-104.25000000000000 28.750000000000000 11.295433709317008	-104.25000000000000 28.750000000000000 9.7689407897427518	-104.25000000000000 28.750000000000000 8.4107154986493757	-104.25000000000000 28.750000000000000 7.0310046454049395	-104.25000000000000 28.750000000000000 5.9443908223544941	-104.25000000000000 28.750000000000000 5.0440475821518378	-104.25000000000000 28.750000000000000 3.9391134519803139	-104.25000000000000 28.750000000000000 3.1504946683369326	-104.25000000000000 28.750000000000000 2.4361319104383492	-104.25000000000000 28.750000000000000 1.9265273257791709	-104.25000000000000 28.750000000000000 1.2054862165133735	-104.25000000000000 28.750000000000000 0.41618880585607038	-104.25000000000000 28.750000000000000 0.21257109437450666	-104.25000000000000 28.750000000000000 0.17392829058005430	-104.25000000000000 28.750000000000000 0.33125989806451156	-104.25000000000000 28.750000000000000 0.42532108605571228	-104.25000000000000 28.750000000000000 0.42113789789441847	-104.25000000000000 28.750000000000000 0.52938846406085505	-104.25000000000000 28.750000000000000 0.48725676702719933
-103.75000000000000 28.750000000000000 8.5837602349129387	-103.75000000000000 28.750000000000000 7.1761044408195902	-103.75000000000000 28.750000000000000 6.5218819314704595	-103.75000000000000 28.750000000000000 5.3145908912480193	-103.75000000000000 28.750000000000000 3.9743430149461889	-103.75000000000000 28.750000000000000 3.1382303933274942	-103.75000000000000 28.750000000000000 2.8111250501852467	-103.75000000000000 28.750000000000000 3.4087461620605701	-103.75000000000000 28.750000000000000 3.7879818947457982	-103.75000000000000 28.750000000000000 3.8164599672639672	-103.75000000000000 28.750000000000000 4.0142943171983072	-103.75000000000000 28.750000000000000 6.8072784966553002	-103.75000000000000 28.750000000000000 10.720764061263074	-103.75000000000000 28.750000000000000 14.073722602970983	-103.75000000000000 28.750000000000000 17.753961889508343	-103.75000000000000 28.750000000000000 18.405315364576214	-103.75000000000000 28.750000000000000 20.238821404182421	-103.75000000000000 28.750000000000000 22.623342564529242	-103.75000000000000 28.750000000000000 23.969468422459748	-103.75000000000000 28.750000000000000 24.634466692769720	-103.75000000000000 28.750000000000000 25.348103804316995	-103.75000000000000 28.750000000000000 25.872702887628222	-103.75000000000000 28.750000000000000 26.466543647420149	-103.75000000000000 28.750000000000000 19.599707059999144	-103.75000000000000 28.750000000000000 13.574747140117914	-103.75000000000000 28.750000000000000 10.172334304651303	-103.75000000000000 28.750000000000000 5.3063899662451499	-103.75000000000000 28.750000000000000 5.1666446081793769	-103.75000000000000 28.750000000000000 6.1021095537727215	-103.75000000000000 28.750000000000000 6.2967151715397041	-103.75000000000000 28.750000000000000 6.2831955415848846	-103.75000000000000 28.750000000000000 6.9705866060853880	-103.75000000000000 28.750000000000000 5.6161088322266171	-103.75000000000000 28.750000000000000 4.6018945175209867	-103.75000000000000 28.750000000000000 3.6990493736988901	-103.75000000000000 28.750000000000000 3.5034579068857288	-103.75000000000000 28.750000000000000 2.7008246723673595	-103.75000000000000 28.750000000000000 2.4978439664701630	-103.75000000000000 28.750000000000000 1.9312957661749020	-103.75000000000000 28.750000000000000 1.5904674611302354	-103.75000000000000 28.750000000000000 1.2118114006324037	-103.75000000000000 28.750000000000000 0.74581066662458029	-103.75000000000000 28.750000000000000 0.37524398849529284	-103.75000000000000 28.750000000000000 0.20315023217772479	-103.75000000000000 28.750000000000000 0.39897960469574206	-103.75000000000000 28.750000000000000 0.59926555677490212	-103.75000000000000 28.750000000000000 0.78558830053722017	-103.75000000000000 28.750000000000000 0.79794572542844977	-103.75000000000000 28.750000000000000 0.86983196241522287	-103.75000000000000 28.750000000000000 0.84507810245001924
-103.25000000000000 28.750000000000000 11.140741741812917	-103.25000000000000 28.750000000000000 9.3305961592105664	-103.25000000000000 28.750000000000000 8.3318708376260062	-103.25000000000000 28.750000000000000 6.9975415491277566	-103.25000000000000 28.750000000000000 4.8313902497127756	-103.25000000000000 28.750000000000000 3.5549011856970383	-103.25000000000000 28.750000000000000 2.9409371827395110	-103.25000000000000 28.750000000000000 3.5759117477687505	-103.25000000000000 28.750000000000000 3.6222175251548188	-103.25000000000000 28.750000000000000 3.4762159977628060	-103.25000000000000 28.750000000000000 4.0926346627327606	-103.25000000000000 28.750000000000000 5.8052109041203739	-103.25000000000000 28.750000000000000 8.7872764574764339	-103.25000000000000 28.750000000000000 11.486815655390895	-103.25000000000000 28.750000000000000 13.833794851202931	-103.25000000000000 28.750000000000000 13.932220044826497	-103.25000000000000 28.750000000000000 15.423161495139045	-103.25000000000000 28.750000000000000 14.422164849705362	-103.25000000000000 28.750000000000000 15.010927475139898	-103.25000000000000 28.750000000000000 15.624037191254013	-103.25000000000000 28.750000000000000 16.278212922966919	-103.25000000000000 28.750000000000000 16.684288330881031	-103.25000000000000 28.750000000000000 17.440013910207114	-103.25000000000000 28.750000000000000 14.422968450865470	-103.25000000000000 28.750000000000000 10.596892746152568	-103.25000000000000 28.750000000000000 6.5023779130506290	-103.25000000000000 28.750000000000000 3.9546238017467235	-103.25000000000000 28.750000000000000 3.7486128860950374	-103.25000000000000 28.750000000000000 4.2327415073826868	-103.25000000000000 28.750000000000000 5.1187789085901825	-103.25000000000000 28.750000000000000 5.1066403578522408	-103.25000000000000 28.750000000000000 4.7008318405081058	-103.25000000000000 28.750000000000000 4.1689974024039733	-103.25000000000000 28.750000000000000 3.5391168459599309	-103.25000000000000 28.750000000000000 2.6934794966761606	-103.25000000000000 28.750000000000000 2.6381509123911222	-103.25000000000000 28.750000000000000 2.0392980992662850	-103.25000000000000 28.750000000000000 1.8621251489727233	-103.25000000000000 28.750000000000000 1.5518726349383829	-103.25000000000000 28.750000000000000 1.2323165072539397	-103.25000000000000 28.750000000000000 0.90874542594551699	-103.25000000000000 28.750000000000000 0.52168663520630620	-103.25000000000000 28.750000000000000 0.35904075246666833	-103.25000000000000 28.750000000000000 0.34248663719946965	-103.25000000000000 28.750000000000000 0.70989883940621734	-103.25000000000000 28.750000000000000 0.98848241731709874	-103.25000000000000 28.750000000000000 1.1372195526531537	-103.25000000000000 28.750000000000000 1.2897934441577967	-103.25000000000000 28.750000000000000 1.4264817186715180	-103.25000000000000 28.750000000000000 1.4190290288426668
-102.75000000000000 28.750000000000000 13.152751019385152	-102.75000000000000 28.750000000000000 11.055263744346380	-102.75000000000000 28.750000000000000 9.7233768228873299	-102.75000000000000 28.750000000000000 8.3002469541975881	-102.75000000000000 28.750000000000000 5.5789902043922277	-102.75000000000000 28.750000000000000 4.5105381259956205	-102.75000000000000 28.750000000000000 3.6277168953386281	-102.75000000000000 28.750000000000000 3.8680568794148700	-102.75000000000000 28.750000000000000 4.2787141896200209	-102.75000000000000 28.750000000000000 3.5327078839280692	-102.75000000000000 28.750000000000000 4.1486640626195603	-102.75000000000000 28.750000000000000 5.3003409062684090	-102.75000000000000 28.750000000000000 6.2404451340914857	-102.75000000000000 28.750000000000000 7.8827767331884626	-102.75000000000000 28.750000000000000 9.7044872090429983	-102.75000000000000 28.750000000000000 9.3409087656380727	-102.75000000000000 28.750000000000000 9.5780201984846691	-102.75000000000000 28.750000000000000 8.8734280495728797	-102.75000000000000 28.750000000000000 8.9760365048165465	-102.75000000000000 28.750000000000000 9.4896472725815055	-102.75000000000000 28.750000000000000 10.118138405431255	-102.75000000000000 28.750000000000000 10.338377585118263	-102.75000000000000 28.750000000000000 11.476563948605595	-102.75000000000000 28.750000000000000 9.4294033701264794	-102.75000000000000 28.750000000000000 6.5739980216735132	-102.75000000000000 28.750000000000000 4.8496133450535019	-102.75000000000000 28.750000000000000 2.8851877475626151	-102.75000000000000 28.750000000000000 3.0280383747899968	-102.75000000000000 28.750000000000000 3.4376857254940756	-102.75000000000000 28.750000000000000 3.9333465651821506	-102.75000000000000 28.750000000000000 3.9247793675692253	-102.75000000000000 28.750000000000000 4.1943156838848017	-102.75000000000000 28.750000000000000 3.0799894643678214	-102.75000000000000 28.750000000000000 2.3718477192542773	-102.75000000000000 28.750000000000000 1.8154883607346488	-102.75000000000000 28.750000000000000 1.7272117846267443	-102.75000000000000 28.750000000000000 1.3041251730494055	-102.75000000000000 28.750000000000000 1.2770681347834054	-102.75000000000000 28.750000000000000 1.0431470662467504	-102.75000000000000 28.750000000000000 0.81481652558535800	-102.75000000000000 28.750000000000000 0.58185278398159768	-102.75000000000000 28.750000000000000 0.30235746554317977	-102.75000000000000 28.750000000000000 0.28869781156347979	-102.75000000000000 28.750000000000000 0.52132261409737890	-102.75000000000000 28.750000000000000 1.0615215996778533	-102.75000000000000 28.750000000000000 1.4744930014354722	-102.75000000000000 28.750000000000000 1.5970878381381419	-102.75000000000000 28.750000000000000 1.9404039143172689	-102.75000000000000 28.750000000000000 2.2114683947803995	-102.75000000000000 28.750000000000000 2.4583028453646847
-102.25000000000000 28.750000000000000 7.8502602773238825	-102.25000000000000 28.750000000000000 6.8364077612861056	-102.25000000000000 28.750000000000000 6.3887182508967557	-102.25000000000000 28.750000000000000 5.8262176527807661	-102.25000000000000 28.750000000000000 4.8808271571131989	-102.25000000000000 28.750000000000000 5.2243617986910014	-102.25000000000000 28.750000000000000 4.9752938282560120	-102.25000000000000 28.750000000000000 5.0312182570653192	-102.25000000000000 28.750000000000000 5.5840151938300595	-102.25000000000000 28.750000000000000 4.5709507889323033	-102.25000000000000 28.750000000000000 4.4847094011525046	-102.25000000000000 28.750000000000000 5.3376323498936014	-102.25000000000000 28.750000000000000 5.4793226638192589	-102.25000000000000 28.750000000000000 6.3492184371655416	-102.25000000000000 28.750000000000000 7.5339688400197131	-102.25000000000000 28.750000000000000 7.3681333546570666	-102.25000000000000 28.750000000000000 7.0994917349529141	-102.25000000000000 28.750000000000000 6.7023233582262094	-102.25000000000000 28.750000000000000 6.6995742090889498	-102.25000000000000 28.750000000000000 6.7750877311200810	-102.25000000000000 28.750000000000000 6.8306295551431910	-102.25000000000000 28.750000000000000 7.3463668681171743	-102.25000000000000 28.750000000000000 7.3229050467776249	-102.25000000000000 28.750000000000000 6.1679451609688600	-102.25000000000000 28.750000000000000 4.0170876064188219	-102.25000000000000 28.750000000000000 2.9227756472945732	-102.25000000000000 28.750000000000000 1.9204206452158610	-102.25000000000000 28.750000000000000 2.2126430770018763	-102.25000000000000 28.750000000000000 2.9758399774246906	-102.25000000000000 28.750000000000000 3.7544400419140569	-102.25000000000000 28.750000000000000 3.7498890515337839	-102.25000000000000 28.750000000000000 3.6343042591016448	-102.25000000000000 28.750000000000000 2.9394680595762956	-102.25000000000000 28.750000000000000 2.0572988916968371	-102.25000000000000 28.750000000000000 1.2803717721177195	-102.25000000000000 28.750000000000000 1.2146408435016054	-102.25000000000000 28.750000000000000 0.98436900488728518	-102.25000000000000 28.750000000000000 0.92016517457717639	-102.25000000000000 28.750000000000000 0.74553356924826530	-102.25000000000000 28.750000000000000 0.56992564927931189	-102.25000000000000 28.750000000000000 0.38519741315680450	-102.25000000000000 28.750000000000000 0.16138676574659780	-102.25000000000000 28.750000000000000 0.15703871471043773	-102.25000000000000 28.750000000000000 0.46084778378043112	-102.25000000000000 28.750000000000000 0.94657707537196500	-102.25000000000000 28.750000000000000 1.3623988478561291	-102.25000000000000 28.750000000000000 1.6739570609002943	-102.25000000000000 28.750000000000000 2.0189647871009391	-102.25000000000000 28.750000000000000 2.3762886913845693	-102.25000000000000 28.750000000000000 2.5459925184160537
-125.75000000000000 29.250000000000000 9.6874994475485749	-125.75000000000000 29.250000000000000 8.8253269284956275	-125.75000000000000 29.250000000000000 8.4286218012472727	-125.75000000000000 29.250000000000000 7.8376612054638155	-125.75000000000000 29.250000000000000 7.5160501013492178	-125.75000000000000 29.250000000000000 7.6216616529769814	-125.75000000000000 29.250000000000000 7.5827426574153680	-125.75000000000000 29.250000000000000 8.8016689556345593	-125.75000000000000 29.250000000000000 10.594167818405266	-125.75000000000000 29.250000000000000 12.001132600072536	-125.75000000000000 29.250000000000000 14.317628749572192	-125.75000000000000 29.250000000000000 13.330766446693806	-125.75000000000000 29.250000000000000 11.368097090521710	-125.75000000000000 29.250000000000000 10.036254614481823	-125.75000000000000 29.250000000000000 9.7813801892771775	-125.75000000000000 29.250000000000000 8.9932412364282062	-125.75000000000000 29.250000000000000 7.4326484189769770	-125.75000000000000 29.250000000000000 6.5963768459732854	-125.75000000000000 29.250000000000000 6.3394713442126154	-125.75000000000000 29.250000000000000 4.8979617025106856	-125.75000000000000 29.250000000000000 4.9352795891149874	-125.75000000000000 29.250000000000000 4.6058284182629672	-125.75000000000000 29.250000000000000 4.3920495857100565	-125.75000000000000 29.250000000000000 4.4228110802944594	-125.75000000000000 29.250000000000000 3.7571461496472884	-125.75000000000000 29.250000000000000 3.6523285769041278	-125.75000000000000 29.250000000000000 3.5675980194056311	-125.75000000000000 29.250000000000000 4.7862093862346580	-125.75000000000000 29.250000000000000 6.1053429189106039	-125.75000000000000 29.250000000000000 7.1019506354241786	-125.75000000000000 29.250000000000000 7.1347700168153496	-125.75000000000000 29.250000000000000 6.7369444556332327	-125.75000000000000 29.250000000000000 5.1727082405035230	-125.75000000000000 29.250000000000000 4.0082214028881005	-125.75000000000000 29.250000000000000 4.2999591946865827	-125.75000000000000 29.250000000000000 3.6838189246366153	-125.75000000000000 29.250000000000000 3.6417006526742353	-125.75000000000000 29.250000000000000 3.0719369912407242	-125.75000000000000 29.250000000000000 4.7676078413218148	-125.75000000000000 29.250000000000000 6.7564491064689118	-125.75000000000000 29.250000000000000 6.6011080408442808	-125.75000000000000 29.250000000000000 7.9639193096560845	-125.75000000000000 29.250000000000000 6.6987993114298288	-125.75000000000000 29.250000000000000 6.6622724911938622	-125.75000000000000 29.250000000000000 6.5129743538396188	-125.75000000000000 29.250000000000000 6.6145726554826139	-125.75000000000000 29.250000000000000 6.3944306042413013	-125.75000000000000 29.250000000000000 5.4914362348513661	-125.75000000000000 29.250000000000000 5.1098768555861795	-125.75000000000000 29.250000000000000 5.1108976634752770
-125.25000000000000 29.250000000000000 10.805967923572817	-125.25000000000000 29.250000000000000 9.9123708806328477	-125.25000000000000 29.250000000000000 8.7408092729718199	-125.25000000000000 29.250000000000000 7.8549677835754901	-125.25000000000000 29.250000000000000 6.6487525538092216	-125.25000000000000 29.250000000000000 6.5483434204260833	-125.25000000000000 29.250000000000000 5.0205379923875437	-125.25000000000000 29.250000000000000 8.6801062010299432	-125.25000000000000 29.250000000000000 11.796983142637533	-125.25000000000000 29.250000000000000 16.847575921236334	-125.25000000000000 29.250000000000000 20.804948637390780	-125.25000000000000 29.250000000000000 16.280160004835757	-125.25000000000000 29.250000000000000 16.183498729176431	-125.25000000000000 29.250000000000000 14.546254119039347	-125.25000000000000 29.250000000000000 11.687391863909740	-125.25000000000000 29.250000000000000 10.804094893352792	-125.25000000000000 29.250000000000000 10.959396956489750	-125.25000000000000 29.250000000000000 9.7570164456457906	-125.25000000000000 29.250000000000000 7.1666285754434966	-125.25000000000000 29.250000000000000 6.9808837155936958	-125.25000000000000 29.250000000000000 5.3934695797481673	-125.25000000000000 29.250000000000000 4.8795427149015405	-125.25000000000000 29.250000000000000 4.5083997962473878	-125.25000000000000 29.250000000000000 4.5508843079810246	-125.25000000000000 29.250000000000000 4.5798563825070850	-125.25000000000000 29.250000000000000 4.3811652790084761	-125.25000000000000 29.250000000000000 4.2028116171326735	-125.25000000000000 29.250000000000000 4.7415513091921762	-125.25000000000000 29.250000000000000 6.0982825683177486	-125.25000000000000 29.250000000000000 7.0141915059634989	-125.25000000000000 29.250000000000000 6.9526881147856354	-125.25000000000000 29.250000000000000 6.3824898807531092	-125.25000000000000 29.250000000000000 4.6403428108562084	-125.25000000000000 29.250000000000000 3.2750088650792462	-125.25000000000000 29.250000000000000 2.7356131447211709	-125.25000000000000 29.250000000000000 2.7926375295519792	-125.25000000000000 29.250000000000000 2.9377516219026427	-125.25000000000000 29.250000000000000 2.6418649269074699	-125.25000000000000 29.250000000000000 4.3710573586558938	-125.25000000000000 29.250000000000000 5.0350732506636016	-125.25000000000000 29.250000000000000 6.3176781647944011	-125.25000000000000 29.250000000000000 6.0779070205775163	-125.25000000000000 29.250000000000000 6.3875473388931088	-125.25000000000000 29.250000000000000 6.1296114271350932	-125.25000000000000 29.250000000000000 6.1022677981077749	-125.25000000000000 29.250000000000000 5.8709562513079625	-125.25000000000000 29.250000000000000 5.9361731596184741	-125.25000000000000 29.250000000000000 5.1054727522975023	-125.25000000000000 29.250000000000000 4.6903103692162968	-125.25000000000000 29.250000000000000 4.7595874152647211
-124.75000000000000 29.250000000000000 9.5423742188053993	-124.75000000000000 29.250000000000000 9.0173850694336650	-124.75000000000000 29.250000000000000 7.2366930166088057	-124.75000000000000 29.250000000000000 6.5137054018618512	-124.75000000000000 29.250000000000000 6.0410699269409251	-124.75000000000000 29.250000000000000 4.9613324425144798	-124.75000000000000 29.250000000000000 4.0105462101780596	-124.75000000000000 29.250000000000000 8.4067842631873848	-124.75000000000000 29.250000000000000 12.533959517643984	-124.75000000000000 29.250000000000000 18.518750836014966	-124.75000000000000 29.250000000000000 24.247607956783366	-124.75000000000000 29.250000000000000 22.516403524452745	-124.75000000000000 29.250000000000000 22.991423632963791	-124.75000000000000 29.250000000000000 20.484530805823727	-124.75000000000000 29.250000000000000 16.277324872917124	-124.75000000000000 29.250000000000000 15.484566766639837	-124.75000000000000 29.250000000000000 15.109527595883517	-124.75000000000000 29.250000000000000 11.215286725380038	-124.75000000000000 29.250000000000000 10.146020102495090	-124.75000000000000 29.250000000000000 9.8693122090200021	-124.75000000000000 29.250000000000000 7.4118183165244238	-124.75000000000000 29.250000000000000 6.4747910916795259	-124.75000000000000 29.250000000000000 5.7666630470684384	-124.75000000000000 29.250000000000000 5.8806528813508105	-124.75000000000000 29.250000000000000 4.4790378575722665	-124.75000000000000 29.250000000000000 4.2588747742956725	-124.75000000000000 29.250000000000000 4.1061903935542228	-124.75000000000000 29.250000000000000 5.4234559865057683	-124.75000000000000 29.250000000000000 5.8857198621242910	-124.75000000000000 29.250000000000000 6.5728344728984789	-124.75000000000000 29.250000000000000 6.5024358248449499	-124.75000000000000 29.250000000000000 5.6469682735503453	-124.75000000000000 29.250000000000000 3.8244158102966366	-124.75000000000000 29.250000000000000 2.4670313070540506	-124.75000000000000 29.250000000000000 2.0606919252842197	-124.75000000000000 29.250000000000000 2.0828901565067106	-124.75000000000000 29.250000000000000 2.0483063640078112	-124.75000000000000 29.250000000000000 2.5266684103998811	-124.75000000000000 29.250000000000000 3.4837276652330718	-124.75000000000000 29.250000000000000 4.3496138227223433	-124.75000000000000 29.250000000000000 5.3876817643570654	-124.75000000000000 29.250000000000000 5.2098874615207844	-124.75000000000000 29.250000000000000 5.3803402032389442	-124.75000000000000 29.250000000000000 5.4828193628678905	-124.75000000000000 29.250000000000000 5.4053740018201788	-124.75000000000000 29.250000000000000 6.1060466063473227	-124.75000000000000 29.250000000000000 6.1423995640313631	-124.75000000000000 29.250000000000000 5.3338210135445152	-124.75000000000000 29.250000000000000 4.6053024566971681	-124.75000000000000 29.250000000000000 4.6615051237004383
-124.25000000000000 29.250000000000000 7.8866017966045874	-124.25000000000000 29.250000000000000 6.4509714584653448	-124.25000000000000 29.250000000000000 6.0181773071402125	-124.25000000000000 29.250000000000000 5.4673830132013492	-124.25000000000000 29.250000000000000 4.7780954687747013	-124.25000000000000 29.250000000000000 4.1792612617892004	-124.25000000000000 29.250000000000000 3.4264220585426033	-124.25000000000000 29.250000000000000 7.9259146724058240	-124.25000000000000 29.250000000000000 16.213418941539736	-124.25000000000000 29.250000000000000 24.970126575733961	-124.25000000000000 29.250000000000000 33.962485918879302	-124.25000000000000 29.250000000000000 30.598541833724642	-124.25000000000000 29.250000000000000 24.935940541436810	-124.25000000000000 29.250000000000000 24.187368339990929	-124.25000000000000 29.250000000000000 23.092928193930057	-124.25000000000000 29.250000000000000 22.438234888147978	-124.25000000000000 29.250000000000000 17.343425178083933	-124.25000000000000 29.250000000000000 16.053791022115028	-124.25000000000000 29.250000000000000 14.562150915285816	-124.25000000000000 29.250000000000000 14.367680488387366	-124.25000000000000 29.250000000000000 10.382813418408823	-124.25000000000000 29.250000000000000 8.9757800503651257	-124.25000000000000 29.250000000000000 7.9275162889597386	-124.25000000000000 29.250000000000000 5.9628628190636466	-124.25000000000000 29.250000000000000 5.8846180083826134	-124.25000000000000 29.250000000000000 5.5452043077915452	-124.25000000000000 29.250000000000000 5.3883035265444192	-124.25000000000000 29.250000000000000 5.0893422905316772	-124.25000000000000 29.250000000000000 5.4464053294816068	-124.25000000000000 29.250000000000000 6.8076749643224037	-124.25000000000000 29.250000000000000 6.8381066297837920	-124.25000000000000 29.250000000000000 5.4112417834588360	-124.25000000000000 29.250000000000000 3.2526932489964921	-124.25000000000000 29.250000000000000 1.5256639853246075	-124.25000000000000 29.250000000000000 1.7327383700636900	-124.25000000000000 29.250000000000000 1.7682940305535186	-124.25000000000000 29.250000000000000 1.8821868328541314	-124.25000000000000 29.250000000000000 2.6705373718856085	-124.25000000000000 29.250000000000000 3.5123109749506396	-124.25000000000000 29.250000000000000 4.1907819614956150	-124.25000000000000 29.250000000000000 5.2776778703388008	-124.25000000000000 29.250000000000000 4.7944711348346489	-124.25000000000000 29.250000000000000 5.5209235840558497	-124.25000000000000 29.250000000000000 5.4845559618487538	-124.25000000000000 29.250000000000000 5.7687714902933154	-124.25000000000000 29.250000000000000 5.6980246537274670	-124.25000000000000 29.250000000000000 6.0252533918572375	-124.25000000000000 29.250000000000000 6.0196786417526740	-124.25000000000000 29.250000000000000 4.9687691165100523	-124.25000000000000 29.250000000000000 5.1088689957663274
-123.75000000000000 29.250000000000000 3.9651806810701848	-123.75000000000000 29.250000000000000 3.5139345357379832	-123.75000000000000 29.250000000000000 3.5175398895323857	-123.75000000000000 29.250000000000000 3.2914588454171319	-123.75000000000000 29.250000000000000 2.6294827232738487	-123.75000000000000 29.250000000000000 2.8721783032750587	-123.75000000000000 29.250000000000000 2.6770821567832455	-123.75000000000000 29.250000000000000 5.6226890690939992	-123.75000000000000 29.250000000000000 15.749185182737053	-123.75000000000000 29.250000000000000 24.583489846926295	-123.75000000000000 29.250000000000000 34.049123291526442	-123.75000000000000 29.250000000000000 32.216190010743048	-123.75000000000000 29.250000000000000 32.877734974076077	-123.75000000000000 29.250000000000000 28.124724837146392	-123.75000000000000 29.250000000000000 32.968723717241211	-123.75000000000000 29.250000000000000 30.211666450968526	-123.75000000000000 29.250000000000000 23.446628046498247	-123.75000000000000 29.250000000000000 23.015780197937769	-123.75000000000000 29.250000000000000 21.217065804401070	-123.75000000000000 29.250000000000000 16.280541481023462	-123.75000000000000 29.250000000000000 14.848129985733996	-123.75000000000000 29.250000000000000 13.198982929862213	-123.75000000000000 29.250000000000000 8.5600547644911558	-123.75000000000000 29.250000000000000 8.5801734643308887	-123.75000000000000 29.250000000000000 8.4498791862193592	-123.75000000000000 29.250000000000000 8.0760081629318492	-123.75000000000000 29.250000000000000 5.7187700828040322	-123.75000000000000 29.250000000000000 6.7756636822869751	-123.75000000000000 29.250000000000000 6.6398762650929717	-123.75000000000000 29.250000000000000 5.9733872448069283	-123.75000000000000 29.250000000000000 5.9624854776666254	-123.75000000000000 29.250000000000000 4.3618299490796657	-123.75000000000000 29.250000000000000 2.3164661978113146	-123.75000000000000 29.250000000000000 1.2695657500428978	-123.75000000000000 29.250000000000000 1.8790059817116984	-123.75000000000000 29.250000000000000 1.9925029196288997	-123.75000000000000 29.250000000000000 1.9913098935026263	-123.75000000000000 29.250000000000000 2.7433178965728597	-123.75000000000000 29.250000000000000 3.5193280361046071	-123.75000000000000 29.250000000000000 4.2058281362489351	-123.75000000000000 29.250000000000000 5.4599726355848084	-123.75000000000000 29.250000000000000 5.4558373384600340	-123.75000000000000 29.250000000000000 5.8214173844115251	-123.75000000000000 29.250000000000000 6.2703673199432588	-123.75000000000000 29.250000000000000 6.0356973594684691	-123.75000000000000 29.250000000000000 6.0697387728382255	-123.75000000000000 29.250000000000000 5.6983002679221748	-123.75000000000000 29.250000000000000 5.8821693233682115	-123.75000000000000 29.250000000000000 5.7866378028039716	-123.75000000000000 29.250000000000000 6.1159984632698148
-123.25000000000000 29.250000000000000 1.6216544736420959	-123.25000000000000 29.250000000000000 1.5423110534308402	-123.25000000000000 29.250000000000000 1.5459483476536133	-123.25000000000000 29.250000000000000 1.5801421485614624	-123.25000000000000 29.250000000000000 1.3170361012339522	-123.25000000000000 29.250000000000000 1.5313904296938625	-123.25000000000000 29.250000000000000 1.7854340728514144	-123.25000000000000 29.250000000000000 4.9933185334956622	-123.25000000000000 29.250000000000000 11.769708868565738	-123.25000000000000 29.250000000000000 18.122263504435271	-123.25000000000000 29.250000000000000 24.807272796118315	-123.25000000000000 29.250000000000000 30.328389071793410	-123.25000000000000 29.250000000000000 33.052509432543182	-123.25000000000000 29.250000000000000 36.416441313111470	-123.25000000000000 29.250000000000000 34.892260208778929	-123.25000000000000 29.250000000000000 33.031964151033371	-123.25000000000000 29.250000000000000 32.481003063209819	-123.25000000000000 29.250000000000000 32.924700844566566	-123.25000000000000 29.250000000000000 31.144976034135738	-123.25000000000000 29.250000000000000 22.272890107314165	-123.25000000000000 29.250000000000000 21.690745363938063	-123.25000000000000 29.250000000000000 14.454003181372457	-123.25000000000000 29.250000000000000 11.860981175350316	-123.25000000000000 29.250000000000000 12.779095231276703	-123.25000000000000 29.250000000000000 11.705811296893801	-123.25000000000000 29.250000000000000 8.8753092934910196	-123.25000000000000 29.250000000000000 8.4621585036799711	-123.25000000000000 29.250000000000000 7.2270852333182543	-123.25000000000000 29.250000000000000 6.9169796506216139	-123.25000000000000 29.250000000000000 7.2366208653928377	-123.25000000000000 29.250000000000000 7.4599099391517054	-123.25000000000000 29.250000000000000 3.9860682961215623	-123.25000000000000 29.250000000000000 2.5125619588035706	-123.25000000000000 29.250000000000000 1.8920508474791744	-123.25000000000000 29.250000000000000 2.5991050268866713	-123.25000000000000 29.250000000000000 2.4854823613626036	-123.25000000000000 29.250000000000000 2.3705226015583567	-123.25000000000000 29.250000000000000 2.8917805999903834	-123.25000000000000 29.250000000000000 3.7755682200661749	-123.25000000000000 29.250000000000000 4.3838453211827808	-123.25000000000000 29.250000000000000 5.5115674295383421	-123.25000000000000 29.250000000000000 5.7304733111435198	-123.25000000000000 29.250000000000000 6.5804063976007088	-123.25000000000000 29.250000000000000 6.8753666609308199	-123.25000000000000 29.250000000000000 6.4831273157975593	-123.25000000000000 29.250000000000000 6.1843964725473803	-123.25000000000000 29.250000000000000 5.9260934957493374	-123.25000000000000 29.250000000000000 5.8131670895758631	-123.25000000000000 29.250000000000000 6.0056283653383629	-123.25000000000000 29.250000000000000 6.3212467410994133
-122.75000000000000 29.250000000000000 3.2634176023599157	-122.75000000000000 29.250000000000000 2.9284112261754243	-122.75000000000000 29.250000000000000 2.7345055858386016	-122.75000000000000 29.250000000000000 2.3524940742587934	-122.75000000000000 29.250000000000000 1.7636727407943014	-122.75000000000000 29.250000000000000 1.2605050591103490	-122.75000000000000 29.250000000000000 1.0782785101911370	-122.75000000000000 29.250000000000000 3.5498852575500544	-122.75000000000000 29.250000000000000 8.6969937540784112	-122.75000000000000 29.250000000000000 13.091587263565167	-122.75000000000000 29.250000000000000 17.334442120504409	-122.75000000000000 29.250000000000000 23.545132469352108	-122.75000000000000 29.250000000000000 24.185558797720748	-122.75000000000000 29.250000000000000 26.201174080127636	-122.75000000000000 29.250000000000000 33.296415719410568	-122.75000000000000 29.250000000000000 32.948853175478654	-122.75000000000000 29.250000000000000 33.430486144594056	-122.75000000000000 29.250000000000000 35.331439291515551	-122.75000000000000 29.250000000000000 34.667145113220329	-122.75000000000000 29.250000000000000 31.664891421308649	-122.75000000000000 29.250000000000000 23.852267933672209	-122.75000000000000 29.250000000000000 20.978490753114709	-122.75000000000000 29.250000000000000 17.501014694733399	-122.75000000000000 29.250000000000000 14.150316335872027	-122.75000000000000 29.250000000000000 13.260875688495904	-122.75000000000000 29.250000000000000 13.352941276451961	-122.75000000000000 29.250000000000000 12.605182294282166	-122.75000000000000 29.250000000000000 10.999953228020187	-122.75000000000000 29.250000000000000 9.9446074402487188	-122.75000000000000 29.250000000000000 7.9465426187308053	-122.75000000000000 29.250000000000000 7.9165980826385161	-122.75000000000000 29.250000000000000 6.2339718159866582	-122.75000000000000 29.250000000000000 4.3784156447368252	-122.75000000000000 29.250000000000000 2.9132478121399976	-122.75000000000000 29.250000000000000 3.1497510429643203	-122.75000000000000 29.250000000000000 2.9967064931224012	-122.75000000000000 29.250000000000000 2.8591667218341010	-122.75000000000000 29.250000000000000 3.1831877157021888	-122.75000000000000 29.250000000000000 4.0200841949960955	-122.75000000000000 29.250000000000000 4.7082331063106153	-122.75000000000000 29.250000000000000 5.5183252060576233	-122.75000000000000 29.250000000000000 6.3405250184409194	-122.75000000000000 29.250000000000000 6.8148557958686693	-122.75000000000000 29.250000000000000 6.9544554581811520	-122.75000000000000 29.250000000000000 6.4605303047949025	-122.75000000000000 29.250000000000000 6.3550707199840319	-122.75000000000000 29.250000000000000 6.3881294194162450	-122.75000000000000 29.250000000000000 6.6262376923033184	-122.75000000000000 29.250000000000000 6.6137603861586705	-122.75000000000000 29.250000000000000 6.9689254607302624
-122.25000000000000 29.250000000000000 3.1870609091920676	-122.25000000000000 29.250000000000000 2.8065174655286613	-122.25000000000000 29.250000000000000 2.6446212340475697	-122.25000000000000 29.250000000000000 2.0891899298786960	-122.25000000000000 29.250000000000000 1.4341506154543333	-122.25000000000000 29.250000000000000 0.92958967132759440	-122.25000000000000 29.250000000000000 0.53274578717806576	-122.25000000000000 29.250000000000000 3.6723737184049332	-122.25000000000000 29.250000000000000 6.9774193617374358	-122.25000000000000 29.250000000000000 10.141288417817213	-122.25000000000000 29.250000000000000 13.094244169912002	-122.25000000000000 29.250000000000000 17.372832132392379	-122.25000000000000 29.250000000000000 17.728113736219758	-122.25000000000000 29.250000000000000 23.645471384952756	-122.25000000000000 29.250000000000000 24.122079254703273	-122.25000000000000 29.250000000000000 24.017133382171334	-122.25000000000000 29.250000000000000 32.556126335637359	-122.25000000000000 29.250000000000000 35.260311272357399	-122.25000000000000 29.250000000000000 34.391320549579653	-122.25000000000000 29.250000000000000 32.286500477791428	-122.25000000000000 29.250000000000000 30.096123039198506	-122.25000000000000 29.250000000000000 21.599787761216312	-122.25000000000000 29.250000000000000 18.814798759422636	-122.25000000000000 29.250000000000000 19.735525773422768	-122.25000000000000 29.250000000000000 19.725878041561870	-122.25000000000000 29.250000000000000 18.039164605926082	-122.25000000000000 29.250000000000000 13.962243919841473	-122.25000000000000 29.250000000000000 12.257565057861006	-122.25000000000000 29.250000000000000 11.280896784592295	-122.25000000000000 29.250000000000000 11.488173782159368	-122.25000000000000 29.250000000000000 11.450293644233318	-122.25000000000000 29.250000000000000 7.5370709211932621	-122.25000000000000 29.250000000000000 5.8579640573364511	-122.25000000000000 29.250000000000000 4.5563718730759968	-122.25000000000000 29.250000000000000 3.7544215235096954	-122.25000000000000 29.250000000000000 4.1932079684547103	-122.25000000000000 29.250000000000000 4.0601670683496582	-122.25000000000000 29.250000000000000 3.8184166981838872	-122.25000000000000 29.250000000000000 4.3853491089265724	-122.25000000000000 29.250000000000000 5.0509328617422709	-122.25000000000000 29.250000000000000 5.8089877882895227	-122.25000000000000 29.250000000000000 6.4178807020564284	-122.25000000000000 29.250000000000000 6.5140804071089446	-122.25000000000000 29.250000000000000 6.7077803971902208	-122.25000000000000 29.250000000000000 6.4908248233657844	-122.25000000000000 29.250000000000000 7.1047280889999271	-122.25000000000000 29.250000000000000 6.8088925437248342	-122.25000000000000 29.250000000000000 6.8180226273615308	-122.25000000000000 29.250000000000000 6.3888310573169313	-122.25000000000000 29.250000000000000 7.5511075450994953
-121.75000000000000 29.250000000000000 1.3547687009351217	-121.75000000000000 29.250000000000000 1.4043097178743642	-121.75000000000000 29.250000000000000 1.3536189186270782	-121.75000000000000 29.250000000000000 1.0046991726656240	-121.75000000000000 29.250000000000000 0.75793875534981603	-121.75000000000000 29.250000000000000 0.54774048446332846	-121.75000000000000 29.250000000000000 0.54992925975220408	-121.75000000000000 29.250000000000000 3.4105501538544156	-121.75000000000000 29.250000000000000 5.7972722316349374	-121.75000000000000 29.250000000000000 7.9959969467737499	-121.75000000000000 29.250000000000000 10.094465660310991	-121.75000000000000 29.250000000000000 13.306703352389315	-121.75000000000000 29.250000000000000 13.141664503271736	-121.75000000000000 29.250000000000000 17.025454085243631	-121.75000000000000 29.250000000000000 17.354282705804241	-121.75000000000000 29.250000000000000 18.759338165703074	-121.75000000000000 29.250000000000000 24.058854244684632	-121.75000000000000 29.250000000000000 26.129686165337006	-121.75000000000000 29.250000000000000 32.013534528229648	-121.75000000000000 29.250000000000000 31.544212389003061	-121.75000000000000 29.250000000000000 30.369939017853696	-121.75000000000000 29.250000000000000 28.580101828912149	-121.75000000000000 29.250000000000000 26.824621938066596	-121.75000000000000 29.250000000000000 21.351734517556437	-121.75000000000000 29.250000000000000 21.789741595833338	-121.75000000000000 29.250000000000000 20.544458456831528	-121.75000000000000 29.250000000000000 20.319537218867051	-121.75000000000000 29.250000000000000 18.313984587160121	-121.75000000000000 29.250000000000000 16.323823369696548	-121.75000000000000 29.250000000000000 13.592519372290193	-121.75000000000000 29.250000000000000 13.562597730468360	-121.75000000000000 29.250000000000000 9.2524062957365629	-121.75000000000000 29.250000000000000 7.3528583423548479	-121.75000000000000 29.250000000000000 5.8777087168989732	-121.75000000000000 29.250000000000000 5.1931434754601664	-121.75000000000000 29.250000000000000 5.0677848523048112	-121.75000000000000 29.250000000000000 5.4203885409143302	-121.75000000000000 29.250000000000000 4.8823632043053404	-121.75000000000000 29.250000000000000 4.8710777756134078	-121.75000000000000 29.250000000000000 5.3082432869035623	-121.75000000000000 29.250000000000000 6.1985896016600313	-121.75000000000000 29.250000000000000 6.7637044249825395	-121.75000000000000 29.250000000000000 6.8733975960762175	-121.75000000000000 29.250000000000000 6.9984701173613022	-121.75000000000000 29.250000000000000 6.7939969611831224	-121.75000000000000 29.250000000000000 7.5614952278834764	-121.75000000000000 29.250000000000000 7.3565394099185157	-121.75000000000000 29.250000000000000 7.0932354154123933	-121.75000000000000 29.250000000000000 6.9533498156096423	-121.75000000000000 29.250000000000000 8.3227125284068215
-121.25000000000000 29.250000000000000 2.5089255255174554	-121.25000000000000 29.250000000000000 2.6766788360771652	-121.25000000000000 29.250000000000000 2.5702064215213674	-121.25000000000000 29.250000000000000 2.2594812785876379	-121.25000000000000 29.250000000000000 1.6489352689894652	-121.25000000000000 29.250000000000000 1.1179562311809550	-121.25000000000000 29.250000000000000 1.0461319965954186	-121.25000000000000 29.250000000000000 3.7836729710525701	-121.25000000000000 29.250000000000000 5.4069282145106454	-121.25000000000000 29.250000000000000 7.0984038225427337	-121.25000000000000 29.250000000000000 8.6848807824282854	-121.25000000000000 29.250000000000000 11.317832753689169	-121.25000000000000 29.250000000000000 10.500718619211799	-121.25000000000000 29.250000000000000 13.684210781081452	-121.25000000000000 29.250000000000000 13.556495371709094	-121.25000000000000 29.250000000000000 17.880855842026758	-121.25000000000000 29.250000000000000 18.203755487812355	-121.25000000000000 29.250000000000000 19.435666944313283	-121.25000000000000 29.250000000000000 25.119950995118394	-121.25000000000000 29.250000000000000 23.163198752977781	-121.25000000000000 29.250000000000000 22.979316248807091	-121.25000000000000 29.250000000000000 27.762814194416720	-121.25000000000000 29.250000000000000 27.828958367150697	-121.25000000000000 29.250000000000000 27.561362108963969	-121.25000000000000 29.250000000000000 23.448639374678830	-121.25000000000000 29.250000000000000 22.512236131586590	-121.25000000000000 29.250000000000000 22.301608792762799	-121.25000000000000 29.250000000000000 20.266165486174508	-121.25000000000000 29.250000000000000 18.694715422827088	-121.25000000000000 29.250000000000000 16.025414090488386	-121.25000000000000 29.250000000000000 16.058666883658855	-121.25000000000000 29.250000000000000 13.499039309938439	-121.25000000000000 29.250000000000000 10.482469179662672	-121.25000000000000 29.250000000000000 8.1419349963239540	-121.25000000000000 29.250000000000000 6.2761574450857216	-121.25000000000000 29.250000000000000 6.9724785489172580	-121.25000000000000 29.250000000000000 6.3302032823225742	-121.25000000000000 29.250000000000000 5.6532266283061494	-121.25000000000000 29.250000000000000 5.9465217417291445	-121.25000000000000 29.250000000000000 5.3725937330177125	-121.25000000000000 29.250000000000000 6.3833972508393986	-121.25000000000000 29.250000000000000 6.7005326535875156	-121.25000000000000 29.250000000000000 7.1060095975937454	-121.25000000000000 29.250000000000000 7.0652947788523752	-121.25000000000000 29.250000000000000 7.0744662394163909	-121.25000000000000 29.250000000000000 8.0112459712975159	-121.25000000000000 29.250000000000000 7.8844578875572120	-121.25000000000000 29.250000000000000 7.9608909927600644	-121.25000000000000 29.250000000000000 8.8291915268487635	-121.25000000000000 29.250000000000000 9.0700619679644827
-120.75000000000000 29.250000000000000 3.7020554133922468	-120.75000000000000 29.250000000000000 3.1062800239064470	-120.75000000000000 29.250000000000000 2.9836474654841116	-120.75000000000000 29.250000000000000 2.6491272397260928	-120.75000000000000 29.250000000000000 2.3437765498762251	-120.75000000000000 29.250000000000000 1.5915167085459816	-120.75000000000000 29.250000000000000 1.6011560153398530	-120.75000000000000 29.250000000000000 4.6675406749221944	-120.75000000000000 29.250000000000000 6.0186290447435695	-120.75000000000000 29.250000000000000 7.5177937547992855	-120.75000000000000 29.250000000000000 9.1368139248631124	-120.75000000000000 29.250000000000000 11.003777939952135	-120.75000000000000 29.250000000000000 10.537796524865588	-120.75000000000000 29.250000000000000 11.144233520906043	-120.75000000000000 29.250000000000000 10.948643804939266	-120.75000000000000 29.250000000000000 14.183818376394203	-120.75000000000000 29.250000000000000 14.659208942247426	-120.75000000000000 29.250000000000000 15.298921949249891	-120.75000000000000 29.250000000000000 19.245448725902662	-120.75000000000000 29.250000000000000 23.137412759206200	-120.75000000000000 29.250000000000000 23.278602120413254	-120.75000000000000 29.250000000000000 27.475885859595532	-120.75000000000000 29.250000000000000 28.926552324245417	-120.75000000000000 29.250000000000000 28.912844193947240	-120.75000000000000 29.250000000000000 24.792298546003348	-120.75000000000000 29.250000000000000 24.018496221929201	-120.75000000000000 29.250000000000000 23.618267631745223	-120.75000000000000 29.250000000000000 21.825999322278800	-120.75000000000000 29.250000000000000 21.127403979293273	-120.75000000000000 29.250000000000000 20.338245638745473	-120.75000000000000 29.250000000000000 20.545031984481891	-120.75000000000000 29.250000000000000 16.326762998058634	-120.75000000000000 29.250000000000000 12.908358629762549	-120.75000000000000 29.250000000000000 9.6441473642026008	-120.75000000000000 29.250000000000000 8.5173381923903762	-120.75000000000000 29.250000000000000 8.9076633875556990	-120.75000000000000 29.250000000000000 7.9199830746526363	-120.75000000000000 29.250000000000000 6.9931695927256552	-120.75000000000000 29.250000000000000 6.5762060855333377	-120.75000000000000 29.250000000000000 5.7768488033791003	-120.75000000000000 29.250000000000000 6.4325912686331170	-120.75000000000000 29.250000000000000 6.8878361552276086	-120.75000000000000 29.250000000000000 8.1085607277998566	-120.75000000000000 29.250000000000000 8.5696991241226161	-120.75000000000000 29.250000000000000 8.2850641363414059	-120.75000000000000 29.250000000000000 8.7895740832284179	-120.75000000000000 29.250000000000000 9.6981156242379836	-120.75000000000000 29.250000000000000 9.8684892699143347	-120.75000000000000 29.250000000000000 9.7754396087180240	-120.75000000000000 29.250000000000000 9.8979051796497028
-120.25000000000000 29.250000000000000 2.6126985368820077	-120.25000000000000 29.250000000000000 2.0732475589134740	-120.25000000000000 29.250000000000000 1.7296642279034204	-120.25000000000000 29.250000000000000 1.5353070455123108	-120.25000000000000 29.250000000000000 2.0175358598941564	-120.25000000000000 29.250000000000000 2.1664885138371113	-120.25000000000000 29.250000000000000 2.8682067030364604	-120.25000000000000 29.250000000000000 5.5030790578615125	-120.25000000000000 29.250000000000000 7.0273651211924273	-120.25000000000000 29.250000000000000 8.2401374482917102	-120.25000000000000 29.250000000000000 10.228466649621119	-120.25000000000000 29.250000000000000 11.218415560939361	-120.25000000000000 29.250000000000000 11.264238582398487	-120.25000000000000 29.250000000000000 11.805825722749757	-120.25000000000000 29.250000000000000 10.959671502784122	-120.25000000000000 29.250000000000000 12.029649556670613	-120.25000000000000 29.250000000000000 14.236033746030477	-120.25000000000000 29.250000000000000 14.292693293071681	-120.25000000000000 29.250000000000000 15.233144885550601	-120.25000000000000 29.250000000000000 18.217019780252336	-120.25000000000000 29.250000000000000 23.412862711988033	-120.25000000000000 29.250000000000000 25.748958327360924	-120.25000000000000 29.250000000000000 29.801711015810426	-120.25000000000000 29.250000000000000 30.893074196079393	-120.25000000000000 29.250000000000000 26.001328894602956	-120.25000000000000 29.250000000000000 25.393803815533182	-120.25000000000000 29.250000000000000 25.028272335582045	-120.25000000000000 29.250000000000000 23.447314741230386	-120.25000000000000 29.250000000000000 22.102797252529825	-120.25000000000000 29.250000000000000 23.238548538102528	-120.25000000000000 29.250000000000000 23.675849472822261	-120.25000000000000 29.250000000000000 19.378782972211500	-120.25000000000000 29.250000000000000 15.207129298715712	-120.25000000000000 29.250000000000000 10.821224878650559	-120.25000000000000 29.250000000000000 10.608299117587986	-120.25000000000000 29.250000000000000 10.183525964103252	-120.25000000000000 29.250000000000000 8.5217780593909787	-120.25000000000000 29.250000000000000 8.7456619041750461	-120.25000000000000 29.250000000000000 8.0873720613549533	-120.25000000000000 29.250000000000000 7.4238912839824174	-120.25000000000000 29.250000000000000 7.8771960945550976	-120.25000000000000 29.250000000000000 8.3387705643942720	-120.25000000000000 29.250000000000000 8.6689889233209918	-120.25000000000000 29.250000000000000 10.497809372827243	-120.25000000000000 29.250000000000000 10.301741291539608	-120.25000000000000 29.250000000000000 10.684386605946505	-120.25000000000000 29.250000000000000 10.646738221042691	-120.25000000000000 29.250000000000000 12.446044338534582	-120.25000000000000 29.250000000000000 12.291214296544734	-120.25000000000000 29.250000000000000 12.378848251455318
-119.75000000000000 29.250000000000000 2.4234812133353985	-119.75000000000000 29.250000000000000 1.8391079778078006	-119.75000000000000 29.250000000000000 1.9406446650589928	-119.75000000000000 29.250000000000000 2.1670314926625234	-119.75000000000000 29.250000000000000 2.4634886358837895	-119.75000000000000 29.250000000000000 2.9711899541912428	-119.75000000000000 29.250000000000000 3.9450274292926530	-119.75000000000000 29.250000000000000 5.7693243071425959	-119.75000000000000 29.250000000000000 7.7804669060623386	-119.75000000000000 29.250000000000000 9.9386784727624811	-119.75000000000000 29.250000000000000 11.884700239048348	-119.75000000000000 29.250000000000000 12.467193620974998	-119.75000000000000 29.250000000000000 12.456218368988521	-119.75000000000000 29.250000000000000 12.539774880638680	-119.75000000000000 29.250000000000000 12.100539244170134	-119.75000000000000 29.250000000000000 14.166366641395047	-119.75000000000000 29.250000000000000 14.402444487982306	-119.75000000000000 29.250000000000000 15.686684508471840	-119.75000000000000 29.250000000000000 16.423858354472799	-119.75000000000000 29.250000000000000 19.645390443327265	-119.75000000000000 29.250000000000000 24.718620252733093	-119.75000000000000 29.250000000000000 27.176029260762988	-119.75000000000000 29.250000000000000 31.567020116794904	-119.75000000000000 29.250000000000000 26.549492109903749	-119.75000000000000 29.250000000000000 27.514724345342923	-119.75000000000000 29.250000000000000 26.968985996803681	-119.75000000000000 29.250000000000000 26.571913592327544	-119.75000000000000 29.250000000000000 25.076421278280325	-119.75000000000000 29.250000000000000 22.850977383291898	-119.75000000000000 29.250000000000000 25.849824791325286	-119.75000000000000 29.250000000000000 27.076707622064237	-119.75000000000000 29.250000000000000 23.401322933288416	-119.75000000000000 29.250000000000000 16.223422375289005	-119.75000000000000 29.250000000000000 13.508500452189132	-119.75000000000000 29.250000000000000 11.157670818966277	-119.75000000000000 29.250000000000000 11.935276997732833	-119.75000000000000 29.250000000000000 10.414175746998186	-119.75000000000000 29.250000000000000 10.461189862777299	-119.75000000000000 29.250000000000000 10.194202356499623	-119.75000000000000 29.250000000000000 9.2474784209295660	-119.75000000000000 29.250000000000000 10.347173945715738	-119.75000000000000 29.250000000000000 10.788676014935296	-119.75000000000000 29.250000000000000 10.773540113896397	-119.75000000000000 29.250000000000000 13.514691450073437	-119.75000000000000 29.250000000000000 13.226941404767567	-119.75000000000000 29.250000000000000 13.433632069693468	-119.75000000000000 29.250000000000000 12.836945309127625	-119.75000000000000 29.250000000000000 16.180271692151553	-119.75000000000000 29.250000000000000 16.051862637438045	-119.75000000000000 29.250000000000000 15.363713821513105
-119.25000000000000 29.250000000000000 5.3879024855826048	-119.25000000000000 29.250000000000000 5.0534441773156438	-119.25000000000000 29.250000000000000 4.1790599669695903	-119.25000000000000 29.250000000000000 4.4355625718340583	-119.25000000000000 29.250000000000000 4.7785305359176018	-119.25000000000000 29.250000000000000 4.2993699567027077	-119.25000000000000 29.250000000000000 5.5317660630424186	-119.25000000000000 29.250000000000000 7.4749849802969131	-119.25000000000000 29.250000000000000 9.7291992420975486	-119.25000000000000 29.250000000000000 13.182261587040166	-119.25000000000000 29.250000000000000 15.944210714669122	-119.25000000000000 29.250000000000000 16.181087712613493	-119.25000000000000 29.250000000000000 15.252558693234686	-119.25000000000000 29.250000000000000 16.451715288755118	-119.25000000000000 29.250000000000000 16.163738004802656	-119.25000000000000 29.250000000000000 16.585850906979168	-119.25000000000000 29.250000000000000 16.138985559527473	-119.25000000000000 29.250000000000000 17.055609801909647	-119.25000000000000 29.250000000000000 17.490046477736829	-119.25000000000000 29.250000000000000 21.483066271169861	-119.25000000000000 29.250000000000000 26.658305894582892	-119.25000000000000 29.250000000000000 29.178627437905085	-119.25000000000000 29.250000000000000 33.605286297081086	-119.25000000000000 29.250000000000000 27.493886003733603	-119.25000000000000 29.250000000000000 29.494045217126601	-119.25000000000000 29.250000000000000 29.278134577909814	-119.25000000000000 29.250000000000000 29.219029490881724	-119.25000000000000 29.250000000000000 27.744589718966356	-119.25000000000000 29.250000000000000 25.215105541223643	-119.25000000000000 29.250000000000000 28.468979634446274	-119.25000000000000 29.250000000000000 28.130755574720592	-119.25000000000000 29.250000000000000 21.402686623157095	-119.25000000000000 29.250000000000000 16.966181831899302	-119.25000000000000 29.250000000000000 15.385968130731015	-119.25000000000000 29.250000000000000 11.354370039841010	-119.25000000000000 29.250000000000000 12.720884854007862	-119.25000000000000 29.250000000000000 12.592340816402869	-119.25000000000000 29.250000000000000 11.514175977487989	-119.25000000000000 29.250000000000000 12.393598504690585	-119.25000000000000 29.250000000000000 11.680398397003513	-119.25000000000000 29.250000000000000 13.428267928907301	-119.25000000000000 29.250000000000000 14.487776804453404	-119.25000000000000 29.250000000000000 14.463854746783657	-119.25000000000000 29.250000000000000 17.786496008160722	-119.25000000000000 29.250000000000000 17.114440996186058	-119.25000000000000 29.250000000000000 17.072798747181157	-119.25000000000000 29.250000000000000 16.967570284843891	-119.25000000000000 29.250000000000000 20.761035704119113	-119.25000000000000 29.250000000000000 20.897608973020223	-119.25000000000000 29.250000000000000 19.869293871022272
-118.75000000000000 29.250000000000000 9.2088279989162469	-118.75000000000000 29.250000000000000 8.7485482500530267	-118.75000000000000 29.250000000000000 8.4509006276433318	-118.75000000000000 29.250000000000000 6.9638053575572805	-118.75000000000000 29.250000000000000 7.6140759480331148	-118.75000000000000 29.250000000000000 6.6559489288597353	-118.75000000000000 29.250000000000000 8.0726365055859297	-118.75000000000000 29.250000000000000 9.1249407096067898	-118.75000000000000 29.250000000000000 12.814143631292701	-118.75000000000000 29.250000000000000 15.322453415968269	-118.75000000000000 29.250000000000000 18.775400741335201	-118.75000000000000 29.250000000000000 18.721381973099938	-118.75000000000000 29.250000000000000 18.417842761122035	-118.75000000000000 29.250000000000000 19.324836468147630	-118.75000000000000 29.250000000000000 19.347675473888916	-118.75000000000000 29.250000000000000 21.174831373779959	-118.75000000000000 29.250000000000000 22.300635922118676	-118.75000000000000 29.250000000000000 22.701330288289114	-118.75000000000000 29.250000000000000 23.310544184302593	-118.75000000000000 29.250000000000000 24.802866250940738	-118.75000000000000 29.250000000000000 29.762496433815087	-118.75000000000000 29.250000000000000 32.349102013008391	-118.75000000000000 29.250000000000000 36.628167889410598	-118.75000000000000 29.250000000000000 31.171637939405350	-118.75000000000000 29.250000000000000 31.936167447102562	-118.75000000000000 29.250000000000000 32.295207836713367	-118.75000000000000 29.250000000000000 26.680056064652486	-118.75000000000000 29.250000000000000 25.075079694427611	-118.75000000000000 29.250000000000000 27.869711002661219	-118.75000000000000 29.250000000000000 25.546559021140379	-118.75000000000000 29.250000000000000 25.730922736289475	-118.75000000000000 29.250000000000000 23.719068509198792	-118.75000000000000 29.250000000000000 18.495874958666114	-118.75000000000000 29.250000000000000 16.254042188543462	-118.75000000000000 29.250000000000000 12.858033754175597	-118.75000000000000 29.250000000000000 14.444939087782517	-118.75000000000000 29.250000000000000 13.648048976874374	-118.75000000000000 29.250000000000000 14.110852661011391	-118.75000000000000 29.250000000000000 13.429688422300071	-118.75000000000000 29.250000000000000 14.694264926822303	-118.75000000000000 29.250000000000000 17.127071788415225	-118.75000000000000 29.250000000000000 17.842123716492836	-118.75000000000000 29.250000000000000 22.092277629454273	-118.75000000000000 29.250000000000000 21.828724337813338	-118.75000000000000 29.250000000000000 21.687321810670966	-118.75000000000000 29.250000000000000 21.355326962774555	-118.75000000000000 29.250000000000000 21.979848835263066	-118.75000000000000 29.250000000000000 24.149392042355686	-118.75000000000000 29.250000000000000 25.441441570375922	-118.75000000000000 29.250000000000000 24.790748031785999
-118.25000000000000 29.250000000000000 13.599732208808707	-118.25000000000000 29.250000000000000 13.248894774278037	-118.25000000000000 29.250000000000000 13.027546257368353	-118.25000000000000 29.250000000000000 10.760008225270294	-118.25000000000000 29.250000000000000 10.530695710605730	-118.25000000000000 29.250000000000000 10.796676461592607	-118.25000000000000 29.250000000000000 10.594836470797647	-118.25000000000000 29.250000000000000 12.610368027482210	-118.25000000000000 29.250000000000000 15.468844840795155	-118.25000000000000 29.250000000000000 16.926199590915900	-118.25000000000000 29.250000000000000 20.149007865677373	-118.25000000000000 29.250000000000000 21.404628880293750	-118.25000000000000 29.250000000000000 21.515465478151352	-118.25000000000000 29.250000000000000 21.483250951378281	-118.25000000000000 29.250000000000000 20.884917212910864	-118.25000000000000 29.250000000000000 25.004513525478416	-118.25000000000000 29.250000000000000 26.423445624395427	-118.25000000000000 29.250000000000000 25.989460516823986	-118.25000000000000 29.250000000000000 27.291044645323119	-118.25000000000000 29.250000000000000 28.315553670146592	-118.25000000000000 29.250000000000000 29.198663979388837	-118.25000000000000 29.250000000000000 35.500995656278896	-118.25000000000000 29.250000000000000 39.834943256173261	-118.25000000000000 29.250000000000000 34.075925789998067	-118.25000000000000 29.250000000000000 34.643093069329986	-118.25000000000000 29.250000000000000 29.957955688460192	-118.25000000000000 29.250000000000000 29.232571589894395	-118.25000000000000 29.250000000000000 27.933958523317095	-118.25000000000000 29.250000000000000 25.695583851200144	-118.25000000000000 29.250000000000000 27.629480847436064	-118.25000000000000 29.250000000000000 28.178782936798648	-118.25000000000000 29.250000000000000 25.643047866320650	-118.25000000000000 29.250000000000000 22.656152419689832	-118.25000000000000 29.250000000000000 16.532864698687138	-118.25000000000000 29.250000000000000 13.301121490457536	-118.25000000000000 29.250000000000000 14.643638409767878	-118.25000000000000 29.250000000000000 16.206081984445198	-118.25000000000000 29.250000000000000 14.481831130008326	-118.25000000000000 29.250000000000000 16.715730715370889	-118.25000000000000 29.250000000000000 18.241487841489207	-118.25000000000000 29.250000000000000 20.032864267744028	-118.25000000000000 29.250000000000000 21.301501652381624	-118.25000000000000 29.250000000000000 28.824901688905335	-118.25000000000000 29.250000000000000 28.270392038942198	-118.25000000000000 29.250000000000000 27.327175395537456	-118.25000000000000 29.250000000000000 26.786350472747248	-118.25000000000000 29.250000000000000 26.710719648402442	-118.25000000000000 29.250000000000000 29.742754238271747	-118.25000000000000 29.250000000000000 29.658054670324034	-118.25000000000000 29.250000000000000 30.551294367244019
-117.75000000000000 29.250000000000000 17.823419611265098	-117.75000000000000 29.250000000000000 17.373288997642263	-117.75000000000000 29.250000000000000 16.582177436469724	-117.75000000000000 29.250000000000000 15.498016159799553	-117.75000000000000 29.250000000000000 14.860640274463618	-117.75000000000000 29.250000000000000 14.958316809231111	-117.75000000000000 29.250000000000000 14.101005797972997	-117.75000000000000 29.250000000000000 14.706025054291302	-117.75000000000000 29.250000000000000 17.979973962262012	-117.75000000000000 29.250000000000000 19.880085280123023	-117.75000000000000 29.250000000000000 22.793784627709783	-117.75000000000000 29.250000000000000 20.438311854945368	-117.75000000000000 29.250000000000000 21.290347232666715	-117.75000000000000 29.250000000000000 23.082555885252599	-117.75000000000000 29.250000000000000 23.625870887059929	-117.75000000000000 29.250000000000000 23.310056371613094	-117.75000000000000 29.250000000000000 24.451247745506144	-117.75000000000000 29.250000000000000 25.139100133722675	-117.75000000000000 29.250000000000000 30.286453643763878	-117.75000000000000 29.250000000000000 30.916882484825106	-117.75000000000000 29.250000000000000 31.416606007175112	-117.75000000000000 29.250000000000000 39.173599651735366	-117.75000000000000 29.250000000000000 43.249470475466666	-117.75000000000000 29.250000000000000 35.992784167396906	-117.75000000000000 29.250000000000000 37.899462822594714	-117.75000000000000 29.250000000000000 32.454268475412476	-117.75000000000000 29.250000000000000 30.567380596338413	-117.75000000000000 29.250000000000000 25.693524832274825	-117.75000000000000 29.250000000000000 27.678219341915927	-117.75000000000000 29.250000000000000 25.618380007689929	-117.75000000000000 29.250000000000000 29.230966927208996	-117.75000000000000 29.250000000000000 26.932690745419823	-117.75000000000000 29.250000000000000 24.006160473043799	-117.75000000000000 29.250000000000000 18.815194969640324	-117.75000000000000 29.250000000000000 14.480314700591320	-117.75000000000000 29.250000000000000 15.179657589343849	-117.75000000000000 29.250000000000000 17.465265852617357	-117.75000000000000 29.250000000000000 17.574861115107673	-117.75000000000000 29.250000000000000 21.651447019063703	-117.75000000000000 29.250000000000000 22.439906776312032	-117.75000000000000 29.250000000000000 25.310163239277308	-117.75000000000000 29.250000000000000 30.860249753874633	-117.75000000000000 29.250000000000000 33.430703798542602	-117.75000000000000 29.250000000000000 37.275399939328196	-117.75000000000000 29.250000000000000 35.612628219002353	-117.75000000000000 29.250000000000000 33.699918867067950	-117.75000000000000 29.250000000000000 37.648915066852240	-117.75000000000000 29.250000000000000 37.762105274070450	-117.75000000000000 29.250000000000000 37.138415371709620	-117.75000000000000 29.250000000000000 36.441828979824685
-117.25000000000000 29.250000000000000 20.357810659490507	-117.25000000000000 29.250000000000000 19.223283541841770	-117.25000000000000 29.250000000000000 18.168743432352507	-117.25000000000000 29.250000000000000 17.550999659340064	-117.25000000000000 29.250000000000000 16.552367946682335	-117.25000000000000 29.250000000000000 18.487741471387242	-117.25000000000000 29.250000000000000 18.486455876451455	-117.25000000000000 29.250000000000000 17.585628918674814	-117.25000000000000 29.250000000000000 18.866883311327843	-117.25000000000000 29.250000000000000 21.812743925524593	-117.25000000000000 29.250000000000000 23.217440956667556	-117.25000000000000 29.250000000000000 20.134051941427490	-117.25000000000000 29.250000000000000 19.237627952301370	-117.25000000000000 29.250000000000000 22.421914376589623	-117.25000000000000 29.250000000000000 21.308169548650966	-117.25000000000000 29.250000000000000 21.535151487262084	-117.25000000000000 29.250000000000000 21.875609185311625	-117.25000000000000 29.250000000000000 26.554617488006301	-117.25000000000000 29.250000000000000 26.449322784885055	-117.25000000000000 29.250000000000000 27.647912586285681	-117.25000000000000 29.250000000000000 33.894762823548106	-117.25000000000000 29.250000000000000 39.131543447206447	-117.25000000000000 29.250000000000000 38.635109830963238	-117.25000000000000 29.250000000000000 37.258546470225554	-117.25000000000000 29.250000000000000 37.736436777133719	-117.25000000000000 29.250000000000000 32.517508085272524	-117.25000000000000 29.250000000000000 31.499279794596983	-117.25000000000000 29.250000000000000 25.890325469679837	-117.25000000000000 29.250000000000000 28.583391887575420	-117.25000000000000 29.250000000000000 28.235103314575714	-117.25000000000000 29.250000000000000 27.965807138720823	-117.25000000000000 29.250000000000000 27.538300082346069	-117.25000000000000 29.250000000000000 24.642170166942680	-117.25000000000000 29.250000000000000 19.636523025119612	-117.25000000000000 29.250000000000000 15.553849864343837	-117.25000000000000 29.250000000000000 17.136726648848555	-117.25000000000000 29.250000000000000 21.040074033263309	-117.25000000000000 29.250000000000000 19.437392620681642	-117.25000000000000 29.250000000000000 25.139907735738880	-117.25000000000000 29.250000000000000 27.541019918381657	-117.25000000000000 29.250000000000000 34.726268158731401	-117.25000000000000 29.250000000000000 37.752419424217955	-117.25000000000000 29.250000000000000 39.959402326708904	-117.25000000000000 29.250000000000000 50.303726858325071	-117.25000000000000 29.250000000000000 49.875248063920864	-117.25000000000000 29.250000000000000 49.567496416467279	-117.25000000000000 29.250000000000000 49.948941603649367	-117.25000000000000 29.250000000000000 49.511847769630357	-117.25000000000000 29.250000000000000 49.696042370642324	-117.25000000000000 29.250000000000000 46.986858156475108
-116.75000000000000 29.250000000000000 22.939347464154785	-116.75000000000000 29.250000000000000 21.573988373246682	-116.75000000000000 29.250000000000000 20.342795845526901	-116.75000000000000 29.250000000000000 20.042798026671303	-116.75000000000000 29.250000000000000 20.030520536591212	-116.75000000000000 29.250000000000000 22.899049772260703	-116.75000000000000 29.250000000000000 24.478103494552293	-116.75000000000000 29.250000000000000 20.974625617469453	-116.75000000000000 29.250000000000000 20.016487140098008	-116.75000000000000 29.250000000000000 21.317470412939134	-116.75000000000000 29.250000000000000 20.468211510567983	-116.75000000000000 29.250000000000000 21.355128172789737	-116.75000000000000 29.250000000000000 20.880343476452129	-116.75000000000000 29.250000000000000 19.887827129405988	-116.75000000000000 29.250000000000000 18.734035642605495	-116.75000000000000 29.250000000000000 19.870792245091074	-116.75000000000000 29.250000000000000 24.018403758137019	-116.75000000000000 29.250000000000000 23.905818408267290	-116.75000000000000 29.250000000000000 27.492540163151983	-116.75000000000000 29.250000000000000 25.559724573937707	-116.75000000000000 29.250000000000000 34.596881507992208	-116.75000000000000 29.250000000000000 38.687588175468655	-116.75000000000000 29.250000000000000 38.030779997319591	-116.75000000000000 29.250000000000000 36.063835787695353	-116.75000000000000 29.250000000000000 37.718860079219937	-116.75000000000000 29.250000000000000 35.928706329590604	-116.75000000000000 29.250000000000000 32.050951765698343	-116.75000000000000 29.250000000000000 25.525539800726563	-116.75000000000000 29.250000000000000 29.261152005886988	-116.75000000000000 29.250000000000000 28.122318480151286	-116.75000000000000 29.250000000000000 28.550276165955065	-116.75000000000000 29.250000000000000 28.088967796911483	-116.75000000000000 29.250000000000000 24.788786770819598	-116.75000000000000 29.250000000000000 20.121003057388933	-116.75000000000000 29.250000000000000 15.451823378139654	-116.75000000000000 29.250000000000000 17.152545322302380	-116.75000000000000 29.250000000000000 20.463129876895813	-116.75000000000000 29.250000000000000 23.613885681417997	-116.75000000000000 29.250000000000000 30.258037163358594	-116.75000000000000 29.250000000000000 32.372832569254484	-116.75000000000000 29.250000000000000 42.464246404618969	-116.75000000000000 29.250000000000000 46.570351558050120	-116.75000000000000 29.250000000000000 58.071001892005356	-116.75000000000000 29.250000000000000 60.859999853263957	-116.75000000000000 29.250000000000000 63.476690241215081	-116.75000000000000 29.250000000000000 64.819328792890559	-116.75000000000000 29.250000000000000 63.870480463397215	-116.75000000000000 29.250000000000000 63.757411400160684	-116.75000000000000 29.250000000000000 71.866845315307373	-116.75000000000000 29.250000000000000 68.350573459065529
-116.25000000000000 29.250000000000000 25.603559876429433	-116.25000000000000 29.250000000000000 25.387110598514436	-116.25000000000000 29.250000000000000 24.630622604489936	-116.25000000000000 29.250000000000000 25.128099395802632	-116.25000000000000 29.250000000000000 25.897260254508137	-116.25000000000000 29.250000000000000 29.601809580439944	-116.25000000000000 29.250000000000000 31.751823029348369	-116.25000000000000 29.250000000000000 25.361692698869962	-116.25000000000000 29.250000000000000 22.481383484613563	-116.25000000000000 29.250000000000000 22.723635341025876	-116.25000000000000 29.250000000000000 22.722269184399110	-116.25000000000000 29.250000000000000 21.848824582640791	-116.25000000000000 29.250000000000000 23.003007504443548	-116.25000000000000 29.250000000000000 19.061247420090428	-116.25000000000000 29.250000000000000 18.066037017537994	-116.25000000000000 29.250000000000000 19.207642210980147	-116.25000000000000 29.250000000000000 23.743304448740123	-116.25000000000000 29.250000000000000 23.874162890222170	-116.25000000000000 29.250000000000000 28.194776443631604	-116.25000000000000 29.250000000000000 28.356074804978267	-116.25000000000000 29.250000000000000 32.521930090926055	-116.25000000000000 29.250000000000000 37.206722575967859	-116.25000000000000 29.250000000000000 41.219363467488513	-116.25000000000000 29.250000000000000 36.049911969577664	-116.25000000000000 29.250000000000000 37.084008253946223	-116.25000000000000 29.250000000000000 36.556455153830328	-116.25000000000000 29.250000000000000 34.301781956376409	-116.25000000000000 29.250000000000000 28.484944128547802	-116.25000000000000 29.250000000000000 28.813509146297253	-116.25000000000000 29.250000000000000 30.728191052561183	-116.25000000000000 29.250000000000000 31.664477147966068	-116.25000000000000 29.250000000000000 28.812510822018393	-116.25000000000000 29.250000000000000 24.974715469960508	-116.25000000000000 29.250000000000000 19.815981966734608	-116.25000000000000 29.250000000000000 17.246681942696121	-116.25000000000000 29.250000000000000 16.197796665138412	-116.25000000000000 29.250000000000000 23.161364694186695	-116.25000000000000 29.250000000000000 32.620191941861471	-116.25000000000000 29.250000000000000 35.983466515095920	-116.25000000000000 29.250000000000000 45.288988315720786	-116.25000000000000 29.250000000000000 58.543988178597118	-116.25000000000000 29.250000000000000 61.709084657362403	-116.25000000000000 29.250000000000000 77.029382542385051	-116.25000000000000 29.250000000000000 76.818583536553660	-116.25000000000000 29.250000000000000 80.777041804033445	-116.25000000000000 29.250000000000000 85.047060912573045	-116.25000000000000 29.250000000000000 83.171509769569965	-116.25000000000000 29.250000000000000 83.598046791680162	-116.25000000000000 29.250000000000000 85.866502363700604	-116.25000000000000 29.250000000000000 86.477494781323784
-115.75000000000000 29.250000000000000 31.125021067068069	-115.75000000000000 29.250000000000000 31.644786112639437	-115.75000000000000 29.250000000000000 32.162668740812478	-115.75000000000000 29.250000000000000 33.167857012767577	-115.75000000000000 29.250000000000000 34.112428897303253	-115.75000000000000 29.250000000000000 39.892252676775911	-115.75000000000000 29.250000000000000 42.815176503303732	-115.75000000000000 29.250000000000000 33.156175992151837	-115.75000000000000 29.250000000000000 27.322095587042444	-115.75000000000000 29.250000000000000 30.672964439278548	-115.75000000000000 29.250000000000000 27.874691782497074	-115.75000000000000 29.250000000000000 23.875889687999059	-115.75000000000000 29.250000000000000 24.265643163828944	-115.75000000000000 29.250000000000000 23.338468806841785	-115.75000000000000 29.250000000000000 20.075052370628306	-115.75000000000000 29.250000000000000 20.205349685705919	-115.75000000000000 29.250000000000000 24.710265409598044	-115.75000000000000 29.250000000000000 24.622550991776457	-115.75000000000000 29.250000000000000 29.007125968175686	-115.75000000000000 29.250000000000000 25.685951819971660	-115.75000000000000 29.250000000000000 29.321639749041577	-115.75000000000000 29.250000000000000 35.730712300626642	-115.75000000000000 29.250000000000000 41.557731668983116	-115.75000000000000 29.250000000000000 40.834754528747133	-115.75000000000000 29.250000000000000 41.015781724665572	-115.75000000000000 29.250000000000000 41.292678581482981	-115.75000000000000 29.250000000000000 39.288556195776088	-115.75000000000000 29.250000000000000 32.273653187137860	-115.75000000000000 29.250000000000000 31.424338720237184	-115.75000000000000 29.250000000000000 31.260269675449305	-115.75000000000000 29.250000000000000 31.689551714015096	-115.75000000000000 29.250000000000000 29.071758075572394	-115.75000000000000 29.250000000000000 24.614530106216872	-115.75000000000000 29.250000000000000 22.740114831990461	-115.75000000000000 29.250000000000000 18.324811513523102	-115.75000000000000 29.250000000000000 16.598261481102188	-115.75000000000000 29.250000000000000 24.197726823315904	-115.75000000000000 29.250000000000000 34.946651460440613	-115.75000000000000 29.250000000000000 45.463162331168533	-115.75000000000000 29.250000000000000 57.716695933096936	-115.75000000000000 29.250000000000000 79.775119073823518	-115.75000000000000 29.250000000000000 80.825363433480419	-115.75000000000000 29.250000000000000 100.49594469722069	-115.75000000000000 29.250000000000000 101.08820529918896	-115.75000000000000 29.250000000000000 103.87378999003769	-115.75000000000000 29.250000000000000 105.73262174121648	-115.75000000000000 29.250000000000000 105.23686588500307	-115.75000000000000 29.250000000000000 106.99363626845360	-115.75000000000000 29.250000000000000 110.16580411641002	-115.75000000000000 29.250000000000000 112.57614194270418
-115.25000000000000 29.250000000000000 41.134212569137880	-115.25000000000000 29.250000000000000 42.891421790081203	-115.25000000000000 29.250000000000000 42.963894249188399	-115.25000000000000 29.250000000000000 44.367615140835376	-115.25000000000000 29.250000000000000 44.931061034378644	-115.25000000000000 29.250000000000000 54.767585471800082	-115.25000000000000 29.250000000000000 48.134999718841861	-115.25000000000000 29.250000000000000 43.876518243705384	-115.25000000000000 29.250000000000000 41.718497506383372	-115.25000000000000 29.250000000000000 36.962703280033189	-115.25000000000000 29.250000000000000 31.961420122125954	-115.25000000000000 29.250000000000000 31.196548279553237	-115.25000000000000 29.250000000000000 30.118466313647495	-115.25000000000000 29.250000000000000 26.533155779149702	-115.25000000000000 29.250000000000000 25.704043409101818	-115.25000000000000 29.250000000000000 24.885928534329949	-115.25000000000000 29.250000000000000 25.975313406261051	-115.25000000000000 29.250000000000000 29.295199229152381	-115.25000000000000 29.250000000000000 30.547792351897115	-115.25000000000000 29.250000000000000 30.157984870571973	-115.25000000000000 29.250000000000000 32.997349870727405	-115.25000000000000 29.250000000000000 40.379495275354714	-115.25000000000000 29.250000000000000 47.356343151267183	-115.25000000000000 29.250000000000000 41.760915603794821	-115.25000000000000 29.250000000000000 42.477801713376323	-115.25000000000000 29.250000000000000 41.559440353932800	-115.25000000000000 29.250000000000000 46.935140710313291	-115.25000000000000 29.250000000000000 37.653422000538015	-115.25000000000000 29.250000000000000 36.008392067691027	-115.25000000000000 29.250000000000000 34.141979751170645	-115.25000000000000 29.250000000000000 34.438865927415002	-115.25000000000000 29.250000000000000 31.732654488971232	-115.25000000000000 29.250000000000000 27.364616601752555	-115.25000000000000 29.250000000000000 23.494846598034446	-115.25000000000000 29.250000000000000 20.923101107250961	-115.25000000000000 29.250000000000000 18.310127853084737	-115.25000000000000 29.250000000000000 24.544428314971118	-115.25000000000000 29.250000000000000 38.677507520836770	-115.25000000000000 29.250000000000000 53.715995432447173	-115.25000000000000 29.250000000000000 69.166389617501878	-115.25000000000000 29.250000000000000 78.746171686251927	-115.25000000000000 29.250000000000000 100.64479861255207	-115.25000000000000 29.250000000000000 105.53608719425010	-115.25000000000000 29.250000000000000 105.84921943271759	-115.25000000000000 29.250000000000000 107.40297727635659	-115.25000000000000 29.250000000000000 107.27213072858315	-115.25000000000000 29.250000000000000 123.15331351816650	-115.25000000000000 29.250000000000000 125.47756697923245	-115.25000000000000 29.250000000000000 128.80826073339978	-115.25000000000000 29.250000000000000 133.92737276939582
-114.75000000000000 29.250000000000000 56.376872106245273	-114.75000000000000 29.250000000000000 59.138275001474909	-114.75000000000000 29.250000000000000 58.919408701179904	-114.75000000000000 29.250000000000000 60.875797905292110	-114.75000000000000 29.250000000000000 60.591698596738823	-114.75000000000000 29.250000000000000 59.458468283814035	-114.75000000000000 29.250000000000000 63.656152814321572	-114.75000000000000 29.250000000000000 59.238371857206438	-114.75000000000000 29.250000000000000 56.250235672917967	-114.75000000000000 29.250000000000000 49.772529657253827	-114.75000000000000 29.250000000000000 49.761968684549444	-114.75000000000000 29.250000000000000 39.611155193289235	-114.75000000000000 29.250000000000000 37.777384879798248	-114.75000000000000 29.250000000000000 39.208570517627003	-114.75000000000000 29.250000000000000 31.951388465814322	-114.75000000000000 29.250000000000000 31.168016349895861	-114.75000000000000 29.250000000000000 35.830442718905324	-114.75000000000000 29.250000000000000 35.472342465206246	-114.75000000000000 29.250000000000000 35.774998162283389	-114.75000000000000 29.250000000000000 35.990806507043118	-114.75000000000000 29.250000000000000 45.206039194434958	-114.75000000000000 29.250000000000000 47.274762152851437	-114.75000000000000 29.250000000000000 47.674227251543435	-114.75000000000000 29.250000000000000 49.380770434171879	-114.75000000000000 29.250000000000000 50.970331249838765	-114.75000000000000 29.250000000000000 50.323580079565197	-114.75000000000000 29.250000000000000 49.524322192461618	-114.75000000000000 29.250000000000000 46.168293308996532	-114.75000000000000 29.250000000000000 43.215574833497847	-114.75000000000000 29.250000000000000 39.778917469354042	-114.75000000000000 29.250000000000000 39.998258992646839	-114.75000000000000 29.250000000000000 35.730884527387701	-114.75000000000000 29.250000000000000 28.765657263399564	-114.75000000000000 29.250000000000000 27.873624889498952	-114.75000000000000 29.250000000000000 23.421697233715978	-114.75000000000000 29.250000000000000 21.948895079544080	-114.75000000000000 29.250000000000000 26.129842584281946	-114.75000000000000 29.250000000000000 41.418431202429090	-114.75000000000000 29.250000000000000 51.904636828491157	-114.75000000000000 29.250000000000000 61.567962846423931	-114.75000000000000 29.250000000000000 63.204296005605109	-114.75000000000000 29.250000000000000 71.577186267550601	-114.75000000000000 29.250000000000000 77.344445556814406	-114.75000000000000 29.250000000000000 79.774296883437160	-114.75000000000000 29.250000000000000 83.082376002271701	-114.75000000000000 29.250000000000000 85.213668335293960	-114.75000000000000 29.250000000000000 83.645500504619989	-114.75000000000000 29.250000000000000 86.994439854150400	-114.75000000000000 29.250000000000000 91.300009388738403	-114.75000000000000 29.250000000000000 98.818168043945562
-114.25000000000000 29.250000000000000 76.779781378294558	-114.25000000000000 29.250000000000000 78.884686683526510	-114.25000000000000 29.250000000000000 78.387096327665660	-114.25000000000000 29.250000000000000 80.623652073270762	-114.25000000000000 29.250000000000000 80.493815885268674	-114.25000000000000 29.250000000000000 79.418278460049066	-114.25000000000000 29.250000000000000 83.953753888443302	-114.25000000000000 29.250000000000000 78.997684430549597	-114.25000000000000 29.250000000000000 77.578946753242164	-114.25000000000000 29.250000000000000 68.593306373399457	-114.25000000000000 29.250000000000000 67.081990265789685	-114.25000000000000 29.250000000000000 66.180981426569588	-114.25000000000000 29.250000000000000 51.808555314763105	-114.25000000000000 29.250000000000000 51.816427238301600	-114.25000000000000 29.250000000000000 50.668239257939362	-114.25000000000000 29.250000000000000 50.600609941810788	-114.25000000000000 29.250000000000000 48.790222623767477	-114.25000000000000 29.250000000000000 46.696797296250026	-114.25000000000000 29.250000000000000 45.649748337784040	-114.25000000000000 29.250000000000000 46.677348887024124	-114.25000000000000 29.250000000000000 55.646006087715705	-114.25000000000000 29.250000000000000 58.654983967651148	-114.25000000000000 29.250000000000000 56.122321843854571	-114.25000000000000 29.250000000000000 60.444735004895307	-114.25000000000000 29.250000000000000 63.255155172603253	-114.25000000000000 29.250000000000000 64.398097471286789	-114.25000000000000 29.250000000000000 63.111424528168513	-114.25000000000000 29.250000000000000 59.269916562521132	-114.25000000000000 29.250000000000000 54.443117610267741	-114.25000000000000 29.250000000000000 49.901544391502767	-114.25000000000000 29.250000000000000 50.008619851509458	-114.25000000000000 29.250000000000000 36.765469427148481	-114.25000000000000 29.250000000000000 35.277516043375705	-114.25000000000000 29.250000000000000 36.733568866691812	-114.25000000000000 29.250000000000000 32.700735863379549	-114.25000000000000 29.250000000000000 36.968242217748113	-114.25000000000000 29.250000000000000 38.073123445797002	-114.25000000000000 29.250000000000000 76.405469520166861	-114.25000000000000 29.250000000000000 82.472288845193077	-114.25000000000000 29.250000000000000 104.15191685064717	-114.25000000000000 29.250000000000000 115.74920073986429	-114.25000000000000 29.250000000000000 125.66334769625178	-114.25000000000000 29.250000000000000 155.39787602913398	-114.25000000000000 29.250000000000000 156.48910466329707	-114.25000000000000 29.250000000000000 165.05430052947935	-114.25000000000000 29.250000000000000 167.04899100756748	-114.25000000000000 29.250000000000000 168.19804552381621	-114.25000000000000 29.250000000000000 170.94355116365168	-114.25000000000000 29.250000000000000 173.47483214148249	-114.25000000000000 29.250000000000000 172.59750951542912
-113.75000000000000 29.250000000000000 82.278365614019634	-113.75000000000000 29.250000000000000 84.273277839558375	-113.75000000000000 29.250000000000000 84.637946403300489	-113.75000000000000 29.250000000000000 85.088855639040133	-113.75000000000000 29.250000000000000 107.95338786350594	-113.75000000000000 29.250000000000000 105.15370181529583	-113.75000000000000 29.250000000000000 111.09021455969174	-113.75000000000000 29.250000000000000 108.39004857757388	-113.75000000000000 29.250000000000000 106.40634027928566	-113.75000000000000 29.250000000000000 94.900333731556969	-113.75000000000000 29.250000000000000 95.521140021606740	-113.75000000000000 29.250000000000000 89.707229378839401	-113.75000000000000 29.250000000000000 86.575153488422785	-113.75000000000000 29.250000000000000 71.445752714656436	-113.75000000000000 29.250000000000000 66.674546767343472	-113.75000000000000 29.250000000000000 66.907101842190158	-113.75000000000000 29.250000000000000 65.959023184905192	-113.75000000000000 29.250000000000000 65.186201639154234	-113.75000000000000 29.250000000000000 62.439227536441727	-113.75000000000000 29.250000000000000 61.391278604012449	-113.75000000000000 29.250000000000000 57.436594352126065	-113.75000000000000 29.250000000000000 59.104678779323514	-113.75000000000000 29.250000000000000 55.945422309164641	-113.75000000000000 29.250000000000000 59.480702840134249	-113.75000000000000 29.250000000000000 63.935271864599002	-113.75000000000000 29.250000000000000 64.973615834034049	-113.75000000000000 29.250000000000000 80.072551808826915	-113.75000000000000 29.250000000000000 76.443740082624785	-113.75000000000000 29.250000000000000 69.646904999826859	-113.75000000000000 29.250000000000000 64.953893480738785	-113.75000000000000 29.250000000000000 64.892114821860645	-113.75000000000000 29.250000000000000 46.643350387233959	-113.75000000000000 29.250000000000000 45.714168683122068	-113.75000000000000 29.250000000000000 45.569204581895001	-113.75000000000000 29.250000000000000 48.744909260612538	-113.75000000000000 29.250000000000000 42.717808253453974	-113.75000000000000 29.250000000000000 50.991059727732996	-113.75000000000000 29.250000000000000 76.111021715732974	-113.75000000000000 29.250000000000000 106.64566798620665	-113.75000000000000 29.250000000000000 130.85449936503224	-113.75000000000000 29.250000000000000 179.04495676348225	-113.75000000000000 29.250000000000000 193.40819735048927	-113.75000000000000 29.250000000000000 220.48209408605501	-113.75000000000000 29.250000000000000 223.35615517532761	-113.75000000000000 29.250000000000000 231.49867156014196	-113.75000000000000 29.250000000000000 233.98863593278065	-113.75000000000000 29.250000000000000 237.77801848372329	-113.75000000000000 29.250000000000000 240.73408958113606	-113.75000000000000 29.250000000000000 243.11199209037170	-113.75000000000000 29.250000000000000 251.70224731376075
-113.25000000000000 29.250000000000000 81.637351987573396	-113.25000000000000 29.250000000000000 83.958409695068511	-113.25000000000000 29.250000000000000 104.40794744097792	-113.25000000000000 29.250000000000000 107.60911402771600	-113.25000000000000 29.250000000000000 115.10837785051223	-113.25000000000000 29.250000000000000 110.64407975344743	-113.25000000000000 29.250000000000000 118.93907477343274	-113.25000000000000 29.250000000000000 116.98390629365743	-113.25000000000000 29.250000000000000 115.98120772843519	-113.25000000000000 29.250000000000000 128.06183452008642	-113.25000000000000 29.250000000000000 131.19147803161249	-113.25000000000000 29.250000000000000 125.21644071589465	-113.25000000000000 29.250000000000000 119.24830956227872	-113.25000000000000 29.250000000000000 99.195520050673437	-113.25000000000000 29.250000000000000 92.190631933931570	-113.25000000000000 29.250000000000000 92.228556981638107	-113.25000000000000 29.250000000000000 88.527914081958102	-113.25000000000000 29.250000000000000 87.891446670581388	-113.25000000000000 29.250000000000000 82.411339985226974	-113.25000000000000 29.250000000000000 78.793887435251605	-113.25000000000000 29.250000000000000 70.730359273472502	-113.25000000000000 29.250000000000000 58.690588402715818	-113.25000000000000 29.250000000000000 54.613241691444841	-113.25000000000000 29.250000000000000 58.368292192057204	-113.25000000000000 29.250000000000000 61.635632275137276	-113.25000000000000 29.250000000000000 78.063170886943226	-113.25000000000000 29.250000000000000 78.606577512385741	-113.25000000000000 29.250000000000000 74.779647886123414	-113.25000000000000 29.250000000000000 68.486687007553101	-113.25000000000000 29.250000000000000 64.959298446990601	-113.25000000000000 29.250000000000000 64.819312659017356	-113.25000000000000 29.250000000000000 60.853246278798643	-113.25000000000000 29.250000000000000 60.725357236450769	-113.25000000000000 29.250000000000000 55.803454065029634	-113.25000000000000 29.250000000000000 63.859370145041993	-113.25000000000000 29.250000000000000 60.074028865706815	-113.25000000000000 29.250000000000000 53.091863187431372	-113.25000000000000 29.250000000000000 73.750504959876110	-113.25000000000000 29.250000000000000 90.855382911218868	-113.25000000000000 29.250000000000000 117.34715798112711	-113.25000000000000 29.250000000000000 147.35918596743227	-113.25000000000000 29.250000000000000 155.00434246846771	-113.25000000000000 29.250000000000000 180.86641829746395	-113.25000000000000 29.250000000000000 188.41343416241236	-113.25000000000000 29.250000000000000 195.82583955933740	-113.25000000000000 29.250000000000000 206.80652950750957	-113.25000000000000 29.250000000000000 214.45395796093675	-113.25000000000000 29.250000000000000 220.80397884573978	-113.25000000000000 29.250000000000000 221.94734015265058	-113.25000000000000 29.250000000000000 247.66762273590652
-112.75000000000000 29.250000000000000 77.454862322060592	-112.75000000000000 29.250000000000000 80.098081916513721	-112.75000000000000 29.250000000000000 81.107515771408373	-112.75000000000000 29.250000000000000 101.98114695436428	-112.75000000000000 29.250000000000000 90.867354778246721	-112.75000000000000 29.250000000000000 107.44479937558091	-112.75000000000000 29.250000000000000 95.936002996740399	-112.75000000000000 29.250000000000000 114.33989261525697	-112.75000000000000 29.250000000000000 113.91490835124819	-112.75000000000000 29.250000000000000 123.80135208285296	-112.75000000000000 29.250000000000000 129.28365207799172	-112.75000000000000 29.250000000000000 127.08785486963173	-112.75000000000000 29.250000000000000 124.74944968096207	-112.75000000000000 29.250000000000000 130.08316305677093	-112.75000000000000 29.250000000000000 124.12691414888582	-112.75000000000000 29.250000000000000 120.01405545075717	-112.75000000000000 29.250000000000000 109.42331421527811	-112.75000000000000 29.250000000000000 90.134537868712670	-112.75000000000000 29.250000000000000 82.131533626303380	-112.75000000000000 29.250000000000000 76.745112189725461	-112.75000000000000 29.250000000000000 69.103936159486054	-112.75000000000000 29.250000000000000 55.981769823415767	-112.75000000000000 29.250000000000000 52.957385039739741	-112.75000000000000 29.250000000000000 56.189480364229254	-112.75000000000000 29.250000000000000 60.039017490222250	-112.75000000000000 29.250000000000000 60.081893367360713	-112.75000000000000 29.250000000000000 76.242633169370421	-112.75000000000000 29.250000000000000 72.413281845778172	-112.75000000000000 29.250000000000000 67.138306696790437	-112.75000000000000 29.250000000000000 62.053077393161118	-112.75000000000000 29.250000000000000 61.951746064197359	-112.75000000000000 29.250000000000000 64.620489948929830	-112.75000000000000 29.250000000000000 66.942609138963007	-112.75000000000000 29.250000000000000 68.230266442045632	-112.75000000000000 29.250000000000000 80.696440174874027	-112.75000000000000 29.250000000000000 77.352455840648403	-112.75000000000000 29.250000000000000 64.362007385369722	-112.75000000000000 29.250000000000000 50.320651684111404	-112.75000000000000 29.250000000000000 57.399367003208276	-112.75000000000000 29.250000000000000 67.967025426465213	-112.75000000000000 29.250000000000000 74.181155675625618	-112.75000000000000 29.250000000000000 81.556261966640278	-112.75000000000000 29.250000000000000 98.746966320259702	-112.75000000000000 29.250000000000000 107.65835128384121	-112.75000000000000 29.250000000000000 101.77892052935358	-112.75000000000000 29.250000000000000 126.00807040393622	-112.75000000000000 29.250000000000000 134.72993015381158	-112.75000000000000 29.250000000000000 142.91548215862761	-112.75000000000000 29.250000000000000 156.96429258837688	-112.75000000000000 29.250000000000000 170.66158994083020
-112.25000000000000 29.250000000000000 71.570331147739736	-112.25000000000000 29.250000000000000 73.512413676544369	-112.25000000000000 29.250000000000000 72.599419683918953	-112.25000000000000 29.250000000000000 72.795494060402007	-112.25000000000000 29.250000000000000 64.547801328535797	-112.25000000000000 29.250000000000000 61.333726851234189	-112.25000000000000 29.250000000000000 67.187713682860903	-112.25000000000000 29.250000000000000 64.113030309939802	-112.25000000000000 29.250000000000000 77.945645520749906	-112.25000000000000 29.250000000000000 82.828000209291062	-112.25000000000000 29.250000000000000 87.416367279472169	-112.25000000000000 29.250000000000000 90.854538344976433	-112.25000000000000 29.250000000000000 92.713568570366576	-112.25000000000000 29.250000000000000 99.198898051211913	-112.25000000000000 29.250000000000000 121.51540248019722	-112.25000000000000 29.250000000000000 95.057174949815320	-112.25000000000000 29.250000000000000 84.620567143558276	-112.25000000000000 29.250000000000000 79.498630584087280	-112.25000000000000 29.250000000000000 70.038424971757280	-112.25000000000000 29.250000000000000 65.664143015777654	-112.25000000000000 29.250000000000000 60.298481245649711	-112.25000000000000 29.250000000000000 51.068944204501001	-112.25000000000000 29.250000000000000 49.997223245726865	-112.25000000000000 29.250000000000000 53.156507505014787	-112.25000000000000 29.250000000000000 57.265380990415423	-112.25000000000000 29.250000000000000 57.555627260392029	-112.25000000000000 29.250000000000000 57.973110311005556	-112.25000000000000 29.250000000000000 55.868259768704029	-112.25000000000000 29.250000000000000 67.834300002581017	-112.25000000000000 29.250000000000000 62.180884825848807	-112.25000000000000 29.250000000000000 62.067475241686701	-112.25000000000000 29.250000000000000 64.969667717939288	-112.25000000000000 29.250000000000000 67.516065626998753	-112.25000000000000 29.250000000000000 89.901664146661730	-112.25000000000000 29.250000000000000 90.757608993833870	-112.25000000000000 29.250000000000000 75.519464328020703	-112.25000000000000 29.250000000000000 62.309971433736557	-112.25000000000000 29.250000000000000 40.523021478592135	-112.25000000000000 29.250000000000000 32.789089669821443	-112.25000000000000 29.250000000000000 23.755103370711399	-112.25000000000000 29.250000000000000 21.178442935719797	-112.25000000000000 29.250000000000000 22.817523485394247	-112.25000000000000 29.250000000000000 27.291796640704945	-112.25000000000000 29.250000000000000 33.959057671806292	-112.25000000000000 29.250000000000000 38.985247125759066	-112.25000000000000 29.250000000000000 46.738754158194297	-112.25000000000000 29.250000000000000 56.584666157028565	-112.25000000000000 29.250000000000000 61.852133667607788	-112.25000000000000 29.250000000000000 65.416150499213060	-112.25000000000000 29.250000000000000 85.879904769557527
-111.75000000000000 29.250000000000000 50.544903526355398	-111.75000000000000 29.250000000000000 50.271258035952812	-111.75000000000000 29.250000000000000 47.598874537742134	-111.75000000000000 29.250000000000000 39.012273312444897	-111.75000000000000 29.250000000000000 40.617721195004030	-111.75000000000000 29.250000000000000 37.750175413479603	-111.75000000000000 29.250000000000000 31.993377418041376	-111.75000000000000 29.250000000000000 38.376132168171424	-111.75000000000000 29.250000000000000 38.055233268963171	-111.75000000000000 29.250000000000000 40.236778380425157	-111.75000000000000 29.250000000000000 41.358588720541512	-111.75000000000000 29.250000000000000 45.225520746725316	-111.75000000000000 29.250000000000000 58.227893176408436	-111.75000000000000 29.250000000000000 63.605860623798151	-111.75000000000000 29.250000000000000 65.569698005160546	-111.75000000000000 29.250000000000000 62.024268330070768	-111.75000000000000 29.250000000000000 56.868585197605633	-111.75000000000000 29.250000000000000 49.645031716569086	-111.75000000000000 29.250000000000000 43.247246910308469	-111.75000000000000 29.250000000000000 41.400503715447321	-111.75000000000000 29.250000000000000 41.066739969350941	-111.75000000000000 29.250000000000000 44.326129681214823	-111.75000000000000 29.250000000000000 45.747851895312792	-111.75000000000000 29.250000000000000 48.855300906611205	-111.75000000000000 29.250000000000000 51.606959170203496	-111.75000000000000 29.250000000000000 52.540776886891734	-111.75000000000000 29.250000000000000 52.395947100345971	-111.75000000000000 29.250000000000000 52.473432676535559	-111.75000000000000 29.250000000000000 52.460650940665353	-111.75000000000000 29.250000000000000 62.772118934960197	-111.75000000000000 29.250000000000000 62.369406162062951	-111.75000000000000 29.250000000000000 59.420590140894454	-111.75000000000000 29.250000000000000 56.853166897655221	-111.75000000000000 29.250000000000000 55.280595491377063	-111.75000000000000 29.250000000000000 54.428774944685927	-111.75000000000000 29.250000000000000 43.797359241371467	-111.75000000000000 29.250000000000000 34.600949091751026	-111.75000000000000 29.250000000000000 18.857340890368246	-111.75000000000000 29.250000000000000 11.262065418684532	-111.75000000000000 29.250000000000000 4.8297322354029903	-111.75000000000000 29.250000000000000 5.4326768945504753	-111.75000000000000 29.250000000000000 12.511764008492865	-111.75000000000000 29.250000000000000 19.584704890460085	-111.75000000000000 29.250000000000000 20.301152849859676	-111.75000000000000 29.250000000000000 20.301239280884261	-111.75000000000000 29.250000000000000 22.364843277449399	-111.75000000000000 29.250000000000000 25.020139716276642	-111.75000000000000 29.250000000000000 28.133198498912055	-111.75000000000000 29.250000000000000 28.901430366775198	-111.75000000000000 29.250000000000000 34.051951806986388
-111.25000000000000 29.250000000000000 32.920006772001557	-111.25000000000000 29.250000000000000 30.830385980480266	-111.25000000000000 29.250000000000000 28.784253537561806	-111.25000000000000 29.250000000000000 23.000630450232801	-111.25000000000000 29.250000000000000 22.174433385949690	-111.25000000000000 29.250000000000000 16.466848655872688	-111.25000000000000 29.250000000000000 16.589980199540456	-111.25000000000000 29.250000000000000 16.401004953258575	-111.25000000000000 29.250000000000000 17.026945375932002	-111.25000000000000 29.250000000000000 18.336798350288635	-111.25000000000000 29.250000000000000 18.876945613187647	-111.25000000000000 29.250000000000000 24.898579842277204	-111.25000000000000 29.250000000000000 25.473518000824686	-111.25000000000000 29.250000000000000 32.391733920923883	-111.25000000000000 29.250000000000000 33.422677129969266	-111.25000000000000 29.250000000000000 32.179636098319179	-111.25000000000000 29.250000000000000 25.299465157923443	-111.25000000000000 29.250000000000000 21.662375150262157	-111.25000000000000 29.250000000000000 19.979396661810966	-111.25000000000000 29.250000000000000 28.178231901913701	-111.25000000000000 29.250000000000000 29.060923429429302	-111.25000000000000 29.250000000000000 33.458863165457288	-111.25000000000000 29.250000000000000 44.114678630689262	-111.25000000000000 29.250000000000000 46.079834816345233	-111.25000000000000 29.250000000000000 37.094773202101372	-111.25000000000000 29.250000000000000 38.604870560807051	-111.25000000000000 29.250000000000000 34.777294150671096	-111.25000000000000 29.250000000000000 47.199184111190789	-111.25000000000000 29.250000000000000 48.654054046957633	-111.25000000000000 29.250000000000000 61.755634278704690	-111.25000000000000 29.250000000000000 60.889796684236174	-111.25000000000000 29.250000000000000 55.692365170467106	-111.25000000000000 29.250000000000000 38.694021560262563	-111.25000000000000 29.250000000000000 27.702426282889832	-111.25000000000000 29.250000000000000 25.028427725522622	-111.25000000000000 29.250000000000000 20.690866410747013	-111.25000000000000 29.250000000000000 16.819437580645438	-111.25000000000000 29.250000000000000 12.725430567753389	-111.25000000000000 29.250000000000000 11.073974027062707	-111.25000000000000 29.250000000000000 12.823334327633823	-111.25000000000000 29.250000000000000 16.749117254070256	-111.25000000000000 29.250000000000000 19.699193421870511	-111.25000000000000 29.250000000000000 21.872322923903056	-111.25000000000000 29.250000000000000 20.906141611976292	-111.25000000000000 29.250000000000000 19.588042454025743	-111.25000000000000 29.250000000000000 19.232243883301852	-111.25000000000000 29.250000000000000 19.511715903216107	-111.25000000000000 29.250000000000000 20.084615698135636	-111.25000000000000 29.250000000000000 20.421090348137611	-111.25000000000000 29.250000000000000 21.301385745827876
-110.75000000000000 29.250000000000000 20.772266552399465	-110.75000000000000 29.250000000000000 19.550353879916297	-110.75000000000000 29.250000000000000 18.060204500674793	-110.75000000000000 29.250000000000000 14.386054143090416	-110.75000000000000 29.250000000000000 13.567662514753419	-110.75000000000000 29.250000000000000 13.559734860840676	-110.75000000000000 29.250000000000000 12.891323915879315	-110.75000000000000 29.250000000000000 13.438097831209816	-110.75000000000000 29.250000000000000 14.464336619585717	-110.75000000000000 29.250000000000000 15.615667092827842	-110.75000000000000 29.250000000000000 16.474540867165512	-110.75000000000000 29.250000000000000 15.370588419080013	-110.75000000000000 29.250000000000000 18.821375889352034	-110.75000000000000 29.250000000000000 18.737671009065721	-110.75000000000000 29.250000000000000 19.297129730325913	-110.75000000000000 29.250000000000000 18.612862013246456	-110.75000000000000 29.250000000000000 19.360468337991158	-110.75000000000000 29.250000000000000 18.765723959270773	-110.75000000000000 29.250000000000000 18.791268532146425	-110.75000000000000 29.250000000000000 18.925600159216440	-110.75000000000000 29.250000000000000 25.279779522740384	-110.75000000000000 29.250000000000000 28.659255928167330	-110.75000000000000 29.250000000000000 31.342871278788365	-110.75000000000000 29.250000000000000 31.775526750119642	-110.75000000000000 29.250000000000000 31.222598085999255	-110.75000000000000 29.250000000000000 26.418952517329608	-110.75000000000000 29.250000000000000 24.824048214642282	-110.75000000000000 29.250000000000000 35.568772912763087	-110.75000000000000 29.250000000000000 47.064730151839782	-110.75000000000000 29.250000000000000 60.496934157049587	-110.75000000000000 29.250000000000000 59.058280785648982	-110.75000000000000 29.250000000000000 56.317584456301745	-110.75000000000000 29.250000000000000 38.801161711256903	-110.75000000000000 29.250000000000000 27.674025927085101	-110.75000000000000 29.250000000000000 21.786402483234852	-110.75000000000000 29.250000000000000 20.013343950652068	-110.75000000000000 29.250000000000000 16.761473648460790	-110.75000000000000 29.250000000000000 17.673530316173995	-110.75000000000000 29.250000000000000 17.005529678026598	-110.75000000000000 29.250000000000000 17.622593069207575	-110.75000000000000 29.250000000000000 17.466812765427715	-110.75000000000000 29.250000000000000 19.993083951811151	-110.75000000000000 29.250000000000000 19.467042210381830	-110.75000000000000 29.250000000000000 19.069530186406713	-110.75000000000000 29.250000000000000 16.423834298651098	-110.75000000000000 29.250000000000000 15.963263825378158	-110.75000000000000 29.250000000000000 15.589430039932862	-110.75000000000000 29.250000000000000 15.261217995449336	-110.75000000000000 29.250000000000000 15.104279345086928	-110.75000000000000 29.250000000000000 13.497916521022599
-110.25000000000000 29.250000000000000 14.300203682109796	-110.25000000000000 29.250000000000000 13.856821914282175	-110.25000000000000 29.250000000000000 13.096833014550024	-110.25000000000000 29.250000000000000 12.842105341061682	-110.25000000000000 29.250000000000000 12.049438495316895	-110.25000000000000 29.250000000000000 9.2360793936800167	-110.25000000000000 29.250000000000000 10.865088237261922	-110.25000000000000 29.250000000000000 11.063044940045890	-110.25000000000000 29.250000000000000 11.786551447275167	-110.25000000000000 29.250000000000000 12.185743399417769	-110.25000000000000 29.250000000000000 12.728093123906261	-110.25000000000000 29.250000000000000 15.119719410456025	-110.25000000000000 29.250000000000000 16.087214038423078	-110.25000000000000 29.250000000000000 17.197672807617845	-110.25000000000000 29.250000000000000 14.666311876183938	-110.25000000000000 29.250000000000000 17.237857860411534	-110.25000000000000 29.250000000000000 15.341591879952396	-110.25000000000000 29.250000000000000 19.498352035637375	-110.25000000000000 29.250000000000000 21.491966674334076	-110.25000000000000 29.250000000000000 22.362377789359567	-110.25000000000000 29.250000000000000 26.865748641551289	-110.25000000000000 29.250000000000000 29.916451003085164	-110.25000000000000 29.250000000000000 30.027080308937130	-110.25000000000000 29.250000000000000 24.225236227464457	-110.25000000000000 29.250000000000000 23.137569279592892	-110.25000000000000 29.250000000000000 23.529613909651140	-110.25000000000000 29.250000000000000 18.899914017986088	-110.25000000000000 29.250000000000000 33.356438491488134	-110.25000000000000 29.250000000000000 47.018592955161111	-110.25000000000000 29.250000000000000 57.221700732093204	-110.25000000000000 29.250000000000000 59.016264494299300	-110.25000000000000 29.250000000000000 58.169951238315889	-110.25000000000000 29.250000000000000 42.196899545262298	-110.25000000000000 29.250000000000000 33.161700807707369	-110.25000000000000 29.250000000000000 26.986067439682859	-110.25000000000000 29.250000000000000 24.998002116295808	-110.25000000000000 29.250000000000000 24.361229318301170	-110.25000000000000 29.250000000000000 23.831587011519478	-110.25000000000000 29.250000000000000 22.896624629526727	-110.25000000000000 29.250000000000000 21.951615778159542	-110.25000000000000 29.250000000000000 19.344638286590623	-110.25000000000000 29.250000000000000 17.579059884329592	-110.25000000000000 29.250000000000000 14.761055431470396	-110.25000000000000 29.250000000000000 13.929864540430193	-110.25000000000000 29.250000000000000 11.686568323414697	-110.25000000000000 29.250000000000000 10.827058197356550	-110.25000000000000 29.250000000000000 9.9301443827148876	-110.25000000000000 29.250000000000000 9.3743280089082468	-110.25000000000000 29.250000000000000 7.9114532246180813	-110.25000000000000 29.250000000000000 6.5318114583875468
-109.75000000000000 29.250000000000000 11.172311631597678	-109.75000000000000 29.250000000000000 10.900523523395151	-109.75000000000000 29.250000000000000 10.497685994145630	-109.75000000000000 29.250000000000000 10.217681266958598	-109.75000000000000 29.250000000000000 9.8405595541139714	-109.75000000000000 29.250000000000000 9.2908286859635361	-109.75000000000000 29.250000000000000 8.6004891314558627	-109.75000000000000 29.250000000000000 10.814899383961524	-109.75000000000000 29.250000000000000 11.558925543492011	-109.75000000000000 29.250000000000000 11.986568430752081	-109.75000000000000 29.250000000000000 15.112905337549332	-109.75000000000000 29.250000000000000 16.002358867570333	-109.75000000000000 29.250000000000000 17.167625041969739	-109.75000000000000 29.250000000000000 15.477094262396243	-109.75000000000000 29.250000000000000 16.750873513806273	-109.75000000000000 29.250000000000000 19.220758244438880	-109.75000000000000 29.250000000000000 20.573046338229524	-109.75000000000000 29.250000000000000 22.329637193094477	-109.75000000000000 29.250000000000000 24.437776061496425	-109.75000000000000 29.250000000000000 24.936363418124216	-109.75000000000000 29.250000000000000 24.299984729399586	-109.75000000000000 29.250000000000000 24.951754667112180	-109.75000000000000 29.250000000000000 30.000226868929051	-109.75000000000000 29.250000000000000 25.815362128599478	-109.75000000000000 29.250000000000000 23.861873136850814	-109.75000000000000 29.250000000000000 17.647440838336419	-109.75000000000000 29.250000000000000 17.422536457892626	-109.75000000000000 29.250000000000000 25.740160045489691	-109.75000000000000 29.250000000000000 35.434913864680958	-109.75000000000000 29.250000000000000 44.206707766062415	-109.75000000000000 29.250000000000000 44.701780018258624	-109.75000000000000 29.250000000000000 45.743550835124715	-109.75000000000000 29.250000000000000 44.918581883375737	-109.75000000000000 29.250000000000000 45.842859980483802	-109.75000000000000 29.250000000000000 38.779643578652170	-109.75000000000000 29.250000000000000 35.956899748504654	-109.75000000000000 29.250000000000000 32.701977779926388	-109.75000000000000 29.250000000000000 33.820015303253335	-109.75000000000000 29.250000000000000 31.698848013180150	-109.75000000000000 29.250000000000000 25.340523257415175	-109.75000000000000 29.250000000000000 22.618344779836974	-109.75000000000000 29.250000000000000 20.032973713734624	-109.75000000000000 29.250000000000000 16.703301626786406	-109.75000000000000 29.250000000000000 15.367121387621085	-109.75000000000000 29.250000000000000 12.442442879395628	-109.75000000000000 29.250000000000000 11.189864027083418	-109.75000000000000 29.250000000000000 10.211083132610604	-109.75000000000000 29.250000000000000 8.0649956393423778	-109.75000000000000 29.250000000000000 7.2390274705213056	-109.75000000000000 29.250000000000000 6.3083444303638831
-109.25000000000000 29.250000000000000 10.689071311494935	-109.25000000000000 29.250000000000000 10.647245889798779	-109.25000000000000 29.250000000000000 8.4465187288088757	-109.25000000000000 29.250000000000000 8.3687429170360854	-109.25000000000000 29.250000000000000 8.1056342174100529	-109.25000000000000 29.250000000000000 7.7437190947116958	-109.25000000000000 29.250000000000000 7.3209482415893357	-109.25000000000000 29.250000000000000 8.6792235774086457	-109.25000000000000 29.250000000000000 9.3464764686539148	-109.25000000000000 29.250000000000000 12.154161783924945	-109.25000000000000 29.250000000000000 12.817940009047600	-109.25000000000000 29.250000000000000 13.992811705798802	-109.25000000000000 29.250000000000000 15.237746501895403	-109.25000000000000 29.250000000000000 16.480734687181162	-109.25000000000000 29.250000000000000 17.801863814316153	-109.25000000000000 29.250000000000000 17.917928244136252	-109.25000000000000 29.250000000000000 18.972877267626618	-109.25000000000000 29.250000000000000 23.820834127026863	-109.25000000000000 29.250000000000000 25.637525380099973	-109.25000000000000 29.250000000000000 24.783034020343958	-109.25000000000000 29.250000000000000 24.749525014479474	-109.25000000000000 29.250000000000000 24.796826059869584	-109.25000000000000 29.250000000000000 24.820890808951216	-109.25000000000000 29.250000000000000 24.750391822109805	-109.25000000000000 29.250000000000000 22.638606494156715	-109.25000000000000 29.250000000000000 17.579695971077943	-109.25000000000000 29.250000000000000 15.804352081199367	-109.25000000000000 29.250000000000000 22.298100397661404	-109.25000000000000 29.250000000000000 26.566529870937313	-109.25000000000000 29.250000000000000 33.552452617241528	-109.25000000000000 29.250000000000000 33.732927456103845	-109.25000000000000 29.250000000000000 46.031216858064276	-109.25000000000000 29.250000000000000 44.689242671892771	-109.25000000000000 29.250000000000000 44.825750922694851	-109.25000000000000 29.250000000000000 48.301673469876341	-109.25000000000000 29.250000000000000 45.162086338750910	-109.25000000000000 29.250000000000000 41.057108799802648	-109.25000000000000 29.250000000000000 35.379410441967899	-109.25000000000000 29.250000000000000 33.267841981762984	-109.25000000000000 29.250000000000000 31.412261155626332	-109.25000000000000 29.250000000000000 24.780289184904895	-109.25000000000000 29.250000000000000 23.384930046644016	-109.25000000000000 29.250000000000000 20.729737359295648	-109.25000000000000 29.250000000000000 18.910293245312111	-109.25000000000000 29.250000000000000 15.133392781390992	-109.25000000000000 29.250000000000000 13.760132484152885	-109.25000000000000 29.250000000000000 13.305088230939090	-109.25000000000000 29.250000000000000 10.703720812730438	-109.25000000000000 29.250000000000000 9.9037022951255569	-109.25000000000000 29.250000000000000 8.4176358927911057
-108.75000000000000 29.250000000000000 8.3467211500940532	-108.75000000000000 29.250000000000000 8.3624732300788516	-108.75000000000000 29.250000000000000 8.3635495356644345	-108.75000000000000 29.250000000000000 6.8384558295202620	-108.75000000000000 29.250000000000000 6.7776940355644788	-108.75000000000000 29.250000000000000 6.4679400250937560	-108.75000000000000 29.250000000000000 6.5268225533261814	-108.75000000000000 29.250000000000000 7.2294247635929318	-108.75000000000000 29.250000000000000 7.7372222203682703	-108.75000000000000 29.250000000000000 10.191354117202845	-108.75000000000000 29.250000000000000 11.308348225811248	-108.75000000000000 29.250000000000000 12.064491168458355	-108.75000000000000 29.250000000000000 13.105484024040367	-108.75000000000000 29.250000000000000 14.597936708464248	-108.75000000000000 29.250000000000000 15.416663183168909	-108.75000000000000 29.250000000000000 18.758118155064356	-108.75000000000000 29.250000000000000 20.150873534593313	-108.75000000000000 29.250000000000000 24.653572458414224	-108.75000000000000 29.250000000000000 26.771472674211569	-108.75000000000000 29.250000000000000 25.847936562747979	-108.75000000000000 29.250000000000000 25.471013761002251	-108.75000000000000 29.250000000000000 25.112650510291932	-108.75000000000000 29.250000000000000 24.189883948194215	-108.75000000000000 29.250000000000000 19.919003319628388	-108.75000000000000 29.250000000000000 18.068232567965058	-108.75000000000000 29.250000000000000 17.349286851024889	-108.75000000000000 29.250000000000000 14.984203481369990	-108.75000000000000 29.250000000000000 17.299640304409177	-108.75000000000000 29.250000000000000 20.439248452154526	-108.75000000000000 29.250000000000000 25.354735017094342	-108.75000000000000 29.250000000000000 25.163449439639646	-108.75000000000000 29.250000000000000 34.244497172343145	-108.75000000000000 29.250000000000000 42.451434413836104	-108.75000000000000 29.250000000000000 43.566118482955567	-108.75000000000000 29.250000000000000 46.248408945813928	-108.75000000000000 29.250000000000000 43.729351170095285	-108.75000000000000 29.250000000000000 34.927941804335312	-108.75000000000000 29.250000000000000 35.194900181436523	-108.75000000000000 29.250000000000000 33.510170303953352	-108.75000000000000 29.250000000000000 26.124835553026006	-108.75000000000000 29.250000000000000 24.806284269474943	-108.75000000000000 29.250000000000000 24.311709010228828	-108.75000000000000 29.250000000000000 19.017714606479959	-108.75000000000000 29.250000000000000 17.582384629051411	-108.75000000000000 29.250000000000000 17.605953897775681	-108.75000000000000 29.250000000000000 16.445177999536202	-108.75000000000000 29.250000000000000 15.888337601832619	-108.75000000000000 29.250000000000000 13.464450352979334	-108.75000000000000 29.250000000000000 13.155855005194239	-108.75000000000000 29.250000000000000 13.235345362892996
-108.25000000000000 29.250000000000000 8.0446930548372499	-108.25000000000000 29.250000000000000 6.5265925662399047	-108.25000000000000 29.250000000000000 6.6706702664143505	-108.25000000000000 29.250000000000000 6.6052264531636835	-108.25000000000000 29.250000000000000 5.4558156225566945	-108.25000000000000 29.250000000000000 5.4183831966841076	-108.25000000000000 29.250000000000000 5.8967193577049057	-108.25000000000000 29.250000000000000 6.2161735076449123	-108.25000000000000 29.250000000000000 8.3529217370065254	-108.25000000000000 29.250000000000000 10.666533292748507	-108.25000000000000 29.250000000000000 11.942832850987907	-108.25000000000000 29.250000000000000 12.271230163945798	-108.25000000000000 29.250000000000000 13.257774739970637	-108.25000000000000 29.250000000000000 14.204981733230714	-108.25000000000000 29.250000000000000 15.375955932277387	-108.25000000000000 29.250000000000000 15.994583560509248	-108.25000000000000 29.250000000000000 20.430447347175814	-108.25000000000000 29.250000000000000 25.113935008114073	-108.25000000000000 29.250000000000000 26.818630578225747	-108.25000000000000 29.250000000000000 25.835782209324442	-108.25000000000000 29.250000000000000 25.655744752154494	-108.25000000000000 29.250000000000000 25.094750774277369	-108.25000000000000 29.250000000000000 24.655336032587996	-108.25000000000000 29.250000000000000 20.630098856702848	-108.25000000000000 29.250000000000000 17.626744592648084	-108.25000000000000 29.250000000000000 16.530263825459549	-108.25000000000000 29.250000000000000 11.906779209307253	-108.25000000000000 29.250000000000000 16.519843990756531	-108.25000000000000 29.250000000000000 19.325108881969886	-108.25000000000000 29.250000000000000 25.056082995566964	-108.25000000000000 29.250000000000000 24.977132768982916	-108.25000000000000 29.250000000000000 33.597064845947671	-108.25000000000000 29.250000000000000 33.409874046709938	-108.25000000000000 29.250000000000000 33.121405985930757	-108.25000000000000 29.250000000000000 35.122743126745235	-108.25000000000000 29.250000000000000 33.588617101785118	-108.25000000000000 29.250000000000000 33.429671254696714	-108.25000000000000 29.250000000000000 27.101052306559794	-108.25000000000000 29.250000000000000 25.542267888387407	-108.25000000000000 29.250000000000000 23.506718254820470	-108.25000000000000 29.250000000000000 19.464928194472922	-108.25000000000000 29.250000000000000 15.416828781213086	-108.25000000000000 29.250000000000000 14.166906762435897	-108.25000000000000 29.250000000000000 15.009858256887721	-108.25000000000000 29.250000000000000 15.264772951827538	-108.25000000000000 29.250000000000000 14.512609713728686	-108.25000000000000 29.250000000000000 14.386704983465160	-108.25000000000000 29.250000000000000 14.606749146673545	-108.25000000000000 29.250000000000000 15.377826519530835	-108.25000000000000 29.250000000000000 15.210800410653725
-107.75000000000000 29.250000000000000 6.1112318280001521	-107.75000000000000 29.250000000000000 6.0706266910872406	-107.75000000000000 29.250000000000000 6.3251101403604011	-107.75000000000000 29.250000000000000 5.1795058974080437	-107.75000000000000 29.250000000000000 5.3637253672813490	-107.75000000000000 29.250000000000000 5.7636177632996564	-107.75000000000000 29.250000000000000 5.1066708452789138	-107.75000000000000 29.250000000000000 7.0508089686315367	-107.75000000000000 29.250000000000000 8.9577790163885815	-107.75000000000000 29.250000000000000 12.053690543293289	-107.75000000000000 29.250000000000000 12.769412066296312	-107.75000000000000 29.250000000000000 12.765324591618610	-107.75000000000000 29.250000000000000 13.502749281565631	-107.75000000000000 29.250000000000000 14.347823542672659	-107.75000000000000 29.250000000000000 15.385791083393237	-107.75000000000000 29.250000000000000 19.072060329802259	-107.75000000000000 29.250000000000000 19.933185108979352	-107.75000000000000 29.250000000000000 24.179235600541983	-107.75000000000000 29.250000000000000 26.100511123489330	-107.75000000000000 29.250000000000000 25.005703980882817	-107.75000000000000 29.250000000000000 25.611762952920401	-107.75000000000000 29.250000000000000 24.730776454437049	-107.75000000000000 29.250000000000000 24.590982854682188	-107.75000000000000 29.250000000000000 21.262009333345162	-107.75000000000000 29.250000000000000 18.306086167091451	-107.75000000000000 29.250000000000000 16.575798026162648	-107.75000000000000 29.250000000000000 11.988027617471086	-107.75000000000000 29.250000000000000 16.332233539193410	-107.75000000000000 29.250000000000000 19.358471301029823	-107.75000000000000 29.250000000000000 24.928573154856757	-107.75000000000000 29.250000000000000 25.084115540419504	-107.75000000000000 29.250000000000000 25.520581606278014	-107.75000000000000 29.250000000000000 25.769567575917993	-107.75000000000000 29.250000000000000 25.634997939393944	-107.75000000000000 29.250000000000000 27.692571090954878	-107.75000000000000 29.250000000000000 26.462820764267523	-107.75000000000000 29.250000000000000 21.678624372199170	-107.75000000000000 29.250000000000000 21.096554768834562	-107.75000000000000 29.250000000000000 16.342991507994277	-107.75000000000000 29.250000000000000 14.745852044104733	-107.75000000000000 29.250000000000000 11.828941624609275	-107.75000000000000 29.250000000000000 10.933708700304878	-107.75000000000000 29.250000000000000 8.1127272114513858	-107.75000000000000 29.250000000000000 8.4978653741741503	-107.75000000000000 29.250000000000000 10.800909238221067	-107.75000000000000 29.250000000000000 10.865890475111975	-107.75000000000000 29.250000000000000 10.853920812762206	-107.75000000000000 29.250000000000000 11.096162476099241	-107.75000000000000 29.250000000000000 11.388456754053255	-107.75000000000000 29.250000000000000 11.590254243381731
-107.25000000000000 29.250000000000000 5.5900836797734987	-107.25000000000000 29.250000000000000 5.5797937567864144	-107.25000000000000 29.250000000000000 4.6833236014880759	-107.25000000000000 29.250000000000000 4.9628970118897859	-107.25000000000000 29.250000000000000 5.3457855698073784	-107.25000000000000 29.250000000000000 4.8434479782427298	-107.25000000000000 29.250000000000000 5.6196094414868858	-107.25000000000000 29.250000000000000 8.0888545615738465	-107.25000000000000 29.250000000000000 13.609257691171235	-107.25000000000000 29.250000000000000 14.166950611194988	-107.25000000000000 29.250000000000000 19.183657574503652	-107.25000000000000 29.250000000000000 18.409775712887207	-107.25000000000000 29.250000000000000 18.429963755179749	-107.25000000000000 29.250000000000000 18.439295903330198	-107.25000000000000 29.250000000000000 19.259166975438298	-107.25000000000000 29.250000000000000 18.378675776728006	-107.25000000000000 29.250000000000000 24.209305200184726	-107.25000000000000 29.250000000000000 22.838953448937133	-107.25000000000000 29.250000000000000 30.274563425670333	-107.25000000000000 29.250000000000000 30.086132716989926	-107.25000000000000 29.250000000000000 25.104964540009270	-107.25000000000000 29.250000000000000 30.255608919566409	-107.25000000000000 29.250000000000000 30.411216372608980	-107.25000000000000 29.250000000000000 26.424988550327477	-107.25000000000000 29.250000000000000 18.962274651277905	-107.25000000000000 29.250000000000000 17.490823180071619	-107.25000000000000 29.250000000000000 12.961082952104453	-107.25000000000000 29.250000000000000 13.224793307013728	-107.25000000000000 29.250000000000000 19.391250442444662	-107.25000000000000 29.250000000000000 25.081611919199556	-107.25000000000000 29.250000000000000 25.146733615097464	-107.25000000000000 29.250000000000000 25.127747846269902	-107.25000000000000 29.250000000000000 24.918373974220501	-107.25000000000000 29.250000000000000 24.609100387928304	-107.25000000000000 29.250000000000000 23.367424884570401	-107.25000000000000 29.250000000000000 21.549198392856354	-107.25000000000000 29.250000000000000 17.622658398775791	-107.25000000000000 29.250000000000000 17.078973318578367	-107.25000000000000 29.250000000000000 13.567823110736049	-107.25000000000000 29.250000000000000 11.600481123911546	-107.25000000000000 29.250000000000000 9.0130753852908150	-107.25000000000000 29.250000000000000 6.3515689416981260	-107.25000000000000 29.250000000000000 4.8911022848656023	-107.25000000000000 29.250000000000000 5.4270860508356504	-107.25000000000000 29.250000000000000 5.4484101077459890	-107.25000000000000 29.250000000000000 5.5714938796613955	-107.25000000000000 29.250000000000000 5.9108045411197248	-107.25000000000000 29.250000000000000 6.2151482556671445	-107.25000000000000 29.250000000000000 7.7153612083145475	-107.25000000000000 29.250000000000000 7.9115124581567748
-106.75000000000000 29.250000000000000 4.9434838330025217	-106.75000000000000 29.250000000000000 4.9829412883884094	-106.75000000000000 29.250000000000000 4.3144549644769423	-106.75000000000000 29.250000000000000 4.6166630672531177	-106.75000000000000 29.250000000000000 4.1668223273717446	-106.75000000000000 29.250000000000000 5.0268879294875282	-106.75000000000000 29.250000000000000 4.5803614649474929	-106.75000000000000 29.250000000000000 10.773934317446438	-106.75000000000000 29.250000000000000 14.492568966751143	-106.75000000000000 29.250000000000000 20.701942243996800	-106.75000000000000 29.250000000000000 28.425998870218692	-106.75000000000000 29.250000000000000 26.731937576005429	-106.75000000000000 29.250000000000000 19.062528878161153	-106.75000000000000 29.250000000000000 17.891756223973125	-106.75000000000000 29.250000000000000 19.003868198080021	-106.75000000000000 29.250000000000000 22.009993871442724	-106.75000000000000 29.250000000000000 24.072147388636733	-106.75000000000000 29.250000000000000 28.872405969847108	-106.75000000000000 29.250000000000000 30.517391468262137	-106.75000000000000 29.250000000000000 30.888950003544224	-106.75000000000000 29.250000000000000 31.780563247850672	-106.75000000000000 29.250000000000000 30.025768106890038	-106.75000000000000 29.250000000000000 30.027998375879747	-106.75000000000000 29.250000000000000 32.798347654906799	-106.75000000000000 29.250000000000000 23.908593463990410	-106.75000000000000 29.250000000000000 18.149691766981373	-106.75000000000000 29.250000000000000 14.287858134403763	-106.75000000000000 29.250000000000000 17.976668933390641	-106.75000000000000 29.250000000000000 19.379512534375102	-106.75000000000000 29.250000000000000 25.186631541998214	-106.75000000000000 29.250000000000000 25.139366206232989	-106.75000000000000 29.250000000000000 24.266367392902058	-106.75000000000000 29.250000000000000 18.896262512835495	-106.75000000000000 29.250000000000000 18.956401636569936	-106.75000000000000 29.250000000000000 22.153898089800833	-106.75000000000000 29.250000000000000 18.287205724381614	-106.75000000000000 29.250000000000000 17.354579151613205	-106.75000000000000 29.250000000000000 13.635572962532233	-106.75000000000000 29.250000000000000 12.491336624935066	-106.75000000000000 29.250000000000000 9.5482683299311990	-106.75000000000000 29.250000000000000 7.1227340121285225	-106.75000000000000 29.250000000000000 4.6916756064235212	-106.75000000000000 29.250000000000000 2.3776202149996579	-106.75000000000000 29.250000000000000 2.5838732812798155	-106.75000000000000 29.250000000000000 2.6893929118753594	-106.75000000000000 29.250000000000000 3.4824007379713349	-106.75000000000000 29.250000000000000 3.7209460625309245	-106.75000000000000 29.250000000000000 4.0923551190133045	-106.75000000000000 29.250000000000000 5.0162855592670823	-106.75000000000000 29.250000000000000 5.1943029067486250
-106.25000000000000 29.250000000000000 3.7021658251047618	-106.25000000000000 29.250000000000000 4.1363070740100163	-106.25000000000000 29.250000000000000 3.3916669163829956	-106.25000000000000 29.250000000000000 3.8081571552298961	-106.25000000000000 29.250000000000000 3.7376851813267282	-106.25000000000000 29.250000000000000 3.6738313186399321	-106.25000000000000 29.250000000000000 4.3891346068731103	-106.25000000000000 29.250000000000000 8.8597366454767990	-106.25000000000000 29.250000000000000 15.943868693600763	-106.25000000000000 29.250000000000000 22.065616094639605	-106.25000000000000 29.250000000000000 29.333717298493706	-106.25000000000000 29.250000000000000 27.195221870801959	-106.25000000000000 29.250000000000000 24.743931978207161	-106.25000000000000 29.250000000000000 22.955143004136957	-106.25000000000000 29.250000000000000 22.724362010922526	-106.25000000000000 29.250000000000000 27.709408383544865	-106.25000000000000 29.250000000000000 30.505963110230208	-106.25000000000000 29.250000000000000 28.649320719788772	-106.25000000000000 29.250000000000000 39.913416114192181	-106.25000000000000 29.250000000000000 40.081865040050531	-106.25000000000000 29.250000000000000 40.360106939560687	-106.25000000000000 29.250000000000000 39.334666289530468	-106.25000000000000 29.250000000000000 39.117069269285047	-106.25000000000000 29.250000000000000 34.099161975472370	-106.25000000000000 29.250000000000000 31.324535124278125	-106.25000000000000 29.250000000000000 24.883175262951948	-106.25000000000000 29.250000000000000 20.142033335119233	-106.25000000000000 29.250000000000000 18.654310114032075	-106.25000000000000 29.250000000000000 25.578314162929424	-106.25000000000000 29.250000000000000 25.101862820701033	-106.25000000000000 29.250000000000000 25.148027289291949	-106.25000000000000 29.250000000000000 23.432748441250659	-106.25000000000000 29.250000000000000 22.797817740076926	-106.25000000000000 29.250000000000000 21.802840806632666	-106.25000000000000 29.250000000000000 21.230667020485921	-106.25000000000000 29.250000000000000 17.688747338621702	-106.25000000000000 29.250000000000000 16.551165469372375	-106.25000000000000 29.250000000000000 13.552519366895437	-106.25000000000000 29.250000000000000 10.465782395780959	-106.25000000000000 29.250000000000000 8.9506587455238389	-106.25000000000000 29.250000000000000 6.6333627052760527	-106.25000000000000 29.250000000000000 3.7547009791648529	-106.25000000000000 29.250000000000000 1.7700114278145034	-106.25000000000000 29.250000000000000 1.7336961128795012	-106.25000000000000 29.250000000000000 1.8585285820239856	-106.25000000000000 29.250000000000000 2.3220520409437664	-106.25000000000000 29.250000000000000 2.4361750668197093	-106.25000000000000 29.250000000000000 2.7245380847896952	-106.25000000000000 29.250000000000000 3.2974908588015843	-106.25000000000000 29.250000000000000 3.4151380858795264
-105.75000000000000 29.250000000000000 3.6381658082163431	-105.75000000000000 29.250000000000000 3.3486774653502680	-105.75000000000000 29.250000000000000 3.5219225984896654	-105.75000000000000 29.250000000000000 3.3510206878693354	-105.75000000000000 29.250000000000000 3.3467307276336942	-105.75000000000000 29.250000000000000 3.5641996614203788	-105.75000000000000 29.250000000000000 3.5872214938099698	-105.75000000000000 29.250000000000000 8.2045418650064033	-105.75000000000000 29.250000000000000 11.634511119849487	-105.75000000000000 29.250000000000000 20.121634760416804	-105.75000000000000 29.250000000000000 22.738711218250774	-105.75000000000000 29.250000000000000 20.877331853678633	-105.75000000000000 29.250000000000000 24.011666677863921	-105.75000000000000 29.250000000000000 21.440764564963988	-105.75000000000000 29.250000000000000 20.774668537862301	-105.75000000000000 29.250000000000000 26.423844048151654	-105.75000000000000 29.250000000000000 29.731341136357202	-105.75000000000000 29.250000000000000 37.572794956148577	-105.75000000000000 29.250000000000000 39.655389854140232	-105.75000000000000 29.250000000000000 39.174099372488776	-105.75000000000000 29.250000000000000 38.749223548754280	-105.75000000000000 29.250000000000000 37.845566345811235	-105.75000000000000 29.250000000000000 37.321932920915550	-105.75000000000000 29.250000000000000 33.517018276093708	-105.75000000000000 29.250000000000000 30.744918328894588	-105.75000000000000 29.250000000000000 25.548867289331650	-105.75000000000000 29.250000000000000 21.707430217412021	-105.75000000000000 29.250000000000000 25.471509488694903	-105.75000000000000 29.250000000000000 25.560848759090348	-105.75000000000000 29.250000000000000 25.784296125184579	-105.75000000000000 29.250000000000000 25.840998731526447	-105.75000000000000 29.250000000000000 23.137881105597188	-105.75000000000000 29.250000000000000 21.646715650129913	-105.75000000000000 29.250000000000000 20.239476647458627	-105.75000000000000 29.250000000000000 19.605419101020413	-105.75000000000000 29.250000000000000 16.423459880840557	-105.75000000000000 29.250000000000000 14.978696276744490	-105.75000000000000 29.250000000000000 12.399982482990312	-105.75000000000000 29.250000000000000 11.424421403924107	-105.75000000000000 29.250000000000000 7.9792899324947335	-105.75000000000000 29.250000000000000 5.7800655295880947	-105.75000000000000 29.250000000000000 3.1560818211697317	-105.75000000000000 29.250000000000000 1.3788346149995188	-105.75000000000000 29.250000000000000 1.2623433439081273	-105.75000000000000 29.250000000000000 1.2262801158098238	-105.75000000000000 29.250000000000000 1.5451188812877763	-105.75000000000000 29.250000000000000 1.5677948087949727	-105.75000000000000 29.250000000000000 1.7583530446936584	-105.75000000000000 29.250000000000000 2.1297040491398715	-105.75000000000000 29.250000000000000 2.2201621559698679
-105.25000000000000 29.250000000000000 2.9871146044067465	-105.25000000000000 29.250000000000000 2.7099735818276751	-105.25000000000000 29.250000000000000 2.9746465821777854	-105.25000000000000 29.250000000000000 3.0050318370535996	-105.25000000000000 29.250000000000000 2.9768202434832540	-105.25000000000000 29.250000000000000 3.2583340491033983	-105.25000000000000 29.250000000000000 3.3697286658160261	-105.25000000000000 29.250000000000000 6.0352202264399848	-105.25000000000000 29.250000000000000 8.3526847434960203	-105.25000000000000 29.250000000000000 10.224568318576106	-105.25000000000000 29.250000000000000 14.527774552394904	-105.25000000000000 29.250000000000000 14.160923299599403	-105.25000000000000 29.250000000000000 15.772302059186504	-105.25000000000000 29.250000000000000 19.196548774958416	-105.25000000000000 29.250000000000000 18.450991883897235	-105.25000000000000 29.250000000000000 24.462754762051578	-105.25000000000000 29.250000000000000 28.095200360504272	-105.25000000000000 29.250000000000000 34.774773840767878	-105.25000000000000 29.250000000000000 37.465908473518411	-105.25000000000000 29.250000000000000 36.776410708160377	-105.25000000000000 29.250000000000000 36.351532143257835	-105.25000000000000 29.250000000000000 36.034893066123878	-105.25000000000000 29.250000000000000 35.751307563310426	-105.25000000000000 29.250000000000000 32.767826784975838	-105.25000000000000 29.250000000000000 29.570125668284298	-105.25000000000000 29.250000000000000 24.573374029612346	-105.25000000000000 29.250000000000000 20.381183305989595	-105.25000000000000 29.250000000000000 24.016667912448497	-105.25000000000000 29.250000000000000 24.334868997622650	-105.25000000000000 29.250000000000000 25.411539580200934	-105.25000000000000 29.250000000000000 25.436524346825525	-105.25000000000000 29.250000000000000 23.069265606696725	-105.25000000000000 29.250000000000000 19.717009573565992	-105.25000000000000 29.250000000000000 17.341352213769401	-105.25000000000000 29.250000000000000 15.467097454826243	-105.25000000000000 29.250000000000000 12.852016414751617	-105.25000000000000 29.250000000000000 11.491746036820048	-105.25000000000000 29.250000000000000 9.2689587925283039	-105.25000000000000 29.250000000000000 6.9795851953035513	-105.25000000000000 29.250000000000000 5.7002042246501619	-105.25000000000000 29.250000000000000 3.9697993189465715	-105.25000000000000 29.250000000000000 2.1032300988696369	-105.25000000000000 29.250000000000000 1.1346639480033109	-105.25000000000000 29.250000000000000 0.93097164495365725	-105.25000000000000 29.250000000000000 0.96410141344648714	-105.25000000000000 29.250000000000000 1.0376482849901412	-105.25000000000000 29.250000000000000 1.3650878226994276	-105.25000000000000 29.250000000000000 1.6312680807761524	-105.25000000000000 29.250000000000000 1.6577473475382776	-105.25000000000000 29.250000000000000 1.7653389135984239
-104.75000000000000 29.250000000000000 2.9234183179912279	-104.75000000000000 29.250000000000000 2.6130765033264494	-104.75000000000000 29.250000000000000 2.9930115858345925	-104.75000000000000 29.250000000000000 2.8132377845775487	-104.75000000000000 29.250000000000000 2.8248132468062703	-104.75000000000000 29.250000000000000 3.1379388509026191	-104.75000000000000 29.250000000000000 3.2666482632910325	-104.75000000000000 29.250000000000000 4.6577033510374815	-104.75000000000000 29.250000000000000 5.6997864797490916	-104.75000000000000 29.250000000000000 5.9233801163872775	-104.75000000000000 29.250000000000000 7.8558415278386180	-104.75000000000000 29.250000000000000 12.251653366378054	-104.75000000000000 29.250000000000000 14.293628438549916	-104.75000000000000 29.250000000000000 17.235093339923147	-104.75000000000000 29.250000000000000 16.524262876974014	-104.75000000000000 29.250000000000000 22.108245104557934	-104.75000000000000 29.250000000000000 25.825696103337577	-104.75000000000000 29.250000000000000 30.507540676945695	-104.75000000000000 29.250000000000000 32.775407504715851	-104.75000000000000 29.250000000000000 32.566937963250638	-104.75000000000000 29.250000000000000 32.633205848494292	-104.75000000000000 29.250000000000000 32.842849928470336	-104.75000000000000 29.250000000000000 32.484737536347467	-104.75000000000000 29.250000000000000 22.394961906679118	-104.75000000000000 29.250000000000000 19.893801683679715	-104.75000000000000 29.250000000000000 16.413596278187843	-104.75000000000000 29.250000000000000 12.857633939539339	-104.75000000000000 29.250000000000000 15.978395640342395	-104.75000000000000 29.250000000000000 16.507815912596691	-104.75000000000000 29.250000000000000 17.838437293609690	-104.75000000000000 29.250000000000000 17.821489689857216	-104.75000000000000 29.250000000000000 16.203561099331449	-104.75000000000000 29.250000000000000 13.912556536357753	-104.75000000000000 29.250000000000000 11.287984463028554	-104.75000000000000 29.250000000000000 8.6140183543579827	-104.75000000000000 29.250000000000000 7.0823512675035776	-104.75000000000000 29.250000000000000 6.2259256848293720	-104.75000000000000 29.250000000000000 4.9052931738310397	-104.75000000000000 29.250000000000000 3.6669358575934203	-104.75000000000000 29.250000000000000 2.9459087275592131	-104.75000000000000 29.250000000000000 1.9751051525871113	-104.75000000000000 29.250000000000000 1.1227032659273699	-104.75000000000000 29.250000000000000 0.93781613375452011	-104.75000000000000 29.250000000000000 0.76329063757729598	-104.75000000000000 29.250000000000000 0.84965215979015041	-104.75000000000000 29.250000000000000 0.98942261757553429	-104.75000000000000 29.250000000000000 1.0850285680978817	-104.75000000000000 29.250000000000000 1.0276988600507586	-104.75000000000000 29.250000000000000 1.0641146128001344	-104.75000000000000 29.250000000000000 1.1097425267777536
-104.25000000000000 29.250000000000000 3.7686583635206485	-104.25000000000000 29.250000000000000 3.2197451919069029	-104.25000000000000 29.250000000000000 3.3897190056319375	-104.25000000000000 29.250000000000000 2.9610038320295420	-104.25000000000000 29.250000000000000 2.8682028023894692	-104.25000000000000 29.250000000000000 2.9955832981639734	-104.25000000000000 29.250000000000000 3.4860542584592311	-104.25000000000000 29.250000000000000 4.3186270341756234	-104.25000000000000 29.250000000000000 5.0705514315934401	-104.25000000000000 29.250000000000000 5.2347771220039583	-104.25000000000000 29.250000000000000 5.2863784865597454	-104.25000000000000 29.250000000000000 8.0365710156460857	-104.25000000000000 29.250000000000000 12.004297303309658	-104.25000000000000 29.250000000000000 14.684959562749100	-104.25000000000000 29.250000000000000 18.464639453855668	-104.25000000000000 29.250000000000000 19.407601295383870	-104.25000000000000 29.250000000000000 21.981539797250250	-104.25000000000000 29.250000000000000 26.204182261682647	-104.25000000000000 29.250000000000000 28.327096615349475	-104.25000000000000 29.250000000000000 28.097623113822280	-104.25000000000000 29.250000000000000 28.080649712328711	-104.25000000000000 29.250000000000000 28.291601142229961	-104.25000000000000 29.250000000000000 27.556995421349960	-104.25000000000000 29.250000000000000 19.450132791124894	-104.25000000000000 29.250000000000000 17.804526884901669	-104.25000000000000 29.250000000000000 10.522436508784265	-104.25000000000000 29.250000000000000 8.1391527391836398	-104.25000000000000 29.250000000000000 9.8685592644042401	-104.25000000000000 29.250000000000000 10.849762808260026	-104.25000000000000 29.250000000000000 11.628638856022864	-104.25000000000000 29.250000000000000 11.600154164317450	-104.25000000000000 29.250000000000000 13.150060285230186	-104.25000000000000 29.250000000000000 9.0355026287829805	-104.25000000000000 29.250000000000000 7.1656887541098682	-104.25000000000000 29.250000000000000 4.8139406196478278	-104.25000000000000 29.250000000000000 3.7972707816620677	-104.25000000000000 29.250000000000000 3.4208494552807296	-104.25000000000000 29.250000000000000 2.5434230964010633	-104.25000000000000 29.250000000000000 2.1629036325842410	-104.25000000000000 29.250000000000000 1.4974247725400949	-104.25000000000000 29.250000000000000 1.2206836863189321	-104.25000000000000 29.250000000000000 0.86434240023099596	-104.25000000000000 29.250000000000000 0.69933676270676792	-104.25000000000000 29.250000000000000 0.56138344938332474	-104.25000000000000 29.250000000000000 0.65838874802750080	-104.25000000000000 29.250000000000000 0.71777171051262367	-104.25000000000000 29.250000000000000 0.82764678759557109	-104.25000000000000 29.250000000000000 0.78646082027094288	-104.25000000000000 29.250000000000000 0.85591880228667383	-104.25000000000000 29.250000000000000 0.86672585170248306
-103.75000000000000 29.250000000000000 5.3575873382399637	-103.75000000000000 29.250000000000000 4.6249310598383486	-103.75000000000000 29.250000000000000 4.3710294137039805	-103.75000000000000 29.250000000000000 3.6663739597983724	-103.75000000000000 29.250000000000000 3.2874801716541397	-103.75000000000000 29.250000000000000 2.8735795698721827	-103.75000000000000 29.250000000000000 3.0236119419363816	-103.75000000000000 29.250000000000000 3.8282768139932783	-103.75000000000000 29.250000000000000 4.4367730821660256	-103.75000000000000 29.250000000000000 4.4825345026584698	-103.75000000000000 29.250000000000000 4.4292084761194541	-103.75000000000000 29.250000000000000 6.9637471095556842	-103.75000000000000 29.250000000000000 10.544194222189221	-103.75000000000000 29.250000000000000 13.019403835206255	-103.75000000000000 29.250000000000000 16.708018631661393	-103.75000000000000 29.250000000000000 17.608911798290812	-103.75000000000000 29.250000000000000 18.583815954416419	-103.75000000000000 29.250000000000000 23.647647964110522	-103.75000000000000 29.250000000000000 25.398603785070627	-103.75000000000000 29.250000000000000 25.307560961257447	-103.75000000000000 29.250000000000000 25.223824159806849	-103.75000000000000 29.250000000000000 24.435467700921109	-103.75000000000000 29.250000000000000 23.659400317606302	-103.75000000000000 29.250000000000000 17.317373001964871	-103.75000000000000 29.250000000000000 11.390101350126933	-103.75000000000000 29.250000000000000 9.4345160485567821	-103.75000000000000 29.250000000000000 5.1176330159137899	-103.75000000000000 29.250000000000000 6.1673147386151648	-103.75000000000000 29.250000000000000 6.8392191192044756	-103.75000000000000 29.250000000000000 7.1196112917934755	-103.75000000000000 29.250000000000000 7.0956548448664165	-103.75000000000000 29.250000000000000 8.1641453093533940	-103.75000000000000 29.250000000000000 7.0041050086854044	-103.75000000000000 29.250000000000000 4.2970780171430931	-103.75000000000000 29.250000000000000 2.9251355848205076	-103.75000000000000 29.250000000000000 2.4448593364904645	-103.75000000000000 29.250000000000000 2.1110743233839382	-103.75000000000000 29.250000000000000 2.0603145946053685	-103.75000000000000 29.250000000000000 1.6859011080433286	-103.75000000000000 29.250000000000000 1.4411945617511408	-103.75000000000000 29.250000000000000 1.1846101579274941	-103.75000000000000 29.250000000000000 0.83168272840911073	-103.75000000000000 29.250000000000000 0.56418147493327553	-103.75000000000000 29.250000000000000 0.44960793083874490	-103.75000000000000 29.250000000000000 0.59856374208769236	-103.75000000000000 29.250000000000000 0.75800616268257937	-103.75000000000000 29.250000000000000 0.89068085937499542	-103.75000000000000 29.250000000000000 1.0638203386977680	-103.75000000000000 29.250000000000000 1.0131666196415299	-103.75000000000000 29.250000000000000 0.94981606343449532
-103.25000000000000 29.250000000000000 8.3805848636961127	-103.25000000000000 29.250000000000000 6.9555126178595996	-103.25000000000000 29.250000000000000 6.3996070565904981	-103.25000000000000 29.250000000000000 5.0923682395289553	-103.25000000000000 29.250000000000000 4.6527962188077403	-103.25000000000000 29.250000000000000 3.5341332778810628	-103.25000000000000 29.250000000000000 3.0400138809236226	-103.25000000000000 29.250000000000000 4.1214491226611436	-103.25000000000000 29.250000000000000 4.6403268548358367	-103.25000000000000 29.250000000000000 4.7495077740391638	-103.25000000000000 29.250000000000000 4.5487675007195474	-103.25000000000000 29.250000000000000 5.8661176273689213	-103.25000000000000 29.250000000000000 8.9113659598792978	-103.25000000000000 29.250000000000000 11.006874642905270	-103.25000000000000 29.250000000000000 11.570955603222188	-103.25000000000000 29.250000000000000 12.255169967034307	-103.25000000000000 29.250000000000000 16.091084159667194	-103.25000000000000 29.250000000000000 15.392011387862103	-103.25000000000000 29.250000000000000 16.582780313385392	-103.25000000000000 29.250000000000000 16.294238228480104	-103.25000000000000 29.250000000000000 15.978717745870343	-103.25000000000000 29.250000000000000 15.715211377183154	-103.25000000000000 29.250000000000000 14.873483277323652	-103.25000000000000 29.250000000000000 11.382184646132083	-103.25000000000000 29.250000000000000 9.3641101914885763	-103.25000000000000 29.250000000000000 5.8353499046151853	-103.25000000000000 29.250000000000000 4.3450889751320201	-103.25000000000000 29.250000000000000 4.0566023916719649	-103.25000000000000 29.250000000000000 5.4105813289050557	-103.25000000000000 29.250000000000000 5.9103039610494932	-103.25000000000000 29.250000000000000 5.8862568626299074	-103.25000000000000 29.250000000000000 4.8590083430823254	-103.25000000000000 29.250000000000000 4.3693499217919403	-103.25000000000000 29.250000000000000 3.4830904946831174	-103.25000000000000 29.250000000000000 2.0968339962581140	-103.25000000000000 29.250000000000000 2.0779894938379861	-103.25000000000000 29.250000000000000 1.7469103610097858	-103.25000000000000 29.250000000000000 1.6073537733976697	-103.25000000000000 29.250000000000000 1.3413144005803770	-103.25000000000000 29.250000000000000 1.1153894519094532	-103.25000000000000 29.250000000000000 0.90536003692998612	-103.25000000000000 29.250000000000000 0.59512394282310166	-103.25000000000000 29.250000000000000 0.42913373094225987	-103.25000000000000 29.250000000000000 0.47662089417729625	-103.25000000000000 29.250000000000000 0.93734991218148922	-103.25000000000000 29.250000000000000 1.2591958808065213	-103.25000000000000 29.250000000000000 1.2921000068952584	-103.25000000000000 29.250000000000000 1.6067969085476761	-103.25000000000000 29.250000000000000 1.7288804666844080	-103.25000000000000 29.250000000000000 1.6722139398734344
-102.75000000000000 29.250000000000000 11.160372486378524	-102.75000000000000 29.250000000000000 9.4930122210276338	-102.75000000000000 29.250000000000000 8.4017589115923066	-102.75000000000000 29.250000000000000 5.6675577808824986	-102.75000000000000 29.250000000000000 5.3438211396248345	-102.75000000000000 29.250000000000000 4.3497033776667990	-102.75000000000000 29.250000000000000 3.6061239340805722	-102.75000000000000 29.250000000000000 4.5205929957400874	-102.75000000000000 29.250000000000000 4.5015358751778152	-102.75000000000000 29.250000000000000 4.1645307272026590	-102.75000000000000 29.250000000000000 4.7604751509542966	-102.75000000000000 29.250000000000000 5.0222491580808075	-102.75000000000000 29.250000000000000 6.1365278861787482	-102.75000000000000 29.250000000000000 7.3072366242861806	-102.75000000000000 29.250000000000000 7.8144109024910708	-102.75000000000000 29.250000000000000 8.1491874325264657	-102.75000000000000 29.250000000000000 9.7316898409005361	-102.75000000000000 29.250000000000000 9.8632205591809026	-102.75000000000000 29.250000000000000 10.642893237767174	-102.75000000000000 29.250000000000000 10.340814718640043	-102.75000000000000 29.250000000000000 9.6566706892230787	-102.75000000000000 29.250000000000000 8.1157343877553849	-102.75000000000000 29.250000000000000 9.4368029368209392	-102.75000000000000 29.250000000000000 7.1928150637100297	-102.75000000000000 29.250000000000000 5.8872910738354109	-102.75000000000000 29.250000000000000 4.9896417126490480	-102.75000000000000 29.250000000000000 3.8557492293539628	-102.75000000000000 29.250000000000000 3.2400708075666476	-102.75000000000000 29.250000000000000 3.5234445764476612	-102.75000000000000 29.250000000000000 3.7436716264109995	-102.75000000000000 29.250000000000000 3.7276370398535486	-102.75000000000000 29.250000000000000 3.9007297126686673	-102.75000000000000 29.250000000000000 2.6662289396760195	-102.75000000000000 29.250000000000000 2.1402027482698500	-102.75000000000000 29.250000000000000 1.7839249106469839	-102.75000000000000 29.250000000000000 1.7174327214419216	-102.75000000000000 29.250000000000000 1.3605017903855507	-102.75000000000000 29.250000000000000 1.2791201973773674	-102.75000000000000 29.250000000000000 1.0521090457457032	-102.75000000000000 29.250000000000000 0.85142116147039104	-102.75000000000000 29.250000000000000 0.64846708638488681	-102.75000000000000 29.250000000000000 0.45515027413919462	-102.75000000000000 29.250000000000000 0.32647532410206875	-102.75000000000000 29.250000000000000 0.73005356522848619	-102.75000000000000 29.250000000000000 1.3354106460120319	-102.75000000000000 29.250000000000000 1.8591018102257617	-102.75000000000000 29.250000000000000 2.1870238137312059	-102.75000000000000 29.250000000000000 2.4500051157401526	-102.75000000000000 29.250000000000000 2.7606115507129223	-102.75000000000000 29.250000000000000 2.6434615171505680
-102.25000000000000 29.250000000000000 9.9097967573865500	-102.25000000000000 29.250000000000000 8.6179028639267123	-102.25000000000000 29.250000000000000 7.8366621392817279	-102.25000000000000 29.250000000000000 5.7800347655816857	-102.25000000000000 29.250000000000000 5.3284652422015606	-102.25000000000000 29.250000000000000 4.9212002394882246	-102.25000000000000 29.250000000000000 4.1867215999224410	-102.25000000000000 29.250000000000000 4.5951703333952816	-102.25000000000000 29.250000000000000 4.9859228017825048	-102.25000000000000 29.250000000000000 3.8863457855847261	-102.25000000000000 29.250000000000000 4.3492350970003208	-102.25000000000000 29.250000000000000 4.2496588518266298	-102.25000000000000 29.250000000000000 3.5236589386934511	-102.25000000000000 29.250000000000000 3.9744510249060534	-102.25000000000000 29.250000000000000 4.9310541528072624	-102.25000000000000 29.250000000000000 4.5822672212877107	-102.25000000000000 29.250000000000000 5.6534780638587359	-102.25000000000000 29.250000000000000 5.6914938529284020	-102.25000000000000 29.250000000000000 6.7986382971206796	-102.25000000000000 29.250000000000000 5.7942125240244087	-102.25000000000000 29.250000000000000 5.2586641494928914	-102.25000000000000 29.250000000000000 4.3154692199005300	-102.25000000000000 29.250000000000000 4.5153219022606415	-102.25000000000000 29.250000000000000 4.5316137604615934	-102.25000000000000 29.250000000000000 3.1652484612386886	-102.25000000000000 29.250000000000000 3.6195892246191916	-102.25000000000000 29.250000000000000 3.3988091412389960	-102.25000000000000 29.250000000000000 2.6882149056829854	-102.25000000000000 29.250000000000000 2.6860601378340632	-102.25000000000000 29.250000000000000 2.8552680698169803	-102.25000000000000 29.250000000000000 2.8444527364893721	-102.25000000000000 29.250000000000000 2.5984091010282144	-102.25000000000000 29.250000000000000 1.9590667560358801	-102.25000000000000 29.250000000000000 1.4985740946050294	-102.25000000000000 29.250000000000000 1.1469331131725551	-102.25000000000000 29.250000000000000 1.1129299826859682	-102.25000000000000 29.250000000000000 0.83121664580432020	-102.25000000000000 29.250000000000000 0.83084645574108407	-102.25000000000000 29.250000000000000 0.68154438752283886	-102.25000000000000 29.250000000000000 0.54287855790698880	-102.25000000000000 29.250000000000000 0.39008311218103908	-102.25000000000000 29.250000000000000 0.21495466899039303	-102.25000000000000 29.250000000000000 0.25788638825907217	-102.25000000000000 29.250000000000000 0.74551876034168374	-102.25000000000000 29.250000000000000 1.4394155048863262	-102.25000000000000 29.250000000000000 2.0931058769910638	-102.25000000000000 29.250000000000000 2.7136391357832030	-102.25000000000000 29.250000000000000 3.3421241637369148	-102.25000000000000 29.250000000000000 3.9670894939779093	-102.25000000000000 29.250000000000000 4.7427469699847906
-125.75000000000000 29.750000000000000 9.0108234049787352	-125.75000000000000 29.750000000000000 8.4348368948388313	-125.75000000000000 29.750000000000000 7.9035891540382881	-125.75000000000000 29.750000000000000 7.3281615277324397	-125.75000000000000 29.750000000000000 6.6727922497695022	-125.75000000000000 29.750000000000000 6.4525863754789032	-125.75000000000000 29.750000000000000 6.3637450956512618	-125.75000000000000 29.750000000000000 8.0490677716596135	-125.75000000000000 29.750000000000000 9.0074093677266873	-125.75000000000000 29.750000000000000 11.616666994075340	-125.75000000000000 29.750000000000000 14.805901760224232	-125.75000000000000 29.750000000000000 13.640415645062259	-125.75000000000000 29.750000000000000 10.879487211712487	-125.75000000000000 29.750000000000000 10.035120977791408	-125.75000000000000 29.750000000000000 9.7459297919668249	-125.75000000000000 29.750000000000000 7.5833825513988620	-125.75000000000000 29.750000000000000 7.0791976571389750	-125.75000000000000 29.750000000000000 6.8390395980484993	-125.75000000000000 29.750000000000000 5.9166528235079365	-125.75000000000000 29.750000000000000 4.6950067729579352	-125.75000000000000 29.750000000000000 4.5931935903478118	-125.75000000000000 29.750000000000000 4.0982738585505052	-125.75000000000000 29.750000000000000 3.7778446828773093	-125.75000000000000 29.750000000000000 3.8146214707508839	-125.75000000000000 29.750000000000000 3.2827417158654155	-125.75000000000000 29.750000000000000 3.1842782447585445	-125.75000000000000 29.750000000000000 3.1530637346167434	-125.75000000000000 29.750000000000000 4.2765570530741037	-125.75000000000000 29.750000000000000 5.4447130856647110	-125.75000000000000 29.750000000000000 6.5162720580534881	-125.75000000000000 29.750000000000000 6.4631849344406209	-125.75000000000000 29.750000000000000 6.0370640298832141	-125.75000000000000 29.750000000000000 4.6272119450309956	-125.75000000000000 29.750000000000000 4.3510975686826985	-125.75000000000000 29.750000000000000 5.8944363704663960	-125.75000000000000 29.750000000000000 6.0974866915605279	-125.75000000000000 29.750000000000000 5.0362745603837755	-125.75000000000000 29.750000000000000 4.6424905644727321	-125.75000000000000 29.750000000000000 7.5290813372140226	-125.75000000000000 29.750000000000000 9.0840492607717884	-125.75000000000000 29.750000000000000 9.4643133216803417	-125.75000000000000 29.750000000000000 10.571951232819325	-125.75000000000000 29.750000000000000 9.0874276327266941	-125.75000000000000 29.750000000000000 9.3135912658174487	-125.75000000000000 29.750000000000000 9.0950967897850141	-125.75000000000000 29.750000000000000 9.1933424705839091	-125.75000000000000 29.750000000000000 8.9216683789684055	-125.75000000000000 29.750000000000000 8.6106916939660731	-125.75000000000000 29.750000000000000 7.8499242650822412	-125.75000000000000 29.750000000000000 8.1666080506663405
-125.25000000000000 29.750000000000000 9.5775412134494164	-125.25000000000000 29.750000000000000 8.7701521198295680	-125.25000000000000 29.750000000000000 8.3887916422888971	-125.25000000000000 29.750000000000000 7.7293748202411505	-125.25000000000000 29.750000000000000 6.4578464161672855	-125.25000000000000 29.750000000000000 5.4276481416083380	-125.25000000000000 29.750000000000000 4.9337412882708795	-125.25000000000000 29.750000000000000 7.6778247739344581	-125.25000000000000 29.750000000000000 10.763171541681578	-125.25000000000000 29.750000000000000 15.805539993638444	-125.25000000000000 29.750000000000000 17.328445821714823	-125.25000000000000 29.750000000000000 15.446251911267908	-125.25000000000000 29.750000000000000 15.642083315097425	-125.25000000000000 29.750000000000000 14.560768512129734	-125.25000000000000 29.750000000000000 10.899146177630252	-125.25000000000000 29.750000000000000 10.646414346605283	-125.25000000000000 29.750000000000000 10.089237773462861	-125.25000000000000 29.750000000000000 7.8691165884251522	-125.25000000000000 29.750000000000000 6.8394968703768173	-125.25000000000000 29.750000000000000 6.4372955302741621	-125.25000000000000 29.750000000000000 4.7749242248316728	-125.25000000000000 29.750000000000000 4.0235716108112261	-125.25000000000000 29.750000000000000 3.4432752299305296	-125.25000000000000 29.750000000000000 3.5149847979483924	-125.25000000000000 29.750000000000000 3.4366969595811638	-125.25000000000000 29.750000000000000 3.2449364253500144	-125.25000000000000 29.750000000000000 3.2033552665870042	-125.25000000000000 29.750000000000000 3.6547084106283827	-125.25000000000000 29.750000000000000 4.8160919459717562	-125.25000000000000 29.750000000000000 5.7494373013498539	-125.25000000000000 29.750000000000000 5.6177905249501672	-125.25000000000000 29.750000000000000 4.9996273503998632	-125.25000000000000 29.750000000000000 3.5854386622691599	-125.25000000000000 29.750000000000000 3.1384760960430160	-125.25000000000000 29.750000000000000 4.6801628728281930	-125.25000000000000 29.750000000000000 4.1371904394540149	-125.25000000000000 29.750000000000000 4.6326796940004886	-125.25000000000000 29.750000000000000 4.5618945770632626	-125.25000000000000 29.750000000000000 5.9415620094093375	-125.25000000000000 29.750000000000000 6.9120170435518729	-125.25000000000000 29.750000000000000 7.9283640134020050	-125.25000000000000 29.750000000000000 7.9141892539189902	-125.25000000000000 29.750000000000000 8.4278025519352138	-125.25000000000000 29.750000000000000 8.4889685461228694	-125.25000000000000 29.750000000000000 8.0658701454165662	-125.25000000000000 29.750000000000000 8.0581287071324290	-125.25000000000000 29.750000000000000 7.9147331533830672	-125.25000000000000 29.750000000000000 7.6199271962788844	-125.25000000000000 29.750000000000000 6.9936775732177150	-125.25000000000000 29.750000000000000 7.0153434169509579
-124.75000000000000 29.750000000000000 8.2539451766784975	-124.75000000000000 29.750000000000000 6.9069351380498443	-124.75000000000000 29.750000000000000 6.7886990544020689	-124.75000000000000 29.750000000000000 6.1754918434353581	-124.75000000000000 29.750000000000000 5.4121253821491644	-124.75000000000000 29.750000000000000 4.6845793977878349	-124.75000000000000 29.750000000000000 3.8892453982635087	-124.75000000000000 29.750000000000000 6.8967249056551347	-124.75000000000000 29.750000000000000 11.322680840503871	-124.75000000000000 29.750000000000000 17.159878991961975	-124.75000000000000 29.750000000000000 23.664926901384437	-124.75000000000000 29.750000000000000 21.545467551628747	-124.75000000000000 29.750000000000000 21.671640372720404	-124.75000000000000 29.750000000000000 17.553277170000836	-124.75000000000000 29.750000000000000 15.524524865981711	-124.75000000000000 29.750000000000000 15.042469724190854	-124.75000000000000 29.750000000000000 14.413258152663524	-124.75000000000000 29.750000000000000 10.924368251620294	-124.75000000000000 29.750000000000000 9.8009570518975604	-124.75000000000000 29.750000000000000 9.1154091851900176	-124.75000000000000 29.750000000000000 6.3757193985335689	-124.75000000000000 29.750000000000000 5.3857627259086671	-124.75000000000000 29.750000000000000 4.3101452660410926	-124.75000000000000 29.750000000000000 4.4768655310268306	-124.75000000000000 29.750000000000000 3.2987296728440429	-124.75000000000000 29.750000000000000 3.0738101650232834	-124.75000000000000 29.750000000000000 2.8865450798113170	-124.75000000000000 29.750000000000000 3.9271464799862854	-124.75000000000000 29.750000000000000 4.2010292875373541	-124.75000000000000 29.750000000000000 4.8982368507607346	-124.75000000000000 29.750000000000000 4.8116445270359449	-124.75000000000000 29.750000000000000 3.8734456323268813	-124.75000000000000 29.750000000000000 2.5447591325964494	-124.75000000000000 29.750000000000000 2.4222317261100192	-124.75000000000000 29.750000000000000 3.1563102258010756	-124.75000000000000 29.750000000000000 3.7512812581246644	-124.75000000000000 29.750000000000000 4.2953686410084773	-124.75000000000000 29.750000000000000 4.5442485863520616	-124.75000000000000 29.750000000000000 4.7349773106558510	-124.75000000000000 29.750000000000000 5.4229059634485077	-124.75000000000000 29.750000000000000 6.4470264462891880	-124.75000000000000 29.750000000000000 6.1411505733268195	-124.75000000000000 29.750000000000000 6.6124245392291989	-124.75000000000000 29.750000000000000 7.7548239502450000	-124.75000000000000 29.750000000000000 7.7248398766846336	-124.75000000000000 29.750000000000000 7.7656747858616928	-124.75000000000000 29.750000000000000 7.7657076642760154	-124.75000000000000 29.750000000000000 7.7367510702726694	-124.75000000000000 29.750000000000000 7.0028151404176047	-124.75000000000000 29.750000000000000 6.8578311314962361
-124.25000000000000 29.750000000000000 5.6194252309207551	-124.25000000000000 29.750000000000000 5.3655595999656196	-124.25000000000000 29.750000000000000 4.9474975645347117	-124.25000000000000 29.750000000000000 4.5486271448541924	-124.25000000000000 29.750000000000000 3.6576972357031328	-124.25000000000000 29.750000000000000 3.2206691424276119	-124.25000000000000 29.750000000000000 2.8050918845153263	-124.25000000000000 29.750000000000000 5.8927291310426435	-124.25000000000000 29.750000000000000 14.048375506705174	-124.25000000000000 29.750000000000000 22.466615087807025	-124.25000000000000 29.750000000000000 31.943697415939440	-124.25000000000000 29.750000000000000 24.216537625024898	-124.25000000000000 29.750000000000000 23.432131970522796	-124.25000000000000 29.750000000000000 24.655895078765692	-124.25000000000000 29.750000000000000 22.416614693912532	-124.25000000000000 29.750000000000000 21.159478501773286	-124.25000000000000 29.750000000000000 19.652999893872547	-124.25000000000000 29.750000000000000 15.690724401950186	-124.25000000000000 29.750000000000000 14.312299923176901	-124.25000000000000 29.750000000000000 13.197519664087059	-124.25000000000000 29.750000000000000 9.2182966455967126	-124.25000000000000 29.750000000000000 7.8891707169378860	-124.25000000000000 29.750000000000000 6.1617953932460274	-124.25000000000000 29.750000000000000 4.8883790169023982	-124.25000000000000 29.750000000000000 4.6588588595289160	-124.25000000000000 29.750000000000000 4.3588065608344930	-124.25000000000000 29.750000000000000 4.0731337047408331	-124.25000000000000 29.750000000000000 3.7119189886132768	-124.25000000000000 29.750000000000000 4.3909419235043039	-124.25000000000000 29.750000000000000 4.7166604711679261	-124.25000000000000 29.750000000000000 4.7566317786538796	-124.25000000000000 29.750000000000000 3.2162760521888063	-124.25000000000000 29.750000000000000 1.8929708739770759	-124.25000000000000 29.750000000000000 2.0982916039088342	-124.25000000000000 29.750000000000000 3.1016090210604506	-124.25000000000000 29.750000000000000 3.4731145154718033	-124.25000000000000 29.750000000000000 3.4159996660632066	-124.25000000000000 29.750000000000000 4.8407030285288650	-124.25000000000000 29.750000000000000 5.2847532676014062	-124.25000000000000 29.750000000000000 4.7948522635864137	-124.25000000000000 29.750000000000000 5.8056722335752475	-124.25000000000000 29.750000000000000 5.6069703089938665	-124.25000000000000 29.750000000000000 7.2840218190209569	-124.25000000000000 29.750000000000000 7.3842082286553223	-124.25000000000000 29.750000000000000 7.1125849100927683	-124.25000000000000 29.750000000000000 7.2447898420087551	-124.25000000000000 29.750000000000000 7.0538015941401166	-124.25000000000000 29.750000000000000 8.7436919961761053	-124.25000000000000 29.750000000000000 7.3866155278397558	-124.25000000000000 29.750000000000000 7.4109686544749227
-123.75000000000000 29.750000000000000 3.7759590936840532	-123.75000000000000 29.750000000000000 3.4069853798226997	-123.75000000000000 29.750000000000000 2.7416245828399193	-123.75000000000000 29.750000000000000 2.6252210832666609	-123.75000000000000 29.750000000000000 2.3546505014684582	-123.75000000000000 29.750000000000000 2.2401485000834724	-123.75000000000000 29.750000000000000 2.0374512547425221	-123.75000000000000 29.750000000000000 4.3364506532267102	-123.75000000000000 29.750000000000000 14.133893066181894	-123.75000000000000 29.750000000000000 21.964578784794071	-123.75000000000000 29.750000000000000 31.883182212076132	-123.75000000000000 29.750000000000000 29.674127892875720	-123.75000000000000 29.750000000000000 31.201253536500289	-123.75000000000000 29.750000000000000 26.963587450880876	-123.75000000000000 29.750000000000000 31.359792914235591	-123.75000000000000 29.750000000000000 29.960282729658335	-123.75000000000000 29.750000000000000 22.110220905896441	-123.75000000000000 29.750000000000000 22.666508418462037	-123.75000000000000 29.750000000000000 21.084674797693889	-123.75000000000000 29.750000000000000 18.280164996191914	-123.75000000000000 29.750000000000000 13.466886763068803	-123.75000000000000 29.750000000000000 11.857475365384472	-123.75000000000000 29.750000000000000 8.7275431895201336	-123.75000000000000 29.750000000000000 7.1036947595995468	-123.75000000000000 29.750000000000000 6.9707576807886484	-123.75000000000000 29.750000000000000 6.7619034726522331	-123.75000000000000 29.750000000000000 4.8810013141591098	-123.75000000000000 29.750000000000000 5.4326418810922812	-123.75000000000000 29.750000000000000 4.3707275547373294	-123.75000000000000 29.750000000000000 4.0489543781524615	-123.75000000000000 29.750000000000000 4.1384008111702144	-123.75000000000000 29.750000000000000 2.4002602286872894	-123.75000000000000 29.750000000000000 1.9261556156872375	-123.75000000000000 29.750000000000000 2.8331833526814134	-123.75000000000000 29.750000000000000 3.3153240583628500	-123.75000000000000 29.750000000000000 3.7135456621697274	-123.75000000000000 29.750000000000000 3.5778274387656430	-123.75000000000000 29.750000000000000 4.2619461965937511	-123.75000000000000 29.750000000000000 5.0073295229924710	-123.75000000000000 29.750000000000000 4.7346801379460253	-123.75000000000000 29.750000000000000 5.7553361482507572	-123.75000000000000 29.750000000000000 6.7354018159069824	-123.75000000000000 29.750000000000000 7.2964303599403912	-123.75000000000000 29.750000000000000 7.5394546825601232	-123.75000000000000 29.750000000000000 7.2100081445547461	-123.75000000000000 29.750000000000000 8.4741659288658973	-123.75000000000000 29.750000000000000 7.3196576539185543	-123.75000000000000 29.750000000000000 8.4905235502437595	-123.75000000000000 29.750000000000000 8.7259745433357505	-123.75000000000000 29.750000000000000 9.1370243939393738
-123.25000000000000 29.750000000000000 2.1723632749416031	-123.25000000000000 29.750000000000000 2.0478297416786218	-123.25000000000000 29.750000000000000 1.6702328559867952	-123.25000000000000 29.750000000000000 1.6262570260700744	-123.25000000000000 29.750000000000000 1.4401093543301360	-123.25000000000000 29.750000000000000 1.5725083708274039	-123.25000000000000 29.750000000000000 1.5635994986484092	-123.25000000000000 29.750000000000000 3.7381504871851603	-123.25000000000000 29.750000000000000 11.171949661793798	-123.25000000000000 29.750000000000000 17.660299234393356	-123.25000000000000 29.750000000000000 23.263213504053585	-123.25000000000000 29.750000000000000 25.108118104395459	-123.25000000000000 29.750000000000000 30.774476588393995	-123.25000000000000 29.750000000000000 31.989747897125575	-123.25000000000000 29.750000000000000 32.593164561738554	-123.25000000000000 29.750000000000000 31.772353153209608	-123.25000000000000 29.750000000000000 30.314734050133538	-123.25000000000000 29.750000000000000 31.786248817997919	-123.25000000000000 29.750000000000000 30.238048669380280	-123.25000000000000 29.750000000000000 20.869808200746327	-123.25000000000000 29.750000000000000 19.358418417781387	-123.25000000000000 29.750000000000000 13.498752141274514	-123.25000000000000 29.750000000000000 10.165018349000841	-123.25000000000000 29.750000000000000 10.849719945009399	-123.25000000000000 29.750000000000000 10.692750529198872	-123.25000000000000 29.750000000000000 8.0365787971525631	-123.25000000000000 29.750000000000000 7.2540372350354554	-123.25000000000000 29.750000000000000 6.4816779235550612	-123.25000000000000 29.750000000000000 6.4972283649548785	-123.25000000000000 29.750000000000000 5.4826664675201524	-123.25000000000000 29.750000000000000 5.4834734359488486	-123.25000000000000 29.750000000000000 3.0400878281689523	-123.25000000000000 29.750000000000000 3.4318841252132350	-123.25000000000000 29.750000000000000 3.5772125103434904	-123.25000000000000 29.750000000000000 4.3544908772960405	-123.25000000000000 29.750000000000000 4.1424548666125007	-123.25000000000000 29.750000000000000 3.8913341050752659	-123.25000000000000 29.750000000000000 4.4401021135027809	-123.25000000000000 29.750000000000000 4.7242520386841429	-123.25000000000000 29.750000000000000 5.4626737857696623	-123.25000000000000 29.750000000000000 6.0106325473527011	-123.25000000000000 29.750000000000000 6.8933757551523929	-123.25000000000000 29.750000000000000 7.7593827166750007	-123.25000000000000 29.750000000000000 8.6991353066278663	-123.25000000000000 29.750000000000000 8.3681043342226076	-123.25000000000000 29.750000000000000 8.3513991351161216	-123.25000000000000 29.750000000000000 8.3239482978716648	-123.25000000000000 29.750000000000000 8.5241949347141386	-123.25000000000000 29.750000000000000 8.7692009915391420	-123.25000000000000 29.750000000000000 9.4639167831085018
-122.75000000000000 29.750000000000000 2.4866868962638766	-122.75000000000000 29.750000000000000 2.2781406236417769	-122.75000000000000 29.750000000000000 1.9868716326491536	-122.75000000000000 29.750000000000000 1.7824388531428199	-122.75000000000000 29.750000000000000 1.5139349243889473	-122.75000000000000 29.750000000000000 1.3022357287157535	-122.75000000000000 29.750000000000000 1.1939440247565196	-122.75000000000000 29.750000000000000 3.1228302209709558	-122.75000000000000 29.750000000000000 8.4951434866095994	-122.75000000000000 29.750000000000000 12.998136471300684	-122.75000000000000 29.750000000000000 16.852619762343689	-122.75000000000000 29.750000000000000 22.065582433628517	-122.75000000000000 29.750000000000000 22.996135938532074	-122.75000000000000 29.750000000000000 23.815378692841669	-122.75000000000000 29.750000000000000 31.692022874073558	-122.75000000000000 29.750000000000000 31.297604793707233	-122.75000000000000 29.750000000000000 31.169452271691092	-122.75000000000000 29.750000000000000 33.444623815434745	-122.75000000000000 29.750000000000000 32.289763003288776	-122.75000000000000 29.750000000000000 28.967859074404796	-122.75000000000000 29.750000000000000 25.349510704566470	-122.75000000000000 29.750000000000000 18.133996636184040	-122.75000000000000 29.750000000000000 15.088850949872603	-122.75000000000000 29.750000000000000 14.831025274416461	-122.75000000000000 29.750000000000000 12.206661713503236	-122.75000000000000 29.750000000000000 11.230776483417442	-122.75000000000000 29.750000000000000 11.057818228500683	-122.75000000000000 29.750000000000000 9.6059588312814892	-122.75000000000000 29.750000000000000 8.0511500680345218	-122.75000000000000 29.750000000000000 6.4268197948485941	-122.75000000000000 29.750000000000000 6.4468721928191188	-122.75000000000000 29.750000000000000 5.4261659656095889	-122.75000000000000 29.750000000000000 5.0880179680931015	-122.75000000000000 29.750000000000000 5.0386603582936642	-122.75000000000000 29.750000000000000 4.8143050828837550	-122.75000000000000 29.750000000000000 5.0952275271478529	-122.75000000000000 29.750000000000000 4.7970942882060452	-122.75000000000000 29.750000000000000 4.4351982532667371	-122.75000000000000 29.750000000000000 5.0362114676672167	-122.75000000000000 29.750000000000000 5.3124172169479369	-122.75000000000000 29.750000000000000 6.5153749929960849	-122.75000000000000 29.750000000000000 7.2112751121643024	-122.75000000000000 29.750000000000000 8.4907145421683090	-122.75000000000000 29.750000000000000 8.8498434710049700	-122.75000000000000 29.750000000000000 8.6457536068906311	-122.75000000000000 29.750000000000000 8.5409827998277947	-122.75000000000000 29.750000000000000 9.5955048979785929	-122.75000000000000 29.750000000000000 9.4696826837246864	-122.75000000000000 29.750000000000000 9.7554685060660713	-122.75000000000000 29.750000000000000 10.287742120186730
-122.25000000000000 29.750000000000000 2.3273646585667578	-122.25000000000000 29.750000000000000 1.9124377730508384	-122.25000000000000 29.750000000000000 1.9623254534906702	-122.25000000000000 29.750000000000000 1.7397236277619812	-122.25000000000000 29.750000000000000 1.3979591607791730	-122.25000000000000 29.750000000000000 1.1539854634856008	-122.25000000000000 29.750000000000000 1.0667140545136120	-122.25000000000000 29.750000000000000 3.0199066486691297	-122.25000000000000 29.750000000000000 6.9151201754646197	-122.25000000000000 29.750000000000000 9.8223600227824726	-122.25000000000000 29.750000000000000 12.597512829807375	-122.25000000000000 29.750000000000000 16.870833528084287	-122.25000000000000 29.750000000000000 17.064172569401826	-122.25000000000000 29.750000000000000 21.229181342211511	-122.25000000000000 29.750000000000000 23.182245090210589	-122.25000000000000 29.750000000000000 23.560224306614000	-122.25000000000000 29.750000000000000 30.103396138862944	-122.25000000000000 29.750000000000000 33.101912134360809	-122.25000000000000 29.750000000000000 32.272033002002971	-122.25000000000000 29.750000000000000 29.962626992009550	-122.25000000000000 29.750000000000000 27.179796285931587	-122.25000000000000 29.750000000000000 19.801345507093242	-122.25000000000000 29.750000000000000 16.801013121321425	-122.25000000000000 29.750000000000000 17.033672792508639	-122.25000000000000 29.750000000000000 17.697284607190365	-122.25000000000000 29.750000000000000 16.681937543741100	-122.25000000000000 29.750000000000000 12.743011740164517	-122.25000000000000 29.750000000000000 11.480388850790609	-122.25000000000000 29.750000000000000 12.019460476263561	-122.25000000000000 29.750000000000000 9.8511900080582784	-122.25000000000000 29.750000000000000 9.8728267888377754	-122.25000000000000 29.750000000000000 7.5720402821241981	-122.25000000000000 29.750000000000000 6.8499013605338712	-122.25000000000000 29.750000000000000 6.1665727388997533	-122.25000000000000 29.750000000000000 5.7427279798218258	-122.25000000000000 29.750000000000000 5.7407518320116928	-122.25000000000000 29.750000000000000 5.2082729884417827	-122.25000000000000 29.750000000000000 4.7715790872066011	-122.25000000000000 29.750000000000000 5.2911075249747022	-122.25000000000000 29.750000000000000 5.7359481053041756	-122.25000000000000 29.750000000000000 6.3410722859515980	-122.25000000000000 29.750000000000000 7.8238217893214914	-122.25000000000000 29.750000000000000 8.3564746787493789	-122.25000000000000 29.750000000000000 8.5935627540804322	-122.25000000000000 29.750000000000000 9.1763693497094305	-122.25000000000000 29.750000000000000 9.6104420156234340	-122.25000000000000 29.750000000000000 9.5443640107114138	-122.25000000000000 29.750000000000000 10.499820280851079	-122.25000000000000 29.750000000000000 10.224058347925611	-122.25000000000000 29.750000000000000 10.701690872653137
-121.75000000000000 29.750000000000000 2.0621704913519783	-121.75000000000000 29.750000000000000 1.8302503506004690	-121.75000000000000 29.750000000000000 1.8958604666085392	-121.75000000000000 29.750000000000000 1.8421493869454995	-121.75000000000000 29.750000000000000 1.5321644724630505	-121.75000000000000 29.750000000000000 1.2452815714848486	-121.75000000000000 29.750000000000000 1.2724625610869562	-121.75000000000000 29.750000000000000 3.2164582886326878	-121.75000000000000 29.750000000000000 6.0853480528929502	-121.75000000000000 29.750000000000000 8.1513378484679357	-121.75000000000000 29.750000000000000 10.245204646633688	-121.75000000000000 29.750000000000000 13.780254837048851	-121.75000000000000 29.750000000000000 13.092179198493485	-121.75000000000000 29.750000000000000 17.071961761800985	-121.75000000000000 29.750000000000000 17.206992814449929	-121.75000000000000 29.750000000000000 17.847899351276645	-121.75000000000000 29.750000000000000 24.141362095629908	-121.75000000000000 29.750000000000000 24.765881405607818	-121.75000000000000 29.750000000000000 26.234617167526199	-121.75000000000000 29.750000000000000 29.123216897971208	-121.75000000000000 29.750000000000000 27.269412122472996	-121.75000000000000 29.750000000000000 24.637612217194018	-121.75000000000000 29.750000000000000 23.219849901378705	-121.75000000000000 29.750000000000000 22.310245505733139	-121.75000000000000 29.750000000000000 19.259087537419443	-121.75000000000000 29.750000000000000 18.505760973850645	-121.75000000000000 29.750000000000000 18.103773231632726	-121.75000000000000 29.750000000000000 16.020643094292858	-121.75000000000000 29.750000000000000 14.633404148656737	-121.75000000000000 29.750000000000000 12.001773016632283	-121.75000000000000 29.750000000000000 12.058807600866142	-121.75000000000000 29.750000000000000 10.886758529868757	-121.75000000000000 29.750000000000000 9.1493823695079453	-121.75000000000000 29.750000000000000 6.9168758018447489	-121.75000000000000 29.750000000000000 6.6396369963547075	-121.75000000000000 29.750000000000000 7.1489737599131713	-121.75000000000000 29.750000000000000 6.3247979454039829	-121.75000000000000 29.750000000000000 5.7305832048217784	-121.75000000000000 29.750000000000000 5.6232879261392492	-121.75000000000000 29.750000000000000 6.0358470357048342	-121.75000000000000 29.750000000000000 6.9570659582597720	-121.75000000000000 29.750000000000000 8.5872121997598683	-121.75000000000000 29.750000000000000 8.8930574416021742	-121.75000000000000 29.750000000000000 9.4161135893829595	-121.75000000000000 29.750000000000000 9.1304622307867902	-121.75000000000000 29.750000000000000 10.150584573391937	-121.75000000000000 29.750000000000000 9.9547544048349383	-121.75000000000000 29.750000000000000 10.312114770707852	-121.75000000000000 29.750000000000000 9.8933448181393686	-121.75000000000000 29.750000000000000 11.573174833011734
-121.25000000000000 29.750000000000000 2.5739340153596171	-121.25000000000000 29.750000000000000 2.4283931703398021	-121.25000000000000 29.750000000000000 2.4865893664150476	-121.25000000000000 29.750000000000000 2.2363226615714829	-121.25000000000000 29.750000000000000 2.1092005097705258	-121.25000000000000 29.750000000000000 1.6815541288571780	-121.25000000000000 29.750000000000000 1.7558798414705485	-121.25000000000000 29.750000000000000 3.3235353643678502	-121.25000000000000 29.750000000000000 5.5686707849810428	-121.25000000000000 29.750000000000000 7.1593546385243974	-121.25000000000000 29.750000000000000 8.8006902179317468	-121.25000000000000 29.750000000000000 10.671474300501972	-121.25000000000000 29.750000000000000 10.498550218958355	-121.25000000000000 29.750000000000000 14.402528061153179	-121.25000000000000 29.750000000000000 13.644659387515235	-121.25000000000000 29.750000000000000 17.339269455501686	-121.25000000000000 29.750000000000000 17.853284584434611	-121.25000000000000 29.750000000000000 19.214522652263600	-121.25000000000000 29.750000000000000 24.780881308451388	-121.25000000000000 29.750000000000000 22.511756655301213	-121.25000000000000 29.750000000000000 21.510019014722616	-121.25000000000000 29.750000000000000 25.112762411035270	-121.25000000000000 29.750000000000000 24.545444877490873	-121.25000000000000 29.750000000000000 24.490382171912373	-121.25000000000000 29.750000000000000 20.865012519369454	-121.25000000000000 29.750000000000000 20.147430447328396	-121.25000000000000 29.750000000000000 19.624779646935270	-121.25000000000000 29.750000000000000 18.077945405422113	-121.25000000000000 29.750000000000000 17.164297420537750	-121.25000000000000 29.750000000000000 16.229600424252865	-121.25000000000000 29.750000000000000 16.338407465090921	-121.25000000000000 29.750000000000000 13.379082294580700	-121.25000000000000 29.750000000000000 11.589114795312771	-121.25000000000000 29.750000000000000 8.6652976448973718	-121.25000000000000 29.750000000000000 8.5366810100755721	-121.25000000000000 29.750000000000000 8.0538092628881799	-121.25000000000000 29.750000000000000 6.9994359858837845	-121.25000000000000 29.750000000000000 6.1426817047749038	-121.25000000000000 29.750000000000000 6.6350497334396037	-121.25000000000000 29.750000000000000 6.2484794967217399	-121.25000000000000 29.750000000000000 7.1470467674706821	-121.25000000000000 29.750000000000000 7.7457872065541293	-121.25000000000000 29.750000000000000 9.3184205442425601	-121.25000000000000 29.750000000000000 9.4675449351292063	-121.25000000000000 29.750000000000000 9.5646754764052311	-121.25000000000000 29.750000000000000 10.885877241396711	-121.25000000000000 29.750000000000000 10.433548667044048	-121.25000000000000 29.750000000000000 10.841188404835977	-121.25000000000000 29.750000000000000 12.237843639505025	-121.25000000000000 29.750000000000000 12.500705531311358
-120.75000000000000 29.750000000000000 2.6384733541673913	-120.75000000000000 29.750000000000000 2.8812726380896541	-120.75000000000000 29.750000000000000 3.0831385545260952	-120.75000000000000 29.750000000000000 2.4415766472122691	-120.75000000000000 29.750000000000000 2.3046041786803748	-120.75000000000000 29.750000000000000 2.1783516824113476	-120.75000000000000 29.750000000000000 2.2519240402106351	-120.75000000000000 29.750000000000000 3.8955615241544419	-120.75000000000000 29.750000000000000 6.4781115733603940	-120.75000000000000 29.750000000000000 7.5946887177397606	-120.75000000000000 29.750000000000000 9.2464312381625380	-120.75000000000000 29.750000000000000 10.938882661375114	-120.75000000000000 29.750000000000000 10.390348377867161	-120.75000000000000 29.750000000000000 11.817377485855102	-120.75000000000000 29.750000000000000 13.202762514822020	-120.75000000000000 29.750000000000000 14.259035996934326	-120.75000000000000 29.750000000000000 14.070748178188907	-120.75000000000000 29.750000000000000 17.525205671857613	-120.75000000000000 29.750000000000000 19.233233309903405	-120.75000000000000 29.750000000000000 22.218428968792047	-120.75000000000000 29.750000000000000 21.823177402711146	-120.75000000000000 29.750000000000000 22.434279127940922	-120.75000000000000 29.750000000000000 25.897855759965459	-120.75000000000000 29.750000000000000 26.580914477190859	-120.75000000000000 29.750000000000000 22.217058802442804	-120.75000000000000 29.750000000000000 21.709965785557767	-120.75000000000000 29.750000000000000 21.243264930128593	-120.75000000000000 29.750000000000000 19.836946669793413	-120.75000000000000 29.750000000000000 21.400103122796029	-120.75000000000000 29.750000000000000 18.804737406865318	-120.75000000000000 29.750000000000000 18.978641643751420	-120.75000000000000 29.750000000000000 16.284151524327523	-120.75000000000000 29.750000000000000 13.943187821192788	-120.75000000000000 29.750000000000000 10.697311831762262	-120.75000000000000 29.750000000000000 9.6525583256640424	-120.75000000000000 29.750000000000000 9.8228721691630092	-120.75000000000000 29.750000000000000 8.9305503828695532	-120.75000000000000 29.750000000000000 7.2731189628606252	-120.75000000000000 29.750000000000000 7.0069104080469096	-120.75000000000000 29.750000000000000 6.3382733684291193	-120.75000000000000 29.750000000000000 6.9748240431918020	-120.75000000000000 29.750000000000000 7.6388322047888835	-120.75000000000000 29.750000000000000 9.4673655281387674	-120.75000000000000 29.750000000000000 9.9235496421785534	-120.75000000000000 29.750000000000000 9.8600401864175904	-120.75000000000000 29.750000000000000 11.612084491320770	-120.75000000000000 29.750000000000000 11.542613295549238	-120.75000000000000 29.750000000000000 12.805266236024076	-120.75000000000000 29.750000000000000 13.427644082233156	-120.75000000000000 29.750000000000000 13.121865699922944
-120.25000000000000 29.750000000000000 1.9471559979556901	-120.25000000000000 29.750000000000000 2.4372774243639275	-120.25000000000000 29.750000000000000 2.7736980898668859	-120.25000000000000 29.750000000000000 2.5200781728283688	-120.25000000000000 29.750000000000000 2.5570655229573331	-120.25000000000000 29.750000000000000 2.6013447080264007	-120.25000000000000 29.750000000000000 3.0540103287357603	-120.25000000000000 29.750000000000000 5.0842389565555983	-120.25000000000000 29.750000000000000 7.2812467392546543	-120.25000000000000 29.750000000000000 9.0840945602688521	-120.25000000000000 29.750000000000000 10.812599870044433	-120.25000000000000 29.750000000000000 11.706795764543882	-120.25000000000000 29.750000000000000 11.590333026824117	-120.25000000000000 29.750000000000000 11.858150325756556	-120.25000000000000 29.750000000000000 11.657525819139774	-120.25000000000000 29.750000000000000 13.589850465770024	-120.25000000000000 29.750000000000000 14.192838269066771	-120.25000000000000 29.750000000000000 14.894447299654049	-120.25000000000000 29.750000000000000 16.064176595924351	-120.25000000000000 29.750000000000000 18.421946659955161	-120.25000000000000 29.750000000000000 22.768931127438034	-120.25000000000000 29.750000000000000 23.969188115850280	-120.25000000000000 29.750000000000000 27.473605785948340	-120.25000000000000 29.750000000000000 29.245600044331852	-120.25000000000000 29.750000000000000 23.561178848032128	-120.25000000000000 29.750000000000000 23.241396694033508	-120.25000000000000 29.750000000000000 22.859361849949021	-120.25000000000000 29.750000000000000 21.481598121961504	-120.25000000000000 29.750000000000000 23.017292768599699	-120.25000000000000 29.750000000000000 21.482802197895587	-120.25000000000000 29.750000000000000 21.865945544210206	-120.25000000000000 29.750000000000000 19.676569995056820	-120.25000000000000 29.750000000000000 17.220341773631819	-120.25000000000000 29.750000000000000 12.956435036756822	-120.25000000000000 29.750000000000000 11.756788978573223	-120.25000000000000 29.750000000000000 10.921459971371384	-120.25000000000000 29.750000000000000 11.211428262671207	-120.25000000000000 29.750000000000000 9.0776570893421269	-120.25000000000000 29.750000000000000 8.2864929242198730	-120.25000000000000 29.750000000000000 7.4615396396754958	-120.25000000000000 29.750000000000000 6.8436581071361262	-120.25000000000000 29.750000000000000 7.4043208145313564	-120.25000000000000 29.750000000000000 9.6057868259349135	-120.25000000000000 29.750000000000000 11.549719857866025	-120.25000000000000 29.750000000000000 11.578961174645846	-120.25000000000000 29.750000000000000 13.809416736186952	-120.25000000000000 29.750000000000000 13.687016862521862	-120.25000000000000 29.750000000000000 13.739018742211636	-120.25000000000000 29.750000000000000 16.093104010919365	-120.25000000000000 29.750000000000000 15.783678110646006
-119.75000000000000 29.750000000000000 1.9795860040630373	-119.75000000000000 29.750000000000000 2.6956304357594911	-119.75000000000000 29.750000000000000 3.1638434514199059	-119.75000000000000 29.750000000000000 3.0873743676003400	-119.75000000000000 29.750000000000000 3.4178551751532855	-119.75000000000000 29.750000000000000 3.8376401705774477	-119.75000000000000 29.750000000000000 4.6774286189654113	-119.75000000000000 29.750000000000000 6.1597223958847378	-119.75000000000000 29.750000000000000 8.6081882786613324	-119.75000000000000 29.750000000000000 11.696007640127918	-119.75000000000000 29.750000000000000 12.355651229800799	-119.75000000000000 29.750000000000000 12.847302037597098	-119.75000000000000 29.750000000000000 13.632952405485552	-119.75000000000000 29.750000000000000 14.492692889202202	-119.75000000000000 29.750000000000000 14.248486304989175	-119.75000000000000 29.750000000000000 14.994545689374611	-119.75000000000000 29.750000000000000 15.094956816085155	-119.75000000000000 29.750000000000000 16.186253768662482	-119.75000000000000 29.750000000000000 16.151807761444203	-119.75000000000000 29.750000000000000 19.693640562852039	-119.75000000000000 29.750000000000000 24.311538201628352	-119.75000000000000 29.750000000000000 25.489382518129538	-119.75000000000000 29.750000000000000 29.306595069155883	-119.75000000000000 29.750000000000000 29.169517884838793	-119.75000000000000 29.750000000000000 25.113496218539531	-119.75000000000000 29.750000000000000 25.158556753591906	-119.75000000000000 29.750000000000000 24.996935160040827	-119.75000000000000 29.750000000000000 23.555835724847881	-119.75000000000000 29.750000000000000 21.390706356814750	-119.75000000000000 29.750000000000000 24.233836984223473	-119.75000000000000 29.750000000000000 24.326392087528465	-119.75000000000000 29.750000000000000 22.584192744851716	-119.75000000000000 29.750000000000000 19.232845664643413	-119.75000000000000 29.750000000000000 14.493218742306878	-119.75000000000000 29.750000000000000 12.639401716121712	-119.75000000000000 29.750000000000000 12.893552934328330	-119.75000000000000 29.750000000000000 11.294214584677240	-119.75000000000000 29.750000000000000 11.312845883694743	-119.75000000000000 29.750000000000000 10.462194727581531	-119.75000000000000 29.750000000000000 9.1573068879747765	-119.75000000000000 29.750000000000000 8.1579687548253474	-119.75000000000000 29.750000000000000 8.4759623774696848	-119.75000000000000 29.750000000000000 11.247717356109101	-119.75000000000000 29.750000000000000 11.927717341522920	-119.75000000000000 29.750000000000000 14.312113575789372	-119.75000000000000 29.750000000000000 14.558909439968099	-119.75000000000000 29.750000000000000 16.627165554495225	-119.75000000000000 29.750000000000000 17.233168006350823	-119.75000000000000 29.750000000000000 17.751999933895952	-119.75000000000000 29.750000000000000 19.789673823275024
-119.25000000000000 29.750000000000000 5.1693728550929512	-119.25000000000000 29.750000000000000 5.5202021969548198	-119.25000000000000 29.750000000000000 4.8649483404956975	-119.25000000000000 29.750000000000000 5.1395027438764380	-119.25000000000000 29.750000000000000 5.0266136863133095	-119.25000000000000 29.750000000000000 5.3350761555247592	-119.25000000000000 29.750000000000000 6.2793521260350822	-119.25000000000000 29.750000000000000 7.2285067827499292	-119.25000000000000 29.750000000000000 10.746697707278493	-119.25000000000000 29.750000000000000 13.518188265173507	-119.25000000000000 29.750000000000000 16.351538807939406	-119.25000000000000 29.750000000000000 16.368195793758183	-119.25000000000000 29.750000000000000 16.023527187505181	-119.25000000000000 29.750000000000000 17.312122936397934	-119.25000000000000 29.750000000000000 17.199065800703377	-119.25000000000000 29.750000000000000 19.092129143055011	-119.25000000000000 29.750000000000000 19.213212016455827	-119.25000000000000 29.750000000000000 19.145690482886785	-119.25000000000000 29.750000000000000 19.559969776094423	-119.25000000000000 29.750000000000000 21.851362578132061	-119.25000000000000 29.750000000000000 26.831683983702515	-119.25000000000000 29.750000000000000 27.826024274906029	-119.25000000000000 29.750000000000000 31.607794393686905	-119.25000000000000 29.750000000000000 26.810340674149661	-119.25000000000000 29.750000000000000 27.062542901138450	-119.25000000000000 29.750000000000000 27.645916081506577	-119.25000000000000 29.750000000000000 27.333318919483073	-119.25000000000000 29.750000000000000 26.085914751104479	-119.25000000000000 29.750000000000000 22.795408871914713	-119.25000000000000 29.750000000000000 26.408524751795994	-119.25000000000000 29.750000000000000 26.413859061083976	-119.25000000000000 29.750000000000000 20.672957368151923	-119.25000000000000 29.750000000000000 20.589713839107297	-119.25000000000000 29.750000000000000 16.230515940966175	-119.25000000000000 29.750000000000000 14.547314523419349	-119.25000000000000 29.750000000000000 13.247860540655052	-119.25000000000000 29.750000000000000 13.526272726792184	-119.25000000000000 29.750000000000000 11.917665727184442	-119.25000000000000 29.750000000000000 12.934018550998099	-119.25000000000000 29.750000000000000 11.683165866379493	-119.25000000000000 29.750000000000000 10.231731366611264	-119.25000000000000 29.750000000000000 11.292166154669468	-119.25000000000000 29.750000000000000 14.403282801926951	-119.25000000000000 29.750000000000000 14.802112363566254	-119.25000000000000 29.750000000000000 18.071552555731536	-119.25000000000000 29.750000000000000 17.896286914015207	-119.25000000000000 29.750000000000000 18.016527090093334	-119.25000000000000 29.750000000000000 21.484423844847690	-119.25000000000000 29.750000000000000 21.846352809740715	-119.25000000000000 29.750000000000000 21.001335370946297
-118.75000000000000 29.750000000000000 8.9352885589685425	-118.75000000000000 29.750000000000000 8.7420000986861588	-118.75000000000000 29.750000000000000 7.3858700148267147	-118.75000000000000 29.750000000000000 7.5194799239537957	-118.75000000000000 29.750000000000000 7.9894266055203458	-118.75000000000000 29.750000000000000 7.3548177370795536	-118.75000000000000 29.750000000000000 8.9585160862994915	-118.75000000000000 29.750000000000000 8.5684737641190907	-118.75000000000000 29.750000000000000 12.576434020761027	-118.75000000000000 29.750000000000000 15.825139934325392	-118.75000000000000 29.750000000000000 19.919670720662833	-118.75000000000000 29.750000000000000 18.710186962332376	-118.75000000000000 29.750000000000000 18.689090937261334	-118.75000000000000 29.750000000000000 18.725475974946445	-118.75000000000000 29.750000000000000 20.994532798700916	-118.75000000000000 29.750000000000000 21.859665296869419	-118.75000000000000 29.750000000000000 22.563887326505736	-118.75000000000000 29.750000000000000 22.547786762511553	-118.75000000000000 29.750000000000000 22.926663121230323	-118.75000000000000 29.750000000000000 24.530261294405236	-118.75000000000000 29.750000000000000 30.506410693684916	-118.75000000000000 29.750000000000000 30.427200874111694	-118.75000000000000 29.750000000000000 34.258204574982948	-118.75000000000000 29.750000000000000 29.797397364060153	-118.75000000000000 29.750000000000000 28.918148455040441	-118.75000000000000 29.750000000000000 30.331998428210007	-118.75000000000000 29.750000000000000 24.894104458885430	-118.75000000000000 29.750000000000000 23.965784443752639	-118.75000000000000 29.750000000000000 25.891720686519655	-118.75000000000000 29.750000000000000 23.775466047597700	-118.75000000000000 29.750000000000000 23.862332546784138	-118.75000000000000 29.750000000000000 22.146064162768319	-118.75000000000000 29.750000000000000 20.850301889150582	-118.75000000000000 29.750000000000000 19.087763844524538	-118.75000000000000 29.750000000000000 14.657471492251712	-118.75000000000000 29.750000000000000 15.154192815987871	-118.75000000000000 29.750000000000000 14.244087508159657	-118.75000000000000 29.750000000000000 14.803277874495491	-118.75000000000000 29.750000000000000 13.668475352321188	-118.75000000000000 29.750000000000000 14.857105934807832	-118.75000000000000 29.750000000000000 13.624190988380487	-118.75000000000000 29.750000000000000 17.340113409810190	-118.75000000000000 29.750000000000000 17.664858691197114	-118.75000000000000 29.750000000000000 21.391519346580008	-118.75000000000000 29.750000000000000 22.274646294018371	-118.75000000000000 29.750000000000000 22.108586816525975	-118.75000000000000 29.750000000000000 22.371819933153855	-118.75000000000000 29.750000000000000 25.540622442341942	-118.75000000000000 29.750000000000000 26.223277247678755	-118.75000000000000 29.750000000000000 24.547607463971136
-118.25000000000000 29.750000000000000 13.111100122757364	-118.25000000000000 29.750000000000000 13.022785689439290	-118.25000000000000 29.750000000000000 10.602891921594502	-118.25000000000000 29.750000000000000 10.447435757765792	-118.25000000000000 29.750000000000000 10.436865564616012	-118.25000000000000 29.750000000000000 10.634040026750570	-118.25000000000000 29.750000000000000 10.963227900468134	-118.25000000000000 29.750000000000000 11.620200169407710	-118.25000000000000 29.750000000000000 14.557831542774817	-118.25000000000000 29.750000000000000 15.865620549902244	-118.25000000000000 29.750000000000000 18.766915522474648	-118.25000000000000 29.750000000000000 20.760273468895594	-118.25000000000000 29.750000000000000 21.300170455767784	-118.25000000000000 29.750000000000000 19.459550883889790	-118.25000000000000 29.750000000000000 20.076378962639861	-118.25000000000000 29.750000000000000 24.602776629812048	-118.25000000000000 29.750000000000000 26.047288582097540	-118.25000000000000 29.750000000000000 25.885961478920862	-118.25000000000000 29.750000000000000 26.516849314604684	-118.25000000000000 29.750000000000000 27.548004988926710	-118.25000000000000 29.750000000000000 27.656823383227355	-118.25000000000000 29.750000000000000 32.810355719190092	-118.25000000000000 29.750000000000000 37.270287198298412	-118.25000000000000 29.750000000000000 30.494497312243851	-118.25000000000000 29.750000000000000 31.156574452124204	-118.25000000000000 29.750000000000000 27.926207770066206	-118.25000000000000 29.750000000000000 25.541755678864391	-118.25000000000000 29.750000000000000 25.406197625858358	-118.25000000000000 29.750000000000000 23.357152313942859	-118.25000000000000 29.750000000000000 26.124885318205941	-118.25000000000000 29.750000000000000 25.298157510001012	-118.25000000000000 29.750000000000000 23.674729628367462	-118.25000000000000 29.750000000000000 21.933542172732203	-118.25000000000000 29.750000000000000 19.263938707303002	-118.25000000000000 29.750000000000000 16.556875203282157	-118.25000000000000 29.750000000000000 15.805209748847124	-118.25000000000000 29.750000000000000 16.815325317660051	-118.25000000000000 29.750000000000000 18.107667217929528	-118.25000000000000 29.750000000000000 16.845971321059128	-118.25000000000000 29.750000000000000 18.306535677349856	-118.25000000000000 29.750000000000000 19.624223021307333	-118.25000000000000 29.750000000000000 20.769836509816816	-118.25000000000000 29.750000000000000 22.893523985723867	-118.25000000000000 29.750000000000000 28.412989916330055	-118.25000000000000 29.750000000000000 27.371981180723814	-118.25000000000000 29.750000000000000 27.157972602652862	-118.25000000000000 29.750000000000000 31.878858175773740	-118.25000000000000 29.750000000000000 30.640173151413123	-118.25000000000000 29.750000000000000 30.797566195073561	-118.25000000000000 29.750000000000000 30.204507553160418
-117.75000000000000 29.750000000000000 16.296041074851612	-117.75000000000000 29.750000000000000 16.086327424544088	-117.75000000000000 29.750000000000000 14.737701292145983	-117.75000000000000 29.750000000000000 14.497012823594499	-117.75000000000000 29.750000000000000 14.203546326303416	-117.75000000000000 29.750000000000000 15.000367373193946	-117.75000000000000 29.750000000000000 14.787698071815804	-117.75000000000000 29.750000000000000 13.760491702332990	-117.75000000000000 29.750000000000000 16.371748718570505	-117.75000000000000 29.750000000000000 18.268399769042261	-117.75000000000000 29.750000000000000 19.344232360306730	-117.75000000000000 29.750000000000000 19.822594204635251	-117.75000000000000 29.750000000000000 19.879345767711850	-117.75000000000000 29.750000000000000 19.147550787121578	-117.75000000000000 29.750000000000000 22.731115410819022	-117.75000000000000 29.750000000000000 24.045443519801207	-117.75000000000000 29.750000000000000 23.851341516551535	-117.75000000000000 29.750000000000000 23.557371096424468	-117.75000000000000 29.750000000000000 28.809682068826703	-117.75000000000000 29.750000000000000 29.523397740420243	-117.75000000000000 29.750000000000000 27.836786662292536	-117.75000000000000 29.750000000000000 34.132804250641321	-117.75000000000000 29.750000000000000 40.320752798441369	-117.75000000000000 29.750000000000000 31.952674161129096	-117.75000000000000 29.750000000000000 32.459399776934575	-117.75000000000000 29.750000000000000 31.673783567923618	-117.75000000000000 29.750000000000000 26.553465576269126	-117.75000000000000 29.750000000000000 26.570244667480573	-117.75000000000000 29.750000000000000 23.891844247886716	-117.75000000000000 29.750000000000000 23.924013771431536	-117.75000000000000 29.750000000000000 24.248663469037698	-117.75000000000000 29.750000000000000 24.568503334149437	-117.75000000000000 29.750000000000000 22.662622977473408	-117.75000000000000 29.750000000000000 19.322197141498158	-117.75000000000000 29.750000000000000 16.240210705863714	-117.75000000000000 29.750000000000000 17.978965351456559	-117.75000000000000 29.750000000000000 17.324820668834416	-117.75000000000000 29.750000000000000 17.948772492787644	-117.75000000000000 29.750000000000000 20.756772477312385	-117.75000000000000 29.750000000000000 22.039990177819199	-117.75000000000000 29.750000000000000 24.490110272622342	-117.75000000000000 29.750000000000000 24.629379893505249	-117.75000000000000 29.750000000000000 32.072766771364556	-117.75000000000000 29.750000000000000 35.342736719046520	-117.75000000000000 29.750000000000000 34.267905251431770	-117.75000000000000 29.750000000000000 33.468953744665541	-117.75000000000000 29.750000000000000 37.932575234132251	-117.75000000000000 29.750000000000000 37.519369403116265	-117.75000000000000 29.750000000000000 37.326317572189815	-117.75000000000000 29.750000000000000 43.785282397705629
-117.25000000000000 29.750000000000000 18.073977496023968	-117.25000000000000 29.750000000000000 16.851456931433756	-117.25000000000000 29.750000000000000 16.212358096058743	-117.25000000000000 29.750000000000000 16.117924632870935	-117.25000000000000 29.750000000000000 18.940823623440668	-117.25000000000000 29.750000000000000 19.452347809849577	-117.25000000000000 29.750000000000000 20.344544140404551	-117.25000000000000 29.750000000000000 16.409354274661354	-117.25000000000000 29.750000000000000 19.328158964617810	-117.25000000000000 29.750000000000000 19.892940069084634	-117.25000000000000 29.750000000000000 21.899636520180930	-117.25000000000000 29.750000000000000 18.858584337737415	-117.25000000000000 29.750000000000000 17.861885674624737	-117.25000000000000 29.750000000000000 21.142964894591405	-117.25000000000000 29.750000000000000 20.877406601817288	-117.25000000000000 29.750000000000000 21.647884460176023	-117.25000000000000 29.750000000000000 21.024973170310176	-117.25000000000000 29.750000000000000 24.365296741572845	-117.25000000000000 29.750000000000000 24.657033779416487	-117.25000000000000 29.750000000000000 26.845781413395702	-117.25000000000000 29.750000000000000 29.476572268878321	-117.25000000000000 29.750000000000000 33.863464540764355	-117.25000000000000 29.750000000000000 39.794460127284424	-117.25000000000000 29.750000000000000 36.820254682179375	-117.25000000000000 29.750000000000000 31.610514473243335	-117.25000000000000 29.750000000000000 31.824307029935884	-117.25000000000000 29.750000000000000 27.783104169475607	-117.25000000000000 29.750000000000000 26.052550871139278	-117.25000000000000 29.750000000000000 24.896042181511252	-117.25000000000000 29.750000000000000 23.772890851774324	-117.25000000000000 29.750000000000000 23.983859675699126	-117.25000000000000 29.750000000000000 24.447504233875900	-117.25000000000000 29.750000000000000 22.883333654793184	-117.25000000000000 29.750000000000000 19.842069863567197	-117.25000000000000 29.750000000000000 16.370219912954351	-117.25000000000000 29.750000000000000 17.122399768246819	-117.25000000000000 29.750000000000000 20.052207050615305	-117.25000000000000 29.750000000000000 22.545773975708585	-117.25000000000000 29.750000000000000 23.832372013287920	-117.25000000000000 29.750000000000000 25.866871697925877	-117.25000000000000 29.750000000000000 28.084940775513349	-117.25000000000000 29.750000000000000 35.397691743897887	-117.25000000000000 29.750000000000000 39.131570977842102	-117.25000000000000 29.750000000000000 39.702984816207675	-117.25000000000000 29.750000000000000 39.949009689779217	-117.25000000000000 29.750000000000000 48.873688623704595	-117.25000000000000 29.750000000000000 47.465688872020785	-117.25000000000000 29.750000000000000 47.911874482750001	-117.25000000000000 29.750000000000000 46.736432103851840	-117.25000000000000 29.750000000000000 55.324296561284292
-116.75000000000000 29.750000000000000 20.402896284304237	-116.75000000000000 29.750000000000000 19.595527213708959	-116.75000000000000 29.750000000000000 22.683549725062079	-116.75000000000000 29.750000000000000 23.444901874096676	-116.75000000000000 29.750000000000000 24.133952433254446	-116.75000000000000 29.750000000000000 26.033144400274391	-116.75000000000000 29.750000000000000 27.635513862510059	-116.75000000000000 29.750000000000000 20.718017216650733	-116.75000000000000 29.750000000000000 21.570747676203151	-116.75000000000000 29.750000000000000 21.969601236069494	-116.75000000000000 29.750000000000000 21.185582718746133	-116.75000000000000 29.750000000000000 20.467950307189255	-116.75000000000000 29.750000000000000 17.474057260311010	-116.75000000000000 29.750000000000000 21.331353949894936	-116.75000000000000 29.750000000000000 19.569139856416587	-116.75000000000000 29.750000000000000 20.611051492974116	-116.75000000000000 29.750000000000000 20.856646031001869	-116.75000000000000 29.750000000000000 21.421002404888100	-116.75000000000000 29.750000000000000 23.940020087965436	-116.75000000000000 29.750000000000000 25.905737051178580	-116.75000000000000 29.750000000000000 29.963432212850961	-116.75000000000000 29.750000000000000 32.232455016541159	-116.75000000000000 29.750000000000000 35.955992703555765	-116.75000000000000 29.750000000000000 37.502591088983408	-116.75000000000000 29.750000000000000 32.235340393790942	-116.75000000000000 29.750000000000000 31.643250471485892	-116.75000000000000 29.750000000000000 30.592037509945463	-116.75000000000000 29.750000000000000 24.749092385160271	-116.75000000000000 29.750000000000000 24.488974052374868	-116.75000000000000 29.750000000000000 25.809557281910049	-116.75000000000000 29.750000000000000 25.953479463158903	-116.75000000000000 29.750000000000000 24.448205620577482	-116.75000000000000 29.750000000000000 22.140235515743225	-116.75000000000000 29.750000000000000 22.353858668454947	-116.75000000000000 29.750000000000000 18.655100631356952	-116.75000000000000 29.750000000000000 16.358814045022999	-116.75000000000000 29.750000000000000 22.272690338091511	-116.75000000000000 29.750000000000000 25.855408008747300	-116.75000000000000 29.750000000000000 26.749642359978768	-116.75000000000000 29.750000000000000 29.579974207125741	-116.75000000000000 29.750000000000000 38.425536041195514	-116.75000000000000 29.750000000000000 42.359723235578940	-116.75000000000000 29.750000000000000 44.292685845606222	-116.75000000000000 29.750000000000000 44.292172804385793	-116.75000000000000 29.750000000000000 47.454715125217504	-116.75000000000000 29.750000000000000 58.183338906682621	-116.75000000000000 29.750000000000000 58.607011832796978	-116.75000000000000 29.750000000000000 57.754694341712636	-116.75000000000000 29.750000000000000 56.625380464526465	-116.75000000000000 29.750000000000000 63.125642345598067
-116.25000000000000 29.750000000000000 25.465667736483610	-116.25000000000000 29.750000000000000 24.518288601021805	-116.25000000000000 29.750000000000000 29.791817805534347	-116.25000000000000 29.750000000000000 31.158834814217396	-116.25000000000000 29.750000000000000 32.052984959144268	-116.25000000000000 29.750000000000000 34.644250737744883	-116.25000000000000 29.750000000000000 36.493706259334871	-116.25000000000000 29.750000000000000 32.240555726895010	-116.25000000000000 29.750000000000000 26.844496780012573	-116.25000000000000 29.750000000000000 24.384799004978387	-116.25000000000000 29.750000000000000 22.122655220052973	-116.25000000000000 29.750000000000000 22.248807800959266	-116.25000000000000 29.750000000000000 21.899644442233200	-116.25000000000000 29.750000000000000 21.873958198774272	-116.25000000000000 29.750000000000000 18.987605818043136	-116.25000000000000 29.750000000000000 19.829138296124643	-116.25000000000000 29.750000000000000 23.284620459512823	-116.25000000000000 29.750000000000000 22.838965073151787	-116.25000000000000 29.750000000000000 26.926876968117647	-116.25000000000000 29.750000000000000 27.873327874766385	-116.25000000000000 29.750000000000000 31.844747506065087	-116.25000000000000 29.750000000000000 36.378360379333152	-116.25000000000000 29.750000000000000 35.073931489262307	-116.25000000000000 29.750000000000000 35.247604370471393	-116.25000000000000 29.750000000000000 34.972679849925484	-116.25000000000000 29.750000000000000 35.470508066927941	-116.25000000000000 29.750000000000000 34.657978903507200	-116.25000000000000 29.750000000000000 28.127876339132428	-116.25000000000000 29.750000000000000 27.370009789879909	-116.25000000000000 29.750000000000000 26.571281054900410	-116.25000000000000 29.750000000000000 27.117579924525693	-116.25000000000000 29.750000000000000 24.912275249810438	-116.25000000000000 29.750000000000000 21.629511829589173	-116.25000000000000 29.750000000000000 21.735246253110500	-116.25000000000000 29.750000000000000 18.664103420275985	-116.25000000000000 29.750000000000000 17.415347545937085	-116.25000000000000 29.750000000000000 18.964003439654853	-116.25000000000000 29.750000000000000 25.734921136445369	-116.25000000000000 29.750000000000000 28.937572758689438	-116.25000000000000 29.750000000000000 31.587454488450614	-116.25000000000000 29.750000000000000 40.751333500888727	-116.25000000000000 29.750000000000000 43.131594734150099	-116.25000000000000 29.750000000000000 53.563936715685998	-116.25000000000000 29.750000000000000 55.056949418465294	-116.25000000000000 29.750000000000000 57.227883087200766	-116.25000000000000 29.750000000000000 59.172897107866035	-116.25000000000000 29.750000000000000 70.476139637964138	-116.25000000000000 29.750000000000000 70.101326828176084	-116.25000000000000 29.750000000000000 70.921658904126403	-116.25000000000000 29.750000000000000 70.544992178150338
-115.75000000000000 29.750000000000000 33.460880777370541	-115.75000000000000 29.750000000000000 40.132765925217633	-115.75000000000000 29.750000000000000 40.082116562750940	-115.75000000000000 29.750000000000000 41.535382520268691	-115.75000000000000 29.750000000000000 43.115611409932391	-115.75000000000000 29.750000000000000 45.480983035646133	-115.75000000000000 29.750000000000000 47.005613556682114	-115.75000000000000 29.750000000000000 42.937360625142347	-115.75000000000000 29.750000000000000 35.608907680011647	-115.75000000000000 29.750000000000000 29.236653224620266	-115.75000000000000 29.750000000000000 30.659039888761473	-115.75000000000000 29.750000000000000 26.058499453380133	-115.75000000000000 29.750000000000000 25.987016700334198	-115.75000000000000 29.750000000000000 25.359355272032293	-115.75000000000000 29.750000000000000 24.513811841503323	-115.75000000000000 29.750000000000000 24.629237787623204	-115.75000000000000 29.750000000000000 26.294469036938981	-115.75000000000000 29.750000000000000 24.507061658386220	-115.75000000000000 29.750000000000000 30.447488252657330	-115.75000000000000 29.750000000000000 30.998940158197573	-115.75000000000000 29.750000000000000 30.178317195631863	-115.75000000000000 29.750000000000000 36.584781832399578	-115.75000000000000 29.750000000000000 39.223622314193882	-115.75000000000000 29.750000000000000 35.882241619457389	-115.75000000000000 29.750000000000000 35.802603614485939	-115.75000000000000 29.750000000000000 36.499796289269170	-115.75000000000000 29.750000000000000 35.337182993082543	-115.75000000000000 29.750000000000000 33.564070841451425	-115.75000000000000 29.750000000000000 31.089890059125395	-115.75000000000000 29.750000000000000 29.856819095693197	-115.75000000000000 29.750000000000000 30.146553455069750	-115.75000000000000 29.750000000000000 27.199208983552719	-115.75000000000000 29.750000000000000 23.688453235127700	-115.75000000000000 29.750000000000000 21.639927834624469	-115.75000000000000 29.750000000000000 20.601084776480228	-115.75000000000000 29.750000000000000 15.666423515476316	-115.75000000000000 29.750000000000000 18.709559868332139	-115.75000000000000 29.750000000000000 23.301841554468094	-115.75000000000000 29.750000000000000 31.173514767809568	-115.75000000000000 29.750000000000000 35.852200763866811	-115.75000000000000 29.750000000000000 44.900398939381979	-115.75000000000000 29.750000000000000 48.698559203734163	-115.75000000000000 29.750000000000000 58.409019862119671	-115.75000000000000 29.750000000000000 60.997436556490541	-115.75000000000000 29.750000000000000 60.233902061938622	-115.75000000000000 29.750000000000000 60.431972826311565	-115.75000000000000 29.750000000000000 71.104825463370176	-115.75000000000000 29.750000000000000 72.541470272623116	-115.75000000000000 29.750000000000000 77.383675654038356	-115.75000000000000 29.750000000000000 78.148049366579571
-115.25000000000000 29.750000000000000 45.888934666415949	-115.25000000000000 29.750000000000000 56.106789398348269	-115.25000000000000 29.750000000000000 55.320617876634827	-115.25000000000000 29.750000000000000 56.568855964873755	-115.25000000000000 29.750000000000000 58.529737030955076	-115.25000000000000 29.750000000000000 60.385222420396651	-115.25000000000000 29.750000000000000 62.868800885859798	-115.25000000000000 29.750000000000000 58.092813346462755	-115.25000000000000 29.750000000000000 47.124163709686513	-115.25000000000000 29.750000000000000 45.618362249829644	-115.25000000000000 29.750000000000000 38.641826597179950	-115.25000000000000 29.750000000000000 36.934358113100060	-115.25000000000000 29.750000000000000 35.495330869978680	-115.25000000000000 29.750000000000000 36.304031031614898	-115.25000000000000 29.750000000000000 30.783542869729708	-115.25000000000000 29.750000000000000 29.191788375251992	-115.25000000000000 29.750000000000000 35.492680032540768	-115.25000000000000 29.750000000000000 34.214511532203652	-115.25000000000000 29.750000000000000 35.823432659951145	-115.25000000000000 29.750000000000000 34.385564131592282	-115.25000000000000 29.750000000000000 35.912847083738946	-115.25000000000000 29.750000000000000 41.950159133388446	-115.25000000000000 29.750000000000000 40.829929096473904	-115.25000000000000 29.750000000000000 42.274297041136876	-115.25000000000000 29.750000000000000 43.397034695384939	-115.25000000000000 29.750000000000000 43.067225812114671	-115.25000000000000 29.750000000000000 42.886200696429711	-115.25000000000000 29.750000000000000 41.663813796146947	-115.25000000000000 29.750000000000000 37.889194763331588	-115.25000000000000 29.750000000000000 34.676892805152654	-115.25000000000000 29.750000000000000 34.789388449628831	-115.25000000000000 29.750000000000000 31.387835553634531	-115.25000000000000 29.750000000000000 24.636784626504859	-115.25000000000000 29.750000000000000 25.745257784407443	-115.25000000000000 29.750000000000000 21.821879434424570	-115.25000000000000 29.750000000000000 19.480718447669496	-115.25000000000000 29.750000000000000 21.434129350973333	-115.25000000000000 29.750000000000000 24.879300834780317	-115.25000000000000 29.750000000000000 32.205122794403636	-115.25000000000000 29.750000000000000 40.087245889855666	-115.25000000000000 29.750000000000000 42.905106188894720	-115.25000000000000 29.750000000000000 49.193673698814017	-115.25000000000000 29.750000000000000 55.759420772282112	-115.25000000000000 29.750000000000000 47.629747542628891	-115.25000000000000 29.750000000000000 55.860763662225160	-115.25000000000000 29.750000000000000 54.997933165185195	-115.25000000000000 29.750000000000000 53.305228616810062	-115.25000000000000 29.750000000000000 53.861426677999184	-115.25000000000000 29.750000000000000 55.385780800936701	-115.25000000000000 29.750000000000000 57.742859875012094
-114.75000000000000 29.750000000000000 61.491191536258142	-114.75000000000000 29.750000000000000 61.526441776751483	-114.75000000000000 29.750000000000000 61.802146194986868	-114.75000000000000 29.750000000000000 62.570542135199233	-114.75000000000000 29.750000000000000 64.181340384932852	-114.75000000000000 29.750000000000000 79.968105057220939	-114.75000000000000 29.750000000000000 81.751940994127750	-114.75000000000000 29.750000000000000 64.929820232045941	-114.75000000000000 29.750000000000000 63.811432305622908	-114.75000000000000 29.750000000000000 61.650303328329848	-114.75000000000000 29.750000000000000 51.103208411396800	-114.75000000000000 29.750000000000000 52.204962587748945	-114.75000000000000 29.750000000000000 49.238557349866241	-114.75000000000000 29.750000000000000 48.066935415511303	-114.75000000000000 29.750000000000000 39.804861794635897	-114.75000000000000 29.750000000000000 48.011130670295131	-114.75000000000000 29.750000000000000 45.773342047931628	-114.75000000000000 29.750000000000000 45.985886459112777	-114.75000000000000 29.750000000000000 44.579274926884125	-114.75000000000000 29.750000000000000 43.384380156365410	-114.75000000000000 29.750000000000000 43.930668288524039	-114.75000000000000 29.750000000000000 52.233863352840366	-114.75000000000000 29.750000000000000 49.560501284904888	-114.75000000000000 29.750000000000000 52.654131229381193	-114.75000000000000 29.750000000000000 54.540863672299814	-114.75000000000000 29.750000000000000 54.721311530449903	-114.75000000000000 29.750000000000000 55.679828896610445	-114.75000000000000 29.750000000000000 53.132948414014969	-114.75000000000000 29.750000000000000 48.257338842812288	-114.75000000000000 29.750000000000000 43.149191685365253	-114.75000000000000 29.750000000000000 43.212342311815242	-114.75000000000000 29.750000000000000 33.243231107251056	-114.75000000000000 29.750000000000000 30.113324734143088	-114.75000000000000 29.750000000000000 31.161914339051382	-114.75000000000000 29.750000000000000 27.258566922989516	-114.75000000000000 29.750000000000000 28.196673462497660	-114.75000000000000 29.750000000000000 33.357770258362805	-114.75000000000000 29.750000000000000 41.720474794112377	-114.75000000000000 29.750000000000000 48.532360765745302	-114.75000000000000 29.750000000000000 55.315947438255591	-114.75000000000000 29.750000000000000 58.388669231602258	-114.75000000000000 29.750000000000000 61.880947200625762	-114.75000000000000 29.750000000000000 61.578562323778833	-114.75000000000000 29.750000000000000 62.613884743541846	-114.75000000000000 29.750000000000000 59.358890871333514	-114.75000000000000 29.750000000000000 58.282572202563884	-114.75000000000000 29.750000000000000 56.890177910052770	-114.75000000000000 29.750000000000000 56.888989473669717	-114.75000000000000 29.750000000000000 56.485263529499164	-114.75000000000000 29.750000000000000 56.888536120753443
-114.25000000000000 29.750000000000000 80.018102904849698	-114.25000000000000 29.750000000000000 81.034839839205844	-114.25000000000000 29.750000000000000 81.595203530841232	-114.25000000000000 29.750000000000000 82.437028651284095	-114.25000000000000 29.750000000000000 85.589931614308483	-114.25000000000000 29.750000000000000 84.743611902984469	-114.25000000000000 29.750000000000000 87.404352292599100	-114.25000000000000 29.750000000000000 88.008618230782972	-114.25000000000000 29.750000000000000 87.483776602930348	-114.25000000000000 29.750000000000000 84.923304954172224	-114.25000000000000 29.750000000000000 86.586590690093885	-114.25000000000000 29.750000000000000 70.218535686427458	-114.25000000000000 29.750000000000000 69.816259973200289	-114.25000000000000 29.750000000000000 64.611134507491244	-114.25000000000000 29.750000000000000 51.774912168456680	-114.25000000000000 29.750000000000000 63.406652833000933	-114.25000000000000 29.750000000000000 62.843069347012140	-114.25000000000000 29.750000000000000 60.772818554862766	-114.25000000000000 29.750000000000000 57.678133531049099	-114.25000000000000 29.750000000000000 56.651538541817715	-114.25000000000000 29.750000000000000 55.306581223263642	-114.25000000000000 29.750000000000000 53.435441584834273	-114.25000000000000 29.750000000000000 50.509220248988456	-114.25000000000000 29.750000000000000 54.469032936051526	-114.25000000000000 29.750000000000000 56.996801616835313	-114.25000000000000 29.750000000000000 57.909958341189700	-114.25000000000000 29.750000000000000 69.438875876176724	-114.25000000000000 29.750000000000000 68.454329109123748	-114.25000000000000 29.750000000000000 63.974581923430293	-114.25000000000000 29.750000000000000 55.455001475423664	-114.25000000000000 29.750000000000000 55.503390958926367	-114.25000000000000 29.750000000000000 40.922180528164446	-114.25000000000000 29.750000000000000 39.284087145290982	-114.25000000000000 29.750000000000000 37.370802118347399	-114.25000000000000 29.750000000000000 37.795435226671835	-114.25000000000000 29.750000000000000 41.310571782772435	-114.25000000000000 29.750000000000000 50.190555935807048	-114.25000000000000 29.750000000000000 74.054940555064988	-114.25000000000000 29.750000000000000 78.838189332151714	-114.25000000000000 29.750000000000000 81.525958415711173	-114.25000000000000 29.750000000000000 102.29058653172093	-114.25000000000000 29.750000000000000 108.39985891224607	-114.25000000000000 29.750000000000000 107.55361769289200	-114.25000000000000 29.750000000000000 107.30772126640068	-114.25000000000000 29.750000000000000 108.63541737741680	-114.25000000000000 29.750000000000000 107.38384929541564	-114.25000000000000 29.750000000000000 106.24965015448545	-114.25000000000000 29.750000000000000 108.20742119672047	-114.25000000000000 29.750000000000000 107.92360842110232	-114.25000000000000 29.750000000000000 107.61040217459845
-113.75000000000000 29.750000000000000 81.361211817492688	-113.75000000000000 29.750000000000000 83.159614286670404	-113.75000000000000 29.750000000000000 84.232885701596942	-113.75000000000000 29.750000000000000 103.99209989159401	-113.75000000000000 29.750000000000000 109.90479060934257	-113.75000000000000 29.750000000000000 110.61364349346869	-113.75000000000000 29.750000000000000 115.33753628209851	-113.75000000000000 29.750000000000000 117.60386245865773	-113.75000000000000 29.750000000000000 116.43532916382135	-113.75000000000000 29.750000000000000 117.61600422532420	-113.75000000000000 29.750000000000000 118.42392774813442	-113.75000000000000 29.750000000000000 113.99922133947277	-113.75000000000000 29.750000000000000 93.433672037604296	-113.75000000000000 29.750000000000000 86.161694920411577	-113.75000000000000 29.750000000000000 84.856236937113280	-113.75000000000000 29.750000000000000 83.542606400832838	-113.75000000000000 29.750000000000000 82.573068109747453	-113.75000000000000 29.750000000000000 80.495470014179475	-113.75000000000000 29.750000000000000 75.309196946260485	-113.75000000000000 29.750000000000000 72.784359445927763	-113.75000000000000 29.750000000000000 69.449629957248959	-113.75000000000000 29.750000000000000 52.815792781334011	-113.75000000000000 29.750000000000000 50.033898873101592	-113.75000000000000 29.750000000000000 53.412510166649575	-113.75000000000000 29.750000000000000 57.698886746635488	-113.75000000000000 29.750000000000000 74.123861085127871	-113.75000000000000 29.750000000000000 71.099399937865158	-113.75000000000000 29.750000000000000 69.839590444218658	-113.75000000000000 29.750000000000000 67.075847509926660	-113.75000000000000 29.750000000000000 71.374302523710540	-113.75000000000000 29.750000000000000 71.338563077030997	-113.75000000000000 29.750000000000000 52.967481425364056	-113.75000000000000 29.750000000000000 54.136306068229224	-113.75000000000000 29.750000000000000 51.600093896515055	-113.75000000000000 29.750000000000000 55.909670665536446	-113.75000000000000 29.750000000000000 59.156766635511325	-113.75000000000000 29.750000000000000 59.882783956498876	-113.75000000000000 29.750000000000000 93.173682618659711	-113.75000000000000 29.750000000000000 98.011065775293190	-113.75000000000000 29.750000000000000 111.50629816508167	-113.75000000000000 29.750000000000000 115.37680925444204	-113.75000000000000 29.750000000000000 124.99812970916724	-113.75000000000000 29.750000000000000 127.16651770956192	-113.75000000000000 29.750000000000000 128.26315799828257	-113.75000000000000 29.750000000000000 132.58071631648752	-113.75000000000000 29.750000000000000 132.62346214357726	-113.75000000000000 29.750000000000000 133.05923587815465	-113.75000000000000 29.750000000000000 134.73702245037950	-113.75000000000000 29.750000000000000 134.41896243837803	-113.75000000000000 29.750000000000000 135.24996620396487
-113.25000000000000 29.750000000000000 79.903037184856444	-113.25000000000000 29.750000000000000 81.586647467932607	-113.25000000000000 29.750000000000000 100.13131666350313	-113.25000000000000 29.750000000000000 102.24417787662038	-113.25000000000000 29.750000000000000 108.23132908318330	-113.25000000000000 29.750000000000000 110.92155574163807	-113.25000000000000 29.750000000000000 113.30638671925743	-113.25000000000000 29.750000000000000 117.54550617876411	-113.25000000000000 29.750000000000000 119.68971004028393	-113.25000000000000 29.750000000000000 123.86032877794973	-113.25000000000000 29.750000000000000 123.01167604629688	-113.25000000000000 29.750000000000000 118.96572348368460	-113.25000000000000 29.750000000000000 120.70303269853177	-113.25000000000000 29.750000000000000 113.12135122546042	-113.25000000000000 29.750000000000000 113.45503971414847	-113.25000000000000 29.750000000000000 89.172521052130776	-113.25000000000000 29.750000000000000 88.546516609829624	-113.25000000000000 29.750000000000000 81.381562746033978	-113.25000000000000 29.750000000000000 75.150397364158025	-113.25000000000000 29.750000000000000 71.209741791295059	-113.25000000000000 29.750000000000000 65.705392271693327	-113.25000000000000 29.750000000000000 51.159192877248074	-113.25000000000000 29.750000000000000 47.417720905396600	-113.25000000000000 29.750000000000000 50.911622940265957	-113.25000000000000 29.750000000000000 54.456243633779657	-113.25000000000000 29.750000000000000 56.560351950906522	-113.25000000000000 29.750000000000000 69.937275239843174	-113.25000000000000 29.750000000000000 68.481582604886995	-113.25000000000000 29.750000000000000 65.207032644725615	-113.25000000000000 29.750000000000000 70.708810369502970	-113.25000000000000 29.750000000000000 70.516048812653651	-113.25000000000000 29.750000000000000 68.091484629091383	-113.25000000000000 29.750000000000000 59.900523203069817	-113.25000000000000 29.750000000000000 59.705208540117290	-113.25000000000000 29.750000000000000 68.621285282668836	-113.25000000000000 29.750000000000000 66.381716913110509	-113.25000000000000 29.750000000000000 76.176401122392150	-113.25000000000000 29.750000000000000 79.244779018895002	-113.25000000000000 29.750000000000000 86.385328140032641	-113.25000000000000 29.750000000000000 95.100615684772123	-113.25000000000000 29.750000000000000 94.448474418871513	-113.25000000000000 29.750000000000000 103.23581143140508	-113.25000000000000 29.750000000000000 103.85254554989181	-113.25000000000000 29.750000000000000 108.32333712420802	-113.25000000000000 29.750000000000000 107.58981597253768	-113.25000000000000 29.750000000000000 112.54519533256014	-113.25000000000000 29.750000000000000 117.18913019482461	-113.25000000000000 29.750000000000000 120.37432106073777	-113.25000000000000 29.750000000000000 125.26697365979817	-113.25000000000000 29.750000000000000 122.78403776921179
-112.75000000000000 29.750000000000000 75.830029279786913	-112.75000000000000 29.750000000000000 76.289464454238228	-112.75000000000000 29.750000000000000 75.680325872254528	-112.75000000000000 29.750000000000000 76.619818873986446	-112.75000000000000 29.750000000000000 78.645056291658165	-112.75000000000000 29.750000000000000 80.989732728213795	-112.75000000000000 29.750000000000000 80.983028223438296	-112.75000000000000 29.750000000000000 84.341862578281763	-112.75000000000000 29.750000000000000 88.976030758100265	-112.75000000000000 29.750000000000000 92.954597539565910	-112.75000000000000 29.750000000000000 112.86482385072395	-112.75000000000000 29.750000000000000 111.70686006701490	-112.75000000000000 29.750000000000000 112.80300298293665	-112.75000000000000 29.750000000000000 108.87273891411182	-112.75000000000000 29.750000000000000 114.80801202637207	-112.75000000000000 29.750000000000000 107.42978619591874	-112.75000000000000 29.750000000000000 84.582568861121104	-112.75000000000000 29.750000000000000 77.398835241628589	-112.75000000000000 29.750000000000000 69.958155808358015	-112.75000000000000 29.750000000000000 66.488331420603487	-112.75000000000000 29.750000000000000 49.969828349429193	-112.75000000000000 29.750000000000000 46.799148748946074	-112.75000000000000 29.750000000000000 43.700149638537496	-112.75000000000000 29.750000000000000 47.339077037642497	-112.75000000000000 29.750000000000000 50.523835816908054	-112.75000000000000 29.750000000000000 53.292073417061872	-112.75000000000000 29.750000000000000 66.167196033719563	-112.75000000000000 29.750000000000000 64.472427619580785	-112.75000000000000 29.750000000000000 60.931345179499793	-112.75000000000000 29.750000000000000 55.070393931752676	-112.75000000000000 29.750000000000000 54.925801913595826	-112.75000000000000 29.750000000000000 67.238016297251406	-112.75000000000000 29.750000000000000 61.419982235043840	-112.75000000000000 29.750000000000000 65.557981574765819	-112.75000000000000 29.750000000000000 76.562605042242581	-112.75000000000000 29.750000000000000 71.538998522576236	-112.75000000000000 29.750000000000000 64.718229778408073	-112.75000000000000 29.750000000000000 59.272946854351190	-112.75000000000000 29.750000000000000 60.916186273131842	-112.75000000000000 29.750000000000000 55.286211429856365	-112.75000000000000 29.750000000000000 61.396603294232690	-112.75000000000000 29.750000000000000 59.624153927401267	-112.75000000000000 29.750000000000000 56.889060457813116	-112.75000000000000 29.750000000000000 62.052598274679802	-112.75000000000000 29.750000000000000 63.517146438634313	-112.75000000000000 29.750000000000000 66.287354660130163	-112.75000000000000 29.750000000000000 68.446492944704559	-112.75000000000000 29.750000000000000 71.988681651721123	-112.75000000000000 29.750000000000000 87.897813222079961	-112.75000000000000 29.750000000000000 85.956607461121081
-112.25000000000000 29.750000000000000 55.039153377924556	-112.25000000000000 29.750000000000000 53.517436577121089	-112.25000000000000 29.750000000000000 53.792698858212205	-112.25000000000000 29.750000000000000 53.505600712369763	-112.25000000000000 29.750000000000000 52.328999748434377	-112.25000000000000 29.750000000000000 43.618638020948616	-112.25000000000000 29.750000000000000 41.515663002761741	-112.25000000000000 29.750000000000000 43.956322580984249	-112.25000000000000 29.750000000000000 46.922227303933091	-112.25000000000000 29.750000000000000 48.320346952341637	-112.25000000000000 29.750000000000000 46.712256473716636	-112.25000000000000 29.750000000000000 59.418483036674345	-112.25000000000000 29.750000000000000 61.587241976309585	-112.25000000000000 29.750000000000000 75.889809030135524	-112.25000000000000 29.750000000000000 82.070852707904976	-112.25000000000000 29.750000000000000 75.734034013866975	-112.25000000000000 29.750000000000000 60.924320608232520	-112.25000000000000 29.750000000000000 52.556931460547140	-112.25000000000000 29.750000000000000 46.428890773517047	-112.25000000000000 29.750000000000000 44.814090512803070	-112.25000000000000 29.750000000000000 42.608399467470441	-112.25000000000000 29.750000000000000 40.587124529583640	-112.25000000000000 29.750000000000000 39.938236908999635	-112.25000000000000 29.750000000000000 43.273291810909299	-112.25000000000000 29.750000000000000 45.574048209784742	-112.25000000000000 29.750000000000000 48.293039839818434	-112.25000000000000 29.750000000000000 48.486372463428033	-112.25000000000000 29.750000000000000 46.288866281059775	-112.25000000000000 29.750000000000000 57.223666680677404	-112.25000000000000 29.750000000000000 53.139429745411036	-112.25000000000000 29.750000000000000 53.352980374152260	-112.25000000000000 29.750000000000000 50.683721220079768	-112.25000000000000 29.750000000000000 56.735519128821018	-112.25000000000000 29.750000000000000 59.607047846490111	-112.25000000000000 29.750000000000000 55.566975878146778	-112.25000000000000 29.750000000000000 52.480781859657121	-112.25000000000000 29.750000000000000 45.778350505962358	-112.25000000000000 29.750000000000000 38.155331163347356	-112.25000000000000 29.750000000000000 31.225125228888995	-112.25000000000000 29.750000000000000 29.984847287379694	-112.25000000000000 29.750000000000000 30.260946626679416	-112.25000000000000 29.750000000000000 28.967090500829272	-112.25000000000000 29.750000000000000 28.573382640001192	-112.25000000000000 29.750000000000000 32.097154470952660	-112.25000000000000 29.750000000000000 33.566238012244810	-112.25000000000000 29.750000000000000 33.682067967860078	-112.25000000000000 29.750000000000000 36.176067620022181	-112.25000000000000 29.750000000000000 38.905417174478821	-112.25000000000000 29.750000000000000 42.772852562620471	-112.25000000000000 29.750000000000000 54.524412637247906
-111.75000000000000 29.750000000000000 38.127463603532590	-111.75000000000000 29.750000000000000 35.960595129541893	-111.75000000000000 29.750000000000000 35.883224163251619	-111.75000000000000 29.750000000000000 27.836381905415720	-111.75000000000000 29.750000000000000 26.568783963632068	-111.75000000000000 29.750000000000000 21.442652055254431	-111.75000000000000 29.750000000000000 19.148155078648127	-111.75000000000000 29.750000000000000 20.291520566240546	-111.75000000000000 29.750000000000000 21.632870275042219	-111.75000000000000 29.750000000000000 21.391251410812444	-111.75000000000000 29.750000000000000 20.945934123301786	-111.75000000000000 29.750000000000000 27.233411486220739	-111.75000000000000 29.750000000000000 29.166063637230547	-111.75000000000000 29.750000000000000 37.329677794132373	-111.75000000000000 29.750000000000000 41.229953802751091	-111.75000000000000 29.750000000000000 38.074277277949960	-111.75000000000000 29.750000000000000 37.591656275570280	-111.75000000000000 29.750000000000000 31.804017476179755	-111.75000000000000 29.750000000000000 28.174547821046737	-111.75000000000000 29.750000000000000 28.335789487435740	-111.75000000000000 29.750000000000000 27.107087410089260	-111.75000000000000 29.750000000000000 27.653454914746245	-111.75000000000000 29.750000000000000 37.172078348931791	-111.75000000000000 29.750000000000000 39.047535311586493	-111.75000000000000 29.750000000000000 40.611793465475671	-111.75000000000000 29.750000000000000 34.005281004807351	-111.75000000000000 29.750000000000000 34.353583487748381	-111.75000000000000 29.750000000000000 42.195507591248287	-111.75000000000000 29.750000000000000 40.669894366598221	-111.75000000000000 29.750000000000000 51.787516161337201	-111.75000000000000 29.750000000000000 51.739066750438468	-111.75000000000000 29.750000000000000 46.715098229580029	-111.75000000000000 29.750000000000000 37.054603912774553	-111.75000000000000 29.750000000000000 35.469524595412132	-111.75000000000000 29.750000000000000 30.847279616965448	-111.75000000000000 29.750000000000000 27.885907456991966	-111.75000000000000 29.750000000000000 24.426498535007958	-111.75000000000000 29.750000000000000 14.116903825926087	-111.75000000000000 29.750000000000000 12.099410540949453	-111.75000000000000 29.750000000000000 10.601325604508803	-111.75000000000000 29.750000000000000 8.6560990730997815	-111.75000000000000 29.750000000000000 7.3518578156731991	-111.75000000000000 29.750000000000000 6.9217835597979951	-111.75000000000000 29.750000000000000 9.4251948539113481	-111.75000000000000 29.750000000000000 11.304082370451718	-111.75000000000000 29.750000000000000 13.362324342073698	-111.75000000000000 29.750000000000000 16.271269252305888	-111.75000000000000 29.750000000000000 18.744344676568396	-111.75000000000000 29.750000000000000 20.711023268471369	-111.75000000000000 29.750000000000000 26.703796287464122
-111.25000000000000 29.750000000000000 25.117298263805935	-111.25000000000000 29.750000000000000 24.093677417399061	-111.25000000000000 29.750000000000000 18.420157861739014	-111.25000000000000 29.750000000000000 17.605669389834357	-111.25000000000000 29.750000000000000 13.352543930109805	-111.25000000000000 29.750000000000000 10.293672911404100	-111.25000000000000 29.750000000000000 9.1164785055026485	-111.25000000000000 29.750000000000000 9.3404763869604626	-111.25000000000000 29.750000000000000 9.5615169848244879	-111.25000000000000 29.750000000000000 9.7434205903402198	-111.25000000000000 29.750000000000000 9.7415669268153273	-111.25000000000000 29.750000000000000 12.437563690096322	-111.25000000000000 29.750000000000000 16.487131712963034	-111.25000000000000 29.750000000000000 16.855477904931227	-111.25000000000000 29.750000000000000 18.065045146671714	-111.25000000000000 29.750000000000000 17.256448030794441	-111.25000000000000 29.750000000000000 16.295836425299616	-111.25000000000000 29.750000000000000 13.584886463898856	-111.25000000000000 29.750000000000000 12.265885008079255	-111.25000000000000 29.750000000000000 16.657117370242993	-111.25000000000000 29.750000000000000 22.327243563400952	-111.25000000000000 29.750000000000000 24.836706050911648	-111.25000000000000 29.750000000000000 28.483289418087558	-111.25000000000000 29.750000000000000 28.638625866864977	-111.25000000000000 29.750000000000000 28.393968715117531	-111.25000000000000 29.750000000000000 29.352958537686128	-111.25000000000000 29.750000000000000 23.082546504685450	-111.25000000000000 29.750000000000000 30.630001908458997	-111.25000000000000 29.750000000000000 38.759968415778495	-111.25000000000000 29.750000000000000 48.778935390285547	-111.25000000000000 29.750000000000000 48.709345168024981	-111.25000000000000 29.750000000000000 44.243421831303941	-111.25000000000000 29.750000000000000 30.510989519790719	-111.25000000000000 29.750000000000000 17.575796502006497	-111.25000000000000 29.750000000000000 12.262143291496152	-111.25000000000000 29.750000000000000 10.147050537487088	-111.25000000000000 29.750000000000000 6.7236443166925826	-111.25000000000000 29.750000000000000 4.1968909045682397	-111.25000000000000 29.750000000000000 2.4547534772123223	-111.25000000000000 29.750000000000000 2.1279674888056328	-111.25000000000000 29.750000000000000 1.6284756379103766	-111.25000000000000 29.750000000000000 3.2218210632222051	-111.25000000000000 29.750000000000000 4.5825374726700208	-111.25000000000000 29.750000000000000 3.9066692950416777	-111.25000000000000 29.750000000000000 4.1031960934950185	-111.25000000000000 29.750000000000000 4.8897745668790717	-111.25000000000000 29.750000000000000 6.4994503743884140	-111.25000000000000 29.750000000000000 8.1111269058304902	-111.25000000000000 29.750000000000000 9.4766697874295573	-111.25000000000000 29.750000000000000 13.728155614614140
-110.75000000000000 29.750000000000000 16.903147965286063	-110.75000000000000 29.750000000000000 16.332127932681509	-110.75000000000000 29.750000000000000 12.743401791904102	-110.75000000000000 29.750000000000000 12.164011513614403	-110.75000000000000 29.750000000000000 9.4336178625210483	-110.75000000000000 29.750000000000000 9.3667819710890825	-110.75000000000000 29.750000000000000 8.9303746130028134	-110.75000000000000 29.750000000000000 8.7249569627339483	-110.75000000000000 29.750000000000000 8.9237730427951529	-110.75000000000000 29.750000000000000 9.1800550688025364	-110.75000000000000 29.750000000000000 9.4589433249072226	-110.75000000000000 29.750000000000000 9.3801475315841500	-110.75000000000000 29.750000000000000 11.822524386386455	-110.75000000000000 29.750000000000000 11.655673605679867	-110.75000000000000 29.750000000000000 11.729215629742514	-110.75000000000000 29.750000000000000 11.814453133412442	-110.75000000000000 29.750000000000000 11.361788274105376	-110.75000000000000 29.750000000000000 12.668435299922855	-110.75000000000000 29.750000000000000 12.474249504233832	-110.75000000000000 29.750000000000000 16.147064107344821	-110.75000000000000 29.750000000000000 22.106658087355061	-110.75000000000000 29.750000000000000 24.914072911009530	-110.75000000000000 29.750000000000000 26.534679604113045	-110.75000000000000 29.750000000000000 27.368345220071415	-110.75000000000000 29.750000000000000 21.348728038049618	-110.75000000000000 29.750000000000000 21.357963648760183	-110.75000000000000 29.750000000000000 20.005467287353294	-110.75000000000000 29.750000000000000 28.870039471891335	-110.75000000000000 29.750000000000000 38.353661570893962	-110.75000000000000 29.750000000000000 50.614528390558640	-110.75000000000000 29.750000000000000 47.971669407435400	-110.75000000000000 29.750000000000000 44.763899579855476	-110.75000000000000 29.750000000000000 30.855729844108385	-110.75000000000000 29.750000000000000 18.434748725186950	-110.75000000000000 29.750000000000000 13.533735335506151	-110.75000000000000 29.750000000000000 11.680648275227504	-110.75000000000000 29.750000000000000 8.4417278248506822	-110.75000000000000 29.750000000000000 8.1758458364657205	-110.75000000000000 29.750000000000000 8.6423338689712992	-110.75000000000000 29.750000000000000 7.8870767804030111	-110.75000000000000 29.750000000000000 6.9853042741581568	-110.75000000000000 29.750000000000000 7.0417440097197534	-110.75000000000000 29.750000000000000 6.5358317364747398	-110.75000000000000 29.750000000000000 5.7026251170398625	-110.75000000000000 29.750000000000000 4.6067651799665921	-110.75000000000000 29.750000000000000 4.2454190235068952	-110.75000000000000 29.750000000000000 3.7885431837789727	-110.75000000000000 29.750000000000000 4.1201953121379447	-110.75000000000000 29.750000000000000 4.9363958128182599	-110.75000000000000 29.750000000000000 6.6330793350200139
-110.25000000000000 29.750000000000000 12.654382339440261	-110.25000000000000 29.750000000000000 12.357673447589391	-110.25000000000000 29.750000000000000 12.399937403397615	-110.25000000000000 29.750000000000000 9.5860196293098472	-110.25000000000000 29.750000000000000 9.4902953149338138	-110.25000000000000 29.750000000000000 7.4235088759408621	-110.25000000000000 29.750000000000000 7.0927302744668506	-110.25000000000000 29.750000000000000 8.8924119576966767	-110.25000000000000 29.750000000000000 9.1052398859975874	-110.25000000000000 29.750000000000000 9.4877437036820229	-110.25000000000000 29.750000000000000 10.580098149946444	-110.25000000000000 29.750000000000000 10.666766600300939	-110.25000000000000 29.750000000000000 13.033078003800730	-110.25000000000000 29.750000000000000 13.133772941674891	-110.25000000000000 29.750000000000000 13.392635130380551	-110.25000000000000 29.750000000000000 13.857436061672933	-110.25000000000000 29.750000000000000 13.322983021935363	-110.25000000000000 29.750000000000000 16.150432050035370	-110.25000000000000 29.750000000000000 16.752800757224513	-110.25000000000000 29.750000000000000 20.183419926881061	-110.25000000000000 29.750000000000000 20.883840562275335	-110.25000000000000 29.750000000000000 26.800318351838804	-110.25000000000000 29.750000000000000 27.584001874899538	-110.25000000000000 29.750000000000000 21.546438009812579	-110.25000000000000 29.750000000000000 20.696278446662781	-110.25000000000000 29.750000000000000 16.836262973226724	-110.25000000000000 29.750000000000000 15.234263135028570	-110.25000000000000 29.750000000000000 28.053724003823433	-110.25000000000000 29.750000000000000 37.347519633330919	-110.25000000000000 29.750000000000000 40.993536758620337	-110.25000000000000 29.750000000000000 48.627846517034435	-110.25000000000000 29.750000000000000 47.803857236544573	-110.25000000000000 29.750000000000000 34.212915220984115	-110.25000000000000 29.750000000000000 29.762443452359115	-110.25000000000000 29.750000000000000 24.274321618145553	-110.25000000000000 29.750000000000000 21.606784197119747	-110.25000000000000 29.750000000000000 16.696817585403739	-110.25000000000000 29.750000000000000 16.863212266447601	-110.25000000000000 29.750000000000000 15.622415208606240	-110.25000000000000 29.750000000000000 12.326833942140714	-110.25000000000000 29.750000000000000 10.618306902350515	-110.25000000000000 29.750000000000000 8.7325100806510214	-110.25000000000000 29.750000000000000 7.0027599230083490	-110.25000000000000 29.750000000000000 6.3167793486087991	-110.25000000000000 29.750000000000000 4.7464372301593585	-110.25000000000000 29.750000000000000 4.3318171006507447	-110.25000000000000 29.750000000000000 3.8180878106756566	-110.25000000000000 29.750000000000000 3.5182971974998249	-110.25000000000000 29.750000000000000 2.9929490952158364	-110.25000000000000 29.750000000000000 2.5937998494170960
-109.75000000000000 29.750000000000000 9.9680947456483757	-109.75000000000000 29.750000000000000 9.8780514890753146	-109.75000000000000 29.750000000000000 9.7092153766762426	-109.75000000000000 29.750000000000000 9.6489123406002744	-109.75000000000000 29.750000000000000 7.6607776508684928	-109.75000000000000 29.750000000000000 7.6153963018236901	-109.75000000000000 29.750000000000000 7.3484000631582376	-109.75000000000000 29.750000000000000 9.0126430457426547	-109.75000000000000 29.750000000000000 9.1922168283004151	-109.75000000000000 29.750000000000000 9.9556632378965428	-109.75000000000000 29.750000000000000 10.932402668417572	-109.75000000000000 29.750000000000000 13.326076749443850	-109.75000000000000 29.750000000000000 13.521095184775673	-109.75000000000000 29.750000000000000 14.102106573643052	-109.75000000000000 29.750000000000000 14.619018111976166	-109.75000000000000 29.750000000000000 15.321342590754353	-109.75000000000000 29.750000000000000 15.432894779040000	-109.75000000000000 29.750000000000000 19.088896776378441	-109.75000000000000 29.750000000000000 19.766510105816895	-109.75000000000000 29.750000000000000 23.771452326580100	-109.75000000000000 29.750000000000000 22.761850296623969	-109.75000000000000 29.750000000000000 23.219603593184218	-109.75000000000000 29.750000000000000 24.568096366387969	-109.75000000000000 29.750000000000000 23.843256145715568	-109.75000000000000 29.750000000000000 22.128392678339825	-109.75000000000000 29.750000000000000 16.782550614531502	-109.75000000000000 29.750000000000000 15.480716485362246	-109.75000000000000 29.750000000000000 21.851605234889881	-109.75000000000000 29.750000000000000 29.482190971993028	-109.75000000000000 29.750000000000000 38.153260033318155	-109.75000000000000 29.750000000000000 37.476157411807748	-109.75000000000000 29.750000000000000 38.560048684350058	-109.75000000000000 29.750000000000000 37.611080749158489	-109.75000000000000 29.750000000000000 36.820994265013660	-109.75000000000000 29.750000000000000 36.291424155535623	-109.75000000000000 29.750000000000000 32.878016062777263	-109.75000000000000 29.750000000000000 25.996608996079161	-109.75000000000000 29.750000000000000 24.710710249995788	-109.75000000000000 29.750000000000000 23.244660488323781	-109.75000000000000 29.750000000000000 17.463215832926412	-109.75000000000000 29.750000000000000 14.235584154832893	-109.75000000000000 29.750000000000000 10.683524859504628	-109.75000000000000 29.750000000000000 8.2030629089033198	-109.75000000000000 29.750000000000000 7.6383342981884006	-109.75000000000000 29.750000000000000 5.8113768893130704	-109.75000000000000 29.750000000000000 5.0420330517251752	-109.75000000000000 29.750000000000000 4.3696356020215017	-109.75000000000000 29.750000000000000 3.2264931621397355	-109.75000000000000 29.750000000000000 2.9824529072112087	-109.75000000000000 29.750000000000000 2.4169003109785434
-109.25000000000000 29.750000000000000 9.5133425084593437	-109.25000000000000 29.750000000000000 9.6560471571655828	-109.25000000000000 29.750000000000000 7.5875325209549747	-109.25000000000000 29.750000000000000 7.5828341784920186	-109.25000000000000 29.750000000000000 7.6569224294355154	-109.25000000000000 29.750000000000000 6.1579954274276751	-109.25000000000000 29.750000000000000 6.1881413423105398	-109.25000000000000 29.750000000000000 7.1317351785615397	-109.25000000000000 29.750000000000000 7.3519057347040428	-109.25000000000000 29.750000000000000 10.058777283530754	-109.25000000000000 29.750000000000000 10.560504559310724	-109.25000000000000 29.750000000000000 10.832730163299454	-109.25000000000000 29.750000000000000 13.662078422601859	-109.25000000000000 29.750000000000000 14.493197262775976	-109.25000000000000 29.750000000000000 14.901582014355180	-109.25000000000000 29.750000000000000 15.919712551350866	-109.25000000000000 29.750000000000000 16.081625691647091	-109.25000000000000 29.750000000000000 20.238772753377575	-109.25000000000000 29.750000000000000 20.893180382871300	-109.25000000000000 29.750000000000000 20.279469873375096	-109.25000000000000 29.750000000000000 24.082682515957163	-109.25000000000000 29.750000000000000 24.004833002832452	-109.25000000000000 29.750000000000000 23.720693474791243	-109.25000000000000 29.750000000000000 19.770847903803901	-109.25000000000000 29.750000000000000 17.924314140799314	-109.25000000000000 29.750000000000000 16.451992060869749	-109.25000000000000 29.750000000000000 11.800146543736249	-109.25000000000000 29.750000000000000 17.562834560633309	-109.25000000000000 29.750000000000000 23.152153300511262	-109.25000000000000 29.750000000000000 28.999994380702333	-109.25000000000000 29.750000000000000 28.800677226190036	-109.25000000000000 29.750000000000000 40.278724557491103	-109.25000000000000 29.750000000000000 39.543249532610091	-109.25000000000000 29.750000000000000 39.719392306285954	-109.25000000000000 29.750000000000000 40.944987205062169	-109.25000000000000 29.750000000000000 37.124207106572726	-109.25000000000000 29.750000000000000 34.419586375674278	-109.25000000000000 29.750000000000000 27.440817395777785	-109.25000000000000 29.750000000000000 25.911730404251887	-109.25000000000000 29.750000000000000 20.350765061403976	-109.25000000000000 29.750000000000000 16.828544647339395	-109.25000000000000 29.750000000000000 12.614052935090664	-109.25000000000000 29.750000000000000 10.091202356585882	-109.25000000000000 29.750000000000000 9.1143095101945466	-109.25000000000000 29.750000000000000 7.5944820094741265	-109.25000000000000 29.750000000000000 6.7900486950862238	-109.25000000000000 29.750000000000000 6.2968308808428448	-109.25000000000000 29.750000000000000 5.8885627127107600	-109.25000000000000 29.750000000000000 4.7589968114549688	-109.25000000000000 29.750000000000000 4.6207458111226503
-108.75000000000000 29.750000000000000 7.1287978549859332	-108.75000000000000 29.750000000000000 7.3147674378657692	-108.75000000000000 29.750000000000000 7.1447828063323788	-108.75000000000000 29.750000000000000 5.9430122658121682	-108.75000000000000 29.750000000000000 5.8937923768972906	-108.75000000000000 29.750000000000000 4.9400105023244070	-108.75000000000000 29.750000000000000 5.2025892766585180	-108.75000000000000 29.750000000000000 5.8177176574509355	-108.75000000000000 29.750000000000000 7.3682184657673107	-108.75000000000000 29.750000000000000 9.8721780660046399	-108.75000000000000 29.750000000000000 10.310695290313944	-108.75000000000000 29.750000000000000 10.719390411366486	-108.75000000000000 29.750000000000000 13.701666981841683	-108.75000000000000 29.750000000000000 12.180614066534398	-108.75000000000000 29.750000000000000 15.510589141079294	-108.75000000000000 29.750000000000000 15.654425935855002	-108.75000000000000 29.750000000000000 16.460458943139937	-108.75000000000000 29.750000000000000 20.301919082413203	-108.75000000000000 29.750000000000000 21.324943357584552	-108.75000000000000 29.750000000000000 20.339619266480618	-108.75000000000000 29.750000000000000 23.308331600181138	-108.75000000000000 29.750000000000000 23.694584969525994	-108.75000000000000 29.750000000000000 23.490437707548054	-108.75000000000000 29.750000000000000 19.161509235172993	-108.75000000000000 29.750000000000000 17.271451507522226	-108.75000000000000 29.750000000000000 16.404150166047859	-108.75000000000000 29.750000000000000 11.421838538677417	-108.75000000000000 29.750000000000000 15.955844754625357	-108.75000000000000 29.750000000000000 17.833498199404080	-108.75000000000000 29.750000000000000 22.824268862785523	-108.75000000000000 29.750000000000000 22.881963715510476	-108.75000000000000 29.750000000000000 31.071094223299184	-108.75000000000000 29.750000000000000 39.783649001470245	-108.75000000000000 29.750000000000000 39.125297073079381	-108.75000000000000 29.750000000000000 41.604574096492250	-108.75000000000000 29.750000000000000 38.141812333956814	-108.75000000000000 29.750000000000000 33.026906762692661	-108.75000000000000 29.750000000000000 28.542370981126595	-108.75000000000000 29.750000000000000 25.693396430928317	-108.75000000000000 29.750000000000000 20.269601700528089	-108.75000000000000 29.750000000000000 18.208307882613681	-108.75000000000000 29.750000000000000 13.907190704309125	-108.75000000000000 29.750000000000000 11.406869243702237	-108.75000000000000 29.750000000000000 10.497145513755044	-108.75000000000000 29.750000000000000 9.2408753411461841	-108.75000000000000 29.750000000000000 8.5126063375686005	-108.75000000000000 29.750000000000000 8.2642368024053496	-108.75000000000000 29.750000000000000 8.2102145256759513	-108.75000000000000 29.750000000000000 6.9968502156502748	-108.75000000000000 29.750000000000000 7.1243130704825770
-108.25000000000000 29.750000000000000 6.5230355937026241	-108.25000000000000 29.750000000000000 5.3650512733203328	-108.25000000000000 29.750000000000000 5.3092196465681241	-108.25000000000000 29.750000000000000 4.4643391230908227	-108.25000000000000 29.750000000000000 4.4210233662694565	-108.25000000000000 29.750000000000000 4.8779423921635994	-108.25000000000000 29.750000000000000 5.3277080748492560	-108.25000000000000 29.750000000000000 5.9200167624282427	-108.25000000000000 29.750000000000000 7.3233229464372105	-108.25000000000000 29.750000000000000 9.6507390881971133	-108.25000000000000 29.750000000000000 12.977549324857570	-108.25000000000000 29.750000000000000 13.180115150099727	-108.25000000000000 29.750000000000000 13.036918133173396	-108.25000000000000 29.750000000000000 14.185015486219502	-108.25000000000000 29.750000000000000 15.189841122243561	-108.25000000000000 29.750000000000000 15.399789686407740	-108.25000000000000 29.750000000000000 20.059301521750125	-108.25000000000000 29.750000000000000 19.980025718748880	-108.25000000000000 29.750000000000000 25.075120931874501	-108.25000000000000 29.750000000000000 24.749705701705839	-108.25000000000000 29.750000000000000 22.935684429203313	-108.25000000000000 29.750000000000000 23.490921384644345	-108.25000000000000 29.750000000000000 23.075570295371897	-108.25000000000000 29.750000000000000 18.932453331260799	-108.25000000000000 29.750000000000000 17.144490274368259	-108.25000000000000 29.750000000000000 13.519205398870040	-108.25000000000000 29.750000000000000 11.196909302527011	-108.25000000000000 29.750000000000000 15.696908631829377	-108.25000000000000 29.750000000000000 17.939471787548360	-108.25000000000000 29.750000000000000 22.883168078041773	-108.25000000000000 29.750000000000000 21.739493227977917	-108.25000000000000 29.750000000000000 30.201233220518130	-108.25000000000000 29.750000000000000 29.910352987110528	-108.25000000000000 29.750000000000000 30.715044817043683	-108.25000000000000 29.750000000000000 32.717912721487501	-108.25000000000000 29.750000000000000 30.476448081368769	-108.25000000000000 29.750000000000000 27.874289773341921	-108.25000000000000 29.750000000000000 22.827521961827848	-108.25000000000000 29.750000000000000 20.894446465721543	-108.25000000000000 29.750000000000000 16.716690316224824	-108.25000000000000 29.750000000000000 14.550350582380624	-108.25000000000000 29.750000000000000 10.842029109464489	-108.25000000000000 29.750000000000000 9.7752620841189266	-108.25000000000000 29.750000000000000 9.3813894247430056	-108.25000000000000 29.750000000000000 9.5942442608246434	-108.25000000000000 29.750000000000000 9.0643560199180726	-108.25000000000000 29.750000000000000 8.7774407431786621	-108.25000000000000 29.750000000000000 9.2829219141370327	-108.25000000000000 29.750000000000000 9.1946487585246999	-108.25000000000000 29.750000000000000 7.9118597675702871
-107.75000000000000 29.750000000000000 4.6374524979647118	-107.75000000000000 29.750000000000000 4.7262113392442844	-107.75000000000000 29.750000000000000 4.9064231911193144	-107.75000000000000 29.750000000000000 4.0735842654947190	-107.75000000000000 29.750000000000000 4.2101346620006721	-107.75000000000000 29.750000000000000 3.8932355464071930	-107.75000000000000 29.750000000000000 4.3069520516909199	-107.75000000000000 29.750000000000000 6.1598138354041279	-107.75000000000000 29.750000000000000 9.4932175293188070	-107.75000000000000 29.750000000000000 12.361470921475318	-107.75000000000000 29.750000000000000 13.506912096182077	-107.75000000000000 29.750000000000000 13.304768965009680	-107.75000000000000 29.750000000000000 12.451928124431433	-107.75000000000000 29.750000000000000 13.495214346405806	-107.75000000000000 29.750000000000000 14.499131033847775	-107.75000000000000 29.750000000000000 16.884727628787850	-107.75000000000000 29.750000000000000 18.886765823255232	-107.75000000000000 29.750000000000000 23.256494221613636	-107.75000000000000 29.750000000000000 23.694927409593816	-107.75000000000000 29.750000000000000 23.684177145222648	-107.75000000000000 29.750000000000000 21.918537577379229	-107.75000000000000 29.750000000000000 23.203314145944841	-107.75000000000000 29.750000000000000 23.226895212664605	-107.75000000000000 29.750000000000000 23.501079778078008	-107.75000000000000 29.750000000000000 16.810485737933174	-107.75000000000000 29.750000000000000 13.471965531403599	-107.75000000000000 29.750000000000000 12.028835730507192	-107.75000000000000 29.750000000000000 12.641797932992015	-107.75000000000000 29.750000000000000 17.656815139920155	-107.75000000000000 29.750000000000000 21.824696982993707	-107.75000000000000 29.750000000000000 21.109610280102803	-107.75000000000000 29.750000000000000 22.521138924387355	-107.75000000000000 29.750000000000000 22.512649920691221	-107.75000000000000 29.750000000000000 28.261257581953398	-107.75000000000000 29.750000000000000 25.864633956202997	-107.75000000000000 29.750000000000000 24.168364807884185	-107.75000000000000 29.750000000000000 22.443846668190155	-107.75000000000000 29.750000000000000 18.100511626729030	-107.75000000000000 29.750000000000000 13.868426983461680	-107.75000000000000 29.750000000000000 12.850600567502392	-107.75000000000000 29.750000000000000 9.2853657120805408	-107.75000000000000 29.750000000000000 8.0142400456105616	-107.75000000000000 29.750000000000000 5.6385648426991430	-107.75000000000000 29.750000000000000 5.8436412785278975	-107.75000000000000 29.750000000000000 6.4551800279121911	-107.75000000000000 29.750000000000000 7.2125722861693582	-107.75000000000000 29.750000000000000 7.1013214225546788	-107.75000000000000 29.750000000000000 7.4283849997969753	-107.75000000000000 29.750000000000000 7.5518560424427310	-107.75000000000000 29.750000000000000 7.7600256518707589
-107.25000000000000 29.750000000000000 4.1406068947862975	-107.25000000000000 29.750000000000000 4.3171086646126922	-107.25000000000000 29.750000000000000 3.4406788105194059	-107.25000000000000 29.750000000000000 3.7504923043683620	-107.25000000000000 29.750000000000000 3.1981465776388598	-107.25000000000000 29.750000000000000 3.8538699209403959	-107.25000000000000 29.750000000000000 4.4300364672878363	-107.25000000000000 29.750000000000000 7.8766419169184125	-107.25000000000000 29.750000000000000 12.795608285100689	-107.25000000000000 29.750000000000000 16.389838212157571	-107.25000000000000 29.750000000000000 18.710162899990557	-107.25000000000000 29.750000000000000 17.751178828653781	-107.25000000000000 29.750000000000000 15.526538946033764	-107.25000000000000 29.750000000000000 16.136452363899377	-107.25000000000000 29.750000000000000 16.832015267780992	-107.25000000000000 29.750000000000000 19.754753587622666	-107.25000000000000 29.750000000000000 21.524862921205106	-107.25000000000000 29.750000000000000 21.029808888526119	-107.25000000000000 29.750000000000000 27.457767662719736	-107.25000000000000 29.750000000000000 27.469717567145551	-107.25000000000000 29.750000000000000 25.748692318583700	-107.25000000000000 29.750000000000000 27.963475324342145	-107.25000000000000 29.750000000000000 28.230391130003753	-107.25000000000000 29.750000000000000 23.651811123472317	-107.25000000000000 29.750000000000000 20.956754773192937	-107.25000000000000 29.750000000000000 17.170027281687936	-107.25000000000000 29.750000000000000 12.714082881843790	-107.25000000000000 29.750000000000000 12.781520975785989	-107.25000000000000 29.750000000000000 17.530705931190283	-107.25000000000000 29.750000000000000 20.976503343712583	-107.25000000000000 29.750000000000000 21.381442865661995	-107.25000000000000 29.750000000000000 21.130161419915197	-107.25000000000000 29.750000000000000 21.017360123336580	-107.25000000000000 29.750000000000000 21.509249364998041	-107.25000000000000 29.750000000000000 21.363698013251824	-107.25000000000000 29.750000000000000 19.874793448700856	-107.25000000000000 29.750000000000000 18.361263052724269	-107.25000000000000 29.750000000000000 15.139953156335700	-107.25000000000000 29.750000000000000 11.397201148032693	-107.25000000000000 29.750000000000000 10.148782636506390	-107.25000000000000 29.750000000000000 7.3759511761506493	-107.25000000000000 29.750000000000000 4.9893083746590428	-107.25000000000000 29.750000000000000 3.1897171051823765	-107.25000000000000 29.750000000000000 3.8764031733619615	-107.25000000000000 29.750000000000000 4.2451602269339332	-107.25000000000000 29.750000000000000 4.2495145779143533	-107.25000000000000 29.750000000000000 4.9766904228642170	-107.25000000000000 29.750000000000000 5.1636856024619311	-107.25000000000000 29.750000000000000 5.5677898356971047	-107.25000000000000 29.750000000000000 5.6325188238752526
-106.75000000000000 29.750000000000000 3.7383599217003987	-106.75000000000000 29.750000000000000 3.0525815348611549	-106.75000000000000 29.750000000000000 3.1173061537474402	-106.75000000000000 29.750000000000000 3.5923936358432780	-106.75000000000000 29.750000000000000 3.0152594905217964	-106.75000000000000 29.750000000000000 3.8025826187658014	-106.75000000000000 29.750000000000000 3.4432749926127935	-106.75000000000000 29.750000000000000 8.1980071974135686	-106.75000000000000 29.750000000000000 12.930361933324107	-106.75000000000000 29.750000000000000 17.542130036951693	-106.75000000000000 29.750000000000000 24.976654866601088	-106.75000000000000 29.750000000000000 23.165705892635756	-106.75000000000000 29.750000000000000 19.546197458413516	-106.75000000000000 29.750000000000000 15.400035363663134	-106.75000000000000 29.750000000000000 15.309883612323027	-106.75000000000000 29.750000000000000 18.556786647454391	-106.75000000000000 29.750000000000000 24.858329434101819	-106.75000000000000 29.750000000000000 24.679597096290468	-106.75000000000000 29.750000000000000 33.040941780125557	-106.75000000000000 29.750000000000000 32.684856595937532	-106.75000000000000 29.750000000000000 32.285207483896642	-106.75000000000000 29.750000000000000 26.976214491885131	-106.75000000000000 29.750000000000000 27.368711523548200	-106.75000000000000 29.750000000000000 30.356853953632765	-106.75000000000000 29.750000000000000 20.958009710307746	-106.75000000000000 29.750000000000000 17.522507909870260	-106.75000000000000 29.750000000000000 13.618307041257237	-106.75000000000000 29.750000000000000 16.499197474099265	-106.75000000000000 29.750000000000000 17.046469275353942	-106.75000000000000 29.750000000000000 20.267721619985981	-106.75000000000000 29.750000000000000 21.153425169858583	-106.75000000000000 29.750000000000000 19.830047524466128	-106.75000000000000 29.750000000000000 19.471768708413620	-106.75000000000000 29.750000000000000 20.201979345090084	-106.75000000000000 29.750000000000000 19.716588971513676	-106.75000000000000 29.750000000000000 15.984236540153947	-106.75000000000000 29.750000000000000 14.726220811462467	-106.75000000000000 29.750000000000000 14.436217054420512	-106.75000000000000 29.750000000000000 10.501550789786096	-106.75000000000000 29.750000000000000 8.2701272019789176	-106.75000000000000 29.750000000000000 5.8758594211159005	-106.75000000000000 29.750000000000000 3.9252389104087353	-106.75000000000000 29.750000000000000 2.0818037298429171	-106.75000000000000 29.750000000000000 2.1499629698216061	-106.75000000000000 29.750000000000000 2.2282314803340491	-106.75000000000000 29.750000000000000 2.8318506854888836	-106.75000000000000 29.750000000000000 2.8381761662860074	-106.75000000000000 29.750000000000000 3.4931855521778568	-106.75000000000000 29.750000000000000 3.8217817355840511	-106.75000000000000 29.750000000000000 3.8238157121901835
-106.25000000000000 29.750000000000000 3.5140196673992961	-106.25000000000000 29.750000000000000 3.6960027905500268	-106.25000000000000 29.750000000000000 2.9688225438046145	-106.25000000000000 29.750000000000000 2.7941314038094474	-106.25000000000000 29.750000000000000 2.9082213252908624	-106.25000000000000 29.750000000000000 2.9072240020111701	-106.25000000000000 29.750000000000000 3.3281340700055297	-106.25000000000000 29.750000000000000 7.5410592161918455	-106.25000000000000 29.750000000000000 12.363443732706843	-106.25000000000000 29.750000000000000 18.003158830698112	-106.25000000000000 29.750000000000000 24.042551817119278	-106.25000000000000 29.750000000000000 22.987347315088641	-106.25000000000000 29.750000000000000 19.476998872588744	-106.25000000000000 29.750000000000000 18.468028669568234	-106.25000000000000 29.750000000000000 17.705673828726717	-106.25000000000000 29.750000000000000 22.409329804654725	-106.25000000000000 29.750000000000000 23.767976410005417	-106.25000000000000 29.750000000000000 29.826781626654135	-106.25000000000000 29.750000000000000 32.450137122964144	-106.25000000000000 29.750000000000000 32.645176020328584	-106.25000000000000 29.750000000000000 32.999940723581275	-106.25000000000000 29.750000000000000 34.070367405356009	-106.25000000000000 29.750000000000000 34.444049838478364	-106.25000000000000 29.750000000000000 29.217226823473091	-106.25000000000000 29.750000000000000 27.373949032282393	-106.25000000000000 29.750000000000000 22.444157551688935	-106.25000000000000 29.750000000000000 17.976582811763237	-106.25000000000000 29.750000000000000 16.864557771800953	-106.25000000000000 29.750000000000000 22.265904055761119	-106.25000000000000 29.750000000000000 20.949217057154534	-106.25000000000000 29.750000000000000 21.115024819324908	-106.25000000000000 29.750000000000000 18.745037238579265	-106.25000000000000 29.750000000000000 17.908933553591385	-106.25000000000000 29.750000000000000 17.656558666249712	-106.25000000000000 29.750000000000000 17.775857459164595	-106.25000000000000 29.750000000000000 14.600705674579812	-106.25000000000000 29.750000000000000 13.055253839074176	-106.25000000000000 29.750000000000000 10.965304219756726	-106.25000000000000 29.750000000000000 10.201456340451863	-106.25000000000000 29.750000000000000 7.2501655286178908	-106.25000000000000 29.750000000000000 5.2275046019441742	-106.25000000000000 29.750000000000000 3.0293092821677847	-106.25000000000000 29.750000000000000 1.3524058647678114	-106.25000000000000 29.750000000000000 1.5454573507086522	-106.25000000000000 29.750000000000000 1.5811692794231067	-106.25000000000000 29.750000000000000 1.9526644720532855	-106.25000000000000 29.750000000000000 1.9641450906624898	-106.25000000000000 29.750000000000000 1.9973776461173569	-106.25000000000000 29.750000000000000 2.6225112597635394	-106.25000000000000 29.750000000000000 2.5676841151625625
[truncated: 1,160 more rows]
[truncated: 23 more columns]
