# Supplementary material for: Geodynamic evolution of southwestern North America since the Late Eocene
Source: Nat Commun. 2019 Nov 18;10:5213. doi: 10.1038/s41467-019-12950-8 (PMC6861285; doi:10.1038/s41467-019-12950-8)
Supplement: Supplementary file 21 — Supplementary Data 18 [file 41467_2019_12950_MOESM21_ESM.xlsx]

## Sheet: Sheet1
Data for 0.0 Ma	0.5 Ma	1.0 Ma	1.5 Ma	2.0 Ma	2.5 Ma	3.0 Ma	3.5 Ma	4.0 Ma	4.5 Ma	5.0 Ma	5.5 Ma	6.0 Ma	6.5 Ma	7.0 Ma	7.5 Ma	8.0 Ma	8.5 Ma	9.0 Ma	9.5 Ma	10.0 Ma	10.5 Ma	11.0 Ma	11.5 Ma	12.0 Ma	12.5 Ma	13.0 Ma	13.5 Ma	14.0 Ma	14.5 Ma	15.0 Ma	15.5 Ma	16.0 Ma	16.5 Ma	17.0 Ma	17.5 Ma	18.0 Ma	18.5 Ma	19.0 Ma	19.5 Ma	20.0 Ma	20.5 Ma	21.0 Ma	21.5 Ma	22.0 Ma	22.5 Ma	23.0 Ma	23.5 Ma	24.0 Ma	24.5 Ma
234.000 28.500 -33.126 34.093 0.000 0.000 0.0000	234.000 28.500 -33.488 34.171 0.000 0.000 0.0000	234.000 28.500 -33.848 34.240 0.000 0.000 0.0000	234.000 28.500 -34.206 34.301 0.000 0.000 0.0000	234.000 28.500 -34.562 34.354 0.000 0.000 0.0000	234.000 28.500 -34.888 34.346 0.000 0.000 0.0000	234.000 28.500 -35.248 34.412 0.000 0.000 0.0000	234.000 28.500 -34.029 32.660 0.000 0.000 0.0000	234.000 28.500 -32.823 30.920 0.000 0.000 0.0000	234.000 28.500 -31.592 29.174 0.000 0.000 0.0000	234.000 28.500 -30.380 27.432 0.000 0.000 0.0000	234.000 28.500 -30.165 27.229 0.000 0.000 0.0000	234.000 28.500 -29.950 27.027 0.000 0.000 0.0000	234.000 28.500 -29.742 26.828 0.000 0.000 0.0000	234.000 28.500 -29.526 26.625 0.000 0.000 0.0000	234.000 28.500 -29.348 26.523 0.000 0.000 0.0000	234.000 28.500 -29.169 26.421 0.000 0.000 0.0000	234.000 28.500 -28.982 26.315 0.000 0.000 0.0000	234.000 28.500 -28.803 26.213 0.000 0.000 0.0000	234.000 28.500 -28.775 26.157 0.000 0.000 0.0000	234.000 28.500 -28.747 26.102 0.000 0.000 0.0000	234.000 28.500 -28.725 26.049 0.000 0.000 0.0000	234.000 28.500 -28.696 25.994 0.000 0.000 0.0000	234.000 28.500 -28.689 26.009 0.000 0.000 0.0000	234.000 28.500 -28.681 26.024 0.000 0.000 0.0000	234.000 28.500 -28.681 26.042 0.000 0.000 0.0000	234.000 28.500 -28.673 26.057 0.000 0.000 0.0000	234.000 28.500 -29.519 26.034 0.000 0.000 0.0000	234.000 28.500 -30.369 26.015 0.000 0.000 0.0000	234.000 28.500 -31.223 25.997 0.000 0.000 0.0000	234.000 28.500 -31.223 25.997 0.000 0.000 0.0000	234.000 28.500 -31.054 25.922 0.000 0.000 0.0000	234.000 28.500 -30.033 25.863 0.000 0.000 0.0000	234.000 28.500 -29.011 25.805 0.000 0.000 0.0000	234.000 28.500 -27.987 25.747 0.000 0.000 0.0000	234.000 28.500 -27.926 25.726 0.000 0.000 0.0000	234.000 28.500 -27.865 25.705 0.000 0.000 0.0000	234.000 28.500 -27.799 25.684 0.000 0.000 0.0000	234.000 28.500 -27.739 25.664 0.000 0.000 0.0000	234.000 28.500 -27.679 25.643 0.000 0.000 0.0000	234.000 28.500 -27.619 25.623 0.000 0.000 0.0000	234.000 28.500 -27.559 25.603 0.000 0.000 0.0000	234.000 28.500 -27.498 25.583 0.000 0.000 0.0000	234.000 28.500 -27.487 25.582 0.000 0.000 0.0000	234.000 28.500 -27.476 25.580 0.000 0.000 0.0000	234.000 28.500 -27.464 25.579 0.000 0.000 0.0000	234.000 28.500 -27.453 25.578 0.000 0.000 0.0000	234.000 28.500 -27.442 25.577 0.000 0.000 0.0000	234.000 28.500 -27.431 25.575 0.000 0.000 0.0000	234.000 28.500 -27.420 25.574 0.000 0.000 0.0000
234.500 28.500 -33.150 33.619 0.000 0.000 0.0000	234.500 28.500 -33.534 33.803 0.000 0.000 0.0000	234.500 28.500 -33.918 33.988 0.000 0.000 0.0000	234.500 28.500 -34.304 34.173 0.000 0.000 0.0000	234.500 28.500 -34.691 34.360 0.000 0.000 0.0000	234.500 28.500 -35.048 34.506 0.000 0.000 0.0000	234.500 28.500 -35.440 34.700 0.000 0.000 0.0000	234.500 28.500 -34.268 32.983 0.000 0.000 0.0000	234.500 28.500 -33.113 31.283 0.000 0.000 0.0000	234.500 28.500 -31.935 29.578 0.000 0.000 0.0000	234.500 28.500 -30.774 27.874 0.000 0.000 0.0000	234.500 28.500 -30.523 27.607 0.000 0.000 0.0000	234.500 28.500 -30.272 27.341 0.000 0.000 0.0000	234.500 28.500 -30.030 27.080 0.000 0.000 0.0000	234.500 28.500 -29.779 26.812 0.000 0.000 0.0000	234.500 28.500 -29.571 26.665 0.000 0.000 0.0000	234.500 28.500 -29.363 26.517 0.000 0.000 0.0000	234.500 28.500 -29.146 26.365 0.000 0.000 0.0000	234.500 28.500 -28.938 26.218 0.000 0.000 0.0000	234.500 28.500 -28.893 26.111 0.000 0.000 0.0000	234.500 28.500 -28.848 26.005 0.000 0.000 0.0000	234.500 28.500 -28.810 25.901 0.000 0.000 0.0000	234.500 28.500 -28.765 25.795 0.000 0.000 0.0000	234.500 28.500 -28.749 25.808 0.000 0.000 0.0000	234.500 28.500 -28.732 25.820 0.000 0.000 0.0000	234.500 28.500 -28.724 25.835 0.000 0.000 0.0000	234.500 28.500 -28.707 25.847 0.000 0.000 0.0000	234.500 28.500 -29.567 25.762 0.000 0.000 0.0000	234.500 28.500 -30.432 25.679 0.000 0.000 0.0000	234.500 28.500 -31.301 25.597 0.000 0.000 0.0000	234.500 28.500 -31.301 25.597 0.000 0.000 0.0000	234.500 28.500 -31.091 25.516 0.000 0.000 0.0000	234.500 28.500 -30.012 25.517 0.000 0.000 0.0000	234.500 28.500 -28.932 25.517 0.000 0.000 0.0000	234.500 28.500 -27.851 25.517 0.000 0.000 0.0000	234.500 28.500 -27.792 25.515 0.000 0.000 0.0000	234.500 28.500 -27.733 25.514 0.000 0.000 0.0000	234.500 28.500 -27.671 25.515 0.000 0.000 0.0000	234.500 28.500 -27.613 25.514 0.000 0.000 0.0000	234.500 28.500 -27.556 25.513 0.000 0.000 0.0000	234.500 28.500 -27.498 25.512 0.000 0.000 0.0000	234.500 28.500 -27.440 25.511 0.000 0.000 0.0000	234.500 28.500 -27.382 25.510 0.000 0.000 0.0000	234.500 28.500 -27.373 25.509 0.000 0.000 0.0000	234.500 28.500 -27.363 25.508 0.000 0.000 0.0000	234.500 28.500 -27.354 25.507 0.000 0.000 0.0000	234.500 28.500 -27.344 25.506 0.000 0.000 0.0000	234.500 28.500 -27.334 25.505 0.000 0.000 0.0000	234.500 28.500 -27.325 25.504 0.000 0.000 0.0000	234.500 28.500 -27.316 25.504 0.000 0.000 0.0000
235.000 28.500 -33.238 33.177 0.000 0.000 0.0000	235.000 28.500 -33.619 33.433 0.000 0.000 0.0000	235.000 28.500 -33.998 33.689 0.000 0.000 0.0000	235.000 28.500 -34.376 33.944 0.000 0.000 0.0000	235.000 28.500 -34.752 34.198 0.000 0.000 0.0000	235.000 28.500 -35.106 34.433 0.000 0.000 0.0000	235.000 28.500 -35.485 34.691 0.000 0.000 0.0000	235.000 28.500 -34.437 33.155 0.000 0.000 0.0000	235.000 28.500 -33.402 31.632 0.000 0.000 0.0000	235.000 28.500 -32.335 30.080 0.000 0.000 0.0000	235.000 28.500 -31.294 28.551 0.000 0.000 0.0000	235.000 28.500 -31.000 28.199 0.000 0.000 0.0000	235.000 28.500 -30.706 27.846 0.000 0.000 0.0000	235.000 28.500 -30.422 27.500 0.000 0.000 0.0000	235.000 28.500 -30.128 27.146 0.000 0.000 0.0000	235.000 28.500 -29.884 26.939 0.000 0.000 0.0000	235.000 28.500 -29.641 26.732 0.000 0.000 0.0000	235.000 28.500 -29.387 26.518 0.000 0.000 0.0000	235.000 28.500 -29.143 26.311 0.000 0.000 0.0000	235.000 28.500 -29.075 26.137 0.000 0.000 0.0000	235.000 28.500 -29.007 25.963 0.000 0.000 0.0000	235.000 28.500 -28.947 25.791 0.000 0.000 0.0000	235.000 28.500 -28.880 25.618 0.000 0.000 0.0000	235.000 28.500 -28.851 25.627 0.000 0.000 0.0000	235.000 28.500 -28.822 25.637 0.000 0.000 0.0000	235.000 28.500 -28.803 25.648 0.000 0.000 0.0000	235.000 28.500 -28.774 25.658 0.000 0.000 0.0000	235.000 28.500 -29.646 25.503 0.000 0.000 0.0000	235.000 28.500 -30.523 25.350 0.000 0.000 0.0000	235.000 28.500 -31.405 25.198 0.000 0.000 0.0000	235.000 28.500 -31.405 25.198 0.000 0.000 0.0000	235.000 28.500 -31.146 25.112 0.000 0.000 0.0000	235.000 28.500 -30.003 25.176 0.000 0.000 0.0000	235.000 28.500 -28.860 25.240 0.000 0.000 0.0000	235.000 28.500 -27.714 25.304 0.000 0.000 0.0000	235.000 28.500 -27.658 25.320 0.000 0.000 0.0000	235.000 28.500 -27.602 25.336 0.000 0.000 0.0000	235.000 28.500 -27.543 25.355 0.000 0.000 0.0000	235.000 28.500 -27.488 25.372 0.000 0.000 0.0000	235.000 28.500 -27.433 25.388 0.000 0.000 0.0000	235.000 28.500 -27.378 25.405 0.000 0.000 0.0000	235.000 28.500 -27.323 25.421 0.000 0.000 0.0000	235.000 28.500 -27.267 25.437 0.000 0.000 0.0000	235.000 28.500 -27.259 25.437 0.000 0.000 0.0000	235.000 28.500 -27.252 25.437 0.000 0.000 0.0000	235.000 28.500 -27.244 25.437 0.000 0.000 0.0000	235.000 28.500 -27.236 25.437 0.000 0.000 0.0000	235.000 28.500 -27.228 25.437 0.000 0.000 0.0000	235.000 28.500 -27.220 25.437 0.000 0.000 0.0000	235.000 28.500 -27.213 25.437 0.000 0.000 0.0000
235.500 28.500 -33.166 32.767 0.000 0.000 0.0000	235.500 28.500 -33.562 33.083 0.000 0.000 0.0000	235.500 28.500 -33.959 33.404 0.000 0.000 0.0000	235.500 28.500 -34.358 33.729 0.000 0.000 0.0000	235.500 28.500 -34.758 34.059 0.000 0.000 0.0000	235.500 28.500 -35.136 34.368 0.000 0.000 0.0000	235.500 28.500 -35.540 34.702 0.000 0.000 0.0000	235.500 28.500 -34.643 33.413 0.000 0.000 0.0000	235.500 28.500 -33.760 32.141 0.000 0.000 0.0000	235.500 28.500 -32.854 30.840 0.000 0.000 0.0000	235.500 28.500 -31.966 29.562 0.000 0.000 0.0000	235.500 28.500 -31.620 29.091 0.000 0.000 0.0000	235.500 28.500 -31.275 28.619 0.000 0.000 0.0000	235.500 28.500 -30.940 28.157 0.000 0.000 0.0000	235.500 28.500 -30.596 27.684 0.000 0.000 0.0000	235.500 28.500 -30.310 27.398 0.000 0.000 0.0000	235.500 28.500 -30.024 27.111 0.000 0.000 0.0000	235.500 28.500 -29.726 26.817 0.000 0.000 0.0000	235.500 28.500 -29.440 26.530 0.000 0.000 0.0000	235.500 28.500 -29.340 26.262 0.000 0.000 0.0000	235.500 28.500 -29.242 25.995 0.000 0.000 0.0000	235.500 28.500 -29.152 25.731 0.000 0.000 0.0000	235.500 28.500 -29.053 25.464 0.000 0.000 0.0000	235.500 28.500 -29.008 25.470 0.000 0.000 0.0000	235.500 28.500 -28.963 25.477 0.000 0.000 0.0000	235.500 28.500 -28.928 25.484 0.000 0.000 0.0000	235.500 28.500 -28.882 25.491 0.000 0.000 0.0000	235.500 28.500 -29.763 25.262 0.000 0.000 0.0000	235.500 28.500 -30.649 25.035 0.000 0.000 0.0000	235.500 28.500 -31.542 24.809 0.000 0.000 0.0000	235.500 28.500 -31.542 24.809 0.000 0.000 0.0000	235.500 28.500 -31.224 24.715 0.000 0.000 0.0000	235.500 28.500 -30.012 24.846 0.000 0.000 0.0000	235.500 28.500 -28.799 24.976 0.000 0.000 0.0000	235.500 28.500 -27.584 25.104 0.000 0.000 0.0000	235.500 28.500 -27.529 25.136 0.000 0.000 0.0000	235.500 28.500 -27.474 25.168 0.000 0.000 0.0000	235.500 28.500 -27.418 25.205 0.000 0.000 0.0000	235.500 28.500 -27.365 25.237 0.000 0.000 0.0000	235.500 28.500 -27.311 25.269 0.000 0.000 0.0000	235.500 28.500 -27.258 25.301 0.000 0.000 0.0000	235.500 28.500 -27.204 25.333 0.000 0.000 0.0000	235.500 28.500 -27.151 25.365 0.000 0.000 0.0000	235.500 28.500 -27.145 25.366 0.000 0.000 0.0000	235.500 28.500 -27.138 25.367 0.000 0.000 0.0000	235.500 28.500 -27.132 25.368 0.000 0.000 0.0000	235.500 28.500 -27.126 25.369 0.000 0.000 0.0000	235.500 28.500 -27.119 25.370 0.000 0.000 0.0000	235.500 28.500 -27.113 25.371 0.000 0.000 0.0000	235.500 28.500 -27.108 25.373 0.000 0.000 0.0000
236.000 28.500 -33.175 32.849 0.000 0.000 0.0000	236.000 28.500 -33.565 33.132 0.000 0.000 0.0000	236.000 28.500 -33.954 33.415 0.000 0.000 0.0000	236.000 28.500 -34.341 33.698 0.000 0.000 0.0000	236.000 28.500 -34.726 33.979 0.000 0.000 0.0000	236.000 28.500 -35.095 34.246 0.000 0.000 0.0000	236.000 28.500 -35.484 34.531 0.000 0.000 0.0000	236.000 28.500 -34.810 33.652 0.000 0.000 0.0000	236.000 28.500 -34.142 32.780 0.000 0.000 0.0000	236.000 28.500 -33.467 31.886 0.000 0.000 0.0000	236.000 28.500 -32.799 31.012 0.000 0.000 0.0000	236.000 28.500 -32.397 30.382 0.000 0.000 0.0000	236.000 28.500 -31.996 29.752 0.000 0.000 0.0000	236.000 28.500 -31.606 29.134 0.000 0.000 0.0000	236.000 28.500 -31.209 28.507 0.000 0.000 0.0000	236.000 28.500 -30.873 28.116 0.000 0.000 0.0000	236.000 28.500 -30.538 27.723 0.000 0.000 0.0000	236.000 28.500 -30.189 27.319 0.000 0.000 0.0000	236.000 28.500 -29.854 26.927 0.000 0.000 0.0000	236.000 28.500 -29.713 26.528 0.000 0.000 0.0000	236.000 28.500 -29.572 26.131 0.000 0.000 0.0000	236.000 28.500 -29.442 25.737 0.000 0.000 0.0000	236.000 28.500 -29.301 25.340 0.000 0.000 0.0000	236.000 28.500 -29.234 25.342 0.000 0.000 0.0000	236.000 28.500 -29.167 25.345 0.000 0.000 0.0000	236.000 28.500 -29.112 25.348 0.000 0.000 0.0000	236.000 28.500 -29.044 25.351 0.000 0.000 0.0000	236.000 28.500 -29.927 25.045 0.000 0.000 0.0000	236.000 28.500 -30.819 24.742 0.000 0.000 0.0000	236.000 28.500 -31.718 24.439 0.000 0.000 0.0000	236.000 28.500 -31.718 24.439 0.000 0.000 0.0000	236.000 28.500 -31.330 24.331 0.000 0.000 0.0000	236.000 28.500 -30.043 24.526 0.000 0.000 0.0000	236.000 28.500 -28.754 24.719 0.000 0.000 0.0000	236.000 28.500 -27.463 24.910 0.000 0.000 0.0000	236.000 28.500 -27.408 24.957 0.000 0.000 0.0000	236.000 28.500 -27.354 25.005 0.000 0.000 0.0000	236.000 28.500 -27.298 25.059 0.000 0.000 0.0000	236.000 28.500 -27.246 25.106 0.000 0.000 0.0000	236.000 28.500 -27.193 25.153 0.000 0.000 0.0000	236.000 28.500 -27.139 25.201 0.000 0.000 0.0000	236.000 28.500 -27.086 25.248 0.000 0.000 0.0000	236.000 28.500 -27.033 25.295 0.000 0.000 0.0000	236.000 28.500 -27.028 25.297 0.000 0.000 0.0000	236.000 28.500 -27.023 25.299 0.000 0.000 0.0000	236.000 28.500 -27.017 25.301 0.000 0.000 0.0000	236.000 28.500 -27.012 25.303 0.000 0.000 0.0000	236.000 28.500 -27.007 25.305 0.000 0.000 0.0000	236.000 28.500 -27.002 25.307 0.000 0.000 0.0000	236.000 28.500 -26.998 25.309 0.000 0.000 0.0000
236.500 28.500 -33.045 33.005 0.000 0.000 0.0000	236.500 28.500 -33.447 33.245 0.000 0.000 0.0000	236.500 28.500 -33.850 33.485 0.000 0.000 0.0000	236.500 28.500 -34.254 33.726 0.000 0.000 0.0000	236.500 28.500 -34.659 33.968 0.000 0.000 0.0000	236.500 28.500 -35.047 34.184 0.000 0.000 0.0000	236.500 28.500 -35.456 34.432 0.000 0.000 0.0000	236.500 28.500 -35.017 34.004 0.000 0.000 0.0000	236.500 28.500 -34.574 33.569 0.000 0.000 0.0000	236.500 28.500 -34.192 33.222 0.000 0.000 0.0000	236.500 28.500 -33.756 32.799 0.000 0.000 0.0000	236.500 28.500 -33.306 32.025 0.000 0.000 0.0000	236.500 28.500 -32.861 31.257 0.000 0.000 0.0000	236.500 28.500 -32.421 30.499 0.000 0.000 0.0000	236.500 28.500 -31.988 29.751 0.000 0.000 0.0000	236.500 28.500 -31.597 29.209 0.000 0.000 0.0000	236.500 28.500 -31.207 28.668 0.000 0.000 0.0000	236.500 28.500 -30.805 28.113 0.000 0.000 0.0000	236.500 28.500 -30.416 27.572 0.000 0.000 0.0000	236.500 28.500 -30.219 26.990 0.000 0.000 0.0000	236.500 28.500 -30.022 26.409 0.000 0.000 0.0000	236.500 28.500 -29.838 25.833 0.000 0.000 0.0000	236.500 28.500 -29.641 25.252 0.000 0.000 0.0000	236.500 28.500 -29.545 25.250 0.000 0.000 0.0000	236.500 28.500 -29.449 25.247 0.000 0.000 0.0000	236.500 28.500 -29.367 25.245 0.000 0.000 0.0000	236.500 28.500 -29.270 25.243 0.000 0.000 0.0000	236.500 28.500 -30.150 24.859 0.000 0.000 0.0000	236.500 28.500 -31.040 24.477 0.000 0.000 0.0000	236.500 28.500 -31.938 24.096 0.000 0.000 0.0000	236.500 28.500 -31.938 24.096 0.000 0.000 0.0000	236.500 28.500 -31.468 23.967 0.000 0.000 0.0000	236.500 28.500 -30.097 24.218 0.000 0.000 0.0000	236.500 28.500 -28.726 24.467 0.000 0.000 0.0000	236.500 28.500 -27.351 24.714 0.000 0.000 0.0000	236.500 28.500 -27.296 24.777 0.000 0.000 0.0000	236.500 28.500 -27.240 24.840 0.000 0.000 0.0000	236.500 28.500 -27.185 24.912 0.000 0.000 0.0000	236.500 28.500 -27.131 24.975 0.000 0.000 0.0000	236.500 28.500 -27.077 25.038 0.000 0.000 0.0000	236.500 28.500 -27.023 25.101 0.000 0.000 0.0000	236.500 28.500 -26.969 25.164 0.000 0.000 0.0000	236.500 28.500 -26.915 25.227 0.000 0.000 0.0000	236.500 28.500 -26.910 25.230 0.000 0.000 0.0000	236.500 28.500 -26.906 25.233 0.000 0.000 0.0000	236.500 28.500 -26.901 25.236 0.000 0.000 0.0000	236.500 28.500 -26.897 25.239 0.000 0.000 0.0000	236.500 28.500 -26.892 25.242 0.000 0.000 0.0000	236.500 28.500 -26.888 25.245 0.000 0.000 0.0000	236.500 28.500 -26.884 25.248 0.000 0.000 0.0000
237.000 28.500 -33.004 33.317 0.000 0.000 0.0000	237.000 28.500 -33.398 33.482 0.000 0.000 0.0000	237.000 28.500 -33.791 33.641 0.000 0.000 0.0000	237.000 28.500 -34.183 33.793 0.000 0.000 0.0000	237.000 28.500 -34.573 33.938 0.000 0.000 0.0000	237.000 28.500 -34.950 34.047 0.000 0.000 0.0000	237.000 28.500 -35.342 34.200 0.000 0.000 0.0000	237.000 28.500 -35.084 34.072 0.000 0.000 0.0000	237.000 28.500 -34.821 33.938 0.000 0.000 0.0000	237.000 28.500 -34.602 33.856 0.000 0.000 0.0000	237.000 28.500 -34.347 33.732 0.000 0.000 0.0000	237.000 28.500 -33.990 33.158 0.000 0.000 0.0000	237.000 28.500 -33.634 32.584 0.000 0.000 0.0000	237.000 28.500 -33.276 32.009 0.000 0.000 0.0000	237.000 28.500 -32.925 31.441 0.000 0.000 0.0000	237.000 28.500 -32.482 30.722 0.000 0.000 0.0000	237.000 28.500 -32.043 30.008 0.000 0.000 0.0000	237.000 28.500 -31.598 29.287 0.000 0.000 0.0000	237.000 28.500 -31.161 28.577 0.000 0.000 0.0000	237.000 28.500 -30.891 27.733 0.000 0.000 0.0000	237.000 28.500 -30.621 26.890 0.000 0.000 0.0000	237.000 28.500 -30.364 26.053 0.000 0.000 0.0000	237.000 28.500 -30.094 25.210 0.000 0.000 0.0000	237.000 28.500 -29.960 25.201 0.000 0.000 0.0000	237.000 28.500 -29.826 25.191 0.000 0.000 0.0000	237.000 28.500 -29.709 25.183 0.000 0.000 0.0000	237.000 28.500 -29.575 25.174 0.000 0.000 0.0000	237.000 28.500 -30.442 24.711 0.000 0.000 0.0000	237.000 28.500 -31.322 24.250 0.000 0.000 0.0000	237.000 28.500 -32.211 23.790 0.000 0.000 0.0000	237.000 28.500 -32.211 23.790 0.000 0.000 0.0000	237.000 28.500 -31.641 23.627 0.000 0.000 0.0000	237.000 28.500 -30.179 23.923 0.000 0.000 0.0000	237.000 28.500 -28.715 24.217 0.000 0.000 0.0000	237.000 28.500 -27.248 24.508 0.000 0.000 0.0000	237.000 28.500 -27.191 24.588 0.000 0.000 0.0000	237.000 28.500 -27.133 24.668 0.000 0.000 0.0000	237.000 28.500 -27.076 24.758 0.000 0.000 0.0000	237.000 28.500 -27.020 24.837 0.000 0.000 0.0000	237.000 28.500 -26.964 24.917 0.000 0.000 0.0000	237.000 28.500 -26.908 24.996 0.000 0.000 0.0000	237.000 28.500 -26.852 25.076 0.000 0.000 0.0000	237.000 28.500 -26.795 25.155 0.000 0.000 0.0000	237.000 28.500 -26.791 25.160 0.000 0.000 0.0000	237.000 28.500 -26.787 25.165 0.000 0.000 0.0000	237.000 28.500 -26.783 25.169 0.000 0.000 0.0000	237.000 28.500 -26.779 25.174 0.000 0.000 0.0000	237.000 28.500 -26.775 25.179 0.000 0.000 0.0000	237.000 28.500 -26.771 25.183 0.000 0.000 0.0000	237.000 28.500 -26.768 25.188 0.000 0.000 0.0000
237.500 28.500 -32.843 32.796 0.000 0.000 0.0000	237.500 28.500 -33.246 33.008 0.000 0.000 0.0000	237.500 28.500 -33.651 33.220 0.000 0.000 0.0000	237.500 28.500 -34.057 33.433 0.000 0.000 0.0000	237.500 28.500 -34.464 33.648 0.000 0.000 0.0000	237.500 28.500 -34.858 33.840 0.000 0.000 0.0000	237.500 28.500 -35.268 34.059 0.000 0.000 0.0000	237.500 28.500 -35.144 34.087 0.000 0.000 0.0000	237.500 28.500 -35.015 34.113 0.000 0.000 0.0000	237.500 28.500 -34.945 34.192 0.000 0.000 0.0000	237.500 28.500 -34.824 34.223 0.000 0.000 0.0000	237.500 28.500 -34.589 33.926 0.000 0.000 0.0000	237.500 28.500 -34.354 33.627 0.000 0.000 0.0000	237.500 28.500 -34.104 33.311 0.000 0.000 0.0000	237.500 28.500 -33.867 33.008 0.000 0.000 0.0000	237.500 28.500 -33.420 32.263 0.000 0.000 0.0000	237.500 28.500 -32.978 31.530 0.000 0.000 0.0000	237.500 28.500 -32.545 30.804 0.000 0.000 0.0000	237.500 28.500 -32.110 30.082 0.000 0.000 0.0000	237.500 28.500 -31.749 28.866 0.000 0.000 0.0000	237.500 28.500 -31.390 27.652 0.000 0.000 0.0000	237.500 28.500 -31.041 26.443 0.000 0.000 0.0000	237.500 28.500 -30.683 25.229 0.000 0.000 0.0000	237.500 28.500 -30.501 25.210 0.000 0.000 0.0000	237.500 28.500 -30.320 25.190 0.000 0.000 0.0000	237.500 28.500 -30.157 25.172 0.000 0.000 0.0000	237.500 28.500 -29.974 25.153 0.000 0.000 0.0000	237.500 28.500 -30.818 24.610 0.000 0.000 0.0000	237.500 28.500 -31.676 24.070 0.000 0.000 0.0000	237.500 28.500 -32.545 23.530 0.000 0.000 0.0000	237.500 28.500 -32.545 23.530 0.000 0.000 0.0000	237.500 28.500 -31.854 23.320 0.000 0.000 0.0000	237.500 28.500 -30.289 23.645 0.000 0.000 0.0000	237.500 28.500 -28.723 23.968 0.000 0.000 0.0000	237.500 28.500 -27.154 24.288 0.000 0.000 0.0000	237.500 28.500 -27.092 24.385 0.000 0.000 0.0000	237.500 28.500 -27.031 24.483 0.000 0.000 0.0000	237.500 28.500 -26.971 24.593 0.000 0.000 0.0000	237.500 28.500 -26.912 24.690 0.000 0.000 0.0000	237.500 28.500 -26.852 24.787 0.000 0.000 0.0000	237.500 28.500 -26.793 24.884 0.000 0.000 0.0000	237.500 28.500 -26.733 24.982 0.000 0.000 0.0000	237.500 28.500 -26.673 25.079 0.000 0.000 0.0000	237.500 28.500 -26.670 25.086 0.000 0.000 0.0000	237.500 28.500 -26.666 25.093 0.000 0.000 0.0000	237.500 28.500 -26.662 25.099 0.000 0.000 0.0000	237.500 28.500 -26.658 25.106 0.000 0.000 0.0000	237.500 28.500 -26.654 25.113 0.000 0.000 0.0000	237.500 28.500 -26.651 25.120 0.000 0.000 0.0000	237.500 28.500 -26.648 25.126 0.000 0.000 0.0000
238.000 28.500 -32.803 32.496 0.000 0.000 0.0000	238.000 28.500 -33.193 32.718 0.000 0.000 0.0000	238.000 28.500 -33.583 32.939 0.000 0.000 0.0000	238.000 28.500 -33.971 33.159 0.000 0.000 0.0000	238.000 28.500 -34.358 33.379 0.000 0.000 0.0000	238.000 28.500 -34.733 33.589 0.000 0.000 0.0000	238.000 28.500 -35.122 33.811 0.000 0.000 0.0000	238.000 28.500 -35.090 33.925 0.000 0.000 0.0000	238.000 28.500 -35.055 34.039 0.000 0.000 0.0000	238.000 28.500 -35.045 34.162 0.000 0.000 0.0000	238.000 28.500 -35.016 34.278 0.000 0.000 0.0000	238.000 28.500 -34.854 34.115 0.000 0.000 0.0000	238.000 28.500 -34.691 33.952 0.000 0.000 0.0000	238.000 28.500 -34.522 33.784 0.000 0.000 0.0000	238.000 28.500 -34.358 33.619 0.000 0.000 0.0000	238.000 28.500 -34.068 33.210 0.000 0.000 0.0000	238.000 28.500 -33.779 32.802 0.000 0.000 0.0000	238.000 28.500 -33.506 32.412 0.000 0.000 0.0000	238.000 28.500 -33.219 32.008 0.000 0.000 0.0000	238.000 28.500 -32.769 30.338 0.000 0.000 0.0000	238.000 28.500 -32.320 28.669 0.000 0.000 0.0000	238.000 28.500 -31.875 26.997 0.000 0.000 0.0000	238.000 28.500 -31.433 25.336 0.000 0.000 0.0000	238.000 28.500 -31.191 25.300 0.000 0.000 0.0000	238.000 28.500 -30.950 25.264 0.000 0.000 0.0000	238.000 28.500 -30.728 25.230 0.000 0.000 0.0000	238.000 28.500 -30.486 25.194 0.000 0.000 0.0000	238.000 28.500 -31.293 24.570 0.000 0.000 0.0000	238.000 28.500 -32.114 23.949 0.000 0.000 0.0000	238.000 28.500 -32.949 23.331 0.000 0.000 0.0000	238.000 28.500 -32.949 23.331 0.000 0.000 0.0000	238.000 28.500 -32.110 23.051 0.000 0.000 0.0000	238.000 28.500 -30.431 23.385 0.000 0.000 0.0000	238.000 28.500 -28.751 23.718 0.000 0.000 0.0000	238.000 28.500 -27.066 24.045 0.000 0.000 0.0000	238.000 28.500 -27.000 24.162 0.000 0.000 0.0000	238.000 28.500 -26.932 24.279 0.000 0.000 0.0000	238.000 28.500 -26.868 24.410 0.000 0.000 0.0000	238.000 28.500 -26.803 24.526 0.000 0.000 0.0000	238.000 28.500 -26.738 24.643 0.000 0.000 0.0000	238.000 28.500 -26.673 24.759 0.000 0.000 0.0000	238.000 28.500 -26.608 24.876 0.000 0.000 0.0000	238.000 28.500 -26.543 24.992 0.000 0.000 0.0000	238.000 28.500 -26.540 25.002 0.000 0.000 0.0000	238.000 28.500 -26.537 25.011 0.000 0.000 0.0000	238.000 28.500 -26.533 25.021 0.000 0.000 0.0000	238.000 28.500 -26.530 25.031 0.000 0.000 0.0000	238.000 28.500 -26.526 25.040 0.000 0.000 0.0000	238.000 28.500 -26.523 25.050 0.000 0.000 0.0000	238.000 28.500 -26.521 25.060 0.000 0.000 0.0000
238.500 28.500 -32.662 32.368 0.000 0.000 0.0000	238.500 28.500 -33.054 32.584 0.000 0.000 0.0000	238.500 28.500 -33.447 32.801 0.000 0.000 0.0000	238.500 28.500 -33.841 33.019 0.000 0.000 0.0000	238.500 28.500 -34.238 33.238 0.000 0.000 0.0000	238.500 28.500 -34.621 33.437 0.000 0.000 0.0000	238.500 28.500 -35.020 33.661 0.000 0.000 0.0000	238.500 28.500 -35.063 33.821 0.000 0.000 0.0000	238.500 28.500 -35.103 33.981 0.000 0.000 0.0000	238.500 28.500 -35.183 34.174 0.000 0.000 0.0000	238.500 28.500 -35.228 34.336 0.000 0.000 0.0000	238.500 28.500 -35.123 34.248 0.000 0.000 0.0000	238.500 28.500 -35.017 34.160 0.000 0.000 0.0000	238.500 28.500 -34.902 34.064 0.000 0.000 0.0000	238.500 28.500 -34.795 33.975 0.000 0.000 0.0000	238.500 28.500 -34.581 33.748 0.000 0.000 0.0000	238.500 28.500 -34.367 33.521 0.000 0.000 0.0000	238.500 28.500 -34.169 33.308 0.000 0.000 0.0000	238.500 28.500 -33.957 33.082 0.000 0.000 0.0000	238.500 28.500 -33.553 31.199 0.000 0.000 0.0000	238.500 28.500 -33.150 29.316 0.000 0.000 0.0000	238.500 28.500 -32.748 27.430 0.000 0.000 0.0000	238.500 28.500 -32.351 25.552 0.000 0.000 0.0000	238.500 28.500 -32.041 25.493 0.000 0.000 0.0000	238.500 28.500 -31.731 25.434 0.000 0.000 0.0000	238.500 28.500 -31.436 25.377 0.000 0.000 0.0000	238.500 28.500 -31.126 25.318 0.000 0.000 0.0000	238.500 28.500 -31.884 24.610 0.000 0.000 0.0000	238.500 28.500 -32.654 23.906 0.000 0.000 0.0000	238.500 28.500 -33.437 23.206 0.000 0.000 0.0000	238.500 28.500 -33.437 23.206 0.000 0.000 0.0000	238.500 28.500 -32.417 22.829 0.000 0.000 0.0000	238.500 28.500 -30.609 23.149 0.000 0.000 0.0000	238.500 28.500 -28.800 23.465 0.000 0.000 0.0000	238.500 28.500 -26.986 23.775 0.000 0.000 0.0000	238.500 28.500 -26.911 23.913 0.000 0.000 0.0000	238.500 28.500 -26.835 24.051 0.000 0.000 0.0000	238.500 28.500 -26.763 24.206 0.000 0.000 0.0000	238.500 28.500 -26.691 24.343 0.000 0.000 0.0000	238.500 28.500 -26.618 24.481 0.000 0.000 0.0000	238.500 28.500 -26.546 24.618 0.000 0.000 0.0000	238.500 28.500 -26.473 24.756 0.000 0.000 0.0000	238.500 28.500 -26.400 24.893 0.000 0.000 0.0000	238.500 28.500 -26.397 24.907 0.000 0.000 0.0000	238.500 28.500 -26.394 24.920 0.000 0.000 0.0000	238.500 28.500 -26.391 24.934 0.000 0.000 0.0000	238.500 28.500 -26.388 24.947 0.000 0.000 0.0000	238.500 28.500 -26.385 24.960 0.000 0.000 0.0000	238.500 28.500 -26.382 24.974 0.000 0.000 0.0000	238.500 28.500 -26.381 24.987 0.000 0.000 0.0000
239.000 28.500 -32.625 32.472 0.000 0.000 0.0000	239.000 28.500 -33.000 32.647 0.000 0.000 0.0000	239.000 28.500 -33.374 32.816 0.000 0.000 0.0000	239.000 28.500 -33.747 32.979 0.000 0.000 0.0000	239.000 28.500 -34.120 33.135 0.000 0.000 0.0000	239.000 28.500 -34.481 33.259 0.000 0.000 0.0000	239.000 28.500 -34.855 33.422 0.000 0.000 0.0000	239.000 28.500 -34.949 33.603 0.000 0.000 0.0000	239.000 28.500 -35.043 33.786 0.000 0.000 0.0000	239.000 28.500 -35.142 33.963 0.000 0.000 0.0000	239.000 28.500 -35.238 34.145 0.000 0.000 0.0000	239.000 28.500 -35.173 34.096 0.000 0.000 0.0000	239.000 28.500 -35.109 34.048 0.000 0.000 0.0000	239.000 28.500 -35.042 33.999 0.000 0.000 0.0000	239.000 28.500 -34.976 33.950 0.000 0.000 0.0000	239.000 28.500 -34.855 33.855 0.000 0.000 0.0000	239.000 28.500 -34.734 33.760 0.000 0.000 0.0000	239.000 28.500 -34.626 33.672 0.000 0.000 0.0000	239.000 28.500 -34.507 33.579 0.000 0.000 0.0000	239.000 28.500 -34.231 31.642 0.000 0.000 0.0000	239.000 28.500 -33.956 29.705 0.000 0.000 0.0000	239.000 28.500 -33.670 27.761 0.000 0.000 0.0000	239.000 28.500 -33.397 25.826 0.000 0.000 0.0000	239.000 28.500 -33.022 25.756 0.000 0.000 0.0000	239.000 28.500 -32.647 25.685 0.000 0.000 0.0000	239.000 28.500 -32.271 25.611 0.000 0.000 0.0000	239.000 28.500 -31.898 25.542 0.000 0.000 0.0000	239.000 28.500 -32.602 24.751 0.000 0.000 0.0000	239.000 28.500 -33.307 23.962 0.000 0.000 0.0000	239.000 28.500 -34.018 23.174 0.000 0.000 0.0000	239.000 28.500 -34.018 23.174 0.000 0.000 0.0000	239.000 28.500 -32.780 22.666 0.000 0.000 0.0000	239.000 28.500 -30.826 22.940 0.000 0.000 0.0000	239.000 28.500 -28.870 23.209 0.000 0.000 0.0000	239.000 28.500 -26.910 23.471 0.000 0.000 0.0000	239.000 28.500 -26.823 23.632 0.000 0.000 0.0000	239.000 28.500 -26.735 23.794 0.000 0.000 0.0000	239.000 28.500 -26.654 23.977 0.000 0.000 0.0000	239.000 28.500 -26.570 24.137 0.000 0.000 0.0000	239.000 28.500 -26.486 24.298 0.000 0.000 0.0000	239.000 28.500 -26.403 24.459 0.000 0.000 0.0000	239.000 28.500 -26.318 24.620 0.000 0.000 0.0000	239.000 28.500 -26.234 24.781 0.000 0.000 0.0000	239.000 28.500 -26.232 24.799 0.000 0.000 0.0000	239.000 28.500 -26.229 24.817 0.000 0.000 0.0000	239.000 28.500 -26.227 24.836 0.000 0.000 0.0000	239.000 28.500 -26.225 24.854 0.000 0.000 0.0000	239.000 28.500 -26.222 24.872 0.000 0.000 0.0000	239.000 28.500 -26.220 24.890 0.000 0.000 0.0000	239.000 28.500 -26.220 24.908 0.000 0.000 0.0000
239.500 28.500 -32.492 31.816 0.000 0.000 0.0000	239.500 28.500 -32.864 32.063 0.000 0.000 0.0000	239.500 28.500 -33.238 32.310 0.000 0.000 0.0000	239.500 28.500 -33.614 32.557 0.000 0.000 0.0000	239.500 28.500 -33.991 32.805 0.000 0.000 0.0000	239.500 28.500 -34.357 33.034 0.000 0.000 0.0000	239.500 28.500 -34.738 33.286 0.000 0.000 0.0000	239.500 28.500 -34.885 33.483 0.000 0.000 0.0000	239.500 28.500 -35.033 33.681 0.000 0.000 0.0000	239.500 28.500 -35.205 33.901 0.000 0.000 0.0000	239.500 28.500 -35.354 34.099 0.000 0.000 0.0000	239.500 28.500 -35.309 34.058 0.000 0.000 0.0000	239.500 28.500 -35.263 34.017 0.000 0.000 0.0000	239.500 28.500 -35.214 33.974 0.000 0.000 0.0000	239.500 28.500 -35.168 33.934 0.000 0.000 0.0000	239.500 28.500 -35.064 33.863 0.000 0.000 0.0000	239.500 28.500 -34.961 33.792 0.000 0.000 0.0000	239.500 28.500 -34.863 33.724 0.000 0.000 0.0000	239.500 28.500 -34.761 33.654 0.000 0.000 0.0000	239.500 28.500 -34.630 31.718 0.000 0.000 0.0000	239.500 28.500 -34.499 29.781 0.000 0.000 0.0000	239.500 28.500 -34.365 27.842 0.000 0.000 0.0000	239.500 28.500 -34.235 25.905 0.000 0.000 0.0000	239.500 28.500 -33.868 25.885 0.000 0.000 0.0000	239.500 28.500 -33.503 25.865 0.000 0.000 0.0000	239.500 28.500 -33.126 25.837 0.000 0.000 0.0000	239.500 28.500 -32.760 25.817 0.000 0.000 0.0000	239.500 28.500 -33.429 24.971 0.000 0.000 0.0000	239.500 28.500 -34.081 24.117 0.000 0.000 0.0000	239.500 28.500 -34.711 23.254 0.000 0.000 0.0000	239.500 28.500 -34.711 23.254 0.000 0.000 0.0000	239.500 28.500 -33.205 22.581 0.000 0.000 0.0000	239.500 28.500 -31.085 22.771 0.000 0.000 0.0000	239.500 28.500 -28.962 22.956 0.000 0.000 0.0000	239.500 28.500 -26.836 23.130 0.000 0.000 0.0000	239.500 28.500 -26.732 23.317 0.000 0.000 0.0000	239.500 28.500 -26.628 23.505 0.000 0.000 0.0000	239.500 28.500 -26.534 23.718 0.000 0.000 0.0000	239.500 28.500 -26.435 23.905 0.000 0.000 0.0000	239.500 28.500 -26.336 24.092 0.000 0.000 0.0000	239.500 28.500 -26.237 24.279 0.000 0.000 0.0000	239.500 28.500 -26.137 24.466 0.000 0.000 0.0000	239.500 28.500 -26.037 24.654 0.000 0.000 0.0000	239.500 28.500 -26.036 24.678 0.000 0.000 0.0000	239.500 28.500 -26.034 24.702 0.000 0.000 0.0000	239.500 28.500 -26.032 24.727 0.000 0.000 0.0000	239.500 28.500 -26.030 24.751 0.000 0.000 0.0000	239.500 28.500 -26.029 24.776 0.000 0.000 0.0000	239.500 28.500 -26.027 24.800 0.000 0.000 0.0000	239.500 28.500 -26.028 24.824 0.000 0.000 0.0000
240.000 28.500 -32.500 31.311 0.000 0.000 0.0000	240.000 28.500 -32.845 31.609 0.000 0.000 0.0000	240.000 28.500 -33.191 31.906 0.000 0.000 0.0000	240.000 28.500 -33.537 32.203 0.000 0.000 0.0000	240.000 28.500 -33.881 32.498 0.000 0.000 0.0000	240.000 28.500 -34.216 32.787 0.000 0.000 0.0000	240.000 28.500 -34.563 33.084 0.000 0.000 0.0000	240.000 28.500 -34.754 33.287 0.000 0.000 0.0000	240.000 28.500 -34.947 33.493 0.000 0.000 0.0000	240.000 28.500 -35.133 33.683 0.000 0.000 0.0000	240.000 28.500 -35.325 33.886 0.000 0.000 0.0000	240.000 28.500 -35.309 33.864 0.000 0.000 0.0000	240.000 28.500 -35.293 33.843 0.000 0.000 0.0000	240.000 28.500 -35.278 33.824 0.000 0.000 0.0000	240.000 28.500 -35.261 33.802 0.000 0.000 0.0000	240.000 28.500 -35.205 33.785 0.000 0.000 0.0000	240.000 28.500 -35.148 33.767 0.000 0.000 0.0000	240.000 28.500 -35.098 33.752 0.000 0.000 0.0000	240.000 28.500 -35.043 33.736 0.000 0.000 0.0000	240.000 28.500 -35.056 31.776 0.000 0.000 0.0000	240.000 28.500 -35.070 29.816 0.000 0.000 0.0000	240.000 28.500 -35.076 27.851 0.000 0.000 0.0000	240.000 28.500 -35.090 25.891 0.000 0.000 0.0000	240.000 28.500 -34.682 25.909 0.000 0.000 0.0000	240.000 28.500 -34.274 25.927 0.000 0.000 0.0000	240.000 28.500 -33.855 25.938 0.000 0.000 0.0000	240.000 28.500 -33.448 25.956 0.000 0.000 0.0000	240.000 28.500 -34.108 25.110 0.000 0.000 0.0000	240.000 28.500 -34.753 24.258 0.000 0.000 0.0000	240.000 28.500 -35.391 23.403 0.000 0.000 0.0000	240.000 28.500 -35.391 23.403 0.000 0.000 0.0000	240.000 28.500 -33.712 22.607 0.000 0.000 0.0000	240.000 28.500 -31.395 22.663 0.000 0.000 0.0000	240.000 28.500 -29.078 22.711 0.000 0.000 0.0000	240.000 28.500 -26.760 22.748 0.000 0.000 0.0000	240.000 28.500 -26.635 22.964 0.000 0.000 0.0000	240.000 28.500 -26.509 23.179 0.000 0.000 0.0000	240.000 28.500 -26.398 23.428 0.000 0.000 0.0000	240.000 28.500 -26.278 23.644 0.000 0.000 0.0000	240.000 28.500 -26.159 23.860 0.000 0.000 0.0000	240.000 28.500 -26.039 24.076 0.000 0.000 0.0000	240.000 28.500 -25.919 24.292 0.000 0.000 0.0000	240.000 28.500 -25.799 24.508 0.000 0.000 0.0000	240.000 28.500 -25.797 24.541 0.000 0.000 0.0000	240.000 28.500 -25.795 24.573 0.000 0.000 0.0000	240.000 28.500 -25.794 24.606 0.000 0.000 0.0000	240.000 28.500 -25.792 24.639 0.000 0.000 0.0000	240.000 28.500 -25.791 24.672 0.000 0.000 0.0000	240.000 28.500 -25.789 24.705 0.000 0.000 0.0000	240.000 28.500 -25.791 24.737 0.000 0.000 0.0000
240.500 28.500 -32.448 30.892 0.000 0.000 0.0000	240.500 28.500 -32.776 31.237 0.000 0.000 0.0000	240.500 28.500 -33.107 31.585 0.000 0.000 0.0000	240.500 28.500 -33.440 31.936 0.000 0.000 0.0000	240.500 28.500 -33.775 32.291 0.000 0.000 0.0000	240.500 28.500 -34.099 32.639 0.000 0.000 0.0000	240.500 28.500 -34.436 32.996 0.000 0.000 0.0000	240.500 28.500 -34.688 33.216 0.000 0.000 0.0000	240.500 28.500 -34.941 33.438 0.000 0.000 0.0000	240.500 28.500 -35.206 33.667 0.000 0.000 0.0000	240.500 28.500 -35.458 33.887 0.000 0.000 0.0000	240.500 28.500 -35.442 33.849 0.000 0.000 0.0000	240.500 28.500 -35.426 33.812 0.000 0.000 0.0000	240.500 28.500 -35.411 33.777 0.000 0.000 0.0000	240.500 28.500 -35.396 33.741 0.000 0.000 0.0000	240.500 28.500 -35.334 33.716 0.000 0.000 0.0000	240.500 28.500 -35.271 33.692 0.000 0.000 0.0000	240.500 28.500 -35.207 33.663 0.000 0.000 0.0000	240.500 28.500 -35.145 33.640 0.000 0.000 0.0000	240.500 28.500 -35.303 31.673 0.000 0.000 0.0000	240.500 28.500 -35.460 29.707 0.000 0.000 0.0000	240.500 28.500 -35.621 27.741 0.000 0.000 0.0000	240.500 28.500 -35.778 25.774 0.000 0.000 0.0000	240.500 28.500 -35.364 25.839 0.000 0.000 0.0000	240.500 28.500 -34.952 25.905 0.000 0.000 0.0000	240.500 28.500 -34.530 25.965 0.000 0.000 0.0000	240.500 28.500 -34.117 26.031 0.000 0.000 0.0000	240.500 28.500 -34.808 25.234 0.000 0.000 0.0000	240.500 28.500 -35.485 24.439 0.000 0.000 0.0000	240.500 28.500 -36.145 23.641 0.000 0.000 0.0000	240.500 28.500 -36.145 23.641 0.000 0.000 0.0000	240.500 28.500 -34.262 22.721 0.000 0.000 0.0000	240.500 28.500 -31.731 22.594 0.000 0.000 0.0000	240.500 28.500 -29.202 22.463 0.000 0.000 0.0000	240.500 28.500 -26.680 22.325 0.000 0.000 0.0000	240.500 28.500 -26.525 22.571 0.000 0.000 0.0000	240.500 28.500 -26.369 22.817 0.000 0.000 0.0000	240.500 28.500 -26.236 23.104 0.000 0.000 0.0000	240.500 28.500 -26.090 23.351 0.000 0.000 0.0000	240.500 28.500 -25.943 23.597 0.000 0.000 0.0000	240.500 28.500 -25.796 23.844 0.000 0.000 0.0000	240.500 28.500 -25.648 24.091 0.000 0.000 0.0000	240.500 28.500 -25.500 24.338 0.000 0.000 0.0000	240.500 28.500 -25.498 24.382 0.000 0.000 0.0000	240.500 28.500 -25.496 24.427 0.000 0.000 0.0000	240.500 28.500 -25.494 24.471 0.000 0.000 0.0000	240.500 28.500 -25.491 24.516 0.000 0.000 0.0000	240.500 28.500 -25.489 24.560 0.000 0.000 0.0000	240.500 28.500 -25.487 24.605 0.000 0.000 0.0000	240.500 28.500 -25.490 24.649 0.000 0.000 0.0000
241.000 28.500 -32.561 30.891 0.000 0.000 0.0000	241.000 28.500 -32.845 31.221 0.000 0.000 0.0000	241.000 28.500 -33.129 31.552 0.000 0.000 0.0000	241.000 28.500 -33.414 31.882 0.000 0.000 0.0000	241.000 28.500 -33.699 32.212 0.000 0.000 0.0000	241.000 28.500 -33.973 32.541 0.000 0.000 0.0000	241.000 28.500 -34.260 32.871 0.000 0.000 0.0000	241.000 28.500 -34.579 33.114 0.000 0.000 0.0000	241.000 28.500 -34.902 33.362 0.000 0.000 0.0000	241.000 28.500 -35.206 33.576 0.000 0.000 0.0000	241.000 28.500 -35.525 33.818 0.000 0.000 0.0000	241.000 28.500 -35.536 33.796 0.000 0.000 0.0000	241.000 28.500 -35.547 33.775 0.000 0.000 0.0000	241.000 28.500 -35.562 33.760 0.000 0.000 0.0000	241.000 28.500 -35.573 33.738 0.000 0.000 0.0000	241.000 28.500 -35.538 33.747 0.000 0.000 0.0000	241.000 28.500 -35.502 33.755 0.000 0.000 0.0000	241.000 28.500 -35.465 33.759 0.000 0.000 0.0000	241.000 28.500 -35.430 33.768 0.000 0.000 0.0000	241.000 28.500 -35.714 31.744 0.000 0.000 0.0000	241.000 28.500 -35.998 29.720 0.000 0.000 0.0000	241.000 28.500 -36.281 27.694 0.000 0.000 0.0000	241.000 28.500 -36.565 25.668 0.000 0.000 0.0000	241.000 28.500 -36.081 25.763 0.000 0.000 0.0000	241.000 28.500 -35.598 25.858 0.000 0.000 0.0000	241.000 28.500 -35.109 25.950 0.000 0.000 0.0000	241.000 28.500 -34.626 26.046 0.000 0.000 0.0000	241.000 28.500 -35.351 25.290 0.000 0.000 0.0000	241.000 28.500 -36.069 24.542 0.000 0.000 0.0000	241.000 28.500 -36.785 23.796 0.000 0.000 0.0000	241.000 28.500 -36.785 23.796 0.000 0.000 0.0000	241.000 28.500 -34.775 22.765 0.000 0.000 0.0000	241.000 28.500 -32.045 22.471 0.000 0.000 0.0000	241.000 28.500 -29.315 22.171 0.000 0.000 0.0000	241.000 28.500 -26.592 21.864 0.000 0.000 0.0000	241.000 28.500 -26.397 22.140 0.000 0.000 0.0000	241.000 28.500 -26.200 22.417 0.000 0.000 0.0000	241.000 28.500 -26.038 22.744 0.000 0.000 0.0000	241.000 28.500 -25.855 23.022 0.000 0.000 0.0000	241.000 28.500 -25.671 23.301 0.000 0.000 0.0000	241.000 28.500 -25.486 23.579 0.000 0.000 0.0000	241.000 28.500 -25.301 23.858 0.000 0.000 0.0000	241.000 28.500 -25.116 24.136 0.000 0.000 0.0000	241.000 28.500 -25.112 24.197 0.000 0.000 0.0000	241.000 28.500 -25.108 24.258 0.000 0.000 0.0000	241.000 28.500 -25.104 24.319 0.000 0.000 0.0000	241.000 28.500 -25.100 24.380 0.000 0.000 0.0000	241.000 28.500 -25.096 24.441 0.000 0.000 0.0000	241.000 28.500 -25.093 24.503 0.000 0.000 0.0000	241.000 28.500 -25.096 24.564 0.000 0.000 0.0000
241.500 28.500 -32.678 30.989 0.000 0.000 0.0000	241.500 28.500 -32.918 31.298 0.000 0.000 0.0000	241.500 28.500 -33.160 31.610 0.000 0.000 0.0000	241.500 28.500 -33.405 31.925 0.000 0.000 0.0000	241.500 28.500 -33.653 32.244 0.000 0.000 0.0000	241.500 28.500 -33.886 32.562 0.000 0.000 0.0000	241.500 28.500 -34.138 32.882 0.000 0.000 0.0000	241.500 28.500 -34.556 33.177 0.000 0.000 0.0000	241.500 28.500 -34.979 33.476 0.000 0.000 0.0000	241.500 28.500 -35.403 33.759 0.000 0.000 0.0000	241.500 28.500 -35.823 34.053 0.000 0.000 0.0000	241.500 28.500 -35.828 34.013 0.000 0.000 0.0000	241.500 28.500 -35.834 33.974 0.000 0.000 0.0000	241.500 28.500 -35.846 33.941 0.000 0.000 0.0000	241.500 28.500 -35.854 33.903 0.000 0.000 0.0000	241.500 28.500 -35.816 33.912 0.000 0.000 0.0000	241.500 28.500 -35.778 33.921 0.000 0.000 0.0000	241.500 28.500 -35.733 33.918 0.000 0.000 0.0000	241.500 28.500 -35.695 33.927 0.000 0.000 0.0000	241.500 28.500 -36.095 31.835 0.000 0.000 0.0000	241.500 28.500 -36.495 29.744 0.000 0.000 0.0000	241.500 28.500 -36.900 27.655 0.000 0.000 0.0000	241.500 28.500 -37.298 25.560 0.000 0.000 0.0000	241.500 28.500 -36.767 25.695 0.000 0.000 0.0000	241.500 28.500 -36.237 25.830 0.000 0.000 0.0000	241.500 28.500 -35.699 25.964 0.000 0.000 0.0000	241.500 28.500 -35.169 26.099 0.000 0.000 0.0000	241.500 28.500 -35.931 25.356 0.000 0.000 0.0000	241.500 28.500 -36.677 24.618 0.000 0.000 0.0000	241.500 28.500 -37.407 23.880 0.000 0.000 0.0000	241.500 28.500 -37.407 23.880 0.000 0.000 0.0000	241.500 28.500 -35.220 22.710 0.000 0.000 0.0000	241.500 28.500 -32.311 22.273 0.000 0.000 0.0000	241.500 28.500 -29.400 21.826 0.000 0.000 0.0000	241.500 28.500 -26.495 21.368 0.000 0.000 0.0000	241.500 28.500 -26.244 21.674 0.000 0.000 0.0000	241.500 28.500 -25.990 21.979 0.000 0.000 0.0000	241.500 28.500 -25.789 22.347 0.000 0.000 0.0000	241.500 28.500 -25.554 22.656 0.000 0.000 0.0000	241.500 28.500 -25.318 22.965 0.000 0.000 0.0000	241.500 28.500 -25.082 23.273 0.000 0.000 0.0000	241.500 28.500 -24.845 23.582 0.000 0.000 0.0000	241.500 28.500 -24.607 23.891 0.000 0.000 0.0000	241.500 28.500 -24.600 23.975 0.000 0.000 0.0000	241.500 28.500 -24.594 24.059 0.000 0.000 0.0000	241.500 28.500 -24.587 24.143 0.000 0.000 0.0000	241.500 28.500 -24.581 24.228 0.000 0.000 0.0000	241.500 28.500 -24.574 24.312 0.000 0.000 0.0000	241.500 28.500 -24.567 24.397 0.000 0.000 0.0000	241.500 28.500 -24.571 24.481 0.000 0.000 0.0000
242.000 28.500 -32.998 31.485 0.000 0.000 0.0000	242.000 28.500 -33.165 31.723 0.000 0.000 0.0000	242.000 28.500 -33.332 31.961 0.000 0.000 0.0000	242.000 28.500 -33.498 32.198 0.000 0.000 0.0000	242.000 28.500 -33.663 32.433 0.000 0.000 0.0000	242.000 28.500 -33.794 32.652 0.000 0.000 0.0000	242.000 28.500 -33.965 32.891 0.000 0.000 0.0000	242.000 28.500 -34.515 33.269 0.000 0.000 0.0000	242.000 28.500 -35.070 33.653 0.000 0.000 0.0000	242.000 28.500 -35.635 34.020 0.000 0.000 0.0000	242.000 28.500 -36.189 34.399 0.000 0.000 0.0000	242.000 28.500 -36.223 34.380 0.000 0.000 0.0000	242.000 28.500 -36.257 34.360 0.000 0.000 0.0000	242.000 28.500 -36.292 34.344 0.000 0.000 0.0000	242.000 28.500 -36.326 34.324 0.000 0.000 0.0000	242.000 28.500 -36.312 34.373 0.000 0.000 0.0000	242.000 28.500 -36.298 34.422 0.000 0.000 0.0000	242.000 28.500 -36.285 34.468 0.000 0.000 0.0000	242.000 28.500 -36.272 34.518 0.000 0.000 0.0000	242.000 28.500 -36.749 32.271 0.000 0.000 0.0000	242.000 28.500 -37.226 30.024 0.000 0.000 0.0000	242.000 28.500 -37.696 27.774 0.000 0.000 0.0000	242.000 28.500 -38.171 25.525 0.000 0.000 0.0000	242.000 28.500 -37.532 25.687 0.000 0.000 0.0000	242.000 28.500 -36.894 25.849 0.000 0.000 0.0000	242.000 28.500 -36.238 26.005 0.000 0.000 0.0000	242.000 28.500 -35.600 26.168 0.000 0.000 0.0000	242.000 28.500 -36.406 25.412 0.000 0.000 0.0000	242.000 28.500 -37.194 24.662 0.000 0.000 0.0000	242.000 28.500 -37.970 23.912 0.000 0.000 0.0000	242.000 28.500 -37.970 23.912 0.000 0.000 0.0000	242.000 28.500 -35.654 22.598 0.000 0.000 0.0000	242.000 28.500 -32.561 22.023 0.000 0.000 0.0000	242.000 28.500 -29.469 21.439 0.000 0.000 0.0000	242.000 28.500 -26.390 20.844 0.000 0.000 0.0000	242.000 28.500 -26.059 21.174 0.000 0.000 0.0000	242.000 28.500 -25.722 21.504 0.000 0.000 0.0000	242.000 28.500 -25.466 21.911 0.000 0.000 0.0000	242.000 28.500 -25.158 22.246 0.000 0.000 0.0000	242.000 28.500 -24.849 22.581 0.000 0.000 0.0000	242.000 28.500 -24.539 22.916 0.000 0.000 0.0000	242.000 28.500 -24.228 23.251 0.000 0.000 0.0000	242.000 28.500 -23.915 23.586 0.000 0.000 0.0000	242.000 28.500 -23.905 23.701 0.000 0.000 0.0000	242.000 28.500 -23.895 23.816 0.000 0.000 0.0000	242.000 28.500 -23.885 23.931 0.000 0.000 0.0000	242.000 28.500 -23.875 24.046 0.000 0.000 0.0000	242.000 28.500 -23.865 24.161 0.000 0.000 0.0000	242.000 28.500 -23.855 24.277 0.000 0.000 0.0000	242.000 28.500 -23.859 24.392 0.000 0.000 0.0000
242.500 28.500 -33.217 31.930 0.000 0.000 0.0000	242.500 28.500 -33.318 32.106 0.000 0.000 0.0000	242.500 28.500 -33.418 32.280 0.000 0.000 0.0000	242.500 28.500 -33.517 32.454 0.000 0.000 0.0000	242.500 28.500 -33.616 32.627 0.000 0.000 0.0000	242.500 28.500 -33.649 32.752 0.000 0.000 0.0000	242.500 28.500 -33.757 32.931 0.000 0.000 0.0000	242.500 28.500 -34.464 33.416 0.000 0.000 0.0000	242.500 28.500 -35.174 33.904 0.000 0.000 0.0000	242.500 28.500 -35.953 34.439 0.000 0.000 0.0000	242.500 28.500 -36.666 34.928 0.000 0.000 0.0000	242.500 28.500 -36.704 34.907 0.000 0.000 0.0000	242.500 28.500 -36.742 34.887 0.000 0.000 0.0000	242.500 28.500 -36.774 34.861 0.000 0.000 0.0000	242.500 28.500 -36.813 34.841 0.000 0.000 0.0000	242.500 28.500 -36.815 34.911 0.000 0.000 0.0000	242.500 28.500 -36.817 34.981 0.000 0.000 0.0000	242.500 28.500 -36.828 35.057 0.000 0.000 0.0000	242.500 28.500 -36.830 35.128 0.000 0.000 0.0000	242.500 28.500 -37.367 32.710 0.000 0.000 0.0000	242.500 28.500 -37.905 30.292 0.000 0.000 0.0000	242.500 28.500 -38.424 27.866 0.000 0.000 0.0000	242.500 28.500 -38.958 25.447 0.000 0.000 0.0000	242.500 28.500 -38.221 25.645 0.000 0.000 0.0000	242.500 28.500 -37.485 25.843 0.000 0.000 0.0000	242.500 28.500 -36.709 26.028 0.000 0.000 0.0000	242.500 28.500 -35.974 26.227 0.000 0.000 0.0000	242.500 28.500 -36.826 25.426 0.000 0.000 0.0000	242.500 28.500 -37.647 24.621 0.000 0.000 0.0000	242.500 28.500 -38.429 23.806 0.000 0.000 0.0000	242.500 28.500 -38.429 23.806 0.000 0.000 0.0000	242.500 28.500 -35.959 22.333 0.000 0.000 0.0000	242.500 28.500 -32.725 21.670 0.000 0.000 0.0000	242.500 28.500 -29.493 20.992 0.000 0.000 0.0000	242.500 28.500 -26.280 20.297 0.000 0.000 0.0000	242.500 28.500 -25.831 20.643 0.000 0.000 0.0000	242.500 28.500 -25.374 20.987 0.000 0.000 0.0000	242.500 28.500 -25.041 21.424 0.000 0.000 0.0000	242.500 28.500 -24.627 21.777 0.000 0.000 0.0000	242.500 28.500 -24.211 22.130 0.000 0.000 0.0000	242.500 28.500 -23.795 22.482 0.000 0.000 0.0000	242.500 28.500 -23.376 22.835 0.000 0.000 0.0000	242.500 28.500 -22.956 23.187 0.000 0.000 0.0000	242.500 28.500 -22.942 23.340 0.000 0.000 0.0000	242.500 28.500 -22.928 23.494 0.000 0.000 0.0000	242.500 28.500 -22.913 23.647 0.000 0.000 0.0000	242.500 28.500 -22.899 23.801 0.000 0.000 0.0000	242.500 28.500 -22.884 23.955 0.000 0.000 0.0000	242.500 28.500 -22.870 24.109 0.000 0.000 0.0000	242.500 28.500 -22.875 24.263 0.000 0.000 0.0000
243.000 28.500 -33.252 32.195 0.000 0.000 0.0000	243.000 28.500 -33.279 32.297 0.000 0.000 0.0000	243.000 28.500 -33.303 32.396 0.000 0.000 0.0000	243.000 28.500 -33.323 32.491 0.000 0.000 0.0000	243.000 28.500 -33.339 32.582 0.000 0.000 0.0000	243.000 28.500 -33.276 32.617 0.000 0.000 0.0000	243.000 28.500 -33.302 32.715 0.000 0.000 0.0000	243.000 28.500 -34.175 33.302 0.000 0.000 0.0000	243.000 28.500 -35.050 33.891 0.000 0.000 0.0000	243.000 28.500 -36.001 34.527 0.000 0.000 0.0000	243.000 28.500 -36.881 35.119 0.000 0.000 0.0000	243.000 28.500 -36.949 35.115 0.000 0.000 0.0000	243.000 28.500 -37.017 35.112 0.000 0.000 0.0000	243.000 28.500 -37.076 35.102 0.000 0.000 0.0000	243.000 28.500 -37.144 35.098 0.000 0.000 0.0000	243.000 28.500 -37.159 35.209 0.000 0.000 0.0000	243.000 28.500 -37.174 35.320 0.000 0.000 0.0000	243.000 28.500 -37.201 35.439 0.000 0.000 0.0000	243.000 28.500 -37.216 35.550 0.000 0.000 0.0000	243.000 28.500 -37.794 32.966 0.000 0.000 0.0000	243.000 28.500 -38.371 30.382 0.000 0.000 0.0000	243.000 28.500 -38.925 27.787 0.000 0.000 0.0000	243.000 28.500 -39.497 25.202 0.000 0.000 0.0000	243.000 28.500 -38.644 25.440 0.000 0.000 0.0000	243.000 28.500 -37.790 25.678 0.000 0.000 0.0000	243.000 28.500 -36.890 25.901 0.000 0.000 0.0000	243.000 28.500 -36.038 26.140 0.000 0.000 0.0000	243.000 28.500 -36.958 25.294 0.000 0.000 0.0000	243.000 28.500 -37.849 24.443 0.000 0.000 0.0000	243.000 28.500 -38.708 23.586 0.000 0.000 0.0000	243.000 28.500 -38.708 23.586 0.000 0.000 0.0000	243.000 28.500 -36.194 21.996 0.000 0.000 0.0000	243.000 28.500 -32.831 21.254 0.000 0.000 0.0000	243.000 28.500 -29.484 20.501 0.000 0.000 0.0000	243.000 28.500 -26.167 19.733 0.000 0.000 0.0000	243.000 28.500 -25.541 20.073 0.000 0.000 0.0000	243.000 28.500 -24.905 20.411 0.000 0.000 0.0000	243.000 28.500 -24.468 20.857 0.000 0.000 0.0000	243.000 28.500 -23.900 21.206 0.000 0.000 0.0000	243.000 28.500 -23.329 21.555 0.000 0.000 0.0000	243.000 28.500 -22.757 21.903 0.000 0.000 0.0000	243.000 28.500 -22.182 22.251 0.000 0.000 0.0000	243.000 28.500 -21.605 22.599 0.000 0.000 0.0000	243.000 28.500 -21.586 22.798 0.000 0.000 0.0000	243.000 28.500 -21.566 22.998 0.000 0.000 0.0000	243.000 28.500 -21.547 23.197 0.000 0.000 0.0000	243.000 28.500 -21.528 23.397 0.000 0.000 0.0000	243.000 28.500 -21.508 23.597 0.000 0.000 0.0000	243.000 28.500 -21.489 23.798 0.000 0.000 0.0000	243.000 28.500 -21.497 24.001 0.000 0.000 0.0000
243.500 28.500 -32.895 32.033 0.000 0.000 0.0000	243.500 28.500 -32.871 32.088 0.000 0.000 0.0000	243.500 28.500 -32.844 32.142 0.000 0.000 0.0000	243.500 28.500 -32.815 32.193 0.000 0.000 0.0000	243.500 28.500 -32.785 32.243 0.000 0.000 0.0000	243.500 28.500 -32.663 32.232 0.000 0.000 0.0000	243.500 28.500 -32.645 32.291 0.000 0.000 0.0000	243.500 28.500 -33.679 32.969 0.000 0.000 0.0000	243.500 28.500 -34.716 33.650 0.000 0.000 0.0000	243.500 28.500 -35.842 34.381 0.000 0.000 0.0000	243.500 28.500 -36.884 35.064 0.000 0.000 0.0000	243.500 28.500 -36.974 35.064 0.000 0.000 0.0000	243.500 28.500 -37.064 35.063 0.000 0.000 0.0000	243.500 28.500 -37.146 35.059 0.000 0.000 0.0000	243.500 28.500 -37.237 35.059 0.000 0.000 0.0000	243.500 28.500 -37.272 35.216 0.000 0.000 0.0000	243.500 28.500 -37.307 35.374 0.000 0.000 0.0000	243.500 28.500 -37.351 35.538 0.000 0.000 0.0000	243.500 28.500 -37.386 35.696 0.000 0.000 0.0000	243.500 28.500 -37.986 32.957 0.000 0.000 0.0000	243.500 28.500 -38.584 30.217 0.000 0.000 0.0000	243.500 28.500 -39.157 27.467 0.000 0.000 0.0000	243.500 28.500 -39.747 24.726 0.000 0.000 0.0000	243.500 28.500 -38.777 25.015 0.000 0.000 0.0000	243.500 28.500 -37.807 25.303 0.000 0.000 0.0000	243.500 28.500 -36.784 25.575 0.000 0.000 0.0000	243.500 28.500 -35.816 25.865 0.000 0.000 0.0000	243.500 28.500 -36.815 24.982 0.000 0.000 0.0000	243.500 28.500 -37.784 24.098 0.000 0.000 0.0000	243.500 28.500 -38.721 23.207 0.000 0.000 0.0000	243.500 28.500 -38.721 23.207 0.000 0.000 0.0000	243.500 28.500 -36.233 21.543 0.000 0.000 0.0000	243.500 28.500 -32.815 20.760 0.000 0.000 0.0000	243.500 28.500 -29.417 19.967 0.000 0.000 0.0000	243.500 28.500 -26.054 19.158 0.000 0.000 0.0000	243.500 28.500 -25.157 19.436 0.000 0.000 0.0000	243.500 28.500 -24.243 19.712 0.000 0.000 0.0000	243.500 28.500 -23.700 20.112 0.000 0.000 0.0000	243.500 28.500 -22.910 20.400 0.000 0.000 0.0000	243.500 28.500 -22.117 20.687 0.000 0.000 0.0000	243.500 28.500 -21.320 20.973 0.000 0.000 0.0000	243.500 28.500 -20.521 21.258 0.000 0.000 0.0000	243.500 28.500 -19.718 21.542 0.000 0.000 0.0000	243.500 28.500 -19.693 21.795 0.000 0.000 0.0000	243.500 28.500 -19.668 22.048 0.000 0.000 0.0000	243.500 28.500 -19.643 22.302 0.000 0.000 0.0000	243.500 28.500 -19.617 22.555 0.000 0.000 0.0000	243.500 28.500 -19.592 22.809 0.000 0.000 0.0000	243.500 28.500 -19.566 23.063 0.000 0.000 0.0000	243.500 28.500 -19.577 23.330 0.000 0.000 0.0000
244.000 28.500 -32.268 31.617 0.000 0.000 0.0000	244.000 28.500 -32.193 31.624 0.000 0.000 0.0000	244.000 28.500 -32.114 31.628 0.000 0.000 0.0000	244.000 28.500 -32.030 31.628 0.000 0.000 0.0000	244.000 28.500 -31.943 31.625 0.000 0.000 0.0000	244.000 28.500 -31.753 31.555 0.000 0.000 0.0000	244.000 28.500 -31.680 31.561 0.000 0.000 0.0000	244.000 28.500 -32.898 32.349 0.000 0.000 0.0000	244.000 28.500 -34.120 33.140 0.000 0.000 0.0000	244.000 28.500 -35.440 33.982 0.000 0.000 0.0000	244.000 28.500 -36.668 34.775 0.000 0.000 0.0000	244.000 28.500 -36.798 34.786 0.000 0.000 0.0000	244.000 28.500 -36.929 34.798 0.000 0.000 0.0000	244.000 28.500 -37.049 34.805 0.000 0.000 0.0000	244.000 28.500 -37.181 34.817 0.000 0.000 0.0000	244.000 28.500 -37.255 35.010 0.000 0.000 0.0000	244.000 28.500 -37.330 35.203 0.000 0.000 0.0000	244.000 28.500 -37.414 35.407 0.000 0.000 0.0000	244.000 28.500 -37.489 35.600 0.000 0.000 0.0000	244.000 28.500 -38.039 32.705 0.000 0.000 0.0000	244.000 28.500 -38.587 29.811 0.000 0.000 0.0000	244.000 28.500 -39.110 26.905 0.000 0.000 0.0000	244.000 28.500 -39.649 24.011 0.000 0.000 0.0000	244.000 28.500 -38.575 24.355 0.000 0.000 0.0000	244.000 28.500 -37.502 24.699 0.000 0.000 0.0000	244.000 28.500 -36.372 25.026 0.000 0.000 0.0000	244.000 28.500 -35.301 25.370 0.000 0.000 0.0000	244.000 28.500 -36.408 24.477 0.000 0.000 0.0000	244.000 28.500 -37.479 23.583 0.000 0.000 0.0000	244.000 28.500 -38.509 22.681 0.000 0.000 0.0000	244.000 28.500 -38.509 22.681 0.000 0.000 0.0000	244.000 28.500 -36.111 20.998 0.000 0.000 0.0000	244.000 28.500 -32.699 20.205 0.000 0.000 0.0000	244.000 28.500 -29.303 19.401 0.000 0.000 0.0000	244.000 28.500 -25.941 18.579 0.000 0.000 0.0000	244.000 28.500 -24.600 18.675 0.000 0.000 0.0000	244.000 28.500 -23.236 18.772 0.000 0.000 0.0000	244.000 28.500 -22.587 18.842 0.000 0.000 0.0000	244.000 28.500 -21.446 18.901 0.000 0.000 0.0000	244.000 28.500 -20.301 18.960 0.000 0.000 0.0000	244.000 28.500 -19.152 19.018 0.000 0.000 0.0000	244.000 28.500 -17.999 19.075 0.000 0.000 0.0000	244.000 28.500 -16.842 19.131 0.000 0.000 0.0000	244.000 28.500 -16.809 19.444 0.000 0.000 0.0000	244.000 28.500 -16.777 19.757 0.000 0.000 0.0000	244.000 28.500 -16.744 20.071 0.000 0.000 0.0000	244.000 28.500 -16.711 20.384 0.000 0.000 0.0000	244.000 28.500 -16.678 20.698 0.000 0.000 0.0000	244.000 28.500 -16.645 21.012 0.000 0.000 0.0000	244.000 28.500 -16.633 21.329 0.000 0.000 0.0000
244.500 28.500 -31.174 30.776 0.000 0.000 0.0000	244.500 28.500 -31.072 30.751 0.000 0.000 0.0000	244.500 28.500 -30.967 30.724 0.000 0.000 0.0000	244.500 28.500 -30.861 30.696 0.000 0.000 0.0000	244.500 28.500 -30.753 30.665 0.000 0.000 0.0000	244.500 28.500 -30.529 30.559 0.000 0.000 0.0000	244.500 28.500 -30.438 30.540 0.000 0.000 0.0000	244.500 28.500 -31.844 31.451 0.000 0.000 0.0000	244.500 28.500 -33.255 32.366 0.000 0.000 0.0000	244.500 28.500 -34.780 33.344 0.000 0.000 0.0000	244.500 28.500 -36.198 34.261 0.000 0.000 0.0000	244.500 28.500 -36.380 34.302 0.000 0.000 0.0000	244.500 28.500 -36.563 34.343 0.000 0.000 0.0000	244.500 28.500 -36.733 34.378 0.000 0.000 0.0000	244.500 28.500 -36.916 34.419 0.000 0.000 0.0000	244.500 28.500 -37.074 34.549 0.000 0.000 0.0000	244.500 28.500 -37.232 34.678 0.000 0.000 0.0000	244.500 28.500 -37.405 34.819 0.000 0.000 0.0000	244.500 28.500 -37.564 34.949 0.000 0.000 0.0000	244.500 28.500 -38.004 31.990 0.000 0.000 0.0000	244.500 28.500 -38.443 29.031 0.000 0.000 0.0000	244.500 28.500 -38.850 26.057 0.000 0.000 0.0000	244.500 28.500 -39.281 23.098 0.000 0.000 0.0000	244.500 28.500 -38.083 23.483 0.000 0.000 0.0000	244.500 28.500 -36.884 23.867 0.000 0.000 0.0000	244.500 28.500 -35.626 24.233 0.000 0.000 0.0000	244.500 28.500 -34.430 24.619 0.000 0.000 0.0000	244.500 28.500 -35.680 23.747 0.000 0.000 0.0000	244.500 28.500 -36.892 22.878 0.000 0.000 0.0000	244.500 28.500 -38.067 22.003 0.000 0.000 0.0000	244.500 28.500 -38.067 22.003 0.000 0.000 0.0000	244.500 28.500 -35.868 20.371 0.000 0.000 0.0000	244.500 28.500 -32.500 19.599 0.000 0.000 0.0000	244.500 28.500 -29.142 18.815 0.000 0.000 0.0000	244.500 28.500 -25.818 18.015 0.000 0.000 0.0000	244.500 28.500 -23.736 17.828 0.000 0.000 0.0000	244.500 28.500 -21.634 17.652 0.000 0.000 0.0000	244.500 28.500 -21.073 16.460 0.000 0.000 0.0000	244.500 28.500 -19.447 16.003 0.000 0.000 0.0000	244.500 28.500 -17.815 15.549 0.000 0.000 0.0000	244.500 28.500 -16.179 15.097 0.000 0.000 0.0000	244.500 28.500 -14.537 14.647 0.000 0.000 0.0000	244.500 28.500 -12.889 14.198 0.000 0.000 0.0000	244.500 28.500 -12.839 14.516 0.000 0.000 0.0000	244.500 28.500 -12.788 14.833 0.000 0.000 0.0000	244.500 28.500 -12.738 15.149 0.000 0.000 0.0000	244.500 28.500 -12.688 15.466 0.000 0.000 0.0000	244.500 28.500 -12.638 15.782 0.000 0.000 0.0000	244.500 28.500 -12.588 16.097 0.000 0.000 0.0000	244.500 28.500 -12.530 16.470 0.000 0.000 0.0000
245.000 28.500 -29.712 29.615 0.000 0.000 0.0000	245.000 28.500 -29.582 29.549 0.000 0.000 0.0000	245.000 28.500 -29.449 29.479 0.000 0.000 0.0000	245.000 28.500 -29.313 29.405 0.000 0.000 0.0000	245.000 28.500 -29.173 29.328 0.000 0.000 0.0000	245.000 28.500 -28.904 29.156 0.000 0.000 0.0000	245.000 28.500 -28.781 29.092 0.000 0.000 0.0000	245.000 28.500 -30.419 30.171 0.000 0.000 0.0000	245.000 28.500 -32.059 31.254 0.000 0.000 0.0000	245.000 28.500 -33.839 32.415 0.000 0.000 0.0000	245.000 28.500 -35.490 33.501 0.000 0.000 0.0000	245.000 28.500 -35.731 33.586 0.000 0.000 0.0000	245.000 28.500 -35.972 33.671 0.000 0.000 0.0000	245.000 28.500 -36.199 33.749 0.000 0.000 0.0000	245.000 28.500 -36.441 33.834 0.000 0.000 0.0000	245.000 28.500 -36.646 33.821 0.000 0.000 0.0000	245.000 28.500 -36.852 33.808 0.000 0.000 0.0000	245.000 28.500 -37.074 33.808 0.000 0.000 0.0000	245.000 28.500 -37.281 33.795 0.000 0.000 0.0000	245.000 28.500 -37.598 30.836 0.000 0.000 0.0000	245.000 28.500 -37.913 27.877 0.000 0.000 0.0000	245.000 28.500 -38.195 24.898 0.000 0.000 0.0000	245.000 28.500 -38.502 21.936 0.000 0.000 0.0000	245.000 28.500 -37.211 22.364 0.000 0.000 0.0000	245.000 28.500 -35.919 22.789 0.000 0.000 0.0000	245.000 28.500 -34.560 23.191 0.000 0.000 0.0000	245.000 28.500 -33.272 23.619 0.000 0.000 0.0000	245.000 28.500 -34.738 22.799 0.000 0.000 0.0000	245.000 28.500 -36.180 21.986 0.000 0.000 0.0000	245.000 28.500 -37.589 21.173 0.000 0.000 0.0000	245.000 28.500 -37.589 21.173 0.000 0.000 0.0000	245.000 28.500 -35.625 19.664 0.000 0.000 0.0000	245.000 28.500 -32.259 18.951 0.000 0.000 0.0000	245.000 28.500 -28.932 18.233 0.000 0.000 0.0000	245.000 28.500 -25.658 17.508 0.000 0.000 0.0000	245.000 28.500 -22.343 17.385 0.000 0.000 0.0000	245.000 28.500 -19.067 17.251 0.000 0.000 0.0000	245.000 28.500 -17.025 15.798 0.000 0.000 0.0000	245.000 28.500 -14.166 15.273 0.000 0.000 0.0000	245.000 28.500 -11.306 14.747 0.000 0.000 0.0000	245.000 28.500 -8.445 14.222 0.000 0.000 0.0000	245.000 28.500 -5.582 13.696 0.000 0.000 0.0000	245.000 28.500 -2.718 13.169 0.000 0.000 0.0000	245.000 28.500 -2.499 13.351 0.000 0.000 0.0000	245.000 28.500 -2.280 13.531 0.000 0.000 0.0000	245.000 28.500 -2.060 13.712 0.000 0.000 0.0000	245.000 28.500 -1.841 13.891 0.000 0.000 0.0000	245.000 28.500 -1.622 14.071 0.000 0.000 0.0000	245.000 28.500 -1.403 14.249 0.000 0.000 0.0000	245.000 28.500 -1.171 14.484 0.000 0.000 0.0000
245.500 28.500 -27.610 27.853 0.000 0.000 0.0000	245.500 28.500 -27.471 27.748 0.000 0.000 0.0000	245.500 28.500 -27.334 27.641 0.000 0.000 0.0000	245.500 28.500 -27.199 27.531 0.000 0.000 0.0000	245.500 28.500 -27.066 27.421 0.000 0.000 0.0000	245.500 28.500 -26.807 27.208 0.000 0.000 0.0000	245.500 28.500 -26.690 27.113 0.000 0.000 0.0000	245.500 28.500 -28.572 28.412 0.000 0.000 0.0000	245.500 28.500 -30.454 29.713 0.000 0.000 0.0000	245.500 28.500 -32.500 31.127 0.000 0.000 0.0000	245.500 28.500 -34.396 32.436 0.000 0.000 0.0000	245.500 28.500 -34.726 32.582 0.000 0.000 0.0000	245.500 28.500 -35.057 32.729 0.000 0.000 0.0000	245.500 28.500 -35.370 32.865 0.000 0.000 0.0000	245.500 28.500 -35.702 33.013 0.000 0.000 0.0000	245.500 28.500 -35.941 32.854 0.000 0.000 0.0000	245.500 28.500 -36.181 32.695 0.000 0.000 0.0000	245.500 28.500 -36.442 32.555 0.000 0.000 0.0000	245.500 28.500 -36.682 32.397 0.000 0.000 0.0000	245.500 28.500 -36.858 29.408 0.000 0.000 0.0000	245.500 28.500 -37.032 26.418 0.000 0.000 0.0000	245.500 28.500 -37.166 23.402 0.000 0.000 0.0000	245.500 28.500 -37.330 20.411 0.000 0.000 0.0000	245.500 28.500 -35.922 20.917 0.000 0.000 0.0000	245.500 28.500 -34.514 21.421 0.000 0.000 0.0000	245.500 28.500 -33.033 21.888 0.000 0.000 0.0000	245.500 28.500 -31.628 22.396 0.000 0.000 0.0000	245.500 28.500 -33.338 21.625 0.000 0.000 0.0000	245.500 28.500 -35.016 20.836 0.000 0.000 0.0000	245.500 28.500 -36.654 20.030 0.000 0.000 0.0000	245.500 28.500 -36.654 20.030 0.000 0.000 0.0000	245.500 28.500 -35.045 18.732 0.000 0.000 0.0000	245.500 28.500 -31.798 18.222 0.000 0.000 0.0000	245.500 28.500 -28.581 17.699 0.000 0.000 0.0000	245.500 28.500 -25.415 17.165 0.000 0.000 0.0000	245.500 28.500 -20.402 17.908 0.000 0.000 0.0000	245.500 28.500 -15.646 18.537 0.000 0.000 0.0000	245.500 28.500 -6.718 21.333 0.000 0.000 0.0000	245.500 28.500 -0.520 22.613 0.000 0.000 0.0000	245.500 28.500 5.654 23.880 0.000 0.000 0.0000	245.500 28.500 11.800 25.132 0.000 0.000 0.0000	245.500 28.500 17.915 26.366 0.000 0.000 0.0000	245.500 28.500 23.999 27.581 0.000 0.000 0.0000	245.500 28.500 24.852 27.911 0.000 0.000 0.0000	245.500 28.500 25.705 28.241 0.000 0.000 0.0000	245.500 28.500 26.557 28.571 0.000 0.000 0.0000	245.500 28.500 27.410 28.901 0.000 0.000 0.0000	245.500 28.500 28.264 29.230 0.000 0.000 0.0000	245.500 28.500 29.117 29.559 0.000 0.000 0.0000	245.500 28.500 30.174 30.093 0.000 0.000 0.0000
246.000 28.500 -25.035 25.560 0.000 0.000 0.0000	246.000 28.500 -24.872 25.397 0.000 0.000 0.0000	246.000 28.500 -24.712 25.232 0.000 0.000 0.0000	246.000 28.500 -24.555 25.065 0.000 0.000 0.0000	246.000 28.500 -24.402 24.894 0.000 0.000 0.0000	246.000 28.500 -24.157 24.613 0.000 0.000 0.0000	246.000 28.500 -24.017 24.459 0.000 0.000 0.0000	246.000 28.500 -26.183 26.009 0.000 0.000 0.0000	246.000 28.500 -28.344 27.554 0.000 0.000 0.0000	246.000 28.500 -30.686 29.266 0.000 0.000 0.0000	246.000 28.500 -32.869 30.832 0.000 0.000 0.0000	246.000 28.500 -33.317 31.105 0.000 0.000 0.0000	246.000 28.500 -33.766 31.379 0.000 0.000 0.0000	246.000 28.500 -34.193 31.637 0.000 0.000 0.0000	246.000 28.500 -34.643 31.914 0.000 0.000 0.0000	246.000 28.500 -34.895 31.576 0.000 0.000 0.0000	246.000 28.500 -35.148 31.237 0.000 0.000 0.0000	246.000 28.500 -35.427 30.926 0.000 0.000 0.0000	246.000 28.500 -35.681 30.588 0.000 0.000 0.0000	246.000 28.500 -35.671 27.537 0.000 0.000 0.0000	246.000 28.500 -35.660 24.486 0.000 0.000 0.0000	246.000 28.500 -35.615 21.409 0.000 0.000 0.0000	246.000 28.500 -35.600 18.363 0.000 0.000 0.0000	246.000 28.500 -34.090 19.013 0.000 0.000 0.0000	246.000 28.500 -32.582 19.667 0.000 0.000 0.0000	246.000 28.500 -31.002 20.254 0.000 0.000 0.0000	246.000 28.500 -29.497 20.911 0.000 0.000 0.0000	246.000 28.500 -31.538 20.251 0.000 0.000 0.0000	246.000 28.500 -33.554 19.545 0.000 0.000 0.0000	246.000 28.500 -35.516 18.766 0.000 0.000 0.0000	246.000 28.500 -35.516 18.766 0.000 0.000 0.0000	246.000 28.500 -34.327 17.765 0.000 0.000 0.0000	246.000 28.500 -31.191 17.559 0.000 0.000 0.0000	246.000 28.500 -28.093 17.366 0.000 0.000 0.0000	246.000 28.500 -25.055 17.176 0.000 0.000 0.0000	246.000 28.500 -19.365 18.350 0.000 0.000 0.0000	246.000 28.500 -14.042 19.340 0.000 0.000 0.0000	246.000 28.500 -2.209 23.596 0.000 0.000 0.0000	246.000 28.500 5.277 25.698 0.000 0.000 0.0000	246.000 28.500 12.724 27.779 0.000 0.000 0.0000	246.000 28.500 20.131 29.835 0.000 0.000 0.0000	246.000 28.500 27.494 31.864 0.000 0.000 0.0000	246.000 28.500 34.812 33.862 0.000 0.000 0.0000	246.000 28.500 35.722 34.002 0.000 0.000 0.0000	246.000 28.500 36.627 34.139 0.000 0.000 0.0000	246.000 28.500 37.529 34.273 0.000 0.000 0.0000	246.000 28.500 38.427 34.403 0.000 0.000 0.0000	246.000 28.500 39.321 34.531 0.000 0.000 0.0000	246.000 28.500 40.211 34.655 0.000 0.000 0.0000	246.000 28.500 39.284 33.703 0.000 0.000 0.0000
246.500 28.500 -22.157 22.457 0.000 0.000 0.0000	246.500 28.500 -21.946 22.240 0.000 0.000 0.0000	246.500 28.500 -21.741 22.026 0.000 0.000 0.0000	246.500 28.500 -21.541 21.813 0.000 0.000 0.0000	246.500 28.500 -21.348 21.602 0.000 0.000 0.0000	246.500 28.500 -21.074 21.261 0.000 0.000 0.0000	246.500 28.500 -20.888 21.063 0.000 0.000 0.0000	246.500 28.500 -23.301 22.782 0.000 0.000 0.0000	246.500 28.500 -25.701 24.490 0.000 0.000 0.0000	246.500 28.500 -28.331 26.454 0.000 0.000 0.0000	246.500 28.500 -30.764 28.197 0.000 0.000 0.0000	246.500 28.500 -31.368 28.735 0.000 0.000 0.0000	246.500 28.500 -31.973 29.274 0.000 0.000 0.0000	246.500 28.500 -32.549 29.788 0.000 0.000 0.0000	246.500 28.500 -33.159 30.334 0.000 0.000 0.0000	246.500 28.500 -33.406 29.774 0.000 0.000 0.0000	246.500 28.500 -33.654 29.212 0.000 0.000 0.0000	246.500 28.500 -33.937 28.693 0.000 0.000 0.0000	246.500 28.500 -34.187 28.133 0.000 0.000 0.0000	246.500 28.500 -33.994 25.055 0.000 0.000 0.0000	246.500 28.500 -33.802 21.980 0.000 0.000 0.0000	246.500 28.500 -33.586 18.882 0.000 0.000 0.0000	246.500 28.500 -33.399 15.821 0.000 0.000 0.0000	246.500 28.500 -31.741 16.509 0.000 0.000 0.0000	246.500 28.500 -30.085 17.204 0.000 0.000 0.0000	246.500 28.500 -28.379 17.833 0.000 0.000 0.0000	246.500 28.500 -26.726 18.531 0.000 0.000 0.0000	246.500 28.500 -29.149 17.990 0.000 0.000 0.0000	246.500 28.500 -31.591 17.421 0.000 0.000 0.0000	246.500 28.500 -34.008 16.776 0.000 0.000 0.0000	246.500 28.500 -34.008 16.776 0.000 0.000 0.0000	246.500 28.500 -33.449 16.490 0.000 0.000 0.0000	246.500 28.500 -30.472 16.879 0.000 0.000 0.0000	246.500 28.500 -27.553 17.299 0.000 0.000 0.0000	246.500 28.500 -24.722 17.747 0.000 0.000 0.0000	246.500 28.500 -19.890 18.263 0.000 0.000 0.0000	246.500 28.500 -15.299 18.639 0.000 0.000 0.0000	246.500 28.500 -8.681 19.988 0.000 0.000 0.0000	246.500 28.500 -3.345 20.746 0.000 0.000 0.0000	246.500 28.500 1.979 21.495 0.000 0.000 0.0000	246.500 28.500 7.291 22.234 0.000 0.000 0.0000	246.500 28.500 12.591 22.962 0.000 0.000 0.0000	246.500 28.500 17.877 23.676 0.000 0.000 0.0000	246.500 28.500 20.056 24.540 0.000 0.000 0.0000	246.500 28.500 22.243 25.408 0.000 0.000 0.0000	246.500 28.500 24.437 26.281 0.000 0.000 0.0000	246.500 28.500 26.638 27.158 0.000 0.000 0.0000	246.500 28.500 28.847 28.040 0.000 0.000 0.0000	246.500 28.500 31.063 28.926 0.000 0.000 0.0000	246.500 28.500 35.916 30.852 0.000 0.000 0.0000
247.000 28.500 -19.019 18.739 0.000 0.000 0.0000	247.000 28.500 -18.709 18.405 0.000 0.000 0.0000	247.000 28.500 -18.406 18.079 0.000 0.000 0.0000	247.000 28.500 -18.109 17.762 0.000 0.000 0.0000	247.000 28.500 -17.818 17.454 0.000 0.000 0.0000	247.000 28.500 -17.472 17.022 0.000 0.000 0.0000	247.000 28.500 -17.183 16.722 0.000 0.000 0.0000	247.000 28.500 -19.703 18.358 0.000 0.000 0.0000	247.000 28.500 -22.208 19.983 0.000 0.000 0.0000	247.000 28.500 -24.930 21.887 0.000 0.000 0.0000	247.000 28.500 -27.467 23.542 0.000 0.000 0.0000	247.000 28.500 -28.379 24.646 0.000 0.000 0.0000	247.000 28.500 -29.290 25.749 0.000 0.000 0.0000	247.000 28.500 -30.160 26.806 0.000 0.000 0.0000	247.000 28.500 -31.070 27.904 0.000 0.000 0.0000	247.000 28.500 -31.276 27.036 0.000 0.000 0.0000	247.000 28.500 -31.489 26.172 0.000 0.000 0.0000	247.000 28.500 -31.742 25.363 0.000 0.000 0.0000	247.000 28.500 -31.961 24.507 0.000 0.000 0.0000	247.000 28.500 -31.707 21.630 0.000 0.000 0.0000	247.000 28.500 -31.454 18.756 0.000 0.000 0.0000	247.000 28.500 -31.189 15.871 0.000 0.000 0.0000	247.000 28.500 -30.944 13.015 0.000 0.000 0.0000	247.000 28.500 -29.099 13.555 0.000 0.000 0.0000	247.000 28.500 -27.255 14.096 0.000 0.000 0.0000	247.000 28.500 -25.393 14.626 0.000 0.000 0.0000	247.000 28.500 -23.550 15.168 0.000 0.000 0.0000	247.000 28.500 -26.285 14.600 0.000 0.000 0.0000	247.000 28.500 -29.068 14.026 0.000 0.000 0.0000	247.000 28.500 -31.861 13.454 0.000 0.000 0.0000	247.000 28.500 -31.861 13.454 0.000 0.000 0.0000	247.000 28.500 -32.153 14.375 0.000 0.000 0.0000	247.000 28.500 -29.602 15.849 0.000 0.000 0.0000	247.000 28.500 -27.181 17.339 0.000 0.000 0.0000	247.000 28.500 -24.738 18.725 0.000 0.000 0.0000	247.000 28.500 -21.311 18.024 0.000 0.000 0.0000	247.000 28.500 -18.127 17.126 0.000 0.000 0.0000	247.000 28.500 -16.725 14.931 0.000 0.000 0.0000	247.000 28.500 -14.015 13.640 0.000 0.000 0.0000	247.000 28.500 -11.306 12.344 0.000 0.000 0.0000	247.000 28.500 -8.600 11.046 0.000 0.000 0.0000	247.000 28.500 -5.898 9.748 0.000 0.000 0.0000	247.000 28.500 -3.199 8.451 0.000 0.000 0.0000	247.000 28.500 -0.694 9.769 0.000 0.000 0.0000	247.000 28.500 1.812 11.088 0.000 0.000 0.0000	247.000 28.500 4.318 12.407 0.000 0.000 0.0000	247.000 28.500 6.826 13.728 0.000 0.000 0.0000	247.000 28.500 9.335 15.049 0.000 0.000 0.0000	247.000 28.500 11.844 16.370 0.000 0.000 0.0000	247.000 28.500 14.386 17.718 0.000 0.000 0.0000
247.500 28.500 -15.695 15.045 0.000 0.000 0.0000	247.500 28.500 -15.214 14.445 0.000 0.000 0.0000	247.500 28.500 -14.738 13.846 0.000 0.000 0.0000	247.500 28.500 -14.265 13.251 0.000 0.000 0.0000	247.500 28.500 -13.796 12.657 0.000 0.000 0.0000	247.500 28.500 -13.354 12.050 0.000 0.000 0.0000	247.500 28.500 -12.878 11.455 0.000 0.000 0.0000	247.500 28.500 -15.231 12.604 0.000 0.000 0.0000	247.500 28.500 -17.579 13.761 0.000 0.000 0.0000	247.500 28.500 -19.921 14.786 0.000 0.000 0.0000	247.500 28.500 -22.267 15.905 0.000 0.000 0.0000	247.500 28.500 -23.666 17.945 0.000 0.000 0.0000	247.500 28.500 -25.057 19.964 0.000 0.000 0.0000	247.500 28.500 -26.403 21.927 0.000 0.000 0.0000	247.500 28.500 -27.763 23.877 0.000 0.000 0.0000	247.500 28.500 -28.031 22.772 0.000 0.000 0.0000	247.500 28.500 -28.314 21.688 0.000 0.000 0.0000	247.500 28.500 -28.628 20.651 0.000 0.000 0.0000	247.500 28.500 -28.925 19.588 0.000 0.000 0.0000	247.500 28.500 -28.796 17.251 0.000 0.000 0.0000	247.500 28.500 -28.668 14.914 0.000 0.000 0.0000	247.500 28.500 -28.539 12.576 0.000 0.000 0.0000	247.500 28.500 -28.410 10.241 0.000 0.000 0.0000	247.500 28.500 -26.407 10.693 0.000 0.000 0.0000	247.500 28.500 -24.405 11.145 0.000 0.000 0.0000	247.500 28.500 -22.400 11.598 0.000 0.000 0.0000	247.500 28.500 -20.397 12.049 0.000 0.000 0.0000	247.500 28.500 -23.332 11.449 0.000 0.000 0.0000	247.500 28.500 -26.320 10.825 0.000 0.000 0.0000	247.500 28.500 -29.322 10.190 0.000 0.000 0.0000	247.500 28.500 -29.322 10.190 0.000 0.000 0.0000	247.500 28.500 -30.543 12.148 0.000 0.000 0.0000	247.500 28.500 -28.470 14.483 0.000 0.000 0.0000	247.500 28.500 -27.220 17.630 0.000 0.000 0.0000	247.500 28.500 -25.501 19.969 0.000 0.000 0.0000	247.500 28.500 -22.683 18.548 0.000 0.000 0.0000	247.500 28.500 -19.981 16.955 0.000 0.000 0.0000	247.500 28.500 -17.611 14.273 0.000 0.000 0.0000	247.500 28.500 -15.116 12.517 0.000 0.000 0.0000	247.500 28.500 -12.593 10.734 0.000 0.000 0.0000	247.500 28.500 -10.047 8.928 0.000 0.000 0.0000	247.500 28.500 -7.484 7.106 0.000 0.000 0.0000	247.500 28.500 -4.909 5.271 0.000 0.000 0.0000	247.500 28.500 -4.356 5.461 0.000 0.000 0.0000	247.500 28.500 -3.805 5.651 0.000 0.000 0.0000	247.500 28.500 -3.254 5.840 0.000 0.000 0.0000	247.500 28.500 -2.703 6.029 0.000 0.000 0.0000	247.500 28.500 -2.153 6.218 0.000 0.000 0.0000	247.500 28.500 -1.604 6.406 0.000 0.000 0.0000	247.500 28.500 -1.073 6.586 0.000 0.000 0.0000
248.000 28.500 -12.557 11.659 0.000 0.000 0.0000	248.000 28.500 -11.876 10.808 0.000 0.000 0.0000	248.000 28.500 -11.191 9.953 0.000 0.000 0.0000	248.000 28.500 -10.505 9.096 0.000 0.000 0.0000	248.000 28.500 -9.815 8.234 0.000 0.000 0.0000	248.000 28.500 -9.256 7.464 0.000 0.000 0.0000	248.000 28.500 -8.555 6.596 0.000 0.000 0.0000	248.000 28.500 -10.581 7.333 0.000 0.000 0.0000	248.000 28.500 -12.614 8.086 0.000 0.000 0.0000	248.000 28.500 -14.395 8.566 0.000 0.000 0.0000	248.000 28.500 -16.399 9.280 0.000 0.000 0.0000	248.000 28.500 -17.975 11.433 0.000 0.000 0.0000	248.000 28.500 -19.543 13.578 0.000 0.000 0.0000	248.000 28.500 -21.106 15.705 0.000 0.000 0.0000	248.000 28.500 -22.646 17.810 0.000 0.000 0.0000	248.000 28.500 -23.257 16.768 0.000 0.000 0.0000	248.000 28.500 -23.878 15.744 0.000 0.000 0.0000	248.000 28.500 -24.473 14.698 0.000 0.000 0.0000	248.000 28.500 -25.093 13.682 0.000 0.000 0.0000	248.000 28.500 -25.291 12.169 0.000 0.000 0.0000	248.000 28.500 -25.480 10.643 0.000 0.000 0.0000	248.000 28.500 -25.679 9.127 0.000 0.000 0.0000	248.000 28.500 -25.841 7.557 0.000 0.000 0.0000	248.000 28.500 -23.701 7.957 0.000 0.000 0.0000	248.000 28.500 -21.560 8.357 0.000 0.000 0.0000	248.000 28.500 -19.430 8.761 0.000 0.000 0.0000	248.000 28.500 -17.289 9.155 0.000 0.000 0.0000	248.000 28.500 -20.284 8.604 0.000 0.000 0.0000	248.000 28.500 -23.326 8.041 0.000 0.000 0.0000	248.000 28.500 -26.377 7.474 0.000 0.000 0.0000	248.000 28.500 -26.377 7.474 0.000 0.000 0.0000	248.000 28.500 -27.637 9.191 0.000 0.000 0.0000	248.000 28.500 -25.550 11.129 0.000 0.000 0.0000	248.000 28.500 -24.259 14.104 0.000 0.000 0.0000	248.000 28.500 -22.429 16.164 0.000 0.000 0.0000	248.000 28.500 -20.267 14.542 0.000 0.000 0.0000	248.000 28.500 -18.211 12.792 0.000 0.000 0.0000	248.000 28.500 -16.350 10.217 0.000 0.000 0.0000	248.000 28.500 -14.515 8.366 0.000 0.000 0.0000	248.000 28.500 -12.668 6.455 0.000 0.000 0.0000	248.000 28.500 -10.808 4.493 0.000 0.000 0.0000	248.000 28.500 -8.930 2.497 0.000 0.000 0.0000	248.000 28.500 -7.032 0.484 0.000 0.000 0.0000	248.000 28.500 -6.499 0.756 0.000 0.000 0.0000	248.000 28.500 -5.967 1.028 0.000 0.000 0.0000	248.000 28.500 -5.434 1.300 0.000 0.000 0.0000	248.000 28.500 -4.901 1.572 0.000 0.000 0.0000	248.000 28.500 -4.369 1.844 0.000 0.000 0.0000	248.000 28.500 -3.836 2.116 0.000 0.000 0.0000	248.000 28.500 -3.313 2.381 0.000 0.000 0.0000
248.500 28.500 -9.678 8.608 0.000 0.000 0.0000	248.500 28.500 -8.869 7.692 0.000 0.000 0.0000	248.500 28.500 -8.053 6.769 0.000 0.000 0.0000	248.500 28.500 -7.232 5.841 0.000 0.000 0.0000	248.500 28.500 -6.404 4.907 0.000 0.000 0.0000	248.500 28.500 -5.791 4.106 0.000 0.000 0.0000	248.500 28.500 -4.949 3.163 0.000 0.000 0.0000	248.500 28.500 -6.697 3.577 0.000 0.000 0.0000	248.500 28.500 -8.455 4.007 0.000 0.000 0.0000	248.500 28.500 -9.812 4.124 0.000 0.000 0.0000	248.500 28.500 -11.528 4.514 0.000 0.000 0.0000	248.500 28.500 -12.845 6.162 0.000 0.000 0.0000	248.500 28.500 -14.157 7.809 0.000 0.000 0.0000	248.500 28.500 -15.510 9.501 0.000 0.000 0.0000	248.500 28.500 -16.806 11.142 0.000 0.000 0.0000	248.500 28.500 -18.070 10.652 0.000 0.000 0.0000	248.500 28.500 -19.331 10.162 0.000 0.000 0.0000	248.500 28.500 -20.536 9.603 0.000 0.000 0.0000	248.500 28.500 -21.790 9.107 0.000 0.000 0.0000	248.500 28.500 -22.080 8.016 0.000 0.000 0.0000	248.500 28.500 -22.369 6.922 0.000 0.000 0.0000	248.500 28.500 -22.697 5.876 0.000 0.000 0.0000	248.500 28.500 -22.977 4.768 0.000 0.000 0.0000	248.500 28.500 -20.784 5.174 0.000 0.000 0.0000	248.500 28.500 -18.588 5.575 0.000 0.000 0.0000	248.500 28.500 -16.432 6.006 0.000 0.000 0.0000	248.500 28.500 -14.224 6.383 0.000 0.000 0.0000	248.500 28.500 -17.149 5.896 0.000 0.000 0.0000	248.500 28.500 -20.126 5.429 0.000 0.000 0.0000	248.500 28.500 -23.135 4.986 0.000 0.000 0.0000	248.500 28.500 -23.135 4.986 0.000 0.000 0.0000	248.500 28.500 -23.681 4.816 0.000 0.000 0.0000	248.500 28.500 -21.276 5.321 0.000 0.000 0.0000	248.500 28.500 -18.666 5.075 0.000 0.000 0.0000	248.500 28.500 -16.066 5.234 0.000 0.000 0.0000	248.500 28.500 -14.578 4.772 0.000 0.000 0.0000	248.500 28.500 -13.192 4.268 0.000 0.000 0.0000	248.500 28.500 -12.354 3.775 0.000 0.000 0.0000	248.500 28.500 -11.050 3.045 0.000 0.000 0.0000	248.500 28.500 -9.765 2.329 0.000 0.000 0.0000	248.500 28.500 -8.492 1.627 0.000 0.000 0.0000	248.500 28.500 -7.227 0.941 0.000 0.000 0.0000	248.500 28.500 -5.965 0.272 0.000 0.000 0.0000	248.500 28.500 -5.730 0.141 0.000 0.000 0.0000	248.500 28.500 -5.495 0.009 0.000 0.000 0.0000	248.500 28.500 -5.261 -0.123 0.000 0.000 0.0000	248.500 28.500 -5.026 -0.255 0.000 0.000 0.0000	248.500 28.500 -4.792 -0.387 0.000 0.000 0.0000	248.500 28.500 -4.557 -0.519 0.000 0.000 0.0000	248.500 28.500 -4.324 -0.654 0.000 0.000 0.0000
249.000 28.500 -7.387 6.027 0.000 0.000 0.0000	249.000 28.500 -6.596 5.235 0.000 0.000 0.0000	249.000 28.500 -5.801 4.440 0.000 0.000 0.0000	249.000 28.500 -5.001 3.642 0.000 0.000 0.0000	249.000 28.500 -4.196 2.841 0.000 0.000 0.0000	249.000 28.500 -3.642 2.191 0.000 0.000 0.0000	249.000 28.500 -2.823 1.381 0.000 0.000 0.0000	249.000 28.500 -4.369 1.510 0.000 0.000 0.0000	249.000 28.500 -5.926 1.656 0.000 0.000 0.0000	249.000 28.500 -7.041 1.440 0.000 0.000 0.0000	249.000 28.500 -8.554 1.536 0.000 0.000 0.0000	249.000 28.500 -9.350 2.735 0.000 0.000 0.0000	249.000 28.500 -10.144 3.933 0.000 0.000 0.0000	249.000 28.500 -11.017 5.197 0.000 0.000 0.0000	249.000 28.500 -11.814 6.397 0.000 0.000 0.0000	249.000 28.500 -13.689 6.324 0.000 0.000 0.0000	249.000 28.500 -15.542 6.237 0.000 0.000 0.0000	249.000 28.500 -17.307 6.058 0.000 0.000 0.0000	249.000 28.500 -19.129 5.943 0.000 0.000 0.0000	249.000 28.500 -19.629 5.364 0.000 0.000 0.0000	249.000 28.500 -20.131 4.794 0.000 0.000 0.0000	249.000 28.500 -20.639 4.238 0.000 0.000 0.0000	249.000 28.500 -21.132 3.664 0.000 0.000 0.0000	249.000 28.500 -18.664 3.715 0.000 0.000 0.0000	249.000 28.500 -16.196 3.765 0.000 0.000 0.0000	249.000 28.500 -13.779 3.847 0.000 0.000 0.0000	249.000 28.500 -11.334 3.915 0.000 0.000 0.0000	249.000 28.500 -14.119 3.368 0.000 0.000 0.0000	249.000 28.500 -17.007 2.832 0.000 0.000 0.0000	249.000 28.500 -19.987 2.333 0.000 0.000 0.0000	249.000 28.500 -19.987 2.333 0.000 0.000 0.0000	249.000 28.500 -20.728 1.425 0.000 0.000 0.0000	249.000 28.500 -18.469 1.282 0.000 0.000 0.0000	249.000 28.500 -16.119 0.274 0.000 0.000 0.0000	249.000 28.500 -13.815 -0.101 0.000 0.000 0.0000	249.000 28.500 -12.643 0.025 0.000 0.000 0.0000	249.000 28.500 -11.516 0.153 0.000 0.000 0.0000	249.000 28.500 -10.562 0.510 0.000 0.000 0.0000	249.000 28.500 -9.423 0.606 0.000 0.000 0.0000	249.000 28.500 -8.288 0.732 0.000 0.000 0.0000	249.000 28.500 -7.155 0.883 0.000 0.000 0.0000	249.000 28.500 -6.022 1.051 0.000 0.000 0.0000	249.000 28.500 -4.890 1.230 0.000 0.000 0.0000	249.000 28.500 -4.584 1.220 0.000 0.000 0.0000	249.000 28.500 -4.278 1.210 0.000 0.000 0.0000	249.000 28.500 -3.973 1.199 0.000 0.000 0.0000	249.000 28.500 -3.667 1.189 0.000 0.000 0.0000	249.000 28.500 -3.361 1.179 0.000 0.000 0.0000	249.000 28.500 -3.056 1.169 0.000 0.000 0.0000	249.000 28.500 -2.750 1.159 0.000 0.000 0.0000
249.500 28.500 -6.340 4.882 0.000 0.000 0.0000	249.500 28.500 -5.694 4.280 0.000 0.000 0.0000	249.500 28.500 -5.050 3.679 0.000 0.000 0.0000	249.500 28.500 -4.405 3.079 0.000 0.000 0.0000	249.500 28.500 -3.761 2.480 0.000 0.000 0.0000	249.500 28.500 -3.242 1.941 0.000 0.000 0.0000	249.500 28.500 -2.584 1.334 0.000 0.000 0.0000	249.500 28.500 -4.090 1.469 0.000 0.000 0.0000	249.500 28.500 -5.604 1.616 0.000 0.000 0.0000	249.500 28.500 -6.902 1.599 0.000 0.000 0.0000	249.500 28.500 -8.391 1.718 0.000 0.000 0.0000	249.500 28.500 -8.962 2.676 0.000 0.000 0.0000	249.500 28.500 -9.531 3.631 0.000 0.000 0.0000	249.500 28.500 -10.143 4.622 0.000 0.000 0.0000	249.500 28.500 -10.711 5.576 0.000 0.000 0.0000	249.500 28.500 -12.434 5.199 0.000 0.000 0.0000	249.500 28.500 -14.154 4.814 0.000 0.000 0.0000	249.500 28.500 -15.826 4.339 0.000 0.000 0.0000	249.500 28.500 -17.546 3.927 0.000 0.000 0.0000	249.500 28.500 -17.721 3.327 0.000 0.000 0.0000	249.500 28.500 -17.893 2.732 0.000 0.000 0.0000	249.500 28.500 -18.100 2.184 0.000 0.000 0.0000	249.500 28.500 -18.268 1.584 0.000 0.000 0.0000	249.500 28.500 -16.061 1.836 0.000 0.000 0.0000	249.500 28.500 -13.854 2.088 0.000 0.000 0.0000	249.500 28.500 -11.701 2.371 0.000 0.000 0.0000	249.500 28.500 -9.490 2.615 0.000 0.000 0.0000	249.500 28.500 -11.891 1.956 0.000 0.000 0.0000	249.500 28.500 -14.363 1.257 0.000 0.000 0.0000	249.500 28.500 -16.893 0.549 0.000 0.000 0.0000	249.500 28.500 -16.893 0.549 0.000 0.000 0.0000	249.500 28.500 -18.078 -0.032 0.000 0.000 0.0000	249.500 28.500 -16.598 0.174 0.000 0.000 0.0000	249.500 28.500 -15.112 0.289 0.000 0.000 0.0000	249.500 28.500 -13.475 0.457 0.000 0.000 0.0000	249.500 28.500 -12.425 0.444 0.000 0.000 0.0000	249.500 28.500 -11.387 0.432 0.000 0.000 0.0000	249.500 28.500 -10.551 0.305 0.000 0.000 0.0000	249.500 28.500 -9.434 0.352 0.000 0.000 0.0000	249.500 28.500 -8.306 0.405 0.000 0.000 0.0000	249.500 28.500 -7.168 0.461 0.000 0.000 0.0000	249.500 28.500 -6.021 0.520 0.000 0.000 0.0000	249.500 28.500 -4.868 0.582 0.000 0.000 0.0000	249.500 28.500 -4.565 0.621 0.000 0.000 0.0000	249.500 28.500 -4.261 0.660 0.000 0.000 0.0000	249.500 28.500 -3.958 0.700 0.000 0.000 0.0000	249.500 28.500 -3.654 0.739 0.000 0.000 0.0000	249.500 28.500 -3.351 0.779 0.000 0.000 0.0000	249.500 28.500 -3.048 0.818 0.000 0.000 0.0000	249.500 28.500 -2.744 0.857 0.000 0.000 0.0000
250.000 28.500 -5.872 4.421 0.000 0.000 0.0000	250.000 28.500 -5.316 3.923 0.000 0.000 0.0000	250.000 28.500 -4.761 3.428 0.000 0.000 0.0000	250.000 28.500 -4.208 2.934 0.000 0.000 0.0000	250.000 28.500 -3.658 2.441 0.000 0.000 0.0000	250.000 28.500 -3.171 1.965 0.000 0.000 0.0000	250.000 28.500 -2.611 1.470 0.000 0.000 0.0000	250.000 28.500 -4.103 1.690 0.000 0.000 0.0000	250.000 28.500 -5.598 1.915 0.000 0.000 0.0000	250.000 28.500 -6.990 2.089 0.000 0.000 0.0000	250.000 28.500 -8.472 2.304 0.000 0.000 0.0000	250.000 28.500 -9.014 3.229 0.000 0.000 0.0000	250.000 28.500 -9.555 4.154 0.000 0.000 0.0000	250.000 28.500 -10.115 5.091 0.000 0.000 0.0000	250.000 28.500 -10.657 6.017 0.000 0.000 0.0000	250.000 28.500 -12.301 5.707 0.000 0.000 0.0000	250.000 28.500 -13.944 5.394 0.000 0.000 0.0000	250.000 28.500 -15.571 5.039 0.000 0.000 0.0000	250.000 28.500 -17.215 4.715 0.000 0.000 0.0000	250.000 28.500 -17.142 3.737 0.000 0.000 0.0000	250.000 28.500 -17.061 2.758 0.000 0.000 0.0000	250.000 28.500 -16.994 1.810 0.000 0.000 0.0000	250.000 28.500 -16.899 0.823 0.000 0.000 0.0000	250.000 28.500 -14.751 1.128 0.000 0.000 0.0000	250.000 28.500 -12.606 1.439 0.000 0.000 0.0000	250.000 28.500 -10.495 1.773 0.000 0.000 0.0000	250.000 28.500 -8.349 2.084 0.000 0.000 0.0000	250.000 28.500 -10.149 1.419 0.000 0.000 0.0000	250.000 28.500 -11.934 0.717 0.000 0.000 0.0000	250.000 28.500 -13.724 0.003 0.000 0.000 0.0000	250.000 28.500 -13.724 0.003 0.000 0.000 0.0000	250.000 28.500 -14.700 -0.335 0.000 0.000 0.0000	250.000 28.500 -13.867 0.130 0.000 0.000 0.0000	250.000 28.500 -12.959 0.657 0.000 0.000 0.0000	250.000 28.500 -11.929 1.230 0.000 0.000 0.0000	250.000 28.500 -11.032 0.957 0.000 0.000 0.0000	250.000 28.500 -10.141 0.690 0.000 0.000 0.0000	250.000 28.500 -9.354 0.223 0.000 0.000 0.0000	250.000 28.500 -8.434 0.030 0.000 0.000 0.0000	250.000 28.500 -7.512 -0.158 0.000 0.000 0.0000	250.000 28.500 -6.590 -0.341 0.000 0.000 0.0000	250.000 28.500 -5.668 -0.519 0.000 0.000 0.0000	250.000 28.500 -4.744 -0.693 0.000 0.000 0.0000	250.000 28.500 -4.491 -0.611 0.000 0.000 0.0000	250.000 28.500 -4.237 -0.529 0.000 0.000 0.0000	250.000 28.500 -3.984 -0.447 0.000 0.000 0.0000	250.000 28.500 -3.730 -0.364 0.000 0.000 0.0000	250.000 28.500 -3.476 -0.282 0.000 0.000 0.0000	250.000 28.500 -3.222 -0.199 0.000 0.000 0.0000	250.000 28.500 -2.969 -0.117 0.000 0.000 0.0000
250.500 28.500 -5.610 4.027 0.000 0.000 0.0000	250.500 28.500 -5.106 3.591 0.000 0.000 0.0000	250.500 28.500 -4.604 3.155 0.000 0.000 0.0000	250.500 28.500 -4.104 2.720 0.000 0.000 0.0000	250.500 28.500 -3.605 2.287 0.000 0.000 0.0000	250.500 28.500 -3.131 1.858 0.000 0.000 0.0000	250.500 28.500 -2.627 1.423 0.000 0.000 0.0000	250.500 28.500 -4.105 1.702 0.000 0.000 0.0000	250.500 28.500 -5.585 1.983 0.000 0.000 0.0000	250.500 28.500 -7.023 2.248 0.000 0.000 0.0000	250.500 28.500 -8.496 2.526 0.000 0.000 0.0000	250.500 28.500 -9.025 3.454 0.000 0.000 0.0000	250.500 28.500 -9.555 4.383 0.000 0.000 0.0000	250.500 28.500 -10.091 5.315 0.000 0.000 0.0000	250.500 28.500 -10.621 6.243 0.000 0.000 0.0000	250.500 28.500 -12.161 6.090 0.000 0.000 0.0000	250.500 28.500 -13.701 5.938 0.000 0.000 0.0000	250.500 28.500 -15.234 5.768 0.000 0.000 0.0000	250.500 28.500 -16.774 5.610 0.000 0.000 0.0000	250.500 28.500 -16.623 4.475 0.000 0.000 0.0000	250.500 28.500 -16.469 3.340 0.000 0.000 0.0000	250.500 28.500 -16.326 2.221 0.000 0.000 0.0000	250.500 28.500 -16.167 1.084 0.000 0.000 0.0000	250.500 28.500 -14.012 1.267 0.000 0.000 0.0000	250.500 28.500 -11.860 1.454 0.000 0.000 0.0000	250.500 28.500 -9.725 1.648 0.000 0.000 0.0000	250.500 28.500 -7.573 1.838 0.000 0.000 0.0000	250.500 28.500 -9.013 1.261 0.000 0.000 0.0000	250.500 28.500 -10.411 0.652 0.000 0.000 0.0000	250.500 28.500 -11.792 0.029 0.000 0.000 0.0000	250.500 28.500 -11.792 0.029 0.000 0.000 0.0000	250.500 28.500 -12.423 0.066 0.000 0.000 0.0000	250.500 28.500 -11.681 0.763 0.000 0.000 0.0000	250.500 28.500 -10.897 1.496 0.000 0.000 0.0000	250.500 28.500 -10.041 2.284 0.000 0.000 0.0000	250.500 28.500 -9.285 1.851 0.000 0.000 0.0000	250.500 28.500 -8.533 1.423 0.000 0.000 0.0000	250.500 28.500 -7.828 0.897 0.000 0.000 0.0000	250.500 28.500 -7.073 0.506 0.000 0.000 0.0000	250.500 28.500 -6.317 0.116 0.000 0.000 0.0000	250.500 28.500 -5.560 -0.272 0.000 0.000 0.0000	250.500 28.500 -4.803 -0.659 0.000 0.000 0.0000	250.500 28.500 -4.045 -1.046 0.000 0.000 0.0000	250.500 28.500 -3.921 -1.044 0.000 0.000 0.0000	250.500 28.500 -3.798 -1.041 0.000 0.000 0.0000	250.500 28.500 -3.675 -1.039 0.000 0.000 0.0000	250.500 28.500 -3.552 -1.037 0.000 0.000 0.0000	250.500 28.500 -3.428 -1.035 0.000 0.000 0.0000	250.500 28.500 -3.305 -1.033 0.000 0.000 0.0000	250.500 28.500 -3.182 -1.031 0.000 0.000 0.0000
251.000 28.500 -5.296 3.563 0.000 0.000 0.0000	251.000 28.500 -4.825 3.169 0.000 0.000 0.0000	251.000 28.500 -4.355 2.775 0.000 0.000 0.0000	251.000 28.500 -3.886 2.382 0.000 0.000 0.0000	251.000 28.500 -3.418 1.990 0.000 0.000 0.0000	251.000 28.500 -2.962 1.603 0.000 0.000 0.0000	251.000 28.500 -2.491 1.210 0.000 0.000 0.0000	251.000 28.500 -3.947 1.495 0.000 0.000 0.0000	251.000 28.500 -5.403 1.781 0.000 0.000 0.0000	251.000 28.500 -6.843 2.053 0.000 0.000 0.0000	251.000 28.500 -8.296 2.337 0.000 0.000 0.0000	251.000 28.500 -8.816 3.254 0.000 0.000 0.0000	251.000 28.500 -9.335 4.171 0.000 0.000 0.0000	251.000 28.500 -9.857 5.090 0.000 0.000 0.0000	251.000 28.500 -10.377 6.007 0.000 0.000 0.0000	251.000 28.500 -11.852 6.010 0.000 0.000 0.0000	251.000 28.500 -13.328 6.013 0.000 0.000 0.0000	251.000 28.500 -14.802 6.009 0.000 0.000 0.0000	251.000 28.500 -16.278 6.011 0.000 0.000 0.0000	251.000 28.500 -16.101 4.857 0.000 0.000 0.0000	251.000 28.500 -15.923 3.703 0.000 0.000 0.0000	251.000 28.500 -15.748 2.555 0.000 0.000 0.0000	251.000 28.500 -15.568 1.399 0.000 0.000 0.0000	251.000 28.500 -13.380 1.443 0.000 0.000 0.0000	251.000 28.500 -11.193 1.489 0.000 0.000 0.0000	251.000 28.500 -9.020 1.537 0.000 0.000 0.0000	251.000 28.500 -6.832 1.583 0.000 0.000 0.0000	251.000 28.500 -8.146 1.143 0.000 0.000 0.0000	251.000 28.500 -9.451 0.689 0.000 0.000 0.0000	251.000 28.500 -10.765 0.231 0.000 0.000 0.0000	251.000 28.500 -10.765 0.231 0.000 0.000 0.0000	251.000 28.500 -11.083 0.578 0.000 0.000 0.0000	251.000 28.500 -10.108 1.419 0.000 0.000 0.0000	251.000 28.500 -9.148 2.306 0.000 0.000 0.0000	251.000 28.500 -8.181 3.255 0.000 0.000 0.0000	251.000 28.500 -7.544 2.709 0.000 0.000 0.0000	251.000 28.500 -6.919 2.171 0.000 0.000 0.0000	251.000 28.500 -6.309 1.544 0.000 0.000 0.0000	251.000 28.500 -5.730 1.049 0.000 0.000 0.0000	251.000 28.500 -5.155 0.556 0.000 0.000 0.0000	251.000 28.500 -4.584 0.065 0.000 0.000 0.0000	251.000 28.500 -4.015 -0.424 0.000 0.000 0.0000	251.000 28.500 -3.447 -0.911 0.000 0.000 0.0000	251.000 28.500 -3.432 -0.991 0.000 0.000 0.0000	251.000 28.500 -3.418 -1.071 0.000 0.000 0.0000	251.000 28.500 -3.403 -1.150 0.000 0.000 0.0000	251.000 28.500 -3.389 -1.230 0.000 0.000 0.0000	251.000 28.500 -3.374 -1.310 0.000 0.000 0.0000	251.000 28.500 -3.360 -1.390 0.000 0.000 0.0000	251.000 28.500 -3.346 -1.470 0.000 0.000 0.0000
251.500 28.500 -4.870 3.094 0.000 0.000 0.0000	251.500 28.500 -4.421 2.733 0.000 0.000 0.0000	251.500 28.500 -3.972 2.371 0.000 0.000 0.0000	251.500 28.500 -3.524 2.011 0.000 0.000 0.0000	251.500 28.500 -3.078 1.650 0.000 0.000 0.0000	251.500 28.500 -2.646 1.295 0.000 0.000 0.0000	251.500 28.500 -2.197 0.934 0.000 0.000 0.0000	251.500 28.500 -3.629 1.195 0.000 0.000 0.0000	251.500 28.500 -5.059 1.458 0.000 0.000 0.0000	251.500 28.500 -6.478 1.703 0.000 0.000 0.0000	251.500 28.500 -7.908 1.963 0.000 0.000 0.0000	251.500 28.500 -8.414 2.848 0.000 0.000 0.0000	251.500 28.500 -8.920 3.734 0.000 0.000 0.0000	251.500 28.500 -9.427 4.621 0.000 0.000 0.0000	251.500 28.500 -9.933 5.505 0.000 0.000 0.0000	251.500 28.500 -11.359 5.603 0.000 0.000 0.0000	251.500 28.500 -12.786 5.700 0.000 0.000 0.0000	251.500 28.500 -14.214 5.792 0.000 0.000 0.0000	251.500 28.500 -15.640 5.888 0.000 0.000 0.0000	251.500 28.500 -15.463 4.788 0.000 0.000 0.0000	251.500 28.500 -15.286 3.688 0.000 0.000 0.0000	251.500 28.500 -15.108 2.592 0.000 0.000 0.0000	251.500 28.500 -14.931 1.490 0.000 0.000 0.0000	251.500 28.500 -12.766 1.477 0.000 0.000 0.0000	251.500 28.500 -10.602 1.465 0.000 0.000 0.0000	251.500 28.500 -8.442 1.455 0.000 0.000 0.0000	251.500 28.500 -6.277 1.443 0.000 0.000 0.0000	251.500 28.500 -7.509 1.088 0.000 0.000 0.0000	251.500 28.500 -8.742 0.731 0.000 0.000 0.0000	251.500 28.500 -9.980 0.374 0.000 0.000 0.0000	251.500 28.500 -9.980 0.374 0.000 0.000 0.0000	251.500 28.500 -10.100 1.086 0.000 0.000 0.0000	251.500 28.500 -8.986 2.157 0.000 0.000 0.0000	251.500 28.500 -7.883 3.242 0.000 0.000 0.0000	251.500 28.500 -6.788 4.356 0.000 0.000 0.0000	251.500 28.500 -6.198 3.738 0.000 0.000 0.0000	251.500 28.500 -5.613 3.126 0.000 0.000 0.0000	251.500 28.500 -5.032 2.504 0.000 0.000 0.0000	251.500 28.500 -4.465 1.910 0.000 0.000 0.0000	251.500 28.500 -3.899 1.316 0.000 0.000 0.0000	251.500 28.500 -3.334 0.723 0.000 0.000 0.0000	251.500 28.500 -2.769 0.129 0.000 0.000 0.0000	251.500 28.500 -2.204 -0.464 0.000 0.000 0.0000	251.500 28.500 -2.233 -0.523 0.000 0.000 0.0000	251.500 28.500 -2.261 -0.583 0.000 0.000 0.0000	251.500 28.500 -2.289 -0.642 0.000 0.000 0.0000	251.500 28.500 -2.317 -0.701 0.000 0.000 0.0000	251.500 28.500 -2.345 -0.761 0.000 0.000 0.0000	251.500 28.500 -2.373 -0.820 0.000 0.000 0.0000	251.500 28.500 -2.401 -0.879 0.000 0.000 0.0000
252.000 28.500 -4.357 2.636 0.000 0.000 0.0000	252.000 28.500 -3.918 2.299 0.000 0.000 0.0000	252.000 28.500 -3.479 1.961 0.000 0.000 0.0000	252.000 28.500 -3.042 1.623 0.000 0.000 0.0000	252.000 28.500 -2.606 1.286 0.000 0.000 0.0000	252.000 28.500 -2.205 0.958 0.000 0.000 0.0000	252.000 28.500 -1.765 0.619 0.000 0.000 0.0000	252.000 28.500 -3.179 0.832 0.000 0.000 0.0000	252.000 28.500 -4.588 1.049 0.000 0.000 0.0000	252.000 28.500 -5.984 1.229 0.000 0.000 0.0000	252.000 28.500 -7.396 1.439 0.000 0.000 0.0000	252.000 28.500 -7.880 2.296 0.000 0.000 0.0000	252.000 28.500 -8.364 3.152 0.000 0.000 0.0000	252.000 28.500 -8.846 4.008 0.000 0.000 0.0000	252.000 28.500 -9.330 4.860 0.000 0.000 0.0000	252.000 28.500 -10.733 5.018 0.000 0.000 0.0000	252.000 28.500 -12.135 5.176 0.000 0.000 0.0000	252.000 28.500 -13.545 5.332 0.000 0.000 0.0000	252.000 28.500 -14.947 5.490 0.000 0.000 0.0000	252.000 28.500 -14.755 4.470 0.000 0.000 0.0000	252.000 28.500 -14.562 3.450 0.000 0.000 0.0000	252.000 28.500 -14.364 2.434 0.000 0.000 0.0000	252.000 28.500 -14.172 1.413 0.000 0.000 0.0000	252.000 28.500 -12.073 1.416 0.000 0.000 0.0000	252.000 28.500 -9.974 1.421 0.000 0.000 0.0000	252.000 28.500 -7.874 1.428 0.000 0.000 0.0000	252.000 28.500 -5.775 1.432 0.000 0.000 0.0000	252.000 28.500 -6.898 1.083 0.000 0.000 0.0000	252.000 28.500 -8.021 0.732 0.000 0.000 0.0000	252.000 28.500 -9.145 0.381 0.000 0.000 0.0000	252.000 28.500 -9.145 0.381 0.000 0.000 0.0000	252.000 28.500 -9.106 1.271 0.000 0.000 0.0000	252.000 28.500 -7.943 2.512 0.000 0.000 0.0000	252.000 28.500 -6.785 3.755 0.000 0.000 0.0000	252.000 28.500 -5.636 5.007 0.000 0.000 0.0000	252.000 28.500 -5.063 4.358 0.000 0.000 0.0000	252.000 28.500 -4.484 3.711 0.000 0.000 0.0000	252.000 28.500 -3.850 3.073 0.000 0.000 0.0000	252.000 28.500 -3.253 2.435 0.000 0.000 0.0000	252.000 28.500 -2.654 1.797 0.000 0.000 0.0000	252.000 28.500 -2.054 1.159 0.000 0.000 0.0000	252.000 28.500 -1.452 0.522 0.000 0.000 0.0000	252.000 28.500 -0.851 -0.115 0.000 0.000 0.0000	252.000 28.500 -0.939 -0.154 0.000 0.000 0.0000	252.000 28.500 -1.028 -0.192 0.000 0.000 0.0000	252.000 28.500 -1.117 -0.230 0.000 0.000 0.0000	252.000 28.500 -1.206 -0.268 0.000 0.000 0.0000	252.000 28.500 -1.295 -0.306 0.000 0.000 0.0000	252.000 28.500 -1.384 -0.344 0.000 0.000 0.0000	252.000 28.500 -1.473 -0.382 0.000 0.000 0.0000
252.500 28.500 -3.840 2.171 0.000 0.000 0.0000	252.500 28.500 -3.404 1.856 0.000 0.000 0.0000	252.500 28.500 -2.970 1.542 0.000 0.000 0.0000	252.500 28.500 -2.536 1.227 0.000 0.000 0.0000	252.500 28.500 -2.103 0.913 0.000 0.000 0.0000	252.500 28.500 -1.721 0.615 0.000 0.000 0.0000	252.500 28.500 -1.283 0.299 0.000 0.000 0.0000	252.500 28.500 -2.655 0.453 0.000 0.000 0.0000	252.500 28.500 -4.018 0.613 0.000 0.000 0.0000	252.500 28.500 -5.370 0.706 0.000 0.000 0.0000	252.500 28.500 -6.740 0.856 0.000 0.000 0.0000	252.500 28.500 -7.202 1.662 0.000 0.000 0.0000	252.500 28.500 -7.664 2.467 0.000 0.000 0.0000	252.500 28.500 -8.120 3.273 0.000 0.000 0.0000	252.500 28.500 -8.580 4.072 0.000 0.000 0.0000	252.500 28.500 -10.004 4.236 0.000 0.000 0.0000	252.500 28.500 -11.424 4.405 0.000 0.000 0.0000	252.500 28.500 -12.866 4.570 0.000 0.000 0.0000	252.500 28.500 -14.285 4.742 0.000 0.000 0.0000	252.500 28.500 -14.046 3.861 0.000 0.000 0.0000	252.500 28.500 -13.806 2.980 0.000 0.000 0.0000	252.500 28.500 -13.553 2.105 0.000 0.000 0.0000	252.500 28.500 -13.320 1.221 0.000 0.000 0.0000	252.500 28.500 -11.320 1.289 0.000 0.000 0.0000	252.500 28.500 -9.319 1.358 0.000 0.000 0.0000	252.500 28.500 -7.313 1.429 0.000 0.000 0.0000	252.500 28.500 -5.314 1.497 0.000 0.000 0.0000	252.500 28.500 -6.291 1.094 0.000 0.000 0.0000	252.500 28.500 -7.266 0.689 0.000 0.000 0.0000	252.500 28.500 -8.240 0.284 0.000 0.000 0.0000	252.500 28.500 -8.240 0.284 0.000 0.000 0.0000	252.500 28.500 -8.088 1.183 0.000 0.000 0.0000	252.500 28.500 -6.959 2.488 0.000 0.000 0.0000	252.500 28.500 -5.832 3.798 0.000 0.000 0.0000	252.500 28.500 -4.710 5.113 0.000 0.000 0.0000	252.500 28.500 -4.173 4.467 0.000 0.000 0.0000	252.500 28.500 -3.627 3.823 0.000 0.000 0.0000	252.500 28.500 -3.029 3.182 0.000 0.000 0.0000	252.500 28.500 -2.463 2.545 0.000 0.000 0.0000	252.500 28.500 -1.896 1.908 0.000 0.000 0.0000	252.500 28.500 -1.327 1.272 0.000 0.000 0.0000	252.500 28.500 -0.757 0.636 0.000 0.000 0.0000	252.500 28.500 -0.188 -0.000 0.000 0.000 0.0000	252.500 28.500 -0.290 -0.015 0.000 0.000 0.0000	252.500 28.500 -0.391 -0.030 0.000 0.000 0.0000	252.500 28.500 -0.493 -0.045 0.000 0.000 0.0000	252.500 28.500 -0.596 -0.060 0.000 0.000 0.0000	252.500 28.500 -0.698 -0.075 0.000 0.000 0.0000	252.500 28.500 -0.800 -0.090 0.000 0.000 0.0000	252.500 28.500 -0.902 -0.105 0.000 0.000 0.0000
253.000 28.500 -3.415 1.789 0.000 0.000 0.0000	253.000 28.500 -2.981 1.503 0.000 0.000 0.0000	253.000 28.500 -2.549 1.217 0.000 0.000 0.0000	253.000 28.500 -2.116 0.930 0.000 0.000 0.0000	253.000 28.500 -1.685 0.643 0.000 0.000 0.0000	253.000 28.500 -1.304 0.367 0.000 0.000 0.0000	253.000 28.500 -0.867 0.079 0.000 0.000 0.0000	253.000 28.500 -2.140 0.208 0.000 0.000 0.0000	253.000 28.500 -3.400 0.343 0.000 0.000 0.0000	253.000 28.500 -4.683 0.425 0.000 0.000 0.0000	253.000 28.500 -5.956 0.550 0.000 0.000 0.0000	253.000 28.500 -6.337 1.153 0.000 0.000 0.0000	253.000 28.500 -6.720 1.755 0.000 0.000 0.0000	253.000 28.500 -7.098 2.356 0.000 0.000 0.0000	253.000 28.500 -7.483 2.952 0.000 0.000 0.0000	253.000 28.500 -8.900 3.180 0.000 0.000 0.0000	253.000 28.500 -10.313 3.409 0.000 0.000 0.0000	253.000 28.500 -11.754 3.628 0.000 0.000 0.0000	253.000 28.500 -13.170 3.856 0.000 0.000 0.0000	253.000 28.500 -12.987 3.099 0.000 0.000 0.0000	253.000 28.500 -12.804 2.343 0.000 0.000 0.0000	253.000 28.500 -12.590 1.598 0.000 0.000 0.0000	253.000 28.500 -12.409 0.840 0.000 0.000 0.0000	253.000 28.500 -10.537 1.038 0.000 0.000 0.0000	253.000 28.500 -8.665 1.237 0.000 0.000 0.0000	253.000 28.500 -6.775 1.439 0.000 0.000 0.0000	253.000 28.500 -4.912 1.635 0.000 0.000 0.0000	253.000 28.500 -5.712 1.126 0.000 0.000 0.0000	253.000 28.500 -6.508 0.614 0.000 0.000 0.0000	253.000 28.500 -7.301 0.099 0.000 0.000 0.0000	253.000 28.500 -7.301 0.099 0.000 0.000 0.0000	253.000 28.500 -7.071 0.894 0.000 0.000 0.0000	253.000 28.500 -6.046 2.206 0.000 0.000 0.0000	253.000 28.500 -5.024 3.521 0.000 0.000 0.0000	253.000 28.500 -4.006 4.842 0.000 0.000 0.0000	253.000 28.500 -3.529 4.233 0.000 0.000 0.0000	253.000 28.500 -3.048 3.626 0.000 0.000 0.0000	253.000 28.500 -2.547 3.018 0.000 0.000 0.0000	253.000 28.500 -2.057 2.415 0.000 0.000 0.0000	253.000 28.500 -1.566 1.813 0.000 0.000 0.0000	253.000 28.500 -1.074 1.211 0.000 0.000 0.0000	253.000 28.500 -0.583 0.608 0.000 0.000 0.0000	253.000 28.500 -0.092 0.005 0.000 0.000 0.0000	253.000 28.500 -0.165 0.003 0.000 0.000 0.0000	253.000 28.500 -0.238 0.001 0.000 0.000 0.0000	253.000 28.500 -0.311 -0.001 0.000 0.000 0.0000	253.000 28.500 -0.384 -0.004 0.000 0.000 0.0000	253.000 28.500 -0.457 -0.006 0.000 0.000 0.0000	253.000 28.500 -0.530 -0.008 0.000 0.000 0.0000	253.000 28.500 -0.603 -0.010 0.000 0.000 0.0000
253.500 28.500 -3.072 1.461 0.000 0.000 0.0000	253.500 28.500 -2.644 1.213 0.000 0.000 0.0000	253.500 28.500 -2.218 0.966 0.000 0.000 0.0000	253.500 28.500 -1.793 0.718 0.000 0.000 0.0000	253.500 28.500 -1.370 0.469 0.000 0.000 0.0000	253.500 28.500 -0.989 0.222 0.000 0.000 0.0000	253.500 28.500 -0.560 -0.026 0.000 0.000 0.0000	253.500 28.500 -1.600 0.074 0.000 0.000 0.0000	253.500 28.500 -2.630 0.179 0.000 0.000 0.0000	253.500 28.500 -3.688 0.249 0.000 0.000 0.0000	253.500 28.500 -4.731 0.347 0.000 0.000 0.0000	253.500 28.500 -5.106 0.647 0.000 0.000 0.0000	253.500 28.500 -5.481 0.947 0.000 0.000 0.0000	253.500 28.500 -5.854 1.255 0.000 0.000 0.0000	253.500 28.500 -6.231 1.555 0.000 0.000 0.0000	253.500 28.500 -7.508 1.928 0.000 0.000 0.0000	253.500 28.500 -8.780 2.301 0.000 0.000 0.0000	253.500 28.500 -10.072 2.662 0.000 0.000 0.0000	253.500 28.500 -11.345 3.035 0.000 0.000 0.0000	253.500 28.500 -11.215 2.373 0.000 0.000 0.0000	253.500 28.500 -11.087 1.711 0.000 0.000 0.0000	253.500 28.500 -10.934 1.060 0.000 0.000 0.0000	253.500 28.500 -10.812 0.397 0.000 0.000 0.0000	253.500 28.500 -9.244 0.760 0.000 0.000 0.0000	253.500 28.500 -7.676 1.124 0.000 0.000 0.0000	253.500 28.500 -6.084 1.490 0.000 0.000 0.0000	253.500 28.500 -4.519 1.852 0.000 0.000 0.0000	253.500 28.500 -5.113 1.186 0.000 0.000 0.0000	253.500 28.500 -5.705 0.508 0.000 0.000 0.0000	253.500 28.500 -6.294 -0.176 0.000 0.000 0.0000	253.500 28.500 -6.294 -0.176 0.000 0.000 0.0000	253.500 28.500 -6.044 0.408 0.000 0.000 0.0000	253.500 28.500 -5.199 1.692 0.000 0.000 0.0000	253.500 28.500 -4.356 2.985 0.000 0.000 0.0000	253.500 28.500 -3.513 4.280 0.000 0.000 0.0000	253.500 28.500 -3.089 3.737 0.000 0.000 0.0000	253.500 28.500 -2.658 3.196 0.000 0.000 0.0000	253.500 28.500 -2.228 2.635 0.000 0.000 0.0000	253.500 28.500 -1.784 2.106 0.000 0.000 0.0000	253.500 28.500 -1.339 1.578 0.000 0.000 0.0000	253.500 28.500 -0.893 1.052 0.000 0.000 0.0000	253.500 28.500 -0.447 0.525 0.000 0.000 0.0000	253.500 28.500 -0.001 0.000 0.000 0.000 0.0000	253.500 28.500 -0.063 -0.000 0.000 0.000 0.0000	253.500 28.500 -0.124 -0.001 0.000 0.000 0.0000	253.500 28.500 -0.186 -0.001 0.000 0.000 0.0000	253.500 28.500 -0.247 -0.001 0.000 0.000 0.0000	253.500 28.500 -0.309 -0.002 0.000 0.000 0.0000	253.500 28.500 -0.370 -0.002 0.000 0.000 0.0000	253.500 28.500 -0.432 -0.002 0.000 0.000 0.0000
254.000 28.500 -2.771 1.114 0.000 0.000 0.0000	254.000 28.500 -2.353 0.918 0.000 0.000 0.0000	254.000 28.500 -1.938 0.723 0.000 0.000 0.0000	254.000 28.500 -1.526 0.528 0.000 0.000 0.0000	254.000 28.500 -1.117 0.334 0.000 0.000 0.0000	254.000 28.500 -0.750 0.138 0.000 0.000 0.0000	254.000 28.500 -0.335 -0.057 0.000 0.000 0.0000	254.000 28.500 -1.009 0.002 0.000 0.000 0.0000	254.000 28.500 -1.683 0.063 0.000 0.000 0.0000	254.000 28.500 -2.310 0.107 0.000 0.000 0.0000	254.000 28.500 -2.980 0.163 0.000 0.000 0.0000	254.000 28.500 -3.483 0.275 0.000 0.000 0.0000	254.000 28.500 -3.986 0.386 0.000 0.000 0.0000	254.000 28.500 -4.492 0.503 0.000 0.000 0.0000	254.000 28.500 -4.993 0.615 0.000 0.000 0.0000	254.000 28.500 -5.902 1.038 0.000 0.000 0.0000	254.000 28.500 -6.810 1.460 0.000 0.000 0.0000	254.000 28.500 -7.712 1.874 0.000 0.000 0.0000	254.000 28.500 -8.620 2.296 0.000 0.000 0.0000	254.000 28.500 -8.651 1.698 0.000 0.000 0.0000	254.000 28.500 -8.685 1.099 0.000 0.000 0.0000	254.000 28.500 -8.714 0.513 0.000 0.000 0.0000	254.000 28.500 -8.751 -0.087 0.000 0.000 0.0000	254.000 28.500 -7.581 0.440 0.000 0.000 0.0000	254.000 28.500 -6.413 0.969 0.000 0.000 0.0000	254.000 28.500 -5.215 1.501 0.000 0.000 0.0000	254.000 28.500 -4.047 2.026 0.000 0.000 0.0000	254.000 28.500 -4.388 1.226 0.000 0.000 0.0000	254.000 28.500 -4.700 0.398 0.000 0.000 0.0000	254.000 28.500 -4.985 -0.437 0.000 0.000 0.0000	254.000 28.500 -4.985 -0.437 0.000 0.000 0.0000	254.000 28.500 -4.746 -0.050 0.000 0.000 0.0000	254.000 28.500 -4.218 1.176 0.000 0.000 0.0000	254.000 28.500 -3.667 2.391 0.000 0.000 0.0000	254.000 28.500 -3.085 3.582 0.000 0.000 0.0000	254.000 28.500 -2.721 3.137 0.000 0.000 0.0000	254.000 28.500 -2.350 2.691 0.000 0.000 0.0000	254.000 28.500 -2.006 2.245 0.000 0.000 0.0000	254.000 28.500 -1.607 1.796 0.000 0.000 0.0000	254.000 28.500 -1.207 1.348 0.000 0.000 0.0000	254.000 28.500 -0.806 0.899 0.000 0.000 0.0000	254.000 28.500 -0.404 0.450 0.000 0.000 0.0000	254.000 28.500 -0.001 0.002 0.000 0.000 0.0000	254.000 28.500 -0.047 0.001 0.000 0.000 0.0000	254.000 28.500 -0.092 0.001 0.000 0.000 0.0000	254.000 28.500 -0.138 0.000 0.000 0.000 0.0000	254.000 28.500 -0.184 -0.000 0.000 0.000 0.0000	254.000 28.500 -0.230 -0.001 0.000 0.000 0.0000	254.000 28.500 -0.275 -0.002 0.000 0.000 0.0000	254.000 28.500 -0.321 -0.002 0.000 0.000 0.0000
254.500 28.500 -2.877 0.819 0.000 0.000 0.0000	254.500 28.500 -2.425 0.671 0.000 0.000 0.0000	254.500 28.500 -1.974 0.523 0.000 0.000 0.0000	254.500 28.500 -1.525 0.376 0.000 0.000 0.0000	254.500 28.500 -1.077 0.229 0.000 0.000 0.0000	254.500 28.500 -0.658 0.078 0.000 0.000 0.0000	254.500 28.500 -0.206 -0.068 0.000 0.000 0.0000	254.500 28.500 -0.547 -0.050 0.000 0.000 0.0000	254.500 28.500 -0.895 -0.030 0.000 0.000 0.0000	254.500 28.500 -1.164 -0.015 0.000 0.000 0.0000	254.500 28.500 -1.498 0.002 0.000 0.000 0.0000	254.500 28.500 -2.091 -0.005 0.000 0.000 0.0000	254.500 28.500 -2.685 -0.012 0.000 0.000 0.0000	254.500 28.500 -3.284 -0.016 0.000 0.000 0.0000	254.500 28.500 -3.875 -0.023 0.000 0.000 0.0000	254.500 28.500 -4.519 0.428 0.000 0.000 0.0000	254.500 28.500 -5.163 0.878 0.000 0.000 0.0000	254.500 28.500 -5.798 1.328 0.000 0.000 0.0000	254.500 28.500 -6.441 1.778 0.000 0.000 0.0000	254.500 28.500 -6.419 1.304 0.000 0.000 0.0000	254.500 28.500 -6.397 0.828 0.000 0.000 0.0000	254.500 28.500 -6.386 0.356 0.000 0.000 0.0000	254.500 28.500 -6.365 -0.121 0.000 0.000 0.0000	254.500 28.500 -5.549 0.388 0.000 0.000 0.0000	254.500 28.500 -4.737 0.900 0.000 0.000 0.0000	254.500 28.500 -3.912 1.397 0.000 0.000 0.0000	254.500 28.500 -3.096 1.905 0.000 0.000 0.0000	254.500 28.500 -3.283 1.177 0.000 0.000 0.0000	254.500 28.500 -3.443 0.403 0.000 0.000 0.0000	254.500 28.500 -3.578 -0.405 0.000 0.000 0.0000	254.500 28.500 -3.578 -0.405 0.000 0.000 0.0000	254.500 28.500 -3.417 -0.319 0.000 0.000 0.0000	254.500 28.500 -3.111 0.592 0.000 0.000 0.0000	254.500 28.500 -2.777 1.493 0.000 0.000 0.0000	254.500 28.500 -2.405 2.375 0.000 0.000 0.0000	254.500 28.500 -2.128 2.079 0.000 0.000 0.0000	254.500 28.500 -1.843 1.783 0.000 0.000 0.0000	254.500 28.500 -1.604 1.490 0.000 0.000 0.0000	254.500 28.500 -1.287 1.192 0.000 0.000 0.0000	254.500 28.500 -0.968 0.894 0.000 0.000 0.0000	254.500 28.500 -0.647 0.595 0.000 0.000 0.0000	254.500 28.500 -0.325 0.297 0.000 0.000 0.0000	254.500 28.500 -0.001 -0.001 0.000 0.000 0.0000	254.500 28.500 -0.003 -0.001 0.000 0.000 0.0000	254.500 28.500 -0.006 -0.001 0.000 0.000 0.0000	254.500 28.500 -0.008 -0.001 0.000 0.000 0.0000	254.500 28.500 -0.011 -0.001 0.000 0.000 0.0000	254.500 28.500 -0.013 -0.001 0.000 0.000 0.0000	254.500 28.500 -0.015 -0.000 0.000 0.000 0.0000	254.500 28.500 -0.017 -0.000 0.000 0.000 0.0000
255.000 28.500 -3.064 0.552 0.000 0.000 0.0000	255.000 28.500 -2.573 0.448 0.000 0.000 0.0000	255.000 28.500 -2.082 0.343 0.000 0.000 0.0000	255.000 28.500 -1.591 0.239 0.000 0.000 0.0000	255.000 28.500 -1.101 0.134 0.000 0.000 0.0000	255.000 28.500 -0.631 0.018 0.000 0.000 0.0000	255.000 28.500 -0.138 -0.086 0.000 0.000 0.0000	255.000 28.500 -0.239 -0.086 0.000 0.000 0.0000	255.000 28.500 -0.349 -0.086 0.000 0.000 0.0000	255.000 28.500 -0.361 -0.074 0.000 0.000 0.0000	255.000 28.500 -0.451 -0.074 0.000 0.000 0.0000	255.000 28.500 -1.060 -0.172 0.000 0.000 0.0000	255.000 28.500 -1.668 -0.270 0.000 0.000 0.0000	255.000 28.500 -2.285 -0.365 0.000 0.000 0.0000	255.000 28.500 -2.889 -0.461 0.000 0.000 0.0000	255.000 28.500 -3.310 -0.090 0.000 0.000 0.0000	255.000 28.500 -3.730 0.280 0.000 0.000 0.0000	255.000 28.500 -4.147 0.650 0.000 0.000 0.0000	255.000 28.500 -4.567 1.021 0.000 0.000 0.0000	255.000 28.500 -4.572 0.770 0.000 0.000 0.0000	255.000 28.500 -4.576 0.519 0.000 0.000 0.0000	255.000 28.500 -4.590 0.267 0.000 0.000 0.0000	255.000 28.500 -4.597 0.018 0.000 0.000 0.0000	255.000 28.500 -3.827 0.215 0.000 0.000 0.0000	255.000 28.500 -3.056 0.412 0.000 0.000 0.0000	255.000 28.500 -2.307 0.612 0.000 0.000 0.0000	255.000 28.500 -1.536 0.809 0.000 0.000 0.0000	255.000 28.500 -1.633 0.443 0.000 0.000 0.0000	255.000 28.500 -1.727 0.085 0.000 0.000 0.0000	255.000 28.500 -1.835 -0.266 0.000 0.000 0.0000	255.000 28.500 -1.835 -0.266 0.000 0.000 0.0000	255.000 28.500 -1.751 -0.275 0.000 0.000 0.0000	255.000 28.500 -1.570 0.074 0.000 0.000 0.0000	255.000 28.500 -1.388 0.448 0.000 0.000 0.0000	255.000 28.500 -1.193 0.855 0.000 0.000 0.0000	255.000 28.500 -1.033 0.732 0.000 0.000 0.0000	255.000 28.500 -0.876 0.615 0.000 0.000 0.0000	255.000 28.500 -0.688 0.473 0.000 0.000 0.0000	255.000 28.500 -0.548 0.376 0.000 0.000 0.0000	255.000 28.500 -0.409 0.281 0.000 0.000 0.0000	255.000 28.500 -0.272 0.187 0.000 0.000 0.0000	255.000 28.500 -0.135 0.093 0.000 0.000 0.0000	255.000 28.500 -0.000 0.000 0.000 0.000 0.0000	255.000 28.500 0.001 -0.000 0.000 0.000 0.0000	255.000 28.500 0.003 -0.001 0.000 0.000 0.0000	255.000 28.500 0.004 -0.001 0.000 0.000 0.0000	255.000 28.500 0.005 -0.002 0.000 0.000 0.0000	255.000 28.500 0.007 -0.002 0.000 0.000 0.0000	255.000 28.500 0.008 -0.002 0.000 0.000 0.0000	255.000 28.500 0.009 -0.003 0.000 0.000 0.0000
255.500 28.500 -3.266 0.173 0.000 0.000 0.0000	255.500 28.500 -2.744 0.119 0.000 0.000 0.0000	255.500 28.500 -2.222 0.064 0.000 0.000 0.0000	255.500 28.500 -1.699 0.010 0.000 0.000 0.0000	255.500 28.500 -1.176 -0.046 0.000 0.000 0.0000	255.500 28.500 -0.667 -0.116 0.000 0.000 0.0000	255.500 28.500 -0.143 -0.170 0.000 0.000 0.0000	255.500 28.500 -0.172 -0.162 0.000 0.000 0.0000	255.500 28.500 -0.205 -0.154 0.000 0.000 0.0000	255.500 28.500 -0.183 -0.122 0.000 0.000 0.0000	255.500 28.500 -0.205 -0.112 0.000 0.000 0.0000	255.500 28.500 -0.715 -0.209 0.000 0.000 0.0000	255.500 28.500 -1.224 -0.306 0.000 0.000 0.0000	255.500 28.500 -1.735 -0.403 0.000 0.000 0.0000	255.500 28.500 -2.241 -0.498 0.000 0.000 0.0000	255.500 28.500 -2.348 -0.351 0.000 0.000 0.0000	255.500 28.500 -2.456 -0.205 0.000 0.000 0.0000	255.500 28.500 -2.547 -0.065 0.000 0.000 0.0000	255.500 28.500 -2.650 0.079 0.000 0.000 0.0000	255.500 28.500 -2.866 0.048 0.000 0.000 0.0000	255.500 28.500 -3.086 0.019 0.000 0.000 0.0000	255.500 28.500 -3.312 -0.007 0.000 0.000 0.0000	255.500 28.500 -3.534 -0.034 0.000 0.000 0.0000	255.500 28.500 -2.779 -0.008 0.000 0.000 0.0000	255.500 28.500 -2.020 0.017 0.000 0.000 0.0000	255.500 28.500 -1.282 0.047 0.000 0.000 0.0000	255.500 28.500 -0.525 0.072 0.000 0.000 0.0000	255.500 28.500 -0.613 -0.035 0.000 0.000 0.0000	255.500 28.500 -0.710 -0.121 0.000 0.000 0.0000	255.500 28.500 -0.830 -0.196 0.000 0.000 0.0000	255.500 28.500 -0.830 -0.196 0.000 0.000 0.0000	255.500 28.500 -0.810 -0.192 0.000 0.000 0.0000	255.500 28.500 -0.680 -0.114 0.000 0.000 0.0000	255.500 28.500 -0.557 -0.018 0.000 0.000 0.0000	255.500 28.500 -0.431 0.110 0.000 0.000 0.0000	255.500 28.500 -0.360 0.084 0.000 0.000 0.0000	255.500 28.500 -0.294 0.063 0.000 0.000 0.0000	255.500 28.500 -0.196 0.031 0.000 0.000 0.0000	255.500 28.500 -0.154 0.024 0.000 0.000 0.0000	255.500 28.500 -0.114 0.018 0.000 0.000 0.0000	255.500 28.500 -0.075 0.012 0.000 0.000 0.0000	255.500 28.500 -0.037 0.006 0.000 0.000 0.0000	255.500 28.500 0.000 0.000 0.000 0.000 0.0000	255.500 28.500 -0.000 -0.001 0.000 0.000 0.0000	255.500 28.500 -0.000 -0.001 0.000 0.000 0.0000	255.500 28.500 -0.000 -0.002 0.000 0.000 0.0000	255.500 28.500 -0.000 -0.003 0.000 0.000 0.0000	255.500 28.500 -0.000 -0.003 0.000 0.000 0.0000	255.500 28.500 -0.000 -0.004 0.000 0.000 0.0000	255.500 28.500 -0.001 -0.005 0.000 0.000 0.0000
256.000 28.500 -3.405 -0.321 0.000 0.000 0.0000	256.000 28.500 -2.863 -0.309 0.000 0.000 0.0000	256.000 28.500 -2.320 -0.296 0.000 0.000 0.0000	256.000 28.500 -1.775 -0.284 0.000 0.000 0.0000	256.000 28.500 -1.230 -0.273 0.000 0.000 0.0000	256.000 28.500 -0.696 -0.282 0.000 0.000 0.0000	256.000 28.500 -0.150 -0.268 0.000 0.000 0.0000	256.000 28.500 -0.153 -0.255 0.000 0.000 0.0000	256.000 28.500 -0.157 -0.242 0.000 0.000 0.0000	256.000 28.500 -0.126 -0.195 0.000 0.000 0.0000	256.000 28.500 -0.125 -0.179 0.000 0.000 0.0000	256.000 28.500 -0.401 -0.237 0.000 0.000 0.0000	256.000 28.500 -0.679 -0.295 0.000 0.000 0.0000	256.000 28.500 -0.973 -0.359 0.000 0.000 0.0000	256.000 28.500 -1.257 -0.417 0.000 0.000 0.0000	256.000 28.500 -1.280 -0.347 0.000 0.000 0.0000	256.000 28.500 -1.303 -0.276 0.000 0.000 0.0000	256.000 28.500 -1.300 -0.203 0.000 0.000 0.0000	256.000 28.500 -1.321 -0.133 0.000 0.000 0.0000	256.000 28.500 -1.474 -0.156 0.000 0.000 0.0000	256.000 28.500 -1.627 -0.179 0.000 0.000 0.0000	256.000 28.500 -1.808 -0.204 0.000 0.000 0.0000	256.000 28.500 -1.961 -0.226 0.000 0.000 0.0000	256.000 28.500 -1.516 -0.176 0.000 0.000 0.0000	256.000 28.500 -1.074 -0.127 0.000 0.000 0.0000	256.000 28.500 -0.658 -0.080 0.000 0.000 0.0000	256.000 28.500 -0.215 -0.030 0.000 0.000 0.0000	256.000 28.500 -0.303 -0.097 0.000 0.000 0.0000	256.000 28.500 -0.394 -0.158 0.000 0.000 0.0000	256.000 28.500 -0.492 -0.220 0.000 0.000 0.0000	256.000 28.500 -0.492 -0.220 0.000 0.000 0.0000	256.000 28.500 -0.486 -0.209 0.000 0.000 0.0000	256.000 28.500 -0.387 -0.137 0.000 0.000 0.0000	256.000 28.500 -0.289 -0.060 0.000 0.000 0.0000	256.000 28.500 -0.190 0.029 0.000 0.000 0.0000	256.000 28.500 -0.157 0.022 0.000 0.000 0.0000	256.000 28.500 -0.128 0.018 0.000 0.000 0.0000	256.000 28.500 -0.089 0.014 0.000 0.000 0.0000	256.000 28.500 -0.071 0.011 0.000 0.000 0.0000	256.000 28.500 -0.053 0.008 0.000 0.000 0.0000	256.000 28.500 -0.035 0.006 0.000 0.000 0.0000	256.000 28.500 -0.017 0.003 0.000 0.000 0.0000	256.000 28.500 0.000 -0.000 0.000 0.000 0.0000	256.000 28.500 0.000 0.000 0.000 0.000 0.0000	256.000 28.500 0.000 0.000 0.000 0.000 0.0000	256.000 28.500 0.000 0.000 0.000 0.000 0.0000	256.000 28.500 0.000 0.000 0.000 0.000 0.0000	256.000 28.500 0.000 0.000 0.000 0.000 0.0000	256.000 28.500 0.001 0.000 0.000 0.000 0.0000	256.000 28.500 0.001 0.000 0.000 0.000 0.0000
256.500 28.500 -3.447 -0.921 0.000 0.000 0.0000	256.500 28.500 -2.899 -0.823 0.000 0.000 0.0000	256.500 28.500 -2.349 -0.724 0.000 0.000 0.0000	256.500 28.500 -1.798 -0.626 0.000 0.000 0.0000	256.500 28.500 -1.245 -0.527 0.000 0.000 0.0000	256.500 28.500 -0.697 -0.451 0.000 0.000 0.0000	256.500 28.500 -0.145 -0.351 0.000 0.000 0.0000	256.500 28.500 -0.138 -0.333 0.000 0.000 0.0000	256.500 28.500 -0.133 -0.316 0.000 0.000 0.0000	256.500 28.500 -0.104 -0.257 0.000 0.000 0.0000	256.500 28.500 -0.096 -0.235 0.000 0.000 0.0000	256.500 28.500 -0.238 -0.257 0.000 0.000 0.0000	256.500 28.500 -0.380 -0.279 0.000 0.000 0.0000	256.500 28.500 -0.535 -0.308 0.000 0.000 0.0000	256.500 28.500 -0.683 -0.331 0.000 0.000 0.0000	256.500 28.500 -0.674 -0.291 0.000 0.000 0.0000	256.500 28.500 -0.665 -0.251 0.000 0.000 0.0000	256.500 28.500 -0.636 -0.204 0.000 0.000 0.0000	256.500 28.500 -0.626 -0.164 0.000 0.000 0.0000	256.500 28.500 -0.721 -0.198 0.000 0.000 0.0000	256.500 28.500 -0.816 -0.231 0.000 0.000 0.0000	256.500 28.500 -0.935 -0.270 0.000 0.000 0.0000	256.500 28.500 -1.029 -0.303 0.000 0.000 0.0000	256.500 28.500 -0.794 -0.231 0.000 0.000 0.0000	256.500 28.500 -0.561 -0.159 0.000 0.000 0.0000	256.500 28.500 -0.348 -0.091 0.000 0.000 0.0000	256.500 28.500 -0.111 -0.018 0.000 0.000 0.0000	256.500 28.500 -0.190 -0.113 0.000 0.000 0.0000	256.500 28.500 -0.268 -0.203 0.000 0.000 0.0000	256.500 28.500 -0.348 -0.293 0.000 0.000 0.0000	256.500 28.500 -0.348 -0.293 0.000 0.000 0.0000	256.500 28.500 -0.348 -0.280 0.000 0.000 0.0000	256.500 28.500 -0.270 -0.179 0.000 0.000 0.0000	256.500 28.500 -0.193 -0.073 0.000 0.000 0.0000	256.500 28.500 -0.113 0.043 0.000 0.000 0.0000	256.500 28.500 -0.094 0.036 0.000 0.000 0.0000	256.500 28.500 -0.078 0.030 0.000 0.000 0.0000	256.500 28.500 -0.058 0.022 0.000 0.000 0.0000	256.500 28.500 -0.046 0.018 0.000 0.000 0.0000	256.500 28.500 -0.034 0.013 0.000 0.000 0.0000	256.500 28.500 -0.023 0.009 0.000 0.000 0.0000	256.500 28.500 -0.011 0.004 0.000 0.000 0.0000	256.500 28.500 -0.000 0.000 0.000 0.000 0.0000	256.500 28.500 0.001 0.001 0.000 0.000 0.0000	256.500 28.500 0.002 0.001 0.000 0.000 0.0000	256.500 28.500 0.002 0.002 0.000 0.000 0.0000	256.500 28.500 0.003 0.003 0.000 0.000 0.0000	256.500 28.500 0.004 0.003 0.000 0.000 0.0000	256.500 28.500 0.005 0.004 0.000 0.000 0.0000	256.500 28.500 0.006 0.005 0.000 0.000 0.0000
257.000 28.500 -3.440 -1.468 0.000 0.000 0.0000	257.000 28.500 -2.890 -1.287 0.000 0.000 0.0000	257.000 28.500 -2.338 -1.104 0.000 0.000 0.0000	257.000 28.500 -1.782 -0.919 0.000 0.000 0.0000	257.000 28.500 -1.224 -0.733 0.000 0.000 0.0000	257.000 28.500 -0.664 -0.580 0.000 0.000 0.0000	257.000 28.500 -0.110 -0.394 0.000 0.000 0.0000	257.000 28.500 -0.096 -0.371 0.000 0.000 0.0000	257.000 28.500 -0.083 -0.351 0.000 0.000 0.0000	257.000 28.500 -0.050 -0.260 0.000 0.000 0.0000	257.000 28.500 -0.035 -0.232 0.000 0.000 0.0000	257.000 28.500 -0.098 -0.235 0.000 0.000 0.0000	257.000 28.500 -0.161 -0.238 0.000 0.000 0.0000	257.000 28.500 -0.233 -0.252 0.000 0.000 0.0000	257.000 28.500 -0.299 -0.256 0.000 0.000 0.0000	257.000 28.500 -0.285 -0.232 0.000 0.000 0.0000	257.000 28.500 -0.271 -0.208 0.000 0.000 0.0000	257.000 28.500 -0.243 -0.172 0.000 0.000 0.0000	257.000 28.500 -0.228 -0.148 0.000 0.000 0.0000	257.000 28.500 -0.280 -0.174 0.000 0.000 0.0000	257.000 28.500 -0.331 -0.200 0.000 0.000 0.0000	257.000 28.500 -0.399 -0.237 0.000 0.000 0.0000	257.000 28.500 -0.450 -0.263 0.000 0.000 0.0000	257.000 28.500 -0.348 -0.197 0.000 0.000 0.0000	257.000 28.500 -0.247 -0.133 0.000 0.000 0.0000	257.000 28.500 -0.158 -0.076 0.000 0.000 0.0000	257.000 28.500 -0.053 -0.009 0.000 0.000 0.0000	257.000 28.500 -0.111 -0.121 0.000 0.000 0.0000	257.000 28.500 -0.167 -0.221 0.000 0.000 0.0000	257.000 28.500 -0.223 -0.319 0.000 0.000 0.0000	257.000 28.500 -0.223 -0.319 0.000 0.000 0.0000	257.000 28.500 -0.225 -0.308 0.000 0.000 0.0000	257.000 28.500 -0.174 -0.203 0.000 0.000 0.0000	257.000 28.500 -0.122 -0.088 0.000 0.000 0.0000	257.000 28.500 -0.067 0.045 0.000 0.000 0.0000	257.000 28.500 -0.056 0.037 0.000 0.000 0.0000	257.000 28.500 -0.046 0.030 0.000 0.000 0.0000	257.000 28.500 -0.032 0.020 0.000 0.000 0.0000	257.000 28.500 -0.025 0.016 0.000 0.000 0.0000	257.000 28.500 -0.019 0.012 0.000 0.000 0.0000	257.000 28.500 -0.012 0.008 0.000 0.000 0.0000	257.000 28.500 -0.006 0.004 0.000 0.000 0.0000	257.000 28.500 0.000 0.000 0.000 0.000 0.0000	257.000 28.500 0.000 0.000 0.000 0.000 0.0000	257.000 28.500 0.001 0.001 0.000 0.000 0.0000	257.000 28.500 0.001 0.001 0.000 0.000 0.0000	257.000 28.500 0.001 0.001 0.000 0.000 0.0000	257.000 28.500 0.002 0.001 0.000 0.000 0.0000	257.000 28.500 0.002 0.002 0.000 0.000 0.0000	257.000 28.500 0.002 0.002 0.000 0.000 0.0000
257.500 28.500 -2.908 -1.697 0.000 0.000 0.0000	257.500 28.500 -2.443 -1.502 0.000 0.000 0.0000	257.500 28.500 -1.978 -1.307 0.000 0.000 0.0000	257.500 28.500 -1.513 -1.112 0.000 0.000 0.0000	257.500 28.500 -1.049 -0.917 0.000 0.000 0.0000	257.500 28.500 -0.599 -0.782 0.000 0.000 0.0000	257.500 28.500 -0.131 -0.583 0.000 0.000 0.0000	257.500 28.500 -0.116 -0.560 0.000 0.000 0.0000	257.500 28.500 -0.101 -0.541 0.000 0.000 0.0000	257.500 28.500 -0.076 -0.414 0.000 0.000 0.0000	257.500 28.500 -0.060 -0.382 0.000 0.000 0.0000	257.500 28.500 -0.103 -0.372 0.000 0.000 0.0000	257.500 28.500 -0.147 -0.363 0.000 0.000 0.0000	257.500 28.500 -0.195 -0.371 0.000 0.000 0.0000	257.500 28.500 -0.240 -0.363 0.000 0.000 0.0000	257.500 28.500 -0.225 -0.351 0.000 0.000 0.0000	257.500 28.500 -0.209 -0.339 0.000 0.000 0.0000	257.500 28.500 -0.187 -0.305 0.000 0.000 0.0000	257.500 28.500 -0.171 -0.292 0.000 0.000 0.0000	257.500 28.500 -0.210 -0.312 0.000 0.000 0.0000	257.500 28.500 -0.247 -0.331 0.000 0.000 0.0000	257.500 28.500 -0.294 -0.371 0.000 0.000 0.0000	257.500 28.500 -0.332 -0.390 0.000 0.000 0.0000	257.500 28.500 -0.256 -0.290 0.000 0.000 0.0000	257.500 28.500 -0.181 -0.192 0.000 0.000 0.0000	257.500 28.500 -0.113 -0.107 0.000 0.000 0.0000	257.500 28.500 -0.035 -0.007 0.000 0.000 0.0000	257.500 28.500 -0.091 -0.172 0.000 0.000 0.0000	257.500 28.500 -0.146 -0.321 0.000 0.000 0.0000	257.500 28.500 -0.200 -0.466 0.000 0.000 0.0000	257.500 28.500 -0.200 -0.466 0.000 0.000 0.0000	257.500 28.500 -0.204 -0.451 0.000 0.000 0.0000	257.500 28.500 -0.154 -0.295 0.000 0.000 0.0000	257.500 28.500 -0.105 -0.126 0.000 0.000 0.0000	257.500 28.500 -0.053 0.068 0.000 0.000 0.0000	257.500 28.500 -0.044 0.057 0.000 0.000 0.0000	257.500 28.500 -0.036 0.046 0.000 0.000 0.0000	257.500 28.500 -0.026 0.033 0.000 0.000 0.0000	257.500 28.500 -0.021 0.026 0.000 0.000 0.0000	257.500 28.500 -0.015 0.019 0.000 0.000 0.0000	257.500 28.500 -0.010 0.013 0.000 0.000 0.0000	257.500 28.500 -0.005 0.006 0.000 0.000 0.0000	257.500 28.500 0.000 -0.000 0.000 0.000 0.0000	257.500 28.500 0.001 0.002 0.000 0.000 0.0000	257.500 28.500 0.002 0.005 0.000 0.000 0.0000	257.500 28.500 0.004 0.007 0.000 0.000 0.0000	257.500 28.500 0.005 0.010 0.000 0.000 0.0000	257.500 28.500 0.006 0.012 0.000 0.000 0.0000	257.500 28.500 0.007 0.015 0.000 0.000 0.0000	257.500 28.500 0.008 0.017 0.000 0.000 0.0000
258.000 28.500 -2.514 -1.753 0.000 0.000 0.0000	258.000 28.500 -2.116 -1.560 0.000 0.000 0.0000	258.000 28.500 -1.720 -1.366 0.000 0.000 0.0000	258.000 28.500 -1.326 -1.173 0.000 0.000 0.0000	258.000 28.500 -0.933 -0.981 0.000 0.000 0.0000	258.000 28.500 -0.573 -0.874 0.000 0.000 0.0000	258.000 28.500 -0.167 -0.674 0.000 0.000 0.0000	258.000 28.500 -0.151 -0.638 0.000 0.000 0.0000	258.000 28.500 -0.135 -0.607 0.000 0.000 0.0000	258.000 28.500 -0.093 -0.429 0.000 0.000 0.0000	258.000 28.500 -0.074 -0.380 0.000 0.000 0.0000	258.000 28.500 -0.112 -0.343 0.000 0.000 0.0000	258.000 28.500 -0.149 -0.306 0.000 0.000 0.0000	258.000 28.500 -0.194 -0.289 0.000 0.000 0.0000	258.000 28.500 -0.233 -0.252 0.000 0.000 0.0000	258.000 28.500 -0.215 -0.256 0.000 0.000 0.0000	258.000 28.500 -0.197 -0.260 0.000 0.000 0.0000	258.000 28.500 -0.169 -0.237 0.000 0.000 0.0000	258.000 28.500 -0.151 -0.240 0.000 0.000 0.0000	258.000 28.500 -0.187 -0.241 0.000 0.000 0.0000	258.000 28.500 -0.222 -0.242 0.000 0.000 0.0000	258.000 28.500 -0.268 -0.269 0.000 0.000 0.0000	258.000 28.500 -0.303 -0.269 0.000 0.000 0.0000	258.000 28.500 -0.232 -0.196 0.000 0.000 0.0000	258.000 28.500 -0.162 -0.126 0.000 0.000 0.0000	258.000 28.500 -0.100 -0.070 0.000 0.000 0.0000	258.000 28.500 -0.028 0.005 0.000 0.000 0.0000	258.000 28.500 -0.094 -0.180 0.000 0.000 0.0000	258.000 28.500 -0.156 -0.344 0.000 0.000 0.0000	258.000 28.500 -0.218 -0.502 0.000 0.000 0.0000	258.000 28.500 -0.218 -0.502 0.000 0.000 0.0000	258.000 28.500 -0.221 -0.484 0.000 0.000 0.0000	258.000 28.500 -0.165 -0.311 0.000 0.000 0.0000	258.000 28.500 -0.107 -0.121 0.000 0.000 0.0000	258.000 28.500 -0.045 0.101 0.000 0.000 0.0000	258.000 28.500 -0.038 0.084 0.000 0.000 0.0000	258.000 28.500 -0.031 0.069 0.000 0.000 0.0000	258.000 28.500 -0.023 0.049 0.000 0.000 0.0000	258.000 28.500 -0.018 0.039 0.000 0.000 0.0000	258.000 28.500 -0.014 0.029 0.000 0.000 0.0000	258.000 28.500 -0.009 0.019 0.000 0.000 0.0000	258.000 28.500 -0.005 0.009 0.000 0.000 0.0000	258.000 28.500 -0.000 0.000 0.000 0.000 0.0000	258.000 28.500 0.000 0.002 0.000 0.000 0.0000	258.000 28.500 0.001 0.003 0.000 0.000 0.0000	258.000 28.500 0.001 0.005 0.000 0.000 0.0000	258.000 28.500 0.001 0.007 0.000 0.000 0.0000	258.000 28.500 0.001 0.008 0.000 0.000 0.0000	258.000 28.500 0.002 0.010 0.000 0.000 0.0000	258.000 28.500 0.002 0.012 0.000 0.000 0.0000
234.000 29.000 -33.059 34.479 0.000 0.000 0.0000	234.000 29.000 -33.426 34.558 0.000 0.000 0.0000	234.000 29.000 -33.790 34.629 0.000 0.000 0.0000	234.000 29.000 -34.153 34.693 0.000 0.000 0.0000	234.000 29.000 -34.514 34.750 0.000 0.000 0.0000	234.000 29.000 -34.854 34.757 0.000 0.000 0.0000	234.000 29.000 -35.218 34.825 0.000 0.000 0.0000	234.000 29.000 -33.972 33.012 0.000 0.000 0.0000	234.000 29.000 -32.736 31.210 0.000 0.000 0.0000	234.000 29.000 -31.471 29.396 0.000 0.000 0.0000	234.000 29.000 -30.230 27.591 0.000 0.000 0.0000	234.000 29.000 -30.015 27.376 0.000 0.000 0.0000	234.000 29.000 -29.799 27.160 0.000 0.000 0.0000	234.000 29.000 -29.592 26.950 0.000 0.000 0.0000	234.000 29.000 -29.375 26.733 0.000 0.000 0.0000	234.000 29.000 -29.195 26.630 0.000 0.000 0.0000	234.000 29.000 -29.014 26.525 0.000 0.000 0.0000	234.000 29.000 -28.825 26.417 0.000 0.000 0.0000	234.000 29.000 -28.644 26.312 0.000 0.000 0.0000	234.000 29.000 -28.609 26.259 0.000 0.000 0.0000	234.000 29.000 -28.574 26.205 0.000 0.000 0.0000	234.000 29.000 -28.545 26.155 0.000 0.000 0.0000	234.000 29.000 -28.510 26.101 0.000 0.000 0.0000	234.000 29.000 -28.500 26.116 0.000 0.000 0.0000	234.000 29.000 -28.491 26.131 0.000 0.000 0.0000	234.000 29.000 -28.488 26.150 0.000 0.000 0.0000	234.000 29.000 -28.478 26.165 0.000 0.000 0.0000	234.000 29.000 -29.356 26.169 0.000 0.000 0.0000	234.000 29.000 -30.237 26.176 0.000 0.000 0.0000	234.000 29.000 -31.123 26.185 0.000 0.000 0.0000	234.000 29.000 -31.123 26.185 0.000 0.000 0.0000	234.000 29.000 -30.972 26.085 0.000 0.000 0.0000	234.000 29.000 -29.936 25.974 0.000 0.000 0.0000	234.000 29.000 -28.899 25.864 0.000 0.000 0.0000	234.000 29.000 -27.862 25.754 0.000 0.000 0.0000	234.000 29.000 -27.782 25.729 0.000 0.000 0.0000	234.000 29.000 -27.702 25.704 0.000 0.000 0.0000	234.000 29.000 -27.619 25.680 0.000 0.000 0.0000	234.000 29.000 -27.542 25.656 0.000 0.000 0.0000	234.000 29.000 -27.464 25.632 0.000 0.000 0.0000	234.000 29.000 -27.386 25.608 0.000 0.000 0.0000	234.000 29.000 -27.307 25.584 0.000 0.000 0.0000	234.000 29.000 -27.229 25.560 0.000 0.000 0.0000	234.000 29.000 -27.205 25.557 0.000 0.000 0.0000	234.000 29.000 -27.181 25.555 0.000 0.000 0.0000	234.000 29.000 -27.157 25.552 0.000 0.000 0.0000	234.000 29.000 -27.133 25.549 0.000 0.000 0.0000	234.000 29.000 -27.109 25.546 0.000 0.000 0.0000	234.000 29.000 -27.085 25.543 0.000 0.000 0.0000	234.000 29.000 -27.063 25.541 0.000 0.000 0.0000
234.500 29.000 -33.050 34.042 0.000 0.000 0.0000	234.500 29.000 -33.436 34.213 0.000 0.000 0.0000	234.500 29.000 -33.815 34.357 0.000 0.000 0.0000	234.500 29.000 -34.188 34.517 0.000 0.000 0.0000	234.500 29.000 -34.571 34.691 0.000 0.000 0.0000	234.500 29.000 -34.919 34.803 0.000 0.000 0.0000	234.500 29.000 -35.300 34.972 0.000 0.000 0.0000	234.500 29.000 -34.142 33.273 0.000 0.000 0.0000	234.500 29.000 -32.982 31.590 0.000 0.000 0.0000	234.500 29.000 -31.761 29.864 0.000 0.000 0.0000	234.500 29.000 -30.575 28.149 0.000 0.000 0.0000	234.500 29.000 -30.317 27.890 0.000 0.000 0.0000	234.500 29.000 -30.082 27.566 0.000 0.000 0.0000	234.500 29.000 -29.824 27.283 0.000 0.000 0.0000	234.500 29.000 -29.598 27.013 0.000 0.000 0.0000	234.500 29.000 -29.422 26.851 0.000 0.000 0.0000	234.500 29.000 -29.182 26.688 0.000 0.000 0.0000	234.500 29.000 -28.965 26.534 0.000 0.000 0.0000	234.500 29.000 -28.782 26.378 0.000 0.000 0.0000	234.500 29.000 -28.698 26.260 0.000 0.000 0.0000	234.500 29.000 -28.669 26.155 0.000 0.000 0.0000	234.500 29.000 -28.625 26.044 0.000 0.000 0.0000	234.500 29.000 -28.575 25.929 0.000 0.000 0.0000	234.500 29.000 -28.562 25.938 0.000 0.000 0.0000	234.500 29.000 -28.523 25.957 0.000 0.000 0.0000	234.500 29.000 -28.514 25.972 0.000 0.000 0.0000	234.500 29.000 -28.500 25.972 0.000 0.000 0.0000	234.500 29.000 -29.396 25.920 0.000 0.000 0.0000	234.500 29.000 -30.299 25.861 0.000 0.000 0.0000	234.500 29.000 -31.183 25.815 0.000 0.000 0.0000	234.500 29.000 -31.185 25.817 0.000 0.000 0.0000	234.500 29.000 -30.986 25.701 0.000 0.000 0.0000	234.500 29.000 -29.888 25.644 0.000 0.000 0.0000	234.500 29.000 -28.789 25.588 0.000 0.000 0.0000	234.500 29.000 -27.667 25.534 0.000 0.000 0.0000	234.500 29.000 -27.593 25.542 0.000 0.000 0.0000	234.500 29.000 -27.500 25.535 0.000 0.000 0.0000	234.500 29.000 -27.431 25.539 0.000 0.000 0.0000	234.500 29.000 -27.316 25.568 0.000 0.000 0.0000	234.500 29.000 -27.193 25.598 0.000 0.000 0.0000	234.500 29.000 -27.130 25.596 0.000 0.000 0.0000	234.500 29.000 -27.027 25.618 0.000 0.000 0.0000	234.500 29.000 -26.986 25.593 0.000 0.000 0.0000	234.500 29.000 -26.970 25.589 0.000 0.000 0.0000	234.500 29.000 -26.952 25.582 0.000 0.000 0.0000	234.500 29.000 -26.924 25.586 0.000 0.000 0.0000	234.500 29.000 -26.919 25.568 0.000 0.000 0.0000	234.500 29.000 -26.916 25.545 0.000 0.000 0.0000	234.500 29.000 -26.909 25.531 0.000 0.000 0.0000	234.500 29.000 -26.911 25.523 0.000 0.000 0.0000
235.000 29.000 -33.051 33.557 0.000 0.000 0.0000	235.000 29.000 -33.440 33.796 0.000 0.000 0.0000	235.000 29.000 -33.832 34.028 0.000 0.000 0.0000	235.000 29.000 -34.212 34.268 0.000 0.000 0.0000	235.000 29.000 -34.592 34.506 0.000 0.000 0.0000	235.000 29.000 -34.954 34.727 0.000 0.000 0.0000	235.000 29.000 -35.328 34.971 0.000 0.000 0.0000	235.000 29.000 -34.318 33.486 0.000 0.000 0.0000	235.000 29.000 -33.257 31.992 0.000 0.000 0.0000	235.000 29.000 -32.185 30.475 0.000 0.000 0.0000	235.000 29.000 -31.147 28.947 0.000 0.000 0.0000	235.000 29.000 -30.755 28.574 0.000 0.000 0.0000	235.000 29.000 -30.479 28.142 0.000 0.000 0.0000	235.000 29.000 -30.199 27.776 0.000 0.000 0.0000	235.000 29.000 -29.923 27.404 0.000 0.000 0.0000	235.000 29.000 -29.678 27.164 0.000 0.000 0.0000	235.000 29.000 -29.480 26.958 0.000 0.000 0.0000	235.000 29.000 -29.228 26.752 0.000 0.000 0.0000	235.000 29.000 -28.946 26.510 0.000 0.000 0.0000	235.000 29.000 -28.865 26.319 0.000 0.000 0.0000	235.000 29.000 -28.784 26.145 0.000 0.000 0.0000	235.000 29.000 -28.724 25.958 0.000 0.000 0.0000	235.000 29.000 -28.656 25.772 0.000 0.000 0.0000	235.000 29.000 -28.641 25.777 0.000 0.000 0.0000	235.000 29.000 -28.609 25.783 0.000 0.000 0.0000	235.000 29.000 -28.589 25.792 0.000 0.000 0.0000	235.000 29.000 -28.549 25.795 0.000 0.000 0.0000	235.000 29.000 -29.454 25.683 0.000 0.000 0.0000	235.000 29.000 -30.383 25.547 0.000 0.000 0.0000	235.000 29.000 -31.267 25.437 0.000 0.000 0.0000	235.000 29.000 -31.272 25.461 0.000 0.000 0.0000	235.000 29.000 -31.017 25.305 0.000 0.000 0.0000	235.000 29.000 -29.855 25.307 0.000 0.000 0.0000	235.000 29.000 -28.692 25.309 0.000 0.000 0.0000	235.000 29.000 -27.507 25.324 0.000 0.000 0.0000	235.000 29.000 -27.418 25.344 0.000 0.000 0.0000	235.000 29.000 -27.327 25.368 0.000 0.000 0.0000	235.000 29.000 -27.259 25.390 0.000 0.000 0.0000	235.000 29.000 -27.114 25.447 0.000 0.000 0.0000	235.000 29.000 -27.000 25.499 0.000 0.000 0.0000	235.000 29.000 -26.910 25.531 0.000 0.000 0.0000	235.000 29.000 -26.837 25.570 0.000 0.000 0.0000	235.000 29.000 -26.788 25.569 0.000 0.000 0.0000	235.000 29.000 -26.779 25.568 0.000 0.000 0.0000	235.000 29.000 -26.768 25.569 0.000 0.000 0.0000	235.000 29.000 -26.757 25.549 0.000 0.000 0.0000	235.000 29.000 -26.752 25.534 0.000 0.000 0.0000	235.000 29.000 -26.759 25.504 0.000 0.000 0.0000	235.000 29.000 -26.769 25.484 0.000 0.000 0.0000	235.000 29.000 -26.783 25.471 0.000 0.000 0.0000
235.500 29.000 -33.088 33.243 0.000 0.000 0.0000	235.500 29.000 -33.476 33.536 0.000 0.000 0.0000	235.500 29.000 -33.846 33.779 0.000 0.000 0.0000	235.500 29.000 -34.217 34.054 0.000 0.000 0.0000	235.500 29.000 -34.583 34.314 0.000 0.000 0.0000	235.500 29.000 -34.941 34.586 0.000 0.000 0.0000	235.500 29.000 -35.304 34.854 0.000 0.000 0.0000	235.500 29.000 -34.486 33.688 0.000 0.000 0.0000	235.500 29.000 -33.533 32.444 0.000 0.000 0.0000	235.500 29.000 -32.633 31.216 0.000 0.000 0.0000	235.500 29.000 -31.731 29.938 0.000 0.000 0.0000	235.500 29.000 -31.313 29.478 0.000 0.000 0.0000	235.500 29.000 -31.093 29.008 0.000 0.000 0.0000	235.500 29.000 -30.773 28.511 0.000 0.000 0.0000	235.500 29.000 -30.334 27.950 0.000 0.000 0.0000	235.500 29.000 -30.079 27.657 0.000 0.000 0.0000	235.500 29.000 -29.849 27.386 0.000 0.000 0.0000	235.500 29.000 -29.503 27.056 0.000 0.000 0.0000	235.500 29.000 -29.206 26.749 0.000 0.000 0.0000	235.500 29.000 -29.127 26.468 0.000 0.000 0.0000	235.500 29.000 -28.976 26.190 0.000 0.000 0.0000	235.500 29.000 -28.891 25.901 0.000 0.000 0.0000	235.500 29.000 -28.800 25.614 0.000 0.000 0.0000	235.500 29.000 -28.789 25.617 0.000 0.000 0.0000	235.500 29.000 -28.699 25.623 0.000 0.000 0.0000	235.500 29.000 -28.668 25.627 0.000 0.000 0.0000	235.500 29.000 -28.627 25.633 0.000 0.000 0.0000	235.500 29.000 -29.565 25.433 0.000 0.000 0.0000	235.500 29.000 -30.487 25.231 0.000 0.000 0.0000	235.500 29.000 -31.365 25.065 0.000 0.000 0.0000	235.500 29.000 -31.390 25.069 0.000 0.000 0.0000	235.500 29.000 -31.058 24.911 0.000 0.000 0.0000	235.500 29.000 -29.831 24.973 0.000 0.000 0.0000	235.500 29.000 -28.600 25.026 0.000 0.000 0.0000	235.500 29.000 -27.353 25.105 0.000 0.000 0.0000	235.500 29.000 -27.264 25.147 0.000 0.000 0.0000	235.500 29.000 -27.177 25.192 0.000 0.000 0.0000	235.500 29.000 -27.098 25.237 0.000 0.000 0.0000	235.500 29.000 -26.947 25.307 0.000 0.000 0.0000	235.500 29.000 -26.842 25.370 0.000 0.000 0.0000	235.500 29.000 -26.738 25.423 0.000 0.000 0.0000	235.500 29.000 -26.673 25.471 0.000 0.000 0.0000	235.500 29.000 -26.629 25.490 0.000 0.000 0.0000	235.500 29.000 -26.629 25.488 0.000 0.000 0.0000	235.500 29.000 -26.624 25.490 0.000 0.000 0.0000	235.500 29.000 -26.601 25.491 0.000 0.000 0.0000	235.500 29.000 -26.608 25.471 0.000 0.000 0.0000	235.500 29.000 -26.609 25.445 0.000 0.000 0.0000	235.500 29.000 -26.637 25.414 0.000 0.000 0.0000	235.500 29.000 -26.656 25.397 0.000 0.000 0.0000
236.000 29.000 -33.094 33.150 0.000 0.000 0.0000	236.000 29.000 -33.470 33.432 0.000 0.000 0.0000	236.000 29.000 -33.825 33.640 0.000 0.000 0.0000	236.000 29.000 -34.189 33.909 0.000 0.000 0.0000	236.000 29.000 -34.550 34.182 0.000 0.000 0.0000	236.000 29.000 -34.894 34.427 0.000 0.000 0.0000	236.000 29.000 -35.250 34.693 0.000 0.000 0.0000	236.000 29.000 -34.651 33.914 0.000 0.000 0.0000	236.000 29.000 -33.915 33.067 0.000 0.000 0.0000	236.000 29.000 -33.266 32.270 0.000 0.000 0.0000	236.000 29.000 -32.580 31.410 0.000 0.000 0.0000	236.000 29.000 -32.112 30.775 0.000 0.000 0.0000	236.000 29.000 -31.706 30.063 0.000 0.000 0.0000	236.000 29.000 -31.340 29.479 0.000 0.000 0.0000	236.000 29.000 -30.922 28.806 0.000 0.000 0.0000	236.000 29.000 -30.694 28.434 0.000 0.000 0.0000	236.000 29.000 -30.292 28.025 0.000 0.000 0.0000	236.000 29.000 -29.916 27.568 0.000 0.000 0.0000	236.000 29.000 -29.588 27.166 0.000 0.000 0.0000	236.000 29.000 -29.532 26.778 0.000 0.000 0.0000	236.000 29.000 -29.261 26.329 0.000 0.000 0.0000	236.000 29.000 -29.142 25.908 0.000 0.000 0.0000	236.000 29.000 -29.031 25.481 0.000 0.000 0.0000	236.000 29.000 -28.941 25.479 0.000 0.000 0.0000	236.000 29.000 -28.852 25.482 0.000 0.000 0.0000	236.000 29.000 -28.805 25.482 0.000 0.000 0.0000	236.000 29.000 -28.763 25.485 0.000 0.000 0.0000	236.000 29.000 -29.679 25.211 0.000 0.000 0.0000	236.000 29.000 -30.600 24.939 0.000 0.000 0.0000	236.000 29.000 -31.521 24.670 0.000 0.000 0.0000	236.000 29.000 -31.530 24.665 0.000 0.000 0.0000	236.000 29.000 -31.139 24.485 0.000 0.000 0.0000	236.000 29.000 -29.828 24.614 0.000 0.000 0.0000	236.000 29.000 -28.513 24.752 0.000 0.000 0.0000	236.000 29.000 -27.203 24.886 0.000 0.000 0.0000	236.000 29.000 -27.116 24.948 0.000 0.000 0.0000	236.000 29.000 -27.032 25.008 0.000 0.000 0.0000	236.000 29.000 -26.947 25.080 0.000 0.000 0.0000	236.000 29.000 -26.805 25.163 0.000 0.000 0.0000	236.000 29.000 -26.703 25.232 0.000 0.000 0.0000	236.000 29.000 -26.588 25.306 0.000 0.000 0.0000	236.000 29.000 -26.536 25.348 0.000 0.000 0.0000	236.000 29.000 -26.486 25.400 0.000 0.000 0.0000	236.000 29.000 -26.497 25.380 0.000 0.000 0.0000	236.000 29.000 -26.498 25.388 0.000 0.000 0.0000	236.000 29.000 -26.465 25.406 0.000 0.000 0.0000	236.000 29.000 -26.471 25.396 0.000 0.000 0.0000	236.000 29.000 -26.465 25.392 0.000 0.000 0.0000	236.000 29.000 -26.503 25.341 0.000 0.000 0.0000	236.000 29.000 -26.517 25.321 0.000 0.000 0.0000
236.500 29.000 -33.048 33.180 0.000 0.000 0.0000	236.500 29.000 -33.413 33.406 0.000 0.000 0.0000	236.500 29.000 -33.765 33.609 0.000 0.000 0.0000	236.500 29.000 -34.123 33.837 0.000 0.000 0.0000	236.500 29.000 -34.475 34.074 0.000 0.000 0.0000	236.500 29.000 -34.813 34.274 0.000 0.000 0.0000	236.500 29.000 -35.162 34.503 0.000 0.000 0.0000	236.500 29.000 -34.699 34.067 0.000 0.000 0.0000	236.500 29.000 -34.240 33.672 0.000 0.000 0.0000	236.500 29.000 -33.811 33.317 0.000 0.000 0.0000	236.500 29.000 -33.354 32.900 0.000 0.000 0.0000	236.500 29.000 -32.807 32.113 0.000 0.000 0.0000	236.500 29.000 -32.503 31.446 0.000 0.000 0.0000	236.500 29.000 -32.046 30.735 0.000 0.000 0.0000	236.500 29.000 -31.780 30.112 0.000 0.000 0.0000	236.500 29.000 -31.417 29.556 0.000 0.000 0.0000	236.500 29.000 -30.915 28.961 0.000 0.000 0.0000	236.500 29.000 -30.504 28.383 0.000 0.000 0.0000	236.500 29.000 -30.144 27.865 0.000 0.000 0.0000	236.500 29.000 -29.949 27.247 0.000 0.000 0.0000	236.500 29.000 -29.673 26.616 0.000 0.000 0.0000	236.500 29.000 -29.532 26.031 0.000 0.000 0.0000	236.500 29.000 -29.260 25.382 0.000 0.000 0.0000	236.500 29.000 -29.183 25.374 0.000 0.000 0.0000	236.500 29.000 -29.098 25.383 0.000 0.000 0.0000	236.500 29.000 -29.032 25.384 0.000 0.000 0.0000	236.500 29.000 -28.899 25.366 0.000 0.000 0.0000	236.500 29.000 -29.873 25.018 0.000 0.000 0.0000	236.500 29.000 -30.794 24.661 0.000 0.000 0.0000	236.500 29.000 -31.684 24.309 0.000 0.000 0.0000	236.500 29.000 -31.681 24.318 0.000 0.000 0.0000	236.500 29.000 -31.220 24.090 0.000 0.000 0.0000	236.500 29.000 -29.829 24.275 0.000 0.000 0.0000	236.500 29.000 -28.439 24.470 0.000 0.000 0.0000	236.500 29.000 -27.057 24.669 0.000 0.000 0.0000	236.500 29.000 -26.969 24.739 0.000 0.000 0.0000	236.500 29.000 -26.892 24.818 0.000 0.000 0.0000	236.500 29.000 -26.805 24.912 0.000 0.000 0.0000	236.500 29.000 -26.679 25.001 0.000 0.000 0.0000	236.500 29.000 -26.570 25.091 0.000 0.000 0.0000	236.500 29.000 -26.452 25.184 0.000 0.000 0.0000	236.500 29.000 -26.401 25.241 0.000 0.000 0.0000	236.500 29.000 -26.357 25.296 0.000 0.000 0.0000	236.500 29.000 -26.354 25.296 0.000 0.000 0.0000	236.500 29.000 -26.363 25.299 0.000 0.000 0.0000	236.500 29.000 -26.346 25.320 0.000 0.000 0.0000	236.500 29.000 -26.350 25.303 0.000 0.000 0.0000	236.500 29.000 -26.340 25.305 0.000 0.000 0.0000	236.500 29.000 -26.366 25.266 0.000 0.000 0.0000	236.500 29.000 -26.369 25.255 0.000 0.000 0.0000
237.000 29.000 -32.879 33.121 0.000 0.000 0.0000	237.000 29.000 -33.253 33.320 0.000 0.000 0.0000	237.000 29.000 -33.610 33.519 0.000 0.000 0.0000	237.000 29.000 -33.979 33.715 0.000 0.000 0.0000	237.000 29.000 -34.344 33.918 0.000 0.000 0.0000	237.000 29.000 -34.698 34.095 0.000 0.000 0.0000	237.000 29.000 -35.060 34.295 0.000 0.000 0.0000	237.000 29.000 -34.715 34.125 0.000 0.000 0.0000	237.000 29.000 -34.418 34.015 0.000 0.000 0.0000	237.000 29.000 -34.141 33.945 0.000 0.000 0.0000	237.000 29.000 -33.850 33.824 0.000 0.000 0.0000	237.000 29.000 -33.482 33.247 0.000 0.000 0.0000	237.000 29.000 -33.282 32.778 0.000 0.000 0.0000	237.000 29.000 -32.904 32.198 0.000 0.000 0.0000	237.000 29.000 -32.610 31.612 0.000 0.000 0.0000	237.000 29.000 -32.251 30.984 0.000 0.000 0.0000	237.000 29.000 -31.755 30.266 0.000 0.000 0.0000	237.000 29.000 -31.366 29.619 0.000 0.000 0.0000	237.000 29.000 -30.985 28.994 0.000 0.000 0.0000	237.000 29.000 -30.562 27.990 0.000 0.000 0.0000	237.000 29.000 -30.285 27.136 0.000 0.000 0.0000	237.000 29.000 -29.929 26.239 0.000 0.000 0.0000	237.000 29.000 -29.614 25.336 0.000 0.000 0.0000	237.000 29.000 -29.566 25.337 0.000 0.000 0.0000	237.000 29.000 -29.401 25.342 0.000 0.000 0.0000	237.000 29.000 -29.268 25.318 0.000 0.000 0.0000	237.000 29.000 -29.119 25.293 0.000 0.000 0.0000	237.000 29.000 -30.073 24.867 0.000 0.000 0.0000	237.000 29.000 -30.990 24.429 0.000 0.000 0.0000	237.000 29.000 -31.890 24.000 0.000 0.000 0.0000	237.000 29.000 -31.923 23.998 0.000 0.000 0.0000	237.000 29.000 -31.308 23.732 0.000 0.000 0.0000	237.000 29.000 -29.835 23.957 0.000 0.000 0.0000	237.000 29.000 -28.374 24.194 0.000 0.000 0.0000	237.000 29.000 -26.913 24.440 0.000 0.000 0.0000	237.000 29.000 -26.828 24.522 0.000 0.000 0.0000	237.000 29.000 -26.756 24.617 0.000 0.000 0.0000	237.000 29.000 -26.669 24.730 0.000 0.000 0.0000	237.000 29.000 -26.550 24.833 0.000 0.000 0.0000	237.000 29.000 -26.446 24.932 0.000 0.000 0.0000	237.000 29.000 -26.325 25.054 0.000 0.000 0.0000	237.000 29.000 -26.275 25.118 0.000 0.000 0.0000	237.000 29.000 -26.220 25.210 0.000 0.000 0.0000	237.000 29.000 -26.213 25.214 0.000 0.000 0.0000	237.000 29.000 -26.227 25.210 0.000 0.000 0.0000	237.000 29.000 -26.234 25.211 0.000 0.000 0.0000	237.000 29.000 -26.224 25.196 0.000 0.000 0.0000	237.000 29.000 -26.218 25.200 0.000 0.000 0.0000	237.000 29.000 -26.230 25.185 0.000 0.000 0.0000	237.000 29.000 -26.230 25.173 0.000 0.000 0.0000
237.500 29.000 -32.707 32.854 0.000 0.000 0.0000	237.500 29.000 -33.086 33.054 0.000 0.000 0.0000	237.500 29.000 -33.452 33.268 0.000 0.000 0.0000	237.500 29.000 -33.824 33.466 0.000 0.000 0.0000	237.500 29.000 -34.199 33.674 0.000 0.000 0.0000	237.500 29.000 -34.562 33.868 0.000 0.000 0.0000	237.500 29.000 -34.931 34.077 0.000 0.000 0.0000	237.500 29.000 -34.654 34.046 0.000 0.000 0.0000	237.500 29.000 -34.494 34.119 0.000 0.000 0.0000	237.500 29.000 -34.324 34.194 0.000 0.000 0.0000	237.500 29.000 -34.156 34.237 0.000 0.000 0.0000	237.500 29.000 -33.884 33.876 0.000 0.000 0.0000	237.500 29.000 -33.760 33.617 0.000 0.000 0.0000	237.500 29.000 -33.384 33.163 0.000 0.000 0.0000	237.500 29.000 -33.326 32.920 0.000 0.000 0.0000	237.500 29.000 -33.016 32.332 0.000 0.000 0.0000	237.500 29.000 -32.533 31.620 0.000 0.000 0.0000	237.500 29.000 -32.233 31.055 0.000 0.000 0.0000	237.500 29.000 -31.870 30.436 0.000 0.000 0.0000	237.500 29.000 -31.416 29.105 0.000 0.000 0.0000	237.500 29.000 -30.878 27.817 0.000 0.000 0.0000	237.500 29.000 -30.524 26.624 0.000 0.000 0.0000	237.500 29.000 -30.147 25.376 0.000 0.000 0.0000	237.500 29.000 -29.950 25.342 0.000 0.000 0.0000	237.500 29.000 -29.788 25.350 0.000 0.000 0.0000	237.500 29.000 -29.654 25.328 0.000 0.000 0.0000	237.500 29.000 -29.473 25.301 0.000 0.000 0.0000	237.500 29.000 -30.403 24.784 0.000 0.000 0.0000	237.500 29.000 -31.310 24.252 0.000 0.000 0.0000	237.500 29.000 -32.168 23.734 0.000 0.000 0.0000	237.500 29.000 -32.186 23.729 0.000 0.000 0.0000	237.500 29.000 -31.474 23.400 0.000 0.000 0.0000	237.500 29.000 -29.897 23.652 0.000 0.000 0.0000	237.500 29.000 -28.312 23.915 0.000 0.000 0.0000	237.500 29.000 -26.778 24.183 0.000 0.000 0.0000	237.500 29.000 -26.689 24.282 0.000 0.000 0.0000	237.500 29.000 -26.619 24.391 0.000 0.000 0.0000	237.500 29.000 -26.533 24.525 0.000 0.000 0.0000	237.500 29.000 -26.417 24.650 0.000 0.000 0.0000	237.500 29.000 -26.313 24.771 0.000 0.000 0.0000	237.500 29.000 -26.201 24.894 0.000 0.000 0.0000	237.500 29.000 -26.135 24.998 0.000 0.000 0.0000	237.500 29.000 -26.078 25.102 0.000 0.000 0.0000	237.500 29.000 -26.072 25.108 0.000 0.000 0.0000	237.500 29.000 -26.084 25.107 0.000 0.000 0.0000	237.500 29.000 -26.105 25.088 0.000 0.000 0.0000	237.500 29.000 -26.094 25.101 0.000 0.000 0.0000	237.500 29.000 -26.080 25.107 0.000 0.000 0.0000	237.500 29.000 -26.088 25.098 0.000 0.000 0.0000	237.500 29.000 -26.092 25.080 0.000 0.000 0.0000
238.000 29.000 -32.595 32.567 0.000 0.000 0.0000	238.000 29.000 -32.970 32.772 0.000 0.000 0.0000	238.000 29.000 -33.338 32.986 0.000 0.000 0.0000	238.000 29.000 -33.703 33.195 0.000 0.000 0.0000	238.000 29.000 -34.076 33.422 0.000 0.000 0.0000	238.000 29.000 -34.432 33.631 0.000 0.000 0.0000	238.000 29.000 -34.795 33.851 0.000 0.000 0.0000	238.000 29.000 -34.584 33.908 0.000 0.000 0.0000	238.000 29.000 -34.521 34.081 0.000 0.000 0.0000	238.000 29.000 -34.440 34.236 0.000 0.000 0.0000	238.000 29.000 -34.362 34.366 0.000 0.000 0.0000	238.000 29.000 -34.166 34.161 0.000 0.000 0.0000	238.000 29.000 -34.077 34.017 0.000 0.000 0.0000	238.000 29.000 -33.847 33.760 0.000 0.000 0.0000	238.000 29.000 -33.798 33.626 0.000 0.000 0.0000	238.000 29.000 -33.474 33.147 0.000 0.000 0.0000	238.000 29.000 -33.258 32.792 0.000 0.000 0.0000	238.000 29.000 -33.039 32.431 0.000 0.000 0.0000	238.000 29.000 -32.614 31.876 0.000 0.000 0.0000	238.000 29.000 -32.162 30.247 0.000 0.000 0.0000	238.000 29.000 -31.677 28.683 0.000 0.000 0.0000	238.000 29.000 -31.056 27.013 0.000 0.000 0.0000	238.000 29.000 -30.670 25.449 0.000 0.000 0.0000	238.000 29.000 -30.550 25.455 0.000 0.000 0.0000	238.000 29.000 -30.383 25.478 0.000 0.000 0.0000	238.000 29.000 -30.121 25.429 0.000 0.000 0.0000	238.000 29.000 -29.833 25.344 0.000 0.000 0.0000	238.000 29.000 -30.746 24.755 0.000 0.000 0.0000	238.000 29.000 -31.634 24.139 0.000 0.000 0.0000	238.000 29.000 -32.501 23.549 0.000 0.000 0.0000	238.000 29.000 -32.513 23.544 0.000 0.000 0.0000	238.000 29.000 -31.656 23.117 0.000 0.000 0.0000	238.000 29.000 -29.968 23.370 0.000 0.000 0.0000	238.000 29.000 -28.284 23.632 0.000 0.000 0.0000	238.000 29.000 -26.641 23.898 0.000 0.000 0.0000	238.000 29.000 -26.551 24.020 0.000 0.000 0.0000	238.000 29.000 -26.478 24.155 0.000 0.000 0.0000	238.000 29.000 -26.390 24.293 0.000 0.000 0.0000	238.000 29.000 -26.280 24.442 0.000 0.000 0.0000	238.000 29.000 -26.176 24.594 0.000 0.000 0.0000	238.000 29.000 -26.065 24.730 0.000 0.000 0.0000	238.000 29.000 -25.985 24.858 0.000 0.000 0.0000	238.000 29.000 -25.926 24.966 0.000 0.000 0.0000	238.000 29.000 -25.922 24.973 0.000 0.000 0.0000	238.000 29.000 -25.933 24.980 0.000 0.000 0.0000	238.000 29.000 -25.955 24.975 0.000 0.000 0.0000	238.000 29.000 -25.958 24.985 0.000 0.000 0.0000	238.000 29.000 -25.940 24.998 0.000 0.000 0.0000	238.000 29.000 -25.940 24.971 0.000 0.000 0.0000	238.000 29.000 -25.937 24.981 0.000 0.000 0.0000
238.500 29.000 -32.507 32.409 0.000 0.000 0.0000	238.500 29.000 -32.871 32.602 0.000 0.000 0.0000	238.500 29.000 -33.228 32.805 0.000 0.000 0.0000	238.500 29.000 -33.580 33.007 0.000 0.000 0.0000	238.500 29.000 -33.946 33.215 0.000 0.000 0.0000	238.500 29.000 -34.290 33.414 0.000 0.000 0.0000	238.500 29.000 -34.641 33.629 0.000 0.000 0.0000	238.500 29.000 -34.480 33.727 0.000 0.000 0.0000	238.500 29.000 -34.490 33.951 0.000 0.000 0.0000	238.500 29.000 -34.465 34.142 0.000 0.000 0.0000	238.500 29.000 -34.454 34.318 0.000 0.000 0.0000	238.500 29.000 -34.321 34.207 0.000 0.000 0.0000	238.500 29.000 -34.247 34.122 0.000 0.000 0.0000	238.500 29.000 -34.113 33.979 0.000 0.000 0.0000	238.500 29.000 -34.092 33.906 0.000 0.000 0.0000	238.500 29.000 -33.824 33.592 0.000 0.000 0.0000	238.500 29.000 -33.709 33.455 0.000 0.000 0.0000	238.500 29.000 -33.529 33.245 0.000 0.000 0.0000	238.500 29.000 -33.262 32.931 0.000 0.000 0.0000	238.500 29.000 -32.856 31.120 0.000 0.000 0.0000	238.500 29.000 -32.439 29.354 0.000 0.000 0.0000	238.500 29.000 -31.797 27.444 0.000 0.000 0.0000	238.500 29.000 -31.438 25.659 0.000 0.000 0.0000	238.500 29.000 -31.106 25.581 0.000 0.000 0.0000	238.500 29.000 -31.012 25.660 0.000 0.000 0.0000	238.500 29.000 -30.722 25.605 0.000 0.000 0.0000	238.500 29.000 -30.396 25.525 0.000 0.000 0.0000	238.500 29.000 -31.287 24.852 0.000 0.000 0.0000	238.500 29.000 -32.149 24.141 0.000 0.000 0.0000	238.500 29.000 -32.935 23.441 0.000 0.000 0.0000	238.500 29.000 -32.945 23.436 0.000 0.000 0.0000	238.500 29.000 -31.846 22.881 0.000 0.000 0.0000	238.500 29.000 -30.042 23.105 0.000 0.000 0.0000	238.500 29.000 -28.249 23.337 0.000 0.000 0.0000	238.500 29.000 -26.510 23.582 0.000 0.000 0.0000	238.500 29.000 -26.403 23.716 0.000 0.000 0.0000	238.500 29.000 -26.323 23.883 0.000 0.000 0.0000	238.500 29.000 -26.244 24.049 0.000 0.000 0.0000	238.500 29.000 -26.132 24.202 0.000 0.000 0.0000	238.500 29.000 -26.033 24.391 0.000 0.000 0.0000	238.500 29.000 -25.919 24.545 0.000 0.000 0.0000	238.500 29.000 -25.837 24.698 0.000 0.000 0.0000	238.500 29.000 -25.763 24.809 0.000 0.000 0.0000	238.500 29.000 -25.763 24.817 0.000 0.000 0.0000	238.500 29.000 -25.772 24.830 0.000 0.000 0.0000	238.500 29.000 -25.786 24.843 0.000 0.000 0.0000	238.500 29.000 -25.798 24.852 0.000 0.000 0.0000	238.500 29.000 -25.782 24.839 0.000 0.000 0.0000	238.500 29.000 -25.776 24.831 0.000 0.000 0.0000	238.500 29.000 -25.762 24.861 0.000 0.000 0.0000
239.000 29.000 -32.327 32.231 0.000 0.000 0.0000	239.000 29.000 -32.689 32.410 0.000 0.000 0.0000	239.000 29.000 -33.046 32.614 0.000 0.000 0.0000	239.000 29.000 -33.404 32.813 0.000 0.000 0.0000	239.000 29.000 -33.778 33.010 0.000 0.000 0.0000	239.000 29.000 -34.132 33.197 0.000 0.000 0.0000	239.000 29.000 -34.487 33.411 0.000 0.000 0.0000	239.000 29.000 -34.378 33.543 0.000 0.000 0.0000	239.000 29.000 -34.426 33.770 0.000 0.000 0.0000	239.000 29.000 -34.449 33.973 0.000 0.000 0.0000	239.000 29.000 -34.490 34.171 0.000 0.000 0.0000	239.000 29.000 -34.419 34.128 0.000 0.000 0.0000	239.000 29.000 -34.335 34.054 0.000 0.000 0.0000	239.000 29.000 -34.281 33.997 0.000 0.000 0.0000	239.000 29.000 -34.279 33.954 0.000 0.000 0.0000	239.000 29.000 -34.107 33.799 0.000 0.000 0.0000	239.000 29.000 -33.998 33.713 0.000 0.000 0.0000	239.000 29.000 -33.820 33.577 0.000 0.000 0.0000	239.000 29.000 -33.648 33.417 0.000 0.000 0.0000	239.000 29.000 -33.266 31.483 0.000 0.000 0.0000	239.000 29.000 -32.900 29.595 0.000 0.000 0.0000	239.000 29.000 -32.479 27.703 0.000 0.000 0.0000	239.000 29.000 -32.146 25.808 0.000 0.000 0.0000	239.000 29.000 -31.885 25.789 0.000 0.000 0.0000	239.000 29.000 -31.637 25.832 0.000 0.000 0.0000	239.000 29.000 -31.319 25.788 0.000 0.000 0.0000	239.000 29.000 -30.975 25.743 0.000 0.000 0.0000	239.000 29.000 -31.858 25.009 0.000 0.000 0.0000	239.000 29.000 -32.691 24.221 0.000 0.000 0.0000	239.000 29.000 -33.391 23.405 0.000 0.000 0.0000	239.000 29.000 -33.401 23.400 0.000 0.000 0.0000	239.000 29.000 -32.178 22.745 0.000 0.000 0.0000	239.000 29.000 -30.214 22.898 0.000 0.000 0.0000	239.000 29.000 -28.264 23.057 0.000 0.000 0.0000	239.000 29.000 -26.361 23.219 0.000 0.000 0.0000	239.000 29.000 -26.253 23.399 0.000 0.000 0.0000	239.000 29.000 -26.154 23.557 0.000 0.000 0.0000	239.000 29.000 -26.082 23.758 0.000 0.000 0.0000	239.000 29.000 -25.975 23.952 0.000 0.000 0.0000	239.000 29.000 -25.876 24.133 0.000 0.000 0.0000	239.000 29.000 -25.766 24.324 0.000 0.000 0.0000	239.000 29.000 -25.676 24.489 0.000 0.000 0.0000	239.000 29.000 -25.579 24.602 0.000 0.000 0.0000	239.000 29.000 -25.582 24.603 0.000 0.000 0.0000	239.000 29.000 -25.590 24.625 0.000 0.000 0.0000	239.000 29.000 -25.587 24.658 0.000 0.000 0.0000	239.000 29.000 -25.606 24.673 0.000 0.000 0.0000	239.000 29.000 -25.593 24.671 0.000 0.000 0.0000	239.000 29.000 -25.574 24.680 0.000 0.000 0.0000	239.000 29.000 -25.554 24.686 0.000 0.000 0.0000
239.500 29.000 -32.172 31.842 0.000 0.000 0.0000	239.500 29.000 -32.529 32.058 0.000 0.000 0.0000	239.500 29.000 -32.878 32.294 0.000 0.000 0.0000	239.500 29.000 -33.233 32.521 0.000 0.000 0.0000	239.500 29.000 -33.608 32.747 0.000 0.000 0.0000	239.500 29.000 -33.967 32.966 0.000 0.000 0.0000	239.500 29.000 -34.320 33.202 0.000 0.000 0.0000	239.500 29.000 -34.270 33.380 0.000 0.000 0.0000	239.500 29.000 -34.344 33.595 0.000 0.000 0.0000	239.500 29.000 -34.402 33.801 0.000 0.000 0.0000	239.500 29.000 -34.497 34.022 0.000 0.000 0.0000	239.500 29.000 -34.452 34.001 0.000 0.000 0.0000	239.500 29.000 -34.401 33.953 0.000 0.000 0.0000	239.500 29.000 -34.345 33.891 0.000 0.000 0.0000	239.500 29.000 -34.361 33.868 0.000 0.000 0.0000	239.500 29.000 -34.281 33.811 0.000 0.000 0.0000	239.500 29.000 -34.185 33.755 0.000 0.000 0.0000	239.500 29.000 -33.982 33.640 0.000 0.000 0.0000	239.500 29.000 -33.927 33.602 0.000 0.000 0.0000	239.500 29.000 -33.719 31.681 0.000 0.000 0.0000	239.500 29.000 -33.347 29.669 0.000 0.000 0.0000	239.500 29.000 -33.132 27.787 0.000 0.000 0.0000	239.500 29.000 -32.817 25.834 0.000 0.000 0.0000	239.500 29.000 -32.609 25.903 0.000 0.000 0.0000	239.500 29.000 -32.229 25.926 0.000 0.000 0.0000	239.500 29.000 -31.882 25.916 0.000 0.000 0.0000	239.500 29.000 -31.519 25.918 0.000 0.000 0.0000	239.500 29.000 -32.417 25.155 0.000 0.000 0.0000	239.500 29.000 -33.235 24.353 0.000 0.000 0.0000	239.500 29.000 -33.905 23.479 0.000 0.000 0.0000	239.500 29.000 -33.922 23.478 0.000 0.000 0.0000	239.500 29.000 -32.538 22.681 0.000 0.000 0.0000	239.500 29.000 -30.399 22.731 0.000 0.000 0.0000	239.500 29.000 -28.274 22.772 0.000 0.000 0.0000	239.500 29.000 -26.212 22.843 0.000 0.000 0.0000	239.500 29.000 -26.080 23.037 0.000 0.000 0.0000	239.500 29.000 -25.980 23.232 0.000 0.000 0.0000	239.500 29.000 -25.905 23.443 0.000 0.000 0.0000	239.500 29.000 -25.797 23.646 0.000 0.000 0.0000	239.500 29.000 -25.703 23.843 0.000 0.000 0.0000	239.500 29.000 -25.591 24.035 0.000 0.000 0.0000	239.500 29.000 -25.487 24.213 0.000 0.000 0.0000	239.500 29.000 -25.355 24.353 0.000 0.000 0.0000	239.500 29.000 -25.358 24.363 0.000 0.000 0.0000	239.500 29.000 -25.366 24.396 0.000 0.000 0.0000	239.500 29.000 -25.348 24.428 0.000 0.000 0.0000	239.500 29.000 -25.360 24.475 0.000 0.000 0.0000	239.500 29.000 -25.367 24.479 0.000 0.000 0.0000	239.500 29.000 -25.346 24.508 0.000 0.000 0.0000	239.500 29.000 -25.306 24.467 0.000 0.000 0.0000
240.000 29.000 -32.106 31.421 0.000 0.000 0.0000	240.000 29.000 -32.441 31.665 0.000 0.000 0.0000	240.000 29.000 -32.773 31.935 0.000 0.000 0.0000	240.000 29.000 -33.110 32.212 0.000 0.000 0.0000	240.000 29.000 -33.469 32.474 0.000 0.000 0.0000	240.000 29.000 -33.816 32.749 0.000 0.000 0.0000	240.000 29.000 -34.150 33.022 0.000 0.000 0.0000	240.000 29.000 -34.163 33.231 0.000 0.000 0.0000	240.000 29.000 -34.271 33.444 0.000 0.000 0.0000	240.000 29.000 -34.358 33.637 0.000 0.000 0.0000	240.000 29.000 -34.530 33.893 0.000 0.000 0.0000	240.000 29.000 -34.488 33.872 0.000 0.000 0.0000	240.000 29.000 -34.488 33.861 0.000 0.000 0.0000	240.000 29.000 -34.422 33.793 0.000 0.000 0.0000	240.000 29.000 -34.455 33.769 0.000 0.000 0.0000	240.000 29.000 -34.366 33.719 0.000 0.000 0.0000	240.000 29.000 -34.303 33.707 0.000 0.000 0.0000	240.000 29.000 -34.127 33.630 0.000 0.000 0.0000	240.000 29.000 -34.062 33.589 0.000 0.000 0.0000	240.000 29.000 -33.981 31.669 0.000 0.000 0.0000	240.000 29.000 -33.747 29.655 0.000 0.000 0.0000	240.000 29.000 -33.670 27.747 0.000 0.000 0.0000	240.000 29.000 -33.426 25.761 0.000 0.000 0.0000	240.000 29.000 -33.338 25.983 0.000 0.000 0.0000	240.000 29.000 -32.774 25.929 0.000 0.000 0.0000	240.000 29.000 -32.405 25.961 0.000 0.000 0.0000	240.000 29.000 -32.029 26.023 0.000 0.000 0.0000	240.000 29.000 -32.966 25.271 0.000 0.000 0.0000	240.000 29.000 -33.800 24.496 0.000 0.000 0.0000	240.000 29.000 -34.516 23.623 0.000 0.000 0.0000	240.000 29.000 -34.549 23.631 0.000 0.000 0.0000	240.000 29.000 -32.926 22.694 0.000 0.000 0.0000	240.000 29.000 -30.593 22.601 0.000 0.000 0.0000	240.000 29.000 -28.263 22.461 0.000 0.000 0.0000	240.000 29.000 -26.039 22.427 0.000 0.000 0.0000	240.000 29.000 -25.900 22.632 0.000 0.000 0.0000	240.000 29.000 -25.786 22.852 0.000 0.000 0.0000	240.000 29.000 -25.713 23.126 0.000 0.000 0.0000	240.000 29.000 -25.590 23.309 0.000 0.000 0.0000	240.000 29.000 -25.499 23.532 0.000 0.000 0.0000	240.000 29.000 -25.374 23.705 0.000 0.000 0.0000	240.000 29.000 -25.254 23.900 0.000 0.000 0.0000	240.000 29.000 -25.094 24.017 0.000 0.000 0.0000	240.000 29.000 -25.088 24.074 0.000 0.000 0.0000	240.000 29.000 -25.090 24.128 0.000 0.000 0.0000	240.000 29.000 -25.066 24.177 0.000 0.000 0.0000	240.000 29.000 -25.074 24.217 0.000 0.000 0.0000	240.000 29.000 -25.062 24.202 0.000 0.000 0.0000	240.000 29.000 -25.071 24.307 0.000 0.000 0.0000	240.000 29.000 -25.005 24.243 0.000 0.000 0.0000
240.500 29.000 -32.125 31.126 0.000 0.000 0.0000	240.500 29.000 -32.414 31.393 0.000 0.000 0.0000	240.500 29.000 -32.721 31.689 0.000 0.000 0.0000	240.500 29.000 -33.031 31.989 0.000 0.000 0.0000	240.500 29.000 -33.347 32.265 0.000 0.000 0.0000	240.500 29.000 -33.671 32.569 0.000 0.000 0.0000	240.500 29.000 -33.965 32.860 0.000 0.000 0.0000	240.500 29.000 -34.042 33.097 0.000 0.000 0.0000	240.500 29.000 -34.184 33.316 0.000 0.000 0.0000	240.500 29.000 -34.344 33.570 0.000 0.000 0.0000	240.500 29.000 -34.575 33.837 0.000 0.000 0.0000	240.500 29.000 -34.563 33.821 0.000 0.000 0.0000	240.500 29.000 -34.589 33.819 0.000 0.000 0.0000	240.500 29.000 -34.495 33.739 0.000 0.000 0.0000	240.500 29.000 -34.539 33.701 0.000 0.000 0.0000	240.500 29.000 -34.494 33.692 0.000 0.000 0.0000	240.500 29.000 -34.413 33.659 0.000 0.000 0.0000	240.500 29.000 -34.287 33.633 0.000 0.000 0.0000	240.500 29.000 -34.230 33.596 0.000 0.000 0.0000	240.500 29.000 -34.285 31.672 0.000 0.000 0.0000	240.500 29.000 -34.165 29.639 0.000 0.000 0.0000	240.500 29.000 -34.137 27.677 0.000 0.000 0.0000	240.500 29.000 -34.019 25.646 0.000 0.000 0.0000	240.500 29.000 -33.836 25.873 0.000 0.000 0.0000	240.500 29.000 -33.283 25.877 0.000 0.000 0.0000	240.500 29.000 -32.888 25.962 0.000 0.000 0.0000	240.500 29.000 -32.493 26.096 0.000 0.000 0.0000	240.500 29.000 -33.480 25.375 0.000 0.000 0.0000	240.500 29.000 -34.321 24.603 0.000 0.000 0.0000	240.500 29.000 -35.089 23.802 0.000 0.000 0.0000	240.500 29.000 -35.179 23.832 0.000 0.000 0.0000	240.500 29.000 -33.374 22.793 0.000 0.000 0.0000	240.500 29.000 -30.769 22.458 0.000 0.000 0.0000	240.500 29.000 -28.297 22.176 0.000 0.000 0.0000	240.500 29.000 -25.876 21.950 0.000 0.000 0.0000	240.500 29.000 -25.693 22.205 0.000 0.000 0.0000	240.500 29.000 -25.579 22.461 0.000 0.000 0.0000	240.500 29.000 -25.484 22.752 0.000 0.000 0.0000	240.500 29.000 -25.355 22.972 0.000 0.000 0.0000	240.500 29.000 -25.250 23.164 0.000 0.000 0.0000	240.500 29.000 -25.101 23.326 0.000 0.000 0.0000	240.500 29.000 -24.961 23.537 0.000 0.000 0.0000	240.500 29.000 -24.781 23.636 0.000 0.000 0.0000	240.500 29.000 -24.747 23.722 0.000 0.000 0.0000	240.500 29.000 -24.746 23.809 0.000 0.000 0.0000	240.500 29.000 -24.716 23.874 0.000 0.000 0.0000	240.500 29.000 -24.733 23.924 0.000 0.000 0.0000	240.500 29.000 -24.678 23.945 0.000 0.000 0.0000	240.500 29.000 -24.705 24.049 0.000 0.000 0.0000	240.500 29.000 -24.633 23.977 0.000 0.000 0.0000
241.000 29.000 -32.180 31.040 0.000 0.000 0.0000	241.000 29.000 -32.429 31.309 0.000 0.000 0.0000	241.000 29.000 -32.671 31.568 0.000 0.000 0.0000	241.000 29.000 -32.955 31.880 0.000 0.000 0.0000	241.000 29.000 -33.234 32.158 0.000 0.000 0.0000	241.000 29.000 -33.516 32.420 0.000 0.000 0.0000	241.000 29.000 -33.766 32.718 0.000 0.000 0.0000	241.000 29.000 -33.944 33.024 0.000 0.000 0.0000	241.000 29.000 -34.139 33.277 0.000 0.000 0.0000	241.000 29.000 -34.436 33.635 0.000 0.000 0.0000	241.000 29.000 -34.713 33.932 0.000 0.000 0.0000	241.000 29.000 -34.715 33.904 0.000 0.000 0.0000	241.000 29.000 -34.769 33.902 0.000 0.000 0.0000	241.000 29.000 -34.721 33.873 0.000 0.000 0.0000	241.000 29.000 -34.770 33.822 0.000 0.000 0.0000	241.000 29.000 -34.702 33.781 0.000 0.000 0.0000	241.000 29.000 -34.572 33.730 0.000 0.000 0.0000	241.000 29.000 -34.443 33.715 0.000 0.000 0.0000	241.000 29.000 -34.386 33.672 0.000 0.000 0.0000	241.000 29.000 -34.613 31.753 0.000 0.000 0.0000	241.000 29.000 -34.598 29.703 0.000 0.000 0.0000	241.000 29.000 -34.607 27.625 0.000 0.000 0.0000	241.000 29.000 -34.578 25.527 0.000 0.000 0.0000	241.000 29.000 -34.322 25.759 0.000 0.000 0.0000	241.000 29.000 -33.756 25.811 0.000 0.000 0.0000	241.000 29.000 -33.354 25.975 0.000 0.000 0.0000	241.000 29.000 -32.979 26.198 0.000 0.000 0.0000	241.000 29.000 -34.024 25.508 0.000 0.000 0.0000	241.000 29.000 -34.793 24.679 0.000 0.000 0.0000	241.000 29.000 -35.664 23.972 0.000 0.000 0.0000	241.000 29.000 -35.648 23.944 0.000 0.000 0.0000	241.000 29.000 -33.680 22.703 0.000 0.000 0.0000	241.000 29.000 -30.862 22.213 0.000 0.000 0.0000	241.000 29.000 -28.297 21.859 0.000 0.000 0.0000	241.000 29.000 -25.691 21.449 0.000 0.000 0.0000	241.000 29.000 -25.479 21.730 0.000 0.000 0.0000	241.000 29.000 -25.322 22.007 0.000 0.000 0.0000	241.000 29.000 -25.222 22.322 0.000 0.000 0.0000	241.000 29.000 -25.066 22.559 0.000 0.000 0.0000	241.000 29.000 -24.939 22.739 0.000 0.000 0.0000	241.000 29.000 -24.758 22.898 0.000 0.000 0.0000	241.000 29.000 -24.588 23.121 0.000 0.000 0.0000	241.000 29.000 -24.380 23.214 0.000 0.000 0.0000	241.000 29.000 -24.318 23.320 0.000 0.000 0.0000	241.000 29.000 -24.311 23.428 0.000 0.000 0.0000	241.000 29.000 -24.278 23.515 0.000 0.000 0.0000	241.000 29.000 -24.290 23.565 0.000 0.000 0.0000	241.000 29.000 -24.200 23.614 0.000 0.000 0.0000	241.000 29.000 -24.230 23.758 0.000 0.000 0.0000	241.000 29.000 -24.152 23.661 0.000 0.000 0.0000
241.500 29.000 -32.259 31.149 0.000 0.000 0.0000	241.500 29.000 -32.457 31.386 0.000 0.000 0.0000	241.500 29.000 -32.653 31.612 0.000 0.000 0.0000	241.500 29.000 -32.862 31.852 0.000 0.000 0.0000	241.500 29.000 -33.109 32.132 0.000 0.000 0.0000	241.500 29.000 -33.341 32.335 0.000 0.000 0.0000	241.500 29.000 -33.534 32.625 0.000 0.000 0.0000	241.500 29.000 -33.804 32.965 0.000 0.000 0.0000	241.500 29.000 -34.129 33.350 0.000 0.000 0.0000	241.500 29.000 -34.544 33.777 0.000 0.000 0.0000	241.500 29.000 -34.944 34.199 0.000 0.000 0.0000	241.500 29.000 -34.960 34.169 0.000 0.000 0.0000	241.500 29.000 -35.039 34.168 0.000 0.000 0.0000	241.500 29.000 -35.011 34.127 0.000 0.000 0.0000	241.500 29.000 -35.063 34.083 0.000 0.000 0.0000	241.500 29.000 -35.024 34.084 0.000 0.000 0.0000	241.500 29.000 -34.947 34.098 0.000 0.000 0.0000	241.500 29.000 -34.811 34.081 0.000 0.000 0.0000	241.500 29.000 -34.754 34.025 0.000 0.000 0.0000	241.500 29.000 -35.023 31.971 0.000 0.000 0.0000	241.500 29.000 -35.104 29.883 0.000 0.000 0.0000	241.500 29.000 -35.110 27.631 0.000 0.000 0.0000	241.500 29.000 -35.137 25.436 0.000 0.000 0.0000	241.500 29.000 -34.778 25.655 0.000 0.000 0.0000	241.500 29.000 -34.199 25.760 0.000 0.000 0.0000	241.500 29.000 -33.829 26.037 0.000 0.000 0.0000	241.500 29.000 -33.259 26.105 0.000 0.000 0.0000	241.500 29.000 -34.373 25.472 0.000 0.000 0.0000	241.500 29.000 -35.247 24.759 0.000 0.000 0.0000	241.500 29.000 -36.011 23.929 0.000 0.000 0.0000	241.500 29.000 -35.980 23.893 0.000 0.000 0.0000	241.500 29.000 -33.929 22.554 0.000 0.000 0.0000	241.500 29.000 -30.962 21.919 0.000 0.000 0.0000	241.500 29.000 -28.279 21.497 0.000 0.000 0.0000	241.500 29.000 -25.523 20.943 0.000 0.000 0.0000	241.500 29.000 -25.225 21.243 0.000 0.000 0.0000	241.500 29.000 -25.031 21.496 0.000 0.000 0.0000	241.500 29.000 -24.895 21.853 0.000 0.000 0.0000	241.500 29.000 -24.717 22.027 0.000 0.000 0.0000	241.500 29.000 -24.545 22.250 0.000 0.000 0.0000	241.500 29.000 -24.323 22.423 0.000 0.000 0.0000	241.500 29.000 -24.113 22.566 0.000 0.000 0.0000	241.500 29.000 -23.831 22.749 0.000 0.000 0.0000	241.500 29.000 -23.782 22.834 0.000 0.000 0.0000	241.500 29.000 -23.761 22.963 0.000 0.000 0.0000	241.500 29.000 -23.729 23.065 0.000 0.000 0.0000	241.500 29.000 -23.723 23.151 0.000 0.000 0.0000	241.500 29.000 -23.585 23.168 0.000 0.000 0.0000	241.500 29.000 -23.621 23.333 0.000 0.000 0.0000	241.500 29.000 -23.530 23.312 0.000 0.000 0.0000
242.000 29.000 -32.271 31.376 0.000 0.000 0.0000	242.000 29.000 -32.413 31.567 0.000 0.000 0.0000	242.000 29.000 -32.559 31.747 0.000 0.000 0.0000	242.000 29.000 -32.723 31.915 0.000 0.000 0.0000	242.000 29.000 -32.908 32.134 0.000 0.000 0.0000	242.000 29.000 -33.111 32.334 0.000 0.000 0.0000	242.000 29.000 -33.236 32.496 0.000 0.000 0.0000	242.000 29.000 -33.632 32.965 0.000 0.000 0.0000	242.000 29.000 -34.065 33.427 0.000 0.000 0.0000	242.000 29.000 -34.633 33.955 0.000 0.000 0.0000	242.000 29.000 -35.206 34.521 0.000 0.000 0.0000	242.000 29.000 -35.227 34.541 0.000 0.000 0.0000	242.000 29.000 -35.340 34.565 0.000 0.000 0.0000	242.000 29.000 -35.326 34.478 0.000 0.000 0.0000	242.000 29.000 -35.382 34.469 0.000 0.000 0.0000	242.000 29.000 -35.462 34.603 0.000 0.000 0.0000	242.000 29.000 -35.385 34.640 0.000 0.000 0.0000	242.000 29.000 -35.184 34.587 0.000 0.000 0.0000	242.000 29.000 -35.114 34.536 0.000 0.000 0.0000	242.000 29.000 -35.448 32.340 0.000 0.000 0.0000	242.000 29.000 -35.584 30.046 0.000 0.000 0.0000	242.000 29.000 -35.590 27.678 0.000 0.000 0.0000	242.000 29.000 -35.647 25.376 0.000 0.000 0.0000	242.000 29.000 -35.166 25.540 0.000 0.000 0.0000	242.000 29.000 -34.584 25.714 0.000 0.000 0.0000	242.000 29.000 -34.070 25.878 0.000 0.000 0.0000	242.000 29.000 -33.459 26.024 0.000 0.000 0.0000	242.000 29.000 -34.686 25.479 0.000 0.000 0.0000	242.000 29.000 -35.486 24.599 0.000 0.000 0.0000	242.000 29.000 -36.278 23.846 0.000 0.000 0.0000	242.000 29.000 -36.230 23.781 0.000 0.000 0.0000	242.000 29.000 -34.098 22.332 0.000 0.000 0.0000	242.000 29.000 -31.043 21.666 0.000 0.000 0.0000	242.000 29.000 -28.235 21.076 0.000 0.000 0.0000	242.000 29.000 -25.330 20.390 0.000 0.000 0.0000	242.000 29.000 -24.953 20.691 0.000 0.000 0.0000	242.000 29.000 -24.664 20.944 0.000 0.000 0.0000	242.000 29.000 -24.505 21.266 0.000 0.000 0.0000	242.000 29.000 -24.271 21.512 0.000 0.000 0.0000	242.000 29.000 -24.040 21.680 0.000 0.000 0.0000	242.000 29.000 -23.785 21.857 0.000 0.000 0.0000	242.000 29.000 -23.489 21.928 0.000 0.000 0.0000	242.000 29.000 -23.108 22.146 0.000 0.000 0.0000	242.000 29.000 -23.076 22.192 0.000 0.000 0.0000	242.000 29.000 -23.053 22.360 0.000 0.000 0.0000	242.000 29.000 -23.010 22.375 0.000 0.000 0.0000	242.000 29.000 -23.001 22.598 0.000 0.000 0.0000	242.000 29.000 -22.800 22.666 0.000 0.000 0.0000	242.000 29.000 -22.825 22.789 0.000 0.000 0.0000	242.000 29.000 -22.734 22.925 0.000 0.000 0.0000
242.500 29.000 -32.137 31.531 0.000 0.000 0.0000	242.500 29.000 -32.235 31.683 0.000 0.000 0.0000	242.500 29.000 -32.336 31.826 0.000 0.000 0.0000	242.500 29.000 -32.462 31.970 0.000 0.000 0.0000	242.500 29.000 -32.587 32.132 0.000 0.000 0.0000	242.500 29.000 -32.740 32.246 0.000 0.000 0.0000	242.500 29.000 -32.800 32.300 0.000 0.000 0.0000	242.500 29.000 -33.320 32.830 0.000 0.000 0.0000	242.500 29.000 -33.872 33.428 0.000 0.000 0.0000	242.500 29.000 -34.574 34.060 0.000 0.000 0.0000	242.500 29.000 -35.366 34.806 0.000 0.000 0.0000	242.500 29.000 -35.393 34.786 0.000 0.000 0.0000	242.500 29.000 -35.581 34.872 0.000 0.000 0.0000	242.500 29.000 -35.580 34.820 0.000 0.000 0.0000	242.500 29.000 -35.649 34.862 0.000 0.000 0.0000	242.500 29.000 -35.735 34.984 0.000 0.000 0.0000	242.500 29.000 -35.656 35.011 0.000 0.000 0.0000	242.500 29.000 -35.477 34.999 0.000 0.000 0.0000	242.500 29.000 -35.453 35.063 0.000 0.000 0.0000	242.500 29.000 -35.863 32.725 0.000 0.000 0.0000	242.500 29.000 -35.899 30.097 0.000 0.000 0.0000	242.500 29.000 -36.043 27.709 0.000 0.000 0.0000	242.500 29.000 -36.113 25.301 0.000 0.000 0.0000	242.500 29.000 -35.421 25.335 0.000 0.000 0.0000	242.500 29.000 -34.909 25.644 0.000 0.000 0.0000	242.500 29.000 -34.167 25.677 0.000 0.000 0.0000	242.500 29.000 -33.506 25.859 0.000 0.000 0.0000	242.500 29.000 -34.759 25.231 0.000 0.000 0.0000	242.500 29.000 -35.592 24.362 0.000 0.000 0.0000	242.500 29.000 -36.412 23.520 0.000 0.000 0.0000	242.500 29.000 -36.364 23.533 0.000 0.000 0.0000	242.500 29.000 -34.205 22.008 0.000 0.000 0.0000	242.500 29.000 -31.059 21.290 0.000 0.000 0.0000	242.500 29.000 -28.137 20.603 0.000 0.000 0.0000	242.500 29.000 -25.161 19.853 0.000 0.000 0.0000	242.500 29.000 -24.650 20.142 0.000 0.000 0.0000	242.500 29.000 -24.216 20.320 0.000 0.000 0.0000	242.500 29.000 -24.007 20.652 0.000 0.000 0.0000	242.500 29.000 -23.696 20.853 0.000 0.000 0.0000	242.500 29.000 -23.385 20.991 0.000 0.000 0.0000	242.500 29.000 -23.075 21.121 0.000 0.000 0.0000	242.500 29.000 -22.605 21.263 0.000 0.000 0.0000	242.500 29.000 -22.197 21.266 0.000 0.000 0.0000	242.500 29.000 -22.111 21.338 0.000 0.000 0.0000	242.500 29.000 -22.103 21.528 0.000 0.000 0.0000	242.500 29.000 -22.016 21.559 0.000 0.000 0.0000	242.500 29.000 -21.940 21.847 0.000 0.000 0.0000	242.500 29.000 -21.751 21.975 0.000 0.000 0.0000	242.500 29.000 -21.788 22.112 0.000 0.000 0.0000	242.500 29.000 -21.705 22.378 0.000 0.000 0.0000
243.000 29.000 -31.784 31.416 0.000 0.000 0.0000	243.000 29.000 -31.857 31.531 0.000 0.000 0.0000	243.000 29.000 -31.930 31.660 0.000 0.000 0.0000	243.000 29.000 -32.020 31.757 0.000 0.000 0.0000	243.000 29.000 -32.114 31.872 0.000 0.000 0.0000	243.000 29.000 -32.194 31.945 0.000 0.000 0.0000	243.000 29.000 -32.189 31.979 0.000 0.000 0.0000	243.000 29.000 -32.855 32.539 0.000 0.000 0.0000	243.000 29.000 -33.530 33.207 0.000 0.000 0.0000	243.000 29.000 -34.370 33.962 0.000 0.000 0.0000	243.000 29.000 -35.313 34.785 0.000 0.000 0.0000	243.000 29.000 -35.383 34.757 0.000 0.000 0.0000	243.000 29.000 -35.547 34.777 0.000 0.000 0.0000	243.000 29.000 -35.612 34.875 0.000 0.000 0.0000	243.000 29.000 -35.718 34.945 0.000 0.000 0.0000	243.000 29.000 -35.830 35.101 0.000 0.000 0.0000	243.000 29.000 -35.710 35.063 0.000 0.000 0.0000	243.000 29.000 -35.629 35.219 0.000 0.000 0.0000	243.000 29.000 -35.541 35.197 0.000 0.000 0.0000	243.000 29.000 -36.045 32.778 0.000 0.000 0.0000	243.000 29.000 -36.122 30.064 0.000 0.000 0.0000	243.000 29.000 -36.228 27.441 0.000 0.000 0.0000	243.000 29.000 -36.258 24.770 0.000 0.000 0.0000	243.000 29.000 -35.503 24.974 0.000 0.000 0.0000	243.000 29.000 -34.964 25.276 0.000 0.000 0.0000	243.000 29.000 -34.100 25.306 0.000 0.000 0.0000	243.000 29.000 -33.371 25.536 0.000 0.000 0.0000	243.000 29.000 -34.680 24.844 0.000 0.000 0.0000	243.000 29.000 -35.556 23.980 0.000 0.000 0.0000	243.000 29.000 -36.483 23.148 0.000 0.000 0.0000	243.000 29.000 -36.336 23.036 0.000 0.000 0.0000	243.000 29.000 -34.228 21.572 0.000 0.000 0.0000	243.000 29.000 -31.018 20.842 0.000 0.000 0.0000	243.000 29.000 -28.018 20.079 0.000 0.000 0.0000	243.000 29.000 -24.978 19.291 0.000 0.000 0.0000	243.000 29.000 -24.270 19.510 0.000 0.000 0.0000	243.000 29.000 -23.637 19.625 0.000 0.000 0.0000	243.000 29.000 -23.414 19.891 0.000 0.000 0.0000	243.000 29.000 -22.898 19.961 0.000 0.000 0.0000	243.000 29.000 -22.530 20.030 0.000 0.000 0.0000	243.000 29.000 -22.010 20.158 0.000 0.000 0.0000	243.000 29.000 -21.433 20.301 0.000 0.000 0.0000	243.000 29.000 -20.925 20.123 0.000 0.000 0.0000	243.000 29.000 -20.673 20.211 0.000 0.000 0.0000	243.000 29.000 -20.667 20.382 0.000 0.000 0.0000	243.000 29.000 -20.569 20.596 0.000 0.000 0.0000	243.000 29.000 -20.465 20.813 0.000 0.000 0.0000	243.000 29.000 -20.292 20.984 0.000 0.000 0.0000	243.000 29.000 -20.355 21.082 0.000 0.000 0.0000	243.000 29.000 -20.308 21.448 0.000 0.000 0.0000
243.500 29.000 -31.244 31.063 0.000 0.000 0.0000	243.500 29.000 -31.284 31.139 0.000 0.000 0.0000	243.500 29.000 -31.334 31.254 0.000 0.000 0.0000	243.500 29.000 -31.385 31.303 0.000 0.000 0.0000	243.500 29.000 -31.434 31.357 0.000 0.000 0.0000	243.500 29.000 -31.421 31.376 0.000 0.000 0.0000	243.500 29.000 -31.372 31.405 0.000 0.000 0.0000	243.500 29.000 -32.195 32.042 0.000 0.000 0.0000	243.500 29.000 -33.042 32.793 0.000 0.000 0.0000	243.500 29.000 -34.012 33.569 0.000 0.000 0.0000	243.500 29.000 -35.061 34.384 0.000 0.000 0.0000	243.500 29.000 -35.215 34.521 0.000 0.000 0.0000	243.500 29.000 -35.382 34.535 0.000 0.000 0.0000	243.500 29.000 -35.476 34.609 0.000 0.000 0.0000	243.500 29.000 -35.614 34.685 0.000 0.000 0.0000	243.500 29.000 -35.785 34.950 0.000 0.000 0.0000	243.500 29.000 -35.683 35.003 0.000 0.000 0.0000	243.500 29.000 -35.557 35.055 0.000 0.000 0.0000	243.500 29.000 -35.506 35.153 0.000 0.000 0.0000	243.500 29.000 -36.007 32.515 0.000 0.000 0.0000	243.500 29.000 -36.093 29.735 0.000 0.000 0.0000	243.500 29.000 -36.178 26.922 0.000 0.000 0.0000	243.500 29.000 -36.220 24.045 0.000 0.000 0.0000	243.500 29.000 -35.400 24.363 0.000 0.000 0.0000	243.500 29.000 -34.756 24.680 0.000 0.000 0.0000	243.500 29.000 -33.758 24.744 0.000 0.000 0.0000	243.500 29.000 -33.044 25.044 0.000 0.000 0.0000	243.500 29.000 -34.371 24.202 0.000 0.000 0.0000	243.500 29.000 -35.333 23.433 0.000 0.000 0.0000	243.500 29.000 -36.329 22.538 0.000 0.000 0.0000	243.500 29.000 -36.208 22.482 0.000 0.000 0.0000	243.500 29.000 -34.143 21.026 0.000 0.000 0.0000	243.500 29.000 -30.918 20.315 0.000 0.000 0.0000	243.500 29.000 -27.878 19.550 0.000 0.000 0.0000	243.500 29.000 -24.782 18.696 0.000 0.000 0.0000	243.500 29.000 -23.787 18.746 0.000 0.000 0.0000	243.500 29.000 -22.911 18.698 0.000 0.000 0.0000	243.500 29.000 -22.617 18.872 0.000 0.000 0.0000	243.500 29.000 -21.815 18.855 0.000 0.000 0.0000	243.500 29.000 -21.306 18.773 0.000 0.000 0.0000	243.500 29.000 -20.585 18.833 0.000 0.000 0.0000	243.500 29.000 -19.875 18.888 0.000 0.000 0.0000	243.500 29.000 -19.052 18.648 0.000 0.000 0.0000	243.500 29.000 -18.762 18.692 0.000 0.000 0.0000	243.500 29.000 -18.705 18.817 0.000 0.000 0.0000	243.500 29.000 -18.579 18.972 0.000 0.000 0.0000	243.500 29.000 -18.464 19.282 0.000 0.000 0.0000	243.500 29.000 -18.292 19.470 0.000 0.000 0.0000	243.500 29.000 -18.041 19.496 0.000 0.000 0.0000	243.500 29.000 -18.021 19.859 0.000 0.000 0.0000
244.000 29.000 -30.449 30.398 0.000 0.000 0.0000	244.000 29.000 -30.444 30.465 0.000 0.000 0.0000	244.000 29.000 -30.477 30.527 0.000 0.000 0.0000	244.000 29.000 -30.486 30.530 0.000 0.000 0.0000	244.000 29.000 -30.485 30.536 0.000 0.000 0.0000	244.000 29.000 -30.362 30.499 0.000 0.000 0.0000	244.000 29.000 -30.251 30.493 0.000 0.000 0.0000	244.000 29.000 -31.309 31.281 0.000 0.000 0.0000	244.000 29.000 -32.360 32.106 0.000 0.000 0.0000	244.000 29.000 -33.490 32.997 0.000 0.000 0.0000	244.000 29.000 -34.663 33.891 0.000 0.000 0.0000	244.000 29.000 -34.860 34.003 0.000 0.000 0.0000	244.000 29.000 -35.067 34.130 0.000 0.000 0.0000	244.000 29.000 -35.198 34.132 0.000 0.000 0.0000	244.000 29.000 -35.369 34.214 0.000 0.000 0.0000	244.000 29.000 -35.560 34.518 0.000 0.000 0.0000	244.000 29.000 -35.448 34.612 0.000 0.000 0.0000	244.000 29.000 -35.315 34.621 0.000 0.000 0.0000	244.000 29.000 -35.333 34.864 0.000 0.000 0.0000	244.000 29.000 -35.836 32.121 0.000 0.000 0.0000	244.000 29.000 -35.832 29.024 0.000 0.000 0.0000	244.000 29.000 -35.842 26.025 0.000 0.000 0.0000	244.000 29.000 -35.888 23.113 0.000 0.000 0.0000	244.000 29.000 -35.063 23.464 0.000 0.000 0.0000	244.000 29.000 -34.269 23.756 0.000 0.000 0.0000	244.000 29.000 -33.166 23.977 0.000 0.000 0.0000	244.000 29.000 -32.460 24.323 0.000 0.000 0.0000	244.000 29.000 -33.821 23.461 0.000 0.000 0.0000	244.000 29.000 -34.905 22.658 0.000 0.000 0.0000	244.000 29.000 -36.014 21.914 0.000 0.000 0.0000	244.000 29.000 -35.930 21.907 0.000 0.000 0.0000	244.000 29.000 -33.934 20.394 0.000 0.000 0.0000	244.000 29.000 -30.735 19.713 0.000 0.000 0.0000	244.000 29.000 -27.712 18.961 0.000 0.000 0.0000	244.000 29.000 -24.606 18.155 0.000 0.000 0.0000	244.000 29.000 -23.230 17.889 0.000 0.000 0.0000	244.000 29.000 -21.932 17.617 0.000 0.000 0.0000	244.000 29.000 -21.370 17.296 0.000 0.000 0.0000	244.000 29.000 -20.409 17.230 0.000 0.000 0.0000	244.000 29.000 -19.570 17.001 0.000 0.000 0.0000	244.000 29.000 -18.399 16.607 0.000 0.000 0.0000	244.000 29.000 -17.544 16.497 0.000 0.000 0.0000	244.000 29.000 -16.252 15.954 0.000 0.000 0.0000	244.000 29.000 -15.960 16.052 0.000 0.000 0.0000	244.000 29.000 -15.805 16.144 0.000 0.000 0.0000	244.000 29.000 -15.562 16.193 0.000 0.000 0.0000	244.000 29.000 -15.457 16.534 0.000 0.000 0.0000	244.000 29.000 -15.260 16.715 0.000 0.000 0.0000	244.000 29.000 -14.997 16.828 0.000 0.000 0.0000	244.000 29.000 -14.917 17.096 0.000 0.000 0.0000
244.500 29.000 -29.337 29.351 0.000 0.000 0.0000	244.500 29.000 -29.293 29.410 0.000 0.000 0.0000	244.500 29.000 -29.291 29.400 0.000 0.000 0.0000	244.500 29.000 -29.252 29.364 0.000 0.000 0.0000	244.500 29.000 -29.208 29.344 0.000 0.000 0.0000	244.500 29.000 -28.920 29.261 0.000 0.000 0.0000	244.500 29.000 -28.732 29.158 0.000 0.000 0.0000	244.500 29.000 -30.113 30.157 0.000 0.000 0.0000	244.500 29.000 -31.416 31.144 0.000 0.000 0.0000	244.500 29.000 -32.658 32.145 0.000 0.000 0.0000	244.500 29.000 -34.035 33.165 0.000 0.000 0.0000	244.500 29.000 -34.309 33.293 0.000 0.000 0.0000	244.500 29.000 -34.562 33.446 0.000 0.000 0.0000	244.500 29.000 -34.726 33.500 0.000 0.000 0.0000	244.500 29.000 -34.990 33.622 0.000 0.000 0.0000	244.500 29.000 -35.166 33.827 0.000 0.000 0.0000	244.500 29.000 -35.060 33.941 0.000 0.000 0.0000	244.500 29.000 -34.944 33.919 0.000 0.000 0.0000	244.500 29.000 -34.964 34.128 0.000 0.000 0.0000	244.500 29.000 -35.415 31.129 0.000 0.000 0.0000	244.500 29.000 -35.367 27.891 0.000 0.000 0.0000	244.500 29.000 -35.245 24.791 0.000 0.000 0.0000	244.500 29.000 -35.274 21.955 0.000 0.000 0.0000	244.500 29.000 -34.361 22.302 0.000 0.000 0.0000	244.500 29.000 -33.414 22.637 0.000 0.000 0.0000	244.500 29.000 -32.282 22.973 0.000 0.000 0.0000	244.500 29.000 -31.501 23.336 0.000 0.000 0.0000	244.500 29.000 -33.015 22.561 0.000 0.000 0.0000	244.500 29.000 -34.250 21.799 0.000 0.000 0.0000	244.500 29.000 -35.506 21.050 0.000 0.000 0.0000	244.500 29.000 -35.439 21.040 0.000 0.000 0.0000	244.500 29.000 -33.593 19.648 0.000 0.000 0.0000	244.500 29.000 -30.454 18.996 0.000 0.000 0.0000	244.500 29.000 -27.443 18.342 0.000 0.000 0.0000	244.500 29.000 -24.417 17.604 0.000 0.000 0.0000	244.500 29.000 -22.516 17.068 0.000 0.000 0.0000	244.500 29.000 -20.709 16.528 0.000 0.000 0.0000	244.500 29.000 -19.580 15.318 0.000 0.000 0.0000	244.500 29.000 -18.341 14.892 0.000 0.000 0.0000	244.500 29.000 -17.057 14.310 0.000 0.000 0.0000	244.500 29.000 -14.945 13.269 0.000 0.000 0.0000	244.500 29.000 -14.174 12.974 0.000 0.000 0.0000	244.500 29.000 -12.124 11.794 0.000 0.000 0.0000	244.500 29.000 -11.792 11.820 0.000 0.000 0.0000	244.500 29.000 -11.503 11.847 0.000 0.000 0.0000	244.500 29.000 -11.101 11.813 0.000 0.000 0.0000	244.500 29.000 -10.949 12.090 0.000 0.000 0.0000	244.500 29.000 -10.666 12.196 0.000 0.000 0.0000	244.500 29.000 -10.321 12.272 0.000 0.000 0.0000	244.500 29.000 -10.097 12.475 0.000 0.000 0.0000
245.000 29.000 -27.763 27.845 0.000 0.000 0.0000	245.000 29.000 -27.673 27.819 0.000 0.000 0.0000	245.000 29.000 -27.652 27.756 0.000 0.000 0.0000	245.000 29.000 -27.564 27.681 0.000 0.000 0.0000	245.000 29.000 -27.502 27.646 0.000 0.000 0.0000	245.000 29.000 -26.983 27.495 0.000 0.000 0.0000	245.000 29.000 -26.926 27.357 0.000 0.000 0.0000	245.000 29.000 -28.501 28.542 0.000 0.000 0.0000	245.000 29.000 -29.985 29.815 0.000 0.000 0.0000	245.000 29.000 -31.423 30.903 0.000 0.000 0.0000	245.000 29.000 -33.091 32.117 0.000 0.000 0.0000	245.000 29.000 -33.471 32.315 0.000 0.000 0.0000	245.000 29.000 -33.749 32.479 0.000 0.000 0.0000	245.000 29.000 -34.011 32.633 0.000 0.000 0.0000	245.000 29.000 -34.373 32.780 0.000 0.000 0.0000	245.000 29.000 -34.540 32.843 0.000 0.000 0.0000	245.000 29.000 -34.487 32.849 0.000 0.000 0.0000	245.000 29.000 -34.383 32.856 0.000 0.000 0.0000	245.000 29.000 -34.407 32.831 0.000 0.000 0.0000	245.000 29.000 -34.738 29.699 0.000 0.000 0.0000	245.000 29.000 -34.653 26.487 0.000 0.000 0.0000	245.000 29.000 -34.346 23.356 0.000 0.000 0.0000	245.000 29.000 -34.288 20.512 0.000 0.000 0.0000	245.000 29.000 -33.297 20.787 0.000 0.000 0.0000	245.000 29.000 -32.239 21.181 0.000 0.000 0.0000	245.000 29.000 -31.063 21.574 0.000 0.000 0.0000	245.000 29.000 -30.096 22.065 0.000 0.000 0.0000	245.000 29.000 -31.880 21.431 0.000 0.000 0.0000	245.000 29.000 -33.284 20.748 0.000 0.000 0.0000	245.000 29.000 -34.717 20.048 0.000 0.000 0.0000	245.000 29.000 -34.661 20.038 0.000 0.000 0.0000	245.000 29.000 -33.098 18.902 0.000 0.000 0.0000	245.000 29.000 -30.033 18.299 0.000 0.000 0.0000	245.000 29.000 -27.077 17.658 0.000 0.000 0.0000	245.000 29.000 -24.173 17.095 0.000 0.000 0.0000	245.000 29.000 -21.776 16.584 0.000 0.000 0.0000	245.000 29.000 -19.272 16.101 0.000 0.000 0.0000	245.000 29.000 -17.267 14.453 0.000 0.000 0.0000	245.000 29.000 -15.310 13.745 0.000 0.000 0.0000	245.000 29.000 -13.414 12.988 0.000 0.000 0.0000	245.000 29.000 -10.956 11.899 0.000 0.000 0.0000	245.000 29.000 -9.213 11.118 0.000 0.000 0.0000	245.000 29.000 -6.254 10.050 0.000 0.000 0.0000	245.000 29.000 -5.766 9.990 0.000 0.000 0.0000	245.000 29.000 -5.355 9.822 0.000 0.000 0.0000	245.000 29.000 -4.769 9.698 0.000 0.000 0.0000	245.000 29.000 -3.898 9.393 0.000 0.000 0.0000	245.000 29.000 -3.444 9.351 0.000 0.000 0.0000	245.000 29.000 -2.915 9.300 0.000 0.000 0.0000	245.000 29.000 -2.420 9.371 0.000 0.000 0.0000
245.500 29.000 -25.619 25.788 0.000 0.000 0.0000	245.500 29.000 -25.434 25.655 0.000 0.000 0.0000	245.500 29.000 -25.419 25.536 0.000 0.000 0.0000	245.500 29.000 -25.266 25.442 0.000 0.000 0.0000	245.500 29.000 -25.212 25.373 0.000 0.000 0.0000	245.500 29.000 -24.729 25.138 0.000 0.000 0.0000	245.500 29.000 -24.548 25.009 0.000 0.000 0.0000	245.500 29.000 -26.297 26.376 0.000 0.000 0.0000	245.500 29.000 -28.014 27.905 0.000 0.000 0.0000	245.500 29.000 -29.730 29.250 0.000 0.000 0.0000	245.500 29.000 -31.607 30.658 0.000 0.000 0.0000	245.500 29.000 -32.188 30.909 0.000 0.000 0.0000	245.500 29.000 -32.536 31.095 0.000 0.000 0.0000	245.500 29.000 -32.903 31.427 0.000 0.000 0.0000	245.500 29.000 -33.424 31.627 0.000 0.000 0.0000	245.500 29.000 -33.599 31.558 0.000 0.000 0.0000	245.500 29.000 -33.515 31.312 0.000 0.000 0.0000	245.500 29.000 -33.476 31.176 0.000 0.000 0.0000	245.500 29.000 -33.512 30.983 0.000 0.000 0.0000	245.500 29.000 -33.677 27.840 0.000 0.000 0.0000	245.500 29.000 -33.471 24.821 0.000 0.000 0.0000	245.500 29.000 -33.026 21.685 0.000 0.000 0.0000	245.500 29.000 -32.881 18.573 0.000 0.000 0.0000	245.500 29.000 -31.786 19.191 0.000 0.000 0.0000	245.500 29.000 -30.619 19.527 0.000 0.000 0.0000	245.500 29.000 -29.391 19.981 0.000 0.000 0.0000	245.500 29.000 -28.367 20.450 0.000 0.000 0.0000	245.500 29.000 -30.336 20.032 0.000 0.000 0.0000	245.500 29.000 -31.965 19.462 0.000 0.000 0.0000	245.500 29.000 -33.616 18.812 0.000 0.000 0.0000	245.500 29.000 -33.568 18.805 0.000 0.000 0.0000	245.500 29.000 -32.393 17.928 0.000 0.000 0.0000	245.500 29.000 -29.486 17.440 0.000 0.000 0.0000	245.500 29.000 -26.638 17.164 0.000 0.000 0.0000	245.500 29.000 -23.852 16.665 0.000 0.000 0.0000	245.500 29.000 -21.002 16.739 0.000 0.000 0.0000	245.500 29.000 -18.077 16.799 0.000 0.000 0.0000	245.500 29.000 -14.569 17.122 0.000 0.000 0.0000	245.500 29.000 -11.864 16.971 0.000 0.000 0.0000	245.500 29.000 -9.334 16.836 0.000 0.000 0.0000	245.500 29.000 -6.452 16.570 0.000 0.000 0.0000	245.500 29.000 -4.226 15.997 0.000 0.000 0.0000	245.500 29.000 -1.139 15.999 0.000 0.000 0.0000	245.500 29.000 -0.552 15.987 0.000 0.000 0.0000	245.500 29.000 0.035 15.593 0.000 0.000 0.0000	245.500 29.000 0.774 15.468 0.000 0.000 0.0000	245.500 29.000 1.612 15.317 0.000 0.000 0.0000	245.500 29.000 2.218 15.227 0.000 0.000 0.0000	245.500 29.000 2.945 15.156 0.000 0.000 0.0000	245.500 29.000 3.725 15.151 0.000 0.000 0.0000
246.000 29.000 -22.677 23.105 0.000 0.000 0.0000	246.000 29.000 -22.401 22.905 0.000 0.000 0.0000	246.000 29.000 -22.418 22.724 0.000 0.000 0.0000	246.000 29.000 -22.206 22.640 0.000 0.000 0.0000	246.000 29.000 -22.220 22.519 0.000 0.000 0.0000	246.000 29.000 -21.765 22.185 0.000 0.000 0.0000	246.000 29.000 -21.328 22.082 0.000 0.000 0.0000	246.000 29.000 -23.303 23.674 0.000 0.000 0.0000	246.000 29.000 -25.309 25.301 0.000 0.000 0.0000	246.000 29.000 -27.360 26.855 0.000 0.000 0.0000	246.000 29.000 -29.322 28.370 0.000 0.000 0.0000	246.000 29.000 -30.144 28.883 0.000 0.000 0.0000	246.000 29.000 -30.803 29.298 0.000 0.000 0.0000	246.000 29.000 -31.203 29.635 0.000 0.000 0.0000	246.000 29.000 -31.945 30.124 0.000 0.000 0.0000	246.000 29.000 -32.129 29.814 0.000 0.000 0.0000	246.000 29.000 -31.996 29.265 0.000 0.000 0.0000	246.000 29.000 -32.015 28.942 0.000 0.000 0.0000	246.000 29.000 -32.082 28.581 0.000 0.000 0.0000	246.000 29.000 -32.168 25.555 0.000 0.000 0.0000	246.000 29.000 -31.762 22.528 0.000 0.000 0.0000	246.000 29.000 -31.245 19.428 0.000 0.000 0.0000	246.000 29.000 -30.939 16.422 0.000 0.000 0.0000	246.000 29.000 -29.825 17.053 0.000 0.000 0.0000	246.000 29.000 -28.354 17.532 0.000 0.000 0.0000	246.000 29.000 -27.022 18.079 0.000 0.000 0.0000	246.000 29.000 -26.020 18.530 0.000 0.000 0.0000	246.000 29.000 -28.137 18.345 0.000 0.000 0.0000	246.000 29.000 -30.070 17.910 0.000 0.000 0.0000	246.000 29.000 -31.994 17.386 0.000 0.000 0.0000	246.000 29.000 -31.954 17.383 0.000 0.000 0.0000	246.000 29.000 -31.401 16.680 0.000 0.000 0.0000	246.000 29.000 -28.685 16.634 0.000 0.000 0.0000	246.000 29.000 -26.043 16.893 0.000 0.000 0.0000	246.000 29.000 -23.475 16.746 0.000 0.000 0.0000	246.000 29.000 -20.115 17.417 0.000 0.000 0.0000	246.000 29.000 -16.861 17.894 0.000 0.000 0.0000	246.000 29.000 -12.207 20.619 0.000 0.000 0.0000	246.000 29.000 -9.241 21.335 0.000 0.000 0.0000	246.000 29.000 -6.266 21.869 0.000 0.000 0.0000	246.000 29.000 -3.025 22.658 0.000 0.000 0.0000	246.000 29.000 -0.680 22.571 0.000 0.000 0.0000	246.000 29.000 2.599 22.832 0.000 0.000 0.0000	246.000 29.000 3.372 22.870 0.000 0.000 0.0000	246.000 29.000 4.273 22.399 0.000 0.000 0.0000	246.000 29.000 5.247 22.377 0.000 0.000 0.0000	246.000 29.000 6.212 22.279 0.000 0.000 0.0000	246.000 29.000 7.036 22.245 0.000 0.000 0.0000	246.000 29.000 8.050 22.221 0.000 0.000 0.0000	246.000 29.000 9.573 22.015 0.000 0.000 0.0000
246.500 29.000 -19.519 19.899 0.000 0.000 0.0000	246.500 29.000 -19.153 19.612 0.000 0.000 0.0000	246.500 29.000 -19.278 19.426 0.000 0.000 0.0000	246.500 29.000 -19.073 19.197 0.000 0.000 0.0000	246.500 29.000 -18.217 18.817 0.000 0.000 0.0000	246.500 29.000 -17.816 18.401 0.000 0.000 0.0000	246.500 29.000 -17.514 18.253 0.000 0.000 0.0000	246.500 29.000 -19.619 19.876 0.000 0.000 0.0000	246.500 29.000 -21.603 21.458 0.000 0.000 0.0000	246.500 29.000 -23.986 23.202 0.000 0.000 0.0000	246.500 29.000 -25.992 24.812 0.000 0.000 0.0000	246.500 29.000 -26.994 25.575 0.000 0.000 0.0000	246.500 29.000 -27.970 26.597 0.000 0.000 0.0000	246.500 29.000 -28.797 27.105 0.000 0.000 0.0000	246.500 29.000 -29.729 27.879 0.000 0.000 0.0000	246.500 29.000 -29.880 27.219 0.000 0.000 0.0000	246.500 29.000 -29.841 26.562 0.000 0.000 0.0000	246.500 29.000 -29.845 26.006 0.000 0.000 0.0000	246.500 29.000 -29.969 25.480 0.000 0.000 0.0000	246.500 29.000 -30.029 22.586 0.000 0.000 0.0000	246.500 29.000 -29.682 19.615 0.000 0.000 0.0000	246.500 29.000 -29.005 16.675 0.000 0.000 0.0000	246.500 29.000 -28.827 13.890 0.000 0.000 0.0000	246.500 29.000 -27.419 14.430 0.000 0.000 0.0000	246.500 29.000 -25.936 14.909 0.000 0.000 0.0000	246.500 29.000 -24.540 15.522 0.000 0.000 0.0000	246.500 29.000 -22.841 16.021 0.000 0.000 0.0000	246.500 29.000 -25.402 15.882 0.000 0.000 0.0000	246.500 29.000 -27.631 15.547 0.000 0.000 0.0000	246.500 29.000 -29.839 15.190 0.000 0.000 0.0000	246.500 29.000 -29.807 15.190 0.000 0.000 0.0000	246.500 29.000 -29.919 15.250 0.000 0.000 0.0000	246.500 29.000 -27.519 15.771 0.000 0.000 0.0000	246.500 29.000 -25.270 16.681 0.000 0.000 0.0000	246.500 29.000 -22.956 17.257 0.000 0.000 0.0000	246.500 29.000 -19.496 17.725 0.000 0.000 0.0000	246.500 29.000 -16.093 18.013 0.000 0.000 0.0000	246.500 29.000 -11.673 20.199 0.000 0.000 0.0000	246.500 29.000 -8.962 20.432 0.000 0.000 0.0000	246.500 29.000 -5.827 20.798 0.000 0.000 0.0000	246.500 29.000 -2.891 20.929 0.000 0.000 0.0000	246.500 29.000 -0.512 20.499 0.000 0.000 0.0000	246.500 29.000 1.819 20.261 0.000 0.000 0.0000	246.500 29.000 2.597 20.648 0.000 0.000 0.0000	246.500 29.000 3.686 20.355 0.000 0.000 0.0000	246.500 29.000 4.684 20.742 0.000 0.000 0.0000	246.500 29.000 5.598 20.959 0.000 0.000 0.0000	246.500 29.000 6.394 21.291 0.000 0.000 0.0000	246.500 29.000 7.534 21.719 0.000 0.000 0.0000	246.500 29.000 9.390 23.181 0.000 0.000 0.0000
247.000 29.000 -16.327 16.373 0.000 0.000 0.0000	247.000 29.000 -15.848 15.929 0.000 0.000 0.0000	247.000 29.000 -15.320 15.314 0.000 0.000 0.0000	247.000 29.000 -14.930 14.910 0.000 0.000 0.0000	247.000 29.000 -13.957 14.293 0.000 0.000 0.0000	247.000 29.000 -13.607 13.871 0.000 0.000 0.0000	247.000 29.000 -12.962 13.229 0.000 0.000 0.0000	247.000 29.000 -15.078 14.802 0.000 0.000 0.0000	247.000 29.000 -17.022 16.243 0.000 0.000 0.0000	247.000 29.000 -19.049 17.754 0.000 0.000 0.0000	247.000 29.000 -21.015 19.254 0.000 0.000 0.0000	247.000 29.000 -22.323 20.590 0.000 0.000 0.0000	247.000 29.000 -23.867 22.040 0.000 0.000 0.0000	247.000 29.000 -25.292 23.237 0.000 0.000 0.0000	247.000 29.000 -26.538 24.534 0.000 0.000 0.0000	247.000 29.000 -26.648 23.697 0.000 0.000 0.0000	247.000 29.000 -26.750 22.825 0.000 0.000 0.0000	247.000 29.000 -26.671 22.068 0.000 0.000 0.0000	247.000 29.000 -26.937 21.407 0.000 0.000 0.0000	247.000 29.000 -27.069 18.860 0.000 0.000 0.0000	247.000 29.000 -26.931 16.247 0.000 0.000 0.0000	247.000 29.000 -26.655 13.734 0.000 0.000 0.0000	247.000 29.000 -26.625 11.226 0.000 0.000 0.0000	247.000 29.000 -25.004 11.703 0.000 0.000 0.0000	247.000 29.000 -23.241 12.045 0.000 0.000 0.0000	247.000 29.000 -21.346 12.556 0.000 0.000 0.0000	247.000 29.000 -19.682 13.078 0.000 0.000 0.0000	247.000 29.000 -22.309 12.815 0.000 0.000 0.0000	247.000 29.000 -24.805 12.478 0.000 0.000 0.0000	247.000 29.000 -27.289 12.121 0.000 0.000 0.0000	247.000 29.000 -27.264 12.123 0.000 0.000 0.0000	247.000 29.000 -28.036 13.162 0.000 0.000 0.0000	247.000 29.000 -25.861 14.361 0.000 0.000 0.0000	247.000 29.000 -24.125 16.019 0.000 0.000 0.0000	247.000 29.000 -21.956 17.276 0.000 0.000 0.0000	247.000 29.000 -18.810 17.310 0.000 0.000 0.0000	247.000 29.000 -15.650 16.660 0.000 0.000 0.0000	247.000 29.000 -12.334 16.150 0.000 0.000 0.0000	247.000 29.000 -9.776 15.365 0.000 0.000 0.0000	247.000 29.000 -7.031 14.672 0.000 0.000 0.0000	247.000 29.000 -4.711 13.446 0.000 0.000 0.0000	247.000 29.000 -2.484 12.437 0.000 0.000 0.0000	247.000 29.000 0.039 11.549 0.000 0.000 0.0000	247.000 29.000 0.756 12.300 0.000 0.000 0.0000	247.000 29.000 0.784 12.145 0.000 0.000 0.0000	247.000 29.000 1.926 13.314 0.000 0.000 0.0000	247.000 29.000 2.790 13.991 0.000 0.000 0.0000	247.000 29.000 3.458 14.765 0.000 0.000 0.0000	247.000 29.000 4.608 15.556 0.000 0.000 0.0000	247.000 29.000 6.206 17.211 0.000 0.000 0.0000
247.500 29.000 -13.221 12.872 0.000 0.000 0.0000	247.500 29.000 -12.615 12.200 0.000 0.000 0.0000	247.500 29.000 -11.764 11.342 0.000 0.000 0.0000	247.500 29.000 -10.738 10.607 0.000 0.000 0.0000	247.500 29.000 -10.035 9.805 0.000 0.000 0.0000	247.500 29.000 -9.240 9.070 0.000 0.000 0.0000	247.500 29.000 -8.768 8.303 0.000 0.000 0.0000	247.500 29.000 -10.358 9.400 0.000 0.000 0.0000	247.500 29.000 -12.207 10.581 0.000 0.000 0.0000	247.500 29.000 -13.825 11.437 0.000 0.000 0.0000	247.500 29.000 -15.857 12.424 0.000 0.000 0.0000	247.500 29.000 -17.339 14.270 0.000 0.000 0.0000	247.500 29.000 -18.899 15.890 0.000 0.000 0.0000	247.500 29.000 -20.308 17.716 0.000 0.000 0.0000	247.500 29.000 -21.783 19.584 0.000 0.000 0.0000	247.500 29.000 -22.099 18.696 0.000 0.000 0.0000	247.500 29.000 -22.496 17.857 0.000 0.000 0.0000	247.500 29.000 -23.103 17.228 0.000 0.000 0.0000	247.500 29.000 -23.641 16.564 0.000 0.000 0.0000	247.500 29.000 -23.950 14.596 0.000 0.000 0.0000	247.500 29.000 -24.057 12.571 0.000 0.000 0.0000	247.500 29.000 -24.247 10.663 0.000 0.000 0.0000	247.500 29.000 -24.397 8.638 0.000 0.000 0.0000	247.500 29.000 -22.607 9.051 0.000 0.000 0.0000	247.500 29.000 -20.628 9.358 0.000 0.000 0.0000	247.500 29.000 -18.565 9.748 0.000 0.000 0.0000	247.500 29.000 -16.581 10.082 0.000 0.000 0.0000	247.500 29.000 -19.344 9.790 0.000 0.000 0.0000	247.500 29.000 -22.061 9.454 0.000 0.000 0.0000	247.500 29.000 -24.772 8.985 0.000 0.000 0.0000	247.500 29.000 -24.754 8.984 0.000 0.000 0.0000	247.500 29.000 -25.585 10.404 0.000 0.000 0.0000	247.500 29.000 -23.407 12.014 0.000 0.000 0.0000	247.500 29.000 -21.909 14.358 0.000 0.000 0.0000	247.500 29.000 -19.666 15.760 0.000 0.000 0.0000	247.500 29.000 -16.970 15.136 0.000 0.000 0.0000	247.500 29.000 -14.411 13.958 0.000 0.000 0.0000	247.500 29.000 -12.214 12.004 0.000 0.000 0.0000	247.500 29.000 -10.273 10.664 0.000 0.000 0.0000	247.500 29.000 -8.231 9.400 0.000 0.000 0.0000	247.500 29.000 -6.410 7.928 0.000 0.000 0.0000	247.500 29.000 -4.491 6.637 0.000 0.000 0.0000	247.500 29.000 -2.720 5.177 0.000 0.000 0.0000	247.500 29.000 -2.061 5.653 0.000 0.000 0.0000	247.500 29.000 -1.587 5.928 0.000 0.000 0.0000	247.500 29.000 -0.882 6.390 0.000 0.000 0.0000	247.500 29.000 -0.012 6.917 0.000 0.000 0.0000	247.500 29.000 0.533 7.354 0.000 0.000 0.0000	247.500 29.000 0.928 7.597 0.000 0.000 0.0000	247.500 29.000 2.393 8.707 0.000 0.000 0.0000
248.000 29.000 -10.170 9.731 0.000 0.000 0.0000	248.000 29.000 -9.456 8.885 0.000 0.000 0.0000	248.000 29.000 -8.715 8.080 0.000 0.000 0.0000	248.000 29.000 -7.630 7.069 0.000 0.000 0.0000	248.000 29.000 -7.096 6.287 0.000 0.000 0.0000	248.000 29.000 -6.321 5.412 0.000 0.000 0.0000	248.000 29.000 -5.651 4.556 0.000 0.000 0.0000	248.000 29.000 -7.248 5.303 0.000 0.000 0.0000	248.000 29.000 -8.683 6.025 0.000 0.000 0.0000	248.000 29.000 -10.056 6.413 0.000 0.000 0.0000	248.000 29.000 -11.437 6.884 0.000 0.000 0.0000	248.000 29.000 -13.003 8.648 0.000 0.000 0.0000	248.000 29.000 -14.421 10.252 0.000 0.000 0.0000	248.000 29.000 -15.673 11.995 0.000 0.000 0.0000	248.000 29.000 -16.587 13.660 0.000 0.000 0.0000	248.000 29.000 -17.753 13.173 0.000 0.000 0.0000	248.000 29.000 -18.570 12.700 0.000 0.000 0.0000	248.000 29.000 -19.544 12.251 0.000 0.000 0.0000	248.000 29.000 -20.495 11.784 0.000 0.000 0.0000	248.000 29.000 -20.955 10.395 0.000 0.000 0.0000	248.000 29.000 -21.342 8.971 0.000 0.000 0.0000	248.000 29.000 -21.902 7.618 0.000 0.000 0.0000	248.000 29.000 -22.166 6.160 0.000 0.000 0.0000	248.000 29.000 -20.230 6.524 0.000 0.000 0.0000	248.000 29.000 -17.990 6.882 0.000 0.000 0.0000	248.000 29.000 -16.119 7.221 0.000 0.000 0.0000	248.000 29.000 -13.789 7.366 0.000 0.000 0.0000	248.000 29.000 -16.657 7.068 0.000 0.000 0.0000	248.000 29.000 -19.254 6.687 0.000 0.000 0.0000	248.000 29.000 -22.200 6.226 0.000 0.000 0.0000	248.000 29.000 -22.189 6.224 0.000 0.000 0.0000	248.000 29.000 -22.780 7.123 0.000 0.000 0.0000	248.000 29.000 -20.466 8.413 0.000 0.000 0.0000	248.000 29.000 -18.194 10.025 0.000 0.000 0.0000	248.000 29.000 -15.889 10.787 0.000 0.000 0.0000	248.000 29.000 -13.917 10.009 0.000 0.000 0.0000	248.000 29.000 -11.865 9.118 0.000 0.000 0.0000	248.000 29.000 -10.529 7.613 0.000 0.000 0.0000	248.000 29.000 -9.090 6.477 0.000 0.000 0.0000	248.000 29.000 -7.639 5.413 0.000 0.000 0.0000	248.000 29.000 -6.224 4.232 0.000 0.000 0.0000	248.000 29.000 -4.838 3.098 0.000 0.000 0.0000	248.000 29.000 -3.528 1.955 0.000 0.000 0.0000	248.000 29.000 -3.091 2.135 0.000 0.000 0.0000	248.000 29.000 -2.739 2.243 0.000 0.000 0.0000	248.000 29.000 -2.291 2.408 0.000 0.000 0.0000	248.000 29.000 -1.886 2.574 0.000 0.000 0.0000	248.000 29.000 -1.376 2.797 0.000 0.000 0.0000	248.000 29.000 -1.168 2.887 0.000 0.000 0.0000	248.000 29.000 -0.487 3.294 0.000 0.000 0.0000
248.500 29.000 -8.033 7.244 0.000 0.000 0.0000	248.500 29.000 -7.241 6.429 0.000 0.000 0.0000	248.500 29.000 -6.685 5.615 0.000 0.000 0.0000	248.500 29.000 -5.715 4.723 0.000 0.000 0.0000	248.500 29.000 -5.136 3.945 0.000 0.000 0.0000	248.500 29.000 -4.427 3.181 0.000 0.000 0.0000	248.500 29.000 -3.918 2.424 0.000 0.000 0.0000	248.500 29.000 -5.300 2.901 0.000 0.000 0.0000	248.500 29.000 -6.699 3.346 0.000 0.000 0.0000	248.500 29.000 -7.961 3.522 0.000 0.000 0.0000	248.500 29.000 -9.347 3.890 0.000 0.000 0.0000	248.500 29.000 -10.492 5.198 0.000 0.000 0.0000	248.500 29.000 -11.415 6.363 0.000 0.000 0.0000	248.500 29.000 -12.420 7.659 0.000 0.000 0.0000	248.500 29.000 -13.181 8.870 0.000 0.000 0.0000	248.500 29.000 -14.609 8.795 0.000 0.000 0.0000	248.500 29.000 -15.770 8.672 0.000 0.000 0.0000	248.500 29.000 -17.125 8.353 0.000 0.000 0.0000	248.500 29.000 -18.392 8.179 0.000 0.000 0.0000	248.500 29.000 -18.988 7.183 0.000 0.000 0.0000	248.500 29.000 -19.204 6.147 0.000 0.000 0.0000	248.500 29.000 -19.836 5.160 0.000 0.000 0.0000	248.500 29.000 -20.227 4.140 0.000 0.000 0.0000	248.500 29.000 -18.094 4.404 0.000 0.000 0.0000	248.500 29.000 -15.831 4.729 0.000 0.000 0.0000	248.500 29.000 -13.728 4.946 0.000 0.000 0.0000	248.500 29.000 -11.343 5.066 0.000 0.000 0.0000	248.500 29.000 -14.350 4.718 0.000 0.000 0.0000	248.500 29.000 -16.674 4.199 0.000 0.000 0.0000	248.500 29.000 -19.523 3.795 0.000 0.000 0.0000	248.500 29.000 -19.526 3.788 0.000 0.000 0.0000	248.500 29.000 -20.101 3.770 0.000 0.000 0.0000	248.500 29.000 -17.810 4.382 0.000 0.000 0.0000	248.500 29.000 -15.475 4.264 0.000 0.000 0.0000	248.500 29.000 -13.136 4.414 0.000 0.000 0.0000	248.500 29.000 -11.744 4.142 0.000 0.000 0.0000	248.500 29.000 -10.472 3.914 0.000 0.000 0.0000	248.500 29.000 -9.527 3.448 0.000 0.000 0.0000	248.500 29.000 -8.445 2.927 0.000 0.000 0.0000	248.500 29.000 -7.352 2.437 0.000 0.000 0.0000	248.500 29.000 -6.275 1.771 0.000 0.000 0.0000	248.500 29.000 -5.247 1.224 0.000 0.000 0.0000	248.500 29.000 -4.288 0.664 0.000 0.000 0.0000	248.500 29.000 -3.925 0.689 0.000 0.000 0.0000	248.500 29.000 -3.597 0.710 0.000 0.000 0.0000	248.500 29.000 -3.247 0.735 0.000 0.000 0.0000	248.500 29.000 -2.897 0.782 0.000 0.000 0.0000	248.500 29.000 -2.524 0.814 0.000 0.000 0.0000	248.500 29.000 -2.273 0.812 0.000 0.000 0.0000	248.500 29.000 -1.785 1.058 0.000 0.000 0.0000
249.000 29.000 -6.517 5.522 0.000 0.000 0.0000	249.000 29.000 -5.971 4.882 0.000 0.000 0.0000	249.000 29.000 -5.319 4.152 0.000 0.000 0.0000	249.000 29.000 -4.696 3.514 0.000 0.000 0.0000	249.000 29.000 -4.140 2.822 0.000 0.000 0.0000	249.000 29.000 -3.606 2.241 0.000 0.000 0.0000	249.000 29.000 -3.130 1.617 0.000 0.000 0.0000	249.000 29.000 -4.561 1.973 0.000 0.000 0.0000	249.000 29.000 -5.958 2.289 0.000 0.000 0.0000	249.000 29.000 -7.261 2.404 0.000 0.000 0.0000	249.000 29.000 -8.654 2.643 0.000 0.000 0.0000	249.000 29.000 -9.376 3.607 0.000 0.000 0.0000	249.000 29.000 -10.221 4.508 0.000 0.000 0.0000	249.000 29.000 -10.852 5.439 0.000 0.000 0.0000	249.000 29.000 -11.489 6.416 0.000 0.000 0.0000	249.000 29.000 -12.995 6.359 0.000 0.000 0.0000	249.000 29.000 -14.418 6.337 0.000 0.000 0.0000	249.000 29.000 -15.981 6.039 0.000 0.000 0.0000	249.000 29.000 -17.327 5.906 0.000 0.000 0.0000	249.000 29.000 -17.474 5.041 0.000 0.000 0.0000	249.000 29.000 -17.711 4.223 0.000 0.000 0.0000	249.000 29.000 -18.072 3.402 0.000 0.000 0.0000	249.000 29.000 -18.217 2.623 0.000 0.000 0.0000	249.000 29.000 -15.936 2.820 0.000 0.000 0.0000	249.000 29.000 -13.968 3.022 0.000 0.000 0.0000	249.000 29.000 -11.810 3.255 0.000 0.000 0.0000	249.000 29.000 -9.641 3.344 0.000 0.000 0.0000	249.000 29.000 -12.210 2.862 0.000 0.000 0.0000	249.000 29.000 -14.570 2.222 0.000 0.000 0.0000	249.000 29.000 -16.910 1.698 0.000 0.000 0.0000	249.000 29.000 -16.926 1.670 0.000 0.000 0.0000	249.000 29.000 -17.758 1.188 0.000 0.000 0.0000	249.000 29.000 -16.017 1.504 0.000 0.000 0.0000	249.000 29.000 -14.611 1.127 0.000 0.000 0.0000	249.000 29.000 -12.799 1.290 0.000 0.000 0.0000	249.000 29.000 -11.536 1.298 0.000 0.000 0.0000	249.000 29.000 -10.327 1.276 0.000 0.000 0.0000	249.000 29.000 -9.299 1.288 0.000 0.000 0.0000	249.000 29.000 -8.300 1.127 0.000 0.000 0.0000	249.000 29.000 -7.221 1.055 0.000 0.000 0.0000	249.000 29.000 -6.127 0.910 0.000 0.000 0.0000	249.000 29.000 -5.134 0.757 0.000 0.000 0.0000	249.000 29.000 -4.185 0.632 0.000 0.000 0.0000	249.000 29.000 -3.927 0.613 0.000 0.000 0.0000	249.000 29.000 -3.663 0.640 0.000 0.000 0.0000	249.000 29.000 -3.425 0.626 0.000 0.000 0.0000	249.000 29.000 -3.191 0.619 0.000 0.000 0.0000	249.000 29.000 -2.933 0.617 0.000 0.000 0.0000	249.000 29.000 -2.755 0.607 0.000 0.000 0.0000	249.000 29.000 -2.400 0.735 0.000 0.000 0.0000
249.500 29.000 -5.666 4.646 0.000 0.000 0.0000	249.500 29.000 -5.162 4.109 0.000 0.000 0.0000	249.500 29.000 -4.588 3.560 0.000 0.000 0.0000	249.500 29.000 -4.087 3.036 0.000 0.000 0.0000	249.500 29.000 -3.564 2.474 0.000 0.000 0.0000	249.500 29.000 -3.063 1.963 0.000 0.000 0.0000	249.500 29.000 -2.654 1.465 0.000 0.000 0.0000	249.500 29.000 -4.110 1.791 0.000 0.000 0.0000	249.500 29.000 -5.516 2.063 0.000 0.000 0.0000	249.500 29.000 -6.878 2.213 0.000 0.000 0.0000	249.500 29.000 -8.294 2.412 0.000 0.000 0.0000	249.500 29.000 -8.978 3.236 0.000 0.000 0.0000	249.500 29.000 -9.629 4.069 0.000 0.000 0.0000	249.500 29.000 -10.177 4.929 0.000 0.000 0.0000	249.500 29.000 -10.730 5.815 0.000 0.000 0.0000	249.500 29.000 -12.312 5.620 0.000 0.000 0.0000	249.500 29.000 -13.737 5.472 0.000 0.000 0.0000	249.500 29.000 -15.344 5.086 0.000 0.000 0.0000	249.500 29.000 -16.750 4.838 0.000 0.000 0.0000	249.500 29.000 -16.778 3.975 0.000 0.000 0.0000	249.500 29.000 -16.812 3.101 0.000 0.000 0.0000	249.500 29.000 -16.922 2.286 0.000 0.000 0.0000	249.500 29.000 -16.733 1.462 0.000 0.000 0.0000	249.500 29.000 -14.571 1.701 0.000 0.000 0.0000	249.500 29.000 -12.605 1.941 0.000 0.000 0.0000	249.500 29.000 -10.593 2.212 0.000 0.000 0.0000	249.500 29.000 -8.558 2.385 0.000 0.000 0.0000	249.500 29.000 -10.568 1.763 0.000 0.000 0.0000	249.500 29.000 -12.608 0.967 0.000 0.000 0.0000	249.500 29.000 -14.549 0.280 0.000 0.000 0.0000	249.500 29.000 -14.540 0.265 0.000 0.000 0.0000	249.500 29.000 -15.556 -0.252 0.000 0.000 0.0000	249.500 29.000 -14.590 0.100 0.000 0.000 0.0000	249.500 29.000 -13.667 0.231 0.000 0.000 0.0000	249.500 29.000 -12.352 0.624 0.000 0.000 0.0000	249.500 29.000 -11.169 0.581 0.000 0.000 0.0000	249.500 29.000 -10.117 0.453 0.000 0.000 0.0000	249.500 29.000 -8.975 0.356 0.000 0.000 0.0000	249.500 29.000 -7.998 0.276 0.000 0.000 0.0000	249.500 29.000 -6.888 0.302 0.000 0.000 0.0000	249.500 29.000 -5.725 0.268 0.000 0.000 0.0000	249.500 29.000 -4.653 0.276 0.000 0.000 0.0000	249.500 29.000 -3.678 0.219 0.000 0.000 0.0000	249.500 29.000 -3.450 0.260 0.000 0.000 0.0000	249.500 29.000 -3.233 0.299 0.000 0.000 0.0000	249.500 29.000 -3.029 0.338 0.000 0.000 0.0000	249.500 29.000 -2.833 0.380 0.000 0.000 0.0000	249.500 29.000 -2.606 0.434 0.000 0.000 0.0000	249.500 29.000 -2.454 0.492 0.000 0.000 0.0000	249.500 29.000 -2.226 0.588 0.000 0.000 0.0000
250.000 29.000 -5.119 4.159 0.000 0.000 0.0000	250.000 29.000 -4.653 3.673 0.000 0.000 0.0000	250.000 29.000 -4.131 3.226 0.000 0.000 0.0000	250.000 29.000 -3.633 2.766 0.000 0.000 0.0000	250.000 29.000 -3.144 2.303 0.000 0.000 0.0000	250.000 29.000 -2.723 1.840 0.000 0.000 0.0000	250.000 29.000 -2.272 1.401 0.000 0.000 0.0000	250.000 29.000 -3.741 1.745 0.000 0.000 0.0000	250.000 29.000 -5.132 2.020 0.000 0.000 0.0000	250.000 29.000 -6.511 2.217 0.000 0.000 0.0000	250.000 29.000 -7.940 2.435 0.000 0.000 0.0000	250.000 29.000 -8.498 3.263 0.000 0.000 0.0000	250.000 29.000 -9.114 4.117 0.000 0.000 0.0000	250.000 29.000 -9.601 4.935 0.000 0.000 0.0000	250.000 29.000 -10.204 5.809 0.000 0.000 0.0000	250.000 29.000 -11.752 5.598 0.000 0.000 0.0000	250.000 29.000 -13.290 5.379 0.000 0.000 0.0000	250.000 29.000 -14.844 5.060 0.000 0.000 0.0000	250.000 29.000 -16.296 4.806 0.000 0.000 0.0000	250.000 29.000 -16.207 3.884 0.000 0.000 0.0000	250.000 29.000 -16.044 2.924 0.000 0.000 0.0000	250.000 29.000 -15.988 1.995 0.000 0.000 0.0000	250.000 29.000 -15.812 0.990 0.000 0.000 0.0000	250.000 29.000 -13.757 1.200 0.000 0.000 0.0000	250.000 29.000 -11.783 1.458 0.000 0.000 0.0000	250.000 29.000 -9.677 1.725 0.000 0.000 0.0000	250.000 29.000 -7.699 1.920 0.000 0.000 0.0000	250.000 29.000 -9.335 1.311 0.000 0.000 0.0000	250.000 29.000 -10.793 0.551 0.000 0.000 0.0000	250.000 29.000 -12.333 -0.139 0.000 0.000 0.0000	250.000 29.000 -12.326 -0.131 0.000 0.000 0.0000	250.000 29.000 -13.386 -0.564 0.000 0.000 0.0000	250.000 29.000 -13.053 -0.217 0.000 0.000 0.0000	250.000 29.000 -12.567 0.129 0.000 0.000 0.0000	250.000 29.000 -11.580 0.682 0.000 0.000 0.0000	250.000 29.000 -10.492 0.491 0.000 0.000 0.0000	250.000 29.000 -9.445 0.244 0.000 0.000 0.0000	250.000 29.000 -8.389 -0.025 0.000 0.000 0.0000	250.000 29.000 -7.419 -0.155 0.000 0.000 0.0000	250.000 29.000 -6.336 -0.186 0.000 0.000 0.0000	250.000 29.000 -5.258 -0.297 0.000 0.000 0.0000	250.000 29.000 -4.240 -0.415 0.000 0.000 0.0000	250.000 29.000 -3.309 -0.568 0.000 0.000 0.0000	250.000 29.000 -3.120 -0.499 0.000 0.000 0.0000	250.000 29.000 -2.962 -0.404 0.000 0.000 0.0000	250.000 29.000 -2.795 -0.345 0.000 0.000 0.0000	250.000 29.000 -2.640 -0.313 0.000 0.000 0.0000	250.000 29.000 -2.440 -0.214 0.000 0.000 0.0000	250.000 29.000 -2.338 -0.161 0.000 0.000 0.0000	250.000 29.000 -2.171 -0.086 0.000 0.000 0.0000
250.500 29.000 -4.707 3.716 0.000 0.000 0.0000	250.500 29.000 -4.235 3.297 0.000 0.000 0.0000	250.500 29.000 -3.748 2.867 0.000 0.000 0.0000	250.500 29.000 -3.269 2.467 0.000 0.000 0.0000	250.500 29.000 -2.812 2.063 0.000 0.000 0.0000	250.500 29.000 -2.413 1.647 0.000 0.000 0.0000	250.500 29.000 -1.981 1.232 0.000 0.000 0.0000	250.500 29.000 -3.368 1.584 0.000 0.000 0.0000	250.500 29.000 -4.730 1.867 0.000 0.000 0.0000	250.500 29.000 -6.100 2.103 0.000 0.000 0.0000	250.500 29.000 -7.443 2.354 0.000 0.000 0.0000	250.500 29.000 -7.978 3.177 0.000 0.000 0.0000	250.500 29.000 -8.546 4.032 0.000 0.000 0.0000	250.500 29.000 -9.084 4.822 0.000 0.000 0.0000	250.500 29.000 -9.673 5.694 0.000 0.000 0.0000	250.500 29.000 -11.132 5.590 0.000 0.000 0.0000	250.500 29.000 -12.646 5.455 0.000 0.000 0.0000	250.500 29.000 -14.205 5.229 0.000 0.000 0.0000	250.500 29.000 -15.657 5.074 0.000 0.000 0.0000	250.500 29.000 -15.557 4.151 0.000 0.000 0.0000	250.500 29.000 -15.355 3.118 0.000 0.000 0.0000	250.500 29.000 -15.242 2.096 0.000 0.000 0.0000	250.500 29.000 -14.957 1.072 0.000 0.000 0.0000	250.500 29.000 -13.009 1.177 0.000 0.000 0.0000	250.500 29.000 -11.019 1.351 0.000 0.000 0.0000	250.500 29.000 -9.033 1.490 0.000 0.000 0.0000	250.500 29.000 -7.024 1.634 0.000 0.000 0.0000	250.500 29.000 -8.314 1.114 0.000 0.000 0.0000	250.500 29.000 -9.522 0.521 0.000 0.000 0.0000	250.500 29.000 -10.813 -0.031 0.000 0.000 0.0000	250.500 29.000 -10.800 -0.021 0.000 0.000 0.0000	250.500 29.000 -11.826 -0.265 0.000 0.000 0.0000	250.500 29.000 -11.403 0.202 0.000 0.000 0.0000	250.500 29.000 -10.854 0.751 0.000 0.000 0.0000	250.500 29.000 -10.232 1.323 0.000 0.000 0.0000	250.500 29.000 -9.271 0.982 0.000 0.000 0.0000	250.500 29.000 -8.251 0.643 0.000 0.000 0.0000	250.500 29.000 -7.245 0.270 0.000 0.000 0.0000	250.500 29.000 -6.379 0.016 0.000 0.000 0.0000	250.500 29.000 -5.505 -0.245 0.000 0.000 0.0000	250.500 29.000 -4.508 -0.456 0.000 0.000 0.0000	250.500 29.000 -3.711 -0.729 0.000 0.000 0.0000	250.500 29.000 -2.870 -1.011 0.000 0.000 0.0000	250.500 29.000 -2.738 -0.966 0.000 0.000 0.0000	250.500 29.000 -2.646 -0.900 0.000 0.000 0.0000	250.500 29.000 -2.537 -0.870 0.000 0.000 0.0000	250.500 29.000 -2.470 -0.871 0.000 0.000 0.0000	250.500 29.000 -2.314 -0.811 0.000 0.000 0.0000	250.500 29.000 -2.257 -0.790 0.000 0.000 0.0000	250.500 29.000 -2.143 -0.728 0.000 0.000 0.0000
251.000 29.000 -4.296 3.250 0.000 0.000 0.0000	251.000 29.000 -3.846 2.875 0.000 0.000 0.0000	251.000 29.000 -3.418 2.483 0.000 0.000 0.0000	251.000 29.000 -2.952 2.113 0.000 0.000 0.0000	251.000 29.000 -2.524 1.741 0.000 0.000 0.0000	251.000 29.000 -2.135 1.362 0.000 0.000 0.0000	251.000 29.000 -1.711 0.997 0.000 0.000 0.0000	251.000 29.000 -3.041 1.320 0.000 0.000 0.0000	251.000 29.000 -4.376 1.596 0.000 0.000 0.0000	251.000 29.000 -5.681 1.838 0.000 0.000 0.0000	251.000 29.000 -7.000 2.063 0.000 0.000 0.0000	251.000 29.000 -7.506 2.870 0.000 0.000 0.0000	251.000 29.000 -8.046 3.721 0.000 0.000 0.0000	251.000 29.000 -8.565 4.518 0.000 0.000 0.0000	251.000 29.000 -9.105 5.378 0.000 0.000 0.0000	251.000 29.000 -10.567 5.356 0.000 0.000 0.0000	251.000 29.000 -12.033 5.249 0.000 0.000 0.0000	251.000 29.000 -13.479 5.238 0.000 0.000 0.0000	251.000 29.000 -14.900 5.192 0.000 0.000 0.0000	251.000 29.000 -14.851 4.193 0.000 0.000 0.0000	251.000 29.000 -14.658 3.191 0.000 0.000 0.0000	251.000 29.000 -14.538 2.155 0.000 0.000 0.0000	251.000 29.000 -14.210 1.149 0.000 0.000 0.0000	251.000 29.000 -12.230 1.234 0.000 0.000 0.0000	251.000 29.000 -10.262 1.311 0.000 0.000 0.0000	251.000 29.000 -8.401 1.359 0.000 0.000 0.0000	251.000 29.000 -6.397 1.424 0.000 0.000 0.0000	251.000 29.000 -7.506 1.001 0.000 0.000 0.0000	251.000 29.000 -8.623 0.526 0.000 0.000 0.0000	251.000 29.000 -9.719 0.108 0.000 0.000 0.0000	251.000 29.000 -9.711 0.115 0.000 0.000 0.0000	251.000 29.000 -10.271 0.306 0.000 0.000 0.0000	251.000 29.000 -9.792 0.950 0.000 0.000 0.0000	251.000 29.000 -9.221 1.627 0.000 0.000 0.0000	251.000 29.000 -8.479 2.374 0.000 0.000 0.0000	251.000 29.000 -7.645 1.913 0.000 0.000 0.0000	251.000 29.000 -6.819 1.480 0.000 0.000 0.0000	251.000 29.000 -6.012 0.928 0.000 0.000 0.0000	251.000 29.000 -5.225 0.545 0.000 0.000 0.0000	251.000 29.000 -4.417 0.169 0.000 0.000 0.0000	251.000 29.000 -3.590 -0.228 0.000 0.000 0.0000	251.000 29.000 -2.936 -0.662 0.000 0.000 0.0000	251.000 29.000 -2.138 -1.040 0.000 0.000 0.0000	251.000 29.000 -2.085 -1.054 0.000 0.000 0.0000	251.000 29.000 -2.204 -1.110 0.000 0.000 0.0000	251.000 29.000 -2.163 -1.128 0.000 0.000 0.0000	251.000 29.000 -2.124 -1.161 0.000 0.000 0.0000	251.000 29.000 -2.046 -1.148 0.000 0.000 0.0000	251.000 29.000 -2.102 -1.203 0.000 0.000 0.0000	251.000 29.000 -2.048 -1.213 0.000 0.000 0.0000
251.500 29.000 -3.941 2.789 0.000 0.000 0.0000	251.500 29.000 -3.502 2.426 0.000 0.000 0.0000	251.500 29.000 -3.078 2.082 0.000 0.000 0.0000	251.500 29.000 -2.677 1.726 0.000 0.000 0.0000	251.500 29.000 -2.243 1.387 0.000 0.000 0.0000	251.500 29.000 -1.865 1.053 0.000 0.000 0.0000	251.500 29.000 -1.456 0.715 0.000 0.000 0.0000	251.500 29.000 -2.749 1.005 0.000 0.000 0.0000	251.500 29.000 -4.074 1.245 0.000 0.000 0.0000	251.500 29.000 -5.293 1.469 0.000 0.000 0.0000	251.500 29.000 -6.584 1.679 0.000 0.000 0.0000	251.500 29.000 -7.070 2.470 0.000 0.000 0.0000	251.500 29.000 -7.587 3.279 0.000 0.000 0.0000	251.500 29.000 -8.072 4.057 0.000 0.000 0.0000	251.500 29.000 -8.588 4.891 0.000 0.000 0.0000	251.500 29.000 -9.972 4.895 0.000 0.000 0.0000	251.500 29.000 -11.360 4.956 0.000 0.000 0.0000	251.500 29.000 -12.747 4.974 0.000 0.000 0.0000	251.500 29.000 -14.129 5.033 0.000 0.000 0.0000	251.500 29.000 -14.041 4.039 0.000 0.000 0.0000	251.500 29.000 -13.872 3.074 0.000 0.000 0.0000	251.500 29.000 -13.759 2.076 0.000 0.000 0.0000	251.500 29.000 -13.512 1.077 0.000 0.000 0.0000	251.500 29.000 -11.608 1.118 0.000 0.000 0.0000	251.500 29.000 -9.618 1.221 0.000 0.000 0.0000	251.500 29.000 -7.810 1.258 0.000 0.000 0.0000	251.500 29.000 -5.822 1.319 0.000 0.000 0.0000	251.500 29.000 -6.835 0.926 0.000 0.000 0.0000	251.500 29.000 -7.856 0.490 0.000 0.000 0.0000	251.500 29.000 -8.899 0.084 0.000 0.000 0.0000	251.500 29.000 -8.893 0.084 0.000 0.000 0.0000	251.500 29.000 -9.141 0.605 0.000 0.000 0.0000	251.500 29.000 -8.435 1.565 0.000 0.000 0.0000	251.500 29.000 -7.647 2.480 0.000 0.000 0.0000	251.500 29.000 -6.828 3.412 0.000 0.000 0.0000	251.500 29.000 -6.090 2.873 0.000 0.000 0.0000	251.500 29.000 -5.520 2.314 0.000 0.000 0.0000	251.500 29.000 -4.747 1.734 0.000 0.000 0.0000	251.500 29.000 -4.018 1.254 0.000 0.000 0.0000	251.500 29.000 -3.419 0.672 0.000 0.000 0.0000	251.500 29.000 -2.709 0.220 0.000 0.000 0.0000	251.500 29.000 -2.020 -0.289 0.000 0.000 0.0000	251.500 29.000 -1.356 -0.815 0.000 0.000 0.0000	251.500 29.000 -1.463 -0.871 0.000 0.000 0.0000	251.500 29.000 -1.576 -0.922 0.000 0.000 0.0000	251.500 29.000 -1.605 -0.961 0.000 0.000 0.0000	251.500 29.000 -1.620 -0.998 0.000 0.000 0.0000	251.500 29.000 -1.643 -1.040 0.000 0.000 0.0000	251.500 29.000 -1.795 -1.137 0.000 0.000 0.0000	251.500 29.000 -1.801 -1.160 0.000 0.000 0.0000
252.000 29.000 -3.598 2.335 0.000 0.000 0.0000	252.000 29.000 -3.199 2.008 0.000 0.000 0.0000	252.000 29.000 -2.764 1.698 0.000 0.000 0.0000	252.000 29.000 -2.354 1.368 0.000 0.000 0.0000	252.000 29.000 -1.985 1.050 0.000 0.000 0.0000	252.000 29.000 -1.618 0.749 0.000 0.000 0.0000	252.000 29.000 -1.202 0.429 0.000 0.000 0.0000	252.000 29.000 -2.477 0.675 0.000 0.000 0.0000	252.000 29.000 -3.703 0.878 0.000 0.000 0.0000	252.000 29.000 -4.882 1.029 0.000 0.000 0.0000	252.000 29.000 -6.152 1.196 0.000 0.000 0.0000	252.000 29.000 -6.616 1.956 0.000 0.000 0.0000	252.000 29.000 -7.096 2.701 0.000 0.000 0.0000	252.000 29.000 -7.556 3.461 0.000 0.000 0.0000	252.000 29.000 -8.043 4.246 0.000 0.000 0.0000	252.000 29.000 -9.363 4.279 0.000 0.000 0.0000	252.000 29.000 -10.683 4.448 0.000 0.000 0.0000	252.000 29.000 -11.929 4.497 0.000 0.000 0.0000	252.000 29.000 -13.285 4.618 0.000 0.000 0.0000	252.000 29.000 -13.198 3.699 0.000 0.000 0.0000	252.000 29.000 -13.033 2.778 0.000 0.000 0.0000	252.000 29.000 -12.941 1.842 0.000 0.000 0.0000	252.000 29.000 -12.736 0.905 0.000 0.000 0.0000	252.000 29.000 -10.928 0.984 0.000 0.000 0.0000	252.000 29.000 -9.049 1.109 0.000 0.000 0.0000	252.000 29.000 -7.236 1.186 0.000 0.000 0.0000	252.000 29.000 -5.359 1.296 0.000 0.000 0.0000	252.000 29.000 -6.278 0.869 0.000 0.000 0.0000	252.000 29.000 -7.194 0.420 0.000 0.000 0.0000	252.000 29.000 -8.035 0.008 0.000 0.000 0.0000	252.000 29.000 -8.028 0.004 0.000 0.000 0.0000	252.000 29.000 -7.960 0.741 0.000 0.000 0.0000	252.000 29.000 -7.195 1.824 0.000 0.000 0.0000	252.000 29.000 -6.431 2.938 0.000 0.000 0.0000	252.000 29.000 -5.570 3.997 0.000 0.000 0.0000	252.000 29.000 -4.893 3.440 0.000 0.000 0.0000	252.000 29.000 -4.352 2.928 0.000 0.000 0.0000	252.000 29.000 -3.743 2.266 0.000 0.000 0.0000	252.000 29.000 -3.048 1.768 0.000 0.000 0.0000	252.000 29.000 -2.497 1.180 0.000 0.000 0.0000	252.000 29.000 -1.922 0.644 0.000 0.000 0.0000	252.000 29.000 -1.333 0.065 0.000 0.000 0.0000	252.000 29.000 -0.779 -0.471 0.000 0.000 0.0000	252.000 29.000 -0.846 -0.507 0.000 0.000 0.0000	252.000 29.000 -0.989 -0.561 0.000 0.000 0.0000	252.000 29.000 -1.044 -0.592 0.000 0.000 0.0000	252.000 29.000 -1.084 -0.620 0.000 0.000 0.0000	252.000 29.000 -1.128 -0.645 0.000 0.000 0.0000	252.000 29.000 -1.250 -0.710 0.000 0.000 0.0000	252.000 29.000 -1.286 -0.734 0.000 0.000 0.0000
252.500 29.000 -3.291 1.933 0.000 0.000 0.0000	252.500 29.000 -2.901 1.647 0.000 0.000 0.0000	252.500 29.000 -2.485 1.350 0.000 0.000 0.0000	252.500 29.000 -2.108 1.064 0.000 0.000 0.0000	252.500 29.000 -1.725 0.766 0.000 0.000 0.0000	252.500 29.000 -1.348 0.488 0.000 0.000 0.0000	252.500 29.000 -0.990 0.189 0.000 0.000 0.0000	252.500 29.000 -2.177 0.378 0.000 0.000 0.0000	252.500 29.000 -3.371 0.506 0.000 0.000 0.0000	252.500 29.000 -4.428 0.596 0.000 0.000 0.0000	252.500 29.000 -5.681 0.682 0.000 0.000 0.0000	252.500 29.000 -6.110 1.363 0.000 0.000 0.0000	252.500 29.000 -6.536 2.015 0.000 0.000 0.0000	252.500 29.000 -6.962 2.699 0.000 0.000 0.0000	252.500 29.000 -7.415 3.400 0.000 0.000 0.0000	252.500 29.000 -8.604 3.533 0.000 0.000 0.0000	252.500 29.000 -9.913 3.665 0.000 0.000 0.0000	252.500 29.000 -11.031 3.771 0.000 0.000 0.0000	252.500 29.000 -12.364 3.902 0.000 0.000 0.0000	252.500 29.000 -12.286 3.132 0.000 0.000 0.0000	252.500 29.000 -12.113 2.291 0.000 0.000 0.0000	252.500 29.000 -12.059 1.474 0.000 0.000 0.0000	252.500 29.000 -11.892 0.642 0.000 0.000 0.0000	252.500 29.000 -10.224 0.764 0.000 0.000 0.0000	252.500 29.000 -8.423 0.991 0.000 0.000 0.0000	252.500 29.000 -6.655 1.159 0.000 0.000 0.0000	252.500 29.000 -4.968 1.341 0.000 0.000 0.0000	252.500 29.000 -5.682 0.856 0.000 0.000 0.0000	252.500 29.000 -6.493 0.340 0.000 0.000 0.0000	252.500 29.000 -7.135 -0.136 0.000 0.000 0.0000	252.500 29.000 -7.125 -0.134 0.000 0.000 0.0000	252.500 29.000 -7.019 0.571 0.000 0.000 0.0000	252.500 29.000 -6.227 1.765 0.000 0.000 0.0000	252.500 29.000 -5.487 2.994 0.000 0.000 0.0000	252.500 29.000 -4.581 4.131 0.000 0.000 0.0000	252.500 29.000 -3.953 3.601 0.000 0.000 0.0000	252.500 29.000 -3.541 3.071 0.000 0.000 0.0000	252.500 29.000 -2.960 2.476 0.000 0.000 0.0000	252.500 29.000 -2.438 1.936 0.000 0.000 0.0000	252.500 29.000 -1.936 1.388 0.000 0.000 0.0000	252.500 29.000 -1.446 0.852 0.000 0.000 0.0000	252.500 29.000 -0.887 0.327 0.000 0.000 0.0000	252.500 29.000 -0.439 -0.229 0.000 0.000 0.0000	252.500 29.000 -0.494 -0.247 0.000 0.000 0.0000	252.500 29.000 -0.534 -0.256 0.000 0.000 0.0000	252.500 29.000 -0.603 -0.279 0.000 0.000 0.0000	252.500 29.000 -0.649 -0.296 0.000 0.000 0.0000	252.500 29.000 -0.698 -0.313 0.000 0.000 0.0000	252.500 29.000 -0.829 -0.374 0.000 0.000 0.0000	252.500 29.000 -0.875 -0.394 0.000 0.000 0.0000
253.000 29.000 -3.018 1.614 0.000 0.000 0.0000	253.000 29.000 -2.635 1.351 0.000 0.000 0.0000	253.000 29.000 -2.255 1.084 0.000 0.000 0.0000	253.000 29.000 -1.882 0.834 0.000 0.000 0.0000	253.000 29.000 -1.482 0.558 0.000 0.000 0.0000	253.000 29.000 -1.160 0.307 0.000 0.000 0.0000	253.000 29.000 -0.773 0.022 0.000 0.000 0.0000	253.000 29.000 -1.861 0.142 0.000 0.000 0.0000	253.000 29.000 -2.849 0.209 0.000 0.000 0.0000	253.000 29.000 -3.910 0.221 0.000 0.000 0.0000	253.000 29.000 -4.955 0.272 0.000 0.000 0.0000	253.000 29.000 -5.365 0.797 0.000 0.000 0.0000	253.000 29.000 -5.729 1.285 0.000 0.000 0.0000	253.000 29.000 -6.143 1.803 0.000 0.000 0.0000	253.000 29.000 -6.604 2.334 0.000 0.000 0.0000	253.000 29.000 -7.825 2.536 0.000 0.000 0.0000	253.000 29.000 -8.872 2.692 0.000 0.000 0.0000	253.000 29.000 -10.077 2.818 0.000 0.000 0.0000	253.000 29.000 -11.135 3.037 0.000 0.000 0.0000	253.000 29.000 -11.176 2.341 0.000 0.000 0.0000	253.000 29.000 -11.132 1.607 0.000 0.000 0.0000	253.000 29.000 -10.981 0.922 0.000 0.000 0.0000	253.000 29.000 -10.841 0.220 0.000 0.000 0.0000	253.000 29.000 -9.231 0.516 0.000 0.000 0.0000	253.000 29.000 -7.758 0.797 0.000 0.000 0.0000	253.000 29.000 -6.050 1.131 0.000 0.000 0.0000	253.000 29.000 -4.548 1.423 0.000 0.000 0.0000	253.000 29.000 -5.211 0.808 0.000 0.000 0.0000	253.000 29.000 -5.763 0.233 0.000 0.000 0.0000	253.000 29.000 -6.181 -0.339 0.000 0.000 0.0000	253.000 29.000 -6.174 -0.327 0.000 0.000 0.0000	253.000 29.000 -6.016 0.285 0.000 0.000 0.0000	253.000 29.000 -5.232 1.545 0.000 0.000 0.0000	253.000 29.000 -4.544 2.782 0.000 0.000 0.0000	253.000 29.000 -3.799 3.931 0.000 0.000 0.0000	253.000 29.000 -3.216 3.442 0.000 0.000 0.0000	253.000 29.000 -2.923 2.935 0.000 0.000 0.0000	253.000 29.000 -2.366 2.419 0.000 0.000 0.0000	253.000 29.000 -1.954 1.894 0.000 0.000 0.0000	253.000 29.000 -1.504 1.389 0.000 0.000 0.0000	253.000 29.000 -1.085 0.889 0.000 0.000 0.0000	253.000 29.000 -0.623 0.395 0.000 0.000 0.0000	253.000 29.000 -0.202 -0.115 0.000 0.000 0.0000	253.000 29.000 -0.247 -0.118 0.000 0.000 0.0000	253.000 29.000 -0.302 -0.128 0.000 0.000 0.0000	253.000 29.000 -0.370 -0.141 0.000 0.000 0.0000	253.000 29.000 -0.416 -0.150 0.000 0.000 0.0000	253.000 29.000 -0.461 -0.159 0.000 0.000 0.0000	253.000 29.000 -0.535 -0.194 0.000 0.000 0.0000	253.000 29.000 -0.582 -0.206 0.000 0.000 0.0000
253.500 29.000 -2.787 1.346 0.000 0.000 0.0000	253.500 29.000 -2.404 1.116 0.000 0.000 0.0000	253.500 29.000 -2.060 0.888 0.000 0.000 0.0000	253.500 29.000 -1.689 0.664 0.000 0.000 0.0000	253.500 29.000 -1.325 0.428 0.000 0.000 0.0000	253.500 29.000 -0.976 0.186 0.000 0.000 0.0000	253.500 29.000 -0.617 -0.058 0.000 0.000 0.0000	253.500 29.000 -1.448 -0.038 0.000 0.000 0.0000	253.500 29.000 -2.285 -0.028 0.000 0.000 0.0000	253.500 29.000 -3.090 -0.071 0.000 0.000 0.0000	253.500 29.000 -3.816 -0.068 0.000 0.000 0.0000	253.500 29.000 -4.270 0.266 0.000 0.000 0.0000	253.500 29.000 -4.924 0.563 0.000 0.000 0.0000	253.500 29.000 -5.372 0.917 0.000 0.000 0.0000	253.500 29.000 -5.739 1.250 0.000 0.000 0.0000	253.500 29.000 -6.855 1.481 0.000 0.000 0.0000	253.500 29.000 -7.831 1.669 0.000 0.000 0.0000	253.500 29.000 -8.739 1.862 0.000 0.000 0.0000	253.500 29.000 -9.820 2.076 0.000 0.000 0.0000	253.500 29.000 -9.825 1.466 0.000 0.000 0.0000	253.500 29.000 -9.807 0.885 0.000 0.000 0.0000	253.500 29.000 -9.690 0.275 0.000 0.000 0.0000	253.500 29.000 -9.595 -0.312 0.000 0.000 0.0000	253.500 29.000 -8.071 0.162 0.000 0.000 0.0000	253.500 29.000 -6.843 0.593 0.000 0.000 0.0000	253.500 29.000 -5.388 1.046 0.000 0.000 0.0000	253.500 29.000 -4.063 1.474 0.000 0.000 0.0000	253.500 29.000 -4.530 0.804 0.000 0.000 0.0000	253.500 29.000 -5.004 0.082 0.000 0.000 0.0000	253.500 29.000 -5.170 -0.602 0.000 0.000 0.0000	253.500 29.000 -5.169 -0.590 0.000 0.000 0.0000	253.500 29.000 -4.988 -0.118 0.000 0.000 0.0000	253.500 29.000 -4.475 1.114 0.000 0.000 0.0000	253.500 29.000 -3.813 2.373 0.000 0.000 0.0000	253.500 29.000 -3.066 3.475 0.000 0.000 0.0000	253.500 29.000 -2.618 3.035 0.000 0.000 0.0000	253.500 29.000 -2.343 2.580 0.000 0.000 0.0000	253.500 29.000 -1.926 2.145 0.000 0.000 0.0000	253.500 29.000 -1.536 1.693 0.000 0.000 0.0000	253.500 29.000 -1.197 1.239 0.000 0.000 0.0000	253.500 29.000 -0.850 0.801 0.000 0.000 0.0000	253.500 29.000 -0.462 0.368 0.000 0.000 0.0000	253.500 29.000 -0.115 -0.074 0.000 0.000 0.0000	253.500 29.000 -0.149 -0.074 0.000 0.000 0.0000	253.500 29.000 -0.187 -0.085 0.000 0.000 0.0000	253.500 29.000 -0.233 -0.091 0.000 0.000 0.0000	253.500 29.000 -0.271 -0.099 0.000 0.000 0.0000	253.500 29.000 -0.307 -0.103 0.000 0.000 0.0000	253.500 29.000 -0.346 -0.125 0.000 0.000 0.0000	253.500 29.000 -0.385 -0.135 0.000 0.000 0.0000
254.000 29.000 -2.648 1.131 0.000 0.000 0.0000	254.000 29.000 -2.252 0.934 0.000 0.000 0.0000	254.000 29.000 -1.938 0.744 0.000 0.000 0.0000	254.000 29.000 -1.548 0.543 0.000 0.000 0.0000	254.000 29.000 -1.200 0.343 0.000 0.000 0.0000	254.000 29.000 -0.859 0.128 0.000 0.000 0.0000	254.000 29.000 -0.491 -0.086 0.000 0.000 0.0000	254.000 29.000 -1.068 -0.138 0.000 0.000 0.0000	254.000 29.000 -1.571 -0.177 0.000 0.000 0.0000	254.000 29.000 -2.078 -0.254 0.000 0.000 0.0000	254.000 29.000 -2.606 -0.303 0.000 0.000 0.0000	254.000 29.000 -3.152 -0.122 0.000 0.000 0.0000	254.000 29.000 -3.849 0.006 0.000 0.000 0.0000	254.000 29.000 -4.411 0.208 0.000 0.000 0.0000	254.000 29.000 -4.855 0.385 0.000 0.000 0.0000	254.000 29.000 -5.679 0.638 0.000 0.000 0.0000	254.000 29.000 -6.466 0.845 0.000 0.000 0.0000	254.000 29.000 -7.485 1.117 0.000 0.000 0.0000	254.000 29.000 -8.021 1.339 0.000 0.000 0.0000	254.000 29.000 -8.040 0.835 0.000 0.000 0.0000	254.000 29.000 -8.053 0.347 0.000 0.000 0.0000	254.000 29.000 -8.002 -0.151 0.000 0.000 0.0000	254.000 29.000 -7.960 -0.645 0.000 0.000 0.0000	254.000 29.000 -6.636 -0.140 0.000 0.000 0.0000	254.000 29.000 -5.575 0.417 0.000 0.000 0.0000	254.000 29.000 -4.386 0.927 0.000 0.000 0.0000	254.000 29.000 -3.278 1.426 0.000 0.000 0.0000	254.000 29.000 -3.776 0.697 0.000 0.000 0.0000	254.000 29.000 -3.970 -0.034 0.000 0.000 0.0000	254.000 29.000 -4.140 -0.810 0.000 0.000 0.0000	254.000 29.000 -4.140 -0.804 0.000 0.000 0.0000	254.000 29.000 -3.975 -0.503 0.000 0.000 0.0000	254.000 29.000 -3.486 0.614 0.000 0.000 0.0000	254.000 29.000 -2.992 1.746 0.000 0.000 0.0000	254.000 29.000 -2.314 2.732 0.000 0.000 0.0000	254.000 29.000 -1.984 2.382 0.000 0.000 0.0000	254.000 29.000 -1.755 2.024 0.000 0.000 0.0000	254.000 29.000 -1.457 1.679 0.000 0.000 0.0000	254.000 29.000 -1.171 1.360 0.000 0.000 0.0000	254.000 29.000 -0.889 0.980 0.000 0.000 0.0000	254.000 29.000 -0.624 0.636 0.000 0.000 0.0000	254.000 29.000 -0.340 0.299 0.000 0.000 0.0000	254.000 29.000 -0.063 -0.051 0.000 0.000 0.0000	254.000 29.000 -0.085 -0.053 0.000 0.000 0.0000	254.000 29.000 -0.115 -0.064 0.000 0.000 0.0000	254.000 29.000 -0.134 -0.074 0.000 0.000 0.0000	254.000 29.000 -0.160 -0.085 0.000 0.000 0.0000	254.000 29.000 -0.186 -0.095 0.000 0.000 0.0000	254.000 29.000 -0.194 -0.110 0.000 0.000 0.0000	254.000 29.000 -0.221 -0.122 0.000 0.000 0.0000
254.500 29.000 -2.548 0.938 0.000 0.000 0.0000	254.500 29.000 -2.163 0.770 0.000 0.000 0.0000	254.500 29.000 -1.838 0.614 0.000 0.000 0.0000	254.500 29.000 -1.454 0.445 0.000 0.000 0.0000	254.500 29.000 -1.108 0.275 0.000 0.000 0.0000	254.500 29.000 -0.754 0.086 0.000 0.000 0.0000	254.500 29.000 -0.385 -0.087 0.000 0.000 0.0000	254.500 29.000 -0.733 -0.177 0.000 0.000 0.0000	254.500 29.000 -1.041 -0.240 0.000 0.000 0.0000	254.500 29.000 -1.199 -0.324 0.000 0.000 0.0000	254.500 29.000 -1.503 -0.402 0.000 0.000 0.0000	254.500 29.000 -2.167 -0.323 0.000 0.000 0.0000	254.500 29.000 -2.818 -0.314 0.000 0.000 0.0000	254.500 29.000 -3.525 -0.227 0.000 0.000 0.0000	254.500 29.000 -4.032 -0.192 0.000 0.000 0.0000	254.500 29.000 -4.565 0.087 0.000 0.000 0.0000	254.500 29.000 -5.148 0.313 0.000 0.000 0.0000	254.500 29.000 -5.805 0.618 0.000 0.000 0.0000	254.500 29.000 -6.232 0.862 0.000 0.000 0.0000	254.500 29.000 -6.308 0.482 0.000 0.000 0.0000	254.500 29.000 -6.384 0.105 0.000 0.000 0.0000	254.500 29.000 -6.415 -0.275 0.000 0.000 0.0000	254.500 29.000 -6.453 -0.654 0.000 0.000 0.0000	254.500 29.000 -5.231 -0.263 0.000 0.000 0.0000	254.500 29.000 -4.274 0.208 0.000 0.000 0.0000	254.500 29.000 -3.256 0.601 0.000 0.000 0.0000	254.500 29.000 -2.299 1.005 0.000 0.000 0.0000	254.500 29.000 -2.651 0.426 0.000 0.000 0.0000	254.500 29.000 -2.869 -0.193 0.000 0.000 0.0000	254.500 29.000 -3.059 -0.843 0.000 0.000 0.0000	254.500 29.000 -3.058 -0.842 0.000 0.000 0.0000	254.500 29.000 -2.941 -0.709 0.000 0.000 0.0000	254.500 29.000 -2.496 0.100 0.000 0.000 0.0000	254.500 29.000 -2.051 0.896 0.000 0.000 0.0000	254.500 29.000 -1.525 1.655 0.000 0.000 0.0000	254.500 29.000 -1.307 1.432 0.000 0.000 0.0000	254.500 29.000 -1.142 1.209 0.000 0.000 0.0000	254.500 29.000 -0.938 0.979 0.000 0.000 0.0000	254.500 29.000 -0.728 0.783 0.000 0.000 0.0000	254.500 29.000 -0.550 0.570 0.000 0.000 0.0000	254.500 29.000 -0.387 0.369 0.000 0.000 0.0000	254.500 29.000 -0.225 0.173 0.000 0.000 0.0000	254.500 29.000 -0.036 -0.037 0.000 0.000 0.0000	254.500 29.000 -0.050 -0.039 0.000 0.000 0.0000	254.500 29.000 -0.069 -0.047 0.000 0.000 0.0000	254.500 29.000 -0.077 -0.056 0.000 0.000 0.0000	254.500 29.000 -0.095 -0.062 0.000 0.000 0.0000	254.500 29.000 -0.099 -0.071 0.000 0.000 0.0000	254.500 29.000 -0.100 -0.077 0.000 0.000 0.0000	254.500 29.000 -0.118 -0.084 0.000 0.000 0.0000
255.000 29.000 -2.517 0.697 0.000 0.000 0.0000	255.000 29.000 -2.129 0.565 0.000 0.000 0.0000	255.000 29.000 -1.790 0.451 0.000 0.000 0.0000	255.000 29.000 -1.400 0.319 0.000 0.000 0.0000	255.000 29.000 -1.046 0.186 0.000 0.000 0.0000	255.000 29.000 -0.681 0.033 0.000 0.000 0.0000	255.000 29.000 -0.305 -0.093 0.000 0.000 0.0000	255.000 29.000 -0.509 -0.167 0.000 0.000 0.0000	255.000 29.000 -0.675 -0.224 0.000 0.000 0.0000	255.000 29.000 -0.766 -0.267 0.000 0.000 0.0000	255.000 29.000 -0.876 -0.318 0.000 0.000 0.0000	255.000 29.000 -1.538 -0.342 0.000 0.000 0.0000	255.000 29.000 -2.188 -0.391 0.000 0.000 0.0000	255.000 29.000 -2.789 -0.423 0.000 0.000 0.0000	255.000 29.000 -3.337 -0.490 0.000 0.000 0.0000	255.000 29.000 -3.583 -0.276 0.000 0.000 0.0000	255.000 29.000 -3.947 -0.100 0.000 0.000 0.0000	255.000 29.000 -4.311 0.141 0.000 0.000 0.0000	255.000 29.000 -4.566 0.324 0.000 0.000 0.0000	255.000 29.000 -4.691 0.136 0.000 0.000 0.0000	255.000 29.000 -4.816 -0.051 0.000 0.000 0.0000	255.000 29.000 -4.908 -0.240 0.000 0.000 0.0000	255.000 29.000 -5.012 -0.429 0.000 0.000 0.0000	255.000 29.000 -3.835 -0.267 0.000 0.000 0.0000	255.000 29.000 -3.001 -0.016 0.000 0.000 0.0000	255.000 29.000 -2.148 0.160 0.000 0.000 0.0000	255.000 29.000 -1.361 0.357 0.000 0.000 0.0000	255.000 29.000 -1.589 0.023 0.000 0.000 0.0000	255.000 29.000 -1.812 -0.312 0.000 0.000 0.0000	255.000 29.000 -2.002 -0.666 0.000 0.000 0.0000	255.000 29.000 -2.000 -0.665 0.000 0.000 0.0000	255.000 29.000 -1.975 -0.631 0.000 0.000 0.0000	255.000 29.000 -1.611 -0.224 0.000 0.000 0.0000	255.000 29.000 -1.271 0.188 0.000 0.000 0.0000	255.000 29.000 -0.906 0.596 0.000 0.000 0.0000	255.000 29.000 -0.781 0.501 0.000 0.000 0.0000	255.000 29.000 -0.672 0.409 0.000 0.000 0.0000	255.000 29.000 -0.553 0.300 0.000 0.000 0.0000	255.000 29.000 -0.435 0.228 0.000 0.000 0.0000	255.000 29.000 -0.350 0.179 0.000 0.000 0.0000	255.000 29.000 -0.252 0.115 0.000 0.000 0.0000	255.000 29.000 -0.153 0.048 0.000 0.000 0.0000	255.000 29.000 -0.020 -0.028 0.000 0.000 0.0000	255.000 29.000 -0.026 -0.024 0.000 0.000 0.0000	255.000 29.000 -0.036 -0.022 0.000 0.000 0.0000	255.000 29.000 -0.034 -0.027 0.000 0.000 0.0000	255.000 29.000 -0.038 -0.027 0.000 0.000 0.0000	255.000 29.000 -0.033 -0.028 0.000 0.000 0.0000	255.000 29.000 -0.031 -0.031 0.000 0.000 0.0000	255.000 29.000 -0.042 -0.032 0.000 0.000 0.0000
255.500 29.000 -2.499 0.369 0.000 0.000 0.0000	255.500 29.000 -2.109 0.283 0.000 0.000 0.0000	255.500 29.000 -1.758 0.223 0.000 0.000 0.0000	255.500 29.000 -1.357 0.132 0.000 0.000 0.0000	255.500 29.000 -0.999 0.049 0.000 0.000 0.0000	255.500 29.000 -0.626 -0.060 0.000 0.000 0.0000	255.500 29.000 -0.244 -0.130 0.000 0.000 0.0000	255.500 29.000 -0.372 -0.160 0.000 0.000 0.0000	255.500 29.000 -0.474 -0.182 0.000 0.000 0.0000	255.500 29.000 -0.506 -0.192 0.000 0.000 0.0000	255.500 29.000 -0.554 -0.213 0.000 0.000 0.0000	255.500 29.000 -1.047 -0.300 0.000 0.000 0.0000	255.500 29.000 -1.634 -0.369 0.000 0.000 0.0000	255.500 29.000 -2.142 -0.463 0.000 0.000 0.0000	255.500 29.000 -2.738 -0.554 0.000 0.000 0.0000	255.500 29.000 -2.732 -0.461 0.000 0.000 0.0000	255.500 29.000 -2.955 -0.364 0.000 0.000 0.0000	255.500 29.000 -3.117 -0.220 0.000 0.000 0.0000	255.500 29.000 -3.257 -0.127 0.000 0.000 0.0000	255.500 29.000 -3.375 -0.190 0.000 0.000 0.0000	255.500 29.000 -3.489 -0.249 0.000 0.000 0.0000	255.500 29.000 -3.574 -0.302 0.000 0.000 0.0000	255.500 29.000 -3.683 -0.366 0.000 0.000 0.0000	255.500 29.000 -2.866 -0.341 0.000 0.000 0.0000	255.500 29.000 -2.164 -0.190 0.000 0.000 0.0000	255.500 29.000 -1.448 -0.114 0.000 0.000 0.0000	255.500 29.000 -0.837 0.005 0.000 0.000 0.0000	255.500 29.000 -0.927 -0.158 0.000 0.000 0.0000	255.500 29.000 -1.132 -0.283 0.000 0.000 0.0000	255.500 29.000 -1.271 -0.428 0.000 0.000 0.0000	255.500 29.000 -1.269 -0.428 0.000 0.000 0.0000	255.500 29.000 -1.305 -0.410 0.000 0.000 0.0000	255.500 29.000 -1.046 -0.243 0.000 0.000 0.0000	255.500 29.000 -0.822 -0.069 0.000 0.000 0.0000	255.500 29.000 -0.596 0.106 0.000 0.000 0.0000	255.500 29.000 -0.525 0.082 0.000 0.000 0.0000	255.500 29.000 -0.442 0.055 0.000 0.000 0.0000	255.500 29.000 -0.372 0.028 0.000 0.000 0.0000	255.500 29.000 -0.301 0.017 0.000 0.000 0.0000	255.500 29.000 -0.236 0.008 0.000 0.000 0.0000	255.500 29.000 -0.182 0.006 0.000 0.000 0.0000	255.500 29.000 -0.114 -0.002 0.000 0.000 0.0000	255.500 29.000 -0.008 -0.020 0.000 0.000 0.0000	255.500 29.000 -0.010 -0.014 0.000 0.000 0.0000	255.500 29.000 -0.014 -0.008 0.000 0.000 0.0000	255.500 29.000 -0.006 -0.005 0.000 0.000 0.0000	255.500 29.000 -0.006 -0.005 0.000 0.000 0.0000	255.500 29.000 -0.002 -0.004 0.000 0.000 0.0000	255.500 29.000 0.002 -0.005 0.000 0.000 0.0000	255.500 29.000 -0.007 -0.004 0.000 0.000 0.0000
256.000 29.000 -2.486 -0.055 0.000 0.000 0.0000	256.000 29.000 -2.093 -0.083 0.000 0.000 0.0000	256.000 29.000 -1.734 -0.081 0.000 0.000 0.0000	256.000 29.000 -1.325 -0.112 0.000 0.000 0.0000	256.000 29.000 -0.966 -0.136 0.000 0.000 0.0000	256.000 29.000 -0.598 -0.186 0.000 0.000 0.0000	256.000 29.000 -0.209 -0.200 0.000 0.000 0.0000	256.000 29.000 -0.286 -0.198 0.000 0.000 0.0000	256.000 29.000 -0.344 -0.200 0.000 0.000 0.0000	256.000 29.000 -0.357 -0.173 0.000 0.000 0.0000	256.000 29.000 -0.389 -0.170 0.000 0.000 0.0000	256.000 29.000 -0.777 -0.260 0.000 0.000 0.0000	256.000 29.000 -1.214 -0.331 0.000 0.000 0.0000	256.000 29.000 -1.620 -0.425 0.000 0.000 0.0000	256.000 29.000 -2.048 -0.522 0.000 0.000 0.0000	256.000 29.000 -2.024 -0.455 0.000 0.000 0.0000	256.000 29.000 -2.152 -0.398 0.000 0.000 0.0000	256.000 29.000 -2.159 -0.288 0.000 0.000 0.0000	256.000 29.000 -2.212 -0.227 0.000 0.000 0.0000	256.000 29.000 -2.328 -0.275 0.000 0.000 0.0000	256.000 29.000 -2.439 -0.316 0.000 0.000 0.0000	256.000 29.000 -2.531 -0.360 0.000 0.000 0.0000	256.000 29.000 -2.655 -0.413 0.000 0.000 0.0000	256.000 29.000 -2.085 -0.371 0.000 0.000 0.0000	256.000 29.000 -1.467 -0.252 0.000 0.000 0.0000	256.000 29.000 -1.033 -0.150 0.000 0.000 0.0000	256.000 29.000 -0.534 -0.035 0.000 0.000 0.0000	256.000 29.000 -0.581 -0.134 0.000 0.000 0.0000	256.000 29.000 -0.708 -0.218 0.000 0.000 0.0000	256.000 29.000 -0.807 -0.309 0.000 0.000 0.0000	256.000 29.000 -0.805 -0.309 0.000 0.000 0.0000	256.000 29.000 -0.831 -0.275 0.000 0.000 0.0000	256.000 29.000 -0.687 -0.187 0.000 0.000 0.0000	256.000 29.000 -0.545 -0.088 0.000 0.000 0.0000	256.000 29.000 -0.416 0.018 0.000 0.000 0.0000	256.000 29.000 -0.382 0.019 0.000 0.000 0.0000	256.000 29.000 -0.307 0.003 0.000 0.000 0.0000	256.000 29.000 -0.270 0.008 0.000 0.000 0.0000	256.000 29.000 -0.217 0.003 0.000 0.000 0.0000	256.000 29.000 -0.175 0.002 0.000 0.000 0.0000	256.000 29.000 -0.131 -0.000 0.000 0.000 0.0000	256.000 29.000 -0.079 -0.006 0.000 0.000 0.0000	256.000 29.000 -0.001 -0.016 0.000 0.000 0.0000	256.000 29.000 0.002 -0.006 0.000 0.000 0.0000	256.000 29.000 0.002 0.004 0.000 0.000 0.0000	256.000 29.000 0.012 0.009 0.000 0.000 0.0000	256.000 29.000 0.016 0.012 0.000 0.000 0.0000	256.000 29.000 0.017 0.011 0.000 0.000 0.0000	256.000 29.000 0.024 0.014 0.000 0.000 0.0000	256.000 29.000 0.015 0.014 0.000 0.000 0.0000
256.500 29.000 -2.481 -0.540 0.000 0.000 0.0000	256.500 29.000 -2.085 -0.502 0.000 0.000 0.0000	256.500 29.000 -1.719 -0.425 0.000 0.000 0.0000	256.500 29.000 -1.305 -0.381 0.000 0.000 0.0000	256.500 29.000 -0.947 -0.347 0.000 0.000 0.0000	256.500 29.000 -0.576 -0.321 0.000 0.000 0.0000	256.500 29.000 -0.191 -0.259 0.000 0.000 0.0000	256.500 29.000 -0.240 -0.235 0.000 0.000 0.0000	256.500 29.000 -0.265 -0.234 0.000 0.000 0.0000	256.500 29.000 -0.268 -0.182 0.000 0.000 0.0000	256.500 29.000 -0.303 -0.151 0.000 0.000 0.0000	256.500 29.000 -0.568 -0.227 0.000 0.000 0.0000	256.500 29.000 -0.869 -0.273 0.000 0.000 0.0000	256.500 29.000 -1.172 -0.339 0.000 0.000 0.0000	256.500 29.000 -1.454 -0.408 0.000 0.000 0.0000	256.500 29.000 -1.399 -0.352 0.000 0.000 0.0000	256.500 29.000 -1.471 -0.297 0.000 0.000 0.0000	256.500 29.000 -1.331 -0.236 0.000 0.000 0.0000	256.500 29.000 -1.322 -0.184 0.000 0.000 0.0000	256.500 29.000 -1.431 -0.235 0.000 0.000 0.0000	256.500 29.000 -1.539 -0.277 0.000 0.000 0.0000	256.500 29.000 -1.623 -0.338 0.000 0.000 0.0000	256.500 29.000 -1.759 -0.394 0.000 0.000 0.0000	256.500 29.000 -1.438 -0.306 0.000 0.000 0.0000	256.500 29.000 -1.045 -0.205 0.000 0.000 0.0000	256.500 29.000 -0.682 -0.122 0.000 0.000 0.0000	256.500 29.000 -0.363 0.005 0.000 0.000 0.0000	256.500 29.000 -0.385 -0.102 0.000 0.000 0.0000	256.500 29.000 -0.471 -0.199 0.000 0.000 0.0000	256.500 29.000 -0.564 -0.284 0.000 0.000 0.0000	256.500 29.000 -0.563 -0.284 0.000 0.000 0.0000	256.500 29.000 -0.547 -0.271 0.000 0.000 0.0000	256.500 29.000 -0.463 -0.176 0.000 0.000 0.0000	256.500 29.000 -0.387 -0.077 0.000 0.000 0.0000	256.500 29.000 -0.305 0.027 0.000 0.000 0.0000	256.500 29.000 -0.284 0.027 0.000 0.000 0.0000	256.500 29.000 -0.227 0.016 0.000 0.000 0.0000	256.500 29.000 -0.196 0.016 0.000 0.000 0.0000	256.500 29.000 -0.160 0.014 0.000 0.000 0.0000	256.500 29.000 -0.126 0.010 0.000 0.000 0.0000	256.500 29.000 -0.093 0.005 0.000 0.000 0.0000	256.500 29.000 -0.054 -0.003 0.000 0.000 0.0000	256.500 29.000 0.003 -0.015 0.000 0.000 0.0000	256.500 29.000 0.012 0.004 0.000 0.000 0.0000	256.500 29.000 0.014 0.017 0.000 0.000 0.0000	256.500 29.000 0.024 0.024 0.000 0.000 0.0000	256.500 29.000 0.031 0.031 0.000 0.000 0.0000	256.500 29.000 0.035 0.030 0.000 0.000 0.0000	256.500 29.000 0.040 0.032 0.000 0.000 0.0000	256.500 29.000 0.033 0.033 0.000 0.000 0.0000
257.000 29.000 -2.489 -1.054 0.000 0.000 0.0000	257.000 29.000 -2.085 -0.943 0.000 0.000 0.0000	257.000 29.000 -1.713 -0.789 0.000 0.000 0.0000	257.000 29.000 -1.290 -0.652 0.000 0.000 0.0000	257.000 29.000 -0.913 -0.562 0.000 0.000 0.0000	257.000 29.000 -0.550 -0.459 0.000 0.000 0.0000	257.000 29.000 -0.160 -0.319 0.000 0.000 0.0000	257.000 29.000 -0.181 -0.298 0.000 0.000 0.0000	257.000 29.000 -0.198 -0.274 0.000 0.000 0.0000	257.000 29.000 -0.190 -0.208 0.000 0.000 0.0000	257.000 29.000 -0.221 -0.165 0.000 0.000 0.0000	257.000 29.000 -0.415 -0.200 0.000 0.000 0.0000	257.000 29.000 -0.589 -0.242 0.000 0.000 0.0000	257.000 29.000 -0.805 -0.284 0.000 0.000 0.0000	257.000 29.000 -1.035 -0.316 0.000 0.000 0.0000	257.000 29.000 -0.960 -0.270 0.000 0.000 0.0000	257.000 29.000 -0.937 -0.226 0.000 0.000 0.0000	257.000 29.000 -0.830 -0.168 0.000 0.000 0.0000	257.000 29.000 -0.789 -0.126 0.000 0.000 0.0000	257.000 29.000 -0.895 -0.171 0.000 0.000 0.0000	257.000 29.000 -1.009 -0.219 0.000 0.000 0.0000	257.000 29.000 -1.085 -0.282 0.000 0.000 0.0000	257.000 29.000 -1.235 -0.330 0.000 0.000 0.0000	257.000 29.000 -1.002 -0.244 0.000 0.000 0.0000	257.000 29.000 -0.708 -0.165 0.000 0.000 0.0000	257.000 29.000 -0.490 -0.075 0.000 0.000 0.0000	257.000 29.000 -0.242 0.031 0.000 0.000 0.0000	257.000 29.000 -0.273 -0.094 0.000 0.000 0.0000	257.000 29.000 -0.328 -0.203 0.000 0.000 0.0000	257.000 29.000 -0.388 -0.307 0.000 0.000 0.0000	257.000 29.000 -0.388 -0.307 0.000 0.000 0.0000	257.000 29.000 -0.407 -0.290 0.000 0.000 0.0000	257.000 29.000 -0.328 -0.196 0.000 0.000 0.0000	257.000 29.000 -0.275 -0.086 0.000 0.000 0.0000	257.000 29.000 -0.236 0.043 0.000 0.000 0.0000	257.000 29.000 -0.214 0.038 0.000 0.000 0.0000	257.000 29.000 -0.171 0.027 0.000 0.000 0.0000	257.000 29.000 -0.148 0.024 0.000 0.000 0.0000	257.000 29.000 -0.120 0.019 0.000 0.000 0.0000	257.000 29.000 -0.093 0.013 0.000 0.000 0.0000	257.000 29.000 -0.067 0.007 0.000 0.000 0.0000	257.000 29.000 -0.037 -0.001 0.000 0.000 0.0000	257.000 29.000 0.005 -0.013 0.000 0.000 0.0000	257.000 29.000 0.014 0.015 0.000 0.000 0.0000	257.000 29.000 0.019 0.034 0.000 0.000 0.0000	257.000 29.000 0.030 0.046 0.000 0.000 0.0000	257.000 29.000 0.037 0.050 0.000 0.000 0.0000	257.000 29.000 0.044 0.060 0.000 0.000 0.0000	257.000 29.000 0.052 0.065 0.000 0.000 0.0000	257.000 29.000 0.048 0.066 0.000 0.000 0.0000
257.500 29.000 -2.501 -1.455 0.000 0.000 0.0000	257.500 29.000 -2.095 -1.286 0.000 0.000 0.0000	257.500 29.000 -1.710 -1.091 0.000 0.000 0.0000	257.500 29.000 -1.292 -0.886 0.000 0.000 0.0000	257.500 29.000 -0.902 -0.743 0.000 0.000 0.0000	257.500 29.000 -0.513 -0.598 0.000 0.000 0.0000	257.500 29.000 -0.121 -0.422 0.000 0.000 0.0000	257.500 29.000 -0.123 -0.401 0.000 0.000 0.0000	257.500 29.000 -0.143 -0.360 0.000 0.000 0.0000	257.500 29.000 -0.138 -0.260 0.000 0.000 0.0000	257.500 29.000 -0.146 -0.234 0.000 0.000 0.0000	257.500 29.000 -0.306 -0.217 0.000 0.000 0.0000	257.500 29.000 -0.439 -0.235 0.000 0.000 0.0000	257.500 29.000 -0.605 -0.245 0.000 0.000 0.0000	257.500 29.000 -0.795 -0.235 0.000 0.000 0.0000	257.500 29.000 -0.708 -0.204 0.000 0.000 0.0000	257.500 29.000 -0.644 -0.189 0.000 0.000 0.0000	257.500 29.000 -0.556 -0.145 0.000 0.000 0.0000	257.500 29.000 -0.492 -0.116 0.000 0.000 0.0000	257.500 29.000 -0.603 -0.157 0.000 0.000 0.0000	257.500 29.000 -0.712 -0.200 0.000 0.000 0.0000	257.500 29.000 -0.824 -0.245 0.000 0.000 0.0000	257.500 29.000 -0.940 -0.295 0.000 0.000 0.0000	257.500 29.000 -0.760 -0.209 0.000 0.000 0.0000	257.500 29.000 -0.523 -0.143 0.000 0.000 0.0000	257.500 29.000 -0.344 -0.065 0.000 0.000 0.0000	257.500 29.000 -0.151 0.030 0.000 0.000 0.0000	257.500 29.000 -0.193 -0.115 0.000 0.000 0.0000	257.500 29.000 -0.250 -0.239 0.000 0.000 0.0000	257.500 29.000 -0.310 -0.360 0.000 0.000 0.0000	257.500 29.000 -0.309 -0.360 0.000 0.000 0.0000	257.500 29.000 -0.312 -0.351 0.000 0.000 0.0000	257.500 29.000 -0.266 -0.220 0.000 0.000 0.0000	257.500 29.000 -0.220 -0.082 0.000 0.000 0.0000	257.500 29.000 -0.183 0.074 0.000 0.000 0.0000	257.500 29.000 -0.162 0.064 0.000 0.000 0.0000	257.500 29.000 -0.133 0.052 0.000 0.000 0.0000	257.500 29.000 -0.110 0.041 0.000 0.000 0.0000	257.500 29.000 -0.089 0.033 0.000 0.000 0.0000	257.500 29.000 -0.068 0.024 0.000 0.000 0.0000	257.500 29.000 -0.046 0.015 0.000 0.000 0.0000	257.500 29.000 -0.023 0.005 0.000 0.000 0.0000	257.500 29.000 0.005 -0.007 0.000 0.000 0.0000	257.500 29.000 0.010 0.024 0.000 0.000 0.0000	257.500 29.000 0.016 0.049 0.000 0.000 0.0000	257.500 29.000 0.025 0.069 0.000 0.000 0.0000	257.500 29.000 0.030 0.077 0.000 0.000 0.0000	257.500 29.000 0.038 0.092 0.000 0.000 0.0000	257.500 29.000 0.048 0.107 0.000 0.000 0.0000	257.500 29.000 0.057 0.115 0.000 0.000 0.0000
258.000 29.000 -2.423 -1.815 0.000 0.000 0.0000	258.000 29.000 -2.037 -1.585 0.000 0.000 0.0000	258.000 29.000 -1.651 -1.356 0.000 0.000 0.0000	258.000 29.000 -1.264 -1.127 0.000 0.000 0.0000	258.000 29.000 -0.877 -0.898 0.000 0.000 0.0000	258.000 29.000 -0.495 -0.714 0.000 0.000 0.0000	258.000 29.000 -0.106 -0.480 0.000 0.000 0.0000	258.000 29.000 -0.108 -0.444 0.000 0.000 0.0000	258.000 29.000 -0.109 -0.411 0.000 0.000 0.0000	258.000 29.000 -0.104 -0.303 0.000 0.000 0.0000	258.000 29.000 -0.105 -0.260 0.000 0.000 0.0000	258.000 29.000 -0.251 -0.188 0.000 0.000 0.0000	258.000 29.000 -0.397 -0.117 0.000 0.000 0.0000	258.000 29.000 -0.548 -0.055 0.000 0.000 0.0000	258.000 29.000 -0.697 0.017 0.000 0.000 0.0000	258.000 29.000 -0.621 -0.011 0.000 0.000 0.0000	258.000 29.000 -0.545 -0.041 0.000 0.000 0.0000	258.000 29.000 -0.458 -0.061 0.000 0.000 0.0000	258.000 29.000 -0.379 -0.093 0.000 0.000 0.0000	258.000 29.000 -0.492 -0.078 0.000 0.000 0.0000	258.000 29.000 -0.604 -0.063 0.000 0.000 0.0000	258.000 29.000 -0.724 -0.061 0.000 0.000 0.0000	258.000 29.000 -0.833 -0.049 0.000 0.000 0.0000	258.000 29.000 -0.639 -0.034 0.000 0.000 0.0000	258.000 29.000 -0.447 -0.022 0.000 0.000 0.0000	258.000 29.000 -0.260 -0.016 0.000 0.000 0.0000	258.000 29.000 -0.066 0.000 0.000 0.000 0.0000	258.000 29.000 -0.135 -0.135 0.000 0.000 0.0000	258.000 29.000 -0.204 -0.259 0.000 0.000 0.0000	258.000 29.000 -0.273 -0.382 0.000 0.000 0.0000	258.000 29.000 -0.273 -0.382 0.000 0.000 0.0000	258.000 29.000 -0.292 -0.351 0.000 0.000 0.0000	258.000 29.000 -0.243 -0.199 0.000 0.000 0.0000	258.000 29.000 -0.195 -0.040 0.000 0.000 0.0000	258.000 29.000 -0.147 0.137 0.000 0.000 0.0000	258.000 29.000 -0.126 0.117 0.000 0.000 0.0000	258.000 29.000 -0.107 0.099 0.000 0.000 0.0000	258.000 29.000 -0.087 0.077 0.000 0.000 0.0000	258.000 29.000 -0.069 0.061 0.000 0.000 0.0000	258.000 29.000 -0.052 0.046 0.000 0.000 0.0000	258.000 29.000 -0.035 0.031 0.000 0.000 0.0000	258.000 29.000 -0.017 0.015 0.000 0.000 0.0000	258.000 29.000 -0.000 -0.000 0.000 0.000 0.0000	258.000 29.000 0.003 0.019 0.000 0.000 0.0000	258.000 29.000 0.007 0.039 0.000 0.000 0.0000	258.000 29.000 0.010 0.058 0.000 0.000 0.0000	258.000 29.000 0.014 0.078 0.000 0.000 0.0000	258.000 29.000 0.017 0.097 0.000 0.000 0.0000	258.000 29.000 0.021 0.116 0.000 0.000 0.0000	258.000 29.000 0.024 0.141 0.000 0.000 0.0000
234.000 29.500 -32.945 34.795 0.000 0.000 0.0000	234.000 29.500 -33.313 34.878 0.000 0.000 0.0000	234.000 29.500 -33.680 34.955 0.000 0.000 0.0000	234.000 29.500 -34.046 35.026 0.000 0.000 0.0000	234.000 29.500 -34.410 35.091 0.000 0.000 0.0000	234.000 29.500 -34.760 35.115 0.000 0.000 0.0000	234.000 29.500 -35.127 35.189 0.000 0.000 0.0000	234.000 29.500 -33.872 33.330 0.000 0.000 0.0000	234.000 29.500 -32.627 31.482 0.000 0.000 0.0000	234.000 29.500 -31.348 29.615 0.000 0.000 0.0000	234.000 29.500 -30.098 27.763 0.000 0.000 0.0000	234.000 29.500 -29.880 27.534 0.000 0.000 0.0000	234.000 29.500 -29.662 27.304 0.000 0.000 0.0000	234.000 29.500 -29.453 27.080 0.000 0.000 0.0000	234.000 29.500 -29.235 26.850 0.000 0.000 0.0000	234.000 29.500 -29.049 26.745 0.000 0.000 0.0000	234.000 29.500 -28.864 26.640 0.000 0.000 0.0000	234.000 29.500 -28.669 26.529 0.000 0.000 0.0000	234.000 29.500 -28.484 26.424 0.000 0.000 0.0000	234.000 29.500 -28.434 26.372 0.000 0.000 0.0000	234.000 29.500 -28.385 26.321 0.000 0.000 0.0000	234.000 29.500 -28.341 26.273 0.000 0.000 0.0000	234.000 29.500 -28.292 26.222 0.000 0.000 0.0000	234.000 29.500 -28.280 26.237 0.000 0.000 0.0000	234.000 29.500 -28.269 26.252 0.000 0.000 0.0000	234.000 29.500 -28.265 26.271 0.000 0.000 0.0000	234.000 29.500 -28.253 26.286 0.000 0.000 0.0000	234.000 29.500 -29.153 26.320 0.000 0.000 0.0000	234.000 29.500 -30.056 26.358 0.000 0.000 0.0000	234.000 29.500 -30.963 26.399 0.000 0.000 0.0000	234.000 29.500 -30.963 26.399 0.000 0.000 0.0000	234.000 29.500 -30.833 26.265 0.000 0.000 0.0000	234.000 29.500 -29.796 26.088 0.000 0.000 0.0000	234.000 29.500 -28.760 25.911 0.000 0.000 0.0000	234.000 29.500 -27.723 25.734 0.000 0.000 0.0000	234.000 29.500 -27.615 25.708 0.000 0.000 0.0000	234.000 29.500 -27.507 25.681 0.000 0.000 0.0000	234.000 29.500 -27.402 25.657 0.000 0.000 0.0000	234.000 29.500 -27.298 25.632 0.000 0.000 0.0000	234.000 29.500 -27.194 25.606 0.000 0.000 0.0000	234.000 29.500 -27.089 25.581 0.000 0.000 0.0000	234.000 29.500 -26.985 25.556 0.000 0.000 0.0000	234.000 29.500 -26.880 25.530 0.000 0.000 0.0000	234.000 29.500 -26.835 25.528 0.000 0.000 0.0000	234.000 29.500 -26.791 25.525 0.000 0.000 0.0000	234.000 29.500 -26.746 25.523 0.000 0.000 0.0000	234.000 29.500 -26.701 25.520 0.000 0.000 0.0000	234.000 29.500 -26.656 25.517 0.000 0.000 0.0000	234.000 29.500 -26.611 25.515 0.000 0.000 0.0000	234.000 29.500 -26.569 25.513 0.000 0.000 0.0000
234.500 29.500 -32.919 34.382 0.000 0.000 0.0000	234.500 29.500 -33.302 34.541 0.000 0.000 0.0000	234.500 29.500 -33.680 34.680 0.000 0.000 0.0000	234.500 29.500 -34.051 34.832 0.000 0.000 0.0000	234.500 29.500 -34.426 34.989 0.000 0.000 0.0000	234.500 29.500 -34.787 35.121 0.000 0.000 0.0000	234.500 29.500 -35.158 35.249 0.000 0.000 0.0000	234.500 29.500 -34.005 33.577 0.000 0.000 0.0000	234.500 29.500 -32.799 31.875 0.000 0.000 0.0000	234.500 29.500 -31.587 30.127 0.000 0.000 0.0000	234.500 29.500 -30.422 28.413 0.000 0.000 0.0000	234.500 29.500 -30.188 28.114 0.000 0.000 0.0000	234.500 29.500 -29.892 27.753 0.000 0.000 0.0000	234.500 29.500 -29.667 27.462 0.000 0.000 0.0000	234.500 29.500 -29.458 27.176 0.000 0.000 0.0000	234.500 29.500 -29.215 26.990 0.000 0.000 0.0000	234.500 29.500 -29.009 26.835 0.000 0.000 0.0000	234.500 29.500 -28.801 26.686 0.000 0.000 0.0000	234.500 29.500 -28.605 26.513 0.000 0.000 0.0000	234.500 29.500 -28.508 26.388 0.000 0.000 0.0000	234.500 29.500 -28.459 26.278 0.000 0.000 0.0000	234.500 29.500 -28.399 26.166 0.000 0.000 0.0000	234.500 29.500 -28.333 26.049 0.000 0.000 0.0000	234.500 29.500 -28.323 26.058 0.000 0.000 0.0000	234.500 29.500 -28.282 26.073 0.000 0.000 0.0000	234.500 29.500 -28.271 26.088 0.000 0.000 0.0000	234.500 29.500 -28.253 26.091 0.000 0.000 0.0000	234.500 29.500 -29.174 26.067 0.000 0.000 0.0000	234.500 29.500 -30.094 26.039 0.000 0.000 0.0000	234.500 29.500 -30.995 26.021 0.000 0.000 0.0000	234.500 29.500 -30.999 26.026 0.000 0.000 0.0000	234.500 29.500 -30.805 25.867 0.000 0.000 0.0000	234.500 29.500 -29.699 25.748 0.000 0.000 0.0000	234.500 29.500 -28.589 25.629 0.000 0.000 0.0000	234.500 29.500 -27.450 25.517 0.000 0.000 0.0000	234.500 29.500 -27.336 25.523 0.000 0.000 0.0000	234.500 29.500 -27.241 25.517 0.000 0.000 0.0000	234.500 29.500 -27.146 25.515 0.000 0.000 0.0000	234.500 29.500 -26.968 25.555 0.000 0.000 0.0000	234.500 29.500 -26.812 25.600 0.000 0.000 0.0000	234.500 29.500 -26.715 25.594 0.000 0.000 0.0000	234.500 29.500 -26.595 25.642 0.000 0.000 0.0000	234.500 29.500 -26.555 25.608 0.000 0.000 0.0000	234.500 29.500 -26.524 25.611 0.000 0.000 0.0000	234.500 29.500 -26.495 25.601 0.000 0.000 0.0000	234.500 29.500 -26.456 25.595 0.000 0.000 0.0000	234.500 29.500 -26.424 25.580 0.000 0.000 0.0000	234.500 29.500 -26.428 25.550 0.000 0.000 0.0000	234.500 29.500 -26.415 25.533 0.000 0.000 0.0000	234.500 29.500 -26.391 25.533 0.000 0.000 0.0000
235.000 29.500 -32.925 33.931 0.000 0.000 0.0000	235.000 29.500 -33.315 34.162 0.000 0.000 0.0000	235.000 29.500 -33.681 34.324 0.000 0.000 0.0000	235.000 29.500 -34.049 34.546 0.000 0.000 0.0000	235.000 29.500 -34.406 34.760 0.000 0.000 0.0000	235.000 29.500 -34.770 34.965 0.000 0.000 0.0000	235.000 29.500 -35.124 35.156 0.000 0.000 0.0000	235.000 29.500 -34.131 33.772 0.000 0.000 0.0000	235.000 29.500 -33.023 32.281 0.000 0.000 0.0000	235.000 29.500 -31.957 30.801 0.000 0.000 0.0000	235.000 29.500 -30.851 29.230 0.000 0.000 0.0000	235.000 29.500 -30.506 28.836 0.000 0.000 0.0000	235.000 29.500 -30.261 28.410 0.000 0.000 0.0000	235.000 29.500 -30.017 28.038 0.000 0.000 0.0000	235.000 29.500 -29.692 27.592 0.000 0.000 0.0000	235.000 29.500 -29.450 27.344 0.000 0.000 0.0000	235.000 29.500 -29.244 27.149 0.000 0.000 0.0000	235.000 29.500 -28.987 26.924 0.000 0.000 0.0000	235.000 29.500 -28.739 26.664 0.000 0.000 0.0000	235.000 29.500 -28.646 26.474 0.000 0.000 0.0000	235.000 29.500 -28.539 26.280 0.000 0.000 0.0000	235.000 29.500 -28.463 26.082 0.000 0.000 0.0000	235.000 29.500 -28.378 25.884 0.000 0.000 0.0000	235.000 29.500 -28.370 25.891 0.000 0.000 0.0000	235.000 29.500 -28.325 25.894 0.000 0.000 0.0000	235.000 29.500 -28.306 25.903 0.000 0.000 0.0000	235.000 29.500 -28.284 25.904 0.000 0.000 0.0000	235.000 29.500 -29.201 25.826 0.000 0.000 0.0000	235.000 29.500 -30.141 25.718 0.000 0.000 0.0000	235.000 29.500 -31.035 25.637 0.000 0.000 0.0000	235.000 29.500 -31.041 25.650 0.000 0.000 0.0000	235.000 29.500 -30.782 25.456 0.000 0.000 0.0000	235.000 29.500 -29.609 25.398 0.000 0.000 0.0000	235.000 29.500 -28.429 25.338 0.000 0.000 0.0000	235.000 29.500 -27.212 25.309 0.000 0.000 0.0000	235.000 29.500 -27.103 25.338 0.000 0.000 0.0000	235.000 29.500 -26.989 25.361 0.000 0.000 0.0000	235.000 29.500 -26.909 25.376 0.000 0.000 0.0000	235.000 29.500 -26.686 25.452 0.000 0.000 0.0000	235.000 29.500 -26.521 25.536 0.000 0.000 0.0000	235.000 29.500 -26.396 25.566 0.000 0.000 0.0000	235.000 29.500 -26.309 25.627 0.000 0.000 0.0000	235.000 29.500 -26.266 25.623 0.000 0.000 0.0000	235.000 29.500 -26.258 25.619 0.000 0.000 0.0000	235.000 29.500 -26.240 25.618 0.000 0.000 0.0000	235.000 29.500 -26.205 25.604 0.000 0.000 0.0000	235.000 29.500 -26.186 25.583 0.000 0.000 0.0000	235.000 29.500 -26.219 25.527 0.000 0.000 0.0000	235.000 29.500 -26.237 25.505 0.000 0.000 0.0000	235.000 29.500 -26.230 25.496 0.000 0.000 0.0000
235.500 29.500 -32.937 33.617 0.000 0.000 0.0000	235.500 29.500 -33.309 33.866 0.000 0.000 0.0000	235.500 29.500 -33.660 34.054 0.000 0.000 0.0000	235.500 29.500 -34.018 34.304 0.000 0.000 0.0000	235.500 29.500 -34.371 34.545 0.000 0.000 0.0000	235.500 29.500 -34.715 34.774 0.000 0.000 0.0000	235.500 29.500 -35.060 35.009 0.000 0.000 0.0000	235.500 29.500 -34.244 33.933 0.000 0.000 0.0000	235.500 29.500 -33.240 32.713 0.000 0.000 0.0000	235.500 29.500 -32.342 31.545 0.000 0.000 0.0000	235.500 29.500 -31.396 30.246 0.000 0.000 0.0000	235.500 29.500 -30.986 29.827 0.000 0.000 0.0000	235.500 29.500 -30.799 29.304 0.000 0.000 0.0000	235.500 29.500 -30.456 28.749 0.000 0.000 0.0000	235.500 29.500 -30.060 28.175 0.000 0.000 0.0000	235.500 29.500 -29.810 27.879 0.000 0.000 0.0000	235.500 29.500 -29.624 27.607 0.000 0.000 0.0000	235.500 29.500 -29.238 27.242 0.000 0.000 0.0000	235.500 29.500 -28.961 26.924 0.000 0.000 0.0000	235.500 29.500 -28.873 26.643 0.000 0.000 0.0000	235.500 29.500 -28.681 26.333 0.000 0.000 0.0000	235.500 29.500 -28.579 26.019 0.000 0.000 0.0000	235.500 29.500 -28.465 25.712 0.000 0.000 0.0000	235.500 29.500 -28.462 25.713 0.000 0.000 0.0000	235.500 29.500 -28.369 25.711 0.000 0.000 0.0000	235.500 29.500 -28.341 25.716 0.000 0.000 0.0000	235.500 29.500 -28.311 25.722 0.000 0.000 0.0000	235.500 29.500 -29.263 25.560 0.000 0.000 0.0000	235.500 29.500 -30.191 25.381 0.000 0.000 0.0000	235.500 29.500 -31.078 25.246 0.000 0.000 0.0000	235.500 29.500 -31.080 25.254 0.000 0.000 0.0000	235.500 29.500 -30.758 25.030 0.000 0.000 0.0000	235.500 29.500 -29.520 25.030 0.000 0.000 0.0000	235.500 29.500 -28.275 25.028 0.000 0.000 0.0000	235.500 29.500 -27.011 25.074 0.000 0.000 0.0000	235.500 29.500 -26.891 25.129 0.000 0.000 0.0000	235.500 29.500 -26.771 25.184 0.000 0.000 0.0000	235.500 29.500 -26.681 25.224 0.000 0.000 0.0000	235.500 29.500 -26.458 25.315 0.000 0.000 0.0000	235.500 29.500 -26.294 25.413 0.000 0.000 0.0000	235.500 29.500 -26.145 25.469 0.000 0.000 0.0000	235.500 29.500 -26.086 25.518 0.000 0.000 0.0000	235.500 29.500 -26.042 25.538 0.000 0.000 0.0000	235.500 29.500 -26.020 25.541 0.000 0.000 0.0000	235.500 29.500 -26.017 25.548 0.000 0.000 0.0000	235.500 29.500 -25.977 25.549 0.000 0.000 0.0000	235.500 29.500 -25.969 25.538 0.000 0.000 0.0000	235.500 29.500 -26.013 25.470 0.000 0.000 0.0000	235.500 29.500 -26.063 25.426 0.000 0.000 0.0000	235.500 29.500 -26.063 25.402 0.000 0.000 0.0000
236.000 29.500 -32.923 33.425 0.000 0.000 0.0000	236.000 29.500 -33.272 33.654 0.000 0.000 0.0000	236.000 29.500 -33.621 33.856 0.000 0.000 0.0000	236.000 29.500 -33.966 34.103 0.000 0.000 0.0000	236.000 29.500 -34.301 34.342 0.000 0.000 0.0000	236.000 29.500 -34.631 34.576 0.000 0.000 0.0000	236.000 29.500 -34.966 34.814 0.000 0.000 0.0000	236.000 29.500 -34.315 34.062 0.000 0.000 0.0000	236.000 29.500 -33.528 33.263 0.000 0.000 0.0000	236.000 29.500 -32.844 32.510 0.000 0.000 0.0000	236.000 29.500 -32.123 31.652 0.000 0.000 0.0000	236.000 29.500 -31.557 30.994 0.000 0.000 0.0000	236.000 29.500 -31.335 30.308 0.000 0.000 0.0000	236.000 29.500 -31.026 29.726 0.000 0.000 0.0000	236.000 29.500 -30.596 29.066 0.000 0.000 0.0000	236.000 29.500 -30.320 28.672 0.000 0.000 0.0000	236.000 29.500 -30.071 28.275 0.000 0.000 0.0000	236.000 29.500 -29.608 27.771 0.000 0.000 0.0000	236.000 29.500 -29.305 27.368 0.000 0.000 0.0000	236.000 29.500 -29.219 26.951 0.000 0.000 0.0000	236.000 29.500 -28.902 26.474 0.000 0.000 0.0000	236.000 29.500 -28.767 26.020 0.000 0.000 0.0000	236.000 29.500 -28.609 25.552 0.000 0.000 0.0000	236.000 29.500 -28.551 25.545 0.000 0.000 0.0000	236.000 29.500 -28.453 25.553 0.000 0.000 0.0000	236.000 29.500 -28.416 25.556 0.000 0.000 0.0000	236.000 29.500 -28.375 25.553 0.000 0.000 0.0000	236.000 29.500 -29.326 25.312 0.000 0.000 0.0000	236.000 29.500 -30.264 25.062 0.000 0.000 0.0000	236.000 29.500 -31.155 24.829 0.000 0.000 0.0000	236.000 29.500 -31.163 24.826 0.000 0.000 0.0000	236.000 29.500 -30.750 24.567 0.000 0.000 0.0000	236.000 29.500 -29.433 24.635 0.000 0.000 0.0000	236.000 29.500 -28.127 24.720 0.000 0.000 0.0000	236.000 29.500 -26.813 24.828 0.000 0.000 0.0000	236.000 29.500 -26.687 24.901 0.000 0.000 0.0000	236.000 29.500 -26.580 24.982 0.000 0.000 0.0000	236.000 29.500 -26.464 25.067 0.000 0.000 0.0000	236.000 29.500 -26.255 25.178 0.000 0.000 0.0000	236.000 29.500 -26.106 25.263 0.000 0.000 0.0000	236.000 29.500 -25.940 25.346 0.000 0.000 0.0000	236.000 29.500 -25.897 25.379 0.000 0.000 0.0000	236.000 29.500 -25.835 25.442 0.000 0.000 0.0000	236.000 29.500 -25.818 25.419 0.000 0.000 0.0000	236.000 29.500 -25.814 25.446 0.000 0.000 0.0000	236.000 29.500 -25.794 25.444 0.000 0.000 0.0000	236.000 29.500 -25.792 25.438 0.000 0.000 0.0000	236.000 29.500 -25.812 25.420 0.000 0.000 0.0000	236.000 29.500 -25.878 25.327 0.000 0.000 0.0000	236.000 29.500 -25.875 25.292 0.000 0.000 0.0000
236.500 29.500 -32.835 33.268 0.000 0.000 0.0000	236.500 29.500 -33.177 33.491 0.000 0.000 0.0000	236.500 29.500 -33.528 33.696 0.000 0.000 0.0000	236.500 29.500 -33.866 33.921 0.000 0.000 0.0000	236.500 29.500 -34.187 34.139 0.000 0.000 0.0000	236.500 29.500 -34.512 34.352 0.000 0.000 0.0000	236.500 29.500 -34.846 34.585 0.000 0.000 0.0000	236.500 29.500 -34.303 34.117 0.000 0.000 0.0000	236.500 29.500 -33.764 33.756 0.000 0.000 0.0000	236.500 29.500 -33.283 33.410 0.000 0.000 0.0000	236.500 29.500 -32.792 33.012 0.000 0.000 0.0000	236.500 29.500 -32.204 32.254 0.000 0.000 0.0000	236.500 29.500 -32.037 31.625 0.000 0.000 0.0000	236.500 29.500 -31.545 30.892 0.000 0.000 0.0000	236.500 29.500 -31.346 30.345 0.000 0.000 0.0000	236.500 29.500 -31.075 29.834 0.000 0.000 0.0000	236.500 29.500 -30.586 29.186 0.000 0.000 0.0000	236.500 29.500 -30.147 28.615 0.000 0.000 0.0000	236.500 29.500 -29.820 28.115 0.000 0.000 0.0000	236.500 29.500 -29.642 27.443 0.000 0.000 0.0000	236.500 29.500 -29.235 26.763 0.000 0.000 0.0000	236.500 29.500 -29.058 26.129 0.000 0.000 0.0000	236.500 29.500 -28.791 25.431 0.000 0.000 0.0000	236.500 29.500 -28.708 25.424 0.000 0.000 0.0000	236.500 29.500 -28.596 25.439 0.000 0.000 0.0000	236.500 29.500 -28.552 25.442 0.000 0.000 0.0000	236.500 29.500 -28.440 25.411 0.000 0.000 0.0000	236.500 29.500 -29.444 25.102 0.000 0.000 0.0000	236.500 29.500 -30.367 24.771 0.000 0.000 0.0000	236.500 29.500 -31.233 24.443 0.000 0.000 0.0000	236.500 29.500 -31.244 24.446 0.000 0.000 0.0000	236.500 29.500 -30.743 24.127 0.000 0.000 0.0000	236.500 29.500 -29.351 24.259 0.000 0.000 0.0000	236.500 29.500 -27.975 24.411 0.000 0.000 0.0000	236.500 29.500 -26.622 24.576 0.000 0.000 0.0000	236.500 29.500 -26.489 24.666 0.000 0.000 0.0000	236.500 29.500 -26.398 24.769 0.000 0.000 0.0000	236.500 29.500 -26.273 24.883 0.000 0.000 0.0000	236.500 29.500 -26.077 25.005 0.000 0.000 0.0000	236.500 29.500 -25.939 25.098 0.000 0.000 0.0000	236.500 29.500 -25.759 25.214 0.000 0.000 0.0000	236.500 29.500 -25.714 25.261 0.000 0.000 0.0000	236.500 29.500 -25.643 25.325 0.000 0.000 0.0000	236.500 29.500 -25.630 25.308 0.000 0.000 0.0000	236.500 29.500 -25.648 25.320 0.000 0.000 0.0000	236.500 29.500 -25.628 25.349 0.000 0.000 0.0000	236.500 29.500 -25.641 25.307 0.000 0.000 0.0000	236.500 29.500 -25.636 25.321 0.000 0.000 0.0000	236.500 29.500 -25.685 25.251 0.000 0.000 0.0000	236.500 29.500 -25.671 25.218 0.000 0.000 0.0000
237.000 29.500 -32.682 33.098 0.000 0.000 0.0000	237.000 29.500 -33.025 33.304 0.000 0.000 0.0000	237.000 29.500 -33.380 33.503 0.000 0.000 0.0000	237.000 29.500 -33.715 33.706 0.000 0.000 0.0000	237.000 29.500 -34.040 33.927 0.000 0.000 0.0000	237.000 29.500 -34.364 34.122 0.000 0.000 0.0000	237.000 29.500 -34.700 34.337 0.000 0.000 0.0000	237.000 29.500 -34.241 34.106 0.000 0.000 0.0000	237.000 29.500 -33.859 34.022 0.000 0.000 0.0000	237.000 29.500 -33.507 33.946 0.000 0.000 0.0000	237.000 29.500 -33.189 33.843 0.000 0.000 0.0000	237.000 29.500 -32.684 33.223 0.000 0.000 0.0000	237.000 29.500 -32.678 32.847 0.000 0.000 0.0000	237.000 29.500 -32.255 32.253 0.000 0.000 0.0000	237.000 29.500 -32.054 31.693 0.000 0.000 0.0000	237.000 29.500 -31.784 31.132 0.000 0.000 0.0000	237.000 29.500 -31.281 30.421 0.000 0.000 0.0000	237.000 29.500 -30.913 29.847 0.000 0.000 0.0000	237.000 29.500 -30.565 29.264 0.000 0.000 0.0000	237.000 29.500 -30.133 28.155 0.000 0.000 0.0000	237.000 29.500 -29.717 27.250 0.000 0.000 0.0000	237.000 29.500 -29.349 26.307 0.000 0.000 0.0000	237.000 29.500 -29.015 25.358 0.000 0.000 0.0000	237.000 29.500 -28.958 25.367 0.000 0.000 0.0000	237.000 29.500 -28.853 25.400 0.000 0.000 0.0000	237.000 29.500 -28.695 25.361 0.000 0.000 0.0000	237.000 29.500 -28.571 25.336 0.000 0.000 0.0000	237.000 29.500 -29.570 24.936 0.000 0.000 0.0000	237.000 29.500 -30.510 24.523 0.000 0.000 0.0000	237.000 29.500 -31.378 24.108 0.000 0.000 0.0000	237.000 29.500 -31.385 24.110 0.000 0.000 0.0000	237.000 29.500 -30.741 23.731 0.000 0.000 0.0000	237.000 29.500 -29.280 23.906 0.000 0.000 0.0000	237.000 29.500 -27.833 24.106 0.000 0.000 0.0000	237.000 29.500 -26.418 24.318 0.000 0.000 0.0000	237.000 29.500 -26.301 24.422 0.000 0.000 0.0000	237.000 29.500 -26.220 24.537 0.000 0.000 0.0000	237.000 29.500 -26.093 24.676 0.000 0.000 0.0000	237.000 29.500 -25.908 24.806 0.000 0.000 0.0000	237.000 29.500 -25.772 24.928 0.000 0.000 0.0000	237.000 29.500 -25.599 25.063 0.000 0.000 0.0000	237.000 29.500 -25.533 25.121 0.000 0.000 0.0000	237.000 29.500 -25.463 25.216 0.000 0.000 0.0000	237.000 29.500 -25.444 25.222 0.000 0.000 0.0000	237.000 29.500 -25.479 25.218 0.000 0.000 0.0000	237.000 29.500 -25.466 25.217 0.000 0.000 0.0000	237.000 29.500 -25.493 25.186 0.000 0.000 0.0000	237.000 29.500 -25.477 25.177 0.000 0.000 0.0000	237.000 29.500 -25.509 25.137 0.000 0.000 0.0000	237.000 29.500 -25.482 25.105 0.000 0.000 0.0000
237.500 29.500 -32.503 32.845 0.000 0.000 0.0000	237.500 29.500 -32.849 33.042 0.000 0.000 0.0000	237.500 29.500 -33.205 33.249 0.000 0.000 0.0000	237.500 29.500 -33.540 33.446 0.000 0.000 0.0000	237.500 29.500 -33.875 33.672 0.000 0.000 0.0000	237.500 29.500 -34.205 33.878 0.000 0.000 0.0000	237.500 29.500 -34.544 34.092 0.000 0.000 0.0000	237.500 29.500 -34.134 33.996 0.000 0.000 0.0000	237.500 29.500 -33.880 34.104 0.000 0.000 0.0000	237.500 29.500 -33.633 34.189 0.000 0.000 0.0000	237.500 29.500 -33.427 34.243 0.000 0.000 0.0000	237.500 29.500 -33.077 33.848 0.000 0.000 0.0000	237.500 29.500 -33.078 33.612 0.000 0.000 0.0000	237.500 29.500 -32.677 33.113 0.000 0.000 0.0000	237.500 29.500 -32.683 32.886 0.000 0.000 0.0000	237.500 29.500 -32.424 32.335 0.000 0.000 0.0000	237.500 29.500 -31.940 31.665 0.000 0.000 0.0000	237.500 29.500 -31.654 31.172 0.000 0.000 0.0000	237.500 29.500 -31.284 30.554 0.000 0.000 0.0000	237.500 29.500 -30.802 29.157 0.000 0.000 0.0000	237.500 29.500 -30.265 27.902 0.000 0.000 0.0000	237.500 29.500 -29.766 26.631 0.000 0.000 0.0000	237.500 29.500 -29.362 25.370 0.000 0.000 0.0000	237.500 29.500 -29.268 25.367 0.000 0.000 0.0000	237.500 29.500 -29.114 25.409 0.000 0.000 0.0000	237.500 29.500 -28.929 25.366 0.000 0.000 0.0000	237.500 29.500 -28.791 25.342 0.000 0.000 0.0000	237.500 29.500 -29.788 24.856 0.000 0.000 0.0000	237.500 29.500 -30.704 24.335 0.000 0.000 0.0000	237.500 29.500 -31.516 23.830 0.000 0.000 0.0000	237.500 29.500 -31.529 23.822 0.000 0.000 0.0000	237.500 29.500 -30.790 23.380 0.000 0.000 0.0000	237.500 29.500 -29.232 23.569 0.000 0.000 0.0000	237.500 29.500 -27.693 23.795 0.000 0.000 0.0000	237.500 29.500 -26.223 24.039 0.000 0.000 0.0000	237.500 29.500 -26.106 24.145 0.000 0.000 0.0000	237.500 29.500 -26.032 24.274 0.000 0.000 0.0000	237.500 29.500 -25.914 24.431 0.000 0.000 0.0000	237.500 29.500 -25.739 24.586 0.000 0.000 0.0000	237.500 29.500 -25.605 24.732 0.000 0.000 0.0000	237.500 29.500 -25.434 24.888 0.000 0.000 0.0000	237.500 29.500 -25.357 24.979 0.000 0.000 0.0000	237.500 29.500 -25.282 25.100 0.000 0.000 0.0000	237.500 29.500 -25.265 25.103 0.000 0.000 0.0000	237.500 29.500 -25.316 25.087 0.000 0.000 0.0000	237.500 29.500 -25.299 25.050 0.000 0.000 0.0000	237.500 29.500 -25.320 25.060 0.000 0.000 0.0000	237.500 29.500 -25.310 25.063 0.000 0.000 0.0000	237.500 29.500 -25.334 25.041 0.000 0.000 0.0000	237.500 29.500 -25.292 24.992 0.000 0.000 0.0000
238.000 29.500 -32.350 32.584 0.000 0.000 0.0000	238.000 29.500 -32.697 32.776 0.000 0.000 0.0000	238.000 29.500 -33.044 32.981 0.000 0.000 0.0000	238.000 29.500 -33.370 33.181 0.000 0.000 0.0000	238.000 29.500 -33.711 33.415 0.000 0.000 0.0000	238.000 29.500 -34.040 33.627 0.000 0.000 0.0000	238.000 29.500 -34.375 33.843 0.000 0.000 0.0000	238.000 29.500 -34.009 33.841 0.000 0.000 0.0000	238.000 29.500 -33.841 34.045 0.000 0.000 0.0000	238.000 29.500 -33.671 34.209 0.000 0.000 0.0000	238.000 29.500 -33.543 34.350 0.000 0.000 0.0000	238.000 29.500 -33.283 34.105 0.000 0.000 0.0000	238.000 29.500 -33.291 33.969 0.000 0.000 0.0000	238.000 29.500 -33.039 33.666 0.000 0.000 0.0000	238.000 29.500 -33.058 33.552 0.000 0.000 0.0000	238.000 29.500 -32.816 33.084 0.000 0.000 0.0000	238.000 29.500 -32.538 32.730 0.000 0.000 0.0000	238.000 29.500 -32.319 32.392 0.000 0.000 0.0000	238.000 29.500 -31.910 31.794 0.000 0.000 0.0000	238.000 29.500 -31.408 30.149 0.000 0.000 0.0000	238.000 29.500 -30.854 28.653 0.000 0.000 0.0000	238.000 29.500 -30.145 26.945 0.000 0.000 0.0000	238.000 29.500 -29.708 25.397 0.000 0.000 0.0000	238.000 29.500 -29.635 25.424 0.000 0.000 0.0000	238.000 29.500 -29.527 25.542 0.000 0.000 0.0000	238.000 29.500 -29.316 25.490 0.000 0.000 0.0000	238.000 29.500 -29.026 25.381 0.000 0.000 0.0000	238.000 29.500 -30.019 24.830 0.000 0.000 0.0000	238.000 29.500 -30.962 24.237 0.000 0.000 0.0000	238.000 29.500 -31.770 23.641 0.000 0.000 0.0000	238.000 29.500 -31.783 23.632 0.000 0.000 0.0000	238.000 29.500 -30.854 23.071 0.000 0.000 0.0000	238.000 29.500 -29.197 23.258 0.000 0.000 0.0000	238.000 29.500 -27.563 23.472 0.000 0.000 0.0000	238.000 29.500 -26.026 23.711 0.000 0.000 0.0000	238.000 29.500 -25.902 23.833 0.000 0.000 0.0000	238.000 29.500 -25.829 23.969 0.000 0.000 0.0000	238.000 29.500 -25.729 24.150 0.000 0.000 0.0000	238.000 29.500 -25.560 24.336 0.000 0.000 0.0000	238.000 29.500 -25.430 24.525 0.000 0.000 0.0000	238.000 29.500 -25.259 24.679 0.000 0.000 0.0000	238.000 29.500 -25.177 24.815 0.000 0.000 0.0000	238.000 29.500 -25.103 24.916 0.000 0.000 0.0000	238.000 29.500 -25.084 24.923 0.000 0.000 0.0000	238.000 29.500 -25.125 24.928 0.000 0.000 0.0000	238.000 29.500 -25.114 24.895 0.000 0.000 0.0000	238.000 29.500 -25.129 24.905 0.000 0.000 0.0000	238.000 29.500 -25.113 24.912 0.000 0.000 0.0000	238.000 29.500 -25.140 24.878 0.000 0.000 0.0000	238.000 29.500 -25.087 24.845 0.000 0.000 0.0000
238.500 29.500 -32.184 32.350 0.000 0.000 0.0000	238.500 29.500 -32.528 32.525 0.000 0.000 0.0000	238.500 29.500 -32.870 32.728 0.000 0.000 0.0000	238.500 29.500 -33.193 32.938 0.000 0.000 0.0000	238.500 29.500 -33.540 33.166 0.000 0.000 0.0000	238.500 29.500 -33.868 33.380 0.000 0.000 0.0000	238.500 29.500 -34.199 33.599 0.000 0.000 0.0000	238.500 29.500 -33.877 33.660 0.000 0.000 0.0000	238.500 29.500 -33.766 33.899 0.000 0.000 0.0000	238.500 29.500 -33.652 34.101 0.000 0.000 0.0000	238.500 29.500 -33.584 34.287 0.000 0.000 0.0000	238.500 29.500 -33.391 34.155 0.000 0.000 0.0000	238.500 29.500 -33.399 34.066 0.000 0.000 0.0000	238.500 29.500 -33.240 33.879 0.000 0.000 0.0000	238.500 29.500 -33.287 33.828 0.000 0.000 0.0000	238.500 29.500 -33.013 33.457 0.000 0.000 0.0000	238.500 29.500 -32.882 33.338 0.000 0.000 0.0000	238.500 29.500 -32.692 33.098 0.000 0.000 0.0000	238.500 29.500 -32.346 32.682 0.000 0.000 0.0000	238.500 29.500 -31.936 30.931 0.000 0.000 0.0000	238.500 29.500 -31.388 29.218 0.000 0.000 0.0000	238.500 29.500 -30.683 27.347 0.000 0.000 0.0000	238.500 29.500 -30.203 25.544 0.000 0.000 0.0000	238.500 29.500 -30.068 25.536 0.000 0.000 0.0000	238.500 29.500 -29.941 25.674 0.000 0.000 0.0000	238.500 29.500 -29.690 25.632 0.000 0.000 0.0000	238.500 29.500 -29.391 25.562 0.000 0.000 0.0000	238.500 29.500 -30.388 24.947 0.000 0.000 0.0000	238.500 29.500 -31.295 24.238 0.000 0.000 0.0000	238.500 29.500 -32.021 23.513 0.000 0.000 0.0000	238.500 29.500 -32.033 23.503 0.000 0.000 0.0000	238.500 29.500 -30.960 22.836 0.000 0.000 0.0000	238.500 29.500 -29.186 22.978 0.000 0.000 0.0000	238.500 29.500 -27.444 23.136 0.000 0.000 0.0000	238.500 29.500 -25.819 23.336 0.000 0.000 0.0000	238.500 29.500 -25.685 23.478 0.000 0.000 0.0000	238.500 29.500 -25.611 23.648 0.000 0.000 0.0000	238.500 29.500 -25.530 23.863 0.000 0.000 0.0000	238.500 29.500 -25.373 24.045 0.000 0.000 0.0000	238.500 29.500 -25.246 24.284 0.000 0.000 0.0000	238.500 29.500 -25.073 24.457 0.000 0.000 0.0000	238.500 29.500 -24.969 24.631 0.000 0.000 0.0000	238.500 29.500 -24.892 24.708 0.000 0.000 0.0000	238.500 29.500 -24.879 24.717 0.000 0.000 0.0000	238.500 29.500 -24.909 24.721 0.000 0.000 0.0000	238.500 29.500 -24.896 24.704 0.000 0.000 0.0000	238.500 29.500 -24.919 24.713 0.000 0.000 0.0000	238.500 29.500 -24.897 24.701 0.000 0.000 0.0000	238.500 29.500 -24.919 24.636 0.000 0.000 0.0000	238.500 29.500 -24.850 24.661 0.000 0.000 0.0000
239.000 29.500 -31.996 32.099 0.000 0.000 0.0000	239.000 29.500 -32.331 32.279 0.000 0.000 0.0000	239.000 29.500 -32.669 32.484 0.000 0.000 0.0000	239.000 29.500 -32.996 32.692 0.000 0.000 0.0000	239.000 29.500 -33.350 32.914 0.000 0.000 0.0000	239.000 29.500 -33.685 33.135 0.000 0.000 0.0000	239.000 29.500 -34.011 33.359 0.000 0.000 0.0000	239.000 29.500 -33.732 33.457 0.000 0.000 0.0000	239.000 29.500 -33.657 33.691 0.000 0.000 0.0000	239.000 29.500 -33.578 33.902 0.000 0.000 0.0000	239.000 29.500 -33.555 34.112 0.000 0.000 0.0000	239.000 29.500 -33.408 34.041 0.000 0.000 0.0000	239.000 29.500 -33.424 33.991 0.000 0.000 0.0000	239.000 29.500 -33.333 33.897 0.000 0.000 0.0000	239.000 29.500 -33.398 33.862 0.000 0.000 0.0000	239.000 29.500 -33.214 33.679 0.000 0.000 0.0000	239.000 29.500 -33.085 33.596 0.000 0.000 0.0000	239.000 29.500 -32.888 33.410 0.000 0.000 0.0000	239.000 29.500 -32.692 33.233 0.000 0.000 0.0000	239.000 29.500 -32.254 31.299 0.000 0.000 0.0000	239.000 29.500 -31.700 29.389 0.000 0.000 0.0000	239.000 29.500 -31.188 27.570 0.000 0.000 0.0000	239.000 29.500 -30.662 25.613 0.000 0.000 0.0000	239.000 29.500 -30.567 25.678 0.000 0.000 0.0000	239.000 29.500 -30.328 25.768 0.000 0.000 0.0000	239.000 29.500 -30.050 25.743 0.000 0.000 0.0000	239.000 29.500 -29.744 25.725 0.000 0.000 0.0000	239.000 29.500 -30.757 25.067 0.000 0.000 0.0000	239.000 29.500 -31.645 24.284 0.000 0.000 0.0000	239.000 29.500 -32.319 23.468 0.000 0.000 0.0000	239.000 29.500 -32.330 23.458 0.000 0.000 0.0000	239.000 29.500 -31.117 22.684 0.000 0.000 0.0000	239.000 29.500 -29.205 22.739 0.000 0.000 0.0000	239.000 29.500 -27.349 22.818 0.000 0.000 0.0000	239.000 29.500 -25.594 22.912 0.000 0.000 0.0000	239.000 29.500 -25.445 23.063 0.000 0.000 0.0000	239.000 29.500 -25.383 23.268 0.000 0.000 0.0000	239.000 29.500 -25.321 23.512 0.000 0.000 0.0000	239.000 29.500 -25.165 23.748 0.000 0.000 0.0000	239.000 29.500 -25.055 23.989 0.000 0.000 0.0000	239.000 29.500 -24.876 24.186 0.000 0.000 0.0000	239.000 29.500 -24.758 24.354 0.000 0.000 0.0000	239.000 29.500 -24.648 24.431 0.000 0.000 0.0000	239.000 29.500 -24.638 24.417 0.000 0.000 0.0000	239.000 29.500 -24.666 24.446 0.000 0.000 0.0000	239.000 29.500 -24.642 24.454 0.000 0.000 0.0000	239.000 29.500 -24.662 24.441 0.000 0.000 0.0000	239.000 29.500 -24.656 24.428 0.000 0.000 0.0000	239.000 29.500 -24.650 24.436 0.000 0.000 0.0000	239.000 29.500 -24.580 24.425 0.000 0.000 0.0000
239.500 29.500 -31.806 31.777 0.000 0.000 0.0000	239.500 29.500 -32.130 31.983 0.000 0.000 0.0000	239.500 29.500 -32.460 32.199 0.000 0.000 0.0000	239.500 29.500 -32.796 32.429 0.000 0.000 0.0000	239.500 29.500 -33.153 32.646 0.000 0.000 0.0000	239.500 29.500 -33.496 32.886 0.000 0.000 0.0000	239.500 29.500 -33.820 33.120 0.000 0.000 0.0000	239.500 29.500 -33.593 33.276 0.000 0.000 0.0000	239.500 29.500 -33.544 33.500 0.000 0.000 0.0000	239.500 29.500 -33.509 33.711 0.000 0.000 0.0000	239.500 29.500 -33.536 33.952 0.000 0.000 0.0000	239.500 29.500 -33.428 33.916 0.000 0.000 0.0000	239.500 29.500 -33.462 33.900 0.000 0.000 0.0000	239.500 29.500 -33.368 33.799 0.000 0.000 0.0000	239.500 29.500 -33.464 33.795 0.000 0.000 0.0000	239.500 29.500 -33.314 33.697 0.000 0.000 0.0000	239.500 29.500 -33.164 33.604 0.000 0.000 0.0000	239.500 29.500 -33.000 33.502 0.000 0.000 0.0000	239.500 29.500 -32.878 33.431 0.000 0.000 0.0000	239.500 29.500 -32.567 31.522 0.000 0.000 0.0000	239.500 29.500 -31.978 29.437 0.000 0.000 0.0000	239.500 29.500 -31.603 27.616 0.000 0.000 0.0000	239.500 29.500 -31.068 25.578 0.000 0.000 0.0000	239.500 29.500 -31.053 25.768 0.000 0.000 0.0000	239.500 29.500 -30.674 25.794 0.000 0.000 0.0000	239.500 29.500 -30.377 25.805 0.000 0.000 0.0000	239.500 29.500 -30.067 25.842 0.000 0.000 0.0000	239.500 29.500 -31.119 25.178 0.000 0.000 0.0000	239.500 29.500 -32.062 24.431 0.000 0.000 0.0000	239.500 29.500 -32.696 23.533 0.000 0.000 0.0000	239.500 29.500 -32.705 23.522 0.000 0.000 0.0000	239.500 29.500 -31.293 22.604 0.000 0.000 0.0000	239.500 29.500 -29.240 22.544 0.000 0.000 0.0000	239.500 29.500 -27.244 22.485 0.000 0.000 0.0000	239.500 29.500 -25.345 22.429 0.000 0.000 0.0000	239.500 29.500 -25.187 22.646 0.000 0.000 0.0000	239.500 29.500 -25.128 22.901 0.000 0.000 0.0000	239.500 29.500 -25.088 23.134 0.000 0.000 0.0000	239.500 29.500 -24.942 23.370 0.000 0.000 0.0000	239.500 29.500 -24.852 23.619 0.000 0.000 0.0000	239.500 29.500 -24.659 23.813 0.000 0.000 0.0000	239.500 29.500 -24.529 23.986 0.000 0.000 0.0000	239.500 29.500 -24.373 24.098 0.000 0.000 0.0000	239.500 29.500 -24.351 24.052 0.000 0.000 0.0000	239.500 29.500 -24.391 24.097 0.000 0.000 0.0000	239.500 29.500 -24.352 24.127 0.000 0.000 0.0000	239.500 29.500 -24.367 24.151 0.000 0.000 0.0000	239.500 29.500 -24.334 24.100 0.000 0.000 0.0000	239.500 29.500 -24.345 24.153 0.000 0.000 0.0000	239.500 29.500 -24.281 24.101 0.000 0.000 0.0000
240.000 29.500 -31.674 31.454 0.000 0.000 0.0000	240.000 29.500 -31.981 31.663 0.000 0.000 0.0000	240.000 29.500 -32.288 31.908 0.000 0.000 0.0000	240.000 29.500 -32.621 32.162 0.000 0.000 0.0000	240.000 29.500 -32.968 32.393 0.000 0.000 0.0000	240.000 29.500 -33.306 32.656 0.000 0.000 0.0000	240.000 29.500 -33.610 32.896 0.000 0.000 0.0000	240.000 29.500 -33.452 33.127 0.000 0.000 0.0000	240.000 29.500 -33.428 33.330 0.000 0.000 0.0000	240.000 29.500 -33.440 33.555 0.000 0.000 0.0000	240.000 29.500 -33.513 33.826 0.000 0.000 0.0000	240.000 29.500 -33.447 33.819 0.000 0.000 0.0000	240.000 29.500 -33.500 33.824 0.000 0.000 0.0000	240.000 29.500 -33.414 33.710 0.000 0.000 0.0000	240.000 29.500 -33.496 33.682 0.000 0.000 0.0000	240.000 29.500 -33.358 33.607 0.000 0.000 0.0000	240.000 29.500 -33.252 33.564 0.000 0.000 0.0000	240.000 29.500 -33.073 33.489 0.000 0.000 0.0000	240.000 29.500 -32.970 33.436 0.000 0.000 0.0000	240.000 29.500 -32.759 31.531 0.000 0.000 0.0000	240.000 29.500 -32.262 29.439 0.000 0.000 0.0000	240.000 29.500 -31.908 27.537 0.000 0.000 0.0000	240.000 29.500 -31.446 25.469 0.000 0.000 0.0000	240.000 29.500 -31.535 25.836 0.000 0.000 0.0000	240.000 29.500 -30.984 25.752 0.000 0.000 0.0000	240.000 29.500 -30.669 25.810 0.000 0.000 0.0000	240.000 29.500 -30.353 25.914 0.000 0.000 0.0000	240.000 29.500 -31.462 25.266 0.000 0.000 0.0000	240.000 29.500 -32.412 24.558 0.000 0.000 0.0000	240.000 29.500 -33.046 23.638 0.000 0.000 0.0000	240.000 29.500 -33.050 23.634 0.000 0.000 0.0000	240.000 29.500 -31.496 22.606 0.000 0.000 0.0000	240.000 29.500 -29.295 22.399 0.000 0.000 0.0000	240.000 29.500 -27.127 22.132 0.000 0.000 0.0000	240.000 29.500 -25.079 21.968 0.000 0.000 0.0000	240.000 29.500 -24.906 22.175 0.000 0.000 0.0000	240.000 29.500 -24.842 22.482 0.000 0.000 0.0000	240.000 29.500 -24.814 22.732 0.000 0.000 0.0000	240.000 29.500 -24.685 22.953 0.000 0.000 0.0000	240.000 29.500 -24.609 23.206 0.000 0.000 0.0000	240.000 29.500 -24.416 23.346 0.000 0.000 0.0000	240.000 29.500 -24.275 23.532 0.000 0.000 0.0000	240.000 29.500 -24.086 23.654 0.000 0.000 0.0000	240.000 29.500 -24.010 23.625 0.000 0.000 0.0000	240.000 29.500 -24.060 23.686 0.000 0.000 0.0000	240.000 29.500 -23.986 23.754 0.000 0.000 0.0000	240.000 29.500 -24.033 23.806 0.000 0.000 0.0000	240.000 29.500 -23.951 23.655 0.000 0.000 0.0000	240.000 29.500 -23.950 23.794 0.000 0.000 0.0000	240.000 29.500 -23.901 23.739 0.000 0.000 0.0000
240.500 29.500 -31.578 31.192 0.000 0.000 0.0000	240.500 29.500 -31.858 31.407 0.000 0.000 0.0000	240.500 29.500 -32.141 31.668 0.000 0.000 0.0000	240.500 29.500 -32.459 31.934 0.000 0.000 0.0000	240.500 29.500 -32.783 32.166 0.000 0.000 0.0000	240.500 29.500 -33.109 32.452 0.000 0.000 0.0000	240.500 29.500 -33.377 32.693 0.000 0.000 0.0000	240.500 29.500 -33.297 32.979 0.000 0.000 0.0000	240.500 29.500 -33.315 33.196 0.000 0.000 0.0000	240.500 29.500 -33.403 33.512 0.000 0.000 0.0000	240.500 29.500 -33.515 33.777 0.000 0.000 0.0000	240.500 29.500 -33.476 33.778 0.000 0.000 0.0000	240.500 29.500 -33.587 33.832 0.000 0.000 0.0000	240.500 29.500 -33.501 33.725 0.000 0.000 0.0000	240.500 29.500 -33.581 33.672 0.000 0.000 0.0000	240.500 29.500 -33.461 33.609 0.000 0.000 0.0000	240.500 29.500 -33.351 33.550 0.000 0.000 0.0000	240.500 29.500 -33.160 33.515 0.000 0.000 0.0000	240.500 29.500 -33.069 33.452 0.000 0.000 0.0000	240.500 29.500 -32.962 31.565 0.000 0.000 0.0000	240.500 29.500 -32.552 29.459 0.000 0.000 0.0000	240.500 29.500 -32.199 27.444 0.000 0.000 0.0000	240.500 29.500 -31.786 25.323 0.000 0.000 0.0000	240.500 29.500 -31.872 25.721 0.000 0.000 0.0000	240.500 29.500 -31.257 25.665 0.000 0.000 0.0000	240.500 29.500 -30.939 25.791 0.000 0.000 0.0000	240.500 29.500 -30.622 25.988 0.000 0.000 0.0000	240.500 29.500 -31.797 25.369 0.000 0.000 0.0000	240.500 29.500 -32.678 24.586 0.000 0.000 0.0000	240.500 29.500 -33.389 23.776 0.000 0.000 0.0000	240.500 29.500 -33.361 23.749 0.000 0.000 0.0000	240.500 29.500 -31.729 22.654 0.000 0.000 0.0000	240.500 29.500 -29.286 22.176 0.000 0.000 0.0000	240.500 29.500 -27.001 21.773 0.000 0.000 0.0000	240.500 29.500 -24.811 21.499 0.000 0.000 0.0000	240.500 29.500 -24.602 21.709 0.000 0.000 0.0000	240.500 29.500 -24.526 21.983 0.000 0.000 0.0000	240.500 29.500 -24.498 22.305 0.000 0.000 0.0000	240.500 29.500 -24.371 22.505 0.000 0.000 0.0000	240.500 29.500 -24.313 22.725 0.000 0.000 0.0000	240.500 29.500 -24.127 22.821 0.000 0.000 0.0000	240.500 29.500 -23.977 23.002 0.000 0.000 0.0000	240.500 29.500 -23.743 23.119 0.000 0.000 0.0000	240.500 29.500 -23.630 23.062 0.000 0.000 0.0000	240.500 29.500 -23.645 23.186 0.000 0.000 0.0000	240.500 29.500 -23.566 23.267 0.000 0.000 0.0000	240.500 29.500 -23.595 23.338 0.000 0.000 0.0000	240.500 29.500 -23.476 23.198 0.000 0.000 0.0000	240.500 29.500 -23.474 23.309 0.000 0.000 0.0000	240.500 29.500 -23.406 23.288 0.000 0.000 0.0000
241.000 29.500 -31.509 31.064 0.000 0.000 0.0000	241.000 29.500 -31.751 31.279 0.000 0.000 0.0000	241.000 29.500 -31.986 31.488 0.000 0.000 0.0000	241.000 29.500 -32.289 31.777 0.000 0.000 0.0000	241.000 29.500 -32.579 31.993 0.000 0.000 0.0000	241.000 29.500 -32.887 32.245 0.000 0.000 0.0000	241.000 29.500 -33.105 32.477 0.000 0.000 0.0000	241.000 29.500 -33.107 32.840 0.000 0.000 0.0000	241.000 29.500 -33.182 33.123 0.000 0.000 0.0000	241.000 29.500 -33.384 33.569 0.000 0.000 0.0000	241.000 29.500 -33.611 33.945 0.000 0.000 0.0000	241.000 29.500 -33.616 33.942 0.000 0.000 0.0000	241.000 29.500 -33.728 33.964 0.000 0.000 0.0000	241.000 29.500 -33.633 33.909 0.000 0.000 0.0000	241.000 29.500 -33.725 33.823 0.000 0.000 0.0000	241.000 29.500 -33.616 33.772 0.000 0.000 0.0000	241.000 29.500 -33.507 33.704 0.000 0.000 0.0000	241.000 29.500 -33.321 33.688 0.000 0.000 0.0000	241.000 29.500 -33.216 33.586 0.000 0.000 0.0000	241.000 29.500 -33.196 31.681 0.000 0.000 0.0000	241.000 29.500 -32.866 29.569 0.000 0.000 0.0000	241.000 29.500 -32.468 27.378 0.000 0.000 0.0000	241.000 29.500 -32.099 25.170 0.000 0.000 0.0000	241.000 29.500 -32.081 25.497 0.000 0.000 0.0000	241.000 29.500 -31.493 25.561 0.000 0.000 0.0000	241.000 29.500 -31.180 25.795 0.000 0.000 0.0000	241.000 29.500 -30.848 26.066 0.000 0.000 0.0000	241.000 29.500 -32.099 25.489 0.000 0.000 0.0000	241.000 29.500 -32.906 24.605 0.000 0.000 0.0000	241.000 29.500 -33.695 23.897 0.000 0.000 0.0000	241.000 29.500 -33.645 23.832 0.000 0.000 0.0000	241.000 29.500 -31.807 22.448 0.000 0.000 0.0000	241.000 29.500 -29.229 21.890 0.000 0.000 0.0000	241.000 29.500 -26.864 21.432 0.000 0.000 0.0000	241.000 29.500 -24.536 20.975 0.000 0.000 0.0000	241.000 29.500 -24.278 21.185 0.000 0.000 0.0000	241.000 29.500 -24.165 21.477 0.000 0.000 0.0000	241.000 29.500 -24.155 21.784 0.000 0.000 0.0000	241.000 29.500 -23.997 22.013 0.000 0.000 0.0000	241.000 29.500 -23.949 22.166 0.000 0.000 0.0000	241.000 29.500 -23.773 22.220 0.000 0.000 0.0000	241.000 29.500 -23.593 22.394 0.000 0.000 0.0000	241.000 29.500 -23.306 22.417 0.000 0.000 0.0000	241.000 29.500 -23.180 22.457 0.000 0.000 0.0000	241.000 29.500 -23.131 22.598 0.000 0.000 0.0000	241.000 29.500 -23.054 22.715 0.000 0.000 0.0000	241.000 29.500 -23.088 22.739 0.000 0.000 0.0000	241.000 29.500 -22.885 22.674 0.000 0.000 0.0000	241.000 29.500 -22.882 22.794 0.000 0.000 0.0000	241.000 29.500 -22.836 22.732 0.000 0.000 0.0000
241.500 29.500 -31.382 31.028 0.000 0.000 0.0000	241.500 29.500 -31.587 31.212 0.000 0.000 0.0000	241.500 29.500 -31.789 31.381 0.000 0.000 0.0000	241.500 29.500 -32.073 31.645 0.000 0.000 0.0000	241.500 29.500 -32.327 31.873 0.000 0.000 0.0000	241.500 29.500 -32.620 32.040 0.000 0.000 0.0000	241.500 29.500 -32.765 32.285 0.000 0.000 0.0000	241.500 29.500 -32.873 32.679 0.000 0.000 0.0000	241.500 29.500 -33.017 33.092 0.000 0.000 0.0000	241.500 29.500 -33.368 33.675 0.000 0.000 0.0000	241.500 29.500 -33.735 34.234 0.000 0.000 0.0000	241.500 29.500 -33.753 34.185 0.000 0.000 0.0000	241.500 29.500 -33.879 34.210 0.000 0.000 0.0000	241.500 29.500 -33.800 34.176 0.000 0.000 0.0000	241.500 29.500 -33.939 34.134 0.000 0.000 0.0000	241.500 29.500 -33.870 34.127 0.000 0.000 0.0000	241.500 29.500 -33.722 34.092 0.000 0.000 0.0000	241.500 29.500 -33.518 34.054 0.000 0.000 0.0000	241.500 29.500 -33.382 33.900 0.000 0.000 0.0000	241.500 29.500 -33.438 31.895 0.000 0.000 0.0000	241.500 29.500 -33.196 29.802 0.000 0.000 0.0000	241.500 29.500 -32.701 27.338 0.000 0.000 0.0000	241.500 29.500 -32.362 25.029 0.000 0.000 0.0000	241.500 29.500 -32.235 25.321 0.000 0.000 0.0000	241.500 29.500 -31.677 25.444 0.000 0.000 0.0000	241.500 29.500 -31.374 25.795 0.000 0.000 0.0000	241.500 29.500 -30.916 25.883 0.000 0.000 0.0000	241.500 29.500 -32.261 25.371 0.000 0.000 0.0000	241.500 29.500 -33.070 24.607 0.000 0.000 0.0000	241.500 29.500 -33.831 23.739 0.000 0.000 0.0000	241.500 29.500 -33.733 23.645 0.000 0.000 0.0000	241.500 29.500 -31.829 22.196 0.000 0.000 0.0000	241.500 29.500 -29.105 21.508 0.000 0.000 0.0000	241.500 29.500 -26.714 21.084 0.000 0.000 0.0000	241.500 29.500 -24.253 20.433 0.000 0.000 0.0000	241.500 29.500 -23.926 20.669 0.000 0.000 0.0000	241.500 29.500 -23.768 20.879 0.000 0.000 0.0000	241.500 29.500 -23.740 21.249 0.000 0.000 0.0000	241.500 29.500 -23.595 21.385 0.000 0.000 0.0000	241.500 29.500 -23.498 21.523 0.000 0.000 0.0000	241.500 29.500 -23.334 21.589 0.000 0.000 0.0000	241.500 29.500 -23.082 21.704 0.000 0.000 0.0000	241.500 29.500 -22.729 21.588 0.000 0.000 0.0000	241.500 29.500 -22.588 21.732 0.000 0.000 0.0000	241.500 29.500 -22.507 21.890 0.000 0.000 0.0000	241.500 29.500 -22.422 22.016 0.000 0.000 0.0000	241.500 29.500 -22.475 22.103 0.000 0.000 0.0000	241.500 29.500 -22.176 22.029 0.000 0.000 0.0000	241.500 29.500 -22.160 22.165 0.000 0.000 0.0000	241.500 29.500 -22.168 22.145 0.000 0.000 0.0000
242.000 29.500 -31.152 31.026 0.000 0.000 0.0000	242.000 29.500 -31.320 31.183 0.000 0.000 0.0000	242.000 29.500 -31.521 31.325 0.000 0.000 0.0000	242.000 29.500 -31.769 31.511 0.000 0.000 0.0000	242.000 29.500 -31.997 31.708 0.000 0.000 0.0000	242.000 29.500 -32.251 31.844 0.000 0.000 0.0000	242.000 29.500 -32.356 32.016 0.000 0.000 0.0000	242.000 29.500 -32.545 32.527 0.000 0.000 0.0000	242.000 29.500 -32.782 33.013 0.000 0.000 0.0000	242.000 29.500 -33.227 33.638 0.000 0.000 0.0000	242.000 29.500 -33.741 34.384 0.000 0.000 0.0000	242.000 29.500 -33.861 34.472 0.000 0.000 0.0000	242.000 29.500 -34.014 34.533 0.000 0.000 0.0000	242.000 29.500 -33.935 34.422 0.000 0.000 0.0000	242.000 29.500 -34.054 34.388 0.000 0.000 0.0000	242.000 29.500 -34.115 34.568 0.000 0.000 0.0000	242.000 29.500 -33.937 34.579 0.000 0.000 0.0000	242.000 29.500 -33.729 34.520 0.000 0.000 0.0000	242.000 29.500 -33.531 34.329 0.000 0.000 0.0000	242.000 29.500 -33.672 32.200 0.000 0.000 0.0000	242.000 29.500 -33.343 29.784 0.000 0.000 0.0000	242.000 29.500 -32.887 27.296 0.000 0.000 0.0000	242.000 29.500 -32.569 24.900 0.000 0.000 0.0000	242.000 29.500 -32.328 25.097 0.000 0.000 0.0000	242.000 29.500 -31.770 25.309 0.000 0.000 0.0000	242.000 29.500 -31.386 25.474 0.000 0.000 0.0000	242.000 29.500 -30.895 25.672 0.000 0.000 0.0000	242.000 29.500 -32.355 25.242 0.000 0.000 0.0000	242.000 29.500 -33.074 24.301 0.000 0.000 0.0000	242.000 29.500 -33.900 23.594 0.000 0.000 0.0000	242.000 29.500 -33.731 23.434 0.000 0.000 0.0000	242.000 29.500 -31.791 21.899 0.000 0.000 0.0000	242.000 29.500 -28.968 21.164 0.000 0.000 0.0000	242.000 29.500 -26.501 20.571 0.000 0.000 0.0000	242.000 29.500 -23.962 19.888 0.000 0.000 0.0000	242.000 29.500 -23.556 20.134 0.000 0.000 0.0000	242.000 29.500 -23.297 20.252 0.000 0.000 0.0000	242.000 29.500 -23.248 20.597 0.000 0.000 0.0000	242.000 29.500 -23.096 20.668 0.000 0.000 0.0000	242.000 29.500 -22.940 20.780 0.000 0.000 0.0000	242.000 29.500 -22.760 20.862 0.000 0.000 0.0000	242.000 29.500 -22.471 20.779 0.000 0.000 0.0000	242.000 29.500 -22.005 20.743 0.000 0.000 0.0000	242.000 29.500 -21.817 20.731 0.000 0.000 0.0000	242.000 29.500 -21.738 20.974 0.000 0.000 0.0000	242.000 29.500 -21.647 21.051 0.000 0.000 0.0000	242.000 29.500 -21.638 21.208 0.000 0.000 0.0000	242.000 29.500 -21.311 21.206 0.000 0.000 0.0000	242.000 29.500 -21.293 21.354 0.000 0.000 0.0000	242.000 29.500 -21.334 21.484 0.000 0.000 0.0000
242.500 29.500 -30.775 30.931 0.000 0.000 0.0000	242.500 29.500 -30.918 31.091 0.000 0.000 0.0000	242.500 29.500 -31.126 31.241 0.000 0.000 0.0000	242.500 29.500 -31.325 31.373 0.000 0.000 0.0000	242.500 29.500 -31.529 31.544 0.000 0.000 0.0000	242.500 29.500 -31.730 31.572 0.000 0.000 0.0000	242.500 29.500 -31.810 31.647 0.000 0.000 0.0000	242.500 29.500 -32.115 32.226 0.000 0.000 0.0000	242.500 29.500 -32.448 32.853 0.000 0.000 0.0000	242.500 29.500 -32.974 33.537 0.000 0.000 0.0000	242.500 29.500 -33.640 34.403 0.000 0.000 0.0000	242.500 29.500 -33.801 34.516 0.000 0.000 0.0000	242.500 29.500 -33.961 34.598 0.000 0.000 0.0000	242.500 29.500 -33.952 34.521 0.000 0.000 0.0000	242.500 29.500 -34.091 34.643 0.000 0.000 0.0000	242.500 29.500 -34.181 34.805 0.000 0.000 0.0000	242.500 29.500 -33.982 34.788 0.000 0.000 0.0000	242.500 29.500 -33.749 34.721 0.000 0.000 0.0000	242.500 29.500 -33.608 34.733 0.000 0.000 0.0000	242.500 29.500 -33.845 32.466 0.000 0.000 0.0000	242.500 29.500 -33.419 29.676 0.000 0.000 0.0000	242.500 29.500 -32.937 27.136 0.000 0.000 0.0000	242.500 29.500 -32.691 24.737 0.000 0.000 0.0000	242.500 29.500 -32.314 24.756 0.000 0.000 0.0000	242.500 29.500 -31.721 25.066 0.000 0.000 0.0000	242.500 29.500 -31.285 25.168 0.000 0.000 0.0000	242.500 29.500 -30.747 25.344 0.000 0.000 0.0000	242.500 29.500 -32.265 24.878 0.000 0.000 0.0000	242.500 29.500 -32.973 23.917 0.000 0.000 0.0000	242.500 29.500 -33.828 23.154 0.000 0.000 0.0000	242.500 29.500 -33.663 23.078 0.000 0.000 0.0000	242.500 29.500 -31.698 21.521 0.000 0.000 0.0000	242.500 29.500 -28.807 20.779 0.000 0.000 0.0000	242.500 29.500 -26.278 20.057 0.000 0.000 0.0000	242.500 29.500 -23.671 19.319 0.000 0.000 0.0000	242.500 29.500 -23.136 19.532 0.000 0.000 0.0000	242.500 29.500 -22.776 19.514 0.000 0.000 0.0000	242.500 29.500 -22.700 19.858 0.000 0.000 0.0000	242.500 29.500 -22.443 19.816 0.000 0.000 0.0000	242.500 29.500 -22.249 19.892 0.000 0.000 0.0000	242.500 29.500 -22.043 19.796 0.000 0.000 0.0000	242.500 29.500 -21.662 19.734 0.000 0.000 0.0000	242.500 29.500 -21.065 19.676 0.000 0.000 0.0000	242.500 29.500 -20.832 19.386 0.000 0.000 0.0000	242.500 29.500 -20.762 19.640 0.000 0.000 0.0000	242.500 29.500 -20.690 19.751 0.000 0.000 0.0000	242.500 29.500 -20.523 19.912 0.000 0.000 0.0000	242.500 29.500 -20.205 20.065 0.000 0.000 0.0000	242.500 29.500 -20.211 20.232 0.000 0.000 0.0000	242.500 29.500 -20.165 20.612 0.000 0.000 0.0000
243.000 29.500 -30.260 30.627 0.000 0.000 0.0000	243.000 29.500 -30.407 30.776 0.000 0.000 0.0000	243.000 29.500 -30.609 30.932 0.000 0.000 0.0000	243.000 29.500 -30.776 31.028 0.000 0.000 0.0000	243.000 29.500 -30.904 31.171 0.000 0.000 0.0000	243.000 29.500 -31.023 31.105 0.000 0.000 0.0000	243.000 29.500 -31.060 31.107 0.000 0.000 0.0000	243.000 29.500 -31.544 31.773 0.000 0.000 0.0000	243.000 29.500 -31.979 32.542 0.000 0.000 0.0000	243.000 29.500 -32.599 33.302 0.000 0.000 0.0000	243.000 29.500 -33.412 34.257 0.000 0.000 0.0000	243.000 29.500 -33.590 34.283 0.000 0.000 0.0000	243.000 29.500 -33.771 34.326 0.000 0.000 0.0000	243.000 29.500 -33.842 34.457 0.000 0.000 0.0000	243.000 29.500 -33.985 34.602 0.000 0.000 0.0000	243.000 29.500 -34.118 34.800 0.000 0.000 0.0000	243.000 29.500 -33.872 34.667 0.000 0.000 0.0000	243.000 29.500 -33.673 34.788 0.000 0.000 0.0000	243.000 29.500 -33.505 34.703 0.000 0.000 0.0000	243.000 29.500 -33.819 32.353 0.000 0.000 0.0000	243.000 29.500 -33.317 29.400 0.000 0.000 0.0000	243.000 29.500 -32.853 26.733 0.000 0.000 0.0000	243.000 29.500 -32.581 24.158 0.000 0.000 0.0000	243.000 29.500 -32.144 24.351 0.000 0.000 0.0000	243.000 29.500 -31.527 24.563 0.000 0.000 0.0000	243.000 29.500 -30.923 24.534 0.000 0.000 0.0000	243.000 29.500 -30.461 24.868 0.000 0.000 0.0000	243.000 29.500 -32.013 24.331 0.000 0.000 0.0000	243.000 29.500 -32.753 23.404 0.000 0.000 0.0000	243.000 29.500 -33.675 22.614 0.000 0.000 0.0000	243.000 29.500 -33.528 22.531 0.000 0.000 0.0000	243.000 29.500 -31.551 21.027 0.000 0.000 0.0000	243.000 29.500 -28.617 20.331 0.000 0.000 0.0000	243.000 29.500 -26.054 19.560 0.000 0.000 0.0000	243.000 29.500 -23.399 18.772 0.000 0.000 0.0000	243.000 29.500 -22.657 18.833 0.000 0.000 0.0000	243.000 29.500 -22.130 18.760 0.000 0.000 0.0000	243.000 29.500 -22.037 18.985 0.000 0.000 0.0000	243.000 29.500 -21.654 18.780 0.000 0.000 0.0000	243.000 29.500 -21.404 18.765 0.000 0.000 0.0000	243.000 29.500 -21.103 18.522 0.000 0.000 0.0000	243.000 29.500 -20.541 18.536 0.000 0.000 0.0000	243.000 29.500 -19.944 18.073 0.000 0.000 0.0000	243.000 29.500 -19.583 17.765 0.000 0.000 0.0000	243.000 29.500 -19.490 17.892 0.000 0.000 0.0000	243.000 29.500 -19.229 18.100 0.000 0.000 0.0000	243.000 29.500 -19.088 18.345 0.000 0.000 0.0000	243.000 29.500 -18.770 18.518 0.000 0.000 0.0000	243.000 29.500 -18.787 18.444 0.000 0.000 0.0000	243.000 29.500 -18.612 19.010 0.000 0.000 0.0000
243.500 29.500 -29.570 30.123 0.000 0.000 0.0000	243.500 29.500 -29.718 30.220 0.000 0.000 0.0000	243.500 29.500 -29.848 30.405 0.000 0.000 0.0000	243.500 29.500 -29.970 30.442 0.000 0.000 0.0000	243.500 29.500 -30.053 30.481 0.000 0.000 0.0000	243.500 29.500 -30.080 30.343 0.000 0.000 0.0000	243.500 29.500 -30.044 30.303 0.000 0.000 0.0000	243.500 29.500 -30.786 31.128 0.000 0.000 0.0000	243.500 29.500 -31.346 31.999 0.000 0.000 0.0000	243.500 29.500 -32.108 32.832 0.000 0.000 0.0000	243.500 29.500 -33.051 33.738 0.000 0.000 0.0000	243.500 29.500 -33.256 33.883 0.000 0.000 0.0000	243.500 29.500 -33.467 33.873 0.000 0.000 0.0000	243.500 29.500 -33.590 34.112 0.000 0.000 0.0000	243.500 29.500 -33.757 34.254 0.000 0.000 0.0000	243.500 29.500 -33.908 34.503 0.000 0.000 0.0000	243.500 29.500 -33.642 34.389 0.000 0.000 0.0000	243.500 29.500 -33.430 34.449 0.000 0.000 0.0000	243.500 29.500 -33.290 34.481 0.000 0.000 0.0000	243.500 29.500 -33.600 31.894 0.000 0.000 0.0000	243.500 29.500 -33.069 28.928 0.000 0.000 0.0000	243.500 29.500 -32.600 26.026 0.000 0.000 0.0000	243.500 29.500 -32.242 23.183 0.000 0.000 0.0000	243.500 29.500 -31.756 23.624 0.000 0.000 0.0000	243.500 29.500 -31.127 23.781 0.000 0.000 0.0000	243.500 29.500 -30.403 23.809 0.000 0.000 0.0000	243.500 29.500 -29.971 24.180 0.000 0.000 0.0000	243.500 29.500 -31.590 23.491 0.000 0.000 0.0000	243.500 29.500 -32.414 22.721 0.000 0.000 0.0000	243.500 29.500 -33.368 21.901 0.000 0.000 0.0000	243.500 29.500 -33.238 21.849 0.000 0.000 0.0000	243.500 29.500 -31.319 20.418 0.000 0.000 0.0000	243.500 29.500 -28.396 19.799 0.000 0.000 0.0000	243.500 29.500 -25.807 19.078 0.000 0.000 0.0000	243.500 29.500 -23.100 18.189 0.000 0.000 0.0000	243.500 29.500 -22.181 18.093 0.000 0.000 0.0000	243.500 29.500 -21.398 17.819 0.000 0.000 0.0000	243.500 29.500 -21.208 17.734 0.000 0.000 0.0000	243.500 29.500 -20.707 17.530 0.000 0.000 0.0000	243.500 29.500 -20.430 17.295 0.000 0.000 0.0000	243.500 29.500 -19.852 16.933 0.000 0.000 0.0000	243.500 29.500 -19.196 16.840 0.000 0.000 0.0000	243.500 29.500 -18.465 16.012 0.000 0.000 0.0000	243.500 29.500 -18.079 15.959 0.000 0.000 0.0000	243.500 29.500 -17.894 15.903 0.000 0.000 0.0000	243.500 29.500 -17.403 15.899 0.000 0.000 0.0000	243.500 29.500 -17.275 16.305 0.000 0.000 0.0000	243.500 29.500 -16.955 16.466 0.000 0.000 0.0000	243.500 29.500 -16.835 16.233 0.000 0.000 0.0000	243.500 29.500 -16.534 16.705 0.000 0.000 0.0000
244.000 29.500 -28.652 29.288 0.000 0.000 0.0000	244.000 29.500 -28.795 29.383 0.000 0.000 0.0000	244.000 29.500 -28.796 29.478 0.000 0.000 0.0000	244.000 29.500 -28.867 29.462 0.000 0.000 0.0000	244.000 29.500 -28.905 29.455 0.000 0.000 0.0000	244.000 29.500 -28.821 29.212 0.000 0.000 0.0000	244.000 29.500 -28.697 29.131 0.000 0.000 0.0000	244.000 29.500 -29.666 30.202 0.000 0.000 0.0000	244.000 29.500 -30.490 31.154 0.000 0.000 0.0000	244.000 29.500 -31.411 31.964 0.000 0.000 0.0000	244.000 29.500 -32.515 32.972 0.000 0.000 0.0000	244.000 29.500 -32.759 33.219 0.000 0.000 0.0000	244.000 29.500 -33.004 33.328 0.000 0.000 0.0000	244.000 29.500 -33.175 33.434 0.000 0.000 0.0000	244.000 29.500 -33.410 33.638 0.000 0.000 0.0000	244.000 29.500 -33.552 33.899 0.000 0.000 0.0000	244.000 29.500 -33.255 33.856 0.000 0.000 0.0000	244.000 29.500 -33.053 33.882 0.000 0.000 0.0000	244.000 29.500 -32.873 33.976 0.000 0.000 0.0000	244.000 29.500 -33.206 31.311 0.000 0.000 0.0000	244.000 29.500 -32.651 28.187 0.000 0.000 0.0000	244.000 29.500 -32.096 25.054 0.000 0.000 0.0000	244.000 29.500 -31.706 22.086 0.000 0.000 0.0000	244.000 29.500 -31.139 22.433 0.000 0.000 0.0000	244.000 29.500 -30.455 22.682 0.000 0.000 0.0000	244.000 29.500 -29.637 22.838 0.000 0.000 0.0000	244.000 29.500 -29.142 23.196 0.000 0.000 0.0000	244.000 29.500 -30.934 22.551 0.000 0.000 0.0000	244.000 29.500 -31.894 21.840 0.000 0.000 0.0000	244.000 29.500 -32.906 21.113 0.000 0.000 0.0000	244.000 29.500 -32.785 21.098 0.000 0.000 0.0000	244.000 29.500 -31.001 19.724 0.000 0.000 0.0000	244.000 29.500 -28.118 19.165 0.000 0.000 0.0000	244.000 29.500 -25.475 18.398 0.000 0.000 0.0000	244.000 29.500 -22.800 17.631 0.000 0.000 0.0000	244.000 29.500 -21.663 17.254 0.000 0.000 0.0000	244.000 29.500 -20.641 16.730 0.000 0.000 0.0000	244.000 29.500 -20.184 16.155 0.000 0.000 0.0000	244.000 29.500 -19.625 16.005 0.000 0.000 0.0000	244.000 29.500 -19.211 15.523 0.000 0.000 0.0000	244.000 29.500 -18.337 14.782 0.000 0.000 0.0000	244.000 29.500 -17.641 14.635 0.000 0.000 0.0000	244.000 29.500 -16.472 13.521 0.000 0.000 0.0000	244.000 29.500 -16.098 13.521 0.000 0.000 0.0000	244.000 29.500 -15.800 13.360 0.000 0.000 0.0000	244.000 29.500 -15.243 13.130 0.000 0.000 0.0000	244.000 29.500 -14.879 13.556 0.000 0.000 0.0000	244.000 29.500 -14.557 13.657 0.000 0.000 0.0000	244.000 29.500 -14.347 13.630 0.000 0.000 0.0000	244.000 29.500 -14.071 13.839 0.000 0.000 0.0000
244.500 29.500 -27.411 28.003 0.000 0.000 0.0000	244.500 29.500 -27.373 28.103 0.000 0.000 0.0000	244.500 29.500 -27.358 28.102 0.000 0.000 0.0000	244.500 29.500 -27.377 28.036 0.000 0.000 0.0000	244.500 29.500 -27.362 28.013 0.000 0.000 0.0000	244.500 29.500 -27.132 27.614 0.000 0.000 0.0000	244.500 29.500 -26.903 27.589 0.000 0.000 0.0000	244.500 29.500 -28.152 28.817 0.000 0.000 0.0000	244.500 29.500 -29.322 29.837 0.000 0.000 0.0000	244.500 29.500 -30.386 30.814 0.000 0.000 0.0000	244.500 29.500 -31.635 32.028 0.000 0.000 0.0000	244.500 29.500 -32.042 32.245 0.000 0.000 0.0000	244.500 29.500 -32.304 32.415 0.000 0.000 0.0000	244.500 29.500 -32.528 32.578 0.000 0.000 0.0000	244.500 29.500 -32.838 32.810 0.000 0.000 0.0000	244.500 29.500 -32.980 33.008 0.000 0.000 0.0000	244.500 29.500 -32.667 33.018 0.000 0.000 0.0000	244.500 29.500 -32.471 32.924 0.000 0.000 0.0000	244.500 29.500 -32.215 33.026 0.000 0.000 0.0000	244.500 29.500 -32.545 30.108 0.000 0.000 0.0000	244.500 29.500 -32.031 26.838 0.000 0.000 0.0000	244.500 29.500 -31.343 23.591 0.000 0.000 0.0000	244.500 29.500 -30.882 20.686 0.000 0.000 0.0000	244.500 29.500 -30.263 21.035 0.000 0.000 0.0000	244.500 29.500 -29.490 21.328 0.000 0.000 0.0000	244.500 29.500 -28.594 21.648 0.000 0.000 0.0000	244.500 29.500 -28.040 21.870 0.000 0.000 0.0000	244.500 29.500 -29.978 21.455 0.000 0.000 0.0000	244.500 29.500 -31.095 20.792 0.000 0.000 0.0000	244.500 29.500 -32.260 20.154 0.000 0.000 0.0000	244.500 29.500 -32.148 20.144 0.000 0.000 0.0000	244.500 29.500 -30.539 18.934 0.000 0.000 0.0000	244.500 29.500 -27.717 18.403 0.000 0.000 0.0000	244.500 29.500 -25.085 17.720 0.000 0.000 0.0000	244.500 29.500 -22.470 17.062 0.000 0.000 0.0000	244.500 29.500 -21.138 16.424 0.000 0.000 0.0000	244.500 29.500 -19.833 15.774 0.000 0.000 0.0000	244.500 29.500 -19.206 14.620 0.000 0.000 0.0000	244.500 29.500 -18.374 14.213 0.000 0.000 0.0000	244.500 29.500 -17.746 13.606 0.000 0.000 0.0000	244.500 29.500 -16.536 12.423 0.000 0.000 0.0000	244.500 29.500 -15.804 12.055 0.000 0.000 0.0000	244.500 29.500 -14.111 10.630 0.000 0.000 0.0000	244.500 29.500 -13.731 10.486 0.000 0.000 0.0000	244.500 29.500 -13.353 10.319 0.000 0.000 0.0000	244.500 29.500 -12.747 10.049 0.000 0.000 0.0000	244.500 29.500 -12.177 10.095 0.000 0.000 0.0000	244.500 29.500 -11.807 10.060 0.000 0.000 0.0000	244.500 29.500 -11.472 9.928 0.000 0.000 0.0000	244.500 29.500 -11.145 9.985 0.000 0.000 0.0000
245.000 29.500 -25.720 26.164 0.000 0.000 0.0000	245.000 29.500 -25.413 26.101 0.000 0.000 0.0000	245.000 29.500 -25.417 26.053 0.000 0.000 0.0000	245.000 29.500 -25.386 25.939 0.000 0.000 0.0000	245.000 29.500 -25.311 25.928 0.000 0.000 0.0000	245.000 29.500 -24.821 25.622 0.000 0.000 0.0000	245.000 29.500 -24.723 25.567 0.000 0.000 0.0000	245.000 29.500 -26.124 26.812 0.000 0.000 0.0000	245.000 29.500 -27.598 28.021 0.000 0.000 0.0000	245.000 29.500 -28.850 29.319 0.000 0.000 0.0000	245.000 29.500 -30.420 30.541 0.000 0.000 0.0000	245.000 29.500 -30.885 30.948 0.000 0.000 0.0000	245.000 29.500 -31.193 31.184 0.000 0.000 0.0000	245.000 29.500 -31.520 31.398 0.000 0.000 0.0000	245.000 29.500 -31.948 31.651 0.000 0.000 0.0000	245.000 29.500 -32.122 31.747 0.000 0.000 0.0000	245.000 29.500 -31.737 31.662 0.000 0.000 0.0000	245.000 29.500 -31.506 31.574 0.000 0.000 0.0000	245.000 29.500 -31.262 31.514 0.000 0.000 0.0000	245.000 29.500 -31.547 28.393 0.000 0.000 0.0000	245.000 29.500 -31.067 25.001 0.000 0.000 0.0000	245.000 29.500 -30.231 21.890 0.000 0.000 0.0000	245.000 29.500 -29.697 19.007 0.000 0.000 0.0000	245.000 29.500 -29.103 19.367 0.000 0.000 0.0000	245.000 29.500 -28.215 19.701 0.000 0.000 0.0000	245.000 29.500 -27.285 20.112 0.000 0.000 0.0000	245.000 29.500 -26.556 20.448 0.000 0.000 0.0000	245.000 29.500 -28.651 20.117 0.000 0.000 0.0000	245.000 29.500 -29.949 19.557 0.000 0.000 0.0000	245.000 29.500 -31.304 18.969 0.000 0.000 0.0000	245.000 29.500 -31.203 18.961 0.000 0.000 0.0000	245.000 29.500 -29.810 18.036 0.000 0.000 0.0000	245.000 29.500 -27.179 17.574 0.000 0.000 0.0000	245.000 29.500 -24.601 17.047 0.000 0.000 0.0000	245.000 29.500 -22.088 16.505 0.000 0.000 0.0000	245.000 29.500 -20.552 15.963 0.000 0.000 0.0000	245.000 29.500 -18.982 15.388 0.000 0.000 0.0000	245.000 29.500 -18.097 13.963 0.000 0.000 0.0000	245.000 29.500 -17.006 13.344 0.000 0.000 0.0000	245.000 29.500 -16.083 12.661 0.000 0.000 0.0000	245.000 29.500 -14.804 11.518 0.000 0.000 0.0000	245.000 29.500 -13.699 10.648 0.000 0.000 0.0000	245.000 29.500 -12.104 9.463 0.000 0.000 0.0000	245.000 29.500 -11.921 9.323 0.000 0.000 0.0000	245.000 29.500 -11.289 8.952 0.000 0.000 0.0000	245.000 29.500 -10.670 8.670 0.000 0.000 0.0000	245.000 29.500 -9.878 8.325 0.000 0.000 0.0000	245.000 29.500 -9.461 8.155 0.000 0.000 0.0000	245.000 29.500 -9.019 7.936 0.000 0.000 0.0000	245.000 29.500 -8.558 7.884 0.000 0.000 0.0000
245.500 29.500 -23.425 23.677 0.000 0.000 0.0000	245.500 29.500 -23.075 23.475 0.000 0.000 0.0000	245.500 29.500 -23.094 23.355 0.000 0.000 0.0000	245.500 29.500 -23.016 23.218 0.000 0.000 0.0000	245.500 29.500 -22.898 23.188 0.000 0.000 0.0000	245.500 29.500 -22.085 22.982 0.000 0.000 0.0000	245.500 29.500 -21.867 22.735 0.000 0.000 0.0000	245.500 29.500 -23.713 24.177 0.000 0.000 0.0000	245.500 29.500 -25.254 25.588 0.000 0.000 0.0000	245.500 29.500 -26.698 27.195 0.000 0.000 0.0000	245.500 29.500 -28.536 28.511 0.000 0.000 0.0000	245.500 29.500 -29.216 28.903 0.000 0.000 0.0000	245.500 29.500 -29.623 29.415 0.000 0.000 0.0000	245.500 29.500 -29.947 29.701 0.000 0.000 0.0000	245.500 29.500 -30.720 29.999 0.000 0.000 0.0000	245.500 29.500 -30.751 29.994 0.000 0.000 0.0000	245.500 29.500 -30.307 29.638 0.000 0.000 0.0000	245.500 29.500 -30.117 29.555 0.000 0.000 0.0000	245.500 29.500 -29.943 29.356 0.000 0.000 0.0000	245.500 29.500 -30.198 26.235 0.000 0.000 0.0000	245.500 29.500 -29.593 22.822 0.000 0.000 0.0000	245.500 29.500 -28.610 19.791 0.000 0.000 0.0000	245.500 29.500 -28.161 16.945 0.000 0.000 0.0000	245.500 29.500 -27.381 17.384 0.000 0.000 0.0000	245.500 29.500 -26.341 17.699 0.000 0.000 0.0000	245.500 29.500 -25.379 18.151 0.000 0.000 0.0000	245.500 29.500 -24.677 18.630 0.000 0.000 0.0000	245.500 29.500 -26.831 18.432 0.000 0.000 0.0000	245.500 29.500 -28.327 18.051 0.000 0.000 0.0000	245.500 29.500 -29.932 17.543 0.000 0.000 0.0000	245.500 29.500 -29.841 17.539 0.000 0.000 0.0000	245.500 29.500 -28.865 16.975 0.000 0.000 0.0000	245.500 29.500 -26.448 16.624 0.000 0.000 0.0000	245.500 29.500 -23.914 16.423 0.000 0.000 0.0000	245.500 29.500 -21.627 16.058 0.000 0.000 0.0000	245.500 29.500 -19.835 15.800 0.000 0.000 0.0000	245.500 29.500 -17.958 15.711 0.000 0.000 0.0000	245.500 29.500 -16.446 15.307 0.000 0.000 0.0000	245.500 29.500 -14.938 14.971 0.000 0.000 0.0000	245.500 29.500 -13.605 14.286 0.000 0.000 0.0000	245.500 29.500 -12.281 13.766 0.000 0.000 0.0000	245.500 29.500 -10.983 12.926 0.000 0.000 0.0000	245.500 29.500 -9.186 11.897 0.000 0.000 0.0000	245.500 29.500 -8.943 11.850 0.000 0.000 0.0000	245.500 29.500 -8.449 11.137 0.000 0.000 0.0000	245.500 29.500 -7.852 10.888 0.000 0.000 0.0000	245.500 29.500 -7.116 10.629 0.000 0.000 0.0000	245.500 29.500 -6.672 10.399 0.000 0.000 0.0000	245.500 29.500 -6.180 10.185 0.000 0.000 0.0000	245.500 29.500 -5.546 10.015 0.000 0.000 0.0000
246.000 29.500 -20.345 20.634 0.000 0.000 0.0000	246.000 29.500 -19.936 20.381 0.000 0.000 0.0000	246.000 29.500 -19.973 20.159 0.000 0.000 0.0000	246.000 29.500 -19.829 20.174 0.000 0.000 0.0000	246.000 29.500 -19.645 19.811 0.000 0.000 0.0000	246.000 29.500 -18.924 19.504 0.000 0.000 0.0000	246.000 29.500 -18.578 19.216 0.000 0.000 0.0000	246.000 29.500 -20.478 20.839 0.000 0.000 0.0000	246.000 29.500 -21.998 22.332 0.000 0.000 0.0000	246.000 29.500 -23.689 24.193 0.000 0.000 0.0000	246.000 29.500 -25.549 25.634 0.000 0.000 0.0000	246.000 29.500 -26.612 26.143 0.000 0.000 0.0000	246.000 29.500 -27.372 26.772 0.000 0.000 0.0000	246.000 29.500 -27.774 27.415 0.000 0.000 0.0000	246.000 29.500 -28.849 27.896 0.000 0.000 0.0000	246.000 29.500 -28.622 27.598 0.000 0.000 0.0000	246.000 29.500 -28.287 27.082 0.000 0.000 0.0000	246.000 29.500 -28.180 26.796 0.000 0.000 0.0000	246.000 29.500 -28.112 26.480 0.000 0.000 0.0000	246.000 29.500 -28.331 23.505 0.000 0.000 0.0000	246.000 29.500 -27.605 20.399 0.000 0.000 0.0000	246.000 29.500 -26.594 17.322 0.000 0.000 0.0000	246.000 29.500 -26.282 14.625 0.000 0.000 0.0000	246.000 29.500 -25.255 15.124 0.000 0.000 0.0000	246.000 29.500 -24.074 15.478 0.000 0.000 0.0000	246.000 29.500 -23.062 16.015 0.000 0.000 0.0000	246.000 29.500 -22.101 16.291 0.000 0.000 0.0000	246.000 29.500 -24.339 16.281 0.000 0.000 0.0000	246.000 29.500 -26.067 16.106 0.000 0.000 0.0000	246.000 29.500 -28.012 15.764 0.000 0.000 0.0000	246.000 29.500 -27.929 15.765 0.000 0.000 0.0000	246.000 29.500 -27.674 15.564 0.000 0.000 0.0000	246.000 29.500 -25.325 15.569 0.000 0.000 0.0000	246.000 29.500 -22.977 15.919 0.000 0.000 0.0000	246.000 29.500 -20.880 15.847 0.000 0.000 0.0000	246.000 29.500 -18.704 16.031 0.000 0.000 0.0000	246.000 29.500 -16.508 16.040 0.000 0.000 0.0000	246.000 29.500 -13.924 17.309 0.000 0.000 0.0000	246.000 29.500 -12.335 17.028 0.000 0.000 0.0000	246.000 29.500 -10.587 16.505 0.000 0.000 0.0000	246.000 29.500 -9.087 15.959 0.000 0.000 0.0000	246.000 29.500 -7.527 15.201 0.000 0.000 0.0000	246.000 29.500 -5.724 14.397 0.000 0.000 0.0000	246.000 29.500 -5.518 14.437 0.000 0.000 0.0000	246.000 29.500 -5.122 13.544 0.000 0.000 0.0000	246.000 29.500 -4.633 13.438 0.000 0.000 0.0000	246.000 29.500 -4.065 13.275 0.000 0.000 0.0000	246.000 29.500 -3.640 13.139 0.000 0.000 0.0000	246.000 29.500 -3.157 13.118 0.000 0.000 0.0000	246.000 29.500 -2.588 13.172 0.000 0.000 0.0000
246.500 29.500 -17.176 17.407 0.000 0.000 0.0000	246.500 29.500 -16.694 17.073 0.000 0.000 0.0000	246.500 29.500 -16.718 16.668 0.000 0.000 0.0000	246.500 29.500 -16.150 16.415 0.000 0.000 0.0000	246.500 29.500 -15.386 15.694 0.000 0.000 0.0000	246.500 29.500 -14.700 15.332 0.000 0.000 0.0000	246.500 29.500 -14.063 14.913 0.000 0.000 0.0000	246.500 29.500 -15.973 16.483 0.000 0.000 0.0000	246.500 29.500 -17.584 18.034 0.000 0.000 0.0000	246.500 29.500 -19.536 19.711 0.000 0.000 0.0000	246.500 29.500 -21.376 21.123 0.000 0.000 0.0000	246.500 29.500 -22.612 22.048 0.000 0.000 0.0000	246.500 29.500 -23.902 22.992 0.000 0.000 0.0000	246.500 29.500 -24.762 24.150 0.000 0.000 0.0000	246.500 29.500 -25.946 25.116 0.000 0.000 0.0000	246.500 29.500 -25.752 24.347 0.000 0.000 0.0000	246.500 29.500 -25.483 23.666 0.000 0.000 0.0000	246.500 29.500 -25.467 23.120 0.000 0.000 0.0000	246.500 29.500 -25.568 22.728 0.000 0.000 0.0000	246.500 29.500 -25.798 20.018 0.000 0.000 0.0000	246.500 29.500 -25.229 17.349 0.000 0.000 0.0000	246.500 29.500 -24.539 14.642 0.000 0.000 0.0000	246.500 29.500 -24.348 12.176 0.000 0.000 0.0000	246.500 29.500 -23.143 12.620 0.000 0.000 0.0000	246.500 29.500 -21.717 13.009 0.000 0.000 0.0000	246.500 29.500 -20.296 13.429 0.000 0.000 0.0000	246.500 29.500 -19.093 13.644 0.000 0.000 0.0000	246.500 29.500 -21.348 13.704 0.000 0.000 0.0000	246.500 29.500 -23.312 13.649 0.000 0.000 0.0000	246.500 29.500 -25.291 13.507 0.000 0.000 0.0000	246.500 29.500 -25.219 13.517 0.000 0.000 0.0000	246.500 29.500 -25.902 13.771 0.000 0.000 0.0000	246.500 29.500 -23.612 14.261 0.000 0.000 0.0000	246.500 29.500 -21.610 15.388 0.000 0.000 0.0000	246.500 29.500 -19.519 15.797 0.000 0.000 0.0000	246.500 29.500 -17.147 15.862 0.000 0.000 0.0000	246.500 29.500 -14.690 15.776 0.000 0.000 0.0000	246.500 29.500 -11.580 16.922 0.000 0.000 0.0000	246.500 29.500 -9.729 16.318 0.000 0.000 0.0000	246.500 29.500 -7.808 15.891 0.000 0.000 0.0000	246.500 29.500 -6.223 14.531 0.000 0.000 0.0000	246.500 29.500 -4.412 13.955 0.000 0.000 0.0000	246.500 29.500 -2.807 12.967 0.000 0.000 0.0000	246.500 29.500 -2.583 13.196 0.000 0.000 0.0000	246.500 29.500 -2.293 12.679 0.000 0.000 0.0000	246.500 29.500 -1.866 12.914 0.000 0.000 0.0000	246.500 29.500 -1.368 12.925 0.000 0.000 0.0000	246.500 29.500 -0.951 13.080 0.000 0.000 0.0000	246.500 29.500 -0.523 13.428 0.000 0.000 0.0000	246.500 29.500 0.355 13.812 0.000 0.000 0.0000
247.000 29.500 -14.075 14.106 0.000 0.000 0.0000	247.000 29.500 -13.527 13.631 0.000 0.000 0.0000	247.000 29.500 -12.695 12.787 0.000 0.000 0.0000	247.000 29.500 -12.084 11.953 0.000 0.000 0.0000	247.000 29.500 -10.997 11.369 0.000 0.000 0.0000	247.000 29.500 -10.416 10.744 0.000 0.000 0.0000	247.000 29.500 -9.575 10.159 0.000 0.000 0.0000	247.000 29.500 -11.477 11.430 0.000 0.000 0.0000	247.000 29.500 -13.087 12.863 0.000 0.000 0.0000	247.000 29.500 -14.711 13.993 0.000 0.000 0.0000	247.000 29.500 -16.497 15.358 0.000 0.000 0.0000	247.000 29.500 -17.890 16.674 0.000 0.000 0.0000	247.000 29.500 -19.180 18.037 0.000 0.000 0.0000	247.000 29.500 -20.639 19.444 0.000 0.000 0.0000	247.000 29.500 -21.959 20.905 0.000 0.000 0.0000	247.000 29.500 -22.312 20.098 0.000 0.000 0.0000	247.000 29.500 -22.118 19.300 0.000 0.000 0.0000	247.000 29.500 -22.278 18.813 0.000 0.000 0.0000	247.000 29.500 -22.609 18.415 0.000 0.000 0.0000	247.000 29.500 -22.914 16.134 0.000 0.000 0.0000	247.000 29.500 -22.565 13.827 0.000 0.000 0.0000	247.000 29.500 -22.454 11.874 0.000 0.000 0.0000	247.000 29.500 -22.419 9.668 0.000 0.000 0.0000	247.000 29.500 -21.025 10.073 0.000 0.000 0.0000	247.000 29.500 -19.463 10.377 0.000 0.000 0.0000	247.000 29.500 -17.625 10.662 0.000 0.000 0.0000	247.000 29.500 -16.111 10.945 0.000 0.000 0.0000	247.000 29.500 -18.470 10.973 0.000 0.000 0.0000	247.000 29.500 -20.650 10.855 0.000 0.000 0.0000	247.000 29.500 -22.567 10.720 0.000 0.000 0.0000	247.000 29.500 -22.508 10.729 0.000 0.000 0.0000	247.000 29.500 -23.362 11.561 0.000 0.000 0.0000	247.000 29.500 -21.365 12.403 0.000 0.000 0.0000	247.000 29.500 -19.724 14.061 0.000 0.000 0.0000	247.000 29.500 -17.475 14.837 0.000 0.000 0.0000	247.000 29.500 -15.037 14.498 0.000 0.000 0.0000	247.000 29.500 -12.525 14.138 0.000 0.000 0.0000	247.000 29.500 -9.660 13.780 0.000 0.000 0.0000	247.000 29.500 -7.918 12.935 0.000 0.000 0.0000	247.000 29.500 -6.104 12.051 0.000 0.000 0.0000	247.000 29.500 -4.595 10.802 0.000 0.000 0.0000	247.000 29.500 -2.861 9.969 0.000 0.000 0.0000	247.000 29.500 -1.639 8.539 0.000 0.000 0.0000	247.000 29.500 -1.341 8.863 0.000 0.000 0.0000	247.000 29.500 -1.019 8.694 0.000 0.000 0.0000	247.000 29.500 -0.637 8.996 0.000 0.000 0.0000	247.000 29.500 -0.132 9.204 0.000 0.000 0.0000	247.000 29.500 0.312 9.532 0.000 0.000 0.0000	247.000 29.500 0.763 10.374 0.000 0.000 0.0000	247.000 29.500 1.436 11.060 0.000 0.000 0.0000
247.500 29.500 -11.135 10.836 0.000 0.000 0.0000	247.500 29.500 -10.553 10.172 0.000 0.000 0.0000	247.500 29.500 -9.791 9.331 0.000 0.000 0.0000	247.500 29.500 -8.662 8.275 0.000 0.000 0.0000	247.500 29.500 -7.798 7.762 0.000 0.000 0.0000	247.500 29.500 -6.771 6.720 0.000 0.000 0.0000	247.500 29.500 -6.261 6.057 0.000 0.000 0.0000	247.500 29.500 -7.667 6.976 0.000 0.000 0.0000	247.500 29.500 -9.276 8.009 0.000 0.000 0.0000	247.500 29.500 -10.624 8.702 0.000 0.000 0.0000	247.500 29.500 -11.820 9.497 0.000 0.000 0.0000	247.500 29.500 -13.235 11.168 0.000 0.000 0.0000	247.500 29.500 -14.566 12.568 0.000 0.000 0.0000	247.500 29.500 -15.960 14.156 0.000 0.000 0.0000	247.500 29.500 -17.353 15.611 0.000 0.000 0.0000	247.500 29.500 -17.828 15.273 0.000 0.000 0.0000	247.500 29.500 -18.374 14.690 0.000 0.000 0.0000	247.500 29.500 -19.125 14.366 0.000 0.000 0.0000	247.500 29.500 -19.743 14.070 0.000 0.000 0.0000	247.500 29.500 -20.129 12.332 0.000 0.000 0.0000	247.500 29.500 -20.248 10.547 0.000 0.000 0.0000	247.500 29.500 -20.445 9.111 0.000 0.000 0.0000	247.500 29.500 -20.547 7.301 0.000 0.000 0.0000	247.500 29.500 -18.982 7.668 0.000 0.000 0.0000	247.500 29.500 -17.266 7.906 0.000 0.000 0.0000	247.500 29.500 -15.403 8.241 0.000 0.000 0.0000	247.500 29.500 -13.209 8.369 0.000 0.000 0.0000	247.500 29.500 -15.714 8.349 0.000 0.000 0.0000	247.500 29.500 -18.070 8.108 0.000 0.000 0.0000	247.500 29.500 -20.279 7.845 0.000 0.000 0.0000	247.500 29.500 -20.226 7.848 0.000 0.000 0.0000	247.500 29.500 -20.784 8.779 0.000 0.000 0.0000	247.500 29.500 -18.944 9.841 0.000 0.000 0.0000	247.500 29.500 -17.434 11.363 0.000 0.000 0.0000	247.500 29.500 -14.870 12.216 0.000 0.000 0.0000	247.500 29.500 -12.605 11.764 0.000 0.000 0.0000	247.500 29.500 -10.507 11.061 0.000 0.000 0.0000	247.500 29.500 -8.224 10.003 0.000 0.000 0.0000	247.500 29.500 -6.737 8.910 0.000 0.000 0.0000	247.500 29.500 -5.233 8.077 0.000 0.000 0.0000	247.500 29.500 -3.840 6.923 0.000 0.000 0.0000	247.500 29.500 -2.426 5.952 0.000 0.000 0.0000	247.500 29.500 -1.175 4.887 0.000 0.000 0.0000	247.500 29.500 -0.848 5.152 0.000 0.000 0.0000	247.500 29.500 -0.701 5.131 0.000 0.000 0.0000	247.500 29.500 -0.440 5.241 0.000 0.000 0.0000	247.500 29.500 -0.013 5.552 0.000 0.000 0.0000	247.500 29.500 0.411 5.836 0.000 0.000 0.0000	247.500 29.500 0.720 6.155 0.000 0.000 0.0000	247.500 29.500 1.694 7.347 0.000 0.000 0.0000
248.000 29.500 -8.736 8.143 0.000 0.000 0.0000	248.000 29.500 -8.152 7.374 0.000 0.000 0.0000	248.000 29.500 -7.380 6.613 0.000 0.000 0.0000	248.000 29.500 -6.247 5.687 0.000 0.000 0.0000	248.000 29.500 -5.627 5.081 0.000 0.000 0.0000	248.000 29.500 -4.824 4.198 0.000 0.000 0.0000	248.000 29.500 -4.243 3.411 0.000 0.000 0.0000	248.000 29.500 -5.685 4.212 0.000 0.000 0.0000	248.000 29.500 -6.924 4.841 0.000 0.000 0.0000	248.000 29.500 -8.157 5.254 0.000 0.000 0.0000	248.000 29.500 -9.427 5.722 0.000 0.000 0.0000	248.000 29.500 -10.449 7.155 0.000 0.000 0.0000	248.000 29.500 -11.723 8.371 0.000 0.000 0.0000	248.000 29.500 -12.664 9.809 0.000 0.000 0.0000	248.000 29.500 -13.432 10.920 0.000 0.000 0.0000	248.000 29.500 -14.594 10.965 0.000 0.000 0.0000	248.000 29.500 -15.634 10.794 0.000 0.000 0.0000	248.000 29.500 -16.641 10.505 0.000 0.000 0.0000	248.000 29.500 -17.534 10.351 0.000 0.000 0.0000	248.000 29.500 -17.984 9.069 0.000 0.000 0.0000	248.000 29.500 -18.186 7.757 0.000 0.000 0.0000	248.000 29.500 -18.602 6.579 0.000 0.000 0.0000	248.000 29.500 -18.809 5.213 0.000 0.000 0.0000	248.000 29.500 -17.094 5.510 0.000 0.000 0.0000	248.000 29.500 -15.257 5.775 0.000 0.000 0.0000	248.000 29.500 -13.232 6.017 0.000 0.000 0.0000	248.000 29.500 -11.138 6.104 0.000 0.000 0.0000	248.000 29.500 -13.735 5.974 0.000 0.000 0.0000	248.000 29.500 -15.591 5.636 0.000 0.000 0.0000	248.000 29.500 -18.059 5.272 0.000 0.000 0.0000	248.000 29.500 -18.011 5.276 0.000 0.000 0.0000	248.000 29.500 -18.483 5.797 0.000 0.000 0.0000	248.000 29.500 -16.456 6.723 0.000 0.000 0.0000	248.000 29.500 -14.478 7.611 0.000 0.000 0.0000	248.000 29.500 -12.187 8.197 0.000 0.000 0.0000	248.000 29.500 -10.398 7.868 0.000 0.000 0.0000	248.000 29.500 -8.779 7.384 0.000 0.000 0.0000	248.000 29.500 -7.256 6.402 0.000 0.000 0.0000	248.000 29.500 -6.138 5.595 0.000 0.000 0.0000	248.000 29.500 -4.943 4.969 0.000 0.000 0.0000	248.000 29.500 -3.814 4.011 0.000 0.000 0.0000	248.000 29.500 -2.668 3.261 0.000 0.000 0.0000	248.000 29.500 -1.698 2.446 0.000 0.000 0.0000	248.000 29.500 -1.349 2.588 0.000 0.000 0.0000	248.000 29.500 -1.150 2.630 0.000 0.000 0.0000	248.000 29.500 -0.814 2.772 0.000 0.000 0.0000	248.000 29.500 -0.392 3.000 0.000 0.000 0.0000	248.000 29.500 -0.015 3.185 0.000 0.000 0.0000	248.000 29.500 0.239 3.260 0.000 0.000 0.0000	248.000 29.500 0.822 3.873 0.000 0.000 0.0000
248.500 29.500 -7.023 6.267 0.000 0.000 0.0000	248.500 29.500 -6.515 5.587 0.000 0.000 0.0000	248.500 29.500 -5.764 4.827 0.000 0.000 0.0000	248.500 29.500 -5.027 4.157 0.000 0.000 0.0000	248.500 29.500 -4.407 3.443 0.000 0.000 0.0000	248.500 29.500 -3.744 2.757 0.000 0.000 0.0000	248.500 29.500 -3.335 2.134 0.000 0.000 0.0000	248.500 29.500 -4.640 2.707 0.000 0.000 0.0000	248.500 29.500 -5.869 3.232 0.000 0.000 0.0000	248.500 29.500 -7.089 3.532 0.000 0.000 0.0000	248.500 29.500 -8.334 3.911 0.000 0.000 0.0000	248.500 29.500 -9.189 4.984 0.000 0.000 0.0000	248.500 29.500 -10.164 5.915 0.000 0.000 0.0000	248.500 29.500 -10.839 6.946 0.000 0.000 0.0000	248.500 29.500 -11.496 7.970 0.000 0.000 0.0000	248.500 29.500 -12.760 7.998 0.000 0.000 0.0000	248.500 29.500 -13.850 8.006 0.000 0.000 0.0000	248.500 29.500 -15.102 7.816 0.000 0.000 0.0000	248.500 29.500 -16.164 7.741 0.000 0.000 0.0000	248.500 29.500 -16.588 6.657 0.000 0.000 0.0000	248.500 29.500 -16.856 5.602 0.000 0.000 0.0000	248.500 29.500 -17.174 4.554 0.000 0.000 0.0000	248.500 29.500 -17.186 3.503 0.000 0.000 0.0000	248.500 29.500 -15.338 3.719 0.000 0.000 0.0000	248.500 29.500 -13.362 4.036 0.000 0.000 0.0000	248.500 29.500 -11.519 4.198 0.000 0.000 0.0000	248.500 29.500 -9.428 4.302 0.000 0.000 0.0000	248.500 29.500 -11.823 4.007 0.000 0.000 0.0000	248.500 29.500 -13.844 3.527 0.000 0.000 0.0000	248.500 29.500 -15.922 3.071 0.000 0.000 0.0000	248.500 29.500 -15.895 3.082 0.000 0.000 0.0000	248.500 29.500 -16.382 3.094 0.000 0.000 0.0000	248.500 29.500 -14.547 3.735 0.000 0.000 0.0000	248.500 29.500 -12.754 3.970 0.000 0.000 0.0000	248.500 29.500 -10.819 4.352 0.000 0.000 0.0000	248.500 29.500 -9.369 4.215 0.000 0.000 0.0000	248.500 29.500 -7.984 4.008 0.000 0.000 0.0000	248.500 29.500 -6.810 3.604 0.000 0.000 0.0000	248.500 29.500 -5.859 3.120 0.000 0.000 0.0000	248.500 29.500 -4.853 2.753 0.000 0.000 0.0000	248.500 29.500 -3.851 2.172 0.000 0.000 0.0000	248.500 29.500 -2.878 1.699 0.000 0.000 0.0000	248.500 29.500 -2.070 1.210 0.000 0.000 0.0000	248.500 29.500 -1.785 1.272 0.000 0.000 0.0000	248.500 29.500 -1.634 1.300 0.000 0.000 0.0000	248.500 29.500 -1.368 1.368 0.000 0.000 0.0000	248.500 29.500 -1.071 1.474 0.000 0.000 0.0000	248.500 29.500 -0.776 1.574 0.000 0.000 0.0000	248.500 29.500 -0.610 1.600 0.000 0.000 0.0000	248.500 29.500 -0.196 1.923 0.000 0.000 0.0000
249.000 29.500 -5.923 5.010 0.000 0.000 0.0000	249.000 29.500 -5.442 4.452 0.000 0.000 0.0000	249.000 29.500 -4.881 3.782 0.000 0.000 0.0000	249.000 29.500 -4.259 3.269 0.000 0.000 0.0000	249.000 29.500 -3.739 2.625 0.000 0.000 0.0000	249.000 29.500 -3.254 2.104 0.000 0.000 0.0000	249.000 29.500 -2.884 1.565 0.000 0.000 0.0000	249.000 29.500 -4.226 2.060 0.000 0.000 0.0000	249.000 29.500 -5.459 2.468 0.000 0.000 0.0000	249.000 29.500 -6.710 2.716 0.000 0.000 0.0000	249.000 29.500 -7.962 3.010 0.000 0.000 0.0000	249.000 29.500 -8.607 3.852 0.000 0.000 0.0000	249.000 29.500 -9.464 4.683 0.000 0.000 0.0000	249.000 29.500 -9.961 5.477 0.000 0.000 0.0000	249.000 29.500 -10.568 6.369 0.000 0.000 0.0000	249.000 29.500 -11.869 6.384 0.000 0.000 0.0000	249.000 29.500 -13.110 6.425 0.000 0.000 0.0000	249.000 29.500 -14.477 6.185 0.000 0.000 0.0000	249.000 29.500 -15.591 6.083 0.000 0.000 0.0000	249.000 29.500 -15.804 5.051 0.000 0.000 0.0000	249.000 29.500 -15.930 4.139 0.000 0.000 0.0000	249.000 29.500 -16.174 3.175 0.000 0.000 0.0000	249.000 29.500 -15.948 2.246 0.000 0.000 0.0000	249.000 29.500 -14.010 2.478 0.000 0.000 0.0000	249.000 29.500 -12.179 2.749 0.000 0.000 0.0000	249.000 29.500 -10.234 2.954 0.000 0.000 0.0000	249.000 29.500 -8.306 3.054 0.000 0.000 0.0000	249.000 29.500 -10.345 2.537 0.000 0.000 0.0000	249.000 29.500 -12.194 1.919 0.000 0.000 0.0000	249.000 29.500 -13.894 1.353 0.000 0.000 0.0000	249.000 29.500 -13.930 1.332 0.000 0.000 0.0000	249.000 29.500 -14.621 1.018 0.000 0.000 0.0000	249.000 29.500 -13.369 1.553 0.000 0.000 0.0000	249.000 29.500 -12.257 1.587 0.000 0.000 0.0000	249.000 29.500 -10.679 1.993 0.000 0.000 0.0000	249.000 29.500 -9.338 1.960 0.000 0.000 0.0000	249.000 29.500 -8.056 1.899 0.000 0.000 0.0000	249.000 29.500 -6.807 1.720 0.000 0.000 0.0000	249.000 29.500 -5.898 1.448 0.000 0.000 0.0000	249.000 29.500 -4.908 1.292 0.000 0.000 0.0000	249.000 29.500 -3.892 1.040 0.000 0.000 0.0000	249.000 29.500 -2.927 0.785 0.000 0.000 0.0000	249.000 29.500 -2.135 0.516 0.000 0.000 0.0000	249.000 29.500 -1.893 0.546 0.000 0.000 0.0000	249.000 29.500 -1.790 0.634 0.000 0.000 0.0000	249.000 29.500 -1.584 0.680 0.000 0.000 0.0000	249.000 29.500 -1.359 0.754 0.000 0.000 0.0000	249.000 29.500 -1.140 0.818 0.000 0.000 0.0000	249.000 29.500 -1.026 0.857 0.000 0.000 0.0000	249.000 29.500 -0.770 1.050 0.000 0.000 0.0000
249.500 29.500 -5.192 4.282 0.000 0.000 0.0000	249.500 29.500 -4.764 3.783 0.000 0.000 0.0000	249.500 29.500 -4.295 3.265 0.000 0.000 0.0000	249.500 29.500 -3.772 2.785 0.000 0.000 0.0000	249.500 29.500 -3.327 2.242 0.000 0.000 0.0000	249.500 29.500 -2.838 1.786 0.000 0.000 0.0000	249.500 29.500 -2.503 1.319 0.000 0.000 0.0000	249.500 29.500 -3.875 1.751 0.000 0.000 0.0000	249.500 29.500 -5.120 2.090 0.000 0.000 0.0000	249.500 29.500 -6.400 2.304 0.000 0.000 0.0000	249.500 29.500 -7.659 2.554 0.000 0.000 0.0000	249.500 29.500 -8.286 3.303 0.000 0.000 0.0000	249.500 29.500 -9.009 4.082 0.000 0.000 0.0000	249.500 29.500 -9.480 4.838 0.000 0.000 0.0000	249.500 29.500 -10.064 5.687 0.000 0.000 0.0000	249.500 29.500 -11.381 5.606 0.000 0.000 0.0000	249.500 29.500 -12.633 5.564 0.000 0.000 0.0000	249.500 29.500 -14.030 5.256 0.000 0.000 0.0000	249.500 29.500 -15.176 5.103 0.000 0.000 0.0000	249.500 29.500 -15.261 4.138 0.000 0.000 0.0000	249.500 29.500 -15.114 3.278 0.000 0.000 0.0000	249.500 29.500 -15.241 2.329 0.000 0.000 0.0000	249.500 29.500 -14.988 1.403 0.000 0.000 0.0000	249.500 29.500 -12.972 1.695 0.000 0.000 0.0000	249.500 29.500 -11.252 1.903 0.000 0.000 0.0000	249.500 29.500 -9.393 2.150 0.000 0.000 0.0000	249.500 29.500 -7.469 2.280 0.000 0.000 0.0000	249.500 29.500 -9.275 1.650 0.000 0.000 0.0000	249.500 29.500 -10.772 0.879 0.000 0.000 0.0000	249.500 29.500 -12.065 0.356 0.000 0.000 0.0000	249.500 29.500 -12.181 0.260 0.000 0.000 0.0000	249.500 29.500 -13.027 -0.180 0.000 0.000 0.0000	249.500 29.500 -12.321 0.262 0.000 0.000 0.0000	249.500 29.500 -11.709 0.352 0.000 0.000 0.0000	249.500 29.500 -10.442 0.850 0.000 0.000 0.0000	249.500 29.500 -9.174 0.803 0.000 0.000 0.0000	249.500 29.500 -7.999 0.649 0.000 0.000 0.0000	249.500 29.500 -6.765 0.506 0.000 0.000 0.0000	249.500 29.500 -5.834 0.367 0.000 0.000 0.0000	249.500 29.500 -4.795 0.359 0.000 0.000 0.0000	249.500 29.500 -3.778 0.238 0.000 0.000 0.0000	249.500 29.500 -2.750 0.159 0.000 0.000 0.0000	249.500 29.500 -1.936 -0.026 0.000 0.000 0.0000	249.500 29.500 -1.751 0.024 0.000 0.000 0.0000	249.500 29.500 -1.702 0.109 0.000 0.000 0.0000	249.500 29.500 -1.545 0.155 0.000 0.000 0.0000	249.500 29.500 -1.370 0.197 0.000 0.000 0.0000	249.500 29.500 -1.203 0.268 0.000 0.000 0.0000	249.500 29.500 -1.129 0.348 0.000 0.000 0.0000	249.500 29.500 -0.967 0.491 0.000 0.000 0.0000
250.000 29.500 -4.652 3.803 0.000 0.000 0.0000	250.000 29.500 -4.233 3.343 0.000 0.000 0.0000	250.000 29.500 -3.771 2.915 0.000 0.000 0.0000	250.000 29.500 -3.313 2.467 0.000 0.000 0.0000	250.000 29.500 -2.877 1.995 0.000 0.000 0.0000	250.000 29.500 -2.501 1.577 0.000 0.000 0.0000	250.000 29.500 -2.140 1.158 0.000 0.000 0.0000	250.000 29.500 -3.477 1.556 0.000 0.000 0.0000	250.000 29.500 -4.721 1.853 0.000 0.000 0.0000	250.000 29.500 -5.994 2.051 0.000 0.000 0.0000	250.000 29.500 -7.252 2.268 0.000 0.000 0.0000	250.000 29.500 -7.820 2.990 0.000 0.000 0.0000	250.000 29.500 -8.457 3.765 0.000 0.000 0.0000	250.000 29.500 -8.909 4.538 0.000 0.000 0.0000	250.000 29.500 -9.539 5.365 0.000 0.000 0.0000	250.000 29.500 -10.832 5.229 0.000 0.000 0.0000	250.000 29.500 -12.191 5.126 0.000 0.000 0.0000	250.000 29.500 -13.540 4.864 0.000 0.000 0.0000	250.000 29.500 -14.752 4.714 0.000 0.000 0.0000	250.000 29.500 -14.754 3.822 0.000 0.000 0.0000	250.000 29.500 -14.536 2.918 0.000 0.000 0.0000	250.000 29.500 -14.470 2.005 0.000 0.000 0.0000	250.000 29.500 -14.145 1.053 0.000 0.000 0.0000	250.000 29.500 -12.319 1.228 0.000 0.000 0.0000	250.000 29.500 -10.570 1.437 0.000 0.000 0.0000	250.000 29.500 -8.726 1.664 0.000 0.000 0.0000	250.000 29.500 -6.914 1.799 0.000 0.000 0.0000	250.000 29.500 -8.185 1.215 0.000 0.000 0.0000	250.000 29.500 -9.388 0.498 0.000 0.000 0.0000	250.000 29.500 -10.615 -0.065 0.000 0.000 0.0000	250.000 29.500 -10.535 -0.054 0.000 0.000 0.0000	250.000 29.500 -11.447 -0.500 0.000 0.000 0.0000	250.000 29.500 -11.212 -0.234 0.000 0.000 0.0000	250.000 29.500 -10.826 -0.055 0.000 0.000 0.0000	250.000 29.500 -9.887 0.451 0.000 0.000 0.0000	250.000 29.500 -8.712 0.315 0.000 0.000 0.0000	250.000 29.500 -7.619 0.092 0.000 0.000 0.0000	250.000 29.500 -6.391 -0.083 0.000 0.000 0.0000	250.000 29.500 -5.482 -0.214 0.000 0.000 0.0000	250.000 29.500 -4.472 -0.207 0.000 0.000 0.0000	250.000 29.500 -3.499 -0.308 0.000 0.000 0.0000	250.000 29.500 -2.505 -0.368 0.000 0.000 0.0000	250.000 29.500 -1.716 -0.563 0.000 0.000 0.0000	250.000 29.500 -1.568 -0.486 0.000 0.000 0.0000	250.000 29.500 -1.560 -0.408 0.000 0.000 0.0000	250.000 29.500 -1.435 -0.352 0.000 0.000 0.0000	250.000 29.500 -1.301 -0.315 0.000 0.000 0.0000	250.000 29.500 -1.166 -0.215 0.000 0.000 0.0000	250.000 29.500 -1.117 -0.178 0.000 0.000 0.0000	250.000 29.500 -0.990 -0.079 0.000 0.000 0.0000
250.500 29.500 -4.230 3.373 0.000 0.000 0.0000	250.500 29.500 -3.822 2.960 0.000 0.000 0.0000	250.500 29.500 -3.362 2.572 0.000 0.000 0.0000	250.500 29.500 -2.909 2.180 0.000 0.000 0.0000	250.500 29.500 -2.524 1.764 0.000 0.000 0.0000	250.500 29.500 -2.150 1.365 0.000 0.000 0.0000	250.500 29.500 -1.809 0.993 0.000 0.000 0.0000	250.500 29.500 -3.065 1.344 0.000 0.000 0.0000	250.500 29.500 -4.294 1.621 0.000 0.000 0.0000	250.500 29.500 -5.555 1.809 0.000 0.000 0.0000	250.500 29.500 -6.749 2.010 0.000 0.000 0.0000	250.500 29.500 -7.236 2.742 0.000 0.000 0.0000	250.500 29.500 -7.852 3.517 0.000 0.000 0.0000	250.500 29.500 -8.343 4.273 0.000 0.000 0.0000	250.500 29.500 -8.934 5.075 0.000 0.000 0.0000	250.500 29.500 -10.208 4.988 0.000 0.000 0.0000	250.500 29.500 -11.570 4.885 0.000 0.000 0.0000	250.500 29.500 -12.903 4.673 0.000 0.000 0.0000	250.500 29.500 -14.164 4.567 0.000 0.000 0.0000	250.500 29.500 -14.088 3.745 0.000 0.000 0.0000	250.500 29.500 -13.937 2.788 0.000 0.000 0.0000	250.500 29.500 -13.853 1.840 0.000 0.000 0.0000	250.500 29.500 -13.454 0.931 0.000 0.000 0.0000	250.500 29.500 -11.636 1.071 0.000 0.000 0.0000	250.500 29.500 -9.868 1.235 0.000 0.000 0.0000	250.500 29.500 -8.170 1.371 0.000 0.000 0.0000	250.500 29.500 -6.318 1.495 0.000 0.000 0.0000	250.500 29.500 -7.424 0.976 0.000 0.000 0.0000	250.500 29.500 -8.382 0.414 0.000 0.000 0.0000	250.500 29.500 -9.403 -0.084 0.000 0.000 0.0000	250.500 29.500 -9.350 -0.063 0.000 0.000 0.0000	250.500 29.500 -10.252 -0.427 0.000 0.000 0.0000	250.500 29.500 -10.031 -0.090 0.000 0.000 0.0000	250.500 29.500 -9.624 0.291 0.000 0.000 0.0000	250.500 29.500 -8.864 0.763 0.000 0.000 0.0000	250.500 29.500 -7.820 0.514 0.000 0.000 0.0000	250.500 29.500 -6.927 0.207 0.000 0.000 0.0000	250.500 29.500 -5.721 0.002 0.000 0.000 0.0000	250.500 29.500 -4.846 -0.180 0.000 0.000 0.0000	250.500 29.500 -4.002 -0.370 0.000 0.000 0.0000	250.500 29.500 -3.100 -0.525 0.000 0.000 0.0000	250.500 29.500 -2.180 -0.676 0.000 0.000 0.0000	250.500 29.500 -1.436 -0.935 0.000 0.000 0.0000	250.500 29.500 -1.342 -0.864 0.000 0.000 0.0000	250.500 29.500 -1.385 -0.815 0.000 0.000 0.0000	250.500 29.500 -1.301 -0.774 0.000 0.000 0.0000	250.500 29.500 -1.201 -0.768 0.000 0.000 0.0000	250.500 29.500 -1.127 -0.726 0.000 0.000 0.0000	250.500 29.500 -1.097 -0.681 0.000 0.000 0.0000	250.500 29.500 -1.005 -0.624 0.000 0.000 0.0000
251.000 29.500 -3.822 2.949 0.000 0.000 0.0000	251.000 29.500 -3.408 2.578 0.000 0.000 0.0000	251.000 29.500 -3.048 2.224 0.000 0.000 0.0000	251.000 29.500 -2.590 1.862 0.000 0.000 0.0000	251.000 29.500 -2.209 1.500 0.000 0.000 0.0000	251.000 29.500 -1.878 1.128 0.000 0.000 0.0000	251.000 29.500 -1.548 0.786 0.000 0.000 0.0000	251.000 29.500 -2.740 1.104 0.000 0.000 0.0000	251.000 29.500 -3.957 1.364 0.000 0.000 0.0000	251.000 29.500 -5.107 1.543 0.000 0.000 0.0000	251.000 29.500 -6.293 1.721 0.000 0.000 0.0000	251.000 29.500 -6.761 2.446 0.000 0.000 0.0000	251.000 29.500 -7.297 3.237 0.000 0.000 0.0000	251.000 29.500 -7.753 3.943 0.000 0.000 0.0000	251.000 29.500 -8.321 4.750 0.000 0.000 0.0000	251.000 29.500 -9.610 4.676 0.000 0.000 0.0000	251.000 29.500 -10.970 4.584 0.000 0.000 0.0000	251.000 29.500 -12.190 4.456 0.000 0.000 0.0000	251.000 29.500 -13.473 4.399 0.000 0.000 0.0000	251.000 29.500 -13.389 3.518 0.000 0.000 0.0000	251.000 29.500 -13.209 2.660 0.000 0.000 0.0000	251.000 29.500 -13.119 1.727 0.000 0.000 0.0000	251.000 29.500 -12.800 0.817 0.000 0.000 0.0000	251.000 29.500 -10.994 0.949 0.000 0.000 0.0000	251.000 29.500 -9.230 1.082 0.000 0.000 0.0000	251.000 29.500 -7.593 1.176 0.000 0.000 0.0000	251.000 29.500 -5.819 1.265 0.000 0.000 0.0000	251.000 29.500 -6.743 0.819 0.000 0.000 0.0000	251.000 29.500 -7.598 0.350 0.000 0.000 0.0000	251.000 29.500 -8.457 -0.073 0.000 0.000 0.0000	251.000 29.500 -8.419 -0.051 0.000 0.000 0.0000	251.000 29.500 -8.967 -0.054 0.000 0.000 0.0000	251.000 29.500 -8.742 0.420 0.000 0.000 0.0000	251.000 29.500 -8.318 0.972 0.000 0.000 0.0000	251.000 29.500 -7.505 1.574 0.000 0.000 0.0000	251.000 29.500 -6.602 1.212 0.000 0.000 0.0000	251.000 29.500 -5.856 0.915 0.000 0.000 0.0000	251.000 29.500 -4.904 0.487 0.000 0.000 0.0000	251.000 29.500 -4.103 0.204 0.000 0.000 0.0000	251.000 29.500 -3.335 -0.081 0.000 0.000 0.0000	251.000 29.500 -2.619 -0.385 0.000 0.000 0.0000	251.000 29.500 -1.803 -0.679 0.000 0.000 0.0000	251.000 29.500 -1.128 -1.016 0.000 0.000 0.0000	251.000 29.500 -1.099 -0.981 0.000 0.000 0.0000	251.000 29.500 -1.188 -1.004 0.000 0.000 0.0000	251.000 29.500 -1.154 -0.996 0.000 0.000 0.0000	251.000 29.500 -1.099 -1.014 0.000 0.000 0.0000	251.000 29.500 -1.082 -1.027 0.000 0.000 0.0000	251.000 29.500 -1.083 -1.019 0.000 0.000 0.0000	251.000 29.500 -1.034 -1.024 0.000 0.000 0.0000
251.500 29.500 -3.518 2.541 0.000 0.000 0.0000	251.500 29.500 -3.100 2.199 0.000 0.000 0.0000	251.500 29.500 -2.740 1.864 0.000 0.000 0.0000	251.500 29.500 -2.340 1.533 0.000 0.000 0.0000	251.500 29.500 -1.965 1.208 0.000 0.000 0.0000	251.500 29.500 -1.661 0.892 0.000 0.000 0.0000	251.500 29.500 -1.330 0.569 0.000 0.000 0.0000	251.500 29.500 -2.482 0.859 0.000 0.000 0.0000	251.500 29.500 -3.645 1.078 0.000 0.000 0.0000	251.500 29.500 -4.701 1.228 0.000 0.000 0.0000	251.500 29.500 -5.867 1.382 0.000 0.000 0.0000	251.500 29.500 -6.327 2.104 0.000 0.000 0.0000	251.500 29.500 -6.781 2.842 0.000 0.000 0.0000	251.500 29.500 -7.267 3.526 0.000 0.000 0.0000	251.500 29.500 -7.748 4.315 0.000 0.000 0.0000	251.500 29.500 -8.987 4.247 0.000 0.000 0.0000	251.500 29.500 -10.330 4.223 0.000 0.000 0.0000	251.500 29.500 -11.423 4.104 0.000 0.000 0.0000	251.500 29.500 -12.709 4.128 0.000 0.000 0.0000	251.500 29.500 -12.646 3.252 0.000 0.000 0.0000	251.500 29.500 -12.411 2.430 0.000 0.000 0.0000	251.500 29.500 -12.341 1.539 0.000 0.000 0.0000	251.500 29.500 -12.062 0.656 0.000 0.000 0.0000	251.500 29.500 -10.399 0.772 0.000 0.000 0.0000	251.500 29.500 -8.681 0.944 0.000 0.000 0.0000	251.500 29.500 -7.002 1.047 0.000 0.000 0.0000	251.500 29.500 -5.346 1.154 0.000 0.000 0.0000	251.500 29.500 -6.184 0.710 0.000 0.000 0.0000	251.500 29.500 -6.998 0.231 0.000 0.000 0.0000	251.500 29.500 -7.700 -0.186 0.000 0.000 0.0000	251.500 29.500 -7.687 -0.183 0.000 0.000 0.0000	251.500 29.500 -7.917 0.124 0.000 0.000 0.0000	251.500 29.500 -7.344 0.963 0.000 0.000 0.0000	251.500 29.500 -6.929 1.723 0.000 0.000 0.0000	251.500 29.500 -6.086 2.516 0.000 0.000 0.0000	251.500 29.500 -5.301 2.065 0.000 0.000 0.0000	251.500 29.500 -4.820 1.614 0.000 0.000 0.0000	251.500 29.500 -3.990 1.168 0.000 0.000 0.0000	251.500 29.500 -3.259 0.810 0.000 0.000 0.0000	251.500 29.500 -2.721 0.334 0.000 0.000 0.0000	251.500 29.500 -2.048 0.015 0.000 0.000 0.0000	251.500 29.500 -1.370 -0.382 0.000 0.000 0.0000	251.500 29.500 -0.839 -0.817 0.000 0.000 0.0000	251.500 29.500 -0.839 -0.835 0.000 0.000 0.0000	251.500 29.500 -0.949 -0.905 0.000 0.000 0.0000	251.500 29.500 -0.963 -0.927 0.000 0.000 0.0000	251.500 29.500 -0.946 -0.954 0.000 0.000 0.0000	251.500 29.500 -0.974 -1.009 0.000 0.000 0.0000	251.500 29.500 -1.018 -1.072 0.000 0.000 0.0000	251.500 29.500 -0.980 -1.065 0.000 0.000 0.0000
252.000 29.500 -3.223 2.143 0.000 0.000 0.0000	252.000 29.500 -2.868 1.846 0.000 0.000 0.0000	252.000 29.500 -2.509 1.541 0.000 0.000 0.0000	252.000 29.500 -2.134 1.236 0.000 0.000 0.0000	252.000 29.500 -1.779 0.943 0.000 0.000 0.0000	252.000 29.500 -1.472 0.655 0.000 0.000 0.0000	252.000 29.500 -1.138 0.348 0.000 0.000 0.0000	252.000 29.500 -2.251 0.605 0.000 0.000 0.0000	252.000 29.500 -3.347 0.769 0.000 0.000 0.0000	252.000 29.500 -4.295 0.874 0.000 0.000 0.0000	252.000 29.500 -5.361 0.992 0.000 0.000 0.0000	252.000 29.500 -5.810 1.669 0.000 0.000 0.0000	252.000 29.500 -6.261 2.314 0.000 0.000 0.0000	252.000 29.500 -6.717 2.993 0.000 0.000 0.0000	252.000 29.500 -7.165 3.707 0.000 0.000 0.0000	252.000 29.500 -8.415 3.673 0.000 0.000 0.0000	252.000 29.500 -9.572 3.756 0.000 0.000 0.0000	252.000 29.500 -10.622 3.641 0.000 0.000 0.0000	252.000 29.500 -11.798 3.733 0.000 0.000 0.0000	252.000 29.500 -11.763 2.940 0.000 0.000 0.0000	252.000 29.500 -11.572 2.095 0.000 0.000 0.0000	252.000 29.500 -11.510 1.265 0.000 0.000 0.0000	252.000 29.500 -11.283 0.426 0.000 0.000 0.0000	252.000 29.500 -9.763 0.573 0.000 0.000 0.0000	252.000 29.500 -8.096 0.799 0.000 0.000 0.0000	252.000 29.500 -6.485 0.921 0.000 0.000 0.0000	252.000 29.500 -4.937 1.126 0.000 0.000 0.0000	252.000 29.500 -5.595 0.651 0.000 0.000 0.0000	252.000 29.500 -6.353 0.134 0.000 0.000 0.0000	252.000 29.500 -6.914 -0.333 0.000 0.000 0.0000	252.000 29.500 -6.906 -0.346 0.000 0.000 0.0000	252.000 29.500 -6.826 0.216 0.000 0.000 0.0000	252.000 29.500 -6.259 1.173 0.000 0.000 0.0000	252.000 29.500 -5.827 2.172 0.000 0.000 0.0000	252.000 29.500 -4.928 3.064 0.000 0.000 0.0000	252.000 29.500 -4.220 2.592 0.000 0.000 0.0000	252.000 29.500 -3.787 2.201 0.000 0.000 0.0000	252.000 29.500 -3.193 1.631 0.000 0.000 0.0000	252.000 29.500 -2.536 1.287 0.000 0.000 0.0000	252.000 29.500 -2.100 0.754 0.000 0.000 0.0000	252.000 29.500 -1.553 0.381 0.000 0.000 0.0000	252.000 29.500 -1.045 -0.098 0.000 0.000 0.0000	252.000 29.500 -0.545 -0.521 0.000 0.000 0.0000	252.000 29.500 -0.579 -0.554 0.000 0.000 0.0000	252.000 29.500 -0.655 -0.625 0.000 0.000 0.0000	252.000 29.500 -0.718 -0.672 0.000 0.000 0.0000	252.000 29.500 -0.731 -0.703 0.000 0.000 0.0000	252.000 29.500 -0.757 -0.738 0.000 0.000 0.0000	252.000 29.500 -0.839 -0.815 0.000 0.000 0.0000	252.000 29.500 -0.833 -0.848 0.000 0.000 0.0000
252.500 29.500 -3.015 1.802 0.000 0.000 0.0000	252.500 29.500 -2.657 1.532 0.000 0.000 0.0000	252.500 29.500 -2.292 1.252 0.000 0.000 0.0000	252.500 29.500 -1.958 0.995 0.000 0.000 0.0000	252.500 29.500 -1.611 0.709 0.000 0.000 0.0000	252.500 29.500 -1.317 0.451 0.000 0.000 0.0000	252.500 29.500 -0.997 0.166 0.000 0.000 0.0000	252.500 29.500 -2.029 0.354 0.000 0.000 0.0000	252.500 29.500 -2.995 0.446 0.000 0.000 0.0000	252.500 29.500 -3.834 0.493 0.000 0.000 0.0000	252.500 29.500 -4.869 0.540 0.000 0.000 0.0000	252.500 29.500 -5.306 1.140 0.000 0.000 0.0000	252.500 29.500 -5.749 1.683 0.000 0.000 0.0000	252.500 29.500 -6.175 2.292 0.000 0.000 0.0000	252.500 29.500 -6.601 2.922 0.000 0.000 0.0000	252.500 29.500 -7.713 2.984 0.000 0.000 0.0000	252.500 29.500 -8.827 3.040 0.000 0.000 0.0000	252.500 29.500 -9.727 3.055 0.000 0.000 0.0000	252.500 29.500 -10.875 3.101 0.000 0.000 0.0000	252.500 29.500 -10.879 2.379 0.000 0.000 0.0000	252.500 29.500 -10.716 1.643 0.000 0.000 0.0000	252.500 29.500 -10.670 0.848 0.000 0.000 0.0000	252.500 29.500 -10.481 0.092 0.000 0.000 0.0000	252.500 29.500 -8.992 0.320 0.000 0.000 0.0000	252.500 29.500 -7.496 0.635 0.000 0.000 0.0000	252.500 29.500 -5.961 0.852 0.000 0.000 0.0000	252.500 29.500 -4.506 1.144 0.000 0.000 0.0000	252.500 29.500 -5.088 0.605 0.000 0.000 0.0000	252.500 29.500 -5.702 0.027 0.000 0.000 0.0000	252.500 29.500 -6.091 -0.513 0.000 0.000 0.0000	252.500 29.500 -6.083 -0.507 0.000 0.000 0.0000	252.500 29.500 -5.958 0.053 0.000 0.000 0.0000	252.500 29.500 -5.376 1.111 0.000 0.000 0.0000	252.500 29.500 -4.824 2.247 0.000 0.000 0.0000	252.500 29.500 -3.989 3.206 0.000 0.000 0.0000	252.500 29.500 -3.334 2.772 0.000 0.000 0.0000	252.500 29.500 -3.041 2.418 0.000 0.000 0.0000	252.500 29.500 -2.528 1.829 0.000 0.000 0.0000	252.500 29.500 -2.045 1.428 0.000 0.000 0.0000	252.500 29.500 -1.646 0.964 0.000 0.000 0.0000	252.500 29.500 -1.219 0.547 0.000 0.000 0.0000	252.500 29.500 -0.753 0.124 0.000 0.000 0.0000	252.500 29.500 -0.366 -0.328 0.000 0.000 0.0000	252.500 29.500 -0.407 -0.352 0.000 0.000 0.0000	252.500 29.500 -0.446 -0.377 0.000 0.000 0.0000	252.500 29.500 -0.494 -0.398 0.000 0.000 0.0000	252.500 29.500 -0.526 -0.427 0.000 0.000 0.0000	252.500 29.500 -0.553 -0.449 0.000 0.000 0.0000	252.500 29.500 -0.629 -0.533 0.000 0.000 0.0000	252.500 29.500 -0.639 -0.551 0.000 0.000 0.0000
253.000 29.500 -2.830 1.518 0.000 0.000 0.0000	253.000 29.500 -2.471 1.268 0.000 0.000 0.0000	253.000 29.500 -2.148 1.030 0.000 0.000 0.0000	253.000 29.500 -1.805 0.797 0.000 0.000 0.0000	253.000 29.500 -1.477 0.538 0.000 0.000 0.0000	253.000 29.500 -1.185 0.300 0.000 0.000 0.0000	253.000 29.500 -0.864 0.021 0.000 0.000 0.0000	253.000 29.500 -1.767 0.118 0.000 0.000 0.0000	253.000 29.500 -2.529 0.130 0.000 0.000 0.0000	253.000 29.500 -3.281 0.105 0.000 0.000 0.0000	253.000 29.500 -4.191 0.084 0.000 0.000 0.0000	253.000 29.500 -4.632 0.561 0.000 0.000 0.0000	253.000 29.500 -5.104 1.018 0.000 0.000 0.0000	253.000 29.500 -5.520 1.504 0.000 0.000 0.0000	253.000 29.500 -5.912 1.974 0.000 0.000 0.0000	253.000 29.500 -6.958 2.126 0.000 0.000 0.0000	253.000 29.500 -7.932 2.187 0.000 0.000 0.0000	253.000 29.500 -8.871 2.255 0.000 0.000 0.0000	253.000 29.500 -9.767 2.372 0.000 0.000 0.0000	253.000 29.500 -9.746 1.708 0.000 0.000 0.0000	253.000 29.500 -9.759 1.058 0.000 0.000 0.0000	253.000 29.500 -9.557 0.384 0.000 0.000 0.0000	253.000 29.500 -9.404 -0.252 0.000 0.000 0.0000	253.000 29.500 -8.098 0.008 0.000 0.000 0.0000	253.000 29.500 -6.791 0.432 0.000 0.000 0.0000	253.000 29.500 -5.337 0.813 0.000 0.000 0.0000	253.000 29.500 -4.045 1.156 0.000 0.000 0.0000	253.000 29.500 -4.627 0.533 0.000 0.000 0.0000	253.000 29.500 -5.037 -0.096 0.000 0.000 0.0000	253.000 29.500 -5.252 -0.713 0.000 0.000 0.0000	253.000 29.500 -5.244 -0.681 0.000 0.000 0.0000	253.000 29.500 -5.094 -0.204 0.000 0.000 0.0000	253.000 29.500 -4.508 0.961 0.000 0.000 0.0000	253.000 29.500 -3.949 2.078 0.000 0.000 0.0000	253.000 29.500 -3.218 3.026 0.000 0.000 0.0000	253.000 29.500 -2.612 2.672 0.000 0.000 0.0000	253.000 29.500 -2.408 2.266 0.000 0.000 0.0000	253.000 29.500 -1.978 1.837 0.000 0.000 0.0000	253.000 29.500 -1.631 1.386 0.000 0.000 0.0000	253.000 29.500 -1.274 0.987 0.000 0.000 0.0000	253.000 29.500 -0.943 0.592 0.000 0.000 0.0000	253.000 29.500 -0.564 0.199 0.000 0.000 0.0000	253.000 29.500 -0.245 -0.211 0.000 0.000 0.0000	253.000 29.500 -0.265 -0.212 0.000 0.000 0.0000	253.000 29.500 -0.297 -0.222 0.000 0.000 0.0000	253.000 29.500 -0.348 -0.251 0.000 0.000 0.0000	253.000 29.500 -0.363 -0.258 0.000 0.000 0.0000	253.000 29.500 -0.390 -0.273 0.000 0.000 0.0000	253.000 29.500 -0.441 -0.341 0.000 0.000 0.0000	253.000 29.500 -0.458 -0.351 0.000 0.000 0.0000
253.500 29.500 -2.667 1.287 0.000 0.000 0.0000	253.500 29.500 -2.324 1.062 0.000 0.000 0.0000	253.500 29.500 -2.019 0.862 0.000 0.000 0.0000	253.500 29.500 -1.665 0.645 0.000 0.000 0.0000	253.500 29.500 -1.365 0.423 0.000 0.000 0.0000	253.500 29.500 -1.059 0.186 0.000 0.000 0.0000	253.500 29.500 -0.768 -0.050 0.000 0.000 0.0000	253.500 29.500 -1.444 -0.079 0.000 0.000 0.0000	253.500 29.500 -2.033 -0.128 0.000 0.000 0.0000	253.500 29.500 -2.590 -0.216 0.000 0.000 0.0000	253.500 29.500 -3.233 -0.285 0.000 0.000 0.0000	253.500 29.500 -3.711 0.048 0.000 0.000 0.0000	253.500 29.500 -4.387 0.364 0.000 0.000 0.0000	253.500 29.500 -4.924 0.745 0.000 0.000 0.0000	253.500 29.500 -5.338 1.066 0.000 0.000 0.0000	253.500 29.500 -6.206 1.196 0.000 0.000 0.0000	253.500 29.500 -6.970 1.275 0.000 0.000 0.0000	253.500 29.500 -7.859 1.438 0.000 0.000 0.0000	253.500 29.500 -8.521 1.528 0.000 0.000 0.0000	253.500 29.500 -8.529 0.961 0.000 0.000 0.0000	253.500 29.500 -8.547 0.417 0.000 0.000 0.0000	253.500 29.500 -8.517 -0.146 0.000 0.000 0.0000	253.500 29.500 -8.394 -0.669 0.000 0.000 0.0000	253.500 29.500 -6.903 -0.243 0.000 0.000 0.0000	253.500 29.500 -5.962 0.186 0.000 0.000 0.0000	253.500 29.500 -4.683 0.670 0.000 0.000 0.0000	253.500 29.500 -3.533 1.083 0.000 0.000 0.0000	253.500 29.500 -3.985 0.457 0.000 0.000 0.0000	253.500 29.500 -4.359 -0.255 0.000 0.000 0.0000	253.500 29.500 -4.408 -0.899 0.000 0.000 0.0000	253.500 29.500 -4.402 -0.871 0.000 0.000 0.0000	253.500 29.500 -4.258 -0.502 0.000 0.000 0.0000	253.500 29.500 -3.751 0.622 0.000 0.000 0.0000	253.500 29.500 -3.199 1.722 0.000 0.000 0.0000	253.500 29.500 -2.479 2.618 0.000 0.000 0.0000	253.500 29.500 -2.027 2.312 0.000 0.000 0.0000	253.500 29.500 -1.846 1.907 0.000 0.000 0.0000	253.500 29.500 -1.486 1.607 0.000 0.000 0.0000	253.500 29.500 -1.229 1.243 0.000 0.000 0.0000	253.500 29.500 -0.971 0.868 0.000 0.000 0.0000	253.500 29.500 -0.719 0.527 0.000 0.000 0.0000	253.500 29.500 -0.412 0.200 0.000 0.000 0.0000	253.500 29.500 -0.163 -0.151 0.000 0.000 0.0000	253.500 29.500 -0.179 -0.148 0.000 0.000 0.0000	253.500 29.500 -0.210 -0.158 0.000 0.000 0.0000	253.500 29.500 -0.235 -0.180 0.000 0.000 0.0000	253.500 29.500 -0.250 -0.188 0.000 0.000 0.0000	253.500 29.500 -0.258 -0.193 0.000 0.000 0.0000	253.500 29.500 -0.294 -0.240 0.000 0.000 0.0000	253.500 29.500 -0.314 -0.250 0.000 0.000 0.0000
254.000 29.500 -2.520 1.090 0.000 0.000 0.0000	254.000 29.500 -2.165 0.897 0.000 0.000 0.0000	254.000 29.500 -1.900 0.727 0.000 0.000 0.0000	254.000 29.500 -1.549 0.529 0.000 0.000 0.0000	254.000 29.500 -1.257 0.335 0.000 0.000 0.0000	254.000 29.500 -0.964 0.122 0.000 0.000 0.0000	254.000 29.500 -0.660 -0.093 0.000 0.000 0.0000	254.000 29.500 -1.166 -0.189 0.000 0.000 0.0000	254.000 29.500 -1.538 -0.288 0.000 0.000 0.0000	254.000 29.500 -1.904 -0.400 0.000 0.000 0.0000	254.000 29.500 -2.244 -0.510 0.000 0.000 0.0000	254.000 29.500 -2.788 -0.295 0.000 0.000 0.0000	254.000 29.500 -3.603 -0.152 0.000 0.000 0.0000	254.000 29.500 -4.204 0.097 0.000 0.000 0.0000	254.000 29.500 -4.644 0.287 0.000 0.000 0.0000	254.000 29.500 -5.292 0.419 0.000 0.000 0.0000	254.000 29.500 -5.948 0.508 0.000 0.000 0.0000	254.000 29.500 -6.721 0.724 0.000 0.000 0.0000	254.000 29.500 -7.140 0.806 0.000 0.000 0.0000	254.000 29.500 -7.172 0.375 0.000 0.000 0.0000	254.000 29.500 -7.209 -0.043 0.000 0.000 0.0000	254.000 29.500 -7.201 -0.471 0.000 0.000 0.0000	254.000 29.500 -7.126 -0.875 0.000 0.000 0.0000	254.000 29.500 -5.781 -0.468 0.000 0.000 0.0000	254.000 29.500 -4.885 0.021 0.000 0.000 0.0000	254.000 29.500 -3.786 0.475 0.000 0.000 0.0000	254.000 29.500 -2.790 0.897 0.000 0.000 0.0000	254.000 29.500 -3.308 0.287 0.000 0.000 0.0000	254.000 29.500 -3.471 -0.371 0.000 0.000 0.0000	254.000 29.500 -3.578 -1.021 0.000 0.000 0.0000	254.000 29.500 -3.567 -1.012 0.000 0.000 0.0000	254.000 29.500 -3.461 -0.754 0.000 0.000 0.0000	254.000 29.500 -2.952 0.192 0.000 0.000 0.0000	254.000 29.500 -2.406 1.154 0.000 0.000 0.0000	254.000 29.500 -1.788 1.984 0.000 0.000 0.0000	254.000 29.500 -1.467 1.740 0.000 0.000 0.0000	254.000 29.500 -1.323 1.432 0.000 0.000 0.0000	254.000 29.500 -1.065 1.178 0.000 0.000 0.0000	254.000 29.500 -0.878 0.942 0.000 0.000 0.0000	254.000 29.500 -0.693 0.650 0.000 0.000 0.0000	254.000 29.500 -0.517 0.391 0.000 0.000 0.0000	254.000 29.500 -0.303 0.156 0.000 0.000 0.0000	254.000 29.500 -0.115 -0.119 0.000 0.000 0.0000	254.000 29.500 -0.124 -0.112 0.000 0.000 0.0000	254.000 29.500 -0.149 -0.120 0.000 0.000 0.0000	254.000 29.500 -0.159 -0.138 0.000 0.000 0.0000	254.000 29.500 -0.173 -0.145 0.000 0.000 0.0000	254.000 29.500 -0.175 -0.157 0.000 0.000 0.0000	254.000 29.500 -0.190 -0.181 0.000 0.000 0.0000	254.000 29.500 -0.211 -0.191 0.000 0.000 0.0000
254.500 29.500 -2.384 0.902 0.000 0.000 0.0000	254.500 29.500 -2.030 0.741 0.000 0.000 0.0000	254.500 29.500 -1.785 0.594 0.000 0.000 0.0000	254.500 29.500 -1.443 0.428 0.000 0.000 0.0000	254.500 29.500 -1.155 0.258 0.000 0.000 0.0000	254.500 29.500 -0.870 0.071 0.000 0.000 0.0000	254.500 29.500 -0.572 -0.103 0.000 0.000 0.0000	254.500 29.500 -0.925 -0.228 0.000 0.000 0.0000	254.500 29.500 -1.173 -0.329 0.000 0.000 0.0000	254.500 29.500 -1.299 -0.426 0.000 0.000 0.0000	254.500 29.500 -1.560 -0.530 0.000 0.000 0.0000	254.500 29.500 -2.146 -0.433 0.000 0.000 0.0000	254.500 29.500 -2.861 -0.395 0.000 0.000 0.0000	254.500 29.500 -3.544 -0.287 0.000 0.000 0.0000	254.500 29.500 -4.035 -0.222 0.000 0.000 0.0000	254.500 29.500 -4.444 -0.085 0.000 0.000 0.0000	254.500 29.500 -4.987 0.013 0.000 0.000 0.0000	254.500 29.500 -5.497 0.195 0.000 0.000 0.0000	254.500 29.500 -5.813 0.327 0.000 0.000 0.0000	254.500 29.500 -5.869 0.030 0.000 0.000 0.0000	254.500 29.500 -5.930 -0.259 0.000 0.000 0.0000	254.500 29.500 -5.949 -0.560 0.000 0.000 0.0000	254.500 29.500 -5.922 -0.843 0.000 0.000 0.0000	254.500 29.500 -4.673 -0.541 0.000 0.000 0.0000	254.500 29.500 -3.822 -0.115 0.000 0.000 0.0000	254.500 29.500 -2.883 0.208 0.000 0.000 0.0000	254.500 29.500 -2.024 0.552 0.000 0.000 0.0000	254.500 29.500 -2.418 0.055 0.000 0.000 0.0000	254.500 29.500 -2.604 -0.449 0.000 0.000 0.0000	254.500 29.500 -2.762 -0.990 0.000 0.000 0.0000	254.500 29.500 -2.751 -0.989 0.000 0.000 0.0000	254.500 29.500 -2.749 -0.856 0.000 0.000 0.0000	254.500 29.500 -2.227 -0.140 0.000 0.000 0.0000	254.500 29.500 -1.737 0.561 0.000 0.000 0.0000	254.500 29.500 -1.197 1.203 0.000 0.000 0.0000	254.500 29.500 -0.990 1.047 0.000 0.000 0.0000	254.500 29.500 -0.882 0.853 0.000 0.000 0.0000	254.500 29.500 -0.714 0.686 0.000 0.000 0.0000	254.500 29.500 -0.550 0.519 0.000 0.000 0.0000	254.500 29.500 -0.468 0.382 0.000 0.000 0.0000	254.500 29.500 -0.355 0.228 0.000 0.000 0.0000	254.500 29.500 -0.217 0.085 0.000 0.000 0.0000	254.500 29.500 -0.079 -0.091 0.000 0.000 0.0000	254.500 29.500 -0.084 -0.084 0.000 0.000 0.0000	254.500 29.500 -0.106 -0.088 0.000 0.000 0.0000	254.500 29.500 -0.101 -0.099 0.000 0.000 0.0000	254.500 29.500 -0.113 -0.108 0.000 0.000 0.0000	254.500 29.500 -0.112 -0.118 0.000 0.000 0.0000	254.500 29.500 -0.108 -0.128 0.000 0.000 0.0000	254.500 29.500 -0.129 -0.134 0.000 0.000 0.0000
255.000 29.500 -2.233 0.689 0.000 0.000 0.0000	255.000 29.500 -1.900 0.555 0.000 0.000 0.0000	255.000 29.500 -1.671 0.449 0.000 0.000 0.0000	255.000 29.500 -1.321 0.306 0.000 0.000 0.0000	255.000 29.500 -1.052 0.173 0.000 0.000 0.0000	255.000 29.500 -0.777 0.018 0.000 0.000 0.0000	255.000 29.500 -0.487 -0.109 0.000 0.000 0.0000	255.000 29.500 -0.749 -0.215 0.000 0.000 0.0000	255.000 29.500 -0.915 -0.296 0.000 0.000 0.0000	255.000 29.500 -0.977 -0.361 0.000 0.000 0.0000	255.000 29.500 -1.118 -0.439 0.000 0.000 0.0000	255.000 29.500 -1.695 -0.428 0.000 0.000 0.0000	255.000 29.500 -2.360 -0.447 0.000 0.000 0.0000	255.000 29.500 -2.947 -0.462 0.000 0.000 0.0000	255.000 29.500 -3.500 -0.497 0.000 0.000 0.0000	255.000 29.500 -3.655 -0.375 0.000 0.000 0.0000	255.000 29.500 -4.100 -0.306 0.000 0.000 0.0000	255.000 29.500 -4.345 -0.133 0.000 0.000 0.0000	255.000 29.500 -4.561 -0.027 0.000 0.000 0.0000	255.000 29.500 -4.635 -0.191 0.000 0.000 0.0000	255.000 29.500 -4.716 -0.355 0.000 0.000 0.0000	255.000 29.500 -4.744 -0.527 0.000 0.000 0.0000	255.000 29.500 -4.758 -0.677 0.000 0.000 0.0000	255.000 29.500 -3.607 -0.514 0.000 0.000 0.0000	255.000 29.500 -2.823 -0.217 0.000 0.000 0.0000	255.000 29.500 -2.038 -0.051 0.000 0.000 0.0000	255.000 29.500 -1.337 0.172 0.000 0.000 0.0000	255.000 29.500 -1.594 -0.150 0.000 0.000 0.0000	255.000 29.500 -1.786 -0.450 0.000 0.000 0.0000	255.000 29.500 -1.950 -0.778 0.000 0.000 0.0000	255.000 29.500 -1.941 -0.777 0.000 0.000 0.0000	255.000 29.500 -1.963 -0.734 0.000 0.000 0.0000	255.000 29.500 -1.597 -0.311 0.000 0.000 0.0000	255.000 29.500 -1.198 0.109 0.000 0.000 0.0000	255.000 29.500 -0.781 0.498 0.000 0.000 0.0000	255.000 29.500 -0.662 0.426 0.000 0.000 0.0000	255.000 29.500 -0.576 0.331 0.000 0.000 0.0000	255.000 29.500 -0.478 0.251 0.000 0.000 0.0000	255.000 29.500 -0.381 0.197 0.000 0.000 0.0000	255.000 29.500 -0.312 0.135 0.000 0.000 0.0000	255.000 29.500 -0.246 0.080 0.000 0.000 0.0000	255.000 29.500 -0.162 0.019 0.000 0.000 0.0000	255.000 29.500 -0.049 -0.074 0.000 0.000 0.0000	255.000 29.500 -0.053 -0.060 0.000 0.000 0.0000	255.000 29.500 -0.070 -0.058 0.000 0.000 0.0000	255.000 29.500 -0.063 -0.062 0.000 0.000 0.0000	255.000 29.500 -0.068 -0.068 0.000 0.000 0.0000	255.000 29.500 -0.060 -0.068 0.000 0.000 0.0000	255.000 29.500 -0.058 -0.072 0.000 0.000 0.0000	255.000 29.500 -0.072 -0.072 0.000 0.000 0.0000
255.500 29.500 -2.095 0.407 0.000 0.000 0.0000	255.500 29.500 -1.779 0.315 0.000 0.000 0.0000	255.500 29.500 -1.547 0.254 0.000 0.000 0.0000	255.500 29.500 -1.207 0.146 0.000 0.000 0.0000	255.500 29.500 -0.956 0.059 0.000 0.000 0.0000	255.500 29.500 -0.693 -0.052 0.000 0.000 0.0000	255.500 29.500 -0.419 -0.122 0.000 0.000 0.0000	255.500 29.500 -0.610 -0.190 0.000 0.000 0.0000	255.500 29.500 -0.734 -0.238 0.000 0.000 0.0000	255.500 29.500 -0.788 -0.265 0.000 0.000 0.0000	255.500 29.500 -0.853 -0.310 0.000 0.000 0.0000	255.500 29.500 -1.337 -0.372 0.000 0.000 0.0000	255.500 29.500 -1.913 -0.419 0.000 0.000 0.0000	255.500 29.500 -2.421 -0.486 0.000 0.000 0.0000	255.500 29.500 -2.959 -0.582 0.000 0.000 0.0000	255.500 29.500 -2.971 -0.498 0.000 0.000 0.0000	255.500 29.500 -3.218 -0.468 0.000 0.000 0.0000	255.500 29.500 -3.350 -0.321 0.000 0.000 0.0000	255.500 29.500 -3.479 -0.266 0.000 0.000 0.0000	255.500 29.500 -3.556 -0.331 0.000 0.000 0.0000	255.500 29.500 -3.634 -0.397 0.000 0.000 0.0000	255.500 29.500 -3.642 -0.468 0.000 0.000 0.0000	255.500 29.500 -3.697 -0.526 0.000 0.000 0.0000	255.500 29.500 -2.875 -0.484 0.000 0.000 0.0000	255.500 29.500 -2.173 -0.284 0.000 0.000 0.0000	255.500 29.500 -1.515 -0.169 0.000 0.000 0.0000	255.500 29.500 -0.948 -0.020 0.000 0.000 0.0000	255.500 29.500 -1.086 -0.210 0.000 0.000 0.0000	255.500 29.500 -1.242 -0.373 0.000 0.000 0.0000	255.500 29.500 -1.373 -0.552 0.000 0.000 0.0000	255.500 29.500 -1.367 -0.551 0.000 0.000 0.0000	255.500 29.500 -1.416 -0.522 0.000 0.000 0.0000	255.500 29.500 -1.128 -0.304 0.000 0.000 0.0000	255.500 29.500 -0.852 -0.085 0.000 0.000 0.0000	255.500 29.500 -0.595 0.132 0.000 0.000 0.0000	255.500 29.500 -0.523 0.112 0.000 0.000 0.0000	255.500 29.500 -0.446 0.071 0.000 0.000 0.0000	255.500 29.500 -0.389 0.048 0.000 0.000 0.0000	255.500 29.500 -0.321 0.037 0.000 0.000 0.0000	255.500 29.500 -0.260 0.017 0.000 0.000 0.0000	255.500 29.500 -0.204 0.005 0.000 0.000 0.0000	255.500 29.500 -0.133 -0.016 0.000 0.000 0.0000	255.500 29.500 -0.025 -0.057 0.000 0.000 0.0000	255.500 29.500 -0.024 -0.041 0.000 0.000 0.0000	255.500 29.500 -0.037 -0.033 0.000 0.000 0.0000	255.500 29.500 -0.025 -0.028 0.000 0.000 0.0000	255.500 29.500 -0.026 -0.029 0.000 0.000 0.0000	255.500 29.500 -0.017 -0.024 0.000 0.000 0.0000	255.500 29.500 -0.014 -0.026 0.000 0.000 0.0000	255.500 29.500 -0.027 -0.024 0.000 0.000 0.0000
256.000 29.500 -1.972 0.072 0.000 0.000 0.0000	256.000 29.500 -1.675 0.019 0.000 0.000 0.0000	256.000 29.500 -1.436 0.015 0.000 0.000 0.0000	256.000 29.500 -1.105 -0.044 0.000 0.000 0.0000	256.000 29.500 -0.870 -0.085 0.000 0.000 0.0000	256.000 29.500 -0.610 -0.148 0.000 0.000 0.0000	256.000 29.500 -0.346 -0.166 0.000 0.000 0.0000	256.000 29.500 -0.495 -0.184 0.000 0.000 0.0000	256.000 29.500 -0.577 -0.209 0.000 0.000 0.0000	256.000 29.500 -0.614 -0.200 0.000 0.000 0.0000	256.000 29.500 -0.678 -0.206 0.000 0.000 0.0000	256.000 29.500 -1.057 -0.298 0.000 0.000 0.0000	256.000 29.500 -1.506 -0.359 0.000 0.000 0.0000	256.000 29.500 -1.939 -0.445 0.000 0.000 0.0000	256.000 29.500 -2.376 -0.562 0.000 0.000 0.0000	256.000 29.500 -2.334 -0.501 0.000 0.000 0.0000	256.000 29.500 -2.445 -0.466 0.000 0.000 0.0000	256.000 29.500 -2.486 -0.368 0.000 0.000 0.0000	256.000 29.500 -2.533 -0.329 0.000 0.000 0.0000	256.000 29.500 -2.620 -0.370 0.000 0.000 0.0000	256.000 29.500 -2.687 -0.394 0.000 0.000 0.0000	256.000 29.500 -2.643 -0.412 0.000 0.000 0.0000	256.000 29.500 -2.733 -0.443 0.000 0.000 0.0000	256.000 29.500 -2.218 -0.441 0.000 0.000 0.0000	256.000 29.500 -1.584 -0.282 0.000 0.000 0.0000	256.000 29.500 -1.173 -0.184 0.000 0.000 0.0000	256.000 29.500 -0.704 -0.049 0.000 0.000 0.0000	256.000 29.500 -0.749 -0.170 0.000 0.000 0.0000	256.000 29.500 -0.874 -0.286 0.000 0.000 0.0000	256.000 29.500 -0.967 -0.400 0.000 0.000 0.0000	256.000 29.500 -0.964 -0.400 0.000 0.000 0.0000	256.000 29.500 -0.953 -0.370 0.000 0.000 0.0000	256.000 29.500 -0.815 -0.238 0.000 0.000 0.0000	256.000 29.500 -0.621 -0.110 0.000 0.000 0.0000	256.000 29.500 -0.484 0.021 0.000 0.000 0.0000	256.000 29.500 -0.439 0.017 0.000 0.000 0.0000	256.000 29.500 -0.370 -0.001 0.000 0.000 0.0000	256.000 29.500 -0.333 -0.002 0.000 0.000 0.0000	256.000 29.500 -0.275 -0.004 0.000 0.000 0.0000	256.000 29.500 -0.223 -0.009 0.000 0.000 0.0000	256.000 29.500 -0.171 -0.015 0.000 0.000 0.0000	256.000 29.500 -0.106 -0.026 0.000 0.000 0.0000	256.000 29.500 -0.008 -0.044 0.000 0.000 0.0000	256.000 29.500 0.000 -0.023 0.000 0.000 0.0000	256.000 29.500 -0.007 -0.006 0.000 0.000 0.0000	256.000 29.500 0.009 0.004 0.000 0.000 0.0000	256.000 29.500 0.012 0.007 0.000 0.000 0.0000	256.000 29.500 0.018 0.009 0.000 0.000 0.0000	256.000 29.500 0.024 0.009 0.000 0.000 0.0000	256.000 29.500 0.010 0.012 0.000 0.000 0.0000
256.500 29.500 -1.877 -0.314 0.000 0.000 0.0000	256.500 29.500 -1.565 -0.324 0.000 0.000 0.0000	256.500 29.500 -1.346 -0.256 0.000 0.000 0.0000	256.500 29.500 -1.018 -0.250 0.000 0.000 0.0000	256.500 29.500 -0.783 -0.245 0.000 0.000 0.0000	256.500 29.500 -0.548 -0.250 0.000 0.000 0.0000	256.500 29.500 -0.287 -0.211 0.000 0.000 0.0000	256.500 29.500 -0.394 -0.200 0.000 0.000 0.0000	256.500 29.500 -0.463 -0.198 0.000 0.000 0.0000	256.500 29.500 -0.485 -0.164 0.000 0.000 0.0000	256.500 29.500 -0.524 -0.149 0.000 0.000 0.0000	256.500 29.500 -0.828 -0.243 0.000 0.000 0.0000	256.500 29.500 -1.157 -0.306 0.000 0.000 0.0000	256.500 29.500 -1.515 -0.388 0.000 0.000 0.0000	256.500 29.500 -1.846 -0.497 0.000 0.000 0.0000	256.500 29.500 -1.757 -0.446 0.000 0.000 0.0000	256.500 29.500 -1.847 -0.401 0.000 0.000 0.0000	256.500 29.500 -1.699 -0.331 0.000 0.000 0.0000	256.500 29.500 -1.677 -0.291 0.000 0.000 0.0000	256.500 29.500 -1.774 -0.331 0.000 0.000 0.0000	256.500 29.500 -1.852 -0.344 0.000 0.000 0.0000	256.500 29.500 -1.911 -0.375 0.000 0.000 0.0000	256.500 29.500 -2.049 -0.401 0.000 0.000 0.0000	256.500 29.500 -1.647 -0.373 0.000 0.000 0.0000	256.500 29.500 -1.209 -0.228 0.000 0.000 0.0000	256.500 29.500 -0.868 -0.147 0.000 0.000 0.0000	256.500 29.500 -0.533 -0.012 0.000 0.000 0.0000	256.500 29.500 -0.525 -0.124 0.000 0.000 0.0000	256.500 29.500 -0.635 -0.226 0.000 0.000 0.0000	256.500 29.500 -0.707 -0.328 0.000 0.000 0.0000	256.500 29.500 -0.704 -0.328 0.000 0.000 0.0000	256.500 29.500 -0.665 -0.303 0.000 0.000 0.0000	256.500 29.500 -0.567 -0.208 0.000 0.000 0.0000	256.500 29.500 -0.484 -0.102 0.000 0.000 0.0000	256.500 29.500 -0.409 0.004 0.000 0.000 0.0000	256.500 29.500 -0.372 0.003 0.000 0.000 0.0000	256.500 29.500 -0.310 -0.007 0.000 0.000 0.0000	256.500 29.500 -0.272 -0.008 0.000 0.000 0.0000	256.500 29.500 -0.223 -0.008 0.000 0.000 0.0000	256.500 29.500 -0.176 -0.012 0.000 0.000 0.0000	256.500 29.500 -0.132 -0.016 0.000 0.000 0.0000	256.500 29.500 -0.078 -0.025 0.000 0.000 0.0000	256.500 29.500 0.002 -0.037 0.000 0.000 0.0000	256.500 29.500 0.017 0.001 0.000 0.000 0.0000	256.500 29.500 0.018 0.027 0.000 0.000 0.0000	256.500 29.500 0.035 0.041 0.000 0.000 0.0000	256.500 29.500 0.043 0.047 0.000 0.000 0.0000	256.500 29.500 0.050 0.054 0.000 0.000 0.0000	256.500 29.500 0.057 0.054 0.000 0.000 0.0000	256.500 29.500 0.039 0.055 0.000 0.000 0.0000
257.000 29.500 -1.801 -0.685 0.000 0.000 0.0000	257.000 29.500 -1.500 -0.634 0.000 0.000 0.0000	257.000 29.500 -1.268 -0.518 0.000 0.000 0.0000	257.000 29.500 -0.954 -0.449 0.000 0.000 0.0000	257.000 29.500 -0.702 -0.392 0.000 0.000 0.0000	257.000 29.500 -0.473 -0.347 0.000 0.000 0.0000	257.000 29.500 -0.216 -0.262 0.000 0.000 0.0000	257.000 29.500 -0.279 -0.236 0.000 0.000 0.0000	257.000 29.500 -0.324 -0.219 0.000 0.000 0.0000	257.000 29.500 -0.337 -0.164 0.000 0.000 0.0000	257.000 29.500 -0.360 -0.132 0.000 0.000 0.0000	257.000 29.500 -0.626 -0.197 0.000 0.000 0.0000	257.000 29.500 -0.883 -0.261 0.000 0.000 0.0000	257.000 29.500 -1.174 -0.324 0.000 0.000 0.0000	257.000 29.500 -1.478 -0.393 0.000 0.000 0.0000	257.000 29.500 -1.348 -0.351 0.000 0.000 0.0000	257.000 29.500 -1.275 -0.308 0.000 0.000 0.0000	257.000 29.500 -1.142 -0.242 0.000 0.000 0.0000	257.000 29.500 -1.065 -0.207 0.000 0.000 0.0000	257.000 29.500 -1.185 -0.242 0.000 0.000 0.0000	257.000 29.500 -1.284 -0.268 0.000 0.000 0.0000	257.000 29.500 -1.404 -0.329 0.000 0.000 0.0000	257.000 29.500 -1.593 -0.348 0.000 0.000 0.0000	257.000 29.500 -1.272 -0.294 0.000 0.000 0.0000	257.000 29.500 -0.919 -0.188 0.000 0.000 0.0000	257.000 29.500 -0.666 -0.093 0.000 0.000 0.0000	257.000 29.500 -0.382 0.020 0.000 0.000 0.0000	257.000 29.500 -0.360 -0.096 0.000 0.000 0.0000	257.000 29.500 -0.433 -0.205 0.000 0.000 0.0000	257.000 29.500 -0.494 -0.309 0.000 0.000 0.0000	257.000 29.500 -0.493 -0.308 0.000 0.000 0.0000	257.000 29.500 -0.487 -0.282 0.000 0.000 0.0000	257.000 29.500 -0.420 -0.197 0.000 0.000 0.0000	257.000 29.500 -0.379 -0.095 0.000 0.000 0.0000	257.000 29.500 -0.351 0.016 0.000 0.000 0.0000	257.000 29.500 -0.314 0.011 0.000 0.000 0.0000	257.000 29.500 -0.262 0.004 0.000 0.000 0.0000	257.000 29.500 -0.224 0.001 0.000 0.000 0.0000	257.000 29.500 -0.181 -0.002 0.000 0.000 0.0000	257.000 29.500 -0.141 -0.006 0.000 0.000 0.0000	257.000 29.500 -0.098 -0.010 0.000 0.000 0.0000	257.000 29.500 -0.056 -0.018 0.000 0.000 0.0000	257.000 29.500 0.007 -0.027 0.000 0.000 0.0000	257.000 29.500 0.025 0.032 0.000 0.000 0.0000	257.000 29.500 0.035 0.069 0.000 0.000 0.0000	257.000 29.500 0.053 0.093 0.000 0.000 0.0000	257.000 29.500 0.062 0.103 0.000 0.000 0.0000	257.000 29.500 0.073 0.119 0.000 0.000 0.0000	257.000 29.500 0.083 0.127 0.000 0.000 0.0000	257.000 29.500 0.072 0.120 0.000 0.000 0.0000
257.500 29.500 -1.718 -1.026 0.000 0.000 0.0000	257.500 29.500 -1.430 -0.916 0.000 0.000 0.0000	257.500 29.500 -1.183 -0.764 0.000 0.000 0.0000	257.500 29.500 -0.903 -0.664 0.000 0.000 0.0000	257.500 29.500 -0.631 -0.537 0.000 0.000 0.0000	257.500 29.500 -0.398 -0.444 0.000 0.000 0.0000	257.500 29.500 -0.134 -0.314 0.000 0.000 0.0000	257.500 29.500 -0.171 -0.287 0.000 0.000 0.0000	257.500 29.500 -0.195 -0.251 0.000 0.000 0.0000	257.500 29.500 -0.189 -0.194 0.000 0.000 0.0000	257.500 29.500 -0.205 -0.151 0.000 0.000 0.0000	257.500 29.500 -0.457 -0.167 0.000 0.000 0.0000	257.500 29.500 -0.679 -0.198 0.000 0.000 0.0000	257.500 29.500 -0.948 -0.214 0.000 0.000 0.0000	257.500 29.500 -1.234 -0.232 0.000 0.000 0.0000	257.500 29.500 -1.070 -0.206 0.000 0.000 0.0000	257.500 29.500 -0.940 -0.166 0.000 0.000 0.0000	257.500 29.500 -0.753 -0.114 0.000 0.000 0.0000	257.500 29.500 -0.643 -0.090 0.000 0.000 0.0000	257.500 29.500 -0.780 -0.127 0.000 0.000 0.0000	257.500 29.500 -0.958 -0.177 0.000 0.000 0.0000	257.500 29.500 -1.127 -0.238 0.000 0.000 0.0000	257.500 29.500 -1.310 -0.278 0.000 0.000 0.0000	257.500 29.500 -1.037 -0.214 0.000 0.000 0.0000	257.500 29.500 -0.737 -0.145 0.000 0.000 0.0000	257.500 29.500 -0.497 -0.066 0.000 0.000 0.0000	257.500 29.500 -0.223 0.015 0.000 0.000 0.0000	257.500 29.500 -0.244 -0.101 0.000 0.000 0.0000	257.500 29.500 -0.297 -0.209 0.000 0.000 0.0000	257.500 29.500 -0.355 -0.315 0.000 0.000 0.0000	257.500 29.500 -0.354 -0.315 0.000 0.000 0.0000	257.500 29.500 -0.378 -0.295 0.000 0.000 0.0000	257.500 29.500 -0.338 -0.184 0.000 0.000 0.0000	257.500 29.500 -0.317 -0.070 0.000 0.000 0.0000	257.500 29.500 -0.296 0.051 0.000 0.000 0.0000	257.500 29.500 -0.259 0.042 0.000 0.000 0.0000	257.500 29.500 -0.217 0.033 0.000 0.000 0.0000	257.500 29.500 -0.182 0.026 0.000 0.000 0.0000	257.500 29.500 -0.146 0.020 0.000 0.000 0.0000	257.500 29.500 -0.111 0.012 0.000 0.000 0.0000	257.500 29.500 -0.075 0.005 0.000 0.000 0.0000	257.500 29.500 -0.039 -0.005 0.000 0.000 0.0000	257.500 29.500 0.006 -0.014 0.000 0.000 0.0000	257.500 29.500 0.023 0.057 0.000 0.000 0.0000	257.500 29.500 0.037 0.108 0.000 0.000 0.0000	257.500 29.500 0.057 0.151 0.000 0.000 0.0000	257.500 29.500 0.068 0.176 0.000 0.000 0.0000	257.500 29.500 0.078 0.206 0.000 0.000 0.0000	257.500 29.500 0.093 0.236 0.000 0.000 0.0000	257.500 29.500 0.085 0.226 0.000 0.000 0.0000
258.000 29.500 -1.634 -1.648 0.000 0.000 0.0000	258.000 29.500 -1.368 -1.429 0.000 0.000 0.0000	258.000 29.500 -1.105 -1.211 0.000 0.000 0.0000	258.000 29.500 -0.842 -0.992 0.000 0.000 0.0000	258.000 29.500 -0.582 -0.774 0.000 0.000 0.0000	258.000 29.500 -0.330 -0.576 0.000 0.000 0.0000	258.000 29.500 -0.067 -0.355 0.000 0.000 0.0000	258.000 29.500 -0.074 -0.324 0.000 0.000 0.0000	258.000 29.500 -0.082 -0.294 0.000 0.000 0.0000	258.000 29.500 -0.083 -0.230 0.000 0.000 0.0000	258.000 29.500 -0.090 -0.195 0.000 0.000 0.0000	258.000 29.500 -0.327 -0.138 0.000 0.000 0.0000	258.000 29.500 -0.565 -0.081 0.000 0.000 0.0000	258.000 29.500 -0.812 -0.028 0.000 0.000 0.0000	258.000 29.500 -1.053 0.029 0.000 0.000 0.0000	258.000 29.500 -0.898 0.023 0.000 0.000 0.0000	258.000 29.500 -0.739 0.016 0.000 0.000 0.0000	258.000 29.500 -0.561 0.014 0.000 0.000 0.0000	258.000 29.500 -0.394 0.007 0.000 0.000 0.0000	258.000 29.500 -0.576 -0.030 0.000 0.000 0.0000	258.000 29.500 -0.755 -0.068 0.000 0.000 0.0000	258.000 29.500 -0.945 -0.111 0.000 0.000 0.0000	258.000 29.500 -1.116 -0.149 0.000 0.000 0.0000	258.000 29.500 -0.853 -0.116 0.000 0.000 0.0000	258.000 29.500 -0.592 -0.085 0.000 0.000 0.0000	258.000 29.500 -0.339 -0.057 0.000 0.000 0.0000	258.000 29.500 -0.077 -0.023 0.000 0.000 0.0000	258.000 29.500 -0.142 -0.135 0.000 0.000 0.0000	258.000 29.500 -0.208 -0.242 0.000 0.000 0.0000	258.000 29.500 -0.273 -0.349 0.000 0.000 0.0000	258.000 29.500 -0.273 -0.349 0.000 0.000 0.0000	258.000 29.500 -0.313 -0.312 0.000 0.000 0.0000	258.000 29.500 -0.290 -0.168 0.000 0.000 0.0000	258.000 29.500 -0.268 -0.022 0.000 0.000 0.0000	258.000 29.500 -0.248 0.133 0.000 0.000 0.0000	258.000 29.500 -0.214 0.115 0.000 0.000 0.0000	258.000 29.500 -0.181 0.097 0.000 0.000 0.0000	258.000 29.500 -0.146 0.078 0.000 0.000 0.0000	258.000 29.500 -0.116 0.063 0.000 0.000 0.0000	258.000 29.500 -0.087 0.047 0.000 0.000 0.0000	258.000 29.500 -0.058 0.031 0.000 0.000 0.0000	258.000 29.500 -0.029 0.016 0.000 0.000 0.0000	258.000 29.500 0.000 -0.000 0.000 0.000 0.0000	258.000 29.500 0.010 0.051 0.000 0.000 0.0000	258.000 29.500 0.020 0.103 0.000 0.000 0.0000	258.000 29.500 0.030 0.154 0.000 0.000 0.0000	258.000 29.500 0.040 0.206 0.000 0.000 0.0000	258.000 29.500 0.050 0.257 0.000 0.000 0.0000	258.000 29.500 0.060 0.309 0.000 0.000 0.0000	258.000 29.500 0.042 0.415 0.000 0.000 0.0000
234.000 30.000 -32.826 35.086 0.000 0.000 0.0000	234.000 30.000 -33.191 35.174 0.000 0.000 0.0000	234.000 30.000 -33.556 35.256 0.000 0.000 0.0000	234.000 30.000 -33.920 35.334 0.000 0.000 0.0000	234.000 30.000 -34.283 35.405 0.000 0.000 0.0000	234.000 30.000 -34.638 35.445 0.000 0.000 0.0000	234.000 30.000 -35.003 35.524 0.000 0.000 0.0000	234.000 30.000 -33.752 33.630 0.000 0.000 0.0000	234.000 30.000 -32.510 31.746 0.000 0.000 0.0000	234.000 30.000 -31.230 29.836 0.000 0.000 0.0000	234.000 30.000 -29.982 27.948 0.000 0.000 0.0000	234.000 30.000 -29.760 27.703 0.000 0.000 0.0000	234.000 30.000 -29.537 27.458 0.000 0.000 0.0000	234.000 30.000 -29.323 27.219 0.000 0.000 0.0000	234.000 30.000 -29.100 26.972 0.000 0.000 0.0000	234.000 30.000 -28.905 26.868 0.000 0.000 0.0000	234.000 30.000 -28.711 26.763 0.000 0.000 0.0000	234.000 30.000 -28.507 26.652 0.000 0.000 0.0000	234.000 30.000 -28.312 26.547 0.000 0.000 0.0000	234.000 30.000 -28.237 26.499 0.000 0.000 0.0000	234.000 30.000 -28.163 26.450 0.000 0.000 0.0000	234.000 30.000 -28.094 26.406 0.000 0.000 0.0000	234.000 30.000 -28.019 26.358 0.000 0.000 0.0000	234.000 30.000 -28.007 26.372 0.000 0.000 0.0000	234.000 30.000 -27.994 26.385 0.000 0.000 0.0000	234.000 30.000 -27.989 26.404 0.000 0.000 0.0000	234.000 30.000 -27.976 26.418 0.000 0.000 0.0000	234.000 30.000 -28.884 26.486 0.000 0.000 0.0000	234.000 30.000 -29.795 26.559 0.000 0.000 0.0000	234.000 30.000 -30.711 26.636 0.000 0.000 0.0000	234.000 30.000 -30.711 26.636 0.000 0.000 0.0000	234.000 30.000 -30.606 26.452 0.000 0.000 0.0000	234.000 30.000 -29.587 26.189 0.000 0.000 0.0000	234.000 30.000 -28.569 25.928 0.000 0.000 0.0000	234.000 30.000 -27.550 25.665 0.000 0.000 0.0000	234.000 30.000 -27.399 25.644 0.000 0.000 0.0000	234.000 30.000 -27.247 25.622 0.000 0.000 0.0000	234.000 30.000 -27.107 25.607 0.000 0.000 0.0000	234.000 30.000 -26.962 25.588 0.000 0.000 0.0000	234.000 30.000 -26.817 25.569 0.000 0.000 0.0000	234.000 30.000 -26.672 25.551 0.000 0.000 0.0000	234.000 30.000 -26.527 25.532 0.000 0.000 0.0000	234.000 30.000 -26.381 25.513 0.000 0.000 0.0000	234.000 30.000 -26.304 25.515 0.000 0.000 0.0000	234.000 30.000 -26.226 25.517 0.000 0.000 0.0000	234.000 30.000 -26.149 25.519 0.000 0.000 0.0000	234.000 30.000 -26.071 25.521 0.000 0.000 0.0000	234.000 30.000 -25.994 25.523 0.000 0.000 0.0000	234.000 30.000 -25.916 25.526 0.000 0.000 0.0000	234.000 30.000 -25.845 25.529 0.000 0.000 0.0000
234.500 30.000 -32.784 34.679 0.000 0.000 0.0000	234.500 30.000 -33.161 34.850 0.000 0.000 0.0000	234.500 30.000 -33.528 34.981 0.000 0.000 0.0000	234.500 30.000 -33.901 35.128 0.000 0.000 0.0000	234.500 30.000 -34.257 35.253 0.000 0.000 0.0000	234.500 30.000 -34.619 35.368 0.000 0.000 0.0000	234.500 30.000 -34.982 35.491 0.000 0.000 0.0000	234.500 30.000 -33.829 33.863 0.000 0.000 0.0000	234.500 30.000 -32.625 32.123 0.000 0.000 0.0000	234.500 30.000 -31.426 30.368 0.000 0.000 0.0000	234.500 30.000 -30.291 28.627 0.000 0.000 0.0000	234.500 30.000 -30.037 28.299 0.000 0.000 0.0000	234.500 30.000 -29.742 27.925 0.000 0.000 0.0000	234.500 30.000 -29.522 27.638 0.000 0.000 0.0000	234.500 30.000 -29.287 27.304 0.000 0.000 0.0000	234.500 30.000 -29.026 27.110 0.000 0.000 0.0000	234.500 30.000 -28.829 26.958 0.000 0.000 0.0000	234.500 30.000 -28.633 26.809 0.000 0.000 0.0000	234.500 30.000 -28.394 26.625 0.000 0.000 0.0000	234.500 30.000 -28.294 26.502 0.000 0.000 0.0000	234.500 30.000 -28.214 26.385 0.000 0.000 0.0000	234.500 30.000 -28.125 26.272 0.000 0.000 0.0000	234.500 30.000 -28.030 26.152 0.000 0.000 0.0000	234.500 30.000 -28.018 26.163 0.000 0.000 0.0000	234.500 30.000 -27.982 26.171 0.000 0.000 0.0000	234.500 30.000 -27.970 26.186 0.000 0.000 0.0000	234.500 30.000 -27.956 26.189 0.000 0.000 0.0000	234.500 30.000 -28.880 26.199 0.000 0.000 0.0000	234.500 30.000 -29.803 26.204 0.000 0.000 0.0000	234.500 30.000 -30.712 26.215 0.000 0.000 0.0000	234.500 30.000 -30.713 26.219 0.000 0.000 0.0000	234.500 30.000 -30.525 26.008 0.000 0.000 0.0000	234.500 30.000 -29.419 25.816 0.000 0.000 0.0000	234.500 30.000 -28.297 25.619 0.000 0.000 0.0000	234.500 30.000 -27.160 25.440 0.000 0.000 0.0000	234.500 30.000 -27.000 25.453 0.000 0.000 0.0000	234.500 30.000 -26.909 25.443 0.000 0.000 0.0000	234.500 30.000 -26.791 25.453 0.000 0.000 0.0000	234.500 30.000 -26.552 25.504 0.000 0.000 0.0000	234.500 30.000 -26.381 25.547 0.000 0.000 0.0000	234.500 30.000 -26.254 25.559 0.000 0.000 0.0000	234.500 30.000 -26.096 25.624 0.000 0.000 0.0000	234.500 30.000 -26.041 25.607 0.000 0.000 0.0000	234.500 30.000 -25.973 25.624 0.000 0.000 0.0000	234.500 30.000 -25.925 25.620 0.000 0.000 0.0000	234.500 30.000 -25.860 25.616 0.000 0.000 0.0000	234.500 30.000 -25.812 25.596 0.000 0.000 0.0000	234.500 30.000 -25.767 25.592 0.000 0.000 0.0000	234.500 30.000 -25.759 25.569 0.000 0.000 0.0000	234.500 30.000 -25.708 25.581 0.000 0.000 0.0000
235.000 30.000 -32.762 34.256 0.000 0.000 0.0000	235.000 30.000 -33.123 34.436 0.000 0.000 0.0000	235.000 30.000 -33.493 34.600 0.000 0.000 0.0000	235.000 30.000 -33.854 34.813 0.000 0.000 0.0000	235.000 30.000 -34.202 34.993 0.000 0.000 0.0000	235.000 30.000 -34.556 35.169 0.000 0.000 0.0000	235.000 30.000 -34.912 35.342 0.000 0.000 0.0000	235.000 30.000 -33.893 34.022 0.000 0.000 0.0000	235.000 30.000 -32.758 32.516 0.000 0.000 0.0000	235.000 30.000 -31.713 31.061 0.000 0.000 0.0000	235.000 30.000 -30.585 29.427 0.000 0.000 0.0000	235.000 30.000 -30.315 29.043 0.000 0.000 0.0000	235.000 30.000 -30.046 28.615 0.000 0.000 0.0000	235.000 30.000 -29.788 28.211 0.000 0.000 0.0000	235.000 30.000 -29.474 27.731 0.000 0.000 0.0000	235.000 30.000 -29.221 27.493 0.000 0.000 0.0000	235.000 30.000 -29.018 27.293 0.000 0.000 0.0000	235.000 30.000 -28.752 27.047 0.000 0.000 0.0000	235.000 30.000 -28.504 26.784 0.000 0.000 0.0000	235.000 30.000 -28.394 26.588 0.000 0.000 0.0000	235.000 30.000 -28.278 26.379 0.000 0.000 0.0000	235.000 30.000 -28.147 26.165 0.000 0.000 0.0000	235.000 30.000 -28.028 25.953 0.000 0.000 0.0000	235.000 30.000 -28.018 25.964 0.000 0.000 0.0000	235.000 30.000 -27.980 25.964 0.000 0.000 0.0000	235.000 30.000 -27.958 25.974 0.000 0.000 0.0000	235.000 30.000 -27.941 25.979 0.000 0.000 0.0000	235.000 30.000 -28.867 25.927 0.000 0.000 0.0000	235.000 30.000 -29.803 25.849 0.000 0.000 0.0000	235.000 30.000 -30.705 25.794 0.000 0.000 0.0000	235.000 30.000 -30.705 25.800 0.000 0.000 0.0000	235.000 30.000 -30.428 25.550 0.000 0.000 0.0000	235.000 30.000 -29.245 25.428 0.000 0.000 0.0000	235.000 30.000 -28.047 25.311 0.000 0.000 0.0000	235.000 30.000 -26.834 25.242 0.000 0.000 0.0000	235.000 30.000 -26.691 25.277 0.000 0.000 0.0000	235.000 30.000 -26.586 25.291 0.000 0.000 0.0000	235.000 30.000 -26.465 25.312 0.000 0.000 0.0000	235.000 30.000 -26.209 25.395 0.000 0.000 0.0000	235.000 30.000 -26.012 25.494 0.000 0.000 0.0000	235.000 30.000 -25.857 25.518 0.000 0.000 0.0000	235.000 30.000 -25.734 25.611 0.000 0.000 0.0000	235.000 30.000 -25.675 25.610 0.000 0.000 0.0000	235.000 30.000 -25.613 25.615 0.000 0.000 0.0000	235.000 30.000 -25.612 25.616 0.000 0.000 0.0000	235.000 30.000 -25.559 25.601 0.000 0.000 0.0000	235.000 30.000 -25.524 25.581 0.000 0.000 0.0000	235.000 30.000 -25.514 25.535 0.000 0.000 0.0000	235.000 30.000 -25.544 25.517 0.000 0.000 0.0000	235.000 30.000 -25.513 25.514 0.000 0.000 0.0000
235.500 30.000 -32.729 33.888 0.000 0.000 0.0000	235.500 30.000 -33.073 34.112 0.000 0.000 0.0000	235.500 30.000 -33.437 34.287 0.000 0.000 0.0000	235.500 30.000 -33.781 34.512 0.000 0.000 0.0000	235.500 30.000 -34.115 34.719 0.000 0.000 0.0000	235.500 30.000 -34.456 34.925 0.000 0.000 0.0000	235.500 30.000 -34.801 35.133 0.000 0.000 0.0000	235.500 30.000 -33.928 34.116 0.000 0.000 0.0000	235.500 30.000 -32.907 32.929 0.000 0.000 0.0000	235.500 30.000 -31.988 31.779 0.000 0.000 0.0000	235.500 30.000 -31.020 30.467 0.000 0.000 0.0000	235.500 30.000 -30.740 30.062 0.000 0.000 0.0000	235.500 30.000 -30.487 29.514 0.000 0.000 0.0000	235.500 30.000 -30.113 28.904 0.000 0.000 0.0000	235.500 30.000 -29.774 28.339 0.000 0.000 0.0000	235.500 30.000 -29.521 28.041 0.000 0.000 0.0000	235.500 30.000 -29.302 27.766 0.000 0.000 0.0000	235.500 30.000 -28.953 27.384 0.000 0.000 0.0000	235.500 30.000 -28.688 27.055 0.000 0.000 0.0000	235.500 30.000 -28.560 26.751 0.000 0.000 0.0000	235.500 30.000 -28.358 26.418 0.000 0.000 0.0000	235.500 30.000 -28.203 26.079 0.000 0.000 0.0000	235.500 30.000 -28.046 25.741 0.000 0.000 0.0000	235.500 30.000 -28.041 25.751 0.000 0.000 0.0000	235.500 30.000 -27.970 25.747 0.000 0.000 0.0000	235.500 30.000 -27.939 25.753 0.000 0.000 0.0000	235.500 30.000 -27.915 25.755 0.000 0.000 0.0000	235.500 30.000 -28.871 25.631 0.000 0.000 0.0000	235.500 30.000 -29.796 25.482 0.000 0.000 0.0000	235.500 30.000 -30.688 25.360 0.000 0.000 0.0000	235.500 30.000 -30.686 25.363 0.000 0.000 0.0000	235.500 30.000 -30.323 25.069 0.000 0.000 0.0000	235.500 30.000 -29.072 25.009 0.000 0.000 0.0000	235.500 30.000 -27.828 24.970 0.000 0.000 0.0000	235.500 30.000 -26.556 25.001 0.000 0.000 0.0000	235.500 30.000 -26.392 25.065 0.000 0.000 0.0000	235.500 30.000 -26.272 25.126 0.000 0.000 0.0000	235.500 30.000 -26.166 25.153 0.000 0.000 0.0000	235.500 30.000 -25.915 25.253 0.000 0.000 0.0000	235.500 30.000 -25.714 25.384 0.000 0.000 0.0000	235.500 30.000 -25.527 25.432 0.000 0.000 0.0000	235.500 30.000 -25.435 25.495 0.000 0.000 0.0000	235.500 30.000 -25.365 25.506 0.000 0.000 0.0000	235.500 30.000 -25.282 25.515 0.000 0.000 0.0000	235.500 30.000 -25.281 25.546 0.000 0.000 0.0000	235.500 30.000 -25.235 25.524 0.000 0.000 0.0000	235.500 30.000 -25.228 25.525 0.000 0.000 0.0000	235.500 30.000 -25.229 25.443 0.000 0.000 0.0000	235.500 30.000 -25.286 25.409 0.000 0.000 0.0000	235.500 30.000 -25.266 25.376 0.000 0.000 0.0000
236.000 30.000 -32.662 33.619 0.000 0.000 0.0000	236.000 30.000 -32.995 33.832 0.000 0.000 0.0000	236.000 30.000 -33.347 34.006 0.000 0.000 0.0000	236.000 30.000 -33.678 34.243 0.000 0.000 0.0000	236.000 30.000 -33.994 34.450 0.000 0.000 0.0000	236.000 30.000 -34.324 34.663 0.000 0.000 0.0000	236.000 30.000 -34.659 34.886 0.000 0.000 0.0000	236.000 30.000 -33.924 34.157 0.000 0.000 0.0000	236.000 30.000 -33.061 33.393 0.000 0.000 0.0000	236.000 30.000 -32.364 32.679 0.000 0.000 0.0000	236.000 30.000 -31.617 31.818 0.000 0.000 0.0000	236.000 30.000 -31.136 31.166 0.000 0.000 0.0000	236.000 30.000 -30.912 30.487 0.000 0.000 0.0000	236.000 30.000 -30.582 29.852 0.000 0.000 0.0000	236.000 30.000 -30.217 29.232 0.000 0.000 0.0000	236.000 30.000 -29.964 28.852 0.000 0.000 0.0000	236.000 30.000 -29.743 28.463 0.000 0.000 0.0000	236.000 30.000 -29.263 27.922 0.000 0.000 0.0000	236.000 30.000 -28.980 27.514 0.000 0.000 0.0000	236.000 30.000 -28.809 27.046 0.000 0.000 0.0000	236.000 30.000 -28.499 26.548 0.000 0.000 0.0000	236.000 30.000 -28.309 26.051 0.000 0.000 0.0000	236.000 30.000 -28.095 25.540 0.000 0.000 0.0000	236.000 30.000 -28.075 25.551 0.000 0.000 0.0000	236.000 30.000 -27.987 25.555 0.000 0.000 0.0000	236.000 30.000 -27.944 25.558 0.000 0.000 0.0000	236.000 30.000 -27.909 25.557 0.000 0.000 0.0000	236.000 30.000 -28.872 25.348 0.000 0.000 0.0000	236.000 30.000 -29.816 25.119 0.000 0.000 0.0000	236.000 30.000 -30.688 24.906 0.000 0.000 0.0000	236.000 30.000 -30.683 24.909 0.000 0.000 0.0000	236.000 30.000 -30.217 24.556 0.000 0.000 0.0000	236.000 30.000 -28.887 24.573 0.000 0.000 0.0000	236.000 30.000 -27.598 24.625 0.000 0.000 0.0000	236.000 30.000 -26.309 24.726 0.000 0.000 0.0000	236.000 30.000 -26.137 24.811 0.000 0.000 0.0000	236.000 30.000 -26.027 24.918 0.000 0.000 0.0000	236.000 30.000 -25.877 25.008 0.000 0.000 0.0000	236.000 30.000 -25.624 25.131 0.000 0.000 0.0000	236.000 30.000 -25.470 25.231 0.000 0.000 0.0000	236.000 30.000 -25.266 25.310 0.000 0.000 0.0000	236.000 30.000 -25.184 25.329 0.000 0.000 0.0000	236.000 30.000 -25.065 25.412 0.000 0.000 0.0000	236.000 30.000 -25.003 25.398 0.000 0.000 0.0000	236.000 30.000 -25.031 25.411 0.000 0.000 0.0000	236.000 30.000 -24.965 25.390 0.000 0.000 0.0000	236.000 30.000 -24.986 25.397 0.000 0.000 0.0000	236.000 30.000 -24.947 25.380 0.000 0.000 0.0000	236.000 30.000 -25.033 25.249 0.000 0.000 0.0000	236.000 30.000 -25.008 25.188 0.000 0.000 0.0000
236.500 30.000 -32.552 33.370 0.000 0.000 0.0000	236.500 30.000 -32.877 33.582 0.000 0.000 0.0000	236.500 30.000 -33.220 33.761 0.000 0.000 0.0000	236.500 30.000 -33.538 33.974 0.000 0.000 0.0000	236.500 30.000 -33.848 34.192 0.000 0.000 0.0000	236.500 30.000 -34.166 34.400 0.000 0.000 0.0000	236.500 30.000 -34.493 34.621 0.000 0.000 0.0000	236.500 30.000 -33.860 34.139 0.000 0.000 0.0000	236.500 30.000 -33.188 33.778 0.000 0.000 0.0000	236.500 30.000 -32.624 33.414 0.000 0.000 0.0000	236.500 30.000 -32.156 33.074 0.000 0.000 0.0000	236.500 30.000 -31.616 32.335 0.000 0.000 0.0000	236.500 30.000 -31.487 31.731 0.000 0.000 0.0000	236.500 30.000 -31.098 31.023 0.000 0.000 0.0000	236.500 30.000 -30.842 30.470 0.000 0.000 0.0000	236.500 30.000 -30.592 29.995 0.000 0.000 0.0000	236.500 30.000 -30.168 29.308 0.000 0.000 0.0000	236.500 30.000 -29.718 28.765 0.000 0.000 0.0000	236.500 30.000 -29.417 28.269 0.000 0.000 0.0000	236.500 30.000 -29.202 27.555 0.000 0.000 0.0000	236.500 30.000 -28.724 26.809 0.000 0.000 0.0000	236.500 30.000 -28.493 26.130 0.000 0.000 0.0000	236.500 30.000 -28.210 25.386 0.000 0.000 0.0000	236.500 30.000 -28.128 25.379 0.000 0.000 0.0000	236.500 30.000 -28.050 25.419 0.000 0.000 0.0000	236.500 30.000 -27.991 25.420 0.000 0.000 0.0000	236.500 30.000 -27.920 25.398 0.000 0.000 0.0000	236.500 30.000 -28.912 25.113 0.000 0.000 0.0000	236.500 30.000 -29.828 24.790 0.000 0.000 0.0000	236.500 30.000 -30.689 24.486 0.000 0.000 0.0000	236.500 30.000 -30.698 24.489 0.000 0.000 0.0000	236.500 30.000 -30.116 24.076 0.000 0.000 0.0000	236.500 30.000 -28.716 24.150 0.000 0.000 0.0000	236.500 30.000 -27.373 24.283 0.000 0.000 0.0000	236.500 30.000 -26.051 24.445 0.000 0.000 0.0000	236.500 30.000 -25.892 24.550 0.000 0.000 0.0000	236.500 30.000 -25.788 24.687 0.000 0.000 0.0000	236.500 30.000 -25.641 24.816 0.000 0.000 0.0000	236.500 30.000 -25.386 24.970 0.000 0.000 0.0000	236.500 30.000 -25.252 25.049 0.000 0.000 0.0000	236.500 30.000 -25.043 25.168 0.000 0.000 0.0000	236.500 30.000 -24.933 25.210 0.000 0.000 0.0000	236.500 30.000 -24.827 25.285 0.000 0.000 0.0000	236.500 30.000 -24.770 25.244 0.000 0.000 0.0000	236.500 30.000 -24.792 25.273 0.000 0.000 0.0000	236.500 30.000 -24.719 25.302 0.000 0.000 0.0000	236.500 30.000 -24.756 25.252 0.000 0.000 0.0000	236.500 30.000 -24.716 25.257 0.000 0.000 0.0000	236.500 30.000 -24.789 25.151 0.000 0.000 0.0000	236.500 30.000 -24.751 25.079 0.000 0.000 0.0000
237.000 30.000 -32.394 33.112 0.000 0.000 0.0000	237.000 30.000 -32.712 33.311 0.000 0.000 0.0000	237.000 30.000 -33.054 33.502 0.000 0.000 0.0000	237.000 30.000 -33.363 33.701 0.000 0.000 0.0000	237.000 30.000 -33.680 33.931 0.000 0.000 0.0000	237.000 30.000 -33.995 34.137 0.000 0.000 0.0000	237.000 30.000 -34.319 34.354 0.000 0.000 0.0000	237.000 30.000 -33.752 34.064 0.000 0.000 0.0000	237.000 30.000 -33.242 33.995 0.000 0.000 0.0000	237.000 30.000 -32.809 33.922 0.000 0.000 0.0000	237.000 30.000 -32.468 33.836 0.000 0.000 0.0000	237.000 30.000 -31.970 33.224 0.000 0.000 0.0000	237.000 30.000 -32.014 32.863 0.000 0.000 0.0000	237.000 30.000 -31.643 32.275 0.000 0.000 0.0000	237.000 30.000 -31.423 31.723 0.000 0.000 0.0000	237.000 30.000 -31.187 31.198 0.000 0.000 0.0000	237.000 30.000 -30.749 30.479 0.000 0.000 0.0000	237.000 30.000 -30.362 29.959 0.000 0.000 0.0000	237.000 30.000 -30.042 29.388 0.000 0.000 0.0000	237.000 30.000 -29.580 28.195 0.000 0.000 0.0000	237.000 30.000 -29.035 27.232 0.000 0.000 0.0000	237.000 30.000 -28.708 26.288 0.000 0.000 0.0000	237.000 30.000 -28.311 25.259 0.000 0.000 0.0000	237.000 30.000 -28.234 25.269 0.000 0.000 0.0000	237.000 30.000 -28.187 25.367 0.000 0.000 0.0000	237.000 30.000 -28.061 25.331 0.000 0.000 0.0000	237.000 30.000 -27.951 25.287 0.000 0.000 0.0000	237.000 30.000 -28.979 24.933 0.000 0.000 0.0000	237.000 30.000 -29.898 24.516 0.000 0.000 0.0000	237.000 30.000 -30.730 24.120 0.000 0.000 0.0000	237.000 30.000 -30.738 24.121 0.000 0.000 0.0000	237.000 30.000 -30.024 23.639 0.000 0.000 0.0000	237.000 30.000 -28.558 23.758 0.000 0.000 0.0000	237.000 30.000 -27.145 23.939 0.000 0.000 0.0000	237.000 30.000 -25.789 24.151 0.000 0.000 0.0000	237.000 30.000 -25.629 24.275 0.000 0.000 0.0000	237.000 30.000 -25.547 24.417 0.000 0.000 0.0000	237.000 30.000 -25.402 24.597 0.000 0.000 0.0000	237.000 30.000 -25.182 24.748 0.000 0.000 0.0000	237.000 30.000 -25.032 24.885 0.000 0.000 0.0000	237.000 30.000 -24.818 25.017 0.000 0.000 0.0000	237.000 30.000 -24.717 25.065 0.000 0.000 0.0000	237.000 30.000 -24.590 25.160 0.000 0.000 0.0000	237.000 30.000 -24.541 25.148 0.000 0.000 0.0000	237.000 30.000 -24.565 25.149 0.000 0.000 0.0000	237.000 30.000 -24.516 25.141 0.000 0.000 0.0000	237.000 30.000 -24.529 25.078 0.000 0.000 0.0000	237.000 30.000 -24.495 25.109 0.000 0.000 0.0000	237.000 30.000 -24.564 25.032 0.000 0.000 0.0000	237.000 30.000 -24.498 24.966 0.000 0.000 0.0000
237.500 30.000 -32.211 32.824 0.000 0.000 0.0000	237.500 30.000 -32.522 33.021 0.000 0.000 0.0000	237.500 30.000 -32.866 33.219 0.000 0.000 0.0000	237.500 30.000 -33.170 33.411 0.000 0.000 0.0000	237.500 30.000 -33.494 33.653 0.000 0.000 0.0000	237.500 30.000 -33.807 33.866 0.000 0.000 0.0000	237.500 30.000 -34.129 34.082 0.000 0.000 0.0000	237.500 30.000 -33.613 33.930 0.000 0.000 0.0000	237.500 30.000 -33.205 34.037 0.000 0.000 0.0000	237.500 30.000 -32.876 34.134 0.000 0.000 0.0000	237.500 30.000 -32.623 34.194 0.000 0.000 0.0000	237.500 30.000 -32.226 33.770 0.000 0.000 0.0000	237.500 30.000 -32.305 33.549 0.000 0.000 0.0000	237.500 30.000 -31.953 33.059 0.000 0.000 0.0000	237.500 30.000 -31.944 32.820 0.000 0.000 0.0000	237.500 30.000 -31.723 32.297 0.000 0.000 0.0000	237.500 30.000 -31.277 31.651 0.000 0.000 0.0000	237.500 30.000 -30.962 31.188 0.000 0.000 0.0000	237.500 30.000 -30.632 30.584 0.000 0.000 0.0000	237.500 30.000 -30.106 29.105 0.000 0.000 0.0000	237.500 30.000 -29.499 27.867 0.000 0.000 0.0000	237.500 30.000 -28.959 26.527 0.000 0.000 0.0000	237.500 30.000 -28.498 25.226 0.000 0.000 0.0000	237.500 30.000 -28.437 25.239 0.000 0.000 0.0000	237.500 30.000 -28.327 25.351 0.000 0.000 0.0000	237.500 30.000 -28.169 25.305 0.000 0.000 0.0000	237.500 30.000 -28.048 25.278 0.000 0.000 0.0000	237.500 30.000 -29.084 24.823 0.000 0.000 0.0000	237.500 30.000 -29.965 24.293 0.000 0.000 0.0000	237.500 30.000 -30.794 23.822 0.000 0.000 0.0000	237.500 30.000 -30.801 23.817 0.000 0.000 0.0000	237.500 30.000 -29.956 23.247 0.000 0.000 0.0000	237.500 30.000 -28.413 23.391 0.000 0.000 0.0000	237.500 30.000 -26.918 23.586 0.000 0.000 0.0000	237.500 30.000 -25.516 23.840 0.000 0.000 0.0000	237.500 30.000 -25.359 23.959 0.000 0.000 0.0000	237.500 30.000 -25.295 24.116 0.000 0.000 0.0000	237.500 30.000 -25.183 24.314 0.000 0.000 0.0000	237.500 30.000 -24.962 24.502 0.000 0.000 0.0000	237.500 30.000 -24.832 24.665 0.000 0.000 0.0000	237.500 30.000 -24.596 24.839 0.000 0.000 0.0000	237.500 30.000 -24.489 24.904 0.000 0.000 0.0000	237.500 30.000 -24.349 25.022 0.000 0.000 0.0000	237.500 30.000 -24.306 25.029 0.000 0.000 0.0000	237.500 30.000 -24.336 25.001 0.000 0.000 0.0000	237.500 30.000 -24.296 24.955 0.000 0.000 0.0000	237.500 30.000 -24.306 24.951 0.000 0.000 0.0000	237.500 30.000 -24.265 24.914 0.000 0.000 0.0000	237.500 30.000 -24.302 24.894 0.000 0.000 0.0000	237.500 30.000 -24.226 24.843 0.000 0.000 0.0000
238.000 30.000 -32.022 32.536 0.000 0.000 0.0000	238.000 30.000 -32.327 32.732 0.000 0.000 0.0000	238.000 30.000 -32.667 32.930 0.000 0.000 0.0000	238.000 30.000 -32.975 33.125 0.000 0.000 0.0000	238.000 30.000 -33.298 33.371 0.000 0.000 0.0000	238.000 30.000 -33.611 33.594 0.000 0.000 0.0000	238.000 30.000 -33.930 33.811 0.000 0.000 0.0000	238.000 30.000 -33.458 33.761 0.000 0.000 0.0000	238.000 30.000 -33.120 33.961 0.000 0.000 0.0000	238.000 30.000 -32.865 34.133 0.000 0.000 0.0000	238.000 30.000 -32.675 34.277 0.000 0.000 0.0000	238.000 30.000 -32.359 33.993 0.000 0.000 0.0000	238.000 30.000 -32.461 33.877 0.000 0.000 0.0000	238.000 30.000 -32.178 33.520 0.000 0.000 0.0000	238.000 30.000 -32.242 33.443 0.000 0.000 0.0000	238.000 30.000 -32.020 32.956 0.000 0.000 0.0000	238.000 30.000 -31.688 32.577 0.000 0.000 0.0000	238.000 30.000 -31.491 32.279 0.000 0.000 0.0000	238.000 30.000 -31.174 31.719 0.000 0.000 0.0000	238.000 30.000 -30.571 29.982 0.000 0.000 0.0000	238.000 30.000 -29.913 28.498 0.000 0.000 0.0000	238.000 30.000 -29.242 26.833 0.000 0.000 0.0000	238.000 30.000 -28.667 25.198 0.000 0.000 0.0000	238.000 30.000 -28.604 25.209 0.000 0.000 0.0000	238.000 30.000 -28.570 25.450 0.000 0.000 0.0000	238.000 30.000 -28.371 25.405 0.000 0.000 0.0000	238.000 30.000 -28.147 25.300 0.000 0.000 0.0000	238.000 30.000 -29.227 24.808 0.000 0.000 0.0000	238.000 30.000 -30.127 24.193 0.000 0.000 0.0000	238.000 30.000 -30.892 23.598 0.000 0.000 0.0000	238.000 30.000 -30.899 23.586 0.000 0.000 0.0000	238.000 30.000 -29.897 22.898 0.000 0.000 0.0000	238.000 30.000 -28.272 23.040 0.000 0.000 0.0000	238.000 30.000 -26.713 23.247 0.000 0.000 0.0000	238.000 30.000 -25.246 23.466 0.000 0.000 0.0000	238.000 30.000 -25.100 23.584 0.000 0.000 0.0000	238.000 30.000 -25.052 23.764 0.000 0.000 0.0000	238.000 30.000 -24.962 23.991 0.000 0.000 0.0000	238.000 30.000 -24.749 24.204 0.000 0.000 0.0000	238.000 30.000 -24.618 24.430 0.000 0.000 0.0000	238.000 30.000 -24.386 24.593 0.000 0.000 0.0000	238.000 30.000 -24.243 24.716 0.000 0.000 0.0000	238.000 30.000 -24.097 24.826 0.000 0.000 0.0000	238.000 30.000 -24.058 24.819 0.000 0.000 0.0000	238.000 30.000 -24.099 24.811 0.000 0.000 0.0000	238.000 30.000 -24.035 24.769 0.000 0.000 0.0000	238.000 30.000 -24.077 24.766 0.000 0.000 0.0000	238.000 30.000 -24.016 24.743 0.000 0.000 0.0000	238.000 30.000 -24.038 24.697 0.000 0.000 0.0000	238.000 30.000 -23.953 24.628 0.000 0.000 0.0000
238.500 30.000 -31.818 32.265 0.000 0.000 0.0000	238.500 30.000 -32.125 32.445 0.000 0.000 0.0000	238.500 30.000 -32.461 32.644 0.000 0.000 0.0000	238.500 30.000 -32.769 32.853 0.000 0.000 0.0000	238.500 30.000 -33.095 33.090 0.000 0.000 0.0000	238.500 30.000 -33.408 33.322 0.000 0.000 0.0000	238.500 30.000 -33.723 33.542 0.000 0.000 0.0000	238.500 30.000 -33.291 33.568 0.000 0.000 0.0000	238.500 30.000 -33.001 33.799 0.000 0.000 0.0000	238.500 30.000 -32.793 33.997 0.000 0.000 0.0000	238.500 30.000 -32.654 34.186 0.000 0.000 0.0000	238.500 30.000 -32.430 34.044 0.000 0.000 0.0000	238.500 30.000 -32.512 33.955 0.000 0.000 0.0000	238.500 30.000 -32.288 33.697 0.000 0.000 0.0000	238.500 30.000 -32.388 33.688 0.000 0.000 0.0000	238.500 30.000 -32.153 33.276 0.000 0.000 0.0000	238.500 30.000 -31.994 33.176 0.000 0.000 0.0000	238.500 30.000 -31.769 32.897 0.000 0.000 0.0000	238.500 30.000 -31.449 32.452 0.000 0.000 0.0000	238.500 30.000 -30.989 30.695 0.000 0.000 0.0000	238.500 30.000 -30.281 28.979 0.000 0.000 0.0000	238.500 30.000 -29.577 27.147 0.000 0.000 0.0000	238.500 30.000 -28.948 25.265 0.000 0.000 0.0000	238.500 30.000 -28.904 25.306 0.000 0.000 0.0000	238.500 30.000 -28.784 25.521 0.000 0.000 0.0000	238.500 30.000 -28.563 25.490 0.000 0.000 0.0000	238.500 30.000 -28.336 25.442 0.000 0.000 0.0000	238.500 30.000 -29.415 24.881 0.000 0.000 0.0000	238.500 30.000 -30.294 24.161 0.000 0.000 0.0000	238.500 30.000 -30.985 23.423 0.000 0.000 0.0000	238.500 30.000 -30.989 23.405 0.000 0.000 0.0000	238.500 30.000 -29.907 22.651 0.000 0.000 0.0000	238.500 30.000 -28.149 22.715 0.000 0.000 0.0000	238.500 30.000 -26.513 22.888 0.000 0.000 0.0000	238.500 30.000 -24.981 23.013 0.000 0.000 0.0000	238.500 30.000 -24.814 23.173 0.000 0.000 0.0000	238.500 30.000 -24.782 23.394 0.000 0.000 0.0000	238.500 30.000 -24.714 23.662 0.000 0.000 0.0000	238.500 30.000 -24.514 23.884 0.000 0.000 0.0000	238.500 30.000 -24.386 24.158 0.000 0.000 0.0000	238.500 30.000 -24.152 24.341 0.000 0.000 0.0000	238.500 30.000 -23.981 24.521 0.000 0.000 0.0000	238.500 30.000 -23.826 24.555 0.000 0.000 0.0000	238.500 30.000 -23.768 24.573 0.000 0.000 0.0000	238.500 30.000 -23.839 24.557 0.000 0.000 0.0000	238.500 30.000 -23.752 24.500 0.000 0.000 0.0000	238.500 30.000 -23.787 24.518 0.000 0.000 0.0000	238.500 30.000 -23.741 24.486 0.000 0.000 0.0000	238.500 30.000 -23.762 24.387 0.000 0.000 0.0000	238.500 30.000 -23.656 24.374 0.000 0.000 0.0000
239.000 30.000 -31.592 31.986 0.000 0.000 0.0000	239.000 30.000 -31.908 32.159 0.000 0.000 0.0000	239.000 30.000 -32.238 32.358 0.000 0.000 0.0000	239.000 30.000 -32.545 32.588 0.000 0.000 0.0000	239.000 30.000 -32.882 32.815 0.000 0.000 0.0000	239.000 30.000 -33.199 33.052 0.000 0.000 0.0000	239.000 30.000 -33.510 33.281 0.000 0.000 0.0000	239.000 30.000 -33.119 33.366 0.000 0.000 0.0000	239.000 30.000 -32.852 33.572 0.000 0.000 0.0000	239.000 30.000 -32.689 33.801 0.000 0.000 0.0000	239.000 30.000 -32.597 34.020 0.000 0.000 0.0000	239.000 30.000 -32.417 33.926 0.000 0.000 0.0000	239.000 30.000 -32.513 33.904 0.000 0.000 0.0000	239.000 30.000 -32.354 33.745 0.000 0.000 0.0000	239.000 30.000 -32.420 33.684 0.000 0.000 0.0000	239.000 30.000 -32.269 33.489 0.000 0.000 0.0000	239.000 30.000 -32.121 33.403 0.000 0.000 0.0000	239.000 30.000 -31.863 33.136 0.000 0.000 0.0000	239.000 30.000 -31.695 32.980 0.000 0.000 0.0000	239.000 30.000 -31.199 31.035 0.000 0.000 0.0000	239.000 30.000 -30.452 29.090 0.000 0.000 0.0000	239.000 30.000 -29.911 27.356 0.000 0.000 0.0000	239.000 30.000 -29.168 25.247 0.000 0.000 0.0000	239.000 30.000 -29.175 25.379 0.000 0.000 0.0000	239.000 30.000 -28.969 25.544 0.000 0.000 0.0000	239.000 30.000 -28.726 25.537 0.000 0.000 0.0000	239.000 30.000 -28.490 25.549 0.000 0.000 0.0000	239.000 30.000 -29.603 24.975 0.000 0.000 0.0000	239.000 30.000 -30.486 24.188 0.000 0.000 0.0000	239.000 30.000 -31.185 23.395 0.000 0.000 0.0000	239.000 30.000 -31.183 23.371 0.000 0.000 0.0000	239.000 30.000 -29.921 22.465 0.000 0.000 0.0000	239.000 30.000 -28.040 22.448 0.000 0.000 0.0000	239.000 30.000 -26.313 22.499 0.000 0.000 0.0000	239.000 30.000 -24.682 22.519 0.000 0.000 0.0000	239.000 30.000 -24.522 22.693 0.000 0.000 0.0000	239.000 30.000 -24.511 22.951 0.000 0.000 0.0000	239.000 30.000 -24.464 23.261 0.000 0.000 0.0000	239.000 30.000 -24.260 23.525 0.000 0.000 0.0000	239.000 30.000 -24.135 23.828 0.000 0.000 0.0000	239.000 30.000 -23.899 24.033 0.000 0.000 0.0000	239.000 30.000 -23.726 24.199 0.000 0.000 0.0000	239.000 30.000 -23.528 24.242 0.000 0.000 0.0000	239.000 30.000 -23.460 24.206 0.000 0.000 0.0000	239.000 30.000 -23.522 24.243 0.000 0.000 0.0000	239.000 30.000 -23.431 24.176 0.000 0.000 0.0000	239.000 30.000 -23.482 24.168 0.000 0.000 0.0000	239.000 30.000 -23.398 24.122 0.000 0.000 0.0000	239.000 30.000 -23.425 24.076 0.000 0.000 0.0000	239.000 30.000 -23.328 24.064 0.000 0.000 0.0000
239.500 30.000 -31.375 31.683 0.000 0.000 0.0000	239.500 30.000 -31.678 31.863 0.000 0.000 0.0000	239.500 30.000 -31.995 32.068 0.000 0.000 0.0000	239.500 30.000 -32.321 32.319 0.000 0.000 0.0000	239.500 30.000 -32.658 32.543 0.000 0.000 0.0000	239.500 30.000 -32.986 32.789 0.000 0.000 0.0000	239.500 30.000 -33.280 33.021 0.000 0.000 0.0000	239.500 30.000 -32.941 33.162 0.000 0.000 0.0000	239.500 30.000 -32.701 33.365 0.000 0.000 0.0000	239.500 30.000 -32.559 33.584 0.000 0.000 0.0000	239.500 30.000 -32.511 33.832 0.000 0.000 0.0000	239.500 30.000 -32.399 33.805 0.000 0.000 0.0000	239.500 30.000 -32.485 33.795 0.000 0.000 0.0000	239.500 30.000 -32.369 33.681 0.000 0.000 0.0000	239.500 30.000 -32.463 33.649 0.000 0.000 0.0000	239.500 30.000 -32.277 33.476 0.000 0.000 0.0000	239.500 30.000 -32.144 33.412 0.000 0.000 0.0000	239.500 30.000 -31.956 33.278 0.000 0.000 0.0000	239.500 30.000 -31.802 33.185 0.000 0.000 0.0000	239.500 30.000 -31.408 31.270 0.000 0.000 0.0000	239.500 30.000 -30.611 29.114 0.000 0.000 0.0000	239.500 30.000 -30.049 27.284 0.000 0.000 0.0000	239.500 30.000 -29.352 25.148 0.000 0.000 0.0000	239.500 30.000 -29.421 25.412 0.000 0.000 0.0000	239.500 30.000 -29.120 25.505 0.000 0.000 0.0000	239.500 30.000 -28.858 25.537 0.000 0.000 0.0000	239.500 30.000 -28.614 25.611 0.000 0.000 0.0000	239.500 30.000 -29.784 25.052 0.000 0.000 0.0000	239.500 30.000 -30.698 24.265 0.000 0.000 0.0000	239.500 30.000 -31.365 23.405 0.000 0.000 0.0000	239.500 30.000 -31.353 23.372 0.000 0.000 0.0000	239.500 30.000 -29.942 22.354 0.000 0.000 0.0000	239.500 30.000 -27.926 22.200 0.000 0.000 0.0000	239.500 30.000 -26.105 22.078 0.000 0.000 0.0000	239.500 30.000 -24.381 21.965 0.000 0.000 0.0000	239.500 30.000 -24.198 22.211 0.000 0.000 0.0000	239.500 30.000 -24.197 22.477 0.000 0.000 0.0000	239.500 30.000 -24.184 22.808 0.000 0.000 0.0000	239.500 30.000 -23.976 23.102 0.000 0.000 0.0000	239.500 30.000 -23.869 23.405 0.000 0.000 0.0000	239.500 30.000 -23.625 23.623 0.000 0.000 0.0000	239.500 30.000 -23.447 23.798 0.000 0.000 0.0000	239.500 30.000 -23.204 23.846 0.000 0.000 0.0000	239.500 30.000 -23.126 23.745 0.000 0.000 0.0000	239.500 30.000 -23.153 23.811 0.000 0.000 0.0000	239.500 30.000 -23.069 23.745 0.000 0.000 0.0000	239.500 30.000 -23.101 23.788 0.000 0.000 0.0000	239.500 30.000 -22.993 23.686 0.000 0.000 0.0000	239.500 30.000 -23.000 23.694 0.000 0.000 0.0000	239.500 30.000 -22.915 23.653 0.000 0.000 0.0000
240.000 30.000 -31.165 31.383 0.000 0.000 0.0000	240.000 30.000 -31.448 31.564 0.000 0.000 0.0000	240.000 30.000 -31.760 31.788 0.000 0.000 0.0000	240.000 30.000 -32.088 32.053 0.000 0.000 0.0000	240.000 30.000 -32.433 32.272 0.000 0.000 0.0000	240.000 30.000 -32.760 32.534 0.000 0.000 0.0000	240.000 30.000 -33.036 32.749 0.000 0.000 0.0000	240.000 30.000 -32.749 32.976 0.000 0.000 0.0000	240.000 30.000 -32.535 33.178 0.000 0.000 0.0000	240.000 30.000 -32.435 33.413 0.000 0.000 0.0000	240.000 30.000 -32.454 33.712 0.000 0.000 0.0000	240.000 30.000 -32.384 33.718 0.000 0.000 0.0000	240.000 30.000 -32.477 33.746 0.000 0.000 0.0000	240.000 30.000 -32.366 33.590 0.000 0.000 0.0000	240.000 30.000 -32.454 33.540 0.000 0.000 0.0000	240.000 30.000 -32.297 33.434 0.000 0.000 0.0000	240.000 30.000 -32.173 33.387 0.000 0.000 0.0000	240.000 30.000 -31.963 33.273 0.000 0.000 0.0000	240.000 30.000 -31.845 33.229 0.000 0.000 0.0000	240.000 30.000 -31.497 31.295 0.000 0.000 0.0000	240.000 30.000 -30.765 29.114 0.000 0.000 0.0000	240.000 30.000 -30.183 27.171 0.000 0.000 0.0000	240.000 30.000 -29.500 24.989 0.000 0.000 0.0000	240.000 30.000 -29.614 25.388 0.000 0.000 0.0000	240.000 30.000 -29.236 25.408 0.000 0.000 0.0000	240.000 30.000 -28.958 25.496 0.000 0.000 0.0000	240.000 30.000 -28.714 25.643 0.000 0.000 0.0000	240.000 30.000 -29.955 25.109 0.000 0.000 0.0000	240.000 30.000 -30.907 24.392 0.000 0.000 0.0000	240.000 30.000 -31.528 23.453 0.000 0.000 0.0000	240.000 30.000 -31.495 23.407 0.000 0.000 0.0000	240.000 30.000 -29.989 22.321 0.000 0.000 0.0000	240.000 30.000 -27.793 21.941 0.000 0.000 0.0000	240.000 30.000 -25.895 21.671 0.000 0.000 0.0000	240.000 30.000 -24.051 21.454 0.000 0.000 0.0000	240.000 30.000 -23.870 21.672 0.000 0.000 0.0000	240.000 30.000 -23.827 22.012 0.000 0.000 0.0000	240.000 30.000 -23.857 22.311 0.000 0.000 0.0000	240.000 30.000 -23.667 22.581 0.000 0.000 0.0000	240.000 30.000 -23.581 22.894 0.000 0.000 0.0000	240.000 30.000 -23.333 23.089 0.000 0.000 0.0000	240.000 30.000 -23.157 23.273 0.000 0.000 0.0000	240.000 30.000 -22.848 23.308 0.000 0.000 0.0000	240.000 30.000 -22.710 23.242 0.000 0.000 0.0000	240.000 30.000 -22.714 23.256 0.000 0.000 0.0000	240.000 30.000 -22.609 23.293 0.000 0.000 0.0000	240.000 30.000 -22.632 23.284 0.000 0.000 0.0000	240.000 30.000 -22.553 23.099 0.000 0.000 0.0000	240.000 30.000 -22.480 23.198 0.000 0.000 0.0000	240.000 30.000 -22.406 23.090 0.000 0.000 0.0000
240.500 30.000 -30.956 31.118 0.000 0.000 0.0000	240.500 30.000 -31.228 31.295 0.000 0.000 0.0000	240.500 30.000 -31.518 31.539 0.000 0.000 0.0000	240.500 30.000 -31.854 31.796 0.000 0.000 0.0000	240.500 30.000 -32.187 32.014 0.000 0.000 0.0000	240.500 30.000 -32.498 32.278 0.000 0.000 0.0000	240.500 30.000 -32.744 32.479 0.000 0.000 0.0000	240.500 30.000 -32.531 32.799 0.000 0.000 0.0000	240.500 30.000 -32.348 32.992 0.000 0.000 0.0000	240.500 30.000 -32.349 33.380 0.000 0.000 0.0000	240.500 30.000 -32.423 33.692 0.000 0.000 0.0000	240.500 30.000 -32.399 33.739 0.000 0.000 0.0000	240.500 30.000 -32.509 33.788 0.000 0.000 0.0000	240.500 30.000 -32.414 33.623 0.000 0.000 0.0000	240.500 30.000 -32.492 33.545 0.000 0.000 0.0000	240.500 30.000 -32.312 33.429 0.000 0.000 0.0000	240.500 30.000 -32.191 33.359 0.000 0.000 0.0000	240.500 30.000 -32.003 33.334 0.000 0.000 0.0000	240.500 30.000 -31.857 33.224 0.000 0.000 0.0000	240.500 30.000 -31.600 31.345 0.000 0.000 0.0000	240.500 30.000 -30.921 29.137 0.000 0.000 0.0000	240.500 30.000 -30.284 27.041 0.000 0.000 0.0000	240.500 30.000 -29.615 24.797 0.000 0.000 0.0000	240.500 30.000 -29.797 25.307 0.000 0.000 0.0000	240.500 30.000 -29.311 25.271 0.000 0.000 0.0000	240.500 30.000 -29.024 25.435 0.000 0.000 0.0000	240.500 30.000 -28.783 25.668 0.000 0.000 0.0000	240.500 30.000 -30.094 25.156 0.000 0.000 0.0000	240.500 30.000 -31.006 24.395 0.000 0.000 0.0000	240.500 30.000 -31.659 23.536 0.000 0.000 0.0000	240.500 30.000 -31.598 23.467 0.000 0.000 0.0000	240.500 30.000 -30.007 22.305 0.000 0.000 0.0000	240.500 30.000 -27.634 21.656 0.000 0.000 0.0000	240.500 30.000 -25.663 21.268 0.000 0.000 0.0000	240.500 30.000 -23.687 20.923 0.000 0.000 0.0000	240.500 30.000 -23.498 21.158 0.000 0.000 0.0000	240.500 30.000 -23.422 21.476 0.000 0.000 0.0000	240.500 30.000 -23.470 21.818 0.000 0.000 0.0000	240.500 30.000 -23.309 22.023 0.000 0.000 0.0000	240.500 30.000 -23.243 22.297 0.000 0.000 0.0000	240.500 30.000 -23.020 22.450 0.000 0.000 0.0000	240.500 30.000 -22.798 22.623 0.000 0.000 0.0000	240.500 30.000 -22.402 22.621 0.000 0.000 0.0000	240.500 30.000 -22.261 22.565 0.000 0.000 0.0000	240.500 30.000 -22.223 22.558 0.000 0.000 0.0000	240.500 30.000 -22.117 22.672 0.000 0.000 0.0000	240.500 30.000 -22.120 22.679 0.000 0.000 0.0000	240.500 30.000 -21.991 22.450 0.000 0.000 0.0000	240.500 30.000 -21.924 22.558 0.000 0.000 0.0000	240.500 30.000 -21.847 22.500 0.000 0.000 0.0000
241.000 30.000 -30.724 30.905 0.000 0.000 0.0000	241.000 30.000 -30.978 31.090 0.000 0.000 0.0000	241.000 30.000 -31.260 31.311 0.000 0.000 0.0000	241.000 30.000 -31.579 31.574 0.000 0.000 0.0000	241.000 30.000 -31.910 31.759 0.000 0.000 0.0000	241.000 30.000 -32.202 32.001 0.000 0.000 0.0000	241.000 30.000 -32.419 32.179 0.000 0.000 0.0000	241.000 30.000 -32.279 32.598 0.000 0.000 0.0000	241.000 30.000 -32.141 32.873 0.000 0.000 0.0000	241.000 30.000 -32.232 33.390 0.000 0.000 0.0000	241.000 30.000 -32.395 33.841 0.000 0.000 0.0000	241.000 30.000 -32.430 33.877 0.000 0.000 0.0000	241.000 30.000 -32.552 33.903 0.000 0.000 0.0000	241.000 30.000 -32.502 33.842 0.000 0.000 0.0000	241.000 30.000 -32.549 33.711 0.000 0.000 0.0000	241.000 30.000 -32.439 33.663 0.000 0.000 0.0000	241.000 30.000 -32.299 33.545 0.000 0.000 0.0000	241.000 30.000 -32.078 33.518 0.000 0.000 0.0000	241.000 30.000 -31.906 33.346 0.000 0.000 0.0000	241.000 30.000 -31.699 31.457 0.000 0.000 0.0000	241.000 30.000 -31.068 29.228 0.000 0.000 0.0000	241.000 30.000 -30.347 26.923 0.000 0.000 0.0000	241.000 30.000 -29.686 24.589 0.000 0.000 0.0000	241.000 30.000 -29.824 25.004 0.000 0.000 0.0000	241.000 30.000 -29.341 25.120 0.000 0.000 0.0000	241.000 30.000 -29.044 25.371 0.000 0.000 0.0000	241.000 30.000 -28.816 25.692 0.000 0.000 0.0000	241.000 30.000 -30.192 25.219 0.000 0.000 0.0000	241.000 30.000 -31.017 24.290 0.000 0.000 0.0000	241.000 30.000 -31.754 23.590 0.000 0.000 0.0000	241.000 30.000 -31.661 23.488 0.000 0.000 0.0000	241.000 30.000 -29.931 22.037 0.000 0.000 0.0000	241.000 30.000 -27.442 21.314 0.000 0.000 0.0000	241.000 30.000 -25.388 20.857 0.000 0.000 0.0000	241.000 30.000 -23.320 20.370 0.000 0.000 0.0000	241.000 30.000 -23.085 20.601 0.000 0.000 0.0000	241.000 30.000 -22.987 20.889 0.000 0.000 0.0000	241.000 30.000 -23.033 21.233 0.000 0.000 0.0000	241.000 30.000 -22.871 21.450 0.000 0.000 0.0000	241.000 30.000 -22.825 21.594 0.000 0.000 0.0000	241.000 30.000 -22.652 21.716 0.000 0.000 0.0000	241.000 30.000 -22.385 21.775 0.000 0.000 0.0000	241.000 30.000 -21.901 21.732 0.000 0.000 0.0000	241.000 30.000 -21.702 21.719 0.000 0.000 0.0000	241.000 30.000 -21.621 21.767 0.000 0.000 0.0000	241.000 30.000 -21.498 21.927 0.000 0.000 0.0000	241.000 30.000 -21.520 21.948 0.000 0.000 0.0000	241.000 30.000 -21.282 21.733 0.000 0.000 0.0000	241.000 30.000 -21.233 21.839 0.000 0.000 0.0000	241.000 30.000 -21.218 21.843 0.000 0.000 0.0000
241.500 30.000 -30.436 30.724 0.000 0.000 0.0000	241.500 30.000 -30.659 30.878 0.000 0.000 0.0000	241.500 30.000 -30.964 31.102 0.000 0.000 0.0000	241.500 30.000 -31.254 31.331 0.000 0.000 0.0000	241.500 30.000 -31.549 31.530 0.000 0.000 0.0000	241.500 30.000 -31.860 31.686 0.000 0.000 0.0000	241.500 30.000 -32.010 31.888 0.000 0.000 0.0000	241.500 30.000 -31.955 32.345 0.000 0.000 0.0000	241.500 30.000 -31.869 32.731 0.000 0.000 0.0000	241.500 30.000 -32.059 33.399 0.000 0.000 0.0000	241.500 30.000 -32.358 34.081 0.000 0.000 0.0000	241.500 30.000 -32.438 34.051 0.000 0.000 0.0000	241.500 30.000 -32.576 34.083 0.000 0.000 0.0000	241.500 30.000 -32.540 34.090 0.000 0.000 0.0000	241.500 30.000 -32.640 34.003 0.000 0.000 0.0000	241.500 30.000 -32.538 33.994 0.000 0.000 0.0000	241.500 30.000 -32.369 33.868 0.000 0.000 0.0000	241.500 30.000 -32.142 33.838 0.000 0.000 0.0000	241.500 30.000 -31.932 33.586 0.000 0.000 0.0000	241.500 30.000 -31.781 31.638 0.000 0.000 0.0000	241.500 30.000 -31.184 29.408 0.000 0.000 0.0000	241.500 30.000 -30.359 26.827 0.000 0.000 0.0000	241.500 30.000 -29.698 24.376 0.000 0.000 0.0000	241.500 30.000 -29.819 24.804 0.000 0.000 0.0000	241.500 30.000 -29.315 24.928 0.000 0.000 0.0000	241.500 30.000 -29.003 25.287 0.000 0.000 0.0000	241.500 30.000 -28.728 25.504 0.000 0.000 0.0000	241.500 30.000 -30.152 25.090 0.000 0.000 0.0000	241.500 30.000 -30.981 24.209 0.000 0.000 0.0000	241.500 30.000 -31.719 23.365 0.000 0.000 0.0000	241.500 30.000 -31.600 23.228 0.000 0.000 0.0000	241.500 30.000 -29.816 21.706 0.000 0.000 0.0000	241.500 30.000 -27.240 20.941 0.000 0.000 0.0000	241.500 30.000 -25.079 20.414 0.000 0.000 0.0000	241.500 30.000 -22.946 19.802 0.000 0.000 0.0000	241.500 30.000 -22.656 20.035 0.000 0.000 0.0000	241.500 30.000 -22.504 20.236 0.000 0.000 0.0000	241.500 30.000 -22.548 20.523 0.000 0.000 0.0000	241.500 30.000 -22.367 20.739 0.000 0.000 0.0000	241.500 30.000 -22.318 20.797 0.000 0.000 0.0000	241.500 30.000 -22.192 20.862 0.000 0.000 0.0000	241.500 30.000 -21.854 20.845 0.000 0.000 0.0000	241.500 30.000 -21.317 20.720 0.000 0.000 0.0000	241.500 30.000 -20.966 20.643 0.000 0.000 0.0000	241.500 30.000 -20.891 20.832 0.000 0.000 0.0000	241.500 30.000 -20.717 20.990 0.000 0.000 0.0000	241.500 30.000 -20.750 20.955 0.000 0.000 0.0000	241.500 30.000 -20.420 20.881 0.000 0.000 0.0000	241.500 30.000 -20.371 21.002 0.000 0.000 0.0000	241.500 30.000 -20.436 21.036 0.000 0.000 0.0000
[truncated: 1,209 more rows]
[truncated: 23 more columns]
