# Supplementary material for: Geodynamic evolution of southwestern North America since the Late Eocene
Source: Nat Commun. 2019 Nov 18;10:5213. doi: 10.1038/s41467-019-12950-8 (PMC6861285; doi:10.1038/s41467-019-12950-8)
Supplement: Supplementary file 22 — Supplementary Data 19 [file 41467_2019_12950_MOESM22_ESM.xlsx]

## Sheet: Sheet1
Data for 0.0 Ma	0.5 Ma	1.0 Ma	1.5 Ma	2.0 Ma	2.5 Ma	3.0 Ma	3.5 Ma	4.0 Ma	4.5 Ma	5.0 Ma	5.5 Ma	6.0 Ma	6.5 Ma	7.0 Ma	7.5 Ma	8.0 Ma	8.5 Ma	9.0 Ma	9.5 Ma	10.0 Ma	10.5 Ma	11.0 Ma	11.5 Ma	12.0 Ma	12.5 Ma	13.0 Ma	13.5 Ma	14.0 Ma	14.5 Ma	15.0 Ma	15.5 Ma	16.0 Ma	16.5 Ma	17.0 Ma	17.5 Ma	18.0 Ma	18.5 Ma	19.0 Ma	19.5 Ma	20.0 Ma	20.5 Ma	21.0 Ma	21.5 Ma	22.0 Ma	22.5 Ma	23.0 Ma	23.5 Ma	24.0 Ma	24.5 Ma
-125.75000000000000 28.750000000000000 0.30266644583325369	-125.75000000000000 28.750000000000000 0.38145200497783532	-125.75000000000000 28.750000000000000 0.36308322433324974	-125.75000000000000 28.750000000000000 0.37823497998760219	-125.75000000000000 28.750000000000000 0.39316911839363661	-125.75000000000000 28.750000000000000 0.35250219165635804	-125.75000000000000 28.750000000000000 0.34612692864660988	-125.75000000000000 28.750000000000000 0.26332988426524195	-125.75000000000000 28.750000000000000 0.31096185974946183	-125.75000000000000 28.750000000000000 0.35912721763305400	-125.75000000000000 28.750000000000000 0.33194260953715604	-125.75000000000000 28.750000000000000 0.40702657520361302	-125.75000000000000 28.750000000000000 0.36712098547721039	-125.75000000000000 28.750000000000000 0.34956728237950563	-125.75000000000000 28.750000000000000 0.39199444863467214	-125.75000000000000 28.750000000000000 0.38744152996054476	-125.75000000000000 28.750000000000000 0.35247422689020064	-125.75000000000000 28.750000000000000 0.40214646375610225	-125.75000000000000 28.750000000000000 0.45707417376116988	-125.75000000000000 28.750000000000000 0.39432748529615302	-125.75000000000000 28.750000000000000 0.46249577527797742	-125.75000000000000 28.750000000000000 0.46246059211346302	-125.75000000000000 28.750000000000000 0.49937834597164238	-125.75000000000000 28.750000000000000 0.55127236266831869	-125.75000000000000 28.750000000000000 0.56041454308326233	-125.75000000000000 28.750000000000000 0.61955774514965645	-125.75000000000000 28.750000000000000 0.59091750035037471	-125.75000000000000 28.750000000000000 0.62413909252867183	-125.75000000000000 28.750000000000000 0.58157896186589209	-125.75000000000000 28.750000000000000 0.52851486462237751	-125.75000000000000 28.750000000000000 0.55419006673749072	-125.75000000000000 28.750000000000000 0.67414545770810574	-125.75000000000000 28.750000000000000 0.66295542154047427	-125.75000000000000 28.750000000000000 0.72316684994462466	-125.75000000000000 28.750000000000000 0.80490177282697017	-125.75000000000000 28.750000000000000 0.82191029197057053	-125.75000000000000 28.750000000000000 0.75237941335603331	-125.75000000000000 28.750000000000000 0.86546455740247819	-125.75000000000000 28.750000000000000 1.3138675686247558	-125.75000000000000 28.750000000000000 1.1501297998668176	-125.75000000000000 28.750000000000000 1.2540233210553693	-125.75000000000000 28.750000000000000 1.0517034074383598	-125.75000000000000 28.750000000000000 1.0791150786694312	-125.75000000000000 28.750000000000000 1.0978247862243413	-125.75000000000000 28.750000000000000 1.0723476005003119	-125.75000000000000 28.750000000000000 0.88491684936148529	-125.75000000000000 28.750000000000000 1.0977518138676372	-125.75000000000000 28.750000000000000 1.0573700412271101	-125.75000000000000 28.750000000000000 0.94501783315704391	-125.75000000000000 28.750000000000000 0.84652680057495033
-125.25000000000000 28.750000000000000 0.56086217729399357	-125.25000000000000 28.750000000000000 0.63159771795311825	-125.25000000000000 28.750000000000000 0.67167619757782682	-125.25000000000000 28.750000000000000 0.69066376415662878	-125.25000000000000 28.750000000000000 0.73050790450119230	-125.25000000000000 28.750000000000000 0.76490345216740874	-125.25000000000000 28.750000000000000 0.80691572994999439	-125.25000000000000 28.750000000000000 0.50978332339691235	-125.25000000000000 28.750000000000000 0.52148202095128637	-125.25000000000000 28.750000000000000 0.55285995750899142	-125.25000000000000 28.750000000000000 0.51097899215350617	-125.25000000000000 28.750000000000000 0.62308685299816180	-125.25000000000000 28.750000000000000 0.53565728941147861	-125.25000000000000 28.750000000000000 0.59653993476648948	-125.25000000000000 28.750000000000000 0.54908763259378868	-125.25000000000000 28.750000000000000 0.55467178583563648	-125.25000000000000 28.750000000000000 0.56247454122450224	-125.25000000000000 28.750000000000000 0.65294650015267053	-125.25000000000000 28.750000000000000 0.62763497775021548	-125.25000000000000 28.750000000000000 0.71579121492217967	-125.25000000000000 28.750000000000000 0.63600833712173788	-125.25000000000000 28.750000000000000 0.68560885994241805	-125.25000000000000 28.750000000000000 0.73140757442550430	-125.25000000000000 28.750000000000000 0.80099624559206539	-125.25000000000000 28.750000000000000 0.86288204630941967	-125.25000000000000 28.750000000000000 0.94468404337732814	-125.25000000000000 28.750000000000000 1.0301998741545819	-125.25000000000000 28.750000000000000 1.0293998592401390	-125.25000000000000 28.750000000000000 0.98167694982363951	-125.25000000000000 28.750000000000000 0.88050053565013342	-125.25000000000000 28.750000000000000 0.95751958967736117	-125.25000000000000 28.750000000000000 1.1593530927017248	-125.25000000000000 28.750000000000000 1.1554276663575396	-125.25000000000000 28.750000000000000 1.3499800821680352	-125.25000000000000 28.750000000000000 1.6042275642080972	-125.25000000000000 28.750000000000000 1.5928068532232733	-125.25000000000000 28.750000000000000 1.4513203388311493	-125.25000000000000 28.750000000000000 1.4986363728766521	-125.25000000000000 28.750000000000000 1.4351009753472792	-125.25000000000000 28.750000000000000 1.3168399852231440	-125.25000000000000 28.750000000000000 1.2913618743464672	-125.25000000000000 28.750000000000000 1.2501252122266595	-125.25000000000000 28.750000000000000 1.0243709534729104	-125.25000000000000 28.750000000000000 1.0681311703471119	-125.25000000000000 28.750000000000000 1.0334951447807070	-125.25000000000000 28.750000000000000 1.1214925272756315	-125.25000000000000 28.750000000000000 1.1199558908707115	-125.25000000000000 28.750000000000000 1.1634193165790041	-125.25000000000000 28.750000000000000 1.1299801987093305	-125.25000000000000 28.750000000000000 1.0867454570742163
-124.75000000000000 28.750000000000000 0.67237963450675808	-124.75000000000000 28.750000000000000 0.75974567487094546	-124.75000000000000 28.750000000000000 0.79435654697889579	-124.75000000000000 28.750000000000000 0.85832849515230603	-124.75000000000000 28.750000000000000 0.95645086317370664	-124.75000000000000 28.750000000000000 1.0241700932405482	-124.75000000000000 28.750000000000000 1.1742513417928884	-124.75000000000000 28.750000000000000 0.63520861859074895	-124.75000000000000 28.750000000000000 0.59634126544576893	-124.75000000000000 28.750000000000000 0.59840340355317601	-124.75000000000000 28.750000000000000 0.55578380172985897	-124.75000000000000 28.750000000000000 0.64323583472612167	-124.75000000000000 28.750000000000000 0.57993763617540384	-124.75000000000000 28.750000000000000 0.66292715669566193	-124.75000000000000 28.750000000000000 0.62889139614229050	-124.75000000000000 28.750000000000000 0.61421250844919384	-124.75000000000000 28.750000000000000 0.59911636495157616	-124.75000000000000 28.750000000000000 0.64013885021116590	-124.75000000000000 28.750000000000000 0.68243100545619995	-124.75000000000000 28.750000000000000 0.70643051483400410	-124.75000000000000 28.750000000000000 0.81973281124659336	-124.75000000000000 28.750000000000000 0.79650469968678483	-124.75000000000000 28.750000000000000 1.0077759689718910	-124.75000000000000 28.750000000000000 1.0299596023486703	-124.75000000000000 28.750000000000000 1.0590727776779649	-124.75000000000000 28.750000000000000 1.1562448326837205	-124.75000000000000 28.750000000000000 1.1938830977620685	-124.75000000000000 28.750000000000000 1.2159747494031246	-124.75000000000000 28.750000000000000 1.1690218488609261	-124.75000000000000 28.750000000000000 0.98993436930308798	-124.75000000000000 28.750000000000000 1.1260880082946816	-124.75000000000000 28.750000000000000 1.4150586448514424	-124.75000000000000 28.750000000000000 1.4215984544723810	-124.75000000000000 28.750000000000000 1.7463329703743542	-124.75000000000000 28.750000000000000 2.0245297839130005	-124.75000000000000 28.750000000000000 2.2541472269091880	-124.75000000000000 28.750000000000000 1.8278698600005236	-124.75000000000000 28.750000000000000 1.6845651278923739	-124.75000000000000 28.750000000000000 1.4192085476717999	-124.75000000000000 28.750000000000000 1.2866674379158147	-124.75000000000000 28.750000000000000 1.1964761433526934	-124.75000000000000 28.750000000000000 1.1527360305106367	-124.75000000000000 28.750000000000000 0.96930301746375380	-124.75000000000000 28.750000000000000 1.0021479754104587	-124.75000000000000 28.750000000000000 0.97305494245736657	-124.75000000000000 28.750000000000000 1.0459417798842869	-124.75000000000000 28.750000000000000 1.0781422281309354	-124.75000000000000 28.750000000000000 1.1443062923534104	-124.75000000000000 28.750000000000000 1.1211354576189405	-124.75000000000000 28.750000000000000 1.1212947430492701
-124.25000000000000 28.750000000000000 0.95039048260301839	-124.25000000000000 28.750000000000000 0.99400285876340311	-124.25000000000000 28.750000000000000 1.0571412497247776	-124.25000000000000 28.750000000000000 1.1396627003592938	-124.25000000000000 28.750000000000000 1.3306788222527197	-124.25000000000000 28.750000000000000 1.3582704908887080	-124.25000000000000 28.750000000000000 1.5676594170696942	-124.25000000000000 28.750000000000000 0.74887231069222937	-124.25000000000000 28.750000000000000 0.68628666627453094	-124.25000000000000 28.750000000000000 0.57355859886069815	-124.25000000000000 28.750000000000000 0.60080317525051430	-124.25000000000000 28.750000000000000 0.62853743526573835	-124.25000000000000 28.750000000000000 0.59292380973486591	-124.25000000000000 28.750000000000000 0.65519407914631522	-124.25000000000000 28.750000000000000 0.62559950044179924	-124.25000000000000 28.750000000000000 0.66736373200016619	-124.25000000000000 28.750000000000000 0.58954076178350623	-124.25000000000000 28.750000000000000 0.60664981239950655	-124.25000000000000 28.750000000000000 0.64724118152825094	-124.25000000000000 28.750000000000000 0.68638996626452764	-124.25000000000000 28.750000000000000 0.68600093805367579	-124.25000000000000 28.750000000000000 0.94452059752830164	-124.25000000000000 28.750000000000000 1.0829126059483651	-124.25000000000000 28.750000000000000 1.1395443025282881	-124.25000000000000 28.750000000000000 1.1007991321839594	-124.25000000000000 28.750000000000000 1.2271544831265968	-124.25000000000000 28.750000000000000 1.3247495139547671	-124.25000000000000 28.750000000000000 1.4606393741419008	-124.25000000000000 28.750000000000000 1.3163408482339825	-124.25000000000000 28.750000000000000 1.3133384863854707	-124.25000000000000 28.750000000000000 1.3969314050566441	-124.25000000000000 28.750000000000000 1.6658553431110197	-124.25000000000000 28.750000000000000 1.7278082162824075	-124.25000000000000 28.750000000000000 2.2410537652592049	-124.25000000000000 28.750000000000000 2.4345585142575463	-124.25000000000000 28.750000000000000 3.5228716982195891	-124.25000000000000 28.750000000000000 2.1905120584931592	-124.25000000000000 28.750000000000000 1.7301135099899030	-124.25000000000000 28.750000000000000 1.3966867413655015	-124.25000000000000 28.750000000000000 1.2382286099727782	-124.25000000000000 28.750000000000000 1.1437111526092449	-124.25000000000000 28.750000000000000 1.0499994059461222	-124.25000000000000 28.750000000000000 0.89937541725512415	-124.25000000000000 28.750000000000000 0.91978640051394212	-124.25000000000000 28.750000000000000 0.91098154811735954	-124.25000000000000 28.750000000000000 0.98301176348413355	-124.25000000000000 28.750000000000000 1.0174894077190897	-124.25000000000000 28.750000000000000 1.0838896332026418	-124.25000000000000 28.750000000000000 1.0892997953464356	-124.25000000000000 28.750000000000000 1.1124270947685118
-123.75000000000000 28.750000000000000 1.4210691738448245	-123.75000000000000 28.750000000000000 1.4725292900587013	-123.75000000000000 28.750000000000000 1.5553677661805667	-123.75000000000000 28.750000000000000 1.8150052413915723	-123.75000000000000 28.750000000000000 1.8473451425289660	-123.75000000000000 28.750000000000000 2.0396854094230101	-123.75000000000000 28.750000000000000 2.3068522336046628	-123.75000000000000 28.750000000000000 0.87753217656830562	-123.75000000000000 28.750000000000000 0.75011252427052377	-123.75000000000000 28.750000000000000 0.70179400222450294	-123.75000000000000 28.750000000000000 0.68117426896687039	-123.75000000000000 28.750000000000000 0.77856091319266896	-123.75000000000000 28.750000000000000 0.66843597351976758	-123.75000000000000 28.750000000000000 0.66447210710734705	-123.75000000000000 28.750000000000000 0.65134428100204644	-123.75000000000000 28.750000000000000 0.60366169305508965	-123.75000000000000 28.750000000000000 0.56533883435467880	-123.75000000000000 28.750000000000000 0.55902728198476814	-123.75000000000000 28.750000000000000 0.58467830533383747	-123.75000000000000 28.750000000000000 0.62351186289782323	-123.75000000000000 28.750000000000000 0.60892189467531177	-123.75000000000000 28.750000000000000 0.83287371664791110	-123.75000000000000 28.750000000000000 0.90586738432656300	-123.75000000000000 28.750000000000000 1.0761049847443263	-123.75000000000000 28.750000000000000 1.1073577514663300	-123.75000000000000 28.750000000000000 1.2246804793223638	-123.75000000000000 28.750000000000000 1.2750841832227349	-123.75000000000000 28.750000000000000 1.4494242685851713	-123.75000000000000 28.750000000000000 1.3840117296559855	-123.75000000000000 28.750000000000000 1.4624823108537151	-123.75000000000000 28.750000000000000 1.4011482538872881	-123.75000000000000 28.750000000000000 2.0182950167243523	-123.75000000000000 28.750000000000000 2.2277680462751506	-123.75000000000000 28.750000000000000 2.9206047953668435	-123.75000000000000 28.750000000000000 4.0197647644979249	-123.75000000000000 28.750000000000000 5.3167584820991340	-123.75000000000000 28.750000000000000 3.0489452776409860	-123.75000000000000 28.750000000000000 1.8532759355218895	-123.75000000000000 28.750000000000000 1.3954608369719306	-123.75000000000000 28.750000000000000 1.1778823505332792	-123.75000000000000 28.750000000000000 1.0652461534797737	-123.75000000000000 28.750000000000000 0.93505473373011738	-123.75000000000000 28.750000000000000 0.82869718005545645	-123.75000000000000 28.750000000000000 0.84058805556879890	-123.75000000000000 28.750000000000000 0.85779164865201696	-123.75000000000000 28.750000000000000 0.89820182082151556	-123.75000000000000 28.750000000000000 0.98995639056205997	-123.75000000000000 28.750000000000000 1.0260437904417721	-123.75000000000000 28.750000000000000 1.0656403947664250	-123.75000000000000 28.750000000000000 1.0661299244016620
-123.25000000000000 28.750000000000000 4.2836968023587589	-123.25000000000000 28.750000000000000 4.2895027693518362	-123.25000000000000 28.750000000000000 4.7879441950909509	-123.25000000000000 28.750000000000000 4.7228850587644811	-123.25000000000000 28.750000000000000 3.9989950483732608	-123.25000000000000 28.750000000000000 3.1453512448539960	-123.25000000000000 28.750000000000000 2.7430197092202220	-123.25000000000000 28.750000000000000 1.4364086605644317	-123.25000000000000 28.750000000000000 1.1048003379381903	-123.25000000000000 28.750000000000000 1.0360487997919403	-123.25000000000000 28.750000000000000 0.98730201917672900	-123.25000000000000 28.750000000000000 0.94846372963867309	-123.25000000000000 28.750000000000000 0.78436145175607552	-123.25000000000000 28.750000000000000 0.72309907415133501	-123.25000000000000 28.750000000000000 0.59047240104885079	-123.25000000000000 28.750000000000000 0.61761094356536106	-123.25000000000000 28.750000000000000 0.58784837795116707	-123.25000000000000 28.750000000000000 0.65345406556492047	-123.25000000000000 28.750000000000000 0.64013597512408715	-123.25000000000000 28.750000000000000 0.58276922040715584	-123.25000000000000 28.750000000000000 0.67112916483860208	-123.25000000000000 28.750000000000000 0.86631368219288096	-123.25000000000000 28.750000000000000 1.0654762491273935	-123.25000000000000 28.750000000000000 1.0358515055595614	-123.25000000000000 28.750000000000000 0.99499831447467280	-123.25000000000000 28.750000000000000 1.2776725925937735	-123.25000000000000 28.750000000000000 1.3779302479656832	-123.25000000000000 28.750000000000000 1.5962556333498943	-123.25000000000000 28.750000000000000 1.4823200597988244	-123.25000000000000 28.750000000000000 1.4576097788979903	-123.25000000000000 28.750000000000000 1.8017422010275634	-123.25000000000000 28.750000000000000 2.2798327018631954	-123.25000000000000 28.750000000000000 2.5964912650219212	-123.25000000000000 28.750000000000000 3.2627181000453542	-123.25000000000000 28.750000000000000 6.0226076501003778	-123.25000000000000 28.750000000000000 5.6173413132796197	-123.25000000000000 28.750000000000000 4.9969891758208220	-123.25000000000000 28.750000000000000 2.1614717478013334	-123.25000000000000 28.750000000000000 1.4138477611672229	-123.25000000000000 28.750000000000000 1.1522091067753519	-123.25000000000000 28.750000000000000 1.0002540209469202	-123.25000000000000 28.750000000000000 0.88781890335163183	-123.25000000000000 28.750000000000000 0.76899806176027330	-123.25000000000000 28.750000000000000 0.78376275447478716	-123.25000000000000 28.750000000000000 0.80927029830711450	-123.25000000000000 28.750000000000000 0.84807864558529433	-123.25000000000000 28.750000000000000 0.92949372102705197	-123.25000000000000 28.750000000000000 0.96771262919383927	-123.25000000000000 28.750000000000000 0.99066204189572205	-123.25000000000000 28.750000000000000 1.0169941028921543
-122.75000000000000 28.750000000000000 1.9274464002869180	-122.75000000000000 28.750000000000000 2.1917909593302691	-122.75000000000000 28.750000000000000 2.1046876287386658	-122.75000000000000 28.750000000000000 2.8055240201351128	-122.75000000000000 28.750000000000000 2.9536276772416583	-122.75000000000000 28.750000000000000 3.2828726704541000	-122.75000000000000 28.750000000000000 3.8715527537926406	-122.75000000000000 28.750000000000000 1.6492233552556037	-122.75000000000000 28.750000000000000 1.3084744321617259	-122.75000000000000 28.750000000000000 1.2324491606883576	-122.75000000000000 28.750000000000000 1.2027598993634392	-122.75000000000000 28.750000000000000 1.1679937859091043	-122.75000000000000 28.750000000000000 0.95668152479247459	-122.75000000000000 28.750000000000000 0.74381290693880464	-122.75000000000000 28.750000000000000 0.78966626912649263	-122.75000000000000 28.750000000000000 0.78269558215038959	-122.75000000000000 28.750000000000000 0.63261000142066726	-122.75000000000000 28.750000000000000 0.60400354660641120	-122.75000000000000 28.750000000000000 0.60133241210965127	-122.75000000000000 28.750000000000000 0.71017467057295780	-122.75000000000000 28.750000000000000 0.68246052563068338	-122.75000000000000 28.750000000000000 0.81269314898424538	-122.75000000000000 28.750000000000000 0.98173972137791776	-122.75000000000000 28.750000000000000 0.84867638252313538	-122.75000000000000 28.750000000000000 1.1275060951696618	-122.75000000000000 28.750000000000000 1.0982939463419747	-122.75000000000000 28.750000000000000 1.2359023700413823	-122.75000000000000 28.750000000000000 1.4029691001291955	-122.75000000000000 28.750000000000000 1.5010327812796913	-122.75000000000000 28.750000000000000 1.7200906841514758	-122.75000000000000 28.750000000000000 1.8962391009405146	-122.75000000000000 28.750000000000000 2.2914181311788617	-122.75000000000000 28.750000000000000 2.7213945554865497	-122.75000000000000 28.750000000000000 4.2025804133101472	-122.75000000000000 28.750000000000000 5.0639450370795736	-122.75000000000000 28.750000000000000 5.7527978406889488	-122.75000000000000 28.750000000000000 4.8345531713827201	-122.75000000000000 28.750000000000000 2.4530194444786635	-122.75000000000000 28.750000000000000 1.5170554287583276	-122.75000000000000 28.750000000000000 1.1589925151555611	-122.75000000000000 28.750000000000000 0.98491576954011595	-122.75000000000000 28.750000000000000 0.84575786141949871	-122.75000000000000 28.750000000000000 0.75393362899874150	-122.75000000000000 28.750000000000000 0.75832451281687241	-122.75000000000000 28.750000000000000 0.78108301347762865	-122.75000000000000 28.750000000000000 0.79351175537494345	-122.75000000000000 28.750000000000000 0.85039888708847666	-122.75000000000000 28.750000000000000 0.89281271038461008	-122.75000000000000 28.750000000000000 0.91460674185819346	-122.75000000000000 28.750000000000000 0.93304555899335329
-122.25000000000000 28.750000000000000 2.0608754395492510	-122.25000000000000 28.750000000000000 2.2074502268462588	-122.25000000000000 28.750000000000000 2.2673704387769700	-122.25000000000000 28.750000000000000 2.5378677014503963	-122.25000000000000 28.750000000000000 2.5092582293098706	-122.25000000000000 28.750000000000000 2.8608251620103147	-122.25000000000000 28.750000000000000 3.5331655406668094	-122.25000000000000 28.750000000000000 2.5002939542045262	-122.25000000000000 28.750000000000000 1.8380374246810700	-122.25000000000000 28.750000000000000 1.7921913508132021	-122.25000000000000 28.750000000000000 1.7168165377051916	-122.25000000000000 28.750000000000000 1.5599539764235877	-122.25000000000000 28.750000000000000 1.3082908518108627	-122.25000000000000 28.750000000000000 1.3054572505160089	-122.25000000000000 28.750000000000000 1.1910881354326717	-122.25000000000000 28.750000000000000 1.0684523747122758	-122.25000000000000 28.750000000000000 0.90184648091240882	-122.25000000000000 28.750000000000000 0.80366088961364490	-122.25000000000000 28.750000000000000 0.75512738885680053	-122.25000000000000 28.750000000000000 0.78433145496702239	-122.25000000000000 28.750000000000000 0.82462818838720053	-122.25000000000000 28.750000000000000 0.76027676415167933	-122.25000000000000 28.750000000000000 0.89828764766981262	-122.25000000000000 28.750000000000000 0.96634616911975935	-122.25000000000000 28.750000000000000 0.99474940496399833	-122.25000000000000 28.750000000000000 0.96580623876267568	-122.25000000000000 28.750000000000000 1.2453846561050146	-122.25000000000000 28.750000000000000 1.4247701678650968	-122.25000000000000 28.750000000000000 1.5715309433658700	-122.25000000000000 28.750000000000000 1.8976217812954497	-122.25000000000000 28.750000000000000 1.6411151190060775	-122.25000000000000 28.750000000000000 2.5169479765193952	-122.25000000000000 28.750000000000000 2.6165958816086619	-122.25000000000000 28.750000000000000 4.2449621319857656	-122.25000000000000 28.750000000000000 5.5034547658862607	-122.25000000000000 28.750000000000000 4.7543766182217393	-122.25000000000000 28.750000000000000 2.5345345976964797	-122.25000000000000 28.750000000000000 2.4526205809138450	-122.25000000000000 28.750000000000000 1.6488124294686393	-122.25000000000000 28.750000000000000 1.2123338212657877	-122.25000000000000 28.750000000000000 1.0060109759099196	-122.25000000000000 28.750000000000000 0.86629264360689562	-122.25000000000000 28.750000000000000 0.80343491887139729	-122.25000000000000 28.750000000000000 0.78010219042540152	-122.25000000000000 28.750000000000000 0.78898938909470606	-122.25000000000000 28.750000000000000 0.77577013415003548	-122.25000000000000 28.750000000000000 0.80917525943506541	-122.25000000000000 28.750000000000000 0.86871142592450235	-122.25000000000000 28.750000000000000 0.87356940517327175	-122.25000000000000 28.750000000000000 0.87072908199717325
-121.75000000000000 28.750000000000000 2.4365643130796379	-121.75000000000000 28.750000000000000 2.7650334232774627	-121.75000000000000 28.750000000000000 3.1150133431101272	-121.75000000000000 28.750000000000000 3.6432918792138351	-121.75000000000000 28.750000000000000 4.2877482336164956	-121.75000000000000 28.750000000000000 4.4186815658301466	-121.75000000000000 28.750000000000000 5.1881173926296587	-121.75000000000000 28.750000000000000 1.8543396583651848	-121.75000000000000 28.750000000000000 1.5767678881789067	-121.75000000000000 28.750000000000000 1.5452797374518894	-121.75000000000000 28.750000000000000 1.5292282557550196	-121.75000000000000 28.750000000000000 1.5362799021341653	-121.75000000000000 28.750000000000000 1.4648937395079538	-121.75000000000000 28.750000000000000 1.4828731418628753	-121.75000000000000 28.750000000000000 1.3664256834037316	-121.75000000000000 28.750000000000000 1.3531411789976449	-121.75000000000000 28.750000000000000 1.1857353756385947	-121.75000000000000 28.750000000000000 1.0733282548397574	-121.75000000000000 28.750000000000000 1.1455449554213717	-121.75000000000000 28.750000000000000 1.0010059573760146	-121.75000000000000 28.750000000000000 1.0198798958785404	-121.75000000000000 28.750000000000000 0.96037992453624832	-121.75000000000000 28.750000000000000 0.94057765341702637	-121.75000000000000 28.750000000000000 0.79955740041142875	-121.75000000000000 28.750000000000000 0.99258637994126520	-121.75000000000000 28.750000000000000 1.0636064269483447	-121.75000000000000 28.750000000000000 1.0785048983245797	-121.75000000000000 28.750000000000000 1.2225267965957505	-121.75000000000000 28.750000000000000 1.3533347128755291	-121.75000000000000 28.750000000000000 1.6233676583887626	-121.75000000000000 28.750000000000000 1.8405043064382167	-121.75000000000000 28.750000000000000 2.4984294337172694	-121.75000000000000 28.750000000000000 2.7042290984971249	-121.75000000000000 28.750000000000000 3.2051494751175627	-121.75000000000000 28.750000000000000 4.6102639142192814	-121.75000000000000 28.750000000000000 3.8850718006555773	-121.75000000000000 28.750000000000000 2.2932536713530887	-121.75000000000000 28.750000000000000 2.1531655977038380	-121.75000000000000 28.750000000000000 1.6279485896947548	-121.75000000000000 28.750000000000000 1.3377361805718264	-121.75000000000000 28.750000000000000 1.0797027996610000	-121.75000000000000 28.750000000000000 0.92649672521835891	-121.75000000000000 28.750000000000000 0.86129749550679313	-121.75000000000000 28.750000000000000 0.81351763721678538	-121.75000000000000 28.750000000000000 0.84014226307618234	-121.75000000000000 28.750000000000000 0.83456121071112799	-121.75000000000000 28.750000000000000 0.83190651375441649	-121.75000000000000 28.750000000000000 0.85633615163761134	-121.75000000000000 28.750000000000000 0.89855383945358380	-121.75000000000000 28.750000000000000 0.89870023774923069
-121.25000000000000 28.750000000000000 4.8655176670447080	-121.25000000000000 28.750000000000000 4.9666482618350489	-121.25000000000000 28.750000000000000 4.6222472038824964	-121.25000000000000 28.750000000000000 4.4275930892834348	-121.25000000000000 28.750000000000000 4.3110003218197344	-121.25000000000000 28.750000000000000 4.3531133498196883	-121.25000000000000 28.750000000000000 5.1310662738161037	-121.25000000000000 28.750000000000000 2.1177821385475828	-121.25000000000000 28.750000000000000 1.7254054487957153	-121.25000000000000 28.750000000000000 1.7699000041457562	-121.25000000000000 28.750000000000000 1.6510235385880945	-121.25000000000000 28.750000000000000 1.9653236409538697	-121.25000000000000 28.750000000000000 1.7215154774693573	-121.25000000000000 28.750000000000000 1.8649054157690266	-121.25000000000000 28.750000000000000 1.8285849018658076	-121.25000000000000 28.750000000000000 1.6940873638452323	-121.25000000000000 28.750000000000000 1.6645837217769857	-121.25000000000000 28.750000000000000 1.3239091432009817	-121.25000000000000 28.750000000000000 1.4122966262947256	-121.25000000000000 28.750000000000000 1.2845885221294073	-121.25000000000000 28.750000000000000 1.2249275657754686	-121.25000000000000 28.750000000000000 1.2189825230715170	-121.25000000000000 28.750000000000000 1.0086245137390517	-121.25000000000000 28.750000000000000 0.96114911324573338	-121.25000000000000 28.750000000000000 0.93602722247162862	-121.25000000000000 28.750000000000000 1.0457534158850605	-121.25000000000000 28.750000000000000 1.0783132689747519	-121.25000000000000 28.750000000000000 1.2055457135867012	-121.25000000000000 28.750000000000000 1.3171113859337793	-121.25000000000000 28.750000000000000 1.6068653611250878	-121.25000000000000 28.750000000000000 1.6802328791078927	-121.25000000000000 28.750000000000000 2.0868736990261860	-121.25000000000000 28.750000000000000 2.5227756944950093	-121.25000000000000 28.750000000000000 3.3458247270038597	-121.25000000000000 28.750000000000000 4.0739237621201347	-121.25000000000000 28.750000000000000 2.9447486831979055	-121.25000000000000 28.750000000000000 2.2820574870149901	-121.25000000000000 28.750000000000000 1.7737059135916464	-121.25000000000000 28.750000000000000 1.6054806402119339	-121.25000000000000 28.750000000000000 1.4576730367512880	-121.25000000000000 28.750000000000000 1.2105012686347947	-121.25000000000000 28.750000000000000 1.0652377598457563	-121.25000000000000 28.750000000000000 0.91152435556537692	-121.25000000000000 28.750000000000000 0.90390223419621107	-121.25000000000000 28.750000000000000 0.84628559356193467	-121.25000000000000 28.750000000000000 0.83673334760494900	-121.25000000000000 28.750000000000000 0.80648127125465308	-121.25000000000000 28.750000000000000 0.86451966791921853	-121.25000000000000 28.750000000000000 0.82661984720174397	-121.25000000000000 28.750000000000000 0.87449343266710711
-120.75000000000000 28.750000000000000 1.9809845774523536	-120.75000000000000 28.750000000000000 2.4556417864880915	-120.75000000000000 28.750000000000000 3.2777728429921167	-120.75000000000000 28.750000000000000 3.5032724380229148	-120.75000000000000 28.750000000000000 4.2044429794541838	-120.75000000000000 28.750000000000000 4.1170352313237659	-120.75000000000000 28.750000000000000 3.8480872632895156	-120.75000000000000 28.750000000000000 1.4308051085241564	-120.75000000000000 28.750000000000000 1.1569830007287025	-120.75000000000000 28.750000000000000 1.1770225250801503	-120.75000000000000 28.750000000000000 1.1812026614299542	-120.75000000000000 28.750000000000000 1.3512707137140856	-120.75000000000000 28.750000000000000 1.4659286820819315	-120.75000000000000 28.750000000000000 1.6006664261989998	-120.75000000000000 28.750000000000000 1.6527610516850526	-120.75000000000000 28.750000000000000 1.6896791433074163	-120.75000000000000 28.750000000000000 1.6865631338399201	-120.75000000000000 28.750000000000000 1.5411885648466317	-120.75000000000000 28.750000000000000 1.6538279061454366	-120.75000000000000 28.750000000000000 1.6741109485128505	-120.75000000000000 28.750000000000000 1.3018177194232641	-120.75000000000000 28.750000000000000 1.4751009574032732	-120.75000000000000 28.750000000000000 1.1575267673101968	-120.75000000000000 28.750000000000000 1.1277303950873880	-120.75000000000000 28.750000000000000 1.0718259847218656	-120.75000000000000 28.750000000000000 1.0625451886879542	-120.75000000000000 28.750000000000000 1.0642973108791436	-120.75000000000000 28.750000000000000 1.1686201879417504	-120.75000000000000 28.750000000000000 1.1966363939671463	-120.75000000000000 28.750000000000000 1.3625067980737586	-120.75000000000000 28.750000000000000 1.3826046072678182	-120.75000000000000 28.750000000000000 2.0442719189774494	-120.75000000000000 28.750000000000000 2.1646357790359221	-120.75000000000000 28.750000000000000 2.8172090074692773	-120.75000000000000 28.750000000000000 3.2733947220145967	-120.75000000000000 28.750000000000000 2.6028965346345716	-120.75000000000000 28.750000000000000 2.2197369085752983	-120.75000000000000 28.750000000000000 1.5249686880841054	-120.75000000000000 28.750000000000000 1.4958905273806666	-120.75000000000000 28.750000000000000 1.3197464979307916	-120.75000000000000 28.750000000000000 1.2022676410724027	-120.75000000000000 28.750000000000000 1.0808413075977914	-120.75000000000000 28.750000000000000 0.99751728843682974	-120.75000000000000 28.750000000000000 0.94224779391770574	-120.75000000000000 28.750000000000000 0.84652955465861857	-120.75000000000000 28.750000000000000 0.85392538841209076	-120.75000000000000 28.750000000000000 0.85405500678617563	-120.75000000000000 28.750000000000000 0.77019536253334608	-120.75000000000000 28.750000000000000 0.77469946768239184	-120.75000000000000 28.750000000000000 0.82379081185652714
-120.25000000000000 28.750000000000000 1.8184161765469928	-120.25000000000000 28.750000000000000 2.1349075505176165	-120.25000000000000 28.750000000000000 2.3767652966818646	-120.25000000000000 28.750000000000000 3.6738575779760976	-120.25000000000000 28.750000000000000 4.2094546540005107	-120.25000000000000 28.750000000000000 4.0220929025364036	-120.25000000000000 28.750000000000000 3.9180547091767766	-120.25000000000000 28.750000000000000 1.5601251001824330	-120.25000000000000 28.750000000000000 1.0905405846475047	-120.25000000000000 28.750000000000000 1.1348721345853905	-120.25000000000000 28.750000000000000 1.1570761305375741	-120.25000000000000 28.750000000000000 1.3161290291432495	-120.25000000000000 28.750000000000000 1.3824429611461977	-120.25000000000000 28.750000000000000 1.4801688210588309	-120.25000000000000 28.750000000000000 1.5776605098950722	-120.25000000000000 28.750000000000000 1.4293704434267100	-120.25000000000000 28.750000000000000 1.4035771509896187	-120.25000000000000 28.750000000000000 1.4986186799410737	-120.25000000000000 28.750000000000000 1.5038079859117437	-120.25000000000000 28.750000000000000 1.5780930580067674	-120.25000000000000 28.750000000000000 1.4559720558659435	-120.25000000000000 28.750000000000000 1.4067691736195349	-120.25000000000000 28.750000000000000 1.1965574227952547	-120.25000000000000 28.750000000000000 1.1971826458404420	-120.25000000000000 28.750000000000000 1.1067585838264284	-120.25000000000000 28.750000000000000 1.1326647099359886	-120.25000000000000 28.750000000000000 1.1621793800866593	-120.25000000000000 28.750000000000000 1.2537133537132019	-120.25000000000000 28.750000000000000 1.3762656199218852	-120.25000000000000 28.750000000000000 1.5807057853808049	-120.25000000000000 28.750000000000000 1.5861629897143039	-120.25000000000000 28.750000000000000 1.8049157920758487	-120.25000000000000 28.750000000000000 2.0019311615565765	-120.25000000000000 28.750000000000000 2.4100070456074461	-120.25000000000000 28.750000000000000 3.0383256219935713	-120.25000000000000 28.750000000000000 2.5404429950027172	-120.25000000000000 28.750000000000000 2.0234452682472766	-120.25000000000000 28.750000000000000 1.5809293724641211	-120.25000000000000 28.750000000000000 1.3396744042991739	-120.25000000000000 28.750000000000000 1.1275045560271773	-120.25000000000000 28.750000000000000 1.0213594183355488	-120.25000000000000 28.750000000000000 0.94594494957283137	-120.25000000000000 28.750000000000000 0.94114045068088381	-120.25000000000000 28.750000000000000 0.90584628445407445	-120.25000000000000 28.750000000000000 0.83290378565233036	-120.25000000000000 28.750000000000000 0.85010418510639907	-120.25000000000000 28.750000000000000 0.86090708727769660	-120.25000000000000 28.750000000000000 0.70265502240150246	-120.25000000000000 28.750000000000000 0.70047431154993423	-120.25000000000000 28.750000000000000 0.77521736096096450
-119.75000000000000 28.750000000000000 1.6924584545968053	-119.75000000000000 28.750000000000000 1.8801910823837924	-119.75000000000000 28.750000000000000 2.5070252412199392	-119.75000000000000 28.750000000000000 3.4178107064805898	-119.75000000000000 28.750000000000000 4.1330734384641445	-119.75000000000000 28.750000000000000 4.1056196872641459	-119.75000000000000 28.750000000000000 3.9456107037486658	-119.75000000000000 28.750000000000000 1.1667093355204929	-119.75000000000000 28.750000000000000 0.85630950885362067	-119.75000000000000 28.750000000000000 0.83921022312060412	-119.75000000000000 28.750000000000000 0.83451757089917000	-119.75000000000000 28.750000000000000 1.0091918512125353	-119.75000000000000 28.750000000000000 1.0716154051000513	-119.75000000000000 28.750000000000000 1.1086516416226238	-119.75000000000000 28.750000000000000 1.1485606757049589	-119.75000000000000 28.750000000000000 1.2394746415684061	-119.75000000000000 28.750000000000000 1.2978575945626589	-119.75000000000000 28.750000000000000 1.4190778354796538	-119.75000000000000 28.750000000000000 1.4549779243577490	-119.75000000000000 28.750000000000000 1.5068373613029094	-119.75000000000000 28.750000000000000 1.4413706127034429	-119.75000000000000 28.750000000000000 1.3349709692397125	-119.75000000000000 28.750000000000000 1.2662826597589087	-119.75000000000000 28.750000000000000 1.3424342493291554	-119.75000000000000 28.750000000000000 1.1274153759851062	-119.75000000000000 28.750000000000000 1.1492496992166341	-119.75000000000000 28.750000000000000 1.1919661950360041	-119.75000000000000 28.750000000000000 1.2182103901869543	-119.75000000000000 28.750000000000000 1.3620252901097503	-119.75000000000000 28.750000000000000 1.5784454719456920	-119.75000000000000 28.750000000000000 1.5408146082370842	-119.75000000000000 28.750000000000000 1.8261516206998347	-119.75000000000000 28.750000000000000 1.8818924487681623	-119.75000000000000 28.750000000000000 2.3497703502936713	-119.75000000000000 28.750000000000000 3.6570005404900345	-119.75000000000000 28.750000000000000 2.3628341755525333	-119.75000000000000 28.750000000000000 1.9928984458208694	-119.75000000000000 28.750000000000000 1.6604896109301073	-119.75000000000000 28.750000000000000 1.3483370928289835	-119.75000000000000 28.750000000000000 1.0645037202254006	-119.75000000000000 28.750000000000000 0.82228432738191082	-119.75000000000000 28.750000000000000 0.76613583506899574	-119.75000000000000 28.750000000000000 0.80799720367732764	-119.75000000000000 28.750000000000000 0.82424613704365146	-119.75000000000000 28.750000000000000 0.81527936610144947	-119.75000000000000 28.750000000000000 0.82623906121094948	-119.75000000000000 28.750000000000000 0.81986042224730138	-119.75000000000000 28.750000000000000 0.70348840301859017	-119.75000000000000 28.750000000000000 0.63142799182024933	-119.75000000000000 28.750000000000000 0.66373432001682764
-119.25000000000000 28.750000000000000 1.6619288583488896	-119.25000000000000 28.750000000000000 1.9474832084300235	-119.25000000000000 28.750000000000000 2.2206213830685981	-119.25000000000000 28.750000000000000 2.5821483436481785	-119.25000000000000 28.750000000000000 3.1717469195825938	-119.25000000000000 28.750000000000000 3.3259795664749303	-119.25000000000000 28.750000000000000 2.7856277434901013	-119.25000000000000 28.750000000000000 1.2822485300048334	-119.25000000000000 28.750000000000000 0.88360899079349386	-119.25000000000000 28.750000000000000 0.94987398477661944	-119.25000000000000 28.750000000000000 0.93117781216529738	-119.25000000000000 28.750000000000000 0.96961363061437211	-119.25000000000000 28.750000000000000 1.0004101888054040	-119.25000000000000 28.750000000000000 1.0851388172266141	-119.25000000000000 28.750000000000000 1.0226762215821377	-119.25000000000000 28.750000000000000 0.98651980759681313	-119.25000000000000 28.750000000000000 1.0329215770173006	-119.25000000000000 28.750000000000000 1.0487436966544288	-119.25000000000000 28.750000000000000 1.0507800096001108	-119.25000000000000 28.750000000000000 1.2303418131504726	-119.25000000000000 28.750000000000000 1.3059311808797232	-119.25000000000000 28.750000000000000 1.1514214532101406	-119.25000000000000 28.750000000000000 1.2079995915035064	-119.25000000000000 28.750000000000000 1.1738725605392863	-119.25000000000000 28.750000000000000 1.0998806803410663	-119.25000000000000 28.750000000000000 1.1542942168385493	-119.25000000000000 28.750000000000000 1.2330944145137561	-119.25000000000000 28.750000000000000 1.3329993934789508	-119.25000000000000 28.750000000000000 1.4602844830217268	-119.25000000000000 28.750000000000000 1.8673236027301250	-119.25000000000000 28.750000000000000 1.8172265938208376	-119.25000000000000 28.750000000000000 1.9016481492284685	-119.25000000000000 28.750000000000000 1.9676632883259111	-119.25000000000000 28.750000000000000 2.1381178697026377	-119.25000000000000 28.750000000000000 3.1616625436739247	-119.25000000000000 28.750000000000000 2.6310197982410566	-119.25000000000000 28.750000000000000 2.0396101844252765	-119.25000000000000 28.750000000000000 1.8965038605385853	-119.25000000000000 28.750000000000000 1.3659314730933663	-119.25000000000000 28.750000000000000 1.0574429125535116	-119.25000000000000 28.750000000000000 0.80201412965044094	-119.25000000000000 28.750000000000000 0.73394847313409284	-119.25000000000000 28.750000000000000 0.71658946323294348	-119.25000000000000 28.750000000000000 0.76996571825795102	-119.25000000000000 28.750000000000000 0.81158763701906544	-119.25000000000000 28.750000000000000 0.81848219021206214	-119.25000000000000 28.750000000000000 0.77761513413365235	-119.25000000000000 28.750000000000000 0.69443504620148933	-119.25000000000000 28.750000000000000 0.62104126770489132	-119.25000000000000 28.750000000000000 0.62310864551500456
-118.75000000000000 28.750000000000000 1.4448467515635184	-118.75000000000000 28.750000000000000 1.5747200535198473	-118.75000000000000 28.750000000000000 1.5729936974234076	-118.75000000000000 28.750000000000000 1.8081906821664748	-118.75000000000000 28.750000000000000 1.7418243418220571	-118.75000000000000 28.750000000000000 1.7458731649908175	-118.75000000000000 28.750000000000000 1.6314757412052014	-118.75000000000000 28.750000000000000 0.88959587517044603	-118.75000000000000 28.750000000000000 0.74311318230100476	-118.75000000000000 28.750000000000000 0.76949163905460094	-118.75000000000000 28.750000000000000 0.79604573544054202	-118.75000000000000 28.750000000000000 0.81135648403439731	-118.75000000000000 28.750000000000000 0.83775315198045031	-118.75000000000000 28.750000000000000 0.90625692935579627	-118.75000000000000 28.750000000000000 0.90700746300605561	-118.75000000000000 28.750000000000000 0.93105899157155381	-118.75000000000000 28.750000000000000 0.95181204474220404	-118.75000000000000 28.750000000000000 0.96535769872241817	-118.75000000000000 28.750000000000000 0.95518918319880808	-118.75000000000000 28.750000000000000 1.0146841327280851	-118.75000000000000 28.750000000000000 1.1703305882328612	-118.75000000000000 28.750000000000000 1.0652025327637158	-118.75000000000000 28.750000000000000 1.1695774145856028	-118.75000000000000 28.750000000000000 1.0724106325315610	-118.75000000000000 28.750000000000000 1.0361189472974328	-118.75000000000000 28.750000000000000 1.0705264638766436	-118.75000000000000 28.750000000000000 1.1170345145568605	-118.75000000000000 28.750000000000000 1.1939048277129827	-118.75000000000000 28.750000000000000 1.5043475361712022	-118.75000000000000 28.750000000000000 1.7335140935958389	-118.75000000000000 28.750000000000000 1.7198699512761997	-118.75000000000000 28.750000000000000 1.9613005356418001	-118.75000000000000 28.750000000000000 1.9194723156396647	-118.75000000000000 28.750000000000000 2.2255327806654046	-118.75000000000000 28.750000000000000 2.9708754598300291	-118.75000000000000 28.750000000000000 2.5195388519199562	-118.75000000000000 28.750000000000000 2.3006674875959123	-118.75000000000000 28.750000000000000 1.7122277002502246	-118.75000000000000 28.750000000000000 1.3483838319536456	-118.75000000000000 28.750000000000000 1.0868169265001248	-118.75000000000000 28.750000000000000 0.82520367713177945	-118.75000000000000 28.750000000000000 0.75645735792684943	-118.75000000000000 28.750000000000000 0.75646732702215214	-118.75000000000000 28.750000000000000 0.84638766571611823	-118.75000000000000 28.750000000000000 0.82109746291223207	-118.75000000000000 28.750000000000000 0.82128704747698977	-118.75000000000000 28.750000000000000 0.71403754552598064	-118.75000000000000 28.750000000000000 0.78329684506594743	-118.75000000000000 28.750000000000000 0.68978105510479415	-118.75000000000000 28.750000000000000 0.64363984628711834
-118.25000000000000 28.750000000000000 0.89669330080801357	-118.25000000000000 28.750000000000000 0.94370524640077436	-118.25000000000000 28.750000000000000 0.97850069881282653	-118.25000000000000 28.750000000000000 1.0063552844654449	-118.25000000000000 28.750000000000000 0.97196629614589514	-118.25000000000000 28.750000000000000 1.0332866760139046	-118.25000000000000 28.750000000000000 1.2182591556062989	-118.25000000000000 28.750000000000000 0.80854733029623760	-118.25000000000000 28.750000000000000 0.72257251238821163	-118.25000000000000 28.750000000000000 0.67559380923173018	-118.25000000000000 28.750000000000000 0.68304669162851173	-118.25000000000000 28.750000000000000 0.72957437064942332	-118.25000000000000 28.750000000000000 0.78312957369553560	-118.25000000000000 28.750000000000000 0.71564562096341389	-118.25000000000000 28.750000000000000 0.74339599348992735	-118.25000000000000 28.750000000000000 0.77720258179723256	-118.25000000000000 28.750000000000000 0.80835115554329096	-118.25000000000000 28.750000000000000 0.81700863504561527	-118.25000000000000 28.750000000000000 0.78464189819659058	-118.25000000000000 28.750000000000000 0.83828757395509246	-118.25000000000000 28.750000000000000 0.95735735288180024	-118.25000000000000 28.750000000000000 0.92666474573764357	-118.25000000000000 28.750000000000000 1.0594253724539326	-118.25000000000000 28.750000000000000 0.95567907253684925	-118.25000000000000 28.750000000000000 0.95332084128447292	-118.25000000000000 28.750000000000000 1.0184588741333556	-118.25000000000000 28.750000000000000 0.99676878959694903	-118.25000000000000 28.750000000000000 1.1428364737958634	-118.25000000000000 28.750000000000000 1.3092688183681349	-118.25000000000000 28.750000000000000 1.7669923501204521	-118.25000000000000 28.750000000000000 1.7416587826515622	-118.25000000000000 28.750000000000000 1.9028521098423163	-118.25000000000000 28.750000000000000 1.8650610272812871	-118.25000000000000 28.750000000000000 2.1822924312190231	-118.25000000000000 28.750000000000000 3.0903022227673689	-118.25000000000000 28.750000000000000 2.7590468863546151	-118.25000000000000 28.750000000000000 2.1090523245325890	-118.25000000000000 28.750000000000000 1.6092757153448947	-118.25000000000000 28.750000000000000 1.3584833310088806	-118.25000000000000 28.750000000000000 1.1445435962013011	-118.25000000000000 28.750000000000000 0.91186270082307819	-118.25000000000000 28.750000000000000 0.83186722757091092	-118.25000000000000 28.750000000000000 0.79163738395292249	-118.25000000000000 28.750000000000000 0.87606426011203842	-118.25000000000000 28.750000000000000 0.84058395943730324	-118.25000000000000 28.750000000000000 0.76575174418852554	-118.25000000000000 28.750000000000000 0.70113786013135315	-118.25000000000000 28.750000000000000 0.86655115371158165	-118.25000000000000 28.750000000000000 0.88856862187824603	-118.25000000000000 28.750000000000000 0.70864027753324055
-117.75000000000000 28.750000000000000 0.88406339054143201	-117.75000000000000 28.750000000000000 0.84986058792637087	-117.75000000000000 28.750000000000000 0.76897641791727200	-117.75000000000000 28.750000000000000 0.81452594032915449	-117.75000000000000 28.750000000000000 0.82163453601213332	-117.75000000000000 28.750000000000000 0.78796685733606431	-117.75000000000000 28.750000000000000 1.0335722762798598	-117.75000000000000 28.750000000000000 0.68160068493291492	-117.75000000000000 28.750000000000000 0.64351237236766834	-117.75000000000000 28.750000000000000 0.58234146738969905	-117.75000000000000 28.750000000000000 0.67595301057532242	-117.75000000000000 28.750000000000000 0.73150647598976681	-117.75000000000000 28.750000000000000 0.70398906015693008	-117.75000000000000 28.750000000000000 0.70654603270575678	-117.75000000000000 28.750000000000000 0.69378938792256972	-117.75000000000000 28.750000000000000 0.79143901688751850	-117.75000000000000 28.750000000000000 0.80213718084131136	-117.75000000000000 28.750000000000000 0.82692034870035058	-117.75000000000000 28.750000000000000 0.75072512909091316	-117.75000000000000 28.750000000000000 0.79439966604305490	-117.75000000000000 28.750000000000000 0.86398017436783647	-117.75000000000000 28.750000000000000 0.85594276028422023	-117.75000000000000 28.750000000000000 1.1165986387833253	-117.75000000000000 28.750000000000000 0.89958039346467566	-117.75000000000000 28.750000000000000 0.96730670298396071	-117.75000000000000 28.750000000000000 0.84327566978604296	-117.75000000000000 28.750000000000000 0.91772675107158308	-117.75000000000000 28.750000000000000 1.0438638854487619	-117.75000000000000 28.750000000000000 1.3068625616076486	-117.75000000000000 28.750000000000000 1.6000604261880815	-117.75000000000000 28.750000000000000 1.5954326066243123	-117.75000000000000 28.750000000000000 1.9460865180827536	-117.75000000000000 28.750000000000000 1.8966270910212153	-117.75000000000000 28.750000000000000 2.2460633837845028	-117.75000000000000 28.750000000000000 3.5917551253028481	-117.75000000000000 28.750000000000000 2.9123491712692835	-117.75000000000000 28.750000000000000 2.1846845628743390	-117.75000000000000 28.750000000000000 1.6350823429345460	-117.75000000000000 28.750000000000000 1.2676157485915522	-117.75000000000000 28.750000000000000 1.2168396416021865	-117.75000000000000 28.750000000000000 0.93196196967453870	-117.75000000000000 28.750000000000000 0.92681117076077602	-117.75000000000000 28.750000000000000 0.80874393123283894	-117.75000000000000 28.750000000000000 0.80194628733263595	-117.75000000000000 28.750000000000000 0.79822172729228169	-117.75000000000000 28.750000000000000 0.84700155421335077	-117.75000000000000 28.750000000000000 0.90417743683688778	-117.75000000000000 28.750000000000000 0.85261996077914926	-117.75000000000000 28.750000000000000 0.86564032164732263	-117.75000000000000 28.750000000000000 0.77171293078313907
-117.25000000000000 28.750000000000000 0.77718027892344521	-117.25000000000000 28.750000000000000 0.77820535445861316	-117.25000000000000 28.750000000000000 0.74111084736415056	-117.25000000000000 28.750000000000000 0.75618483679439574	-117.25000000000000 28.750000000000000 0.77206969819826987	-117.25000000000000 28.750000000000000 0.77597375529090840	-117.25000000000000 28.750000000000000 0.99906974162080098	-117.25000000000000 28.750000000000000 0.74684302161122695	-117.25000000000000 28.750000000000000 0.57698786223912124	-117.25000000000000 28.750000000000000 0.61792533607749689	-117.25000000000000 28.750000000000000 0.73030278434276108	-117.25000000000000 28.750000000000000 0.72724110923422092	-117.25000000000000 28.750000000000000 0.69759402806316817	-117.25000000000000 28.750000000000000 0.75290123635337991	-117.25000000000000 28.750000000000000 0.75581246374228517	-117.25000000000000 28.750000000000000 0.79622134232129127	-117.25000000000000 28.750000000000000 0.80011650665667844	-117.25000000000000 28.750000000000000 0.84148923572309386	-117.25000000000000 28.750000000000000 0.80458394927379306	-117.25000000000000 28.750000000000000 0.85870111881924827	-117.25000000000000 28.750000000000000 0.85444695044662455	-117.25000000000000 28.750000000000000 0.86943844596791098	-117.25000000000000 28.750000000000000 1.0066161438083734	-117.25000000000000 28.750000000000000 0.97046557903932062	-117.25000000000000 28.750000000000000 0.88144757750040281	-117.25000000000000 28.750000000000000 0.86631581421553905	-117.25000000000000 28.750000000000000 0.89724687721310314	-117.25000000000000 28.750000000000000 1.0044264820405708	-117.25000000000000 28.750000000000000 1.2721121653443208	-117.25000000000000 28.750000000000000 1.4323131046602611	-117.25000000000000 28.750000000000000 1.4861460358106020	-117.25000000000000 28.750000000000000 1.7624678692284630	-117.25000000000000 28.750000000000000 1.9129395822540307	-117.25000000000000 28.750000000000000 2.4389145270433925	-117.25000000000000 28.750000000000000 4.3199216590142520	-117.25000000000000 28.750000000000000 2.3397692897645070	-117.25000000000000 28.750000000000000 1.8780566494596327	-117.25000000000000 28.750000000000000 1.4593443750561244	-117.25000000000000 28.750000000000000 1.3447245579398512	-117.25000000000000 28.750000000000000 1.3942478710931150	-117.25000000000000 28.750000000000000 1.0544659404576657	-117.25000000000000 28.750000000000000 0.93938718048548731	-117.25000000000000 28.750000000000000 0.93957877387171052	-117.25000000000000 28.750000000000000 0.93669936068047321	-117.25000000000000 28.750000000000000 0.76409196404119961	-117.25000000000000 28.750000000000000 0.81211520573132689	-117.25000000000000 28.750000000000000 0.82194438361072653	-117.25000000000000 28.750000000000000 0.78402522494991977	-117.25000000000000 28.750000000000000 0.79064429865608610	-117.25000000000000 28.750000000000000 0.83497257991162188
-116.75000000000000 28.750000000000000 0.88851744945236788	-116.75000000000000 28.750000000000000 0.85779722349431042	-116.75000000000000 28.750000000000000 0.88991785701055981	-116.75000000000000 28.750000000000000 0.85566464623719340	-116.75000000000000 28.750000000000000 0.80910026360682608	-116.75000000000000 28.750000000000000 0.75939624451430277	-116.75000000000000 28.750000000000000 0.82369318193420726	-116.75000000000000 28.750000000000000 0.77329113304596864	-116.75000000000000 28.750000000000000 0.60676760776987815	-116.75000000000000 28.750000000000000 0.57838176671173747	-116.75000000000000 28.750000000000000 0.60400553334830687	-116.75000000000000 28.750000000000000 0.56850008014500963	-116.75000000000000 28.750000000000000 0.54762009226227726	-116.75000000000000 28.750000000000000 0.68649558819382561	-116.75000000000000 28.750000000000000 0.69879383066135048	-116.75000000000000 28.750000000000000 0.70446495130036413	-116.75000000000000 28.750000000000000 0.72722203290777909	-116.75000000000000 28.750000000000000 0.75238210794775018	-116.75000000000000 28.750000000000000 0.75539727574854632	-116.75000000000000 28.750000000000000 0.73544349364801420	-116.75000000000000 28.750000000000000 0.78677720066550572	-116.75000000000000 28.750000000000000 0.80577393635902528	-116.75000000000000 28.750000000000000 1.0048841440304666	-116.75000000000000 28.750000000000000 0.98671344099842051	-116.75000000000000 28.750000000000000 0.85603434203391193	-116.75000000000000 28.750000000000000 0.90692903662145463	-116.75000000000000 28.750000000000000 0.89932266016452800	-116.75000000000000 28.750000000000000 1.0352087928789493	-116.75000000000000 28.750000000000000 1.2688703752193986	-116.75000000000000 28.750000000000000 1.3665695608566597	-116.75000000000000 28.750000000000000 1.3563784080202217	-116.75000000000000 28.750000000000000 1.7829688771706629	-116.75000000000000 28.750000000000000 2.1407320354573578	-116.75000000000000 28.750000000000000 2.7093497478217836	-116.75000000000000 28.750000000000000 3.9247650195705432	-116.75000000000000 28.750000000000000 2.6330950789569290	-116.75000000000000 28.750000000000000 1.7385580337360094	-116.75000000000000 28.750000000000000 1.3831222364429441	-116.75000000000000 28.750000000000000 1.4011478149722962	-116.75000000000000 28.750000000000000 1.3457557453076918	-116.75000000000000 28.750000000000000 1.1301435998604594	-116.75000000000000 28.750000000000000 0.93004018675160771	-116.75000000000000 28.750000000000000 0.93945973745074463	-116.75000000000000 28.750000000000000 0.93927473618065327	-116.75000000000000 28.750000000000000 0.83609409634572984	-116.75000000000000 28.750000000000000 0.85591193272023924	-116.75000000000000 28.750000000000000 0.75641937545701543	-116.75000000000000 28.750000000000000 0.72988631795457470	-116.75000000000000 28.750000000000000 0.81509755989211519	-116.75000000000000 28.750000000000000 0.81878578497523280
-116.25000000000000 28.750000000000000 0.92308114482619286	-116.25000000000000 28.750000000000000 0.89137246888227062	-116.25000000000000 28.750000000000000 0.99013522676768539	-116.25000000000000 28.750000000000000 1.0024190104360697	-116.25000000000000 28.750000000000000 0.88973399814980036	-116.25000000000000 28.750000000000000 0.70812273066528142	-116.25000000000000 28.750000000000000 0.71990434881626164	-116.25000000000000 28.750000000000000 0.78183780685604287	-116.25000000000000 28.750000000000000 0.69915314672496176	-116.25000000000000 28.750000000000000 0.60923292565160581	-116.25000000000000 28.750000000000000 0.51232332020167803	-116.25000000000000 28.750000000000000 0.53720377852478030	-116.25000000000000 28.750000000000000 0.51265408199779661	-116.25000000000000 28.750000000000000 0.52003926592034733	-116.25000000000000 28.750000000000000 0.55404310237840748	-116.25000000000000 28.750000000000000 0.52352886555512579	-116.25000000000000 28.750000000000000 0.53928825821166859	-116.25000000000000 28.750000000000000 0.53070286795916177	-116.25000000000000 28.750000000000000 0.57739502121585040	-116.25000000000000 28.750000000000000 0.60900162670513380	-116.25000000000000 28.750000000000000 0.68652467622769608	-116.25000000000000 28.750000000000000 0.71505567863349873	-116.25000000000000 28.750000000000000 0.87586424668614160	-116.25000000000000 28.750000000000000 0.98252495769839365	-116.25000000000000 28.750000000000000 0.82142279985524336	-116.25000000000000 28.750000000000000 0.95794024733260663	-116.25000000000000 28.750000000000000 0.90139149358029924	-116.25000000000000 28.750000000000000 1.0817786715042628	-116.25000000000000 28.750000000000000 1.3543583877438476	-116.25000000000000 28.750000000000000 1.4368695245544829	-116.25000000000000 28.750000000000000 1.3544014745590343	-116.25000000000000 28.750000000000000 1.8259410247793064	-116.25000000000000 28.750000000000000 2.2394867540336625	-116.25000000000000 28.750000000000000 2.8281742762210071	-116.25000000000000 28.750000000000000 3.4728302546753738	-116.25000000000000 28.750000000000000 2.4903003555628156	-116.25000000000000 28.750000000000000 1.6100158653712682	-116.25000000000000 28.750000000000000 1.6218662939498474	-116.25000000000000 28.750000000000000 1.3268995561181678	-116.25000000000000 28.750000000000000 1.2936997666666812	-116.25000000000000 28.750000000000000 1.1754399837958391	-116.25000000000000 28.750000000000000 0.98767553887963422	-116.25000000000000 28.750000000000000 0.99635482019270583	-116.25000000000000 28.750000000000000 0.98398076130891632	-116.25000000000000 28.750000000000000 0.89648928450325172	-116.25000000000000 28.750000000000000 0.88317335282870746	-116.25000000000000 28.750000000000000 0.86204280184472803	-116.25000000000000 28.750000000000000 0.82988056259720189	-116.25000000000000 28.750000000000000 0.79331473924931739	-116.25000000000000 28.750000000000000 0.79994386925699734
-115.75000000000000 28.750000000000000 0.92055327091878736	-115.75000000000000 28.750000000000000 0.97100179250717933	-115.75000000000000 28.750000000000000 1.0535248261412613	-115.75000000000000 28.750000000000000 0.99955130368578105	-115.75000000000000 28.750000000000000 1.0015022375911706	-115.75000000000000 28.750000000000000 0.96259056106770313	-115.75000000000000 28.750000000000000 0.87650718555191409	-115.75000000000000 28.750000000000000 1.0111121615948402	-115.75000000000000 28.750000000000000 0.88237083631851587	-115.75000000000000 28.750000000000000 0.83033531257779791	-115.75000000000000 28.750000000000000 0.66218086401625131	-115.75000000000000 28.750000000000000 0.65205340765406283	-115.75000000000000 28.750000000000000 0.58670961472284333	-115.75000000000000 28.750000000000000 0.59176663160537701	-115.75000000000000 28.750000000000000 0.56139468203402021	-115.75000000000000 28.750000000000000 0.54446324135334634	-115.75000000000000 28.750000000000000 0.60232825626621078	-115.75000000000000 28.750000000000000 0.51969816160495608	-115.75000000000000 28.750000000000000 0.53144768063015313	-115.75000000000000 28.750000000000000 0.61309057432072589	-115.75000000000000 28.750000000000000 0.60957299271653897	-115.75000000000000 28.750000000000000 0.57565518290190887	-115.75000000000000 28.750000000000000 0.70083643677811092	-115.75000000000000 28.750000000000000 0.73169883889519050	-115.75000000000000 28.750000000000000 0.69277357056979982	-115.75000000000000 28.750000000000000 0.79345945563060494	-115.75000000000000 28.750000000000000 0.79511350905294209	-115.75000000000000 28.750000000000000 0.94227725778683824	-115.75000000000000 28.750000000000000 1.1827870673383334	-115.75000000000000 28.750000000000000 1.4254974235106723	-115.75000000000000 28.750000000000000 1.4074189233747336	-115.75000000000000 28.750000000000000 1.7435439993571622	-115.75000000000000 28.750000000000000 2.2085147935299063	-115.75000000000000 28.750000000000000 2.6858653333518427	-115.75000000000000 28.750000000000000 3.8852633314935314	-115.75000000000000 28.750000000000000 2.0302152178742912	-115.75000000000000 28.750000000000000 1.4976283574125093	-115.75000000000000 28.750000000000000 1.6776853882072538	-115.75000000000000 28.750000000000000 1.3038813797271163	-115.75000000000000 28.750000000000000 1.2643610777702492	-115.75000000000000 28.750000000000000 1.2028466237310063	-115.75000000000000 28.750000000000000 1.0317774218316293	-115.75000000000000 28.750000000000000 1.0888658217998202	-115.75000000000000 28.750000000000000 1.0743859613945634	-115.75000000000000 28.750000000000000 1.0070813645756564	-115.75000000000000 28.750000000000000 0.96855620764926331	-115.75000000000000 28.750000000000000 0.93580202354126052	-115.75000000000000 28.750000000000000 0.89833294716453149	-115.75000000000000 28.750000000000000 0.88045916346993269	-115.75000000000000 28.750000000000000 0.87757424427743547
-115.25000000000000 28.750000000000000 0.60012064970990886	-115.25000000000000 28.750000000000000 0.63757072338332799	-115.25000000000000 28.750000000000000 0.70025497637140710	-115.25000000000000 28.750000000000000 0.67885748212566066	-115.25000000000000 28.750000000000000 0.75629938658046847	-115.25000000000000 28.750000000000000 0.86372604719995927	-115.25000000000000 28.750000000000000 0.88138440975637433	-115.25000000000000 28.750000000000000 1.0445044008475137	-115.25000000000000 28.750000000000000 1.0915530670656362	-115.25000000000000 28.750000000000000 1.0700444351425276	-115.25000000000000 28.750000000000000 0.95054273641015319	-115.25000000000000 28.750000000000000 0.83358372300613603	-115.25000000000000 28.750000000000000 0.84910584135021194	-115.25000000000000 28.750000000000000 0.76818384948094875	-115.25000000000000 28.750000000000000 0.71552854518402087	-115.25000000000000 28.750000000000000 0.74808085487724407	-115.25000000000000 28.750000000000000 0.79634751833044826	-115.25000000000000 28.750000000000000 0.74842900449776861	-115.25000000000000 28.750000000000000 0.73517570421127842	-115.25000000000000 28.750000000000000 0.74896243990802169	-115.25000000000000 28.750000000000000 0.59430296844363106	-115.25000000000000 28.750000000000000 0.53543342195957999	-115.25000000000000 28.750000000000000 0.54069081422575760	-115.25000000000000 28.750000000000000 0.54578131853693301	-115.25000000000000 28.750000000000000 0.53061693334874871	-115.25000000000000 28.750000000000000 0.53618577207709972	-115.25000000000000 28.750000000000000 0.56247268656797500	-115.25000000000000 28.750000000000000 0.66892961220226677	-115.25000000000000 28.750000000000000 0.92008759337215618	-115.25000000000000 28.750000000000000 1.1935566794744323	-115.25000000000000 28.750000000000000 1.2892976230406552	-115.25000000000000 28.750000000000000 1.6458499626118279	-115.25000000000000 28.750000000000000 2.2423397833465937	-115.25000000000000 28.750000000000000 2.6558801843034145	-115.25000000000000 28.750000000000000 3.7973648956497943	-115.25000000000000 28.750000000000000 1.7162366068075925	-115.25000000000000 28.750000000000000 1.3204588235310764	-115.25000000000000 28.750000000000000 1.2046218746870478	-115.25000000000000 28.750000000000000 1.0371827410827674	-115.25000000000000 28.750000000000000 1.0313059743396176	-115.25000000000000 28.750000000000000 0.90175883769291099	-115.25000000000000 28.750000000000000 0.88178422696844760	-115.25000000000000 28.750000000000000 0.82641222803271275	-115.25000000000000 28.750000000000000 0.80229099047350494	-115.25000000000000 28.750000000000000 0.75556576253896701	-115.25000000000000 28.750000000000000 0.72790723386912193	-115.25000000000000 28.750000000000000 0.72320305921982742	-115.25000000000000 28.750000000000000 0.68454471318833776	-115.25000000000000 28.750000000000000 0.66362863241922099	-115.25000000000000 28.750000000000000 0.64653791149135620
-114.75000000000000 28.750000000000000 0.40784134277379808	-114.75000000000000 28.750000000000000 0.38819322997199246	-114.75000000000000 28.750000000000000 0.41985103723082556	-114.75000000000000 28.750000000000000 0.45806926816833715	-114.75000000000000 28.750000000000000 0.45378126808544123	-114.75000000000000 28.750000000000000 0.50664402732874769	-114.75000000000000 28.750000000000000 0.54542929996638434	-114.75000000000000 28.750000000000000 0.66157583938149089	-114.75000000000000 28.750000000000000 0.68737647213602127	-114.75000000000000 28.750000000000000 0.88111974520557812	-114.75000000000000 28.750000000000000 0.78454671172669732	-114.75000000000000 28.750000000000000 0.89566910295027591	-114.75000000000000 28.750000000000000 1.0167617537052094	-114.75000000000000 28.750000000000000 0.96531552113879759	-114.75000000000000 28.750000000000000 0.90401363161522652	-114.75000000000000 28.750000000000000 0.91512683768006575	-114.75000000000000 28.750000000000000 1.0253914489068525	-114.75000000000000 28.750000000000000 1.0449999344976741	-114.75000000000000 28.750000000000000 0.91168334480235391	-114.75000000000000 28.750000000000000 0.88395527750732383	-114.75000000000000 28.750000000000000 0.63398260553442731	-114.75000000000000 28.750000000000000 0.61484435335171694	-114.75000000000000 28.750000000000000 0.53616577857097691	-114.75000000000000 28.750000000000000 0.50522906601820483	-114.75000000000000 28.750000000000000 0.48127987962501928	-114.75000000000000 28.750000000000000 0.40205613475604779	-114.75000000000000 28.750000000000000 0.40256184769336401	-114.75000000000000 28.750000000000000 0.51890050266640519	-114.75000000000000 28.750000000000000 0.63264983288355936	-114.75000000000000 28.750000000000000 0.87146692665980774	-114.75000000000000 28.750000000000000 0.87316388742432449	-114.75000000000000 28.750000000000000 1.3792598439714165	-114.75000000000000 28.750000000000000 1.7849810542068367	-114.75000000000000 28.750000000000000 2.4916564508167225	-114.75000000000000 28.750000000000000 3.3299994580963395	-114.75000000000000 28.750000000000000 1.6243182361452593	-114.75000000000000 28.750000000000000 1.1992832025579812	-114.75000000000000 28.750000000000000 0.81433923594372593	-114.75000000000000 28.750000000000000 0.72172938659869812	-114.75000000000000 28.750000000000000 0.73414164798974180	-114.75000000000000 28.750000000000000 0.64566755620844352	-114.75000000000000 28.750000000000000 0.65149781058375222	-114.75000000000000 28.750000000000000 0.62566576650934536	-114.75000000000000 28.750000000000000 0.59829805084146093	-114.75000000000000 28.750000000000000 0.55509212422173493	-114.75000000000000 28.750000000000000 0.53357249078907398	-114.75000000000000 28.750000000000000 0.52706904823491652	-114.75000000000000 28.750000000000000 0.50048128324574326	-114.75000000000000 28.750000000000000 0.48236643955015807	-114.75000000000000 28.750000000000000 0.46116165798956588
-114.25000000000000 28.750000000000000 0.27917556408773408	-114.25000000000000 28.750000000000000 0.28776548460736040	-114.25000000000000 28.750000000000000 0.26180397423137908	-114.25000000000000 28.750000000000000 0.27877419241439000	-114.25000000000000 28.750000000000000 0.25428409631416943	-114.25000000000000 28.750000000000000 0.26751224441653931	-114.25000000000000 28.750000000000000 0.30097082649176238	-114.25000000000000 28.750000000000000 0.35446172191218206	-114.25000000000000 28.750000000000000 0.36473865981632686	-114.25000000000000 28.750000000000000 0.42305599718746828	-114.25000000000000 28.750000000000000 0.51261070280872778	-114.25000000000000 28.750000000000000 0.51474071118767428	-114.25000000000000 28.750000000000000 0.67330634545326074	-114.25000000000000 28.750000000000000 0.73132040993641112	-114.25000000000000 28.750000000000000 0.68413134717414970	-114.25000000000000 28.750000000000000 0.80643608064923933	-114.25000000000000 28.750000000000000 1.0200860901643027	-114.25000000000000 28.750000000000000 0.99710490501274418	-114.25000000000000 28.750000000000000 0.99714959602232633	-114.25000000000000 28.750000000000000 0.86105637810937219	-114.25000000000000 28.750000000000000 0.77756386859076054	-114.25000000000000 28.750000000000000 0.72046822317392356	-114.25000000000000 28.750000000000000 0.75230259366090657	-114.25000000000000 28.750000000000000 0.59525980251563737	-114.25000000000000 28.750000000000000 0.56886763158863418	-114.25000000000000 28.750000000000000 0.47591297137919375	-114.25000000000000 28.750000000000000 0.44830921999583251	-114.25000000000000 28.750000000000000 0.50711799482904951	-114.25000000000000 28.750000000000000 0.53495081912225306	-114.25000000000000 28.750000000000000 0.67299104312317992	-114.25000000000000 28.750000000000000 0.67482153112472165	-114.25000000000000 28.750000000000000 0.96665577499368893	-114.25000000000000 28.750000000000000 1.0530941883803790	-114.25000000000000 28.750000000000000 1.4093491794746820	-114.25000000000000 28.750000000000000 1.7278083088097627	-114.25000000000000 28.750000000000000 1.7781915690541226	-114.25000000000000 28.750000000000000 1.4477953668442920	-114.25000000000000 28.750000000000000 0.80138593231281496	-114.25000000000000 28.750000000000000 0.82947053177247665	-114.25000000000000 28.750000000000000 0.76067066747434808	-114.25000000000000 28.750000000000000 0.65075821452644078	-114.25000000000000 28.750000000000000 0.60303493103505501	-114.25000000000000 28.750000000000000 0.56520810101368824	-114.25000000000000 28.750000000000000 0.56465917451825709	-114.25000000000000 28.750000000000000 0.54430117186729832	-114.25000000000000 28.750000000000000 0.54918353185714464	-114.25000000000000 28.750000000000000 0.56049977406753371	-114.25000000000000 28.750000000000000 0.55500603007901572	-114.25000000000000 28.750000000000000 0.55663356736447411	-114.25000000000000 28.750000000000000 0.71786895341434565
-113.75000000000000 28.750000000000000 0.30552909645154319	-113.75000000000000 28.750000000000000 0.27844462690027810	-113.75000000000000 28.750000000000000 0.29156997317081546	-113.75000000000000 28.750000000000000 0.27160879731944598	-113.75000000000000 28.750000000000000 0.28442296081555879	-113.75000000000000 28.750000000000000 0.27354002376176001	-113.75000000000000 28.750000000000000 0.22520687346069823	-113.75000000000000 28.750000000000000 0.22042314865292165	-113.75000000000000 28.750000000000000 0.23157825641335436	-113.75000000000000 28.750000000000000 0.25221137424265710	-113.75000000000000 28.750000000000000 0.28196721506913625	-113.75000000000000 28.750000000000000 0.32793761938795485	-113.75000000000000 28.750000000000000 0.35005712407366796	-113.75000000000000 28.750000000000000 0.41900463684689915	-113.75000000000000 28.750000000000000 0.44281966813370982	-113.75000000000000 28.750000000000000 0.47282988540120136	-113.75000000000000 28.750000000000000 0.58706404154345404	-113.75000000000000 28.750000000000000 0.60510925762735779	-113.75000000000000 28.750000000000000 0.62862117034161358	-113.75000000000000 28.750000000000000 0.63992394024531218	-113.75000000000000 28.750000000000000 0.70162586039659625	-113.75000000000000 28.750000000000000 0.75357099059621879	-113.75000000000000 28.750000000000000 0.74118466495539470	-113.75000000000000 28.750000000000000 0.63149441799828121	-113.75000000000000 28.750000000000000 0.61841225610429096	-113.75000000000000 28.750000000000000 0.58106862365160139	-113.75000000000000 28.750000000000000 0.63409321809046093	-113.75000000000000 28.750000000000000 0.62390524169706585	-113.75000000000000 28.750000000000000 0.72887010615056658	-113.75000000000000 28.750000000000000 0.82445830226572059	-113.75000000000000 28.750000000000000 0.73887716541681858	-113.75000000000000 28.750000000000000 0.86407807020811012	-113.75000000000000 28.750000000000000 1.0037789586202919	-113.75000000000000 28.750000000000000 1.0424585079338087	-113.75000000000000 28.750000000000000 1.1805049867150779	-113.75000000000000 28.750000000000000 1.4803326815162485	-113.75000000000000 28.750000000000000 1.1657547396485282	-113.75000000000000 28.750000000000000 0.40563257693340654	-113.75000000000000 28.750000000000000 0.30852322051960063	-113.75000000000000 28.750000000000000 0.28130328744390337	-113.75000000000000 28.750000000000000 0.22537979854591897	-113.75000000000000 28.750000000000000 0.21042184084002299	-113.75000000000000 28.750000000000000 0.20500128836308007	-113.75000000000000 28.750000000000000 0.22298209163754645	-113.75000000000000 28.750000000000000 0.23424270594195279	-113.75000000000000 28.750000000000000 0.25015819810168866	-113.75000000000000 28.750000000000000 0.27025558307098435	-113.75000000000000 28.750000000000000 0.28241979042538179	-113.75000000000000 28.750000000000000 0.31309124799334109	-113.75000000000000 28.750000000000000 0.39113384039867227
-113.25000000000000 28.750000000000000 0.29885586442549805	-113.25000000000000 28.750000000000000 0.27564395808635400	-113.25000000000000 28.750000000000000 0.28281855599150840	-113.25000000000000 28.750000000000000 0.26143893586219230	-113.25000000000000 28.750000000000000 0.25134411391624922	-113.25000000000000 28.750000000000000 0.24711535068449586	-113.25000000000000 28.750000000000000 0.21335385674802973	-113.25000000000000 28.750000000000000 0.19401939227797377	-113.25000000000000 28.750000000000000 0.18428976405708869	-113.25000000000000 28.750000000000000 0.17962127762926813	-113.25000000000000 28.750000000000000 0.18111767660664835	-113.25000000000000 28.750000000000000 0.19152629756847170	-113.25000000000000 28.750000000000000 0.22301605727484797	-113.25000000000000 28.750000000000000 0.24909850903732264	-113.25000000000000 28.750000000000000 0.28264476693275475	-113.25000000000000 28.750000000000000 0.29562737376055515	-113.25000000000000 28.750000000000000 0.33374118540314646	-113.25000000000000 28.750000000000000 0.36626351949249025	-113.25000000000000 28.750000000000000 0.34457926363635788	-113.25000000000000 28.750000000000000 0.36437491411655420	-113.25000000000000 28.750000000000000 0.49317028122058409	-113.25000000000000 28.750000000000000 0.48506635881998189	-113.25000000000000 28.750000000000000 0.57142095727693631	-113.25000000000000 28.750000000000000 0.56515249445333116	-113.25000000000000 28.750000000000000 0.62728588689809561	-113.25000000000000 28.750000000000000 0.61232353545780072	-113.25000000000000 28.750000000000000 0.62069461095832190	-113.25000000000000 28.750000000000000 0.67046434654740361	-113.25000000000000 28.750000000000000 0.79166367988223885	-113.25000000000000 28.750000000000000 0.92997003322086924	-113.25000000000000 28.750000000000000 0.88998844748893757	-113.25000000000000 28.750000000000000 1.1303598179335308	-113.25000000000000 28.750000000000000 1.1535407414963905	-113.25000000000000 28.750000000000000 1.1521199146567878	-113.25000000000000 28.750000000000000 1.2199175880937083	-113.25000000000000 28.750000000000000 1.6004240422416485	-113.25000000000000 28.750000000000000 1.0938540376372832	-113.25000000000000 28.750000000000000 0.49506039986091732	-113.25000000000000 28.750000000000000 0.35953055451322208	-113.25000000000000 28.750000000000000 0.27126100741050596	-113.25000000000000 28.750000000000000 0.22930468823103090	-113.25000000000000 28.750000000000000 0.18352046319014134	-113.25000000000000 28.750000000000000 0.16865683285703345	-113.25000000000000 28.750000000000000 0.16665537554659660	-113.25000000000000 28.750000000000000 0.16395542558132614	-113.25000000000000 28.750000000000000 0.16258016379603576	-113.25000000000000 28.750000000000000 0.17155048327062902	-113.25000000000000 28.750000000000000 0.17302659572614751	-113.25000000000000 28.750000000000000 0.17718176263138380	-113.25000000000000 28.750000000000000 0.17121309708287830
-112.75000000000000 28.750000000000000 0.27747610573336834	-112.75000000000000 28.750000000000000 0.24864255038905311	-112.75000000000000 28.750000000000000 0.23356119808171721	-112.75000000000000 28.750000000000000 0.20938252588969186	-112.75000000000000 28.750000000000000 0.18991631892051311	-112.75000000000000 28.750000000000000 0.18682613615937252	-112.75000000000000 28.750000000000000 0.16626886724569717	-112.75000000000000 28.750000000000000 0.15609698961145108	-112.75000000000000 28.750000000000000 0.15437816645331681	-112.75000000000000 28.750000000000000 0.14497510945574965	-112.75000000000000 28.750000000000000 0.14375165891511649	-112.75000000000000 28.750000000000000 0.14236630120064372	-112.75000000000000 28.750000000000000 0.14569160628395153	-112.75000000000000 28.750000000000000 0.16141402675947653	-112.75000000000000 28.750000000000000 0.18211220687383747	-112.75000000000000 28.750000000000000 0.20742203005240742	-112.75000000000000 28.750000000000000 0.23641547332511251	-112.75000000000000 28.750000000000000 0.23111121646907681	-112.75000000000000 28.750000000000000 0.27171249817021859	-112.75000000000000 28.750000000000000 0.29365796572061420	-112.75000000000000 28.750000000000000 0.34549601064084318	-112.75000000000000 28.750000000000000 0.35242945374799245	-112.75000000000000 28.750000000000000 0.40465144403920150	-112.75000000000000 28.750000000000000 0.38722552452853493	-112.75000000000000 28.750000000000000 0.45071431243385096	-112.75000000000000 28.750000000000000 0.44775161415518888	-112.75000000000000 28.750000000000000 0.41120484337400798	-112.75000000000000 28.750000000000000 0.50544914198509283	-112.75000000000000 28.750000000000000 0.61755287663888281	-112.75000000000000 28.750000000000000 0.82056186854711155	-112.75000000000000 28.750000000000000 0.89463776712338461	-112.75000000000000 28.750000000000000 1.0710405513543140	-112.75000000000000 28.750000000000000 1.1003352837381171	-112.75000000000000 28.750000000000000 1.0198009830856472	-112.75000000000000 28.750000000000000 1.0829797944300004	-112.75000000000000 28.750000000000000 1.2554623602276427	-112.75000000000000 28.750000000000000 1.6364610697089850	-112.75000000000000 28.750000000000000 1.9801857758178429	-112.75000000000000 28.750000000000000 1.8865726275000942	-112.75000000000000 28.750000000000000 1.8162915653162433	-112.75000000000000 28.750000000000000 1.3720064581327969	-112.75000000000000 28.750000000000000 1.3797988528304432	-112.75000000000000 28.750000000000000 1.1015612598892845	-112.75000000000000 28.750000000000000 0.67078360669704207	-112.75000000000000 28.750000000000000 0.51267581032764475	-112.75000000000000 28.750000000000000 0.36506687169218177	-112.75000000000000 28.750000000000000 0.32726270845030275	-112.75000000000000 28.750000000000000 0.26889888175442223	-112.75000000000000 28.750000000000000 0.25456296118533123	-112.75000000000000 28.750000000000000 0.24348113296621787
-112.25000000000000 28.750000000000000 0.25867008859308027	-112.25000000000000 28.750000000000000 0.23352263049410513	-112.25000000000000 28.750000000000000 0.23329037770380676	-112.25000000000000 28.750000000000000 0.20371002128794830	-112.25000000000000 28.750000000000000 0.18759804432628299	-112.25000000000000 28.750000000000000 0.17162003402670872	-112.25000000000000 28.750000000000000 0.15038185449640643	-112.25000000000000 28.750000000000000 0.13259880645637565	-112.25000000000000 28.750000000000000 0.12473150571639016	-112.25000000000000 28.750000000000000 0.11388098468024191	-112.25000000000000 28.750000000000000 0.10679376674795095	-112.25000000000000 28.750000000000000 0.10666895296796887	-112.25000000000000 28.750000000000000 0.11067506066038836	-112.25000000000000 28.750000000000000 0.11447327230085226	-112.25000000000000 28.750000000000000 0.11793289908751012	-112.25000000000000 28.750000000000000 0.13411669097768111	-112.25000000000000 28.750000000000000 0.16133151616421981	-112.25000000000000 28.750000000000000 0.16793051154511127	-112.25000000000000 28.750000000000000 0.19631923293963685	-112.25000000000000 28.750000000000000 0.25214565914250936	-112.25000000000000 28.750000000000000 0.31670175169555836	-112.25000000000000 28.750000000000000 0.32927626035510749	-112.25000000000000 28.750000000000000 0.37949910198094206	-112.25000000000000 28.750000000000000 0.34651860373538229	-112.25000000000000 28.750000000000000 0.37131749826513438	-112.25000000000000 28.750000000000000 0.31784384351888018	-112.25000000000000 28.750000000000000 0.32401693382795704	-112.25000000000000 28.750000000000000 0.32159442322298948	-112.25000000000000 28.750000000000000 0.37126021608754128	-112.25000000000000 28.750000000000000 0.45298739140621652	-112.25000000000000 28.750000000000000 0.51276577064255324	-112.25000000000000 28.750000000000000 0.55488595365265336	-112.25000000000000 28.750000000000000 0.57976969588000382	-112.25000000000000 28.750000000000000 0.37487392476304143	-112.25000000000000 28.750000000000000 0.40982544840177182	-112.25000000000000 28.750000000000000 0.49788671343194113	-112.25000000000000 28.750000000000000 0.63031517329919451	-112.25000000000000 28.750000000000000 0.97995581945591870	-112.25000000000000 28.750000000000000 1.2757998140578977	-112.25000000000000 28.750000000000000 1.8516653831027940	-112.25000000000000 28.750000000000000 2.4007982803315384	-112.25000000000000 28.750000000000000 2.0613896786825854	-112.25000000000000 28.750000000000000 1.3811681132008098	-112.25000000000000 28.750000000000000 1.2298636203640876	-112.25000000000000 28.750000000000000 1.1277248764397390	-112.25000000000000 28.750000000000000 1.1440300876213689	-112.25000000000000 28.750000000000000 1.2359781460764592	-112.25000000000000 28.750000000000000 1.0508479848582739	-112.25000000000000 28.750000000000000 1.0816005414799232	-112.25000000000000 28.750000000000000 1.1084366979414300
-111.75000000000000 28.750000000000000 0.21566514273276347	-111.75000000000000 28.750000000000000 0.19151004553385978	-111.75000000000000 28.750000000000000 0.19277447765560363	-111.75000000000000 28.750000000000000 0.16255667357483111	-111.75000000000000 28.750000000000000 0.16420287291234187	-111.75000000000000 28.750000000000000 0.14543558541827042	-111.75000000000000 28.750000000000000 0.12462420424820228	-111.75000000000000 28.750000000000000 0.11486580227492664	-111.75000000000000 28.750000000000000 0.10970457509347517	-111.75000000000000 28.750000000000000 0.10890314935248477	-111.75000000000000 28.750000000000000 0.11986674095208631	-111.75000000000000 28.750000000000000 0.12241751578452537	-111.75000000000000 28.750000000000000 0.10697872666293046	-111.75000000000000 28.750000000000000 0.10294378743237594	-111.75000000000000 28.750000000000000 8.9823676524663262E-002	-111.75000000000000 28.750000000000000 0.11017395981597951	-111.75000000000000 28.750000000000000 0.14123331548243345	-111.75000000000000 28.750000000000000 0.13695652645655887	-111.75000000000000 28.750000000000000 0.19356812630393144	-111.75000000000000 28.750000000000000 0.21015219612213928	-111.75000000000000 28.750000000000000 0.25926888373038715	-111.75000000000000 28.750000000000000 0.28038120115577386	-111.75000000000000 28.750000000000000 0.33763125593670112	-111.75000000000000 28.750000000000000 0.32287752090947430	-111.75000000000000 28.750000000000000 0.32841886001963033	-111.75000000000000 28.750000000000000 0.29249225727855271	-111.75000000000000 28.750000000000000 0.26098339140910759	-111.75000000000000 28.750000000000000 0.31353593459916634	-111.75000000000000 28.750000000000000 0.33062527031712208	-111.75000000000000 28.750000000000000 0.39534438403829547	-111.75000000000000 28.750000000000000 0.39672937781552392	-111.75000000000000 28.750000000000000 0.36863637559070239	-111.75000000000000 28.750000000000000 0.34554896197135360	-111.75000000000000 28.750000000000000 0.21026275309638853	-111.75000000000000 28.750000000000000 0.26051664971512750	-111.75000000000000 28.750000000000000 0.33673272676611710	-111.75000000000000 28.750000000000000 0.40898359680812213	-111.75000000000000 28.750000000000000 0.63230143606335987	-111.75000000000000 28.750000000000000 0.77227207935743447	-111.75000000000000 28.750000000000000 1.0270238559534759	-111.75000000000000 28.750000000000000 1.5081629280937441	-111.75000000000000 28.750000000000000 1.7069911770176736	-111.75000000000000 28.750000000000000 1.3641912657342987	-111.75000000000000 28.750000000000000 1.5171724744816404	-111.75000000000000 28.750000000000000 1.6757358344518745	-111.75000000000000 28.750000000000000 1.7656914903877106	-111.75000000000000 28.750000000000000 1.6804879600511893	-111.75000000000000 28.750000000000000 1.6542543883180350	-111.75000000000000 28.750000000000000 1.4186826983776497	-111.75000000000000 28.750000000000000 1.5530190678140172
-111.25000000000000 28.750000000000000 0.15914799284764131	-111.25000000000000 28.750000000000000 0.15115042783421642	-111.25000000000000 28.750000000000000 0.14339999060366676	-111.25000000000000 28.750000000000000 0.12905604348490335	-111.25000000000000 28.750000000000000 0.11195884061553667	-111.25000000000000 28.750000000000000 0.10511797356101664	-111.25000000000000 28.750000000000000 9.2221908364941485E-002	-111.25000000000000 28.750000000000000 8.4239308291796461E-002	-111.25000000000000 28.750000000000000 9.4446768791354357E-002	-111.25000000000000 28.750000000000000 0.10972709291612406	-111.25000000000000 28.750000000000000 0.12264227635351464	-111.25000000000000 28.750000000000000 0.13030475474110229	-111.25000000000000 28.750000000000000 0.10727421000058422	-111.25000000000000 28.750000000000000 0.10244288434174353	-111.25000000000000 28.750000000000000 9.1717913100851284E-002	-111.25000000000000 28.750000000000000 0.11892359797010885	-111.25000000000000 28.750000000000000 0.14964723779697206	-111.25000000000000 28.750000000000000 0.15361620702807322	-111.25000000000000 28.750000000000000 0.20749885669596796	-111.25000000000000 28.750000000000000 0.23393373100412054	-111.25000000000000 28.750000000000000 0.27447109766708772	-111.25000000000000 28.750000000000000 0.26661041415796305	-111.25000000000000 28.750000000000000 0.31326990605806804	-111.25000000000000 28.750000000000000 0.27765289208719252	-111.25000000000000 28.750000000000000 0.27837129475056543	-111.25000000000000 28.750000000000000 0.24318785408012916	-111.25000000000000 28.750000000000000 0.21831929646352896	-111.25000000000000 28.750000000000000 0.26644838713137775	-111.25000000000000 28.750000000000000 0.32122355269578357	-111.25000000000000 28.750000000000000 0.38469547279351357	-111.25000000000000 28.750000000000000 0.40303027056167634	-111.25000000000000 28.750000000000000 0.49469844416813580	-111.25000000000000 28.750000000000000 0.56638099462064206	-111.25000000000000 28.750000000000000 0.54141289159248973	-111.25000000000000 28.750000000000000 0.53018895981887626	-111.25000000000000 28.750000000000000 0.65001202818514903	-111.25000000000000 28.750000000000000 0.80934219744717584	-111.25000000000000 28.750000000000000 0.81002527361709931	-111.25000000000000 28.750000000000000 1.0903069368920320	-111.25000000000000 28.750000000000000 1.2169216577943576	-111.25000000000000 28.750000000000000 1.2638777858660921	-111.25000000000000 28.750000000000000 1.1546865364914727	-111.25000000000000 28.750000000000000 1.0796476304224949	-111.25000000000000 28.750000000000000 1.1093062860881524	-111.25000000000000 28.750000000000000 1.1211359764417681	-111.25000000000000 28.750000000000000 1.1692370874431293	-111.25000000000000 28.750000000000000 1.2092804129976833	-111.25000000000000 28.750000000000000 1.2156757066139818	-111.25000000000000 28.750000000000000 1.2111620317213012	-111.25000000000000 28.750000000000000 1.2455521361229447
-110.75000000000000 28.750000000000000 0.17776983303298674	-110.75000000000000 28.750000000000000 0.18601795675811708	-110.75000000000000 28.750000000000000 0.16822501280195215	-110.75000000000000 28.750000000000000 0.16607380004333824	-110.75000000000000 28.750000000000000 0.14937634592945312	-110.75000000000000 28.750000000000000 0.13104192003281231	-110.75000000000000 28.750000000000000 0.14140281299338120	-110.75000000000000 28.750000000000000 0.15112076176754041	-110.75000000000000 28.750000000000000 0.15761745039445219	-110.75000000000000 28.750000000000000 0.15977049409124322	-110.75000000000000 28.750000000000000 0.18248349581037435	-110.75000000000000 28.750000000000000 0.19411707949486329	-110.75000000000000 28.750000000000000 0.19633828239806309	-110.75000000000000 28.750000000000000 0.19985903919270645	-110.75000000000000 28.750000000000000 0.19030117469357088	-110.75000000000000 28.750000000000000 0.19223096295901010	-110.75000000000000 28.750000000000000 0.23439105951588404	-110.75000000000000 28.750000000000000 0.23504877557759854	-110.75000000000000 28.750000000000000 0.25842131953511305	-110.75000000000000 28.750000000000000 0.25864669982311661	-110.75000000000000 28.750000000000000 0.26166044071294198	-110.75000000000000 28.750000000000000 0.24310694411040254	-110.75000000000000 28.750000000000000 0.22533531408517574	-110.75000000000000 28.750000000000000 0.22097151853680905	-110.75000000000000 28.750000000000000 0.25838650685795000	-110.75000000000000 28.750000000000000 0.24391254572907858	-110.75000000000000 28.750000000000000 0.24515864588704717	-110.75000000000000 28.750000000000000 0.26725760468432302	-110.75000000000000 28.750000000000000 0.26826705271715973	-110.75000000000000 28.750000000000000 0.30611804427946776	-110.75000000000000 28.750000000000000 0.32835764474722845	-110.75000000000000 28.750000000000000 0.48060820211379646	-110.75000000000000 28.750000000000000 0.53252688906751278	-110.75000000000000 28.750000000000000 0.86488149990334329	-110.75000000000000 28.750000000000000 1.5135571802589491	-110.75000000000000 28.750000000000000 1.4837798555291577	-110.75000000000000 28.750000000000000 1.7090971078729180	-110.75000000000000 28.750000000000000 1.7859024566735193	-110.75000000000000 28.750000000000000 2.3028833719948869	-110.75000000000000 28.750000000000000 2.2678832500208435	-110.75000000000000 28.750000000000000 1.7102921070812909	-110.75000000000000 28.750000000000000 1.7118956335272535	-110.75000000000000 28.750000000000000 1.5226999419105605	-110.75000000000000 28.750000000000000 1.4909064345372876	-110.75000000000000 28.750000000000000 1.4142434447391370	-110.75000000000000 28.750000000000000 1.4546599664689963	-110.75000000000000 28.750000000000000 1.5437935754901750	-110.75000000000000 28.750000000000000 1.5473385209050445	-110.75000000000000 28.750000000000000 1.5732461881767288	-110.75000000000000 28.750000000000000 1.9140642894081807
-110.25000000000000 28.750000000000000 0.24768349710475054	-110.25000000000000 28.750000000000000 0.24181983405269247	-110.25000000000000 28.750000000000000 0.22956307837817827	-110.25000000000000 28.750000000000000 0.20661040995782681	-110.25000000000000 28.750000000000000 0.20422714733052666	-110.25000000000000 28.750000000000000 0.21200327467017779	-110.25000000000000 28.750000000000000 0.19803273669815466	-110.25000000000000 28.750000000000000 0.24406597089971510	-110.25000000000000 28.750000000000000 0.28735513494592041	-110.25000000000000 28.750000000000000 0.36257491508781231	-110.25000000000000 28.750000000000000 0.40152315078523076	-110.25000000000000 28.750000000000000 0.42317904964559350	-110.25000000000000 28.750000000000000 0.41902319865281334	-110.25000000000000 28.750000000000000 0.41310026598831817	-110.25000000000000 28.750000000000000 0.39710399717606060	-110.25000000000000 28.750000000000000 0.45749169849062704	-110.25000000000000 28.750000000000000 0.44227088189256830	-110.25000000000000 28.750000000000000 0.39675762849391683	-110.25000000000000 28.750000000000000 0.35477400542661203	-110.25000000000000 28.750000000000000 0.35058463017810737	-110.25000000000000 28.750000000000000 0.35809737590563545	-110.25000000000000 28.750000000000000 0.32174695149402316	-110.25000000000000 28.750000000000000 0.32987797663675528	-110.25000000000000 28.750000000000000 0.29458720879217332	-110.25000000000000 28.750000000000000 0.31557084022436166	-110.25000000000000 28.750000000000000 0.29162225799526958	-110.25000000000000 28.750000000000000 0.25165826022855792	-110.25000000000000 28.750000000000000 0.23079492771006921	-110.25000000000000 28.750000000000000 0.20035178273026236	-110.25000000000000 28.750000000000000 0.20546415188024078	-110.25000000000000 28.750000000000000 0.21246864588000186	-110.25000000000000 28.750000000000000 0.23796042064618986	-110.25000000000000 28.750000000000000 0.32876352239671525	-110.25000000000000 28.750000000000000 0.45533203936421945	-110.25000000000000 28.750000000000000 0.74011323417096420	-110.25000000000000 28.750000000000000 0.86808090696548146	-110.25000000000000 28.750000000000000 0.96813974894515498	-110.25000000000000 28.750000000000000 0.96496830764822128	-110.25000000000000 28.750000000000000 1.0956510322753996	-110.25000000000000 28.750000000000000 1.3634374092371027	-110.25000000000000 28.750000000000000 1.5480427969389940	-110.25000000000000 28.750000000000000 1.5102260100761629	-110.25000000000000 28.750000000000000 1.5246018630310112	-110.25000000000000 28.750000000000000 1.5377212145975834	-110.25000000000000 28.750000000000000 1.4645039982635544	-110.25000000000000 28.750000000000000 1.5388778355741020	-110.25000000000000 28.750000000000000 1.5933038636347407	-110.25000000000000 28.750000000000000 1.5635950754064962	-110.25000000000000 28.750000000000000 2.0278578176483375	-110.25000000000000 28.750000000000000 2.0821608991370977
-109.75000000000000 28.750000000000000 0.25355792222664980	-109.75000000000000 28.750000000000000 0.23914288201950953	-109.75000000000000 28.750000000000000 0.19976088474920367	-109.75000000000000 28.750000000000000 0.16045349745440721	-109.75000000000000 28.750000000000000 0.17235721361156356	-109.75000000000000 28.750000000000000 0.17702315440850064	-109.75000000000000 28.750000000000000 0.20784088053335834	-109.75000000000000 28.750000000000000 0.20128861678654081	-109.75000000000000 28.750000000000000 0.25351359118983507	-109.75000000000000 28.750000000000000 0.35098721638969060	-109.75000000000000 28.750000000000000 0.41418287482013227	-109.75000000000000 28.750000000000000 0.43194223224049821	-109.75000000000000 28.750000000000000 0.42471349350617382	-109.75000000000000 28.750000000000000 0.37631301496532932	-109.75000000000000 28.750000000000000 0.32185534703457713	-109.75000000000000 28.750000000000000 0.40332115236472516	-109.75000000000000 28.750000000000000 0.41439088149992037	-109.75000000000000 28.750000000000000 0.36568999906649674	-109.75000000000000 28.750000000000000 0.36455240219505647	-109.75000000000000 28.750000000000000 0.38052140562691383	-109.75000000000000 28.750000000000000 0.38381371041855655	-109.75000000000000 28.750000000000000 0.38349111033946592	-109.75000000000000 28.750000000000000 0.39897386146717256	-109.75000000000000 28.750000000000000 0.35518644754978296	-109.75000000000000 28.750000000000000 0.39092294193479421	-109.75000000000000 28.750000000000000 0.34267574224552189	-109.75000000000000 28.750000000000000 0.31540843774081528	-109.75000000000000 28.750000000000000 0.25241457471361028	-109.75000000000000 28.750000000000000 0.21800490081928633	-109.75000000000000 28.750000000000000 0.20985835726637916	-109.75000000000000 28.750000000000000 0.20118168715391901	-109.75000000000000 28.750000000000000 0.22327138556135584	-109.75000000000000 28.750000000000000 0.26401174702532787	-109.75000000000000 28.750000000000000 0.30916062310078424	-109.75000000000000 28.750000000000000 0.43400835017715850	-109.75000000000000 28.750000000000000 0.50204529026191347	-109.75000000000000 28.750000000000000 0.59181550447065134	-109.75000000000000 28.750000000000000 0.53247562086927769	-109.75000000000000 28.750000000000000 0.57669731331135798	-109.75000000000000 28.750000000000000 0.57069505059158399	-109.75000000000000 28.750000000000000 0.64209447866187486	-109.75000000000000 28.750000000000000 0.55651550799446814	-109.75000000000000 28.750000000000000 0.64460528599623801	-109.75000000000000 28.750000000000000 0.72618593530273712	-109.75000000000000 28.750000000000000 0.82777530651925835	-109.75000000000000 28.750000000000000 1.0512478272951247	-109.75000000000000 28.750000000000000 1.5124947998578069	-109.75000000000000 28.750000000000000 1.7036768202036658	-109.75000000000000 28.750000000000000 1.7176097074848684	-109.75000000000000 28.750000000000000 2.2666377760813972
-109.25000000000000 28.750000000000000 0.31968802363120991	-109.25000000000000 28.750000000000000 0.29415467043949345	-109.25000000000000 28.750000000000000 0.23467683537504502	-109.25000000000000 28.750000000000000 0.19702994449172459	-109.25000000000000 28.750000000000000 0.13596075993583653	-109.25000000000000 28.750000000000000 0.10340006472824327	-109.25000000000000 28.750000000000000 9.6216041562668816E-002	-109.25000000000000 28.750000000000000 0.16064475132605741	-109.25000000000000 28.750000000000000 0.23753505493134899	-109.25000000000000 28.750000000000000 0.32709838821696974	-109.25000000000000 28.750000000000000 0.36892222364714466	-109.25000000000000 28.750000000000000 0.33249667123092591	-109.25000000000000 28.750000000000000 0.29739949857263620	-109.25000000000000 28.750000000000000 0.24681125410094421	-109.25000000000000 28.750000000000000 0.24910642473563888	-109.25000000000000 28.750000000000000 0.28772519644540567	-109.25000000000000 28.750000000000000 0.31007319600044841	-109.25000000000000 28.750000000000000 0.32695174814671163	-109.25000000000000 28.750000000000000 0.34043065599360411	-109.25000000000000 28.750000000000000 0.33435199791769304	-109.25000000000000 28.750000000000000 0.34695934270980250	-109.25000000000000 28.750000000000000 0.38952734478277751	-109.25000000000000 28.750000000000000 0.39511399265679037	-109.25000000000000 28.750000000000000 0.34986980337523815	-109.25000000000000 28.750000000000000 0.41032325525686603	-109.25000000000000 28.750000000000000 0.35673241432221425	-109.25000000000000 28.750000000000000 0.32894711198690429	-109.25000000000000 28.750000000000000 0.32914058770911964	-109.25000000000000 28.750000000000000 0.29641531550739808	-109.25000000000000 28.750000000000000 0.30894622511996306	-109.25000000000000 28.750000000000000 0.28627992559479321	-109.25000000000000 28.750000000000000 0.27215284221847058	-109.25000000000000 28.750000000000000 0.26415256566143380	-109.25000000000000 28.750000000000000 0.27037417872313624	-109.25000000000000 28.750000000000000 0.32113760418911225	-109.25000000000000 28.750000000000000 0.32795653232970917	-109.25000000000000 28.750000000000000 0.33975752630017486	-109.25000000000000 28.750000000000000 0.35801764391475016	-109.25000000000000 28.750000000000000 0.31040913156209077	-109.25000000000000 28.750000000000000 0.40833737084967542	-109.25000000000000 28.750000000000000 0.39998828592418029	-109.25000000000000 28.750000000000000 0.38000715524493239	-109.25000000000000 28.750000000000000 0.40578237655735444	-109.25000000000000 28.750000000000000 0.42268753024127215	-109.25000000000000 28.750000000000000 0.54048166042485912	-109.25000000000000 28.750000000000000 0.64410905907651594	-109.25000000000000 28.750000000000000 0.74832728869390697	-109.25000000000000 28.750000000000000 0.90398390413468666	-109.25000000000000 28.750000000000000 1.1089282951862427	-109.25000000000000 28.750000000000000 1.1878442883358360
-108.75000000000000 28.750000000000000 0.39778633661710533	-108.75000000000000 28.750000000000000 0.38146596831346874	-108.75000000000000 28.750000000000000 0.31378971957513274	-108.75000000000000 28.750000000000000 0.25305740132007798	-108.75000000000000 28.750000000000000 0.19460122609909997	-108.75000000000000 28.750000000000000 0.16158706474629708	-108.75000000000000 28.750000000000000 0.13786166986080053	-108.75000000000000 28.750000000000000 0.19399707103788885	-108.75000000000000 28.750000000000000 0.24948298151024548	-108.75000000000000 28.750000000000000 0.33619010195392163	-108.75000000000000 28.750000000000000 0.38023795965847840	-108.75000000000000 28.750000000000000 0.31894546799465262	-108.75000000000000 28.750000000000000 0.30836804986907240	-108.75000000000000 28.750000000000000 0.26991213360524396	-108.75000000000000 28.750000000000000 0.27048757167849413	-108.75000000000000 28.750000000000000 0.29536330301137231	-108.75000000000000 28.750000000000000 0.31909133106296095	-108.75000000000000 28.750000000000000 0.34094285216420728	-108.75000000000000 28.750000000000000 0.34169330521131808	-108.75000000000000 28.750000000000000 0.35778811671021010	-108.75000000000000 28.750000000000000 0.36628603062118315	-108.75000000000000 28.750000000000000 0.37854541282338616	-108.75000000000000 28.750000000000000 0.40326943024836881	-108.75000000000000 28.750000000000000 0.37054189593397358	-108.75000000000000 28.750000000000000 0.42747042569517796	-108.75000000000000 28.750000000000000 0.40634196344085671	-108.75000000000000 28.750000000000000 0.37991449239093539	-108.75000000000000 28.750000000000000 0.37118391355665586	-108.75000000000000 28.750000000000000 0.33140639214658923	-108.75000000000000 28.750000000000000 0.38517156290253818	-108.75000000000000 28.750000000000000 0.35521370260123952	-108.75000000000000 28.750000000000000 0.35931418983425190	-108.75000000000000 28.750000000000000 0.34727772225689979	-108.75000000000000 28.750000000000000 0.32773113993474301	-108.75000000000000 28.750000000000000 0.37889998690477533	-108.75000000000000 28.750000000000000 0.35723039659253525	-108.75000000000000 28.750000000000000 0.33009804190508346	-108.75000000000000 28.750000000000000 0.34904761247473692	-108.75000000000000 28.750000000000000 0.30041361886164952	-108.75000000000000 28.750000000000000 0.28945523064840650	-108.75000000000000 28.750000000000000 0.23870483614581364	-108.75000000000000 28.750000000000000 0.20690136921872815	-108.75000000000000 28.750000000000000 0.19081191030644190	-108.75000000000000 28.750000000000000 0.19320528247937965	-108.75000000000000 28.750000000000000 0.25337508739222508	-108.75000000000000 28.750000000000000 0.29113742948999338	-108.75000000000000 28.750000000000000 0.31993447579673590	-108.75000000000000 28.750000000000000 0.38098559755533024	-108.75000000000000 28.750000000000000 0.43579045228305685	-108.75000000000000 28.750000000000000 0.47914256510484765
-108.25000000000000 28.750000000000000 0.48550059951468566	-108.25000000000000 28.750000000000000 0.44807655066490870	-108.25000000000000 28.750000000000000 0.38373146156924798	-108.25000000000000 28.750000000000000 0.34824590299282548	-108.25000000000000 28.750000000000000 0.26488498852833442	-108.25000000000000 28.750000000000000 0.25934735949854892	-108.25000000000000 28.750000000000000 0.25841095829919453	-108.25000000000000 28.750000000000000 0.35684076835889383	-108.25000000000000 28.750000000000000 0.46083893524231218	-108.25000000000000 28.750000000000000 0.48083782864068264	-108.25000000000000 28.750000000000000 0.51491660516694526	-108.25000000000000 28.750000000000000 0.45664576472120239	-108.25000000000000 28.750000000000000 0.45987775041346207	-108.25000000000000 28.750000000000000 0.41854703603043319	-108.25000000000000 28.750000000000000 0.41514809930355889	-108.25000000000000 28.750000000000000 0.42007753593714608	-108.25000000000000 28.750000000000000 0.43183529611978888	-108.25000000000000 28.750000000000000 0.47257518884202754	-108.25000000000000 28.750000000000000 0.46164949704508257	-108.25000000000000 28.750000000000000 0.42969372340128092	-108.25000000000000 28.750000000000000 0.42752909928394905	-108.25000000000000 28.750000000000000 0.43133443067528676	-108.25000000000000 28.750000000000000 0.43112241958615538	-108.25000000000000 28.750000000000000 0.40050936133291254	-108.25000000000000 28.750000000000000 0.46381153174636108	-108.25000000000000 28.750000000000000 0.43419664462822227	-108.25000000000000 28.750000000000000 0.40381375550504134	-108.25000000000000 28.750000000000000 0.41396865513688275	-108.25000000000000 28.750000000000000 0.37740865281588060	-108.25000000000000 28.750000000000000 0.42732470525611299	-108.25000000000000 28.750000000000000 0.36698413021781290	-108.25000000000000 28.750000000000000 0.36637284863207203	-108.25000000000000 28.750000000000000 0.36297898834378839	-108.25000000000000 28.750000000000000 0.37964220878038724	-108.25000000000000 28.750000000000000 0.46151747295532702	-108.25000000000000 28.750000000000000 0.42908658504771491	-108.25000000000000 28.750000000000000 0.37699015961383203	-108.25000000000000 28.750000000000000 0.38428793510307879	-108.25000000000000 28.750000000000000 0.30843575243349469	-108.25000000000000 28.750000000000000 0.30051010904616160	-108.25000000000000 28.750000000000000 0.22663126035930523	-108.25000000000000 28.750000000000000 0.17400536391230137	-108.25000000000000 28.750000000000000 0.16666517018633115	-108.25000000000000 28.750000000000000 0.16315264792006279	-108.25000000000000 28.750000000000000 0.21755976550499750	-108.25000000000000 28.750000000000000 0.23824376446747780	-108.25000000000000 28.750000000000000 0.27351816070448060	-108.25000000000000 28.750000000000000 0.33190621936579556	-108.25000000000000 28.750000000000000 0.36486935677643306	-108.25000000000000 28.750000000000000 0.39606537574907996
-107.75000000000000 28.750000000000000 0.57183899326269172	-107.75000000000000 28.750000000000000 0.54299116413057646	-107.75000000000000 28.750000000000000 0.49077961874661735	-107.75000000000000 28.750000000000000 0.44392441512717845	-107.75000000000000 28.750000000000000 0.37744907721760884	-107.75000000000000 28.750000000000000 0.35987943349150053	-107.75000000000000 28.750000000000000 0.33985109208047515	-107.75000000000000 28.750000000000000 0.56206688405587457	-107.75000000000000 28.750000000000000 0.57968617618120266	-107.75000000000000 28.750000000000000 0.74522512283608422	-107.75000000000000 28.750000000000000 0.78991486064970229	-107.75000000000000 28.750000000000000 0.72252211313958759	-107.75000000000000 28.750000000000000 0.61777027652450023	-107.75000000000000 28.750000000000000 0.57475990273669619	-107.75000000000000 28.750000000000000 0.57245499850653836	-107.75000000000000 28.750000000000000 0.61277367708946084	-107.75000000000000 28.750000000000000 0.63239055067682148	-107.75000000000000 28.750000000000000 0.73969585600609511	-107.75000000000000 28.750000000000000 0.71885671563338627	-107.75000000000000 28.750000000000000 0.73055025945083707	-107.75000000000000 28.750000000000000 0.69700476456325577	-107.75000000000000 28.750000000000000 0.60459465411829882	-107.75000000000000 28.750000000000000 0.57451627107000447	-107.75000000000000 28.750000000000000 0.53554393405752820	-107.75000000000000 28.750000000000000 0.54968404169987328	-107.75000000000000 28.750000000000000 0.54934526972452868	-107.75000000000000 28.750000000000000 0.52819572564115569	-107.75000000000000 28.750000000000000 0.48863604045473924	-107.75000000000000 28.750000000000000 0.45161437105898417	-107.75000000000000 28.750000000000000 0.48025434339539336	-107.75000000000000 28.750000000000000 0.47566701694115932	-107.75000000000000 28.750000000000000 0.43328219425668679	-107.75000000000000 28.750000000000000 0.43764109794984463	-107.75000000000000 28.750000000000000 0.44833538477910484	-107.75000000000000 28.750000000000000 0.53112547094019591	-107.75000000000000 28.750000000000000 0.51879683566334989	-107.75000000000000 28.750000000000000 0.45899429400201269	-107.75000000000000 28.750000000000000 0.50698454716592423	-107.75000000000000 28.750000000000000 0.43997256422041037	-107.75000000000000 28.750000000000000 0.47544067653386296	-107.75000000000000 28.750000000000000 0.38786976754816316	-107.75000000000000 28.750000000000000 0.37652475047831802	-107.75000000000000 28.750000000000000 0.32026325174117676	-107.75000000000000 28.750000000000000 0.31340917783578653	-107.75000000000000 28.750000000000000 0.36567938052185484	-107.75000000000000 28.750000000000000 0.39112357139005882	-107.75000000000000 28.750000000000000 0.41434153086042441	-107.75000000000000 28.750000000000000 0.45131665298845752	-107.75000000000000 28.750000000000000 0.52018004291238451	-107.75000000000000 28.750000000000000 0.53440090193264178
-107.25000000000000 28.750000000000000 0.71767193837118370	-107.25000000000000 28.750000000000000 0.68898843989418201	-107.25000000000000 28.750000000000000 0.58922020498550798	-107.25000000000000 28.750000000000000 0.55297014902720443	-107.25000000000000 28.750000000000000 0.57495674697609567	-107.25000000000000 28.750000000000000 0.46331084729667177	-107.25000000000000 28.750000000000000 0.47666519303469584	-107.25000000000000 28.750000000000000 0.58948301201400222	-107.25000000000000 28.750000000000000 0.67014551987590865	-107.25000000000000 28.750000000000000 0.59983013708840238	-107.25000000000000 28.750000000000000 0.72679929416208100	-107.25000000000000 28.750000000000000 0.70513554688627467	-107.25000000000000 28.750000000000000 0.69299391540740862	-107.25000000000000 28.750000000000000 0.65869286467110266	-107.25000000000000 28.750000000000000 0.59823108633085742	-107.25000000000000 28.750000000000000 0.67736532138619976	-107.25000000000000 28.750000000000000 0.79213372797546500	-107.25000000000000 28.750000000000000 0.84586725273626229	-107.25000000000000 28.750000000000000 0.97303442544360907	-107.25000000000000 28.750000000000000 0.83996857059403340	-107.25000000000000 28.750000000000000 0.89790058332173817	-107.25000000000000 28.750000000000000 0.78586546762933485	-107.25000000000000 28.750000000000000 0.77235579337939098	-107.25000000000000 28.750000000000000 0.79948739192778606	-107.25000000000000 28.750000000000000 0.73078893547426405	-107.25000000000000 28.750000000000000 0.87018115385319872	-107.25000000000000 28.750000000000000 0.79982129178003147	-107.25000000000000 28.750000000000000 0.70362166992365438	-107.25000000000000 28.750000000000000 0.69623030213904891	-107.25000000000000 28.750000000000000 0.59407402474245918	-107.25000000000000 28.750000000000000 0.68708407674233229	-107.25000000000000 28.750000000000000 0.66267654135737841	-107.25000000000000 28.750000000000000 0.68238591449327912	-107.25000000000000 28.750000000000000 0.70330734407160678	-107.25000000000000 28.750000000000000 0.72152230938004636	-107.25000000000000 28.750000000000000 0.70448755364328053	-107.25000000000000 28.750000000000000 0.66720894866829983	-107.25000000000000 28.750000000000000 0.69069281521111259	-107.25000000000000 28.750000000000000 0.66368790716496251	-107.25000000000000 28.750000000000000 0.73589178270416555	-107.25000000000000 28.750000000000000 0.69902026963498498	-107.25000000000000 28.750000000000000 0.69408085557041788	-107.25000000000000 28.750000000000000 0.83055278578717262	-107.25000000000000 28.750000000000000 0.79318073367297970	-107.25000000000000 28.750000000000000 0.81222560324781046	-107.25000000000000 28.750000000000000 0.82309615672496728	-107.25000000000000 28.750000000000000 0.79758953998069060	-107.25000000000000 28.750000000000000 0.83112377560505557	-107.25000000000000 28.750000000000000 0.90792503305764205	-107.25000000000000 28.750000000000000 0.89693736776720157
-106.75000000000000 28.750000000000000 0.80463593707591641	-106.75000000000000 28.750000000000000 0.76434934847633829	-106.75000000000000 28.750000000000000 0.66411945080808898	-106.75000000000000 28.750000000000000 0.62282401444416768	-106.75000000000000 28.750000000000000 0.57725998239209086	-106.75000000000000 28.750000000000000 0.52063854850094005	-106.75000000000000 28.750000000000000 0.49275221281006110	-106.75000000000000 28.750000000000000 0.47436527058380512	-106.75000000000000 28.750000000000000 0.44721372333913478	-106.75000000000000 28.750000000000000 0.41979345639459315	-106.75000000000000 28.750000000000000 0.45651567760211176	-106.75000000000000 28.750000000000000 0.49760375444735283	-106.75000000000000 28.750000000000000 0.48225738806660862	-106.75000000000000 28.750000000000000 0.51341911571855081	-106.75000000000000 28.750000000000000 0.62110448433660626	-106.75000000000000 28.750000000000000 0.60228192445057627	-106.75000000000000 28.750000000000000 0.60388399842485474	-106.75000000000000 28.750000000000000 0.74704559904591816	-106.75000000000000 28.750000000000000 0.71193610294932319	-106.75000000000000 28.750000000000000 0.69711111592201291	-106.75000000000000 28.750000000000000 0.68939049056874746	-106.75000000000000 28.750000000000000 0.87975306560767197	-106.75000000000000 28.750000000000000 0.85527236083509173	-106.75000000000000 28.750000000000000 0.70132247790115576	-106.75000000000000 28.750000000000000 0.92087665638163363	-106.75000000000000 28.750000000000000 0.87096958782487932	-106.75000000000000 28.750000000000000 0.97851626022730764	-106.75000000000000 28.750000000000000 0.95374551825710785	-106.75000000000000 28.750000000000000 0.87141424189102079	-106.75000000000000 28.750000000000000 0.85970830196754333	-106.75000000000000 28.750000000000000 0.80239295253845599	-106.75000000000000 28.750000000000000 0.82008825289318477	-106.75000000000000 28.750000000000000 0.80889717274365758	-106.75000000000000 28.750000000000000 0.86608649994687048	-106.75000000000000 28.750000000000000 0.98001524193703771	-106.75000000000000 28.750000000000000 0.95806537546646575	-106.75000000000000 28.750000000000000 0.98788140369798749	-106.75000000000000 28.750000000000000 1.0100855804982332	-106.75000000000000 28.750000000000000 1.0415480474755803	-106.75000000000000 28.750000000000000 1.0163384241531630	-106.75000000000000 28.750000000000000 1.0272780496105012	-106.75000000000000 28.750000000000000 1.0868256486273813	-106.75000000000000 28.750000000000000 1.4706115102383950	-106.75000000000000 28.750000000000000 1.4075728206703064	-106.75000000000000 28.750000000000000 1.6579272319440406	-106.75000000000000 28.750000000000000 1.6331760008689133	-106.75000000000000 28.750000000000000 1.5835537771144685	-106.75000000000000 28.750000000000000 1.3545332678361206	-106.75000000000000 28.750000000000000 1.6077522663203019	-106.75000000000000 28.750000000000000 1.5621074972128086
-106.25000000000000 28.750000000000000 0.74513171313665638	-106.25000000000000 28.750000000000000 0.71875450254942586	-106.25000000000000 28.750000000000000 0.59361556946752636	-106.25000000000000 28.750000000000000 0.62922129706036845	-106.25000000000000 28.750000000000000 0.56608500992753874	-106.25000000000000 28.750000000000000 0.52097291353195418	-106.25000000000000 28.750000000000000 0.47476748568880245	-106.25000000000000 28.750000000000000 0.35024728597158383	-106.25000000000000 28.750000000000000 0.30356563216710120	-106.25000000000000 28.750000000000000 0.24776588191245899	-106.25000000000000 28.750000000000000 0.25159186020526997	-106.25000000000000 28.750000000000000 0.30182209780001651	-106.25000000000000 28.750000000000000 0.32936883205882272	-106.25000000000000 28.750000000000000 0.38697960227989708	-106.25000000000000 28.750000000000000 0.47030713999350465	-106.25000000000000 28.750000000000000 0.49484208551451325	-106.25000000000000 28.750000000000000 0.43443310215019215	-106.25000000000000 28.750000000000000 0.49679503537151454	-106.25000000000000 28.750000000000000 0.50409269879377128	-106.25000000000000 28.750000000000000 0.53440794964064042	-106.25000000000000 28.750000000000000 0.56668142264236787	-106.25000000000000 28.750000000000000 0.59858636600877646	-106.25000000000000 28.750000000000000 0.77988109249662985	-106.25000000000000 28.750000000000000 0.75373242298296828	-106.25000000000000 28.750000000000000 0.86803008645254776	-106.25000000000000 28.750000000000000 0.90146168228110335	-106.25000000000000 28.750000000000000 0.91643392446391503	-106.25000000000000 28.750000000000000 0.78192539111418602	-106.25000000000000 28.750000000000000 0.86395772676676852	-106.25000000000000 28.750000000000000 0.74011693587978344	-106.25000000000000 28.750000000000000 0.84681789597504631	-106.25000000000000 28.750000000000000 0.90535329205480908	-106.25000000000000 28.750000000000000 0.97903556180837947	-106.25000000000000 28.750000000000000 1.0530674451732405	-106.25000000000000 28.750000000000000 1.2126530049989663	-106.25000000000000 28.750000000000000 1.0801325161811379	-106.25000000000000 28.750000000000000 1.1703985123287703	-106.25000000000000 28.750000000000000 1.2177307714376182	-106.25000000000000 28.750000000000000 1.1637532028240991	-106.25000000000000 28.750000000000000 1.2954217238930756	-106.25000000000000 28.750000000000000 1.3073598622109324	-106.25000000000000 28.750000000000000 1.3329566418666032	-106.25000000000000 28.750000000000000 2.0576496367501380	-106.25000000000000 28.750000000000000 2.0431790161697418	-106.25000000000000 28.750000000000000 2.1293543298807274	-106.25000000000000 28.750000000000000 1.8937272746616582	-106.25000000000000 28.750000000000000 1.8563551169893462	-106.25000000000000 28.750000000000000 1.7418728063875546	-106.25000000000000 28.750000000000000 1.6342954356931452	-106.25000000000000 28.750000000000000 1.4953169835581912
-105.75000000000000 28.750000000000000 0.84069987657992384	-105.75000000000000 28.750000000000000 0.99747407844883840	-105.75000000000000 28.750000000000000 0.92486677694927411	-105.75000000000000 28.750000000000000 0.96176849187201463	-105.75000000000000 28.750000000000000 0.75569053962148713	-105.75000000000000 28.750000000000000 0.57896994598246643	-105.75000000000000 28.750000000000000 0.45091464919274732	-105.75000000000000 28.750000000000000 0.36050557601970923	-105.75000000000000 28.750000000000000 0.30178918926206327	-105.75000000000000 28.750000000000000 0.24927375797615486	-105.75000000000000 28.750000000000000 0.21477126889972858	-105.75000000000000 28.750000000000000 0.25323996116903369	-105.75000000000000 28.750000000000000 0.28635217538676677	-105.75000000000000 28.750000000000000 0.34329121892262415	-105.75000000000000 28.750000000000000 0.40058662983590504	-105.75000000000000 28.750000000000000 0.41388294066398962	-105.75000000000000 28.750000000000000 0.38787851275184243	-105.75000000000000 28.750000000000000 0.40742546796669116	-105.75000000000000 28.750000000000000 0.45900008518832214	-105.75000000000000 28.750000000000000 0.48324049519831425	-105.75000000000000 28.750000000000000 0.50394504161184883	-105.75000000000000 28.750000000000000 0.54090498786370511	-105.75000000000000 28.750000000000000 0.54447211662538642	-105.75000000000000 28.750000000000000 0.49193685885196331	-105.75000000000000 28.750000000000000 0.57037657776051531	-105.75000000000000 28.750000000000000 0.53934961690335248	-105.75000000000000 28.750000000000000 0.49261426764853411	-105.75000000000000 28.750000000000000 0.66562065302696116	-105.75000000000000 28.750000000000000 0.59521987610647153	-105.75000000000000 28.750000000000000 0.63475959892997136	-105.75000000000000 28.750000000000000 0.62460685032976926	-105.75000000000000 28.750000000000000 0.70761069803630194	-105.75000000000000 28.750000000000000 0.87128066538922710	-105.75000000000000 28.750000000000000 0.82347323651017801	-105.75000000000000 28.750000000000000 0.94270629848576049	-105.75000000000000 28.750000000000000 0.88637889252937585	-105.75000000000000 28.750000000000000 0.95781427874298586	-105.75000000000000 28.750000000000000 0.94125423323637092	-105.75000000000000 28.750000000000000 0.94794964948173444	-105.75000000000000 28.750000000000000 1.0381938948360681	-105.75000000000000 28.750000000000000 1.1881748466279940	-105.75000000000000 28.750000000000000 1.3006797596741735	-105.75000000000000 28.750000000000000 2.4999069045138342	-105.75000000000000 28.750000000000000 2.1935578218369796	-105.75000000000000 28.750000000000000 2.0320446608409592	-105.75000000000000 28.750000000000000 1.7320892485474364	-105.75000000000000 28.750000000000000 1.3931620110987610	-105.75000000000000 28.750000000000000 1.3141214939617005	-105.75000000000000 28.750000000000000 1.2785951815206917	-105.75000000000000 28.750000000000000 1.1244007326744707
-105.25000000000000 28.750000000000000 0.82804424733741722	-105.25000000000000 28.750000000000000 0.90648946935132768	-105.25000000000000 28.750000000000000 0.90172870540201866	-105.25000000000000 28.750000000000000 0.98649258841033682	-105.25000000000000 28.750000000000000 0.97521808017092471	-105.25000000000000 28.750000000000000 0.65749051824865401	-105.25000000000000 28.750000000000000 0.47235702703647864	-105.25000000000000 28.750000000000000 0.42472379747827760	-105.25000000000000 28.750000000000000 0.37189153596323266	-105.25000000000000 28.750000000000000 0.31358068233781555	-105.25000000000000 28.750000000000000 0.29576985278278695	-105.25000000000000 28.750000000000000 0.31499718793741910	-105.25000000000000 28.750000000000000 0.33547227136358215	-105.25000000000000 28.750000000000000 0.35107475572109975	-105.25000000000000 28.750000000000000 0.38100453489628300	-105.25000000000000 28.750000000000000 0.39168347566336448	-105.25000000000000 28.750000000000000 0.35523137248606063	-105.25000000000000 28.750000000000000 0.38611775187841813	-105.25000000000000 28.750000000000000 0.38560588117062061	-105.25000000000000 28.750000000000000 0.41291433573971037	-105.25000000000000 28.750000000000000 0.43575187032586199	-105.25000000000000 28.750000000000000 0.47799028796038218	-105.25000000000000 28.750000000000000 0.51403848974973398	-105.25000000000000 28.750000000000000 0.42057923888024623	-105.25000000000000 28.750000000000000 0.45094133485231441	-105.25000000000000 28.750000000000000 0.39513288641683697	-105.25000000000000 28.750000000000000 0.32934503278444754	-105.25000000000000 28.750000000000000 0.38311202026469499	-105.25000000000000 28.750000000000000 0.41898493728055997	-105.25000000000000 28.750000000000000 0.45147044799237829	-105.25000000000000 28.750000000000000 0.46208694959388752	-105.25000000000000 28.750000000000000 0.52671186405626036	-105.25000000000000 28.750000000000000 0.63393868450097413	-105.25000000000000 28.750000000000000 0.71124681758711439	-105.25000000000000 28.750000000000000 0.68997044186820555	-105.25000000000000 28.750000000000000 0.62919022414986159	-105.25000000000000 28.750000000000000 0.68990987990136909	-105.25000000000000 28.750000000000000 0.65161087450719368	-105.25000000000000 28.750000000000000 0.64169412485354482	-105.25000000000000 28.750000000000000 0.82767609479980075	-105.25000000000000 28.750000000000000 0.89382330452865533	-105.25000000000000 28.750000000000000 1.2684129407523594	-105.25000000000000 28.750000000000000 2.9064683909125697	-105.25000000000000 28.750000000000000 3.1522452780258328	-105.25000000000000 28.750000000000000 3.1558797235360236	-105.25000000000000 28.750000000000000 2.4702350582366286	-105.25000000000000 28.750000000000000 2.5880384492618762	-105.25000000000000 28.750000000000000 2.3436799874062233	-105.25000000000000 28.750000000000000 2.0941848921767536	-105.25000000000000 28.750000000000000 1.9039329328956454
-104.75000000000000 28.750000000000000 0.74046335932936502	-104.75000000000000 28.750000000000000 0.72901431276027950	-104.75000000000000 28.750000000000000 0.87619381184187817	-104.75000000000000 28.750000000000000 0.93311623807049693	-104.75000000000000 28.750000000000000 0.98946366089862714	-104.75000000000000 28.750000000000000 0.70743232769794573	-104.75000000000000 28.750000000000000 0.46712015113808447	-104.75000000000000 28.750000000000000 0.56651683259485297	-104.75000000000000 28.750000000000000 0.58687693384263317	-104.75000000000000 28.750000000000000 0.57268711192607580	-104.75000000000000 28.750000000000000 0.51673482276469562	-104.75000000000000 28.750000000000000 0.47592219722179019	-104.75000000000000 28.750000000000000 0.42713474310209576	-104.75000000000000 28.750000000000000 0.45027592410654643	-104.75000000000000 28.750000000000000 0.46630910618381999	-104.75000000000000 28.750000000000000 0.42928706259179522	-104.75000000000000 28.750000000000000 0.37413186245353341	-104.75000000000000 28.750000000000000 0.39387274529667871	-104.75000000000000 28.750000000000000 0.38001836453155291	-104.75000000000000 28.750000000000000 0.41999090305820408	-104.75000000000000 28.750000000000000 0.45640890765498071	-104.75000000000000 28.750000000000000 0.51285721523736005	-104.75000000000000 28.750000000000000 0.57396852987241098	-104.75000000000000 28.750000000000000 0.50801670054795733	-104.75000000000000 28.750000000000000 0.54673956058921558	-104.75000000000000 28.750000000000000 0.47462471831258468	-104.75000000000000 28.750000000000000 0.40043697310844756	-104.75000000000000 28.750000000000000 0.45721283721024453	-104.75000000000000 28.750000000000000 0.49715428597109723	-104.75000000000000 28.750000000000000 0.51204716031813058	-104.75000000000000 28.750000000000000 0.53310415197716765	-104.75000000000000 28.750000000000000 0.58682975755363054	-104.75000000000000 28.750000000000000 0.60932963428381670	-104.75000000000000 28.750000000000000 0.66201144910091536	-104.75000000000000 28.750000000000000 0.76598538879974110	-104.75000000000000 28.750000000000000 0.70360579645926891	-104.75000000000000 28.750000000000000 0.91946601324107491	-104.75000000000000 28.750000000000000 0.99344910490669647	-104.75000000000000 28.750000000000000 0.97195140114783651	-104.75000000000000 28.750000000000000 1.1068190811783791	-104.75000000000000 28.750000000000000 1.4074099293210431	-104.75000000000000 28.750000000000000 1.8801439923012773	-104.75000000000000 28.750000000000000 3.1408179924776922	-104.75000000000000 28.750000000000000 2.9227754502290111	-104.75000000000000 28.750000000000000 2.8908085606829608	-104.75000000000000 28.750000000000000 3.9489999379179594	-104.75000000000000 28.750000000000000 4.0580542595992011	-104.75000000000000 28.750000000000000 4.0218032388809490	-104.75000000000000 28.750000000000000 2.8015150124917252	-104.75000000000000 28.750000000000000 2.6569192811515916
-104.25000000000000 28.750000000000000 0.57701811089715749	-104.25000000000000 28.750000000000000 0.52763983650164137	-104.25000000000000 28.750000000000000 0.60941174133695064	-104.25000000000000 28.750000000000000 0.58408878853287372	-104.25000000000000 28.750000000000000 0.62454320316770040	-104.25000000000000 28.750000000000000 0.57331619516991417	-104.25000000000000 28.750000000000000 0.46147163564450838	-104.25000000000000 28.750000000000000 0.64125940048876884	-104.25000000000000 28.750000000000000 0.70968333125580330	-104.25000000000000 28.750000000000000 0.71607797945571261	-104.25000000000000 28.750000000000000 0.65841995628314010	-104.25000000000000 28.750000000000000 0.48298521225269336	-104.25000000000000 28.750000000000000 0.39827976855845981	-104.25000000000000 28.750000000000000 0.40011234319538913	-104.25000000000000 28.750000000000000 0.42528174986817813	-104.25000000000000 28.750000000000000 0.39978462808334592	-104.25000000000000 28.750000000000000 0.38673500591197180	-104.25000000000000 28.750000000000000 0.49537705862633180	-104.25000000000000 28.750000000000000 0.42706218940631718	-104.25000000000000 28.750000000000000 0.43440636825784290	-104.25000000000000 28.750000000000000 0.42686089290310530	-104.25000000000000 28.750000000000000 0.43661012536062016	-104.25000000000000 28.750000000000000 0.45025939223668682	-104.25000000000000 28.750000000000000 0.38837180523562381	-104.25000000000000 28.750000000000000 0.45198172683902277	-104.25000000000000 28.750000000000000 0.53693301176645181	-104.25000000000000 28.750000000000000 0.70240879139511747	-104.25000000000000 28.750000000000000 0.69423663840911398	-104.25000000000000 28.750000000000000 0.65277678677236151	-104.25000000000000 28.750000000000000 0.72976391304593669	-104.25000000000000 28.750000000000000 0.65362660856997301	-104.25000000000000 28.750000000000000 0.67080178906960963	-104.25000000000000 28.750000000000000 0.80049077853271022	-104.25000000000000 28.750000000000000 0.93552266350726232	-104.25000000000000 28.750000000000000 1.1231697111724768	-104.25000000000000 28.750000000000000 1.1345854779397506	-104.25000000000000 28.750000000000000 1.2302208358638935	-104.25000000000000 28.750000000000000 1.4318984060789237	-104.25000000000000 28.750000000000000 1.4354205659853017	-104.25000000000000 28.750000000000000 1.7218361332692365	-104.25000000000000 28.750000000000000 2.0210852744789523	-104.25000000000000 28.750000000000000 1.8960862130829781	-104.25000000000000 28.750000000000000 2.1176144755046735	-104.25000000000000 28.750000000000000 2.0737840679177042	-104.25000000000000 28.750000000000000 2.5142072007796097	-104.25000000000000 28.750000000000000 2.3406297693757372	-104.25000000000000 28.750000000000000 2.3910893283835928	-104.25000000000000 28.750000000000000 2.8576108437927128	-104.25000000000000 28.750000000000000 2.9694771376064022	-104.25000000000000 28.750000000000000 2.9219376628409450
-103.75000000000000 28.750000000000000 0.36437977275978883	-103.75000000000000 28.750000000000000 0.32536677655115243	-103.75000000000000 28.750000000000000 0.35988758368325724	-103.75000000000000 28.750000000000000 0.31111307926422754	-103.75000000000000 28.750000000000000 0.34802883315719474	-103.75000000000000 28.750000000000000 0.35298662393948926	-103.75000000000000 28.750000000000000 0.38428193815264178	-103.75000000000000 28.750000000000000 0.52362753500349823	-103.75000000000000 28.750000000000000 0.58283796522685427	-103.75000000000000 28.750000000000000 0.64530005939592305	-103.75000000000000 28.750000000000000 0.57090835994975320	-103.75000000000000 28.750000000000000 0.47627446357482994	-103.75000000000000 28.750000000000000 0.42168719173628755	-103.75000000000000 28.750000000000000 0.40927977091956214	-103.75000000000000 28.750000000000000 0.39641304790582088	-103.75000000000000 28.750000000000000 0.40863923149869213	-103.75000000000000 28.750000000000000 0.40776681372402018	-103.75000000000000 28.750000000000000 0.44167386977080902	-103.75000000000000 28.750000000000000 0.44570858397740809	-103.75000000000000 28.750000000000000 0.45332592696855356	-103.75000000000000 28.750000000000000 0.42857619861010726	-103.75000000000000 28.750000000000000 0.42607562891848388	-103.75000000000000 28.750000000000000 0.43826191305433715	-103.75000000000000 28.750000000000000 0.38312398054364216	-103.75000000000000 28.750000000000000 0.49041723369989904	-103.75000000000000 28.750000000000000 0.52704960842993631	-103.75000000000000 28.750000000000000 0.85789024101861300	-103.75000000000000 28.750000000000000 0.75039162972658724	-103.75000000000000 28.750000000000000 0.84127023285810998	-103.75000000000000 28.750000000000000 0.71784910223668574	-103.75000000000000 28.750000000000000 0.73426130801905187	-103.75000000000000 28.750000000000000 0.76254625923413599	-103.75000000000000 28.750000000000000 0.74879420317379863	-103.75000000000000 28.750000000000000 0.90500157738896447	-103.75000000000000 28.750000000000000 1.0546836931784056	-103.75000000000000 28.750000000000000 0.96922302587880549	-103.75000000000000 28.750000000000000 1.2334925500342515	-103.75000000000000 28.750000000000000 1.2627064554160143	-103.75000000000000 28.750000000000000 1.4697427736423054	-103.75000000000000 28.750000000000000 1.4680827129774037	-103.75000000000000 28.750000000000000 1.4498839215690444	-103.75000000000000 28.750000000000000 1.5184458172568447	-103.75000000000000 28.750000000000000 1.3736395192370807	-103.75000000000000 28.750000000000000 1.3318455850738218	-103.75000000000000 28.750000000000000 1.5064220821703596	-103.75000000000000 28.750000000000000 1.7597279526592788	-103.75000000000000 28.750000000000000 1.8102184914161683	-103.75000000000000 28.750000000000000 1.7613292468033865	-103.75000000000000 28.750000000000000 1.6203662904782972	-103.75000000000000 28.750000000000000 1.4744066302281269
-103.25000000000000 28.750000000000000 0.20996453921416269	-103.25000000000000 28.750000000000000 0.18837423751965901	-103.25000000000000 28.750000000000000 0.20989613948235836	-103.25000000000000 28.750000000000000 0.16891903521340290	-103.25000000000000 28.750000000000000 0.21434211664227099	-103.25000000000000 28.750000000000000 0.25388350835366075	-103.25000000000000 28.750000000000000 0.34635851823120511	-103.25000000000000 28.750000000000000 0.44976934691750597	-103.25000000000000 28.750000000000000 0.47429897916909297	-103.25000000000000 28.750000000000000 0.52644898855905031	-103.25000000000000 28.750000000000000 0.51769419230338842	-103.25000000000000 28.750000000000000 0.39848138540864875	-103.25000000000000 28.750000000000000 0.36420142532614674	-103.25000000000000 28.750000000000000 0.37021485821477379	-103.25000000000000 28.750000000000000 0.36874439395348335	-103.25000000000000 28.750000000000000 0.37981272632082069	-103.25000000000000 28.750000000000000 0.39734971389979312	-103.25000000000000 28.750000000000000 0.42792272870930964	-103.25000000000000 28.750000000000000 0.47987061482180932	-103.25000000000000 28.750000000000000 0.45662289498923930	-103.25000000000000 28.750000000000000 0.42656874970630881	-103.25000000000000 28.750000000000000 0.41167982412423926	-103.25000000000000 28.750000000000000 0.41928773297074490	-103.25000000000000 28.750000000000000 0.34513814583162322	-103.25000000000000 28.750000000000000 0.41467742610167402	-103.25000000000000 28.750000000000000 0.51586064109348106	-103.25000000000000 28.750000000000000 0.73974146166486454	-103.25000000000000 28.750000000000000 0.70961262108190470	-103.25000000000000 28.750000000000000 0.62367147470510320	-103.25000000000000 28.750000000000000 0.61081906324195323	-103.25000000000000 28.750000000000000 0.61200327562109580	-103.25000000000000 28.750000000000000 0.64401942521601885	-103.25000000000000 28.750000000000000 0.66379821222101087	-103.25000000000000 28.750000000000000 0.66721789309528334	-103.25000000000000 28.750000000000000 0.64880939680636085	-103.25000000000000 28.750000000000000 0.62031959288762328	-103.25000000000000 28.750000000000000 0.76170731817202308	-103.25000000000000 28.750000000000000 0.85101582501091477	-103.25000000000000 28.750000000000000 0.79331463535977709	-103.25000000000000 28.750000000000000 0.79277269985924081	-103.25000000000000 28.750000000000000 0.79495183813933179	-103.25000000000000 28.750000000000000 0.87674278920248927	-103.25000000000000 28.750000000000000 0.80419144973581336	-103.25000000000000 28.750000000000000 1.0176366585690306	-103.25000000000000 28.750000000000000 1.1143213728435675	-103.25000000000000 28.750000000000000 1.1837476410160308	-103.25000000000000 28.750000000000000 0.98060634692102988	-103.25000000000000 28.750000000000000 0.83276838546828658	-103.25000000000000 28.750000000000000 0.69336576054104626	-103.25000000000000 28.750000000000000 0.62715179515341490
-102.75000000000000 28.750000000000000 0.13023580604836740	-102.75000000000000 28.750000000000000 0.11047717119957647	-102.75000000000000 28.750000000000000 0.12385669665648734	-102.75000000000000 28.750000000000000 8.9812676011472081E-002	-102.75000000000000 28.750000000000000 0.11017188732687230	-102.75000000000000 28.750000000000000 0.13753467497740071	-102.75000000000000 28.750000000000000 0.23425650181555946	-102.75000000000000 28.750000000000000 0.24028390687062484	-102.75000000000000 28.750000000000000 0.25161414421129313	-102.75000000000000 28.750000000000000 0.28365259597349063	-102.75000000000000 28.750000000000000 0.29404799245156688	-102.75000000000000 28.750000000000000 0.26371381959722212	-102.75000000000000 28.750000000000000 0.28465729521771238	-102.75000000000000 28.750000000000000 0.30610112666092798	-102.75000000000000 28.750000000000000 0.34163823491716599	-102.75000000000000 28.750000000000000 0.32810477062316840	-102.75000000000000 28.750000000000000 0.34369275218396816	-102.75000000000000 28.750000000000000 0.38897540069854958	-102.75000000000000 28.750000000000000 0.40453064215585322	-102.75000000000000 28.750000000000000 0.39807604684972214	-102.75000000000000 28.750000000000000 0.36685515710547756	-102.75000000000000 28.750000000000000 0.34993978924901742	-102.75000000000000 28.750000000000000 0.35548682567489098	-102.75000000000000 28.750000000000000 0.31633930760286855	-102.75000000000000 28.750000000000000 0.36666664892016165	-102.75000000000000 28.750000000000000 0.44810505243783622	-102.75000000000000 28.750000000000000 0.55376296983739082	-102.75000000000000 28.750000000000000 0.47913726514822402	-102.75000000000000 28.750000000000000 0.47572690273784901	-102.75000000000000 28.750000000000000 0.38268507904405008	-102.75000000000000 28.750000000000000 0.38029435435004300	-102.75000000000000 28.750000000000000 0.39253964426993099	-102.75000000000000 28.750000000000000 0.46930159752432304	-102.75000000000000 28.750000000000000 0.52840594562091581	-102.75000000000000 28.750000000000000 0.40573165550219120	-102.75000000000000 28.750000000000000 0.40818398984203547	-102.75000000000000 28.750000000000000 0.50532074798190008	-102.75000000000000 28.750000000000000 0.44421598081531932	-102.75000000000000 28.750000000000000 0.44840966158383055	-102.75000000000000 28.750000000000000 0.45457528850194029	-102.75000000000000 28.750000000000000 0.47203745504146416	-102.75000000000000 28.750000000000000 0.54816924168934178	-102.75000000000000 28.750000000000000 0.64360193867393900	-102.75000000000000 28.750000000000000 0.59563281693371817	-102.75000000000000 28.750000000000000 0.63704299170393797	-102.75000000000000 28.750000000000000 0.54822182046216328	-102.75000000000000 28.750000000000000 0.42565523913401798	-102.75000000000000 28.750000000000000 0.39509363273188841	-102.75000000000000 28.750000000000000 0.32017942439086483	-102.75000000000000 28.750000000000000 0.27193448001165277
-102.25000000000000 28.750000000000000 7.9858169766929554E-002	-102.25000000000000 28.750000000000000 6.1156817498247570E-002	-102.25000000000000 28.750000000000000 6.3778377646802276E-002	-102.25000000000000 28.750000000000000 3.7497502251538674E-002	-102.25000000000000 28.750000000000000 3.6201737001623165E-002	-102.25000000000000 28.750000000000000 3.5873155149424879E-002	-102.25000000000000 28.750000000000000 5.0014818886753437E-002	-102.25000000000000 28.750000000000000 4.9645640406339182E-002	-102.25000000000000 28.750000000000000 5.9972762883113616E-002	-102.25000000000000 28.750000000000000 6.6521135005299450E-002	-102.25000000000000 28.750000000000000 7.0938644131913434E-002	-102.25000000000000 28.750000000000000 7.6353999966438615E-002	-102.25000000000000 28.750000000000000 0.10763310982785049	-102.25000000000000 28.750000000000000 0.13780824651311005	-102.25000000000000 28.750000000000000 0.16071094221743462	-102.25000000000000 28.750000000000000 0.16744462300509677	-102.25000000000000 28.750000000000000 0.16218048642060895	-102.25000000000000 28.750000000000000 0.18557471377821755	-102.25000000000000 28.750000000000000 0.17681135637761744	-102.25000000000000 28.750000000000000 0.17611853069622663	-102.25000000000000 28.750000000000000 0.16928680525149650	-102.25000000000000 28.750000000000000 0.14871078551634845	-102.25000000000000 28.750000000000000 0.16212951387316102	-102.25000000000000 28.750000000000000 0.12975378143452476	-102.25000000000000 28.750000000000000 0.14598221423515062	-102.25000000000000 28.750000000000000 0.15268921954794293	-102.25000000000000 28.750000000000000 0.13178712429345624	-102.25000000000000 28.750000000000000 0.12954048440722765	-102.25000000000000 28.750000000000000 0.12891299047678753	-102.25000000000000 28.750000000000000 8.9926316329247288E-002	-102.25000000000000 28.750000000000000 9.1783442227526449E-002	-102.25000000000000 28.750000000000000 0.10036630924182681	-102.25000000000000 28.750000000000000 0.11065037892408808	-102.25000000000000 28.750000000000000 0.12756253502885398	-102.25000000000000 28.750000000000000 0.10946700753065028	-102.25000000000000 28.750000000000000 0.11650290616838554	-102.25000000000000 28.750000000000000 0.10905786787982494	-102.25000000000000 28.750000000000000 0.12564489192899211	-102.25000000000000 28.750000000000000 0.13270891406716062	-102.25000000000000 28.750000000000000 0.13773021176642009	-102.25000000000000 28.750000000000000 0.15223577934136767	-102.25000000000000 28.750000000000000 0.18822304269585610	-102.25000000000000 28.750000000000000 0.21232216691130407	-102.25000000000000 28.750000000000000 0.20590347090669731	-102.25000000000000 28.750000000000000 0.20425149327528408	-102.25000000000000 28.750000000000000 0.17144356758377782	-102.25000000000000 28.750000000000000 0.11357701957331603	-102.25000000000000 28.750000000000000 8.5072942906222651E-002	-102.25000000000000 28.750000000000000 7.5324012585853514E-002	-102.25000000000000 28.750000000000000 7.5971901282027493E-002
-125.75000000000000 29.250000000000000 0.77104809451137346	-125.75000000000000 29.250000000000000 0.95230395698031967	-125.75000000000000 29.250000000000000 0.92739119874779175	-125.75000000000000 29.250000000000000 0.93979809100028355	-125.75000000000000 29.250000000000000 0.92110771519343948	-125.75000000000000 29.250000000000000 0.81551038048271074	-125.75000000000000 29.250000000000000 0.80762544757043575	-125.75000000000000 29.250000000000000 0.57234470426346729	-125.75000000000000 29.250000000000000 0.70274580848462342	-125.75000000000000 29.250000000000000 0.67073923096759591	-125.75000000000000 29.250000000000000 0.75417702946628051	-125.75000000000000 29.250000000000000 0.95029040617566107	-125.75000000000000 29.250000000000000 0.71445804883832531	-125.75000000000000 29.250000000000000 0.84099388375160655	-125.75000000000000 29.250000000000000 1.0217134339956306	-125.75000000000000 29.250000000000000 0.95657063757434668	-125.75000000000000 29.250000000000000 1.0719952785808677	-125.75000000000000 29.250000000000000 1.2525910941258003	-125.75000000000000 29.250000000000000 1.2334385316581951	-125.75000000000000 29.250000000000000 1.1736739500926547	-125.75000000000000 29.250000000000000 1.2099828750034796	-125.75000000000000 29.250000000000000 1.1515297387776937	-125.75000000000000 29.250000000000000 1.2878869922483975	-125.75000000000000 29.250000000000000 1.3788281977889321	-125.75000000000000 29.250000000000000 1.5444310457373918	-125.75000000000000 29.250000000000000 1.7074146537317778	-125.75000000000000 29.250000000000000 1.6666581709717150	-125.75000000000000 29.250000000000000 1.6316622513150218	-125.75000000000000 29.250000000000000 1.4535942886040338	-125.75000000000000 29.250000000000000 1.3073127389690624	-125.75000000000000 29.250000000000000 1.3615616469718532	-125.75000000000000 29.250000000000000 1.6836963787522052	-125.75000000000000 29.250000000000000 1.6467789339192291	-125.75000000000000 29.250000000000000 1.5980036409513247	-125.75000000000000 29.250000000000000 1.1912589424502016	-125.75000000000000 29.250000000000000 1.2113889221104246	-125.75000000000000 29.250000000000000 0.97423626850269740	-125.75000000000000 29.250000000000000 1.0248967503465394	-125.75000000000000 29.250000000000000 1.1014042063714471	-125.75000000000000 29.250000000000000 1.0785273934309787	-125.75000000000000 29.250000000000000 1.1995878347816584	-125.75000000000000 29.250000000000000 1.1224367608836170	-125.75000000000000 29.250000000000000 0.93513438137038751	-125.75000000000000 29.250000000000000 0.94891713097610253	-125.75000000000000 29.250000000000000 0.93157765303675866	-125.75000000000000 29.250000000000000 0.96653866398195254	-125.75000000000000 29.250000000000000 0.98230100408007359	-125.75000000000000 29.250000000000000 0.99806320826672668	-125.75000000000000 29.250000000000000 0.94054105202454386	-125.75000000000000 29.250000000000000 0.92385821016980463
-125.25000000000000 29.250000000000000 0.80079599279530755	-125.25000000000000 29.250000000000000 0.85417731711829503	-125.25000000000000 29.250000000000000 0.89894198693063065	-125.25000000000000 29.250000000000000 0.90938226547978274	-125.25000000000000 29.250000000000000 0.82370645070116477	-125.25000000000000 29.250000000000000 0.93979820620779519	-125.25000000000000 29.250000000000000 0.93206104963356295	-125.25000000000000 29.250000000000000 0.70332043020468582	-125.25000000000000 29.250000000000000 0.56849230760090308	-125.25000000000000 29.250000000000000 0.65600637778788828	-125.25000000000000 29.250000000000000 0.60522027457425531	-125.25000000000000 29.250000000000000 0.70276298903383083	-125.25000000000000 29.250000000000000 0.72906750585528091	-125.25000000000000 29.250000000000000 0.75397281211182088	-125.25000000000000 29.250000000000000 0.67513147806777063	-125.25000000000000 29.250000000000000 0.82039566788296669	-125.25000000000000 29.250000000000000 0.94476379527253129	-125.25000000000000 29.250000000000000 0.99217170737068638	-125.25000000000000 29.250000000000000 1.0504996688536081	-125.25000000000000 29.250000000000000 1.1165475771195770	-125.25000000000000 29.250000000000000 1.1593869023396055	-125.25000000000000 29.250000000000000 1.1547653124950903	-125.25000000000000 29.250000000000000 1.2981309264925196	-125.25000000000000 29.250000000000000 1.3272938892499855	-125.25000000000000 29.250000000000000 1.3809617068360485	-125.25000000000000 29.250000000000000 1.5824222237227790	-125.25000000000000 29.250000000000000 1.9605644667771185	-125.25000000000000 29.250000000000000 1.6155326240856933	-125.25000000000000 29.250000000000000 1.4069421641380901	-125.25000000000000 29.250000000000000 1.2883736808384247	-125.25000000000000 29.250000000000000 1.4068490979738999	-125.25000000000000 29.250000000000000 1.7542506207326165	-125.25000000000000 29.250000000000000 1.8092240838155236	-125.25000000000000 29.250000000000000 1.9929008750338353	-125.25000000000000 29.250000000000000 1.6105503613223957	-125.25000000000000 29.250000000000000 1.5343489049176817	-125.25000000000000 29.250000000000000 1.1166849802014680	-125.25000000000000 29.250000000000000 1.1300925951187242	-125.25000000000000 29.250000000000000 1.0701751809567703	-125.25000000000000 29.250000000000000 1.0185469249864694	-125.25000000000000 29.250000000000000 1.0372409737915163	-125.25000000000000 29.250000000000000 0.98024552631567330	-125.25000000000000 29.250000000000000 0.82839512709177521	-125.25000000000000 29.250000000000000 0.85553001580810062	-125.25000000000000 29.250000000000000 0.84160325241164113	-125.25000000000000 29.250000000000000 0.88692962448586044	-125.25000000000000 29.250000000000000 0.91171609450298718	-125.25000000000000 29.250000000000000 0.94710457577130247	-125.25000000000000 29.250000000000000 0.91849645448280470	-125.25000000000000 29.250000000000000 0.92738057221405390
-124.75000000000000 29.250000000000000 0.99068748719139743	-124.75000000000000 29.250000000000000 0.98598202522668943	-124.75000000000000 29.250000000000000 0.91209668358125329	-124.75000000000000 29.250000000000000 0.95893109473830673	-124.75000000000000 29.250000000000000 0.96030485939539012	-124.75000000000000 29.250000000000000 1.0114773746591808	-124.75000000000000 29.250000000000000 1.1877770909319798	-124.75000000000000 29.250000000000000 0.71220246992130631	-124.75000000000000 29.250000000000000 0.64190732523277660	-124.75000000000000 29.250000000000000 0.58891384849747386	-124.75000000000000 29.250000000000000 0.54613494683214037	-124.75000000000000 29.250000000000000 0.64440321854901883	-124.75000000000000 29.250000000000000 0.65668598630856778	-124.75000000000000 29.250000000000000 0.70726547138072826	-124.75000000000000 29.250000000000000 0.59278490787794202	-124.75000000000000 29.250000000000000 0.69064549594834801	-124.75000000000000 29.250000000000000 0.80055493044019499	-124.75000000000000 29.250000000000000 0.74019795421693224	-124.75000000000000 29.250000000000000 0.95698631921050203	-124.75000000000000 29.250000000000000 1.1206721823290735	-124.75000000000000 29.250000000000000 1.2726001875984212	-124.75000000000000 29.250000000000000 1.2581974565380660	-124.75000000000000 29.250000000000000 1.5883657819099948	-124.75000000000000 29.250000000000000 1.4616281731790126	-124.75000000000000 29.250000000000000 1.7042995161072394	-124.75000000000000 29.250000000000000 1.8070475932159924	-124.75000000000000 29.250000000000000 1.8550874613942356	-124.75000000000000 29.250000000000000 1.7956611019919690	-124.75000000000000 29.250000000000000 1.6063927862329572	-124.75000000000000 29.250000000000000 1.2502210725360385	-124.75000000000000 29.250000000000000 1.3601962467004902	-124.75000000000000 29.250000000000000 2.2035797480600459	-124.75000000000000 29.250000000000000 2.3214565633688147	-124.75000000000000 29.250000000000000 2.7707140729926971	-124.75000000000000 29.250000000000000 2.0271285516357556	-124.75000000000000 29.250000000000000 1.9016546494563649	-124.75000000000000 29.250000000000000 1.3729464618234195	-124.75000000000000 29.250000000000000 1.1920070217569170	-124.75000000000000 29.250000000000000 1.0830960277037209	-124.75000000000000 29.250000000000000 1.0511397339355768	-124.75000000000000 29.250000000000000 0.99067259701555976	-124.75000000000000 29.250000000000000 0.93385909951675361	-124.75000000000000 29.250000000000000 0.81000368235881737	-124.75000000000000 29.250000000000000 0.84446922949013081	-124.75000000000000 29.250000000000000 0.81658968634390328	-124.75000000000000 29.250000000000000 0.87027214581881018	-124.75000000000000 29.250000000000000 0.90173617637797887	-124.75000000000000 29.250000000000000 0.92769175529705550	-124.75000000000000 29.250000000000000 0.92447994130053912	-124.75000000000000 29.250000000000000 0.95824752341934394
-124.25000000000000 29.250000000000000 1.1485039637246852	-124.25000000000000 29.250000000000000 1.1353115764535366	-124.25000000000000 29.250000000000000 1.1305296860494680	-124.25000000000000 29.250000000000000 1.2447578763227076	-124.25000000000000 29.250000000000000 1.3483742891235537	-124.25000000000000 29.250000000000000 1.2625494410946323	-124.25000000000000 29.250000000000000 1.4839077690482145	-124.25000000000000 29.250000000000000 0.79456716129113292	-124.25000000000000 29.250000000000000 0.75033599675510931	-124.25000000000000 29.250000000000000 0.55666784051605511	-124.25000000000000 29.250000000000000 0.57085409955402877	-124.25000000000000 29.250000000000000 0.58384912917742948	-124.25000000000000 29.250000000000000 0.55405319006747034	-124.25000000000000 29.250000000000000 0.66952644646918735	-124.25000000000000 29.250000000000000 0.62364927120853564	-124.25000000000000 29.250000000000000 0.64664164440908822	-124.25000000000000 29.250000000000000 0.67392031717489631	-124.25000000000000 29.250000000000000 0.63403774234531307	-124.25000000000000 29.250000000000000 0.82408802963650396	-124.25000000000000 29.250000000000000 0.95794099977421410	-124.25000000000000 29.250000000000000 1.2030612562255927	-124.25000000000000 29.250000000000000 1.3225793149471361	-124.25000000000000 29.250000000000000 1.6487119104922585	-124.25000000000000 29.250000000000000 1.8218419465517577	-124.25000000000000 29.250000000000000 1.7580704140833572	-124.25000000000000 29.250000000000000 1.8596915939448604	-124.25000000000000 29.250000000000000 1.8530010107401991	-124.25000000000000 29.250000000000000 2.2023385538024924	-124.25000000000000 29.250000000000000 2.1857158240069263	-124.25000000000000 29.250000000000000 2.0358348576285739	-124.25000000000000 29.250000000000000 2.0718869494268168	-124.25000000000000 29.250000000000000 2.7931220880893890	-124.25000000000000 29.250000000000000 3.3086593837889988	-124.25000000000000 29.250000000000000 3.9974402790094108	-124.25000000000000 29.250000000000000 2.5018828454191038	-124.25000000000000 29.250000000000000 2.1204985599825923	-124.25000000000000 29.250000000000000 1.5205954560030108	-124.25000000000000 29.250000000000000 1.1794834222221475	-124.25000000000000 29.250000000000000 1.0599954200858994	-124.25000000000000 29.250000000000000 1.0197331450283302	-124.25000000000000 29.250000000000000 0.97869333437159522	-124.25000000000000 29.250000000000000 0.90038959952214181	-124.25000000000000 29.250000000000000 0.79051192212905130	-124.25000000000000 29.250000000000000 0.81003266818516806	-124.25000000000000 29.250000000000000 0.82369268514535410	-124.25000000000000 29.250000000000000 0.85179256473317400	-124.25000000000000 29.250000000000000 0.87968388594680469	-124.25000000000000 29.250000000000000 0.89501979996974990	-124.25000000000000 29.250000000000000 0.90933051424796607	-124.25000000000000 29.250000000000000 0.94003951346302961
-123.75000000000000 29.250000000000000 1.8057798115743326	-123.75000000000000 29.250000000000000 1.8539412759981093	-123.75000000000000 29.250000000000000 1.6898346761234186	-123.75000000000000 29.250000000000000 1.9997830781360382	-123.75000000000000 29.250000000000000 2.0824050273569426	-123.75000000000000 29.250000000000000 1.9186197284605522	-123.75000000000000 29.250000000000000 2.0687917441932360	-123.75000000000000 29.250000000000000 0.98583564630634979	-123.75000000000000 29.250000000000000 0.82410056194586112	-123.75000000000000 29.250000000000000 0.77205814653146820	-123.75000000000000 29.250000000000000 0.73166482096715446	-123.75000000000000 29.250000000000000 0.87142735372636504	-123.75000000000000 29.250000000000000 0.72108099798698122	-123.75000000000000 29.250000000000000 0.58032825564101120	-123.75000000000000 29.250000000000000 0.66743846472965596	-123.75000000000000 29.250000000000000 0.65018469453108518	-123.75000000000000 29.250000000000000 0.62840527841178906	-123.75000000000000 29.250000000000000 0.61741266265688655	-123.75000000000000 29.250000000000000 0.78987522387336850	-123.75000000000000 29.250000000000000 0.79543503635888246	-123.75000000000000 29.250000000000000 0.85792922987332321	-123.75000000000000 29.250000000000000 1.1610314631668339	-123.75000000000000 29.250000000000000 1.2050360451280027	-123.75000000000000 29.250000000000000 1.6789101616982514	-123.75000000000000 29.250000000000000 1.7145968035031420	-123.75000000000000 29.250000000000000 1.6934680539048179	-123.75000000000000 29.250000000000000 1.8966954262149041	-123.75000000000000 29.250000000000000 2.1253494179748769	-123.75000000000000 29.250000000000000 2.2929018648060646	-123.75000000000000 29.250000000000000 2.5475742009872504	-123.75000000000000 29.250000000000000 1.8603291985672297	-123.75000000000000 29.250000000000000 3.5601990188647976	-123.75000000000000 29.250000000000000 4.5571242098326632	-123.75000000000000 29.250000000000000 3.7610632371098029	-123.75000000000000 29.250000000000000 3.2850963789380097	-123.75000000000000 29.250000000000000 2.1292213087757155	-123.75000000000000 29.250000000000000 1.6190071703891222	-123.75000000000000 29.250000000000000 1.2074163124166397	-123.75000000000000 29.250000000000000 1.0199873534710362	-123.75000000000000 29.250000000000000 0.93232787396263694	-123.75000000000000 29.250000000000000 0.90751115227709289	-123.75000000000000 29.250000000000000 0.82097677087106202	-123.75000000000000 29.250000000000000 0.74598546505145424	-123.75000000000000 29.250000000000000 0.78142262549117281	-123.75000000000000 29.250000000000000 0.79945947602022582	-123.75000000000000 29.250000000000000 0.79260040341969107	-123.75000000000000 29.250000000000000 0.86426669949958435	-123.75000000000000 29.250000000000000 0.85164307777102499	-123.75000000000000 29.250000000000000 0.89083882058854935	-123.75000000000000 29.250000000000000 0.89552706280642924
-123.25000000000000 29.250000000000000 4.4673088990625436	-123.25000000000000 29.250000000000000 3.9598986600668540	-123.25000000000000 29.250000000000000 3.2360422617371132	-123.25000000000000 29.250000000000000 3.4074503059890304	-123.25000000000000 29.250000000000000 4.0411076894152780	-123.25000000000000 29.250000000000000 3.1752854409096805	-123.25000000000000 29.250000000000000 2.8801834339658945	-123.25000000000000 29.250000000000000 1.4024949777013025	-123.25000000000000 29.250000000000000 1.0347429484384716	-123.25000000000000 29.250000000000000 0.96492583508152752	-123.25000000000000 29.250000000000000 0.89508313212375745	-123.25000000000000 29.250000000000000 0.94206812356478409	-123.25000000000000 29.250000000000000 0.78761339657129315	-123.25000000000000 29.250000000000000 0.74574911228331531	-123.25000000000000 29.250000000000000 0.57696622025203914	-123.25000000000000 29.250000000000000 0.73084146698264552	-123.25000000000000 29.250000000000000 0.74295765046253981	-123.25000000000000 29.250000000000000 0.79119414268722388	-123.25000000000000 29.250000000000000 0.78791136997526734	-123.25000000000000 29.250000000000000 0.73764246909185294	-123.25000000000000 29.250000000000000 0.94742539714917873	-123.25000000000000 29.250000000000000 1.1886757750694861	-123.25000000000000 29.250000000000000 1.6182380586236753	-123.25000000000000 29.250000000000000 1.4583377242511026	-123.25000000000000 29.250000000000000 1.4101779696911354	-123.25000000000000 29.250000000000000 1.7580178880755730	-123.25000000000000 29.250000000000000 1.7789262125756014	-123.25000000000000 29.250000000000000 2.2899130284950080	-123.25000000000000 29.250000000000000 1.9541631054574602	-123.25000000000000 29.250000000000000 2.4628000855887424	-123.25000000000000 29.250000000000000 3.0205375667892773	-123.25000000000000 29.250000000000000 4.1143585977695603	-123.25000000000000 29.250000000000000 5.2189141411445723	-123.25000000000000 29.250000000000000 5.2678020415024651	-123.25000000000000 29.250000000000000 2.4043135624350449	-123.25000000000000 29.250000000000000 2.1718634363352090	-123.25000000000000 29.250000000000000 1.6631092327632480	-123.25000000000000 29.250000000000000 1.2525494903241325	-123.25000000000000 29.250000000000000 1.0061958702968163	-123.25000000000000 29.250000000000000 0.88496254796108464	-123.25000000000000 29.250000000000000 0.82823771602564356	-123.25000000000000 29.250000000000000 0.78406209055258536	-123.25000000000000 29.250000000000000 0.71018999191663923	-123.25000000000000 29.250000000000000 0.72718844466682719	-123.25000000000000 29.250000000000000 0.74349540066113362	-123.25000000000000 29.250000000000000 0.76695452733640523	-123.25000000000000 29.250000000000000 0.81135544707533680	-123.25000000000000 29.250000000000000 0.80828654900805708	-123.25000000000000 29.250000000000000 0.80163287081304302	-123.25000000000000 29.250000000000000 0.80141105944175828
-122.75000000000000 29.250000000000000 3.6201798964768019	-122.75000000000000 29.250000000000000 3.6019916123086442	-122.75000000000000 29.250000000000000 3.7922141004883017	-122.75000000000000 29.250000000000000 4.6130589543631100	-122.75000000000000 29.250000000000000 4.2314802890246686	-122.75000000000000 29.250000000000000 5.1337207293479770	-122.75000000000000 29.250000000000000 4.1314243365875987	-122.75000000000000 29.250000000000000 1.9225942901939159	-122.75000000000000 29.250000000000000 1.2701138426618908	-122.75000000000000 29.250000000000000 1.2021753177822174	-122.75000000000000 29.250000000000000 1.1127381347443288	-122.75000000000000 29.250000000000000 1.1289626054242883	-122.75000000000000 29.250000000000000 0.95810372310401892	-122.75000000000000 29.250000000000000 0.74291270696277212	-122.75000000000000 29.250000000000000 0.85239980345586919	-122.75000000000000 29.250000000000000 0.82043500961765192	-122.75000000000000 29.250000000000000 0.64799593107716358	-122.75000000000000 29.250000000000000 0.66120127503085901	-122.75000000000000 29.250000000000000 0.63033691603910247	-122.75000000000000 29.250000000000000 0.89300991446613398	-122.75000000000000 29.250000000000000 0.79325800590858953	-122.75000000000000 29.250000000000000 1.1445437716939848	-122.75000000000000 29.250000000000000 1.3774454061144710	-122.75000000000000 29.250000000000000 1.0575245070863937	-122.75000000000000 29.250000000000000 1.4931691258007824	-122.75000000000000 29.250000000000000 1.5266956471746382	-122.75000000000000 29.250000000000000 1.5545558077099375	-122.75000000000000 29.250000000000000 1.8426841032309829	-122.75000000000000 29.250000000000000 2.2480056301144495	-122.75000000000000 29.250000000000000 2.5888899574427380	-122.75000000000000 29.250000000000000 3.1232591486790144	-122.75000000000000 29.250000000000000 3.5188686056354768	-122.75000000000000 29.250000000000000 4.4850272419338371	-122.75000000000000 29.250000000000000 3.3863083086676378	-122.75000000000000 29.250000000000000 2.6019428551220707	-122.75000000000000 29.250000000000000 2.0975357927818283	-122.75000000000000 29.250000000000000 1.6583622619829796	-122.75000000000000 29.250000000000000 1.2893771215002907	-122.75000000000000 29.250000000000000 1.0237396714148077	-122.75000000000000 29.250000000000000 0.88798697640876767	-122.75000000000000 29.250000000000000 0.81127692918141159	-122.75000000000000 29.250000000000000 0.74682610191445853	-122.75000000000000 29.250000000000000 0.69004152538362162	-122.75000000000000 29.250000000000000 0.69575164660686928	-122.75000000000000 29.250000000000000 0.69864070060959860	-122.75000000000000 29.250000000000000 0.72815242559073656	-122.75000000000000 29.250000000000000 0.72409923351473127	-122.75000000000000 29.250000000000000 0.76472491392728015	-122.75000000000000 29.250000000000000 0.76644227996883274	-122.75000000000000 29.250000000000000 0.77310442396087120
-122.25000000000000 29.250000000000000 3.5052668967992706	-122.25000000000000 29.250000000000000 3.7658562392287278	-122.25000000000000 29.250000000000000 3.1992968885053008	-122.25000000000000 29.250000000000000 4.6188241017038010	-122.25000000000000 29.250000000000000 4.9972969693002147	-122.25000000000000 29.250000000000000 5.1203581157836071	-122.25000000000000 29.250000000000000 4.7909176278677368	-122.25000000000000 29.250000000000000 2.1028337551940064	-122.25000000000000 29.250000000000000 1.4382598701941223	-122.25000000000000 29.250000000000000 1.5247414777089228	-122.25000000000000 29.250000000000000 1.4738575024693645	-122.25000000000000 29.250000000000000 1.2602670814841697	-122.25000000000000 29.250000000000000 1.1136207132546057	-122.25000000000000 29.250000000000000 1.1077924016653069	-122.25000000000000 29.250000000000000 1.1209066803825725	-122.25000000000000 29.250000000000000 1.0295689222885847	-122.25000000000000 29.250000000000000 0.91170910162012508	-122.25000000000000 29.250000000000000 0.84942887372187503	-122.25000000000000 29.250000000000000 0.86472435343067333	-122.25000000000000 29.250000000000000 0.95446690181891181	-122.25000000000000 29.250000000000000 1.0019012932269933	-122.25000000000000 29.250000000000000 0.88821504373052962	-122.25000000000000 29.250000000000000 1.2925350708944958	-122.25000000000000 29.250000000000000 1.2864820060580995	-122.25000000000000 29.250000000000000 1.2196419057675949	-122.25000000000000 29.250000000000000 1.2662533715477766	-122.25000000000000 29.250000000000000 1.5375211115431380	-122.25000000000000 29.250000000000000 1.7771014434300056	-122.25000000000000 29.250000000000000 2.1003607524918486	-122.25000000000000 29.250000000000000 2.4879273593728413	-122.25000000000000 29.250000000000000 2.3117612847585907	-122.25000000000000 29.250000000000000 3.2825594233836242	-122.25000000000000 29.250000000000000 3.7795967234058185	-122.25000000000000 29.250000000000000 2.7695292132999350	-122.25000000000000 29.250000000000000 3.1512882959741333	-122.25000000000000 29.250000000000000 1.9910416703459821	-122.25000000000000 29.250000000000000 1.5937819704081160	-122.25000000000000 29.250000000000000 1.3321633119689937	-122.25000000000000 29.250000000000000 1.0676849636752250	-122.25000000000000 29.250000000000000 0.89585485727529479	-122.25000000000000 29.250000000000000 0.82292594889594106	-122.25000000000000 29.250000000000000 0.75578245304093628	-122.25000000000000 29.250000000000000 0.70654798814999442	-122.25000000000000 29.250000000000000 0.69913553184142085	-122.25000000000000 29.250000000000000 0.67675898107055121	-122.25000000000000 29.250000000000000 0.71313645913626122	-122.25000000000000 29.250000000000000 0.72991971683183299	-122.25000000000000 29.250000000000000 0.74171871322782312	-122.25000000000000 29.250000000000000 0.72045029666876592	-122.25000000000000 29.250000000000000 0.75844361662951854
-121.75000000000000 29.250000000000000 5.2740141703431540	-121.75000000000000 29.250000000000000 5.1708255055840997	-121.75000000000000 29.250000000000000 3.5139863087092111	-121.75000000000000 29.250000000000000 5.9207891695499288	-121.75000000000000 29.250000000000000 5.3376028624165528	-121.75000000000000 29.250000000000000 5.0901323697453416	-121.75000000000000 29.250000000000000 4.4290267659304448	-121.75000000000000 29.250000000000000 1.7853577967598822	-121.75000000000000 29.250000000000000 1.4724688306613505	-121.75000000000000 29.250000000000000 1.5963530821001195	-121.75000000000000 29.250000000000000 1.5253915131927447	-121.75000000000000 29.250000000000000 1.3852420858672536	-121.75000000000000 29.250000000000000 1.3873360362880567	-121.75000000000000 29.250000000000000 1.4235623686130965	-121.75000000000000 29.250000000000000 1.3405505448736152	-121.75000000000000 29.250000000000000 1.2956586968489989	-121.75000000000000 29.250000000000000 1.1082411352581327	-121.75000000000000 29.250000000000000 1.0761687674701024	-121.75000000000000 29.250000000000000 1.1687125163459364	-121.75000000000000 29.250000000000000 1.0429342857242947	-121.75000000000000 29.250000000000000 1.0679122762042339	-121.75000000000000 29.250000000000000 1.0824973768230008	-121.75000000000000 29.250000000000000 1.1560613421052899	-121.75000000000000 29.250000000000000 1.0015445543558661	-121.75000000000000 29.250000000000000 1.1858497007340532	-121.75000000000000 29.250000000000000 1.2744756062600215	-121.75000000000000 29.250000000000000 1.2777598647730519	-121.75000000000000 29.250000000000000 1.4458275098784661	-121.75000000000000 29.250000000000000 1.7411628049978494	-121.75000000000000 29.250000000000000 2.1186818232672389	-121.75000000000000 29.250000000000000 2.2283581360248674	-121.75000000000000 29.250000000000000 2.7989441194859896	-121.75000000000000 29.250000000000000 2.6684672129515361	-121.75000000000000 29.250000000000000 2.7128064719992380	-121.75000000000000 29.250000000000000 2.4616649588099011	-121.75000000000000 29.250000000000000 2.1607265490924683	-121.75000000000000 29.250000000000000 1.5876691914623227	-121.75000000000000 29.250000000000000 1.3993085274774348	-121.75000000000000 29.250000000000000 1.1137616003213138	-121.75000000000000 29.250000000000000 0.96848428163281297	-121.75000000000000 29.250000000000000 0.83911701472097544	-121.75000000000000 29.250000000000000 0.78450150702922750	-121.75000000000000 29.250000000000000 0.73860224691094678	-121.75000000000000 29.250000000000000 0.70379831043929952	-121.75000000000000 29.250000000000000 0.71445446426830261	-121.75000000000000 29.250000000000000 0.77886201912099429	-121.75000000000000 29.250000000000000 0.78283863775807572	-121.75000000000000 29.250000000000000 0.75114740832681692	-121.75000000000000 29.250000000000000 0.75545672422599508	-121.75000000000000 29.250000000000000 0.78091710418352700
-121.25000000000000 29.250000000000000 5.4350367904057304	-121.25000000000000 29.250000000000000 5.0220990861173016	-121.25000000000000 29.250000000000000 3.9397154904617362	-121.25000000000000 29.250000000000000 4.5141539387714564	-121.25000000000000 29.250000000000000 5.4809480518830425	-121.25000000000000 29.250000000000000 5.2093192288882673	-121.25000000000000 29.250000000000000 3.8360557519123222	-121.25000000000000 29.250000000000000 1.4356443427109786	-121.25000000000000 29.250000000000000 1.3482979612280124	-121.25000000000000 29.250000000000000 1.4959978308251143	-121.25000000000000 29.250000000000000 1.4182962636913363	-121.25000000000000 29.250000000000000 1.5560300638690416	-121.25000000000000 29.250000000000000 1.5581779426148457	-121.25000000000000 29.250000000000000 1.6339680409256441	-121.25000000000000 29.250000000000000 1.5282503815783763	-121.25000000000000 29.250000000000000 1.5554142840470606	-121.25000000000000 29.250000000000000 1.5184743600833877	-121.25000000000000 29.250000000000000 1.3044142297176473	-121.25000000000000 29.250000000000000 1.4298959610102719	-121.25000000000000 29.250000000000000 1.2891726934225169	-121.25000000000000 29.250000000000000 1.3024564365694287	-121.25000000000000 29.250000000000000 1.2766986920533245	-121.25000000000000 29.250000000000000 1.2476283421657048	-121.25000000000000 29.250000000000000 1.2174505959149819	-121.25000000000000 29.250000000000000 0.97001704309499137	-121.25000000000000 29.250000000000000 1.2387300833661192	-121.25000000000000 29.250000000000000 1.2547121076871151	-121.25000000000000 29.250000000000000 1.3978280520750033	-121.25000000000000 29.250000000000000 1.5604198809526553	-121.25000000000000 29.250000000000000 2.0320316307964612	-121.25000000000000 29.250000000000000 2.1165272973910305	-121.25000000000000 29.250000000000000 2.1970494818011765	-121.25000000000000 29.250000000000000 2.3717850203683875	-121.25000000000000 29.250000000000000 2.2753482344672582	-121.25000000000000 29.250000000000000 2.5695835003438972	-121.25000000000000 29.250000000000000 1.8521821626122481	-121.25000000000000 29.250000000000000 1.5586754530439768	-121.25000000000000 29.250000000000000 1.3529680062409897	-121.25000000000000 29.250000000000000 1.1703621677674578	-121.25000000000000 29.250000000000000 1.0536004004600226	-121.25000000000000 29.250000000000000 0.91331044125353211	-121.25000000000000 29.250000000000000 0.86322183285598175	-121.25000000000000 29.250000000000000 0.79091918144061957	-121.25000000000000 29.250000000000000 0.79956393756636801	-121.25000000000000 29.250000000000000 0.74681664380949375	-121.25000000000000 29.250000000000000 0.80591507371347837	-121.25000000000000 29.250000000000000 0.82225631663318099	-121.25000000000000 29.250000000000000 0.76799489461196746	-121.25000000000000 29.250000000000000 0.81959047034837296	-121.25000000000000 29.250000000000000 0.82435817594575533
-120.75000000000000 29.250000000000000 4.2235797671360356	-120.75000000000000 29.250000000000000 5.0158909607188065	-120.75000000000000 29.250000000000000 4.8027576475758984	-120.75000000000000 29.250000000000000 4.4992182151234195	-120.75000000000000 29.250000000000000 4.3231613218688469	-120.75000000000000 29.250000000000000 5.2913425647641237	-120.75000000000000 29.250000000000000 3.2318627559163979	-120.75000000000000 29.250000000000000 1.3263227989335640	-120.75000000000000 29.250000000000000 1.1957816045030887	-120.75000000000000 29.250000000000000 1.3238174919460406	-120.75000000000000 29.250000000000000 1.3060392309146196	-120.75000000000000 29.250000000000000 1.4884015744027130	-120.75000000000000 29.250000000000000 1.4756884356872837	-120.75000000000000 29.250000000000000 1.5178542553654100	-120.75000000000000 29.250000000000000 1.6121687002766421	-120.75000000000000 29.250000000000000 1.6406898244185555	-120.75000000000000 29.250000000000000 1.6556743480482321	-120.75000000000000 29.250000000000000 1.4093182064520318	-120.75000000000000 29.250000000000000 1.4648553546445353	-120.75000000000000 29.250000000000000 1.5153433362791224	-120.75000000000000 29.250000000000000 1.2314776040796704	-120.75000000000000 29.250000000000000 1.5502472737492972	-120.75000000000000 29.250000000000000 1.2704708602870398	-120.75000000000000 29.250000000000000 1.2401405011012367	-120.75000000000000 29.250000000000000 1.2628860324923810	-120.75000000000000 29.250000000000000 1.2291887818322405	-120.75000000000000 29.250000000000000 1.2436261389890217	-120.75000000000000 29.250000000000000 1.3531492528697162	-120.75000000000000 29.250000000000000 1.2428345507961136	-120.75000000000000 29.250000000000000 1.6657691083073514	-120.75000000000000 29.250000000000000 1.6929704485919657	-120.75000000000000 29.250000000000000 1.9821403013111434	-120.75000000000000 29.250000000000000 2.1491677134492289	-120.75000000000000 29.250000000000000 2.3291309515578260	-120.75000000000000 29.250000000000000 2.1174603215330472	-120.75000000000000 29.250000000000000 1.8248013963412835	-120.75000000000000 29.250000000000000 1.5179206278598287	-120.75000000000000 29.250000000000000 1.3128184636674762	-120.75000000000000 29.250000000000000 1.1858857572385368	-120.75000000000000 29.250000000000000 1.0949037230795333	-120.75000000000000 29.250000000000000 1.0092681365231431	-120.75000000000000 29.250000000000000 0.94019654748518844	-120.75000000000000 29.250000000000000 0.89193418013093828	-120.75000000000000 29.250000000000000 0.87757457176991749	-120.75000000000000 29.250000000000000 0.83478197131525433	-120.75000000000000 29.250000000000000 0.78751739361537987	-120.75000000000000 29.250000000000000 0.83577668963829244	-120.75000000000000 29.250000000000000 0.84514201343775874	-120.75000000000000 29.250000000000000 0.80630016574742913	-120.75000000000000 29.250000000000000 0.79710914991142368
-120.25000000000000 29.250000000000000 4.2998965201020853	-120.25000000000000 29.250000000000000 3.9626506048493639	-120.25000000000000 29.250000000000000 4.9415867530846036	-120.25000000000000 29.250000000000000 4.7199234202848395	-120.25000000000000 29.250000000000000 4.3032967173795145	-120.25000000000000 29.250000000000000 4.1287692060555692	-120.25000000000000 29.250000000000000 3.1404014020750721	-120.25000000000000 29.250000000000000 1.2460994061507307	-120.25000000000000 29.250000000000000 1.0933068962836456	-120.25000000000000 29.250000000000000 1.1049461820656881	-120.25000000000000 29.250000000000000 1.1369932570724617	-120.25000000000000 29.250000000000000 1.2352391656231638	-120.25000000000000 29.250000000000000 1.2254200158797202	-120.25000000000000 29.250000000000000 1.4527541974089286	-120.25000000000000 29.250000000000000 1.5380901518769505	-120.25000000000000 29.250000000000000 1.4206682055122539	-120.25000000000000 29.250000000000000 1.5169019387659599	-120.25000000000000 29.250000000000000 1.4461917747142496	-120.25000000000000 29.250000000000000 1.4490596986095370	-120.25000000000000 29.250000000000000 1.5508687582715224	-120.25000000000000 29.250000000000000 1.4194689778853768	-120.25000000000000 29.250000000000000 1.3531231953769520	-120.25000000000000 29.250000000000000 1.2716160876923917	-120.25000000000000 29.250000000000000 1.1650338593161409	-120.25000000000000 29.250000000000000 1.1894940299374961	-120.25000000000000 29.250000000000000 1.2084865814911048	-120.25000000000000 29.250000000000000 1.2138276042788696	-120.25000000000000 29.250000000000000 1.2926175067461940	-120.25000000000000 29.250000000000000 1.5029325111911651	-120.25000000000000 29.250000000000000 1.6198274866525870	-120.25000000000000 29.250000000000000 1.6376755373995191	-120.25000000000000 29.250000000000000 1.8298487374570376	-120.25000000000000 29.250000000000000 1.8253655419009522	-120.25000000000000 29.250000000000000 2.0430533636300705	-120.25000000000000 29.250000000000000 2.0627267389003854	-120.25000000000000 29.250000000000000 1.8401074700934932	-120.25000000000000 29.250000000000000 1.5237178932338049	-120.25000000000000 29.250000000000000 1.4175956856670109	-120.25000000000000 29.250000000000000 1.2348028892218721	-120.25000000000000 29.250000000000000 1.0933329631785218	-120.25000000000000 29.250000000000000 1.0764257776234611	-120.25000000000000 29.250000000000000 1.0171582970241611	-120.25000000000000 29.250000000000000 0.98372154213465379	-120.25000000000000 29.250000000000000 0.99351998629718719	-120.25000000000000 29.250000000000000 0.89644775892228890	-120.25000000000000 29.250000000000000 0.89271769102463228	-120.25000000000000 29.250000000000000 0.91165272715425882	-120.25000000000000 29.250000000000000 0.89581558629139657	-120.25000000000000 29.250000000000000 0.87896658193644250	-120.25000000000000 29.250000000000000 0.79181428846107038
-119.75000000000000 29.250000000000000 2.7864423250090327	-119.75000000000000 29.250000000000000 3.1597454150647759	-119.75000000000000 29.250000000000000 3.3455895646633276	-119.75000000000000 29.250000000000000 3.4536428753086281	-119.75000000000000 29.250000000000000 3.9338250087084403	-119.75000000000000 29.250000000000000 3.3239671335250036	-119.75000000000000 29.250000000000000 2.2483373480303981	-119.75000000000000 29.250000000000000 1.1679172478420823	-119.75000000000000 29.250000000000000 1.0059976754730098	-119.75000000000000 29.250000000000000 1.0212902097499286	-119.75000000000000 29.250000000000000 1.0459029901399215	-119.75000000000000 29.250000000000000 1.0708494641749877	-119.75000000000000 29.250000000000000 1.1205696827445331	-119.75000000000000 29.250000000000000 1.1984320183983916	-119.75000000000000 29.250000000000000 1.2715975663103170	-119.75000000000000 29.250000000000000 1.2944619106194377	-119.75000000000000 29.250000000000000 1.3341782473399755	-119.75000000000000 29.250000000000000 1.3151370306427335	-119.75000000000000 29.250000000000000 1.3617453423628949	-119.75000000000000 29.250000000000000 1.3549521294336195	-119.75000000000000 29.250000000000000 1.4012899640909058	-119.75000000000000 29.250000000000000 1.2082927379747446	-119.75000000000000 29.250000000000000 1.2276268988536032	-119.75000000000000 29.250000000000000 1.2418720428032533	-119.75000000000000 29.250000000000000 1.1391317461678543	-119.75000000000000 29.250000000000000 1.1649519054481166	-119.75000000000000 29.250000000000000 1.1740507181204922	-119.75000000000000 29.250000000000000 1.1799663558883184	-119.75000000000000 29.250000000000000 1.4356447079120436	-119.75000000000000 29.250000000000000 1.5088300905036651	-119.75000000000000 29.250000000000000 1.5394384182592167	-119.75000000000000 29.250000000000000 1.7756210962997712	-119.75000000000000 29.250000000000000 1.6783950695530550	-119.75000000000000 29.250000000000000 1.8286643507679659	-119.75000000000000 29.250000000000000 2.0484667483717027	-119.75000000000000 29.250000000000000 1.7767675445906388	-119.75000000000000 29.250000000000000 1.5906057316908806	-119.75000000000000 29.250000000000000 1.4697518039839887	-119.75000000000000 29.250000000000000 1.2823669140095895	-119.75000000000000 29.250000000000000 1.1528142551932332	-119.75000000000000 29.250000000000000 1.1251193739634822	-119.75000000000000 29.250000000000000 1.0930866000292252	-119.75000000000000 29.250000000000000 1.0413292720105214	-119.75000000000000 29.250000000000000 1.1249111671147662	-119.75000000000000 29.250000000000000 0.95358554751753521	-119.75000000000000 29.250000000000000 0.95532502521108931	-119.75000000000000 29.250000000000000 0.96906937774956148	-119.75000000000000 29.250000000000000 0.87519474048507395	-119.75000000000000 29.250000000000000 0.90189574923694515	-119.75000000000000 29.250000000000000 0.81395971666168021
-119.25000000000000 29.250000000000000 1.8045870297133797	-119.25000000000000 29.250000000000000 1.9242093916685872	-119.25000000000000 29.250000000000000 2.0519627724055609	-119.25000000000000 29.250000000000000 2.2416047190695303	-119.25000000000000 29.250000000000000 2.2521679141684534	-119.25000000000000 29.250000000000000 1.9696342919891834	-119.25000000000000 29.250000000000000 1.8320938568456471	-119.25000000000000 29.250000000000000 1.1774661108393663	-119.25000000000000 29.250000000000000 0.95856304998017305	-119.25000000000000 29.250000000000000 0.88650721868237492	-119.25000000000000 29.250000000000000 0.95347855160065687	-119.25000000000000 29.250000000000000 0.97578474032309137	-119.25000000000000 29.250000000000000 1.0155750495792857	-119.25000000000000 29.250000000000000 1.0376972016577619	-119.25000000000000 29.250000000000000 0.99311420369086090	-119.25000000000000 29.250000000000000 1.1138982117248819	-119.25000000000000 29.250000000000000 1.1689084236629357	-119.25000000000000 29.250000000000000 1.1581909698672213	-119.25000000000000 29.250000000000000 1.1668116718301762	-119.25000000000000 29.250000000000000 1.2108786546352801	-119.25000000000000 29.250000000000000 1.2842196467707190	-119.25000000000000 29.250000000000000 1.1091435656138269	-119.25000000000000 29.250000000000000 1.1584986500649321	-119.25000000000000 29.250000000000000 1.1442941907936639	-119.25000000000000 29.250000000000000 1.0619112975881915	-119.25000000000000 29.250000000000000 1.1000521601150657	-119.25000000000000 29.250000000000000 1.1444042712801732	-119.25000000000000 29.250000000000000 1.1281686175628722	-119.25000000000000 29.250000000000000 1.2977055717532482	-119.25000000000000 29.250000000000000 1.5550343706585772	-119.25000000000000 29.250000000000000 1.5628520079110437	-119.25000000000000 29.250000000000000 1.6884746249187441	-119.25000000000000 29.250000000000000 1.6653514328677999	-119.25000000000000 29.250000000000000 1.7422574274761085	-119.25000000000000 29.250000000000000 2.1106186124099962	-119.25000000000000 29.250000000000000 1.6820427536321236	-119.25000000000000 29.250000000000000 1.6235024697255265	-119.25000000000000 29.250000000000000 1.4463315119969808	-119.25000000000000 29.250000000000000 1.3861322536634761	-119.25000000000000 29.250000000000000 1.1810338161455718	-119.25000000000000 29.250000000000000 1.0498435681380560	-119.25000000000000 29.250000000000000 1.0149473593713665	-119.25000000000000 29.250000000000000 1.0770745423277999	-119.25000000000000 29.250000000000000 1.1228365152234738	-119.25000000000000 29.250000000000000 1.0004714561478525	-119.25000000000000 29.250000000000000 0.97740164507594185	-119.25000000000000 29.250000000000000 0.98528287795257707	-119.25000000000000 29.250000000000000 0.91735788009626662	-119.25000000000000 29.250000000000000 0.88771013763627182	-119.25000000000000 29.250000000000000 0.79671095444426088
-118.75000000000000 29.250000000000000 1.2691561539276965	-118.75000000000000 29.250000000000000 1.3518017980420769	-118.75000000000000 29.250000000000000 1.4068773557801286	-118.75000000000000 29.250000000000000 1.3939697827472233	-118.75000000000000 29.250000000000000 1.4079054689770556	-118.75000000000000 29.250000000000000 1.2873335586768040	-118.75000000000000 29.250000000000000 1.3722120514802578	-118.75000000000000 29.250000000000000 0.95261922869949522	-118.75000000000000 29.250000000000000 0.90092747925832839	-118.75000000000000 29.250000000000000 0.80815046342038699	-118.75000000000000 29.250000000000000 0.91096579630347174	-118.75000000000000 29.250000000000000 0.85115959569639876	-118.75000000000000 29.250000000000000 0.82416721690777295	-118.75000000000000 29.250000000000000 0.91259986986908403	-118.75000000000000 29.250000000000000 0.89301089373176001	-118.75000000000000 29.250000000000000 0.95090120202521478	-118.75000000000000 29.250000000000000 0.95643889240905644	-118.75000000000000 29.250000000000000 0.96805200055858487	-118.75000000000000 29.250000000000000 0.98810305575951629	-118.75000000000000 29.250000000000000 0.97525493219585968	-118.75000000000000 29.250000000000000 1.1007036066251812	-118.75000000000000 29.250000000000000 1.0186825883578989	-118.75000000000000 29.250000000000000 1.0822289432659411	-118.75000000000000 29.250000000000000 1.0486451293532582	-118.75000000000000 29.250000000000000 0.99567631818302971	-118.75000000000000 29.250000000000000 0.97559733392941783	-118.75000000000000 29.250000000000000 1.0063037832815127	-118.75000000000000 29.250000000000000 1.0504213330258030	-118.75000000000000 29.250000000000000 1.2716886382319081	-118.75000000000000 29.250000000000000 1.4532970536323477	-118.75000000000000 29.250000000000000 1.4614114959386251	-118.75000000000000 29.250000000000000 1.5131613303935330	-118.75000000000000 29.250000000000000 1.5973346159352046	-118.75000000000000 29.250000000000000 1.6553741840973635	-118.75000000000000 29.250000000000000 2.1542945671233729	-118.75000000000000 29.250000000000000 1.8318325666823922	-118.75000000000000 29.250000000000000 1.5673809467720063	-118.75000000000000 29.250000000000000 1.6198110843473639	-118.75000000000000 29.250000000000000 1.3646502893838433	-118.75000000000000 29.250000000000000 1.2315829729771135	-118.75000000000000 29.250000000000000 1.0282138832314325	-118.75000000000000 29.250000000000000 0.98296909477166783	-118.75000000000000 29.250000000000000 1.0202229286185938	-118.75000000000000 29.250000000000000 1.1335941633156037	-118.75000000000000 29.250000000000000 1.0542316075022018	-118.75000000000000 29.250000000000000 1.0666385387544985	-118.75000000000000 29.250000000000000 0.94575623118780461	-118.75000000000000 29.250000000000000 1.0024734556559827	-118.75000000000000 29.250000000000000 0.99253890402774059	-118.75000000000000 29.250000000000000 0.83080834552001270
-118.25000000000000 29.250000000000000 0.97709318150896729	-118.25000000000000 29.250000000000000 1.0027963805084508	-118.25000000000000 29.250000000000000 1.0732869410446366	-118.25000000000000 29.250000000000000 0.92485400143450169	-118.25000000000000 29.250000000000000 0.89459129645880153	-118.25000000000000 29.250000000000000 0.98582815488841724	-118.25000000000000 29.250000000000000 1.1039007343895508	-118.25000000000000 29.250000000000000 0.81386925689947931	-118.25000000000000 29.250000000000000 0.76215199613316553	-118.25000000000000 29.250000000000000 0.77777428455120323	-118.25000000000000 29.250000000000000 0.75710466426808565	-118.25000000000000 29.250000000000000 0.73683343771510712	-118.25000000000000 29.250000000000000 0.81584911331383458	-118.25000000000000 29.250000000000000 0.77765794409118860	-118.25000000000000 29.250000000000000 0.84227239404271381	-118.25000000000000 29.250000000000000 0.84706580113717900	-118.25000000000000 29.250000000000000 0.80347630479302423	-118.25000000000000 29.250000000000000 0.82167467847874109	-118.25000000000000 29.250000000000000 0.85744940430326078	-118.25000000000000 29.250000000000000 0.85366460360282281	-118.25000000000000 29.250000000000000 0.89315077470653170	-118.25000000000000 29.250000000000000 0.95678129633400444	-118.25000000000000 29.250000000000000 0.98882379061460002	-118.25000000000000 29.250000000000000 0.96325894294128100	-118.25000000000000 29.250000000000000 0.92159541169107029	-118.25000000000000 29.250000000000000 0.89307138748856707	-118.25000000000000 29.250000000000000 0.96377567379673301	-118.25000000000000 29.250000000000000 0.97454833055349799	-118.25000000000000 29.250000000000000 1.1151370412561350	-118.25000000000000 29.250000000000000 1.4069416873454226	-118.25000000000000 29.250000000000000 1.3867081320588976	-118.25000000000000 29.250000000000000 1.3979504201857864	-118.25000000000000 29.250000000000000 1.4608433620500298	-118.25000000000000 29.250000000000000 1.5993177768130156	-118.25000000000000 29.250000000000000 1.9690254363927702	-118.25000000000000 29.250000000000000 1.8022231712233283	-118.25000000000000 29.250000000000000 1.7142787821641063	-118.25000000000000 29.250000000000000 1.6182873451560229	-118.25000000000000 29.250000000000000 1.4550332042274170	-118.25000000000000 29.250000000000000 1.3196285129934791	-118.25000000000000 29.250000000000000 1.1828856494534303	-118.25000000000000 29.250000000000000 1.0737706011190102	-118.25000000000000 29.250000000000000 1.0088869545249239	-118.25000000000000 29.250000000000000 1.1698969211153918	-118.25000000000000 29.250000000000000 1.0844365986630431	-118.25000000000000 29.250000000000000 1.2213994077178438	-118.25000000000000 29.250000000000000 0.99475097232463927	-118.25000000000000 29.250000000000000 1.1319125264194705	-118.25000000000000 29.250000000000000 1.0426796125794622	-118.25000000000000 29.250000000000000 0.96946124627960717
-117.75000000000000 29.250000000000000 0.86099280905049491	-117.75000000000000 29.250000000000000 0.81514176657468984	-117.75000000000000 29.250000000000000 0.92188234805528757	-117.75000000000000 29.250000000000000 0.86692651277486121	-117.75000000000000 29.250000000000000 0.80523259978202699	-117.75000000000000 29.250000000000000 0.88301658022644725	-117.75000000000000 29.250000000000000 0.98253467629466162	-117.75000000000000 29.250000000000000 0.72825452690586390	-117.75000000000000 29.250000000000000 0.66494759318173191	-117.75000000000000 29.250000000000000 0.67707976814711079	-117.75000000000000 29.250000000000000 0.70912083974929541	-117.75000000000000 29.250000000000000 0.72371716494901417	-117.75000000000000 29.250000000000000 0.74504702156047220	-117.75000000000000 29.250000000000000 0.76415890570589895	-117.75000000000000 29.250000000000000 0.76925455654344277	-117.75000000000000 29.250000000000000 0.76900277515046023	-117.75000000000000 29.250000000000000 0.79315809503597090	-117.75000000000000 29.250000000000000 0.79906780112028009	-117.75000000000000 29.250000000000000 0.79113117302660907	-117.75000000000000 29.250000000000000 0.83320267708299356	-117.75000000000000 29.250000000000000 0.81213072159748267	-117.75000000000000 29.250000000000000 0.84699438234192759	-117.75000000000000 29.250000000000000 1.0211741780231098	-117.75000000000000 29.250000000000000 0.89739744825213041	-117.75000000000000 29.250000000000000 0.93288273880113892	-117.75000000000000 29.250000000000000 0.83170906269258638	-117.75000000000000 29.250000000000000 0.91919261811240649	-117.75000000000000 29.250000000000000 0.96073376788670928	-117.75000000000000 29.250000000000000 1.0763355112979121	-117.75000000000000 29.250000000000000 1.2535963314470699	-117.75000000000000 29.250000000000000 1.3180829957522708	-117.75000000000000 29.250000000000000 1.3712422587074846	-117.75000000000000 29.250000000000000 1.4468881743005402	-117.75000000000000 29.250000000000000 1.6926403599654083	-117.75000000000000 29.250000000000000 2.1090062566192005	-117.75000000000000 29.250000000000000 1.9397653848875711	-117.75000000000000 29.250000000000000 1.6591136674954965	-117.75000000000000 29.250000000000000 1.6045867955593518	-117.75000000000000 29.250000000000000 1.6225827696514710	-117.75000000000000 29.250000000000000 1.4024440943589036	-117.75000000000000 29.250000000000000 1.3482649366041919	-117.75000000000000 29.250000000000000 1.1734528311937904	-117.75000000000000 29.250000000000000 1.2520690614047807	-117.75000000000000 29.250000000000000 1.3799573827910074	-117.75000000000000 29.250000000000000 1.1412504596012867	-117.75000000000000 29.250000000000000 1.0927687868274207	-117.75000000000000 29.250000000000000 1.0312113772056219	-117.75000000000000 29.250000000000000 1.1346003950187211	-117.75000000000000 29.250000000000000 1.1185282134593466	-117.75000000000000 29.250000000000000 1.0797173848150028
-117.25000000000000 29.250000000000000 0.82632224090522000	-117.25000000000000 29.250000000000000 0.75718161118703819	-117.25000000000000 29.250000000000000 0.78918546159688874	-117.25000000000000 29.250000000000000 0.84847165293016680	-117.25000000000000 29.250000000000000 0.88482811416473672	-117.25000000000000 29.250000000000000 0.86312168376150133	-117.25000000000000 29.250000000000000 0.84587724507591489	-117.25000000000000 29.250000000000000 0.72326380467764073	-117.25000000000000 29.250000000000000 0.65193719618193691	-117.25000000000000 29.250000000000000 0.62200155283582337	-117.25000000000000 29.250000000000000 0.61940547530872636	-117.25000000000000 29.250000000000000 0.63630302845928877	-117.25000000000000 29.250000000000000 0.65251304351239048	-117.25000000000000 29.250000000000000 0.68761985251969304	-117.25000000000000 29.250000000000000 0.72379665738320631	-117.25000000000000 29.250000000000000 0.75587620091773300	-117.25000000000000 29.250000000000000 0.78127449803479276	-117.25000000000000 29.250000000000000 0.78520354003358628	-117.25000000000000 29.250000000000000 0.77283401168198129	-117.25000000000000 29.250000000000000 0.78470013448689102	-117.25000000000000 29.250000000000000 0.79384955048239503	-117.25000000000000 29.250000000000000 0.88955727891228242	-117.25000000000000 29.250000000000000 0.94452689649544064	-117.25000000000000 29.250000000000000 0.95785294611751859	-117.25000000000000 29.250000000000000 0.97056312967401104	-117.25000000000000 29.250000000000000 0.85597294765446341	-117.25000000000000 29.250000000000000 0.94839689899170421	-117.25000000000000 29.250000000000000 0.95208248430424780	-117.25000000000000 29.250000000000000 1.0773655156582538	-117.25000000000000 29.250000000000000 1.0865430284674442	-117.25000000000000 29.250000000000000 1.2046214650320437	-117.25000000000000 29.250000000000000 1.3728518524262605	-117.25000000000000 29.250000000000000 1.4903327913692648	-117.25000000000000 29.250000000000000 1.8330377047564677	-117.25000000000000 29.250000000000000 2.2990890511322766	-117.25000000000000 29.250000000000000 1.9201274377188944	-117.25000000000000 29.250000000000000 1.8363072718560836	-117.25000000000000 29.250000000000000 1.7197164593189460	-117.25000000000000 29.250000000000000 1.7146883493640717	-117.25000000000000 29.250000000000000 1.5049748798214162	-117.25000000000000 29.250000000000000 1.4649367881081163	-117.25000000000000 29.250000000000000 1.2230844336766480	-117.25000000000000 29.250000000000000 1.2355642169835108	-117.25000000000000 29.250000000000000 1.2989742831558011	-117.25000000000000 29.250000000000000 1.2323969105824200	-117.25000000000000 29.250000000000000 1.2023514804470516	-117.25000000000000 29.250000000000000 1.0104881549661631	-117.25000000000000 29.250000000000000 1.0312906079058746	-117.25000000000000 29.250000000000000 1.0571003065164086	-117.25000000000000 29.250000000000000 0.95049751084139633
-116.75000000000000 29.250000000000000 0.95883568800147567	-116.75000000000000 29.250000000000000 0.90208105063403987	-116.75000000000000 29.250000000000000 0.91437050111948648	-116.75000000000000 29.250000000000000 0.97070649301704826	-116.75000000000000 29.250000000000000 0.83807478352662057	-116.75000000000000 29.250000000000000 0.88313129601146356	-116.75000000000000 29.250000000000000 0.88044967988109779	-116.75000000000000 29.250000000000000 0.88303717214029032	-116.75000000000000 29.250000000000000 0.72143850494504735	-116.75000000000000 29.250000000000000 0.63924094504880957	-116.75000000000000 29.250000000000000 0.62309189020741518	-116.75000000000000 29.250000000000000 0.59252649429105864	-116.75000000000000 29.250000000000000 0.61027602479411169	-116.75000000000000 29.250000000000000 0.64426812786884424	-116.75000000000000 29.250000000000000 0.68508956946808552	-116.75000000000000 29.250000000000000 0.63603391921446495	-116.75000000000000 29.250000000000000 0.68559247811631274	-116.75000000000000 29.250000000000000 0.68047788120559616	-116.75000000000000 29.250000000000000 0.68646765372297691	-116.75000000000000 29.250000000000000 0.65896226482374576	-116.75000000000000 29.250000000000000 0.68297661548545918	-116.75000000000000 29.250000000000000 0.83737904804960772	-116.75000000000000 29.250000000000000 0.90615846074491202	-116.75000000000000 29.250000000000000 0.91207657046225310	-116.75000000000000 29.250000000000000 0.97089000884384991	-116.75000000000000 29.250000000000000 0.95546992665042485	-116.75000000000000 29.250000000000000 0.94683434151430734	-116.75000000000000 29.250000000000000 0.98170534555600097	-116.75000000000000 29.250000000000000 1.1184130356289796	-116.75000000000000 29.250000000000000 1.0771511925398680	-116.75000000000000 29.250000000000000 1.1251919316498955	-116.75000000000000 29.250000000000000 1.3669335377189491	-116.75000000000000 29.250000000000000 1.5041835699112880	-116.75000000000000 29.250000000000000 1.7165858011417521	-116.75000000000000 29.250000000000000 2.1959403289876787	-116.75000000000000 29.250000000000000 2.0514099539447908	-116.75000000000000 29.250000000000000 1.9933566391117667	-116.75000000000000 29.250000000000000 1.8561304895230177	-116.75000000000000 29.250000000000000 1.8760278411867035	-116.75000000000000 29.250000000000000 1.7035053690424327	-116.75000000000000 29.250000000000000 1.5714251516725910	-116.75000000000000 29.250000000000000 1.4417289229424941	-116.75000000000000 29.250000000000000 1.2734302404112965	-116.75000000000000 29.250000000000000 1.2529503464509666	-116.75000000000000 29.250000000000000 1.1832172124476639	-116.75000000000000 29.250000000000000 1.1860557677084949	-116.75000000000000 29.250000000000000 1.0180894499310871	-116.75000000000000 29.250000000000000 0.99243580365756812	-116.75000000000000 29.250000000000000 1.0095303924430581	-116.75000000000000 29.250000000000000 1.0542443609963761
-116.25000000000000 29.250000000000000 1.2017984852249022	-116.25000000000000 29.250000000000000 1.1222465806293462	-116.25000000000000 29.250000000000000 1.2363607415658220	-116.25000000000000 29.250000000000000 1.0990640785559491	-116.25000000000000 29.250000000000000 1.0553440567588936	-116.25000000000000 29.250000000000000 1.2132648875776537	-116.25000000000000 29.250000000000000 1.0403497303570974	-116.25000000000000 29.250000000000000 1.0648655117188395	-116.25000000000000 29.250000000000000 0.85209928825208847	-116.25000000000000 29.250000000000000 0.80672315691747620	-116.25000000000000 29.250000000000000 0.72780736960997072	-116.25000000000000 29.250000000000000 0.68326844088699668	-116.25000000000000 29.250000000000000 0.67566540459425117	-116.25000000000000 29.250000000000000 0.70434869881846629	-116.25000000000000 29.250000000000000 0.68119498262235001	-116.25000000000000 29.250000000000000 0.62782429412418184	-116.25000000000000 29.250000000000000 0.62526971399363429	-116.25000000000000 29.250000000000000 0.62319227978014202	-116.25000000000000 29.250000000000000 0.62773969930146933	-116.25000000000000 29.250000000000000 0.61176669141609952	-116.25000000000000 29.250000000000000 0.65254443430234510	-116.25000000000000 29.250000000000000 0.64621651248075762	-116.25000000000000 29.250000000000000 0.73152053043535781	-116.25000000000000 29.250000000000000 0.77532907635784887	-116.25000000000000 29.250000000000000 0.82107986792666310	-116.25000000000000 29.250000000000000 0.84957747342076984	-116.25000000000000 29.250000000000000 0.94922983137401973	-116.25000000000000 29.250000000000000 1.0243448304179787	-116.25000000000000 29.250000000000000 1.1829510487445269	-116.25000000000000 29.250000000000000 1.1875814188288445	-116.25000000000000 29.250000000000000 1.1595165647831585	-116.25000000000000 29.250000000000000 1.3900458485382192	-116.25000000000000 29.250000000000000 1.4903888802951515	-116.25000000000000 29.250000000000000 1.8786906988482033	-116.25000000000000 29.250000000000000 2.0865256637252161	-116.25000000000000 29.250000000000000 2.5136888993199409	-116.25000000000000 29.250000000000000 2.2571167730048147	-116.25000000000000 29.250000000000000 2.1233803760089831	-116.25000000000000 29.250000000000000 2.1234483532924240	-116.25000000000000 29.250000000000000 1.9664914236404232	-116.25000000000000 29.250000000000000 1.8024813474693584	-116.25000000000000 29.250000000000000 1.6437046820495524	-116.25000000000000 29.250000000000000 1.5522184850816567	-116.25000000000000 29.250000000000000 1.5063111766720201	-116.25000000000000 29.250000000000000 1.3293097657657711	-116.25000000000000 29.250000000000000 1.3351834302987815	-116.25000000000000 29.250000000000000 1.0941247634931368	-116.25000000000000 29.250000000000000 1.0546280168454505	-116.25000000000000 29.250000000000000 1.0752256885504363	-116.25000000000000 29.250000000000000 1.1317218078812585
-115.75000000000000 29.250000000000000 0.86643863949419797	-115.75000000000000 29.250000000000000 0.88451106029288273	-115.75000000000000 29.250000000000000 1.0231499613549198	-115.75000000000000 29.250000000000000 1.0005498246763749	-115.75000000000000 29.250000000000000 1.1266467912587146	-115.75000000000000 29.250000000000000 1.2742973496065302	-115.75000000000000 29.250000000000000 1.1712862094276062	-115.75000000000000 29.250000000000000 1.2265851666243275	-115.75000000000000 29.250000000000000 1.1745609109419661	-115.75000000000000 29.250000000000000 1.0947745482780094	-115.75000000000000 29.250000000000000 0.95684508207549968	-115.75000000000000 29.250000000000000 0.94520753397622226	-115.75000000000000 29.250000000000000 0.89034456657904459	-115.75000000000000 29.250000000000000 0.85289532612281360	-115.75000000000000 29.250000000000000 0.81107701370706575	-115.75000000000000 29.250000000000000 0.78548700791052772	-115.75000000000000 29.250000000000000 0.77814167044961757	-115.75000000000000 29.250000000000000 0.74372575907689065	-115.75000000000000 29.250000000000000 0.73253038474694054	-115.75000000000000 29.250000000000000 0.74521592509027657	-115.75000000000000 29.250000000000000 0.64970771082191359	-115.75000000000000 29.250000000000000 0.59107882842350323	-115.75000000000000 29.250000000000000 0.61903398833462342	-115.75000000000000 29.250000000000000 0.63913199847306423	-115.75000000000000 29.250000000000000 0.61785558323617962	-115.75000000000000 29.250000000000000 0.62655625706273932	-115.75000000000000 29.250000000000000 0.71661411901617045	-115.75000000000000 29.250000000000000 0.83826588971261085	-115.75000000000000 29.250000000000000 1.0037071172216556	-115.75000000000000 29.250000000000000 1.1760658832505899	-115.75000000000000 29.250000000000000 1.1829088518523478	-115.75000000000000 29.250000000000000 1.3221412817899700	-115.75000000000000 29.250000000000000 1.5298085943829032	-115.75000000000000 29.250000000000000 2.0126613224875207	-115.75000000000000 29.250000000000000 2.4416427158209615	-115.75000000000000 29.250000000000000 2.6909228393456868	-115.75000000000000 29.250000000000000 2.5126766504761342	-115.75000000000000 29.250000000000000 2.7859694551793237	-115.75000000000000 29.250000000000000 2.5069773546687979	-115.75000000000000 29.250000000000000 2.3931711352807814	-115.75000000000000 29.250000000000000 1.8852120207134833	-115.75000000000000 29.250000000000000 1.9116533823447908	-115.75000000000000 29.250000000000000 1.7444000199404355	-115.75000000000000 29.250000000000000 1.7457832304100525	-115.75000000000000 29.250000000000000 1.5920504141712282	-115.75000000000000 29.250000000000000 1.5020541945374588	-115.75000000000000 29.250000000000000 1.4652180665022883	-115.75000000000000 29.250000000000000 1.4004813358084680	-115.75000000000000 29.250000000000000 1.3280167972037538	-115.75000000000000 29.250000000000000 1.2950607932083493
-115.25000000000000 29.250000000000000 0.46997030351083774	-115.25000000000000 29.250000000000000 0.46635573919992002	-115.25000000000000 29.250000000000000 0.50876303026076186	-115.25000000000000 29.250000000000000 0.51265280187157858	-115.25000000000000 29.250000000000000 0.56620402185383900	-115.25000000000000 29.250000000000000 0.72770310338321975	-115.25000000000000 29.250000000000000 0.70644850003341886	-115.25000000000000 29.250000000000000 0.85684605328760244	-115.25000000000000 29.250000000000000 1.0082465257731890	-115.25000000000000 29.250000000000000 1.1458996670526798	-115.25000000000000 29.250000000000000 1.0609899268551666	-115.25000000000000 29.250000000000000 1.1035587760082193	-115.25000000000000 29.250000000000000 1.0866746116286667	-115.25000000000000 29.250000000000000 1.0023195035988572	-115.25000000000000 29.250000000000000 0.98680264102926762	-115.25000000000000 29.250000000000000 0.94546764551368356	-115.25000000000000 29.250000000000000 0.98142460938820286	-115.25000000000000 29.250000000000000 1.0268287471705990	-115.25000000000000 29.250000000000000 0.98501898104220920	-115.25000000000000 29.250000000000000 0.95682062507003884	-115.25000000000000 29.250000000000000 0.77914450392429113	-115.25000000000000 29.250000000000000 0.65654159593114503	-115.25000000000000 29.250000000000000 0.69000227993463503	-115.25000000000000 29.250000000000000 0.59760017113503172	-115.25000000000000 29.250000000000000 0.53255808814321182	-115.25000000000000 29.250000000000000 0.50849005580160500	-115.25000000000000 29.250000000000000 0.55079121218484661	-115.25000000000000 29.250000000000000 0.55396388260038898	-115.25000000000000 29.250000000000000 0.69613373884689522	-115.25000000000000 29.250000000000000 0.86245837216117260	-115.25000000000000 29.250000000000000 0.91067416572259130	-115.25000000000000 29.250000000000000 1.0912858201008366	-115.25000000000000 29.250000000000000 1.5495167055499834	-115.25000000000000 29.250000000000000 1.7099644709944528	-115.25000000000000 29.250000000000000 2.5701316041083135	-115.25000000000000 29.250000000000000 2.9931734621733743	-115.25000000000000 29.250000000000000 3.0265245786564430	-115.25000000000000 29.250000000000000 3.1327798818008716	-115.25000000000000 29.250000000000000 2.6685273745338352	-115.25000000000000 29.250000000000000 2.2945504750822776	-115.25000000000000 29.250000000000000 1.9595031782099843	-115.25000000000000 29.250000000000000 1.8477686905877062	-115.25000000000000 29.250000000000000 1.5458089053150010	-115.25000000000000 29.250000000000000 1.4882368430776856	-115.25000000000000 29.250000000000000 1.4696943958587794	-115.25000000000000 29.250000000000000 1.4735295197047442	-115.25000000000000 29.250000000000000 1.6053073558519579	-115.25000000000000 29.250000000000000 1.5618387955558204	-115.25000000000000 29.250000000000000 1.5513265105623468	-115.25000000000000 29.250000000000000 1.5056413790196284
-114.75000000000000 29.250000000000000 0.20448703900528745	-114.75000000000000 29.250000000000000 0.19165228028185596	-114.75000000000000 29.250000000000000 0.19712164499892648	-114.75000000000000 29.250000000000000 0.19536637090181735	-114.75000000000000 29.250000000000000 0.20087071042308502	-114.75000000000000 29.250000000000000 0.23952035151413639	-114.75000000000000 29.250000000000000 0.23350064737188173	-114.75000000000000 29.250000000000000 0.25951334002823462	-114.75000000000000 29.250000000000000 0.36389337227779467	-114.75000000000000 29.250000000000000 0.41063846846780389	-114.75000000000000 29.250000000000000 0.61376870020652841	-114.75000000000000 29.250000000000000 0.65574340370366691	-114.75000000000000 29.250000000000000 0.77594967640074175	-114.75000000000000 29.250000000000000 0.89047984736872487	-114.75000000000000 29.250000000000000 0.87192515681699712	-114.75000000000000 29.250000000000000 0.91232574957509116	-114.75000000000000 29.250000000000000 1.0844694458845847	-114.75000000000000 29.250000000000000 1.0125744673282773	-114.75000000000000 29.250000000000000 1.0682706864840346	-114.75000000000000 29.250000000000000 1.0037716680613540	-114.75000000000000 29.250000000000000 1.0041748200277247	-114.75000000000000 29.250000000000000 0.83101313977447899	-114.75000000000000 29.250000000000000 0.82576367811256690	-114.75000000000000 29.250000000000000 0.70099528241842146	-114.75000000000000 29.250000000000000 0.61885799695526900	-114.75000000000000 29.250000000000000 0.58231194835060363	-114.75000000000000 29.250000000000000 0.57108747003953064	-114.75000000000000 29.250000000000000 0.61868457801825172	-114.75000000000000 29.250000000000000 0.69039808607308051	-114.75000000000000 29.250000000000000 0.77122875865753371	-114.75000000000000 29.250000000000000 0.80149363476728075	-114.75000000000000 29.250000000000000 0.99257123235342293	-114.75000000000000 29.250000000000000 1.1071806266467485	-114.75000000000000 29.250000000000000 1.2504769830835591	-114.75000000000000 29.250000000000000 1.8965801768112338	-114.75000000000000 29.250000000000000 2.2330097982273940	-114.75000000000000 29.250000000000000 2.9596669939830385	-114.75000000000000 29.250000000000000 2.1346778332218590	-114.75000000000000 29.250000000000000 1.8689339298586725	-114.75000000000000 29.250000000000000 1.6069738042370374	-114.75000000000000 29.250000000000000 1.6603136807738383	-114.75000000000000 29.250000000000000 1.6320521156277668	-114.75000000000000 29.250000000000000 1.3089561215510863	-114.75000000000000 29.250000000000000 1.3056777393734094	-114.75000000000000 29.250000000000000 1.2537252116731410	-114.75000000000000 29.250000000000000 1.2731096593689599	-114.75000000000000 29.250000000000000 1.3151816770786662	-114.75000000000000 29.250000000000000 1.3121551039525958	-114.75000000000000 29.250000000000000 1.3407176473702300	-114.75000000000000 29.250000000000000 1.4332387705893983
-114.25000000000000 29.250000000000000 0.13895675290195117	-114.25000000000000 29.250000000000000 0.11510242058753552	-114.25000000000000 29.250000000000000 0.10151444425643559	-114.25000000000000 29.250000000000000 9.7149062305577294E-002	-114.25000000000000 29.250000000000000 9.1939073872433413E-002	-114.25000000000000 29.250000000000000 0.12459997093457677	-114.25000000000000 29.250000000000000 0.14720199368279394	-114.25000000000000 29.250000000000000 0.16195583584203294	-114.25000000000000 29.250000000000000 0.21586520478723634	-114.25000000000000 29.250000000000000 0.20547022270488280	-114.25000000000000 29.250000000000000 0.22894910403952645	-114.25000000000000 29.250000000000000 0.26481208243161353	-114.25000000000000 29.250000000000000 0.24426932833693776	-114.25000000000000 29.250000000000000 0.32222980615018043	-114.25000000000000 29.250000000000000 0.45065094974025649	-114.25000000000000 29.250000000000000 0.50805246160545459	-114.25000000000000 29.250000000000000 0.61433416375867722	-114.25000000000000 29.250000000000000 0.67041186950276921	-114.25000000000000 29.250000000000000 0.77971698828946490	-114.25000000000000 29.250000000000000 0.83770906854634086	-114.25000000000000 29.250000000000000 0.97322098838604276	-114.25000000000000 29.250000000000000 0.84338214199210382	-114.25000000000000 29.250000000000000 0.87787397920792920	-114.25000000000000 29.250000000000000 0.79670514670988968	-114.25000000000000 29.250000000000000 0.71156754682997336	-114.25000000000000 29.250000000000000 0.65022611803763730	-114.25000000000000 29.250000000000000 0.66478580151600497	-114.25000000000000 29.250000000000000 0.68841341207539231	-114.25000000000000 29.250000000000000 0.79133269077043655	-114.25000000000000 29.250000000000000 0.91951740293256734	-114.25000000000000 29.250000000000000 0.84493608146359622	-114.25000000000000 29.250000000000000 0.96450942586503585	-114.25000000000000 29.250000000000000 0.93907634712964350	-114.25000000000000 29.250000000000000 1.0093115140233009	-114.25000000000000 29.250000000000000 1.1371785662363703	-114.25000000000000 29.250000000000000 1.1424079503151252	-114.25000000000000 29.250000000000000 1.1386050467540210	-114.25000000000000 29.250000000000000 0.82714116622835976	-114.25000000000000 29.250000000000000 0.76610063512028437	-114.25000000000000 29.250000000000000 0.70751812175367856	-114.25000000000000 29.250000000000000 0.58523312243397041	-114.25000000000000 29.250000000000000 0.41314875504717324	-114.25000000000000 29.250000000000000 0.48785751124365934	-114.25000000000000 29.250000000000000 0.47847425162377605	-114.25000000000000 29.250000000000000 0.42007084472148393	-114.25000000000000 29.250000000000000 0.44018510915721415	-114.25000000000000 29.250000000000000 0.46534924348108281	-114.25000000000000 29.250000000000000 0.49198556271979288	-114.25000000000000 29.250000000000000 0.53475713243947542	-114.25000000000000 29.250000000000000 0.54328300296100485
-113.75000000000000 29.250000000000000 0.24057410572037174	-113.75000000000000 29.250000000000000 0.20599236389939890	-113.75000000000000 29.250000000000000 0.17189745790080602	-113.75000000000000 29.250000000000000 0.13993101296901178	-113.75000000000000 29.250000000000000 0.10965037230733597	-113.75000000000000 29.250000000000000 0.10861475973928540	-113.75000000000000 29.250000000000000 0.12737273027399287	-113.75000000000000 29.250000000000000 0.12459481254290070	-113.75000000000000 29.250000000000000 0.13635124868263443	-113.75000000000000 29.250000000000000 0.15104618372940432	-113.75000000000000 29.250000000000000 0.17215591736684518	-113.75000000000000 29.250000000000000 0.19287806540601726	-113.75000000000000 29.250000000000000 0.26101021856686335	-113.75000000000000 29.250000000000000 0.23690903556757839	-113.75000000000000 29.250000000000000 0.26074762904714116	-113.75000000000000 29.250000000000000 0.23463240136126312	-113.75000000000000 29.250000000000000 0.19211400706980769	-113.75000000000000 29.250000000000000 0.19005820862540143	-113.75000000000000 29.250000000000000 0.27077684718927231	-113.75000000000000 29.250000000000000 0.33939232980774070	-113.75000000000000 29.250000000000000 0.49075453285277892	-113.75000000000000 29.250000000000000 0.53849059043433256	-113.75000000000000 29.250000000000000 0.68389519185113457	-113.75000000000000 29.250000000000000 0.71164397522255973	-113.75000000000000 29.250000000000000 0.68964875462490938	-113.75000000000000 29.250000000000000 0.66885540680504096	-113.75000000000000 29.250000000000000 0.64214675946007982	-113.75000000000000 29.250000000000000 0.73386698711122056	-113.75000000000000 29.250000000000000 0.84741408483689451	-113.75000000000000 29.250000000000000 0.92704770546044823	-113.75000000000000 29.250000000000000 0.86065441724752101	-113.75000000000000 29.250000000000000 1.0487049999839995	-113.75000000000000 29.250000000000000 0.98162429192711387	-113.75000000000000 29.250000000000000 0.94143895320428161	-113.75000000000000 29.250000000000000 0.99290511881428267	-113.75000000000000 29.250000000000000 1.0147530853447895	-113.75000000000000 29.250000000000000 1.1449948477368905	-113.75000000000000 29.250000000000000 0.74164047574866288	-113.75000000000000 29.250000000000000 0.67491015913695107	-113.75000000000000 29.250000000000000 0.58078141679801865	-113.75000000000000 29.250000000000000 0.49643446339125241	-113.75000000000000 29.250000000000000 0.47222953395843692	-113.75000000000000 29.250000000000000 0.47123614755213156	-113.75000000000000 29.250000000000000 0.45711720500101544	-113.75000000000000 29.250000000000000 0.38610063593857646	-113.75000000000000 29.250000000000000 0.37863781631316296	-113.75000000000000 29.250000000000000 0.37517211274201673	-113.75000000000000 29.250000000000000 0.36104063215524534	-113.75000000000000 29.250000000000000 0.33782173207611332	-113.75000000000000 29.250000000000000 0.29773411773211622
-113.25000000000000 29.250000000000000 0.23254324294960174	-113.25000000000000 29.250000000000000 0.22769389832107961	-113.25000000000000 29.250000000000000 0.22379425534873301	-113.25000000000000 29.250000000000000 0.21139779633676653	-113.25000000000000 29.250000000000000 0.21331556543770183	-113.25000000000000 29.250000000000000 0.19973416715006673	-113.25000000000000 29.250000000000000 0.16741662670894217	-113.25000000000000 29.250000000000000 0.13954141695505187	-113.25000000000000 29.250000000000000 0.11862008204952840	-113.25000000000000 29.250000000000000 0.10603082493740575	-113.25000000000000 29.250000000000000 0.11569135373094089	-113.25000000000000 29.250000000000000 0.13616766247653853	-113.25000000000000 29.250000000000000 0.16431271735722666	-113.25000000000000 29.250000000000000 0.21130317370710150	-113.25000000000000 29.250000000000000 0.22610089822517548	-113.25000000000000 29.250000000000000 0.22852471839373412	-113.25000000000000 29.250000000000000 0.22627169144869483	-113.25000000000000 29.250000000000000 0.24488972252210653	-113.25000000000000 29.250000000000000 0.24845273273684099	-113.25000000000000 29.250000000000000 0.21898610531384710	-113.25000000000000 29.250000000000000 0.21258375479157493	-113.25000000000000 29.250000000000000 0.28154161601154881	-113.25000000000000 29.250000000000000 0.34026065559319135	-113.25000000000000 29.250000000000000 0.32977833067487883	-113.25000000000000 29.250000000000000 0.35630157896037146	-113.25000000000000 29.250000000000000 0.39314869715493522	-113.25000000000000 29.250000000000000 0.38046186885318101	-113.25000000000000 29.250000000000000 0.50295230249973866	-113.25000000000000 29.250000000000000 0.67258818795675879	-113.25000000000000 29.250000000000000 0.88687492608375729	-113.25000000000000 29.250000000000000 0.95594980740917523	-113.25000000000000 29.250000000000000 0.99213599167444033	-113.25000000000000 29.250000000000000 0.92672111821922898	-113.25000000000000 29.250000000000000 0.83591146713470388	-113.25000000000000 29.250000000000000 0.85825556746718890	-113.25000000000000 29.250000000000000 1.2548398426687246	-113.25000000000000 29.250000000000000 1.3070381082435194	-113.25000000000000 29.250000000000000 1.4431867515320216	-113.25000000000000 29.250000000000000 1.1315369298052518	-113.25000000000000 29.250000000000000 0.63257632322287216	-113.25000000000000 29.250000000000000 0.59357943551848280	-113.25000000000000 29.250000000000000 0.43384390955630936	-113.25000000000000 29.250000000000000 0.43490407524284214	-113.25000000000000 29.250000000000000 0.35746370112962933	-113.25000000000000 29.250000000000000 0.35830972492270929	-113.25000000000000 29.250000000000000 0.37174234524615946	-113.25000000000000 29.250000000000000 0.38775768797635679	-113.25000000000000 29.250000000000000 0.39821181714125586	-113.25000000000000 29.250000000000000 0.35684862001587003	-113.25000000000000 29.250000000000000 0.43877008218072705
-112.75000000000000 29.250000000000000 0.16525423899795957	-112.75000000000000 29.250000000000000 0.15480312132443216	-112.75000000000000 29.250000000000000 0.13463869686679009	-112.75000000000000 29.250000000000000 0.13339551310791686	-112.75000000000000 29.250000000000000 0.12864990336619428	-112.75000000000000 29.250000000000000 0.14010733810407683	-112.75000000000000 29.250000000000000 0.12362926462446355	-112.75000000000000 29.250000000000000 0.14077115855552461	-112.75000000000000 29.250000000000000 0.15023827907565773	-112.75000000000000 29.250000000000000 0.15168389002151522	-112.75000000000000 29.250000000000000 0.15755070089004455	-112.75000000000000 29.250000000000000 0.15497792657973142	-112.75000000000000 29.250000000000000 0.15941652045474639	-112.75000000000000 29.250000000000000 0.16531567545905770	-112.75000000000000 29.250000000000000 0.17053327301513077	-112.75000000000000 29.250000000000000 0.20988005514910463	-112.75000000000000 29.250000000000000 0.23663601506801002	-112.75000000000000 29.250000000000000 0.29300663768897117	-112.75000000000000 29.250000000000000 0.30914015443466264	-112.75000000000000 29.250000000000000 0.29694626027921300	-112.75000000000000 29.250000000000000 0.29400254416491323	-112.75000000000000 29.250000000000000 0.37191789467834119	-112.75000000000000 29.250000000000000 0.39548302150066683	-112.75000000000000 29.250000000000000 0.31753038485393725	-112.75000000000000 29.250000000000000 0.24638648842195127	-112.75000000000000 29.250000000000000 0.22279025229233970	-112.75000000000000 29.250000000000000 0.21466419976316220	-112.75000000000000 29.250000000000000 0.17886382102950960	-112.75000000000000 29.250000000000000 0.20473164865133817	-112.75000000000000 29.250000000000000 0.34798698502793418	-112.75000000000000 29.250000000000000 0.49909101136262102	-112.75000000000000 29.250000000000000 0.69942786089866893	-112.75000000000000 29.250000000000000 0.70988323645246254	-112.75000000000000 29.250000000000000 0.64696531681547031	-112.75000000000000 29.250000000000000 0.69270783748521192	-112.75000000000000 29.250000000000000 0.84074058909644500	-112.75000000000000 29.250000000000000 0.95067538485673564	-112.75000000000000 29.250000000000000 1.7711079842716704	-112.75000000000000 29.250000000000000 1.6819864962686741	-112.75000000000000 29.250000000000000 1.2465032005857244	-112.75000000000000 29.250000000000000 0.85886445545770884	-112.75000000000000 29.250000000000000 0.87898438673636237	-112.75000000000000 29.250000000000000 0.73552855518913696	-112.75000000000000 29.250000000000000 0.50914362861479001	-112.75000000000000 29.250000000000000 0.52849303257755509	-112.75000000000000 29.250000000000000 0.56439231399173506	-112.75000000000000 29.250000000000000 0.58043585002334586	-112.75000000000000 29.250000000000000 0.55509232700334032	-112.75000000000000 29.250000000000000 0.52727995634170899	-112.75000000000000 29.250000000000000 0.66852669827385036
-112.25000000000000 29.250000000000000 0.21603194129689288	-112.25000000000000 29.250000000000000 0.20113143366227942	-112.25000000000000 29.250000000000000 0.20419347218266098	-112.25000000000000 29.250000000000000 0.18824509808480872	-112.25000000000000 29.250000000000000 0.16643598308602139	-112.25000000000000 29.250000000000000 0.18494985972393496	-112.25000000000000 29.250000000000000 0.17447676184654623	-112.25000000000000 29.250000000000000 0.16870084910889824	-112.25000000000000 29.250000000000000 0.16279195664862162	-112.25000000000000 29.250000000000000 0.16323392106370224	-112.25000000000000 29.250000000000000 0.16853052037221916	-112.25000000000000 29.250000000000000 0.15359645561037688	-112.25000000000000 29.250000000000000 0.16806823143516450	-112.25000000000000 29.250000000000000 0.14514925155156358	-112.25000000000000 29.250000000000000 0.17363669414398494	-112.25000000000000 29.250000000000000 0.19488395213596421	-112.25000000000000 29.250000000000000 0.28859810544329301	-112.25000000000000 29.250000000000000 0.29510675199477271	-112.25000000000000 29.250000000000000 0.35327734019708917	-112.25000000000000 29.250000000000000 0.37933828901186456	-112.25000000000000 29.250000000000000 0.54227855717654594	-112.25000000000000 29.250000000000000 0.49660577769337949	-112.25000000000000 29.250000000000000 0.52006439861478981	-112.25000000000000 29.250000000000000 0.42733074771746221	-112.25000000000000 29.250000000000000 0.38552078447611959	-112.25000000000000 29.250000000000000 0.32682543825650184	-112.25000000000000 29.250000000000000 0.35307791568396368	-112.25000000000000 29.250000000000000 0.32843438794640228	-112.25000000000000 29.250000000000000 0.32376127922423831	-112.25000000000000 29.250000000000000 0.35509499599823680	-112.25000000000000 29.250000000000000 0.31517727563585857	-112.25000000000000 29.250000000000000 0.28304437356751427	-112.25000000000000 29.250000000000000 0.27266788563264266	-112.25000000000000 29.250000000000000 0.28320507224931374	-112.25000000000000 29.250000000000000 0.34438069296056800	-112.25000000000000 29.250000000000000 0.48684491608860275	-112.25000000000000 29.250000000000000 0.48884640596743140	-112.25000000000000 29.250000000000000 1.0352702938962535	-112.25000000000000 29.250000000000000 1.3319816469096357	-112.25000000000000 29.250000000000000 1.5188871331844913	-112.25000000000000 29.250000000000000 1.5340508123683356	-112.25000000000000 29.250000000000000 1.6223626092772989	-112.25000000000000 29.250000000000000 1.1667962773178671	-112.25000000000000 29.250000000000000 0.99246712617035915	-112.25000000000000 29.250000000000000 0.87000171714242336	-112.25000000000000 29.250000000000000 0.96502968716338700	-112.25000000000000 29.250000000000000 0.92235039506643401	-112.25000000000000 29.250000000000000 0.84350464816065274	-112.25000000000000 29.250000000000000 0.75360866365857593	-112.25000000000000 29.250000000000000 1.0968592794625582
-111.75000000000000 29.250000000000000 0.28605741059755724	-111.75000000000000 29.250000000000000 0.28018178558050111	-111.75000000000000 29.250000000000000 0.27428079048040194	-111.75000000000000 29.250000000000000 0.29333283674090155	-111.75000000000000 29.250000000000000 0.30185593885802942	-111.75000000000000 29.250000000000000 0.33469323213841307	-111.75000000000000 29.250000000000000 0.28163372112453960	-111.75000000000000 29.250000000000000 0.31125326196131908	-111.75000000000000 29.250000000000000 0.34402221541333122	-111.75000000000000 29.250000000000000 0.35264684581284411	-111.75000000000000 29.250000000000000 0.37226448007704327	-111.75000000000000 29.250000000000000 0.26718677753489239	-111.75000000000000 29.250000000000000 0.24042805618971164	-111.75000000000000 29.250000000000000 0.23464061280630533	-111.75000000000000 29.250000000000000 0.21583536016869800	-111.75000000000000 29.250000000000000 0.26284416979946129	-111.75000000000000 29.250000000000000 0.32111236823568656	-111.75000000000000 29.250000000000000 0.34173531494190906	-111.75000000000000 29.250000000000000 0.44038554068529207	-111.75000000000000 29.250000000000000 0.48234545692354197	-111.75000000000000 29.250000000000000 0.53458157797131245	-111.75000000000000 29.250000000000000 0.52372835872489476	-111.75000000000000 29.250000000000000 0.57210637145421428	-111.75000000000000 29.250000000000000 0.52917886420988536	-111.75000000000000 29.250000000000000 0.49927714412544849	-111.75000000000000 29.250000000000000 0.43016473978067138	-111.75000000000000 29.250000000000000 0.42400737789788950	-111.75000000000000 29.250000000000000 0.43850636766636775	-111.75000000000000 29.250000000000000 0.51114347172042607	-111.75000000000000 29.250000000000000 0.50298191543296855	-111.75000000000000 29.250000000000000 0.46503667280761846	-111.75000000000000 29.250000000000000 0.45676733629810540	-111.75000000000000 29.250000000000000 0.58656939590425172	-111.75000000000000 29.250000000000000 0.42228934394238149	-111.75000000000000 29.250000000000000 0.46251638314277677	-111.75000000000000 29.250000000000000 0.59047635665603537	-111.75000000000000 29.250000000000000 0.74528277131638820	-111.75000000000000 29.250000000000000 1.2943566132808058	-111.75000000000000 29.250000000000000 1.4159411527691701	-111.75000000000000 29.250000000000000 1.7057731155395346	-111.75000000000000 29.250000000000000 1.3269339013054302	-111.75000000000000 29.250000000000000 1.3273519059682148	-111.75000000000000 29.250000000000000 1.3495989011319867	-111.75000000000000 29.250000000000000 1.2306340007682000	-111.75000000000000 29.250000000000000 1.2309034219726911	-111.75000000000000 29.250000000000000 1.2593523032541261	-111.75000000000000 29.250000000000000 1.1297486846349452	-111.75000000000000 29.250000000000000 1.1584594864470383	-111.75000000000000 29.250000000000000 0.99770236860591843	-111.75000000000000 29.250000000000000 1.0615602787985250
-111.25000000000000 29.250000000000000 0.28886749624197339	-111.25000000000000 29.250000000000000 0.37622142720863860	-111.25000000000000 29.250000000000000 0.37117609316774575	-111.25000000000000 29.250000000000000 0.31341368119137292	-111.25000000000000 29.250000000000000 0.31423687210679052	-111.25000000000000 29.250000000000000 0.34374582005529947	-111.25000000000000 29.250000000000000 0.35183032414412269	-111.25000000000000 29.250000000000000 0.35909958656906160	-111.25000000000000 29.250000000000000 0.40463736275807477	-111.25000000000000 29.250000000000000 0.57472133049862351	-111.25000000000000 29.250000000000000 0.60633483724477788	-111.25000000000000 29.250000000000000 0.63567433441776799	-111.25000000000000 29.250000000000000 0.46835100402312563	-111.25000000000000 29.250000000000000 0.50343639788757566	-111.25000000000000 29.250000000000000 0.45364644618075867	-111.25000000000000 29.250000000000000 0.54584763943767811	-111.25000000000000 29.250000000000000 0.54197360629269842	-111.25000000000000 29.250000000000000 0.54682184258246347	-111.25000000000000 29.250000000000000 0.66879110495251248	-111.25000000000000 29.250000000000000 0.60810227990313404	-111.25000000000000 29.250000000000000 0.63200622573378551	-111.25000000000000 29.250000000000000 0.58711883219993899	-111.25000000000000 29.250000000000000 0.51164957266717248	-111.25000000000000 29.250000000000000 0.50243778793078986	-111.25000000000000 29.250000000000000 0.55599238869128076	-111.25000000000000 29.250000000000000 0.53839051291376538	-111.25000000000000 29.250000000000000 0.52322317058875190	-111.25000000000000 29.250000000000000 0.64996561410190457	-111.25000000000000 29.250000000000000 0.59867545231398311	-111.25000000000000 29.250000000000000 0.60906476601913540	-111.25000000000000 29.250000000000000 0.61357576348880905	-111.25000000000000 29.250000000000000 0.94050138390428317	-111.25000000000000 29.250000000000000 1.3018427746052592	-111.25000000000000 29.250000000000000 1.6140131054149607	-111.25000000000000 29.250000000000000 1.5821841901190883	-111.25000000000000 29.250000000000000 1.9914950423315083	-111.25000000000000 29.250000000000000 1.9399587556897309	-111.25000000000000 29.250000000000000 1.9295302161789827	-111.25000000000000 29.250000000000000 1.7395932572296835	-111.25000000000000 29.250000000000000 1.4944447564656378	-111.25000000000000 29.250000000000000 1.3274123513093807	-111.25000000000000 29.250000000000000 1.1139585360816984	-111.25000000000000 29.250000000000000 1.0186906093241042	-111.25000000000000 29.250000000000000 1.0653962862268327	-111.25000000000000 29.250000000000000 1.1836368765495280	-111.25000000000000 29.250000000000000 1.1685259387434597	-111.25000000000000 29.250000000000000 1.2135454527496838	-111.25000000000000 29.250000000000000 1.2041704488199449	-111.25000000000000 29.250000000000000 1.1805678764985503	-111.25000000000000 29.250000000000000 1.4189847540040350
-110.75000000000000 29.250000000000000 0.31752458847869292	-110.75000000000000 29.250000000000000 0.31193603896899552	-110.75000000000000 29.250000000000000 0.29155898864701796	-110.75000000000000 29.250000000000000 0.26065572424037214	-110.75000000000000 29.250000000000000 0.25575004654614730	-110.75000000000000 29.250000000000000 0.23250408106157952	-110.75000000000000 29.250000000000000 0.26634191693925929	-110.75000000000000 29.250000000000000 0.28488818522856013	-110.75000000000000 29.250000000000000 0.33663435729530394	-110.75000000000000 29.250000000000000 0.39406105881204362	-110.75000000000000 29.250000000000000 0.44206174122319802	-110.75000000000000 29.250000000000000 0.48778573197533526	-110.75000000000000 29.250000000000000 0.55044467487858650	-110.75000000000000 29.250000000000000 0.55316581129769093	-110.75000000000000 29.250000000000000 0.51956741533807971	-110.75000000000000 29.250000000000000 0.63450324456599039	-110.75000000000000 29.250000000000000 0.71479886894913613	-110.75000000000000 29.250000000000000 0.75608416242187892	-110.75000000000000 29.250000000000000 0.84950650348529277	-110.75000000000000 29.250000000000000 0.73325288804692468	-110.75000000000000 29.250000000000000 0.62683771183427528	-110.75000000000000 29.250000000000000 0.60833063076903848	-110.75000000000000 29.250000000000000 0.61022043352382838	-110.75000000000000 29.250000000000000 0.57815627931587965	-110.75000000000000 29.250000000000000 0.71329744559286556	-110.75000000000000 29.250000000000000 0.57414562958993354	-110.75000000000000 29.250000000000000 0.73297125247677097	-110.75000000000000 29.250000000000000 0.52331437287162741	-110.75000000000000 29.250000000000000 0.50113858395068323	-110.75000000000000 29.250000000000000 0.55012942239583174	-110.75000000000000 29.250000000000000 0.60684851603082657	-110.75000000000000 29.250000000000000 0.75653214592811280	-110.75000000000000 29.250000000000000 0.86144494362257640	-110.75000000000000 29.250000000000000 1.4945856878291259	-110.75000000000000 29.250000000000000 1.6935541547877566	-110.75000000000000 29.250000000000000 1.6702554486576950	-110.75000000000000 29.250000000000000 1.6024876845790017	-110.75000000000000 29.250000000000000 1.5573380331847437	-110.75000000000000 29.250000000000000 1.4525475836074169	-110.75000000000000 29.250000000000000 1.3985259851720966	-110.75000000000000 29.250000000000000 1.3159827601850900	-110.75000000000000 29.250000000000000 1.2844146123332403	-110.75000000000000 29.250000000000000 1.3258640646484496	-110.75000000000000 29.250000000000000 1.3403074683372342	-110.75000000000000 29.250000000000000 1.3125616014140107	-110.75000000000000 29.250000000000000 1.3549360838563358	-110.75000000000000 29.250000000000000 1.3694262786987317	-110.75000000000000 29.250000000000000 1.4359880162368612	-110.75000000000000 29.250000000000000 1.4758838491000645	-110.75000000000000 29.250000000000000 1.8055025451678008
-110.25000000000000 29.250000000000000 0.20707288289364698	-110.25000000000000 29.250000000000000 0.15534327739129766	-110.25000000000000 29.250000000000000 0.13745883291673497	-110.25000000000000 29.250000000000000 0.13274692417636622	-110.25000000000000 29.250000000000000 0.13195725245708076	-110.25000000000000 29.250000000000000 0.12491385408183539	-110.25000000000000 29.250000000000000 0.14735458376056371	-110.25000000000000 29.250000000000000 0.16066173422547586	-110.25000000000000 29.250000000000000 0.19798238895976750	-110.25000000000000 29.250000000000000 0.28339551739549024	-110.25000000000000 29.250000000000000 0.36941327071720587	-110.25000000000000 29.250000000000000 0.39053105537196209	-110.25000000000000 29.250000000000000 0.40194901320252496	-110.25000000000000 29.250000000000000 0.39188375619377769	-110.25000000000000 29.250000000000000 0.41910694020429934	-110.25000000000000 29.250000000000000 0.45875714809519619	-110.25000000000000 29.250000000000000 0.57712983239184212	-110.25000000000000 29.250000000000000 0.54222146414928807	-110.25000000000000 29.250000000000000 0.55385716141976493	-110.25000000000000 29.250000000000000 0.55454874676359656	-110.25000000000000 29.250000000000000 0.61382811783563951	-110.25000000000000 29.250000000000000 0.52840148136148168	-110.25000000000000 29.250000000000000 0.56212128511182535	-110.25000000000000 29.250000000000000 0.57968427713653525	-110.25000000000000 29.250000000000000 0.58457991293637390	-110.25000000000000 29.250000000000000 0.64352829463530603	-110.25000000000000 29.250000000000000 0.51183135750832287	-110.25000000000000 29.250000000000000 0.43013879345326045	-110.25000000000000 29.250000000000000 0.41611157848204788	-110.25000000000000 29.250000000000000 0.43971893205794010	-110.25000000000000 29.250000000000000 0.47885473726343980	-110.25000000000000 29.250000000000000 0.56252136175198386	-110.25000000000000 29.250000000000000 0.72817562305878869	-110.25000000000000 29.250000000000000 0.89895783504998539	-110.25000000000000 29.250000000000000 1.2827221856275266	-110.25000000000000 29.250000000000000 1.5042920548061507	-110.25000000000000 29.250000000000000 1.3873774396829690	-110.25000000000000 29.250000000000000 1.3813268481669758	-110.25000000000000 29.250000000000000 1.4508384863721591	-110.25000000000000 29.250000000000000 1.5252766160318421	-110.25000000000000 29.250000000000000 1.5664277590469617	-110.25000000000000 29.250000000000000 1.6931620682731086	-110.25000000000000 29.250000000000000 1.6403772665606702	-110.25000000000000 29.250000000000000 1.8420399637692662	-110.25000000000000 29.250000000000000 1.7636899987657160	-110.25000000000000 29.250000000000000 1.9654338817441661	-110.25000000000000 29.250000000000000 2.2606261610310701	-110.25000000000000 29.250000000000000 2.3761100050651645	-110.25000000000000 29.250000000000000 2.1972548716266891	-110.25000000000000 29.250000000000000 2.6169813292587469
-109.75000000000000 29.250000000000000 6.9134706437642593E-002	-109.75000000000000 29.250000000000000 6.1522172925359900E-002	-109.75000000000000 29.250000000000000 5.0215949657156138E-002	-109.75000000000000 29.250000000000000 7.7768351222363835E-002	-109.75000000000000 29.250000000000000 0.11674179054282594	-109.75000000000000 29.250000000000000 0.16283095631885819	-109.75000000000000 29.250000000000000 0.21291940139646881	-109.75000000000000 29.250000000000000 0.15956721642817287	-109.75000000000000 29.250000000000000 0.10792314403111423	-109.75000000000000 29.250000000000000 0.17330918396322206	-109.75000000000000 29.250000000000000 0.26910162929239911	-109.75000000000000 29.250000000000000 0.26556150397629597	-109.75000000000000 29.250000000000000 0.26108135665643362	-109.75000000000000 29.250000000000000 0.23033446442664127	-109.75000000000000 29.250000000000000 0.26749812927914079	-109.75000000000000 29.250000000000000 0.30156341315527468	-109.75000000000000 29.250000000000000 0.35149163492343677	-109.75000000000000 29.250000000000000 0.35333476615348625	-109.75000000000000 29.250000000000000 0.39009756845083327	-109.75000000000000 29.250000000000000 0.40868716591864485	-109.75000000000000 29.250000000000000 0.44680887832106608	-109.75000000000000 29.250000000000000 0.47783448086369967	-109.75000000000000 29.250000000000000 0.46882898087829977	-109.75000000000000 29.250000000000000 0.46671451886151077	-109.75000000000000 29.250000000000000 0.50743144442027077	-109.75000000000000 29.250000000000000 0.53009869115750285	-109.75000000000000 29.250000000000000 0.47265853873096009	-109.75000000000000 29.250000000000000 0.42142250640761214	-109.75000000000000 29.250000000000000 0.38813723189479282	-109.75000000000000 29.250000000000000 0.42521589815185573	-109.75000000000000 29.250000000000000 0.40696157740514594	-109.75000000000000 29.250000000000000 0.45674505261130272	-109.75000000000000 29.250000000000000 0.53583203928791001	-109.75000000000000 29.250000000000000 0.54795584872542902	-109.75000000000000 29.250000000000000 0.71052708090832373	-109.75000000000000 29.250000000000000 0.83698613523399179	-109.75000000000000 29.250000000000000 1.0546724648640733	-109.75000000000000 29.250000000000000 1.0599661735525316	-109.75000000000000 29.250000000000000 1.1031180444146371	-109.75000000000000 29.250000000000000 0.93447631669130715	-109.75000000000000 29.250000000000000 1.3407299999483528	-109.75000000000000 29.250000000000000 1.2840278678799830	-109.75000000000000 29.250000000000000 1.6105420088948459	-109.75000000000000 29.250000000000000 1.7714482172069590	-109.75000000000000 29.250000000000000 1.8136472649541029	-109.75000000000000 29.250000000000000 2.0367350368213470	-109.75000000000000 29.250000000000000 2.3440364025160414	-109.75000000000000 29.250000000000000 2.3969535219950635	-109.75000000000000 29.250000000000000 2.6081437298189893	-109.75000000000000 29.250000000000000 2.7307203597240850
-109.25000000000000 29.250000000000000 0.20561281471588408	-109.25000000000000 29.250000000000000 0.20560927209727892	-109.25000000000000 29.250000000000000 0.16840899885708741	-109.25000000000000 29.250000000000000 0.17435232246673715	-109.25000000000000 29.250000000000000 0.18517054878349914	-109.25000000000000 29.250000000000000 0.21554213414473056	-109.25000000000000 29.250000000000000 0.30201241274439694	-109.25000000000000 29.250000000000000 0.24687982083867771	-109.25000000000000 29.250000000000000 0.13648857111698079	-109.25000000000000 29.250000000000000 0.13448649913241312	-109.25000000000000 29.250000000000000 0.22135341332118680	-109.25000000000000 29.250000000000000 0.17961330762501557	-109.25000000000000 29.250000000000000 0.17817776083321962	-109.25000000000000 29.250000000000000 0.15031217492834092	-109.25000000000000 29.250000000000000 0.16712369070081176	-109.25000000000000 29.250000000000000 0.21627178663436109	-109.25000000000000 29.250000000000000 0.26432646273643173	-109.25000000000000 29.250000000000000 0.25496690485154128	-109.25000000000000 29.250000000000000 0.30659725577403341	-109.25000000000000 29.250000000000000 0.30907806274799249	-109.25000000000000 29.250000000000000 0.32845966253053477	-109.25000000000000 29.250000000000000 0.35724949050595511	-109.25000000000000 29.250000000000000 0.40487970037401833	-109.25000000000000 29.250000000000000 0.37619444399914659	-109.25000000000000 29.250000000000000 0.42075093689988968	-109.25000000000000 29.250000000000000 0.41621709192948880	-109.25000000000000 29.250000000000000 0.39077856989649606	-109.25000000000000 29.250000000000000 0.35232061255605768	-109.25000000000000 29.250000000000000 0.34568207774318493	-109.25000000000000 29.250000000000000 0.38876794460133723	-109.25000000000000 29.250000000000000 0.37587082673620847	-109.25000000000000 29.250000000000000 0.36291990763765503	-109.25000000000000 29.250000000000000 0.42030747156811160	-109.25000000000000 29.250000000000000 0.41366540007336011	-109.25000000000000 29.250000000000000 0.52940695689228068	-109.25000000000000 29.250000000000000 0.49886371669595081	-109.25000000000000 29.250000000000000 0.68990479346524158	-109.25000000000000 29.250000000000000 0.64821244641914688	-109.25000000000000 29.250000000000000 0.62768456005545625	-109.25000000000000 29.250000000000000 0.83515643359061076	-109.25000000000000 29.250000000000000 0.81155285666915611	-109.25000000000000 29.250000000000000 0.97704848461978233	-109.25000000000000 29.250000000000000 1.1780545601299905	-109.25000000000000 29.250000000000000 1.3174760351747428	-109.25000000000000 29.250000000000000 1.4343266257542757	-109.25000000000000 29.250000000000000 1.6429935329858425	-109.25000000000000 29.250000000000000 1.7732976720249738	-109.25000000000000 29.250000000000000 1.9618815731313397	-109.25000000000000 29.250000000000000 2.4558891936517666	-109.25000000000000 29.250000000000000 2.2259505053429973
-108.75000000000000 29.250000000000000 0.51578546449676776	-108.75000000000000 29.250000000000000 0.66855878952017433	-108.75000000000000 29.250000000000000 0.60314289128125920	-108.75000000000000 29.250000000000000 0.46333228144928773	-108.75000000000000 29.250000000000000 0.44304640128097789	-108.75000000000000 29.250000000000000 0.55214277595200478	-108.75000000000000 29.250000000000000 0.47325212199956040	-108.75000000000000 29.250000000000000 0.66136415959550987	-108.75000000000000 29.250000000000000 0.48433057867310364	-108.75000000000000 29.250000000000000 0.45934005149539281	-108.75000000000000 29.250000000000000 0.43998034665883473	-108.75000000000000 29.250000000000000 0.36763797200733894	-108.75000000000000 29.250000000000000 0.35782244839727667	-108.75000000000000 29.250000000000000 0.29461783761882432	-108.75000000000000 29.250000000000000 0.29968176072197500	-108.75000000000000 29.250000000000000 0.30479351196275239	-108.75000000000000 29.250000000000000 0.27039470371380714	-108.75000000000000 29.250000000000000 0.24829744048885410	-108.75000000000000 29.250000000000000 0.27419941341690734	-108.75000000000000 29.250000000000000 0.27424143293227848	-108.75000000000000 29.250000000000000 0.27577986933124676	-108.75000000000000 29.250000000000000 0.29628307049461383	-108.75000000000000 29.250000000000000 0.34031921929069875	-108.75000000000000 29.250000000000000 0.36676611533641978	-108.75000000000000 29.250000000000000 0.42037397086302486	-108.75000000000000 29.250000000000000 0.34228158512297047	-108.75000000000000 29.250000000000000 0.32361595784644820	-108.75000000000000 29.250000000000000 0.34366239076843941	-108.75000000000000 29.250000000000000 0.33713648893974762	-108.75000000000000 29.250000000000000 0.38832382346283767	-108.75000000000000 29.250000000000000 0.35904033990680989	-108.75000000000000 29.250000000000000 0.35678216528891515	-108.75000000000000 29.250000000000000 0.32847500774900551	-108.75000000000000 29.250000000000000 0.33133771450097166	-108.75000000000000 29.250000000000000 0.40518898313659030	-108.75000000000000 29.250000000000000 0.44210370625582696	-108.75000000000000 29.250000000000000 0.45958924498589371	-108.75000000000000 29.250000000000000 0.53727839144107226	-108.75000000000000 29.250000000000000 0.51104310361280259	-108.75000000000000 29.250000000000000 0.49704239172232900	-108.75000000000000 29.250000000000000 0.49891801841264194	-108.75000000000000 29.250000000000000 0.54866646536422992	-108.75000000000000 29.250000000000000 0.57282696774990083	-108.75000000000000 29.250000000000000 0.61585783282278550	-108.75000000000000 29.250000000000000 0.77068706257217745	-108.75000000000000 29.250000000000000 0.89908887661724146	-108.75000000000000 29.250000000000000 1.0040366712423443	-108.75000000000000 29.250000000000000 1.0217351635796814	-108.75000000000000 29.250000000000000 1.2665205866567901	-108.75000000000000 29.250000000000000 1.2551609742471559
-108.25000000000000 29.250000000000000 1.1226344908187602	-108.25000000000000 29.250000000000000 0.84416477482815011	-108.25000000000000 29.250000000000000 1.0197347398536480	-108.25000000000000 29.250000000000000 0.99007532633899376	-108.25000000000000 29.250000000000000 0.71275382946114041	-108.25000000000000 29.250000000000000 0.70899116298642673	-108.25000000000000 29.250000000000000 0.87037909584328399	-108.25000000000000 29.250000000000000 1.1230164195901011	-108.25000000000000 29.250000000000000 1.1806874324542291	-108.25000000000000 29.250000000000000 1.1460473423848221	-108.25000000000000 29.250000000000000 1.0600765852650198	-108.25000000000000 29.250000000000000 0.94886934732663530	-108.25000000000000 29.250000000000000 0.86766229734600764	-108.25000000000000 29.250000000000000 0.79259708985626987	-108.25000000000000 29.250000000000000 0.75377507749779271	-108.25000000000000 29.250000000000000 0.60519552432668822	-108.25000000000000 29.250000000000000 0.67716069254432421	-108.25000000000000 29.250000000000000 0.65878645846666628	-108.25000000000000 29.250000000000000 0.49029983310136199	-108.25000000000000 29.250000000000000 0.47946216632803051	-108.25000000000000 29.250000000000000 0.53827656280091696	-108.25000000000000 29.250000000000000 0.39517861819810474	-108.25000000000000 29.250000000000000 0.37994968135331503	-108.25000000000000 29.250000000000000 0.35494011785707863	-108.25000000000000 29.250000000000000 0.38555178215525421	-108.25000000000000 29.250000000000000 0.30692732143192603	-108.25000000000000 29.250000000000000 0.33225839534369089	-108.25000000000000 29.250000000000000 0.31412314546264958	-108.25000000000000 29.250000000000000 0.32100998070233566	-108.25000000000000 29.250000000000000 0.36202671175014284	-108.25000000000000 29.250000000000000 0.34199774395441407	-108.25000000000000 29.250000000000000 0.32009664454834691	-108.25000000000000 29.250000000000000 0.32372136903081489	-108.25000000000000 29.250000000000000 0.34136138677423583	-108.25000000000000 29.250000000000000 0.39131275000020926	-108.25000000000000 29.250000000000000 0.40546236029885868	-108.25000000000000 29.250000000000000 0.41016820154274497	-108.25000000000000 29.250000000000000 0.37853189060769860	-108.25000000000000 29.250000000000000 0.41388396937834843	-108.25000000000000 29.250000000000000 0.44253454025395772	-108.25000000000000 29.250000000000000 0.42278228869670303	-108.25000000000000 29.250000000000000 0.40725048171681083	-108.25000000000000 29.250000000000000 0.47937044842333737	-108.25000000000000 29.250000000000000 0.53771477874112605	-108.25000000000000 29.250000000000000 0.61325308163700787	-108.25000000000000 29.250000000000000 0.57962478408015372	-108.25000000000000 29.250000000000000 0.74791277355770469	-108.25000000000000 29.250000000000000 0.82149562305367341	-108.25000000000000 29.250000000000000 0.81309532667307505	-108.25000000000000 29.250000000000000 0.83097182880215859
-107.75000000000000 29.250000000000000 0.96766245023290187	-107.75000000000000 29.250000000000000 0.90042974614677962	-107.75000000000000 29.250000000000000 0.98920989792080916	-107.75000000000000 29.250000000000000 0.79745602893014333	-107.75000000000000 29.250000000000000 0.69849484618990432	-107.75000000000000 29.250000000000000 0.78641207483978404	-107.75000000000000 29.250000000000000 0.57501547722335744	-107.75000000000000 29.250000000000000 1.0529574117167213	-107.75000000000000 29.250000000000000 1.1479678506788389	-107.75000000000000 29.250000000000000 1.3140403720179752	-107.75000000000000 29.250000000000000 1.2107352750021467	-107.75000000000000 29.250000000000000 1.1551911037406484	-107.75000000000000 29.250000000000000 1.0730838910479172	-107.75000000000000 29.250000000000000 1.0596882260147760	-107.75000000000000 29.250000000000000 0.73440251521705080	-107.75000000000000 29.250000000000000 1.0513047303043010	-107.75000000000000 29.250000000000000 0.99415307889301341	-107.75000000000000 29.250000000000000 1.0920776288058758	-107.75000000000000 29.250000000000000 1.0236185890076124	-107.75000000000000 29.250000000000000 1.0274416189851132	-107.75000000000000 29.250000000000000 0.97815707892337700	-107.75000000000000 29.250000000000000 0.72394873915824953	-107.75000000000000 29.250000000000000 0.69335903175490265	-107.75000000000000 29.250000000000000 0.62101324454070772	-107.75000000000000 29.250000000000000 0.59280988459589823	-107.75000000000000 29.250000000000000 0.70703380790726911	-107.75000000000000 29.250000000000000 0.60592318940254541	-107.75000000000000 29.250000000000000 0.70118611852778501	-107.75000000000000 29.250000000000000 0.67053818145566957	-107.75000000000000 29.250000000000000 0.55480569652718537	-107.75000000000000 29.250000000000000 0.60152063340412232	-107.75000000000000 29.250000000000000 0.49009161721116562	-107.75000000000000 29.250000000000000 0.46691751775652512	-107.75000000000000 29.250000000000000 0.49691914148033556	-107.75000000000000 29.250000000000000 0.54074497366920549	-107.75000000000000 29.250000000000000 0.53508719994784293	-107.75000000000000 29.250000000000000 0.54645369035733826	-107.75000000000000 29.250000000000000 0.54939138729594417	-107.75000000000000 29.250000000000000 0.54553623140741136	-107.75000000000000 29.250000000000000 0.60804652969896966	-107.75000000000000 29.250000000000000 0.62952282869509280	-107.75000000000000 29.250000000000000 0.81409940574051121	-107.75000000000000 29.250000000000000 0.71668432063226184	-107.75000000000000 29.250000000000000 0.64394231434004312	-107.75000000000000 29.250000000000000 0.79321955411611189	-107.75000000000000 29.250000000000000 0.92293704172069158	-107.75000000000000 29.250000000000000 0.92631850661687254	-107.75000000000000 29.250000000000000 0.96756077297804266	-107.75000000000000 29.250000000000000 0.74530027998878368	-107.75000000000000 29.250000000000000 0.84676528637720083
-107.25000000000000 29.250000000000000 0.90699321515041142	-107.25000000000000 29.250000000000000 0.85652667763874857	-107.25000000000000 29.250000000000000 0.75783222178154674	-107.25000000000000 29.250000000000000 0.71206993677561070	-107.25000000000000 29.250000000000000 0.78462955510989085	-107.25000000000000 29.250000000000000 0.49998845926696456	-107.25000000000000 29.250000000000000 0.56813373224300712	-107.25000000000000 29.250000000000000 0.60313224997830495	-107.25000000000000 29.250000000000000 0.85882150412796587	-107.25000000000000 29.250000000000000 0.67085223694105978	-107.25000000000000 29.250000000000000 0.88289975866474357	-107.25000000000000 29.250000000000000 0.95761902676768451	-107.25000000000000 29.250000000000000 0.93526145529962834	-107.25000000000000 29.250000000000000 1.0049474761620363	-107.25000000000000 29.250000000000000 0.91572791264954245	-107.25000000000000 29.250000000000000 0.86926201510956957	-107.25000000000000 29.250000000000000 1.0473252207881136	-107.25000000000000 29.250000000000000 0.95431104615191187	-107.25000000000000 29.250000000000000 1.2190320000009895	-107.25000000000000 29.250000000000000 1.1030431861405967	-107.25000000000000 29.250000000000000 0.91402763375361129	-107.25000000000000 29.250000000000000 1.1470248173320876	-107.25000000000000 29.250000000000000 1.1326421620808669	-107.25000000000000 29.250000000000000 1.0421546577426686	-107.25000000000000 29.250000000000000 0.83058103575488851	-107.25000000000000 29.250000000000000 1.0370464513327660	-107.25000000000000 29.250000000000000 1.0236419649285708	-107.25000000000000 29.250000000000000 0.82214700074234781	-107.25000000000000 29.250000000000000 1.0117196738690766	-107.25000000000000 29.250000000000000 0.73042448514785285	-107.25000000000000 29.250000000000000 1.4063833878750347	-107.25000000000000 29.250000000000000 1.0735464352291362	-107.25000000000000 29.250000000000000 0.98243157474237053	-107.25000000000000 29.250000000000000 0.77302703077018498	-107.25000000000000 29.250000000000000 0.87049113945591183	-107.25000000000000 29.250000000000000 1.1212454962711598	-107.25000000000000 29.250000000000000 0.86972588243961024	-107.25000000000000 29.250000000000000 1.1251422526211081	-107.25000000000000 29.250000000000000 0.85398225898780411	-107.25000000000000 29.250000000000000 1.1605105998877643	-107.25000000000000 29.250000000000000 1.1917157402886895	-107.25000000000000 29.250000000000000 1.0868772495355283	-107.25000000000000 29.250000000000000 1.7005519857684832	-107.25000000000000 29.250000000000000 1.6232346080741669	-107.25000000000000 29.250000000000000 1.2498873086790507	-107.25000000000000 29.250000000000000 1.1973150563294026	-107.25000000000000 29.250000000000000 1.2931912076236090	-107.25000000000000 29.250000000000000 1.2722900775548045	-107.25000000000000 29.250000000000000 1.5260167273061194	-107.25000000000000 29.250000000000000 1.5335218559780901
-106.75000000000000 29.250000000000000 0.78400580011102217	-106.75000000000000 29.250000000000000 0.69217811844585153	-106.75000000000000 29.250000000000000 0.66095263784808389	-106.75000000000000 29.250000000000000 0.57494199717888739	-106.75000000000000 29.250000000000000 0.51000708649566917	-106.75000000000000 29.250000000000000 0.45967133589101505	-106.75000000000000 29.250000000000000 0.43858789935577752	-106.75000000000000 29.250000000000000 0.46164705247307847	-106.75000000000000 29.250000000000000 0.39341268435159227	-106.75000000000000 29.250000000000000 0.41155849328342736	-106.75000000000000 29.250000000000000 0.39610157171877247	-106.75000000000000 29.250000000000000 0.46551328984718249	-106.75000000000000 29.250000000000000 0.58990727499820661	-106.75000000000000 29.250000000000000 0.63410096576087083	-106.75000000000000 29.250000000000000 0.70633615009108941	-106.75000000000000 29.250000000000000 0.72962499025831862	-106.75000000000000 29.250000000000000 0.72910263563488942	-106.75000000000000 29.250000000000000 1.1836073730684293	-106.75000000000000 29.250000000000000 0.88730193300307225	-106.75000000000000 29.250000000000000 0.89245206042442426	-106.75000000000000 29.250000000000000 0.88048393415204684	-106.75000000000000 29.250000000000000 1.3974913355357712	-106.75000000000000 29.250000000000000 1.3456193144703321	-106.75000000000000 29.250000000000000 0.96037127415196721	-106.75000000000000 29.250000000000000 1.2013462801989252	-106.75000000000000 29.250000000000000 1.0310018350423376	-106.75000000000000 29.250000000000000 0.99604724170566750	-106.75000000000000 29.250000000000000 1.1269223145956258	-106.75000000000000 29.250000000000000 1.1540166397297242	-106.75000000000000 29.250000000000000 1.2175352431047879	-106.75000000000000 29.250000000000000 1.0941249244072810	-106.75000000000000 29.250000000000000 1.2538755597680546	-106.75000000000000 29.250000000000000 0.94625913434317444	-106.75000000000000 29.250000000000000 0.98181945979984697	-106.75000000000000 29.250000000000000 1.0085991514537167	-106.75000000000000 29.250000000000000 0.94966721954844679	-106.75000000000000 29.250000000000000 1.1579380929141911	-106.75000000000000 29.250000000000000 1.0470263744844166	-106.75000000000000 29.250000000000000 1.1866976104321882	-106.75000000000000 29.250000000000000 1.2297648521268700	-106.75000000000000 29.250000000000000 1.2724653308826843	-106.75000000000000 29.250000000000000 1.5550968548753750	-106.75000000000000 29.250000000000000 1.9466390867630523	-106.75000000000000 29.250000000000000 1.8392340626757169	-106.75000000000000 29.250000000000000 2.0033370848666912	-106.75000000000000 29.250000000000000 2.4223546848326443	-106.75000000000000 29.250000000000000 2.3014372792054636	-106.75000000000000 29.250000000000000 1.6638822710460228	-106.75000000000000 29.250000000000000 2.1298264199558661	-106.75000000000000 29.250000000000000 2.0463376900268599
-106.25000000000000 29.250000000000000 0.58949386556473748	-106.25000000000000 29.250000000000000 0.57329386514774583	-106.25000000000000 29.250000000000000 0.52215848260564512	-106.25000000000000 29.250000000000000 0.49264369741715114	-106.25000000000000 29.250000000000000 0.49516768996557009	-106.25000000000000 29.250000000000000 0.40129001998287428	-106.25000000000000 29.250000000000000 0.41259475062712586	-106.25000000000000 29.250000000000000 0.24818040140121103	-106.25000000000000 29.250000000000000 0.23163903190959759	-106.25000000000000 29.250000000000000 0.16689467956864171	-106.25000000000000 29.250000000000000 0.18836445058195775	-106.25000000000000 29.250000000000000 0.24067489899549427	-106.25000000000000 29.250000000000000 0.31644456889015365	-106.25000000000000 29.250000000000000 0.38945112955296340	-106.25000000000000 29.250000000000000 0.44882237026441074	-106.25000000000000 29.250000000000000 0.66810194512814480	-106.25000000000000 29.250000000000000 0.48079297138297111	-106.25000000000000 29.250000000000000 0.63935187103287394	-106.25000000000000 29.250000000000000 0.58134328416510472	-106.25000000000000 29.250000000000000 0.61352579421697440	-106.25000000000000 29.250000000000000 0.66331259715717350	-106.25000000000000 29.250000000000000 0.66136995066605120	-106.25000000000000 29.250000000000000 1.0745967741169049	-106.25000000000000 29.250000000000000 0.99568210462829976	-106.25000000000000 29.250000000000000 1.1319842148053585	-106.25000000000000 29.250000000000000 1.0166671041371123	-106.25000000000000 29.250000000000000 0.93221898069625608	-106.25000000000000 29.250000000000000 0.76474298064071866	-106.25000000000000 29.250000000000000 1.0826657528314336	-106.25000000000000 29.250000000000000 1.1735577508017763	-106.25000000000000 29.250000000000000 1.2236737157642519	-106.25000000000000 29.250000000000000 1.4628597758237525	-106.25000000000000 29.250000000000000 1.4610227943456908	-106.25000000000000 29.250000000000000 1.3060670880049350	-106.25000000000000 29.250000000000000 1.1141758925593643	-106.25000000000000 29.250000000000000 0.99430394913096765	-106.25000000000000 29.250000000000000 1.2597640434044262	-106.25000000000000 29.250000000000000 1.0438392236745484	-106.25000000000000 29.250000000000000 1.0994659022863806	-106.25000000000000 29.250000000000000 1.3234016300737483	-106.25000000000000 29.250000000000000 1.4129270568665799	-106.25000000000000 29.250000000000000 1.4671554360974086	-106.25000000000000 29.250000000000000 2.1148942003548372	-106.25000000000000 29.250000000000000 2.5059940313260882	-106.25000000000000 29.250000000000000 2.5957385592091051	-106.25000000000000 29.250000000000000 2.6572021908740191	-106.25000000000000 29.250000000000000 2.2908032052054788	-106.25000000000000 29.250000000000000 2.5948285015809507	-106.25000000000000 29.250000000000000 2.4677595184693399	-106.25000000000000 29.250000000000000 2.3947252317775720
-105.75000000000000 29.250000000000000 0.84978925865770061	-105.75000000000000 29.250000000000000 0.63673480619222089	-105.75000000000000 29.250000000000000 0.70664503308472271	-105.75000000000000 29.250000000000000 0.58200701339040184	-105.75000000000000 29.250000000000000 0.57483130922138270	-105.75000000000000 29.250000000000000 0.46940118945273829	-105.75000000000000 29.250000000000000 0.42598132314345472	-105.75000000000000 29.250000000000000 0.37183225147358523	-105.75000000000000 29.250000000000000 0.25729699871738138	-105.75000000000000 29.250000000000000 0.23304951601352289	-105.75000000000000 29.250000000000000 0.20320521272631320	-105.75000000000000 29.250000000000000 0.19499099498496306	-105.75000000000000 29.250000000000000 0.25774813633288474	-105.75000000000000 29.250000000000000 0.33021965413868271	-105.75000000000000 29.250000000000000 0.36698695953940691	-105.75000000000000 29.250000000000000 0.34782856403246482	-105.75000000000000 29.250000000000000 0.35366198491039136	-105.75000000000000 29.250000000000000 0.36026006928902865	-105.75000000000000 29.250000000000000 0.39281358897859697	-105.75000000000000 29.250000000000000 0.42410768540641930	-105.75000000000000 29.250000000000000 0.46672285221612736	-105.75000000000000 29.250000000000000 0.50883730932641558	-105.75000000000000 29.250000000000000 0.52152887233584555	-105.75000000000000 29.250000000000000 0.46861740692309189	-105.75000000000000 29.250000000000000 0.55047221175260330	-105.75000000000000 29.250000000000000 0.52083354253387604	-105.75000000000000 29.250000000000000 0.48617472654319605	-105.75000000000000 29.250000000000000 0.81384240174864053	-105.75000000000000 29.250000000000000 0.57121039320907641	-105.75000000000000 29.250000000000000 0.66225081217658222	-105.75000000000000 29.250000000000000 0.64143839491956922	-105.75000000000000 29.250000000000000 0.79422249980563187	-105.75000000000000 29.250000000000000 0.98614164322958597	-105.75000000000000 29.250000000000000 0.98674028722089235	-105.75000000000000 29.250000000000000 1.1737690163146524	-105.75000000000000 29.250000000000000 1.0611139796664859	-105.75000000000000 29.250000000000000 1.1092334806751782	-105.75000000000000 29.250000000000000 1.1285330354983114	-105.75000000000000 29.250000000000000 1.4053238384988027	-105.75000000000000 29.250000000000000 1.2104104878646329	-105.75000000000000 29.250000000000000 1.4213629281418305	-105.75000000000000 29.250000000000000 1.5329883253266228	-105.75000000000000 29.250000000000000 1.9361039254759980	-105.75000000000000 29.250000000000000 2.3240690251999827	-105.75000000000000 29.250000000000000 2.6449946072839130	-105.75000000000000 29.250000000000000 2.6677935645671407	-105.75000000000000 29.250000000000000 2.4324330483474523	-105.75000000000000 29.250000000000000 2.7258278208262099	-105.75000000000000 29.250000000000000 2.6472787196677223	-105.75000000000000 29.250000000000000 2.5700280167455953
-105.25000000000000 29.250000000000000 0.93320254303706585	-105.25000000000000 29.250000000000000 1.0792773702338252	-105.25000000000000 29.250000000000000 0.90538776339655913	-105.25000000000000 29.250000000000000 0.73298468096422531	-105.25000000000000 29.250000000000000 0.65294603196962686	-105.25000000000000 29.250000000000000 0.52142965273429720	-105.25000000000000 29.250000000000000 0.47912997055120321	-105.25000000000000 29.250000000000000 0.51737686092519986	-105.25000000000000 29.250000000000000 0.49056516345363899	-105.25000000000000 29.250000000000000 0.43834279018769945	-105.25000000000000 29.250000000000000 0.40373140856938877	-105.25000000000000 29.250000000000000 0.37164055839970039	-105.25000000000000 29.250000000000000 0.37971956872502022	-105.25000000000000 29.250000000000000 0.37128617555307447	-105.25000000000000 29.250000000000000 0.41048552252893733	-105.25000000000000 29.250000000000000 0.36768169294299241	-105.25000000000000 29.250000000000000 0.34148055117350173	-105.25000000000000 29.250000000000000 0.33172897220306147	-105.25000000000000 29.250000000000000 0.33517074499107624	-105.25000000000000 29.250000000000000 0.34424127392085591	-105.25000000000000 29.250000000000000 0.35848535889055111	-105.25000000000000 29.250000000000000 0.37923509788256793	-105.25000000000000 29.250000000000000 0.38063055787407907	-105.25000000000000 29.250000000000000 0.33965931362414958	-105.25000000000000 29.250000000000000 0.37714465663312002	-105.25000000000000 29.250000000000000 0.37128568833101039	-105.25000000000000 29.250000000000000 0.35504221451893359	-105.25000000000000 29.250000000000000 0.38622262130731949	-105.25000000000000 29.250000000000000 0.40778581489690352	-105.25000000000000 29.250000000000000 0.46238821570649524	-105.25000000000000 29.250000000000000 0.46586214300137430	-105.25000000000000 29.250000000000000 0.58460036757177536	-105.25000000000000 29.250000000000000 0.75941689221419650	-105.25000000000000 29.250000000000000 0.87739927366885118	-105.25000000000000 29.250000000000000 0.99528129365526929	-105.25000000000000 29.250000000000000 0.91166196979206715	-105.25000000000000 29.250000000000000 0.98436528612238516	-105.25000000000000 29.250000000000000 1.0723480974628119	-105.25000000000000 29.250000000000000 1.0805949756854778	-105.25000000000000 29.250000000000000 1.6235108770180451	-105.25000000000000 29.250000000000000 1.5505015751394655	-105.25000000000000 29.250000000000000 2.1348357033226586	-105.25000000000000 29.250000000000000 2.3166422832530253	-105.25000000000000 29.250000000000000 2.3613571146918226	-105.25000000000000 29.250000000000000 2.7397146974332967	-105.25000000000000 29.250000000000000 2.3863900481711591	-105.25000000000000 29.250000000000000 2.4505972039315220	-105.25000000000000 29.250000000000000 2.2503021185107337	-105.25000000000000 29.250000000000000 2.2901028803811756	-105.25000000000000 29.250000000000000 2.2825800817571631
-104.75000000000000 29.250000000000000 0.92453505203917385	-104.75000000000000 29.250000000000000 1.0492259535408592	-104.75000000000000 29.250000000000000 0.96415079288495864	-104.75000000000000 29.250000000000000 0.77947513786599676	-104.75000000000000 29.250000000000000 0.65102748428586865	-104.75000000000000 29.250000000000000 0.53075421440065762	-104.75000000000000 29.250000000000000 0.49814841432303236	-104.75000000000000 29.250000000000000 0.58915748033897331	-104.75000000000000 29.250000000000000 0.61940783511242870	-104.75000000000000 29.250000000000000 0.63443403872553672	-104.75000000000000 29.250000000000000 0.59732533138699173	-104.75000000000000 29.250000000000000 0.51509509782743834	-104.75000000000000 29.250000000000000 0.43930398279941790	-104.75000000000000 29.250000000000000 0.43860055461568359	-104.75000000000000 29.250000000000000 0.49255443292660722	-104.75000000000000 29.250000000000000 0.44044114517280275	-104.75000000000000 29.250000000000000 0.42745505169255604	-104.75000000000000 29.250000000000000 0.39057932168829951	-104.75000000000000 29.250000000000000 0.40435480851851213	-104.75000000000000 29.250000000000000 0.39885157218832906	-104.75000000000000 29.250000000000000 0.38211112159604982	-104.75000000000000 29.250000000000000 0.38208091565228824	-104.75000000000000 29.250000000000000 0.36178586987855760	-104.75000000000000 29.250000000000000 0.39101553242444653	-104.75000000000000 29.250000000000000 0.41889430147741480	-104.75000000000000 29.250000000000000 0.41307890196688846	-104.75000000000000 29.250000000000000 0.39918478190260265	-104.75000000000000 29.250000000000000 0.38572886784663257	-104.75000000000000 29.250000000000000 0.36469747323590362	-104.75000000000000 29.250000000000000 0.37172007936800838	-104.75000000000000 29.250000000000000 0.34895201029631506	-104.75000000000000 29.250000000000000 0.38363513688220569	-104.75000000000000 29.250000000000000 0.43102607126206482	-104.75000000000000 29.250000000000000 0.52630061671800321	-104.75000000000000 29.250000000000000 0.64554366276180475	-104.75000000000000 29.250000000000000 0.68037345151129935	-104.75000000000000 29.250000000000000 0.74345243209711998	-104.75000000000000 29.250000000000000 1.1423800752530515	-104.75000000000000 29.250000000000000 1.0424463981508565	-104.75000000000000 29.250000000000000 1.4654960685789618	-104.75000000000000 29.250000000000000 1.8399442896378726	-104.75000000000000 29.250000000000000 2.1213962497238024	-104.75000000000000 29.250000000000000 1.9379429928153395	-104.75000000000000 29.250000000000000 2.2722910439586319	-104.75000000000000 29.250000000000000 2.3369028477872309	-104.75000000000000 29.250000000000000 2.0000271907294676	-104.75000000000000 29.250000000000000 1.9184565050364273	-104.75000000000000 29.250000000000000 1.5701305001583878	-104.75000000000000 29.250000000000000 1.6919423217006961	-104.75000000000000 29.250000000000000 1.5941611255501340
-104.25000000000000 29.250000000000000 0.66912945406990920	-104.25000000000000 29.250000000000000 0.62207180474338886	-104.25000000000000 29.250000000000000 0.59355637875851153	-104.25000000000000 29.250000000000000 0.51879345985404024	-104.25000000000000 29.250000000000000 0.51162296799315987	-104.25000000000000 29.250000000000000 0.46737556033616906	-104.25000000000000 29.250000000000000 0.48316046448114125	-104.25000000000000 29.250000000000000 0.55852904159468975	-104.25000000000000 29.250000000000000 0.67636109117884713	-104.25000000000000 29.250000000000000 0.67183463641902819	-104.25000000000000 29.250000000000000 0.65397563607796649	-104.25000000000000 29.250000000000000 0.47867152013741077	-104.25000000000000 29.250000000000000 0.39573649835554736	-104.25000000000000 29.250000000000000 0.37990931819789653	-104.25000000000000 29.250000000000000 0.39104839374385325	-104.25000000000000 29.250000000000000 0.37597414496846893	-104.25000000000000 29.250000000000000 0.38521878441086355	-104.25000000000000 29.250000000000000 0.37181858721970357	-104.25000000000000 29.250000000000000 0.36128396994711581	-104.25000000000000 29.250000000000000 0.36118128343057787	-104.25000000000000 29.250000000000000 0.34421739527630840	-104.25000000000000 29.250000000000000 0.33765861262393543	-104.25000000000000 29.250000000000000 0.33122988296526801	-104.25000000000000 29.250000000000000 0.35279400522750543	-104.25000000000000 29.250000000000000 0.38048956072312295	-104.25000000000000 29.250000000000000 0.49817699259386139	-104.25000000000000 29.250000000000000 0.54566426514974331	-104.25000000000000 29.250000000000000 0.58188199541624186	-104.25000000000000 29.250000000000000 0.43271644749143118	-104.25000000000000 29.250000000000000 0.44041074324767993	-104.25000000000000 29.250000000000000 0.42156489982177353	-104.25000000000000 29.250000000000000 0.47690138986481873	-104.25000000000000 29.250000000000000 0.46289744934050281	-104.25000000000000 29.250000000000000 0.71225296479676592	-104.25000000000000 29.250000000000000 0.86605651512269277	-104.25000000000000 29.250000000000000 0.86448316441785278	-104.25000000000000 29.250000000000000 0.91760162855907779	-104.25000000000000 29.250000000000000 1.0212440424334157	-104.25000000000000 29.250000000000000 0.99518249342422627	-104.25000000000000 29.250000000000000 1.2830779848676297	-104.25000000000000 29.250000000000000 1.2411559970027954	-104.25000000000000 29.250000000000000 1.2197069560130376	-104.25000000000000 29.250000000000000 1.2021611320633780	-104.25000000000000 29.250000000000000 1.4695308525936344	-104.25000000000000 29.250000000000000 1.4279740384701936	-104.25000000000000 29.250000000000000 1.8197308697246837	-104.25000000000000 29.250000000000000 1.9041661185331584	-104.25000000000000 29.250000000000000 1.6659057960916159	-104.25000000000000 29.250000000000000 1.6531937712501539	-104.25000000000000 29.250000000000000 1.6044607529292911
-103.75000000000000 29.250000000000000 0.47921238086347906	-103.75000000000000 29.250000000000000 0.45802782554824445	-103.75000000000000 29.250000000000000 0.47131904088846299	-103.75000000000000 29.250000000000000 0.44706033637606574	-103.75000000000000 29.250000000000000 0.44696985372233228	-103.75000000000000 29.250000000000000 0.42733469674740043	-103.75000000000000 29.250000000000000 0.47641397304691763	-103.75000000000000 29.250000000000000 0.56470205858690370	-103.75000000000000 29.250000000000000 0.63171196378664884	-103.75000000000000 29.250000000000000 0.68211789372504350	-103.75000000000000 29.250000000000000 0.65906487908025757	-103.75000000000000 29.250000000000000 0.56686928668075942	-103.75000000000000 29.250000000000000 0.50509207347404117	-103.75000000000000 29.250000000000000 0.45607949776348078	-103.75000000000000 29.250000000000000 0.44551135592041952	-103.75000000000000 29.250000000000000 0.47749780505148776	-103.75000000000000 29.250000000000000 0.44548621133476740	-103.75000000000000 29.250000000000000 0.44799790064335349	-103.75000000000000 29.250000000000000 0.43635296170040611	-103.75000000000000 29.250000000000000 0.48093305977090223	-103.75000000000000 29.250000000000000 0.46976449800380488	-103.75000000000000 29.250000000000000 0.46162743367908582	-103.75000000000000 29.250000000000000 0.44222014322613057	-103.75000000000000 29.250000000000000 0.40200184434692682	-103.75000000000000 29.250000000000000 0.43539683561070164	-103.75000000000000 29.250000000000000 0.49982420450579923	-103.75000000000000 29.250000000000000 0.67797484079642090	-103.75000000000000 29.250000000000000 0.70575697383586466	-103.75000000000000 29.250000000000000 0.58280529657181612	-103.75000000000000 29.250000000000000 0.54477177322265946	-103.75000000000000 29.250000000000000 0.55861013052169894	-103.75000000000000 29.250000000000000 0.56754440594208433	-103.75000000000000 29.250000000000000 0.65048999579498024	-103.75000000000000 29.250000000000000 0.83000748053307194	-103.75000000000000 29.250000000000000 0.94592955291371383	-103.75000000000000 29.250000000000000 0.95352880726044642	-103.75000000000000 29.250000000000000 1.0178493968065023	-103.75000000000000 29.250000000000000 0.80290954049209928	-103.75000000000000 29.250000000000000 0.79497941610614808	-103.75000000000000 29.250000000000000 0.77432526795304513	-103.75000000000000 29.250000000000000 0.74286653409063330	-103.75000000000000 29.250000000000000 0.72096762825755278	-103.75000000000000 29.250000000000000 0.71068869940169854	-103.75000000000000 29.250000000000000 0.85870455572616922	-103.75000000000000 29.250000000000000 1.1546477795559253	-103.75000000000000 29.250000000000000 1.3959756767379270	-103.75000000000000 29.250000000000000 1.4690504733006788	-103.75000000000000 29.250000000000000 1.4419364380553616	-103.75000000000000 29.250000000000000 1.2440067425995875	-103.75000000000000 29.250000000000000 1.2284028163262408
-103.25000000000000 29.250000000000000 0.37364128835778482	-103.25000000000000 29.250000000000000 0.34224248471868474	-103.25000000000000 29.250000000000000 0.37948544658018485	-103.25000000000000 29.250000000000000 0.40580065825222267	-103.25000000000000 29.250000000000000 0.42008314861731827	-103.25000000000000 29.250000000000000 0.45507014429324855	-103.25000000000000 29.250000000000000 0.55471312841398446	-103.25000000000000 29.250000000000000 0.66847406671851206	-103.25000000000000 29.250000000000000 0.76674343912908471	-103.25000000000000 29.250000000000000 0.81119727426097166	-103.25000000000000 29.250000000000000 0.85224601137734257	-103.25000000000000 29.250000000000000 0.72048129750126277	-103.25000000000000 29.250000000000000 0.69148959224815865	-103.25000000000000 29.250000000000000 0.74337006596247657	-103.25000000000000 29.250000000000000 0.74806115005852425	-103.25000000000000 29.250000000000000 0.77140245163509014	-103.25000000000000 29.250000000000000 0.75677928089579938	-103.25000000000000 29.250000000000000 0.73950608966287923	-103.25000000000000 29.250000000000000 0.73296891941340903	-103.25000000000000 29.250000000000000 0.73792435592460282	-103.25000000000000 29.250000000000000 0.73238035717278693	-103.25000000000000 29.250000000000000 0.74307038481693510	-103.25000000000000 29.250000000000000 0.68373625495986923	-103.25000000000000 29.250000000000000 0.54624218208654274	-103.25000000000000 29.250000000000000 0.63554709957705147	-103.25000000000000 29.250000000000000 0.63397427192709854	-103.25000000000000 29.250000000000000 0.80289796983918960	-103.25000000000000 29.250000000000000 0.85795627605202429	-103.25000000000000 29.250000000000000 0.74205162819073234	-103.25000000000000 29.250000000000000 0.74729169141547080	-103.25000000000000 29.250000000000000 0.75934126054047879	-103.25000000000000 29.250000000000000 0.79279580235028069	-103.25000000000000 29.250000000000000 0.94207882784665409	-103.25000000000000 29.250000000000000 1.0023906982840720	-103.25000000000000 29.250000000000000 1.1017301995640258	-103.25000000000000 29.250000000000000 0.99287514401027099	-103.25000000000000 29.250000000000000 0.98588459983709087	-103.25000000000000 29.250000000000000 0.83067178667220554	-103.25000000000000 29.250000000000000 0.78383566101170432	-103.25000000000000 29.250000000000000 0.75238901653702128	-103.25000000000000 29.250000000000000 0.71409187323752465	-103.25000000000000 29.250000000000000 0.66977269424566366	-103.25000000000000 29.250000000000000 0.59697830461841339	-103.25000000000000 29.250000000000000 0.73998560447596695	-103.25000000000000 29.250000000000000 0.76720624738172760	-103.25000000000000 29.250000000000000 0.95538276907334230	-103.25000000000000 29.250000000000000 1.0909578742698429	-103.25000000000000 29.250000000000000 0.85655641316422571	-103.25000000000000 29.250000000000000 0.94052832538613651	-103.25000000000000 29.250000000000000 0.96154327963218855
-102.75000000000000 29.250000000000000 0.28181842664951617	-102.75000000000000 29.250000000000000 0.25568289339459210	-102.75000000000000 29.250000000000000 0.29182232251150786	-102.75000000000000 29.250000000000000 0.29658028085359650	-102.75000000000000 29.250000000000000 0.29512794266071712	-102.75000000000000 29.250000000000000 0.35353479826738127	-102.75000000000000 29.250000000000000 0.46666750682757585	-102.75000000000000 29.250000000000000 0.55589556974295762	-102.75000000000000 29.250000000000000 0.65586976259745722	-102.75000000000000 29.250000000000000 0.69504004981711975	-102.75000000000000 29.250000000000000 0.73163521791160591	-102.75000000000000 29.250000000000000 0.68594002282553990	-102.75000000000000 29.250000000000000 0.67637191341549063	-102.75000000000000 29.250000000000000 0.67964245004812418	-102.75000000000000 29.250000000000000 0.67659941431890047	-102.75000000000000 29.250000000000000 0.71831009213397945	-102.75000000000000 29.250000000000000 0.72713295236818865	-102.75000000000000 29.250000000000000 0.79254641593192299	-102.75000000000000 29.250000000000000 0.80409019797760950	-102.75000000000000 29.250000000000000 0.80566836826689592	-102.75000000000000 29.250000000000000 0.77761396242031888	-102.75000000000000 29.250000000000000 0.84343293432491362	-102.75000000000000 29.250000000000000 0.80302024818528328	-102.75000000000000 29.250000000000000 0.67450949012174621	-102.75000000000000 29.250000000000000 0.82429441497792622	-102.75000000000000 29.250000000000000 0.80098367193104325	-102.75000000000000 29.250000000000000 0.85923644498113638	-102.75000000000000 29.250000000000000 0.89886793550021882	-102.75000000000000 29.250000000000000 0.87396843782976141	-102.75000000000000 29.250000000000000 0.86081179459995061	-102.75000000000000 29.250000000000000 0.87037996669216955	-102.75000000000000 29.250000000000000 0.97565884352427790	-102.75000000000000 29.250000000000000 1.1285811861273836	-102.75000000000000 29.250000000000000 1.0227552855198832	-102.75000000000000 29.250000000000000 0.94009363805095369	-102.75000000000000 29.250000000000000 0.87777352708007383	-102.75000000000000 29.250000000000000 0.84970869499750934	-102.75000000000000 29.250000000000000 0.79950179904860164	-102.75000000000000 29.250000000000000 0.74141315975816546	-102.75000000000000 29.250000000000000 0.71130577395189776	-102.75000000000000 29.250000000000000 0.65879340592977120	-102.75000000000000 29.250000000000000 0.51261245355185836	-102.75000000000000 29.250000000000000 0.56615597206779988	-102.75000000000000 29.250000000000000 0.53006765077454099	-102.75000000000000 29.250000000000000 0.66813719429346474	-102.75000000000000 29.250000000000000 0.57584493374094603	-102.75000000000000 29.250000000000000 0.66314221503799009	-102.75000000000000 29.250000000000000 0.45394654459552053	-102.75000000000000 29.250000000000000 0.43753085710446044	-102.75000000000000 29.250000000000000 0.46733890249203569
-102.25000000000000 29.250000000000000 0.28760539608731239	-102.25000000000000 29.250000000000000 0.25292241458520504	-102.25000000000000 29.250000000000000 0.28091559458994009	-102.25000000000000 29.250000000000000 0.26727212669731104	-102.25000000000000 29.250000000000000 0.24986674941346901	-102.25000000000000 29.250000000000000 0.28604819832590733	-102.25000000000000 29.250000000000000 0.37357321510005409	-102.25000000000000 29.250000000000000 0.48325076622016166	-102.25000000000000 29.250000000000000 0.55796148410303736	-102.25000000000000 29.250000000000000 0.62752806991580867	-102.25000000000000 29.250000000000000 0.62835495352718929	-102.25000000000000 29.250000000000000 0.67507708393940835	-102.25000000000000 29.250000000000000 0.70460430726028345	-102.25000000000000 29.250000000000000 0.58400358279124942	-102.25000000000000 29.250000000000000 0.57247727736682075	-102.25000000000000 29.250000000000000 0.76218519863919121	-102.25000000000000 29.250000000000000 0.62804810109450915	-102.25000000000000 29.250000000000000 0.65297632899012037	-102.25000000000000 29.250000000000000 0.76992782045071384	-102.25000000000000 29.250000000000000 0.70587865219991175	-102.25000000000000 29.250000000000000 0.69592179461821002	-102.25000000000000 29.250000000000000 0.88688220333512402	-102.25000000000000 29.250000000000000 0.74349451991243531	-102.25000000000000 29.250000000000000 0.78118713544887841	-102.25000000000000 29.250000000000000 0.92350021845824948	-102.25000000000000 29.250000000000000 0.87611110170123463	-102.25000000000000 29.250000000000000 0.79457556175616773	-102.25000000000000 29.250000000000000 0.89301819900234602	-102.25000000000000 29.250000000000000 0.96108987012345048	-102.25000000000000 29.250000000000000 0.92102152597403986	-102.25000000000000 29.250000000000000 0.92698640191781212	-102.25000000000000 29.250000000000000 1.0164182649545079	-102.25000000000000 29.250000000000000 0.89922895860193797	-102.25000000000000 29.250000000000000 0.85650967295907277	-102.25000000000000 29.250000000000000 0.77526942194750637	-102.25000000000000 29.250000000000000 0.73471946713608927	-102.25000000000000 29.250000000000000 0.68331727548492105	-102.25000000000000 29.250000000000000 0.81649339608643356	-102.25000000000000 29.250000000000000 0.76888198911528782	-102.25000000000000 29.250000000000000 0.74722256855585611	-102.25000000000000 29.250000000000000 0.70051598062678311	-102.25000000000000 29.250000000000000 0.57312566767871986	-102.25000000000000 29.250000000000000 0.58824383352676857	-102.25000000000000 29.250000000000000 0.57025067629570114	-102.25000000000000 29.250000000000000 0.68237840576743169	-102.25000000000000 29.250000000000000 0.51082602042285818	-102.25000000000000 29.250000000000000 0.47523514664028327	-102.25000000000000 29.250000000000000 0.37386007409818461	-102.25000000000000 29.250000000000000 0.34925558822698233	-102.25000000000000 29.250000000000000 0.29941694203705599
-125.75000000000000 29.750000000000000 1.1869530388951122	-125.75000000000000 29.750000000000000 1.2444641089845745	-125.75000000000000 29.750000000000000 1.2529853823857537	-125.75000000000000 29.750000000000000 1.3667936710379762	-125.75000000000000 29.750000000000000 1.0805060011699466	-125.75000000000000 29.750000000000000 1.1552906953333486	-125.75000000000000 29.750000000000000 1.0562225094226843	-125.75000000000000 29.750000000000000 0.84523282016884738	-125.75000000000000 29.750000000000000 0.81234998143459525	-125.75000000000000 29.750000000000000 0.94155984019984296	-125.75000000000000 29.750000000000000 1.0056884466949430	-125.75000000000000 29.750000000000000 1.2399581492082499	-125.75000000000000 29.750000000000000 1.0326957169065976	-125.75000000000000 29.750000000000000 1.3021679036608054	-125.75000000000000 29.750000000000000 1.3712653315815095	-125.75000000000000 29.750000000000000 1.4369314012783323	-125.75000000000000 29.750000000000000 1.6077761179323462	-125.75000000000000 29.750000000000000 2.1165115646406041	-125.75000000000000 29.750000000000000 2.1918789149562063	-125.75000000000000 29.750000000000000 1.8891223608231398	-125.75000000000000 29.750000000000000 1.8741298392220640	-125.75000000000000 29.750000000000000 1.8533535077401628	-125.75000000000000 29.750000000000000 2.1613660774229486	-125.75000000000000 29.750000000000000 2.2619227602561516	-125.75000000000000 29.750000000000000 2.3222931075901787	-125.75000000000000 29.750000000000000 2.3874724948305501	-125.75000000000000 29.750000000000000 2.6526922436266531	-125.75000000000000 29.750000000000000 2.3087951826993027	-125.75000000000000 29.750000000000000 2.0945416518661251	-125.75000000000000 29.750000000000000 1.7553503491431572	-125.75000000000000 29.750000000000000 1.8019756461519580	-125.75000000000000 29.750000000000000 2.2031823210308819	-125.75000000000000 29.750000000000000 2.0539567771536382	-125.75000000000000 29.750000000000000 1.6089873873434908	-125.75000000000000 29.750000000000000 1.1259073851166541	-125.75000000000000 29.750000000000000 1.0798146742251207	-125.75000000000000 29.750000000000000 0.87997782793720969	-125.75000000000000 29.750000000000000 0.96711209269267517	-125.75000000000000 29.750000000000000 0.98614531749911927	-125.75000000000000 29.750000000000000 0.97635294943238515	-125.75000000000000 29.750000000000000 1.1093094936052998	-125.75000000000000 29.750000000000000 1.0426217147065142	-125.75000000000000 29.750000000000000 0.81199353090797832	-125.75000000000000 29.750000000000000 0.82165970291230872	-125.75000000000000 29.750000000000000 0.82243371147686506	-125.75000000000000 29.750000000000000 0.84046824028367417	-125.75000000000000 29.750000000000000 0.85532065808373192	-125.75000000000000 29.750000000000000 0.88627846706801017	-125.75000000000000 29.750000000000000 0.87243724841161030	-125.75000000000000 29.750000000000000 0.86954984739382535
-125.25000000000000 29.750000000000000 1.1427775926501553	-125.25000000000000 29.750000000000000 1.1896082839601516	-125.25000000000000 29.750000000000000 1.1345026861174312	-125.25000000000000 29.750000000000000 1.2579850881576851	-125.25000000000000 29.750000000000000 1.3090138461024809	-125.25000000000000 29.750000000000000 1.2869005476936162	-125.25000000000000 29.750000000000000 1.3215823498156127	-125.25000000000000 29.750000000000000 0.86581984659209332	-125.25000000000000 29.750000000000000 0.84159896871315210	-125.25000000000000 29.750000000000000 0.83063323492143115	-125.25000000000000 29.750000000000000 0.68909902710455007	-125.25000000000000 29.750000000000000 0.98265469889722801	-125.25000000000000 29.750000000000000 0.84182347933708590	-125.25000000000000 29.750000000000000 0.87616120940378317	-125.25000000000000 29.750000000000000 0.95253892533707751	-125.25000000000000 29.750000000000000 1.0282296035038776	-125.25000000000000 29.750000000000000 1.5446024464730548	-125.25000000000000 29.750000000000000 1.3308847713787806	-125.25000000000000 29.750000000000000 1.4455847960677375	-125.25000000000000 29.750000000000000 1.6834120823228902	-125.25000000000000 29.750000000000000 2.0187814349846436	-125.25000000000000 29.750000000000000 2.0309459923214743	-125.25000000000000 29.750000000000000 2.5198771957843160	-125.25000000000000 29.750000000000000 2.5187276284524320	-125.25000000000000 29.750000000000000 2.6603858827273408	-125.25000000000000 29.750000000000000 3.3405419204284863	-125.25000000000000 29.750000000000000 3.0287307742986243	-125.25000000000000 29.750000000000000 2.8043206729624255	-125.25000000000000 29.750000000000000 2.3643783496325779	-125.25000000000000 29.750000000000000 2.0931722397337409	-125.25000000000000 29.750000000000000 2.1743944220463569	-125.25000000000000 29.750000000000000 2.7616478413540460	-125.25000000000000 29.750000000000000 2.5583698507995685	-125.25000000000000 29.750000000000000 2.0930686507902561	-125.25000000000000 29.750000000000000 1.2801810012404220	-125.25000000000000 29.750000000000000 1.1898725263917711	-125.25000000000000 29.750000000000000 0.91512012645502427	-125.25000000000000 29.750000000000000 0.99101862746740255	-125.25000000000000 29.750000000000000 0.93629068656995962	-125.25000000000000 29.750000000000000 0.90884275667546222	-125.25000000000000 29.750000000000000 0.98431940401759821	-125.25000000000000 29.750000000000000 0.92450492859734434	-125.25000000000000 29.750000000000000 0.79212436687368415	-125.25000000000000 29.750000000000000 0.80353468684691620	-125.25000000000000 29.750000000000000 0.77607108259315516	-125.25000000000000 29.750000000000000 0.81394200553913476	-125.25000000000000 29.750000000000000 0.83610425927129650	-125.25000000000000 29.750000000000000 0.88294200636327536	-125.25000000000000 29.750000000000000 0.88592817910714172	-125.25000000000000 29.750000000000000 0.89760135368910632
-124.75000000000000 29.750000000000000 1.1989998853174628	-124.75000000000000 29.750000000000000 1.2381633795353235	-124.75000000000000 29.750000000000000 1.1464887098891305	-124.75000000000000 29.750000000000000 1.1580318656673767	-124.75000000000000 29.750000000000000 1.2701239527613977	-124.75000000000000 29.750000000000000 1.2482426995095157	-124.75000000000000 29.750000000000000 1.4433158862681139	-124.75000000000000 29.750000000000000 0.96995273297867313	-124.75000000000000 29.750000000000000 0.85947879786115078	-124.75000000000000 29.750000000000000 0.67081631692464361	-124.75000000000000 29.750000000000000 0.60687836633004466	-124.75000000000000 29.750000000000000 0.69345535676566727	-124.75000000000000 29.750000000000000 0.73872154566754400	-124.75000000000000 29.750000000000000 0.65119856286370692	-124.75000000000000 29.750000000000000 0.76585658604612050	-124.75000000000000 29.750000000000000 0.89499680502515477	-124.75000000000000 29.750000000000000 1.3112920434538655	-124.75000000000000 29.750000000000000 1.1132908907940164	-124.75000000000000 29.750000000000000 1.2841491527707753	-124.75000000000000 29.750000000000000 1.5282659554983140	-124.75000000000000 29.750000000000000 1.8528247108820772	-124.75000000000000 29.750000000000000 2.1210954147814913	-124.75000000000000 29.750000000000000 2.8414390250321309	-124.75000000000000 29.750000000000000 2.4754042455253340	-124.75000000000000 29.750000000000000 3.1639428976957609	-124.75000000000000 29.750000000000000 2.8295379828061344	-124.75000000000000 29.750000000000000 3.0815481719693296	-124.75000000000000 29.750000000000000 3.1332305093331430	-124.75000000000000 29.750000000000000 2.5339319882482667	-124.75000000000000 29.750000000000000 1.8555290932052566	-124.75000000000000 29.750000000000000 1.9055222695300784	-124.75000000000000 29.750000000000000 3.3991859187454390	-124.75000000000000 29.750000000000000 3.3048586198946408	-124.75000000000000 29.750000000000000 2.3656405876197515	-124.75000000000000 29.750000000000000 1.4453439081689960	-124.75000000000000 29.750000000000000 1.2747352505580427	-124.75000000000000 29.750000000000000 0.96407882718129412	-124.75000000000000 29.750000000000000 0.95870809548908553	-124.75000000000000 29.750000000000000 0.87621472481630813	-124.75000000000000 29.750000000000000 0.89463499334353702	-124.75000000000000 29.750000000000000 0.88404061722357641	-124.75000000000000 29.750000000000000 0.82375621755020390	-124.75000000000000 29.750000000000000 0.73785850364527328	-124.75000000000000 29.750000000000000 0.78694941999683610	-124.75000000000000 29.750000000000000 0.73447511150822198	-124.75000000000000 29.750000000000000 0.78198176607040470	-124.75000000000000 29.750000000000000 0.79609925989856845	-124.75000000000000 29.750000000000000 0.84336895437452208	-124.75000000000000 29.750000000000000 0.86187560464839785	-124.75000000000000 29.750000000000000 0.89052468439976662
-124.25000000000000 29.750000000000000 1.3313761527366887	-124.25000000000000 29.750000000000000 1.3770432058831299	-124.25000000000000 29.750000000000000 1.3192105043238636	-124.25000000000000 29.750000000000000 1.3611727744197646	-124.25000000000000 29.750000000000000 1.3459848680351509	-124.25000000000000 29.750000000000000 1.3799933316717969	-124.25000000000000 29.750000000000000 1.5681650088786865	-124.25000000000000 29.750000000000000 1.0412032976486592	-124.25000000000000 29.750000000000000 0.86357395067952569	-124.25000000000000 29.750000000000000 0.65014503495452258	-124.25000000000000 29.750000000000000 0.67980935387983288	-124.25000000000000 29.750000000000000 0.56783098820918110	-124.25000000000000 29.750000000000000 0.67104584717920945	-124.25000000000000 29.750000000000000 0.72474092845597560	-124.25000000000000 29.750000000000000 0.79497044698323405	-124.25000000000000 29.750000000000000 0.88064435268039432	-124.25000000000000 29.750000000000000 1.1209004688696043	-124.25000000000000 29.750000000000000 0.97561263976326373	-124.25000000000000 29.750000000000000 1.1414177631467155	-124.25000000000000 29.750000000000000 1.3878592628542430	-124.25000000000000 29.750000000000000 1.6628835859425246	-124.25000000000000 29.750000000000000 1.9963509274871041	-124.25000000000000 29.750000000000000 2.8243946215802915	-124.25000000000000 29.750000000000000 2.8473418162141111	-124.25000000000000 29.750000000000000 2.8834443270456420	-124.25000000000000 29.750000000000000 2.7712993571876674	-124.25000000000000 29.750000000000000 2.8486449735308326	-124.25000000000000 29.750000000000000 3.5363085033645216	-124.25000000000000 29.750000000000000 3.2393231037929793	-124.25000000000000 29.750000000000000 3.3534232729019653	-124.25000000000000 29.750000000000000 3.6481545233864061	-124.25000000000000 29.750000000000000 4.2490726100258165	-124.25000000000000 29.750000000000000 4.6353604306025229	-124.25000000000000 29.750000000000000 2.6943320968966029	-124.25000000000000 29.750000000000000 1.5723623715329862	-124.25000000000000 29.750000000000000 1.3623594723553827	-124.25000000000000 29.750000000000000 0.99990357796977880	-124.25000000000000 29.750000000000000 0.93614193855084427	-124.25000000000000 29.750000000000000 0.85660776958535845	-124.25000000000000 29.750000000000000 0.85990010250338023	-124.25000000000000 29.750000000000000 0.86819192215470753	-124.25000000000000 29.750000000000000 0.77888828778767927	-124.25000000000000 29.750000000000000 0.71021667129946187	-124.25000000000000 29.750000000000000 0.70780563367254745	-124.25000000000000 29.750000000000000 0.68885868047079157	-124.25000000000000 29.750000000000000 0.72808156203029062	-124.25000000000000 29.750000000000000 0.74280526804866687	-124.25000000000000 29.750000000000000 0.78850308550397752	-124.25000000000000 29.750000000000000 0.80522435252878477	-124.25000000000000 29.750000000000000 0.83670386751536663
-123.75000000000000 29.750000000000000 1.8151895870693371	-123.75000000000000 29.750000000000000 1.6645251034307720	-123.75000000000000 29.750000000000000 1.6743341738983801	-123.75000000000000 29.750000000000000 1.8884240007092836	-123.75000000000000 29.750000000000000 1.8805850212188295	-123.75000000000000 29.750000000000000 1.8832964475256135	-123.75000000000000 29.750000000000000 2.0301287503463441	-123.75000000000000 29.750000000000000 1.0546180201655198	-123.75000000000000 29.750000000000000 0.89198743993291851	-123.75000000000000 29.750000000000000 0.81832024772928247	-123.75000000000000 29.750000000000000 0.75988595136966774	-123.75000000000000 29.750000000000000 0.83728362713970661	-123.75000000000000 29.750000000000000 0.85201358306959096	-123.75000000000000 29.750000000000000 0.70573076732822471	-123.75000000000000 29.750000000000000 0.83573044817939313	-123.75000000000000 29.750000000000000 0.84324005154778825	-123.75000000000000 29.750000000000000 0.90254690335347731	-123.75000000000000 29.750000000000000 0.90176535251612444	-123.75000000000000 29.750000000000000 1.0403590820078643	-123.75000000000000 29.750000000000000 1.1614383981225969	-123.75000000000000 29.750000000000000 1.3365232103426874	-123.75000000000000 29.750000000000000 1.6696973908749728	-123.75000000000000 29.750000000000000 2.1710892532953636	-123.75000000000000 29.750000000000000 2.5656106050511660	-123.75000000000000 29.750000000000000 2.5168824670595549	-123.75000000000000 29.750000000000000 2.3460783676375359	-123.75000000000000 29.750000000000000 2.7813710093299169	-123.75000000000000 29.750000000000000 3.1332773202197521	-123.75000000000000 29.750000000000000 3.6114150600731265	-123.75000000000000 29.750000000000000 4.3363772158912495	-123.75000000000000 29.750000000000000 3.1435779070884724	-123.75000000000000 29.750000000000000 4.4533499578699942	-123.75000000000000 29.750000000000000 4.9911045155176232	-123.75000000000000 29.750000000000000 2.9274481969481232	-123.75000000000000 29.750000000000000 1.6452197138351305	-123.75000000000000 29.750000000000000 1.3942621186449877	-123.75000000000000 29.750000000000000 1.0701842498645018	-123.75000000000000 29.750000000000000 0.89845617822111135	-123.75000000000000 29.750000000000000 0.85506776731841883	-123.75000000000000 29.750000000000000 0.77356216827587931	-123.75000000000000 29.750000000000000 0.79416648996300621	-123.75000000000000 29.750000000000000 0.76515663378729726	-123.75000000000000 29.750000000000000 0.64168170060961138	-123.75000000000000 29.750000000000000 0.66340012559706862	-123.75000000000000 29.750000000000000 0.65596135682316747	-123.75000000000000 29.750000000000000 0.70591692185341015	-123.75000000000000 29.750000000000000 0.70036030207713940	-123.75000000000000 29.750000000000000 0.71674793895007638	-123.75000000000000 29.750000000000000 0.76127812125477379	-123.75000000000000 29.750000000000000 0.77736472567198700
-123.25000000000000 29.750000000000000 3.1712005672866908	-123.25000000000000 29.750000000000000 2.3721144142319543	-123.25000000000000 29.750000000000000 3.0472788342363200	-123.25000000000000 29.750000000000000 3.1421277833736032	-123.25000000000000 29.750000000000000 2.5496114088562098	-123.25000000000000 29.750000000000000 2.4344684759207196	-123.25000000000000 29.750000000000000 2.3518491556859447	-123.25000000000000 29.750000000000000 1.5018877520175005	-123.25000000000000 29.750000000000000 1.0045196956272888	-123.25000000000000 29.750000000000000 0.94613603267758950	-123.25000000000000 29.750000000000000 0.88687578087365426	-123.25000000000000 29.750000000000000 0.98200120488177345	-123.25000000000000 29.750000000000000 0.86998113613089012	-123.25000000000000 29.750000000000000 0.90299549090593501	-123.25000000000000 29.750000000000000 0.69028998105500650	-123.25000000000000 29.750000000000000 0.89121455781782477	-123.25000000000000 29.750000000000000 0.89941584253228302	-123.25000000000000 29.750000000000000 0.86909694617038291	-123.25000000000000 29.750000000000000 0.92294123686181928	-123.25000000000000 29.750000000000000 0.90416414744335960	-123.25000000000000 29.750000000000000 1.2308804707787158	-123.25000000000000 29.750000000000000 1.3061117445655308	-123.25000000000000 29.750000000000000 2.1931772902359987	-123.25000000000000 29.750000000000000 2.1805482220948083	-123.25000000000000 29.750000000000000 2.0362071072657613	-123.25000000000000 29.750000000000000 2.3064473875253753	-123.25000000000000 29.750000000000000 2.2809703417384326	-123.25000000000000 29.750000000000000 3.0123850939185037	-123.25000000000000 29.750000000000000 3.0146707466585525	-123.25000000000000 29.750000000000000 4.0819329771160495	-123.25000000000000 29.750000000000000 4.0773633885811957	-123.25000000000000 29.750000000000000 5.1527147875835713	-123.25000000000000 29.750000000000000 3.4197351600626589	-123.25000000000000 29.750000000000000 2.8232515106675584	-123.25000000000000 29.750000000000000 1.6346865438260325	-123.25000000000000 29.750000000000000 1.4084906538015389	-123.25000000000000 29.750000000000000 1.1339707865484039	-123.25000000000000 29.750000000000000 0.94722494569568283	-123.25000000000000 29.750000000000000 0.82663736679044364	-123.25000000000000 29.750000000000000 0.77238807006776289	-123.25000000000000 29.750000000000000 0.69449826152255467	-123.25000000000000 29.750000000000000 0.72769183459177988	-123.25000000000000 29.750000000000000 0.61078293000121420	-123.25000000000000 29.750000000000000 0.64094996884213307	-123.25000000000000 29.750000000000000 0.63192130099639476	-123.25000000000000 29.750000000000000 0.67138278095116044	-123.25000000000000 29.750000000000000 0.69086350583628042	-123.25000000000000 29.750000000000000 0.68358951976994153	-123.25000000000000 29.750000000000000 0.68685766874196952	-123.25000000000000 29.750000000000000 0.67757676076208995
-122.75000000000000 29.750000000000000 3.1966655256189473	-122.75000000000000 29.750000000000000 3.0405658153103969	-122.75000000000000 29.750000000000000 3.1317810867834970	-122.75000000000000 29.750000000000000 3.5065838264970752	-122.75000000000000 29.750000000000000 3.3004250514789253	-122.75000000000000 29.750000000000000 3.0046140579206244	-122.75000000000000 29.750000000000000 2.9091327202138468	-122.75000000000000 29.750000000000000 1.8555236646900766	-122.75000000000000 29.750000000000000 1.2350107496803846	-122.75000000000000 29.750000000000000 1.1319014871711313	-122.75000000000000 29.750000000000000 1.0592645617580343	-122.75000000000000 29.750000000000000 1.2110275442618266	-122.75000000000000 29.750000000000000 0.94176131870501445	-122.75000000000000 29.750000000000000 0.89599340402860017	-122.75000000000000 29.750000000000000 0.96001541023411374	-122.75000000000000 29.750000000000000 0.92753054303130056	-122.75000000000000 29.750000000000000 0.76081901937021312	-122.75000000000000 29.750000000000000 0.86337797125542826	-122.75000000000000 29.750000000000000 0.71615528177242183	-122.75000000000000 29.750000000000000 0.99636366500956208	-122.75000000000000 29.750000000000000 1.1361937447487809	-122.75000000000000 29.750000000000000 1.4891585079415273	-122.75000000000000 29.750000000000000 1.7504443238118690	-122.75000000000000 29.750000000000000 1.7260538252277950	-122.75000000000000 29.750000000000000 1.8872264854249008	-122.75000000000000 29.750000000000000 2.0276009612824359	-122.75000000000000 29.750000000000000 1.9993409515147711	-122.75000000000000 29.750000000000000 2.2265621558907673	-122.75000000000000 29.750000000000000 2.9353917654587440	-122.75000000000000 29.750000000000000 3.4194082383786650	-122.75000000000000 29.750000000000000 3.7225728847407824	-122.75000000000000 29.750000000000000 4.5244056328375883	-122.75000000000000 29.750000000000000 4.1989678639621442	-122.75000000000000 29.750000000000000 2.3360364741786710	-122.75000000000000 29.750000000000000 1.8519765108987829	-122.75000000000000 29.750000000000000 1.4313055722142169	-122.75000000000000 29.750000000000000 1.2152242206956501	-122.75000000000000 29.750000000000000 1.0267261908083904	-122.75000000000000 29.750000000000000 0.86036249920521313	-122.75000000000000 29.750000000000000 0.78848099409474237	-122.75000000000000 29.750000000000000 0.71483934633957313	-122.75000000000000 29.750000000000000 0.68937190695904560	-122.75000000000000 29.750000000000000 0.61246194741098592	-122.75000000000000 29.750000000000000 0.62360771422248940	-122.75000000000000 29.750000000000000 0.60501210871518163	-122.75000000000000 29.750000000000000 0.66068902312869704	-122.75000000000000 29.750000000000000 0.65783956562551116	-122.75000000000000 29.750000000000000 0.67041252908119942	-122.75000000000000 29.750000000000000 0.69821811542974654	-122.75000000000000 29.750000000000000 0.68061337200380445
-122.25000000000000 29.750000000000000 3.0580800753182871	-122.25000000000000 29.750000000000000 4.1520472243628150	-122.25000000000000 29.750000000000000 3.6177698658787345	-122.25000000000000 29.750000000000000 3.9689107033894633	-122.25000000000000 29.750000000000000 4.1502179490284883	-122.25000000000000 29.750000000000000 3.3474526975205481	-122.25000000000000 29.750000000000000 3.0105567332717067	-122.25000000000000 29.750000000000000 1.8500402531727524	-122.25000000000000 29.750000000000000 1.3764705639517911	-122.25000000000000 29.750000000000000 1.4628693436703959	-122.25000000000000 29.750000000000000 1.4069859035245444	-122.25000000000000 29.750000000000000 1.2924438851916809	-122.25000000000000 29.750000000000000 1.1624426840768050	-122.25000000000000 29.750000000000000 1.1532960481139087	-122.25000000000000 29.750000000000000 1.1723421828910632	-122.25000000000000 29.750000000000000 1.0953984276596482	-122.25000000000000 29.750000000000000 0.91088083589176627	-122.25000000000000 29.750000000000000 0.91381716369661214	-122.25000000000000 29.750000000000000 0.93743037462443446	-122.25000000000000 29.750000000000000 1.0639676029656286	-122.25000000000000 29.750000000000000 1.1084962036274590	-122.25000000000000 29.750000000000000 1.1394021846091726	-122.25000000000000 29.750000000000000 1.7151530096585306	-122.25000000000000 29.750000000000000 1.7514183276018080	-122.25000000000000 29.750000000000000 1.5783093181230257	-122.25000000000000 29.750000000000000 1.6854835165904309	-122.25000000000000 29.750000000000000 1.8577109186178677	-122.25000000000000 29.750000000000000 2.0962991633137125	-122.25000000000000 29.750000000000000 2.5355567283592122	-122.25000000000000 29.750000000000000 2.9856532900673765	-122.25000000000000 29.750000000000000 2.9125640956795924	-122.25000000000000 29.750000000000000 3.5222703779342774	-122.25000000000000 29.750000000000000 2.9754138386530502	-122.25000000000000 29.750000000000000 2.5815072140573543	-122.25000000000000 29.750000000000000 1.9972131252176351	-122.25000000000000 29.750000000000000 1.5879205966825682	-122.25000000000000 29.750000000000000 1.2755221037565385	-122.25000000000000 29.750000000000000 1.1071448377558240	-122.25000000000000 29.750000000000000 0.92157922983750939	-122.25000000000000 29.750000000000000 0.78925121220580785	-122.25000000000000 29.750000000000000 0.73219922939755244	-122.25000000000000 29.750000000000000 0.71995785928139089	-122.25000000000000 29.750000000000000 0.64964726945125761	-122.25000000000000 29.750000000000000 0.63993141783190066	-122.25000000000000 29.750000000000000 0.62569461920970348	-122.25000000000000 29.750000000000000 0.66682711087891966	-122.25000000000000 29.750000000000000 0.66733131550506053	-122.25000000000000 29.750000000000000 0.66205694661496006	-122.25000000000000 29.750000000000000 0.68798563045062899	-122.25000000000000 29.750000000000000 0.70003114404897659
-121.75000000000000 29.750000000000000 3.1641112642622682	-121.75000000000000 29.750000000000000 4.3150534041670738	-121.75000000000000 29.750000000000000 4.1398917462674953	-121.75000000000000 29.750000000000000 4.2119552944936931	-121.75000000000000 29.750000000000000 4.5950379681821367	-121.75000000000000 29.750000000000000 3.6804836889057166	-121.75000000000000 29.750000000000000 3.0868766672853289	-121.75000000000000 29.750000000000000 1.7749870412114961	-121.75000000000000 29.750000000000000 1.3473955583786057	-121.75000000000000 29.750000000000000 1.5252628837359075	-121.75000000000000 29.750000000000000 1.4979151070750294	-121.75000000000000 29.750000000000000 1.3180721557764532	-121.75000000000000 29.750000000000000 1.3717957882856666	-121.75000000000000 29.750000000000000 1.2507469750872986	-121.75000000000000 29.750000000000000 1.4220297748681932	-121.75000000000000 29.750000000000000 1.2952878171327662	-121.75000000000000 29.750000000000000 1.0748174255420448	-121.75000000000000 29.750000000000000 1.0934308940024811	-121.75000000000000 29.750000000000000 1.0762323832054896	-121.75000000000000 29.750000000000000 1.1149806407844383	-121.75000000000000 29.750000000000000 1.1659074570261445	-121.75000000000000 29.750000000000000 1.3372293661327916	-121.75000000000000 29.750000000000000 1.4998264252356492	-121.75000000000000 29.750000000000000 1.4778857126240923	-121.75000000000000 29.750000000000000 1.6098321967007132	-121.75000000000000 29.750000000000000 1.5900691824733835	-121.75000000000000 29.750000000000000 1.6041951702897741	-121.75000000000000 29.750000000000000 1.8475344782734731	-121.75000000000000 29.750000000000000 2.1892381757069086	-121.75000000000000 29.750000000000000 2.6876520915093769	-121.75000000000000 29.750000000000000 2.5050635631729397	-121.75000000000000 29.750000000000000 2.6360835742470416	-121.75000000000000 29.750000000000000 2.4815958338181772	-121.75000000000000 29.750000000000000 2.2744837676846528	-121.75000000000000 29.750000000000000 1.9601177715840310	-121.75000000000000 29.750000000000000 1.7866013741571121	-121.75000000000000 29.750000000000000 1.3875777073103734	-121.75000000000000 29.750000000000000 1.2049383246932930	-121.75000000000000 29.750000000000000 1.0026571740344521	-121.75000000000000 29.750000000000000 0.87538846140903992	-121.75000000000000 29.750000000000000 0.74111335625728336	-121.75000000000000 29.750000000000000 0.74140391908078318	-121.75000000000000 29.750000000000000 0.70694500792628667	-121.75000000000000 29.750000000000000 0.66279838672008295	-121.75000000000000 29.750000000000000 0.65159025607208265	-121.75000000000000 29.750000000000000 0.74261558691166873	-121.75000000000000 29.750000000000000 0.72010562351700047	-121.75000000000000 29.750000000000000 0.68950092130588025	-121.75000000000000 29.750000000000000 0.71573083351759992	-121.75000000000000 29.750000000000000 0.70265469309958761
-121.25000000000000 29.750000000000000 4.8612993935150071	-121.25000000000000 29.750000000000000 4.1745821876731695	-121.25000000000000 29.750000000000000 4.3507107704645858	-121.25000000000000 29.750000000000000 3.7989441078020794	-121.25000000000000 29.750000000000000 4.2027140967080534	-121.25000000000000 29.750000000000000 3.9460706424632241	-121.25000000000000 29.750000000000000 2.9853146089964131	-121.25000000000000 29.750000000000000 1.5298008358305910	-121.25000000000000 29.750000000000000 1.3795115627387755	-121.25000000000000 29.750000000000000 1.4784947478918373	-121.25000000000000 29.750000000000000 1.4469426526649805	-121.25000000000000 29.750000000000000 1.4506475753586221	-121.25000000000000 29.750000000000000 1.4771397449892243	-121.25000000000000 29.750000000000000 1.4701345596932074	-121.25000000000000 29.750000000000000 1.5168612378465083	-121.25000000000000 29.750000000000000 1.5251897163004342	-121.25000000000000 29.750000000000000 1.4105548675713937	-121.25000000000000 29.750000000000000 1.3060430280503721	-121.25000000000000 29.750000000000000 1.3177263131233392	-121.25000000000000 29.750000000000000 1.2825081273304741	-121.25000000000000 29.750000000000000 1.3259812005562142	-121.25000000000000 29.750000000000000 1.2938725423689648	-121.25000000000000 29.750000000000000 1.4997558028309459	-121.25000000000000 29.750000000000000 1.4837241005790907	-121.25000000000000 29.750000000000000 1.1709603767877204	-121.25000000000000 29.750000000000000 1.5111246186889764	-121.25000000000000 29.750000000000000 1.5575324148675254	-121.25000000000000 29.750000000000000 1.7074046710895119	-121.25000000000000 29.750000000000000 2.0214445111049022	-121.25000000000000 29.750000000000000 2.3097906422937271	-121.25000000000000 29.750000000000000 2.2816103631151763	-121.25000000000000 29.750000000000000 2.4018665715875867	-121.25000000000000 29.750000000000000 2.5106281943086417	-121.25000000000000 29.750000000000000 2.2341983329277144	-121.25000000000000 29.750000000000000 2.1139631303197937	-121.25000000000000 29.750000000000000 1.6759327479457766	-121.25000000000000 29.750000000000000 1.4384708483278241	-121.25000000000000 29.750000000000000 1.2859578858868990	-121.25000000000000 29.750000000000000 1.0766914593122483	-121.25000000000000 29.750000000000000 0.93695659348841209	-121.25000000000000 29.750000000000000 0.81724123348769206	-121.25000000000000 29.750000000000000 0.78331791181937760	-121.25000000000000 29.750000000000000 0.75350279121353136	-121.25000000000000 29.750000000000000 0.74117033704105728	-121.25000000000000 29.750000000000000 0.69102755700499197	-121.25000000000000 29.750000000000000 0.77119010660826881	-121.25000000000000 29.750000000000000 0.78233661004241084	-121.25000000000000 29.750000000000000 0.73705623873711779	-121.25000000000000 29.750000000000000 0.78442505439685561	-121.25000000000000 29.750000000000000 0.75519091233579083
-120.75000000000000 29.750000000000000 4.9967322154515807	-120.75000000000000 29.750000000000000 4.1623914235155599	-120.75000000000000 29.750000000000000 4.3214273079444867	-120.75000000000000 29.750000000000000 3.4828811367433161	-120.75000000000000 29.750000000000000 3.4950230111406220	-120.75000000000000 29.750000000000000 3.8221986203390590	-120.75000000000000 29.750000000000000 2.6007330947433043	-120.75000000000000 29.750000000000000 1.3758891599080814	-120.75000000000000 29.750000000000000 1.2997702704311895	-120.75000000000000 29.750000000000000 1.3611975079906464	-120.75000000000000 29.750000000000000 1.3656593640540786	-120.75000000000000 29.750000000000000 1.4925798953193372	-120.75000000000000 29.750000000000000 1.4553646647812628	-120.75000000000000 29.750000000000000 1.5363856286186846	-120.75000000000000 29.750000000000000 1.5321521482897880	-120.75000000000000 29.750000000000000 1.6515244761670860	-120.75000000000000 29.750000000000000 1.6186308571469563	-120.75000000000000 29.750000000000000 1.4665115122632724	-120.75000000000000 29.750000000000000 1.4273401906401166	-120.75000000000000 29.750000000000000 1.4607788841923901	-120.75000000000000 29.750000000000000 1.2748207909309917	-120.75000000000000 29.750000000000000 1.4205307532275067	-120.75000000000000 29.750000000000000 1.4764822688117072	-120.75000000000000 29.750000000000000 1.4062272316064222	-120.75000000000000 29.750000000000000 1.3352801137492207	-120.75000000000000 29.750000000000000 1.4506266010464008	-120.75000000000000 29.750000000000000 1.4739072908142541	-120.75000000000000 29.750000000000000 1.5807373886394571	-120.75000000000000 29.750000000000000 1.7472251135420700	-120.75000000000000 29.750000000000000 2.0728387235745767	-120.75000000000000 29.750000000000000 2.0834758354822944	-120.75000000000000 29.750000000000000 2.2044130165651086	-120.75000000000000 29.750000000000000 2.0638765745148020	-120.75000000000000 29.750000000000000 2.2876907471724341	-120.75000000000000 29.750000000000000 1.9162429604886495	-120.75000000000000 29.750000000000000 1.6211992088572913	-120.75000000000000 29.750000000000000 1.5006979193602781	-120.75000000000000 29.750000000000000 1.3251842404023169	-120.75000000000000 29.750000000000000 1.1433714415210623	-120.75000000000000 29.750000000000000 1.0361453834678644	-120.75000000000000 29.750000000000000 0.92221769967168066	-120.75000000000000 29.750000000000000 0.84149935580779944	-120.75000000000000 29.750000000000000 0.81437111351700120	-120.75000000000000 29.750000000000000 0.80604174407060747	-120.75000000000000 29.750000000000000 0.76166884748029462	-120.75000000000000 29.750000000000000 0.79269827947555171	-120.75000000000000 29.750000000000000 0.78200412459118096	-120.75000000000000 29.750000000000000 0.82868959996280722	-120.75000000000000 29.750000000000000 0.85021527535235264	-120.75000000000000 29.750000000000000 0.80582997546136825
-120.25000000000000 29.750000000000000 3.8073110848041822	-120.25000000000000 29.750000000000000 3.8226394342343055	-120.25000000000000 29.750000000000000 4.5435140836689047	-120.25000000000000 29.750000000000000 3.8513111180156536	-120.25000000000000 29.750000000000000 3.5567745971022191	-120.25000000000000 29.750000000000000 3.0118709932103620	-120.25000000000000 29.750000000000000 2.3645795254038724	-120.25000000000000 29.750000000000000 1.4303193815649049	-120.25000000000000 29.750000000000000 1.2023309388416696	-120.25000000000000 29.750000000000000 1.2459004238128639	-120.25000000000000 29.750000000000000 1.2697478676670781	-120.25000000000000 29.750000000000000 1.2918833294064480	-120.25000000000000 29.750000000000000 1.3764966050419527	-120.25000000000000 29.750000000000000 1.4351425527568025	-120.25000000000000 29.750000000000000 1.4665048829012910	-120.25000000000000 29.750000000000000 1.5455847459149747	-120.25000000000000 29.750000000000000 1.5788858678165509	-120.25000000000000 29.750000000000000 1.4509774271776630	-120.25000000000000 29.750000000000000 1.3871816165143587	-120.25000000000000 29.750000000000000 1.4692458794827703	-120.25000000000000 29.750000000000000 1.2850984216100128	-120.25000000000000 29.750000000000000 1.4310921288349863	-120.25000000000000 29.750000000000000 1.4224065646587845	-120.25000000000000 29.750000000000000 1.2852507910250006	-120.25000000000000 29.750000000000000 1.3219514769179661	-120.25000000000000 29.750000000000000 1.3827241796996128	-120.25000000000000 29.750000000000000 1.3739678865876626	-120.25000000000000 29.750000000000000 1.4623711531804953	-120.25000000000000 29.750000000000000 1.6396765288486783	-120.25000000000000 29.750000000000000 1.8450621775307379	-120.25000000000000 29.750000000000000 1.8572675611105631	-120.25000000000000 29.750000000000000 1.9195880167349675	-120.25000000000000 29.750000000000000 1.8952586181884759	-120.25000000000000 29.750000000000000 1.9722872298938730	-120.25000000000000 29.750000000000000 1.8756597811509172	-120.25000000000000 29.750000000000000 1.6074233656578012	-120.25000000000000 29.750000000000000 1.4851466067539776	-120.25000000000000 29.750000000000000 1.4168926936475523	-120.25000000000000 29.750000000000000 1.2504876800107863	-120.25000000000000 29.750000000000000 1.1417622709649846	-120.25000000000000 29.750000000000000 1.0250324736462513	-120.25000000000000 29.750000000000000 0.95363235975674709	-120.25000000000000 29.750000000000000 0.91182382556121100	-120.25000000000000 29.750000000000000 0.91241162025515055	-120.25000000000000 29.750000000000000 0.87836970973472350	-120.25000000000000 29.750000000000000 0.85684400772552316	-120.25000000000000 29.750000000000000 0.89247250062805472	-120.25000000000000 29.750000000000000 0.85007248027291893	-120.25000000000000 29.750000000000000 0.90606391076081305	-120.25000000000000 29.750000000000000 0.94141695636827882
-119.75000000000000 29.750000000000000 4.2117216016761008	-119.75000000000000 29.750000000000000 4.0404575051370220	-119.75000000000000 29.750000000000000 2.9510980282521602	-119.75000000000000 29.750000000000000 3.4866876412716898	-119.75000000000000 29.750000000000000 2.8644554491930405	-119.75000000000000 29.750000000000000 2.3482484431241204	-119.75000000000000 29.750000000000000 1.7763852095007351	-119.75000000000000 29.750000000000000 1.4458688955235675	-119.75000000000000 29.750000000000000 1.1539104728792158	-119.75000000000000 29.750000000000000 1.1532558236047714	-119.75000000000000 29.750000000000000 1.1386565609672499	-119.75000000000000 29.750000000000000 1.1748290708778393	-119.75000000000000 29.750000000000000 1.2292526820071101	-119.75000000000000 29.750000000000000 1.3254791383810196	-119.75000000000000 29.750000000000000 1.3289191022877640	-119.75000000000000 29.750000000000000 1.3271844108673410	-119.75000000000000 29.750000000000000 1.4206610105905069	-119.75000000000000 29.750000000000000 1.3696277728301742	-119.75000000000000 29.750000000000000 1.4014295344695085	-119.75000000000000 29.750000000000000 1.3535807693158628	-119.75000000000000 29.750000000000000 1.3615123937717495	-119.75000000000000 29.750000000000000 1.2931080620492261	-119.75000000000000 29.750000000000000 1.3368021663151943	-119.75000000000000 29.750000000000000 1.3892398367884464	-119.75000000000000 29.750000000000000 1.2408372984968841	-119.75000000000000 29.750000000000000 1.3033821302070603	-119.75000000000000 29.750000000000000 1.2033871434369390	-119.75000000000000 29.750000000000000 1.3351619608800751	-119.75000000000000 29.750000000000000 1.5848675968840429	-119.75000000000000 29.750000000000000 1.6761120361060520	-119.75000000000000 29.750000000000000 1.6878296792326708	-119.75000000000000 29.750000000000000 1.7630300595739450	-119.75000000000000 29.750000000000000 1.8552494284970407	-119.75000000000000 29.750000000000000 1.9062250469834152	-119.75000000000000 29.750000000000000 1.9593779527570645	-119.75000000000000 29.750000000000000 1.7097352025301256	-119.75000000000000 29.750000000000000 1.4717377697885028	-119.75000000000000 29.750000000000000 1.4388283859835778	-119.75000000000000 29.750000000000000 1.2916651802283987	-119.75000000000000 29.750000000000000 1.1940597899659073	-119.75000000000000 29.750000000000000 1.1183208939763345	-119.75000000000000 29.750000000000000 1.0398037215515801	-119.75000000000000 29.750000000000000 1.0228358722110944	-119.75000000000000 29.750000000000000 0.99847910474509716	-119.75000000000000 29.750000000000000 0.96746135995308613	-119.75000000000000 29.750000000000000 0.95820317021318979	-119.75000000000000 29.750000000000000 0.97763587714139932	-119.75000000000000 29.750000000000000 0.90425993616004541	-119.75000000000000 29.750000000000000 0.94118355258807329	-119.75000000000000 29.750000000000000 0.95421470957894172
-119.25000000000000 29.750000000000000 2.4280721593584582	-119.25000000000000 29.750000000000000 2.3944441084419306	-119.25000000000000 29.750000000000000 2.5225523366570051	-119.25000000000000 29.750000000000000 2.3158308467829163	-119.25000000000000 29.750000000000000 2.0922013476604633	-119.25000000000000 29.750000000000000 1.8022018940442914	-119.25000000000000 29.750000000000000 1.7527122858043946	-119.25000000000000 29.750000000000000 1.3847057551632183	-119.25000000000000 29.750000000000000 1.1400224863118467	-119.25000000000000 29.750000000000000 1.0182564432215604	-119.25000000000000 29.750000000000000 1.0461474366853567	-119.25000000000000 29.750000000000000 0.99195183646125074	-119.25000000000000 29.750000000000000 1.0174720718768291	-119.25000000000000 29.750000000000000 1.1005230552184613	-119.25000000000000 29.750000000000000 1.1185519304192815	-119.25000000000000 29.750000000000000 1.2604867044543180	-119.25000000000000 29.750000000000000 1.2140959820928601	-119.25000000000000 29.750000000000000 1.2246869707020680	-119.25000000000000 29.750000000000000 1.2669492167766376	-119.25000000000000 29.750000000000000 1.2191034414123232	-119.25000000000000 29.750000000000000 1.2577552581197429	-119.25000000000000 29.750000000000000 1.1684564459854339	-119.25000000000000 29.750000000000000 1.2455364763666368	-119.25000000000000 29.750000000000000 1.2900074699321975	-119.25000000000000 29.750000000000000 1.1562977541870112	-119.25000000000000 29.750000000000000 1.1959804406472869	-119.25000000000000 29.750000000000000 1.2020122523629990	-119.25000000000000 29.750000000000000 1.1283736911831148	-119.25000000000000 29.750000000000000 1.4310799481300038	-119.25000000000000 29.750000000000000 1.6131958150694266	-119.25000000000000 29.750000000000000 1.6189370184470240	-119.25000000000000 29.750000000000000 1.7124653558231828	-119.25000000000000 29.750000000000000 1.7580880877434555	-119.25000000000000 29.750000000000000 1.8381868570736892	-119.25000000000000 29.750000000000000 1.9867916973562205	-119.25000000000000 29.750000000000000 1.6818250816906168	-119.25000000000000 29.750000000000000 1.5686767939990767	-119.25000000000000 29.750000000000000 1.4349163845565391	-119.25000000000000 29.750000000000000 1.3167842607028684	-119.25000000000000 29.750000000000000 1.2286023965226949	-119.25000000000000 29.750000000000000 1.1514850617425398	-119.25000000000000 29.750000000000000 1.1565920682118793	-119.25000000000000 29.750000000000000 1.0984504185594657	-119.25000000000000 29.750000000000000 1.1153222407896890	-119.25000000000000 29.750000000000000 1.0096142595777431	-119.25000000000000 29.750000000000000 1.0094335638989043	-119.25000000000000 29.750000000000000 0.89111770460708561	-119.25000000000000 29.750000000000000 0.96128633144628894	-119.25000000000000 29.750000000000000 0.93692150253428574	-119.25000000000000 29.750000000000000 0.87935123392020942
-118.75000000000000 29.750000000000000 1.6129636011162283	-118.75000000000000 29.750000000000000 1.6729419851153373	-118.75000000000000 29.750000000000000 1.5415532599508550	-118.75000000000000 29.750000000000000 1.4688811699367847	-118.75000000000000 29.750000000000000 1.5446509703806459	-118.75000000000000 29.750000000000000 1.2221869091004385	-118.75000000000000 29.750000000000000 1.5043905720219843	-118.75000000000000 29.750000000000000 1.2685330700432118	-118.75000000000000 29.750000000000000 1.0714660170414692	-118.75000000000000 29.750000000000000 0.97243655872894830	-118.75000000000000 29.750000000000000 1.0082434637251343	-118.75000000000000 29.750000000000000 0.88560348119695942	-118.75000000000000 29.750000000000000 0.86188937674826471	-118.75000000000000 29.750000000000000 0.95001382088932462	-118.75000000000000 29.750000000000000 1.0085288304837177	-118.75000000000000 29.750000000000000 1.0654527831397784	-118.75000000000000 29.750000000000000 1.0478966231104498	-118.75000000000000 29.750000000000000 1.0627603590204671	-118.75000000000000 29.750000000000000 1.1123100381804956	-118.75000000000000 29.750000000000000 1.0581665793744881	-118.75000000000000 29.750000000000000 1.1346964609579866	-118.75000000000000 29.750000000000000 1.0805443597779318	-118.75000000000000 29.750000000000000 1.1782021762665644	-118.75000000000000 29.750000000000000 1.1469563642476284	-118.75000000000000 29.750000000000000 1.0908117649383222	-118.75000000000000 29.750000000000000 1.0951932775456032	-118.75000000000000 29.750000000000000 1.0931271568895093	-118.75000000000000 29.750000000000000 1.0634382112638985	-118.75000000000000 29.750000000000000 1.3264223435530886	-118.75000000000000 29.750000000000000 1.4980725432937436	-118.75000000000000 29.750000000000000 1.5056846189818121	-118.75000000000000 29.750000000000000 1.5654364151839957	-118.75000000000000 29.750000000000000 1.6516245922363901	-118.75000000000000 29.750000000000000 1.7232936955318583	-118.75000000000000 29.750000000000000 2.1071257218802044	-118.75000000000000 29.750000000000000 1.6564466516309369	-118.75000000000000 29.750000000000000 1.5800853925454532	-118.75000000000000 29.750000000000000 1.4164789980613286	-118.75000000000000 29.750000000000000 1.3118135216045275	-118.75000000000000 29.750000000000000 1.2566356232833260	-118.75000000000000 29.750000000000000 1.1351424273821515	-118.75000000000000 29.750000000000000 1.1718001812036642	-118.75000000000000 29.750000000000000 1.1739023743784711	-118.75000000000000 29.750000000000000 1.2661330702962319	-118.75000000000000 29.750000000000000 1.0956122166057156	-118.75000000000000 29.750000000000000 1.0958115040383216	-118.75000000000000 29.750000000000000 1.0476969867272736	-118.75000000000000 29.750000000000000 1.0408313084522092	-118.75000000000000 29.750000000000000 0.93390521530581394	-118.75000000000000 29.750000000000000 0.92240681822937587
-118.25000000000000 29.750000000000000 1.1543200738978854	-118.25000000000000 29.750000000000000 1.1609880337304799	-118.25000000000000 29.750000000000000 0.97635044517108882	-118.25000000000000 29.750000000000000 1.0576903021358195	-118.25000000000000 29.750000000000000 1.1225601059993437	-118.25000000000000 29.750000000000000 1.0270479413715234	-118.25000000000000 29.750000000000000 1.1696093006791486	-118.25000000000000 29.750000000000000 1.0932310739324522	-118.25000000000000 29.750000000000000 0.92212453154556928	-118.25000000000000 29.750000000000000 0.87146614376160192	-118.25000000000000 29.750000000000000 0.94033733420633170	-118.25000000000000 29.750000000000000 0.83552502079679558	-118.25000000000000 29.750000000000000 0.83739092529437209	-118.25000000000000 29.750000000000000 0.86834590562210134	-118.25000000000000 29.750000000000000 0.96444097733653733	-118.25000000000000 29.750000000000000 0.95774854766245943	-118.25000000000000 29.750000000000000 0.85868713268272856	-118.25000000000000 29.750000000000000 0.86667850338136443	-118.25000000000000 29.750000000000000 0.91924668148878130	-118.25000000000000 29.750000000000000 0.87980073729044872	-118.25000000000000 29.750000000000000 0.97283616625688196	-118.25000000000000 29.750000000000000 1.0645131281229492	-118.25000000000000 29.750000000000000 1.0650287241179672	-118.25000000000000 29.750000000000000 1.0663293907953559	-118.25000000000000 29.750000000000000 1.0880773390120897	-118.25000000000000 29.750000000000000 1.0202516644972586	-118.25000000000000 29.750000000000000 1.0855270584743386	-118.25000000000000 29.750000000000000 1.0388310737795425	-118.25000000000000 29.750000000000000 1.1845912679595167	-118.25000000000000 29.750000000000000 1.4381007205447807	-118.25000000000000 29.750000000000000 1.4307500787751717	-118.25000000000000 29.750000000000000 1.3985181634770834	-118.25000000000000 29.750000000000000 1.5781335014408229	-118.25000000000000 29.750000000000000 1.7361875094507961	-118.25000000000000 29.750000000000000 1.8961295052717353	-118.25000000000000 29.750000000000000 1.8390855657905052	-118.25000000000000 29.750000000000000 1.5215669624724906	-118.25000000000000 29.750000000000000 1.5787349228251881	-118.25000000000000 29.750000000000000 1.4239968425067260	-118.25000000000000 29.750000000000000 1.3365890121495312	-118.25000000000000 29.750000000000000 1.2399931426458224	-118.25000000000000 29.750000000000000 1.2788118537016651	-118.25000000000000 29.750000000000000 1.1776322115369586	-118.25000000000000 29.750000000000000 1.3439259031159578	-118.25000000000000 29.750000000000000 1.2087595069595125	-118.25000000000000 29.750000000000000 1.2376709148225808	-118.25000000000000 29.750000000000000 1.2420172905183662	-118.25000000000000 29.750000000000000 1.2048618310878809	-118.25000000000000 29.750000000000000 1.1424557210105502	-118.25000000000000 29.750000000000000 0.98812973850092856
-117.75000000000000 29.750000000000000 0.88988159217887353	-117.75000000000000 29.750000000000000 0.91033040872082149	-117.75000000000000 29.750000000000000 0.89398347817960255	-117.75000000000000 29.750000000000000 0.88994973677259481	-117.75000000000000 29.750000000000000 0.83870331683833133	-117.75000000000000 29.750000000000000 0.85973973609393417	-117.75000000000000 29.750000000000000 0.92340838994132368	-117.75000000000000 29.750000000000000 0.81394333068444935	-117.75000000000000 29.750000000000000 0.71856219603567006	-117.75000000000000 29.750000000000000 0.67222468183565065	-117.75000000000000 29.750000000000000 0.69473974067223354	-117.75000000000000 29.750000000000000 0.68066256359082067	-117.75000000000000 29.750000000000000 0.74056153466939723	-117.75000000000000 29.750000000000000 0.75928652066753799	-117.75000000000000 29.750000000000000 0.79598413163552795	-117.75000000000000 29.750000000000000 0.72873191288138517	-117.75000000000000 29.750000000000000 0.73550740610492571	-117.75000000000000 29.750000000000000 0.77458581831995854	-117.75000000000000 29.750000000000000 0.77721875176342770	-117.75000000000000 29.750000000000000 0.80174511542508153	-117.75000000000000 29.750000000000000 0.90115033560465352	-117.75000000000000 29.750000000000000 0.98704427801433448	-117.75000000000000 29.750000000000000 0.97916001459006474	-117.75000000000000 29.750000000000000 1.0156870471413830	-117.75000000000000 29.750000000000000 1.0739295615518623	-117.75000000000000 29.750000000000000 1.0764912733700753	-117.75000000000000 29.750000000000000 1.0384568933361462	-117.75000000000000 29.750000000000000 1.0648830018170266	-117.75000000000000 29.750000000000000 1.1638515162407155	-117.75000000000000 29.750000000000000 1.3464091896680235	-117.75000000000000 29.750000000000000 1.3510384991817068	-117.75000000000000 29.750000000000000 1.4196439470044069	-117.75000000000000 29.750000000000000 1.6193212869626463	-117.75000000000000 29.750000000000000 1.7692048391068746	-117.75000000000000 29.750000000000000 2.1286927133177760	-117.75000000000000 29.750000000000000 1.8213867160198078	-117.75000000000000 29.750000000000000 1.6786889266554337	-117.75000000000000 29.750000000000000 1.6392463266183894	-117.75000000000000 29.750000000000000 1.5694391563665615	-117.75000000000000 29.750000000000000 1.4711119903352874	-117.75000000000000 29.750000000000000 1.4479250593157100	-117.75000000000000 29.750000000000000 1.2623083823788412	-117.75000000000000 29.750000000000000 1.2414536339208522	-117.75000000000000 29.750000000000000 1.3734329249344033	-117.75000000000000 29.750000000000000 1.2417857351405135	-117.75000000000000 29.750000000000000 1.4990328305562615	-117.75000000000000 29.750000000000000 1.2699088958548173	-117.75000000000000 29.750000000000000 1.2871614777174798	-117.75000000000000 29.750000000000000 1.2537556089286699	-117.75000000000000 29.750000000000000 1.1959458926135840
-117.25000000000000 29.750000000000000 0.86977744848036054	-117.25000000000000 29.750000000000000 0.86220893442978874	-117.25000000000000 29.750000000000000 0.94420005362373327	-117.25000000000000 29.750000000000000 0.92153626425606527	-117.25000000000000 29.750000000000000 0.85975957408981851	-117.25000000000000 29.750000000000000 0.86798568647317165	-117.25000000000000 29.750000000000000 0.77144096576626842	-117.25000000000000 29.750000000000000 0.72047814050114511	-117.25000000000000 29.750000000000000 0.67325348111750016	-117.25000000000000 29.750000000000000 0.56129595237526186	-117.25000000000000 29.750000000000000 0.54636960191191319	-117.25000000000000 29.750000000000000 0.54522065081805493	-117.25000000000000 29.750000000000000 0.58800264477879349	-117.25000000000000 29.750000000000000 0.63215033924042896	-117.25000000000000 29.750000000000000 0.63475509794795970	-117.25000000000000 29.750000000000000 0.64750369658632578	-117.25000000000000 29.750000000000000 0.67064333840971346	-117.25000000000000 29.750000000000000 0.67171307424501059	-117.25000000000000 29.750000000000000 0.67069069307161833	-117.25000000000000 29.750000000000000 0.70309396571728078	-117.25000000000000 29.750000000000000 0.77987735762758470	-117.25000000000000 29.750000000000000 0.85228243344655308	-117.25000000000000 29.750000000000000 0.96503147125783340	-117.25000000000000 29.750000000000000 1.1130575504140696	-117.25000000000000 29.750000000000000 1.0630352520632922	-117.25000000000000 29.750000000000000 1.0622196174571668	-117.25000000000000 29.750000000000000 1.0557034840137769	-117.25000000000000 29.750000000000000 1.1616095482116864	-117.25000000000000 29.750000000000000 1.2116540544319363	-117.25000000000000 29.750000000000000 1.2959888811163640	-117.25000000000000 29.750000000000000 1.3332160121075514	-117.25000000000000 29.750000000000000 1.4887339406927265	-117.25000000000000 29.750000000000000 1.6020161781188051	-117.25000000000000 29.750000000000000 1.8904964951701200	-117.25000000000000 29.750000000000000 2.0632498163041149	-117.25000000000000 29.750000000000000 1.9743153987116913	-117.25000000000000 29.750000000000000 1.7656146457289696	-117.25000000000000 29.750000000000000 1.7638513751843152	-117.25000000000000 29.750000000000000 1.7885004508564346	-117.25000000000000 29.750000000000000 1.7116881579430936	-117.25000000000000 29.750000000000000 1.6650108928367957	-117.25000000000000 29.750000000000000 1.5214644126382422	-117.25000000000000 29.750000000000000 1.3781120475268489	-117.25000000000000 29.750000000000000 1.2030410580011857	-117.25000000000000 29.750000000000000 1.1302257522041592	-117.25000000000000 29.750000000000000 1.3461162993261502	-117.25000000000000 29.750000000000000 1.1664224392432707	-117.25000000000000 29.750000000000000 1.1608257552001613	-117.25000000000000 29.750000000000000 1.2035424607442413	-117.25000000000000 29.750000000000000 1.2571604087585331
-116.75000000000000 29.750000000000000 1.1579554030618977	-116.75000000000000 29.750000000000000 1.2122333701095451	-116.75000000000000 29.750000000000000 1.2489314059142969	-116.75000000000000 29.750000000000000 1.1389960531836403	-116.75000000000000 29.750000000000000 1.1219114074305339	-116.75000000000000 29.750000000000000 1.0262849192063479	-116.75000000000000 29.750000000000000 0.76415624943958527	-116.75000000000000 29.750000000000000 0.79451623564493890	-116.75000000000000 29.750000000000000 0.85668919259881460	-116.75000000000000 29.750000000000000 0.71705199125125851	-116.75000000000000 29.750000000000000 0.59752122530198359	-116.75000000000000 29.750000000000000 0.61898203087002457	-116.75000000000000 29.750000000000000 0.61917433309933634	-116.75000000000000 29.750000000000000 0.67362180152142215	-116.75000000000000 29.750000000000000 0.68851368358658371	-116.75000000000000 29.750000000000000 0.67461772074864212	-116.75000000000000 29.750000000000000 0.63572125773294907	-116.75000000000000 29.750000000000000 0.61205460518755661	-116.75000000000000 29.750000000000000 0.63200102193493846	-116.75000000000000 29.750000000000000 0.63895353541365418	-116.75000000000000 29.750000000000000 0.60401530954104055	-116.75000000000000 29.750000000000000 0.71929916835455610	-116.75000000000000 29.750000000000000 0.87995578434022026	-116.75000000000000 29.750000000000000 0.93679338902048759	-116.75000000000000 29.750000000000000 1.0321581194820049	-116.75000000000000 29.750000000000000 1.0229870283712390	-116.75000000000000 29.750000000000000 1.1476566349959290	-116.75000000000000 29.750000000000000 1.2432307897097128	-116.75000000000000 29.750000000000000 1.3269000473626811	-116.75000000000000 29.750000000000000 1.3506165642254195	-116.75000000000000 29.750000000000000 1.4175089777056094	-116.75000000000000 29.750000000000000 1.5564691821920402	-116.75000000000000 29.750000000000000 1.6039157122103118	-116.75000000000000 29.750000000000000 1.7965631016441779	-116.75000000000000 29.750000000000000 2.2456940959251384	-116.75000000000000 29.750000000000000 2.2607056859627810	-116.75000000000000 29.750000000000000 2.0673209043107805	-116.75000000000000 29.750000000000000 2.1216640889196516	-116.75000000000000 29.750000000000000 2.1956373767969000	-116.75000000000000 29.750000000000000 1.9565896524106583	-116.75000000000000 29.750000000000000 1.8616491717061159	-116.75000000000000 29.750000000000000 1.6675504983028395	-116.75000000000000 29.750000000000000 1.6499425141059991	-116.75000000000000 29.750000000000000 1.4946902986861546	-116.75000000000000 29.750000000000000 1.2050857339600032	-116.75000000000000 29.750000000000000 1.2630858436901791	-116.75000000000000 29.750000000000000 1.2350668766735169	-116.75000000000000 29.750000000000000 1.2217337164153761	-116.75000000000000 29.750000000000000 1.0234921563602399	-116.75000000000000 29.750000000000000 1.2929624998246425
-116.25000000000000 29.750000000000000 1.1083037606604154	-116.25000000000000 29.750000000000000 1.1837884129283796	-116.25000000000000 29.750000000000000 1.4178181164692432	-116.25000000000000 29.750000000000000 1.3182599606926746	-116.25000000000000 29.750000000000000 1.3203262944264726	-116.25000000000000 29.750000000000000 1.1814140252143437	-116.25000000000000 29.750000000000000 0.97674912275666770	-116.25000000000000 29.750000000000000 1.0773868988322814	-116.25000000000000 29.750000000000000 1.1068353927534844	-116.25000000000000 29.750000000000000 0.92685767175101541	-116.25000000000000 29.750000000000000 0.84230453821349649	-116.25000000000000 29.750000000000000 0.76749783575946895	-116.25000000000000 29.750000000000000 0.74862734494633665	-116.25000000000000 29.750000000000000 0.85449318286296494	-116.25000000000000 29.750000000000000 0.75670598579354886	-116.25000000000000 29.750000000000000 0.69693724326773632	-116.25000000000000 29.750000000000000 0.69926055610627458	-116.25000000000000 29.750000000000000 0.64533693026753169	-116.25000000000000 29.750000000000000 0.64714077844571183	-116.25000000000000 29.750000000000000 0.65832506788558975	-116.25000000000000 29.750000000000000 0.63033339301193436	-116.25000000000000 29.750000000000000 0.68406028227446036	-116.25000000000000 29.750000000000000 0.71097538050531917	-116.25000000000000 29.750000000000000 0.74173697190529675	-116.25000000000000 29.750000000000000 0.78905494309990676	-116.25000000000000 29.750000000000000 0.76474043486955956	-116.25000000000000 29.750000000000000 0.94740534199222737	-116.25000000000000 29.750000000000000 1.1004600698629416	-116.25000000000000 29.750000000000000 1.3169920837012554	-116.25000000000000 29.750000000000000 1.3706141947257144	-116.25000000000000 29.750000000000000 1.4306576360577110	-116.25000000000000 29.750000000000000 1.6960167408306310	-116.25000000000000 29.750000000000000 1.7000274250052654	-116.25000000000000 29.750000000000000 2.0444390232609742	-116.25000000000000 29.750000000000000 2.2440328165250478	-116.25000000000000 29.750000000000000 2.5858795286294574	-116.25000000000000 29.750000000000000 2.6745299900462332	-116.25000000000000 29.750000000000000 2.3275476829421731	-116.25000000000000 29.750000000000000 2.7010916392213593	-116.25000000000000 29.750000000000000 2.2852439897666827	-116.25000000000000 29.750000000000000 2.2332182187709795	-116.25000000000000 29.750000000000000 1.9458926932939022	-116.25000000000000 29.750000000000000 1.9170186803151823	-116.25000000000000 29.750000000000000 1.7831644764269776	-116.25000000000000 29.750000000000000 1.5481994152879153	-116.25000000000000 29.750000000000000 1.4242244830391968	-116.25000000000000 29.750000000000000 1.5519273872796535	-116.25000000000000 29.750000000000000 1.5181131709840783	-116.25000000000000 29.750000000000000 1.3483796000949393	-116.25000000000000 29.750000000000000 1.4551424376043682
-115.75000000000000 29.750000000000000 0.53263540271807741	-115.75000000000000 29.750000000000000 0.65917454822771437	-115.75000000000000 29.750000000000000 0.79624814138828870	-115.75000000000000 29.750000000000000 0.84371554948086147	-115.75000000000000 29.750000000000000 0.84121278482983397	-115.75000000000000 29.750000000000000 0.96966901471230404	-115.75000000000000 29.750000000000000 0.93387870898281511	-115.75000000000000 29.750000000000000 1.1955013043388283	-115.75000000000000 29.750000000000000 1.1480442674210189	-115.75000000000000 29.750000000000000 1.0382095247789942	-115.75000000000000 29.750000000000000 1.0403924002710896	-115.75000000000000 29.750000000000000 0.93173800512416038	-115.75000000000000 29.750000000000000 0.89928407694072177	-115.75000000000000 29.750000000000000 1.0583834518451978	-115.75000000000000 29.750000000000000 0.86726145954500711	-115.75000000000000 29.750000000000000 0.89344268318283082	-115.75000000000000 29.750000000000000 0.78091684170264142	-115.75000000000000 29.750000000000000 0.82944205857890352	-115.75000000000000 29.750000000000000 0.77059559833360658	-115.75000000000000 29.750000000000000 0.75209012644219975	-115.75000000000000 29.750000000000000 0.76924916604572113	-115.75000000000000 29.750000000000000 0.69833274986116534	-115.75000000000000 29.750000000000000 0.70076888196619780	-115.75000000000000 29.750000000000000 0.64675072817707846	-115.75000000000000 29.750000000000000 0.61947794583457438	-115.75000000000000 29.750000000000000 0.57629587143415884	-115.75000000000000 29.750000000000000 0.64553297869883186	-115.75000000000000 29.750000000000000 0.79679769632919473	-115.75000000000000 29.750000000000000 1.0128235985931571	-115.75000000000000 29.750000000000000 1.2035956605966756	-115.75000000000000 29.750000000000000 1.2359778129848069	-115.75000000000000 29.750000000000000 1.5912271585636364	-115.75000000000000 29.750000000000000 1.6955079570209035	-115.75000000000000 29.750000000000000 2.0888329549138853	-115.75000000000000 29.750000000000000 2.6912111294498704	-115.75000000000000 29.750000000000000 2.7995614599792167	-115.75000000000000 29.750000000000000 3.1966362988962342	-115.75000000000000 29.750000000000000 3.6887757885532149	-115.75000000000000 29.750000000000000 3.5385366629838915	-115.75000000000000 29.750000000000000 3.7730756965877368	-115.75000000000000 29.750000000000000 3.1864075250262127	-115.75000000000000 29.750000000000000 2.9074684487937072	-115.75000000000000 29.750000000000000 2.5717062760456835	-115.75000000000000 29.750000000000000 2.3332862829546444	-115.75000000000000 29.750000000000000 2.3273935476375778	-115.75000000000000 29.750000000000000 2.1768866887880427	-115.75000000000000 29.750000000000000 2.2546611996375505	-115.75000000000000 29.750000000000000 2.1942311368303264	-115.75000000000000 29.750000000000000 2.1141726278221551	-115.75000000000000 29.750000000000000 2.0624098635376833
-115.25000000000000 29.750000000000000 0.14336018613122145	-115.25000000000000 29.750000000000000 0.13996379009450927	-115.25000000000000 29.750000000000000 0.14897047298856747	-115.25000000000000 29.750000000000000 0.19447285509284981	-115.25000000000000 29.750000000000000 0.22474980727457033	-115.25000000000000 29.750000000000000 0.23352161416226977	-115.25000000000000 29.750000000000000 0.28378907430014527	-115.25000000000000 29.750000000000000 0.51921274321607214	-115.25000000000000 29.750000000000000 0.58505978065257980	-115.25000000000000 29.750000000000000 0.66233856374450706	-115.25000000000000 29.750000000000000 0.75104759598755577	-115.25000000000000 29.750000000000000 0.86342222745420927	-115.25000000000000 29.750000000000000 0.84784300464942108	-115.25000000000000 29.750000000000000 0.98076671696972473	-115.25000000000000 29.750000000000000 0.86750079241456490	-115.25000000000000 29.750000000000000 0.99239681108123401	-115.25000000000000 29.750000000000000 1.0491242590922245	-115.25000000000000 29.750000000000000 0.97417345919017118	-115.25000000000000 29.750000000000000 0.89600766919312169	-115.25000000000000 29.750000000000000 0.91140028016785701	-115.25000000000000 29.750000000000000 0.88511015130575710	-115.25000000000000 29.750000000000000 0.82429286021440107	-115.25000000000000 29.750000000000000 0.81084049445440842	-115.25000000000000 29.750000000000000 0.75323749549599728	-115.25000000000000 29.750000000000000 0.66451068611543973	-115.25000000000000 29.750000000000000 0.72821013505458043	-115.25000000000000 29.750000000000000 0.58414358510717845	-115.25000000000000 29.750000000000000 0.76659675487661250	-115.25000000000000 29.750000000000000 0.80543719848253104	-115.25000000000000 29.750000000000000 1.0652199784440450	-115.25000000000000 29.750000000000000 1.0810942348826755	-115.25000000000000 29.750000000000000 1.1785415578467680	-115.25000000000000 29.750000000000000 1.3159587573035552	-115.25000000000000 29.750000000000000 1.6711436232793186	-115.25000000000000 29.750000000000000 2.1959910341583955	-115.25000000000000 29.750000000000000 2.5395484860370918	-115.25000000000000 29.750000000000000 3.2352479936954572	-115.25000000000000 29.750000000000000 2.7285334456791244	-115.25000000000000 29.750000000000000 2.4849046530670540	-115.25000000000000 29.750000000000000 2.5431186058688633	-115.25000000000000 29.750000000000000 2.0309892880056792	-115.25000000000000 29.750000000000000 2.0778033173378532	-115.25000000000000 29.750000000000000 1.6774997965834775	-115.25000000000000 29.750000000000000 1.9977289638581877	-115.25000000000000 29.750000000000000 1.5999819123996455	-115.25000000000000 29.750000000000000 1.6261408193028273	-115.25000000000000 29.750000000000000 1.7735262645934911	-115.25000000000000 29.750000000000000 1.7591665350295105	-115.25000000000000 29.750000000000000 1.7731279834366009	-115.25000000000000 29.750000000000000 1.8811951973940615
-114.75000000000000 29.750000000000000 3.7617000058469366E-002	-114.75000000000000 29.750000000000000 6.2857835237397172E-002	-114.75000000000000 29.750000000000000 8.3836026863383581E-002	-114.75000000000000 29.750000000000000 9.9129823364667052E-002	-114.75000000000000 29.750000000000000 0.11450524479578154	-114.75000000000000 29.750000000000000 0.15496261104919185	-114.75000000000000 29.750000000000000 0.20702428271678697	-114.75000000000000 29.750000000000000 0.14241600298108695	-114.75000000000000 29.750000000000000 8.9657299688087985E-002	-114.75000000000000 29.750000000000000 9.1672986626934849E-002	-114.75000000000000 29.750000000000000 0.20060189265239367	-114.75000000000000 29.750000000000000 0.28871469400751171	-114.75000000000000 29.750000000000000 0.38200026187917535	-114.75000000000000 29.750000000000000 0.48559605844478859	-114.75000000000000 29.750000000000000 0.55825917404075953	-114.75000000000000 29.750000000000000 0.72187267140051248	-114.75000000000000 29.750000000000000 0.74326738503538270	-114.75000000000000 29.750000000000000 0.79007257344267712	-114.75000000000000 29.750000000000000 0.84715194451574882	-114.75000000000000 29.750000000000000 0.89492278381635493	-114.75000000000000 29.750000000000000 0.92053822868680346	-114.75000000000000 29.750000000000000 0.87373099425995371	-114.75000000000000 29.750000000000000 0.92776861230354224	-114.75000000000000 29.750000000000000 0.76310556152059716	-114.75000000000000 29.750000000000000 0.68715462219478196	-114.75000000000000 29.750000000000000 0.76738013511050296	-114.75000000000000 29.750000000000000 0.65872422219531923	-114.75000000000000 29.750000000000000 0.68631301209824536	-114.75000000000000 29.750000000000000 0.77274160694014060	-114.75000000000000 29.750000000000000 0.93799130030959033	-114.75000000000000 29.750000000000000 0.95762892552487400	-114.75000000000000 29.750000000000000 0.95701926274809324	-114.75000000000000 29.750000000000000 0.99873381659091565	-114.75000000000000 29.750000000000000 1.0971285734341127	-114.75000000000000 29.750000000000000 1.4313899376464931	-114.75000000000000 29.750000000000000 1.3539273262677745	-114.75000000000000 29.750000000000000 1.4621009823946316	-114.75000000000000 29.750000000000000 1.0669813920548421	-114.75000000000000 29.750000000000000 0.79763269160265371	-114.75000000000000 29.750000000000000 0.68205437757462084	-114.75000000000000 29.750000000000000 0.54750297327546282	-114.75000000000000 29.750000000000000 0.41272903294177860	-114.75000000000000 29.750000000000000 0.40018585727836709	-114.75000000000000 29.750000000000000 0.49346028966603050	-114.75000000000000 29.750000000000000 0.49099768755773682	-114.75000000000000 29.750000000000000 0.57124400483321935	-114.75000000000000 29.750000000000000 0.61633391099409018	-114.75000000000000 29.750000000000000 0.68348207043979448	-114.75000000000000 29.750000000000000 0.80970350795261281	-114.75000000000000 29.750000000000000 0.98304766427697832
-114.25000000000000 29.750000000000000 7.7443378144993399E-002	-114.25000000000000 29.750000000000000 7.8414448331900727E-002	-114.25000000000000 29.750000000000000 7.7505370465415183E-002	-114.25000000000000 29.750000000000000 8.0972603743113949E-002	-114.25000000000000 29.750000000000000 0.10329232192163811	-114.25000000000000 29.750000000000000 0.16043177696525698	-114.25000000000000 29.750000000000000 0.18025605108188511	-114.25000000000000 29.750000000000000 0.18424439119114167	-114.25000000000000 29.750000000000000 0.17315513482013645	-114.25000000000000 29.750000000000000 0.19998083880022968	-114.25000000000000 29.750000000000000 0.26360738190349803	-114.25000000000000 29.750000000000000 0.19082704209175291	-114.25000000000000 29.750000000000000 0.16457287813679605	-114.25000000000000 29.750000000000000 0.13493484121162339	-114.25000000000000 29.750000000000000 0.15286147841217645	-114.25000000000000 29.750000000000000 0.18020405320272626	-114.25000000000000 29.750000000000000 0.21607059262861530	-114.25000000000000 29.750000000000000 0.26748268549536569	-114.25000000000000 29.750000000000000 0.38526429857524153	-114.25000000000000 29.750000000000000 0.47846319403899701	-114.25000000000000 29.750000000000000 0.57918189592607716	-114.25000000000000 29.750000000000000 0.65368559960340133	-114.25000000000000 29.750000000000000 0.79053316785380567	-114.25000000000000 29.750000000000000 0.76363528100262745	-114.25000000000000 29.750000000000000 0.72609498332672584	-114.25000000000000 29.750000000000000 0.67685651028644567	-114.25000000000000 29.750000000000000 0.62027434585044561	-114.25000000000000 29.750000000000000 0.62962783811227507	-114.25000000000000 29.750000000000000 0.78005794564594277	-114.25000000000000 29.750000000000000 0.94563103203333287	-114.25000000000000 29.750000000000000 0.85853534996962477	-114.25000000000000 29.750000000000000 1.0378193179762880	-114.25000000000000 29.750000000000000 1.1128195090205855	-114.25000000000000 29.750000000000000 1.0934076745986363	-114.25000000000000 29.750000000000000 1.2592899244033773	-114.25000000000000 29.750000000000000 1.1053012889550338	-114.25000000000000 29.750000000000000 0.85296193930435216	-114.25000000000000 29.750000000000000 0.60504242945828146	-114.25000000000000 29.750000000000000 0.45929247228164793	-114.25000000000000 29.750000000000000 0.49802931476791396	-114.25000000000000 29.750000000000000 0.64353969888677343	-114.25000000000000 29.750000000000000 0.67512949565485081	-114.25000000000000 29.750000000000000 0.79435133300012517	-114.25000000000000 29.750000000000000 0.76701293975761531	-114.25000000000000 29.750000000000000 0.72407966803578172	-114.25000000000000 29.750000000000000 0.65346461833486680	-114.25000000000000 29.750000000000000 0.64868439377737563	-114.25000000000000 29.750000000000000 0.54974414883336198	-114.25000000000000 29.750000000000000 0.46818011425050499	-114.25000000000000 29.750000000000000 0.31022751916844105
-113.75000000000000 29.750000000000000 0.18367793002304919	-113.75000000000000 29.750000000000000 0.16544770224880109	-113.75000000000000 29.750000000000000 0.16122978039366115	-113.75000000000000 29.750000000000000 0.14365504180090791	-113.75000000000000 29.750000000000000 0.13744736793185652	-113.75000000000000 29.750000000000000 0.15712124186334542	-113.75000000000000 29.750000000000000 0.15920290119149325	-113.75000000000000 29.750000000000000 0.14873234171205285	-113.75000000000000 29.750000000000000 0.14608429140052637	-113.75000000000000 29.750000000000000 0.16749785992444999	-113.75000000000000 29.750000000000000 0.14614275690794579	-113.75000000000000 29.750000000000000 0.16971173782667304	-113.75000000000000 29.750000000000000 0.13494739824917290	-113.75000000000000 29.750000000000000 0.12992771308045514	-113.75000000000000 29.750000000000000 0.14886626608849599	-113.75000000000000 29.750000000000000 0.11858786515993781	-113.75000000000000 29.750000000000000 0.11047995002763977	-113.75000000000000 29.750000000000000 0.13586660526473898	-113.75000000000000 29.750000000000000 0.13532887407135771	-113.75000000000000 29.750000000000000 0.12108158923458258	-113.75000000000000 29.750000000000000 0.10466311809670568	-113.75000000000000 29.750000000000000 0.15987030855813583	-113.75000000000000 29.750000000000000 0.25689582098161595	-113.75000000000000 29.750000000000000 0.32781588430047498	-113.75000000000000 29.750000000000000 0.38130996125342437	-113.75000000000000 29.750000000000000 0.35596361515211250	-113.75000000000000 29.750000000000000 0.41044518438043803	-113.75000000000000 29.750000000000000 0.52240407434501068	-113.75000000000000 29.750000000000000 0.68616693367439940	-113.75000000000000 29.750000000000000 0.85097860888824073	-113.75000000000000 29.750000000000000 0.83347491002233587	-113.75000000000000 29.750000000000000 1.0149813501476443	-113.75000000000000 29.750000000000000 0.90559442997411976	-113.75000000000000 29.750000000000000 0.87651805317093212	-113.75000000000000 29.750000000000000 1.0372032520064933	-113.75000000000000 29.750000000000000 1.0274528403358929	-113.75000000000000 29.750000000000000 0.80323203122973330	-113.75000000000000 29.750000000000000 0.75137818223781483	-113.75000000000000 29.750000000000000 0.56971284922393983	-113.75000000000000 29.750000000000000 0.51762570970753841	-113.75000000000000 29.750000000000000 0.48071492200923044	-113.75000000000000 29.750000000000000 0.49426223532060148	-113.75000000000000 29.750000000000000 0.60087202854956234	-113.75000000000000 29.750000000000000 0.59539585126912009	-113.75000000000000 29.750000000000000 0.64464746911819681	-113.75000000000000 29.750000000000000 0.68361991153849577	-113.75000000000000 29.750000000000000 0.73370509148934682	-113.75000000000000 29.750000000000000 0.76587810504311249	-113.75000000000000 29.750000000000000 0.74941433406115499	-113.75000000000000 29.750000000000000 0.68108544081613875
-113.25000000000000 29.750000000000000 0.18479937366211602	-113.25000000000000 29.750000000000000 0.18688666712642410	-113.25000000000000 29.750000000000000 0.19563359258664453	-113.25000000000000 29.750000000000000 0.20345544082875058	-113.25000000000000 29.750000000000000 0.19995005659902096	-113.25000000000000 29.750000000000000 0.21865119282629653	-113.25000000000000 29.750000000000000 0.21284929033044384	-113.25000000000000 29.750000000000000 0.19225799546143657	-113.25000000000000 29.750000000000000 0.18646735725115995	-113.25000000000000 29.750000000000000 0.15686835174275987	-113.25000000000000 29.750000000000000 0.15289532233135728	-113.25000000000000 29.750000000000000 0.15197602032477869	-113.25000000000000 29.750000000000000 0.16000295859312602	-113.25000000000000 29.750000000000000 0.16222311602888931	-113.25000000000000 29.750000000000000 0.14591809982762555	-113.25000000000000 29.750000000000000 0.15368403523412347	-113.25000000000000 29.750000000000000 0.13203848056347831	-113.25000000000000 29.750000000000000 0.13642781311123497	-113.25000000000000 29.750000000000000 0.14946274763992112	-113.25000000000000 29.750000000000000 0.14356290590270060	-113.25000000000000 29.750000000000000 0.17467445186616978	-113.25000000000000 29.750000000000000 0.23870437295281949	-113.25000000000000 29.750000000000000 0.25292008451424669	-113.25000000000000 29.750000000000000 0.20159427690207571	-113.25000000000000 29.750000000000000 0.13334483447087941	-113.25000000000000 29.750000000000000 9.4906104926578985E-002	-113.25000000000000 29.750000000000000 8.9547161238570330E-002	-113.25000000000000 29.750000000000000 2.9070990855161152E-002	-113.25000000000000 29.750000000000000 0.11596316990257068	-113.25000000000000 29.750000000000000 0.32458327119975811	-113.25000000000000 29.750000000000000 0.49633929041176672	-113.25000000000000 29.750000000000000 0.73418579165110764	-113.25000000000000 29.750000000000000 0.71363699132880787	-113.25000000000000 29.750000000000000 0.66248197916786355	-113.25000000000000 29.750000000000000 0.84827791921967199	-113.25000000000000 29.750000000000000 0.72855863722762260	-113.25000000000000 29.750000000000000 0.72600960946110693	-113.25000000000000 29.750000000000000 0.66439214825496207	-113.25000000000000 29.750000000000000 0.51941236375528177	-113.25000000000000 29.750000000000000 0.56698019583107850	-113.25000000000000 29.750000000000000 0.38127429780778360	-113.25000000000000 29.750000000000000 0.47916874133109777	-113.25000000000000 29.750000000000000 0.47282127371130900	-113.25000000000000 29.750000000000000 0.38163051777499685	-113.25000000000000 29.750000000000000 0.42835556331377783	-113.25000000000000 29.750000000000000 0.44207660949189981	-113.25000000000000 29.750000000000000 0.44980874174212720	-113.25000000000000 29.750000000000000 0.45177304409036789	-113.25000000000000 29.750000000000000 0.50951053862611562	-113.25000000000000 29.750000000000000 0.52720196466701241
-112.75000000000000 29.750000000000000 0.11496078365875317	-112.75000000000000 29.750000000000000 0.11240500699334607	-112.75000000000000 29.750000000000000 0.12789039451716025	-112.75000000000000 29.750000000000000 0.14084166107923718	-112.75000000000000 29.750000000000000 0.14492252422281549	-112.75000000000000 29.750000000000000 0.17646201707508216	-112.75000000000000 29.750000000000000 0.17738298184526352	-112.75000000000000 29.750000000000000 0.17776429065332996	-112.75000000000000 29.750000000000000 0.15133412801157828	-112.75000000000000 29.750000000000000 0.14178767498395217	-112.75000000000000 29.750000000000000 0.17622525532984010	-112.75000000000000 29.750000000000000 0.18147448856074996	-112.75000000000000 29.750000000000000 0.19840154157047890	-112.75000000000000 29.750000000000000 0.20507471127088991	-112.75000000000000 29.750000000000000 0.20064478740282210	-112.75000000000000 29.750000000000000 0.21832774027711424	-112.75000000000000 29.750000000000000 0.26441668634592969	-112.75000000000000 29.750000000000000 0.25086652395089459	-112.75000000000000 29.750000000000000 0.27085928509502782	-112.75000000000000 29.750000000000000 0.25806469566410090	-112.75000000000000 29.750000000000000 0.23811585702411811	-112.75000000000000 29.750000000000000 0.29988115321976322	-112.75000000000000 29.750000000000000 0.29671775014044077	-112.75000000000000 29.750000000000000 0.23614594197376121	-112.75000000000000 29.750000000000000 0.22573690539145375	-112.75000000000000 29.750000000000000 0.25205149865432458	-112.75000000000000 29.750000000000000 0.40871596606259597	-112.75000000000000 29.750000000000000 0.28541299999846392	-112.75000000000000 29.750000000000000 0.29868226918478802	-112.75000000000000 29.750000000000000 0.25554142179624068	-112.75000000000000 29.750000000000000 0.16790905106538262	-112.75000000000000 29.750000000000000 0.15623250338585551	-112.75000000000000 29.750000000000000 0.21955710013035568	-112.75000000000000 29.750000000000000 0.31638666230621665	-112.75000000000000 29.750000000000000 0.39193412217644552	-112.75000000000000 29.750000000000000 0.44393897675138727	-112.75000000000000 29.750000000000000 0.49644022158381285	-112.75000000000000 29.750000000000000 0.50613559743534020	-112.75000000000000 29.750000000000000 0.44647108867175950	-112.75000000000000 29.750000000000000 0.39377564170460677	-112.75000000000000 29.750000000000000 0.34191197822460340	-112.75000000000000 29.750000000000000 0.40168009928404408	-112.75000000000000 29.750000000000000 0.36089667302562078	-112.75000000000000 29.750000000000000 0.34611343940016659	-112.75000000000000 29.750000000000000 0.37482059132476125	-112.75000000000000 29.750000000000000 0.38557365593098142	-112.75000000000000 29.750000000000000 0.42331253131622526	-112.75000000000000 29.750000000000000 0.45115566086310704	-112.75000000000000 29.750000000000000 0.56455995825226635	-112.75000000000000 29.750000000000000 0.78891214836215429
-112.25000000000000 29.750000000000000 0.19612871797972903	-112.25000000000000 29.750000000000000 0.18911631469337761	-112.25000000000000 29.750000000000000 0.19197653335794462	-112.25000000000000 29.750000000000000 0.18371054935688366	-112.25000000000000 29.750000000000000 0.22048536409954533	-112.25000000000000 29.750000000000000 0.21255015078618070	-112.25000000000000 29.750000000000000 0.21552553369354779	-112.25000000000000 29.750000000000000 0.20244821894843820	-112.25000000000000 29.750000000000000 0.23606015752090204	-112.25000000000000 29.750000000000000 0.22393062781695972	-112.25000000000000 29.750000000000000 0.24725032188504562	-112.25000000000000 29.750000000000000 0.21867175395443011	-112.25000000000000 29.750000000000000 0.23171454423206575	-112.25000000000000 29.750000000000000 0.22947334380719750	-112.25000000000000 29.750000000000000 0.24481610218976127	-112.25000000000000 29.750000000000000 0.28982012634944082	-112.25000000000000 29.750000000000000 0.38008669771874720	-112.25000000000000 29.750000000000000 0.37536272199689763	-112.25000000000000 29.750000000000000 0.44113847919028648	-112.25000000000000 29.750000000000000 0.47135585904028587	-112.25000000000000 29.750000000000000 0.54742337462178225	-112.25000000000000 29.750000000000000 0.48623662766155645	-112.25000000000000 29.750000000000000 0.48637833504886407	-112.25000000000000 29.750000000000000 0.39031621516078530	-112.25000000000000 29.750000000000000 0.32289781397896372	-112.25000000000000 29.750000000000000 0.28054284705477817	-112.25000000000000 29.750000000000000 0.30608303091557060	-112.25000000000000 29.750000000000000 0.27564841548398622	-112.25000000000000 29.750000000000000 0.27486623339796479	-112.25000000000000 29.750000000000000 0.29306282849760290	-112.25000000000000 29.750000000000000 0.33711773003925843	-112.25000000000000 29.750000000000000 0.35484948742150746	-112.25000000000000 29.750000000000000 0.32704931216171690	-112.25000000000000 29.750000000000000 0.30765672546769030	-112.25000000000000 29.750000000000000 0.31111102295914594	-112.25000000000000 29.750000000000000 0.24752408540887685	-112.25000000000000 29.750000000000000 0.35680980075999752	-112.25000000000000 29.750000000000000 0.48181689316103354	-112.25000000000000 29.750000000000000 0.44096506255174356	-112.25000000000000 29.750000000000000 0.51256802849466376	-112.25000000000000 29.750000000000000 0.47845832677699246	-112.25000000000000 29.750000000000000 0.51348157540196515	-112.25000000000000 29.750000000000000 0.51239725385836710	-112.25000000000000 29.750000000000000 0.51980300762877474	-112.25000000000000 29.750000000000000 0.51674519429197718	-112.25000000000000 29.750000000000000 0.50291557161474187	-112.25000000000000 29.750000000000000 0.54305194396671874	-112.25000000000000 29.750000000000000 0.58370434944130811	-112.25000000000000 29.750000000000000 0.58068087717100625	-112.25000000000000 29.750000000000000 0.91118301938876201
-111.75000000000000 29.750000000000000 0.33324391321985858	-111.75000000000000 29.750000000000000 0.32091538032435640	-111.75000000000000 29.750000000000000 0.32370372444329776	-111.75000000000000 29.750000000000000 0.32008006125348315	-111.75000000000000 29.750000000000000 0.39230893869370775	-111.75000000000000 29.750000000000000 0.45132441601816781	-111.75000000000000 29.750000000000000 0.45045855059151069	-111.75000000000000 29.750000000000000 0.46883258685496026	-111.75000000000000 29.750000000000000 0.51750159211182256	-111.75000000000000 29.750000000000000 0.70238048977727330	-111.75000000000000 29.750000000000000 0.75304583245295520	-111.75000000000000 29.750000000000000 0.44878294422384801	-111.75000000000000 29.750000000000000 0.45671595571277745	-111.75000000000000 29.750000000000000 0.42748568780849394	-111.75000000000000 29.750000000000000 0.32304105655234117	-111.75000000000000 29.750000000000000 0.48649485712371010	-111.75000000000000 29.750000000000000 0.58820618775480449	-111.75000000000000 29.750000000000000 0.65593032777157112	-111.75000000000000 29.750000000000000 0.84604891239866375	-111.75000000000000 29.750000000000000 0.65301098099624932	-111.75000000000000 29.750000000000000 0.82214198322989840	-111.75000000000000 29.750000000000000 0.75585414946207852	-111.75000000000000 29.750000000000000 0.86282014103348115	-111.75000000000000 29.750000000000000 0.73617890969313904	-111.75000000000000 29.750000000000000 0.70680165696754416	-111.75000000000000 29.750000000000000 0.49695469194558878	-111.75000000000000 29.750000000000000 0.49567003405173959	-111.75000000000000 29.750000000000000 0.61579080698954092	-111.75000000000000 29.750000000000000 0.48736471526382891	-111.75000000000000 29.750000000000000 0.59233613685594555	-111.75000000000000 29.750000000000000 0.50926911165438027	-111.75000000000000 29.750000000000000 0.55713218380051610	-111.75000000000000 29.750000000000000 0.80169651744072801	-111.75000000000000 29.750000000000000 0.77570780900797498	-111.75000000000000 29.750000000000000 0.95933888276484947	-111.75000000000000 29.750000000000000 1.1214809146553337	-111.75000000000000 29.750000000000000 1.3542383920754328	-111.75000000000000 29.750000000000000 1.7244477143284740	-111.75000000000000 29.750000000000000 1.7729920463236593	-111.75000000000000 29.750000000000000 1.8224169867710132	-111.75000000000000 29.750000000000000 1.9899453996784711	-111.75000000000000 29.750000000000000 2.0109266388049942	-111.75000000000000 29.750000000000000 2.1466088487992740	-111.75000000000000 29.750000000000000 2.0749102705774463	-111.75000000000000 29.750000000000000 2.0177880904387373	-111.75000000000000 29.750000000000000 2.0099651476391047	-111.75000000000000 29.750000000000000 2.0839179728038641	-111.75000000000000 29.750000000000000 1.7785115402038696	-111.75000000000000 29.750000000000000 1.4436247571980823	-111.75000000000000 29.750000000000000 1.6242024368596617
-111.25000000000000 29.750000000000000 0.37134540907486863	-111.25000000000000 29.750000000000000 0.48935102702053462	-111.25000000000000 29.750000000000000 0.40170871106813461	-111.25000000000000 29.750000000000000 0.44790200348585629	-111.25000000000000 29.750000000000000 0.46035333976866144	-111.25000000000000 29.750000000000000 0.51798823558643792	-111.25000000000000 29.750000000000000 0.56437776992754141	-111.25000000000000 29.750000000000000 0.57957189779870910	-111.25000000000000 29.750000000000000 0.65537552675271837	-111.25000000000000 29.750000000000000 0.88487680327900253	-111.25000000000000 29.750000000000000 1.0051741469483824	-111.25000000000000 29.750000000000000 0.98852593500924779	-111.25000000000000 29.750000000000000 0.83398076325456716	-111.25000000000000 29.750000000000000 0.70594394566821261	-111.25000000000000 29.750000000000000 0.71394194076496675	-111.25000000000000 29.750000000000000 0.77844630317854857	-111.25000000000000 29.750000000000000 0.88427235220882860	-111.25000000000000 29.750000000000000 1.0551602614737052	-111.25000000000000 29.750000000000000 1.2813751709345576	-111.25000000000000 29.750000000000000 1.1380667628747878	-111.25000000000000 29.750000000000000 0.79063895211005242	-111.25000000000000 29.750000000000000 0.74001675353974317	-111.25000000000000 29.750000000000000 0.67053212405595064	-111.25000000000000 29.750000000000000 0.67165156048395869	-111.25000000000000 29.750000000000000 0.64018038545996614	-111.25000000000000 29.750000000000000 0.83202535026190394	-111.25000000000000 29.750000000000000 0.67960508558975075	-111.25000000000000 29.750000000000000 0.70083097295465868	-111.25000000000000 29.750000000000000 0.92940245297663915	-111.25000000000000 29.750000000000000 0.86525133040974955	-111.25000000000000 29.750000000000000 0.78582375144718652	-111.25000000000000 29.750000000000000 1.0635369456118666	-111.25000000000000 29.750000000000000 1.2529994067573820	-111.25000000000000 29.750000000000000 1.4872658633141573	-111.25000000000000 29.750000000000000 1.4719725587735459	-111.25000000000000 29.750000000000000 1.4123877426751106	-111.25000000000000 29.750000000000000 1.7203246919774444	-111.25000000000000 29.750000000000000 1.8080881522864876	-111.25000000000000 29.750000000000000 1.6896153638979026	-111.25000000000000 29.750000000000000 1.7918479383659984	-111.25000000000000 29.750000000000000 2.1070145693443818	-111.25000000000000 29.750000000000000 1.9261060976738480	-111.25000000000000 29.750000000000000 2.1279113214838734	-111.25000000000000 29.750000000000000 2.6673095307238501	-111.25000000000000 29.750000000000000 2.8343375409901759	-111.25000000000000 29.750000000000000 2.9837850907968004	-111.25000000000000 29.750000000000000 3.2181970875760006	-111.25000000000000 29.750000000000000 3.3234277684544922	-111.25000000000000 29.750000000000000 3.5162012578699411	-111.25000000000000 29.750000000000000 2.7883591382126331
-110.75000000000000 29.750000000000000 0.41672416075460100	-110.75000000000000 29.750000000000000 0.39442825256673614	-110.75000000000000 29.750000000000000 0.30839904742274310	-110.75000000000000 29.750000000000000 0.35188269117642329	-110.75000000000000 29.750000000000000 0.33545641646908991	-110.75000000000000 29.750000000000000 0.43934517338130991	-110.75000000000000 29.750000000000000 0.33930425297438271	-110.75000000000000 29.750000000000000 0.33774478187267148	-110.75000000000000 29.750000000000000 0.37415661054304100	-110.75000000000000 29.750000000000000 0.38083072238173776	-110.75000000000000 29.750000000000000 0.46431159421100576	-110.75000000000000 29.750000000000000 0.50611523391904045	-110.75000000000000 29.750000000000000 0.51882177516998429	-110.75000000000000 29.750000000000000 0.61067286065740112	-110.75000000000000 29.750000000000000 0.67506988818357272	-110.75000000000000 29.750000000000000 0.74409324932266507	-110.75000000000000 29.750000000000000 0.83405383212711881	-110.75000000000000 29.750000000000000 0.83281609997278827	-110.75000000000000 29.750000000000000 0.95058139623222726	-110.75000000000000 29.750000000000000 0.91886762401896049	-110.75000000000000 29.750000000000000 0.73121724992986403	-110.75000000000000 29.750000000000000 0.70138336044788641	-110.75000000000000 29.750000000000000 0.63857297846121974	-110.75000000000000 29.750000000000000 0.64468786061015970	-110.75000000000000 29.750000000000000 0.73185081541642882	-110.75000000000000 29.750000000000000 0.86013189040353422	-110.75000000000000 29.750000000000000 0.89141227926185562	-110.75000000000000 29.750000000000000 0.59334362659233020	-110.75000000000000 29.750000000000000 0.57877369186570948	-110.75000000000000 29.750000000000000 0.63234398193500496	-110.75000000000000 29.750000000000000 0.67791879713980951	-110.75000000000000 29.750000000000000 0.87428236201817455	-110.75000000000000 29.750000000000000 1.0348673224734148	-110.75000000000000 29.750000000000000 1.9663469528169846	-110.75000000000000 29.750000000000000 1.9171111435913062	-110.75000000000000 29.750000000000000 1.8387382682134401	-110.75000000000000 29.750000000000000 1.9639407358283127	-110.75000000000000 29.750000000000000 1.9383953332541977	-110.75000000000000 29.750000000000000 1.8489620830458200	-110.75000000000000 29.750000000000000 1.8683068633354067	-110.75000000000000 29.750000000000000 1.9748495199541130	-110.75000000000000 29.750000000000000 2.1606981802497502	-110.75000000000000 29.750000000000000 2.2490168574528564	-110.75000000000000 29.750000000000000 2.2946830941985952	-110.75000000000000 29.750000000000000 2.3403074048024313	-110.75000000000000 29.750000000000000 2.4465375795719289	-110.75000000000000 29.750000000000000 3.2408378662745152	-110.75000000000000 29.750000000000000 3.4452303193202760	-110.75000000000000 29.750000000000000 3.6639074193268018	-110.75000000000000 29.750000000000000 2.9671602377624917
-110.25000000000000 29.750000000000000 0.31359058298024206	-110.25000000000000 29.750000000000000 0.29490778962149694	-110.25000000000000 29.750000000000000 0.29108082808201502	-110.25000000000000 29.750000000000000 0.28046926561008295	-110.25000000000000 29.750000000000000 0.24167054392445395	-110.25000000000000 29.750000000000000 0.21971243840650490	-110.25000000000000 29.750000000000000 0.24103969054272481	-110.25000000000000 29.750000000000000 0.25834729302352455	-110.25000000000000 29.750000000000000 0.17272391021458144	-110.25000000000000 29.750000000000000 0.18761630396517567	-110.25000000000000 29.750000000000000 0.32586373569734156	-110.25000000000000 29.750000000000000 0.26563751687422454	-110.25000000000000 29.750000000000000 0.32792218048249205	-110.25000000000000 29.750000000000000 0.37078913603455055	-110.25000000000000 29.750000000000000 0.39932768626414572	-110.25000000000000 29.750000000000000 0.46233901081451118	-110.25000000000000 29.750000000000000 0.51993323484964504	-110.25000000000000 29.750000000000000 0.53369000519577292	-110.25000000000000 29.750000000000000 0.49003378650253593	-110.25000000000000 29.750000000000000 0.51060402953865069	-110.25000000000000 29.750000000000000 0.62161176451709910	-110.25000000000000 29.750000000000000 0.57972071594657437	-110.25000000000000 29.750000000000000 0.56166986494116744	-110.25000000000000 29.750000000000000 0.65115316875755958	-110.25000000000000 29.750000000000000 0.63403150180656587	-110.25000000000000 29.750000000000000 0.64980272479528689	-110.25000000000000 29.750000000000000 0.59630709181563646	-110.25000000000000 29.750000000000000 0.50808677027700755	-110.25000000000000 29.750000000000000 0.51670880665639407	-110.25000000000000 29.750000000000000 0.47684316941615362	-110.25000000000000 29.750000000000000 0.60823156563835279	-110.25000000000000 29.750000000000000 0.82424390303222017	-110.25000000000000 29.750000000000000 0.95047302123072952	-110.25000000000000 29.750000000000000 1.1619638739173712	-110.25000000000000 29.750000000000000 1.5124085959163003	-110.25000000000000 29.750000000000000 1.8535135109118110	-110.25000000000000 29.750000000000000 1.7675032999992522	-110.25000000000000 29.750000000000000 1.6428067135677515	-110.25000000000000 29.750000000000000 2.0076488512681849	-110.25000000000000 29.750000000000000 1.8158087776620329	-110.25000000000000 29.750000000000000 2.0388566303929028	-110.25000000000000 29.750000000000000 2.6147383408111944	-110.25000000000000 29.750000000000000 2.5767860615174314	-110.25000000000000 29.750000000000000 2.5701678848759806	-110.25000000000000 29.750000000000000 3.0377139629916465	-110.25000000000000 29.750000000000000 3.0797988179685145	-110.25000000000000 29.750000000000000 3.0375688635669200	-110.25000000000000 29.750000000000000 3.2933660000667722	-110.25000000000000 29.750000000000000 2.7246608919300748	-110.25000000000000 29.750000000000000 3.0728089668940486
-109.75000000000000 29.750000000000000 0.23711905550250820	-109.75000000000000 29.750000000000000 0.22995743948682171	-109.75000000000000 29.750000000000000 0.29493544039126118	-109.75000000000000 29.750000000000000 0.28506715321271808	-109.75000000000000 29.750000000000000 0.23430320430831322	-109.75000000000000 29.750000000000000 0.30797736071485105	-109.75000000000000 29.750000000000000 0.28448640867256075	-109.75000000000000 29.750000000000000 0.29812921067776887	-109.75000000000000 29.750000000000000 0.22484278708720601	-109.75000000000000 29.750000000000000 0.13995000939970703	-109.75000000000000 29.750000000000000 0.19334742385155598	-109.75000000000000 29.750000000000000 0.20751553369216053	-109.75000000000000 29.750000000000000 0.22902813708195083	-109.75000000000000 29.750000000000000 0.25863669469203482	-109.75000000000000 29.750000000000000 0.26600129101520914	-109.75000000000000 29.750000000000000 0.24459835455345438	-109.75000000000000 29.750000000000000 0.28337576969208961	-109.75000000000000 29.750000000000000 0.26329242264032426	-109.75000000000000 29.750000000000000 0.31435771229060189	-109.75000000000000 29.750000000000000 0.36842142803042183	-109.75000000000000 29.750000000000000 0.36281303954360677	-109.75000000000000 29.750000000000000 0.41573348862550580	-109.75000000000000 29.750000000000000 0.46019080178721389	-109.75000000000000 29.750000000000000 0.44540417427550505	-109.75000000000000 29.750000000000000 0.47574870151263765	-109.75000000000000 29.750000000000000 0.47791835737922472	-109.75000000000000 29.750000000000000 0.44547423086217047	-109.75000000000000 29.750000000000000 0.46384829621499657	-109.75000000000000 29.750000000000000 0.48519589466519575	-109.75000000000000 29.750000000000000 0.50158450191537940	-109.75000000000000 29.750000000000000 0.53571780692221960	-109.75000000000000 29.750000000000000 0.50855229953803360	-109.75000000000000 29.750000000000000 0.69155591558886764	-109.75000000000000 29.750000000000000 0.70665692214569475	-109.75000000000000 29.750000000000000 1.1326366230930749	-109.75000000000000 29.750000000000000 1.2952498826442700	-109.75000000000000 29.750000000000000 1.2122982811997893	-109.75000000000000 29.750000000000000 1.4794806605676860	-109.75000000000000 29.750000000000000 1.6059771494783253	-109.75000000000000 29.750000000000000 1.5752759421991953	-109.75000000000000 29.750000000000000 2.3330584455380876	-109.75000000000000 29.750000000000000 2.4543747232052127	-109.75000000000000 29.750000000000000 2.8635088267542326	-109.75000000000000 29.750000000000000 2.8114657649664703	-109.75000000000000 29.750000000000000 3.3192186562739265	-109.75000000000000 29.750000000000000 3.3262881648291178	-109.75000000000000 29.750000000000000 3.5822432825762474	-109.75000000000000 29.750000000000000 3.5429626633159295	-109.75000000000000 29.750000000000000 2.4286609876066496	-109.75000000000000 29.750000000000000 2.5384278623305478
-109.25000000000000 29.750000000000000 0.48176342213821671	-109.25000000000000 29.750000000000000 0.48181914043491109	-109.25000000000000 29.750000000000000 0.55146357882370944	-109.25000000000000 29.750000000000000 0.47006825940525426	-109.25000000000000 29.750000000000000 0.45466535377653422	-109.25000000000000 29.750000000000000 0.48086242813913260	-109.25000000000000 29.750000000000000 0.52439960073278502	-109.25000000000000 29.750000000000000 0.50878406373224405	-109.25000000000000 29.750000000000000 0.34699908323731882	-109.25000000000000 29.750000000000000 0.38171270549936259	-109.25000000000000 29.750000000000000 0.27534892319186749	-109.25000000000000 29.750000000000000 0.24025220105128137	-109.25000000000000 29.750000000000000 0.29468157766967223	-109.25000000000000 29.750000000000000 0.28441754759497379	-109.25000000000000 29.750000000000000 0.28479383575811135	-109.25000000000000 29.750000000000000 0.23537874313067522	-109.25000000000000 29.750000000000000 0.24716116483505246	-109.25000000000000 29.750000000000000 0.22171424157370687	-109.25000000000000 29.750000000000000 0.23854224559292081	-109.25000000000000 29.750000000000000 0.21862603362285182	-109.25000000000000 29.750000000000000 0.25139986965217520	-109.25000000000000 29.750000000000000 0.25469716024479766	-109.25000000000000 29.750000000000000 0.28718683545606949	-109.25000000000000 29.750000000000000 0.32502756866029897	-109.25000000000000 29.750000000000000 0.35929347381459914	-109.25000000000000 29.750000000000000 0.31956031898030413	-109.25000000000000 29.750000000000000 0.33028574861120691	-109.25000000000000 29.750000000000000 0.32244468139180193	-109.25000000000000 29.750000000000000 0.34799692135231769	-109.25000000000000 29.750000000000000 0.40543420138214115	-109.25000000000000 29.750000000000000 0.41433672056079851	-109.25000000000000 29.750000000000000 0.41298388196463420	-109.25000000000000 29.750000000000000 0.47347616447841506	-109.25000000000000 29.750000000000000 0.46222520682901336	-109.25000000000000 29.750000000000000 0.65982118225631059	-109.25000000000000 29.750000000000000 0.72477462994617203	-109.25000000000000 29.750000000000000 1.0706462629983293	-109.25000000000000 29.750000000000000 1.0711006219629580	-109.25000000000000 29.750000000000000 1.1821485370700253	-109.25000000000000 29.750000000000000 1.3655088010608620	-109.25000000000000 29.750000000000000 1.4793632129113592	-109.25000000000000 29.750000000000000 2.0384077054176020	-109.25000000000000 29.750000000000000 2.6253307253679221	-109.25000000000000 29.750000000000000 2.5557012610712864	-109.25000000000000 29.750000000000000 3.0338376929274378	-109.25000000000000 29.750000000000000 3.1752976255777665	-109.25000000000000 29.750000000000000 3.4655089907891901	-109.25000000000000 29.750000000000000 3.3534765207162223	-109.25000000000000 29.750000000000000 2.9503720898211716	-109.25000000000000 29.750000000000000 3.2707186736300748
-108.75000000000000 29.750000000000000 1.0896977831115060	-108.75000000000000 29.750000000000000 0.99108852291849114	-108.75000000000000 29.750000000000000 0.98442346471218645	-108.75000000000000 29.750000000000000 0.85125285734416467	-108.75000000000000 29.750000000000000 0.82212960906217114	-108.75000000000000 29.750000000000000 0.78064333835169297	-108.75000000000000 29.750000000000000 0.75819895759084144	-108.75000000000000 29.750000000000000 0.90806190532805187	-108.75000000000000 29.750000000000000 0.90654667440041004	-108.75000000000000 29.750000000000000 0.84248614901637853	-108.75000000000000 29.750000000000000 0.84315315740421348	-108.75000000000000 29.750000000000000 0.79310929038711131	-108.75000000000000 29.750000000000000 0.69027547012066204	-108.75000000000000 29.750000000000000 0.52903934787940232	-108.75000000000000 29.750000000000000 0.61206078725974933	-108.75000000000000 29.750000000000000 0.61672652257511584	-108.75000000000000 29.750000000000000 0.49577437324640483	-108.75000000000000 29.750000000000000 0.46593708414201107	-108.75000000000000 29.750000000000000 0.41348964406005240	-108.75000000000000 29.750000000000000 0.34305880871883282	-108.75000000000000 29.750000000000000 0.30291750116067895	-108.75000000000000 29.750000000000000 0.26417524715126661	-108.75000000000000 29.750000000000000 0.27264508537605747	-108.75000000000000 29.750000000000000 0.27046450548497053	-108.75000000000000 29.750000000000000 0.29366251009035366	-108.75000000000000 29.750000000000000 0.22976541807146800	-108.75000000000000 29.750000000000000 0.24202623925768785	-108.75000000000000 29.750000000000000 0.26235602994490359	-108.75000000000000 29.750000000000000 0.28720805912499253	-108.75000000000000 29.750000000000000 0.33580605127796415	-108.75000000000000 29.750000000000000 0.32950748791144852	-108.75000000000000 29.750000000000000 0.34159870247185325	-108.75000000000000 29.750000000000000 0.32279450755116323	-108.75000000000000 29.750000000000000 0.34299934628579404	-108.75000000000000 29.750000000000000 0.47995188927875410	-108.75000000000000 29.750000000000000 0.54378886432602369	-108.75000000000000 29.750000000000000 0.62428015544936410	-108.75000000000000 29.750000000000000 0.70098744413986613	-108.75000000000000 29.750000000000000 0.73345585786660072	-108.75000000000000 29.750000000000000 0.72421626118677485	-108.75000000000000 29.750000000000000 0.78536936514790634	-108.75000000000000 29.750000000000000 0.92171272268797466	-108.75000000000000 29.750000000000000 1.0654276168894314	-108.75000000000000 29.750000000000000 1.2020527934338776	-108.75000000000000 29.750000000000000 1.2652525230854244	-108.75000000000000 29.750000000000000 1.5197032856266097	-108.75000000000000 29.750000000000000 1.7809170558938987	-108.75000000000000 29.750000000000000 2.3922367558936242	-108.75000000000000 29.750000000000000 2.1769965120367072	-108.75000000000000 29.750000000000000 2.4405484641382773
-108.25000000000000 29.750000000000000 1.3365994650316209	-108.25000000000000 29.750000000000000 1.2937153794998646	-108.25000000000000 29.750000000000000 1.3311386225573865	-108.25000000000000 29.750000000000000 1.1803997695340729	-108.25000000000000 29.750000000000000 1.0323602431850458	-108.25000000000000 29.750000000000000 1.1267910874127123	-108.25000000000000 29.750000000000000 0.95810192660146398	-108.25000000000000 29.750000000000000 1.0581835324202773	-108.25000000000000 29.750000000000000 1.2509847086777215	-108.25000000000000 29.750000000000000 1.2131994945812807	-108.25000000000000 29.750000000000000 1.1475326143108815	-108.25000000000000 29.750000000000000 1.1048063070668579	-108.25000000000000 29.750000000000000 1.0890608113383413	-108.25000000000000 29.750000000000000 1.0334785078264552	-108.25000000000000 29.750000000000000 1.0014221515943447	-108.25000000000000 29.750000000000000 1.0105327590853173	-108.25000000000000 29.750000000000000 1.0653990527672579	-108.25000000000000 29.750000000000000 0.82266307822259466	-108.25000000000000 29.750000000000000 0.91723479335905844	-108.25000000000000 29.750000000000000 0.91524090573889738	-108.25000000000000 29.750000000000000 0.92670517844331846	-108.25000000000000 29.750000000000000 0.59849085618744668	-108.25000000000000 29.750000000000000 0.55189093386210020	-108.25000000000000 29.750000000000000 0.49134356726590972	-108.25000000000000 29.750000000000000 0.45664924514769345	-108.25000000000000 29.750000000000000 0.43898358166444762	-108.25000000000000 29.750000000000000 0.42829301575911866	-108.25000000000000 29.750000000000000 0.41267487373133094	-108.25000000000000 29.750000000000000 0.40357174805120155	-108.25000000000000 29.750000000000000 0.41613391619602480	-108.25000000000000 29.750000000000000 0.44961242185665945	-108.25000000000000 29.750000000000000 0.38241353846663567	-108.25000000000000 29.750000000000000 0.36612949731372607	-108.25000000000000 29.750000000000000 0.40019308714876528	-108.25000000000000 29.750000000000000 0.38843559373406805	-108.25000000000000 29.750000000000000 0.52827298383550947	-108.25000000000000 29.750000000000000 0.58478688776993748	-108.25000000000000 29.750000000000000 0.50800710128175808	-108.25000000000000 29.750000000000000 0.66406396791560796	-108.25000000000000 29.750000000000000 0.61614469283351792	-108.25000000000000 29.750000000000000 0.90294898966544701	-108.25000000000000 29.750000000000000 0.75986823287662852	-108.25000000000000 29.750000000000000 1.2755281322390859	-108.25000000000000 29.750000000000000 1.4457080968014244	-108.25000000000000 29.750000000000000 1.3901194443253899	-108.25000000000000 29.750000000000000 1.5894084952940348	-108.25000000000000 29.750000000000000 1.8729534713322513	-108.25000000000000 29.750000000000000 1.8223319900154304	-108.25000000000000 29.750000000000000 1.8366609164290661	-108.25000000000000 29.750000000000000 1.9346102822170421
-107.75000000000000 29.750000000000000 1.2980200327071032	-107.75000000000000 29.750000000000000 1.1025126702158026	-107.75000000000000 29.750000000000000 1.1600945667685740	-107.75000000000000 29.750000000000000 0.93684529587474086	-107.75000000000000 29.750000000000000 0.82075799401882887	-107.75000000000000 29.750000000000000 0.72575999136461944	-107.75000000000000 29.750000000000000 0.56368142128758270	-107.75000000000000 29.750000000000000 0.93464299337412027	-107.75000000000000 29.750000000000000 1.0629160499238206	-107.75000000000000 29.750000000000000 1.0028970387016523	-107.75000000000000 29.750000000000000 0.86105504401932020	-107.75000000000000 29.750000000000000 0.89030415004917185	-107.75000000000000 29.750000000000000 1.2335711041929664	-107.75000000000000 29.750000000000000 1.1857411974163479	-107.75000000000000 29.750000000000000 0.86489864436692609	-107.75000000000000 29.750000000000000 1.1308292020661530	-107.75000000000000 29.750000000000000 0.98934295414146722	-107.75000000000000 29.750000000000000 1.2627849214593183	-107.75000000000000 29.750000000000000 0.91822369577982543	-107.75000000000000 29.750000000000000 0.99088015292738962	-107.75000000000000 29.750000000000000 0.97195249025916231	-107.75000000000000 29.750000000000000 0.96277365181161167	-107.75000000000000 29.750000000000000 0.93973479527817616	-107.75000000000000 29.750000000000000 1.0278751503040626	-107.75000000000000 29.750000000000000 0.77823342002899720	-107.75000000000000 29.750000000000000 0.80634378391575623	-107.75000000000000 29.750000000000000 1.0851242398808101	-107.75000000000000 29.750000000000000 0.80896295240046368	-107.75000000000000 29.750000000000000 1.1046722866565604	-107.75000000000000 29.750000000000000 1.0465895445670539	-107.75000000000000 29.750000000000000 0.95899199422880088	-107.75000000000000 29.750000000000000 0.75776680373072958	-107.75000000000000 29.750000000000000 0.73479102545324559	-107.75000000000000 29.750000000000000 0.67121235420548619	-107.75000000000000 29.750000000000000 0.81347239776351032	-107.75000000000000 29.750000000000000 0.90304252130908025	-107.75000000000000 29.750000000000000 0.83182833356135499	-107.75000000000000 29.750000000000000 0.89288318083704499	-107.75000000000000 29.750000000000000 0.91574133504744759	-107.75000000000000 29.750000000000000 1.0361929328516901	-107.75000000000000 29.750000000000000 1.1998173419153602	-107.75000000000000 29.750000000000000 1.6616862161348724	-107.75000000000000 29.750000000000000 1.6360367960931390	-107.75000000000000 29.750000000000000 1.5573094296067760	-107.75000000000000 29.750000000000000 1.7598067840783047	-107.75000000000000 29.750000000000000 2.2911718794936720	-107.75000000000000 29.750000000000000 2.2430052088915695	-107.75000000000000 29.750000000000000 2.1039715583159015	-107.75000000000000 29.750000000000000 1.6955132578702146	-107.75000000000000 29.750000000000000 2.3291115992358336
-107.25000000000000 29.750000000000000 1.0793734399729413	-107.25000000000000 29.750000000000000 0.88443347284876161	-107.25000000000000 29.750000000000000 0.70435029487175382	-107.25000000000000 29.750000000000000 0.72389289232782206	-107.25000000000000 29.750000000000000 0.52278590160172123	-107.25000000000000 29.750000000000000 0.44865018925614941	-107.25000000000000 29.750000000000000 0.46552893439557075	-107.25000000000000 29.750000000000000 0.59662481527007505	-107.25000000000000 29.750000000000000 0.70847944616803293	-107.25000000000000 29.750000000000000 0.66040023663901959	-107.25000000000000 29.750000000000000 0.62094167356069396	-107.25000000000000 29.750000000000000 0.70135615002818408	-107.25000000000000 29.750000000000000 0.70951519045486167	-107.25000000000000 29.750000000000000 1.0628756908323709	-107.25000000000000 29.750000000000000 0.77346571345832238	-107.25000000000000 29.750000000000000 1.0130856602590796	-107.25000000000000 29.750000000000000 0.95283165792582580	-107.25000000000000 29.750000000000000 0.93596899156380065	-107.25000000000000 29.750000000000000 0.94544990661987605	-107.25000000000000 29.750000000000000 0.93583961158330797	-107.25000000000000 29.750000000000000 0.88917048382000086	-107.25000000000000 29.750000000000000 1.4462549711960180	-107.25000000000000 29.750000000000000 1.4982097317125771	-107.25000000000000 29.750000000000000 1.2514452491608321	-107.25000000000000 29.750000000000000 1.1703772960812258	-107.25000000000000 29.750000000000000 1.1743609992996060	-107.25000000000000 29.750000000000000 1.2001203902454136	-107.25000000000000 29.750000000000000 0.94987950281185174	-107.25000000000000 29.750000000000000 1.3292118952567977	-107.25000000000000 29.750000000000000 0.88057864667683461	-107.25000000000000 29.750000000000000 2.1067633357032363	-107.25000000000000 29.750000000000000 1.6826051549508578	-107.25000000000000 29.750000000000000 1.0091041907962741	-107.25000000000000 29.750000000000000 0.95543846923970444	-107.25000000000000 29.750000000000000 1.0812708237391986	-107.25000000000000 29.750000000000000 1.1991609178945579	-107.25000000000000 29.750000000000000 1.3914804754921803	-107.25000000000000 29.750000000000000 1.4784705798698572	-107.25000000000000 29.750000000000000 1.1635219679771929	-107.25000000000000 29.750000000000000 1.7144411487603231	-107.25000000000000 29.750000000000000 1.9053695229212813	-107.25000000000000 29.750000000000000 2.2242429653506584	-107.25000000000000 29.750000000000000 2.4231395503254887	-107.25000000000000 29.750000000000000 2.8041462894949407	-107.25000000000000 29.750000000000000 2.8567784934213694	-107.25000000000000 29.750000000000000 2.1985561735632513	-107.25000000000000 29.750000000000000 2.8153095907938037	-107.25000000000000 29.750000000000000 2.5368832766393510	-107.25000000000000 29.750000000000000 2.9663808781265457	-107.25000000000000 29.750000000000000 2.0935172752333515
[truncated: 1,162 more rows]
[truncated: 23 more columns]
