# Supplementary material for: Geodynamic evolution of southwestern North America since the Late Eocene
Source: Nat Commun. 2019 Nov 18;10:5213. doi: 10.1038/s41467-019-12950-8 (PMC6861285; doi:10.1038/s41467-019-12950-8)
Supplement: Supplementary file 23 — Supplementary Data 20 [file 41467_2019_12950_MOESM23_ESM.xlsx]

## Sheet: Sheet1
Data for 0.0 Ma	0.5 Ma	1.0 Ma	1.5 Ma	2.0 Ma	2.5 Ma	3.0 Ma	3.5 Ma	4.0 Ma	4.5 Ma	5.0 Ma	5.5 Ma	6.0 Ma	6.5 Ma	7.0 Ma	7.5 Ma	8.0 Ma	8.5 Ma	9.0 Ma	9.5 Ma	10.0 Ma	10.5 Ma	11.0 Ma	11.5 Ma	12.0 Ma	12.5 Ma	13.0 Ma	13.5 Ma	14.0 Ma	14.5 Ma	15.0 Ma	15.5 Ma	16.0 Ma	16.5 Ma	17.0 Ma	17.5 Ma	18.0 Ma	18.5 Ma	19.0 Ma	19.5 Ma	20.0 Ma	20.5 Ma	21.0 Ma	21.5 Ma	22.0 Ma	22.5 Ma	23.0 Ma	23.5 Ma	24.0 Ma	24.5 Ma
234.000000 28.5000000 0.00000000 0.00000000 0 0 0	234.000000 28.5000000 0.00000000 0.00000000 0 0 0	234.000000 28.5000000 0.00000000 0.00000000 0 0 0	234.000000 28.5000000 0.00000000 0.00000000 0 0 0	234.000000 28.5000000 0.00000000 0.00000000 0 0 0	234.000000 28.5000000 0.00000000 0.00000000 0 0 0	234.000000 28.5000000 0.00000000 0.00000000 0 0 0	234.000000 28.5000000 0.00000000 0.00000000 0 0 0	234.000000 28.5000000 0.00000000 0.00000000 0 0 0	234.000000 28.5000000 0.00000000 0.00000000 0 0 0	234.000000 28.5000000 0.00000000 0.00000000 0 0 0	234.000000 28.5000000 0.00000000 0.00000000 0 0 0	234.000000 28.5000000 0.00000000 0.00000000 0 0 0	234.000000 28.5000000 0.00000000 0.00000000 0 0 0	234.000000 28.5000000 0.00000000 0.00000000 0 0 0	234.000000 28.5000000 0.00000000 0.00000000 0 0 0	234.000000 28.5000000 0.00000000 0.00000000 0 0 0	234.000000 28.5000000 0.00000000 0.00000000 0 0 0	234.000000 28.5000000 0.00000000 0.00000000 0 0 0	234.000000 28.5000000 0.00000000 0.00000000 0 0 0	234.000000 28.5000000 0.00000000 0.00000000 0 0 0	234.000000 28.5000000 0.00000000 0.00000000 0 0 0	234.000000 28.5000000 0.00000000 0.00000000 0 0 0	234.000000 28.5000000 0.00000000 0.00000000 0 0 0	234.000000 28.5000000 0.00000000 0.00000000 0 0 0	234.000000 28.5000000 0.00000000 0.00000000 0 0 0	234.000000 28.5000000 0.00000000 0.00000000 0 0 0	234.000000 28.5000000 0.00000000 0.00000000 0 0 0	234.000000 28.5000000 0.00000000 0.00000000 0 0 0	234.000000 28.5000000 0.00000000 0.00000000 0 0 0	234.000000 28.5000000 0.00000000 0.00000000 0 0 0	234.000000 28.5000000 0.00000000 0.00000000 0 0 0	234.000000 28.5000000 0.00000000 0.00000000 0 0 0	234.000000 28.5000000 0.00000000 0.00000000 0 0 0	234.000000 28.5000000 0.00000000 0.00000000 0 0 0	234.000000 28.5000000 0.00000000 0.00000000 0 0 0	234.000000 28.5000000 0.00000000 0.00000000 0 0 0	234.000000 28.5000000 0.00000000 0.00000000 0 0 0	234.000000 28.5000000 0.00000000 0.00000000 0 0 0	234.000000 28.5000000 0.00000000 0.00000000 0 0 0	234.000000 28.5000000 0.00000000 0.00000000 0 0 0	234.000000 28.5000000 0.00000000 0.00000000 0 0 0	234.000000 28.5000000 0.00000000 0.00000000 0 0 0	234.000000 28.5000000 0.00000000 0.00000000 0 0 0	234.000000 28.5000000 0.00000000 0.00000000 0 0 0	234.000000 28.5000000 0.00000000 0.00000000 0 0 0	234.000000 28.5000000 0.00000000 0.00000000 0 0 0	234.000000 28.5000000 0.00000000 0.00000000 0 0 0	234.000000 28.5000000 0.00000000 0.00000000 0 0 0	234.000000 28.5000000 0.00000000 0.00000000 0 0 0
234.500000 28.5000000 0.00000000 0.00000000 0 0 0	234.500000 28.5000000 0.00000000 0.00000000 0 0 0	234.500000 28.5000000 0.00000000 0.00000000 0 0 0	234.500000 28.5000000 0.00000000 0.00000000 0 0 0	234.500000 28.5000000 0.00000000 0.00000000 0 0 0	234.500000 28.5000000 0.00000000 0.00000000 0 0 0	234.500000 28.5000000 0.00000000 0.00000000 0 0 0	234.500000 28.5000000 0.00000000 0.00000000 0 0 0	234.500000 28.5000000 0.00000000 0.00000000 0 0 0	234.500000 28.5000000 0.00000000 0.00000000 0 0 0	234.500000 28.5000000 0.00000000 0.00000000 0 0 0	234.500000 28.5000000 0.00000000 0.00000000 0 0 0	234.500000 28.5000000 0.00000000 0.00000000 0 0 0	234.500000 28.5000000 0.00000000 0.00000000 0 0 0	234.500000 28.5000000 0.00000000 0.00000000 0 0 0	234.500000 28.5000000 0.00000000 0.00000000 0 0 0	234.500000 28.5000000 0.00000000 0.00000000 0 0 0	234.500000 28.5000000 0.00000000 0.00000000 0 0 0	234.500000 28.5000000 0.00000000 0.00000000 0 0 0	234.500000 28.5000000 0.00000000 0.00000000 0 0 0	234.500000 28.5000000 0.00000000 0.00000000 0 0 0	234.500000 28.5000000 0.00000000 0.00000000 0 0 0	234.500000 28.5000000 0.00000000 0.00000000 0 0 0	234.500000 28.5000000 0.00000000 0.00000000 0 0 0	234.500000 28.5000000 0.00000000 0.00000000 0 0 0	234.500000 28.5000000 0.00000000 0.00000000 0 0 0	234.500000 28.5000000 0.00000000 0.00000000 0 0 0	234.500000 28.5000000 0.00000000 0.00000000 0 0 0	234.500000 28.5000000 0.00000000 0.00000000 0 0 0	234.500000 28.5000000 0.00000000 0.00000000 0 0 0	234.500000 28.5000000 0.00000000 0.00000000 0 0 0	234.500000 28.5000000 0.00000000 0.00000000 0 0 0	234.500000 28.5000000 0.00000000 0.00000000 0 0 0	234.500000 28.5000000 0.00000000 0.00000000 0 0 0	234.500000 28.5000000 0.00000000 0.00000000 0 0 0	234.500000 28.5000000 0.00000000 0.00000000 0 0 0	234.500000 28.5000000 0.00000000 0.00000000 0 0 0	234.500000 28.5000000 0.00000000 0.00000000 0 0 0	234.500000 28.5000000 0.00000000 0.00000000 0 0 0	234.500000 28.5000000 0.00000000 0.00000000 0 0 0	234.500000 28.5000000 0.00000000 0.00000000 0 0 0	234.500000 28.5000000 0.00000000 0.00000000 0 0 0	234.500000 28.5000000 0.00000000 0.00000000 0 0 0	234.500000 28.5000000 0.00000000 0.00000000 0 0 0	234.500000 28.5000000 0.00000000 0.00000000 0 0 0	234.500000 28.5000000 0.00000000 0.00000000 0 0 0	234.500000 28.5000000 0.00000000 0.00000000 0 0 0	234.500000 28.5000000 0.00000000 0.00000000 0 0 0	234.500000 28.5000000 0.00000000 0.00000000 0 0 0	234.500000 28.5000000 0.00000000 0.00000000 0 0 0
235.000000 28.5000000 0.00000000 0.00000000 0 0 0	235.000000 28.5000000 0.00000000 0.00000000 0 0 0	235.000000 28.5000000 0.00000000 0.00000000 0 0 0	235.000000 28.5000000 0.00000000 0.00000000 0 0 0	235.000000 28.5000000 0.00000000 0.00000000 0 0 0	235.000000 28.5000000 0.00000000 0.00000000 0 0 0	235.000000 28.5000000 0.00000000 0.00000000 0 0 0	235.000000 28.5000000 0.00000000 0.00000000 0 0 0	235.000000 28.5000000 0.00000000 0.00000000 0 0 0	235.000000 28.5000000 0.00000000 0.00000000 0 0 0	235.000000 28.5000000 0.00000000 0.00000000 0 0 0	235.000000 28.5000000 0.00000000 0.00000000 0 0 0	235.000000 28.5000000 0.00000000 0.00000000 0 0 0	235.000000 28.5000000 0.00000000 0.00000000 0 0 0	235.000000 28.5000000 0.00000000 0.00000000 0 0 0	235.000000 28.5000000 0.00000000 0.00000000 0 0 0	235.000000 28.5000000 0.00000000 0.00000000 0 0 0	235.000000 28.5000000 0.00000000 0.00000000 0 0 0	235.000000 28.5000000 0.00000000 0.00000000 0 0 0	235.000000 28.5000000 0.00000000 0.00000000 0 0 0	235.000000 28.5000000 0.00000000 0.00000000 0 0 0	235.000000 28.5000000 0.00000000 0.00000000 0 0 0	235.000000 28.5000000 0.00000000 0.00000000 0 0 0	235.000000 28.5000000 0.00000000 0.00000000 0 0 0	235.000000 28.5000000 0.00000000 0.00000000 0 0 0	235.000000 28.5000000 0.00000000 0.00000000 0 0 0	235.000000 28.5000000 0.00000000 0.00000000 0 0 0	235.000000 28.5000000 0.00000000 0.00000000 0 0 0	235.000000 28.5000000 0.00000000 0.00000000 0 0 0	235.000000 28.5000000 0.00000000 0.00000000 0 0 0	235.000000 28.5000000 0.00000000 0.00000000 0 0 0	235.000000 28.5000000 0.00000000 0.00000000 0 0 0	235.000000 28.5000000 0.00000000 0.00000000 0 0 0	235.000000 28.5000000 0.00000000 0.00000000 0 0 0	235.000000 28.5000000 0.00000000 0.00000000 0 0 0	235.000000 28.5000000 0.00000000 0.00000000 0 0 0	235.000000 28.5000000 0.00000000 0.00000000 0 0 0	235.000000 28.5000000 0.00000000 0.00000000 0 0 0	235.000000 28.5000000 0.00000000 0.00000000 0 0 0	235.000000 28.5000000 0.00000000 0.00000000 0 0 0	235.000000 28.5000000 0.00000000 0.00000000 0 0 0	235.000000 28.5000000 0.00000000 0.00000000 0 0 0	235.000000 28.5000000 0.00000000 0.00000000 0 0 0	235.000000 28.5000000 0.00000000 0.00000000 0 0 0	235.000000 28.5000000 0.00000000 0.00000000 0 0 0	235.000000 28.5000000 0.00000000 0.00000000 0 0 0	235.000000 28.5000000 0.00000000 0.00000000 0 0 0	235.000000 28.5000000 0.00000000 0.00000000 0 0 0	235.000000 28.5000000 0.00000000 0.00000000 0 0 0	235.000000 28.5000000 0.00000000 0.00000000 0 0 0
235.500000 28.5000000 0.00000000 0.00000000 0 0 0	235.500000 28.5000000 0.00000000 0.00000000 0 0 0	235.500000 28.5000000 0.00000000 0.00000000 0 0 0	235.500000 28.5000000 0.00000000 0.00000000 0 0 0	235.500000 28.5000000 0.00000000 0.00000000 0 0 0	235.500000 28.5000000 0.00000000 0.00000000 0 0 0	235.500000 28.5000000 0.00000000 0.00000000 0 0 0	235.500000 28.5000000 0.00000000 0.00000000 0 0 0	235.500000 28.5000000 0.00000000 0.00000000 0 0 0	235.500000 28.5000000 0.00000000 0.00000000 0 0 0	235.500000 28.5000000 0.00000000 0.00000000 0 0 0	235.500000 28.5000000 0.00000000 0.00000000 0 0 0	235.500000 28.5000000 0.00000000 0.00000000 0 0 0	235.500000 28.5000000 0.00000000 0.00000000 0 0 0	235.500000 28.5000000 0.00000000 0.00000000 0 0 0	235.500000 28.5000000 0.00000000 0.00000000 0 0 0	235.500000 28.5000000 0.00000000 0.00000000 0 0 0	235.500000 28.5000000 0.00000000 0.00000000 0 0 0	235.500000 28.5000000 0.00000000 0.00000000 0 0 0	235.500000 28.5000000 0.00000000 0.00000000 0 0 0	235.500000 28.5000000 0.00000000 0.00000000 0 0 0	235.500000 28.5000000 0.00000000 0.00000000 0 0 0	235.500000 28.5000000 0.00000000 0.00000000 0 0 0	235.500000 28.5000000 0.00000000 0.00000000 0 0 0	235.500000 28.5000000 0.00000000 0.00000000 0 0 0	235.500000 28.5000000 0.00000000 0.00000000 0 0 0	235.500000 28.5000000 0.00000000 0.00000000 0 0 0	235.500000 28.5000000 0.00000000 0.00000000 0 0 0	235.500000 28.5000000 0.00000000 0.00000000 0 0 0	235.500000 28.5000000 0.00000000 0.00000000 0 0 0	235.500000 28.5000000 0.00000000 0.00000000 0 0 0	235.500000 28.5000000 0.00000000 0.00000000 0 0 0	235.500000 28.5000000 0.00000000 0.00000000 0 0 0	235.500000 28.5000000 0.00000000 0.00000000 0 0 0	235.500000 28.5000000 0.00000000 0.00000000 0 0 0	235.500000 28.5000000 0.00000000 0.00000000 0 0 0	235.500000 28.5000000 0.00000000 0.00000000 0 0 0	235.500000 28.5000000 0.00000000 0.00000000 0 0 0	235.500000 28.5000000 0.00000000 0.00000000 0 0 0	235.500000 28.5000000 0.00000000 0.00000000 0 0 0	235.500000 28.5000000 0.00000000 0.00000000 0 0 0	235.500000 28.5000000 0.00000000 0.00000000 0 0 0	235.500000 28.5000000 0.00000000 0.00000000 0 0 0	235.500000 28.5000000 0.00000000 0.00000000 0 0 0	235.500000 28.5000000 0.00000000 0.00000000 0 0 0	235.500000 28.5000000 0.00000000 0.00000000 0 0 0	235.500000 28.5000000 0.00000000 0.00000000 0 0 0	235.500000 28.5000000 0.00000000 0.00000000 0 0 0	235.500000 28.5000000 0.00000000 0.00000000 0 0 0	235.500000 28.5000000 0.00000000 0.00000000 0 0 0
236.000000 28.5000000 0.00000000 0.00000000 0 0 0	236.000000 28.5000000 0.00000000 0.00000000 0 0 0	236.000000 28.5000000 0.00000000 0.00000000 0 0 0	236.000000 28.5000000 0.00000000 0.00000000 0 0 0	236.000000 28.5000000 0.00000000 0.00000000 0 0 0	236.000000 28.5000000 0.00000000 0.00000000 0 0 0	236.000000 28.5000000 0.00000000 0.00000000 0 0 0	236.000000 28.5000000 0.00000000 0.00000000 0 0 0	236.000000 28.5000000 0.00000000 0.00000000 0 0 0	236.000000 28.5000000 0.00000000 0.00000000 0 0 0	236.000000 28.5000000 0.00000000 0.00000000 0 0 0	236.000000 28.5000000 0.00000000 0.00000000 0 0 0	236.000000 28.5000000 0.00000000 0.00000000 0 0 0	236.000000 28.5000000 0.00000000 0.00000000 0 0 0	236.000000 28.5000000 0.00000000 0.00000000 0 0 0	236.000000 28.5000000 0.00000000 0.00000000 0 0 0	236.000000 28.5000000 0.00000000 0.00000000 0 0 0	236.000000 28.5000000 0.00000000 0.00000000 0 0 0	236.000000 28.5000000 0.00000000 0.00000000 0 0 0	236.000000 28.5000000 0.00000000 0.00000000 0 0 0	236.000000 28.5000000 0.00000000 0.00000000 0 0 0	236.000000 28.5000000 0.00000000 0.00000000 0 0 0	236.000000 28.5000000 0.00000000 0.00000000 0 0 0	236.000000 28.5000000 0.00000000 0.00000000 0 0 0	236.000000 28.5000000 0.00000000 0.00000000 0 0 0	236.000000 28.5000000 0.00000000 0.00000000 0 0 0	236.000000 28.5000000 0.00000000 0.00000000 0 0 0	236.000000 28.5000000 0.00000000 0.00000000 0 0 0	236.000000 28.5000000 0.00000000 0.00000000 0 0 0	236.000000 28.5000000 0.00000000 0.00000000 0 0 0	236.000000 28.5000000 0.00000000 0.00000000 0 0 0	236.000000 28.5000000 0.00000000 0.00000000 0 0 0	236.000000 28.5000000 0.00000000 0.00000000 0 0 0	236.000000 28.5000000 0.00000000 0.00000000 0 0 0	236.000000 28.5000000 0.00000000 0.00000000 0 0 0	236.000000 28.5000000 0.00000000 0.00000000 0 0 0	236.000000 28.5000000 0.00000000 0.00000000 0 0 0	236.000000 28.5000000 0.00000000 0.00000000 0 0 0	236.000000 28.5000000 0.00000000 0.00000000 0 0 0	236.000000 28.5000000 0.00000000 0.00000000 0 0 0	236.000000 28.5000000 0.00000000 0.00000000 0 0 0	236.000000 28.5000000 0.00000000 0.00000000 0 0 0	236.000000 28.5000000 0.00000000 0.00000000 0 0 0	236.000000 28.5000000 0.00000000 0.00000000 0 0 0	236.000000 28.5000000 0.00000000 0.00000000 0 0 0	236.000000 28.5000000 0.00000000 0.00000000 0 0 0	236.000000 28.5000000 0.00000000 0.00000000 0 0 0	236.000000 28.5000000 0.00000000 0.00000000 0 0 0	236.000000 28.5000000 0.00000000 0.00000000 0 0 0	236.000000 28.5000000 0.00000000 0.00000000 0 0 0
236.500000 28.5000000 0.00000000 0.00000000 0 0 0	236.500000 28.5000000 0.00000000 0.00000000 0 0 0	236.500000 28.5000000 0.00000000 0.00000000 0 0 0	236.500000 28.5000000 0.00000000 0.00000000 0 0 0	236.500000 28.5000000 0.00000000 0.00000000 0 0 0	236.500000 28.5000000 0.00000000 0.00000000 0 0 0	236.500000 28.5000000 0.00000000 0.00000000 0 0 0	236.500000 28.5000000 0.00000000 0.00000000 0 0 0	236.500000 28.5000000 0.00000000 0.00000000 0 0 0	236.500000 28.5000000 0.00000000 0.00000000 0 0 0	236.500000 28.5000000 0.00000000 0.00000000 0 0 0	236.500000 28.5000000 0.00000000 0.00000000 0 0 0	236.500000 28.5000000 0.00000000 0.00000000 0 0 0	236.500000 28.5000000 0.00000000 0.00000000 0 0 0	236.500000 28.5000000 0.00000000 0.00000000 0 0 0	236.500000 28.5000000 0.00000000 0.00000000 0 0 0	236.500000 28.5000000 0.00000000 0.00000000 0 0 0	236.500000 28.5000000 0.00000000 0.00000000 0 0 0	236.500000 28.5000000 0.00000000 0.00000000 0 0 0	236.500000 28.5000000 0.00000000 0.00000000 0 0 0	236.500000 28.5000000 0.00000000 0.00000000 0 0 0	236.500000 28.5000000 0.00000000 0.00000000 0 0 0	236.500000 28.5000000 0.00000000 0.00000000 0 0 0	236.500000 28.5000000 0.00000000 0.00000000 0 0 0	236.500000 28.5000000 0.00000000 0.00000000 0 0 0	236.500000 28.5000000 0.00000000 0.00000000 0 0 0	236.500000 28.5000000 0.00000000 0.00000000 0 0 0	236.500000 28.5000000 0.00000000 0.00000000 0 0 0	236.500000 28.5000000 0.00000000 0.00000000 0 0 0	236.500000 28.5000000 0.00000000 0.00000000 0 0 0	236.500000 28.5000000 0.00000000 0.00000000 0 0 0	236.500000 28.5000000 0.00000000 0.00000000 0 0 0	236.500000 28.5000000 0.00000000 0.00000000 0 0 0	236.500000 28.5000000 0.00000000 0.00000000 0 0 0	236.500000 28.5000000 0.00000000 0.00000000 0 0 0	236.500000 28.5000000 0.00000000 0.00000000 0 0 0	236.500000 28.5000000 0.00000000 0.00000000 0 0 0	236.500000 28.5000000 0.00000000 0.00000000 0 0 0	236.500000 28.5000000 0.00000000 0.00000000 0 0 0	236.500000 28.5000000 0.00000000 0.00000000 0 0 0	236.500000 28.5000000 0.00000000 0.00000000 0 0 0	236.500000 28.5000000 0.00000000 0.00000000 0 0 0	236.500000 28.5000000 0.00000000 0.00000000 0 0 0	236.500000 28.5000000 0.00000000 0.00000000 0 0 0	236.500000 28.5000000 0.00000000 0.00000000 0 0 0	236.500000 28.5000000 0.00000000 0.00000000 0 0 0	236.500000 28.5000000 0.00000000 0.00000000 0 0 0	236.500000 28.5000000 0.00000000 0.00000000 0 0 0	236.500000 28.5000000 0.00000000 0.00000000 0 0 0	236.500000 28.5000000 0.00000000 0.00000000 0 0 0
237.000000 28.5000000 0.00000000 0.00000000 0 0 0	237.000000 28.5000000 0.00000000 0.00000000 0 0 0	237.000000 28.5000000 0.00000000 0.00000000 0 0 0	237.000000 28.5000000 0.00000000 0.00000000 0 0 0	237.000000 28.5000000 0.00000000 0.00000000 0 0 0	237.000000 28.5000000 0.00000000 0.00000000 0 0 0	237.000000 28.5000000 0.00000000 0.00000000 0 0 0	237.000000 28.5000000 0.00000000 0.00000000 0 0 0	237.000000 28.5000000 0.00000000 0.00000000 0 0 0	237.000000 28.5000000 0.00000000 0.00000000 0 0 0	237.000000 28.5000000 0.00000000 0.00000000 0 0 0	237.000000 28.5000000 0.00000000 0.00000000 0 0 0	237.000000 28.5000000 0.00000000 0.00000000 0 0 0	237.000000 28.5000000 0.00000000 0.00000000 0 0 0	237.000000 28.5000000 0.00000000 0.00000000 0 0 0	237.000000 28.5000000 0.00000000 0.00000000 0 0 0	237.000000 28.5000000 0.00000000 0.00000000 0 0 0	237.000000 28.5000000 0.00000000 0.00000000 0 0 0	237.000000 28.5000000 0.00000000 0.00000000 0 0 0	237.000000 28.5000000 0.00000000 0.00000000 0 0 0	237.000000 28.5000000 0.00000000 0.00000000 0 0 0	237.000000 28.5000000 0.00000000 0.00000000 0 0 0	237.000000 28.5000000 0.00000000 0.00000000 0 0 0	237.000000 28.5000000 0.00000000 0.00000000 0 0 0	237.000000 28.5000000 0.00000000 0.00000000 0 0 0	237.000000 28.5000000 0.00000000 0.00000000 0 0 0	237.000000 28.5000000 0.00000000 0.00000000 0 0 0	237.000000 28.5000000 0.00000000 0.00000000 0 0 0	237.000000 28.5000000 0.00000000 0.00000000 0 0 0	237.000000 28.5000000 0.00000000 0.00000000 0 0 0	237.000000 28.5000000 0.00000000 0.00000000 0 0 0	237.000000 28.5000000 0.00000000 0.00000000 0 0 0	237.000000 28.5000000 0.00000000 0.00000000 0 0 0	237.000000 28.5000000 0.00000000 0.00000000 0 0 0	237.000000 28.5000000 0.00000000 0.00000000 0 0 0	237.000000 28.5000000 0.00000000 0.00000000 0 0 0	237.000000 28.5000000 0.00000000 0.00000000 0 0 0	237.000000 28.5000000 0.00000000 0.00000000 0 0 0	237.000000 28.5000000 0.00000000 0.00000000 0 0 0	237.000000 28.5000000 0.00000000 0.00000000 0 0 0	237.000000 28.5000000 0.00000000 0.00000000 0 0 0	237.000000 28.5000000 0.00000000 0.00000000 0 0 0	237.000000 28.5000000 0.00000000 0.00000000 0 0 0	237.000000 28.5000000 0.00000000 0.00000000 0 0 0	237.000000 28.5000000 0.00000000 0.00000000 0 0 0	237.000000 28.5000000 0.00000000 0.00000000 0 0 0	237.000000 28.5000000 0.00000000 0.00000000 0 0 0	237.000000 28.5000000 0.00000000 0.00000000 0 0 0	237.000000 28.5000000 0.00000000 0.00000000 0 0 0	237.000000 28.5000000 0.00000000 0.00000000 0 0 0
237.500000 28.5000000 0.00000000 0.00000000 0 0 0	237.500000 28.5000000 0.00000000 0.00000000 0 0 0	237.500000 28.5000000 0.00000000 0.00000000 0 0 0	237.500000 28.5000000 0.00000000 0.00000000 0 0 0	237.500000 28.5000000 0.00000000 0.00000000 0 0 0	237.500000 28.5000000 0.00000000 0.00000000 0 0 0	237.500000 28.5000000 0.00000000 0.00000000 0 0 0	237.500000 28.5000000 0.00000000 0.00000000 0 0 0	237.500000 28.5000000 0.00000000 0.00000000 0 0 0	237.500000 28.5000000 0.00000000 0.00000000 0 0 0	237.500000 28.5000000 0.00000000 0.00000000 0 0 0	237.500000 28.5000000 0.00000000 0.00000000 0 0 0	237.500000 28.5000000 0.00000000 0.00000000 0 0 0	237.500000 28.5000000 0.00000000 0.00000000 0 0 0	237.500000 28.5000000 0.00000000 0.00000000 0 0 0	237.500000 28.5000000 0.00000000 0.00000000 0 0 0	237.500000 28.5000000 0.00000000 0.00000000 0 0 0	237.500000 28.5000000 0.00000000 0.00000000 0 0 0	237.500000 28.5000000 0.00000000 0.00000000 0 0 0	237.500000 28.5000000 0.00000000 0.00000000 0 0 0	237.500000 28.5000000 0.00000000 0.00000000 0 0 0	237.500000 28.5000000 0.00000000 0.00000000 0 0 0	237.500000 28.5000000 0.00000000 0.00000000 0 0 0	237.500000 28.5000000 0.00000000 0.00000000 0 0 0	237.500000 28.5000000 0.00000000 0.00000000 0 0 0	237.500000 28.5000000 0.00000000 0.00000000 0 0 0	237.500000 28.5000000 0.00000000 0.00000000 0 0 0	237.500000 28.5000000 0.00000000 0.00000000 0 0 0	237.500000 28.5000000 0.00000000 0.00000000 0 0 0	237.500000 28.5000000 0.00000000 0.00000000 0 0 0	237.500000 28.5000000 0.00000000 0.00000000 0 0 0	237.500000 28.5000000 0.00000000 0.00000000 0 0 0	237.500000 28.5000000 0.00000000 0.00000000 0 0 0	237.500000 28.5000000 0.00000000 0.00000000 0 0 0	237.500000 28.5000000 0.00000000 0.00000000 0 0 0	237.500000 28.5000000 0.00000000 0.00000000 0 0 0	237.500000 28.5000000 0.00000000 0.00000000 0 0 0	237.500000 28.5000000 0.00000000 0.00000000 0 0 0	237.500000 28.5000000 0.00000000 0.00000000 0 0 0	237.500000 28.5000000 0.00000000 0.00000000 0 0 0	237.500000 28.5000000 0.00000000 0.00000000 0 0 0	237.500000 28.5000000 0.00000000 0.00000000 0 0 0	237.500000 28.5000000 0.00000000 0.00000000 0 0 0	237.500000 28.5000000 0.00000000 0.00000000 0 0 0	237.500000 28.5000000 0.00000000 0.00000000 0 0 0	237.500000 28.5000000 0.00000000 0.00000000 0 0 0	237.500000 28.5000000 0.00000000 0.00000000 0 0 0	237.500000 28.5000000 0.00000000 0.00000000 0 0 0	237.500000 28.5000000 0.00000000 0.00000000 0 0 0	237.500000 28.5000000 0.00000000 0.00000000 0 0 0
238.000000 28.5000000 0.00000000 0.00000000 0 0 0	238.000000 28.5000000 0.00000000 0.00000000 0 0 0	238.000000 28.5000000 0.00000000 0.00000000 0 0 0	238.000000 28.5000000 0.00000000 0.00000000 0 0 0	238.000000 28.5000000 0.00000000 0.00000000 0 0 0	238.000000 28.5000000 0.00000000 0.00000000 0 0 0	238.000000 28.5000000 0.00000000 0.00000000 0 0 0	238.000000 28.5000000 0.00000000 0.00000000 0 0 0	238.000000 28.5000000 0.00000000 0.00000000 0 0 0	238.000000 28.5000000 0.00000000 0.00000000 0 0 0	238.000000 28.5000000 0.00000000 0.00000000 0 0 0	238.000000 28.5000000 0.00000000 0.00000000 0 0 0	238.000000 28.5000000 0.00000000 0.00000000 0 0 0	238.000000 28.5000000 0.00000000 0.00000000 0 0 0	238.000000 28.5000000 0.00000000 0.00000000 0 0 0	238.000000 28.5000000 0.00000000 0.00000000 0 0 0	238.000000 28.5000000 0.00000000 0.00000000 0 0 0	238.000000 28.5000000 0.00000000 0.00000000 0 0 0	238.000000 28.5000000 0.00000000 0.00000000 0 0 0	238.000000 28.5000000 0.00000000 0.00000000 0 0 0	238.000000 28.5000000 0.00000000 0.00000000 0 0 0	238.000000 28.5000000 0.00000000 0.00000000 0 0 0	238.000000 28.5000000 0.00000000 0.00000000 0 0 0	238.000000 28.5000000 0.00000000 0.00000000 0 0 0	238.000000 28.5000000 0.00000000 0.00000000 0 0 0	238.000000 28.5000000 0.00000000 0.00000000 0 0 0	238.000000 28.5000000 0.00000000 0.00000000 0 0 0	238.000000 28.5000000 0.00000000 0.00000000 0 0 0	238.000000 28.5000000 0.00000000 0.00000000 0 0 0	238.000000 28.5000000 0.00000000 0.00000000 0 0 0	238.000000 28.5000000 0.00000000 0.00000000 0 0 0	238.000000 28.5000000 0.00000000 0.00000000 0 0 0	238.000000 28.5000000 0.00000000 0.00000000 0 0 0	238.000000 28.5000000 0.00000000 0.00000000 0 0 0	238.000000 28.5000000 0.00000000 0.00000000 0 0 0	238.000000 28.5000000 0.00000000 0.00000000 0 0 0	238.000000 28.5000000 0.00000000 0.00000000 0 0 0	238.000000 28.5000000 0.00000000 0.00000000 0 0 0	238.000000 28.5000000 0.00000000 0.00000000 0 0 0	238.000000 28.5000000 0.00000000 0.00000000 0 0 0	238.000000 28.5000000 0.00000000 0.00000000 0 0 0	238.000000 28.5000000 0.00000000 0.00000000 0 0 0	238.000000 28.5000000 0.00000000 0.00000000 0 0 0	238.000000 28.5000000 0.00000000 0.00000000 0 0 0	238.000000 28.5000000 0.00000000 0.00000000 0 0 0	238.000000 28.5000000 0.00000000 0.00000000 0 0 0	238.000000 28.5000000 0.00000000 0.00000000 0 0 0	238.000000 28.5000000 0.00000000 0.00000000 0 0 0	238.000000 28.5000000 0.00000000 0.00000000 0 0 0	238.000000 28.5000000 0.00000000 0.00000000 0 0 0
238.500000 28.5000000 0.00000000 0.00000000 0 0 0	238.500000 28.5000000 0.00000000 0.00000000 0 0 0	238.500000 28.5000000 0.00000000 0.00000000 0 0 0	238.500000 28.5000000 0.00000000 0.00000000 0 0 0	238.500000 28.5000000 0.00000000 0.00000000 0 0 0	238.500000 28.5000000 0.00000000 0.00000000 0 0 0	238.500000 28.5000000 0.00000000 0.00000000 0 0 0	238.500000 28.5000000 0.00000000 0.00000000 0 0 0	238.500000 28.5000000 0.00000000 0.00000000 0 0 0	238.500000 28.5000000 0.00000000 0.00000000 0 0 0	238.500000 28.5000000 0.00000000 0.00000000 0 0 0	238.500000 28.5000000 0.00000000 0.00000000 0 0 0	238.500000 28.5000000 0.00000000 0.00000000 0 0 0	238.500000 28.5000000 0.00000000 0.00000000 0 0 0	238.500000 28.5000000 0.00000000 0.00000000 0 0 0	238.500000 28.5000000 0.00000000 0.00000000 0 0 0	238.500000 28.5000000 0.00000000 0.00000000 0 0 0	238.500000 28.5000000 0.00000000 0.00000000 0 0 0	238.500000 28.5000000 0.00000000 0.00000000 0 0 0	238.500000 28.5000000 0.00000000 0.00000000 0 0 0	238.500000 28.5000000 0.00000000 0.00000000 0 0 0	238.500000 28.5000000 0.00000000 0.00000000 0 0 0	238.500000 28.5000000 0.00000000 0.00000000 0 0 0	238.500000 28.5000000 0.00000000 0.00000000 0 0 0	238.500000 28.5000000 0.00000000 0.00000000 0 0 0	238.500000 28.5000000 0.00000000 0.00000000 0 0 0	238.500000 28.5000000 0.00000000 0.00000000 0 0 0	238.500000 28.5000000 0.00000000 0.00000000 0 0 0	238.500000 28.5000000 0.00000000 0.00000000 0 0 0	238.500000 28.5000000 0.00000000 0.00000000 0 0 0	238.500000 28.5000000 0.00000000 0.00000000 0 0 0	238.500000 28.5000000 0.00000000 0.00000000 0 0 0	238.500000 28.5000000 0.00000000 0.00000000 0 0 0	238.500000 28.5000000 0.00000000 0.00000000 0 0 0	238.500000 28.5000000 0.00000000 0.00000000 0 0 0	238.500000 28.5000000 0.00000000 0.00000000 0 0 0	238.500000 28.5000000 0.00000000 0.00000000 0 0 0	238.500000 28.5000000 0.00000000 0.00000000 0 0 0	238.500000 28.5000000 0.00000000 0.00000000 0 0 0	238.500000 28.5000000 0.00000000 0.00000000 0 0 0	238.500000 28.5000000 0.00000000 0.00000000 0 0 0	238.500000 28.5000000 0.00000000 0.00000000 0 0 0	238.500000 28.5000000 0.00000000 0.00000000 0 0 0	238.500000 28.5000000 0.00000000 0.00000000 0 0 0	238.500000 28.5000000 0.00000000 0.00000000 0 0 0	238.500000 28.5000000 0.00000000 0.00000000 0 0 0	238.500000 28.5000000 0.00000000 0.00000000 0 0 0	238.500000 28.5000000 0.00000000 0.00000000 0 0 0	238.500000 28.5000000 0.00000000 0.00000000 0 0 0	238.500000 28.5000000 0.00000000 0.00000000 0 0 0
239.000000 28.5000000 0.00000000 0.00000000 0 0 0	239.000000 28.5000000 0.00000000 0.00000000 0 0 0	239.000000 28.5000000 0.00000000 0.00000000 0 0 0	239.000000 28.5000000 0.00000000 0.00000000 0 0 0	239.000000 28.5000000 0.00000000 0.00000000 0 0 0	239.000000 28.5000000 0.00000000 0.00000000 0 0 0	239.000000 28.5000000 0.00000000 0.00000000 0 0 0	239.000000 28.5000000 0.00000000 0.00000000 0 0 0	239.000000 28.5000000 0.00000000 0.00000000 0 0 0	239.000000 28.5000000 0.00000000 0.00000000 0 0 0	239.000000 28.5000000 0.00000000 0.00000000 0 0 0	239.000000 28.5000000 0.00000000 0.00000000 0 0 0	239.000000 28.5000000 0.00000000 0.00000000 0 0 0	239.000000 28.5000000 0.00000000 0.00000000 0 0 0	239.000000 28.5000000 0.00000000 0.00000000 0 0 0	239.000000 28.5000000 0.00000000 0.00000000 0 0 0	239.000000 28.5000000 0.00000000 0.00000000 0 0 0	239.000000 28.5000000 0.00000000 0.00000000 0 0 0	239.000000 28.5000000 0.00000000 0.00000000 0 0 0	239.000000 28.5000000 0.00000000 0.00000000 0 0 0	239.000000 28.5000000 0.00000000 0.00000000 0 0 0	239.000000 28.5000000 0.00000000 0.00000000 0 0 0	239.000000 28.5000000 0.00000000 0.00000000 0 0 0	239.000000 28.5000000 0.00000000 0.00000000 0 0 0	239.000000 28.5000000 0.00000000 0.00000000 0 0 0	239.000000 28.5000000 0.00000000 0.00000000 0 0 0	239.000000 28.5000000 0.00000000 0.00000000 0 0 0	239.000000 28.5000000 0.00000000 0.00000000 0 0 0	239.000000 28.5000000 0.00000000 0.00000000 0 0 0	239.000000 28.5000000 0.00000000 0.00000000 0 0 0	239.000000 28.5000000 0.00000000 0.00000000 0 0 0	239.000000 28.5000000 0.00000000 0.00000000 0 0 0	239.000000 28.5000000 0.00000000 0.00000000 0 0 0	239.000000 28.5000000 0.00000000 0.00000000 0 0 0	239.000000 28.5000000 0.00000000 0.00000000 0 0 0	239.000000 28.5000000 0.00000000 0.00000000 0 0 0	239.000000 28.5000000 0.00000000 0.00000000 0 0 0	239.000000 28.5000000 0.00000000 0.00000000 0 0 0	239.000000 28.5000000 0.00000000 0.00000000 0 0 0	239.000000 28.5000000 0.00000000 0.00000000 0 0 0	239.000000 28.5000000 0.00000000 0.00000000 0 0 0	239.000000 28.5000000 0.00000000 0.00000000 0 0 0	239.000000 28.5000000 0.00000000 0.00000000 0 0 0	239.000000 28.5000000 0.00000000 0.00000000 0 0 0	239.000000 28.5000000 0.00000000 0.00000000 0 0 0	239.000000 28.5000000 0.00000000 0.00000000 0 0 0	239.000000 28.5000000 0.00000000 0.00000000 0 0 0	239.000000 28.5000000 0.00000000 0.00000000 0 0 0	239.000000 28.5000000 0.00000000 0.00000000 0 0 0	239.000000 28.5000000 0.00000000 0.00000000 0 0 0
239.500000 28.5000000 0.00000000 0.00000000 0 0 0	239.500000 28.5000000 0.00000000 0.00000000 0 0 0	239.500000 28.5000000 0.00000000 0.00000000 0 0 0	239.500000 28.5000000 0.00000000 0.00000000 0 0 0	239.500000 28.5000000 0.00000000 0.00000000 0 0 0	239.500000 28.5000000 0.00000000 0.00000000 0 0 0	239.500000 28.5000000 0.00000000 0.00000000 0 0 0	239.500000 28.5000000 0.00000000 0.00000000 0 0 0	239.500000 28.5000000 0.00000000 0.00000000 0 0 0	239.500000 28.5000000 0.00000000 0.00000000 0 0 0	239.500000 28.5000000 0.00000000 0.00000000 0 0 0	239.500000 28.5000000 0.00000000 0.00000000 0 0 0	239.500000 28.5000000 0.00000000 0.00000000 0 0 0	239.500000 28.5000000 0.00000000 0.00000000 0 0 0	239.500000 28.5000000 0.00000000 0.00000000 0 0 0	239.500000 28.5000000 0.00000000 0.00000000 0 0 0	239.500000 28.5000000 0.00000000 0.00000000 0 0 0	239.500000 28.5000000 0.00000000 0.00000000 0 0 0	239.500000 28.5000000 0.00000000 0.00000000 0 0 0	239.500000 28.5000000 0.00000000 0.00000000 0 0 0	239.500000 28.5000000 0.00000000 0.00000000 0 0 0	239.500000 28.5000000 0.00000000 0.00000000 0 0 0	239.500000 28.5000000 0.00000000 0.00000000 0 0 0	239.500000 28.5000000 0.00000000 0.00000000 0 0 0	239.500000 28.5000000 0.00000000 0.00000000 0 0 0	239.500000 28.5000000 0.00000000 0.00000000 0 0 0	239.500000 28.5000000 0.00000000 0.00000000 0 0 0	239.500000 28.5000000 0.00000000 0.00000000 0 0 0	239.500000 28.5000000 0.00000000 0.00000000 0 0 0	239.500000 28.5000000 0.00000000 0.00000000 0 0 0	239.500000 28.5000000 0.00000000 0.00000000 0 0 0	239.500000 28.5000000 0.00000000 0.00000000 0 0 0	239.500000 28.5000000 0.00000000 0.00000000 0 0 0	239.500000 28.5000000 0.00000000 0.00000000 0 0 0	239.500000 28.5000000 0.00000000 0.00000000 0 0 0	239.500000 28.5000000 0.00000000 0.00000000 0 0 0	239.500000 28.5000000 0.00000000 0.00000000 0 0 0	239.500000 28.5000000 0.00000000 0.00000000 0 0 0	239.500000 28.5000000 0.00000000 0.00000000 0 0 0	239.500000 28.5000000 0.00000000 0.00000000 0 0 0	239.500000 28.5000000 0.00000000 0.00000000 0 0 0	239.500000 28.5000000 0.00000000 0.00000000 0 0 0	239.500000 28.5000000 0.00000000 0.00000000 0 0 0	239.500000 28.5000000 0.00000000 0.00000000 0 0 0	239.500000 28.5000000 0.00000000 0.00000000 0 0 0	239.500000 28.5000000 0.00000000 0.00000000 0 0 0	239.500000 28.5000000 0.00000000 0.00000000 0 0 0	239.500000 28.5000000 0.00000000 0.00000000 0 0 0	239.500000 28.5000000 0.00000000 0.00000000 0 0 0	239.500000 28.5000000 0.00000000 0.00000000 0 0 0
240.000000 28.5000000 0.00000000 0.00000000 0 0 0	240.000000 28.5000000 0.00000000 0.00000000 0 0 0	240.000000 28.5000000 0.00000000 0.00000000 0 0 0	240.000000 28.5000000 0.00000000 0.00000000 0 0 0	240.000000 28.5000000 0.00000000 0.00000000 0 0 0	240.000000 28.5000000 0.00000000 0.00000000 0 0 0	240.000000 28.5000000 0.00000000 0.00000000 0 0 0	240.000000 28.5000000 0.00000000 0.00000000 0 0 0	240.000000 28.5000000 0.00000000 0.00000000 0 0 0	240.000000 28.5000000 0.00000000 0.00000000 0 0 0	240.000000 28.5000000 0.00000000 0.00000000 0 0 0	240.000000 28.5000000 0.00000000 0.00000000 0 0 0	240.000000 28.5000000 0.00000000 0.00000000 0 0 0	240.000000 28.5000000 0.00000000 0.00000000 0 0 0	240.000000 28.5000000 0.00000000 0.00000000 0 0 0	240.000000 28.5000000 0.00000000 0.00000000 0 0 0	240.000000 28.5000000 0.00000000 0.00000000 0 0 0	240.000000 28.5000000 0.00000000 0.00000000 0 0 0	240.000000 28.5000000 0.00000000 0.00000000 0 0 0	240.000000 28.5000000 0.00000000 0.00000000 0 0 0	240.000000 28.5000000 0.00000000 0.00000000 0 0 0	240.000000 28.5000000 0.00000000 0.00000000 0 0 0	240.000000 28.5000000 0.00000000 0.00000000 0 0 0	240.000000 28.5000000 0.00000000 0.00000000 0 0 0	240.000000 28.5000000 0.00000000 0.00000000 0 0 0	240.000000 28.5000000 0.00000000 0.00000000 0 0 0	240.000000 28.5000000 0.00000000 0.00000000 0 0 0	240.000000 28.5000000 0.00000000 0.00000000 0 0 0	240.000000 28.5000000 0.00000000 0.00000000 0 0 0	240.000000 28.5000000 0.00000000 0.00000000 0 0 0	240.000000 28.5000000 0.00000000 0.00000000 0 0 0	240.000000 28.5000000 0.00000000 0.00000000 0 0 0	240.000000 28.5000000 0.00000000 0.00000000 0 0 0	240.000000 28.5000000 0.00000000 0.00000000 0 0 0	240.000000 28.5000000 0.00000000 0.00000000 0 0 0	240.000000 28.5000000 0.00000000 0.00000000 0 0 0	240.000000 28.5000000 0.00000000 0.00000000 0 0 0	240.000000 28.5000000 0.00000000 0.00000000 0 0 0	240.000000 28.5000000 0.00000000 0.00000000 0 0 0	240.000000 28.5000000 0.00000000 0.00000000 0 0 0	240.000000 28.5000000 0.00000000 0.00000000 0 0 0	240.000000 28.5000000 0.00000000 0.00000000 0 0 0	240.000000 28.5000000 0.00000000 0.00000000 0 0 0	240.000000 28.5000000 0.00000000 0.00000000 0 0 0	240.000000 28.5000000 0.00000000 0.00000000 0 0 0	240.000000 28.5000000 0.00000000 0.00000000 0 0 0	240.000000 28.5000000 0.00000000 0.00000000 0 0 0	240.000000 28.5000000 0.00000000 0.00000000 0 0 0	240.000000 28.5000000 0.00000000 0.00000000 0 0 0	240.000000 28.5000000 0.00000000 0.00000000 0 0 0
240.500000 28.5000000 0.00000000 0.00000000 0 0 0	240.500000 28.5000000 0.00000000 0.00000000 0 0 0	240.500000 28.5000000 0.00000000 0.00000000 0 0 0	240.500000 28.5000000 0.00000000 0.00000000 0 0 0	240.500000 28.5000000 0.00000000 0.00000000 0 0 0	240.500000 28.5000000 0.00000000 0.00000000 0 0 0	240.500000 28.5000000 0.00000000 0.00000000 0 0 0	240.500000 28.5000000 0.00000000 0.00000000 0 0 0	240.500000 28.5000000 0.00000000 0.00000000 0 0 0	240.500000 28.5000000 0.00000000 0.00000000 0 0 0	240.500000 28.5000000 0.00000000 0.00000000 0 0 0	240.500000 28.5000000 0.00000000 0.00000000 0 0 0	240.500000 28.5000000 0.00000000 0.00000000 0 0 0	240.500000 28.5000000 0.00000000 0.00000000 0 0 0	240.500000 28.5000000 0.00000000 0.00000000 0 0 0	240.500000 28.5000000 0.00000000 0.00000000 0 0 0	240.500000 28.5000000 0.00000000 0.00000000 0 0 0	240.500000 28.5000000 0.00000000 0.00000000 0 0 0	240.500000 28.5000000 0.00000000 0.00000000 0 0 0	240.500000 28.5000000 0.00000000 0.00000000 0 0 0	240.500000 28.5000000 0.00000000 0.00000000 0 0 0	240.500000 28.5000000 0.00000000 0.00000000 0 0 0	240.500000 28.5000000 0.00000000 0.00000000 0 0 0	240.500000 28.5000000 0.00000000 0.00000000 0 0 0	240.500000 28.5000000 0.00000000 0.00000000 0 0 0	240.500000 28.5000000 0.00000000 0.00000000 0 0 0	240.500000 28.5000000 0.00000000 0.00000000 0 0 0	240.500000 28.5000000 0.00000000 0.00000000 0 0 0	240.500000 28.5000000 0.00000000 0.00000000 0 0 0	240.500000 28.5000000 0.00000000 0.00000000 0 0 0	240.500000 28.5000000 0.00000000 0.00000000 0 0 0	240.500000 28.5000000 0.00000000 0.00000000 0 0 0	240.500000 28.5000000 0.00000000 0.00000000 0 0 0	240.500000 28.5000000 0.00000000 0.00000000 0 0 0	240.500000 28.5000000 0.00000000 0.00000000 0 0 0	240.500000 28.5000000 0.00000000 0.00000000 0 0 0	240.500000 28.5000000 0.00000000 0.00000000 0 0 0	240.500000 28.5000000 0.00000000 0.00000000 0 0 0	240.500000 28.5000000 0.00000000 0.00000000 0 0 0	240.500000 28.5000000 0.00000000 0.00000000 0 0 0	240.500000 28.5000000 0.00000000 0.00000000 0 0 0	240.500000 28.5000000 0.00000000 0.00000000 0 0 0	240.500000 28.5000000 0.00000000 0.00000000 0 0 0	240.500000 28.5000000 0.00000000 0.00000000 0 0 0	240.500000 28.5000000 0.00000000 0.00000000 0 0 0	240.500000 28.5000000 0.00000000 0.00000000 0 0 0	240.500000 28.5000000 0.00000000 0.00000000 0 0 0	240.500000 28.5000000 0.00000000 0.00000000 0 0 0	240.500000 28.5000000 0.00000000 0.00000000 0 0 0	240.500000 28.5000000 0.00000000 0.00000000 0 0 0
241.000000 28.5000000 0.00000000 0.00000000 0 0 0	241.000000 28.5000000 0.00000000 0.00000000 0 0 0	241.000000 28.5000000 0.00000000 0.00000000 0 0 0	241.000000 28.5000000 0.00000000 0.00000000 0 0 0	241.000000 28.5000000 0.00000000 0.00000000 0 0 0	241.000000 28.5000000 0.00000000 0.00000000 0 0 0	241.000000 28.5000000 0.00000000 0.00000000 0 0 0	241.000000 28.5000000 0.00000000 0.00000000 0 0 0	241.000000 28.5000000 0.00000000 0.00000000 0 0 0	241.000000 28.5000000 0.00000000 0.00000000 0 0 0	241.000000 28.5000000 0.00000000 0.00000000 0 0 0	241.000000 28.5000000 0.00000000 0.00000000 0 0 0	241.000000 28.5000000 0.00000000 0.00000000 0 0 0	241.000000 28.5000000 0.00000000 0.00000000 0 0 0	241.000000 28.5000000 0.00000000 0.00000000 0 0 0	241.000000 28.5000000 0.00000000 0.00000000 0 0 0	241.000000 28.5000000 0.00000000 0.00000000 0 0 0	241.000000 28.5000000 0.00000000 0.00000000 0 0 0	241.000000 28.5000000 0.00000000 0.00000000 0 0 0	241.000000 28.5000000 0.00000000 0.00000000 0 0 0	241.000000 28.5000000 0.00000000 0.00000000 0 0 0	241.000000 28.5000000 0.00000000 0.00000000 0 0 0	241.000000 28.5000000 0.00000000 0.00000000 0 0 0	241.000000 28.5000000 0.00000000 0.00000000 0 0 0	241.000000 28.5000000 0.00000000 0.00000000 0 0 0	241.000000 28.5000000 0.00000000 0.00000000 0 0 0	241.000000 28.5000000 0.00000000 0.00000000 0 0 0	241.000000 28.5000000 0.00000000 0.00000000 0 0 0	241.000000 28.5000000 0.00000000 0.00000000 0 0 0	241.000000 28.5000000 0.00000000 0.00000000 0 0 0	241.000000 28.5000000 0.00000000 0.00000000 0 0 0	241.000000 28.5000000 0.00000000 0.00000000 0 0 0	241.000000 28.5000000 0.00000000 0.00000000 0 0 0	241.000000 28.5000000 0.00000000 0.00000000 0 0 0	241.000000 28.5000000 0.00000000 0.00000000 0 0 0	241.000000 28.5000000 0.00000000 0.00000000 0 0 0	241.000000 28.5000000 0.00000000 0.00000000 0 0 0	241.000000 28.5000000 0.00000000 0.00000000 0 0 0	241.000000 28.5000000 0.00000000 0.00000000 0 0 0	241.000000 28.5000000 0.00000000 0.00000000 0 0 0	241.000000 28.5000000 0.00000000 0.00000000 0 0 0	241.000000 28.5000000 0.00000000 0.00000000 0 0 0	241.000000 28.5000000 0.00000000 0.00000000 0 0 0	241.000000 28.5000000 0.00000000 0.00000000 0 0 0	241.000000 28.5000000 0.00000000 0.00000000 0 0 0	241.000000 28.5000000 0.00000000 0.00000000 0 0 0	241.000000 28.5000000 0.00000000 0.00000000 0 0 0	241.000000 28.5000000 0.00000000 0.00000000 0 0 0	241.000000 28.5000000 0.00000000 0.00000000 0 0 0	241.000000 28.5000000 0.00000000 0.00000000 0 0 0
241.500000 28.5000000 0.00000000 0.00000000 0 0 0	241.500000 28.5000000 0.00000000 0.00000000 0 0 0	241.500000 28.5000000 0.00000000 0.00000000 0 0 0	241.500000 28.5000000 0.00000000 0.00000000 0 0 0	241.500000 28.5000000 0.00000000 0.00000000 0 0 0	241.500000 28.5000000 0.00000000 0.00000000 0 0 0	241.500000 28.5000000 0.00000000 0.00000000 0 0 0	241.500000 28.5000000 0.00000000 0.00000000 0 0 0	241.500000 28.5000000 0.00000000 0.00000000 0 0 0	241.500000 28.5000000 0.00000000 0.00000000 0 0 0	241.500000 28.5000000 0.00000000 0.00000000 0 0 0	241.500000 28.5000000 0.00000000 0.00000000 0 0 0	241.500000 28.5000000 0.00000000 0.00000000 0 0 0	241.500000 28.5000000 0.00000000 0.00000000 0 0 0	241.500000 28.5000000 0.00000000 0.00000000 0 0 0	241.500000 28.5000000 0.00000000 0.00000000 0 0 0	241.500000 28.5000000 0.00000000 0.00000000 0 0 0	241.500000 28.5000000 0.00000000 0.00000000 0 0 0	241.500000 28.5000000 0.00000000 0.00000000 0 0 0	241.500000 28.5000000 0.00000000 0.00000000 0 0 0	241.500000 28.5000000 0.00000000 0.00000000 0 0 0	241.500000 28.5000000 0.00000000 0.00000000 0 0 0	241.500000 28.5000000 0.00000000 0.00000000 0 0 0	241.500000 28.5000000 0.00000000 0.00000000 0 0 0	241.500000 28.5000000 0.00000000 0.00000000 0 0 0	241.500000 28.5000000 0.00000000 0.00000000 0 0 0	241.500000 28.5000000 0.00000000 0.00000000 0 0 0	241.500000 28.5000000 0.00000000 0.00000000 0 0 0	241.500000 28.5000000 0.00000000 0.00000000 0 0 0	241.500000 28.5000000 0.00000000 0.00000000 0 0 0	241.500000 28.5000000 0.00000000 0.00000000 0 0 0	241.500000 28.5000000 0.00000000 0.00000000 0 0 0	241.500000 28.5000000 0.00000000 0.00000000 0 0 0	241.500000 28.5000000 0.00000000 0.00000000 0 0 0	241.500000 28.5000000 0.00000000 0.00000000 0 0 0	241.500000 28.5000000 0.00000000 0.00000000 0 0 0	241.500000 28.5000000 0.00000000 0.00000000 0 0 0	241.500000 28.5000000 0.00000000 0.00000000 0 0 0	241.500000 28.5000000 0.00000000 0.00000000 0 0 0	241.500000 28.5000000 0.00000000 0.00000000 0 0 0	241.500000 28.5000000 0.00000000 0.00000000 0 0 0	241.500000 28.5000000 0.00000000 0.00000000 0 0 0	241.500000 28.5000000 0.00000000 0.00000000 0 0 0	241.500000 28.5000000 0.00000000 0.00000000 0 0 0	241.500000 28.5000000 0.00000000 0.00000000 0 0 0	241.500000 28.5000000 0.00000000 0.00000000 0 0 0	241.500000 28.5000000 0.00000000 0.00000000 0 0 0	241.500000 28.5000000 0.00000000 0.00000000 0 0 0	241.500000 28.5000000 0.00000000 0.00000000 0 0 0	241.500000 28.5000000 0.00000000 0.00000000 0 0 0
242.000000 28.5000000 0.00000000 0.00000000 0 0 0	242.000000 28.5000000 0.00000000 0.00000000 0 0 0	242.000000 28.5000000 0.00000000 0.00000000 0 0 0	242.000000 28.5000000 0.00000000 0.00000000 0 0 0	242.000000 28.5000000 0.00000000 0.00000000 0 0 0	242.000000 28.5000000 0.00000000 0.00000000 0 0 0	242.000000 28.5000000 0.00000000 0.00000000 0 0 0	242.000000 28.5000000 0.00000000 0.00000000 0 0 0	242.000000 28.5000000 0.00000000 0.00000000 0 0 0	242.000000 28.5000000 0.00000000 0.00000000 0 0 0	242.000000 28.5000000 0.00000000 0.00000000 0 0 0	242.000000 28.5000000 0.00000000 0.00000000 0 0 0	242.000000 28.5000000 0.00000000 0.00000000 0 0 0	242.000000 28.5000000 0.00000000 0.00000000 0 0 0	242.000000 28.5000000 0.00000000 0.00000000 0 0 0	242.000000 28.5000000 0.00000000 0.00000000 0 0 0	242.000000 28.5000000 0.00000000 0.00000000 0 0 0	242.000000 28.5000000 0.00000000 0.00000000 0 0 0	242.000000 28.5000000 0.00000000 0.00000000 0 0 0	242.000000 28.5000000 0.00000000 0.00000000 0 0 0	242.000000 28.5000000 0.00000000 0.00000000 0 0 0	242.000000 28.5000000 0.00000000 0.00000000 0 0 0	242.000000 28.5000000 0.00000000 0.00000000 0 0 0	242.000000 28.5000000 0.00000000 0.00000000 0 0 0	242.000000 28.5000000 0.00000000 0.00000000 0 0 0	242.000000 28.5000000 0.00000000 0.00000000 0 0 0	242.000000 28.5000000 0.00000000 0.00000000 0 0 0	242.000000 28.5000000 0.00000000 0.00000000 0 0 0	242.000000 28.5000000 0.00000000 0.00000000 0 0 0	242.000000 28.5000000 0.00000000 0.00000000 0 0 0	242.000000 28.5000000 0.00000000 0.00000000 0 0 0	242.000000 28.5000000 0.00000000 0.00000000 0 0 0	242.000000 28.5000000 0.00000000 0.00000000 0 0 0	242.000000 28.5000000 0.00000000 0.00000000 0 0 0	242.000000 28.5000000 0.00000000 0.00000000 0 0 0	242.000000 28.5000000 0.00000000 0.00000000 0 0 0	242.000000 28.5000000 0.00000000 0.00000000 0 0 0	242.000000 28.5000000 0.00000000 0.00000000 0 0 0	242.000000 28.5000000 0.00000000 0.00000000 0 0 0	242.000000 28.5000000 0.00000000 0.00000000 0 0 0	242.000000 28.5000000 0.00000000 0.00000000 0 0 0	242.000000 28.5000000 0.00000000 0.00000000 0 0 0	242.000000 28.5000000 0.00000000 0.00000000 0 0 0	242.000000 28.5000000 0.00000000 0.00000000 0 0 0	242.000000 28.5000000 0.00000000 0.00000000 0 0 0	242.000000 28.5000000 0.00000000 0.00000000 0 0 0	242.000000 28.5000000 0.00000000 0.00000000 0 0 0	242.000000 28.5000000 0.00000000 0.00000000 0 0 0	242.000000 28.5000000 0.00000000 0.00000000 0 0 0	242.000000 28.5000000 0.00000000 0.00000000 0 0 0
242.500000 28.5000000 0.00000000 0.00000000 0 0 0	242.500000 28.5000000 0.00000000 0.00000000 0 0 0	242.500000 28.5000000 0.00000000 0.00000000 0 0 0	242.500000 28.5000000 0.00000000 0.00000000 0 0 0	242.500000 28.5000000 0.00000000 0.00000000 0 0 0	242.500000 28.5000000 0.00000000 0.00000000 0 0 0	242.500000 28.5000000 0.00000000 0.00000000 0 0 0	242.500000 28.5000000 0.00000000 0.00000000 0 0 0	242.500000 28.5000000 0.00000000 0.00000000 0 0 0	242.500000 28.5000000 0.00000000 0.00000000 0 0 0	242.500000 28.5000000 0.00000000 0.00000000 0 0 0	242.500000 28.5000000 0.00000000 0.00000000 0 0 0	242.500000 28.5000000 0.00000000 0.00000000 0 0 0	242.500000 28.5000000 0.00000000 0.00000000 0 0 0	242.500000 28.5000000 0.00000000 0.00000000 0 0 0	242.500000 28.5000000 0.00000000 0.00000000 0 0 0	242.500000 28.5000000 0.00000000 0.00000000 0 0 0	242.500000 28.5000000 0.00000000 0.00000000 0 0 0	242.500000 28.5000000 0.00000000 0.00000000 0 0 0	242.500000 28.5000000 0.00000000 0.00000000 0 0 0	242.500000 28.5000000 0.00000000 0.00000000 0 0 0	242.500000 28.5000000 0.00000000 0.00000000 0 0 0	242.500000 28.5000000 0.00000000 0.00000000 0 0 0	242.500000 28.5000000 0.00000000 0.00000000 0 0 0	242.500000 28.5000000 0.00000000 0.00000000 0 0 0	242.500000 28.5000000 0.00000000 0.00000000 0 0 0	242.500000 28.5000000 0.00000000 0.00000000 0 0 0	242.500000 28.5000000 0.00000000 0.00000000 0 0 0	242.500000 28.5000000 0.00000000 0.00000000 0 0 0	242.500000 28.5000000 0.00000000 0.00000000 0 0 0	242.500000 28.5000000 0.00000000 0.00000000 0 0 0	242.500000 28.5000000 0.00000000 0.00000000 0 0 0	242.500000 28.5000000 0.00000000 0.00000000 0 0 0	242.500000 28.5000000 0.00000000 0.00000000 0 0 0	242.500000 28.5000000 0.00000000 0.00000000 0 0 0	242.500000 28.5000000 0.00000000 0.00000000 0 0 0	242.500000 28.5000000 0.00000000 0.00000000 0 0 0	242.500000 28.5000000 0.00000000 0.00000000 0 0 0	242.500000 28.5000000 0.00000000 0.00000000 0 0 0	242.500000 28.5000000 0.00000000 0.00000000 0 0 0	242.500000 28.5000000 0.00000000 0.00000000 0 0 0	242.500000 28.5000000 0.00000000 0.00000000 0 0 0	242.500000 28.5000000 0.00000000 0.00000000 0 0 0	242.500000 28.5000000 0.00000000 0.00000000 0 0 0	242.500000 28.5000000 0.00000000 0.00000000 0 0 0	242.500000 28.5000000 0.00000000 0.00000000 0 0 0	242.500000 28.5000000 0.00000000 0.00000000 0 0 0	242.500000 28.5000000 0.00000000 0.00000000 0 0 0	242.500000 28.5000000 0.00000000 0.00000000 0 0 0	242.500000 28.5000000 0.00000000 0.00000000 0 0 0
243.000000 28.5000000 0.00000000 0.00000000 0 0 0	243.000000 28.5000000 0.00000000 0.00000000 0 0 0	243.000000 28.5000000 0.00000000 0.00000000 0 0 0	243.000000 28.5000000 0.00000000 0.00000000 0 0 0	243.000000 28.5000000 0.00000000 0.00000000 0 0 0	243.000000 28.5000000 0.00000000 0.00000000 0 0 0	243.000000 28.5000000 0.00000000 0.00000000 0 0 0	243.000000 28.5000000 0.00000000 0.00000000 0 0 0	243.000000 28.5000000 0.00000000 0.00000000 0 0 0	243.000000 28.5000000 0.00000000 0.00000000 0 0 0	243.000000 28.5000000 0.00000000 0.00000000 0 0 0	243.000000 28.5000000 0.00000000 0.00000000 0 0 0	243.000000 28.5000000 0.00000000 0.00000000 0 0 0	243.000000 28.5000000 0.00000000 0.00000000 0 0 0	243.000000 28.5000000 0.00000000 0.00000000 0 0 0	243.000000 28.5000000 0.00000000 0.00000000 0 0 0	243.000000 28.5000000 0.00000000 0.00000000 0 0 0	243.000000 28.5000000 0.00000000 0.00000000 0 0 0	243.000000 28.5000000 0.00000000 0.00000000 0 0 0	243.000000 28.5000000 0.00000000 0.00000000 0 0 0	243.000000 28.5000000 0.00000000 0.00000000 0 0 0	243.000000 28.5000000 0.00000000 0.00000000 0 0 0	243.000000 28.5000000 0.00000000 0.00000000 0 0 0	243.000000 28.5000000 0.00000000 0.00000000 0 0 0	243.000000 28.5000000 0.00000000 0.00000000 0 0 0	243.000000 28.5000000 0.00000000 0.00000000 0 0 0	243.000000 28.5000000 0.00000000 0.00000000 0 0 0	243.000000 28.5000000 0.00000000 0.00000000 0 0 0	243.000000 28.5000000 0.00000000 0.00000000 0 0 0	243.000000 28.5000000 0.00000000 0.00000000 0 0 0	243.000000 28.5000000 0.00000000 0.00000000 0 0 0	243.000000 28.5000000 0.00000000 0.00000000 0 0 0	243.000000 28.5000000 0.00000000 0.00000000 0 0 0	243.000000 28.5000000 0.00000000 0.00000000 0 0 0	243.000000 28.5000000 0.00000000 0.00000000 0 0 0	243.000000 28.5000000 0.00000000 0.00000000 0 0 0	243.000000 28.5000000 0.00000000 0.00000000 0 0 0	243.000000 28.5000000 0.00000000 0.00000000 0 0 0	243.000000 28.5000000 0.00000000 0.00000000 0 0 0	243.000000 28.5000000 0.00000000 0.00000000 0 0 0	243.000000 28.5000000 0.00000000 0.00000000 0 0 0	243.000000 28.5000000 0.00000000 0.00000000 0 0 0	243.000000 28.5000000 0.00000000 0.00000000 0 0 0	243.000000 28.5000000 0.00000000 0.00000000 0 0 0	243.000000 28.5000000 0.00000000 0.00000000 0 0 0	243.000000 28.5000000 0.00000000 0.00000000 0 0 0	243.000000 28.5000000 0.00000000 0.00000000 0 0 0	243.000000 28.5000000 0.00000000 0.00000000 0 0 0	243.000000 28.5000000 0.00000000 0.00000000 0 0 0	243.000000 28.5000000 0.00000000 0.00000000 0 0 0
243.500000 28.5000000 0.00000000 0.00000000 0 0 0	243.500000 28.5000000 0.00000000 0.00000000 0 0 0	243.500000 28.5000000 0.00000000 0.00000000 0 0 0	243.500000 28.5000000 0.00000000 0.00000000 0 0 0	243.500000 28.5000000 0.00000000 0.00000000 0 0 0	243.500000 28.5000000 0.00000000 0.00000000 0 0 0	243.500000 28.5000000 0.00000000 0.00000000 0 0 0	243.500000 28.5000000 0.00000000 0.00000000 0 0 0	243.500000 28.5000000 0.00000000 0.00000000 0 0 0	243.500000 28.5000000 0.00000000 0.00000000 0 0 0	243.500000 28.5000000 0.00000000 0.00000000 0 0 0	243.500000 28.5000000 0.00000000 0.00000000 0 0 0	243.500000 28.5000000 0.00000000 0.00000000 0 0 0	243.500000 28.5000000 0.00000000 0.00000000 0 0 0	243.500000 28.5000000 0.00000000 0.00000000 0 0 0	243.500000 28.5000000 0.00000000 0.00000000 0 0 0	243.500000 28.5000000 0.00000000 0.00000000 0 0 0	243.500000 28.5000000 0.00000000 0.00000000 0 0 0	243.500000 28.5000000 0.00000000 0.00000000 0 0 0	243.500000 28.5000000 0.00000000 0.00000000 0 0 0	243.500000 28.5000000 0.00000000 0.00000000 0 0 0	243.500000 28.5000000 0.00000000 0.00000000 0 0 0	243.500000 28.5000000 0.00000000 0.00000000 0 0 0	243.500000 28.5000000 0.00000000 0.00000000 0 0 0	243.500000 28.5000000 0.00000000 0.00000000 0 0 0	243.500000 28.5000000 0.00000000 0.00000000 0 0 0	243.500000 28.5000000 0.00000000 0.00000000 0 0 0	243.500000 28.5000000 0.00000000 0.00000000 0 0 0	243.500000 28.5000000 0.00000000 0.00000000 0 0 0	243.500000 28.5000000 0.00000000 0.00000000 0 0 0	243.500000 28.5000000 0.00000000 0.00000000 0 0 0	243.500000 28.5000000 0.00000000 0.00000000 0 0 0	243.500000 28.5000000 0.00000000 0.00000000 0 0 0	243.500000 28.5000000 0.00000000 0.00000000 0 0 0	243.500000 28.5000000 0.00000000 0.00000000 0 0 0	243.500000 28.5000000 0.00000000 0.00000000 0 0 0	243.500000 28.5000000 0.00000000 0.00000000 0 0 0	243.500000 28.5000000 0.00000000 0.00000000 0 0 0	243.500000 28.5000000 0.00000000 0.00000000 0 0 0	243.500000 28.5000000 0.00000000 0.00000000 0 0 0	243.500000 28.5000000 0.00000000 0.00000000 0 0 0	243.500000 28.5000000 0.00000000 0.00000000 0 0 0	243.500000 28.5000000 0.00000000 0.00000000 0 0 0	243.500000 28.5000000 0.00000000 0.00000000 0 0 0	243.500000 28.5000000 0.00000000 0.00000000 0 0 0	243.500000 28.5000000 0.00000000 0.00000000 0 0 0	243.500000 28.5000000 0.00000000 0.00000000 0 0 0	243.500000 28.5000000 0.00000000 0.00000000 0 0 0	243.500000 28.5000000 0.00000000 0.00000000 0 0 0	243.500000 28.5000000 0.00000000 0.00000000 0 0 0
244.000000 28.5000000 0.00000000 0.00000000 0 0 0	244.000000 28.5000000 0.00000000 0.00000000 0 0 0	244.000000 28.5000000 0.00000000 0.00000000 0 0 0	244.000000 28.5000000 0.00000000 0.00000000 0 0 0	244.000000 28.5000000 0.00000000 0.00000000 0 0 0	244.000000 28.5000000 0.00000000 0.00000000 0 0 0	244.000000 28.5000000 0.00000000 0.00000000 0 0 0	244.000000 28.5000000 0.00000000 0.00000000 0 0 0	244.000000 28.5000000 0.00000000 0.00000000 0 0 0	244.000000 28.5000000 0.00000000 0.00000000 0 0 0	244.000000 28.5000000 0.00000000 0.00000000 0 0 0	244.000000 28.5000000 0.00000000 0.00000000 0 0 0	244.000000 28.5000000 0.00000000 0.00000000 0 0 0	244.000000 28.5000000 0.00000000 0.00000000 0 0 0	244.000000 28.5000000 0.00000000 0.00000000 0 0 0	244.000000 28.5000000 0.00000000 0.00000000 0 0 0	244.000000 28.5000000 0.00000000 0.00000000 0 0 0	244.000000 28.5000000 0.00000000 0.00000000 0 0 0	244.000000 28.5000000 0.00000000 0.00000000 0 0 0	244.000000 28.5000000 0.00000000 0.00000000 0 0 0	244.000000 28.5000000 0.00000000 0.00000000 0 0 0	244.000000 28.5000000 0.00000000 0.00000000 0 0 0	244.000000 28.5000000 0.00000000 0.00000000 0 0 0	244.000000 28.5000000 0.00000000 0.00000000 0 0 0	244.000000 28.5000000 0.00000000 0.00000000 0 0 0	244.000000 28.5000000 0.00000000 0.00000000 0 0 0	244.000000 28.5000000 0.00000000 0.00000000 0 0 0	244.000000 28.5000000 0.00000000 0.00000000 0 0 0	244.000000 28.5000000 0.00000000 0.00000000 0 0 0	244.000000 28.5000000 0.00000000 0.00000000 0 0 0	244.000000 28.5000000 0.00000000 0.00000000 0 0 0	244.000000 28.5000000 0.00000000 0.00000000 0 0 0	244.000000 28.5000000 0.00000000 0.00000000 0 0 0	244.000000 28.5000000 0.00000000 0.00000000 0 0 0	244.000000 28.5000000 0.00000000 0.00000000 0 0 0	244.000000 28.5000000 0.00000000 0.00000000 0 0 0	244.000000 28.5000000 0.00000000 0.00000000 0 0 0	244.000000 28.5000000 0.00000000 0.00000000 0 0 0	244.000000 28.5000000 0.00000000 0.00000000 0 0 0	244.000000 28.5000000 0.00000000 0.00000000 0 0 0	244.000000 28.5000000 0.00000000 0.00000000 0 0 0	244.000000 28.5000000 0.00000000 0.00000000 0 0 0	244.000000 28.5000000 0.00000000 0.00000000 0 0 0	244.000000 28.5000000 0.00000000 0.00000000 0 0 0	244.000000 28.5000000 0.00000000 0.00000000 0 0 0	244.000000 28.5000000 0.00000000 0.00000000 0 0 0	244.000000 28.5000000 0.00000000 0.00000000 0 0 0	244.000000 28.5000000 0.00000000 0.00000000 0 0 0	244.000000 28.5000000 0.00000000 0.00000000 0 0 0	244.000000 28.5000000 0.00000000 0.00000000 0 0 0
244.500000 28.5000000 0.00000000 0.00000000 0 0 0	244.500000 28.5000000 0.00000000 0.00000000 0 0 0	244.500000 28.5000000 0.00000000 0.00000000 0 0 0	244.500000 28.5000000 0.00000000 0.00000000 0 0 0	244.500000 28.5000000 0.00000000 0.00000000 0 0 0	244.500000 28.5000000 0.00000000 0.00000000 0 0 0	244.500000 28.5000000 0.00000000 0.00000000 0 0 0	244.500000 28.5000000 0.00000000 0.00000000 0 0 0	244.500000 28.5000000 0.00000000 0.00000000 0 0 0	244.500000 28.5000000 0.00000000 0.00000000 0 0 0	244.500000 28.5000000 0.00000000 0.00000000 0 0 0	244.500000 28.5000000 0.00000000 0.00000000 0 0 0	244.500000 28.5000000 0.00000000 0.00000000 0 0 0	244.500000 28.5000000 0.00000000 0.00000000 0 0 0	244.500000 28.5000000 0.00000000 0.00000000 0 0 0	244.500000 28.5000000 0.00000000 0.00000000 0 0 0	244.500000 28.5000000 0.00000000 0.00000000 0 0 0	244.500000 28.5000000 0.00000000 0.00000000 0 0 0	244.500000 28.5000000 0.00000000 0.00000000 0 0 0	244.500000 28.5000000 0.00000000 0.00000000 0 0 0	244.500000 28.5000000 0.00000000 0.00000000 0 0 0	244.500000 28.5000000 0.00000000 0.00000000 0 0 0	244.500000 28.5000000 0.00000000 0.00000000 0 0 0	244.500000 28.5000000 0.00000000 0.00000000 0 0 0	244.500000 28.5000000 0.00000000 0.00000000 0 0 0	244.500000 28.5000000 0.00000000 0.00000000 0 0 0	244.500000 28.5000000 0.00000000 0.00000000 0 0 0	244.500000 28.5000000 0.00000000 0.00000000 0 0 0	244.500000 28.5000000 0.00000000 0.00000000 0 0 0	244.500000 28.5000000 0.00000000 0.00000000 0 0 0	244.500000 28.5000000 0.00000000 0.00000000 0 0 0	244.500000 28.5000000 0.00000000 0.00000000 0 0 0	244.500000 28.5000000 0.00000000 0.00000000 0 0 0	244.500000 28.5000000 0.00000000 0.00000000 0 0 0	244.500000 28.5000000 0.00000000 0.00000000 0 0 0	244.500000 28.5000000 0.00000000 0.00000000 0 0 0	244.500000 28.5000000 0.00000000 0.00000000 0 0 0	244.500000 28.5000000 0.00000000 0.00000000 0 0 0	244.500000 28.5000000 0.00000000 0.00000000 0 0 0	244.500000 28.5000000 0.00000000 0.00000000 0 0 0	244.500000 28.5000000 0.00000000 0.00000000 0 0 0	244.500000 28.5000000 0.00000000 0.00000000 0 0 0	244.500000 28.5000000 0.00000000 0.00000000 0 0 0	244.500000 28.5000000 0.00000000 0.00000000 0 0 0	244.500000 28.5000000 0.00000000 0.00000000 0 0 0	244.500000 28.5000000 0.00000000 0.00000000 0 0 0	244.500000 28.5000000 0.00000000 0.00000000 0 0 0	244.500000 28.5000000 0.00000000 0.00000000 0 0 0	244.500000 28.5000000 0.00000000 0.00000000 0 0 0	244.500000 28.5000000 0.00000000 0.00000000 0 0 0
245.000000 28.5000000 0.00000000 0.00000000 0 0 0	245.000000 28.5000000 0.00000000 0.00000000 0 0 0	245.000000 28.5000000 0.00000000 0.00000000 0 0 0	245.000000 28.5000000 0.00000000 0.00000000 0 0 0	245.000000 28.5000000 0.00000000 0.00000000 0 0 0	245.000000 28.5000000 0.00000000 0.00000000 0 0 0	245.000000 28.5000000 0.00000000 0.00000000 0 0 0	245.000000 28.5000000 0.00000000 0.00000000 0 0 0	245.000000 28.5000000 0.00000000 0.00000000 0 0 0	245.000000 28.5000000 0.00000000 0.00000000 0 0 0	245.000000 28.5000000 0.00000000 0.00000000 0 0 0	245.000000 28.5000000 0.00000000 0.00000000 0 0 0	245.000000 28.5000000 0.00000000 0.00000000 0 0 0	245.000000 28.5000000 0.00000000 0.00000000 0 0 0	245.000000 28.5000000 0.00000000 0.00000000 0 0 0	245.000000 28.5000000 0.00000000 0.00000000 0 0 0	245.000000 28.5000000 0.00000000 0.00000000 0 0 0	245.000000 28.5000000 0.00000000 0.00000000 0 0 0	245.000000 28.5000000 0.00000000 0.00000000 0 0 0	245.000000 28.5000000 0.00000000 0.00000000 0 0 0	245.000000 28.5000000 0.00000000 0.00000000 0 0 0	245.000000 28.5000000 0.00000000 0.00000000 0 0 0	245.000000 28.5000000 0.00000000 0.00000000 0 0 0	245.000000 28.5000000 0.00000000 0.00000000 0 0 0	245.000000 28.5000000 0.00000000 0.00000000 0 0 0	245.000000 28.5000000 0.00000000 0.00000000 0 0 0	245.000000 28.5000000 0.00000000 0.00000000 0 0 0	245.000000 28.5000000 0.00000000 0.00000000 0 0 0	245.000000 28.5000000 0.00000000 0.00000000 0 0 0	245.000000 28.5000000 0.00000000 0.00000000 0 0 0	245.000000 28.5000000 0.00000000 0.00000000 0 0 0	245.000000 28.5000000 0.00000000 0.00000000 0 0 0	245.000000 28.5000000 0.00000000 0.00000000 0 0 0	245.000000 28.5000000 0.00000000 0.00000000 0 0 0	245.000000 28.5000000 0.00000000 0.00000000 0 0 0	245.000000 28.5000000 0.00000000 0.00000000 0 0 0	245.000000 28.5000000 0.00000000 0.00000000 0 0 0	245.000000 28.5000000 0.00000000 0.00000000 0 0 0	245.000000 28.5000000 0.00000000 0.00000000 0 0 0	245.000000 28.5000000 0.00000000 0.00000000 0 0 0	245.000000 28.5000000 0.00000000 0.00000000 0 0 0	245.000000 28.5000000 0.00000000 0.00000000 0 0 0	245.000000 28.5000000 0.00000000 0.00000000 0 0 0	245.000000 28.5000000 0.00000000 0.00000000 0 0 0	245.000000 28.5000000 0.00000000 0.00000000 0 0 0	245.000000 28.5000000 0.00000000 0.00000000 0 0 0	245.000000 28.5000000 0.00000000 0.00000000 0 0 0	245.000000 28.5000000 0.00000000 0.00000000 0 0 0	245.000000 28.5000000 0.00000000 0.00000000 0 0 0	245.000000 28.5000000 0.00000000 0.00000000 0 0 0
245.500000 28.5000000 0.00000000 0.00000000 0 0 0	245.500000 28.5000000 0.00000000 0.00000000 0 0 0	245.500000 28.5000000 0.00000000 0.00000000 0 0 0	245.500000 28.5000000 0.00000000 0.00000000 0 0 0	245.500000 28.5000000 0.00000000 0.00000000 0 0 0	245.500000 28.5000000 0.00000000 0.00000000 0 0 0	245.500000 28.5000000 0.00000000 0.00000000 0 0 0	245.500000 28.5000000 0.00000000 0.00000000 0 0 0	245.500000 28.5000000 0.00000000 0.00000000 0 0 0	245.500000 28.5000000 0.00000000 0.00000000 0 0 0	245.500000 28.5000000 0.00000000 0.00000000 0 0 0	245.500000 28.5000000 0.00000000 0.00000000 0 0 0	245.500000 28.5000000 0.00000000 0.00000000 0 0 0	245.500000 28.5000000 0.00000000 0.00000000 0 0 0	245.500000 28.5000000 0.00000000 0.00000000 0 0 0	245.500000 28.5000000 0.00000000 0.00000000 0 0 0	245.500000 28.5000000 0.00000000 0.00000000 0 0 0	245.500000 28.5000000 0.00000000 0.00000000 0 0 0	245.500000 28.5000000 0.00000000 0.00000000 0 0 0	245.500000 28.5000000 0.00000000 0.00000000 0 0 0	245.500000 28.5000000 0.00000000 0.00000000 0 0 0	245.500000 28.5000000 0.00000000 0.00000000 0 0 0	245.500000 28.5000000 0.00000000 0.00000000 0 0 0	245.500000 28.5000000 0.00000000 0.00000000 0 0 0	245.500000 28.5000000 0.00000000 0.00000000 0 0 0	245.500000 28.5000000 0.00000000 0.00000000 0 0 0	245.500000 28.5000000 0.00000000 0.00000000 0 0 0	245.500000 28.5000000 0.00000000 0.00000000 0 0 0	245.500000 28.5000000 0.00000000 0.00000000 0 0 0	245.500000 28.5000000 0.00000000 0.00000000 0 0 0	245.500000 28.5000000 0.00000000 0.00000000 0 0 0	245.500000 28.5000000 0.00000000 0.00000000 0 0 0	245.500000 28.5000000 0.00000000 0.00000000 0 0 0	245.500000 28.5000000 0.00000000 0.00000000 0 0 0	245.500000 28.5000000 0.00000000 0.00000000 0 0 0	245.500000 28.5000000 0.00000000 0.00000000 0 0 0	245.500000 28.5000000 0.00000000 0.00000000 0 0 0	245.500000 28.5000000 0.00000000 0.00000000 0 0 0	245.500000 28.5000000 0.00000000 0.00000000 0 0 0	245.500000 28.5000000 0.00000000 0.00000000 0 0 0	245.500000 28.5000000 0.00000000 0.00000000 0 0 0	245.500000 28.5000000 0.00000000 0.00000000 0 0 0	245.500000 28.5000000 0.00000000 0.00000000 0 0 0	245.500000 28.5000000 0.00000000 0.00000000 0 0 0	245.500000 28.5000000 0.00000000 0.00000000 0 0 0	245.500000 28.5000000 0.00000000 0.00000000 0 0 0	245.500000 28.5000000 0.00000000 0.00000000 0 0 0	245.500000 28.5000000 0.00000000 0.00000000 0 0 0	245.500000 28.5000000 0.00000000 0.00000000 0 0 0	245.500000 28.5000000 0.00000000 0.00000000 0 0 0
246.000000 28.5000000 0.00000000 0.00000000 0 0 0	246.000000 28.5000000 0.00000000 0.00000000 0 0 0	246.000000 28.5000000 0.00000000 0.00000000 0 0 0	246.000000 28.5000000 0.00000000 0.00000000 0 0 0	246.000000 28.5000000 0.00000000 0.00000000 0 0 0	246.000000 28.5000000 0.00000000 0.00000000 0 0 0	246.000000 28.5000000 0.00000000 0.00000000 0 0 0	246.000000 28.5000000 0.00000000 0.00000000 0 0 0	246.000000 28.5000000 0.00000000 0.00000000 0 0 0	246.000000 28.5000000 0.00000000 0.00000000 0 0 0	246.000000 28.5000000 0.00000000 0.00000000 0 0 0	246.000000 28.5000000 0.00000000 0.00000000 0 0 0	246.000000 28.5000000 0.00000000 0.00000000 0 0 0	246.000000 28.5000000 0.00000000 0.00000000 0 0 0	246.000000 28.5000000 0.00000000 0.00000000 0 0 0	246.000000 28.5000000 0.00000000 0.00000000 0 0 0	246.000000 28.5000000 0.00000000 0.00000000 0 0 0	246.000000 28.5000000 0.00000000 0.00000000 0 0 0	246.000000 28.5000000 0.00000000 0.00000000 0 0 0	246.000000 28.5000000 0.00000000 0.00000000 0 0 0	246.000000 28.5000000 0.00000000 0.00000000 0 0 0	246.000000 28.5000000 0.00000000 0.00000000 0 0 0	246.000000 28.5000000 0.00000000 0.00000000 0 0 0	246.000000 28.5000000 0.00000000 0.00000000 0 0 0	246.000000 28.5000000 0.00000000 0.00000000 0 0 0	246.000000 28.5000000 0.00000000 0.00000000 0 0 0	246.000000 28.5000000 0.00000000 0.00000000 0 0 0	246.000000 28.5000000 0.00000000 0.00000000 0 0 0	246.000000 28.5000000 0.00000000 0.00000000 0 0 0	246.000000 28.5000000 0.00000000 0.00000000 0 0 0	246.000000 28.5000000 0.00000000 0.00000000 0 0 0	246.000000 28.5000000 0.00000000 0.00000000 0 0 0	246.000000 28.5000000 0.00000000 0.00000000 0 0 0	246.000000 28.5000000 0.00000000 0.00000000 0 0 0	246.000000 28.5000000 0.00000000 0.00000000 0 0 0	246.000000 28.5000000 0.00000000 0.00000000 0 0 0	246.000000 28.5000000 0.00000000 0.00000000 0 0 0	246.000000 28.5000000 0.00000000 0.00000000 0 0 0	246.000000 28.5000000 0.00000000 0.00000000 0 0 0	246.000000 28.5000000 0.00000000 0.00000000 0 0 0	246.000000 28.5000000 0.00000000 0.00000000 0 0 0	246.000000 28.5000000 0.00000000 0.00000000 0 0 0	246.000000 28.5000000 0.00000000 0.00000000 0 0 0	246.000000 28.5000000 0.00000000 0.00000000 0 0 0	246.000000 28.5000000 0.00000000 0.00000000 0 0 0	246.000000 28.5000000 0.00000000 0.00000000 0 0 0	246.000000 28.5000000 0.00000000 0.00000000 0 0 0	246.000000 28.5000000 0.00000000 0.00000000 0 0 0	246.000000 28.5000000 0.00000000 0.00000000 0 0 0	246.000000 28.5000000 0.00000000 0.00000000 0 0 0
246.500000 28.5000000 0.00000000 0.00000000 0 0 0	246.500000 28.5000000 0.00000000 0.00000000 0 0 0	246.500000 28.5000000 0.00000000 0.00000000 0 0 0	246.500000 28.5000000 0.00000000 0.00000000 0 0 0	246.500000 28.5000000 0.00000000 0.00000000 0 0 0	246.500000 28.5000000 0.00000000 0.00000000 0 0 0	246.500000 28.5000000 0.00000000 0.00000000 0 0 0	246.500000 28.5000000 0.00000000 0.00000000 0 0 0	246.500000 28.5000000 0.00000000 0.00000000 0 0 0	246.500000 28.5000000 0.00000000 0.00000000 0 0 0	246.500000 28.5000000 0.00000000 0.00000000 0 0 0	246.500000 28.5000000 0.00000000 0.00000000 0 0 0	246.500000 28.5000000 0.00000000 0.00000000 0 0 0	246.500000 28.5000000 0.00000000 0.00000000 0 0 0	246.500000 28.5000000 0.00000000 0.00000000 0 0 0	246.500000 28.5000000 0.00000000 0.00000000 0 0 0	246.500000 28.5000000 0.00000000 0.00000000 0 0 0	246.500000 28.5000000 0.00000000 0.00000000 0 0 0	246.500000 28.5000000 0.00000000 0.00000000 0 0 0	246.500000 28.5000000 0.00000000 0.00000000 0 0 0	246.500000 28.5000000 0.00000000 0.00000000 0 0 0	246.500000 28.5000000 0.00000000 0.00000000 0 0 0	246.500000 28.5000000 0.00000000 0.00000000 0 0 0	246.500000 28.5000000 0.00000000 0.00000000 0 0 0	246.500000 28.5000000 0.00000000 0.00000000 0 0 0	246.500000 28.5000000 0.00000000 0.00000000 0 0 0	246.500000 28.5000000 0.00000000 0.00000000 0 0 0	246.500000 28.5000000 0.00000000 0.00000000 0 0 0	246.500000 28.5000000 0.00000000 0.00000000 0 0 0	246.500000 28.5000000 0.00000000 0.00000000 0 0 0	246.500000 28.5000000 0.00000000 0.00000000 0 0 0	246.500000 28.5000000 0.00000000 0.00000000 0 0 0	246.500000 28.5000000 0.00000000 0.00000000 0 0 0	246.500000 28.5000000 0.00000000 0.00000000 0 0 0	246.500000 28.5000000 0.00000000 0.00000000 0 0 0	246.500000 28.5000000 0.00000000 0.00000000 0 0 0	246.500000 28.5000000 0.00000000 0.00000000 0 0 0	246.500000 28.5000000 0.00000000 0.00000000 0 0 0	246.500000 28.5000000 0.00000000 0.00000000 0 0 0	246.500000 28.5000000 0.00000000 0.00000000 0 0 0	246.500000 28.5000000 0.00000000 0.00000000 0 0 0	246.500000 28.5000000 0.00000000 0.00000000 0 0 0	246.500000 28.5000000 0.00000000 0.00000000 0 0 0	246.500000 28.5000000 0.00000000 0.00000000 0 0 0	246.500000 28.5000000 0.00000000 0.00000000 0 0 0	246.500000 28.5000000 0.00000000 0.00000000 0 0 0	246.500000 28.5000000 0.00000000 0.00000000 0 0 0	246.500000 28.5000000 0.00000000 0.00000000 0 0 0	246.500000 28.5000000 0.00000000 0.00000000 0 0 0	246.500000 28.5000000 0.00000000 0.00000000 0 0 0
247.000000 28.5000000 0.00000000 0.00000000 0 0 0	247.000000 28.5000000 0.00000000 0.00000000 0 0 0	247.000000 28.5000000 0.00000000 0.00000000 0 0 0	247.000000 28.5000000 0.00000000 0.00000000 0 0 0	247.000000 28.5000000 0.00000000 0.00000000 0 0 0	247.000000 28.5000000 0.00000000 0.00000000 0 0 0	247.000000 28.5000000 0.00000000 0.00000000 0 0 0	247.000000 28.5000000 0.00000000 0.00000000 0 0 0	247.000000 28.5000000 0.00000000 0.00000000 0 0 0	247.000000 28.5000000 0.00000000 0.00000000 0 0 0	247.000000 28.5000000 0.00000000 0.00000000 0 0 0	247.000000 28.5000000 0.00000000 0.00000000 0 0 0	247.000000 28.5000000 0.00000000 0.00000000 0 0 0	247.000000 28.5000000 0.00000000 0.00000000 0 0 0	247.000000 28.5000000 0.00000000 0.00000000 0 0 0	247.000000 28.5000000 0.00000000 0.00000000 0 0 0	247.000000 28.5000000 0.00000000 0.00000000 0 0 0	247.000000 28.5000000 0.00000000 0.00000000 0 0 0	247.000000 28.5000000 0.00000000 0.00000000 0 0 0	247.000000 28.5000000 0.00000000 0.00000000 0 0 0	247.000000 28.5000000 0.00000000 0.00000000 0 0 0	247.000000 28.5000000 0.00000000 0.00000000 0 0 0	247.000000 28.5000000 0.00000000 0.00000000 0 0 0	247.000000 28.5000000 0.00000000 0.00000000 0 0 0	247.000000 28.5000000 0.00000000 0.00000000 0 0 0	247.000000 28.5000000 0.00000000 0.00000000 0 0 0	247.000000 28.5000000 0.00000000 0.00000000 0 0 0	247.000000 28.5000000 0.00000000 0.00000000 0 0 0	247.000000 28.5000000 0.00000000 0.00000000 0 0 0	247.000000 28.5000000 0.00000000 0.00000000 0 0 0	247.000000 28.5000000 0.00000000 0.00000000 0 0 0	247.000000 28.5000000 0.00000000 0.00000000 0 0 0	247.000000 28.5000000 0.00000000 0.00000000 0 0 0	247.000000 28.5000000 0.00000000 0.00000000 0 0 0	247.000000 28.5000000 0.00000000 0.00000000 0 0 0	247.000000 28.5000000 0.00000000 0.00000000 0 0 0	247.000000 28.5000000 0.00000000 0.00000000 0 0 0	247.000000 28.5000000 0.00000000 0.00000000 0 0 0	247.000000 28.5000000 0.00000000 0.00000000 0 0 0	247.000000 28.5000000 0.00000000 0.00000000 0 0 0	247.000000 28.5000000 0.00000000 0.00000000 0 0 0	247.000000 28.5000000 0.00000000 0.00000000 0 0 0	247.000000 28.5000000 0.00000000 0.00000000 0 0 0	247.000000 28.5000000 0.00000000 0.00000000 0 0 0	247.000000 28.5000000 0.00000000 0.00000000 0 0 0	247.000000 28.5000000 0.00000000 0.00000000 0 0 0	247.000000 28.5000000 0.00000000 0.00000000 0 0 0	247.000000 28.5000000 0.00000000 0.00000000 0 0 0	247.000000 28.5000000 0.00000000 0.00000000 0 0 0	247.000000 28.5000000 0.00000000 0.00000000 0 0 0
247.500000 28.5000000 0.00000000 0.00000000 0 0 0	247.500000 28.5000000 0.00000000 0.00000000 0 0 0	247.500000 28.5000000 0.00000000 0.00000000 0 0 0	247.500000 28.5000000 0.00000000 0.00000000 0 0 0	247.500000 28.5000000 0.00000000 0.00000000 0 0 0	247.500000 28.5000000 0.00000000 0.00000000 0 0 0	247.500000 28.5000000 0.00000000 0.00000000 0 0 0	247.500000 28.5000000 0.00000000 0.00000000 0 0 0	247.500000 28.5000000 0.00000000 0.00000000 0 0 0	247.500000 28.5000000 0.00000000 0.00000000 0 0 0	247.500000 28.5000000 0.00000000 0.00000000 0 0 0	247.500000 28.5000000 0.00000000 0.00000000 0 0 0	247.500000 28.5000000 0.00000000 0.00000000 0 0 0	247.500000 28.5000000 0.00000000 0.00000000 0 0 0	247.500000 28.5000000 0.00000000 0.00000000 0 0 0	247.500000 28.5000000 0.00000000 0.00000000 0 0 0	247.500000 28.5000000 0.00000000 0.00000000 0 0 0	247.500000 28.5000000 0.00000000 0.00000000 0 0 0	247.500000 28.5000000 0.00000000 0.00000000 0 0 0	247.500000 28.5000000 0.00000000 0.00000000 0 0 0	247.500000 28.5000000 0.00000000 0.00000000 0 0 0	247.500000 28.5000000 0.00000000 0.00000000 0 0 0	247.500000 28.5000000 0.00000000 0.00000000 0 0 0	247.500000 28.5000000 0.00000000 0.00000000 0 0 0	247.500000 28.5000000 0.00000000 0.00000000 0 0 0	247.500000 28.5000000 0.00000000 0.00000000 0 0 0	247.500000 28.5000000 0.00000000 0.00000000 0 0 0	247.500000 28.5000000 0.00000000 0.00000000 0 0 0	247.500000 28.5000000 0.00000000 0.00000000 0 0 0	247.500000 28.5000000 0.00000000 0.00000000 0 0 0	247.500000 28.5000000 0.00000000 0.00000000 0 0 0	247.500000 28.5000000 0.00000000 0.00000000 0 0 0	247.500000 28.5000000 0.00000000 0.00000000 0 0 0	247.500000 28.5000000 0.00000000 0.00000000 0 0 0	247.500000 28.5000000 0.00000000 0.00000000 0 0 0	247.500000 28.5000000 0.00000000 0.00000000 0 0 0	247.500000 28.5000000 0.00000000 0.00000000 0 0 0	247.500000 28.5000000 0.00000000 0.00000000 0 0 0	247.500000 28.5000000 0.00000000 0.00000000 0 0 0	247.500000 28.5000000 0.00000000 0.00000000 0 0 0	247.500000 28.5000000 0.00000000 0.00000000 0 0 0	247.500000 28.5000000 0.00000000 0.00000000 0 0 0	247.500000 28.5000000 0.00000000 0.00000000 0 0 0	247.500000 28.5000000 0.00000000 0.00000000 0 0 0	247.500000 28.5000000 0.00000000 0.00000000 0 0 0	247.500000 28.5000000 0.00000000 0.00000000 0 0 0	247.500000 28.5000000 0.00000000 0.00000000 0 0 0	247.500000 28.5000000 0.00000000 0.00000000 0 0 0	247.500000 28.5000000 0.00000000 0.00000000 0 0 0	247.500000 28.5000000 0.00000000 0.00000000 0 0 0
248.000000 28.5000000 0.00000000 0.00000000 0 0 0	248.000000 28.5000000 0.00000000 0.00000000 0 0 0	248.000000 28.5000000 0.00000000 0.00000000 0 0 0	248.000000 28.5000000 0.00000000 0.00000000 0 0 0	248.000000 28.5000000 0.00000000 0.00000000 0 0 0	248.000000 28.5000000 0.00000000 0.00000000 0 0 0	248.000000 28.5000000 0.00000000 0.00000000 0 0 0	248.000000 28.5000000 0.00000000 0.00000000 0 0 0	248.000000 28.5000000 0.00000000 0.00000000 0 0 0	248.000000 28.5000000 0.00000000 0.00000000 0 0 0	248.000000 28.5000000 0.00000000 0.00000000 0 0 0	248.000000 28.5000000 0.00000000 0.00000000 0 0 0	248.000000 28.5000000 0.00000000 0.00000000 0 0 0	248.000000 28.5000000 0.00000000 0.00000000 0 0 0	248.000000 28.5000000 0.00000000 0.00000000 0 0 0	248.000000 28.5000000 0.00000000 0.00000000 0 0 0	248.000000 28.5000000 0.00000000 0.00000000 0 0 0	248.000000 28.5000000 0.00000000 0.00000000 0 0 0	248.000000 28.5000000 0.00000000 0.00000000 0 0 0	248.000000 28.5000000 0.00000000 0.00000000 0 0 0	248.000000 28.5000000 0.00000000 0.00000000 0 0 0	248.000000 28.5000000 0.00000000 0.00000000 0 0 0	248.000000 28.5000000 0.00000000 0.00000000 0 0 0	248.000000 28.5000000 0.00000000 0.00000000 0 0 0	248.000000 28.5000000 0.00000000 0.00000000 0 0 0	248.000000 28.5000000 0.00000000 0.00000000 0 0 0	248.000000 28.5000000 0.00000000 0.00000000 0 0 0	248.000000 28.5000000 0.00000000 0.00000000 0 0 0	248.000000 28.5000000 0.00000000 0.00000000 0 0 0	248.000000 28.5000000 0.00000000 0.00000000 0 0 0	248.000000 28.5000000 0.00000000 0.00000000 0 0 0	248.000000 28.5000000 0.00000000 0.00000000 0 0 0	248.000000 28.5000000 0.00000000 0.00000000 0 0 0	248.000000 28.5000000 0.00000000 0.00000000 0 0 0	248.000000 28.5000000 0.00000000 0.00000000 0 0 0	248.000000 28.5000000 0.00000000 0.00000000 0 0 0	248.000000 28.5000000 0.00000000 0.00000000 0 0 0	248.000000 28.5000000 0.00000000 0.00000000 0 0 0	248.000000 28.5000000 0.00000000 0.00000000 0 0 0	248.000000 28.5000000 0.00000000 0.00000000 0 0 0	248.000000 28.5000000 0.00000000 0.00000000 0 0 0	248.000000 28.5000000 0.00000000 0.00000000 0 0 0	248.000000 28.5000000 0.00000000 0.00000000 0 0 0	248.000000 28.5000000 0.00000000 0.00000000 0 0 0	248.000000 28.5000000 0.00000000 0.00000000 0 0 0	248.000000 28.5000000 0.00000000 0.00000000 0 0 0	248.000000 28.5000000 0.00000000 0.00000000 0 0 0	248.000000 28.5000000 0.00000000 0.00000000 0 0 0	248.000000 28.5000000 0.00000000 0.00000000 0 0 0	248.000000 28.5000000 0.00000000 0.00000000 0 0 0
248.500000 28.5000000 0.00000000 0.00000000 0 0 0	248.500000 28.5000000 0.00000000 0.00000000 0 0 0	248.500000 28.5000000 0.00000000 0.00000000 0 0 0	248.500000 28.5000000 0.00000000 0.00000000 0 0 0	248.500000 28.5000000 0.00000000 0.00000000 0 0 0	248.500000 28.5000000 0.00000000 0.00000000 0 0 0	248.500000 28.5000000 0.00000000 0.00000000 0 0 0	248.500000 28.5000000 0.00000000 0.00000000 0 0 0	248.500000 28.5000000 0.00000000 0.00000000 0 0 0	248.500000 28.5000000 0.00000000 0.00000000 0 0 0	248.500000 28.5000000 0.00000000 0.00000000 0 0 0	248.500000 28.5000000 0.00000000 0.00000000 0 0 0	248.500000 28.5000000 0.00000000 0.00000000 0 0 0	248.500000 28.5000000 0.00000000 0.00000000 0 0 0	248.500000 28.5000000 0.00000000 0.00000000 0 0 0	248.500000 28.5000000 0.00000000 0.00000000 0 0 0	248.500000 28.5000000 0.00000000 0.00000000 0 0 0	248.500000 28.5000000 0.00000000 0.00000000 0 0 0	248.500000 28.5000000 0.00000000 0.00000000 0 0 0	248.500000 28.5000000 0.00000000 0.00000000 0 0 0	248.500000 28.5000000 0.00000000 0.00000000 0 0 0	248.500000 28.5000000 0.00000000 0.00000000 0 0 0	248.500000 28.5000000 0.00000000 0.00000000 0 0 0	248.500000 28.5000000 0.00000000 0.00000000 0 0 0	248.500000 28.5000000 0.00000000 0.00000000 0 0 0	248.500000 28.5000000 0.00000000 0.00000000 0 0 0	248.500000 28.5000000 0.00000000 0.00000000 0 0 0	248.500000 28.5000000 0.00000000 0.00000000 0 0 0	248.500000 28.5000000 0.00000000 0.00000000 0 0 0	248.500000 28.5000000 0.00000000 0.00000000 0 0 0	248.500000 28.5000000 0.00000000 0.00000000 0 0 0	248.500000 28.5000000 0.00000000 0.00000000 0 0 0	248.500000 28.5000000 0.00000000 0.00000000 0 0 0	248.500000 28.5000000 0.00000000 0.00000000 0 0 0	248.500000 28.5000000 0.00000000 0.00000000 0 0 0	248.500000 28.5000000 0.00000000 0.00000000 0 0 0	248.500000 28.5000000 0.00000000 0.00000000 0 0 0	248.500000 28.5000000 0.00000000 0.00000000 0 0 0	248.500000 28.5000000 0.00000000 0.00000000 0 0 0	248.500000 28.5000000 0.00000000 0.00000000 0 0 0	248.500000 28.5000000 0.00000000 0.00000000 0 0 0	248.500000 28.5000000 0.00000000 0.00000000 0 0 0	248.500000 28.5000000 0.00000000 0.00000000 0 0 0	248.500000 28.5000000 0.00000000 0.00000000 0 0 0	248.500000 28.5000000 0.00000000 0.00000000 0 0 0	248.500000 28.5000000 0.00000000 0.00000000 0 0 0	248.500000 28.5000000 0.00000000 0.00000000 0 0 0	248.500000 28.5000000 0.00000000 0.00000000 0 0 0	248.500000 28.5000000 0.00000000 0.00000000 0 0 0	248.500000 28.5000000 0.00000000 0.00000000 0 0 0
249.000000 28.5000000 0.00000000 0.00000000 0 0 0	249.000000 28.5000000 0.00000000 0.00000000 0 0 0	249.000000 28.5000000 0.00000000 0.00000000 0 0 0	249.000000 28.5000000 0.00000000 0.00000000 0 0 0	249.000000 28.5000000 0.00000000 0.00000000 0 0 0	249.000000 28.5000000 0.00000000 0.00000000 0 0 0	249.000000 28.5000000 0.00000000 0.00000000 0 0 0	249.000000 28.5000000 0.00000000 0.00000000 0 0 0	249.000000 28.5000000 0.00000000 0.00000000 0 0 0	249.000000 28.5000000 0.00000000 0.00000000 0 0 0	249.000000 28.5000000 0.00000000 0.00000000 0 0 0	249.000000 28.5000000 0.00000000 0.00000000 0 0 0	249.000000 28.5000000 0.00000000 0.00000000 0 0 0	249.000000 28.5000000 0.00000000 0.00000000 0 0 0	249.000000 28.5000000 0.00000000 0.00000000 0 0 0	249.000000 28.5000000 0.00000000 0.00000000 0 0 0	249.000000 28.5000000 0.00000000 0.00000000 0 0 0	249.000000 28.5000000 0.00000000 0.00000000 0 0 0	249.000000 28.5000000 0.00000000 0.00000000 0 0 0	249.000000 28.5000000 0.00000000 0.00000000 0 0 0	249.000000 28.5000000 0.00000000 0.00000000 0 0 0	249.000000 28.5000000 0.00000000 0.00000000 0 0 0	249.000000 28.5000000 0.00000000 0.00000000 0 0 0	249.000000 28.5000000 0.00000000 0.00000000 0 0 0	249.000000 28.5000000 0.00000000 0.00000000 0 0 0	249.000000 28.5000000 0.00000000 0.00000000 0 0 0	249.000000 28.5000000 0.00000000 0.00000000 0 0 0	249.000000 28.5000000 0.00000000 0.00000000 0 0 0	249.000000 28.5000000 0.00000000 0.00000000 0 0 0	249.000000 28.5000000 0.00000000 0.00000000 0 0 0	249.000000 28.5000000 0.00000000 0.00000000 0 0 0	249.000000 28.5000000 0.00000000 0.00000000 0 0 0	249.000000 28.5000000 0.00000000 0.00000000 0 0 0	249.000000 28.5000000 0.00000000 0.00000000 0 0 0	249.000000 28.5000000 0.00000000 0.00000000 0 0 0	249.000000 28.5000000 0.00000000 0.00000000 0 0 0	249.000000 28.5000000 0.00000000 0.00000000 0 0 0	249.000000 28.5000000 0.00000000 0.00000000 0 0 0	249.000000 28.5000000 0.00000000 0.00000000 0 0 0	249.000000 28.5000000 0.00000000 0.00000000 0 0 0	249.000000 28.5000000 0.00000000 0.00000000 0 0 0	249.000000 28.5000000 0.00000000 0.00000000 0 0 0	249.000000 28.5000000 0.00000000 0.00000000 0 0 0	249.000000 28.5000000 0.00000000 0.00000000 0 0 0	249.000000 28.5000000 0.00000000 0.00000000 0 0 0	249.000000 28.5000000 0.00000000 0.00000000 0 0 0	249.000000 28.5000000 0.00000000 0.00000000 0 0 0	249.000000 28.5000000 0.00000000 0.00000000 0 0 0	249.000000 28.5000000 0.00000000 0.00000000 0 0 0	249.000000 28.5000000 0.00000000 0.00000000 0 0 0
249.500000 28.5000000 0.00000000 0.00000000 0 0 0	249.500000 28.5000000 0.00000000 0.00000000 0 0 0	249.500000 28.5000000 0.00000000 0.00000000 0 0 0	249.500000 28.5000000 0.00000000 0.00000000 0 0 0	249.500000 28.5000000 0.00000000 0.00000000 0 0 0	249.500000 28.5000000 0.00000000 0.00000000 0 0 0	249.500000 28.5000000 0.00000000 0.00000000 0 0 0	249.500000 28.5000000 0.00000000 0.00000000 0 0 0	249.500000 28.5000000 0.00000000 0.00000000 0 0 0	249.500000 28.5000000 0.00000000 0.00000000 0 0 0	249.500000 28.5000000 0.00000000 0.00000000 0 0 0	249.500000 28.5000000 0.00000000 0.00000000 0 0 0	249.500000 28.5000000 0.00000000 0.00000000 0 0 0	249.500000 28.5000000 0.00000000 0.00000000 0 0 0	249.500000 28.5000000 0.00000000 0.00000000 0 0 0	249.500000 28.5000000 0.00000000 0.00000000 0 0 0	249.500000 28.5000000 0.00000000 0.00000000 0 0 0	249.500000 28.5000000 0.00000000 0.00000000 0 0 0	249.500000 28.5000000 0.00000000 0.00000000 0 0 0	249.500000 28.5000000 0.00000000 0.00000000 0 0 0	249.500000 28.5000000 0.00000000 0.00000000 0 0 0	249.500000 28.5000000 0.00000000 0.00000000 0 0 0	249.500000 28.5000000 0.00000000 0.00000000 0 0 0	249.500000 28.5000000 0.00000000 0.00000000 0 0 0	249.500000 28.5000000 0.00000000 0.00000000 0 0 0	249.500000 28.5000000 0.00000000 0.00000000 0 0 0	249.500000 28.5000000 0.00000000 0.00000000 0 0 0	249.500000 28.5000000 0.00000000 0.00000000 0 0 0	249.500000 28.5000000 0.00000000 0.00000000 0 0 0	249.500000 28.5000000 0.00000000 0.00000000 0 0 0	249.500000 28.5000000 0.00000000 0.00000000 0 0 0	249.500000 28.5000000 0.00000000 0.00000000 0 0 0	249.500000 28.5000000 0.00000000 0.00000000 0 0 0	249.500000 28.5000000 0.00000000 0.00000000 0 0 0	249.500000 28.5000000 0.00000000 0.00000000 0 0 0	249.500000 28.5000000 0.00000000 0.00000000 0 0 0	249.500000 28.5000000 0.00000000 0.00000000 0 0 0	249.500000 28.5000000 0.00000000 0.00000000 0 0 0	249.500000 28.5000000 0.00000000 0.00000000 0 0 0	249.500000 28.5000000 0.00000000 0.00000000 0 0 0	249.500000 28.5000000 0.00000000 0.00000000 0 0 0	249.500000 28.5000000 0.00000000 0.00000000 0 0 0	249.500000 28.5000000 0.00000000 0.00000000 0 0 0	249.500000 28.5000000 0.00000000 0.00000000 0 0 0	249.500000 28.5000000 0.00000000 0.00000000 0 0 0	249.500000 28.5000000 0.00000000 0.00000000 0 0 0	249.500000 28.5000000 0.00000000 0.00000000 0 0 0	249.500000 28.5000000 0.00000000 0.00000000 0 0 0	249.500000 28.5000000 0.00000000 0.00000000 0 0 0	249.500000 28.5000000 0.00000000 0.00000000 0 0 0
250.000000 28.5000000 0.00000000 0.00000000 0 0 0	250.000000 28.5000000 0.00000000 0.00000000 0 0 0	250.000000 28.5000000 0.00000000 0.00000000 0 0 0	250.000000 28.5000000 0.00000000 0.00000000 0 0 0	250.000000 28.5000000 0.00000000 0.00000000 0 0 0	250.000000 28.5000000 0.00000000 0.00000000 0 0 0	250.000000 28.5000000 0.00000000 0.00000000 0 0 0	250.000000 28.5000000 0.00000000 0.00000000 0 0 0	250.000000 28.5000000 0.00000000 0.00000000 0 0 0	250.000000 28.5000000 0.00000000 0.00000000 0 0 0	250.000000 28.5000000 0.00000000 0.00000000 0 0 0	250.000000 28.5000000 0.00000000 0.00000000 0 0 0	250.000000 28.5000000 0.00000000 0.00000000 0 0 0	250.000000 28.5000000 0.00000000 0.00000000 0 0 0	250.000000 28.5000000 0.00000000 0.00000000 0 0 0	250.000000 28.5000000 0.00000000 0.00000000 0 0 0	250.000000 28.5000000 0.00000000 0.00000000 0 0 0	250.000000 28.5000000 0.00000000 0.00000000 0 0 0	250.000000 28.5000000 0.00000000 0.00000000 0 0 0	250.000000 28.5000000 0.00000000 0.00000000 0 0 0	250.000000 28.5000000 0.00000000 0.00000000 0 0 0	250.000000 28.5000000 0.00000000 0.00000000 0 0 0	250.000000 28.5000000 0.00000000 0.00000000 0 0 0	250.000000 28.5000000 0.00000000 0.00000000 0 0 0	250.000000 28.5000000 0.00000000 0.00000000 0 0 0	250.000000 28.5000000 0.00000000 0.00000000 0 0 0	250.000000 28.5000000 0.00000000 0.00000000 0 0 0	250.000000 28.5000000 0.00000000 0.00000000 0 0 0	250.000000 28.5000000 0.00000000 0.00000000 0 0 0	250.000000 28.5000000 0.00000000 0.00000000 0 0 0	250.000000 28.5000000 0.00000000 0.00000000 0 0 0	250.000000 28.5000000 0.00000000 0.00000000 0 0 0	250.000000 28.5000000 0.00000000 0.00000000 0 0 0	250.000000 28.5000000 0.00000000 0.00000000 0 0 0	250.000000 28.5000000 0.00000000 0.00000000 0 0 0	250.000000 28.5000000 0.00000000 0.00000000 0 0 0	250.000000 28.5000000 0.00000000 0.00000000 0 0 0	250.000000 28.5000000 0.00000000 0.00000000 0 0 0	250.000000 28.5000000 0.00000000 0.00000000 0 0 0	250.000000 28.5000000 0.00000000 0.00000000 0 0 0	250.000000 28.5000000 0.00000000 0.00000000 0 0 0	250.000000 28.5000000 0.00000000 0.00000000 0 0 0	250.000000 28.5000000 0.00000000 0.00000000 0 0 0	250.000000 28.5000000 0.00000000 0.00000000 0 0 0	250.000000 28.5000000 0.00000000 0.00000000 0 0 0	250.000000 28.5000000 0.00000000 0.00000000 0 0 0	250.000000 28.5000000 0.00000000 0.00000000 0 0 0	250.000000 28.5000000 0.00000000 0.00000000 0 0 0	250.000000 28.5000000 0.00000000 0.00000000 0 0 0	250.000000 28.5000000 0.00000000 0.00000000 0 0 0
250.500000 28.5000000 0.00000000 0.00000000 0 0 0	250.500000 28.5000000 0.00000000 0.00000000 0 0 0	250.500000 28.5000000 0.00000000 0.00000000 0 0 0	250.500000 28.5000000 0.00000000 0.00000000 0 0 0	250.500000 28.5000000 0.00000000 0.00000000 0 0 0	250.500000 28.5000000 0.00000000 0.00000000 0 0 0	250.500000 28.5000000 0.00000000 0.00000000 0 0 0	250.500000 28.5000000 0.00000000 0.00000000 0 0 0	250.500000 28.5000000 0.00000000 0.00000000 0 0 0	250.500000 28.5000000 0.00000000 0.00000000 0 0 0	250.500000 28.5000000 0.00000000 0.00000000 0 0 0	250.500000 28.5000000 0.00000000 0.00000000 0 0 0	250.500000 28.5000000 0.00000000 0.00000000 0 0 0	250.500000 28.5000000 0.00000000 0.00000000 0 0 0	250.500000 28.5000000 0.00000000 0.00000000 0 0 0	250.500000 28.5000000 0.00000000 0.00000000 0 0 0	250.500000 28.5000000 0.00000000 0.00000000 0 0 0	250.500000 28.5000000 0.00000000 0.00000000 0 0 0	250.500000 28.5000000 0.00000000 0.00000000 0 0 0	250.500000 28.5000000 0.00000000 0.00000000 0 0 0	250.500000 28.5000000 0.00000000 0.00000000 0 0 0	250.500000 28.5000000 0.00000000 0.00000000 0 0 0	250.500000 28.5000000 0.00000000 0.00000000 0 0 0	250.500000 28.5000000 0.00000000 0.00000000 0 0 0	250.500000 28.5000000 0.00000000 0.00000000 0 0 0	250.500000 28.5000000 0.00000000 0.00000000 0 0 0	250.500000 28.5000000 0.00000000 0.00000000 0 0 0	250.500000 28.5000000 0.00000000 0.00000000 0 0 0	250.500000 28.5000000 0.00000000 0.00000000 0 0 0	250.500000 28.5000000 0.00000000 0.00000000 0 0 0	250.500000 28.5000000 0.00000000 0.00000000 0 0 0	250.500000 28.5000000 0.00000000 0.00000000 0 0 0	250.500000 28.5000000 0.00000000 0.00000000 0 0 0	250.500000 28.5000000 0.00000000 0.00000000 0 0 0	250.500000 28.5000000 0.00000000 0.00000000 0 0 0	250.500000 28.5000000 0.00000000 0.00000000 0 0 0	250.500000 28.5000000 0.00000000 0.00000000 0 0 0	250.500000 28.5000000 0.00000000 0.00000000 0 0 0	250.500000 28.5000000 0.00000000 0.00000000 0 0 0	250.500000 28.5000000 0.00000000 0.00000000 0 0 0	250.500000 28.5000000 0.00000000 0.00000000 0 0 0	250.500000 28.5000000 0.00000000 0.00000000 0 0 0	250.500000 28.5000000 0.00000000 0.00000000 0 0 0	250.500000 28.5000000 0.00000000 0.00000000 0 0 0	250.500000 28.5000000 0.00000000 0.00000000 0 0 0	250.500000 28.5000000 0.00000000 0.00000000 0 0 0	250.500000 28.5000000 0.00000000 0.00000000 0 0 0	250.500000 28.5000000 0.00000000 0.00000000 0 0 0	250.500000 28.5000000 0.00000000 0.00000000 0 0 0	250.500000 28.5000000 0.00000000 0.00000000 0 0 0
251.000000 28.5000000 0.00000000 0.00000000 0 0 0	251.000000 28.5000000 0.00000000 0.00000000 0 0 0	251.000000 28.5000000 0.00000000 0.00000000 0 0 0	251.000000 28.5000000 0.00000000 0.00000000 0 0 0	251.000000 28.5000000 0.00000000 0.00000000 0 0 0	251.000000 28.5000000 0.00000000 0.00000000 0 0 0	251.000000 28.5000000 0.00000000 0.00000000 0 0 0	251.000000 28.5000000 0.00000000 0.00000000 0 0 0	251.000000 28.5000000 0.00000000 0.00000000 0 0 0	251.000000 28.5000000 0.00000000 0.00000000 0 0 0	251.000000 28.5000000 0.00000000 0.00000000 0 0 0	251.000000 28.5000000 0.00000000 0.00000000 0 0 0	251.000000 28.5000000 0.00000000 0.00000000 0 0 0	251.000000 28.5000000 0.00000000 0.00000000 0 0 0	251.000000 28.5000000 0.00000000 0.00000000 0 0 0	251.000000 28.5000000 0.00000000 0.00000000 0 0 0	251.000000 28.5000000 0.00000000 0.00000000 0 0 0	251.000000 28.5000000 0.00000000 0.00000000 0 0 0	251.000000 28.5000000 0.00000000 0.00000000 0 0 0	251.000000 28.5000000 0.00000000 0.00000000 0 0 0	251.000000 28.5000000 0.00000000 0.00000000 0 0 0	251.000000 28.5000000 0.00000000 0.00000000 0 0 0	251.000000 28.5000000 0.00000000 0.00000000 0 0 0	251.000000 28.5000000 0.00000000 0.00000000 0 0 0	251.000000 28.5000000 0.00000000 0.00000000 0 0 0	251.000000 28.5000000 0.00000000 0.00000000 0 0 0	251.000000 28.5000000 0.00000000 0.00000000 0 0 0	251.000000 28.5000000 0.00000000 0.00000000 0 0 0	251.000000 28.5000000 0.00000000 0.00000000 0 0 0	251.000000 28.5000000 0.00000000 0.00000000 0 0 0	251.000000 28.5000000 0.00000000 0.00000000 0 0 0	251.000000 28.5000000 0.00000000 0.00000000 0 0 0	251.000000 28.5000000 0.00000000 0.00000000 0 0 0	251.000000 28.5000000 0.00000000 0.00000000 0 0 0	251.000000 28.5000000 0.00000000 0.00000000 0 0 0	251.000000 28.5000000 0.00000000 0.00000000 0 0 0	251.000000 28.5000000 0.00000000 0.00000000 0 0 0	251.000000 28.5000000 0.00000000 0.00000000 0 0 0	251.000000 28.5000000 0.00000000 0.00000000 0 0 0	251.000000 28.5000000 0.00000000 0.00000000 0 0 0	251.000000 28.5000000 0.00000000 0.00000000 0 0 0	251.000000 28.5000000 0.00000000 0.00000000 0 0 0	251.000000 28.5000000 0.00000000 0.00000000 0 0 0	251.000000 28.5000000 0.00000000 0.00000000 0 0 0	251.000000 28.5000000 0.00000000 0.00000000 0 0 0	251.000000 28.5000000 0.00000000 0.00000000 0 0 0	251.000000 28.5000000 0.00000000 0.00000000 0 0 0	251.000000 28.5000000 0.00000000 0.00000000 0 0 0	251.000000 28.5000000 0.00000000 0.00000000 0 0 0	251.000000 28.5000000 0.00000000 0.00000000 0 0 0
251.500000 28.5000000 0.00000000 0.00000000 0 0 0	251.500000 28.5000000 0.00000000 0.00000000 0 0 0	251.500000 28.5000000 0.00000000 0.00000000 0 0 0	251.500000 28.5000000 0.00000000 0.00000000 0 0 0	251.500000 28.5000000 0.00000000 0.00000000 0 0 0	251.500000 28.5000000 0.00000000 0.00000000 0 0 0	251.500000 28.5000000 0.00000000 0.00000000 0 0 0	251.500000 28.5000000 0.00000000 0.00000000 0 0 0	251.500000 28.5000000 0.00000000 0.00000000 0 0 0	251.500000 28.5000000 0.00000000 0.00000000 0 0 0	251.500000 28.5000000 0.00000000 0.00000000 0 0 0	251.500000 28.5000000 0.00000000 0.00000000 0 0 0	251.500000 28.5000000 0.00000000 0.00000000 0 0 0	251.500000 28.5000000 0.00000000 0.00000000 0 0 0	251.500000 28.5000000 0.00000000 0.00000000 0 0 0	251.500000 28.5000000 0.00000000 0.00000000 0 0 0	251.500000 28.5000000 0.00000000 0.00000000 0 0 0	251.500000 28.5000000 0.00000000 0.00000000 0 0 0	251.500000 28.5000000 0.00000000 0.00000000 0 0 0	251.500000 28.5000000 0.00000000 0.00000000 0 0 0	251.500000 28.5000000 0.00000000 0.00000000 0 0 0	251.500000 28.5000000 0.00000000 0.00000000 0 0 0	251.500000 28.5000000 0.00000000 0.00000000 0 0 0	251.500000 28.5000000 0.00000000 0.00000000 0 0 0	251.500000 28.5000000 0.00000000 0.00000000 0 0 0	251.500000 28.5000000 0.00000000 0.00000000 0 0 0	251.500000 28.5000000 0.00000000 0.00000000 0 0 0	251.500000 28.5000000 0.00000000 0.00000000 0 0 0	251.500000 28.5000000 0.00000000 0.00000000 0 0 0	251.500000 28.5000000 0.00000000 0.00000000 0 0 0	251.500000 28.5000000 0.00000000 0.00000000 0 0 0	251.500000 28.5000000 0.00000000 0.00000000 0 0 0	251.500000 28.5000000 0.00000000 0.00000000 0 0 0	251.500000 28.5000000 0.00000000 0.00000000 0 0 0	251.500000 28.5000000 0.00000000 0.00000000 0 0 0	251.500000 28.5000000 0.00000000 0.00000000 0 0 0	251.500000 28.5000000 0.00000000 0.00000000 0 0 0	251.500000 28.5000000 0.00000000 0.00000000 0 0 0	251.500000 28.5000000 0.00000000 0.00000000 0 0 0	251.500000 28.5000000 0.00000000 0.00000000 0 0 0	251.500000 28.5000000 0.00000000 0.00000000 0 0 0	251.500000 28.5000000 0.00000000 0.00000000 0 0 0	251.500000 28.5000000 0.00000000 0.00000000 0 0 0	251.500000 28.5000000 0.00000000 0.00000000 0 0 0	251.500000 28.5000000 0.00000000 0.00000000 0 0 0	251.500000 28.5000000 0.00000000 0.00000000 0 0 0	251.500000 28.5000000 0.00000000 0.00000000 0 0 0	251.500000 28.5000000 0.00000000 0.00000000 0 0 0	251.500000 28.5000000 0.00000000 0.00000000 0 0 0	251.500000 28.5000000 0.00000000 0.00000000 0 0 0
252.000000 28.5000000 0.00000000 0.00000000 0 0 0	252.000000 28.5000000 0.00000000 0.00000000 0 0 0	252.000000 28.5000000 0.00000000 0.00000000 0 0 0	252.000000 28.5000000 0.00000000 0.00000000 0 0 0	252.000000 28.5000000 0.00000000 0.00000000 0 0 0	252.000000 28.5000000 0.00000000 0.00000000 0 0 0	252.000000 28.5000000 0.00000000 0.00000000 0 0 0	252.000000 28.5000000 0.00000000 0.00000000 0 0 0	252.000000 28.5000000 0.00000000 0.00000000 0 0 0	252.000000 28.5000000 0.00000000 0.00000000 0 0 0	252.000000 28.5000000 0.00000000 0.00000000 0 0 0	252.000000 28.5000000 0.00000000 0.00000000 0 0 0	252.000000 28.5000000 0.00000000 0.00000000 0 0 0	252.000000 28.5000000 0.00000000 0.00000000 0 0 0	252.000000 28.5000000 0.00000000 0.00000000 0 0 0	252.000000 28.5000000 0.00000000 0.00000000 0 0 0	252.000000 28.5000000 0.00000000 0.00000000 0 0 0	252.000000 28.5000000 0.00000000 0.00000000 0 0 0	252.000000 28.5000000 0.00000000 0.00000000 0 0 0	252.000000 28.5000000 0.00000000 0.00000000 0 0 0	252.000000 28.5000000 0.00000000 0.00000000 0 0 0	252.000000 28.5000000 0.00000000 0.00000000 0 0 0	252.000000 28.5000000 0.00000000 0.00000000 0 0 0	252.000000 28.5000000 0.00000000 0.00000000 0 0 0	252.000000 28.5000000 0.00000000 0.00000000 0 0 0	252.000000 28.5000000 0.00000000 0.00000000 0 0 0	252.000000 28.5000000 0.00000000 0.00000000 0 0 0	252.000000 28.5000000 0.00000000 0.00000000 0 0 0	252.000000 28.5000000 0.00000000 0.00000000 0 0 0	252.000000 28.5000000 0.00000000 0.00000000 0 0 0	252.000000 28.5000000 0.00000000 0.00000000 0 0 0	252.000000 28.5000000 0.00000000 0.00000000 0 0 0	252.000000 28.5000000 0.00000000 0.00000000 0 0 0	252.000000 28.5000000 0.00000000 0.00000000 0 0 0	252.000000 28.5000000 0.00000000 0.00000000 0 0 0	252.000000 28.5000000 0.00000000 0.00000000 0 0 0	252.000000 28.5000000 0.00000000 0.00000000 0 0 0	252.000000 28.5000000 0.00000000 0.00000000 0 0 0	252.000000 28.5000000 0.00000000 0.00000000 0 0 0	252.000000 28.5000000 0.00000000 0.00000000 0 0 0	252.000000 28.5000000 0.00000000 0.00000000 0 0 0	252.000000 28.5000000 0.00000000 0.00000000 0 0 0	252.000000 28.5000000 0.00000000 0.00000000 0 0 0	252.000000 28.5000000 0.00000000 0.00000000 0 0 0	252.000000 28.5000000 0.00000000 0.00000000 0 0 0	252.000000 28.5000000 0.00000000 0.00000000 0 0 0	252.000000 28.5000000 0.00000000 0.00000000 0 0 0	252.000000 28.5000000 0.00000000 0.00000000 0 0 0	252.000000 28.5000000 0.00000000 0.00000000 0 0 0	252.000000 28.5000000 0.00000000 0.00000000 0 0 0
252.500000 28.5000000 0.00000000 0.00000000 0 0 0	252.500000 28.5000000 0.00000000 0.00000000 0 0 0	252.500000 28.5000000 0.00000000 0.00000000 0 0 0	252.500000 28.5000000 0.00000000 0.00000000 0 0 0	252.500000 28.5000000 0.00000000 0.00000000 0 0 0	252.500000 28.5000000 0.00000000 0.00000000 0 0 0	252.500000 28.5000000 0.00000000 0.00000000 0 0 0	252.500000 28.5000000 0.00000000 0.00000000 0 0 0	252.500000 28.5000000 0.00000000 0.00000000 0 0 0	252.500000 28.5000000 0.00000000 0.00000000 0 0 0	252.500000 28.5000000 0.00000000 0.00000000 0 0 0	252.500000 28.5000000 0.00000000 0.00000000 0 0 0	252.500000 28.5000000 0.00000000 0.00000000 0 0 0	252.500000 28.5000000 0.00000000 0.00000000 0 0 0	252.500000 28.5000000 0.00000000 0.00000000 0 0 0	252.500000 28.5000000 0.00000000 0.00000000 0 0 0	252.500000 28.5000000 0.00000000 0.00000000 0 0 0	252.500000 28.5000000 0.00000000 0.00000000 0 0 0	252.500000 28.5000000 0.00000000 0.00000000 0 0 0	252.500000 28.5000000 0.00000000 0.00000000 0 0 0	252.500000 28.5000000 0.00000000 0.00000000 0 0 0	252.500000 28.5000000 0.00000000 0.00000000 0 0 0	252.500000 28.5000000 0.00000000 0.00000000 0 0 0	252.500000 28.5000000 0.00000000 0.00000000 0 0 0	252.500000 28.5000000 0.00000000 0.00000000 0 0 0	252.500000 28.5000000 0.00000000 0.00000000 0 0 0	252.500000 28.5000000 0.00000000 0.00000000 0 0 0	252.500000 28.5000000 0.00000000 0.00000000 0 0 0	252.500000 28.5000000 0.00000000 0.00000000 0 0 0	252.500000 28.5000000 0.00000000 0.00000000 0 0 0	252.500000 28.5000000 0.00000000 0.00000000 0 0 0	252.500000 28.5000000 0.00000000 0.00000000 0 0 0	252.500000 28.5000000 0.00000000 0.00000000 0 0 0	252.500000 28.5000000 0.00000000 0.00000000 0 0 0	252.500000 28.5000000 0.00000000 0.00000000 0 0 0	252.500000 28.5000000 0.00000000 0.00000000 0 0 0	252.500000 28.5000000 0.00000000 0.00000000 0 0 0	252.500000 28.5000000 0.00000000 0.00000000 0 0 0	252.500000 28.5000000 0.00000000 0.00000000 0 0 0	252.500000 28.5000000 0.00000000 0.00000000 0 0 0	252.500000 28.5000000 0.00000000 0.00000000 0 0 0	252.500000 28.5000000 0.00000000 0.00000000 0 0 0	252.500000 28.5000000 0.00000000 0.00000000 0 0 0	252.500000 28.5000000 0.00000000 0.00000000 0 0 0	252.500000 28.5000000 0.00000000 0.00000000 0 0 0	252.500000 28.5000000 0.00000000 0.00000000 0 0 0	252.500000 28.5000000 0.00000000 0.00000000 0 0 0	252.500000 28.5000000 0.00000000 0.00000000 0 0 0	252.500000 28.5000000 0.00000000 0.00000000 0 0 0	252.500000 28.5000000 0.00000000 0.00000000 0 0 0
253.000000 28.5000000 0.00000000 0.00000000 0 0 0	253.000000 28.5000000 0.00000000 0.00000000 0 0 0	253.000000 28.5000000 0.00000000 0.00000000 0 0 0	253.000000 28.5000000 0.00000000 0.00000000 0 0 0	253.000000 28.5000000 0.00000000 0.00000000 0 0 0	253.000000 28.5000000 0.00000000 0.00000000 0 0 0	253.000000 28.5000000 0.00000000 0.00000000 0 0 0	253.000000 28.5000000 0.00000000 0.00000000 0 0 0	253.000000 28.5000000 0.00000000 0.00000000 0 0 0	253.000000 28.5000000 0.00000000 0.00000000 0 0 0	253.000000 28.5000000 0.00000000 0.00000000 0 0 0	253.000000 28.5000000 0.00000000 0.00000000 0 0 0	253.000000 28.5000000 0.00000000 0.00000000 0 0 0	253.000000 28.5000000 0.00000000 0.00000000 0 0 0	253.000000 28.5000000 0.00000000 0.00000000 0 0 0	253.000000 28.5000000 0.00000000 0.00000000 0 0 0	253.000000 28.5000000 0.00000000 0.00000000 0 0 0	253.000000 28.5000000 0.00000000 0.00000000 0 0 0	253.000000 28.5000000 0.00000000 0.00000000 0 0 0	253.000000 28.5000000 0.00000000 0.00000000 0 0 0	253.000000 28.5000000 0.00000000 0.00000000 0 0 0	253.000000 28.5000000 0.00000000 0.00000000 0 0 0	253.000000 28.5000000 0.00000000 0.00000000 0 0 0	253.000000 28.5000000 0.00000000 0.00000000 0 0 0	253.000000 28.5000000 0.00000000 0.00000000 0 0 0	253.000000 28.5000000 0.00000000 0.00000000 0 0 0	253.000000 28.5000000 0.00000000 0.00000000 0 0 0	253.000000 28.5000000 0.00000000 0.00000000 0 0 0	253.000000 28.5000000 0.00000000 0.00000000 0 0 0	253.000000 28.5000000 0.00000000 0.00000000 0 0 0	253.000000 28.5000000 0.00000000 0.00000000 0 0 0	253.000000 28.5000000 0.00000000 0.00000000 0 0 0	253.000000 28.5000000 0.00000000 0.00000000 0 0 0	253.000000 28.5000000 0.00000000 0.00000000 0 0 0	253.000000 28.5000000 0.00000000 0.00000000 0 0 0	253.000000 28.5000000 0.00000000 0.00000000 0 0 0	253.000000 28.5000000 0.00000000 0.00000000 0 0 0	253.000000 28.5000000 0.00000000 0.00000000 0 0 0	253.000000 28.5000000 0.00000000 0.00000000 0 0 0	253.000000 28.5000000 0.00000000 0.00000000 0 0 0	253.000000 28.5000000 0.00000000 0.00000000 0 0 0	253.000000 28.5000000 0.00000000 0.00000000 0 0 0	253.000000 28.5000000 0.00000000 0.00000000 0 0 0	253.000000 28.5000000 0.00000000 0.00000000 0 0 0	253.000000 28.5000000 0.00000000 0.00000000 0 0 0	253.000000 28.5000000 0.00000000 0.00000000 0 0 0	253.000000 28.5000000 0.00000000 0.00000000 0 0 0	253.000000 28.5000000 0.00000000 0.00000000 0 0 0	253.000000 28.5000000 0.00000000 0.00000000 0 0 0	253.000000 28.5000000 0.00000000 0.00000000 0 0 0
253.500000 28.5000000 0.00000000 0.00000000 0 0 0	253.500000 28.5000000 0.00000000 0.00000000 0 0 0	253.500000 28.5000000 0.00000000 0.00000000 0 0 0	253.500000 28.5000000 0.00000000 0.00000000 0 0 0	253.500000 28.5000000 0.00000000 0.00000000 0 0 0	253.500000 28.5000000 0.00000000 0.00000000 0 0 0	253.500000 28.5000000 0.00000000 0.00000000 0 0 0	253.500000 28.5000000 0.00000000 0.00000000 0 0 0	253.500000 28.5000000 0.00000000 0.00000000 0 0 0	253.500000 28.5000000 0.00000000 0.00000000 0 0 0	253.500000 28.5000000 0.00000000 0.00000000 0 0 0	253.500000 28.5000000 0.00000000 0.00000000 0 0 0	253.500000 28.5000000 0.00000000 0.00000000 0 0 0	253.500000 28.5000000 0.00000000 0.00000000 0 0 0	253.500000 28.5000000 0.00000000 0.00000000 0 0 0	253.500000 28.5000000 0.00000000 0.00000000 0 0 0	253.500000 28.5000000 0.00000000 0.00000000 0 0 0	253.500000 28.5000000 0.00000000 0.00000000 0 0 0	253.500000 28.5000000 0.00000000 0.00000000 0 0 0	253.500000 28.5000000 0.00000000 0.00000000 0 0 0	253.500000 28.5000000 0.00000000 0.00000000 0 0 0	253.500000 28.5000000 0.00000000 0.00000000 0 0 0	253.500000 28.5000000 0.00000000 0.00000000 0 0 0	253.500000 28.5000000 0.00000000 0.00000000 0 0 0	253.500000 28.5000000 0.00000000 0.00000000 0 0 0	253.500000 28.5000000 0.00000000 0.00000000 0 0 0	253.500000 28.5000000 0.00000000 0.00000000 0 0 0	253.500000 28.5000000 0.00000000 0.00000000 0 0 0	253.500000 28.5000000 0.00000000 0.00000000 0 0 0	253.500000 28.5000000 0.00000000 0.00000000 0 0 0	253.500000 28.5000000 0.00000000 0.00000000 0 0 0	253.500000 28.5000000 0.00000000 0.00000000 0 0 0	253.500000 28.5000000 0.00000000 0.00000000 0 0 0	253.500000 28.5000000 0.00000000 0.00000000 0 0 0	253.500000 28.5000000 0.00000000 0.00000000 0 0 0	253.500000 28.5000000 0.00000000 0.00000000 0 0 0	253.500000 28.5000000 0.00000000 0.00000000 0 0 0	253.500000 28.5000000 0.00000000 0.00000000 0 0 0	253.500000 28.5000000 0.00000000 0.00000000 0 0 0	253.500000 28.5000000 0.00000000 0.00000000 0 0 0	253.500000 28.5000000 0.00000000 0.00000000 0 0 0	253.500000 28.5000000 0.00000000 0.00000000 0 0 0	253.500000 28.5000000 0.00000000 0.00000000 0 0 0	253.500000 28.5000000 0.00000000 0.00000000 0 0 0	253.500000 28.5000000 0.00000000 0.00000000 0 0 0	253.500000 28.5000000 0.00000000 0.00000000 0 0 0	253.500000 28.5000000 0.00000000 0.00000000 0 0 0	253.500000 28.5000000 0.00000000 0.00000000 0 0 0	253.500000 28.5000000 0.00000000 0.00000000 0 0 0	253.500000 28.5000000 0.00000000 0.00000000 0 0 0
254.000000 28.5000000 0.00000000 0.00000000 0 0 0	254.000000 28.5000000 0.00000000 0.00000000 0 0 0	254.000000 28.5000000 0.00000000 0.00000000 0 0 0	254.000000 28.5000000 0.00000000 0.00000000 0 0 0	254.000000 28.5000000 0.00000000 0.00000000 0 0 0	254.000000 28.5000000 0.00000000 0.00000000 0 0 0	254.000000 28.5000000 0.00000000 0.00000000 0 0 0	254.000000 28.5000000 0.00000000 0.00000000 0 0 0	254.000000 28.5000000 0.00000000 0.00000000 0 0 0	254.000000 28.5000000 0.00000000 0.00000000 0 0 0	254.000000 28.5000000 0.00000000 0.00000000 0 0 0	254.000000 28.5000000 0.00000000 0.00000000 0 0 0	254.000000 28.5000000 0.00000000 0.00000000 0 0 0	254.000000 28.5000000 0.00000000 0.00000000 0 0 0	254.000000 28.5000000 0.00000000 0.00000000 0 0 0	254.000000 28.5000000 0.00000000 0.00000000 0 0 0	254.000000 28.5000000 0.00000000 0.00000000 0 0 0	254.000000 28.5000000 0.00000000 0.00000000 0 0 0	254.000000 28.5000000 0.00000000 0.00000000 0 0 0	254.000000 28.5000000 0.00000000 0.00000000 0 0 0	254.000000 28.5000000 0.00000000 0.00000000 0 0 0	254.000000 28.5000000 0.00000000 0.00000000 0 0 0	254.000000 28.5000000 0.00000000 0.00000000 0 0 0	254.000000 28.5000000 0.00000000 0.00000000 0 0 0	254.000000 28.5000000 0.00000000 0.00000000 0 0 0	254.000000 28.5000000 0.00000000 0.00000000 0 0 0	254.000000 28.5000000 0.00000000 0.00000000 0 0 0	254.000000 28.5000000 0.00000000 0.00000000 0 0 0	254.000000 28.5000000 0.00000000 0.00000000 0 0 0	254.000000 28.5000000 0.00000000 0.00000000 0 0 0	254.000000 28.5000000 0.00000000 0.00000000 0 0 0	254.000000 28.5000000 0.00000000 0.00000000 0 0 0	254.000000 28.5000000 0.00000000 0.00000000 0 0 0	254.000000 28.5000000 0.00000000 0.00000000 0 0 0	254.000000 28.5000000 0.00000000 0.00000000 0 0 0	254.000000 28.5000000 0.00000000 0.00000000 0 0 0	254.000000 28.5000000 0.00000000 0.00000000 0 0 0	254.000000 28.5000000 0.00000000 0.00000000 0 0 0	254.000000 28.5000000 0.00000000 0.00000000 0 0 0	254.000000 28.5000000 0.00000000 0.00000000 0 0 0	254.000000 28.5000000 0.00000000 0.00000000 0 0 0	254.000000 28.5000000 0.00000000 0.00000000 0 0 0	254.000000 28.5000000 0.00000000 0.00000000 0 0 0	254.000000 28.5000000 0.00000000 0.00000000 0 0 0	254.000000 28.5000000 0.00000000 0.00000000 0 0 0	254.000000 28.5000000 0.00000000 0.00000000 0 0 0	254.000000 28.5000000 0.00000000 0.00000000 0 0 0	254.000000 28.5000000 0.00000000 0.00000000 0 0 0	254.000000 28.5000000 0.00000000 0.00000000 0 0 0	254.000000 28.5000000 0.00000000 0.00000000 0 0 0
254.500000 28.5000000 0.00000000 0.00000000 0 0 0	254.500000 28.5000000 0.00000000 0.00000000 0 0 0	254.500000 28.5000000 0.00000000 0.00000000 0 0 0	254.500000 28.5000000 0.00000000 0.00000000 0 0 0	254.500000 28.5000000 0.00000000 0.00000000 0 0 0	254.500000 28.5000000 0.00000000 0.00000000 0 0 0	254.500000 28.5000000 0.00000000 0.00000000 0 0 0	254.500000 28.5000000 0.00000000 0.00000000 0 0 0	254.500000 28.5000000 0.00000000 0.00000000 0 0 0	254.500000 28.5000000 0.00000000 0.00000000 0 0 0	254.500000 28.5000000 0.00000000 0.00000000 0 0 0	254.500000 28.5000000 0.00000000 0.00000000 0 0 0	254.500000 28.5000000 0.00000000 0.00000000 0 0 0	254.500000 28.5000000 0.00000000 0.00000000 0 0 0	254.500000 28.5000000 0.00000000 0.00000000 0 0 0	254.500000 28.5000000 0.00000000 0.00000000 0 0 0	254.500000 28.5000000 0.00000000 0.00000000 0 0 0	254.500000 28.5000000 0.00000000 0.00000000 0 0 0	254.500000 28.5000000 0.00000000 0.00000000 0 0 0	254.500000 28.5000000 0.00000000 0.00000000 0 0 0	254.500000 28.5000000 0.00000000 0.00000000 0 0 0	254.500000 28.5000000 0.00000000 0.00000000 0 0 0	254.500000 28.5000000 0.00000000 0.00000000 0 0 0	254.500000 28.5000000 0.00000000 0.00000000 0 0 0	254.500000 28.5000000 0.00000000 0.00000000 0 0 0	254.500000 28.5000000 0.00000000 0.00000000 0 0 0	254.500000 28.5000000 0.00000000 0.00000000 0 0 0	254.500000 28.5000000 0.00000000 0.00000000 0 0 0	254.500000 28.5000000 0.00000000 0.00000000 0 0 0	254.500000 28.5000000 0.00000000 0.00000000 0 0 0	254.500000 28.5000000 0.00000000 0.00000000 0 0 0	254.500000 28.5000000 0.00000000 0.00000000 0 0 0	254.500000 28.5000000 0.00000000 0.00000000 0 0 0	254.500000 28.5000000 0.00000000 0.00000000 0 0 0	254.500000 28.5000000 0.00000000 0.00000000 0 0 0	254.500000 28.5000000 0.00000000 0.00000000 0 0 0	254.500000 28.5000000 0.00000000 0.00000000 0 0 0	254.500000 28.5000000 0.00000000 0.00000000 0 0 0	254.500000 28.5000000 0.00000000 0.00000000 0 0 0	254.500000 28.5000000 0.00000000 0.00000000 0 0 0	254.500000 28.5000000 0.00000000 0.00000000 0 0 0	254.500000 28.5000000 0.00000000 0.00000000 0 0 0	254.500000 28.5000000 0.00000000 0.00000000 0 0 0	254.500000 28.5000000 0.00000000 0.00000000 0 0 0	254.500000 28.5000000 0.00000000 0.00000000 0 0 0	254.500000 28.5000000 0.00000000 0.00000000 0 0 0	254.500000 28.5000000 0.00000000 0.00000000 0 0 0	254.500000 28.5000000 0.00000000 0.00000000 0 0 0	254.500000 28.5000000 0.00000000 0.00000000 0 0 0	254.500000 28.5000000 0.00000000 0.00000000 0 0 0
255.000000 28.5000000 0.00000000 0.00000000 0 0 0	255.000000 28.5000000 0.00000000 0.00000000 0 0 0	255.000000 28.5000000 0.00000000 0.00000000 0 0 0	255.000000 28.5000000 0.00000000 0.00000000 0 0 0	255.000000 28.5000000 0.00000000 0.00000000 0 0 0	255.000000 28.5000000 0.00000000 0.00000000 0 0 0	255.000000 28.5000000 0.00000000 0.00000000 0 0 0	255.000000 28.5000000 0.00000000 0.00000000 0 0 0	255.000000 28.5000000 0.00000000 0.00000000 0 0 0	255.000000 28.5000000 0.00000000 0.00000000 0 0 0	255.000000 28.5000000 0.00000000 0.00000000 0 0 0	255.000000 28.5000000 0.00000000 0.00000000 0 0 0	255.000000 28.5000000 0.00000000 0.00000000 0 0 0	255.000000 28.5000000 0.00000000 0.00000000 0 0 0	255.000000 28.5000000 0.00000000 0.00000000 0 0 0	255.000000 28.5000000 0.00000000 0.00000000 0 0 0	255.000000 28.5000000 0.00000000 0.00000000 0 0 0	255.000000 28.5000000 0.00000000 0.00000000 0 0 0	255.000000 28.5000000 0.00000000 0.00000000 0 0 0	255.000000 28.5000000 0.00000000 0.00000000 0 0 0	255.000000 28.5000000 0.00000000 0.00000000 0 0 0	255.000000 28.5000000 0.00000000 0.00000000 0 0 0	255.000000 28.5000000 0.00000000 0.00000000 0 0 0	255.000000 28.5000000 0.00000000 0.00000000 0 0 0	255.000000 28.5000000 0.00000000 0.00000000 0 0 0	255.000000 28.5000000 0.00000000 0.00000000 0 0 0	255.000000 28.5000000 0.00000000 0.00000000 0 0 0	255.000000 28.5000000 0.00000000 0.00000000 0 0 0	255.000000 28.5000000 0.00000000 0.00000000 0 0 0	255.000000 28.5000000 0.00000000 0.00000000 0 0 0	255.000000 28.5000000 0.00000000 0.00000000 0 0 0	255.000000 28.5000000 0.00000000 0.00000000 0 0 0	255.000000 28.5000000 0.00000000 0.00000000 0 0 0	255.000000 28.5000000 0.00000000 0.00000000 0 0 0	255.000000 28.5000000 0.00000000 0.00000000 0 0 0	255.000000 28.5000000 0.00000000 0.00000000 0 0 0	255.000000 28.5000000 0.00000000 0.00000000 0 0 0	255.000000 28.5000000 0.00000000 0.00000000 0 0 0	255.000000 28.5000000 0.00000000 0.00000000 0 0 0	255.000000 28.5000000 0.00000000 0.00000000 0 0 0	255.000000 28.5000000 0.00000000 0.00000000 0 0 0	255.000000 28.5000000 0.00000000 0.00000000 0 0 0	255.000000 28.5000000 0.00000000 0.00000000 0 0 0	255.000000 28.5000000 0.00000000 0.00000000 0 0 0	255.000000 28.5000000 0.00000000 0.00000000 0 0 0	255.000000 28.5000000 0.00000000 0.00000000 0 0 0	255.000000 28.5000000 0.00000000 0.00000000 0 0 0	255.000000 28.5000000 0.00000000 0.00000000 0 0 0	255.000000 28.5000000 0.00000000 0.00000000 0 0 0	255.000000 28.5000000 0.00000000 0.00000000 0 0 0
255.500000 28.5000000 0.00000000 0.00000000 0 0 0	255.500000 28.5000000 0.00000000 0.00000000 0 0 0	255.500000 28.5000000 0.00000000 0.00000000 0 0 0	255.500000 28.5000000 0.00000000 0.00000000 0 0 0	255.500000 28.5000000 0.00000000 0.00000000 0 0 0	255.500000 28.5000000 0.00000000 0.00000000 0 0 0	255.500000 28.5000000 0.00000000 0.00000000 0 0 0	255.500000 28.5000000 0.00000000 0.00000000 0 0 0	255.500000 28.5000000 0.00000000 0.00000000 0 0 0	255.500000 28.5000000 0.00000000 0.00000000 0 0 0	255.500000 28.5000000 0.00000000 0.00000000 0 0 0	255.500000 28.5000000 0.00000000 0.00000000 0 0 0	255.500000 28.5000000 0.00000000 0.00000000 0 0 0	255.500000 28.5000000 0.00000000 0.00000000 0 0 0	255.500000 28.5000000 0.00000000 0.00000000 0 0 0	255.500000 28.5000000 0.00000000 0.00000000 0 0 0	255.500000 28.5000000 0.00000000 0.00000000 0 0 0	255.500000 28.5000000 0.00000000 0.00000000 0 0 0	255.500000 28.5000000 0.00000000 0.00000000 0 0 0	255.500000 28.5000000 0.00000000 0.00000000 0 0 0	255.500000 28.5000000 0.00000000 0.00000000 0 0 0	255.500000 28.5000000 0.00000000 0.00000000 0 0 0	255.500000 28.5000000 0.00000000 0.00000000 0 0 0	255.500000 28.5000000 0.00000000 0.00000000 0 0 0	255.500000 28.5000000 0.00000000 0.00000000 0 0 0	255.500000 28.5000000 0.00000000 0.00000000 0 0 0	255.500000 28.5000000 0.00000000 0.00000000 0 0 0	255.500000 28.5000000 0.00000000 0.00000000 0 0 0	255.500000 28.5000000 0.00000000 0.00000000 0 0 0	255.500000 28.5000000 0.00000000 0.00000000 0 0 0	255.500000 28.5000000 0.00000000 0.00000000 0 0 0	255.500000 28.5000000 0.00000000 0.00000000 0 0 0	255.500000 28.5000000 0.00000000 0.00000000 0 0 0	255.500000 28.5000000 0.00000000 0.00000000 0 0 0	255.500000 28.5000000 0.00000000 0.00000000 0 0 0	255.500000 28.5000000 0.00000000 0.00000000 0 0 0	255.500000 28.5000000 0.00000000 0.00000000 0 0 0	255.500000 28.5000000 0.00000000 0.00000000 0 0 0	255.500000 28.5000000 0.00000000 0.00000000 0 0 0	255.500000 28.5000000 0.00000000 0.00000000 0 0 0	255.500000 28.5000000 0.00000000 0.00000000 0 0 0	255.500000 28.5000000 0.00000000 0.00000000 0 0 0	255.500000 28.5000000 0.00000000 0.00000000 0 0 0	255.500000 28.5000000 0.00000000 0.00000000 0 0 0	255.500000 28.5000000 0.00000000 0.00000000 0 0 0	255.500000 28.5000000 0.00000000 0.00000000 0 0 0	255.500000 28.5000000 0.00000000 0.00000000 0 0 0	255.500000 28.5000000 0.00000000 0.00000000 0 0 0	255.500000 28.5000000 0.00000000 0.00000000 0 0 0	255.500000 28.5000000 0.00000000 0.00000000 0 0 0
256.000000 28.5000000 0.00000000 0.00000000 0 0 0	256.000000 28.5000000 0.00000000 0.00000000 0 0 0	256.000000 28.5000000 0.00000000 0.00000000 0 0 0	256.000000 28.5000000 0.00000000 0.00000000 0 0 0	256.000000 28.5000000 0.00000000 0.00000000 0 0 0	256.000000 28.5000000 0.00000000 0.00000000 0 0 0	256.000000 28.5000000 0.00000000 0.00000000 0 0 0	256.000000 28.5000000 0.00000000 0.00000000 0 0 0	256.000000 28.5000000 0.00000000 0.00000000 0 0 0	256.000000 28.5000000 0.00000000 0.00000000 0 0 0	256.000000 28.5000000 0.00000000 0.00000000 0 0 0	256.000000 28.5000000 0.00000000 0.00000000 0 0 0	256.000000 28.5000000 0.00000000 0.00000000 0 0 0	256.000000 28.5000000 0.00000000 0.00000000 0 0 0	256.000000 28.5000000 0.00000000 0.00000000 0 0 0	256.000000 28.5000000 0.00000000 0.00000000 0 0 0	256.000000 28.5000000 0.00000000 0.00000000 0 0 0	256.000000 28.5000000 0.00000000 0.00000000 0 0 0	256.000000 28.5000000 0.00000000 0.00000000 0 0 0	256.000000 28.5000000 0.00000000 0.00000000 0 0 0	256.000000 28.5000000 0.00000000 0.00000000 0 0 0	256.000000 28.5000000 0.00000000 0.00000000 0 0 0	256.000000 28.5000000 0.00000000 0.00000000 0 0 0	256.000000 28.5000000 0.00000000 0.00000000 0 0 0	256.000000 28.5000000 0.00000000 0.00000000 0 0 0	256.000000 28.5000000 0.00000000 0.00000000 0 0 0	256.000000 28.5000000 0.00000000 0.00000000 0 0 0	256.000000 28.5000000 0.00000000 0.00000000 0 0 0	256.000000 28.5000000 0.00000000 0.00000000 0 0 0	256.000000 28.5000000 0.00000000 0.00000000 0 0 0	256.000000 28.5000000 0.00000000 0.00000000 0 0 0	256.000000 28.5000000 0.00000000 0.00000000 0 0 0	256.000000 28.5000000 0.00000000 0.00000000 0 0 0	256.000000 28.5000000 0.00000000 0.00000000 0 0 0	256.000000 28.5000000 0.00000000 0.00000000 0 0 0	256.000000 28.5000000 0.00000000 0.00000000 0 0 0	256.000000 28.5000000 0.00000000 0.00000000 0 0 0	256.000000 28.5000000 0.00000000 0.00000000 0 0 0	256.000000 28.5000000 0.00000000 0.00000000 0 0 0	256.000000 28.5000000 0.00000000 0.00000000 0 0 0	256.000000 28.5000000 0.00000000 0.00000000 0 0 0	256.000000 28.5000000 0.00000000 0.00000000 0 0 0	256.000000 28.5000000 0.00000000 0.00000000 0 0 0	256.000000 28.5000000 0.00000000 0.00000000 0 0 0	256.000000 28.5000000 0.00000000 0.00000000 0 0 0	256.000000 28.5000000 0.00000000 0.00000000 0 0 0	256.000000 28.5000000 0.00000000 0.00000000 0 0 0	256.000000 28.5000000 0.00000000 0.00000000 0 0 0	256.000000 28.5000000 0.00000000 0.00000000 0 0 0	256.000000 28.5000000 0.00000000 0.00000000 0 0 0
256.500000 28.5000000 0.00000000 0.00000000 0 0 0	256.500000 28.5000000 0.00000000 0.00000000 0 0 0	256.500000 28.5000000 0.00000000 0.00000000 0 0 0	256.500000 28.5000000 0.00000000 0.00000000 0 0 0	256.500000 28.5000000 0.00000000 0.00000000 0 0 0	256.500000 28.5000000 0.00000000 0.00000000 0 0 0	256.500000 28.5000000 0.00000000 0.00000000 0 0 0	256.500000 28.5000000 0.00000000 0.00000000 0 0 0	256.500000 28.5000000 0.00000000 0.00000000 0 0 0	256.500000 28.5000000 0.00000000 0.00000000 0 0 0	256.500000 28.5000000 0.00000000 0.00000000 0 0 0	256.500000 28.5000000 0.00000000 0.00000000 0 0 0	256.500000 28.5000000 0.00000000 0.00000000 0 0 0	256.500000 28.5000000 0.00000000 0.00000000 0 0 0	256.500000 28.5000000 0.00000000 0.00000000 0 0 0	256.500000 28.5000000 0.00000000 0.00000000 0 0 0	256.500000 28.5000000 0.00000000 0.00000000 0 0 0	256.500000 28.5000000 0.00000000 0.00000000 0 0 0	256.500000 28.5000000 0.00000000 0.00000000 0 0 0	256.500000 28.5000000 0.00000000 0.00000000 0 0 0	256.500000 28.5000000 0.00000000 0.00000000 0 0 0	256.500000 28.5000000 0.00000000 0.00000000 0 0 0	256.500000 28.5000000 0.00000000 0.00000000 0 0 0	256.500000 28.5000000 0.00000000 0.00000000 0 0 0	256.500000 28.5000000 0.00000000 0.00000000 0 0 0	256.500000 28.5000000 0.00000000 0.00000000 0 0 0	256.500000 28.5000000 0.00000000 0.00000000 0 0 0	256.500000 28.5000000 0.00000000 0.00000000 0 0 0	256.500000 28.5000000 0.00000000 0.00000000 0 0 0	256.500000 28.5000000 0.00000000 0.00000000 0 0 0	256.500000 28.5000000 0.00000000 0.00000000 0 0 0	256.500000 28.5000000 0.00000000 0.00000000 0 0 0	256.500000 28.5000000 0.00000000 0.00000000 0 0 0	256.500000 28.5000000 0.00000000 0.00000000 0 0 0	256.500000 28.5000000 0.00000000 0.00000000 0 0 0	256.500000 28.5000000 0.00000000 0.00000000 0 0 0	256.500000 28.5000000 0.00000000 0.00000000 0 0 0	256.500000 28.5000000 0.00000000 0.00000000 0 0 0	256.500000 28.5000000 0.00000000 0.00000000 0 0 0	256.500000 28.5000000 0.00000000 0.00000000 0 0 0	256.500000 28.5000000 0.00000000 0.00000000 0 0 0	256.500000 28.5000000 0.00000000 0.00000000 0 0 0	256.500000 28.5000000 0.00000000 0.00000000 0 0 0	256.500000 28.5000000 0.00000000 0.00000000 0 0 0	256.500000 28.5000000 0.00000000 0.00000000 0 0 0	256.500000 28.5000000 0.00000000 0.00000000 0 0 0	256.500000 28.5000000 0.00000000 0.00000000 0 0 0	256.500000 28.5000000 0.00000000 0.00000000 0 0 0	256.500000 28.5000000 0.00000000 0.00000000 0 0 0	256.500000 28.5000000 0.00000000 0.00000000 0 0 0
257.000000 28.5000000 0.00000000 0.00000000 0 0 0	257.000000 28.5000000 0.00000000 0.00000000 0 0 0	257.000000 28.5000000 0.00000000 0.00000000 0 0 0	257.000000 28.5000000 0.00000000 0.00000000 0 0 0	257.000000 28.5000000 0.00000000 0.00000000 0 0 0	257.000000 28.5000000 0.00000000 0.00000000 0 0 0	257.000000 28.5000000 0.00000000 0.00000000 0 0 0	257.000000 28.5000000 0.00000000 0.00000000 0 0 0	257.000000 28.5000000 0.00000000 0.00000000 0 0 0	257.000000 28.5000000 0.00000000 0.00000000 0 0 0	257.000000 28.5000000 0.00000000 0.00000000 0 0 0	257.000000 28.5000000 0.00000000 0.00000000 0 0 0	257.000000 28.5000000 0.00000000 0.00000000 0 0 0	257.000000 28.5000000 0.00000000 0.00000000 0 0 0	257.000000 28.5000000 0.00000000 0.00000000 0 0 0	257.000000 28.5000000 0.00000000 0.00000000 0 0 0	257.000000 28.5000000 0.00000000 0.00000000 0 0 0	257.000000 28.5000000 0.00000000 0.00000000 0 0 0	257.000000 28.5000000 0.00000000 0.00000000 0 0 0	257.000000 28.5000000 0.00000000 0.00000000 0 0 0	257.000000 28.5000000 0.00000000 0.00000000 0 0 0	257.000000 28.5000000 0.00000000 0.00000000 0 0 0	257.000000 28.5000000 0.00000000 0.00000000 0 0 0	257.000000 28.5000000 0.00000000 0.00000000 0 0 0	257.000000 28.5000000 0.00000000 0.00000000 0 0 0	257.000000 28.5000000 0.00000000 0.00000000 0 0 0	257.000000 28.5000000 0.00000000 0.00000000 0 0 0	257.000000 28.5000000 0.00000000 0.00000000 0 0 0	257.000000 28.5000000 0.00000000 0.00000000 0 0 0	257.000000 28.5000000 0.00000000 0.00000000 0 0 0	257.000000 28.5000000 0.00000000 0.00000000 0 0 0	257.000000 28.5000000 0.00000000 0.00000000 0 0 0	257.000000 28.5000000 0.00000000 0.00000000 0 0 0	257.000000 28.5000000 0.00000000 0.00000000 0 0 0	257.000000 28.5000000 0.00000000 0.00000000 0 0 0	257.000000 28.5000000 0.00000000 0.00000000 0 0 0	257.000000 28.5000000 0.00000000 0.00000000 0 0 0	257.000000 28.5000000 0.00000000 0.00000000 0 0 0	257.000000 28.5000000 0.00000000 0.00000000 0 0 0	257.000000 28.5000000 0.00000000 0.00000000 0 0 0	257.000000 28.5000000 0.00000000 0.00000000 0 0 0	257.000000 28.5000000 0.00000000 0.00000000 0 0 0	257.000000 28.5000000 0.00000000 0.00000000 0 0 0	257.000000 28.5000000 0.00000000 0.00000000 0 0 0	257.000000 28.5000000 0.00000000 0.00000000 0 0 0	257.000000 28.5000000 0.00000000 0.00000000 0 0 0	257.000000 28.5000000 0.00000000 0.00000000 0 0 0	257.000000 28.5000000 0.00000000 0.00000000 0 0 0	257.000000 28.5000000 0.00000000 0.00000000 0 0 0	257.000000 28.5000000 0.00000000 0.00000000 0 0 0
257.500000 28.5000000 0.00000000 0.00000000 0 0 0	257.500000 28.5000000 0.00000000 0.00000000 0 0 0	257.500000 28.5000000 0.00000000 0.00000000 0 0 0	257.500000 28.5000000 0.00000000 0.00000000 0 0 0	257.500000 28.5000000 0.00000000 0.00000000 0 0 0	257.500000 28.5000000 0.00000000 0.00000000 0 0 0	257.500000 28.5000000 0.00000000 0.00000000 0 0 0	257.500000 28.5000000 0.00000000 0.00000000 0 0 0	257.500000 28.5000000 0.00000000 0.00000000 0 0 0	257.500000 28.5000000 0.00000000 0.00000000 0 0 0	257.500000 28.5000000 0.00000000 0.00000000 0 0 0	257.500000 28.5000000 0.00000000 0.00000000 0 0 0	257.500000 28.5000000 0.00000000 0.00000000 0 0 0	257.500000 28.5000000 0.00000000 0.00000000 0 0 0	257.500000 28.5000000 0.00000000 0.00000000 0 0 0	257.500000 28.5000000 0.00000000 0.00000000 0 0 0	257.500000 28.5000000 0.00000000 0.00000000 0 0 0	257.500000 28.5000000 0.00000000 0.00000000 0 0 0	257.500000 28.5000000 0.00000000 0.00000000 0 0 0	257.500000 28.5000000 0.00000000 0.00000000 0 0 0	257.500000 28.5000000 0.00000000 0.00000000 0 0 0	257.500000 28.5000000 0.00000000 0.00000000 0 0 0	257.500000 28.5000000 0.00000000 0.00000000 0 0 0	257.500000 28.5000000 0.00000000 0.00000000 0 0 0	257.500000 28.5000000 0.00000000 0.00000000 0 0 0	257.500000 28.5000000 0.00000000 0.00000000 0 0 0	257.500000 28.5000000 0.00000000 0.00000000 0 0 0	257.500000 28.5000000 0.00000000 0.00000000 0 0 0	257.500000 28.5000000 0.00000000 0.00000000 0 0 0	257.500000 28.5000000 0.00000000 0.00000000 0 0 0	257.500000 28.5000000 0.00000000 0.00000000 0 0 0	257.500000 28.5000000 0.00000000 0.00000000 0 0 0	257.500000 28.5000000 0.00000000 0.00000000 0 0 0	257.500000 28.5000000 0.00000000 0.00000000 0 0 0	257.500000 28.5000000 0.00000000 0.00000000 0 0 0	257.500000 28.5000000 0.00000000 0.00000000 0 0 0	257.500000 28.5000000 0.00000000 0.00000000 0 0 0	257.500000 28.5000000 0.00000000 0.00000000 0 0 0	257.500000 28.5000000 0.00000000 0.00000000 0 0 0	257.500000 28.5000000 0.00000000 0.00000000 0 0 0	257.500000 28.5000000 0.00000000 0.00000000 0 0 0	257.500000 28.5000000 0.00000000 0.00000000 0 0 0	257.500000 28.5000000 0.00000000 0.00000000 0 0 0	257.500000 28.5000000 0.00000000 0.00000000 0 0 0	257.500000 28.5000000 0.00000000 0.00000000 0 0 0	257.500000 28.5000000 0.00000000 0.00000000 0 0 0	257.500000 28.5000000 0.00000000 0.00000000 0 0 0	257.500000 28.5000000 0.00000000 0.00000000 0 0 0	257.500000 28.5000000 0.00000000 0.00000000 0 0 0	257.500000 28.5000000 0.00000000 0.00000000 0 0 0
258.000000 28.5000000 0.00000000 0.00000000 0 0 0	258.000000 28.5000000 0.00000000 0.00000000 0 0 0	258.000000 28.5000000 0.00000000 0.00000000 0 0 0	258.000000 28.5000000 0.00000000 0.00000000 0 0 0	258.000000 28.5000000 0.00000000 0.00000000 0 0 0	258.000000 28.5000000 0.00000000 0.00000000 0 0 0	258.000000 28.5000000 0.00000000 0.00000000 0 0 0	258.000000 28.5000000 0.00000000 0.00000000 0 0 0	258.000000 28.5000000 0.00000000 0.00000000 0 0 0	258.000000 28.5000000 0.00000000 0.00000000 0 0 0	258.000000 28.5000000 0.00000000 0.00000000 0 0 0	258.000000 28.5000000 0.00000000 0.00000000 0 0 0	258.000000 28.5000000 0.00000000 0.00000000 0 0 0	258.000000 28.5000000 0.00000000 0.00000000 0 0 0	258.000000 28.5000000 0.00000000 0.00000000 0 0 0	258.000000 28.5000000 0.00000000 0.00000000 0 0 0	258.000000 28.5000000 0.00000000 0.00000000 0 0 0	258.000000 28.5000000 0.00000000 0.00000000 0 0 0	258.000000 28.5000000 0.00000000 0.00000000 0 0 0	258.000000 28.5000000 0.00000000 0.00000000 0 0 0	258.000000 28.5000000 0.00000000 0.00000000 0 0 0	258.000000 28.5000000 0.00000000 0.00000000 0 0 0	258.000000 28.5000000 0.00000000 0.00000000 0 0 0	258.000000 28.5000000 0.00000000 0.00000000 0 0 0	258.000000 28.5000000 0.00000000 0.00000000 0 0 0	258.000000 28.5000000 0.00000000 0.00000000 0 0 0	258.000000 28.5000000 0.00000000 0.00000000 0 0 0	258.000000 28.5000000 0.00000000 0.00000000 0 0 0	258.000000 28.5000000 0.00000000 0.00000000 0 0 0	258.000000 28.5000000 0.00000000 0.00000000 0 0 0	258.000000 28.5000000 0.00000000 0.00000000 0 0 0	258.000000 28.5000000 0.00000000 0.00000000 0 0 0	258.000000 28.5000000 0.00000000 0.00000000 0 0 0	258.000000 28.5000000 0.00000000 0.00000000 0 0 0	258.000000 28.5000000 0.00000000 0.00000000 0 0 0	258.000000 28.5000000 0.00000000 0.00000000 0 0 0	258.000000 28.5000000 0.00000000 0.00000000 0 0 0	258.000000 28.5000000 0.00000000 0.00000000 0 0 0	258.000000 28.5000000 0.00000000 0.00000000 0 0 0	258.000000 28.5000000 0.00000000 0.00000000 0 0 0	258.000000 28.5000000 0.00000000 0.00000000 0 0 0	258.000000 28.5000000 0.00000000 0.00000000 0 0 0	258.000000 28.5000000 0.00000000 0.00000000 0 0 0	258.000000 28.5000000 0.00000000 0.00000000 0 0 0	258.000000 28.5000000 0.00000000 0.00000000 0 0 0	258.000000 28.5000000 0.00000000 0.00000000 0 0 0	258.000000 28.5000000 0.00000000 0.00000000 0 0 0	258.000000 28.5000000 0.00000000 0.00000000 0 0 0	258.000000 28.5000000 0.00000000 0.00000000 0 0 0	258.000000 28.5000000 0.00000000 0.00000000 0 0 0
234.000000 29.0000000 0.00000000 0.00000000 0 0 0	234.000000 29.0000000 0.00000000 0.00000000 0 0 0	234.000000 29.0000000 0.00000000 0.00000000 0 0 0	234.000000 29.0000000 0.00000000 0.00000000 0 0 0	234.000000 29.0000000 0.00000000 0.00000000 0 0 0	234.000000 29.0000000 0.00000000 0.00000000 0 0 0	234.000000 29.0000000 0.00000000 0.00000000 0 0 0	234.000000 29.0000000 0.00000000 0.00000000 0 0 0	234.000000 29.0000000 0.00000000 0.00000000 0 0 0	234.000000 29.0000000 0.00000000 0.00000000 0 0 0	234.000000 29.0000000 0.00000000 0.00000000 0 0 0	234.000000 29.0000000 0.00000000 0.00000000 0 0 0	234.000000 29.0000000 0.00000000 0.00000000 0 0 0	234.000000 29.0000000 0.00000000 0.00000000 0 0 0	234.000000 29.0000000 0.00000000 0.00000000 0 0 0	234.000000 29.0000000 0.00000000 0.00000000 0 0 0	234.000000 29.0000000 0.00000000 0.00000000 0 0 0	234.000000 29.0000000 0.00000000 0.00000000 0 0 0	234.000000 29.0000000 0.00000000 0.00000000 0 0 0	234.000000 29.0000000 0.00000000 0.00000000 0 0 0	234.000000 29.0000000 0.00000000 0.00000000 0 0 0	234.000000 29.0000000 0.00000000 0.00000000 0 0 0	234.000000 29.0000000 0.00000000 0.00000000 0 0 0	234.000000 29.0000000 0.00000000 0.00000000 0 0 0	234.000000 29.0000000 0.00000000 0.00000000 0 0 0	234.000000 29.0000000 0.00000000 0.00000000 0 0 0	234.000000 29.0000000 0.00000000 0.00000000 0 0 0	234.000000 29.0000000 0.00000000 0.00000000 0 0 0	234.000000 29.0000000 0.00000000 0.00000000 0 0 0	234.000000 29.0000000 0.00000000 0.00000000 0 0 0	234.000000 29.0000000 0.00000000 0.00000000 0 0 0	234.000000 29.0000000 0.00000000 0.00000000 0 0 0	234.000000 29.0000000 0.00000000 0.00000000 0 0 0	234.000000 29.0000000 0.00000000 0.00000000 0 0 0	234.000000 29.0000000 0.00000000 0.00000000 0 0 0	234.000000 29.0000000 0.00000000 0.00000000 0 0 0	234.000000 29.0000000 0.00000000 0.00000000 0 0 0	234.000000 29.0000000 0.00000000 0.00000000 0 0 0	234.000000 29.0000000 0.00000000 0.00000000 0 0 0	234.000000 29.0000000 0.00000000 0.00000000 0 0 0	234.000000 29.0000000 0.00000000 0.00000000 0 0 0	234.000000 29.0000000 0.00000000 0.00000000 0 0 0	234.000000 29.0000000 0.00000000 0.00000000 0 0 0	234.000000 29.0000000 0.00000000 0.00000000 0 0 0	234.000000 29.0000000 0.00000000 0.00000000 0 0 0	234.000000 29.0000000 0.00000000 0.00000000 0 0 0	234.000000 29.0000000 0.00000000 0.00000000 0 0 0	234.000000 29.0000000 0.00000000 0.00000000 0 0 0	234.000000 29.0000000 0.00000000 0.00000000 0 0 0	234.000000 29.0000000 0.00000000 0.00000000 0 0 0
234.500000 29.0000000 -0.194000244 -0.145999908 0 0 0	234.500000 29.0000000 -0.166999817 -0.131000519 0 0 0	234.500000 29.0000000 -0.148002625 -0.108997345 0 0 0	234.500000 29.0000000 -0.133998871 -8.49990845E-02 0 0 0	234.500000 29.0000000 -0.120002747 -0.123001099 0 0 0	234.500000 29.0000000 -0.107002258 -9.09996033E-02 0 0 0	234.500000 29.0000000 -0.102001190 -0.101001740 0 0 0	234.500000 29.0000000 -0.108001709 -8.09974670E-02 0 0 0	234.500000 29.0000000 -9.60006714E-02 -0.142999649 0 0 0	234.500000 29.0000000 -0.138999939 -0.187999725 0 0 0	234.500000 29.0000000 -0.126998901 -0.242000580 0 0 0	234.500000 29.0000000 -0.175001144 -0.229000092 0 0 0	234.500000 29.0000000 -0.166999817 -0.179000854 0 0 0	234.500000 29.0000000 -0.150001526 -0.159000397 0 0 0	234.500000 29.0000000 -9.30004120E-02 -0.176000595 0 0 0	234.500000 29.0000000 -9.39998627E-02 -0.124000549 0 0 0	234.500000 29.0000000 -9.60006714E-02 -9.60006714E-02 0 0 0	234.500000 29.0000000 -0.100000381 -0.102001190 0 0 0	234.500000 29.0000000 -7.29999542E-02 -9.09996033E-02 0 0 0	234.500000 29.0000000 -9.20009613E-02 -8.69998932E-02 0 0 0	234.500000 29.0000000 -7.09991455E-02 -8.30001831E-02 0 0 0	234.500000 29.0000000 -7.60002136E-02 -8.50009918E-02 0 0 0	234.500000 29.0000000 -8.69998932E-02 -8.50009918E-02 0 0 0	234.500000 29.0000000 -9.60006714E-02 -8.89987946E-02 0 0 0	234.500000 29.0000000 -8.19988251E-02 -7.99999237E-02 0 0 0	234.500000 29.0000000 -8.30001831E-02 -8.30001831E-02 0 0 0	234.500000 29.0000000 -9.39998627E-02 -7.90004730E-02 0 0 0	234.500000 29.0000000 -0.124000549 -0.110000610 0 0 0	234.500000 29.0000000 -0.144001007 -0.139999390 0 0 0	234.500000 29.0000000 -0.147998810 -0.138999939 0 0 0	234.500000 29.0000000 -0.148000717 -0.144998550 0 0 0	234.500000 29.0000000 -0.187000275 -0.173000336 0 0 0	234.500000 29.0000000 -0.137998581 -0.125000000 0 0 0	234.500000 29.0000000 -0.111000061 -0.104000092 0 0 0	234.500000 29.0000000 -9.60006714E-02 -8.39996338E-02 0 0 0	234.500000 29.0000000 -8.69998932E-02 -8.49990845E-02 0 0 0	234.500000 29.0000000 -7.29999542E-02 -6.29997253E-02 0 0 0	234.500000 29.0000000 -6.69994354E-02 -6.09989166E-02 0 0 0	234.500000 29.0000000 -0.111000061 -0.107000351 0 0 0	234.500000 29.0000000 -0.167999268 -0.142999649 0 0 0	234.500000 29.0000000 -0.177000046 -0.155000687 0 0 0	234.500000 29.0000000 -0.208999634 -0.181999207 0 0 0	234.500000 29.0000000 -0.152000427 -0.118999481 0 0 0	234.500000 29.0000000 -0.145999908 -0.127000809 0 0 0	234.500000 29.0000000 -0.139999390 -0.120000839 0 0 0	234.500000 29.0000000 -0.158000946 -0.135999680 0 0 0	234.500000 29.0000000 -0.144998550 -0.115001678 0 0 0	234.500000 29.0000000 -0.125000000 -9.79995728E-02 0 0 0	234.500000 29.0000000 -0.104000092 -8.30001831E-02 0 0 0	234.500000 29.0000000 -9.00001526E-02 -6.80007935E-02 0 0 0
235.000000 29.0000000 -0.277000427 -0.200000763 0 0 0	235.000000 29.0000000 -0.251003265 -0.204002380 0 0 0	235.000000 29.0000000 -0.222999573 -0.194000244 0 0 0	235.000000 29.0000000 -0.215999603 -0.176002502 0 0 0	235.000000 29.0000000 -0.206001282 -0.198001862 0 0 0	235.000000 29.0000000 -0.180000305 -0.173000336 0 0 0	235.000000 29.0000000 -0.176002502 -0.186000824 0 0 0	235.000000 29.0000000 -0.123001099 -0.144001007 0 0 0	235.000000 29.0000000 -0.222000122 -0.217000961 0 0 0	235.000000 29.0000000 -0.202999115 -0.361000061 0 0 0	235.000000 29.0000000 -0.241001129 -0.450000763 0 0 0	235.000000 29.0000000 -0.279001236 -0.445999146 0 0 0	235.000000 29.0000000 -0.226999283 -0.361999512 0 0 0	235.000000 29.0000000 -0.224000931 -0.307998657 0 0 0	235.000000 29.0000000 -0.236000061 -0.307998657 0 0 0	235.000000 29.0000000 -0.190000534 -0.260000229 0 0 0	235.000000 29.0000000 -0.104000092 -0.212999344 0 0 0	235.000000 29.0000000 -0.119998932 -0.218999863 0 0 0	235.000000 29.0000000 -0.151000977 -0.187999725 0 0 0	235.000000 29.0000000 -0.124000549 -0.170999527 0 0 0	235.000000 29.0000000 -0.142999649 -0.154001236 0 0 0	235.000000 29.0000000 -0.142999649 -0.158000946 0 0 0	235.000000 29.0000000 -0.159000397 -0.158998489 0 0 0	235.000000 29.0000000 -0.173999786 -0.163999557 0 0 0	235.000000 29.0000000 -0.145999908 -0.147001266 0 0 0	235.000000 29.0000000 -0.153999329 -0.149000168 0 0 0	235.000000 29.0000000 -0.128999710 -0.131999969 0 0 0	235.000000 29.0000000 -0.188999176 -0.180999756 0 0 0	235.000000 29.0000000 -0.218000412 -0.226001740 0 0 0	235.000000 29.0000000 -0.225000381 -0.217000961 0 0 0	235.000000 29.0000000 -0.221000671 -0.248001099 0 0 0	235.000000 29.0000000 -0.289999008 -0.267999649 0 0 0	235.000000 29.0000000 -0.217000961 -0.190999985 0 0 0	235.000000 29.0000000 -0.173000336 -0.153999329 0 0 0	235.000000 29.0000000 -0.135999680 -0.121000290 0 0 0	235.000000 29.0000000 -0.143001556 -0.114000320 0 0 0	235.000000 29.0000000 -0.104999542 -9.09996033E-02 0 0 0	235.000000 29.0000000 -0.104000092 -9.00001526E-02 0 0 0	235.000000 29.0000000 -0.170999527 -0.148000717 0 0 0	235.000000 29.0000000 -0.218999863 -0.185001373 0 0 0	235.000000 29.0000000 -0.253999710 -0.211000443 0 0 0	235.000000 29.0000000 -0.259000778 -0.236999512 0 0 0	235.000000 29.0000000 -0.215999603 -0.162000656 0 0 0	235.000000 29.0000000 -0.213001251 -0.174001694 0 0 0	235.000000 29.0000000 -0.203001022 -0.166999817 0 0 0	235.000000 29.0000000 -0.218999863 -0.169000626 0 0 0	235.000000 29.0000000 -0.212999344 -0.154001236 0 0 0	235.000000 29.0000000 -0.191999435 -0.135999680 0 0 0	235.000000 29.0000000 -0.159000397 -0.113998413 0 0 0	235.000000 29.0000000 -0.138999939 -9.30004120E-02 0 0 0
235.500000 29.0000000 -0.312000275 -0.249000549 0 0 0	235.500000 29.0000000 -0.286998749 -0.263000488 0 0 0	235.500000 29.0000000 -0.269001007 -0.242000580 0 0 0	235.500000 29.0000000 -0.263999939 -0.236999512 0 0 0	235.500000 29.0000000 -0.272998810 -0.240997314 0 0 0	235.500000 29.0000000 -0.233997345 -0.219997406 0 0 0	235.500000 29.0000000 -0.231998444 -0.216999054 0 0 0	235.500000 29.0000000 -0.193000793 -0.193000793 0 0 0	235.500000 29.0000000 -0.361000061 -0.238998413 0 0 0	235.500000 29.0000000 -0.339000702 -0.424999237 0 0 0	235.500000 29.0000000 -0.516000748 -0.448999405 0 0 0	235.500000 29.0000000 -0.467000961 -0.596000671 0 0 0	235.500000 29.0000000 -0.316999435 -0.541999817 0 0 0	235.500000 29.0000000 -0.261999130 -0.492000580 0 0 0	235.500000 29.0000000 -0.373001099 -0.427000046 0 0 0	235.500000 29.0000000 -0.307998657 -0.392000198 0 0 0	235.500000 29.0000000 -0.126998901 -0.376998901 0 0 0	235.500000 29.0000000 -0.243999481 -0.322999954 0 0 0	235.500000 29.0000000 -0.241001129 -0.290000916 0 0 0	235.500000 29.0000000 -0.225999832 -0.267999649 0 0 0	235.500000 29.0000000 -0.162000656 -0.230001450 0 0 0	235.500000 29.0000000 -0.237998962 -0.221998215 0 0 0	235.500000 29.0000000 -0.194000244 -0.213001251 0 0 0	235.500000 29.0000000 -0.208000183 -0.215000153 0 0 0	235.500000 29.0000000 -0.175001144 -0.187999725 0 0 0	235.500000 29.0000000 -0.186000824 -0.192001343 0 0 0	235.500000 29.0000000 -0.177999496 -0.201000214 0 0 0	235.500000 29.0000000 -0.256999969 -0.250000000 0 0 0	235.500000 29.0000000 -0.253999710 -0.266000748 0 0 0	235.500000 29.0000000 -0.347999573 -0.345001221 0 0 0	235.500000 29.0000000 -0.322999954 -0.354000092 0 0 0	235.500000 29.0000000 -0.352998734 -0.312999725 0 0 0	235.500000 29.0000000 -0.270000458 -0.220998764 0 0 0	235.500000 29.0000000 -0.216999054 -0.166999817 0 0 0	235.500000 29.0000000 -0.163999557 -0.115999222 0 0 0	235.500000 29.0000000 -0.173000336 -0.123998642 0 0 0	235.500000 29.0000000 -0.121999741 -9.29985046E-02 0 0 0	235.500000 29.0000000 -0.128000259 -9.59987640E-02 0 0 0	235.500000 29.0000000 -0.191999435 -0.144998550 0 0 0	235.500000 29.0000000 -0.225000381 -0.179000854 0 0 0	235.500000 29.0000000 -0.261999130 -0.201999664 0 0 0	235.500000 29.0000000 -0.260999680 -0.214000702 0 0 0	235.500000 29.0000000 -0.227001190 -0.150999069 0 0 0	235.500000 29.0000000 -0.218000412 -0.159000397 0 0 0	235.500000 29.0000000 -0.210998535 -0.146999359 0 0 0	235.500000 29.0000000 -0.243000031 -0.168998718 0 0 0	235.500000 29.0000000 -0.238000870 -0.155000687 0 0 0	235.500000 29.0000000 -0.232999802 -0.146999359 0 0 0	235.500000 29.0000000 -0.193000793 -0.105998993 0 0 0	235.500000 29.0000000 -0.170999527 -8.89987946E-02 0 0 0
236.000000 29.0000000 -0.332996368 -0.304000854 0 0 0	236.000000 29.0000000 -0.320999146 -0.314998627 0 0 0	236.000000 29.0000000 -0.297000885 -0.251998901 0 0 0	236.000000 29.0000000 -0.282001495 -0.250999451 0 0 0	236.000000 29.0000000 -0.276000977 -0.257999420 0 0 0	236.000000 29.0000000 -0.268997192 -0.241996765 0 0 0	236.000000 29.0000000 -0.273998260 -0.241001129 0 0 0	236.000000 29.0000000 -0.249000549 -0.220001221 0 0 0	236.000000 29.0000000 -0.371997833 -0.300003052 0 0 0	236.000000 29.0000000 -0.636001587 -0.413000107 0 0 0	236.000000 29.0000000 -0.763999939 -0.523000717 0 0 0	236.000000 29.0000000 -0.826999664 -0.612998962 0 0 0	236.000000 29.0000000 -0.600000381 -0.531999588 0 0 0	236.000000 29.0000000 -0.437999725 -0.621999741 0 0 0	236.000000 29.0000000 -0.413999557 -0.570999146 0 0 0	236.000000 29.0000000 -0.281000137 -0.542999268 0 0 0	236.000000 29.0000000 -0.226999283 -0.532999039 0 0 0	236.000000 29.0000000 -0.340999603 -0.424001694 0 0 0	236.000000 29.0000000 -0.294000626 -0.387001038 0 0 0	236.000000 29.0000000 -0.315000534 -0.337999344 0 0 0	236.000000 29.0000000 -0.246999741 -0.304000854 0 0 0	236.000000 29.0000000 -0.302999496 -0.258001328 0 0 0	236.000000 29.0000000 -0.256000519 -0.288000107 0 0 0	236.000000 29.0000000 -0.239000320 -0.253999710 0 0 0	236.000000 29.0000000 -0.225000381 -0.248001099 0 0 0	236.000000 29.0000000 -0.236999512 -0.253999710 0 0 0	236.000000 29.0000000 -0.227998734 -0.290000916 0 0 0	236.000000 29.0000000 -0.286998749 -0.291999817 0 0 0	236.000000 29.0000000 -0.267999649 -0.291999817 0 0 0	236.000000 29.0000000 -0.378000259 -0.384000778 0 0 0	236.000000 29.0000000 -0.359998703 -0.380001068 0 0 0	236.000000 29.0000000 -0.444999695 -0.381999969 0 0 0	236.000000 29.0000000 -0.349000931 -0.269001007 0 0 0	236.000000 29.0000000 -0.260000229 -0.171001434 0 0 0	236.000000 29.0000000 -0.189001083 -9.59987640E-02 0 0 0	236.000000 29.0000000 -0.199001312 -0.124000549 0 0 0	236.000000 29.0000000 -0.142999649 -8.59985352E-02 0 0 0	236.000000 29.0000000 -0.145999908 -8.90007019E-02 0 0 0	236.000000 29.0000000 -0.192998886 -0.128999710 0 0 0	236.000000 29.0000000 -0.215000153 -0.149999619 0 0 0	236.000000 29.0000000 -0.253000259 -0.181999207 0 0 0	236.000000 29.0000000 -0.237001419 -0.152000427 0 0 0	236.000000 29.0000000 -0.218999863 -0.122999191 0 0 0	236.000000 29.0000000 -0.201000214 -0.106998444 0 0 0	236.000000 29.0000000 -0.199001312 -0.106000900 0 0 0	236.000000 29.0000000 -0.235000610 -0.142000198 0 0 0	236.000000 29.0000000 -0.240999222 -0.138000488 0 0 0	236.000000 29.0000000 -0.250999451 -0.151000977 0 0 0	236.000000 29.0000000 -0.208999634 -0.100999832 0 0 0	236.000000 29.0000000 -0.195999146 -8.59985352E-02 0 0 0
236.500000 29.0000000 -0.359001160 -0.330001831 0 0 0	236.500000 29.0000000 -0.350002289 -0.319999695 0 0 0	236.500000 29.0000000 -0.305999756 -0.255001068 0 0 0	236.500000 29.0000000 -0.306999207 -0.296001434 0 0 0	236.500000 29.0000000 -0.287002563 -0.266002655 0 0 0	236.500000 29.0000000 -0.282001495 -0.257999420 0 0 0	236.500000 29.0000000 -0.291000366 -0.261997223 0 0 0	236.500000 29.0000000 -0.287998199 -0.206001282 0 0 0	236.500000 29.0000000 -0.406997681 -0.336002350 0 0 0	236.500000 29.0000000 -0.632999420 -0.454002380 0 0 0	236.500000 29.0000000 -0.784000397 -0.636001587 0 0 0	236.500000 29.0000000 -0.847999573 -0.677999496 0 0 0	236.500000 29.0000000 -0.672000885 -0.645999908 0 0 0	236.500000 29.0000000 -0.612998962 -0.652000427 0 0 0	236.500000 29.0000000 -0.387998581 -0.748998642 0 0 0	236.500000 29.0000000 -0.424999237 -0.670999527 0 0 0	236.500000 29.0000000 -0.321998596 -0.675001144 0 0 0	236.500000 29.0000000 -0.531000137 -0.469999313 0 0 0	236.500000 29.0000000 -0.434000015 -0.442998886 0 0 0	236.500000 29.0000000 -0.456001282 -0.357999802 0 0 0	236.500000 29.0000000 -0.383998871 -0.384998322 0 0 0	236.500000 29.0000000 -0.390001297 -0.326000214 0 0 0	236.500000 29.0000000 -0.465000153 -0.356000900 0 0 0	236.500000 29.0000000 -0.289999008 -0.321001053 0 0 0	236.500000 29.0000000 -0.288999557 -0.329999924 0 0 0	236.500000 29.0000000 -0.324001312 -0.335000992 0 0 0	236.500000 29.0000000 -0.322999954 -0.354000092 0 0 0	236.500000 29.0000000 -0.358001709 -0.365999222 0 0 0	236.500000 29.0000000 -0.309999466 -0.340000153 0 0 0	236.500000 29.0000000 -0.390001297 -0.402999878 0 0 0	236.500000 29.0000000 -0.493999481 -0.495000839 0 0 0	236.500000 29.0000000 -0.500000000 -0.416000366 0 0 0	236.500000 29.0000000 -0.399000168 -0.289999008 0 0 0	236.500000 29.0000000 -0.289001465 -0.159999847 0 0 0	236.500000 29.0000000 -0.229000092 -0.111000061 0 0 0	236.500000 29.0000000 -0.225999832 -0.118000031 0 0 0	236.500000 29.0000000 -0.163999557 -8.10012817E-02 0 0 0	236.500000 29.0000000 -0.166000366 -7.99999237E-02 0 0 0	236.500000 29.0000000 -0.187999725 -9.89990234E-02 0 0 0	236.500000 29.0000000 -0.208999634 -0.118999481 0 0 0	236.500000 29.0000000 -0.239999771 -0.148000717 0 0 0	236.500000 29.0000000 -0.219001770 -0.115999222 0 0 0	236.500000 29.0000000 -0.202999115 -8.39996338E-02 0 0 0	236.500000 29.0000000 -0.201000214 -8.69998932E-02 0 0 0	236.500000 29.0000000 -0.197999954 -9.00001526E-02 0 0 0	236.500000 29.0000000 -0.208999634 -0.108999252 0 0 0	236.500000 29.0000000 -0.225999832 -0.115999222 0 0 0	236.500000 29.0000000 -0.239000320 -0.125000000 0 0 0	236.500000 29.0000000 -0.216001511 -0.103000641 0 0 0	236.500000 29.0000000 -0.218000412 -8.79993439E-02 0 0 0
237.000000 29.0000000 -0.366996765 -0.349998474 0 0 0	237.000000 29.0000000 -0.360000610 -0.338001251 0 0 0	237.000000 29.0000000 -0.301998138 -0.252002716 0 0 0	237.000000 29.0000000 -0.310001373 -0.298999786 0 0 0	237.000000 29.0000000 -0.279998779 -0.243999481 0 0 0	237.000000 29.0000000 -0.286998749 -0.260002136 0 0 0	237.000000 29.0000000 -0.298999786 -0.266998291 0 0 0	237.000000 29.0000000 -0.277000427 -0.206001282 0 0 0	237.000000 29.0000000 -0.409999847 -0.319999695 0 0 0	237.000000 29.0000000 -0.615001678 -0.433998108 0 0 0	237.000000 29.0000000 -0.768001556 -0.611000061 0 0 0	237.000000 29.0000000 -0.855003357 -0.746002197 0 0 0	237.000000 29.0000000 -0.762996674 -0.708999634 0 0 0	237.000000 29.0000000 -0.656002045 -0.777002335 0 0 0	237.000000 29.0000000 -0.854000092 -0.694000244 0 0 0	237.000000 29.0000000 -0.697002411 -0.722999573 0 0 0	237.000000 29.0000000 -0.414999008 -0.853000641 0 0 0	237.000000 29.0000000 -0.461999893 -0.684000015 0 0 0	237.000000 29.0000000 -0.425998688 -0.618000031 0 0 0	237.000000 29.0000000 -0.690999985 -0.440999985 0 0 0	237.000000 29.0000000 -0.472000122 -0.586999893 0 0 0	237.000000 29.0000000 -0.420999527 -0.408000946 0 0 0	237.000000 29.0000000 -0.486999512 -0.423000336 0 0 0	237.000000 29.0000000 -0.340999603 -0.427000046 0 0 0	237.000000 29.0000000 -0.457000732 -0.418998718 0 0 0	237.000000 29.0000000 -0.374000549 -0.387001038 0 0 0	237.000000 29.0000000 -0.381000519 -0.397998810 0 0 0	237.000000 29.0000000 -0.413000107 -0.413000107 0 0 0	237.000000 29.0000000 -0.416999817 -0.406000137 0 0 0	237.000000 29.0000000 -0.521999359 -0.497999191 0 0 0	237.000000 29.0000000 -0.527000427 -0.554998398 0 0 0	237.000000 29.0000000 -0.533998489 -0.437999725 0 0 0	237.000000 29.0000000 -0.438001633 -0.281000137 0 0 0	237.000000 29.0000000 -0.350999832 -0.193000793 0 0 0	237.000000 29.0000000 -0.264999390 -0.114999771 0 0 0	237.000000 29.0000000 -0.249000549 -0.113998413 0 0 0	237.000000 29.0000000 -0.182998657 -7.99999237E-02 0 0 0	237.000000 29.0000000 -0.187999725 -7.09991455E-02 0 0 0	237.000000 29.0000000 -0.193000793 -7.60002136E-02 0 0 0	237.000000 29.0000000 -0.204000473 -8.29982758E-02 0 0 0	237.000000 29.0000000 -0.231998444 -0.115001678 0 0 0	237.000000 29.0000000 -0.208000183 -8.69998932E-02 0 0 0	237.000000 29.0000000 -0.200000763 -7.09991455E-02 0 0 0	237.000000 29.0000000 -0.201000214 -7.70015717E-02 0 0 0	237.000000 29.0000000 -0.196001053 -7.69996643E-02 0 0 0	237.000000 29.0000000 -0.188001633 -7.99999237E-02 0 0 0	237.000000 29.0000000 -0.215999603 -8.09993744E-02 0 0 0	237.000000 29.0000000 -0.222000122 -8.90007019E-02 0 0 0	237.000000 29.0000000 -0.215999603 -8.49990845E-02 0 0 0	237.000000 29.0000000 -0.218999863 -7.50007629E-02 0 0 0
237.500000 29.0000000 -0.361000061 -0.326999664 0 0 0	237.500000 29.0000000 -0.360000610 -0.317001343 0 0 0	237.500000 29.0000000 -0.313999176 -0.274002075 0 0 0	237.500000 29.0000000 -0.300998688 -0.260997772 0 0 0	237.500000 29.0000000 -0.291000366 -0.237998962 0 0 0	237.500000 29.0000000 -0.285999298 -0.236000061 0 0 0	237.500000 29.0000000 -0.303001404 -0.255001068 0 0 0	237.500000 29.0000000 -0.265998840 -0.208000183 0 0 0	237.500000 29.0000000 -0.411998749 -0.279998779 0 0 0	237.500000 29.0000000 -0.606998444 -0.375999451 0 0 0	237.500000 29.0000000 -0.752002716 -0.517997742 0 0 0	237.500000 29.0000000 -0.789001465 -0.703998566 0 0 0	237.500000 29.0000000 -0.746002197 -0.665000916 0 0 0	237.500000 29.0000000 -0.971000671 -0.526996613 0 0 0	237.500000 29.0000000 -0.875000000 -0.716999054 0 0 0	237.500000 29.0000000 -0.836002350 -0.721000671 0 0 0	237.500000 29.0000000 -0.868000031 -0.756999969 0 0 0	237.500000 29.0000000 -0.894996643 -0.704000473 0 0 0	237.500000 29.0000000 -0.988000870 -0.606000900 0 0 0	237.500000 29.0000000 -0.789001465 -0.626998901 0 0 0	237.500000 29.0000000 -0.774000168 -0.628000259 0 0 0	237.500000 29.0000000 -0.493999481 -0.575000763 0 0 0	237.500000 29.0000000 -0.558000565 -0.604999542 0 0 0	237.500000 29.0000000 -0.590000153 -0.515998840 0 0 0	237.500000 29.0000000 -0.506000519 -0.477001190 0 0 0	237.500000 29.0000000 -0.442001343 -0.486000061 0 0 0	237.500000 29.0000000 -0.496999741 -0.494001389 0 0 0	237.500000 29.0000000 -0.526000977 -0.498001099 0 0 0	237.500000 29.0000000 -0.527000427 -0.506000519 0 0 0	237.500000 29.0000000 -0.603000641 -0.549999237 0 0 0	237.500000 29.0000000 -0.551998138 -0.593999863 0 0 0	237.500000 29.0000000 -0.635999680 -0.528999329 0 0 0	237.500000 29.0000000 -0.461999893 -0.312999725 0 0 0	237.500000 29.0000000 -0.403999329 -0.206001282 0 0 0	237.500000 29.0000000 -0.288999557 -0.111000061 0 0 0	237.500000 29.0000000 -0.270999908 -0.107000351 0 0 0	237.500000 29.0000000 -0.200000763 -8.40015411E-02 0 0 0	237.500000 29.0000000 -0.201999664 -5.50003052E-02 0 0 0	237.500000 29.0000000 -0.208999634 -5.80005646E-02 0 0 0	237.500000 29.0000000 -0.210000992 -6.69994354E-02 0 0 0	237.500000 29.0000000 -0.230998993 -7.69996643E-02 0 0 0	237.500000 29.0000000 -0.212999344 -7.09991455E-02 0 0 0	237.500000 29.0000000 -0.207000732 -5.39989471E-02 0 0 0	237.500000 29.0000000 -0.204999924 -5.90000153E-02 0 0 0	237.500000 29.0000000 -0.204999924 -6.10008240E-02 0 0 0	237.500000 29.0000000 -0.184000015 -4.19998169E-02 0 0 0	237.500000 29.0000000 -0.203001022 -6.39991760E-02 0 0 0	237.500000 29.0000000 -0.218999863 -7.39994049E-02 0 0 0	237.500000 29.0000000 -0.218999863 -6.90002441E-02 0 0 0	237.500000 29.0000000 -0.218000412 -5.69992065E-02 0 0 0
238.000000 29.0000000 -0.343997955 -0.269001007 0 0 0	238.000000 29.0000000 -0.338996887 -0.270000458 0 0 0	238.000000 29.0000000 -0.313999176 -0.250999451 0 0 0	238.000000 29.0000000 -0.310001373 -0.259998322 0 0 0	238.000000 29.0000000 -0.306999207 -0.256000519 0 0 0	238.000000 29.0000000 -0.301002502 -0.248001099 0 0 0	238.000000 29.0000000 -0.299003601 -0.240001678 0 0 0	238.000000 29.0000000 -0.248001099 -0.216999054 0 0 0	238.000000 29.0000000 -0.333999634 -0.234001160 0 0 0	238.000000 29.0000000 -0.493000031 -0.318000793 0 0 0	238.000000 29.0000000 -0.604000092 -0.433002472 0 0 0	238.000000 29.0000000 -0.710998535 -0.606998444 0 0 0	238.000000 29.0000000 -0.734001160 -0.507999420 0 0 0	238.000000 29.0000000 -0.841999054 -0.462997437 0 0 0	238.000000 29.0000000 -0.840000153 -0.673999786 0 0 0	238.000000 29.0000000 -0.909999847 -0.593997955 0 0 0	238.000000 29.0000000 -0.913002014 -0.736000061 0 0 0	238.000000 29.0000000 -0.893997192 -0.780000687 0 0 0	238.000000 29.0000000 -1.14700317 -0.571998596 0 0 0	238.000000 29.0000000 -0.902999878 -0.723999023 0 0 0	238.000000 29.0000000 -0.843000412 -0.773000717 0 0 0	238.000000 29.0000000 -0.902000427 -0.626001358 0 0 0	238.000000 29.0000000 -0.757999420 -0.704999924 0 0 0	238.000000 29.0000000 -0.561000824 -0.635999680 0 0 0	238.000000 29.0000000 -0.607000351 -0.584001541 0 0 0	238.000000 29.0000000 -0.663000107 -0.592000961 0 0 0	238.000000 29.0000000 -0.565000534 -0.545999527 0 0 0	238.000000 29.0000000 -0.603000641 -0.549999237 0 0 0	238.000000 29.0000000 -0.594999313 -0.549999237 0 0 0	238.000000 29.0000000 -0.624000549 -0.607999802 0 0 0	238.000000 29.0000000 -0.756000519 -0.708000183 0 0 0	238.000000 29.0000000 -0.725999832 -0.579999924 0 0 0	238.000000 29.0000000 -0.559999466 -0.397001266 0 0 0	238.000000 29.0000000 -0.420000076 -0.211999893 0 0 0	238.000000 29.0000000 -0.337999344 -0.141000748 0 0 0	238.000000 29.0000000 -0.290998459 -0.102001190 0 0 0	238.000000 29.0000000 -0.226999283 -9.70001221E-02 0 0 0	238.000000 29.0000000 -0.221000671 -3.99990082E-02 0 0 0	238.000000 29.0000000 -0.222000122 -4.39987183E-02 0 0 0	238.000000 29.0000000 -0.229000092 -5.20000458E-02 0 0 0	238.000000 29.0000000 -0.240999222 -5.79986572E-02 0 0 0	238.000000 29.0000000 -0.232999802 -5.80005646E-02 0 0 0	238.000000 29.0000000 -0.225999832 -4.50000763E-02 0 0 0	238.000000 29.0000000 -0.217998505 -3.80001068E-02 0 0 0	238.000000 29.0000000 -0.215999603 -4.29992676E-02 0 0 0	238.000000 29.0000000 -0.195999146 -3.19995880E-02 0 0 0	238.000000 29.0000000 -0.197000504 -4.50000763E-02 0 0 0	238.000000 29.0000000 -0.219999313 -5.79986572E-02 0 0 0	238.000000 29.0000000 -0.220998764 -2.30007172E-02 0 0 0	238.000000 29.0000000 -0.226999283 -4.10003662E-02 0 0 0
238.500000 29.0000000 -0.355998993 -0.234001160 0 0 0	238.500000 29.0000000 -0.338001251 -0.240001678 0 0 0	238.500000 29.0000000 -0.316997528 -0.229999542 0 0 0	238.500000 29.0000000 -0.309997559 -0.222999573 0 0 0	238.500000 29.0000000 -0.319000244 -0.242000580 0 0 0	238.500000 29.0000000 -0.305000305 -0.238002777 0 0 0	238.500000 29.0000000 -0.298000336 -0.227001190 0 0 0	238.500000 29.0000000 -0.241001129 -0.196002960 0 0 0	238.500000 29.0000000 -0.283996582 -0.174999237 0 0 0	238.500000 29.0000000 -0.414001465 -0.247997284 0 0 0	238.500000 29.0000000 -0.503002167 -0.332000732 0 0 0	238.500000 29.0000000 -0.659000397 -0.469001770 0 0 0	238.500000 29.0000000 -0.627998352 -0.384002686 0 0 0	238.500000 29.0000000 -0.757999420 -0.444000244 0 0 0	238.500000 29.0000000 -0.790000916 -0.528999329 0 0 0	238.500000 29.0000000 -0.845996857 -0.523998260 0 0 0	238.500000 29.0000000 -0.952999115 -0.628002167 0 0 0	238.500000 29.0000000 -0.879001617 -0.717998505 0 0 0	238.500000 29.0000000 -1.02299881 -0.616001129 0 0 0	238.500000 29.0000000 -1.03700256 -0.761001587 0 0 0	238.500000 29.0000000 -0.965999603 -0.829000473 0 0 0	238.500000 29.0000000 -1.11000061 -0.613000870 0 0 0	238.500000 29.0000000 -0.875000000 -0.784999847 0 0 0	238.500000 29.0000000 -0.908998489 -0.709999084 0 0 0	238.500000 29.0000000 -0.668001175 -0.621999741 0 0 0	238.500000 29.0000000 -0.733999252 -0.675998688 0 0 0	238.500000 29.0000000 -0.695999146 -0.659999847 0 0 0	238.500000 29.0000000 -0.735998154 -0.667999268 0 0 0	238.500000 29.0000000 -0.726001740 -0.654001236 0 0 0	238.500000 29.0000000 -0.771999359 -0.712999344 0 0 0	238.500000 29.0000000 -0.833999634 -0.772001266 0 0 0	238.500000 29.0000000 -0.804000854 -0.602001190 0 0 0	238.500000 29.0000000 -0.651000977 -0.379999161 0 0 0	238.500000 29.0000000 -0.528999329 -0.243999481 0 0 0	238.500000 29.0000000 -0.361000061 -0.145000458 0 0 0	238.500000 29.0000000 -0.343999863 -0.114000320 0 0 0	238.500000 29.0000000 -0.270000458 -8.69998932E-02 0 0 0	238.500000 29.0000000 -0.248001099 -5.20000458E-02 0 0 0	238.500000 29.0000000 -0.243000031 -2.59990692E-02 0 0 0	238.500000 29.0000000 -0.246999741 -4.80003357E-02 0 0 0	238.500000 29.0000000 -0.264999390 -4.29992676E-02 0 0 0	238.500000 29.0000000 -0.254999161 -4.50000763E-02 0 0 0	238.500000 29.0000000 -0.250000000 -3.59992981E-02 0 0 0	238.500000 29.0000000 -0.240999222 -8.99887085E-03 0 0 0	238.500000 29.0000000 -0.231000900 -3.80001068E-02 0 0 0	238.500000 29.0000000 -0.221000671 -4.30011749E-02 0 0 0	238.500000 29.0000000 -0.212999344 -4.29992676E-02 0 0 0	238.500000 29.0000000 -0.231000900 -1.60007477E-02 0 0 0	238.500000 29.0000000 -0.229000092 -2.59990692E-02 0 0 0	238.500000 29.0000000 -0.252000809 -4.29992676E-02 0 0 0
239.000000 29.0000000 -0.380001068 -0.195999146 0 0 0	239.000000 29.0000000 -0.359001160 -0.215000153 0 0 0	239.000000 29.0000000 -0.333999634 -0.188999176 0 0 0	239.000000 29.0000000 -0.327999115 -0.201000214 0 0 0	239.000000 29.0000000 -0.327999115 -0.205997467 0 0 0	239.000000 29.0000000 -0.317001343 -0.203998566 0 0 0	239.000000 29.0000000 -0.314998627 -0.211997986 0 0 0	239.000000 29.0000000 -0.235000610 -0.174999237 0 0 0	239.000000 29.0000000 -0.252002716 -0.115001678 0 0 0	239.000000 29.0000000 -0.358997345 -0.167999268 0 0 0	239.000000 29.0000000 -0.434997559 -0.219001770 0 0 0	239.000000 29.0000000 -0.504001617 -0.362998962 0 0 0	239.000000 29.0000000 -0.556999207 -0.309001923 0 0 0	239.000000 29.0000000 -0.642002106 -0.384002686 0 0 0	239.000000 29.0000000 -0.650001526 -0.386997223 0 0 0	239.000000 29.0000000 -0.700000763 -0.501998901 0 0 0	239.000000 29.0000000 -0.766998291 -0.540000916 0 0 0	239.000000 29.0000000 -0.848999023 -0.609001160 0 0 0	239.000000 29.0000000 -0.916000366 -0.574001312 0 0 0	239.000000 29.0000000 -1.12200165 -0.645000458 0 0 0	239.000000 29.0000000 -1.00099945 -0.717998505 0 0 0	239.000000 29.0000000 -1.13399887 -0.644998550 0 0 0	239.000000 29.0000000 -1.00799942 -0.863000870 0 0 0	239.000000 29.0000000 -0.977998734 -0.826999664 0 0 0	239.000000 29.0000000 -0.882001877 -0.672000885 0 0 0	239.000000 29.0000000 -0.805999756 -0.732000351 0 0 0	239.000000 29.0000000 -0.784999847 -0.731000900 0 0 0	239.000000 29.0000000 -0.828001022 -0.739000320 0 0 0	239.000000 29.0000000 -0.801998138 -0.668001175 0 0 0	239.000000 29.0000000 -0.831001282 -0.776000977 0 0 0	239.000000 29.0000000 -0.869998932 -0.812000275 0 0 0	239.000000 29.0000000 -0.969997406 -0.708000183 0 0 0	239.000000 29.0000000 -0.701999664 -0.435001373 0 0 0	239.000000 29.0000000 -0.562999725 -0.241998672 0 0 0	239.000000 29.0000000 -0.434000015 -0.163000107 0 0 0	239.000000 29.0000000 -0.369998932 -0.121999741 0 0 0	239.000000 29.0000000 -0.310001373 -6.29997253E-02 0 0 0	239.000000 29.0000000 -0.297998428 -5.09986877E-02 0 0 0	239.000000 29.0000000 -0.277999878 -3.40003967E-02 0 0 0	239.000000 29.0000000 -0.270000458 -3.39984894E-02 0 0 0	239.000000 29.0000000 -0.284999847 -3.69987488E-02 0 0 0	239.000000 29.0000000 -0.277999878 -3.00006866E-02 0 0 0	239.000000 29.0000000 -0.284999847 -4.99916077E-03 0 0 0	239.000000 29.0000000 -0.275999069 2.19993591E-02 0 0 0	239.000000 29.0000000 -0.257999420 0.00000000 0 0 0	239.000000 29.0000000 -0.262001038 -1.10015869E-02 0 0 0	239.000000 29.0000000 -0.248998642 -6.99996948E-03 0 0 0	239.000000 29.0000000 -0.254999161 -1.59988403E-02 0 0 0	239.000000 29.0000000 -0.260999680 -4.89997864E-02 0 0 0	239.000000 29.0000000 -0.299999237 -2.09999084E-02 0 0 0
239.500000 29.0000000 -0.438999176 -0.204999924 0 0 0	239.500000 29.0000000 -0.397998810 -0.191999435 0 0 0	239.500000 29.0000000 -0.359001160 -0.157997131 0 0 0	239.500000 29.0000000 -0.356998444 -0.195999146 0 0 0	239.500000 29.0000000 -0.354000092 -0.203002930 0 0 0	239.500000 29.0000000 -0.334999084 -0.193000793 0 0 0	239.500000 29.0000000 -0.324001312 -0.182998657 0 0 0	239.500000 29.0000000 -0.234001160 -0.155002594 0 0 0	239.500000 29.0000000 -0.239997864 -8.60023499E-02 0 0 0	239.500000 29.0000000 -0.329998016 -0.120998383 0 0 0	239.500000 29.0000000 -0.404998779 -0.145999908 0 0 0	239.500000 29.0000000 -0.462001801 -0.286998749 0 0 0	239.500000 29.0000000 -0.495998383 -0.269001007 0 0 0	239.500000 29.0000000 -0.564998627 -0.275997162 0 0 0	239.500000 29.0000000 -0.571998596 -0.307998657 0 0 0	239.500000 29.0000000 -0.553001404 -0.434001923 0 0 0	239.500000 29.0000000 -0.602996826 -0.451000214 0 0 0	239.500000 29.0000000 -0.812999725 -0.458000183 0 0 0	239.500000 29.0000000 -0.797000885 -0.486999512 0 0 0	239.500000 29.0000000 -0.991996765 -0.590000153 0 0 0	239.500000 29.0000000 -1.15299988 -0.591001511 0 0 0	239.500000 29.0000000 -1.05699921 -0.713001251 0 0 0	239.500000 29.0000000 -1.12099838 -0.909000397 0 0 0	239.500000 29.0000000 -1.07999802 -0.885000229 0 0 0	239.500000 29.0000000 -0.946998596 -0.744001389 0 0 0	239.500000 29.0000000 -0.882999420 -0.767000198 0 0 0	239.500000 29.0000000 -0.867002487 -0.774999619 0 0 0	239.500000 29.0000000 -0.908000946 -0.777999878 0 0 0	239.500000 29.0000000 -1.04499817 -0.727001190 0 0 0	239.500000 29.0000000 -1.13100052 -0.901000977 0 0 0	239.500000 29.0000000 -1.13800049 -0.923999786 0 0 0	239.500000 29.0000000 -1.09000015 -0.764999390 0 0 0	239.500000 29.0000000 -0.839000702 -0.546001434 0 0 0	239.500000 29.0000000 -0.624000549 -0.276998520 0 0 0	239.500000 29.0000000 -0.471000671 -0.170000076 0 0 0	239.500000 29.0000000 -0.450000763 -0.137001038 0 0 0	239.500000 29.0000000 -0.361000061 -8.69998932E-02 0 0 0	239.500000 29.0000000 -0.336999893 -4.50000763E-02 0 0 0	239.500000 29.0000000 -0.309999466 -1.60007477E-02 0 0 0	239.500000 29.0000000 -0.300001144 -1.39999390E-02 0 0 0	239.500000 29.0000000 -0.305999756 -4.99916077E-03 0 0 0	239.500000 29.0000000 -0.309000015 1.00002289E-02 0 0 0	239.500000 29.0000000 -0.342000961 6.99996948E-03 0 0 0	239.500000 29.0000000 -0.333000183 2.69985199E-02 0 0 0	239.500000 29.0000000 -0.307001114 1.70001984E-02 0 0 0	239.500000 29.0000000 -0.319999695 3.19995880E-02 0 0 0	239.500000 29.0000000 -0.313999176 1.30004883E-02 0 0 0	239.500000 29.0000000 -0.295000076 -3.80001068E-02 0 0 0	239.500000 29.0000000 -0.304998398 -5.79986572E-02 0 0 0	239.500000 29.0000000 -0.360000610 2.40001678E-02 0 0 0
240.000000 29.0000000 -0.493999481 -0.232000351 0 0 0	240.000000 29.0000000 -0.434997559 -0.168001175 0 0 0	240.000000 29.0000000 -0.423000336 -0.184000015 0 0 0	240.000000 29.0000000 -0.402999878 -0.197002411 0 0 0	240.000000 29.0000000 -0.395999908 -0.209999084 0 0 0	240.000000 29.0000000 -0.359996796 -0.209999084 0 0 0	240.000000 29.0000000 -0.348999023 -0.173000336 0 0 0	240.000000 29.0000000 -0.258003235 -0.143997192 0 0 0	240.000000 29.0000000 -0.263999939 -7.79991150E-02 0 0 0	240.000000 29.0000000 -0.368000031 -8.30001831E-02 0 0 0	240.000000 29.0000000 -0.403999329 -0.105003357 0 0 0	240.000000 29.0000000 -0.460002899 -0.195003510 0 0 0	240.000000 29.0000000 -0.460002899 -0.209999084 0 0 0	240.000000 29.0000000 -0.520000458 -0.224998474 0 0 0	240.000000 29.0000000 -0.486000061 -0.269001007 0 0 0	240.000000 29.0000000 -0.548999786 -0.325000763 0 0 0	240.000000 29.0000000 -0.562000275 -0.368999481 0 0 0	240.000000 29.0000000 -0.705001831 -0.360000610 0 0 0	240.000000 29.0000000 -0.704998016 -0.361000061 0 0 0	240.000000 29.0000000 -0.873001099 -0.466001511 0 0 0	240.000000 29.0000000 -1.06099701 -0.506000519 0 0 0	240.000000 29.0000000 -1.04200363 -0.704999924 0 0 0	240.000000 29.0000000 -1.22700119 -0.917999268 0 0 0	240.000000 29.0000000 -1.17399979 -0.920999527 0 0 0	240.000000 29.0000000 -1.00400162 -0.755001068 0 0 0	240.000000 29.0000000 -0.958999634 -0.774000168 0 0 0	240.000000 29.0000000 -0.966999054 -0.782001495 0 0 0	240.000000 29.0000000 -0.992000580 -0.782999039 0 0 0	240.000000 29.0000000 -1.11800003 -0.809999466 0 0 0	240.000000 29.0000000 -1.30400085 -0.970998764 0 0 0	240.000000 29.0000000 -1.28300095 -0.992000580 0 0 0	240.000000 29.0000000 -1.20400238 -0.828001022 0 0 0	240.000000 29.0000000 -0.934999466 -0.591999054 0 0 0	240.000000 29.0000000 -0.744998932 -0.340999603 0 0 0	240.000000 29.0000000 -0.572000504 -0.170999527 0 0 0	240.000000 29.0000000 -0.500000000 -0.134000778 0 0 0	240.000000 29.0000000 -0.444000244 -0.105998993 0 0 0	240.000000 29.0000000 -0.391000748 -9.00001526E-02 0 0 0	240.000000 29.0000000 -0.362998962 -1.49993896E-02 0 0 0	240.000000 29.0000000 -0.334999084 6.00051880E-03 0 0 0	240.000000 29.0000000 -0.351999283 -2.00080872E-03 0 0 0	240.000000 29.0000000 -0.361999512 1.79996490E-02 0 0 0	240.000000 29.0000000 -0.410999298 4.19998169E-02 0 0 0	240.000000 29.0000000 -0.409999847 1.39999390E-02 0 0 0	240.000000 29.0000000 -0.374000549 2.59990692E-02 0 0 0	240.000000 29.0000000 -0.393999100 2.70004272E-02 0 0 0	240.000000 29.0000000 -0.392999649 2.90012360E-02 0 0 0	240.000000 29.0000000 -0.378000259 -1.00002289E-02 0 0 0	240.000000 29.0000000 -0.353000641 -8.59985352E-02 0 0 0	240.000000 29.0000000 -0.422000885 -2.49996185E-02 0 0 0
240.500000 29.0000000 -0.535999298 -0.248998642 0 0 0	240.500000 29.0000000 -0.515998840 -0.211000443 0 0 0	240.500000 29.0000000 -0.484001160 -0.209999084 0 0 0	240.500000 29.0000000 -0.434001923 -0.194000244 0 0 0	240.500000 29.0000000 -0.442001343 -0.201000214 0 0 0	240.500000 29.0000000 -0.395999908 -0.220001221 0 0 0	240.500000 29.0000000 -0.375000000 -0.163002014 0 0 0	240.500000 29.0000000 -0.325000763 -0.144001007 0 0 0	240.500000 29.0000000 -0.330001831 -6.20002747E-02 0 0 0	240.500000 29.0000000 -0.431999207 -9.79995728E-02 0 0 0	240.500000 29.0000000 -0.464000702 -0.103000641 0 0 0	240.500000 29.0000000 -0.467998505 -0.152000427 0 0 0	240.500000 29.0000000 -0.466999054 -0.174999237 0 0 0	240.500000 29.0000000 -0.604000092 -0.180000305 0 0 0	240.500000 29.0000000 -0.543998718 -0.222000122 0 0 0	240.500000 29.0000000 -0.525001526 -0.282001495 0 0 0	240.500000 29.0000000 -0.554000854 -0.305000305 0 0 0	240.500000 29.0000000 -0.641002655 -0.315998077 0 0 0	240.500000 29.0000000 -0.645000458 -0.322002411 0 0 0	240.500000 29.0000000 -0.824001312 -0.404001236 0 0 0	240.500000 29.0000000 -1.02899933 -0.493000031 0 0 0	240.500000 29.0000000 -1.08399963 -0.690999985 0 0 0	240.500000 29.0000000 -1.30899811 -0.914999008 0 0 0	240.500000 29.0000000 -1.16200256 -0.829999924 0 0 0	240.500000 29.0000000 -1.06100082 -0.740001678 0 0 0	240.500000 29.0000000 -1.02700043 -0.781000137 0 0 0	240.500000 29.0000000 -1.06900024 -0.820001602 0 0 0	240.500000 29.0000000 -1.12900162 -0.688999176 0 0 0	240.500000 29.0000000 -1.21400070 -0.809000015 0 0 0	240.500000 29.0000000 -1.50500107 -1.00399971 0 0 0	240.500000 29.0000000 -1.43099976 -1.04600143 0 0 0	240.500000 29.0000000 -1.20800018 -0.946998596 0 0 0	240.500000 29.0000000 -1.02300072 -0.628000259 0 0 0	240.500000 29.0000000 -0.764999390 -0.390001297 0 0 0	240.500000 29.0000000 -0.665000916 -0.189001083 0 0 0	240.500000 29.0000000 -0.600999832 -0.145000458 0 0 0	240.500000 29.0000000 -0.497999191 -0.145000458 0 0 0	240.500000 29.0000000 -0.475000381 -0.101001740 0 0 0	240.500000 29.0000000 -0.428001404 -6.90002441E-02 0 0 0	240.500000 29.0000000 -0.393999100 1.20010376E-02 0 0 0	240.500000 29.0000000 -0.413999557 1.70001984E-02 0 0 0	240.500000 29.0000000 -0.431999207 3.80001068E-02 0 0 0	240.500000 29.0000000 -0.493999481 6.59999847E-02 0 0 0	240.500000 29.0000000 -0.513999939 7.99942017E-03 0 0 0	240.500000 29.0000000 -0.465999603 2.79998779E-02 0 0 0	240.500000 29.0000000 -0.493999481 2.59990692E-02 0 0 0	240.500000 29.0000000 -0.481000900 3.00006866E-02 0 0 0	240.500000 29.0000000 -0.484001160 -5.29994965E-02 0 0 0	240.500000 29.0000000 -0.436000824 -0.103000641 0 0 0	240.500000 29.0000000 -0.498001099 -9.79995728E-02 0 0 0
241.000000 29.0000000 -0.625000000 -0.308000565 0 0 0	241.000000 29.0000000 -0.605998993 -0.277000427 0 0 0	241.000000 29.0000000 -0.525997162 -0.201000214 0 0 0	241.000000 29.0000000 -0.503997803 -0.217998505 0 0 0	241.000000 29.0000000 -0.458000183 -0.208000183 0 0 0	241.000000 29.0000000 -0.425003052 -0.177997589 0 0 0	241.000000 29.0000000 -0.395999908 -0.146999359 0 0 0	241.000000 29.0000000 -0.347999573 -0.174999237 0 0 0	241.000000 29.0000000 -0.409999847 -6.80007935E-02 0 0 0	241.000000 29.0000000 -0.502998352 -0.134998322 0 0 0	241.000000 29.0000000 -0.562999725 -0.167999268 0 0 0	241.000000 29.0000000 -0.548999786 -0.180999756 0 0 0	241.000000 29.0000000 -0.549999237 -0.198001862 0 0 0	241.000000 29.0000000 -0.616001129 -0.245002747 0 0 0	241.000000 29.0000000 -0.632999420 -0.260997772 0 0 0	241.000000 29.0000000 -0.615001678 -0.259998322 0 0 0	241.000000 29.0000000 -0.657001495 -0.284000397 0 0 0	241.000000 29.0000000 -0.744998932 -0.282001495 0 0 0	241.000000 29.0000000 -0.733997345 -0.298000336 0 0 0	241.000000 29.0000000 -0.753002167 -0.392999649 0 0 0	241.000000 29.0000000 -0.962001801 -0.584999084 0 0 0	241.000000 29.0000000 -1.14100266 -0.670999527 0 0 0	241.000000 29.0000000 -1.38199997 -0.897001266 0 0 0	241.000000 29.0000000 -1.17000198 -0.772001266 0 0 0	241.000000 29.0000000 -1.13199997 -0.710000992 0 0 0	241.000000 29.0000000 -1.07400131 -0.790000916 0 0 0	241.000000 29.0000000 -1.05300140 -0.826999664 0 0 0	241.000000 29.0000000 -1.08500290 -0.663000107 0 0 0	241.000000 29.0000000 -1.35200119 -0.762001038 0 0 0	241.000000 29.0000000 -1.35199738 -1.04199982 0 0 0	241.000000 29.0000000 -1.38100052 -1.03499985 0 0 0	241.000000 29.0000000 -1.28699875 -0.924999237 0 0 0	241.000000 29.0000000 -1.12500000 -0.672998428 0 0 0	241.000000 29.0000000 -0.916999817 -0.472000122 0 0 0	241.000000 29.0000000 -0.799999237 -0.281000137 0 0 0	241.000000 29.0000000 -0.691999435 -0.168998718 0 0 0	241.000000 29.0000000 -0.601999283 -0.152999878 0 0 0	241.000000 29.0000000 -0.565999985 -0.127000809 0 0 0	241.000000 29.0000000 -0.527000427 -0.111000061 0 0 0	241.000000 29.0000000 -0.479000092 6.99996948E-03 0 0 0	241.000000 29.0000000 -0.503000259 4.89997864E-02 0 0 0	241.000000 29.0000000 -0.534000397 5.99994659E-02 0 0 0	241.000000 29.0000000 -0.600000381 8.49990845E-02 0 0 0	241.000000 29.0000000 -0.637998581 2.30007172E-02 0 0 0	241.000000 29.0000000 -0.589998245 1.30004883E-02 0 0 0	241.000000 29.0000000 -0.621999741 2.00080872E-03 0 0 0	241.000000 29.0000000 -0.599998474 8.99887085E-03 0 0 0	241.000000 29.0000000 -0.620998383 -7.90004730E-02 0 0 0	241.000000 29.0000000 -0.565999985 -0.122999191 0 0 0	241.000000 29.0000000 -0.604999542 -0.105998993 0 0 0
241.500000 29.0000000 -0.669002533 -0.287000656 0 0 0	241.500000 29.0000000 -0.669998169 -0.257999420 0 0 0	241.500000 29.0000000 -0.602001190 -0.215999603 0 0 0	241.500000 29.0000000 -0.547000885 -0.168998718 0 0 0	241.500000 29.0000000 -0.496997833 -0.211000443 0 0 0	241.500000 29.0000000 -0.436000824 -0.143997192 0 0 0	241.500000 29.0000000 -0.439998627 -0.157001495 0 0 0	241.500000 29.0000000 -0.416000366 -0.167999268 0 0 0	241.500000 29.0000000 -0.480998993 -9.09996033E-02 0 0 0	241.500000 29.0000000 -0.596000671 -0.125000000 0 0 0	241.500000 29.0000000 -0.614997864 -0.253002167 0 0 0	241.500000 29.0000000 -0.685001373 -0.217998505 0 0 0	241.500000 29.0000000 -0.731998444 -0.212997437 0 0 0	241.500000 29.0000000 -0.664997101 -0.289997101 0 0 0	241.500000 29.0000000 -0.701000214 -0.270999908 0 0 0	241.500000 29.0000000 -0.679000854 -0.301998138 0 0 0	241.500000 29.0000000 -0.777999878 -0.350997925 0 0 0	241.500000 29.0000000 -0.894001007 -0.326000214 0 0 0	241.500000 29.0000000 -0.861000061 -0.351001740 0 0 0	241.500000 29.0000000 -0.912002563 -0.373001099 0 0 0	241.500000 29.0000000 -1.02000046 -0.696998596 0 0 0	241.500000 29.0000000 -1.18399811 -0.659999847 0 0 0	241.500000 29.0000000 -1.48399734 -0.846000671 0 0 0	241.500000 29.0000000 -1.23500061 -0.711000443 0 0 0	241.500000 29.0000000 -1.19199753 -0.663999557 0 0 0	241.500000 29.0000000 -1.10800171 -0.777000427 0 0 0	241.500000 29.0000000 -1.09099960 -0.653999329 0 0 0	241.500000 29.0000000 -1.19099808 -0.503999710 0 0 0	241.500000 29.0000000 -1.21799850 -0.731000900 0 0 0	241.500000 29.0000000 -1.42899704 -1.03300095 0 0 0	241.500000 29.0000000 -1.47600174 -1.03100014 0 0 0	241.500000 29.0000000 -1.36599731 -0.885000229 0 0 0	241.500000 29.0000000 -1.26999855 -0.752000809 0 0 0	241.500000 29.0000000 -1.02700043 -0.507999420 0 0 0	241.500000 29.0000000 -0.960998535 -0.388999939 0 0 0	241.500000 29.0000000 -0.826999664 -0.235000610 0 0 0	241.500000 29.0000000 -0.702999115 -0.176000595 0 0 0	241.500000 29.0000000 -0.696998596 -0.235000610 0 0 0	241.500000 29.0000000 -0.623001099 -6.70013428E-02 0 0 0	241.500000 29.0000000 -0.597999573 -1.19991302E-02 0 0 0	241.500000 29.0000000 -0.635000229 3.19995880E-02 0 0 0	241.500000 29.0000000 -0.657999039 0.121000290 0 0 0	241.500000 29.0000000 -0.766000748 4.29992676E-02 0 0 0	241.500000 29.0000000 -0.787000656 3.40003967E-02 0 0 0	241.500000 29.0000000 -0.743999481 -2.29988098E-02 0 0 0	241.500000 29.0000000 -0.784999847 -0.109001160 0 0 0	241.500000 29.0000000 -0.758001328 -8.79993439E-02 0 0 0	241.500000 29.0000000 -0.808000565 -8.09993744E-02 0 0 0	241.500000 29.0000000 -0.757999420 -2.70004272E-02 0 0 0	241.500000 29.0000000 -0.785999298 -0.113000870 0 0 0
242.000000 29.0000000 -0.639999390 -0.265998840 0 0 0	242.000000 29.0000000 -0.631999969 -0.271999359 0 0 0	242.000000 29.0000000 -0.609001160 -0.256000519 0 0 0	242.000000 29.0000000 -0.576999664 -0.120000839 0 0 0	242.000000 29.0000000 -0.541999817 -0.114997864 0 0 0	242.000000 29.0000000 -0.443000793 -0.145999908 0 0 0	242.000000 29.0000000 -0.467998505 -8.59985352E-02 0 0 0	242.000000 29.0000000 -0.437999725 -0.189998627 0 0 0	242.000000 29.0000000 -0.572002411 -7.39974976E-02 0 0 0	242.000000 29.0000000 -0.695999146 -8.00018311E-02 0 0 0	242.000000 29.0000000 -0.827999115 -0.173999786 0 0 0	242.000000 29.0000000 -0.909999847 -0.209999084 0 0 0	242.000000 29.0000000 -0.792999268 -0.250000000 0 0 0	242.000000 29.0000000 -0.811000824 -0.226001740 0 0 0	242.000000 29.0000000 -0.745998383 -0.255001068 0 0 0	242.000000 29.0000000 -0.762996674 -0.361999512 0 0 0	242.000000 29.0000000 -0.857002258 -0.357997894 0 0 0	242.000000 29.0000000 -1.05100250 -0.283000946 0 0 0	242.000000 29.0000000 -0.958000183 -0.352001190 0 0 0	242.000000 29.0000000 -1.03499985 -0.357999802 0 0 0	242.000000 29.0000000 -1.13800049 -0.550998688 0 0 0	242.000000 29.0000000 -1.24700165 -0.645999908 0 0 0	242.000000 29.0000000 -1.67600250 -0.740999222 0 0 0	242.000000 29.0000000 -1.32199860 -0.623001099 0 0 0	242.000000 29.0000000 -1.32099915 -0.581001282 0 0 0	242.000000 29.0000000 -1.09799957 -0.606000900 0 0 0	242.000000 29.0000000 -1.13500214 -0.521999359 0 0 0	242.000000 29.0000000 -1.14899826 -0.416000366 0 0 0	242.000000 29.0000000 -1.34500122 -0.486000061 0 0 0	242.000000 29.0000000 -1.40999985 -1.07400131 0 0 0	242.000000 29.0000000 -1.46300125 -1.06200027 0 0 0	242.000000 29.0000000 -1.47900009 -0.891000748 0 0 0	242.000000 29.0000000 -1.34899902 -0.816999435 0 0 0	242.000000 29.0000000 -1.12999916 -0.524000168 0 0 0	242.000000 29.0000000 -1.09799957 -0.368999481 0 0 0	242.000000 29.0000000 -0.961000443 -0.280000687 0 0 0	242.000000 29.0000000 -0.859001160 -0.225000381 0 0 0	242.000000 29.0000000 -0.856000900 -0.287000656 0 0 0	242.000000 29.0000000 -0.784000397 -0.144998550 0 0 0	242.000000 29.0000000 -0.760999680 -4.70008850E-02 0 0 0	242.000000 29.0000000 -0.798999786 -6.00051880E-03 0 0 0	242.000000 29.0000000 -0.864000320 8.10012817E-02 0 0 0	242.000000 29.0000000 -0.995000839 -0.100000381 0 0 0	242.000000 29.0000000 -0.994998932 -4.59995270E-02 0 0 0	242.000000 29.0000000 -0.935001373 -7.20005035E-02 0 0 0	242.000000 29.0000000 -0.990999222 -0.115999222 0 0 0	242.000000 29.0000000 -0.919000626 -7.69996643E-02 0 0 0	242.000000 29.0000000 -1.07000160 -0.245000839 0 0 0	242.000000 29.0000000 -1.02799988 -6.29997253E-02 0 0 0	242.000000 29.0000000 -1.04400063 -0.205999374 0 0 0
242.500000 29.0000000 -0.659000397 -0.315000534 0 0 0	242.500000 29.0000000 -0.628997803 -0.326999664 0 0 0	242.500000 29.0000000 -0.605003357 -0.298000336 0 0 0	242.500000 29.0000000 -0.546997070 -0.184999466 0 0 0	242.500000 29.0000000 -0.546997070 -0.142999649 0 0 0	242.500000 29.0000000 -0.477996826 -0.140998840 0 0 0	242.500000 29.0000000 -0.527000427 -4.29992676E-02 0 0 0	242.500000 29.0000000 -0.480998993 -9.20028687E-02 0 0 0	242.500000 29.0000000 -0.587997437 -6.50024414E-02 0 0 0	242.500000 29.0000000 -0.767997742 2.39982605E-02 0 0 0	242.500000 29.0000000 -0.868000031 -0.107997894 0 0 0	242.500000 29.0000000 -0.933998108 -0.120998383 0 0 0	242.500000 29.0000000 -0.805999756 -0.211002350 0 0 0	242.500000 29.0000000 -0.828998566 -0.147998810 0 0 0	242.500000 29.0000000 -0.798000336 -0.248001099 0 0 0	242.500000 29.0000000 -0.774997711 -0.317001343 0 0 0	242.500000 29.0000000 -0.888999939 -0.275001526 0 0 0	242.500000 29.0000000 -1.05099869 -0.211002350 0 0 0	242.500000 29.0000000 -1.03599930 -0.343997955 0 0 0	242.500000 29.0000000 -1.07300186 -0.322998047 0 0 0	242.500000 29.0000000 -1.25100327 -0.326999664 0 0 0	242.500000 29.0000000 -1.31600189 -0.626998901 0 0 0	242.500000 29.0000000 -1.56100082 -0.802000046 0 0 0	242.500000 29.0000000 -1.53299713 -0.481998444 0 0 0	242.500000 29.0000000 -1.17200089 -0.646999359 0 0 0	242.500000 29.0000000 -1.22900009 -0.378999710 0 0 0	242.500000 29.0000000 -1.14400101 -0.393999100 0 0 0	242.500000 29.0000000 -1.19100189 -0.209001541 0 0 0	242.500000 29.0000000 -1.38899994 -0.313999176 0 0 0	242.500000 29.0000000 -1.44499969 -0.906999588 0 0 0	242.500000 29.0000000 -1.49800110 -1.00800133 0 0 0	242.500000 29.0000000 -1.51899719 -0.896999359 0 0 0	242.500000 29.0000000 -1.41000175 -0.763000488 0 0 0	242.500000 29.0000000 -1.21400070 -0.548999786 0 0 0	242.500000 29.0000000 -1.21800041 -0.447000504 0 0 0	242.500000 29.0000000 -1.11100006 -0.447999954 0 0 0	242.500000 29.0000000 -1.03000069 -0.281000137 0 0 0	242.500000 29.0000000 -1.07999992 -0.420000076 0 0 0	242.500000 29.0000000 -1.00900078 -0.221000671 0 0 0	242.500000 29.0000000 -0.978000641 -2.89993286E-02 0 0 0	242.500000 29.0000000 -1.05399895 -0.145999908 0 0 0	242.500000 29.0000000 -1.17399979 -9.20009613E-02 0 0 0	242.500000 29.0000000 -1.27499962 -0.144001007 0 0 0	242.500000 29.0000000 -1.32200050 -0.102998734 0 0 0	242.500000 29.0000000 -1.20899963 -0.358999252 0 0 0	242.500000 29.0000000 -1.28399849 -0.243000031 0 0 0	242.500000 29.0000000 -1.22699928 -0.231000900 0 0 0	242.500000 29.0000000 -1.36800003 -0.461000443 0 0 0	242.500000 29.0000000 -1.34499931 -0.388999939 0 0 0	242.500000 29.0000000 -1.36599922 -0.281999588 0 0 0
243.000000 29.0000000 -0.763000488 -0.229999542 0 0 0	243.000000 29.0000000 -0.683000565 -0.308000565 0 0 0	243.000000 29.0000000 -0.668998718 -0.282999039 0 0 0	243.000000 29.0000000 -0.632999420 -0.200000763 0 0 0	243.000000 29.0000000 -0.621002197 -0.160999298 0 0 0	243.000000 29.0000000 -0.561000824 -0.170999527 0 0 0	243.000000 29.0000000 -0.604000092 -0.107999802 0 0 0	243.000000 29.0000000 -0.548000336 -7.20024109E-02 0 0 0	243.000000 29.0000000 -0.643001556 8.99887085E-03 0 0 0	243.000000 29.0000000 -0.776000977 9.39979553E-02 0 0 0	243.000000 29.0000000 -0.837001801 2.99835205E-03 0 0 0	243.000000 29.0000000 -0.881000519 1.59988403E-02 0 0 0	243.000000 29.0000000 -0.808998108 9.99832153E-03 0 0 0	243.000000 29.0000000 -0.832000732 -3.30009460E-02 0 0 0	243.000000 29.0000000 -0.801002502 -0.167999268 0 0 0	243.000000 29.0000000 -0.759998322 -0.214000702 0 0 0	243.000000 29.0000000 -0.919002533 -8.39996338E-02 0 0 0	243.000000 29.0000000 -0.989997864 -0.185001373 0 0 0	243.000000 29.0000000 -1.10300064 -0.185997009 0 0 0	243.000000 29.0000000 -1.01700211 -0.206001282 0 0 0	243.000000 29.0000000 -1.19699860 -0.243999481 0 0 0	243.000000 29.0000000 -1.27700043 -0.575000763 0 0 0	243.000000 29.0000000 -1.72100067 -0.517000198 0 0 0	243.000000 29.0000000 -1.56500244 -0.431001663 0 0 0	243.000000 29.0000000 -1.21899796 -0.599998474 0 0 0	243.000000 29.0000000 -1.29000092 -0.236999512 0 0 0	243.000000 29.0000000 -1.22700119 -0.306999207 0 0 0	243.000000 29.0000000 -1.22000122 -6.20002747E-02 0 0 0	243.000000 29.0000000 -1.39099884 -0.194999695 0 0 0	243.000000 29.0000000 -1.51599884 -0.713001251 0 0 0	243.000000 29.0000000 -1.60400009 -0.840000153 0 0 0	243.000000 29.0000000 -1.59899902 -0.850999832 0 0 0	243.000000 29.0000000 -1.56400108 -0.709999084 0 0 0	243.000000 29.0000000 -1.43400002 -0.631000519 0 0 0	243.000000 29.0000000 -1.42799950 -0.595001221 0 0 0	243.000000 29.0000000 -1.24399948 -0.434000015 0 0 0	243.000000 29.0000000 -1.25500107 -0.458999634 0 0 0	243.000000 29.0000000 -1.27000046 -0.484001160 0 0 0	243.000000 29.0000000 -1.33099937 -0.244001389 0 0 0	243.000000 29.0000000 -1.27899933 -8.30001831E-02 0 0 0	243.000000 29.0000000 -1.46999931 -0.270000458 0 0 0	243.000000 29.0000000 -1.56999969 -0.398000717 0 0 0	243.000000 29.0000000 -1.64700127 -0.161998749 0 0 0	243.000000 29.0000000 -1.82200050 -0.128000259 0 0 0	243.000000 29.0000000 -1.65600014 -0.545999527 0 0 0	243.000000 29.0000000 -1.72399902 -0.543001175 0 0 0	243.000000 29.0000000 -1.60300064 -0.657999039 0 0 0	243.000000 29.0000000 -1.68400002 -0.674999237 0 0 0	243.000000 29.0000000 -1.68000031 -0.547000885 0 0 0	243.000000 29.0000000 -1.66199875 -0.547000885 0 0 0
243.500000 29.0000000 -1.02000046 -0.118999481 0 0 0	243.500000 29.0000000 -0.937999725 -0.291999817 0 0 0	243.500000 29.0000000 -0.878002167 -0.329000473 0 0 0	243.500000 29.0000000 -0.800001144 -0.232999802 0 0 0	243.500000 29.0000000 -0.721998215 -0.166999817 0 0 0	243.500000 29.0000000 -0.694002151 -0.241998672 0 0 0	243.500000 29.0000000 -0.709001541 -0.162000656 0 0 0	243.500000 29.0000000 -0.694000244 -0.173000336 0 0 0	243.500000 29.0000000 -0.723999023 3.90014648E-02 0 0 0	243.500000 29.0000000 -0.826999664 0.197998047 0 0 0	243.500000 29.0000000 -0.839000702 0.185001373 0 0 0	243.500000 29.0000000 -0.831001282 0.136001587 0 0 0	243.500000 29.0000000 -0.778999329 0.151000977 0 0 0	243.500000 29.0000000 -0.795997620 0.100997925 0 0 0	243.500000 29.0000000 -0.784999847 2.09999084E-02 0 0 0	243.500000 29.0000000 -0.699001312 -5.80024719E-02 0 0 0	243.500000 29.0000000 -0.825000763 -4.99725342E-03 0 0 0	243.500000 29.0000000 -0.959999084 -8.99887085E-03 0 0 0	243.500000 29.0000000 -1.04499817 -8.49990845E-02 0 0 0	243.500000 29.0000000 -1.01100159 4.89997864E-02 0 0 0	243.500000 29.0000000 -1.19400024 -0.113000870 0 0 0	243.500000 29.0000000 -1.36699677 -0.476001740 0 0 0	243.500000 29.0000000 -1.73999786 -0.415000916 0 0 0	243.500000 29.0000000 -1.68399811 -0.345001221 0 0 0	243.500000 29.0000000 -1.31599808 -0.527999878 0 0 0	243.500000 29.0000000 -1.41899872 -0.240999222 0 0 0	243.500000 29.0000000 -1.32400131 -0.280000687 0 0 0	243.500000 29.0000000 -1.32000351 3.49998474E-02 0 0 0	243.500000 29.0000000 -1.48899841 -0.116001129 0 0 0	243.500000 29.0000000 -1.63199997 -0.437999725 0 0 0	243.500000 29.0000000 -1.70600128 -0.680000305 0 0 0	243.500000 29.0000000 -1.70499802 -0.773998260 0 0 0	243.500000 29.0000000 -1.70100021 -0.725999832 0 0 0	243.500000 29.0000000 -1.60099983 -0.713998795 0 0 0	243.500000 29.0000000 -1.62199974 -0.621999741 0 0 0	243.500000 29.0000000 -1.43799973 -0.477001190 0 0 0	243.500000 29.0000000 -1.52600098 -0.565000534 0 0 0	243.500000 29.0000000 -1.56399918 -0.614000320 0 0 0	243.500000 29.0000000 -1.83599854 -0.548000336 0 0 0	243.500000 29.0000000 -1.80299950 -0.405000687 0 0 0	243.500000 29.0000000 -2.04300117 -0.669000626 0 0 0	243.500000 29.0000000 -2.08200073 -0.635999680 0 0 0	243.500000 29.0000000 -2.31399918 -0.676000595 0 0 0	243.500000 29.0000000 -2.46700096 -0.576999664 0 0 0	243.500000 29.0000000 -2.22599983 -0.649999619 0 0 0	243.500000 29.0000000 -2.30399895 -0.538999557 0 0 0	243.500000 29.0000000 -2.02699852 -0.626998901 0 0 0	243.500000 29.0000000 -2.07699966 -0.592998505 0 0 0	243.500000 29.0000000 -2.39799881 -0.892999649 0 0 0	243.500000 29.0000000 -2.38500023 -0.982999802 0 0 0
244.000000 29.0000000 -1.37400055 -4.40006256E-02 0 0 0	244.000000 29.0000000 -1.26799965 -0.210000992 0 0 0	244.000000 29.0000000 -1.25699997 -0.256000519 0 0 0	244.000000 29.0000000 -1.15099907 -0.262001038 0 0 0	244.000000 29.0000000 -1.07199860 -0.202999115 0 0 0	244.000000 29.0000000 -1.02400017 -0.289001465 0 0 0	244.000000 29.0000000 -0.974000931 -0.208999634 0 0 0	244.000000 29.0000000 -0.906000137 -0.211000443 0 0 0	244.000000 29.0000000 -0.832000732 -6.00051880E-03 0 0 0	244.000000 29.0000000 -0.945999146 0.167999268 0 0 0	244.000000 29.0000000 -0.931003571 0.239002228 0 0 0	244.000000 29.0000000 -0.892997742 0.263999939 0 0 0	244.000000 29.0000000 -0.813999176 0.188999176 0 0 0	244.000000 29.0000000 -0.827999115 0.250000000 0 0 0	244.000000 29.0000000 -0.799999237 0.201999664 0 0 0	244.000000 29.0000000 -0.701000214 0.125999451 0 0 0	244.000000 29.0000000 -0.856998444 0.212001801 0 0 0	244.000000 29.0000000 -0.975002289 0.211002350 0 0 0	244.000000 29.0000000 -0.993999481 3.00025940E-02 0 0 0	244.000000 29.0000000 -0.972000122 0.154003143 0 0 0	244.000000 29.0000000 -1.21999741 7.50007629E-02 0 0 0	244.000000 29.0000000 -1.39300156 -0.225999832 0 0 0	244.000000 29.0000000 -1.76399994 -0.369001389 0 0 0	244.000000 29.0000000 -1.69599915 -0.284999847 0 0 0	244.000000 29.0000000 -1.49300003 -0.328001022 0 0 0	244.000000 29.0000000 -1.63700104 -0.277999878 0 0 0	244.000000 29.0000000 -1.47299957 -0.340000153 0 0 0	244.000000 29.0000000 -1.51399994 -0.152999878 0 0 0	244.000000 29.0000000 -1.69200134 -0.151000977 0 0 0	244.000000 29.0000000 -1.79499817 -0.434000015 0 0 0	244.000000 29.0000000 -1.88600159 -0.614000320 0 0 0	244.000000 29.0000000 -1.87400055 -0.712999344 0 0 0	244.000000 29.0000000 -1.87799835 -0.715000153 0 0 0	244.000000 29.0000000 -1.74799919 -0.777000427 0 0 0	244.000000 29.0000000 -1.79599953 -0.711000443 0 0 0	244.000000 29.0000000 -1.66600037 -0.650999069 0 0 0	244.000000 29.0000000 -1.92500114 -0.802000046 0 0 0	244.000000 29.0000000 -2.22799873 -0.946998596 0 0 0	244.000000 29.0000000 -2.51599884 -0.854999542 0 0 0	244.000000 29.0000000 -2.70599937 -1.03399944 0 0 0	244.000000 29.0000000 -3.16099930 -1.27900028 0 0 0	244.000000 29.0000000 -3.17700005 -1.13799953 0 0 0	244.000000 29.0000000 -3.65199852 -1.29100037 0 0 0	244.000000 29.0000000 -3.66100025 -1.21500015 0 0 0	244.000000 29.0000000 -3.38199997 -1.17399883 0 0 0	244.000000 29.0000000 -3.49499893 -0.993000984 0 0 0	244.000000 29.0000000 -2.94399929 -0.905000687 0 0 0	244.000000 29.0000000 -2.94799995 -0.812000275 0 0 0	244.000000 29.0000000 -3.16100121 -1.41099930 0 0 0	244.000000 29.0000000 -3.17000008 -1.36400032 0 0 0
244.500000 29.0000000 -1.80999947 -6.69994354E-02 0 0 0	244.500000 29.0000000 -1.74600029 -0.249000549 0 0 0	244.500000 29.0000000 -1.80999947 -0.284000397 0 0 0	244.500000 29.0000000 -1.67999840 -0.434999466 0 0 0	244.500000 29.0000000 -1.70000076 -0.423999786 0 0 0	244.500000 29.0000000 -1.74399948 -0.424999237 0 0 0	244.500000 29.0000000 -1.56399918 -0.342000961 0 0 0	244.500000 29.0000000 -1.40499878 -0.368999481 0 0 0	244.500000 29.0000000 -1.18500137 -0.184000015 0 0 0	244.500000 29.0000000 -1.29999924 -3.69987488E-02 0 0 0	244.500000 29.0000000 -1.17100143 0.142997742 0 0 0	244.500000 29.0000000 -1.08500290 0.125999451 0 0 0	244.500000 29.0000000 -0.979000092 0.131999969 0 0 0	244.500000 29.0000000 -0.962997437 0.233001709 0 0 0	244.500000 29.0000000 -0.878997803 0.208999634 0 0 0	244.500000 29.0000000 -0.794998169 0.227001190 0 0 0	244.500000 29.0000000 -0.934997559 0.264999390 0 0 0	244.500000 29.0000000 -1.02999878 0.281002045 0 0 0	244.500000 29.0000000 -1.03400040 9.50012207E-02 0 0 0	244.500000 29.0000000 -1.03599930 0.267999649 0 0 0	244.500000 29.0000000 -1.20399857 0.241998672 0 0 0	244.500000 29.0000000 -1.36500168 2.09999084E-02 0 0 0	244.500000 29.0000000 -1.61900330 -0.357999802 0 0 0	244.500000 29.0000000 -1.63299942 -0.159999847 0 0 0	244.500000 29.0000000 -1.53599930 -0.189998627 0 0 0	244.500000 29.0000000 -1.67699814 -0.264999390 0 0 0	244.500000 29.0000000 -1.60900116 -0.281000137 0 0 0	244.500000 29.0000000 -1.73600006 -0.250000000 0 0 0	244.500000 29.0000000 -1.93799973 -0.215999603 0 0 0	244.500000 29.0000000 -2.03499985 -0.329999924 0 0 0	244.500000 29.0000000 -2.13100052 -0.440000534 0 0 0	244.500000 29.0000000 -2.15700150 -0.627000809 0 0 0	244.500000 29.0000000 -2.03700066 -0.645999908 0 0 0	244.500000 29.0000000 -2.04299927 -0.830999374 0 0 0	244.500000 29.0000000 -2.10799980 -0.812999725 0 0 0	244.500000 29.0000000 -2.01399994 -0.763999939 0 0 0	244.500000 29.0000000 -2.50300026 -1.13599968 0 0 0	244.500000 29.0000000 -3.47200012 -1.88299942 0 0 0	244.500000 29.0000000 -3.96199989 -2.32700062 0 0 0	244.500000 29.0000000 -4.57999992 -2.95300007 0 0 0	244.500000 29.0000000 -5.60200119 -3.56900024 0 0 0	244.500000 29.0000000 -5.51099968 -3.36800003 0 0 0	244.500000 29.0000000 -6.40700054 -3.88799953 0 0 0	244.500000 29.0000000 -6.22599983 -3.70399952 0 0 0	244.500000 29.0000000 -5.93300056 -3.49100018 0 0 0	244.500000 29.0000000 -5.92900085 -3.28599930 0 0 0	244.500000 29.0000000 -5.36999989 -3.70600033 0 0 0	244.500000 29.0000000 -5.27099991 -3.47599983 0 0 0	244.500000 29.0000000 -5.19099998 -3.51500034 0 0 0	244.500000 29.0000000 -5.09700012 -3.48700047 0 0 0
245.000000 29.0000000 -1.97500038 -0.182998657 0 0 0	245.000000 29.0000000 -1.90099907 -0.350000381 0 0 0	245.000000 29.0000000 -2.08300018 -0.423000336 0 0 0	245.000000 29.0000000 -1.83600044 -0.475000381 0 0 0	245.000000 29.0000000 -2.09899902 -0.671998978 0 0 0	245.000000 29.0000000 -2.45400047 -0.651000977 0 0 0	245.000000 29.0000000 -2.11199951 -0.397001266 0 0 0	245.000000 29.0000000 -2.10000038 -0.441999435 0 0 0	245.000000 29.0000000 -1.99699974 -0.435001373 0 0 0	245.000000 29.0000000 -2.08800125 -0.174999237 0 0 0	245.000000 29.0000000 -1.78200150 -0.104000092 0 0 0	245.000000 29.0000000 -1.55799866 -7.39974976E-02 0 0 0	245.000000 29.0000000 -1.38100052 -6.99996948E-03 0 0 0	245.000000 29.0000000 -1.26299667 3.49998474E-02 0 0 0	245.000000 29.0000000 -1.12500000 0.117000580 0 0 0	245.000000 29.0000000 -1.03300095 7.80029297E-02 0 0 0	245.000000 29.0000000 -1.11999893 0.125999451 0 0 0	245.000000 29.0000000 -1.22100067 8.60023499E-02 0 0 0	245.000000 29.0000000 -1.21399689 -3.00025940E-02 0 0 0	245.000000 29.0000000 -1.28400040 0.140001297 0 0 0	245.000000 29.0000000 -1.31200027 -1.59988403E-02 0 0 0	245.000000 29.0000000 -1.42799759 -1.20010376E-02 0 0 0	245.000000 29.0000000 -1.55300140 -0.495998383 0 0 0	245.000000 29.0000000 -1.56100082 -3.80001068E-02 0 0 0	245.000000 29.0000000 -1.44499969 -2.40001678E-02 0 0 0	245.000000 29.0000000 -1.50400162 -0.246000290 0 0 0	245.000000 29.0000000 -1.56099892 -0.241001129 0 0 0	245.000000 29.0000000 -1.58300209 -5.90000153E-02 0 0 0	245.000000 29.0000000 -1.87099838 -0.165998459 0 0 0	245.000000 29.0000000 -2.11000061 -0.208000183 0 0 0	245.000000 29.0000000 -2.33200073 -0.343999863 0 0 0	245.000000 29.0000000 -2.33700180 -0.589000702 0 0 0	245.000000 29.0000000 -2.35699844 -0.726999283 0 0 0	245.000000 29.0000000 -2.36499977 -0.719001770 0 0 0	245.000000 29.0000000 -2.42199898 -0.899000168 0 0 0	245.000000 29.0000000 -2.38900185 -0.769000053 0 0 0	245.000000 29.0000000 -3.19600105 -1.55099964 0 0 0	245.000000 29.0000000 -4.99900055 -3.21599960 0 0 0	245.000000 29.0000000 -5.80000019 -4.94799995 0 0 0	245.000000 29.0000000 -6.91600037 -6.32100010 0 0 0	245.000000 29.0000000 -7.26500034 -6.16200018 0 0 0	245.000000 29.0000000 -8.54799938 -7.32600021 0 0 0	245.000000 29.0000000 -9.15900040 -8.04300022 0 0 0	245.000000 29.0000000 -8.95300007 -7.91499996 0 0 0	245.000000 29.0000000 -8.86800003 -7.53999949 0 0 0	245.000000 29.0000000 -8.78600025 -7.37100029 0 0 0	245.000000 29.0000000 -8.95300007 -7.31699944 0 0 0	245.000000 29.0000000 -8.70100021 -6.93499994 0 0 0	245.000000 29.0000000 -8.53900051 -6.87500000 0 0 0	245.000000 29.0000000 -7.99199963 -7.11800003 0 0 0
245.500000 29.0000000 -2.16100121 1.60007477E-02 0 0 0	245.500000 29.0000000 -1.87999916 -2.00004578E-02 0 0 0	245.500000 29.0000000 -2.18199921 -0.132999420 0 0 0	245.500000 29.0000000 -1.92899895 8.20007324E-02 0 0 0	245.500000 29.0000000 -2.12599945 -0.295999527 0 0 0	245.500000 29.0000000 -2.32600021 -0.290000916 0 0 0	245.500000 29.0000000 -2.03400040 -6.80007935E-02 0 0 0	245.500000 29.0000000 -2.08599854 -0.149999619 0 0 0	245.500000 29.0000000 -2.24799919 -0.434000015 0 0 0	245.500000 29.0000000 -2.49600220 -0.183000565 0 0 0	245.500000 29.0000000 -2.38099861 -0.174001694 0 0 0	245.500000 29.0000000 -2.12699890 -0.120000839 0 0 0	245.500000 29.0000000 -2.00500107 -6.59999847E-02 0 0 0	245.500000 29.0000000 -1.87599945 -5.80005646E-02 0 0 0	245.500000 29.0000000 -1.66300201 -0.112001419 0 0 0	245.500000 29.0000000 -1.55300140 -0.169000626 0 0 0	245.500000 29.0000000 -1.64599991 -9.39998627E-02 0 0 0	245.500000 29.0000000 -1.61299896 -0.111000061 0 0 0	245.500000 29.0000000 -1.65099716 -0.232000351 0 0 0	245.500000 29.0000000 -1.74200058 -0.179000854 0 0 0	245.500000 29.0000000 -1.73400116 -0.515998840 0 0 0	245.500000 29.0000000 -1.71500015 -0.371000290 0 0 0	245.500000 29.0000000 -1.73799896 -0.412000656 0 0 0	245.500000 29.0000000 -1.68600082 -0.315000534 0 0 0	245.500000 29.0000000 -1.51900101 -0.156000137 0 0 0	245.500000 29.0000000 -1.31599998 -0.502000809 0 0 0	245.500000 29.0000000 -1.35899925 -0.427000046 0 0 0	245.500000 29.0000000 -1.51599884 -8.79993439E-02 0 0 0	245.500000 29.0000000 -1.73699951 -0.298999786 0 0 0	245.500000 29.0000000 -1.91499710 -0.151000977 0 0 0	245.500000 29.0000000 -2.02799988 -0.326000214 0 0 0	245.500000 29.0000000 -2.23299789 -0.552000046 0 0 0	245.500000 29.0000000 -2.37400055 -0.595001221 0 0 0	245.500000 29.0000000 -2.46999931 -0.716999054 0 0 0	245.500000 29.0000000 -2.85200119 -0.993000984 0 0 0	245.500000 29.0000000 -2.84499931 -0.765000343 0 0 0	245.500000 29.0000000 -3.57900047 -1.51000023 0 0 0	245.500000 29.0000000 -6.71599960 -3.78699970 0 0 0	245.500000 29.0000000 -7.11199951 -4.39500046 0 0 0	245.500000 29.0000000 -8.80700111 -5.60100079 0 0 0	245.500000 29.0000000 -9.41099930 -5.58099937 0 0 0	245.500000 29.0000000 -11.2560005 -6.34399986 0 0 0	245.500000 29.0000000 -11.6669998 -6.49699974 0 0 0	245.500000 29.0000000 -11.2930002 -6.51100063 0 0 0	245.500000 29.0000000 -11.3439999 -6.04400063 0 0 0	245.500000 29.0000000 -11.1420002 -5.87100029 0 0 0	245.500000 29.0000000 -11.1490002 -5.76800060 0 0 0	245.500000 29.0000000 -10.8589993 -5.39200020 0 0 0	245.500000 29.0000000 -10.6899996 -5.27799988 0 0 0	245.500000 29.0000000 -9.25899982 -4.41600037 0 0 0
246.000000 29.0000000 -1.97299957 0.547000885 0 0 0	246.000000 29.0000000 -1.97900009 0.594999313 0 0 0	246.000000 29.0000000 -2.08100128 0.425998688 0 0 0	246.000000 29.0000000 -2.05000114 0.558000565 0 0 0	246.000000 29.0000000 -1.88800049 0.420000076 0 0 0	246.000000 29.0000000 -1.88899994 0.371000290 0 0 0	246.000000 29.0000000 -1.99700165 0.302000046 0 0 0	246.000000 29.0000000 -1.85500145 0.100000381 0 0 0	246.000000 29.0000000 -2.14299965 -3.60012054E-02 0 0 0	246.000000 29.0000000 -2.21099854 -3.19995880E-02 0 0 0	246.000000 29.0000000 -2.31399918 0.186998367 0 0 0	246.000000 29.0000000 -2.25499916 7.40013123E-02 0 0 0	246.000000 29.0000000 -2.13699913 3.00025940E-03 0 0 0	246.000000 29.0000000 -2.24900055 0.145000458 0 0 0	246.000000 29.0000000 -2.22999954 -0.113000870 0 0 0	246.000000 29.0000000 -2.19099808 -0.168998718 0 0 0	246.000000 29.0000000 -2.38599968 -9.70001221E-02 0 0 0	246.000000 29.0000000 -2.29700089 -0.201999664 0 0 0	246.000000 29.0000000 -2.42300034 -0.407999039 0 0 0	246.000000 29.0000000 -2.46400070 -0.672000885 0 0 0	246.000000 29.0000000 -2.47500038 -0.794000626 0 0 0	246.000000 29.0000000 -2.24799919 -0.649999619 0 0 0	246.000000 29.0000000 -2.45600128 -0.776000977 0 0 0	246.000000 29.0000000 -2.09700012 -0.770999908 0 0 0	246.000000 29.0000000 -1.97200012 -0.678998947 0 0 0	246.000000 29.0000000 -1.61499977 -0.846000671 0 0 0	246.000000 29.0000000 -1.53499985 -0.651000977 0 0 0	246.000000 29.0000000 -1.72000122 -0.520999908 0 0 0	246.000000 29.0000000 -1.70499992 -0.641000748 0 0 0	246.000000 29.0000000 -1.93099976 -0.534000397 0 0 0	246.000000 29.0000000 -1.98900032 -0.484998703 0 0 0	246.000000 29.0000000 -2.01000023 -0.413999557 0 0 0	246.000000 29.0000000 -2.01700020 -0.406000137 0 0 0	246.000000 29.0000000 -1.98800087 -0.614000320 0 0 0	246.000000 29.0000000 -2.42899895 -0.793000221 0 0 0	246.000000 29.0000000 -2.58200073 -0.798999786 0 0 0	246.000000 29.0000000 -3.17700005 -1.02599907 0 0 0	246.000000 29.0000000 -5.38900089 -2.62800026 0 0 0	246.000000 29.0000000 -5.66899967 -2.42499924 0 0 0	246.000000 29.0000000 -6.85599995 -3.09000015 0 0 0	246.000000 29.0000000 -7.90399981 -2.72900009 0 0 0	246.000000 29.0000000 -9.20399952 -3.13199997 0 0 0	246.000000 29.0000000 -9.80200005 -2.49900055 0 0 0	246.000000 29.0000000 -9.86400032 -2.44600105 0 0 0	246.000000 29.0000000 -10.5679998 -1.19199944 0 0 0	246.000000 29.0000000 -10.9540005 -1.29100037 0 0 0	246.000000 29.0000000 -11.1569996 -1.33799934 0 0 0	246.000000 29.0000000 -11.3129997 -1.31200027 0 0 0	246.000000 29.0000000 -11.3540001 -1.41800117 0 0 0	246.000000 29.0000000 -10.0920000 0.319000244 0 0 0
246.500000 29.0000000 -1.31200027 0.878999710 0 0 0	246.500000 29.0000000 -1.36800003 0.805000305 0 0 0	246.500000 29.0000000 -1.71999931 0.892999649 0 0 0	246.500000 29.0000000 -1.69599915 0.869998932 0 0 0	246.500000 29.0000000 -2.06500053 0.950000763 0 0 0	246.500000 29.0000000 -1.89900017 0.934000015 0 0 0	246.500000 29.0000000 -2.21800041 0.749000549 0 0 0	246.500000 29.0000000 -1.94900131 0.557001114 0 0 0	246.500000 29.0000000 -2.22200012 0.530000687 0 0 0	246.500000 29.0000000 -1.87000084 0.399999619 0 0 0	246.500000 29.0000000 -1.91899872 0.333999634 0 0 0	246.500000 29.0000000 -2.02600098 0.455999374 0 0 0	246.500000 29.0000000 -2.03700066 0.157999039 0 0 0	246.500000 29.0000000 -2.03299904 0.392000198 0 0 0	246.500000 29.0000000 -2.01199913 0.309999466 0 0 0	246.500000 29.0000000 -2.20300102 0.287000656 0 0 0	246.500000 29.0000000 -2.53599930 0.223999023 0 0 0	246.500000 29.0000000 -2.55100060 0.267999649 0 0 0	246.500000 29.0000000 -2.93900108 -0.306999207 0 0 0	246.500000 29.0000000 -2.95500183 -0.537000656 0 0 0	246.500000 29.0000000 -2.89300156 -0.567998886 0 0 0	246.500000 29.0000000 -2.86700058 -0.680998802 0 0 0	246.500000 29.0000000 -2.95199966 -1.01800060 0 0 0	246.500000 29.0000000 -2.70899963 -1.03299999 0 0 0	246.500000 29.0000000 -2.43699837 -0.991000175 0 0 0	246.500000 29.0000000 -2.08499908 -1.02200031 0 0 0	246.500000 29.0000000 -2.47000122 -1.05399990 0 0 0	246.500000 29.0000000 -2.35299873 -1.14799976 0 0 0	246.500000 29.0000000 -2.33799934 -1.19499969 0 0 0	246.500000 29.0000000 -2.33099747 -1.18499947 0 0 0	246.500000 29.0000000 -2.16500092 -1.03999996 0 0 0	246.500000 29.0000000 -2.20199776 -0.741000175 0 0 0	246.500000 29.0000000 -2.08300018 -0.564000130 0 0 0	246.500000 29.0000000 -1.92599869 -0.455999374 0 0 0	246.500000 29.0000000 -2.22100067 -0.620000839 0 0 0	246.500000 29.0000000 -2.07600021 -0.985000610 0 0 0	246.500000 29.0000000 -2.56999969 -1.23900032 0 0 0	246.500000 29.0000000 -3.36199951 -2.37899971 0 0 0	246.500000 29.0000000 -3.64000034 -2.42899895 0 0 0	246.500000 29.0000000 -3.92499971 -2.11100006 0 0 0	246.500000 29.0000000 -4.63099957 -2.47200012 0 0 0	246.500000 29.0000000 -4.90600014 -2.20800018 0 0 0	246.500000 29.0000000 -4.69700003 -1.54199982 0 0 0	246.500000 29.0000000 -4.43900013 -0.368000031 0 0 0	246.500000 29.0000000 -4.83100033 0.114999771 0 0 0	246.500000 29.0000000 -5.55599976 -0.179000854 0 0 0	246.500000 29.0000000 -6.19299984 -0.333999634 0 0 0	246.500000 29.0000000 -6.80200005 -0.583999634 0 0 0	246.500000 29.0000000 -7.28100014 0.201000214 0 0 0	246.500000 29.0000000 -8.41900063 -1.48399925 0 0 0
247.000000 29.0000000 -0.951999664 0.933000565 0 0 0	247.000000 29.0000000 -0.912000656 0.844000816 0 0 0	247.000000 29.0000000 -1.15400124 1.06700039 0 0 0	247.000000 29.0000000 -1.01399994 0.899000168 0 0 0	247.000000 29.0000000 -1.46500015 0.927999496 0 0 0	247.000000 29.0000000 -1.07899952 0.811999321 0 0 0	247.000000 29.0000000 -1.57900047 1.00300026 0 0 0	247.000000 29.0000000 -1.36099911 0.781000137 0 0 0	247.000000 29.0000000 -1.73000145 0.784999847 0 0 0	247.000000 29.0000000 -1.77199936 0.686000824 0 0 0	247.000000 29.0000000 -1.83800125 0.401000977 0 0 0	247.000000 29.0000000 -1.85400009 0.368999481 0 0 0	247.000000 29.0000000 -1.83300018 0.305999756 0 0 0	247.000000 29.0000000 -1.83399963 0.347000122 0 0 0	247.000000 29.0000000 -1.69099998 0.388999939 0 0 0	247.000000 29.0000000 -1.88899994 0.409000397 0 0 0	247.000000 29.0000000 -1.97999954 0.373998642 0 0 0	247.000000 29.0000000 -2.06100082 0.531999588 0 0 0	247.000000 29.0000000 -2.25799942 0.170999527 0 0 0	247.000000 29.0000000 -2.42700005 2.29988098E-02 0 0 0	247.000000 29.0000000 -2.76700020 0.134000778 0 0 0	247.000000 29.0000000 -2.67399979 -0.294000626 0 0 0	247.000000 29.0000000 -2.86800003 -0.489999771 0 0 0	247.000000 29.0000000 -2.81599998 -0.694000244 0 0 0	247.000000 29.0000000 -2.82500076 -0.704999924 0 0 0	247.000000 29.0000000 -2.90699959 -0.772999763 0 0 0	247.000000 29.0000000 -3.02900124 -1.31700039 0 0 0	247.000000 29.0000000 -3.11800003 -1.29999924 0 0 0	247.000000 29.0000000 -3.27799988 -1.39899921 0 0 0	247.000000 29.0000000 -3.26900101 -1.54199982 0 0 0	247.000000 29.0000000 -3.05500031 -1.56999969 0 0 0	247.000000 29.0000000 -2.73700142 -1.28299999 0 0 0	247.000000 29.0000000 -2.38599968 -0.961999893 0 0 0	247.000000 29.0000000 -2.23399925 -0.243999481 0 0 0	247.000000 29.0000000 -2.55500031 -0.405998230 0 0 0	247.000000 29.0000000 -2.50500107 -1.16899872 0 0 0	247.000000 29.0000000 -2.87599945 -1.49199963 0 0 0	247.000000 29.0000000 -3.40400028 -2.55299950 0 0 0	247.000000 29.0000000 -3.38000011 -2.33599949 0 0 0	247.000000 29.0000000 -3.46500015 -2.39000034 0 0 0	247.000000 29.0000000 -3.56500006 -2.16400051 0 0 0	247.000000 29.0000000 -3.81200004 -2.52000046 0 0 0	247.000000 29.0000000 -3.99600005 -2.31099987 0 0 0	247.000000 29.0000000 -3.45300007 -1.45100021 0 0 0	247.000000 29.0000000 -3.48399997 -1.39700031 0 0 0	247.000000 29.0000000 -3.99900007 -1.88700008 0 0 0	247.000000 29.0000000 -4.37400007 -1.87800026 0 0 0	247.000000 29.0000000 -4.51399994 -1.95900059 0 0 0	247.000000 29.0000000 -5.04199982 -1.78699970 0 0 0	247.000000 29.0000000 -6.89400005 -3.90200043 0 0 0
247.500000 29.0000000 -0.927000046 0.901000023 0 0 0	247.500000 29.0000000 -0.864999771 0.822999954 0 0 0	247.500000 29.0000000 -0.701000214 0.831999779 0 0 0	247.500000 29.0000000 -0.876999855 0.809000015 0 0 0	247.500000 29.0000000 -0.934000015 0.748000145 0 0 0	247.500000 29.0000000 -0.732000351 0.628000259 0 0 0	247.500000 29.0000000 -0.696000099 0.633999825 0 0 0	247.500000 29.0000000 -0.754000664 0.570000648 0 0 0	247.500000 29.0000000 -0.951000214 0.554999352 0 0 0	247.500000 29.0000000 -0.949999809 0.498000145 0 0 0	247.500000 29.0000000 -1.01300049 0.303999901 0 0 0	247.500000 29.0000000 -1.11999893 0.220999718 0 0 0	247.500000 29.0000000 -1.38999939 0.221999168 0 0 0	247.500000 29.0000000 -1.67799950 0.392000198 0 0 0	247.500000 29.0000000 -1.49699974 0.224000931 0 0 0	247.500000 29.0000000 -1.81099892 0.311000824 0 0 0	247.500000 29.0000000 -1.71500015 7.39994049E-02 0 0 0	247.500000 29.0000000 -1.73999977 0.216999054 0 0 0	247.500000 29.0000000 -2.07699966 0.117000580 0 0 0	247.500000 29.0000000 -1.93799973 0.190999985 0 0 0	247.500000 29.0000000 -1.97300148 0.190999985 0 0 0	247.500000 29.0000000 -1.98200035 0.131999969 0 0 0	247.500000 29.0000000 -2.18300056 6.30006790E-02 0 0 0	247.500000 29.0000000 -2.26099968 -3.99999619E-02 0 0 0	247.500000 29.0000000 -2.45199966 -5.79996109E-02 0 0 0	247.500000 29.0000000 -2.62999916 -9.80005264E-02 0 0 0	247.500000 29.0000000 -2.34800148 -0.472000122 0 0 0	247.500000 29.0000000 -2.79999924 -0.572999954 0 0 0	247.500000 29.0000000 -3.23600006 -0.676000595 0 0 0	247.500000 29.0000000 -3.69400024 -0.965999603 0 0 0	247.500000 29.0000000 -3.71700096 -1.20700026 0 0 0	247.500000 29.0000000 -3.60600090 -1.40100002 0 0 0	247.500000 29.0000000 -3.21899986 -1.23799992 0 0 0	247.500000 29.0000000 -2.76099968 -0.578000069 0 0 0	247.500000 29.0000000 -2.96800041 -0.994000435 0 0 0	247.500000 29.0000000 -2.85799980 -1.51799965 0 0 0	247.500000 29.0000000 -3.03099918 -1.68700027 0 0 0	247.500000 29.0000000 -3.25500011 -2.13199997 0 0 0	247.500000 29.0000000 -3.06400013 -1.94199944 0 0 0	247.500000 29.0000000 -2.92300034 -1.94599962 0 0 0	247.500000 29.0000000 -3.08300018 -1.98899984 0 0 0	247.500000 29.0000000 -3.13800001 -1.91700029 0 0 0	247.500000 29.0000000 -3.04399991 -1.63300014 0 0 0	247.500000 29.0000000 -2.86299968 -1.59299994 0 0 0	247.500000 29.0000000 -2.79900026 -1.41400003 0 0 0	247.500000 29.0000000 -3.26800013 -1.69899988 0 0 0	247.500000 29.0000000 -3.58200002 -1.75099993 0 0 0	247.500000 29.0000000 -3.51099992 -1.67899990 0 0 0	247.500000 29.0000000 -3.23900008 -1.40300035 0 0 0	247.500000 29.0000000 -4.76000023 -2.70299959 0 0 0
248.000000 29.0000000 -0.597999573 0.586000443 0 0 0	248.000000 29.0000000 -0.482999802 0.517000198 0 0 0	248.000000 29.0000000 -0.404999733 0.442999840 0 0 0	248.000000 29.0000000 -0.513999939 0.473000050 0 0 0	248.000000 29.0000000 -0.357999802 0.303999901 0 0 0	248.000000 29.0000000 -0.350999832 0.226999760 0 0 0	248.000000 29.0000000 -0.408999920 0.188999653 0 0 0	248.000000 29.0000000 -0.390999794 0.175000191 0 0 0	248.000000 29.0000000 -0.505000114 9.39998627E-02 0 0 0	248.000000 29.0000000 -0.576000214 3.20000648E-02 0 0 0	248.000000 29.0000000 -0.661999702 -5.99999428E-02 0 0 0	248.000000 29.0000000 -0.527999878 -2.60000229E-02 0 0 0	248.000000 29.0000000 -0.947000504 0.112000465 0 0 0	248.000000 29.0000000 -0.631999969 0.145999908 0 0 0	248.000000 29.0000000 -0.760000229 0.128999710 0 0 0	248.000000 29.0000000 -0.680000305 3.99999619E-02 0 0 0	248.000000 29.0000000 -1.12199974 -7.10000992E-02 0 0 0	248.000000 29.0000000 -1.47699928 -3.60002518E-02 0 0 0	248.000000 29.0000000 -1.53399849 -0.196000099 0 0 0	248.000000 29.0000000 -1.65699959 -1.00040436E-03 0 0 0	248.000000 29.0000000 -1.82100105 5.00011444E-03 0 0 0	248.000000 29.0000000 -1.65600014 6.50000572E-02 0 0 0	248.000000 29.0000000 -1.85000038 9.29999352E-02 0 0 0	248.000000 29.0000000 -1.80000114 0.171000004 0 0 0	248.000000 29.0000000 -1.99399948 0.212999821 0 0 0	248.000000 29.0000000 -1.80200005 0.230999947 0 0 0	248.000000 29.0000000 -1.82200050 0.152999878 0 0 0	248.000000 29.0000000 -1.91200066 2.90002823E-02 0 0 0	248.000000 29.0000000 -2.33799934 0.153000355 0 0 0	248.000000 29.0000000 -2.94099998 6.70003891E-02 0 0 0	248.000000 29.0000000 -3.21100044 -0.180999756 0 0 0	248.000000 29.0000000 -3.47399902 -0.579999924 0 0 0	248.000000 29.0000000 -3.34900093 -1.11000013 0 0 0	248.000000 29.0000000 -2.89299965 -1.15199947 0 0 0	248.000000 29.0000000 -2.98399925 -1.61699963 0 0 0	248.000000 29.0000000 -3.04299927 -1.76999950 0 0 0	248.000000 29.0000000 -3.23099995 -1.95200014 0 0 0	248.000000 29.0000000 -3.57599926 -1.86299992 0 0 0	248.000000 29.0000000 -3.35900021 -1.84800005 0 0 0	248.000000 29.0000000 -3.23200035 -1.82000017 0 0 0	248.000000 29.0000000 -3.34599972 -1.75899982 0 0 0	248.000000 29.0000000 -3.34100008 -1.60500002 0 0 0	248.000000 29.0000000 -3.29399991 -1.57500005 0 0 0	248.000000 29.0000000 -3.21600008 -1.62899995 0 0 0	248.000000 29.0000000 -3.14000010 -1.58599997 0 0 0	248.000000 29.0000000 -3.26200008 -1.60200000 0 0 0	248.000000 29.0000000 -3.25899982 -1.60699987 0 0 0	248.000000 29.0000000 -3.32299995 -1.63099992 0 0 0	248.000000 29.0000000 -3.04999995 -1.48600006 0 0 0	248.000000 29.0000000 -3.73400021 -1.93099988 0 0 0
248.500000 29.0000000 -0.319000244 0.321000099 0 0 0	248.500000 29.0000000 -0.173999786 0.154000282 0 0 0	248.500000 29.0000000 -0.121000290 0.166000366 0 0 0	248.500000 29.0000000 -0.276999950 0.178999901 0 0 0	248.500000 29.0000000 -0.291999817 0.112000227 0 0 0	248.500000 29.0000000 -0.256999969 3.90000343E-02 0 0 0	248.500000 29.0000000 -0.148000002 -3.69999409E-02 0 0 0	248.500000 29.0000000 -0.286999702 2.50000954E-02 0 0 0	248.500000 29.0000000 -0.405000210 -9.00006294E-03 0 0 0	248.500000 29.0000000 -0.485000134 -2.40001678E-02 0 0 0	248.500000 29.0000000 -0.559999466 -6.90000057E-02 0 0 0	248.500000 29.0000000 -0.399000168 -0.146999836 0 0 0	248.500000 29.0000000 -0.567000389 -3.20000648E-02 0 0 0	248.500000 29.0000000 -0.338000298 -0.110000134 0 0 0	248.500000 29.0000000 -0.442000389 -4.69999313E-02 0 0 0	248.500000 29.0000000 -0.467999458 -0.121999741 0 0 0	248.500000 29.0000000 -0.748998642 -9.39998627E-02 0 0 0	248.500000 29.0000000 -0.896999359 -9.00001526E-02 0 0 0	248.500000 29.0000000 -1.00499916 -0.118000031 0 0 0	248.500000 29.0000000 -0.946998596 -6.59999847E-02 0 0 0	248.500000 29.0000000 -1.20999908 1.60002708E-02 0 0 0	248.500000 29.0000000 -1.22799873 3.50003242E-02 0 0 0	248.500000 29.0000000 -1.44200134 8.59999657E-02 0 0 0	248.500000 29.0000000 -1.39900017 0.114000320 0 0 0	248.500000 29.0000000 -1.43299961 6.50000572E-02 0 0 0	248.500000 29.0000000 -1.34399986 9.99999046E-02 0 0 0	248.500000 29.0000000 -1.21199989 0.00000000 0 0 0	248.500000 29.0000000 -1.32099915 0.109000206 0 0 0	248.500000 29.0000000 -1.78800011 0.325000286 0 0 0	248.500000 29.0000000 -2.28899956 0.508999825 0 0 0	248.500000 29.0000000 -2.41400146 0.449999809 0 0 0	248.500000 29.0000000 -2.46400070 0.245999813 0 0 0	248.500000 29.0000000 -2.48700142 -0.226999760 0 0 0	248.500000 29.0000000 -1.81399918 -0.593999863 0 0 0	248.500000 29.0000000 -2.20100021 -0.706000090 0 0 0	248.500000 29.0000000 -2.36599922 -0.818000317 0 0 0	248.500000 29.0000000 -2.42899990 -1.14300013 0 0 0	248.500000 29.0000000 -2.98399925 -0.917999983 0 0 0	248.500000 29.0000000 -2.72599983 -1.07800007 0 0 0	248.500000 29.0000000 -2.73699951 -1.07000005 0 0 0	248.500000 29.0000000 -2.99799967 -0.911000013 0 0 0	248.500000 29.0000000 -3.08900023 -0.931999981 0 0 0	248.500000 29.0000000 -3.15199995 -0.940999985 0 0 0	248.500000 29.0000000 -3.15900016 -0.975000024 0 0 0	248.500000 29.0000000 -3.15900016 -1.03799999 0 0 0	248.500000 29.0000000 -3.27200007 -1.07700002 0 0 0	248.500000 29.0000000 -3.33499980 -1.15100002 0 0 0	248.500000 29.0000000 -3.38400006 -1.17799997 0 0 0	248.500000 29.0000000 -3.28699994 -1.14499998 0 0 0	248.500000 29.0000000 -3.90400028 -1.56200004 0 0 0
249.000000 29.0000000 -0.165999889 9.89999771E-02 0 0 0	249.000000 29.0000000 -0.151000023 3.60002518E-02 0 0 0	249.000000 29.0000000 -0.153000355 6.50000572E-02 0 0 0	249.000000 29.0000000 -0.161999702 2.40001678E-02 0 0 0	249.000000 29.0000000 -8.30001831E-02 3.00002098E-03 0 0 0	249.000000 29.0000000 -0.124000072 -5.99999428E-02 0 0 0	249.000000 29.0000000 -4.39999104E-02 -0.105000019 0 0 0	249.000000 29.0000000 -0.147000313 -3.80001068E-02 0 0 0	249.000000 29.0000000 -0.276999950 -2.80001163E-02 0 0 0	249.000000 29.0000000 -0.486000061 4.39999104E-02 0 0 0	249.000000 29.0000000 -0.514999390 2.00009346E-03 0 0 0	249.000000 29.0000000 -0.556999207 -6.70001507E-02 0 0 0	249.000000 29.0000000 -0.401000023 1.39999390E-02 0 0 0	249.000000 29.0000000 -0.369999886 -9.00030136E-03 0 0 0	249.000000 29.0000000 -0.416999817 6.99996948E-03 0 0 0	249.000000 29.0000000 -0.508000374 5.39999008E-02 0 0 0	249.000000 29.0000000 -0.514999390 -2.39996910E-02 0 0 0	249.000000 29.0000000 -0.532999992 4.40001488E-02 0 0 0	249.000000 29.0000000 -0.694000244 2.99997330E-02 0 0 0	249.000000 29.0000000 -0.811998367 -5.00011444E-03 0 0 0	249.000000 29.0000000 -0.944999695 3.59997749E-02 0 0 0	249.000000 29.0000000 -1.00899887 5.90000153E-02 0 0 0	249.000000 29.0000000 -1.14700127 9.60001945E-02 0 0 0	249.000000 29.0000000 -0.997000694 6.10001087E-02 0 0 0	249.000000 29.0000000 -0.973999977 6.49998188E-02 0 0 0	249.000000 29.0000000 -0.869999886 7.99989700E-03 0 0 0	249.000000 29.0000000 -0.711000443 -5.40001392E-02 0 0 0	249.000000 29.0000000 -0.996999741 9.70001221E-02 0 0 0	249.000000 29.0000000 -1.20700073 0.311000109 0 0 0	249.000000 29.0000000 -1.73200035 0.483999968 0 0 0	249.000000 29.0000000 -1.86699867 0.511000037 0 0 0	249.000000 29.0000000 -2.12199974 0.424000025 0 0 0	249.000000 29.0000000 -2.35300064 0.405000091 0 0 0	249.000000 29.0000000 -1.65200043 0.144000053 0 0 0	249.000000 29.0000000 -1.82499981 -7.29999542E-02 0 0 0	249.000000 29.0000000 -1.94299984 6.40000105E-02 0 0 0	249.000000 29.0000000 -1.99600029 -7.50000477E-02 0 0 0	249.000000 29.0000000 -2.25400066 -0.100000024 0 0 0	249.000000 29.0000000 -2.07499981 -9.29999352E-02 0 0 0	249.000000 29.0000000 -2.07700014 -0.121999919 0 0 0	249.000000 29.0000000 -2.24200058 -9.60000157E-02 0 0 0	249.000000 29.0000000 -2.17900038 -3.40000391E-02 0 0 0	249.000000 29.0000000 -2.29500008 -4.70000505E-02 0 0 0	249.000000 29.0000000 -2.36899996 -0.101999998 0 0 0	249.000000 29.0000000 -2.41499996 -0.236999989 0 0 0	249.000000 29.0000000 -2.57400012 -0.280000001 0 0 0	249.000000 29.0000000 -2.69999981 -0.346000016 0 0 0	249.000000 29.0000000 -2.81799984 -0.407000005 0 0 0	249.000000 29.0000000 -2.81899977 -0.483999997 0 0 0	249.000000 29.0000000 -3.19099998 -0.703000009 0 0 0
249.500000 29.0000000 -0.177000046 -2.19998360E-02 0 0 0	249.500000 29.0000000 -0.261999607 -1.80001259E-02 0 0 0	249.500000 29.0000000 -0.200000286 -3.60000134E-02 0 0 0	249.500000 29.0000000 -0.138000011 -7.99999237E-02 0 0 0	249.500000 29.0000000 -0.107000113 -8.99999142E-02 0 0 0	249.500000 29.0000000 -9.50000286E-02 -0.113000035 0 0 0	249.500000 29.0000000 -6.20000362E-02 -0.136000037 0 0 0	249.500000 29.0000000 -0.168999672 -8.80000591E-02 0 0 0	249.500000 29.0000000 -0.298000336 -4.09998894E-02 0 0 0	249.500000 29.0000000 -0.483000278 3.99994850E-03 0 0 0	249.500000 29.0000000 -0.557000160 -3.39999199E-02 0 0 0	249.500000 29.0000000 -0.493000031 -2.80001163E-02 0 0 0	249.500000 29.0000000 -0.480000496 1.10001564E-02 0 0 0	249.500000 29.0000000 -0.411999702 -6.19997978E-02 0 0 0	249.500000 29.0000000 -0.405000687 -5.80000877E-02 0 0 0	249.500000 29.0000000 -0.509999275 5.99999428E-02 0 0 0	249.500000 29.0000000 -0.606999397 5.00011444E-03 0 0 0	249.500000 29.0000000 -0.607000351 8.30001831E-02 0 0 0	249.500000 29.0000000 -0.732000351 0.102000237 0 0 0	249.500000 29.0000000 -0.690000534 4.79998589E-02 0 0 0	249.500000 29.0000000 -0.677999496 1.69999599E-02 0 0 0	249.500000 29.0000000 -0.802999496 7.99989700E-03 0 0 0	249.500000 29.0000000 -0.936000824 3.40000391E-02 0 0 0	249.500000 29.0000000 -0.777999878 -8.00001621E-03 0 0 0	249.500000 29.0000000 -0.907999992 2.49999762E-02 0 0 0	249.500000 29.0000000 -0.636999130 -4.99987602E-03 0 0 0	249.500000 29.0000000 -0.656000137 -3.90000343E-02 0 0 0	249.500000 29.0000000 -0.935999870 7.59999752E-02 0 0 0	249.500000 29.0000000 -0.895999908 0.258000016 0 0 0	249.500000 29.0000000 -1.20100021 0.400999993 0 0 0	249.500000 29.0000000 -1.19499969 0.407999992 0 0 0	249.500000 29.0000000 -1.70499992 0.298000008 0 0 0	249.500000 29.0000000 -1.62899971 0.401999980 0 0 0	249.500000 29.0000000 -1.68000031 0.375999987 0 0 0	249.500000 29.0000000 -1.90600014 0.307999969 0 0 0	249.500000 29.0000000 -2.01700020 0.496999979 0 0 0	249.500000 29.0000000 -1.94400024 0.495999992 0 0 0	249.500000 29.0000000 -2.14499950 0.418999970 0 0 0	249.500000 29.0000000 -1.92099953 0.424999982 0 0 0	249.500000 29.0000000 -1.85800028 0.384000003 0 0 0	249.500000 29.0000000 -1.93400002 0.393000007 0 0 0	249.500000 29.0000000 -1.74700022 0.335999995 0 0 0	249.500000 29.0000000 -1.79600000 0.345000029 0 0 0	249.500000 29.0000000 -1.83800006 0.310999990 0 0 0	249.500000 29.0000000 -1.75200009 0.220999986 0 0 0	249.500000 29.0000000 -1.85100007 0.206000030 0 0 0	249.500000 29.0000000 -1.92100024 0.162999988 0 0 0	249.500000 29.0000000 -1.98699999 0.106000036 0 0 0	249.500000 29.0000000 -1.91099977 -4.39999998E-02 0 0 0	249.500000 29.0000000 -2.08499980 -0.143000007 0 0 0
250.000000 29.0000000 -0.194000244 -2.19998360E-02 0 0 0	250.000000 29.0000000 -0.149000168 -1.80001259E-02 0 0 0	250.000000 29.0000000 -0.104000092 -7.40001202E-02 0 0 0	250.000000 29.0000000 -8.40001106E-02 -0.108000040 0 0 0	250.000000 29.0000000 -8.29999447E-02 -0.125999928 0 0 0	250.000000 29.0000000 -1.39999390E-02 -0.143000007 0 0 0	250.000000 29.0000000 -2.19998360E-02 -0.147000074 0 0 0	250.000000 29.0000000 -8.70001316E-02 -0.136999965 0 0 0	250.000000 29.0000000 -0.241000175 -0.105999947 0 0 0	250.000000 29.0000000 -0.421999931 -8.10000896E-02 0 0 0	250.000000 29.0000000 -0.483999729 -6.90000057E-02 0 0 0	250.000000 29.0000000 -0.486000061 -0.157000065 0 0 0	250.000000 29.0000000 -0.460000038 -0.176000118 0 0 0	250.000000 29.0000000 -0.420000076 -0.185999870 0 0 0	250.000000 29.0000000 -0.406999588 -0.209000111 0 0 0	250.000000 29.0000000 -0.475999832 -7.20000267E-02 0 0 0	250.000000 29.0000000 -0.625000000 -4.90002632E-02 0 0 0	250.000000 29.0000000 -0.678000450 -1.80001259E-02 0 0 0	250.000000 29.0000000 -0.800001144 1.39999390E-02 0 0 0	250.000000 29.0000000 -0.744998932 -2.80001163E-02 0 0 0	250.000000 29.0000000 -0.757999420 -8.99999142E-02 0 0 0	250.000000 29.0000000 -0.754000664 -0.113999963 0 0 0	250.000000 29.0000000 -0.819000244 -6.20000362E-02 0 0 0	250.000000 29.0000000 -0.651000023 -3.20000648E-02 0 0 0	250.000000 29.0000000 -0.718999863 -7.99989700E-03 0 0 0	250.000000 29.0000000 -0.595000267 -3.29999924E-02 0 0 0	250.000000 29.0000000 -0.488000393 -6.09999895E-02 0 0 0	250.000000 29.0000000 -0.640000343 -2.79999971E-02 0 0 0	250.000000 29.0000000 -0.605999947 4.29999828E-02 0 0 0	250.000000 29.0000000 -0.814000130 0.111999996 0 0 0	250.000000 29.0000000 -0.723999977 0.113999993 0 0 0	250.000000 29.0000000 -1.02300072 0.122000009 0 0 0	250.000000 29.0000000 -1.12699986 0.280999988 0 0 0	250.000000 29.0000000 -1.27099991 0.384000003 0 0 0	250.000000 29.0000000 -1.54100037 0.436000049 0 0 0	250.000000 29.0000000 -1.62500000 0.507000029 0 0 0	250.000000 29.0000000 -1.55300045 0.606000006 0 0 0	250.000000 29.0000000 -1.72799969 0.458000004 0 0 0	250.000000 29.0000000 -1.58499956 0.458999991 0 0 0	250.000000 29.0000000 -1.70599985 0.423000008 0 0 0	250.000000 29.0000000 -1.63899994 0.441999972 0 0 0	250.000000 29.0000000 -1.45200014 0.385999978 0 0 0	250.000000 29.0000000 -1.40899992 0.341000021 0 0 0	250.000000 29.0000000 -1.46500015 0.289000034 0 0 0	250.000000 29.0000000 -1.43300009 0.233000010 0 0 0	250.000000 29.0000000 -1.53800011 0.224999994 0 0 0	250.000000 29.0000000 -1.55299973 0.165999994 0 0 0	250.000000 29.0000000 -1.56799984 9.30000022E-02 0 0 0	250.000000 29.0000000 -1.54799986 6.39999956E-02 0 0 0	250.000000 29.0000000 -1.57999992 -4.99999523E-03 0 0 0
250.500000 29.0000000 -0.154000282 5.29999733E-02 0 0 0	250.500000 29.0000000 -0.138000011 3.10001373E-02 0 0 0	250.500000 29.0000000 -0.101999998 -7.00020790E-03 0 0 0	250.500000 29.0000000 -0.102999926 -4.39999104E-02 0 0 0	250.500000 29.0000000 -9.89999771E-02 -5.90000153E-02 0 0 0	250.500000 29.0000000 -2.99999714E-02 -8.09999704E-02 0 0 0	250.500000 29.0000000 -2.90000439E-02 -8.20000172E-02 0 0 0	250.500000 29.0000000 -8.20000172E-02 -7.09999800E-02 0 0 0	250.500000 29.0000000 -0.209000111 -6.09999895E-02 0 0 0	250.500000 29.0000000 -0.408999920 -8.29999447E-02 0 0 0	250.500000 29.0000000 -0.519000053 -9.60001945E-02 0 0 0	250.500000 29.0000000 -0.483999729 -0.164999962 0 0 0	250.500000 29.0000000 -0.458000183 -0.200000048 0 0 0	250.500000 29.0000000 -0.375000000 -0.184000015 0 0 0	250.500000 29.0000000 -0.389999390 -0.158999920 0 0 0	250.500000 29.0000000 -0.470999718 -0.121000290 0 0 0	250.500000 29.0000000 -0.597000122 -0.136000156 0 0 0	250.500000 29.0000000 -0.642000198 -2.40001678E-02 0 0 0	250.500000 29.0000000 -0.767999649 -1.09996796E-02 0 0 0	250.500000 29.0000000 -0.748000145 -0.120999813 0 0 0	250.500000 29.0000000 -0.760999680 -0.140000105 0 0 0	250.500000 29.0000000 -0.779000282 -0.139999986 0 0 0	250.500000 29.0000000 -0.859000206 -0.156000018 0 0 0	250.500000 29.0000000 -0.666000366 -7.70000219E-02 0 0 0	250.500000 29.0000000 -0.720999718 -6.99999332E-02 0 0 0	250.500000 29.0000000 -0.560999870 -4.79999781E-02 0 0 0	250.500000 29.0000000 -0.453000069 -8.89999866E-02 0 0 0	250.500000 29.0000000 -0.586999893 -0.102999926 0 0 0	250.500000 29.0000000 -0.559999466 -7.30000138E-02 0 0 0	250.500000 29.0000000 -0.736000061 -6.29999936E-02 0 0 0	250.500000 29.0000000 -0.572999954 -6.00000024E-02 0 0 0	250.500000 29.0000000 -0.788999557 1.99997425E-03 0 0 0	250.500000 29.0000000 -0.803999901 6.39999956E-02 0 0 0	250.500000 29.0000000 -0.866000175 0.104000032 0 0 0	250.500000 29.0000000 -0.914999962 0.169000030 0 0 0	250.500000 29.0000000 -0.993000031 0.259999990 0 0 0	250.500000 29.0000000 -1.13599968 0.337000012 0 0 0	250.500000 29.0000000 -1.21399975 0.181999981 0 0 0	250.500000 29.0000000 -1.09800005 0.243000001 0 0 0	250.500000 29.0000000 -0.948999882 0.282999992 0 0 0	250.500000 29.0000000 -1.06300020 0.309000015 0 0 0	250.500000 29.0000000 -0.657999992 0.308999985 0 0 0	250.500000 29.0000000 -0.612000227 0.293000042 0 0 0	250.500000 29.0000000 -0.643000126 0.256000042 0 0 0	250.500000 29.0000000 -0.703999996 0.209999979 0 0 0	250.500000 29.0000000 -0.835000038 0.189000010 0 0 0	250.500000 29.0000000 -0.927000046 0.190999985 0 0 0	250.500000 29.0000000 -1.09800005 0.199000001 0 0 0	250.500000 29.0000000 -1.09100008 0.127000034 0 0 0	250.500000 29.0000000 -1.23200011 0.113999963 0 0 0
251.000000 29.0000000 -0.143000126 9.99999046E-02 0 0 0	251.000000 29.0000000 -0.121999979 7.80000687E-02 0 0 0	251.000000 29.0000000 -4.80000973E-02 5.20000458E-02 0 0 0	251.000000 29.0000000 -6.90000057E-02 1.10001564E-02 0 0 0	251.000000 29.0000000 -7.29999542E-02 -1.20000839E-02 0 0 0	251.000000 29.0000000 -3.99994850E-03 -2.10000277E-02 0 0 0	251.000000 29.0000000 -1.10000372E-02 -4.79999781E-02 0 0 0	251.000000 29.0000000 -3.70001793E-02 -3.40000391E-02 0 0 0	251.000000 29.0000000 -0.163000107 -1.89999342E-02 0 0 0	251.000000 29.0000000 -0.315999985 -1.40000582E-02 0 0 0	251.000000 29.0000000 -0.420000076 -3.99994850E-03 0 0 0	251.000000 29.0000000 -0.427000046 -4.60000038E-02 0 0 0	251.000000 29.0000000 -0.397000313 -4.79998589E-02 0 0 0	251.000000 29.0000000 -0.324000359 -4.40001488E-02 0 0 0	251.000000 29.0000000 -0.397000313 -2.39996910E-02 0 0 0	251.000000 29.0000000 -0.447999954 -2.69999504E-02 0 0 0	251.000000 29.0000000 -0.574000359 8.99982452E-03 0 0 0	251.000000 29.0000000 -0.677999496 1.60002708E-02 0 0 0	251.000000 29.0000000 -0.813000679 -1.39999390E-02 0 0 0	251.000000 29.0000000 -0.706999779 0.00000000 0 0 0	251.000000 29.0000000 -0.673999786 -2.50000954E-02 0 0 0	251.000000 29.0000000 -0.777999878 -5.69999218E-02 0 0 0	251.000000 29.0000000 -0.833999634 -0.101000071 0 0 0	251.000000 29.0000000 -0.636000633 -7.89999962E-02 0 0 0	251.000000 29.0000000 -0.701999664 -0.103999972 0 0 0	251.000000 29.0000000 -0.529000282 -4.69999313E-02 0 0 0	251.000000 29.0000000 -0.429000378 -9.70000029E-02 0 0 0	251.000000 29.0000000 -0.549999714 -0.111000061 0 0 0	251.000000 29.0000000 -0.539999962 -7.80000091E-02 0 0 0	251.000000 29.0000000 -0.770999908 -0.100000001 0 0 0	251.000000 29.0000000 -0.581999779 -9.80000049E-02 0 0 0	251.000000 29.0000000 -0.838999748 -0.123999998 0 0 0	251.000000 29.0000000 -0.864000320 -9.79999900E-02 0 0 0	251.000000 29.0000000 -0.914000511 -9.59999561E-02 0 0 0	251.000000 29.0000000 -1.06400013 -0.156000137 0 0 0	251.000000 29.0000000 -0.844000340 -5.29999733E-02 0 0 0	251.000000 29.0000000 -0.797000408 -3.60000134E-02 0 0 0	251.000000 29.0000000 -0.928999901 -6.99999928E-02 0 0 0	251.000000 29.0000000 -0.585000038 -3.00002098E-03 0 0 0	251.000000 29.0000000 -0.805000305 1.19999945E-02 0 0 0	251.000000 29.0000000 -0.750000238 8.79999995E-02 0 0 0	251.000000 29.0000000 -0.500999928 0.147000015 0 0 0	251.000000 29.0000000 -0.500999928 0.130999982 0 0 0	251.000000 29.0000000 -0.448999882 0.106999993 0 0 0	251.000000 29.0000000 -0.490999937 0.188000023 0 0 0	251.000000 29.0000000 -0.575999975 0.179000020 0 0 0	251.000000 29.0000000 -0.592999935 0.194999993 0 0 0	251.000000 29.0000000 -0.769999981 0.225000024 0 0 0	251.000000 29.0000000 -0.806999922 0.232999921 0 0 0	251.000000 29.0000000 -0.872999907 0.224000037 0 0 0
251.500000 29.0000000 -4.10001278E-02 0.129999876 0 0 0	251.500000 29.0000000 -8.89999866E-02 0.120999813 0 0 0	251.500000 29.0000000 -1.19998455E-02 8.99999142E-02 0 0 0	251.500000 29.0000000 1.60000324E-02 6.20000362E-02 0 0 0	251.500000 29.0000000 3.00002098E-03 3.40000391E-02 0 0 0	251.500000 29.0000000 8.00001621E-03 1.30000114E-02 0 0 0	251.500000 29.0000000 6.90000057E-02 8.00001621E-03 0 0 0	251.500000 29.0000000 3.80001068E-02 3.49999666E-02 0 0 0	251.500000 29.0000000 -1.39999390E-02 7.70000219E-02 0 0 0	251.500000 29.0000000 -0.194999695 8.89999866E-02 0 0 0	251.500000 29.0000000 -0.276000023 0.102999926 0 0 0	251.500000 29.0000000 -0.274999619 7.39998817E-02 0 0 0	251.500000 29.0000000 -0.261000156 9.50000286E-02 0 0 0	251.500000 29.0000000 -0.218000412 0.101999760 0 0 0	251.500000 29.0000000 -0.298999786 8.60004425E-02 0 0 0	251.500000 29.0000000 -0.444999695 0.105999947 0 0 0	251.500000 29.0000000 -0.478000641 0.124000072 0 0 0	251.500000 29.0000000 -0.537000656 0.182000160 0 0 0	251.500000 29.0000000 -0.729000092 0.139999866 0 0 0	251.500000 29.0000000 -0.736000061 0.140999794 0 0 0	251.500000 29.0000000 -0.694000244 0.111000061 0 0 0	251.500000 29.0000000 -0.815000534 9.70001221E-02 0 0 0	251.500000 29.0000000 -0.850999832 7.20000267E-02 0 0 0	251.500000 29.0000000 -0.651000023 5.69999218E-02 0 0 0	251.500000 29.0000000 -0.715999603 -1.39999390E-02 0 0 0	251.500000 29.0000000 -0.525000095 1.80000067E-02 0 0 0	251.500000 29.0000000 -0.434000015 -3.90000343E-02 0 0 0	251.500000 29.0000000 -0.542999744 -2.89999843E-02 0 0 0	251.500000 29.0000000 -0.532999992 1.09999776E-02 0 0 0	251.500000 29.0000000 -0.819000244 1.90000013E-02 0 0 0	251.500000 29.0000000 -0.591000557 1.00000203E-03 0 0 0	251.500000 29.0000000 -0.864999771 -5.50000072E-02 0 0 0	251.500000 29.0000000 -0.875999451 -0.104000092 0 0 0	251.500000 29.0000000 -0.943999767 -0.181999922 0 0 0	251.500000 29.0000000 -1.18200016 -0.253999949 0 0 0	251.500000 29.0000000 -0.995999813 -0.217999935 0 0 0	251.500000 29.0000000 -0.756999969 -9.69998837E-02 0 0 0	251.500000 29.0000000 -1.00499964 -0.166000009 0 0 0	251.500000 29.0000000 -0.703999996 -0.116999984 0 0 0	251.500000 29.0000000 -0.667000055 -1.30000114E-02 0 0 0	251.500000 29.0000000 -0.487999916 -1.00000203E-03 0 0 0	251.500000 29.0000000 -0.447000027 3.29999924E-02 0 0 0	251.500000 29.0000000 -0.382000089 3.60000134E-02 0 0 0	251.500000 29.0000000 -0.316999912 7.19999671E-02 0 0 0	251.500000 29.0000000 -0.414000034 0.116999984 0 0 0	251.500000 29.0000000 -0.512000084 8.70000124E-02 0 0 0	251.500000 29.0000000 -0.485999942 0.129000008 0 0 0	251.500000 29.0000000 -0.564999938 0.170999944 0 0 0	251.500000 29.0000000 -0.685000062 0.194999993 0 0 0	251.500000 29.0000000 -0.731000066 0.191999972 0 0 0
252.000000 29.0000000 5.80000877E-02 0.164999962 0 0 0	252.000000 29.0000000 4.69999313E-02 0.157999992 0 0 0	252.000000 29.0000000 7.20000267E-02 0.123000026 0 0 0	252.000000 29.0000000 7.59999752E-02 0.105000019 0 0 0	252.000000 29.0000000 0.129999995 8.39999914E-02 0 0 0	252.000000 29.0000000 0.108000040 6.29999638E-02 0 0 0	252.000000 29.0000000 0.113000035 5.40000200E-02 0 0 0	252.000000 29.0000000 0.130000114 0.103999972 0 0 0	252.000000 29.0000000 5.40001392E-02 0.143999934 0 0 0	252.000000 29.0000000 -1.90000534E-02 0.195999980 0 0 0	252.000000 29.0000000 -7.80000687E-02 0.218999982 0 0 0	252.000000 29.0000000 -7.89999962E-02 0.201000094 0 0 0	252.000000 29.0000000 -9.49997902E-02 0.220000029 0 0 0	252.000000 29.0000000 -6.59999847E-02 0.210000038 0 0 0	252.000000 29.0000000 -0.157999992 0.229000092 0 0 0	252.000000 29.0000000 -0.210000038 0.297000408 0 0 0	252.000000 29.0000000 -0.284000397 0.275000095 0 0 0	252.000000 29.0000000 -0.355000496 0.385999680 0 0 0	252.000000 29.0000000 -0.440999985 0.427000046 0 0 0	252.000000 29.0000000 -0.484999657 0.398000240 0 0 0	252.000000 29.0000000 -0.618000031 0.318999767 0 0 0	252.000000 29.0000000 -0.710000038 0.341000080 0 0 0	252.000000 29.0000000 -0.765999794 0.312000036 0 0 0	252.000000 29.0000000 -0.623999596 0.218999922 0 0 0	252.000000 29.0000000 -0.687000275 0.146000028 0 0 0	252.000000 29.0000000 -0.482999802 0.148000002 0 0 0	252.000000 29.0000000 -0.422999859 5.99999428E-02 0 0 0	252.000000 29.0000000 -0.504000187 0.104999959 0 0 0	252.000000 29.0000000 -0.500000000 0.129000038 0 0 0	252.000000 29.0000000 -0.895999908 0.144999996 0 0 0	252.000000 29.0000000 -0.551000595 0.149000004 0 0 0	252.000000 29.0000000 -0.881999969 7.80000091E-02 0 0 0	252.000000 29.0000000 -0.917999744 3.99999619E-02 0 0 0	252.000000 29.0000000 -0.987999916 -1.30000114E-02 0 0 0	252.000000 29.0000000 -1.33799982 -2.60000229E-02 0 0 0	252.000000 29.0000000 -1.14299965 -4.10001278E-02 0 0 0	252.000000 29.0000000 -0.831999779 -2.79998779E-02 0 0 0	252.000000 29.0000000 -0.921000004 1.99985504E-03 0 0 0	252.000000 29.0000000 -0.701999903 -3.49999666E-02 0 0 0	252.000000 29.0000000 -0.604000092 3.60000134E-02 0 0 0	252.000000 29.0000000 -0.371999860 7.09999800E-02 0 0 0	252.000000 29.0000000 -0.235000014 0.108999997 0 0 0	252.000000 29.0000000 -0.226000011 7.59999752E-02 0 0 0	252.000000 29.0000000 -0.236000001 7.90000260E-02 0 0 0	252.000000 29.0000000 -0.288999975 0.128999978 0 0 0	252.000000 29.0000000 -0.279999971 0.128000021 0 0 0	252.000000 29.0000000 -0.312000036 0.134000003 0 0 0	252.000000 29.0000000 -0.365999937 0.155999988 0 0 0	252.000000 29.0000000 -0.444000006 0.165999949 0 0 0	252.000000 29.0000000 -0.486999989 0.166000009 0 0 0
252.500000 29.0000000 0.169999838 0.189999938 0 0 0	252.500000 29.0000000 0.157000065 0.180999994 0 0 0	252.500000 29.0000000 0.125999928 0.148999929 0 0 0	252.500000 29.0000000 0.146000028 0.125000000 0 0 0	252.500000 29.0000000 0.198000073 0.110000014 0 0 0	252.500000 29.0000000 0.132000089 9.90000069E-02 0 0 0	252.500000 29.0000000 0.171999991 7.79999942E-02 0 0 0	252.500000 29.0000000 0.144999981 0.134000033 0 0 0	252.500000 29.0000000 0.159000158 0.221000016 0 0 0	252.500000 29.0000000 -4.00018692E-03 0.268000007 0 0 0	252.500000 29.0000000 -1.69997215E-02 0.313000023 0 0 0	252.500000 29.0000000 -1.39999390E-02 0.314999938 0 0 0	252.500000 29.0000000 5.69996834E-02 0.375999928 0 0 0	252.500000 29.0000000 8.40001106E-02 0.366000175 0 0 0	252.500000 29.0000000 9.89999771E-02 0.412999868 0 0 0	252.500000 29.0000000 -1.79996490E-02 0.474999905 0 0 0	252.500000 29.0000000 -5.50003052E-02 0.526999950 0 0 0	252.500000 29.0000000 -0.144999504 0.602000237 0 0 0	252.500000 29.0000000 -0.154999733 0.755000114 0 0 0	252.500000 29.0000000 -0.335000038 0.631999969 0 0 0	252.500000 29.0000000 -0.473999977 0.571000099 0 0 0	252.500000 29.0000000 -0.286000252 0.594000101 0 0 0	252.500000 29.0000000 -0.362999916 0.563999951 0 0 0	252.500000 29.0000000 -0.345000267 0.448000014 0 0 0	252.500000 29.0000000 -0.463999748 0.347000062 0 0 0	252.500000 29.0000000 -0.352999687 0.293999910 0 0 0	252.500000 29.0000000 -0.247000217 0.213000059 0 0 0	252.500000 29.0000000 -0.403999805 0.237999976 0 0 0	252.500000 29.0000000 -0.395999908 0.261999995 0 0 0	252.500000 29.0000000 -0.701999664 0.378000021 0 0 0	252.500000 29.0000000 -0.572000027 0.305999994 0 0 0	252.500000 29.0000000 -0.656000137 0.327000022 0 0 0	252.500000 29.0000000 -0.729999542 0.304999948 0 0 0	252.500000 29.0000000 -0.862999916 0.266999960 0 0 0	252.500000 29.0000000 -1.22600031 0.257999897 0 0 0	252.500000 29.0000000 -1.01599979 0.212999821 0 0 0	252.500000 29.0000000 -0.772000313 0.179999828 0 0 0	252.500000 29.0000000 -0.842999935 0.138000011 0 0 0	252.500000 29.0000000 -0.634000063 0.142000079 0 0 0	252.500000 29.0000000 -0.523000121 0.149999976 0 0 0	252.500000 29.0000000 -0.337000012 0.138000011 0 0 0	252.500000 29.0000000 -0.287999928 0.108999997 0 0 0	252.500000 29.0000000 -0.185999990 0.119000003 0 0 0	252.500000 29.0000000 -0.196000010 0.121999994 0 0 0	252.500000 29.0000000 -0.285000026 0.108000010 0 0 0	252.500000 29.0000000 -0.277000010 0.117000014 0 0 0	252.500000 29.0000000 -0.296999991 0.114000008 0 0 0	252.500000 29.0000000 -0.346999943 0.128999993 0 0 0	252.500000 29.0000000 -0.355000019 0.189000010 0 0 0	252.500000 29.0000000 -0.381999969 0.199999988 0 0 0
253.000000 29.0000000 0.265999794 0.188000083 0 0 0	253.000000 29.0000000 0.246999979 0.184000015 0 0 0	253.000000 29.0000000 0.198000193 0.148000002 0 0 0	253.000000 29.0000000 0.203999996 0.127000034 0 0 0	253.000000 29.0000000 0.172000051 0.105999947 0 0 0	253.000000 29.0000000 0.173999965 0.101999998 0 0 0	253.000000 29.0000000 0.143999994 9.09999982E-02 0 0 0	253.000000 29.0000000 0.203999996 0.156999990 0 0 0	253.000000 29.0000000 0.160000086 0.239999995 0 0 0	253.000000 29.0000000 0.187000036 0.352999985 0 0 0	253.000000 29.0000000 6.50000572E-02 0.357999980 0 0 0	253.000000 29.0000000 5.89995384E-02 0.370999992 0 0 0	253.000000 29.0000000 6.59999847E-02 0.445999980 0 0 0	253.000000 29.0000000 0.103000164 0.475000143 0 0 0	253.000000 29.0000000 0.272000313 0.532999992 0 0 0	253.000000 29.0000000 0.240999699 0.631000042 0 0 0	253.000000 29.0000000 1.49993896E-02 0.677000046 0 0 0	253.000000 29.0000000 0.151999474 0.766999960 0 0 0	253.000000 29.0000000 -9.09996033E-02 0.947000027 0 0 0	253.000000 29.0000000 -9.50002670E-02 0.892999887 0 0 0	253.000000 29.0000000 -0.277999878 0.804999948 0 0 0	253.000000 29.0000000 2.60000229E-02 0.819000065 0 0 0	253.000000 29.0000000 -1.00040436E-03 0.781999946 0 0 0	253.000000 29.0000000 -0.239000320 0.605000079 0 0 0	253.000000 29.0000000 -9.99999046E-02 0.583000004 0 0 0	253.000000 29.0000000 -0.224999905 0.445999980 0 0 0	253.000000 29.0000000 -8.80002975E-02 0.365000010 0 0 0	253.000000 29.0000000 -0.144000053 0.407999933 0 0 0	253.000000 29.0000000 -0.284999847 0.402999997 0 0 0	253.000000 29.0000000 -0.220999718 0.620000005 0 0 0	253.000000 29.0000000 -0.530000210 0.455999970 0 0 0	253.000000 29.0000000 -0.503000259 0.501999974 0 0 0	253.000000 29.0000000 -0.605999947 0.475999951 0 0 0	253.000000 29.0000000 -0.585999966 0.487999916 0 0 0	253.000000 29.0000000 -0.851000071 0.555999994 0 0 0	253.000000 29.0000000 -0.747999907 0.433000088 0 0 0	253.000000 29.0000000 -0.462999821 0.375000000 0 0 0	253.000000 29.0000000 -0.638000011 0.299000025 0 0 0	253.000000 29.0000000 -0.388999939 0.282000065 0 0 0	253.000000 29.0000000 -0.345000029 0.230999947 0 0 0	253.000000 29.0000000 -0.219999909 0.186999977 0 0 0	253.000000 29.0000000 -0.117999971 0.150000006 0 0 0	253.000000 29.0000000 -8.40000063E-02 0.129000008 0 0 0	253.000000 29.0000000 -9.19999927E-02 0.127000004 0 0 0	253.000000 29.0000000 -9.80000198E-02 0.142000005 0 0 0	253.000000 29.0000000 -9.49999988E-02 0.150000006 0 0 0	253.000000 29.0000000 -0.101000011 0.155000001 0 0 0	253.000000 29.0000000 -0.164999992 0.171999991 0 0 0	253.000000 29.0000000 -0.168999970 0.202000007 0 0 0	253.000000 29.0000000 -0.195999980 0.213000000 0 0 0
253.500000 29.0000000 0.327999830 0.161000013 0 0 0	253.500000 29.0000000 0.304000139 0.158999920 0 0 0	253.500000 29.0000000 0.244999886 0.121999979 0 0 0	253.500000 29.0000000 0.248000026 0.109000027 0 0 0	253.500000 29.0000000 0.210000038 8.29999745E-02 0 0 0	253.500000 29.0000000 0.166999996 9.49999839E-02 0 0 0	253.500000 29.0000000 0.142999977 8.10000002E-02 0 0 0	253.500000 29.0000000 0.234999895 0.163000003 0 0 0	253.500000 29.0000000 0.341000080 0.244999990 0 0 0	253.500000 29.0000000 0.373999834 0.335999995 0 0 0	253.500000 29.0000000 0.312000036 0.322000027 0 0 0	253.500000 29.0000000 0.299000025 0.339000016 0 0 0	253.500000 29.0000000 0.398999691 0.421999991 0 0 0	253.500000 29.0000000 0.423000336 0.464999974 0 0 0	253.500000 29.0000000 0.448999882 0.508000016 0 0 0	253.500000 29.0000000 0.642000198 0.677999973 0 0 0	253.500000 29.0000000 0.481999874 0.705000043 0 0 0	253.500000 29.0000000 0.302000046 0.809999943 0 0 0	253.500000 29.0000000 0.510999680 1.08500004 0 0 0	253.500000 29.0000000 0.451999664 1.10300004 0 0 0	253.500000 29.0000000 0.336999893 1.06599998 0 0 0	253.500000 29.0000000 2.69994736E-02 0.998000026 0 0 0	253.500000 29.0000000 0.114000320 0.934000015 0 0 0	253.500000 29.0000000 9.99999046E-02 0.793999970 0 0 0	253.500000 29.0000000 -5.80000877E-02 0.696999967 0 0 0	253.500000 29.0000000 -4.40001488E-02 0.585000038 0 0 0	253.500000 29.0000000 -2.99978256E-03 0.458000064 0 0 0	253.500000 29.0000000 -9.89999771E-02 0.483999968 0 0 0	253.500000 29.0000000 -0.227999687 0.529999971 0 0 0	253.500000 29.0000000 -0.224999905 0.723999977 0 0 0	253.500000 29.0000000 -0.378999710 0.597000003 0 0 0	253.500000 29.0000000 -0.368999958 0.644999981 0 0 0	253.500000 29.0000000 -0.247000217 0.616999984 0 0 0	253.500000 29.0000000 -0.299000025 0.594000101 0 0 0	253.500000 29.0000000 -0.450999975 0.723000050 0 0 0	253.500000 29.0000000 -0.451999903 0.612999916 0 0 0	253.500000 29.0000000 -0.347000122 0.528000116 0 0 0	253.500000 29.0000000 -0.399000049 0.463999987 0 0 0	253.500000 29.0000000 -0.276999950 0.370999932 0 0 0	253.500000 29.0000000 -0.209999919 0.305999994 0 0 0	253.500000 29.0000000 -0.125000000 0.236999989 0 0 0	253.500000 29.0000000 -3.49999964E-02 0.158000022 0 0 0	253.500000 29.0000000 6.00000471E-03 0.126000002 0 0 0	253.500000 29.0000000 1.00000203E-03 0.125000000 0 0 0	253.500000 29.0000000 -2.19999999E-02 0.155000001 0 0 0	253.500000 29.0000000 -3.30000073E-02 0.153999999 0 0 0	253.500000 29.0000000 -3.79999876E-02 0.163000003 0 0 0	253.500000 29.0000000 -2.59999931E-02 0.177000001 0 0 0	253.500000 29.0000000 -7.20000267E-02 0.206000000 0 0 0	253.500000 29.0000000 -8.79999995E-02 0.208000004 0 0 0
254.000000 29.0000000 0.361999989 0.121999979 0 0 0	254.000000 29.0000000 0.293000102 0.121999979 0 0 0	254.000000 29.0000000 0.277999997 9.29999948E-02 0 0 0	254.000000 29.0000000 0.217000008 8.70000124E-02 0 0 0	254.000000 29.0000000 0.184000015 6.49999976E-02 0 0 0	254.000000 29.0000000 0.147000015 6.29999936E-02 0 0 0	254.000000 29.0000000 0.115999997 5.80000021E-02 0 0 0	254.000000 29.0000000 0.273999929 0.104999997 0 0 0	254.000000 29.0000000 0.327999949 0.180000007 0 0 0	254.000000 29.0000000 0.488000035 0.252000004 0 0 0	254.000000 29.0000000 0.476999998 0.273999989 0 0 0	254.000000 29.0000000 0.418999910 0.258000016 0 0 0	254.000000 29.0000000 0.519000053 0.331999987 0 0 0	254.000000 29.0000000 0.576999664 0.360000014 0 0 0	254.000000 29.0000000 0.637000084 0.396000028 0 0 0	254.000000 29.0000000 0.701999664 0.569999933 0 0 0	254.000000 29.0000000 0.801000118 0.569999933 0 0 0	254.000000 29.0000000 0.766000271 0.699000001 0 0 0	254.000000 29.0000000 1.03399992 0.977999926 0 0 0	254.000000 29.0000000 1.03200006 1.03500009 0 0 0	254.000000 29.0000000 1.00300026 1.05100000 0 0 0	254.000000 29.0000000 0.871999741 1.06799996 0 0 0	254.000000 29.0000000 0.421000004 0.945999980 0 0 0	254.000000 29.0000000 0.202000141 0.794999957 0 0 0	254.000000 29.0000000 0.179999828 0.747999966 0 0 0	254.000000 29.0000000 0.102000237 0.594999969 0 0 0	254.000000 29.0000000 8.50000381E-02 0.470000029 0 0 0	254.000000 29.0000000 0.319000006 0.592999935 0 0 0	254.000000 29.0000000 -6.49998188E-02 0.625999987 0 0 0	254.000000 29.0000000 7.49998093E-02 0.822000027 0 0 0	254.000000 29.0000000 -0.217999935 0.699000001 0 0 0	254.000000 29.0000000 -0.223000050 0.768000007 0 0 0	254.000000 29.0000000 -6.79998398E-02 0.694999993 0 0 0	254.000000 29.0000000 -8.19997787E-02 0.743000031 0 0 0	254.000000 29.0000000 -0.162000179 0.833999872 0 0 0	254.000000 29.0000000 -0.141000032 0.690000057 0 0 0	254.000000 29.0000000 -0.235000014 0.644000053 0 0 0	254.000000 29.0000000 -0.157999992 0.541999936 0 0 0	254.000000 29.0000000 -9.00000334E-02 0.393000007 0 0 0	254.000000 29.0000000 -0.127000034 0.375000000 0 0 0	254.000000 29.0000000 -5.50000072E-02 0.276000023 0 0 0	254.000000 29.0000000 2.99999118E-03 0.168000013 0 0 0	254.000000 29.0000000 3.29999998E-02 0.123999998 0 0 0	254.000000 29.0000000 2.89999992E-02 0.114000000 0 0 0	254.000000 29.0000000 1.79999992E-02 0.138000011 0 0 0	254.000000 29.0000000 1.60000026E-02 0.143000007 0 0 0	254.000000 29.0000000 8.00000131E-03 0.162000000 0 0 0	254.000000 29.0000000 1.10000074E-02 0.169000000 0 0 0	254.000000 29.0000000 2.00000405E-03 0.187000006 0 0 0	254.000000 29.0000000 -1.09999925E-02 0.186000004 0 0 0
254.500000 29.0000000 0.344000101 0.109999955 0 0 0	254.500000 29.0000000 0.288000107 0.100000024 0 0 0	254.500000 29.0000000 0.270000100 9.19999480E-02 0 0 0	254.500000 29.0000000 0.203999996 7.99999833E-02 0 0 0	254.500000 29.0000000 0.173000038 6.29999936E-02 0 0 0	254.500000 29.0000000 0.125000000 5.19999936E-02 0 0 0	254.500000 29.0000000 0.108999997 3.69999968E-02 0 0 0	254.500000 29.0000000 0.233999968 7.80000016E-02 0 0 0	254.500000 29.0000000 0.349000037 0.136999995 0 0 0	254.500000 29.0000000 0.361999989 0.200000003 0 0 0	254.500000 29.0000000 0.480000019 0.227000013 0 0 0	254.500000 29.0000000 0.545000076 0.213000014 0 0 0	254.500000 29.0000000 0.528000116 0.228000015 0 0 0	254.500000 29.0000000 0.605000019 0.237000003 0 0 0	254.500000 29.0000000 0.651999950 0.268000007 0 0 0	254.500000 29.0000000 0.751000166 0.371999979 0 0 0	254.500000 29.0000000 0.861999989 0.382999986 0 0 0	254.500000 29.0000000 0.948999882 0.523000062 0 0 0	254.500000 29.0000000 1.11700010 0.656000018 0 0 0	254.500000 29.0000000 1.15500021 0.702999949 0 0 0	254.500000 29.0000000 1.15399981 0.743999958 0 0 0	254.500000 29.0000000 1.12799978 0.784999967 0 0 0	254.500000 29.0000000 0.966000080 0.787999988 0 0 0	254.500000 29.0000000 0.640999794 0.675000012 0 0 0	254.500000 29.0000000 0.643000126 0.688000023 0 0 0	254.500000 29.0000000 0.473000050 0.566000044 0 0 0	254.500000 29.0000000 0.358000040 0.440999985 0 0 0	254.500000 29.0000000 0.308000088 0.529999971 0 0 0	254.500000 29.0000000 0.368999958 0.620999992 0 0 0	254.500000 29.0000000 0.444999933 0.712000012 0 0 0	254.500000 29.0000000 0.309000015 0.702000022 0 0 0	254.500000 29.0000000 0.335000038 0.773999989 0 0 0	254.500000 29.0000000 0.318000078 0.612999976 0 0 0	254.500000 29.0000000 0.460000157 0.699999928 0 0 0	254.500000 29.0000000 0.342000008 0.756999969 0 0 0	254.500000 29.0000000 0.238000035 0.634999871 0 0 0	254.500000 29.0000000 0.191999972 0.606999993 0 0 0	254.500000 29.0000000 0.145000041 0.491999984 0 0 0	254.500000 29.0000000 0.101999998 0.384000063 0 0 0	254.500000 29.0000000 0.135000020 0.336000025 0 0 0	254.500000 29.0000000 8.50000083E-02 0.254000038 0 0 0	254.500000 29.0000000 8.59999955E-02 0.156000003 0 0 0	254.500000 29.0000000 6.49999976E-02 0.116999999 0 0 0	254.500000 29.0000000 5.20000011E-02 0.104000002 0 0 0	254.500000 29.0000000 6.09999970E-02 0.122999996 0 0 0	254.500000 29.0000000 5.39999977E-02 0.127000004 0 0 0	254.500000 29.0000000 6.70000017E-02 0.140000001 0 0 0	254.500000 29.0000000 5.90000004E-02 0.143999994 0 0 0	254.500000 29.0000000 5.90000004E-02 0.148999989 0 0 0	254.500000 29.0000000 5.30000031E-02 0.144999996 0 0 0
255.000000 29.0000000 0.325999975 0.133999944 0 0 0	255.000000 29.0000000 0.251999974 0.107999980 0 0 0	255.000000 29.0000000 0.245999932 9.69999731E-02 0 0 0	255.000000 29.0000000 0.181999922 7.60000050E-02 0 0 0	255.000000 29.0000000 0.157000005 6.09999895E-02 0 0 0	255.000000 29.0000000 0.115000010 4.10000011E-02 0 0 0	255.000000 29.0000000 0.100000009 2.40000039E-02 0 0 0	255.000000 29.0000000 0.201000005 6.29999936E-02 0 0 0	255.000000 29.0000000 0.289000005 0.106000006 0 0 0	255.000000 29.0000000 0.345999986 0.150999993 0 0 0	255.000000 29.0000000 0.342999995 0.162999988 0 0 0	255.000000 29.0000000 0.462999940 0.178000003 0 0 0	255.000000 29.0000000 0.468999982 0.164000005 0 0 0	255.000000 29.0000000 0.568000078 0.199000001 0 0 0	255.000000 29.0000000 0.635999918 0.203999996 0 0 0	255.000000 29.0000000 0.718999863 0.292999983 0 0 0	255.000000 29.0000000 0.818000078 0.298000008 0 0 0	255.000000 29.0000000 0.964999914 0.406999975 0 0 0	255.000000 29.0000000 1.06599998 0.482999980 0 0 0	255.000000 29.0000000 1.13299990 0.506999969 0 0 0	255.000000 29.0000000 1.15400004 0.534000039 0 0 0	255.000000 29.0000000 1.16799998 0.564999998 0 0 0	255.000000 29.0000000 1.10600019 0.594999969 0 0 0	255.000000 29.0000000 0.748000145 0.498999983 0 0 0	255.000000 29.0000000 0.753000021 0.511999965 0 0 0	255.000000 29.0000000 0.575000048 0.428000003 0 0 0	255.000000 29.0000000 0.458999932 0.323000014 0 0 0	255.000000 29.0000000 0.529000044 0.416999996 0 0 0	255.000000 29.0000000 0.539000034 0.472999990 0 0 0	255.000000 29.0000000 0.604000092 0.509999990 0 0 0	255.000000 29.0000000 0.554999948 0.530000031 0 0 0	255.000000 29.0000000 0.611999989 0.567999959 0 0 0	255.000000 29.0000000 0.486999989 0.458000004 0 0 0	255.000000 29.0000000 0.559000015 0.493999988 0 0 0	255.000000 29.0000000 0.625000000 0.517000020 0 0 0	255.000000 29.0000000 0.475000024 0.428000033 0 0 0	255.000000 29.0000000 0.492999971 0.373999983 0 0 0	255.000000 29.0000000 0.379999995 0.314000010 0 0 0	255.000000 29.0000000 0.286000013 0.259000003 0 0 0	255.000000 29.0000000 0.243999988 0.237000003 0 0 0	255.000000 29.0000000 0.210999995 0.175999999 0 0 0	255.000000 29.0000000 0.144999996 0.125999987 0 0 0	255.000000 29.0000000 9.99999940E-02 0.101999998 0 0 0	255.000000 29.0000000 9.49999988E-02 9.90000069E-02 0 0 0	255.000000 29.0000000 9.49999988E-02 0.107000001 0 0 0	255.000000 29.0000000 9.00000036E-02 0.106000006 0 0 0	255.000000 29.0000000 9.09999982E-02 0.107000001 0 0 0	255.000000 29.0000000 8.30000043E-02 0.107000008 0 0 0	255.000000 29.0000000 8.30000043E-02 0.101999998 0 0 0	255.000000 29.0000000 7.99999982E-02 9.80000049E-02 0 0 0
255.500000 29.0000000 0.285000086 0.132999986 0 0 0	255.500000 29.0000000 0.217000008 0.101999998 0 0 0	255.500000 29.0000000 0.218000054 9.39999968E-02 0 0 0	255.500000 29.0000000 0.154999971 7.50000030E-02 0 0 0	255.500000 29.0000000 0.136000037 5.70000000E-02 0 0 0	255.500000 29.0000000 0.101000011 3.39999981E-02 0 0 0	255.500000 29.0000000 9.60000008E-02 1.79999918E-02 0 0 0	255.500000 29.0000000 0.182000011 3.69999930E-02 0 0 0	255.500000 29.0000000 0.250000000 5.89999929E-02 0 0 0	255.500000 29.0000000 0.284999967 8.60000029E-02 0 0 0	255.500000 29.0000000 0.267000020 9.20000002E-02 0 0 0	255.500000 29.0000000 0.324000061 0.141000018 0 0 0	255.500000 29.0000000 0.406999946 0.154999986 0 0 0	255.500000 29.0000000 0.497999907 0.205000013 0 0 0	255.500000 29.0000000 0.612999916 0.168000013 0 0 0	255.500000 29.0000000 0.631000042 0.294000000 0 0 0	255.500000 29.0000000 0.717999935 0.285999984 0 0 0	255.500000 29.0000000 0.892000198 0.365000010 0 0 0	255.500000 29.0000000 0.887000084 0.467999995 0 0 0	255.500000 29.0000000 0.947999954 0.488999993 0 0 0	255.500000 29.0000000 0.953000069 0.505999982 0 0 0	255.500000 29.0000000 0.947999954 0.521999955 0 0 0	255.500000 29.0000000 0.927000046 0.561999977 0 0 0	255.500000 29.0000000 0.598999977 0.400999993 0 0 0	255.500000 29.0000000 0.570000052 0.408999979 0 0 0	255.500000 29.0000000 0.442999959 0.335000008 0 0 0	255.500000 29.0000000 0.388000011 0.211000010 0 0 0	255.500000 29.0000000 0.409999967 0.305999994 0 0 0	255.500000 29.0000000 0.409999967 0.342999995 0 0 0	255.500000 29.0000000 0.480000019 0.321000010 0 0 0	255.500000 29.0000000 0.430000067 0.372000009 0 0 0	255.500000 29.0000000 0.511999965 0.365000010 0 0 0	255.500000 29.0000000 0.443000019 0.282000005 0 0 0	255.500000 29.0000000 0.470000029 0.282000005 0 0 0	255.500000 29.0000000 0.470000029 0.278999984 0 0 0	255.500000 29.0000000 0.389999986 0.216999993 0 0 0	255.500000 29.0000000 0.347000003 0.209999979 0 0 0	255.500000 29.0000000 0.274000019 0.196000010 0 0 0	255.500000 29.0000000 0.221000001 0.150999993 0 0 0	255.500000 29.0000000 0.194999993 0.158999994 0 0 0	255.500000 29.0000000 0.180999994 0.126000002 0 0 0	255.500000 29.0000000 0.137999997 0.103999995 0 0 0	255.500000 29.0000000 0.109000005 9.90000069E-02 0 0 0	255.500000 29.0000000 0.103000000 9.89999995E-02 0 0 0	255.500000 29.0000000 9.89999995E-02 9.60000008E-02 0 0 0	255.500000 29.0000000 8.19999948E-02 8.70000049E-02 0 0 0	255.500000 29.0000000 8.29999968E-02 8.10000002E-02 0 0 0	255.500000 29.0000000 8.19999948E-02 8.50000009E-02 0 0 0	255.500000 29.0000000 7.60000050E-02 6.80000037E-02 0 0 0	255.500000 29.0000000 7.50000030E-02 6.70000017E-02 0 0 0
256.000000 29.0000000 0.288000107 0.123999998 0 0 0	256.000000 29.0000000 0.213999987 9.09999982E-02 0 0 0	256.000000 29.0000000 0.215999961 8.90000015E-02 0 0 0	256.000000 29.0000000 0.149000049 6.90000057E-02 0 0 0	256.000000 29.0000000 0.132000029 4.90000099E-02 0 0 0	256.000000 29.0000000 0.100999981 3.10000032E-02 0 0 0	256.000000 29.0000000 9.10000056E-02 1.99999958E-02 0 0 0	256.000000 29.0000000 0.162000015 2.50000060E-02 0 0 0	256.000000 29.0000000 0.203000009 4.29999977E-02 0 0 0	256.000000 29.0000000 0.224999994 3.89999896E-02 0 0 0	256.000000 29.0000000 0.210999995 4.69999984E-02 0 0 0	256.000000 29.0000000 0.297000021 9.29999948E-02 0 0 0	256.000000 29.0000000 0.407000005 0.141000003 0 0 0	256.000000 29.0000000 0.504999995 0.191000015 0 0 0	256.000000 29.0000000 0.535000086 0.197000027 0 0 0	256.000000 29.0000000 0.641999960 0.273000002 0 0 0	256.000000 29.0000000 0.724999905 0.270999998 0 0 0	256.000000 29.0000000 0.728999972 0.339999974 0 0 0	256.000000 29.0000000 0.874999881 0.421999991 0 0 0	256.000000 29.0000000 0.938000083 0.444999993 0 0 0	256.000000 29.0000000 0.928999901 0.446000010 0 0 0	256.000000 29.0000000 0.917999864 0.462000012 0 0 0	256.000000 29.0000000 0.913999915 0.503000021 0 0 0	256.000000 29.0000000 0.553000093 0.324000001 0 0 0	256.000000 29.0000000 0.489000022 0.312000006 0 0 0	256.000000 29.0000000 0.375999987 0.237000003 0 0 0	256.000000 29.0000000 0.292999983 0.130999997 0 0 0	256.000000 29.0000000 0.296999961 0.182999998 0 0 0	256.000000 29.0000000 0.349999994 0.196999997 0 0 0	256.000000 29.0000000 0.331999987 0.199999988 0 0 0	256.000000 29.0000000 0.351000011 0.228999987 0 0 0	256.000000 29.0000000 0.384999961 0.194000006 0 0 0	256.000000 29.0000000 0.338999987 0.163000003 0 0 0	256.000000 29.0000000 0.327000022 0.152000010 0 0 0	256.000000 29.0000000 0.322000027 0.150999993 0 0 0	256.000000 29.0000000 0.289999992 0.109999992 0 0 0	256.000000 29.0000000 0.250000000 0.125999987 0 0 0	256.000000 29.0000000 0.222000003 0.108999997 0 0 0	256.000000 29.0000000 0.175999999 9.49999988E-02 0 0 0	256.000000 29.0000000 0.167999998 9.80000049E-02 0 0 0	256.000000 29.0000000 0.163000003 9.39999968E-02 0 0 0	256.000000 29.0000000 0.140000001 9.60000008E-02 0 0 0	256.000000 29.0000000 0.119000003 9.40000042E-02 0 0 0	256.000000 29.0000000 0.111000001 9.20000002E-02 0 0 0	256.000000 29.0000000 9.70000029E-02 7.69999996E-02 0 0 0	256.000000 29.0000000 8.59999955E-02 7.79999942E-02 0 0 0	256.000000 29.0000000 7.89999962E-02 6.49999976E-02 0 0 0	256.000000 29.0000000 8.10000002E-02 6.70000017E-02 0 0 0	256.000000 29.0000000 7.19999969E-02 5.09999990E-02 0 0 0	256.000000 29.0000000 7.29999989E-02 5.30000031E-02 0 0 0
256.500000 29.0000000 0.211999893 6.60000145E-02 0 0 0	256.500000 29.0000000 0.156000018 4.49999869E-02 0 0 0	256.500000 29.0000000 0.157999992 4.70000207E-02 0 0 0	256.500000 29.0000000 0.107999921 4.50000167E-02 0 0 0	256.500000 29.0000000 0.101000011 3.09999883E-02 0 0 0	256.500000 29.0000000 8.09999704E-02 2.40000188E-02 0 0 0	256.500000 29.0000000 8.39999989E-02 1.00000054E-02 0 0 0	256.500000 29.0000000 0.138999999 1.00000203E-03 0 0 0	256.500000 29.0000000 0.162999988 2.30000019E-02 0 0 0	256.500000 29.0000000 0.169000000 9.99999046E-03 0 0 0	256.500000 29.0000000 0.182999998 1.99998915E-03 0 0 0	256.500000 29.0000000 0.219000012 5.30000031E-02 0 0 0	256.500000 29.0000000 0.289000034 0.100999996 0 0 0	256.500000 29.0000000 0.391000032 0.135999992 0 0 0	256.500000 29.0000000 0.425999999 0.186999992 0 0 0	256.500000 29.0000000 0.473000050 0.188999996 0 0 0	256.500000 29.0000000 0.564999938 0.187999994 0 0 0	256.500000 29.0000000 0.536999941 0.300000012 0 0 0	256.500000 29.0000000 0.629000008 0.264999986 0 0 0	256.500000 29.0000000 0.625999987 0.277000010 0 0 0	256.500000 29.0000000 0.621000051 0.267000020 0 0 0	256.500000 29.0000000 0.600000024 0.273000002 0 0 0	256.500000 29.0000000 0.622999907 0.300000012 0 0 0	256.500000 29.0000000 0.390999913 0.206999987 0 0 0	256.500000 29.0000000 0.375999928 0.166999996 0 0 0	256.500000 29.0000000 0.270999968 0.137999997 0 0 0	256.500000 29.0000000 0.210000008 6.39999956E-02 0 0 0	256.500000 29.0000000 0.203999996 8.20000023E-02 0 0 0	256.500000 29.0000000 0.225999981 9.20000002E-02 0 0 0	256.500000 29.0000000 0.256999999 9.50000137E-02 0 0 0	256.500000 29.0000000 0.261000037 0.103000015 0 0 0	256.500000 29.0000000 0.248999983 0.100999996 0 0 0	256.500000 29.0000000 0.244000003 8.90000015E-02 0 0 0	256.500000 29.0000000 0.248999998 8.29999968E-02 0 0 0	256.500000 29.0000000 0.229000002 8.39999989E-02 0 0 0	256.500000 29.0000000 0.218000010 6.79999962E-02 0 0 0	256.500000 29.0000000 0.184000000 7.79999942E-02 0 0 0	256.500000 29.0000000 0.181999996 6.49999976E-02 0 0 0	256.500000 29.0000000 0.157999992 6.50000051E-02 0 0 0	256.500000 29.0000000 0.150000006 6.90000057E-02 0 0 0	256.500000 29.0000000 0.150999993 7.19999969E-02 0 0 0	256.500000 29.0000000 0.137999997 7.99999982E-02 0 0 0	256.500000 29.0000000 0.120999999 8.30000043E-02 0 0 0	256.500000 29.0000000 0.100000001 6.79999962E-02 0 0 0	256.500000 29.0000000 8.39999989E-02 5.40000014E-02 0 0 0	256.500000 29.0000000 7.50000030E-02 5.40000014E-02 0 0 0	256.500000 29.0000000 7.40000010E-02 5.29999994E-02 0 0 0	256.500000 29.0000000 6.59999996E-02 4.10000011E-02 0 0 0	256.500000 29.0000000 6.89999983E-02 4.30000015E-02 0 0 0	256.500000 29.0000000 7.00000003E-02 4.60000038E-02 0 0 0
257.000000 29.0000000 0.101999998 7.30000138E-02 0 0 0	257.000000 29.0000000 7.59999752E-02 5.09999990E-02 0 0 0	257.000000 29.0000000 7.90001154E-02 4.89999652E-02 0 0 0	257.000000 29.0000000 4.79999781E-02 4.10000086E-02 0 0 0	257.000000 29.0000000 4.50000167E-02 3.20000052E-02 0 0 0	257.000000 29.0000000 4.29999828E-02 2.50000060E-02 0 0 0	257.000000 29.0000000 5.69999963E-02 6.99999928E-03 0 0 0	257.000000 29.0000000 7.59999976E-02 1.10000074E-02 0 0 0	257.000000 29.0000000 9.20000002E-02 2.59999931E-02 0 0 0	257.000000 29.0000000 9.20000002E-02 1.60000026E-02 0 0 0	257.000000 29.0000000 0.101999998 1.30000114E-02 0 0 0	257.000000 29.0000000 0.114999980 4.90000099E-02 0 0 0	257.000000 29.0000000 0.107999980 0.100999996 0 0 0	257.000000 29.0000000 0.138999999 0.137000009 0 0 0	257.000000 29.0000000 0.158999979 0.181000009 0 0 0	257.000000 29.0000000 0.183999956 0.171000004 0 0 0	257.000000 29.0000000 0.209999979 0.189999998 0 0 0	257.000000 29.0000000 0.224999964 0.226999998 0 0 0	257.000000 29.0000000 0.251999974 0.208000004 0 0 0	257.000000 29.0000000 0.241999984 0.203000009 0 0 0	257.000000 29.0000000 0.244999945 0.200000003 0 0 0	257.000000 29.0000000 0.218000054 0.195000008 0 0 0	257.000000 29.0000000 0.271000028 0.210000008 0 0 0	257.000000 29.0000000 0.183999956 0.159999996 0 0 0	257.000000 29.0000000 0.172999978 0.127000004 0 0 0	257.000000 29.0000000 0.164000005 7.40000010E-02 0 0 0	257.000000 29.0000000 0.118000001 3.60000022E-02 0 0 0	257.000000 29.0000000 0.105000004 5.09999953E-02 0 0 0	257.000000 29.0000000 0.127000004 4.29999977E-02 0 0 0	257.000000 29.0000000 0.115999997 5.90000153E-02 0 0 0	257.000000 29.0000000 0.118000001 6.20000064E-02 0 0 0	257.000000 29.0000000 0.136999995 7.29999989E-02 0 0 0	257.000000 29.0000000 0.123000011 6.29999936E-02 0 0 0	257.000000 29.0000000 0.123000011 6.50000051E-02 0 0 0	257.000000 29.0000000 0.116999999 6.19999953E-02 0 0 0	257.000000 29.0000000 0.114000000 6.30000085E-02 0 0 0	257.000000 29.0000000 9.60000008E-02 7.00000003E-02 0 0 0	257.000000 29.0000000 0.111000001 6.20000027E-02 0 0 0	257.000000 29.0000000 9.29999948E-02 6.70000017E-02 0 0 0	257.000000 29.0000000 8.79999995E-02 7.09999949E-02 0 0 0	257.000000 29.0000000 9.30000022E-02 7.69999996E-02 0 0 0	257.000000 29.0000000 8.69999975E-02 8.50000009E-02 0 0 0	257.000000 29.0000000 7.00000003E-02 8.90000015E-02 0 0 0	257.000000 29.0000000 6.00000024E-02 7.00000003E-02 0 0 0	257.000000 29.0000000 5.20000011E-02 5.39999977E-02 0 0 0	257.000000 29.0000000 4.39999998E-02 4.30000015E-02 0 0 0	257.000000 29.0000000 4.80000004E-02 4.49999981E-02 0 0 0	257.000000 29.0000000 4.20000032E-02 2.10000016E-02 0 0 0	257.000000 29.0000000 4.39999998E-02 2.19999999E-02 0 0 0	257.000000 29.0000000 4.59999964E-02 2.60000005E-02 0 0 0
257.500000 29.0000000 3.99999619E-02 9.90000963E-02 0 0 0	257.500000 29.0000000 2.99999714E-02 7.09999800E-02 0 0 0	257.500000 29.0000000 3.20000648E-02 6.99999332E-02 0 0 0	257.500000 29.0000000 1.90000534E-02 3.99999619E-02 0 0 0	257.500000 29.0000000 1.89999938E-02 3.39999795E-02 0 0 0	257.500000 29.0000000 1.80000067E-02 3.39999795E-02 0 0 0	257.500000 29.0000000 2.60000005E-02 2.19999850E-02 0 0 0	257.500000 29.0000000 3.29999998E-02 3.20000052E-02 0 0 0	257.500000 29.0000000 4.80000079E-02 4.00000215E-02 0 0 0	257.500000 29.0000000 4.99999970E-02 1.09999925E-02 0 0 0	257.500000 29.0000000 4.49999943E-02 4.29999977E-02 0 0 0	257.500000 29.0000000 5.59999943E-02 3.59999985E-02 0 0 0	257.500000 29.0000000 3.49999964E-02 8.30000043E-02 0 0 0	257.500000 29.0000000 4.30000424E-02 0.115000010 0 0 0	257.500000 29.0000000 6.60000443E-02 0.141999990 0 0 0	257.500000 29.0000000 7.89999962E-02 9.99999940E-02 0 0 0	257.500000 29.0000000 6.99999928E-02 0.164999992 0 0 0	257.500000 29.0000000 7.40000010E-02 0.163999990 0 0 0	257.500000 29.0000000 8.30000043E-02 0.165999994 0 0 0	257.500000 29.0000000 8.09999704E-02 0.165000007 0 0 0	257.500000 29.0000000 7.80000091E-02 0.169000000 0 0 0	257.500000 29.0000000 7.49999881E-02 0.142000005 0 0 0	257.500000 29.0000000 8.09999704E-02 0.157999992 0 0 0	257.500000 29.0000000 7.59999752E-02 0.112000003 0 0 0	257.500000 29.0000000 6.09999895E-02 9.20000076E-02 0 0 0	257.500000 29.0000000 6.00000024E-02 6.19999990E-02 0 0 0	257.500000 29.0000000 4.69999909E-02 4.39999998E-02 0 0 0	257.500000 29.0000000 4.50000018E-02 5.50000034E-02 0 0 0	257.500000 29.0000000 5.79999983E-02 2.59999931E-02 0 0 0	257.500000 29.0000000 5.39999902E-02 4.70000207E-02 0 0 0	257.500000 29.0000000 5.29999733E-02 4.80000079E-02 0 0 0	257.500000 29.0000000 4.80000079E-02 6.10000193E-02 0 0 0	257.500000 29.0000000 4.90000099E-02 5.09999990E-02 0 0 0	257.500000 29.0000000 4.79999930E-02 5.20000011E-02 0 0 0	257.500000 29.0000000 4.79999930E-02 5.90000004E-02 0 0 0	257.500000 29.0000000 4.80000004E-02 5.99999949E-02 0 0 0	257.500000 29.0000000 3.90000045E-02 6.30000010E-02 0 0 0	257.500000 29.0000000 4.69999984E-02 7.00000003E-02 0 0 0	257.500000 29.0000000 4.20000032E-02 7.10000023E-02 0 0 0	257.500000 29.0000000 4.00000028E-02 7.29999989E-02 0 0 0	257.500000 29.0000000 3.59999985E-02 7.99999982E-02 0 0 0	257.500000 29.0000000 3.79999988E-02 9.20000002E-02 0 0 0	257.500000 29.0000000 2.90000029E-02 7.99999982E-02 0 0 0	257.500000 29.0000000 2.50000004E-02 7.29999989E-02 0 0 0	257.500000 29.0000000 2.19999980E-02 4.89999987E-02 0 0 0	257.500000 29.0000000 1.80000011E-02 3.50000039E-02 0 0 0	257.500000 29.0000000 2.40000021E-02 3.10000032E-02 0 0 0	257.500000 29.0000000 1.90000013E-02 1.09999999E-02 0 0 0	257.500000 29.0000000 1.79999992E-02 8.00000131E-03 0 0 0	257.500000 29.0000000 1.80000030E-02 1.30000040E-02 0 0 0
258.000000 29.0000000 0.00000000 0.00000000 0 0 0	258.000000 29.0000000 0.00000000 0.00000000 0 0 0	258.000000 29.0000000 0.00000000 0.00000000 0 0 0	258.000000 29.0000000 0.00000000 0.00000000 0 0 0	258.000000 29.0000000 0.00000000 0.00000000 0 0 0	258.000000 29.0000000 0.00000000 0.00000000 0 0 0	258.000000 29.0000000 0.00000000 0.00000000 0 0 0	258.000000 29.0000000 0.00000000 0.00000000 0 0 0	258.000000 29.0000000 0.00000000 0.00000000 0 0 0	258.000000 29.0000000 0.00000000 0.00000000 0 0 0	258.000000 29.0000000 0.00000000 0.00000000 0 0 0	258.000000 29.0000000 0.00000000 0.00000000 0 0 0	258.000000 29.0000000 0.00000000 0.00000000 0 0 0	258.000000 29.0000000 0.00000000 0.00000000 0 0 0	258.000000 29.0000000 0.00000000 0.00000000 0 0 0	258.000000 29.0000000 0.00000000 0.00000000 0 0 0	258.000000 29.0000000 0.00000000 0.00000000 0 0 0	258.000000 29.0000000 0.00000000 0.00000000 0 0 0	258.000000 29.0000000 0.00000000 0.00000000 0 0 0	258.000000 29.0000000 0.00000000 0.00000000 0 0 0	258.000000 29.0000000 0.00000000 0.00000000 0 0 0	258.000000 29.0000000 0.00000000 0.00000000 0 0 0	258.000000 29.0000000 0.00000000 0.00000000 0 0 0	258.000000 29.0000000 0.00000000 0.00000000 0 0 0	258.000000 29.0000000 0.00000000 0.00000000 0 0 0	258.000000 29.0000000 0.00000000 0.00000000 0 0 0	258.000000 29.0000000 0.00000000 0.00000000 0 0 0	258.000000 29.0000000 0.00000000 0.00000000 0 0 0	258.000000 29.0000000 0.00000000 0.00000000 0 0 0	258.000000 29.0000000 0.00000000 0.00000000 0 0 0	258.000000 29.0000000 0.00000000 0.00000000 0 0 0	258.000000 29.0000000 0.00000000 0.00000000 0 0 0	258.000000 29.0000000 0.00000000 0.00000000 0 0 0	258.000000 29.0000000 0.00000000 0.00000000 0 0 0	258.000000 29.0000000 0.00000000 0.00000000 0 0 0	258.000000 29.0000000 0.00000000 0.00000000 0 0 0	258.000000 29.0000000 0.00000000 0.00000000 0 0 0	258.000000 29.0000000 0.00000000 0.00000000 0 0 0	258.000000 29.0000000 0.00000000 0.00000000 0 0 0	258.000000 29.0000000 0.00000000 0.00000000 0 0 0	258.000000 29.0000000 0.00000000 0.00000000 0 0 0	258.000000 29.0000000 0.00000000 0.00000000 0 0 0	258.000000 29.0000000 0.00000000 0.00000000 0 0 0	258.000000 29.0000000 0.00000000 0.00000000 0 0 0	258.000000 29.0000000 0.00000000 0.00000000 0 0 0	258.000000 29.0000000 0.00000000 0.00000000 0 0 0	258.000000 29.0000000 0.00000000 0.00000000 0 0 0	258.000000 29.0000000 0.00000000 0.00000000 0 0 0	258.000000 29.0000000 0.00000000 0.00000000 0 0 0	258.000000 29.0000000 0.00000000 0.00000000 0 0 0
234.000000 29.5000000 0.00000000 0.00000000 0 0 0	234.000000 29.5000000 0.00000000 0.00000000 0 0 0	234.000000 29.5000000 0.00000000 0.00000000 0 0 0	234.000000 29.5000000 0.00000000 0.00000000 0 0 0	234.000000 29.5000000 0.00000000 0.00000000 0 0 0	234.000000 29.5000000 0.00000000 0.00000000 0 0 0	234.000000 29.5000000 0.00000000 0.00000000 0 0 0	234.000000 29.5000000 0.00000000 0.00000000 0 0 0	234.000000 29.5000000 0.00000000 0.00000000 0 0 0	234.000000 29.5000000 0.00000000 0.00000000 0 0 0	234.000000 29.5000000 0.00000000 0.00000000 0 0 0	234.000000 29.5000000 0.00000000 0.00000000 0 0 0	234.000000 29.5000000 0.00000000 0.00000000 0 0 0	234.000000 29.5000000 0.00000000 0.00000000 0 0 0	234.000000 29.5000000 0.00000000 0.00000000 0 0 0	234.000000 29.5000000 0.00000000 0.00000000 0 0 0	234.000000 29.5000000 0.00000000 0.00000000 0 0 0	234.000000 29.5000000 0.00000000 0.00000000 0 0 0	234.000000 29.5000000 0.00000000 0.00000000 0 0 0	234.000000 29.5000000 0.00000000 0.00000000 0 0 0	234.000000 29.5000000 0.00000000 0.00000000 0 0 0	234.000000 29.5000000 0.00000000 0.00000000 0 0 0	234.000000 29.5000000 0.00000000 0.00000000 0 0 0	234.000000 29.5000000 0.00000000 0.00000000 0 0 0	234.000000 29.5000000 0.00000000 0.00000000 0 0 0	234.000000 29.5000000 0.00000000 0.00000000 0 0 0	234.000000 29.5000000 0.00000000 0.00000000 0 0 0	234.000000 29.5000000 0.00000000 0.00000000 0 0 0	234.000000 29.5000000 0.00000000 0.00000000 0 0 0	234.000000 29.5000000 0.00000000 0.00000000 0 0 0	234.000000 29.5000000 0.00000000 0.00000000 0 0 0	234.000000 29.5000000 0.00000000 0.00000000 0 0 0	234.000000 29.5000000 0.00000000 0.00000000 0 0 0	234.000000 29.5000000 0.00000000 0.00000000 0 0 0	234.000000 29.5000000 0.00000000 0.00000000 0 0 0	234.000000 29.5000000 0.00000000 0.00000000 0 0 0	234.000000 29.5000000 0.00000000 0.00000000 0 0 0	234.000000 29.5000000 0.00000000 0.00000000 0 0 0	234.000000 29.5000000 0.00000000 0.00000000 0 0 0	234.000000 29.5000000 0.00000000 0.00000000 0 0 0	234.000000 29.5000000 0.00000000 0.00000000 0 0 0	234.000000 29.5000000 0.00000000 0.00000000 0 0 0	234.000000 29.5000000 0.00000000 0.00000000 0 0 0	234.000000 29.5000000 0.00000000 0.00000000 0 0 0	234.000000 29.5000000 0.00000000 0.00000000 0 0 0	234.000000 29.5000000 0.00000000 0.00000000 0 0 0	234.000000 29.5000000 0.00000000 0.00000000 0 0 0	234.000000 29.5000000 0.00000000 0.00000000 0 0 0	234.000000 29.5000000 0.00000000 0.00000000 0 0 0	234.000000 29.5000000 0.00000000 0.00000000 0 0 0
234.500000 29.5000000 -0.276000977 -0.224998474 0 0 0	234.500000 29.5000000 -0.234001160 -0.208999634 0 0 0	234.500000 29.5000000 -0.210998535 -0.184001923 0 0 0	234.500000 29.5000000 -0.207000732 -0.131999969 0 0 0	234.500000 29.5000000 -0.215000153 -0.183998108 0 0 0	234.500000 29.5000000 -0.161003113 -0.149997711 0 0 0	234.500000 29.5000000 -0.159000397 -0.143001556 0 0 0	234.500000 29.5000000 -0.145000458 -0.133998871 0 0 0	234.500000 29.5000000 -0.192001343 -0.191999435 0 0 0	234.500000 29.5000000 -0.201999664 -0.258001328 0 0 0	234.500000 29.5000000 -0.195999146 -0.339000702 0 0 0	234.500000 29.5000000 -0.193000793 -0.340999603 0 0 0	234.500000 29.5000000 -0.249000549 -0.264999390 0 0 0	234.500000 29.5000000 -0.184999466 -0.226999283 0 0 0	234.500000 29.5000000 -0.174999237 -0.229000092 0 0 0	234.500000 29.5000000 -0.190000534 -0.173999786 0 0 0	234.500000 29.5000000 -0.146999359 -0.158998489 0 0 0	234.500000 29.5000000 -0.104000092 -0.176000595 0 0 0	234.500000 29.5000000 -0.113000870 -0.138999939 0 0 0	234.500000 29.5000000 -0.114000320 -0.127000809 0 0 0	234.500000 29.5000000 -0.131999969 -0.125000000 0 0 0	234.500000 29.5000000 -0.136999130 -0.128999710 0 0 0	234.500000 29.5000000 -0.148000717 -0.132999420 0 0 0	234.500000 29.5000000 -0.156000137 -0.134000778 0 0 0	234.500000 29.5000000 -0.126001358 -0.118999481 0 0 0	234.500000 29.5000000 -0.142999649 -0.128000259 0 0 0	234.500000 29.5000000 -0.145000458 -0.126998901 0 0 0	234.500000 29.5000000 -0.190000534 -0.158998489 0 0 0	234.500000 29.5000000 -0.224000931 -0.209999084 0 0 0	234.500000 29.5000000 -0.230998993 -0.204000473 0 0 0	234.500000 29.5000000 -0.230998993 -0.216999054 0 0 0	234.500000 29.5000000 -0.295000076 -0.248001099 0 0 0	234.500000 29.5000000 -0.218999863 -0.177000046 0 0 0	234.500000 29.5000000 -0.184000015 -0.149999619 0 0 0	234.500000 29.5000000 -0.165998459 -0.128999710 0 0 0	234.500000 29.5000000 -0.163000107 -0.121000290 0 0 0	234.500000 29.5000000 -0.117000580 -9.39998627E-02 0 0 0	234.500000 29.5000000 -0.113000870 -8.30001831E-02 0 0 0	234.500000 29.5000000 -0.190000534 -0.155000687 0 0 0	234.500000 29.5000000 -0.247999191 -0.197999954 0 0 0	234.500000 29.5000000 -0.291999817 -0.225000381 0 0 0	234.500000 29.5000000 -0.308000565 -0.259000778 0 0 0	234.500000 29.5000000 -0.209999084 -0.148000717 0 0 0	234.500000 29.5000000 -0.211000443 -0.160999298 0 0 0	234.500000 29.5000000 -0.198999405 -0.150999069 0 0 0	234.500000 29.5000000 -0.211000443 -0.156000137 0 0 0	234.500000 29.5000000 -0.218000412 -0.145000458 0 0 0	234.500000 29.5000000 -0.194999695 -0.122999191 0 0 0	234.500000 29.5000000 -0.168998718 -0.107000351 0 0 0	234.500000 29.5000000 -0.167999268 -0.104000092 0 0 0
235.000000 29.5000000 -0.430000305 -0.382999420 0 0 0	235.000000 29.5000000 -0.415000916 -0.396999359 0 0 0	235.000000 29.5000000 -0.387001038 -0.321002960 0 0 0	235.000000 29.5000000 -0.354999542 -0.276000977 0 0 0	235.000000 29.5000000 -0.359001160 -0.293998718 0 0 0	235.000000 29.5000000 -0.303001404 -0.254001617 0 0 0	235.000000 29.5000000 -0.299999237 -0.251998901 0 0 0	235.000000 29.5000000 -0.218997955 -0.256999969 0 0 0	235.000000 29.5000000 -0.378002167 -0.352998734 0 0 0	235.000000 29.5000000 -0.330997467 -0.581001282 0 0 0	235.000000 29.5000000 -0.453001022 -0.663000107 0 0 0	235.000000 29.5000000 -0.424999237 -0.736999512 0 0 0	235.000000 29.5000000 -0.434999466 -0.598999023 0 0 0	235.000000 29.5000000 -0.343999863 -0.555999756 0 0 0	235.000000 29.5000000 -0.355001450 -0.482999802 0 0 0	235.000000 29.5000000 -0.357999802 -0.384000778 0 0 0	235.000000 29.5000000 -0.232999802 -0.378999710 0 0 0	235.000000 29.5000000 -0.249000549 -0.372999191 0 0 0	235.000000 29.5000000 -0.258998871 -0.289999008 0 0 0	235.000000 29.5000000 -0.260999680 -0.290000916 0 0 0	235.000000 29.5000000 -0.229999542 -0.263999939 0 0 0	235.000000 29.5000000 -0.244001389 -0.252000809 0 0 0	235.000000 29.5000000 -0.250999451 -0.259000778 0 0 0	235.000000 29.5000000 -0.263999939 -0.263999939 0 0 0	235.000000 29.5000000 -0.255998611 -0.252998352 0 0 0	235.000000 29.5000000 -0.246999741 -0.252000809 0 0 0	235.000000 29.5000000 -0.222000122 -0.237998962 0 0 0	235.000000 29.5000000 -0.329000473 -0.312000275 0 0 0	235.000000 29.5000000 -0.387998581 -0.388000488 0 0 0	235.000000 29.5000000 -0.402999878 -0.378999710 0 0 0	235.000000 29.5000000 -0.402999878 -0.404998779 0 0 0	235.000000 29.5000000 -0.520000458 -0.445999146 0 0 0	235.000000 29.5000000 -0.399000168 -0.312000275 0 0 0	235.000000 29.5000000 -0.326999664 -0.248998642 0 0 0	235.000000 29.5000000 -0.287000656 -0.197999954 0 0 0	235.000000 29.5000000 -0.271999359 -0.191999435 0 0 0	235.000000 29.5000000 -0.209999084 -0.159000397 0 0 0	235.000000 29.5000000 -0.201000214 -0.142000198 0 0 0	235.000000 29.5000000 -0.307998657 -0.236999512 0 0 0	235.000000 29.5000000 -0.375000000 -0.306999207 0 0 0	235.000000 29.5000000 -0.453001022 -0.351999283 0 0 0	235.000000 29.5000000 -0.445999146 -0.376001358 0 0 0	235.000000 29.5000000 -0.363998413 -0.243999481 0 0 0	235.000000 29.5000000 -0.356000900 -0.255998611 0 0 0	235.000000 29.5000000 -0.343999863 -0.243000031 0 0 0	235.000000 29.5000000 -0.368000031 -0.262001038 0 0 0	235.000000 29.5000000 -0.381999969 -0.233999252 0 0 0	235.000000 29.5000000 -0.340000153 -0.206001282 0 0 0	235.000000 29.5000000 -0.298999786 -0.174999237 0 0 0	235.000000 29.5000000 -0.291999817 -0.166000366 0 0 0
235.500000 29.5000000 -0.555999756 -0.491001129 0 0 0	235.500000 29.5000000 -0.521003723 -0.465999603 0 0 0	235.500000 29.5000000 -0.493999481 -0.395000458 0 0 0	235.500000 29.5000000 -0.461997986 -0.394001007 0 0 0	235.500000 29.5000000 -0.451000214 -0.394996643 0 0 0	235.500000 29.5000000 -0.409000397 -0.335998535 0 0 0	235.500000 29.5000000 -0.409000397 -0.334999084 0 0 0	235.500000 29.5000000 -0.332000732 -0.334999084 0 0 0	235.500000 29.5000000 -0.546997070 -0.457000732 0 0 0	235.500000 29.5000000 -0.635002136 -0.719999313 0 0 0	235.500000 29.5000000 -0.854000092 -0.864000320 0 0 0	235.500000 29.5000000 -0.811000824 -1.04800034 0 0 0	235.500000 29.5000000 -0.559000015 -0.894001007 0 0 0	235.500000 29.5000000 -0.634000778 -0.767999649 0 0 0	235.500000 29.5000000 -0.576000214 -0.684999466 0 0 0	235.500000 29.5000000 -0.503000259 -0.594999313 0 0 0	235.500000 29.5000000 -0.250000000 -0.618999481 0 0 0	235.500000 29.5000000 -0.435998917 -0.520000458 0 0 0	235.500000 29.5000000 -0.417999268 -0.449998856 0 0 0	235.500000 29.5000000 -0.409000397 -0.456998825 0 0 0	235.500000 29.5000000 -0.356000900 -0.415000916 0 0 0	235.500000 29.5000000 -0.378999710 -0.375000000 0 0 0	235.500000 29.5000000 -0.385000229 -0.388999939 0 0 0	235.500000 29.5000000 -0.398000717 -0.392000198 0 0 0	235.500000 29.5000000 -0.347000122 -0.347999573 0 0 0	235.500000 29.5000000 -0.346000671 -0.357000351 0 0 0	235.500000 29.5000000 -0.333999634 -0.361999512 0 0 0	235.500000 29.5000000 -0.473999023 -0.453998566 0 0 0	235.500000 29.5000000 -0.507999420 -0.498001099 0 0 0	235.500000 29.5000000 -0.618000031 -0.595001221 0 0 0	235.500000 29.5000000 -0.624000549 -0.614999771 0 0 0	235.500000 29.5000000 -0.686000824 -0.564001083 0 0 0	235.500000 29.5000000 -0.535999298 -0.388000488 0 0 0	235.500000 29.5000000 -0.446001053 -0.281000137 0 0 0	235.500000 29.5000000 -0.368999481 -0.201999664 0 0 0	235.500000 29.5000000 -0.356998444 -0.216999054 0 0 0	235.500000 29.5000000 -0.274000168 -0.163999557 0 0 0	235.500000 29.5000000 -0.271999359 -0.166000366 0 0 0	235.500000 29.5000000 -0.364999771 -0.243000031 0 0 0	235.500000 29.5000000 -0.430000305 -0.322999954 0 0 0	235.500000 29.5000000 -0.508998871 -0.351999283 0 0 0	235.500000 29.5000000 -0.489999771 -0.350000381 0 0 0	235.500000 29.5000000 -0.426000595 -0.243000031 0 0 0	235.500000 29.5000000 -0.442998886 -0.267000198 0 0 0	235.500000 29.5000000 -0.423999786 -0.239999771 0 0 0	235.500000 29.5000000 -0.458000183 -0.287000656 0 0 0	235.500000 29.5000000 -0.482999802 -0.273000717 0 0 0	235.500000 29.5000000 -0.431999207 -0.240999222 0 0 0	235.500000 29.5000000 -0.381999969 -0.187999725 0 0 0	235.500000 29.5000000 -0.378000259 -0.172000885 0 0 0
236.000000 29.5000000 -0.625999451 -0.547000885 0 0 0	236.000000 29.5000000 -0.610000610 -0.509998322 0 0 0	236.000000 29.5000000 -0.573001862 -0.455997467 0 0 0	236.000000 29.5000000 -0.536998749 -0.466999054 0 0 0	236.000000 29.5000000 -0.517002106 -0.441997528 0 0 0	236.000000 29.5000000 -0.486000061 -0.409000397 0 0 0	236.000000 29.5000000 -0.487998962 -0.401000977 0 0 0	236.000000 29.5000000 -0.429000854 -0.385002136 0 0 0	236.000000 29.5000000 -0.684001923 -0.562999725 0 0 0	236.000000 29.5000000 -1.07499695 -0.767997742 0 0 0	236.000000 29.5000000 -1.21599960 -1.07800102 0 0 0	236.000000 29.5000000 -1.46800232 -1.11800003 0 0 0	236.000000 29.5000000 -1.02400208 -0.944999695 0 0 0	236.000000 29.5000000 -0.708000183 -1.02000046 0 0 0	236.000000 29.5000000 -0.666999817 -0.923000336 0 0 0	236.000000 29.5000000 -0.722000122 -0.798000336 0 0 0	236.000000 29.5000000 -0.348001480 -0.900999069 0 0 0	236.000000 29.5000000 -0.608999252 -0.704999924 0 0 0	236.000000 29.5000000 -0.579000473 -0.617000580 0 0 0	236.000000 29.5000000 -0.580999374 -0.628999710 0 0 0	236.000000 29.5000000 -0.479000092 -0.585000992 0 0 0	236.000000 29.5000000 -0.546998978 -0.506000519 0 0 0	236.000000 29.5000000 -0.558000565 -0.520999908 0 0 0	236.000000 29.5000000 -0.500000000 -0.488000870 0 0 0	236.000000 29.5000000 -0.470001221 -0.462999344 0 0 0	236.000000 29.5000000 -0.470998764 -0.475999832 0 0 0	236.000000 29.5000000 -0.479000092 -0.501998901 0 0 0	236.000000 29.5000000 -0.576999664 -0.559000015 0 0 0	236.000000 29.5000000 -0.565999985 -0.578001022 0 0 0	236.000000 29.5000000 -0.750000000 -0.717000961 0 0 0	236.000000 29.5000000 -0.746999741 -0.728000641 0 0 0	236.000000 29.5000000 -0.879999161 -0.689998627 0 0 0	236.000000 29.5000000 -0.708000183 -0.471000671 0 0 0	236.000000 29.5000000 -0.545000076 -0.278999329 0 0 0	236.000000 29.5000000 -0.444000244 -0.186998367 0 0 0	236.000000 29.5000000 -0.431999207 -0.212999344 0 0 0	236.000000 29.5000000 -0.320999146 -0.145999908 0 0 0	236.000000 29.5000000 -0.336999893 -0.163000107 0 0 0	236.000000 29.5000000 -0.405000687 -0.232000351 0 0 0	236.000000 29.5000000 -0.449998856 -0.280000687 0 0 0	236.000000 29.5000000 -0.531999588 -0.315000534 0 0 0	236.000000 29.5000000 -0.495000839 -0.274000168 0 0 0	236.000000 29.5000000 -0.468000412 -0.222000122 0 0 0	236.000000 29.5000000 -0.475999832 -0.204000473 0 0 0	236.000000 29.5000000 -0.469001770 -0.212999344 0 0 0	236.000000 29.5000000 -0.480998993 -0.253000259 0 0 0	236.000000 29.5000000 -0.519001007 -0.246000290 0 0 0	236.000000 29.5000000 -0.497999191 -0.267000198 0 0 0	236.000000 29.5000000 -0.441999435 -0.170999527 0 0 0	236.000000 29.5000000 -0.450000763 -0.149999619 0 0 0
236.500000 29.5000000 -0.678001404 -0.576000214 0 0 0	236.500000 29.5000000 -0.676002502 -0.559001923 0 0 0	236.500000 29.5000000 -0.590999603 -0.460998535 0 0 0	236.500000 29.5000000 -0.587997437 -0.513999939 0 0 0	236.500000 29.5000000 -0.563999176 -0.445999146 0 0 0	236.500000 29.5000000 -0.541000366 -0.436000824 0 0 0	236.500000 29.5000000 -0.551998138 -0.450000763 0 0 0	236.500000 29.5000000 -0.513999939 -0.376998901 0 0 0	236.500000 29.5000000 -0.793998718 -0.610000610 0 0 0	236.500000 29.5000000 -1.19699860 -0.846000671 0 0 0	236.500000 29.5000000 -1.43099976 -1.20300102 0 0 0	236.500000 29.5000000 -1.64100266 -1.32800102 0 0 0	236.500000 29.5000000 -1.23500061 -1.18899918 0 0 0	236.500000 29.5000000 -1.16399956 -1.14800072 0 0 0	236.500000 29.5000000 -0.901000977 -1.23099899 0 0 0	236.500000 29.5000000 -1.00600052 -1.05299950 0 0 0	236.500000 29.5000000 -0.609998703 -1.15700150 0 0 0	236.500000 29.5000000 -0.884000778 -0.964000702 0 0 0	236.500000 29.5000000 -0.781000137 -0.862998962 0 0 0	236.500000 29.5000000 -0.850000381 -0.790000916 0 0 0	236.500000 29.5000000 -0.771999359 -0.800001144 0 0 0	236.500000 29.5000000 -0.744998932 -0.649999619 0 0 0	236.500000 29.5000000 -0.829999924 -0.680999756 0 0 0	236.500000 29.5000000 -0.638000488 -0.619998932 0 0 0	236.500000 29.5000000 -0.646999359 -0.604000092 0 0 0	236.500000 29.5000000 -0.657999039 -0.623998642 0 0 0	236.500000 29.5000000 -0.597999573 -0.618000031 0 0 0	236.500000 29.5000000 -0.729999542 -0.697999954 0 0 0	236.500000 29.5000000 -0.680000305 -0.700000763 0 0 0	236.500000 29.5000000 -0.858999252 -0.798000336 0 0 0	236.500000 29.5000000 -0.969001770 -0.914999008 0 0 0	236.500000 29.5000000 -1.04199982 -0.776000977 0 0 0	236.500000 29.5000000 -0.854000092 -0.532001495 0 0 0	236.500000 29.5000000 -0.653999329 -0.292999268 0 0 0	236.500000 29.5000000 -0.512001038 -0.180000305 0 0 0	236.500000 29.5000000 -0.500999451 -0.204999924 0 0 0	236.500000 29.5000000 -0.366998672 -0.140998840 0 0 0	236.500000 29.5000000 -0.383998871 -0.135000229 0 0 0	236.500000 29.5000000 -0.433000565 -0.187999725 0 0 0	236.500000 29.5000000 -0.453001022 -0.211999893 0 0 0	236.500000 29.5000000 -0.542999268 -0.260000229 0 0 0	236.500000 29.5000000 -0.496999741 -0.208000183 0 0 0	236.500000 29.5000000 -0.488000870 -0.165000916 0 0 0	236.500000 29.5000000 -0.491001129 -0.159000397 0 0 0	236.500000 29.5000000 -0.472000122 -0.166999817 0 0 0	236.500000 29.5000000 -0.487998962 -0.209001541 0 0 0	236.500000 29.5000000 -0.517000198 -0.198999405 0 0 0	236.500000 29.5000000 -0.524999619 -0.230998993 0 0 0	236.500000 29.5000000 -0.487001419 -0.190999985 0 0 0	236.500000 29.5000000 -0.505001068 -0.173999786 0 0 0
237.000000 29.5000000 -0.736999512 -0.613998413 0 0 0	237.000000 29.5000000 -0.724998474 -0.583999634 0 0 0	237.000000 29.5000000 -0.627998352 -0.490997314 0 0 0	237.000000 29.5000000 -0.625000000 -0.520999908 0 0 0	237.000000 29.5000000 -0.598999023 -0.455997467 0 0 0	237.000000 29.5000000 -0.578002930 -0.446002960 0 0 0	237.000000 29.5000000 -0.579998016 -0.446002960 0 0 0	237.000000 29.5000000 -0.532997131 -0.382999420 0 0 0	237.000000 29.5000000 -0.834999084 -0.605998993 0 0 0	237.000000 29.5000000 -1.22999954 -0.820999146 0 0 0	237.000000 29.5000000 -1.48799896 -1.15900040 0 0 0	237.000000 29.5000000 -1.71800232 -1.42599869 0 0 0	237.000000 29.5000000 -1.43499756 -1.34200096 0 0 0	237.000000 29.5000000 -1.35799789 -1.38999748 0 0 0	237.000000 29.5000000 -1.52499771 -1.26600075 0 0 0	237.000000 29.5000000 -1.31900024 -1.25499916 0 0 0	237.000000 29.5000000 -0.871000290 -1.43400002 0 0 0	237.000000 29.5000000 -1.11900139 -1.29999924 0 0 0	237.000000 29.5000000 -1.08499908 -1.14800072 0 0 0	237.000000 29.5000000 -1.34000015 -0.935001373 0 0 0	237.000000 29.5000000 -0.954000473 -1.01000023 0 0 0	237.000000 29.5000000 -1.00399971 -0.796998978 0 0 0	237.000000 29.5000000 -1.01399994 -0.833999634 0 0 0	237.000000 29.5000000 -0.819000244 -0.796001434 0 0 0	237.000000 29.5000000 -0.868999481 -0.781999588 0 0 0	237.000000 29.5000000 -0.812999725 -0.746999741 0 0 0	237.000000 29.5000000 -0.777000427 -0.765001297 0 0 0	237.000000 29.5000000 -0.864999771 -0.806001663 0 0 0	237.000000 29.5000000 -0.921998978 -0.864999771 0 0 0	237.000000 29.5000000 -1.04300117 -0.947999954 0 0 0	237.000000 29.5000000 -1.12299919 -1.06200027 0 0 0	237.000000 29.5000000 -1.16800117 -0.847000122 0 0 0	237.000000 29.5000000 -0.954999924 -0.575000763 0 0 0	237.000000 29.5000000 -0.777000427 -0.350000381 0 0 0	237.000000 29.5000000 -0.595001221 -0.176000595 0 0 0	237.000000 29.5000000 -0.559000015 -0.202001572 0 0 0	237.000000 29.5000000 -0.411001205 -0.138000488 0 0 0	237.000000 29.5000000 -0.430999756 -0.117000580 0 0 0	237.000000 29.5000000 -0.454999924 -0.136999130 0 0 0	237.000000 29.5000000 -0.466001511 -0.164999008 0 0 0	237.000000 29.5000000 -0.534999847 -0.190000534 0 0 0	237.000000 29.5000000 -0.506999969 -0.154001236 0 0 0	237.000000 29.5000000 -0.496000290 -0.128999710 0 0 0	237.000000 29.5000000 -0.506999969 -0.145000458 0 0 0	237.000000 29.5000000 -0.485000610 -0.149000168 0 0 0	237.000000 29.5000000 -0.495000839 -0.150999069 0 0 0	237.000000 29.5000000 -0.503999710 -0.173000336 0 0 0	237.000000 29.5000000 -0.520000458 -0.167999268 0 0 0	237.000000 29.5000000 -0.503999710 -0.149999619 0 0 0	237.000000 29.5000000 -0.529998779 -0.133998871 0 0 0
237.500000 29.5000000 -0.765003204 -0.588001251 0 0 0	237.500000 29.5000000 -0.749000549 -0.572998047 0 0 0	237.500000 29.5000000 -0.640998840 -0.485000610 0 0 0	237.500000 29.5000000 -0.646999359 -0.501998901 0 0 0	237.500000 29.5000000 -0.625000000 -0.451999664 0 0 0	237.500000 29.5000000 -0.604999542 -0.441997528 0 0 0	237.500000 29.5000000 -0.602001190 -0.438999176 0 0 0	237.500000 29.5000000 -0.539001465 -0.361999512 0 0 0	237.500000 29.5000000 -0.805999756 -0.552001953 0 0 0	237.500000 29.5000000 -1.20199966 -0.743000031 0 0 0	237.500000 29.5000000 -1.47700119 -1.02600098 0 0 0	237.500000 29.5000000 -1.59899902 -1.39500046 0 0 0	237.500000 29.5000000 -1.48699951 -1.28300095 0 0 0	237.500000 29.5000000 -1.68700027 -1.25599861 0 0 0	237.500000 29.5000000 -1.69900131 -1.39000130 0 0 0	237.500000 29.5000000 -1.61500168 -1.34299850 0 0 0	237.500000 29.5000000 -1.57499886 -1.42900085 0 0 0	237.500000 29.5000000 -1.54199982 -1.44200134 0 0 0	237.500000 29.5000000 -1.81499863 -1.15800095 0 0 0	237.500000 29.5000000 -1.57999992 -1.20800018 0 0 0	237.500000 29.5000000 -1.38800049 -1.22900009 0 0 0	237.500000 29.5000000 -1.20599937 -1.04899979 0 0 0	237.500000 29.5000000 -1.27900124 -1.04400063 0 0 0	237.500000 29.5000000 -1.13299942 -0.994001389 0 0 0	237.500000 29.5000000 -1.04999924 -0.927000046 0 0 0	237.500000 29.5000000 -1.03499985 -0.900999069 0 0 0	237.500000 29.5000000 -1.02099991 -0.939998627 0 0 0	237.500000 29.5000000 -1.09300041 -0.962001801 0 0 0	237.500000 29.5000000 -1.09399986 -0.963998795 0 0 0	237.500000 29.5000000 -1.24799919 -1.04100037 0 0 0	237.500000 29.5000000 -1.28400040 -1.16600037 0 0 0	237.500000 29.5000000 -1.38599777 -0.998998642 0 0 0	237.500000 29.5000000 -1.12299919 -0.672000885 0 0 0	237.500000 29.5000000 -0.886999130 -0.365999222 0 0 0	237.500000 29.5000000 -0.673999786 -0.206998825 0 0 0	237.500000 29.5000000 -0.626998901 -0.192001343 0 0 0	237.500000 29.5000000 -0.465999603 -0.134000778 0 0 0	237.500000 29.5000000 -0.475999832 -9.09996033E-02 0 0 0	237.500000 29.5000000 -0.483999252 -0.100000381 0 0 0	237.500000 29.5000000 -0.486000061 -0.121999741 0 0 0	237.500000 29.5000000 -0.540000916 -0.145000458 0 0 0	237.500000 29.5000000 -0.520999908 -0.114999771 0 0 0	237.500000 29.5000000 -0.510999680 -0.107000351 0 0 0	237.500000 29.5000000 -0.522001266 -0.114999771 0 0 0	237.500000 29.5000000 -0.479999542 -0.118999481 0 0 0	237.500000 29.5000000 -0.506999969 -9.00001526E-02 0 0 0	237.500000 29.5000000 -0.512001038 -0.122999191 0 0 0	237.500000 29.5000000 -0.524000168 -0.139999390 0 0 0	237.500000 29.5000000 -0.506999969 -0.152999878 0 0 0	237.500000 29.5000000 -0.548999786 -0.119001389 0 0 0
238.000000 29.5000000 -0.789001465 -0.521999359 0 0 0	238.000000 29.5000000 -0.762001038 -0.528999329 0 0 0	238.000000 29.5000000 -0.645000458 -0.423000336 0 0 0	238.000000 29.5000000 -0.659999847 -0.452999115 0 0 0	238.000000 29.5000000 -0.645999908 -0.437999725 0 0 0	238.000000 29.5000000 -0.621997833 -0.420997620 0 0 0	238.000000 29.5000000 -0.610000610 -0.409999847 0 0 0	238.000000 29.5000000 -0.521999359 -0.356998444 0 0 0	238.000000 29.5000000 -0.741001129 -0.457996368 0 0 0	238.000000 29.5000000 -1.07899857 -0.644001007 0 0 0	238.000000 29.5000000 -1.32500076 -0.888999939 0 0 0	238.000000 29.5000000 -1.54399872 -1.20199966 0 0 0	238.000000 29.5000000 -1.46799850 -1.12900162 0 0 0	238.000000 29.5000000 -1.68199921 -1.17700195 0 0 0	238.000000 29.5000000 -1.72900009 -1.35899734 0 0 0	238.000000 29.5000000 -1.72799683 -1.27000046 0 0 0	238.000000 29.5000000 -1.77700043 -1.42799950 0 0 0	238.000000 29.5000000 -1.77299881 -1.50999832 0 0 0	238.000000 29.5000000 -2.10400009 -1.20400047 0 0 0	238.000000 29.5000000 -1.84899902 -1.37800026 0 0 0	238.000000 29.5000000 -1.68700027 -1.46100044 0 0 0	238.000000 29.5000000 -1.73200035 -1.17199898 0 0 0	238.000000 29.5000000 -1.48699951 -1.21299934 0 0 0	238.000000 29.5000000 -1.33199883 -1.18000031 0 0 0	238.000000 29.5000000 -1.28599930 -1.12800026 0 0 0	238.000000 29.5000000 -1.31399918 -1.11499977 0 0 0	238.000000 29.5000000 -1.20700073 -1.07299995 0 0 0	238.000000 29.5000000 -1.27900124 -1.08799934 0 0 0	238.000000 29.5000000 -1.31300163 -1.10199928 0 0 0	238.000000 29.5000000 -1.42699814 -1.17500114 0 0 0	238.000000 29.5000000 -1.54899979 -1.34499931 0 0 0	238.000000 29.5000000 -1.59500122 -1.10599899 0 0 0	238.000000 29.5000000 -1.28199959 -0.754999161 0 0 0	238.000000 29.5000000 -1.01300049 -0.406999588 0 0 0	238.000000 29.5000000 -0.769001007 -0.263000488 0 0 0	238.000000 29.5000000 -0.701999664 -0.187999725 0 0 0	238.000000 29.5000000 -0.535999298 -0.114999771 0 0 0	238.000000 29.5000000 -0.524999619 -6.79988861E-02 0 0 0	238.000000 29.5000000 -0.527000427 -7.20005035E-02 0 0 0	238.000000 29.5000000 -0.524000168 -8.79993439E-02 0 0 0	238.000000 29.5000000 -0.565999985 -0.102001190 0 0 0	238.000000 29.5000000 -0.552999496 -9.39998627E-02 0 0 0	238.000000 29.5000000 -0.531000137 -6.80007935E-02 0 0 0	238.000000 29.5000000 -0.548999786 -6.50005341E-02 0 0 0	238.000000 29.5000000 -0.502000809 -8.79993439E-02 0 0 0	238.000000 29.5000000 -0.532999039 -4.80003357E-02 0 0 0	238.000000 29.5000000 -0.548000336 -7.40013123E-02 0 0 0	238.000000 29.5000000 -0.549999237 -0.107000351 0 0 0	238.000000 29.5000000 -0.520000458 -9.39998627E-02 0 0 0	238.000000 29.5000000 -0.579000473 -8.19988251E-02 0 0 0
238.500000 29.5000000 -0.816001892 -0.434997559 0 0 0	238.500000 29.5000000 -0.779998779 -0.458000183 0 0 0	238.500000 29.5000000 -0.679000854 -0.361999512 0 0 0	238.500000 29.5000000 -0.687000275 -0.397998810 0 0 0	238.500000 29.5000000 -0.670997620 -0.395999908 0 0 0	238.500000 29.5000000 -0.638000488 -0.382999420 0 0 0	238.500000 29.5000000 -0.618000031 -0.365997314 0 0 0	238.500000 29.5000000 -0.513000488 -0.338001251 0 0 0	238.500000 29.5000000 -0.685001373 -0.350997925 0 0 0	238.500000 29.5000000 -0.980998993 -0.508003235 0 0 0	238.500000 29.5000000 -1.19300079 -0.680000305 0 0 0	238.500000 29.5000000 -1.44600296 -0.946998596 0 0 0	238.500000 29.5000000 -1.39599991 -0.943000793 0 0 0	238.500000 29.5000000 -1.63899994 -0.998001099 0 0 0	238.500000 29.5000000 -1.64599991 -1.21099854 0 0 0	238.500000 29.5000000 -1.75600052 -1.12100220 0 0 0	238.500000 29.5000000 -1.88299942 -1.27000046 0 0 0	238.500000 29.5000000 -1.85699844 -1.41300011 0 0 0	238.500000 29.5000000 -2.12599945 -1.21500015 0 0 0	238.500000 29.5000000 -2.11999893 -1.42700005 0 0 0	238.500000 29.5000000 -2.00600052 -1.54400063 0 0 0	238.500000 29.5000000 -2.00900078 -1.37100029 0 0 0	238.500000 29.5000000 -1.84400177 -1.46300125 0 0 0	238.500000 29.5000000 -1.74499893 -1.36999893 0 0 0	238.500000 29.5000000 -1.44000053 -1.28100014 0 0 0	238.500000 29.5000000 -1.56399918 -1.27799988 0 0 0	238.500000 29.5000000 -1.47699928 -1.26399994 0 0 0	238.500000 29.5000000 -1.55999947 -1.28700066 0 0 0	238.500000 29.5000000 -1.57700157 -1.29700089 0 0 0	238.500000 29.5000000 -1.73799896 -1.37100029 0 0 0	238.500000 29.5000000 -1.82799911 -1.48100090 0 0 0	238.500000 29.5000000 -1.76300049 -1.18900108 0 0 0	238.500000 29.5000000 -1.41799927 -0.827001572 0 0 0	238.500000 29.5000000 -1.15799904 -0.448999405 0 0 0	238.500000 29.5000000 -0.858999252 -0.274000168 0 0 0	238.500000 29.5000000 -0.805000305 -0.211000443 0 0 0	238.500000 29.5000000 -0.632999420 -0.120000839 0 0 0	238.500000 29.5000000 -0.593999863 -9.60006714E-02 0 0 0	238.500000 29.5000000 -0.576000214 -4.29992676E-02 0 0 0	238.500000 29.5000000 -0.572000504 -7.60002136E-02 0 0 0	238.500000 29.5000000 -0.611000061 -7.00016022E-02 0 0 0	238.500000 29.5000000 -0.615999222 -7.80010223E-02 0 0 0	238.500000 29.5000000 -0.589000702 -4.99992371E-02 0 0 0	238.500000 29.5000000 -0.595001221 -5.99861145E-03 0 0 0	238.500000 29.5000000 -0.556999207 -5.90000153E-02 0 0 0	238.500000 29.5000000 -0.594999313 -3.70006561E-02 0 0 0	238.500000 29.5000000 -0.597999573 -3.80001068E-02 0 0 0	238.500000 29.5000000 -0.588001251 -6.80007935E-02 0 0 0	238.500000 29.5000000 -0.557998657 -2.49996185E-02 0 0 0	238.500000 29.5000000 -0.640998840 -4.09984589E-02 0 0 0
239.000000 29.5000000 -0.866998672 -0.390998840 0 0 0	239.000000 29.5000000 -0.812000275 -0.381999969 0 0 0	239.000000 29.5000000 -0.724002838 -0.305000305 0 0 0	239.000000 29.5000000 -0.731002808 -0.377002716 0 0 0	239.000000 29.5000000 -0.708000183 -0.369003296 0 0 0	239.000000 29.5000000 -0.673999786 -0.368999481 0 0 0	239.000000 29.5000000 -0.651996613 -0.336002350 0 0 0	239.000000 29.5000000 -0.523002625 -0.278999329 0 0 0	239.000000 29.5000000 -0.651996613 -0.230003357 0 0 0	239.000000 29.5000000 -0.920001984 -0.354000092 0 0 0	239.000000 29.5000000 -1.11700058 -0.457000732 0 0 0	239.000000 29.5000000 -1.32999802 -0.715000153 0 0 0	239.000000 29.5000000 -1.32699966 -0.745002747 0 0 0	239.000000 29.5000000 -1.48099899 -0.788997650 0 0 0	239.000000 29.5000000 -1.51600266 -0.993999481 0 0 0	239.000000 29.5000000 -1.59799957 -1.04500198 0 0 0	239.000000 29.5000000 -1.72900009 -1.11299896 0 0 0	239.000000 29.5000000 -1.85900116 -1.20800018 0 0 0	239.000000 29.5000000 -1.97999954 -1.18700027 0 0 0	239.000000 29.5000000 -2.25499725 -1.28899956 0 0 0	239.000000 29.5000000 -2.16500092 -1.39399910 0 0 0	239.000000 29.5000000 -2.32099915 -1.43199921 0 0 0	239.000000 29.5000000 -2.15199852 -1.62100029 0 0 0	239.000000 29.5000000 -2.04100227 -1.56399918 0 0 0	239.000000 29.5000000 -1.94000244 -1.36499977 0 0 0	239.000000 29.5000000 -1.77600098 -1.38100052 0 0 0	239.000000 29.5000000 -1.71400070 -1.39800072 0 0 0	239.000000 29.5000000 -1.79899979 -1.43000031 0 0 0	239.000000 29.5000000 -1.75899887 -1.40800095 0 0 0	239.000000 29.5000000 -1.95199966 -1.52799988 0 0 0	239.000000 29.5000000 -2.01399994 -1.60499954 0 0 0	239.000000 29.5000000 -2.09000015 -1.34099960 0 0 0	239.000000 29.5000000 -1.66900063 -0.939001083 0 0 0	239.000000 29.5000000 -1.29999924 -0.518001556 0 0 0	239.000000 29.5000000 -0.995000839 -0.298000336 0 0 0	239.000000 29.5000000 -0.908000946 -0.190000534 0 0 0	239.000000 29.5000000 -0.722000122 -0.100999832 0 0 0	239.000000 29.5000000 -0.674001694 -8.49990845E-02 0 0 0	239.000000 29.5000000 -0.648998260 -4.99992371E-02 0 0 0	239.000000 29.5000000 -0.626998901 -5.59997559E-02 0 0 0	239.000000 29.5000000 -0.666000366 -5.40008545E-02 0 0 0	239.000000 29.5000000 -0.680000305 -3.70006561E-02 0 0 0	239.000000 29.5000000 -0.677000046 0.00000000 0 0 0	239.000000 29.5000000 -0.673999786 5.59997559E-02 0 0 0	239.000000 29.5000000 -0.633998871 2.00080872E-03 0 0 0	239.000000 29.5000000 -0.671998978 -1.79996490E-02 0 0 0	239.000000 29.5000000 -0.681999207 1.39999390E-02 0 0 0	239.000000 29.5000000 -0.645999908 -1.09996796E-02 0 0 0	239.000000 29.5000000 -0.642999649 -6.10008240E-02 0 0 0	239.000000 29.5000000 -0.722999573 -3.69987488E-02 0 0 0
239.500000 29.5000000 -0.941001892 -0.384000778 0 0 0	239.500000 29.5000000 -0.868000031 -0.329000473 0 0 0	239.500000 29.5000000 -0.804000854 -0.304000854 0 0 0	239.500000 29.5000000 -0.777999878 -0.334999084 0 0 0	239.500000 29.5000000 -0.762001038 -0.345001221 0 0 0	239.500000 29.5000000 -0.727001190 -0.369003296 0 0 0	239.500000 29.5000000 -0.689998627 -0.312999725 0 0 0	239.500000 29.5000000 -0.541000366 -0.240001678 0 0 0	239.500000 29.5000000 -0.650001526 -0.150001526 0 0 0	239.500000 29.5000000 -0.887001038 -0.240997314 0 0 0	239.500000 29.5000000 -1.07200241 -0.334999084 0 0 0	239.500000 29.5000000 -1.24099731 -0.562999725 0 0 0	239.500000 29.5000000 -1.21299744 -0.579002380 0 0 0	239.500000 29.5000000 -1.40499878 -0.567001343 0 0 0	239.500000 29.5000000 -1.39199829 -0.745998383 0 0 0	239.500000 29.5000000 -1.45999908 -0.892997742 0 0 0	239.500000 29.5000000 -1.60599899 -0.903999329 0 0 0	239.500000 29.5000000 -1.79100037 -0.988998413 0 0 0	239.500000 29.5000000 -1.83300018 -0.985000610 0 0 0	239.500000 29.5000000 -2.15399933 -1.18700027 0 0 0	239.500000 29.5000000 -2.32999802 -1.15100098 0 0 0	239.500000 29.5000000 -2.31399918 -1.44999886 0 0 0	239.500000 29.5000000 -2.43000031 -1.70799828 0 0 0	239.500000 29.5000000 -2.29599953 -1.65699959 0 0 0	239.500000 29.5000000 -2.05500031 -1.43099976 0 0 0	239.500000 29.5000000 -1.96000099 -1.44099998 0 0 0	239.500000 29.5000000 -1.93099976 -1.45899963 0 0 0	239.500000 29.5000000 -2.00500107 -1.50499916 0 0 0	239.500000 29.5000000 -2.19599915 -1.48799896 0 0 0	239.500000 29.5000000 -2.38000107 -1.73500061 0 0 0	239.500000 29.5000000 -2.40299988 -1.78599930 0 0 0	239.500000 29.5000000 -2.38100052 -1.47299957 0 0 0	239.500000 29.5000000 -1.87300110 -1.04400063 0 0 0	239.500000 29.5000000 -1.47900009 -0.631999969 0 0 0	239.500000 29.5000000 -1.12800026 -0.267000198 0 0 0	239.500000 29.5000000 -1.03800011 -0.181999207 0 0 0	239.500000 29.5000000 -0.840000153 -0.153999329 0 0 0	239.500000 29.5000000 -0.769001007 -6.80007935E-02 0 0 0	239.500000 29.5000000 -0.722000122 -2.20012665E-02 0 0 0	239.500000 29.5000000 -0.687000275 -8.99887085E-03 0 0 0	239.500000 29.5000000 -0.734998703 -1.30004883E-02 0 0 0	239.500000 29.5000000 -0.756000519 2.30007172E-02 0 0 0	239.500000 29.5000000 -0.790000916 4.10003662E-02 0 0 0	239.500000 29.5000000 -0.791999817 0.118000031 0 0 0	239.500000 29.5000000 -0.726999283 5.50003052E-02 0 0 0	239.500000 29.5000000 -0.770000458 5.29994965E-02 0 0 0	239.500000 29.5000000 -0.791000366 6.70013428E-02 0 0 0	239.500000 29.5000000 -0.767999649 2.29988098E-02 0 0 0	239.500000 29.5000000 -0.755001068 -4.59995270E-02 0 0 0	239.500000 29.5000000 -0.812999725 -3.00006866E-02 0 0 0
240.000000 29.5000000 -1.01700211 -0.380001068 0 0 0	240.000000 29.5000000 -0.954999924 -0.326000214 0 0 0	240.000000 29.5000000 -0.900001526 -0.317001343 0 0 0	240.000000 29.5000000 -0.841003418 -0.306999207 0 0 0	240.000000 29.5000000 -0.826000214 -0.340000153 0 0 0	240.000000 29.5000000 -0.774002075 -0.357997894 0 0 0	240.000000 29.5000000 -0.749000549 -0.321998596 0 0 0	240.000000 29.5000000 -0.592998505 -0.251998901 0 0 0	240.000000 29.5000000 -0.690998077 -0.115001678 0 0 0	240.000000 29.5000000 -0.916999817 -0.175998688 0 0 0	240.000000 29.5000000 -1.09099960 -0.269001007 0 0 0	240.000000 29.5000000 -1.18700027 -0.442001343 0 0 0	240.000000 29.5000000 -1.17699814 -0.451999664 0 0 0	240.000000 29.5000000 -1.36299896 -0.458000183 0 0 0	240.000000 29.5000000 -1.32700348 -0.548999786 0 0 0	240.000000 29.5000000 -1.41999817 -0.657997131 0 0 0	240.000000 29.5000000 -1.50900269 -0.715000153 0 0 0	240.000000 29.5000000 -1.68799973 -0.745998383 0 0 0	240.000000 29.5000000 -1.75000000 -0.736000061 0 0 0	240.000000 29.5000000 -2.05300140 -0.979999542 0 0 0	240.000000 29.5000000 -2.38399887 -1.01399994 0 0 0	240.000000 29.5000000 -2.42599869 -1.41500092 0 0 0	240.000000 29.5000000 -2.66900253 -1.75000000 0 0 0	240.000000 29.5000000 -2.52500153 -1.70800018 0 0 0	240.000000 29.5000000 -2.21700096 -1.44099998 0 0 0	240.000000 29.5000000 -2.13899803 -1.47299957 0 0 0	240.000000 29.5000000 -2.12799835 -1.46199989 0 0 0	240.000000 29.5000000 -2.18499947 -1.51000023 0 0 0	240.000000 29.5000000 -2.45800018 -1.56900024 0 0 0	240.000000 29.5000000 -2.75699997 -1.86900139 0 0 0	240.000000 29.5000000 -2.76900101 -1.91600037 0 0 0	240.000000 29.5000000 -2.62000084 -1.61000061 0 0 0	240.000000 29.5000000 -2.05200005 -1.16200066 0 0 0	240.000000 29.5000000 -1.64699936 -0.686000824 0 0 0	240.000000 29.5000000 -1.30900002 -0.311000824 0 0 0	240.000000 29.5000000 -1.19899940 -0.187999725 0 0 0	240.000000 29.5000000 -0.994001389 -0.177000046 0 0 0	240.000000 29.5000000 -0.907001495 -0.107999802 0 0 0	240.000000 29.5000000 -0.824001312 -1.49993896E-02 0 0 0	240.000000 29.5000000 -0.776000977 2.09999084E-02 0 0 0	240.000000 29.5000000 -0.823999405 5.99994659E-02 0 0 0	240.000000 29.5000000 -0.850999832 0.100999832 0 0 0	240.000000 29.5000000 -0.904998779 0.102001190 0 0 0	240.000000 29.5000000 -0.954000473 0.160999298 0 0 0	240.000000 29.5000000 -0.862001419 8.09993744E-02 0 0 0	240.000000 29.5000000 -0.930000305 8.90007019E-02 0 0 0	240.000000 29.5000000 -0.919998169 7.80010223E-02 0 0 0	240.000000 29.5000000 -0.919000626 7.49988556E-02 0 0 0	240.000000 29.5000000 -0.921998978 -3.30009460E-02 0 0 0	240.000000 29.5000000 -0.948001862 -0.121000290 0 0 0
240.500000 29.5000000 -1.13999939 -0.427000046 0 0 0	240.500000 29.5000000 -1.06899834 -0.359998703 0 0 0	240.500000 29.5000000 -0.985000610 -0.326000214 0 0 0	240.500000 29.5000000 -0.927001953 -0.334999084 0 0 0	240.500000 29.5000000 -0.909000397 -0.345001221 0 0 0	240.500000 29.5000000 -0.832000732 -0.354999542 0 0 0	240.500000 29.5000000 -0.808002472 -0.297000885 0 0 0	240.500000 29.5000000 -0.684997559 -0.270999908 0 0 0	240.500000 29.5000000 -0.781002045 -9.79995728E-02 0 0 0	240.500000 29.5000000 -0.999000549 -0.181999207 0 0 0	240.500000 29.5000000 -1.21200180 -0.232002258 0 0 0	240.500000 29.5000000 -1.25599670 -0.345001221 0 0 0	240.500000 29.5000000 -1.23899841 -0.415000916 0 0 0	240.500000 29.5000000 -1.37800217 -0.440998077 0 0 0	240.500000 29.5000000 -1.34000015 -0.488002777 0 0 0	240.500000 29.5000000 -1.44000244 -0.540000916 0 0 0	240.500000 29.5000000 -1.49199677 -0.571998596 0 0 0	240.500000 29.5000000 -1.67399979 -0.588001251 0 0 0	240.500000 29.5000000 -1.69900131 -0.619998932 0 0 0	240.500000 29.5000000 -1.97699738 -0.815000534 0 0 0	240.500000 29.5000000 -2.33800125 -1.00300026 0 0 0	240.500000 29.5000000 -2.50299835 -1.36600113 0 0 0	240.500000 29.5000000 -2.89699936 -1.75499916 0 0 0	240.500000 29.5000000 -2.54400063 -1.62900162 0 0 0	240.500000 29.5000000 -2.36700058 -1.41300011 0 0 0	240.500000 29.5000000 -2.28100204 -1.48200035 0 0 0	240.500000 29.5000000 -2.36699867 -1.41700172 0 0 0	240.500000 29.5000000 -2.33200073 -1.46899986 0 0 0	240.500000 29.5000000 -2.65900040 -1.56700134 0 0 0	240.500000 29.5000000 -3.07699966 -1.94299889 0 0 0	240.500000 29.5000000 -3.11999893 -1.95899963 0 0 0	240.500000 29.5000000 -2.79399872 -1.84899902 0 0 0	240.500000 29.5000000 -2.25699997 -1.20100021 0 0 0	240.500000 29.5000000 -1.79600143 -0.743000031 0 0 0	240.500000 29.5000000 -1.55999947 -0.434000015 0 0 0	240.500000 29.5000000 -1.38199997 -0.286998749 0 0 0	240.500000 29.5000000 -1.17500114 -0.191999435 0 0 0	240.500000 29.5000000 -1.07800102 -0.186000824 0 0 0	240.500000 29.5000000 -0.975000381 -4.79984283E-02 0 0 0	240.500000 29.5000000 -0.895000458 4.19998169E-02 0 0 0	240.500000 29.5000000 -0.939998627 0.115001678 0 0 0	240.500000 29.5000000 -0.971000671 0.165998459 0 0 0	240.500000 29.5000000 -1.06200027 0.149000168 0 0 0	240.500000 29.5000000 -1.14599991 0.215000153 0 0 0	240.500000 29.5000000 -1.05699921 0.104999542 0 0 0	240.500000 29.5000000 -1.11800003 9.60006714E-02 0 0 0	240.500000 29.5000000 -1.11400032 9.30004120E-02 0 0 0	240.500000 29.5000000 -1.12800026 3.59992981E-02 0 0 0	240.500000 29.5000000 -1.13399887 -2.09999084E-02 0 0 0	240.500000 29.5000000 -1.16099930 -0.186000824 0 0 0
241.000000 29.5000000 -1.26499748 -0.486000061 0 0 0	241.000000 29.5000000 -1.20500183 -0.439998627 0 0 0	241.000000 29.5000000 -1.10100174 -0.362001419 0 0 0	241.000000 29.5000000 -1.02700043 -0.392000198 0 0 0	241.000000 29.5000000 -0.984001160 -0.382999420 0 0 0	241.000000 29.5000000 -0.891998291 -0.357999802 0 0 0	241.000000 29.5000000 -0.881000519 -0.282001495 0 0 0	241.000000 29.5000000 -0.772003174 -0.330001831 0 0 0	241.000000 29.5000000 -0.919002533 -0.121002197 0 0 0	241.000000 29.5000000 -1.18000031 -0.209999084 0 0 0	241.000000 29.5000000 -1.36000061 -0.317001343 0 0 0	241.000000 29.5000000 -1.41600037 -0.375000000 0 0 0	241.000000 29.5000000 -1.40299988 -0.420001984 0 0 0	241.000000 29.5000000 -1.53599930 -0.478000641 0 0 0	241.000000 29.5000000 -1.48400116 -0.458000183 0 0 0	241.000000 29.5000000 -1.50699997 -0.559997559 0 0 0	241.000000 29.5000000 -1.61700058 -0.580997467 0 0 0	241.000000 29.5000000 -1.78200150 -0.589000702 0 0 0	241.000000 29.5000000 -1.79199982 -0.613998413 0 0 0	241.000000 29.5000000 -2.01800156 -0.728000641 0 0 0	241.000000 29.5000000 -2.36399841 -1.02300072 0 0 0	241.000000 29.5000000 -2.61500168 -1.29400063 0 0 0	241.000000 29.5000000 -3.08000183 -1.71800041 0 0 0	241.000000 29.5000000 -2.68000031 -1.46899986 0 0 0	241.000000 29.5000000 -2.52899933 -1.33600044 0 0 0	241.000000 29.5000000 -2.41899872 -1.52799988 0 0 0	241.000000 29.5000000 -2.35700226 -1.41300011 0 0 0	241.000000 29.5000000 -2.50600052 -1.36300087 0 0 0	241.000000 29.5000000 -2.85600281 -1.47299957 0 0 0	241.000000 29.5000000 -3.06499863 -2.00399971 0 0 0	241.000000 29.5000000 -3.12799835 -1.99100113 0 0 0	241.000000 29.5000000 -2.94200134 -1.82299995 0 0 0	241.000000 29.5000000 -2.47900009 -1.22999954 0 0 0	241.000000 29.5000000 -2.06599998 -0.856998444 0 0 0	241.000000 29.5000000 -1.78200150 -0.527999878 0 0 0	241.000000 29.5000000 -1.61199951 -0.314998627 0 0 0	241.000000 29.5000000 -1.38599968 -0.296998978 0 0 0	241.000000 29.5000000 -1.26799965 -0.211000443 0 0 0	241.000000 29.5000000 -1.18300056 -0.109001160 0 0 0	241.000000 29.5000000 -1.06700134 5.50003052E-02 0 0 0	241.000000 29.5000000 -1.10599899 0.126001358 0 0 0	241.000000 29.5000000 -1.15900040 0.163000107 0 0 0	241.000000 29.5000000 -1.27899933 0.205999374 0 0 0	241.000000 29.5000000 -1.37199974 0.190999985 0 0 0	241.000000 29.5000000 -1.31200027 8.80012512E-02 0 0 0	241.000000 29.5000000 -1.35999870 5.69992065E-02 0 0 0	241.000000 29.5000000 -1.31900024 6.39991760E-02 0 0 0	241.000000 29.5000000 -1.41600037 -1.19991302E-02 0 0 0	241.000000 29.5000000 -1.41399956 1.89990997E-02 0 0 0	241.000000 29.5000000 -1.41199875 -0.184999466 0 0 0
241.500000 29.5000000 -1.35100174 -0.527999878 0 0 0	241.500000 29.5000000 -1.29400063 -0.524999619 0 0 0	241.500000 29.5000000 -1.19899940 -0.383001328 0 0 0	241.500000 29.5000000 -1.08099747 -0.422000885 0 0 0	241.500000 29.5000000 -1.05900192 -0.472999573 0 0 0	241.500000 29.5000000 -0.948001862 -0.338001251 0 0 0	241.500000 29.5000000 -0.986999512 -0.299999237 0 0 0	241.500000 29.5000000 -0.874000549 -0.361999512 0 0 0	241.500000 29.5000000 -1.08600235 -0.180000305 0 0 0	241.500000 29.5000000 -1.40000153 -0.217998505 0 0 0	241.500000 29.5000000 -1.54299927 -0.433002472 0 0 0	241.500000 29.5000000 -1.66900253 -0.404003143 0 0 0	241.500000 29.5000000 -1.67199707 -0.397998810 0 0 0	241.500000 29.5000000 -1.66200256 -0.476997375 0 0 0	241.500000 29.5000000 -1.64100266 -0.495998383 0 0 0	241.500000 29.5000000 -1.69200134 -0.625999451 0 0 0	241.500000 29.5000000 -1.79700089 -0.643997192 0 0 0	241.500000 29.5000000 -1.98399734 -0.621002197 0 0 0	241.500000 29.5000000 -1.98799896 -0.659999847 0 0 0	241.500000 29.5000000 -2.17200089 -0.680999756 0 0 0	241.500000 29.5000000 -2.39699936 -1.09799957 0 0 0	241.500000 29.5000000 -2.77899933 -1.26099968 0 0 0	241.500000 29.5000000 -3.31100082 -1.63299942 0 0 0	241.500000 29.5000000 -2.82699966 -1.36199951 0 0 0	241.500000 29.5000000 -2.70300102 -1.27899933 0 0 0	241.500000 29.5000000 -2.45899963 -1.49099922 0 0 0	241.500000 29.5000000 -2.54299927 -1.12999916 0 0 0	241.500000 29.5000000 -2.56599808 -1.00500107 0 0 0	241.500000 29.5000000 -2.84700012 -1.36899948 0 0 0	241.500000 29.5000000 -3.17300034 -1.80700111 0 0 0	241.500000 29.5000000 -3.28999710 -1.80300140 0 0 0	241.500000 29.5000000 -3.11300087 -1.70599937 0 0 0	241.500000 29.5000000 -2.73100090 -1.19999886 0 0 0	241.500000 29.5000000 -2.30399895 -0.968000412 0 0 0	241.500000 29.5000000 -2.11800003 -0.677000046 0 0 0	241.500000 29.5000000 -1.86499977 -0.432001114 0 0 0	241.500000 29.5000000 -1.63700104 -0.308000565 0 0 0	241.500000 29.5000000 -1.51499939 -0.342000961 0 0 0	241.500000 29.5000000 -1.38400078 -7.99999237E-02 0 0 0	241.500000 29.5000000 -1.31200027 4.69989777E-02 0 0 0	241.500000 29.5000000 -1.32400131 0.135999680 0 0 0	241.500000 29.5000000 -1.42999840 0.133998871 0 0 0	241.500000 29.5000000 -1.60799980 0.173999786 0 0 0	241.500000 29.5000000 -1.71000099 0.112998962 0 0 0	241.500000 29.5000000 -1.63699913 1.60007477E-02 0 0 0	241.500000 29.5000000 -1.68099976 -2.20012665E-02 0 0 0	241.500000 29.5000000 -1.62500000 -0.145000458 0 0 0	241.500000 29.5000000 -1.77199936 -0.102998734 0 0 0	241.500000 29.5000000 -1.77899933 1.19991302E-02 0 0 0	241.500000 29.5000000 -1.71500015 -0.148000717 0 0 0
242.000000 29.5000000 -1.41500092 -0.537998199 0 0 0	242.000000 29.5000000 -1.36299896 -0.579999924 0 0 0	242.000000 29.5000000 -1.26800156 -0.375000000 0 0 0	242.000000 29.5000000 -1.13400078 -0.345998764 0 0 0	242.000000 29.5000000 -1.10299873 -0.402999878 0 0 0	242.000000 29.5000000 -1.00500107 -0.325000763 0 0 0	242.000000 29.5000000 -1.08000183 -0.246999741 0 0 0	242.000000 29.5000000 -0.981002808 -0.357002258 0 0 0	242.000000 29.5000000 -1.20100021 -0.149002075 0 0 0	242.000000 29.5000000 -1.54599762 -7.40013123E-02 0 0 0	242.000000 29.5000000 -1.76499939 -0.367000580 0 0 0	242.000000 29.5000000 -1.83900070 -0.375999451 0 0 0	242.000000 29.5000000 -1.77099991 -0.429000854 0 0 0	242.000000 29.5000000 -1.81099701 -0.359001160 0 0 0	242.000000 29.5000000 -1.76200104 -0.464000702 0 0 0	242.000000 29.5000000 -1.72999954 -0.673000336 0 0 0	242.000000 29.5000000 -1.96799850 -0.625000000 0 0 0	242.000000 29.5000000 -2.14699936 -0.588001251 0 0 0	242.000000 29.5000000 -2.17900085 -0.647998810 0 0 0	242.000000 29.5000000 -2.38800049 -0.585000992 0 0 0	242.000000 29.5000000 -2.61400223 -0.916999817 0 0 0	242.000000 29.5000000 -2.89199829 -1.26499939 0 0 0	242.000000 29.5000000 -3.54999924 -1.45199966 0 0 0	242.000000 29.5000000 -3.01399994 -1.19700050 0 0 0	242.000000 29.5000000 -2.83699799 -1.19400024 0 0 0	242.000000 29.5000000 -2.57499886 -1.14200020 0 0 0	242.000000 29.5000000 -2.55500031 -0.936000824 0 0 0	242.000000 29.5000000 -2.59799957 -0.734001160 0 0 0	242.000000 29.5000000 -2.99399948 -0.957000732 0 0 0	242.000000 29.5000000 -3.16299820 -1.78999901 0 0 0	242.000000 29.5000000 -3.30500031 -1.69899940 0 0 0	242.000000 29.5000000 -3.29199982 -1.50699997 0 0 0	242.000000 29.5000000 -2.95899963 -1.17499924 0 0 0	242.000000 29.5000000 -2.55700111 -0.879999161 0 0 0	242.000000 29.5000000 -2.40999985 -0.780000687 0 0 0	242.000000 29.5000000 -2.15100098 -0.603000641 0 0 0	242.000000 29.5000000 -1.93499947 -0.394001007 0 0 0	242.000000 29.5000000 -1.84100151 -0.517000198 0 0 0	242.000000 29.5000000 -1.68299866 -9.09996033E-02 0 0 0	242.000000 29.5000000 -1.65499878 1.00002289E-02 0 0 0	242.000000 29.5000000 -1.66799927 1.20010376E-02 0 0 0	242.000000 29.5000000 -1.77400017 0.140001297 0 0 0	242.000000 29.5000000 -1.99700165 4.89997864E-02 0 0 0	242.000000 29.5000000 -2.14800072 0.151998520 0 0 0	242.000000 29.5000000 -2.01899910 -0.125000000 0 0 0	242.000000 29.5000000 -2.12199974 -0.150001526 0 0 0	242.000000 29.5000000 -2.06900024 -0.292999268 0 0 0	242.000000 29.5000000 -2.27799988 -0.392000198 0 0 0	242.000000 29.5000000 -2.26600075 -0.270999908 0 0 0	242.000000 29.5000000 -2.19199944 -0.226999283 0 0 0
242.500000 29.5000000 -1.53500175 -0.410999298 0 0 0	242.500000 29.5000000 -1.44700241 -0.541000366 0 0 0	242.500000 29.5000000 -1.34099960 -0.414999008 0 0 0	242.500000 29.5000000 -1.22699738 -0.309999466 0 0 0	242.500000 29.5000000 -1.18400192 -0.326000214 0 0 0	242.500000 29.5000000 -1.11700058 -0.329000473 0 0 0	242.500000 29.5000000 -1.18499947 -0.254999161 0 0 0	242.500000 29.5000000 -1.07099915 -0.259002686 0 0 0	242.500000 29.5000000 -1.29099655 -5.50003052E-02 0 0 0	242.500000 29.5000000 -1.63500214 9.09996033E-02 0 0 0	242.500000 29.5000000 -1.87900162 -0.188999176 0 0 0	242.500000 29.5000000 -1.90200043 -0.219997406 0 0 0	242.500000 29.5000000 -1.83000183 -0.292999268 0 0 0	242.500000 29.5000000 -1.85800171 -0.208999634 0 0 0	242.500000 29.5000000 -1.84000015 -0.395999908 0 0 0	242.500000 29.5000000 -1.84000015 -0.500000000 0 0 0	242.500000 29.5000000 -2.10500336 -0.421997070 0 0 0	242.500000 29.5000000 -2.27499771 -0.410999298 0 0 0	242.500000 29.5000000 -2.36499786 -0.610000610 0 0 0	242.500000 29.5000000 -2.38399887 -0.559999466 0 0 0	242.500000 29.5000000 -2.72299957 -0.670000076 0 0 0	242.500000 29.5000000 -3.09199905 -1.05800056 0 0 0	242.500000 29.5000000 -3.63699722 -1.35799980 0 0 0	242.500000 29.5000000 -3.23500061 -0.923999786 0 0 0	242.500000 29.5000000 -2.95399857 -1.05999947 0 0 0	242.500000 29.5000000 -2.69200134 -0.927000046 0 0 0	242.500000 29.5000000 -2.69199944 -0.708000183 0 0 0	242.500000 29.5000000 -2.61700058 -0.505001068 0 0 0	242.500000 29.5000000 -3.07500076 -0.604999542 0 0 0	242.500000 29.5000000 -3.24800110 -1.54299927 0 0 0	242.500000 29.5000000 -3.41000366 -1.60899925 0 0 0	242.500000 29.5000000 -3.44399834 -1.34099960 0 0 0	242.500000 29.5000000 -3.18900108 -1.21299934 0 0 0	242.500000 29.5000000 -2.82699966 -0.932998657 0 0 0	242.500000 29.5000000 -2.77400017 -0.951000214 0 0 0	242.500000 29.5000000 -2.46000099 -0.692998886 0 0 0	242.500000 29.5000000 -2.25400162 -0.482000351 0 0 0	242.500000 29.5000000 -2.21799850 -0.626998901 0 0 0	242.500000 29.5000000 -2.14099884 -0.160999298 0 0 0	242.500000 29.5000000 -2.09899902 -6.10008240E-02 0 0 0	242.500000 29.5000000 -2.15500069 -8.09993744E-02 0 0 0	242.500000 29.5000000 -2.27599907 -6.39991760E-02 0 0 0	242.500000 29.5000000 -2.56799889 -0.106000900 0 0 0	242.500000 29.5000000 -2.73099899 0.246000290 0 0 0	242.500000 29.5000000 -2.56000137 -0.380998611 0 0 0	242.500000 29.5000000 -2.67300034 -0.338998795 0 0 0	242.500000 29.5000000 -2.68099976 -0.617000580 0 0 0	242.500000 29.5000000 -2.87999916 -0.777000427 0 0 0	242.500000 29.5000000 -2.88800049 -0.690000534 0 0 0	242.500000 29.5000000 -2.88199997 -0.747999191 0 0 0
243.000000 29.5000000 -1.74199867 -0.162000656 0 0 0	243.000000 29.5000000 -1.59700203 -0.389999390 0 0 0	243.000000 29.5000000 -1.47200203 -0.349998474 0 0 0	243.000000 29.5000000 -1.35799980 -0.236000061 0 0 0	243.000000 29.5000000 -1.31800079 -0.329000473 0 0 0	243.000000 29.5000000 -1.29199791 -0.351999283 0 0 0	243.000000 29.5000000 -1.31900215 -0.265001297 0 0 0	243.000000 29.5000000 -1.16499901 -0.186000824 0 0 0	243.000000 29.5000000 -1.38299942 -6.00051880E-03 0 0 0	243.000000 29.5000000 -1.68899918 0.208000183 0 0 0	243.000000 29.5000000 -1.87599945 3.79981995E-02 0 0 0	243.000000 29.5000000 -1.88299942 4.10003662E-02 0 0 0	243.000000 29.5000000 -1.83499908 4.49981689E-02 0 0 0	243.000000 29.5000000 -1.83600235 -1.90010071E-02 0 0 0	243.000000 29.5000000 -1.84099960 -0.156002045 0 0 0	243.000000 29.5000000 -1.76900101 -0.327999115 0 0 0	243.000000 29.5000000 -2.07600021 -0.126998901 0 0 0	243.000000 29.5000000 -2.25399780 -0.295997620 0 0 0	243.000000 29.5000000 -2.43899918 -0.348999023 0 0 0	243.000000 29.5000000 -2.40499878 -0.306999207 0 0 0	243.000000 29.5000000 -2.82299805 -0.375999451 0 0 0	243.000000 29.5000000 -3.24499893 -0.827999115 0 0 0	243.000000 29.5000000 -3.76199722 -1.15700150 0 0 0	243.000000 29.5000000 -3.38599777 -0.891000748 0 0 0	243.000000 29.5000000 -3.13599777 -0.878000259 0 0 0	243.000000 29.5000000 -2.95399857 -0.565999985 0 0 0	243.000000 29.5000000 -2.78199959 -0.629999161 0 0 0	243.000000 29.5000000 -2.70000076 -0.351999283 0 0 0	243.000000 29.5000000 -3.15800095 -0.392000198 0 0 0	243.000000 29.5000000 -3.38999939 -1.19000053 0 0 0	243.000000 29.5000000 -3.50099945 -1.38800049 0 0 0	243.000000 29.5000000 -3.64900017 -1.25200081 0 0 0	243.000000 29.5000000 -3.50099945 -1.31599998 0 0 0	243.000000 29.5000000 -3.17999840 -1.15499878 0 0 0	243.000000 29.5000000 -3.10099983 -1.04899979 0 0 0	243.000000 29.5000000 -2.82999992 -0.837999344 0 0 0	243.000000 29.5000000 -2.69099998 -0.701999664 0 0 0	243.000000 29.5000000 -2.71199989 -0.829000473 0 0 0	243.000000 29.5000000 -2.74300003 -0.401000977 0 0 0	243.000000 29.5000000 -2.73200035 -0.385000229 0 0 0	243.000000 29.5000000 -2.86599922 -0.400999069 0 0 0	243.000000 29.5000000 -3.05699921 -0.562999725 0 0 0	243.000000 29.5000000 -3.30599976 -0.486000061 0 0 0	243.000000 29.5000000 -3.53100014 -0.151998520 0 0 0	243.000000 29.5000000 -3.21800041 -0.493000031 0 0 0	243.000000 29.5000000 -3.49300003 -0.517999649 0 0 0	243.000000 29.5000000 -3.37300110 -1.10099983 0 0 0	243.000000 29.5000000 -3.56099892 -1.15799904 0 0 0	243.000000 29.5000000 -3.50599861 -0.993999481 0 0 0	243.000000 29.5000000 -3.73400116 -1.36400032 0 0 0
243.500000 29.5000000 -2.13800049 4.00161743E-03 0 0 0	243.500000 29.5000000 -1.95299911 -0.253000259 0 0 0	243.500000 29.5000000 -1.86100006 -0.279001236 0 0 0	243.500000 29.5000000 -1.71899986 -0.295999527 0 0 0	243.500000 29.5000000 -1.63800049 -0.452001572 0 0 0	243.500000 29.5000000 -1.61000061 -0.370000839 0 0 0	243.500000 29.5000000 -1.56399918 -0.340000153 0 0 0	243.500000 29.5000000 -1.35300064 -0.232000351 0 0 0	243.500000 29.5000000 -1.54700089 -0.106000900 0 0 0	243.500000 29.5000000 -1.79499817 0.265998840 0 0 0	243.500000 29.5000000 -1.92300034 0.361000061 0 0 0	243.500000 29.5000000 -1.90599823 0.270999908 0 0 0	243.500000 29.5000000 -1.84600067 0.333000183 0 0 0	243.500000 29.5000000 -1.82999802 0.211002350 0 0 0	243.500000 29.5000000 -1.82400131 7.69996643E-02 0 0 0	243.500000 29.5000000 -1.74699783 -5.29975891E-02 0 0 0	243.500000 29.5000000 -2.04600143 0.118999481 0 0 0	243.500000 29.5000000 -2.22700119 3.89976501E-02 0 0 0	243.500000 29.5000000 -2.37099838 -9.00001526E-02 0 0 0	243.500000 29.5000000 -2.35200119 6.90002441E-02 0 0 0	243.500000 29.5000000 -2.79499817 -6.49986267E-02 0 0 0	243.500000 29.5000000 -3.21100235 -0.643999100 0 0 0	243.500000 29.5000000 -3.88100052 -0.873001099 0 0 0	243.500000 29.5000000 -3.60499954 -0.781000137 0 0 0	243.500000 29.5000000 -3.29400063 -0.780000687 0 0 0	243.500000 29.5000000 -3.17300034 -0.520999908 0 0 0	243.500000 29.5000000 -3.01300049 -0.600999832 0 0 0	243.500000 29.5000000 -2.84700012 -0.216999054 0 0 0	243.500000 29.5000000 -3.30599976 -0.329999924 0 0 0	243.500000 29.5000000 -3.64099884 -0.793998718 0 0 0	243.500000 29.5000000 -3.73699951 -1.12700081 0 0 0	243.500000 29.5000000 -3.87300110 -1.18400002 0 0 0	243.500000 29.5000000 -3.79700089 -1.31999969 0 0 0	243.500000 29.5000000 -3.52000046 -1.26899910 0 0 0	243.500000 29.5000000 -3.54599953 -1.11800003 0 0 0	243.500000 29.5000000 -3.21199989 -1.01099968 0 0 0	243.500000 29.5000000 -3.28399849 -1.01600075 0 0 0	243.500000 29.5000000 -3.41399956 -1.13399887 0 0 0	243.500000 29.5000000 -3.59599876 -0.864000320 0 0 0	243.500000 29.5000000 -3.56299973 -0.888000488 0 0 0	243.500000 29.5000000 -3.97400093 -1.17800045 0 0 0	243.500000 29.5000000 -4.12300110 -1.11400032 0 0 0	243.500000 29.5000000 -4.46999931 -1.12199879 0 0 0	243.500000 29.5000000 -4.60700035 -1.08899975 0 0 0	243.500000 29.5000000 -4.27700043 -1.20499992 0 0 0	243.500000 29.5000000 -4.57299995 -0.928000450 0 0 0	243.500000 29.5000000 -4.31200027 -1.63100052 0 0 0	243.500000 29.5000000 -4.43000031 -1.60499954 0 0 0	243.500000 29.5000000 -4.47800064 -1.70100021 0 0 0	243.500000 29.5000000 -4.86699867 -1.79800034 0 0 0
244.000000 29.5000000 -2.76899910 -0.108999252 0 0 0	244.000000 29.5000000 -2.57999992 -0.352998734 0 0 0	244.000000 29.5000000 -2.62400055 -0.364000320 0 0 0	244.000000 29.5000000 -2.43899918 -0.600999832 0 0 0	244.000000 29.5000000 -2.33099937 -0.576000214 0 0 0	244.000000 29.5000000 -2.34100151 -0.503000259 0 0 0	244.000000 29.5000000 -2.17499924 -0.524999619 0 0 0	244.000000 29.5000000 -1.91899872 -0.529998779 0 0 0	244.000000 29.5000000 -1.91399956 -0.278999329 0 0 0	244.000000 29.5000000 -2.04999924 0.333000183 0 0 0	244.000000 29.5000000 -2.08399963 0.494998932 0 0 0	244.000000 29.5000000 -2.02500153 0.451999664 0 0 0	244.000000 29.5000000 -1.94599915 0.409999847 0 0 0	244.000000 29.5000000 -1.93500137 0.423000336 0 0 0	244.000000 29.5000000 -1.85400009 0.305999756 0 0 0	244.000000 29.5000000 -1.78000259 0.253002167 0 0 0	244.000000 29.5000000 -2.07600021 0.396999359 0 0 0	244.000000 29.5000000 -2.21899796 0.344001770 0 0 0	244.000000 29.5000000 -2.34499741 0.169998169 0 0 0	244.000000 29.5000000 -2.31799698 0.295000076 0 0 0	244.000000 29.5000000 -2.69300079 1.09996796E-02 0 0 0	244.000000 29.5000000 -3.05899811 -0.427000046 0 0 0	244.000000 29.5000000 -3.59800148 -0.677000046 0 0 0	244.000000 29.5000000 -3.52099991 -0.516000748 0 0 0	244.000000 29.5000000 -3.37700081 -0.590999603 0 0 0	244.000000 29.5000000 -3.32100105 -0.448999405 0 0 0	244.000000 29.5000000 -3.28700066 -0.538999557 0 0 0	244.000000 29.5000000 -3.09100151 -0.270999908 0 0 0	244.000000 29.5000000 -3.54900169 -0.365999222 0 0 0	244.000000 29.5000000 -3.89300156 -0.653001785 0 0 0	244.000000 29.5000000 -4.08000183 -0.996999741 0 0 0	244.000000 29.5000000 -4.20000076 -1.23300171 0 0 0	244.000000 29.5000000 -4.09500122 -1.23700142 0 0 0	244.000000 29.5000000 -3.98900032 -1.31700134 0 0 0	244.000000 29.5000000 -3.98600006 -1.22500038 0 0 0	244.000000 29.5000000 -3.71699905 -1.16099930 0 0 0	244.000000 29.5000000 -4.01700020 -1.37399960 0 0 0	244.000000 29.5000000 -4.54800034 -1.70800114 0 0 0	244.000000 29.5000000 -4.74600029 -1.61699963 0 0 0	244.000000 29.5000000 -4.89699936 -1.87199974 0 0 0	244.000000 29.5000000 -5.57999992 -2.33500004 0 0 0	244.000000 29.5000000 -5.64200020 -2.14799976 0 0 0	244.000000 29.5000000 -6.42799950 -2.35700035 0 0 0	244.000000 29.5000000 -6.40200043 -2.38099957 0 0 0	244.000000 29.5000000 -6.00699902 -2.25099945 0 0 0	244.000000 29.5000000 -6.29700089 -1.97099972 0 0 0	244.000000 29.5000000 -6.15999985 -2.97099972 0 0 0	244.000000 29.5000000 -6.17599964 -2.85299969 0 0 0	244.000000 29.5000000 -6.26399994 -3.30800056 0 0 0	244.000000 29.5000000 -6.68999958 -3.18200016 0 0 0
244.500000 29.5000000 -3.17500114 -0.326000214 0 0 0	244.500000 29.5000000 -3.20100021 -0.564001083 0 0 0	244.500000 29.5000000 -3.39699936 -0.590000153 0 0 0	244.500000 29.5000000 -3.26199913 -0.829999924 0 0 0	244.500000 29.5000000 -3.24699974 -0.876001358 0 0 0	244.500000 29.5000000 -3.50300026 -0.651000977 0 0 0	244.500000 29.5000000 -3.35199928 -0.749000549 0 0 0	244.500000 29.5000000 -3.08600044 -0.920000076 0 0 0	244.500000 29.5000000 -2.72599983 -0.388999939 0 0 0	244.500000 29.5000000 -2.68499947 0.131999969 0 0 0	244.500000 29.5000000 -2.60399818 0.268001556 0 0 0	244.500000 29.5000000 -2.35300064 0.330001831 0 0 0	244.500000 29.5000000 -2.23699951 0.332000732 0 0 0	244.500000 29.5000000 -2.21099854 0.306999207 0 0 0	244.500000 29.5000000 -2.02499771 0.366996765 0 0 0	244.500000 29.5000000 -1.95399857 0.304000854 0 0 0	244.500000 29.5000000 -2.20500183 0.447998047 0 0 0	244.500000 29.5000000 -2.34000015 0.488998413 0 0 0	244.500000 29.5000000 -2.45600128 0.251998901 0 0 0	244.500000 29.5000000 -2.39800262 0.447000504 0 0 0	244.500000 29.5000000 -2.65299988 3.10001373E-02 0 0 0	244.500000 29.5000000 -2.96800041 -0.251998901 0 0 0	244.500000 29.5000000 -3.39199829 -0.550001144 0 0 0	244.500000 29.5000000 -3.34700012 -0.332000732 0 0 0	244.500000 29.5000000 -3.14900017 -0.346998215 0 0 0	244.500000 29.5000000 -3.07999992 -0.513999939 0 0 0	244.500000 29.5000000 -3.17499924 -0.416000366 0 0 0	244.500000 29.5000000 -3.20599747 -0.402999878 0 0 0	244.500000 29.5000000 -3.67700005 -0.406999588 0 0 0	244.500000 29.5000000 -4.12600327 -0.689998627 0 0 0	244.500000 29.5000000 -4.34799957 -0.932998657 0 0 0	244.500000 29.5000000 -4.50599861 -1.34099960 0 0 0	244.500000 29.5000000 -4.41300201 -1.19300079 0 0 0	244.500000 29.5000000 -4.48400116 -1.55699921 0 0 0	244.500000 29.5000000 -4.56800079 -1.48900032 0 0 0	244.500000 29.5000000 -4.32899857 -1.31099987 0 0 0	244.500000 29.5000000 -4.90200043 -1.89599991 0 0 0	244.500000 29.5000000 -6.12800026 -3.10499954 0 0 0	244.500000 29.5000000 -6.91300011 -3.92600060 0 0 0	244.500000 29.5000000 -7.57900047 -4.84200001 0 0 0	244.500000 29.5000000 -8.83900070 -5.57900047 0 0 0	244.500000 29.5000000 -8.81899929 -5.27000046 0 0 0	244.500000 29.5000000 -10.4470005 -5.99800014 0 0 0	244.500000 29.5000000 -10.1400003 -5.73000002 0 0 0	244.500000 29.5000000 -9.73199940 -5.22000027 0 0 0	244.500000 29.5000000 -9.88800049 -5.06899977 0 0 0	244.500000 29.5000000 -10.0879993 -5.98500013 0 0 0	244.500000 29.5000000 -9.97700024 -5.62900019 0 0 0	244.500000 29.5000000 -9.98699951 -5.97700024 0 0 0	244.500000 29.5000000 -10.3710003 -5.94199944 0 0 0
245.000000 29.5000000 -3.36600113 -0.198999405 0 0 0	245.000000 29.5000000 -3.35400009 -0.409999847 0 0 0	245.000000 29.5000000 -3.51900101 -0.482999802 0 0 0	245.000000 29.5000000 -3.59300041 -0.570999146 0 0 0	245.000000 29.5000000 -3.64699936 -0.809999466 0 0 0	245.000000 29.5000000 -4.01500130 -0.694000244 0 0 0	245.000000 29.5000000 -3.76000023 -0.857000351 0 0 0	245.000000 29.5000000 -3.93700027 -0.901000977 0 0 0	245.000000 29.5000000 -3.55900002 -0.497999191 0 0 0	245.000000 29.5000000 -3.60000038 -0.194999695 0 0 0	245.000000 29.5000000 -3.38899803 9.19990540E-02 0 0 0	245.000000 29.5000000 -3.13199806 6.39991760E-02 0 0 0	245.000000 29.5000000 -2.95700073 6.00051880E-03 0 0 0	245.000000 29.5000000 -2.83100128 0.135000229 0 0 0	245.000000 29.5000000 -2.49199867 0.235000610 0 0 0	245.000000 29.5000000 -2.41199875 4.70008850E-02 0 0 0	245.000000 29.5000000 -2.69400024 0.246999741 0 0 0	245.000000 29.5000000 -2.82099915 0.217000961 0 0 0	245.000000 29.5000000 -2.85199928 3.59992981E-02 0 0 0	245.000000 29.5000000 -2.77499771 0.187000275 0 0 0	245.000000 29.5000000 -2.89999962 -8.69998932E-02 0 0 0	245.000000 29.5000000 -3.09699821 -0.479000092 0 0 0	245.000000 29.5000000 -3.49600029 -0.774000168 0 0 0	245.000000 29.5000000 -3.27899933 -0.444000244 0 0 0	245.000000 29.5000000 -3.06500053 -0.347999573 0 0 0	245.000000 29.5000000 -2.96899986 -0.793998718 0 0 0	245.000000 29.5000000 -2.96599960 -0.649999619 0 0 0	245.000000 29.5000000 -3.19200134 -0.491001129 0 0 0	245.000000 29.5000000 -3.50800133 -0.527999878 0 0 0	245.000000 29.5000000 -4.07199860 -0.618000031 0 0 0	245.000000 29.5000000 -4.33000183 -0.836999893 0 0 0	245.000000 29.5000000 -4.64600182 -1.19799995 0 0 0	245.000000 29.5000000 -4.61299896 -1.27899933 0 0 0	245.000000 29.5000000 -4.84499931 -1.70000076 0 0 0	245.000000 29.5000000 -5.06599998 -1.81399918 0 0 0	245.000000 29.5000000 -4.98299980 -1.63700008 0 0 0	245.000000 29.5000000 -5.89200020 -2.70599937 0 0 0	245.000000 29.5000000 -8.57999992 -5.96100044 0 0 0	245.000000 29.5000000 -10.6040001 -8.11800003 0 0 0	245.000000 29.5000000 -12.2950001 -10.2170000 0 0 0	245.000000 29.5000000 -13.8160009 -10.7459993 0 0 0	245.000000 29.5000000 -14.6879988 -11.1250000 0 0 0	245.000000 29.5000000 -17.0429993 -12.6960001 0 0 0	245.000000 29.5000000 -16.5200005 -12.2449999 0 0 0	245.000000 29.5000000 -16.4350014 -10.9369993 0 0 0	245.000000 29.5000000 -16.4470005 -10.5340004 0 0 0	245.000000 29.5000000 -17.1110001 -10.5480003 0 0 0	245.000000 29.5000000 -16.8269997 -9.71899986 0 0 0	245.000000 29.5000000 -16.7210007 -9.65900040 0 0 0	245.000000 29.5000000 -17.2179985 -9.80099964 0 0 0
245.500000 29.5000000 -3.34200096 0.253999710 0 0 0	245.500000 29.5000000 -3.27400017 9.79995728E-02 0 0 0	245.500000 29.5000000 -3.38700104 -5.29994965E-02 0 0 0	245.500000 29.5000000 -3.36599922 3.59992981E-02 0 0 0	245.500000 29.5000000 -3.45599937 -0.281000137 0 0 0	245.500000 29.5000000 -3.66600037 -0.423999786 0 0 0	245.500000 29.5000000 -3.70499992 -0.258001328 0 0 0	245.500000 29.5000000 -3.60400009 -0.483999252 0 0 0	245.500000 29.5000000 -3.60600090 -0.185998917 0 0 0	245.500000 29.5000000 -3.90900040 -0.229999542 0 0 0	245.500000 29.5000000 -3.91900253 8.90007019E-02 0 0 0	245.500000 29.5000000 -3.66400146 0.225999832 0 0 0	245.500000 29.5000000 -3.57900047 -9.90009308E-02 0 0 0	245.500000 29.5000000 -3.58699989 0.146999359 0 0 0	245.500000 29.5000000 -3.10899925 0.173000336 0 0 0	245.500000 29.5000000 -3.21800232 -8.09993744E-02 0 0 0	245.500000 29.5000000 -3.48300171 9.89990234E-02 0 0 0	245.500000 29.5000000 -3.61100006 -0.245000839 0 0 0	245.500000 29.5000000 -3.62899780 -0.400001526 0 0 0	245.500000 29.5000000 -3.55999947 -0.427000046 0 0 0	245.500000 29.5000000 -3.70799828 -0.444999695 0 0 0	245.500000 29.5000000 -3.78199768 -1.02799988 0 0 0	245.500000 29.5000000 -4.00199890 -1.27400017 0 0 0	245.500000 29.5000000 -3.58499908 -1.07400131 0 0 0	245.500000 29.5000000 -3.26200104 -0.871000290 0 0 0	245.500000 29.5000000 -3.23900032 -1.16499901 0 0 0	245.500000 29.5000000 -3.06500053 -1.06199837 0 0 0	245.500000 29.5000000 -3.29000092 -0.756999969 0 0 0	245.500000 29.5000000 -3.50600052 -0.954999924 0 0 0	245.500000 29.5000000 -3.90500259 -0.841999054 0 0 0	245.500000 29.5000000 -4.22600174 -0.902000427 0 0 0	245.500000 29.5000000 -4.52400017 -0.980999947 0 0 0	245.500000 29.5000000 -4.41200066 -1.16100025 0 0 0	245.500000 29.5000000 -4.63800049 -1.63600063 0 0 0	245.500000 29.5000000 -5.02399826 -1.85100079 0 0 0	245.500000 29.5000000 -5.14300156 -1.87300014 0 0 0	245.500000 29.5000000 -6.29899979 -3.07400036 0 0 0	245.500000 29.5000000 -9.69200134 -7.69900036 0 0 0	245.500000 29.5000000 -11.5389996 -8.68499947 0 0 0	245.500000 29.5000000 -13.4659996 -10.8740005 0 0 0	245.500000 29.5000000 -15.0370007 -11.4349995 0 0 0	245.500000 29.5000000 -16.2910004 -12.4029999 0 0 0	245.500000 29.5000000 -18.0390015 -12.7830000 0 0 0	245.500000 29.5000000 -18.1570015 -12.8299999 0 0 0	245.500000 29.5000000 -18.5979996 -11.4740000 0 0 0	245.500000 29.5000000 -18.7900009 -11.3729992 0 0 0	245.500000 29.5000000 -19.4090004 -11.3499994 0 0 0	245.500000 29.5000000 -19.3889999 -10.7360001 0 0 0	245.500000 29.5000000 -19.5340004 -10.7340002 0 0 0	245.500000 29.5000000 -20.3260002 -10.4840002 0 0 0
246.000000 29.5000000 -3.08100128 0.768999100 0 0 0	246.000000 29.5000000 -2.94699860 0.657999039 0 0 0	246.000000 29.5000000 -3.22000122 0.545999527 0 0 0	246.000000 29.5000000 -3.09000015 0.520999908 0 0 0	246.000000 29.5000000 -3.23600006 0.464998245 0 0 0	246.000000 29.5000000 -3.22599983 0.256000519 0 0 0	246.000000 29.5000000 -3.02700043 0.576999664 0 0 0	246.000000 29.5000000 -2.75899887 0.185998917 0 0 0	246.000000 29.5000000 -3.39400101 0.417999268 0 0 0	246.000000 29.5000000 -3.73300171 7.49988556E-02 0 0 0	246.000000 29.5000000 -3.75699997 0.303998947 0 0 0	246.000000 29.5000000 -3.55200005 0.484001160 0 0 0	246.000000 29.5000000 -3.34600067 0.436000824 0 0 0	246.000000 29.5000000 -3.67799950 0.382999420 0 0 0	246.000000 29.5000000 -3.54099846 0.389999390 0 0 0	246.000000 29.5000000 -3.80299950 0.222000122 0 0 0	246.000000 29.5000000 -3.99399757 3.89995575E-02 0 0 0	246.000000 29.5000000 -4.14500046 -0.261999130 0 0 0	246.000000 29.5000000 -4.29800034 -0.548000336 0 0 0	246.000000 29.5000000 -4.34100151 -0.776998520 0 0 0	246.000000 29.5000000 -4.72299957 -0.920000076 0 0 0	246.000000 29.5000000 -4.67099953 -1.40300083 0 0 0	246.000000 29.5000000 -4.80500031 -1.68400002 0 0 0	246.000000 29.5000000 -4.39800072 -1.66399956 0 0 0	246.000000 29.5000000 -4.01399994 -1.58599949 0 0 0	246.000000 29.5000000 -3.74600029 -1.64099979 0 0 0	246.000000 29.5000000 -3.55800056 -1.69200039 0 0 0	246.000000 29.5000000 -3.64699936 -1.52900028 0 0 0	246.000000 29.5000000 -4.01600075 -1.68000126 0 0 0	246.000000 29.5000000 -4.32200050 -1.52499962 0 0 0	246.000000 29.5000000 -4.32699966 -1.46500015 0 0 0	246.000000 29.5000000 -4.41799927 -1.19400024 0 0 0	246.000000 29.5000000 -4.47699928 -1.23600006 0 0 0	246.000000 29.5000000 -4.62000084 -1.58699989 0 0 0	246.000000 29.5000000 -5.01800156 -1.79100037 0 0 0	246.000000 29.5000000 -5.02099991 -2.24300003 0 0 0	246.000000 29.5000000 -5.71100044 -2.59600067 0 0 0	246.000000 29.5000000 -7.66600037 -6.28199959 0 0 0	246.000000 29.5000000 -8.10900021 -6.02799988 0 0 0	246.000000 29.5000000 -9.17700005 -6.97999954 0 0 0	246.000000 29.5000000 -10.5279999 -7.17099953 0 0 0	246.000000 29.5000000 -11.1110001 -8.13700008 0 0 0	246.000000 29.5000000 -12.2939997 -7.58300018 0 0 0	246.000000 29.5000000 -13.2579994 -7.69000006 0 0 0	246.000000 29.5000000 -14.4069996 -7.60999966 0 0 0	246.000000 29.5000000 -15.2810001 -7.84699965 0 0 0	246.000000 29.5000000 -16.2309990 -8.08099937 0 0 0	246.000000 29.5000000 -16.8920002 -8.05100060 0 0 0	246.000000 29.5000000 -17.7060013 -8.22299957 0 0 0	246.000000 29.5000000 -18.8120003 -7.98699999 0 0 0
246.500000 29.5000000 -2.45399857 1.07999992 0 0 0	246.500000 29.5000000 -2.39299965 0.954999924 0 0 0	246.500000 29.5000000 -2.85899925 1.03700066 0 0 0	246.500000 29.5000000 -2.69300079 0.917999268 0 0 0	246.500000 29.5000000 -2.89599991 1.02599907 0 0 0	246.500000 29.5000000 -2.65499973 0.782000542 0 0 0	246.500000 29.5000000 -3.09500122 1.05399990 0 0 0	246.500000 29.5000000 -2.77499962 0.756000519 0 0 0	246.500000 29.5000000 -3.41200066 0.709999084 0 0 0	246.500000 29.5000000 -3.73600006 0.555999756 0 0 0	246.500000 29.5000000 -3.23500061 0.554000854 0 0 0	246.500000 29.5000000 -3.50300026 0.691999435 0 0 0	246.500000 29.5000000 -3.38500023 0.812999725 0 0 0	246.500000 29.5000000 -3.27900124 0.765001297 0 0 0	246.500000 29.5000000 -3.44600105 0.690999985 0 0 0	246.500000 29.5000000 -3.42299843 0.739999771 0 0 0	246.500000 29.5000000 -3.63400078 0.493999481 0 0 0	246.500000 29.5000000 -3.90200043 0.350999832 0 0 0	246.500000 29.5000000 -4.15899849 -0.194000244 0 0 0	246.500000 29.5000000 -4.35700035 -0.494998932 0 0 0	246.500000 29.5000000 -4.89699936 -0.725000381 0 0 0	246.500000 29.5000000 -4.78300095 -1.10599995 0 0 0	246.500000 29.5000000 -5.13599968 -1.47699928 0 0 0	246.500000 29.5000000 -4.88400078 -1.59200001 0 0 0	246.500000 29.5000000 -4.63000107 -1.64799976 0 0 0	246.500000 29.5000000 -4.36900139 -1.58699989 0 0 0	246.500000 29.5000000 -4.34300041 -2.08600044 0 0 0	246.500000 29.5000000 -4.64299965 -2.12300014 0 0 0	246.500000 29.5000000 -5.00399971 -2.22599983 0 0 0	246.500000 29.5000000 -5.25499916 -2.22599983 0 0 0	246.500000 29.5000000 -5.04899979 -2.14500046 0 0 0	246.500000 29.5000000 -4.88500023 -1.67500019 0 0 0	246.500000 29.5000000 -4.78499985 -1.62599945 0 0 0	246.500000 29.5000000 -4.73799896 -1.45599937 0 0 0	246.500000 29.5000000 -5.20700073 -2.06599998 0 0 0	246.500000 29.5000000 -5.09300041 -2.28900051 0 0 0	246.500000 29.5000000 -5.52500057 -2.87399960 0 0 0	246.500000 29.5000000 -6.63199997 -5.15100098 0 0 0	246.500000 29.5000000 -6.55400085 -4.70900059 0 0 0	246.500000 29.5000000 -7.34100008 -5.59799957 0 0 0	246.500000 29.5000000 -7.79299974 -4.97599983 0 0 0	246.500000 29.5000000 -8.13100052 -5.53600025 0 0 0	246.500000 29.5000000 -8.48999977 -4.71700001 0 0 0	246.500000 29.5000000 -9.17899990 -4.13700008 0 0 0	246.500000 29.5000000 -9.40999985 -4.51399994 0 0 0	246.500000 29.5000000 -9.90299988 -4.67899990 0 0 0	246.500000 29.5000000 -10.4610004 -4.74499989 0 0 0	246.500000 29.5000000 -10.9110003 -4.91100025 0 0 0	246.500000 29.5000000 -11.5990000 -5.24300003 0 0 0	246.500000 29.5000000 -12.7979994 -5.66900063 0 0 0
247.000000 29.5000000 -1.71899986 1.16400051 0 0 0	247.000000 29.5000000 -1.60299969 1.03400040 0 0 0	247.000000 29.5000000 -1.89000034 1.07500076 0 0 0	247.000000 29.5000000 -1.61700058 1.11499977 0 0 0	247.000000 29.5000000 -1.88199997 0.983999252 0 0 0	247.000000 29.5000000 -1.45899963 0.876999855 0 0 0	247.000000 29.5000000 -2.03800011 0.847999573 0 0 0	247.000000 29.5000000 -1.71799946 0.802999496 0 0 0	247.000000 29.5000000 -2.50800037 0.798000336 0 0 0	247.000000 29.5000000 -2.80099869 0.861000061 0 0 0	247.000000 29.5000000 -2.50699997 0.449000359 0 0 0	247.000000 29.5000000 -2.80000114 0.621000290 0 0 0	247.000000 29.5000000 -2.85000038 0.486999512 0 0 0	247.000000 29.5000000 -2.93000031 0.749000549 0 0 0	247.000000 29.5000000 -3.04800034 0.678998947 0 0 0	247.000000 29.5000000 -3.32799911 0.750000000 0 0 0	247.000000 29.5000000 -3.36899948 0.574001312 0 0 0	247.000000 29.5000000 -3.41200066 0.651000977 0 0 0	247.000000 29.5000000 -3.73000145 0.157999039 0 0 0	247.000000 29.5000000 -3.88899994 -6.00013733E-02 0 0 0	247.000000 29.5000000 -4.19699860 -0.108999252 0 0 0	247.000000 29.5000000 -4.16799927 -0.516999245 0 0 0	247.000000 29.5000000 -4.54799843 -0.734000206 0 0 0	247.000000 29.5000000 -4.45600128 -0.876999855 0 0 0	247.000000 29.5000000 -4.45400047 -0.951000214 0 0 0	247.000000 29.5000000 -4.52000046 -0.942999840 0 0 0	247.000000 29.5000000 -4.28100014 -1.69199944 0 0 0	247.000000 29.5000000 -4.84900093 -1.75899982 0 0 0	247.000000 29.5000000 -5.47999954 -1.87799931 0 0 0	247.000000 29.5000000 -5.99100113 -2.17000008 0 0 0	247.000000 29.5000000 -5.94900131 -2.29899979 0 0 0	247.000000 29.5000000 -5.87000084 -2.13000011 0 0 0	247.000000 29.5000000 -5.36300087 -1.94799995 0 0 0	247.000000 29.5000000 -4.94199944 -1.25500011 0 0 0	247.000000 29.5000000 -5.59099960 -1.98699951 0 0 0	247.000000 29.5000000 -5.52100086 -2.36800003 0 0 0	247.000000 29.5000000 -5.88700104 -3.30199909 0 0 0	247.000000 29.5000000 -6.34300041 -4.02499962 0 0 0	247.000000 29.5000000 -6.07699966 -3.74500084 0 0 0	247.000000 29.5000000 -6.46700001 -4.26899958 0 0 0	247.000000 29.5000000 -6.65500021 -4.05299997 0 0 0	247.000000 29.5000000 -6.87399960 -4.25199986 0 0 0	247.000000 29.5000000 -6.71899986 -3.40399933 0 0 0	247.000000 29.5000000 -6.94300032 -3.55100012 0 0 0	247.000000 29.5000000 -6.97099972 -3.41500044 0 0 0	247.000000 29.5000000 -7.27299976 -3.47100019 0 0 0	247.000000 29.5000000 -7.73199987 -3.46900034 0 0 0	247.000000 29.5000000 -8.02799988 -3.59899950 0 0 0	247.000000 29.5000000 -8.42199993 -4.46399975 0 0 0	247.000000 29.5000000 -9.62100029 -5.37200022 0 0 0
247.500000 29.5000000 -1.54399967 0.967000008 0 0 0	247.500000 29.5000000 -1.35299969 0.805000305 0 0 0	247.500000 29.5000000 -1.24399948 0.630999565 0 0 0	247.500000 29.5000000 -1.21700001 0.813000679 0 0 0	247.500000 29.5000000 -1.01999998 0.305000305 0 0 0	247.500000 29.5000000 -0.736000061 0.491000175 0 0 0	247.500000 29.5000000 -0.780999660 0.305999756 0 0 0	247.500000 29.5000000 -0.834000587 0.432000160 0 0 0	247.500000 29.5000000 -0.989000320 0.361000061 0 0 0	247.500000 29.5000000 -1.10200024 0.329000473 0 0 0	247.500000 29.5000000 -1.33100033 8.69998932E-02 0 0 0	247.500000 29.5000000 -1.66200066 0.184000015 0 0 0	247.500000 29.5000000 -1.78400040 0.177000046 0 0 0	247.500000 29.5000000 -2.19399929 0.288000107 0 0 0	247.500000 29.5000000 -2.15699959 0.303999901 0 0 0	247.500000 29.5000000 -2.58800125 0.221000671 0 0 0	247.500000 29.5000000 -2.61699867 0.116000175 0 0 0	247.500000 29.5000000 -2.79500008 0.236000061 0 0 0	247.500000 29.5000000 -3.11899948 -4.50000763E-02 0 0 0	247.500000 29.5000000 -3.47800064 -3.60002518E-02 0 0 0	247.500000 29.5000000 -3.55900002 8.00037384E-03 0 0 0	247.500000 29.5000000 -3.86600113 -0.131999969 0 0 0	247.500000 29.5000000 -4.14999962 -0.191999912 0 0 0	247.500000 29.5000000 -3.94000053 -0.250000000 0 0 0	247.500000 29.5000000 -3.76999855 -0.278000355 0 0 0	247.500000 29.5000000 -3.64800072 -0.346000195 0 0 0	247.500000 29.5000000 -3.67700005 -0.747000217 0 0 0	247.500000 29.5000000 -3.83400059 -0.783999920 0 0 0	247.500000 29.5000000 -4.68799973 -0.740999699 0 0 0	247.500000 29.5000000 -5.57700157 -0.927999973 0 0 0	247.500000 29.5000000 -5.84600067 -1.30999994 0 0 0	247.500000 29.5000000 -6.08099937 -1.71900034 0 0 0	247.500000 29.5000000 -5.54599953 -2.00099945 0 0 0	247.500000 29.5000000 -5.03299904 -1.62800026 0 0 0	247.500000 29.5000000 -5.88300037 -2.44599915 0 0 0	247.500000 29.5000000 -6.15699959 -2.99600029 0 0 0	247.500000 29.5000000 -6.34600067 -3.71099997 0 0 0	247.500000 29.5000000 -6.56400013 -3.47000027 0 0 0	247.500000 29.5000000 -6.11399984 -3.14799976 0 0 0	247.500000 29.5000000 -6.11900043 -3.29999971 0 0 0	247.500000 29.5000000 -6.35099983 -3.45699978 0 0 0	247.500000 29.5000000 -6.30699968 -3.10400009 0 0 0	247.500000 29.5000000 -6.30799961 -2.84300017 0 0 0	247.500000 29.5000000 -6.41200018 -3.18199992 0 0 0	247.500000 29.5000000 -6.38800049 -3.06599998 0 0 0	247.500000 29.5000000 -6.50600004 -3.05200028 0 0 0	247.500000 29.5000000 -6.80800009 -3.16000009 0 0 0	247.500000 29.5000000 -6.99899960 -3.17899990 0 0 0	247.500000 29.5000000 -7.04500008 -3.18400025 0 0 0	247.500000 29.5000000 -8.50399971 -4.49400043 0 0 0
248.000000 29.5000000 -1.10000038 0.581000328 0 0 0	248.000000 29.5000000 -0.842999458 0.419000149 0 0 0	248.000000 29.5000000 -0.807999611 0.313000202 0 0 0	248.000000 29.5000000 -0.701999664 0.393000126 0 0 0	248.000000 29.5000000 -0.512000084 9.99927521E-04 0 0 0	248.000000 29.5000000 -0.246000290 6.09998703E-02 0 0 0	248.000000 29.5000000 -0.317999840 -4.50000763E-02 0 0 0	248.000000 29.5000000 -0.283999920 -4.29997444E-02 0 0 0	248.000000 29.5000000 -0.476000309 -0.167000294 0 0 0	248.000000 29.5000000 -0.555000305 -0.258000374 0 0 0	248.000000 29.5000000 -0.769999504 -0.335999966 0 0 0	248.000000 29.5000000 -1.06899929 -0.269999981 0 0 0	248.000000 29.5000000 -1.12400055 -0.203000069 0 0 0	248.000000 29.5000000 -0.909000397 -0.385000229 0 0 0	248.000000 29.5000000 -1.17700005 -0.118000031 0 0 0	248.000000 29.5000000 -1.16100025 -0.380000114 0 0 0	248.000000 29.5000000 -1.67100048 -0.262999535 0 0 0	248.000000 29.5000000 -1.88699913 -0.251999855 0 0 0	248.000000 29.5000000 -2.33300018 -0.362999916 0 0 0	248.000000 29.5000000 -2.64500046 -0.194000244 0 0 0	248.000000 29.5000000 -3.11499977 -7.70001411E-02 0 0 0	248.000000 29.5000000 -3.24500084 -7.80000687E-02 0 0 0	248.000000 29.5000000 -3.53599930 -4.79998589E-02 0 0 0	248.000000 29.5000000 -3.40200043 -2.40001678E-02 0 0 0	248.000000 29.5000000 -3.25900078 -5.50003052E-02 0 0 0	248.000000 29.5000000 -3.08600044 -4.90002632E-02 0 0 0	248.000000 29.5000000 -2.98600006 -0.177999973 0 0 0	248.000000 29.5000000 -3.26999950 -0.172999859 0 0 0	248.000000 29.5000000 -3.97999954 6.79998398E-02 0 0 0	248.000000 29.5000000 -4.83699989 0.157999992 0 0 0	248.000000 29.5000000 -4.98400116 -0.111000061 0 0 0	248.000000 29.5000000 -5.21999931 -0.539000034 0 0 0	248.000000 29.5000000 -4.77400017 -1.15000010 0 0 0	248.000000 29.5000000 -4.38399982 -1.57800007 0 0 0	248.000000 29.5000000 -5.26099968 -2.23099947 0 0 0	248.000000 29.5000000 -5.43500042 -2.54500008 0 0 0	248.000000 29.5000000 -5.75399971 -3.28499985 0 0 0	248.000000 29.5000000 -6.22699976 -2.82099986 0 0 0	248.000000 29.5000000 -5.78500032 -2.81999969 0 0 0	248.000000 29.5000000 -5.87699986 -2.80999994 0 0 0	248.000000 29.5000000 -6.03699970 -2.73300028 0 0 0	248.000000 29.5000000 -6.09399986 -2.59800005 0 0 0	248.000000 29.5000000 -6.20200014 -2.50700021 0 0 0	248.000000 29.5000000 -6.08900023 -2.55800009 0 0 0	248.000000 29.5000000 -6.01800013 -2.54500008 0 0 0	248.000000 29.5000000 -6.18599987 -2.65799999 0 0 0	248.000000 29.5000000 -6.40599966 -2.78900003 0 0 0	248.000000 29.5000000 -6.50400019 -2.80399990 0 0 0	248.000000 29.5000000 -6.37500000 -2.67799997 0 0 0	248.000000 29.5000000 -7.38500023 -3.26300001 0 0 0
248.500000 29.5000000 -0.563000202 0.217000008 0 0 0	248.500000 29.5000000 -0.267000198 8.10003281E-02 0 0 0	248.500000 29.5000000 -0.261000156 4.09998894E-02 0 0 0	248.500000 29.5000000 -0.282000065 4.60000038E-02 0 0 0	248.500000 29.5000000 -0.242000103 -5.50000668E-02 0 0 0	248.500000 29.5000000 -0.161999941 -9.20000076E-02 0 0 0	248.500000 29.5000000 -9.39998627E-02 -0.236000061 0 0 0	248.500000 29.5000000 -0.199000359 -0.145999908 0 0 0	248.500000 29.5000000 -0.447999954 -0.176000118 0 0 0	248.500000 29.5000000 -0.651999950 -0.187999964 0 0 0	248.500000 29.5000000 -0.872000694 -0.236000061 0 0 0	248.500000 29.5000000 -0.802999496 -0.332000256 0 0 0	248.500000 29.5000000 -0.871000290 -0.275000095 0 0 0	248.500000 29.5000000 -0.663000107 -0.336999893 0 0 0	248.500000 29.5000000 -0.664999962 -0.270999908 0 0 0	248.500000 29.5000000 -0.947999954 -0.280000210 0 0 0	248.500000 29.5000000 -1.38299942 -0.267999649 0 0 0	248.500000 29.5000000 -1.56499958 -0.270999908 0 0 0	248.500000 29.5000000 -1.93700027 -0.320000172 0 0 0	248.500000 29.5000000 -2.06000137 -0.194000244 0 0 0	248.500000 29.5000000 -2.41099930 -0.110000134 0 0 0	248.500000 29.5000000 -2.54899979 -4.19998169E-02 0 0 0	248.500000 29.5000000 -3.06199837 2.99999714E-02 0 0 0	248.500000 29.5000000 -2.93399906 6.59999847E-02 0 0 0	248.500000 29.5000000 -2.78499889 -1.99999809E-02 0 0 0	248.500000 29.5000000 -2.26000023 -1.59997940E-02 0 0 0	248.500000 29.5000000 -2.19599915 -0.192999840 0 0 0	248.500000 29.5000000 -2.78699970 1.99985504E-03 0 0 0	248.500000 29.5000000 -3.30599976 0.350000143 0 0 0	248.500000 29.5000000 -4.53500080 0.585999966 0 0 0	248.500000 29.5000000 -4.71399879 0.487999916 0 0 0	248.500000 29.5000000 -4.87999916 0.257999897 0 0 0	248.500000 29.5000000 -4.69399929 -0.164999962 0 0 0	248.500000 29.5000000 -3.92399979 -0.750999928 0 0 0	248.500000 29.5000000 -4.54300022 -1.10100031 0 0 0	248.500000 29.5000000 -4.63099957 -1.28300023 0 0 0	248.500000 29.5000000 -4.77600002 -1.68799996 0 0 0	248.500000 29.5000000 -5.16700029 -1.51400018 0 0 0	248.500000 29.5000000 -4.92500019 -1.51699984 0 0 0	248.500000 29.5000000 -4.83599997 -1.49699998 0 0 0	248.500000 29.5000000 -4.97599983 -1.45599985 0 0 0	248.500000 29.5000000 -4.98600006 -1.39899993 0 0 0	248.500000 29.5000000 -5.12399960 -1.41100001 0 0 0	248.500000 29.5000000 -5.17500019 -1.45799994 0 0 0	248.500000 29.5000000 -5.13899994 -1.60399997 0 0 0	248.500000 29.5000000 -5.33599997 -1.69000006 0 0 0	248.500000 29.5000000 -5.57399988 -1.85099995 0 0 0	248.500000 29.5000000 -5.72599983 -1.92900002 0 0 0	248.500000 29.5000000 -5.60799980 -1.93099999 0 0 0	248.500000 29.5000000 -6.43099976 -2.46700001 0 0 0
249.000000 29.5000000 -0.176000118 -2.40001678E-02 0 0 0	249.000000 29.5000000 -0.250999928 -1.99999809E-02 0 0 0	249.000000 29.5000000 -0.124000072 -1.99999809E-02 0 0 0	249.000000 29.5000000 -0.118999958 -0.124000072 0 0 0	249.000000 29.5000000 -0.123999834 -0.138000011 0 0 0	249.000000 29.5000000 -2.40001678E-02 -0.217000127 0 0 0	249.000000 29.5000000 1.69999599E-02 -0.268000007 0 0 0	249.000000 29.5000000 -6.59999847E-02 -0.206999898 0 0 0	249.000000 29.5000000 -0.351999760 -0.181999922 0 0 0	249.000000 29.5000000 -0.667999744 -0.125000000 0 0 0	249.000000 29.5000000 -0.888000488 -0.134000063 0 0 0	249.000000 29.5000000 -0.852999687 -0.207999945 0 0 0	249.000000 29.5000000 -0.782999992 -0.190999985 0 0 0	249.000000 29.5000000 -0.614999771 -0.201000214 0 0 0	249.000000 29.5000000 -0.633000374 -0.171000004 0 0 0	249.000000 29.5000000 -0.914999962 -9.49997902E-02 0 0 0	249.000000 29.5000000 -1.20400047 -0.142000198 0 0 0	249.000000 29.5000000 -1.38599968 -6.29997253E-02 0 0 0	249.000000 29.5000000 -1.74300003 -8.50000381E-02 0 0 0	249.000000 29.5000000 -1.83999920 -3.10001373E-02 0 0 0	249.000000 29.5000000 -2.03800011 -3.39999199E-02 0 0 0	249.000000 29.5000000 -2.18600082 2.99999714E-02 0 0 0	249.000000 29.5000000 -2.50600052 7.29999542E-02 0 0 0	249.000000 29.5000000 -2.26000023 3.29999924E-02 0 0 0	249.000000 29.5000000 -2.09800053 -5.00011444E-03 0 0 0	249.000000 29.5000000 -1.75199986 -6.39998913E-02 0 0 0	249.000000 29.5000000 -1.44299984 -0.194999933 0 0 0	249.000000 29.5000000 -2.25199986 0.128000021 0 0 0	249.000000 29.5000000 -2.68599987 0.430999875 0 0 0	249.000000 29.5000000 -3.86999989 0.736999869 0 0 0	249.000000 29.5000000 -4.07600021 0.694000006 0 0 0	249.000000 29.5000000 -4.77299881 0.643000007 0 0 0	249.000000 29.5000000 -4.52699947 0.420000076 0 0 0	249.000000 29.5000000 -3.87999916 0.213999987 0 0 0	249.000000 29.5000000 -4.35799980 3.00002098E-03 0 0 0	249.000000 29.5000000 -4.41199970 -9.99999046E-03 0 0 0	249.000000 29.5000000 -4.50400066 -0.243000031 0 0 0	249.000000 29.5000000 -4.74300003 -0.290000081 0 0 0	249.000000 29.5000000 -4.41300011 -0.278999925 0 0 0	249.000000 29.5000000 -4.25699997 -0.302000046 0 0 0	249.000000 29.5000000 -4.23600006 -0.344999969 0 0 0	249.000000 29.5000000 -4.05100012 -0.292000026 0 0 0	249.000000 29.5000000 -4.04399967 -0.261999965 0 0 0	249.000000 29.5000000 -4.15100002 -0.332000017 0 0 0	249.000000 29.5000000 -4.03299999 -0.574999988 0 0 0	249.000000 29.5000000 -4.16699982 -0.615000010 0 0 0	249.000000 29.5000000 -4.35700035 -0.741999984 0 0 0	249.000000 29.5000000 -4.48500013 -0.830000043 0 0 0	249.000000 29.5000000 -4.36800003 -0.927999973 0 0 0	249.000000 29.5000000 -4.83699989 -1.26799989 0 0 0
249.500000 29.5000000 -0.207000256 -3.90000343E-02 0 0 0	249.500000 29.5000000 -0.248000145 -8.40001106E-02 0 0 0	249.500000 29.5000000 -7.80000687E-02 -0.113000154 0 0 0	249.500000 29.5000000 -5.59999943E-02 -0.177000046 0 0 0	249.500000 29.5000000 -6.70001507E-02 -0.174000025 0 0 0	249.500000 29.5000000 -3.79998684E-02 -0.254000068 0 0 0	249.500000 29.5000000 2.69999504E-02 -0.261999965 0 0 0	249.500000 29.5000000 -3.20000648E-02 -0.229000092 0 0 0	249.500000 29.5000000 -0.344000340 -0.184999943 0 0 0	249.500000 29.5000000 -0.654999733 -0.151999950 0 0 0	249.500000 29.5000000 -0.861000538 -0.133999825 0 0 0	249.500000 29.5000000 -0.837999344 -0.203999996 0 0 0	249.500000 29.5000000 -0.772000313 -0.179999828 0 0 0	249.500000 29.5000000 -0.651000023 -0.198999882 0 0 0	249.500000 29.5000000 -0.654999733 -0.171000004 0 0 0	249.500000 29.5000000 -0.945000648 -7.39998817E-02 0 0 0	249.500000 29.5000000 -1.21099949 -7.60002136E-02 0 0 0	249.500000 29.5000000 -1.35000038 1.90000534E-02 0 0 0	249.500000 29.5000000 -1.68000126 2.79998779E-02 0 0 0	249.500000 29.5000000 -1.66900063 1.30000114E-02 0 0 0	249.500000 29.5000000 -1.69700050 -0.129000187 0 0 0	249.500000 29.5000000 -1.87399960 -5.59999943E-02 0 0 0	249.500000 29.5000000 -2.11699963 8.99994373E-03 0 0 0	249.500000 29.5000000 -1.81299973 -6.00000620E-02 0 0 0	249.500000 29.5000000 -1.89400005 -8.00001621E-03 0 0 0	249.500000 29.5000000 -1.50200081 -8.30001831E-02 0 0 0	249.500000 29.5000000 -1.35900021 -0.134999990 0 0 0	249.500000 29.5000000 -1.74000072 8.80000591E-02 0 0 0	249.500000 29.5000000 -2.03499985 0.323000014 0 0 0	249.500000 29.5000000 -2.89500046 0.490999997 0 0 0	249.500000 29.5000000 -2.76599979 0.526000023 0 0 0	249.500000 29.5000000 -3.42799950 0.497000009 0 0 0	249.500000 29.5000000 -3.50899982 0.488000005 0 0 0	249.500000 29.5000000 -3.60800076 0.582000017 0 0 0	249.500000 29.5000000 -4.12899971 0.584999919 0 0 0	249.500000 29.5000000 -4.22200012 0.687000036 0 0 0	249.500000 29.5000000 -4.27800035 0.689000070 0 0 0	249.500000 29.5000000 -4.47699976 0.535000026 0 0 0	249.500000 29.5000000 -4.13100004 0.514999986 0 0 0	249.500000 29.5000000 -3.93999958 0.401999980 0 0 0	249.500000 29.5000000 -3.84599996 0.313999981 0 0 0	249.500000 29.5000000 -3.46299982 0.259000003 0 0 0	249.500000 29.5000000 -3.50900030 0.261000007 0 0 0	249.500000 29.5000000 -3.53499985 0.209999993 0 0 0	249.500000 29.5000000 -3.29600000 2.00000405E-03 0 0 0	249.500000 29.5000000 -3.50500011 -1.10000074E-02 0 0 0	249.500000 29.5000000 -3.63299990 -4.99999970E-02 0 0 0	249.500000 29.5000000 -3.68900013 -0.163000017 0 0 0	249.500000 29.5000000 -3.49300027 -0.300999999 0 0 0	249.500000 29.5000000 -3.72599983 -0.505999982 0 0 0
250.000000 29.5000000 -0.197000027 -3.00002098E-03 0 0 0	250.000000 29.5000000 -0.185000420 -6.69999123E-02 0 0 0	250.000000 29.5000000 -3.10001373E-02 -0.118000031 0 0 0	250.000000 29.5000000 -2.20000744E-02 -0.151999950 0 0 0	250.000000 29.5000000 -4.49998379E-02 -0.151999950 0 0 0	250.000000 29.5000000 9.89999771E-02 -0.194000006 0 0 0	250.000000 29.5000000 0.105000019 -0.218999982 0 0 0	250.000000 29.5000000 1.99999809E-02 -0.225000024 0 0 0	250.000000 29.5000000 -0.228999615 -0.179000020 0 0 0	250.000000 29.5000000 -0.545000076 -0.166000128 0 0 0	250.000000 29.5000000 -0.826000214 -0.152999878 0 0 0	250.000000 29.5000000 -0.754999638 -0.219000101 0 0 0	250.000000 29.5000000 -0.734000206 -0.236999989 0 0 0	250.000000 29.5000000 -0.657999992 -0.275000095 0 0 0	250.000000 29.5000000 -0.645000458 -0.202999592 0 0 0	250.000000 29.5000000 -0.949000359 -0.125000000 0 0 0	250.000000 29.5000000 -1.20100021 -0.101999760 0 0 0	250.000000 29.5000000 -1.34399986 -3.39999199E-02 0 0 0	250.000000 29.5000000 -1.57199955 1.19996071E-02 0 0 0	250.000000 29.5000000 -1.49100113 -6.40001297E-02 0 0 0	250.000000 29.5000000 -1.64499950 -0.203000069 0 0 0	250.000000 29.5000000 -1.71399975 -0.231000066 0 0 0	250.000000 29.5000000 -1.90399933 -0.197999954 0 0 0	250.000000 29.5000000 -1.59000015 -0.118000031 0 0 0	250.000000 29.5000000 -1.62200069 -9.30000544E-02 0 0 0	250.000000 29.5000000 -1.35900021 -0.108000040 0 0 0	250.000000 29.5000000 -1.09999990 -0.171000004 0 0 0	250.000000 29.5000000 -1.37799931 -0.111000061 0 0 0	250.000000 29.5000000 -1.51700020 2.90000141E-02 0 0 0	250.000000 29.5000000 -1.94999981 0.192000002 0 0 0	250.000000 29.5000000 -1.84399986 0.157000005 0 0 0	250.000000 29.5000000 -2.51200008 0.131000012 0 0 0	250.000000 29.5000000 -2.61700058 0.362999976 0 0 0	250.000000 29.5000000 -2.90499973 0.448000014 0 0 0	250.000000 29.5000000 -3.44900036 0.642000079 0 0 0	250.000000 29.5000000 -3.66800022 0.872999966 0 0 0	250.000000 29.5000000 -3.62500048 0.934000015 0 0 0	250.000000 29.5000000 -3.72399998 0.725000024 0 0 0	250.000000 29.5000000 -3.51300001 0.782999992 0 0 0	250.000000 29.5000000 -3.38399982 0.657999992 0 0 0	250.000000 29.5000000 -3.16199970 0.580000043 0 0 0	250.000000 29.5000000 -2.87699986 0.483000010 0 0 0	250.000000 29.5000000 -2.62500000 0.491000026 0 0 0	250.000000 29.5000000 -2.78200006 0.432000011 0 0 0	250.000000 29.5000000 -2.58200026 0.278999984 0 0 0	250.000000 29.5000000 -2.77600002 0.280999988 0 0 0	250.000000 29.5000000 -3.02600002 0.266999990 0 0 0	250.000000 29.5000000 -3.00799990 0.107000001 0 0 0	250.000000 29.5000000 -2.96399975 2.79999971E-02 0 0 0	250.000000 29.5000000 -3.09799981 -9.69999954E-02 0 0 0
250.500000 29.5000000 -8.69998932E-02 5.59999943E-02 0 0 0	250.500000 29.5000000 -7.09998608E-02 2.49998569E-02 0 0 0	250.500000 29.5000000 -1.39999390E-02 -4.50000763E-02 0 0 0	250.500000 29.5000000 -6.00004196E-03 -8.50000381E-02 0 0 0	250.500000 29.5000000 1.19998455E-02 -0.102000117 0 0 0	250.500000 29.5000000 9.50000286E-02 -0.128000021 0 0 0	250.500000 29.5000000 0.159999967 -0.153999984 0 0 0	250.500000 29.5000000 4.20000553E-02 -0.167999983 0 0 0	250.500000 29.5000000 -0.211999893 -0.160000086 0 0 0	250.500000 29.5000000 -0.460000038 -0.148000002 0 0 0	250.500000 29.5000000 -0.782000065 -0.133000016 0 0 0	250.500000 29.5000000 -0.774999619 -0.215000153 0 0 0	250.500000 29.5000000 -0.718999863 -0.230000019 0 0 0	250.500000 29.5000000 -0.600999832 -0.248999596 0 0 0	250.500000 29.5000000 -0.661000252 -0.158999920 0 0 0	250.500000 29.5000000 -0.847000122 -8.59999657E-02 0 0 0	250.500000 29.5000000 -1.12100029 -9.40003395E-02 0 0 0	250.500000 29.5000000 -1.27799988 -6.00004196E-03 0 0 0	250.500000 29.5000000 -1.50200081 1.80001259E-02 0 0 0	250.500000 29.5000000 -1.47599983 -0.106999874 0 0 0	250.500000 29.5000000 -1.52499962 -0.174000025 0 0 0	250.500000 29.5000000 -1.63199997 -0.195000052 0 0 0	250.500000 29.5000000 -1.77799988 -0.247999966 0 0 0	250.500000 29.5000000 -1.45200062 -0.157000005 0 0 0	250.500000 29.5000000 -1.48600006 -0.157000065 0 0 0	250.500000 29.5000000 -1.20199966 -0.123000026 0 0 0	250.500000 29.5000000 -0.956000328 -0.210999966 0 0 0	250.500000 29.5000000 -1.19900036 -0.183000028 0 0 0	250.500000 29.5000000 -1.27400017 -0.136999995 0 0 0	250.500000 29.5000000 -1.70499992 -7.00000003E-02 0 0 0	250.500000 29.5000000 -1.49899960 -0.105999999 0 0 0	250.500000 29.5000000 -1.90600014 2.39999890E-02 0 0 0	250.500000 29.5000000 -2.08300018 0.129999995 0 0 0	250.500000 29.5000000 -2.11000061 0.134000003 0 0 0	250.500000 29.5000000 -2.48999977 0.340000033 0 0 0	250.500000 29.5000000 -2.53499937 0.495999992 0 0 0	250.500000 29.5000000 -2.48299980 0.594999969 0 0 0	250.500000 29.5000000 -2.78399992 0.409000009 0 0 0	250.500000 29.5000000 -2.48599958 0.446999997 0 0 0	250.500000 29.5000000 -2.37900019 0.557999969 0 0 0	250.500000 29.5000000 -2.42600012 0.556999981 0 0 0	250.500000 29.5000000 -2.00900006 0.493000001 0 0 0	250.500000 29.5000000 -1.92399991 0.567999959 0 0 0	250.500000 29.5000000 -2.00300002 0.523000002 0 0 0	250.500000 29.5000000 -1.97399998 0.437000006 0 0 0	250.500000 29.5000000 -2.13899994 0.443999976 0 0 0	250.500000 29.5000000 -2.32900000 0.453999996 0 0 0	250.500000 29.5000000 -2.43400002 0.397000015 0 0 0	250.500000 29.5000000 -2.45800018 0.291999996 0 0 0	250.500000 29.5000000 -2.58599997 0.221000016 0 0 0
251.000000 29.5000000 -6.80000782E-02 0.117000103 0 0 0	251.000000 29.5000000 -6.69999123E-02 0.112999916 0 0 0	251.000000 29.5000000 1.60000324E-02 3.99999619E-02 0 0 0	251.000000 29.5000000 2.09999084E-02 -1.10000372E-02 0 0 0	251.000000 29.5000000 3.29999924E-02 -4.40000296E-02 0 0 0	251.000000 29.5000000 0.110000014 -4.60000038E-02 0 0 0	251.000000 29.5000000 0.151999950 -8.20000172E-02 0 0 0	251.000000 29.5000000 5.90000153E-02 -7.59999752E-02 0 0 0	251.000000 29.5000000 -0.142999887 -7.49999285E-02 0 0 0	251.000000 29.5000000 -0.456000328 -8.09999704E-02 0 0 0	251.000000 29.5000000 -0.684999943 -6.90000057E-02 0 0 0	251.000000 29.5000000 -0.666999817 -0.122000217 0 0 0	251.000000 29.5000000 -0.665999889 -0.124000072 0 0 0	251.000000 29.5000000 -0.580999851 -9.80000496E-02 0 0 0	251.000000 29.5000000 -0.647000313 -5.70001602E-02 0 0 0	251.000000 29.5000000 -0.746000290 3.20000648E-02 0 0 0	251.000000 29.5000000 -1.04199982 -6.00004196E-03 0 0 0	251.000000 29.5000000 -1.20800018 6.50000572E-02 0 0 0	251.000000 29.5000000 -1.44200039 6.79998398E-02 0 0 0	251.000000 29.5000000 -1.45699978 5.59999943E-02 0 0 0	251.000000 29.5000000 -1.45700073 -1.99999809E-02 0 0 0	251.000000 29.5000000 -1.57299995 -3.69999409E-02 0 0 0	251.000000 29.5000000 -1.68099976 -8.59999657E-02 0 0 0	251.000000 29.5000000 -1.35399914 -6.40000105E-02 0 0 0	251.000000 29.5000000 -1.40200043 -0.106999993 0 0 0	251.000000 29.5000000 -1.08900023 -6.90000057E-02 0 0 0	251.000000 29.5000000 -0.862000465 -0.152999997 0 0 0	251.000000 29.5000000 -1.08599997 -0.139999986 0 0 0	251.000000 29.5000000 -1.12000036 -8.30000043E-02 0 0 0	251.000000 29.5000000 -1.59300041 -3.29999998E-02 0 0 0	251.000000 29.5000000 -1.33300018 -9.49999988E-02 0 0 0	251.000000 29.5000000 -1.77000046 -6.90000057E-02 0 0 0	251.000000 29.5000000 -1.92400074 -5.79999983E-02 0 0 0	251.000000 29.5000000 -1.82100010 -5.50000072E-02 0 0 0	251.000000 29.5000000 -2.30200005 -2.90000439E-02 0 0 0	251.000000 29.5000000 -1.92700005 0.159000039 0 0 0	251.000000 29.5000000 -2.02799988 0.124000013 0 0 0	251.000000 29.5000000 -2.18000031 0.111999989 0 0 0	251.000000 29.5000000 -1.78900003 0.169000000 0 0 0	251.000000 29.5000000 -1.95200014 0.209999993 0 0 0	251.000000 29.5000000 -1.73000002 0.298999995 0 0 0	251.000000 29.5000000 -1.48399997 0.328000009 0 0 0	251.000000 29.5000000 -1.36400008 0.393000007 0 0 0	251.000000 29.5000000 -1.39499998 0.361000001 0 0 0	251.000000 29.5000000 -1.45600009 0.384999931 0 0 0	251.000000 29.5000000 -1.60299993 0.379999995 0 0 0	251.000000 29.5000000 -1.71700001 0.392000079 0 0 0	251.000000 29.5000000 -1.89599991 0.443999946 0 0 0	251.000000 29.5000000 -2.05100012 0.382000029 0 0 0	251.000000 29.5000000 -2.08199978 0.364000022 0 0 0
251.500000 29.5000000 7.39998817E-02 0.177000046 0 0 0	251.500000 29.5000000 2.19998360E-02 0.173000097 0 0 0	251.500000 29.5000000 9.29999352E-02 0.129999995 0 0 0	251.500000 29.5000000 0.109999895 7.59999752E-02 0 0 0	251.500000 29.5000000 0.114000082 3.00000906E-02 0 0 0	251.500000 29.5000000 0.144999981 1.19999647E-02 0 0 0	251.500000 29.5000000 0.199000001 -4.99999523E-03 0 0 0	251.500000 29.5000000 0.114000082 2.49999762E-02 0 0 0	251.500000 29.5000000 -2.80001163E-02 5.00000715E-02 0 0 0	251.500000 29.5000000 -0.292999744 8.29999447E-02 0 0 0	251.500000 29.5000000 -0.518000126 0.100000024 0 0 0	251.500000 29.5000000 -0.506000042 5.59999943E-02 0 0 0	251.500000 29.5000000 -0.471999645 9.59999561E-02 0 0 0	251.500000 29.5000000 -0.356999874 0.134999990 0 0 0	251.500000 29.5000000 -0.517000198 0.133999825 0 0 0	251.500000 29.5000000 -0.675999641 0.177999973 0 0 0	251.500000 29.5000000 -0.821000099 0.200999737 0 0 0	251.500000 29.5000000 -1.02099991 0.330999851 0 0 0	251.500000 29.5000000 -1.30900002 0.244000435 0 0 0	251.500000 29.5000000 -1.32699966 0.276000023 0 0 0	251.500000 29.5000000 -1.35199928 0.273000002 0 0 0	251.500000 29.5000000 -1.51300049 0.212000012 0 0 0	251.500000 29.5000000 -1.60599995 0.163999975 0 0 0	251.500000 29.5000000 -1.28399944 0.127999961 0 0 0	251.500000 29.5000000 -1.35300064 2.09999681E-02 0 0 0	251.500000 29.5000000 -1.02600002 3.89999151E-02 0 0 0	251.500000 29.5000000 -0.792999744 -5.30000925E-02 0 0 0	251.500000 29.5000000 -1.01700020 -1.59999728E-02 0 0 0	251.500000 29.5000000 -1.05599976 5.69999814E-02 0 0 0	251.500000 29.5000000 -1.57800007 0.138000011 0 0 0	251.500000 29.5000000 -1.20700026 0.107999995 0 0 0	251.500000 29.5000000 -1.72599983 6.80000037E-02 0 0 0	251.500000 29.5000000 -1.81900024 -1.20000243E-02 0 0 0	251.500000 29.5000000 -1.84000015 -4.80000973E-02 0 0 0	251.500000 29.5000000 -2.41799974 -5.40001392E-02 0 0 0	251.500000 29.5000000 -2.02099991 6.09998703E-02 0 0 0	251.500000 29.5000000 -1.69499969 7.20000267E-02 0 0 0	251.500000 29.5000000 -2.04299998 -4.19999361E-02 0 0 0	251.500000 29.5000000 -1.49899983 5.00000119E-02 0 0 0	251.500000 29.5000000 -1.36599994 0.143000007 0 0 0	251.500000 29.5000000 -1.04399991 0.188999996 0 0 0	251.500000 29.5000000 -0.915000081 0.179999992 0 0 0	251.500000 29.5000000 -0.723000050 0.262999952 0 0 0	251.500000 29.5000000 -0.708000064 0.240999997 0 0 0	251.500000 29.5000000 -0.914999962 0.285999954 0 0 0	251.500000 29.5000000 -1.05299997 0.286000013 0 0 0	251.500000 29.5000000 -1.08799994 0.269999981 0 0 0	251.500000 29.5000000 -1.25800014 0.340999961 0 0 0	251.500000 29.5000000 -1.46299994 0.321000040 0 0 0	251.500000 29.5000000 -1.55399990 0.319000065 0 0 0
252.000000 29.5000000 0.202000141 0.243000031 0 0 0	252.000000 29.5000000 0.161000013 0.207999945 0 0 0	252.000000 29.5000000 0.177999973 0.177000046 0 0 0	252.000000 29.5000000 0.178000093 0.141000032 0 0 0	252.000000 29.5000000 0.199000001 9.49999690E-02 0 0 0	252.000000 29.5000000 0.197000027 7.50000477E-02 0 0 0	252.000000 29.5000000 0.212000012 7.40000010E-02 0 0 0	252.000000 29.5000000 0.198999882 0.129000008 0 0 0	252.000000 29.5000000 0.103999853 0.202000022 0 0 0	252.000000 29.5000000 -0.120999813 0.293000042 0 0 0	252.000000 29.5000000 -0.334000111 0.328999996 0 0 0	252.000000 29.5000000 -0.317999840 0.312999964 0 0 0	252.000000 29.5000000 -0.247999668 0.363000154 0 0 0	252.000000 29.5000000 -0.145999908 0.374000072 0 0 0	252.000000 29.5000000 -0.342000008 0.393999815 0 0 0	252.000000 29.5000000 -0.383999825 0.465999842 0 0 0	252.000000 29.5000000 -0.603000641 0.496999741 0 0 0	252.000000 29.5000000 -0.631999969 0.720000029 0 0 0	252.000000 29.5000000 -0.913999557 0.694999933 0 0 0	252.000000 29.5000000 -1.01900005 0.654999971 0 0 0	252.000000 29.5000000 -1.24600029 0.603999853 0 0 0	252.000000 29.5000000 -1.17399979 0.577000022 0 0 0	252.000000 29.5000000 -1.30200005 0.537999988 0 0 0	252.000000 29.5000000 -1.07100010 0.402000010 0 0 0	252.000000 29.5000000 -1.19200039 0.268000007 0 0 0	252.000000 29.5000000 -0.875999928 0.261999965 0 0 0	252.000000 29.5000000 -0.656000137 0.126999974 0 0 0	252.000000 29.5000000 -0.861000061 0.201999962 0 0 0	252.000000 29.5000000 -0.896999836 0.270000011 0 0 0	252.000000 29.5000000 -1.44300032 0.398000002 0 0 0	252.000000 29.5000000 -1.17899990 0.349999994 0 0 0	252.000000 29.5000000 -1.61100006 0.291000009 0 0 0	252.000000 29.5000000 -1.73800039 0.230000019 0 0 0	252.000000 29.5000000 -1.82800007 0.174000025 0 0 0	252.000000 29.5000000 -2.33500004 0.266000032 0 0 0	252.000000 29.5000000 -2.06200027 0.210999966 0 0 0	252.000000 29.5000000 -1.62199998 0.164999962 0 0 0	252.000000 29.5000000 -1.63499999 0.154999971 0 0 0	252.000000 29.5000000 -1.30900002 0.124000072 0 0 0	252.000000 29.5000000 -1.06100011 0.221000016 0 0 0	252.000000 29.5000000 -0.722000122 0.211999983 0 0 0	252.000000 29.5000000 -0.480000019 0.252999991 0 0 0	252.000000 29.5000000 -0.419999957 0.206000030 0 0 0	252.000000 29.5000000 -0.473999977 0.194000006 0 0 0	252.000000 29.5000000 -0.593999982 0.222000003 0 0 0	252.000000 29.5000000 -0.607000053 0.256999999 0 0 0	252.000000 29.5000000 -0.688999951 0.235000014 0 0 0	252.000000 29.5000000 -0.783999979 0.260999978 0 0 0	252.000000 29.5000000 -0.965999961 0.262000024 0 0 0	252.000000 29.5000000 -1.07100010 0.297999978 0 0 0
252.500000 29.5000000 0.311000109 0.256000042 0 0 0	252.500000 29.5000000 0.275000095 0.239000082 0 0 0	252.500000 29.5000000 0.240000010 0.205999970 0 0 0	252.500000 29.5000000 0.250000000 0.167999983 0 0 0	252.500000 29.5000000 0.271999955 0.147000015 0 0 0	252.500000 29.5000000 0.226000071 0.127000004 0 0 0	252.500000 29.5000000 0.259999990 0.107999995 0 0 0	252.500000 29.5000000 0.254000068 0.214000016 0 0 0	252.500000 29.5000000 0.197999954 0.328999966 0 0 0	252.500000 29.5000000 3.20000648E-02 0.470999986 0 0 0	252.500000 29.5000000 -6.90002441E-02 0.509000003 0 0 0	252.500000 29.5000000 -4.99997139E-02 0.519000053 0 0 0	252.500000 29.5000000 -7.10000992E-02 0.587999940 0 0 0	252.500000 29.5000000 2.90002823E-02 0.601999998 0 0 0	252.500000 29.5000000 8.99996758E-02 0.634999990 0 0 0	252.500000 29.5000000 -0.108000278 0.759999990 0 0 0	252.500000 29.5000000 -0.228000641 0.855000019 0 0 0	252.500000 29.5000000 -0.304999352 1.04900002 0 0 0	252.500000 29.5000000 -0.442999840 1.26699996 0 0 0	252.500000 29.5000000 -0.549000740 1.15100002 0 0 0	252.500000 29.5000000 -0.809000015 1.02299988 0 0 0	252.500000 29.5000000 -0.515999794 1.05399990 0 0 0	252.500000 29.5000000 -0.654999733 1.01999998 0 0 0	252.500000 29.5000000 -0.694000244 0.772000015 0 0 0	252.500000 29.5000000 -0.750999928 0.626999974 0 0 0	252.500000 29.5000000 -0.616000175 0.534000039 0 0 0	252.500000 29.5000000 -0.426000118 0.358999968 0 0 0	252.500000 29.5000000 -0.635000229 0.435999990 0 0 0	252.500000 29.5000000 -0.764999866 0.494000018 0 0 0	252.500000 29.5000000 -1.15600014 0.700999975 0 0 0	252.500000 29.5000000 -0.969999790 0.626000047 0 0 0	252.500000 29.5000000 -1.18799973 0.668000042 0 0 0	252.500000 29.5000000 -1.36199999 0.615000010 0 0 0	252.500000 29.5000000 -1.47399998 0.585999966 0 0 0	252.500000 29.5000000 -1.97399974 0.645999908 0 0 0	252.500000 29.5000000 -1.68400002 0.553999901 0 0 0	252.500000 29.5000000 -1.25000000 0.451999903 0 0 0	252.500000 29.5000000 -1.30299997 0.424000025 0 0 0	252.500000 29.5000000 -1.05199981 0.342000008 0 0 0	252.500000 29.5000000 -0.767000079 0.348999977 0 0 0	252.500000 29.5000000 -0.514999986 0.306999981 0 0 0	252.500000 29.5000000 -0.356999993 0.246999994 0 0 0	252.500000 29.5000000 -0.248000026 0.219000012 0 0 0	252.500000 29.5000000 -0.269999981 0.223999992 0 0 0	252.500000 29.5000000 -0.393999964 0.230000004 0 0 0	252.500000 29.5000000 -0.464000016 0.228000000 0 0 0	252.500000 29.5000000 -0.500999928 0.228999987 0 0 0	252.500000 29.5000000 -0.574000001 0.248999998 0 0 0	252.500000 29.5000000 -0.583000004 0.310999990 0 0 0	252.500000 29.5000000 -0.739000022 0.303000003 0 0 0
253.000000 29.5000000 0.393999815 0.251999974 0 0 0	253.000000 29.5000000 0.362999916 0.248999953 0 0 0	253.000000 29.5000000 0.330000043 0.192000031 0 0 0	253.000000 29.5000000 0.301999927 0.174000025 0 0 0	253.000000 29.5000000 0.314000010 0.148999989 0 0 0	253.000000 29.5000000 0.260999918 0.133999974 0 0 0	253.000000 29.5000000 0.253000021 0.129000008 0 0 0	253.000000 29.5000000 0.337999940 0.257999986 0 0 0	253.000000 29.5000000 0.279000044 0.402000010 0 0 0	253.000000 29.5000000 0.220999956 0.561999977 0 0 0	253.000000 29.5000000 0.138000011 0.588000000 0 0 0	253.000000 29.5000000 0.153999805 0.628000021 0 0 0	253.000000 29.5000000 0.253000259 0.680999994 0 0 0	253.000000 29.5000000 0.218999863 0.743999958 0 0 0	253.000000 29.5000000 0.372000217 0.796999931 0 0 0	253.000000 29.5000000 0.275000095 0.973000050 0 0 0	253.000000 29.5000000 0.171999931 1.05999994 0 0 0	253.000000 29.5000000 0.287000656 1.31799984 0 0 0	253.000000 29.5000000 0.111000061 1.60200000 0 0 0	253.000000 29.5000000 -3.69997025E-02 1.50200009 0 0 0	253.000000 29.5000000 -0.119999886 1.40399992 0 0 0	253.000000 29.5000000 -0.229000092 1.38499999 0 0 0	253.000000 29.5000000 -0.354999542 1.29499996 0 0 0	253.000000 29.5000000 -0.433000565 1.08299994 0 0 0	253.000000 29.5000000 -0.394000053 0.941999912 0 0 0	253.000000 29.5000000 -0.400000095 0.721000016 0 0 0	253.000000 29.5000000 -0.288000107 0.557000041 0 0 0	253.000000 29.5000000 -0.283999920 0.662000060 0 0 0	253.000000 29.5000000 -0.543999672 0.722999990 0 0 0	253.000000 29.5000000 -0.485000134 1.04200006 0 0 0	253.000000 29.5000000 -0.955999851 0.796999991 0 0 0	253.000000 29.5000000 -0.897000313 0.926999986 0 0 0	253.000000 29.5000000 -0.884000301 0.864999950 0 0 0	253.000000 29.5000000 -0.836999893 0.875999928 0 0 0	253.000000 29.5000000 -1.40199995 0.998000145 0 0 0	253.000000 29.5000000 -1.22399998 0.820000172 0 0 0	253.000000 29.5000000 -0.854000092 0.737999916 0 0 0	253.000000 29.5000000 -1.05599988 0.577999949 0 0 0	253.000000 29.5000000 -0.654999971 0.533999920 0 0 0	253.000000 29.5000000 -0.534999967 0.440000057 0 0 0	253.000000 29.5000000 -0.349999964 0.360000014 0 0 0	253.000000 29.5000000 -0.162000000 0.266999990 0 0 0	253.000000 29.5000000 -7.99999833E-02 0.225999996 0 0 0	253.000000 29.5000000 -0.110000014 0.222999990 0 0 0	253.000000 29.5000000 -0.164000005 0.237000003 0 0 0	253.000000 29.5000000 -0.166000009 0.266999990 0 0 0	253.000000 29.5000000 -0.215999991 0.255999982 0 0 0	253.000000 29.5000000 -0.264999986 0.284000009 0 0 0	253.000000 29.5000000 -0.316000015 0.345999986 0 0 0	253.000000 29.5000000 -0.356999993 0.351999998 0 0 0
253.500000 29.5000000 0.489000082 0.218000054 0 0 0	253.500000 29.5000000 0.445999861 0.220999956 0 0 0	253.500000 29.5000000 0.393000007 0.164999962 0 0 0	253.500000 29.5000000 0.333999991 0.161000013 0 0 0	253.500000 29.5000000 0.327000022 0.127000004 0 0 0	253.500000 29.5000000 0.254000008 0.130000010 0 0 0	253.500000 29.5000000 0.252000034 0.108999997 0 0 0	253.500000 29.5000000 0.378999949 0.242000014 0 0 0	253.500000 29.5000000 0.501999974 0.359000027 0 0 0	253.500000 29.5000000 0.519999981 0.524999976 0 0 0	253.500000 29.5000000 0.621000051 0.546000004 0 0 0	253.500000 29.5000000 0.621000051 0.582000017 0 0 0	253.500000 29.5000000 0.547000170 0.639000058 0 0 0	253.500000 29.5000000 0.632999897 0.687999964 0 0 0	253.500000 29.5000000 0.810999870 0.759999990 0 0 0	253.500000 29.5000000 0.915999889 0.975999951 0 0 0	253.500000 29.5000000 0.818999767 1.01700008 0 0 0	253.500000 29.5000000 0.802000046 1.27300000 0 0 0	253.500000 29.5000000 0.697000027 1.64800012 0 0 0	253.500000 29.5000000 0.576000214 1.64800000 0 0 0	253.500000 29.5000000 0.465000153 1.61699986 0 0 0	253.500000 29.5000000 0.276000023 1.55200005 0 0 0	253.500000 29.5000000 0.166000366 1.45300007 0 0 0	253.500000 29.5000000 -0.145999908 1.23899996 0 0 0	253.500000 29.5000000 -2.40001678E-02 1.15100002 0 0 0	253.500000 29.5000000 -0.102999687 0.869000018 0 0 0	253.500000 29.5000000 -5.69999218E-02 0.714000106 0 0 0	253.500000 29.5000000 -0.135999918 0.778999925 0 0 0	253.500000 29.5000000 -0.396999836 0.893000007 0 0 0	253.500000 29.5000000 -0.255000114 1.16999996 0 0 0	253.500000 29.5000000 -0.630000114 0.987999976 0 0 0	253.500000 29.5000000 -0.638000011 1.09899998 0 0 0	253.500000 29.5000000 -0.526000023 1.02900004 0 0 0	253.500000 29.5000000 -0.519000053 1.03599989 0 0 0	253.500000 29.5000000 -0.869999886 1.20700002 0 0 0	253.500000 29.5000000 -0.769000053 0.970000029 0 0 0	253.500000 29.5000000 -0.638999939 0.927000165 0 0 0	253.500000 29.5000000 -0.718000054 0.725999951 0 0 0	253.500000 29.5000000 -0.437000036 0.601999998 0 0 0	253.500000 29.5000000 -0.377999961 0.521000087 0 0 0	253.500000 29.5000000 -0.236999989 0.409999967 0 0 0	253.500000 29.5000000 -6.79999888E-02 0.277000010 0 0 0	253.500000 29.5000000 2.40000039E-02 0.211999997 0 0 0	253.500000 29.5000000 0.00000000 0.207000002 0 0 0	253.500000 29.5000000 -1.10000074E-02 0.235000014 0 0 0	253.500000 29.5000000 -4.90000099E-02 0.259999990 0 0 0	253.500000 29.5000000 -4.89999950E-02 0.268000007 0 0 0	253.500000 29.5000000 -5.80000281E-02 0.286000013 0 0 0	253.500000 29.5000000 -0.115000010 0.337000012 0 0 0	253.500000 29.5000000 -0.141999990 0.335000008 0 0 0
254.000000 29.5000000 0.536999941 0.184999943 0 0 0	254.000000 29.5000000 0.441999912 0.183999956 0 0 0	254.000000 29.5000000 0.424000025 0.138000011 0 0 0	254.000000 29.5000000 0.343000054 0.138000011 0 0 0	254.000000 29.5000000 0.313999951 0.107999980 0 0 0	254.000000 29.5000000 0.254999995 0.104999997 0 0 0	254.000000 29.5000000 0.227000028 9.30000022E-02 0 0 0	254.000000 29.5000000 0.458000004 0.186999992 0 0 0	254.000000 29.5000000 0.560000002 0.292999983 0 0 0	254.000000 29.5000000 0.731999993 0.425000012 0 0 0	254.000000 29.5000000 0.760999918 0.416000009 0 0 0	254.000000 29.5000000 0.749000072 0.441999972 0 0 0	254.000000 29.5000000 0.822000027 0.505999982 0 0 0	254.000000 29.5000000 0.931999922 0.541999996 0 0 0	254.000000 29.5000000 0.973999977 0.626999974 0 0 0	254.000000 29.5000000 1.02299976 0.817999959 0 0 0	254.000000 29.5000000 1.25799990 0.838999987 0 0 0	254.000000 29.5000000 1.15799999 1.06400001 0 0 0	254.000000 29.5000000 1.46099997 1.43600011 0 0 0	254.000000 29.5000000 1.42700005 1.48000002 0 0 0	254.000000 29.5000000 1.37100029 1.53400004 0 0 0	254.000000 29.5000000 1.26200008 1.51699996 0 0 0	254.000000 29.5000000 0.902999878 1.39199996 0 0 0	254.000000 29.5000000 0.464000225 1.19900000 0 0 0	254.000000 29.5000000 0.355000019 1.15300000 0 0 0	254.000000 29.5000000 0.209000111 0.909999967 0 0 0	254.000000 29.5000000 0.149999857 0.742999971 0 0 0	254.000000 29.5000000 0.340000153 0.885999978 0 0 0	254.000000 29.5000000 -8.59999657E-02 0.954999983 0 0 0	254.000000 29.5000000 2.69999504E-02 1.17400002 0 0 0	254.000000 29.5000000 -0.271000147 1.06400001 0 0 0	254.000000 29.5000000 -0.292000055 1.18799996 0 0 0	254.000000 29.5000000 -0.208000183 1.16399992 0 0 0	254.000000 29.5000000 -0.201000214 1.19599986 0 0 0	254.000000 29.5000000 -0.195000052 1.25699997 0 0 0	254.000000 29.5000000 -0.269999981 1.03600001 0 0 0	254.000000 29.5000000 -0.356000066 0.992999911 0 0 0	254.000000 29.5000000 -0.297999978 0.815999985 0 0 0	254.000000 29.5000000 -0.156000018 0.634000003 0 0 0	254.000000 29.5000000 -0.189999998 0.569000006 0 0 0	254.000000 29.5000000 -0.108999968 0.447999984 0 0 0	254.000000 29.5000000 4.00000811E-03 0.277999997 0 0 0	254.000000 29.5000000 7.19999969E-02 0.201000005 0 0 0	254.000000 29.5000000 6.29999936E-02 0.193000004 0 0 0	254.000000 29.5000000 5.20000011E-02 0.219999999 0 0 0	254.000000 29.5000000 4.39999923E-02 0.238000005 0 0 0	254.000000 29.5000000 5.09999916E-02 0.247999996 0 0 0	254.000000 29.5000000 4.09999937E-02 0.263000011 0 0 0	254.000000 29.5000000 2.69999951E-02 0.303000003 0 0 0	254.000000 29.5000000 8.99998844E-03 0.296999991 0 0 0
254.500000 29.5000000 0.552000046 0.175000012 0 0 0	254.500000 29.5000000 0.447000027 0.158999979 0 0 0	254.500000 29.5000000 0.434000015 0.134000003 0 0 0	254.500000 29.5000000 0.340999961 0.118000001 0 0 0	254.500000 29.5000000 0.297999978 9.70000029E-02 0 0 0	254.500000 29.5000000 0.249000013 8.60000029E-02 0 0 0	254.500000 29.5000000 0.229000032 6.19999990E-02 0 0 0	254.500000 29.5000000 0.452000022 0.147000000 0 0 0	254.500000 29.5000000 0.648000002 0.234999999 0 0 0	254.500000 29.5000000 0.723000050 0.326000005 0 0 0	254.500000 29.5000000 0.808999956 0.335999966 0 0 0	254.500000 29.5000000 0.899999857 0.346000016 0 0 0	254.500000 29.5000000 0.946000099 0.367000014 0 0 0	254.500000 29.5000000 1.08699989 0.391000003 0 0 0	254.500000 29.5000000 1.16599989 0.446000010 0 0 0	254.500000 29.5000000 1.31299973 0.585999966 0 0 0	254.500000 29.5000000 1.46799994 0.599999964 0 0 0	254.500000 29.5000000 1.56300020 0.816000044 0 0 0	254.500000 29.5000000 1.81700015 1.06999993 0 0 0	254.500000 29.5000000 1.82299995 1.12800002 0 0 0	254.500000 29.5000000 1.77799988 1.20000005 0 0 0	254.500000 29.5000000 1.75000000 1.23000002 0 0 0	254.500000 29.5000000 1.51100016 1.18700004 0 0 0	254.500000 29.5000000 0.979999781 1.01999998 0 0 0	254.500000 29.5000000 0.904999971 1.03999996 0 0 0	254.500000 29.5000000 0.672999859 0.846999943 0 0 0	254.500000 29.5000000 0.522999883 0.662000000 0 0 0	254.500000 29.5000000 0.618999958 0.833000004 0 0 0	254.500000 29.5000000 0.455000162 0.921000004 0 0 0	254.500000 29.5000000 0.583000183 1.08899999 0 0 0	254.500000 29.5000000 0.368000031 1.03299999 0 0 0	254.500000 29.5000000 0.379000187 1.12699997 0 0 0	254.500000 29.5000000 0.432999969 1.09899998 0 0 0	254.500000 29.5000000 0.437999964 1.13900006 0 0 0	254.500000 29.5000000 0.413000047 1.12000000 0 0 0	254.500000 29.5000000 0.238000035 0.942999959 0 0 0	254.500000 29.5000000 0.206000030 0.875999987 0 0 0	254.500000 29.5000000 0.152999997 0.731000066 0 0 0	254.500000 29.5000000 0.119000018 0.614999950 0 0 0	254.500000 29.5000000 0.167999983 0.504999995 0 0 0	254.500000 29.5000000 0.144999996 0.419000030 0 0 0	254.500000 29.5000000 0.143999994 0.268999994 0 0 0	254.500000 29.5000000 0.114000008 0.187999994 0 0 0	254.500000 29.5000000 0.104000002 0.174999997 0 0 0	254.500000 29.5000000 0.111000001 0.200000003 0 0 0	254.500000 29.5000000 0.107000001 0.208999991 0 0 0	254.500000 29.5000000 0.114999995 0.222000003 0 0 0	254.500000 29.5000000 0.107000001 0.226999998 0 0 0	254.500000 29.5000000 0.125000000 0.250000000 0 0 0	254.500000 29.5000000 0.114999995 0.240000010 0 0 0
255.000000 29.5000000 0.541000009 0.178999960 0 0 0	255.000000 29.5000000 0.419999957 0.148000002 0 0 0	255.000000 29.5000000 0.427000046 0.129000008 0 0 0	255.000000 29.5000000 0.314999938 0.113000005 0 0 0	255.000000 29.5000000 0.274000049 9.00000185E-02 0 0 0	255.000000 29.5000000 0.236999989 7.20000044E-02 0 0 0	255.000000 29.5000000 0.229000002 4.29999977E-02 0 0 0	255.000000 29.5000000 0.427000016 0.112000003 0 0 0	255.000000 29.5000000 0.583000064 0.179000005 0 0 0	255.000000 29.5000000 0.657999992 0.245999992 0 0 0	255.000000 29.5000000 0.702000022 0.267000020 0 0 0	255.000000 29.5000000 0.841000080 0.273000002 0 0 0	255.000000 29.5000000 0.937999845 0.254999995 0 0 0	255.000000 29.5000000 1.11500001 0.296000004 0 0 0	255.000000 29.5000000 1.23200011 0.300999999 0 0 0	255.000000 29.5000000 1.39499998 0.423000008 0 0 0	255.000000 29.5000000 1.66699982 0.439000010 0 0 0	255.000000 29.5000000 1.75799990 0.610000014 0 0 0	255.000000 29.5000000 1.97799993 0.772000015 0 0 0	255.000000 29.5000000 2.03400016 0.814999998 0 0 0	255.000000 29.5000000 2.02400017 0.878999949 0 0 0	255.000000 29.5000000 2.02699995 0.927000046 0 0 0	255.000000 29.5000000 1.88499999 0.937999964 0 0 0	255.000000 29.5000000 1.28600001 0.807999969 0 0 0	255.000000 29.5000000 1.21799994 0.837000012 0 0 0	255.000000 29.5000000 0.942000151 0.703999996 0 0 0	255.000000 29.5000000 0.753000021 0.522000015 0 0 0	255.000000 29.5000000 0.898000002 0.667999983 0 0 0	255.000000 29.5000000 0.787999988 0.738999963 0 0 0	255.000000 29.5000000 0.922000051 0.816999972 0 0 0	255.000000 29.5000000 0.789999962 0.803000033 0 0 0	255.000000 29.5000000 0.965000033 0.854000032 0 0 0	255.000000 29.5000000 0.896000028 0.802999973 0 0 0	255.000000 29.5000000 0.922999978 0.822999954 0 0 0	255.000000 29.5000000 0.856999993 0.786999941 0 0 0	255.000000 29.5000000 0.717999995 0.633000016 0 0 0	255.000000 29.5000000 0.623999953 0.615000010 0 0 0	255.000000 29.5000000 0.497999996 0.503000021 0 0 0	255.000000 29.5000000 0.381000012 0.442000002 0 0 0	255.000000 29.5000000 0.372999996 0.391000032 0 0 0	255.000000 29.5000000 0.333000004 0.333999991 0 0 0	255.000000 29.5000000 0.250000000 0.238999993 0 0 0	255.000000 29.5000000 0.169000000 0.182000011 0 0 0	255.000000 29.5000000 0.162000000 0.162000000 0 0 0	255.000000 29.5000000 0.169000000 0.178999990 0 0 0	255.000000 29.5000000 0.160999998 0.178000003 0 0 0	255.000000 29.5000000 0.168000013 0.185000002 0 0 0	255.000000 29.5000000 0.158999994 0.180999994 0 0 0	255.000000 29.5000000 0.171000004 0.184000000 0 0 0	255.000000 29.5000000 0.159999996 0.173999995 0 0 0
255.500000 29.5000000 0.499000072 0.179000020 0 0 0	255.500000 29.5000000 0.386000037 0.140000015 0 0 0	255.500000 29.5000000 0.379000068 0.127999991 0 0 0	255.500000 29.5000000 0.271000028 0.111000001 0 0 0	255.500000 29.5000000 0.253999949 8.10000002E-02 0 0 0	255.500000 29.5000000 0.218000025 5.80000021E-02 0 0 0	255.500000 29.5000000 0.224999994 2.40000039E-02 0 0 0	255.500000 29.5000000 0.385000020 7.99999982E-02 0 0 0	255.500000 29.5000000 0.515000045 0.120000005 0 0 0	255.500000 29.5000000 0.574000001 0.155999988 0 0 0	255.500000 29.5000000 0.565999985 0.167999998 0 0 0	255.500000 29.5000000 0.687000036 0.215000004 0 0 0	255.500000 29.5000000 0.820999980 0.210999995 0 0 0	255.500000 29.5000000 0.991999984 0.258000016 0 0 0	255.500000 29.5000000 1.12700009 0.256000012 0 0 0	255.500000 29.5000000 1.25000000 0.356000006 0 0 0	255.500000 29.5000000 1.46999991 0.374000013 0 0 0	255.500000 29.5000000 1.56499994 0.513999999 0 0 0	255.500000 29.5000000 1.77000010 0.618999958 0 0 0	255.500000 29.5000000 1.82700002 0.641999960 0 0 0	255.500000 29.5000000 1.80100012 0.672999978 0 0 0	255.500000 29.5000000 1.76699996 0.715999961 0 0 0	255.500000 29.5000000 1.69300008 0.754000008 0 0 0	255.500000 29.5000000 1.15100002 0.608999968 0 0 0	255.500000 29.5000000 1.07100010 0.631999969 0 0 0	255.500000 29.5000000 0.838999987 0.523999989 0 0 0	255.500000 29.5000000 0.685999990 0.384000003 0 0 0	255.500000 29.5000000 0.786999941 0.467000008 0 0 0	255.500000 29.5000000 0.776000023 0.516999960 0 0 0	255.500000 29.5000000 0.808000028 0.542999983 0 0 0	255.500000 29.5000000 0.801999986 0.560999990 0 0 0	255.500000 29.5000000 0.908999979 0.541999996 0 0 0	255.500000 29.5000000 0.779000044 0.491999984 0 0 0	255.500000 29.5000000 0.791000009 0.469000012 0 0 0	255.500000 29.5000000 0.708000004 0.451999992 0 0 0	255.500000 29.5000000 0.620999992 0.342000008 0 0 0	255.500000 29.5000000 0.555000007 0.365999997 0 0 0	255.500000 29.5000000 0.465000004 0.306999981 0 0 0	255.500000 29.5000000 0.391000003 0.268999994 0 0 0	255.500000 29.5000000 0.358999997 0.270000011 0 0 0	255.500000 29.5000000 0.335999995 0.241000012 0 0 0	255.500000 29.5000000 0.266000003 0.199000001 0 0 0	255.500000 29.5000000 0.200000003 0.177000001 0 0 0	255.500000 29.5000000 0.189000010 0.157999992 0 0 0	255.500000 29.5000000 0.187999994 0.166999996 0 0 0	255.500000 29.5000000 0.170000002 0.149000004 0 0 0	255.500000 29.5000000 0.175999999 0.147000000 0 0 0	255.500000 29.5000000 0.175000012 0.141000003 0 0 0	255.500000 29.5000000 0.184000000 0.131999999 0 0 0	255.500000 29.5000000 0.177999988 0.128000006 0 0 0
256.000000 29.5000000 0.449000001 0.144999996 0 0 0	256.000000 29.5000000 0.349999905 0.111999996 0 0 0	256.000000 29.5000000 0.340000033 0.108000003 0 0 0	256.000000 29.5000000 0.237000048 8.90000015E-02 0 0 0	256.000000 29.5000000 0.226000011 6.49999976E-02 0 0 0	256.000000 29.5000000 0.185000002 4.80000004E-02 0 0 0	256.000000 29.5000000 0.203999981 2.09999979E-02 0 0 0	256.000000 29.5000000 0.346000016 4.60000038E-02 0 0 0	256.000000 29.5000000 0.430000007 7.50000030E-02 0 0 0	256.000000 29.5000000 0.473000020 8.40000063E-02 0 0 0	256.000000 29.5000000 0.487999976 7.50000030E-02 0 0 0	256.000000 29.5000000 0.579000056 0.134000003 0 0 0	256.000000 29.5000000 0.680000067 0.149000004 0 0 0	256.000000 29.5000000 0.824000001 0.189999998 0 0 0	256.000000 29.5000000 0.951999903 0.218999982 0 0 0	256.000000 29.5000000 1.06900012 0.268999994 0 0 0	256.000000 29.5000000 1.17899990 0.255999982 0 0 0	256.000000 29.5000000 1.35100007 0.400999993 0 0 0	256.000000 29.5000000 1.42200005 0.440999985 0 0 0	256.000000 29.5000000 1.48899984 0.472000003 0 0 0	256.000000 29.5000000 1.44000006 0.472000003 0 0 0	256.000000 29.5000000 1.32599986 0.488000005 0 0 0	256.000000 29.5000000 1.30100000 0.536000013 0 0 0	256.000000 29.5000000 0.915999889 0.435000002 0 0 0	256.000000 29.5000000 0.782000005 0.440999985 0 0 0	256.000000 29.5000000 0.675999999 0.366999984 0 0 0	256.000000 29.5000000 0.542999983 0.263000011 0 0 0	256.000000 29.5000000 0.578999996 0.289000005 0 0 0	256.000000 29.5000000 0.606999993 0.324000001 0 0 0	256.000000 29.5000000 0.633000016 0.330000013 0 0 0	256.000000 29.5000000 0.628000021 0.347999990 0 0 0	256.000000 29.5000000 0.644999981 0.314999998 0 0 0	256.000000 29.5000000 0.633000016 0.279000014 0 0 0	256.000000 29.5000000 0.560000002 0.253000021 0 0 0	256.000000 29.5000000 0.483000010 0.231000006 0 0 0	256.000000 29.5000000 0.453999996 0.192999989 0 0 0	256.000000 29.5000000 0.406000018 0.210999995 0 0 0	256.000000 29.5000000 0.381000012 0.188000008 0 0 0	256.000000 29.5000000 0.324000001 0.172999993 0 0 0	256.000000 29.5000000 0.307999998 0.181999996 0 0 0	256.000000 29.5000000 0.296999991 0.173000008 0 0 0	256.000000 29.5000000 0.252999991 0.168000013 0 0 0	256.000000 29.5000000 0.208000004 0.164999992 0 0 0	256.000000 29.5000000 0.188999996 0.148000002 0 0 0	256.000000 29.5000000 0.186000004 0.142000005 0 0 0	256.000000 29.5000000 0.164999992 0.127000004 0 0 0	256.000000 29.5000000 0.171000004 0.121000007 0 0 0	256.000000 29.5000000 0.169000000 0.109999999 0 0 0	256.000000 29.5000000 0.173999995 9.99999940E-02 0 0 0	256.000000 29.5000000 0.171999991 0.100000001 0 0 0
256.500000 29.5000000 0.376999974 0.122000009 0 0 0	256.500000 29.5000000 0.272000074 9.80000049E-02 0 0 0	256.500000 29.5000000 0.282999992 9.00000185E-02 0 0 0	256.500000 29.5000000 0.189000010 6.39999956E-02 0 0 0	256.500000 29.5000000 0.182999969 4.70000058E-02 0 0 0	256.500000 29.5000000 0.158999979 3.30000073E-02 0 0 0	256.500000 29.5000000 0.184000000 1.09999925E-02 0 0 0	256.500000 29.5000000 0.291000009 1.90000087E-02 0 0 0	256.500000 29.5000000 0.369000018 3.59999985E-02 0 0 0	256.500000 29.5000000 0.394000024 3.10000032E-02 0 0 0	256.500000 29.5000000 0.401999980 1.80000067E-02 0 0 0	256.500000 29.5000000 0.446000010 7.99999982E-02 0 0 0	256.500000 29.5000000 0.505999923 0.112999991 0 0 0	256.500000 29.5000000 0.636999965 0.149000019 0 0 0	256.500000 29.5000000 0.703999996 0.193000019 0 0 0	256.500000 29.5000000 0.790999949 0.211000010 0 0 0	256.500000 29.5000000 0.972999990 0.206999987 0 0 0	256.500000 29.5000000 0.996999979 0.305000007 0 0 0	256.500000 29.5000000 1.07900000 0.314999998 0 0 0	256.500000 29.5000000 1.05800009 0.345999986 0 0 0	256.500000 29.5000000 1.00000000 0.324000001 0 0 0	256.500000 29.5000000 0.948000014 0.337000012 0 0 0	256.500000 29.5000000 0.960999966 0.384000003 0 0 0	256.500000 29.5000000 0.622999907 0.303999990 0 0 0	256.500000 29.5000000 0.597999990 0.282000005 0 0 0	256.500000 29.5000000 0.489999980 0.244000003 0 0 0	256.500000 29.5000000 0.426999986 0.156999990 0 0 0	256.500000 29.5000000 0.411999971 0.169000000 0 0 0	256.500000 29.5000000 0.467999995 0.184000000 0 0 0	256.500000 29.5000000 0.474000037 0.193000004 0 0 0	256.500000 29.5000000 0.476000011 0.204000011 0 0 0	256.500000 29.5000000 0.461000025 0.187999994 0 0 0	256.500000 29.5000000 0.426999986 0.166000009 0 0 0	256.500000 29.5000000 0.386000007 0.147000000 0 0 0	256.500000 29.5000000 0.327000022 0.138000011 0 0 0	256.500000 29.5000000 0.319000006 0.122000001 0 0 0	256.500000 29.5000000 0.280000001 0.133000001 0 0 0	256.500000 29.5000000 0.299000025 0.130999997 0 0 0	256.500000 29.5000000 0.259999990 0.128999993 0 0 0	256.500000 29.5000000 0.248999998 0.136999995 0 0 0	256.500000 29.5000000 0.252999991 0.135999992 0 0 0	256.500000 29.5000000 0.238000005 0.144999996 0 0 0	256.500000 29.5000000 0.204999998 0.156000003 0 0 0	256.500000 29.5000000 0.178999990 0.133000001 0 0 0	256.500000 29.5000000 0.169000000 0.115000002 0 0 0	256.500000 29.5000000 0.150000006 0.103999995 0 0 0	256.500000 29.5000000 0.152999997 9.69999954E-02 0 0 0	256.500000 29.5000000 0.152999997 7.99999982E-02 0 0 0	256.500000 29.5000000 0.157000005 7.49999881E-02 0 0 0	256.500000 29.5000000 0.159999996 8.00000057E-02 0 0 0
257.000000 29.5000000 0.274999976 0.130999982 0 0 0	257.000000 29.5000000 0.202999949 9.50000286E-02 0 0 0	257.000000 29.5000000 0.208999991 9.20000076E-02 0 0 0	257.000000 29.5000000 0.128000021 4.19999957E-02 0 0 0	257.000000 29.5000000 0.125000000 4.09999788E-02 0 0 0	257.000000 29.5000000 0.118999988 3.29999924E-02 0 0 0	257.000000 29.5000000 0.144000009 1.89999938E-02 0 0 0	257.000000 29.5000000 0.214000016 2.69999951E-02 0 0 0	257.000000 29.5000000 0.268999994 3.99999917E-02 0 0 0	257.000000 29.5000000 0.286000013 3.50000113E-02 0 0 0	257.000000 29.5000000 0.286000013 2.60000005E-02 0 0 0	257.000000 29.5000000 0.318999976 7.09999949E-02 0 0 0	257.000000 29.5000000 0.333999991 0.122000009 0 0 0	257.000000 29.5000000 0.388999999 0.163000003 0 0 0	257.000000 29.5000000 0.437000036 0.193000004 0 0 0	257.000000 29.5000000 0.484000027 0.191000015 0 0 0	257.000000 29.5000000 0.555999994 0.236000001 0 0 0	257.000000 29.5000000 0.620999932 0.282999992 0 0 0	257.000000 29.5000000 0.700000048 0.291000009 0 0 0	257.000000 29.5000000 0.667999923 0.298000008 0 0 0	257.000000 29.5000000 0.600000024 0.282999992 0 0 0	257.000000 29.5000000 0.563000023 0.280999988 0 0 0	257.000000 29.5000000 0.647000074 0.317999989 0 0 0	257.000000 29.5000000 0.425999939 0.231999993 0 0 0	257.000000 29.5000000 0.399000049 0.210999995 0 0 0	257.000000 29.5000000 0.364000022 0.157999992 0 0 0	257.000000 29.5000000 0.319000006 0.108999997 0 0 0	257.000000 29.5000000 0.277000010 0.115000002 0 0 0	257.000000 29.5000000 0.310999990 0.118999995 0 0 0	257.000000 29.5000000 0.316999972 0.133999988 0 0 0	257.000000 29.5000000 0.318000019 0.137999997 0 0 0	257.000000 29.5000000 0.314999998 0.130000010 0 0 0	257.000000 29.5000000 0.265999973 0.122999996 0 0 0	257.000000 29.5000000 0.241000012 0.107999995 0 0 0	257.000000 29.5000000 0.207000017 9.20000002E-02 0 0 0	257.000000 29.5000000 0.211000010 9.49999988E-02 0 0 0	257.000000 29.5000000 0.183999985 9.49999988E-02 0 0 0	257.000000 29.5000000 0.207000002 0.101999998 0 0 0	257.000000 29.5000000 0.180999994 0.106999993 0 0 0	257.000000 29.5000000 0.175999999 0.109999999 0 0 0	257.000000 29.5000000 0.185000002 0.118999995 0 0 0	257.000000 29.5000000 0.187000006 0.134000003 0 0 0	257.000000 29.5000000 0.149000004 0.133000001 0 0 0	257.000000 29.5000000 0.137999997 0.118000001 0 0 0	257.000000 29.5000000 0.131999999 9.79999974E-02 0 0 0	257.000000 29.5000000 0.116999999 8.39999989E-02 0 0 0	257.000000 29.5000000 0.124000005 7.09999949E-02 0 0 0	257.000000 29.5000000 0.125000000 5.30000031E-02 0 0 0	257.000000 29.5000000 0.127000004 4.39999998E-02 0 0 0	257.000000 29.5000000 0.128000006 5.49999997E-02 0 0 0
257.500000 29.5000000 0.142000079 9.50000286E-02 0 0 0	257.500000 29.5000000 0.104999900 6.59999847E-02 0 0 0	257.500000 29.5000000 0.107999921 6.59999847E-02 0 0 0	257.500000 29.5000000 7.89999962E-02 3.49999666E-02 0 0 0	257.500000 29.5000000 6.29999638E-02 3.29999924E-02 0 0 0	257.500000 29.5000000 6.99999928E-02 3.40000093E-02 0 0 0	257.500000 29.5000000 8.20000023E-02 3.30000222E-02 0 0 0	257.500000 29.5000000 0.126000002 4.19999957E-02 0 0 0	257.500000 29.5000000 0.151999995 4.79999930E-02 0 0 0	257.500000 29.5000000 0.152999997 5.09999990E-02 0 0 0	257.500000 29.5000000 0.150000006 5.09999916E-02 0 0 0	257.500000 29.5000000 0.164999992 6.29999936E-02 0 0 0	257.500000 29.5000000 0.146000028 9.79999974E-02 0 0 0	257.500000 29.5000000 0.166999996 0.116999999 0 0 0	257.500000 29.5000000 0.203999996 0.119999990 0 0 0	257.500000 29.5000000 0.208000064 0.126000002 0 0 0	257.500000 29.5000000 0.242999971 0.172999993 0 0 0	257.500000 29.5000000 0.247000039 0.166000009 0 0 0	257.500000 29.5000000 0.302000016 0.193000004 0 0 0	257.500000 29.5000000 0.260999978 0.173000008 0 0 0	257.500000 29.5000000 0.241999984 0.173000008 0 0 0	257.500000 29.5000000 0.227999985 0.158000007 0 0 0	257.500000 29.5000000 0.243999958 0.162000000 0 0 0	257.500000 29.5000000 0.191999912 0.120000005 0 0 0	257.500000 29.5000000 0.172999978 0.119999997 0 0 0	257.500000 29.5000000 0.184000015 0.100999996 0 0 0	257.500000 29.5000000 0.161000013 8.99999961E-02 0 0 0	257.500000 29.5000000 0.136000007 8.60000029E-02 0 0 0	257.500000 29.5000000 0.141999990 7.29999989E-02 0 0 0	257.500000 29.5000000 0.143999994 8.20000023E-02 0 0 0	257.500000 29.5000000 0.143000007 8.49999934E-02 0 0 0	257.500000 29.5000000 0.143999994 8.49999934E-02 0 0 0	257.500000 29.5000000 0.115999997 7.40000010E-02 0 0 0	257.500000 29.5000000 0.114999995 7.00000003E-02 0 0 0	257.500000 29.5000000 9.80000049E-02 5.90000004E-02 0 0 0	257.500000 29.5000000 9.30000097E-02 6.20000027E-02 0 0 0	257.500000 29.5000000 8.69999975E-02 6.30000010E-02 0 0 0	257.500000 29.5000000 9.29999948E-02 6.79999962E-02 0 0 0	257.500000 29.5000000 8.59999955E-02 7.00000077E-02 0 0 0	257.500000 29.5000000 8.39999989E-02 7.09999949E-02 0 0 0	257.500000 29.5000000 9.30000022E-02 8.59999955E-02 0 0 0	257.500000 29.5000000 9.10000056E-02 9.70000029E-02 0 0 0	257.500000 29.5000000 8.20000023E-02 8.99999961E-02 0 0 0	257.500000 29.5000000 6.49999976E-02 8.20000023E-02 0 0 0	257.500000 29.5000000 6.40000030E-02 6.89999983E-02 0 0 0	257.500000 29.5000000 5.99999987E-02 5.30000031E-02 0 0 0	257.500000 29.5000000 7.19999969E-02 4.19999957E-02 0 0 0	257.500000 29.5000000 7.49999955E-02 3.20000052E-02 0 0 0	257.500000 29.5000000 7.69999996E-02 3.20000052E-02 0 0 0	257.500000 29.5000000 7.59999976E-02 4.50000018E-02 0 0 0
258.000000 29.5000000 0.00000000 0.00000000 0 0 0	258.000000 29.5000000 0.00000000 0.00000000 0 0 0	258.000000 29.5000000 0.00000000 0.00000000 0 0 0	258.000000 29.5000000 0.00000000 0.00000000 0 0 0	258.000000 29.5000000 0.00000000 0.00000000 0 0 0	258.000000 29.5000000 0.00000000 0.00000000 0 0 0	258.000000 29.5000000 0.00000000 0.00000000 0 0 0	258.000000 29.5000000 0.00000000 0.00000000 0 0 0	258.000000 29.5000000 0.00000000 0.00000000 0 0 0	258.000000 29.5000000 0.00000000 0.00000000 0 0 0	258.000000 29.5000000 0.00000000 0.00000000 0 0 0	258.000000 29.5000000 0.00000000 0.00000000 0 0 0	258.000000 29.5000000 0.00000000 0.00000000 0 0 0	258.000000 29.5000000 0.00000000 0.00000000 0 0 0	258.000000 29.5000000 0.00000000 0.00000000 0 0 0	258.000000 29.5000000 0.00000000 0.00000000 0 0 0	258.000000 29.5000000 0.00000000 0.00000000 0 0 0	258.000000 29.5000000 0.00000000 0.00000000 0 0 0	258.000000 29.5000000 0.00000000 0.00000000 0 0 0	258.000000 29.5000000 0.00000000 0.00000000 0 0 0	258.000000 29.5000000 0.00000000 0.00000000 0 0 0	258.000000 29.5000000 0.00000000 0.00000000 0 0 0	258.000000 29.5000000 0.00000000 0.00000000 0 0 0	258.000000 29.5000000 0.00000000 0.00000000 0 0 0	258.000000 29.5000000 0.00000000 0.00000000 0 0 0	258.000000 29.5000000 0.00000000 0.00000000 0 0 0	258.000000 29.5000000 0.00000000 0.00000000 0 0 0	258.000000 29.5000000 0.00000000 0.00000000 0 0 0	258.000000 29.5000000 0.00000000 0.00000000 0 0 0	258.000000 29.5000000 0.00000000 0.00000000 0 0 0	258.000000 29.5000000 0.00000000 0.00000000 0 0 0	258.000000 29.5000000 0.00000000 0.00000000 0 0 0	258.000000 29.5000000 0.00000000 0.00000000 0 0 0	258.000000 29.5000000 0.00000000 0.00000000 0 0 0	258.000000 29.5000000 0.00000000 0.00000000 0 0 0	258.000000 29.5000000 0.00000000 0.00000000 0 0 0	258.000000 29.5000000 0.00000000 0.00000000 0 0 0	258.000000 29.5000000 0.00000000 0.00000000 0 0 0	258.000000 29.5000000 0.00000000 0.00000000 0 0 0	258.000000 29.5000000 0.00000000 0.00000000 0 0 0	258.000000 29.5000000 0.00000000 0.00000000 0 0 0	258.000000 29.5000000 0.00000000 0.00000000 0 0 0	258.000000 29.5000000 0.00000000 0.00000000 0 0 0	258.000000 29.5000000 0.00000000 0.00000000 0 0 0	258.000000 29.5000000 0.00000000 0.00000000 0 0 0	258.000000 29.5000000 0.00000000 0.00000000 0 0 0	258.000000 29.5000000 0.00000000 0.00000000 0 0 0	258.000000 29.5000000 0.00000000 0.00000000 0 0 0	258.000000 29.5000000 0.00000000 0.00000000 0 0 0	258.000000 29.5000000 0.00000000 0.00000000 0 0 0
234.000000 30.0000000 0.00000000 0.00000000 0 0 0	234.000000 30.0000000 0.00000000 0.00000000 0 0 0	234.000000 30.0000000 0.00000000 0.00000000 0 0 0	234.000000 30.0000000 0.00000000 0.00000000 0 0 0	234.000000 30.0000000 0.00000000 0.00000000 0 0 0	234.000000 30.0000000 0.00000000 0.00000000 0 0 0	234.000000 30.0000000 0.00000000 0.00000000 0 0 0	234.000000 30.0000000 0.00000000 0.00000000 0 0 0	234.000000 30.0000000 0.00000000 0.00000000 0 0 0	234.000000 30.0000000 0.00000000 0.00000000 0 0 0	234.000000 30.0000000 0.00000000 0.00000000 0 0 0	234.000000 30.0000000 0.00000000 0.00000000 0 0 0	234.000000 30.0000000 0.00000000 0.00000000 0 0 0	234.000000 30.0000000 0.00000000 0.00000000 0 0 0	234.000000 30.0000000 0.00000000 0.00000000 0 0 0	234.000000 30.0000000 0.00000000 0.00000000 0 0 0	234.000000 30.0000000 0.00000000 0.00000000 0 0 0	234.000000 30.0000000 0.00000000 0.00000000 0 0 0	234.000000 30.0000000 0.00000000 0.00000000 0 0 0	234.000000 30.0000000 0.00000000 0.00000000 0 0 0	234.000000 30.0000000 0.00000000 0.00000000 0 0 0	234.000000 30.0000000 0.00000000 0.00000000 0 0 0	234.000000 30.0000000 0.00000000 0.00000000 0 0 0	234.000000 30.0000000 0.00000000 0.00000000 0 0 0	234.000000 30.0000000 0.00000000 0.00000000 0 0 0	234.000000 30.0000000 0.00000000 0.00000000 0 0 0	234.000000 30.0000000 0.00000000 0.00000000 0 0 0	234.000000 30.0000000 0.00000000 0.00000000 0 0 0	234.000000 30.0000000 0.00000000 0.00000000 0 0 0	234.000000 30.0000000 0.00000000 0.00000000 0 0 0	234.000000 30.0000000 0.00000000 0.00000000 0 0 0	234.000000 30.0000000 0.00000000 0.00000000 0 0 0	234.000000 30.0000000 0.00000000 0.00000000 0 0 0	234.000000 30.0000000 0.00000000 0.00000000 0 0 0	234.000000 30.0000000 0.00000000 0.00000000 0 0 0	234.000000 30.0000000 0.00000000 0.00000000 0 0 0	234.000000 30.0000000 0.00000000 0.00000000 0 0 0	234.000000 30.0000000 0.00000000 0.00000000 0 0 0	234.000000 30.0000000 0.00000000 0.00000000 0 0 0	234.000000 30.0000000 0.00000000 0.00000000 0 0 0	234.000000 30.0000000 0.00000000 0.00000000 0 0 0	234.000000 30.0000000 0.00000000 0.00000000 0 0 0	234.000000 30.0000000 0.00000000 0.00000000 0 0 0	234.000000 30.0000000 0.00000000 0.00000000 0 0 0	234.000000 30.0000000 0.00000000 0.00000000 0 0 0	234.000000 30.0000000 0.00000000 0.00000000 0 0 0	234.000000 30.0000000 0.00000000 0.00000000 0 0 0	234.000000 30.0000000 0.00000000 0.00000000 0 0 0	234.000000 30.0000000 0.00000000 0.00000000 0 0 0	234.000000 30.0000000 0.00000000 0.00000000 0 0 0
234.500000 30.0000000 -0.312000275 -0.270999908 0 0 0	234.500000 30.0000000 -0.288002014 -0.250000000 0 0 0	234.500000 30.0000000 -0.297000885 -0.225997925 0 0 0	234.500000 30.0000000 -0.212997437 -0.171997070 0 0 0	234.500000 30.0000000 -0.250999451 -0.208000183 0 0 0	234.500000 30.0000000 -0.212001801 -0.164001465 0 0 0	234.500000 30.0000000 -0.185001373 -0.156002045 0 0 0	234.500000 30.0000000 -0.149002075 -0.168998718 0 0 0	234.500000 30.0000000 -0.230998993 -0.218000412 0 0 0	234.500000 30.0000000 -0.191999435 -0.326000214 0 0 0	234.500000 30.0000000 -0.166999817 -0.433000565 0 0 0	234.500000 30.0000000 -0.194999695 -0.420000076 0 0 0	234.500000 30.0000000 -0.260999680 -0.292999268 0 0 0	234.500000 30.0000000 -0.186000824 -0.280000687 0 0 0	234.500000 30.0000000 -0.199998856 -0.253000259 0 0 0	234.500000 30.0000000 -0.151000977 -0.203001022 0 0 0	234.500000 30.0000000 -0.174999237 -0.207000732 0 0 0	234.500000 30.0000000 -0.116001129 -0.207000732 0 0 0	234.500000 30.0000000 -0.140001297 -0.162000656 0 0 0	234.500000 30.0000000 -0.161998749 -0.167001724 0 0 0	234.500000 30.0000000 -0.159999847 -0.158000946 0 0 0	234.500000 30.0000000 -0.166000366 -0.160999298 0 0 0	234.500000 30.0000000 -0.178998947 -0.166999817 0 0 0	234.500000 30.0000000 -0.184000015 -0.167999268 0 0 0	234.500000 30.0000000 -0.152000427 -0.145000458 0 0 0	234.500000 30.0000000 -0.172000885 -0.159000397 0 0 0	234.500000 30.0000000 -0.166000366 -0.154998779 0 0 0	234.500000 30.0000000 -0.199001312 -0.182998657 0 0 0	234.500000 30.0000000 -0.265001297 -0.253000259 0 0 0	234.500000 30.0000000 -0.274000168 -0.246999741 0 0 0	234.500000 30.0000000 -0.281000137 -0.260999680 0 0 0	234.500000 30.0000000 -0.353000641 -0.285999298 0 0 0	234.500000 30.0000000 -0.274000168 -0.204000473 0 0 0	234.500000 30.0000000 -0.245998383 -0.163000107 0 0 0	234.500000 30.0000000 -0.245000839 -0.149000168 0 0 0	234.500000 30.0000000 -0.243999481 -0.143999100 0 0 0	234.500000 30.0000000 -0.149999619 -9.90009308E-02 0 0 0	234.500000 30.0000000 -0.166000366 -9.99984741E-02 0 0 0	234.500000 30.0000000 -0.263000488 -0.180000305 0 0 0	234.500000 30.0000000 -0.302999496 -0.217000961 0 0 0	234.500000 30.0000000 -0.364999771 -0.254999161 0 0 0	234.500000 30.0000000 -0.379999161 -0.289001465 0 0 0	234.500000 30.0000000 -0.232000351 -0.134000778 0 0 0	234.500000 30.0000000 -0.243000031 -0.149000168 0 0 0	234.500000 30.0000000 -0.234001160 -0.155000687 0 0 0	234.500000 30.0000000 -0.251998901 -0.150999069 0 0 0	234.500000 30.0000000 -0.251998901 -0.128000259 0 0 0	234.500000 30.0000000 -0.256999969 -0.141998291 0 0 0	234.500000 30.0000000 -0.237998962 -0.114000320 0 0 0	234.500000 30.0000000 -0.243999481 -0.122999191 0 0 0
235.000000 30.0000000 -0.564998627 -0.513000488 0 0 0	235.000000 30.0000000 -0.548000336 -0.490001678 0 0 0	235.000000 30.0000000 -0.491001129 -0.403999329 0 0 0	235.000000 30.0000000 -0.405998230 -0.356998444 0 0 0	235.000000 30.0000000 -0.435001373 -0.389999390 0 0 0	235.000000 30.0000000 -0.374000549 -0.298000336 0 0 0	235.000000 30.0000000 -0.365001678 -0.304000854 0 0 0	235.000000 30.0000000 -0.280998230 -0.328998566 0 0 0	235.000000 30.0000000 -0.471000671 -0.439998627 0 0 0	235.000000 30.0000000 -0.383001328 -0.724000931 0 0 0	235.000000 30.0000000 -0.522001266 -0.801000595 0 0 0	235.000000 30.0000000 -0.452999115 -0.840999603 0 0 0	235.000000 30.0000000 -0.547000885 -0.680000305 0 0 0	235.000000 30.0000000 -0.392999649 -0.621000290 0 0 0	235.000000 30.0000000 -0.429998398 -0.517000198 0 0 0	235.000000 30.0000000 -0.407999039 -0.469999313 0 0 0	235.000000 30.0000000 -0.298000336 -0.494998932 0 0 0	235.000000 30.0000000 -0.327999115 -0.444000244 0 0 0	235.000000 30.0000000 -0.277999878 -0.385000229 0 0 0	235.000000 30.0000000 -0.297000885 -0.382999420 0 0 0	235.000000 30.0000000 -0.280000687 -0.354999542 0 0 0	235.000000 30.0000000 -0.311000824 -0.335000992 0 0 0	235.000000 30.0000000 -0.329000473 -0.342998505 0 0 0	235.000000 30.0000000 -0.333999634 -0.347000122 0 0 0	235.000000 30.0000000 -0.322999954 -0.329000473 0 0 0	235.000000 30.0000000 -0.284999847 -0.323001862 0 0 0	235.000000 30.0000000 -0.284000397 -0.322000504 0 0 0	235.000000 30.0000000 -0.388999939 -0.403999329 0 0 0	235.000000 30.0000000 -0.485000610 -0.502000809 0 0 0	235.000000 30.0000000 -0.499000549 -0.496000290 0 0 0	235.000000 30.0000000 -0.511999130 -0.519998550 0 0 0	235.000000 30.0000000 -0.665000916 -0.556999207 0 0 0	235.000000 30.0000000 -0.510999680 -0.365999222 0 0 0	235.000000 30.0000000 -0.474998474 -0.298000336 0 0 0	235.000000 30.0000000 -0.434000015 -0.239000320 0 0 0	235.000000 30.0000000 -0.396999359 -0.236000061 0 0 0	235.000000 30.0000000 -0.284999847 -0.180000305 0 0 0	235.000000 30.0000000 -0.319000244 -0.189001083 0 0 0	235.000000 30.0000000 -0.422000885 -0.288999557 0 0 0	235.000000 30.0000000 -0.494001389 -0.355998993 0 0 0	235.000000 30.0000000 -0.607999802 -0.431999207 0 0 0	235.000000 30.0000000 -0.590000153 -0.460000992 0 0 0	235.000000 30.0000000 -0.460000992 -0.262001038 0 0 0	235.000000 30.0000000 -0.475999832 -0.278999329 0 0 0	235.000000 30.0000000 -0.409000397 -0.265998840 0 0 0	235.000000 30.0000000 -0.448999405 -0.277000427 0 0 0	235.000000 30.0000000 -0.469999313 -0.251998901 0 0 0	235.000000 30.0000000 -0.465999603 -0.256999969 0 0 0	235.000000 30.0000000 -0.440999985 -0.217000961 0 0 0	235.000000 30.0000000 -0.444999695 -0.216999054 0 0 0
235.500000 30.0000000 -0.723999023 -0.629001617 0 0 0	235.500000 30.0000000 -0.702999115 -0.607997894 0 0 0	235.500000 30.0000000 -0.626998901 -0.527000427 0 0 0	235.500000 30.0000000 -0.578002930 -0.505001068 0 0 0	235.500000 30.0000000 -0.568996429 -0.480003357 0 0 0	235.500000 30.0000000 -0.510997772 -0.410999298 0 0 0	235.500000 30.0000000 -0.506000519 -0.402000427 0 0 0	235.500000 30.0000000 -0.396999359 -0.433002472 0 0 0	235.500000 30.0000000 -0.648998260 -0.627002716 0 0 0	235.500000 30.0000000 -0.794000626 -0.918998718 0 0 0	235.500000 30.0000000 -1.00600052 -1.09099960 0 0 0	235.500000 30.0000000 -0.851999283 -1.28499985 0 0 0	235.500000 30.0000000 -0.864000320 -1.04599953 0 0 0	235.500000 30.0000000 -0.727998734 -0.934999466 0 0 0	235.500000 30.0000000 -0.646999359 -0.838001251 0 0 0	235.500000 30.0000000 -0.659999847 -0.767999649 0 0 0	235.500000 30.0000000 -0.437000275 -0.825000763 0 0 0	235.500000 30.0000000 -0.571001053 -0.683000565 0 0 0	235.500000 30.0000000 -0.512001038 -0.624000549 0 0 0	235.500000 30.0000000 -0.547000885 -0.621000290 0 0 0	235.500000 30.0000000 -0.465999603 -0.566999435 0 0 0	235.500000 30.0000000 -0.498001099 -0.520999908 0 0 0	235.500000 30.0000000 -0.523000717 -0.524000168 0 0 0	235.500000 30.0000000 -0.520000458 -0.519998550 0 0 0	235.500000 30.0000000 -0.463001251 -0.480998993 0 0 0	235.500000 30.0000000 -0.444000244 -0.484001160 0 0 0	235.500000 30.0000000 -0.440999985 -0.487998962 0 0 0	235.500000 30.0000000 -0.607000351 -0.614999771 0 0 0	235.500000 30.0000000 -0.659000397 -0.675001144 0 0 0	235.500000 30.0000000 -0.781999588 -0.783000946 0 0 0	235.500000 30.0000000 -0.802000046 -0.811000824 0 0 0	235.500000 30.0000000 -0.916000366 -0.746999741 0 0 0	235.500000 30.0000000 -0.751998901 -0.488000870 0 0 0	235.500000 30.0000000 -0.647001266 -0.334999084 0 0 0	235.500000 30.0000000 -0.572999954 -0.250999451 0 0 0	235.500000 30.0000000 -0.545000076 -0.272001266 0 0 0	235.500000 30.0000000 -0.421001434 -0.211999893 0 0 0	235.500000 30.0000000 -0.430999756 -0.211999893 0 0 0	235.500000 30.0000000 -0.516998291 -0.300001144 0 0 0	235.500000 30.0000000 -0.613998413 -0.394001007 0 0 0	235.500000 30.0000000 -0.730998993 -0.453998566 0 0 0	235.500000 30.0000000 -0.694000244 -0.443000793 0 0 0	235.500000 30.0000000 -0.593999863 -0.279001236 0 0 0	235.500000 30.0000000 -0.638000488 -0.324998856 0 0 0	235.500000 30.0000000 -0.573999405 -0.306999207 0 0 0	235.500000 30.0000000 -0.628999710 -0.342000961 0 0 0	235.500000 30.0000000 -0.645999908 -0.315999985 0 0 0	235.500000 30.0000000 -0.629999161 -0.305000305 0 0 0	235.500000 30.0000000 -0.592000961 -0.263000488 0 0 0	235.500000 30.0000000 -0.600999832 -0.244998932 0 0 0
[truncated: 1,221 more rows]
[truncated: 23 more columns]
