# Supplementary material for: Geodynamic evolution of southwestern North America since the Late Eocene
Source: Nat Commun. 2019 Nov 18;10:5213. doi: 10.1038/s41467-019-12950-8 (PMC6861285; doi:10.1038/s41467-019-12950-8)
Supplement: Supplementary file 24 — Supplementary Data 21 [file 41467_2019_12950_MOESM24_ESM.xlsx]

## Sheet: Sheet1
Data for 0.0 Ma	0.5 Ma	1.0 Ma	1.5 Ma	2.0 Ma	2.5 Ma	3.0 Ma	3.5 Ma	4.0 Ma	4.5 Ma	5.0 Ma	5.5 Ma	6.0 Ma	6.5 Ma	7.0 Ma	7.5 Ma	8.0 Ma	8.5 Ma	9.0 Ma	9.5 Ma	10.0 Ma	10.5 Ma	11.0 Ma	11.5 Ma	12.0 Ma	12.5 Ma	13.0 Ma	13.5 Ma	14.0 Ma	14.5 Ma	15.0 Ma	15.5 Ma	16.0 Ma	16.5 Ma	17.0 Ma	17.5 Ma	18.0 Ma	18.5 Ma	19.0 Ma	19.5 Ma	20.0 Ma	20.5 Ma	21.0 Ma	21.5 Ma	22.0 Ma	22.5 Ma	23.0 Ma	23.5 Ma	24.0 Ma	24.5 Ma
-125.750000 28.7500000 -1.78869271 -1.38287210 -1.68730164	-125.750000 28.7500000 -1.68419385 -1.14075327 -1.47505379	-125.750000 28.7500000 -1.54970598 -0.910923004 -1.26844049	-125.750000 28.7500000 -1.32297277 -0.728869915 -1.07691169	-125.750000 28.7500000 -1.33550024 -0.972615719 -1.21494210	-125.750000 28.7500000 -1.11989260 -0.745994091 -0.975731194	-125.750000 28.7500000 -1.15091515 -0.764835358 -1.01531219	-125.750000 28.7500000 -0.983950138 -0.770879745 -0.943016052	-125.750000 28.7500000 -1.17539692 -1.08278847 -1.19650388	-125.750000 28.7500000 -1.22131157 -1.69162893 -1.67378330	-125.750000 28.7500000 -1.45013428 -1.87671816 -1.87914753	-125.750000 28.7500000 -2.35159302 -1.49614406 -2.04284549	-125.750000 28.7500000 -1.47435665 -1.62879694 -1.74701428	-125.750000 28.7500000 -1.80859947 -1.14406013 -1.56389940	-125.750000 28.7500000 -1.20962811 -1.28874123 -1.35344028	-125.750000 28.7500000 -0.797116756 -1.10186160 -1.09431922	-125.750000 28.7500000 -1.16626740 -0.642053962 -0.967665970	-125.750000 28.7500000 -1.20410538 -0.690588593 -1.01454163	-125.750000 28.7500000 -0.629536152 -0.794613838 -0.808734417	-125.750000 28.7500000 -1.05916405 -0.622360826 -0.899793983	-125.750000 28.7500000 -0.646251202 -0.740975380 -0.758798599	-125.750000 28.7500000 -0.694335461 -0.746962547 -0.795696318	-125.750000 28.7500000 -0.828007221 -0.757626891 -0.851736426	-125.750000 28.7500000 -0.920624971 -0.793928623 -0.916123152	-125.750000 28.7500000 -0.847472668 -0.643038392 -0.804625869	-125.750000 28.7500000 -0.857996941 -0.667199016 -0.820253968	-125.750000 28.7500000 -0.907197475 -0.723571539 -0.868529320	-125.750000 28.7500000 -1.24081945 -0.946615219 -1.17091417	-125.750000 28.7500000 -1.45469761 -1.19140494 -1.42548084	-125.750000 28.7500000 -1.47207642 -1.21192455 -1.43482494	-125.750000 28.7500000 -1.50768614 -1.24324131 -1.47051954	-125.750000 28.7500000 -1.87308121 -1.48024309 -1.79877377	-125.750000 28.7500000 -1.37443221 -1.08018029 -1.31584287	-125.750000 28.7500000 -1.10668170 -0.894012272 -1.07390380	-125.750000 28.7500000 -0.922160983 -0.761307120 -0.906570435	-125.750000 28.7500000 -0.854467571 -0.753522098 -0.855440140	-125.750000 28.7500000 -0.713819921 -0.552644014 -0.682963729	-125.750000 28.7500000 -0.670307875 -0.521414697 -0.637858272	-125.750000 28.7500000 -1.12566447 -0.925345123 -1.09031594	-125.750000 28.7500000 -1.66567874 -1.30483627 -1.57250261	-125.750000 28.7500000 -1.78687060 -1.35863459 -1.66502237	-125.750000 28.7500000 -2.11598063 -1.64690804 -1.98311543	-125.750000 28.7500000 -1.57856393 -1.03305745 -1.36776161	-125.750000 28.7500000 -1.51666462 -1.08858371 -1.37636828	-125.750000 28.7500000 -1.43716979 -1.04726005 -1.31439781	-125.750000 28.7500000 -1.64751041 -1.19508421 -1.49375272	-125.750000 28.7500000 -1.45111942 -1.02942681 -1.31345761	-125.750000 28.7500000 -1.25585389 -0.872518659 -1.12087011	-125.750000 28.7500000 -1.03212047 -0.739088476 -0.938276172	-125.750000 28.7500000 -0.848482370 -0.620869398 -0.785168886
-125.250000 28.7500000 -0.715078592 -3.25432897 -2.44416857	-125.250000 28.7500000 -0.647627354 -3.16670012 -2.28870249	-125.250000 28.7500000 -0.585812330 -2.82414985 -2.16390705	-125.250000 28.7500000 -0.742069960 -2.37689543 -2.09193611	-125.250000 28.7500000 -0.453788757 -3.15989923 -1.88977683	-125.250000 28.7500000 -0.608663797 -2.45575094 -1.76473880	-125.250000 28.7500000 -0.435674667 -2.78320646 -1.72910452	-125.250000 28.7500000 -0.239426136 -1.96447873 -1.38178146	-125.250000 28.7500000 -0.774634361 -3.60116744 -1.78946817	-125.250000 28.7500000 -0.770597458 -4.88853121 -2.44132161	-125.250000 28.7500000 -0.933193207 -6.56427574 -2.71363926	-125.250000 28.7500000 4.22096252E-03 -6.57554293 -3.17936563	-125.250000 28.7500000 -0.632575035 -4.75752974 -2.75287199	-125.250000 28.7500000 -0.273580551 -4.37837315 -2.48163605	-125.250000 28.7500000 -1.00336552 -4.65470982 -2.14743423	-125.250000 28.7500000 -0.943300247 -3.47301912 -1.99320114	-125.250000 28.7500000 0.322484016 -2.96910810 -1.53998780	-125.250000 28.7500000 0.145698547 -3.04056835 -1.59952283	-125.250000 28.7500000 -0.760822296 -2.49687004 -1.51293683	-125.250000 28.7500000 5.37314415E-02 -2.48111749 -1.40080786	-125.250000 28.7500000 -0.766826630 -2.09459305 -1.35048413	-125.250000 28.7500000 -0.629655361 -2.22874165 -1.36994553	-125.250000 28.7500000 -0.736453056 -2.19809484 -1.51146626	-125.250000 28.7500000 -0.793191433 -2.29826498 -1.63016009	-125.250000 28.7500000 -0.463362694 -2.16077042 -1.39293027	-125.250000 28.7500000 -0.520596981 -2.20552254 -1.43394220	-125.250000 28.7500000 -0.311825275 -1.90645981 -1.29868674	-125.250000 28.7500000 -0.444371223 -2.72717261 -1.79743981	-125.250000 28.7500000 -0.464494228 -3.50506473 -2.10543871	-125.250000 28.7500000 -0.522279263 -3.30532598 -2.08521748	-125.250000 28.7500000 -0.519097805 -3.59383965 -2.21595955	-125.250000 28.7500000 -0.671470881 -4.22934628 -2.68811321	-125.250000 28.7500000 -0.517108560 -3.03944087 -1.97025776	-125.250000 28.7500000 -0.396454394 -2.49966478 -1.56815267	-125.250000 28.7500000 -0.232697666 -1.97223771 -1.26374650	-125.250000 28.7500000 -0.393558651 -1.91598082 -1.19362104	-125.250000 28.7500000 -0.141960561 -1.51173854 -0.963556230	-125.250000 28.7500000 -0.242628098 -1.44700408 -0.942201972	-125.250000 28.7500000 -0.369483113 -2.50116134 -1.51032782	-125.250000 28.7500000 -0.243696272 -3.18935895 -2.00978589	-125.250000 28.7500000 -0.439223528 -3.60905099 -2.28952265	-125.250000 28.7500000 -0.199153036 -4.07319260 -2.46068239	-125.250000 28.7500000 -0.346366376 -2.76311398 -1.92081094	-125.250000 28.7500000 -0.374130487 -2.95249033 -1.90961158	-125.250000 28.7500000 -0.372562230 -2.80640697 -1.83354974	-125.250000 28.7500000 -0.293109596 -2.98910570 -1.90330529	-125.250000 28.7500000 -0.385395259 -2.62991881 -1.85025573	-125.250000 28.7500000 -0.450432122 -2.27155495 -1.65373421	-125.250000 28.7500000 -0.345822692 -1.93038821 -1.36217570	-125.250000 28.7500000 -0.302832484 -1.56793118 -1.17151082
-124.750000 28.7500000 -0.257792711 -4.02301407 -2.91981220	-124.750000 28.7500000 -0.265938044 -4.16835117 -2.76073265	-124.750000 28.7500000 -0.133567810 -4.05584908 -2.48425746	-124.750000 28.7500000 -0.193507910 -3.87420201 -2.50654769	-124.750000 28.7500000 -0.617232800 -3.93371105 -2.39714909	-124.750000 28.7500000 -0.273853064 -3.62682009 -2.12167120	-124.750000 28.7500000 -0.372905254 -3.67049146 -2.00367713	-124.750000 28.7500000 -0.484279633 -3.12962651 -1.67191625	-124.750000 28.7500000 -1.26720428 -4.06612730 -2.75887394	-124.750000 28.7500000 -0.794348717 -7.44352245 -2.67146206	-124.750000 28.7500000 -2.40213966 -8.21389675 -3.27323294	-124.750000 28.7500000 -1.43328381 -9.46518135 -4.02844572	-124.750000 28.7500000 -0.707315445 -8.31985283 -3.31931973	-124.750000 28.7500000 8.07695389E-02 -7.31864691 -3.16587830	-124.750000 28.7500000 -0.994903564 -6.71385717 -3.40465403	-124.750000 28.7500000 -1.26298332 -5.75110674 -2.99488282	-124.750000 28.7500000 -0.543138504 -5.03932810 -1.88664460	-124.750000 28.7500000 -1.07853889 -4.89402294 -2.16988015	-124.750000 28.7500000 -0.803331375 -4.32056093 -2.31113601	-124.750000 28.7500000 -1.07360888 -3.87200212 -2.06770921	-124.750000 28.7500000 0.124550343 -3.55414557 -1.75378251	-124.750000 28.7500000 -0.945825577 -3.41248846 -2.04817605	-124.750000 28.7500000 -9.54504013E-02 -3.37826991 -1.87159729	-124.750000 28.7500000 -6.49752617E-02 -3.49655056 -1.98934484	-124.750000 28.7500000 -0.157744408 -3.00870395 -1.65492558	-124.750000 28.7500000 -0.206626892 -3.05616641 -1.75823402	-124.750000 28.7500000 -0.348268032 -2.96953773 -1.74213052	-124.750000 28.7500000 -0.531104088 -3.90196705 -2.37695861	-124.750000 28.7500000 -0.195621967 -4.46492100 -2.34295321	-124.750000 28.7500000 -1.10742903 -5.02450371 -3.27108550	-124.750000 28.7500000 -0.648459435 -5.57686138 -3.01522446	-124.750000 28.7500000 -0.414238453 -5.20124578 -3.12839317	-124.750000 28.7500000 -0.358676195 -3.68295193 -2.34078002	-124.750000 28.7500000 -0.296920538 -2.90558863 -1.82281876	-124.750000 28.7500000 -0.111842990 -2.20620370 -1.32823360	-124.750000 28.7500000 -0.189490318 -2.14345312 -1.48868251	-124.750000 28.7500000 -0.133957535 -1.65038264 -1.03157818	-124.750000 28.7500000 -0.121251464 -1.70813513 -1.08042490	-124.750000 28.7500000 -8.93551707E-02 -2.63524389 -1.62985241	-124.750000 28.7500000 4.84336615E-02 -3.30119801 -1.97436762	-124.750000 28.7500000 1.86046958E-02 -3.71217537 -2.29856157	-124.750000 28.7500000 0.143405378 -4.13791704 -2.24062228	-124.750000 28.7500000 4.11621034E-02 -2.84662795 -1.95924139	-124.750000 28.7500000 0.128407478 -3.05783701 -1.87629676	-124.750000 28.7500000 0.102856606 -2.89896727 -1.77487397	-124.750000 28.7500000 -0.106083751 -3.06878328 -2.09063745	-124.750000 28.7500000 -0.101401672 -2.81651306 -2.04050350	-124.750000 28.7500000 -0.288464606 -2.53212357 -1.98696375	-124.750000 28.7500000 -0.229307204 -2.01003575 -1.54415751	-124.750000 28.7500000 -0.219190598 -1.65838981 -1.38142097
-124.250000 28.7500000 -0.195257902 -4.92155027 -3.21324849	-124.250000 28.7500000 -0.127754450 -5.25647020 -3.03131676	-124.250000 28.7500000 -0.176178455 -4.43150473 -2.59605217	-124.250000 28.7500000 -7.90290833E-02 -4.35890818 -2.51639032	-124.250000 28.7500000 2.21526623E-02 -4.47141218 -2.56807137	-124.250000 28.7500000 -0.263198614 -4.16303110 -2.37356472	-124.250000 28.7500000 -0.386934519 -4.08055210 -2.40850735	-124.250000 28.7500000 -0.375539780 -3.79423690 -2.14387560	-124.250000 28.7500000 7.13157654E-03 -4.77641344 -3.66130614	-124.250000 28.7500000 -2.88557148 -7.47986603 -4.35212421	-124.250000 28.7500000 -1.70455551 -8.82298470 -6.20440769	-124.250000 28.7500000 -3.47841835 -10.9851551 -5.95870209	-124.250000 28.7500000 -2.44449043 -9.85812664 -4.05324650	-124.250000 28.7500000 -2.19386578 -9.79650879 -3.76688194	-124.250000 28.7500000 -0.752732277 -8.55928707 -4.36973572	-124.250000 28.7500000 1.00077820 -8.60205936 -3.45652628	-124.250000 28.7500000 -0.759836197 -8.29963112 -2.38240337	-124.250000 28.7500000 -0.874320984 -6.73722553 -3.13414240	-124.250000 28.7500000 -0.399177551 -6.13340139 -2.90310740	-124.250000 28.7500000 -0.843983650 -5.42825985 -2.77042055	-124.250000 28.7500000 -0.988678932 -4.62599182 -2.16994166	-124.250000 28.7500000 -0.342889786 -4.35838795 -2.59546137	-124.250000 28.7500000 -0.405254364 -4.48807907 -2.35328174	-124.250000 28.7500000 -0.178249359 -4.18031454 -2.20161700	-124.250000 28.7500000 -0.403214455 -3.84295130 -2.09940815	-124.250000 28.7500000 -0.416538715 -3.96756482 -2.20879221	-124.250000 28.7500000 -0.289521694 -4.44873905 -2.28220201	-124.250000 28.7500000 -0.166479111 -4.85834599 -2.65646458	-124.250000 28.7500000 -5.13010025E-02 -4.98568249 -2.47292352	-124.250000 28.7500000 5.08117676E-03 -6.69682312 -3.49362683	-124.250000 28.7500000 -0.225172997 -6.55112600 -3.16895556	-124.250000 28.7500000 -0.793087482 -6.24765158 -3.95384908	-124.250000 28.7500000 -0.665386677 -4.40858412 -3.03726292	-124.250000 28.7500000 -0.337081373 -3.03855371 -2.18831968	-124.250000 28.7500000 -0.233593285 -1.84171355 -1.46782625	-124.250000 28.7500000 -0.158596426 -2.24417138 -1.67745578	-124.250000 28.7500000 -0.155135572 -1.60870814 -1.16514075	-124.250000 28.7500000 -0.149807215 -1.64862680 -1.19614422	-124.250000 28.7500000 3.59860361E-02 -2.47391939 -1.65475583	-124.250000 28.7500000 0.131541133 -2.97061110 -1.82739806	-124.250000 28.7500000 0.165809005 -3.46613479 -2.21967864	-124.250000 28.7500000 0.294015974 -3.26137924 -1.91039324	-124.250000 28.7500000 0.151296794 -2.48783422 -1.85735726	-124.250000 28.7500000 0.202386975 -2.35745001 -1.60549438	-124.250000 28.7500000 0.173752040 -2.24855804 -1.61708438	-124.250000 28.7500000 0.130431384 -2.77772689 -2.02586436	-124.250000 28.7500000 -3.18008959E-02 -2.61196661 -2.08334756	-124.250000 28.7500000 -0.103875116 -2.71246433 -2.21010542	-124.250000 28.7500000 -0.130319387 -1.80435050 -1.79919922	-124.250000 28.7500000 -0.228718132 -1.53605247 -1.64403558
-123.750000 28.7500000 -9.14216042E-04 -5.82665777 -3.25929856	-123.750000 28.7500000 -0.122004032 -5.76486492 -3.03593898	-123.750000 28.7500000 -7.29097128E-02 -4.56963158 -2.74525905	-123.750000 28.7500000 -0.273448229 -4.89412594 -2.91339803	-123.750000 28.7500000 7.11650848E-02 -4.77658224 -2.58053827	-123.750000 28.7500000 -0.120442152 -4.45492792 -2.57668805	-123.750000 28.7500000 -7.29553699E-02 -4.56745815 -2.66198969	-123.750000 28.7500000 -0.400998592 -3.80224681 -2.36087298	-123.750000 28.7500000 -0.206395149 -5.83344460 -3.71272612	-123.750000 28.7500000 0.345621109 -7.80419827 -6.05210876	-123.750000 28.7500000 -0.122968674 -10.3223934 -7.69459438	-123.750000 28.7500000 0.158979416 -11.5193138 -7.97904110	-123.750000 28.7500000 -0.495615005 -10.3668690 -6.37485886	-123.750000 28.7500000 -0.895095825 -11.7192364 -4.91928196	-123.750000 28.7500000 1.02617264 -12.2297192 -4.38236713	-123.750000 28.7500000 -1.44677925 -10.8341179 -3.72269869	-123.750000 28.7500000 -0.536492348 -10.8828888 -3.21576786	-123.750000 28.7500000 -1.79671669 -7.92977095 -4.14247084	-123.750000 28.7500000 -1.51447105 -7.18780518 -3.53578424	-123.750000 28.7500000 -0.814535141 -6.41197538 -3.46535182	-123.750000 28.7500000 -0.884443283 -6.27468777 -3.23188925	-123.750000 28.7500000 -0.668958664 -5.22880745 -3.48095036	-123.750000 28.7500000 -2.06665993 -5.77633095 -3.60540056	-123.750000 28.7500000 -0.458512783 -5.06891441 -2.72191405	-123.750000 28.7500000 -0.350552082 -5.25761747 -2.69509697	-123.750000 28.7500000 -0.734488010 -5.32457972 -2.94141769	-123.750000 28.7500000 -1.00357437 -5.76084614 -2.81263947	-123.750000 28.7500000 -0.595131874 -5.90144777 -3.27924895	-123.750000 28.7500000 -0.379382133 -5.60667467 -2.80818343	-123.750000 28.7500000 0.119413853 -7.04935551 -3.49793553	-123.750000 28.7500000 -1.35103703 -7.76450253 -4.45762730	-123.750000 28.7500000 -0.341713905 -7.24923229 -4.44607258	-123.750000 28.7500000 -0.335603476 -5.08800030 -3.48073125	-123.750000 28.7500000 -0.151867628 -2.96484518 -2.39971852	-123.750000 28.7500000 -0.375566930 -1.82341218 -1.97233844	-123.750000 28.7500000 -0.214764833 -2.17683482 -1.87568355	-123.750000 28.7500000 -0.167260259 -1.50819898 -1.35450172	-123.750000 28.7500000 -0.140216082 -1.52387667 -1.36754131	-123.750000 28.7500000 7.57371783E-02 -2.05469704 -1.54932952	-123.750000 28.7500000 9.24077034E-02 -2.41963005 -1.74500954	-123.750000 28.7500000 0.176854998 -2.96575642 -2.03929400	-123.750000 28.7500000 0.131393075 -2.33002496 -1.86261368	-123.750000 28.7500000 0.161715776 -1.82773316 -1.68481886	-123.750000 28.7500000 2.80416012E-03 -1.68877113 -1.71182966	-123.750000 28.7500000 1.28013492E-02 -1.72377455 -1.70293462	-123.750000 28.7500000 0.271724343 -2.24648356 -1.83097732	-123.750000 28.7500000 0.199968591 -2.31376219 -1.99458075	-123.750000 28.7500000 0.180964500 -2.53460479 -2.08642817	-123.750000 28.7500000 1.59033835E-02 -1.87823963 -1.91964149	-123.750000 28.7500000 -0.129046202 -1.62967443 -1.87019265
-123.250000 28.7500000 -8.84539038E-02 -6.04138374 -3.37992930	-123.250000 28.7500000 -0.113913596 -5.86223269 -3.30068707	-123.250000 28.7500000 7.06332922E-02 -4.52911282 -2.70107293	-123.250000 28.7500000 9.64895189E-02 -5.45477057 -2.80724645	-123.250000 28.7500000 0.124273628 -4.56789207 -2.42490268	-123.250000 28.7500000 8.40075016E-02 -4.73680019 -2.57598352	-123.250000 28.7500000 -5.43498993E-02 -4.76405430 -2.69182730	-123.250000 28.7500000 0.198050499 -3.71696973 -2.55712080	-123.250000 28.7500000 6.66604042E-02 -5.96371889 -3.60531092	-123.250000 28.7500000 0.318007469 -8.08269882 -5.51852369	-123.250000 28.7500000 0.321524620 -11.4728251 -6.87086916	-123.250000 28.7500000 8.90541077E-03 -12.8714199 -8.06450081	-123.250000 28.7500000 -0.654459000 -12.4086990 -6.80330086	-123.250000 28.7500000 0.162378311 -13.1430016 -6.29978466	-123.250000 28.7500000 -4.49769974 -13.1807699 -5.23139763	-123.250000 28.7500000 -2.71327591 -12.6097527 -5.28456402	-123.250000 28.7500000 -0.668802261 -13.8281860 -4.12546349	-123.250000 28.7500000 1.25024414 -10.3783770 -5.52537489	-123.250000 28.7500000 1.11112404 -9.77345085 -4.63790464	-123.250000 28.7500000 -2.18803883 -6.98697186 -5.62285376	-123.250000 28.7500000 -0.841886520 -8.63550186 -4.90719414	-123.250000 28.7500000 -0.121649742 -6.42651510 -4.08842754	-123.250000 28.7500000 0.144550323 -6.93026924 -4.67781544	-123.250000 28.7500000 -0.259898186 -6.73844814 -3.32492781	-123.250000 28.7500000 -1.84988594 -6.63749409 -3.82232285	-123.250000 28.7500000 -0.273234367 -6.46858215 -3.40481710	-123.250000 28.7500000 -0.306418896 -6.76573896 -3.37131119	-123.250000 28.7500000 -0.383078098 -6.99869156 -3.69556355	-123.250000 28.7500000 -0.776048183 -6.71776676 -3.56812572	-123.250000 28.7500000 -1.49712849 -7.88796425 -4.58962774	-123.250000 28.7500000 2.41498947E-02 -9.57376671 -4.93149757	-123.250000 28.7500000 -0.179059982 -7.59891510 -4.74036121	-123.250000 28.7500000 -0.265389919 -5.12645864 -3.71098328	-123.250000 28.7500000 -0.589706779 -3.13723683 -3.03804350	-123.250000 28.7500000 -0.244838819 -2.09850430 -2.25402236	-123.250000 28.7500000 -0.184830233 -2.08923411 -2.12446666	-123.250000 28.7500000 -0.155277997 -1.44321108 -1.55034816	-123.250000 28.7500000 -0.174292937 -1.36393356 -1.55147004	-123.250000 28.7500000 -2.88585573E-02 -1.54664874 -1.59355867	-123.250000 28.7500000 3.54744643E-02 -1.79029679 -1.66712821	-123.250000 28.7500000 9.19269025E-02 -2.35848093 -1.95799184	-123.250000 28.7500000 0.166353285 -1.82043123 -1.76371276	-123.250000 28.7500000 4.61425483E-02 -1.37243414 -1.73571050	-123.250000 28.7500000 2.72839665E-02 -1.48592830 -1.75637126	-123.250000 28.7500000 2.08753347E-02 -1.50304639 -1.69881546	-123.250000 28.7500000 0.254802138 -1.70489216 -1.62309480	-123.250000 28.7500000 0.114822745 -1.77146602 -1.79625773	-123.250000 28.7500000 0.168733090 -1.89453244 -1.88399613	-123.250000 28.7500000 1.59573555E-03 -1.67390084 -1.85780287	-123.250000 28.7500000 -2.29336023E-02 -1.42559028 -1.92498803
-122.750000 28.7500000 0.237984300 -6.22501278 -3.16493130	-122.750000 28.7500000 0.152190268 -5.99896574 -3.13036823	-122.750000 28.7500000 -0.151357889 -4.74247599 -2.90201998	-122.750000 28.7500000 0.169568464 -5.02294636 -2.53836870	-122.750000 28.7500000 -0.101108655 -4.29445791 -2.53007793	-122.750000 28.7500000 6.74932897E-02 -4.42571926 -2.43315578	-122.750000 28.7500000 4.68773842E-02 -4.73970842 -2.64901924	-122.750000 28.7500000 0.106998920 -3.67948818 -2.47585869	-122.750000 28.7500000 -7.65914917E-02 -5.40645885 -3.51486230	-122.750000 28.7500000 -3.30162048E-02 -7.24815512 -5.22392702	-122.750000 28.7500000 4.70266342E-02 -10.0963087 -6.39645195	-122.750000 28.7500000 0.765153885 -13.2178984 -7.20289707	-122.750000 28.7500000 0.413970947 -12.5441418 -6.59917498	-122.750000 28.7500000 -3.56184387 -11.7394476 -5.96137714	-122.750000 28.7500000 0.151529312 -12.6173801 -8.06944370	-122.750000 28.7500000 -0.783472061 -13.3455391 -6.92164040	-122.750000 28.7500000 -4.19332123 -14.8135853 -5.22825623	-122.750000 28.7500000 -4.29142952 -12.7132912 -6.14795780	-122.750000 28.7500000 -5.35981178 -11.3541870 -6.22922802	-122.750000 28.7500000 -0.708072662 -9.55924034 -7.70249605	-122.750000 28.7500000 -2.80042648 -11.0499353 -5.77403545	-122.750000 28.7500000 -0.266953468 -8.94944000 -4.86635208	-122.750000 28.7500000 -0.369843483 -9.27572060 -5.63173866	-122.750000 28.7500000 -2.49091148 -8.43418980 -4.66542816	-122.750000 28.7500000 -0.100642204 -8.14680004 -4.64788437	-122.750000 28.7500000 -0.325337410 -7.88535213 -4.13616276	-122.750000 28.7500000 -0.955174446 -8.03484440 -4.44534111	-122.750000 28.7500000 -0.990275383 -8.19401455 -4.66418219	-122.750000 28.7500000 -0.993456841 -8.24546623 -4.82263136	-122.750000 28.7500000 -0.360301018 -9.71319675 -5.38015604	-122.750000 28.7500000 8.06436539E-02 -10.3336086 -4.98622370	-122.750000 28.7500000 -0.909924507 -8.65152454 -5.72414017	-122.750000 28.7500000 -6.34279251E-02 -5.24978018 -4.18223906	-122.750000 28.7500000 -0.420704842 -3.64596939 -3.48842669	-122.750000 28.7500000 -0.159047574 -1.97316909 -2.45747495	-122.750000 28.7500000 -0.183100402 -1.99631357 -2.30940485	-122.750000 28.7500000 -0.176101387 -1.43334305 -1.75500798	-122.750000 28.7500000 -6.16253763E-02 -1.15475261 -1.67267203	-122.750000 28.7500000 -0.138304025 -1.19391799 -1.71592331	-122.750000 28.7500000 -2.91297436E-02 -1.34493983 -1.77706742	-122.750000 28.7500000 1.67523324E-02 -1.72619343 -1.87480903	-122.750000 28.7500000 -4.69069183E-02 -1.38130713 -1.80554569	-122.750000 28.7500000 -7.36566484E-02 -1.11771631 -1.73897433	-122.750000 28.7500000 -2.39389837E-02 -1.23756075 -1.72913384	-122.750000 28.7500000 -6.17785156E-02 -1.26889634 -1.71760654	-122.750000 28.7500000 4.09426391E-02 -1.08191526 -1.46080053	-122.750000 28.7500000 7.80877769E-02 -1.25753903 -1.79666412	-122.750000 28.7500000 4.11438942E-02 -1.44175661 -1.90374172	-122.750000 28.7500000 5.56211472E-02 -1.45822930 -1.84833002	-122.750000 28.7500000 7.46742785E-02 -1.22415400 -1.86021817
-122.250000 28.7500000 0.237025976 -5.33433867 -2.85358357	-122.250000 28.7500000 0.245054841 -5.25038433 -2.87954783	-122.250000 28.7500000 5.74012995E-02 -4.77019835 -2.72961950	-122.250000 28.7500000 -0.111161113 -4.65912485 -2.74897265	-122.250000 28.7500000 -0.175911665 -4.42747307 -2.80168557	-122.250000 28.7500000 -0.196602255 -4.32569885 -2.72028351	-122.250000 28.7500000 3.23282182E-03 -4.41872311 -2.63296700	-122.250000 28.7500000 0.194466472 -3.85128975 -2.36859107	-122.250000 28.7500000 0.819032192 -4.63315487 -3.14518642	-122.250000 28.7500000 1.16633797 -6.25983477 -4.67686367	-122.250000 28.7500000 1.54143858 -8.57261276 -5.68220425	-122.250000 28.7500000 0.786508083 -11.8258209 -6.24800968	-122.250000 28.7500000 6.58712387E-02 -10.5727100 -5.82141066	-122.250000 28.7500000 1.63357735 -8.79179764 -7.96193695	-122.250000 28.7500000 0.556856155 -12.6544704 -7.50775719	-122.250000 28.7500000 -0.745285034 -11.7662172 -7.21118116	-122.250000 28.7500000 8.31794739E-02 -13.4936132 -8.04900455	-122.250000 28.7500000 0.412054062 -13.3697748 -8.65522861	-122.250000 28.7500000 -1.52322769 -10.3925333 -9.64031124	-122.250000 28.7500000 -0.819417953 -12.2751656 -8.10892391	-122.250000 28.7500000 -0.252994537 -12.5197601 -8.12036800	-122.250000 28.7500000 -4.04911613 -10.9324169 -6.48097134	-122.250000 28.7500000 -2.21792316 -11.7258730 -6.43504047	-122.250000 28.7500000 0.903818130 -10.4570255 -5.78422308	-122.250000 28.7500000 -0.873866081 -9.47176170 -5.56753874	-122.250000 28.7500000 -2.46965504 -9.51314354 -5.51101971	-122.250000 28.7500000 -0.457504272 -9.32578468 -5.03751230	-122.250000 28.7500000 -0.523433685 -9.42457008 -5.33469582	-122.250000 28.7500000 -0.489737511 -9.44315052 -5.25499344	-122.250000 28.7500000 -0.233962059 -10.1558342 -5.78921080	-122.250000 28.7500000 -2.30285072 -11.4887505 -6.48569632	-122.250000 28.7500000 -0.646419048 -10.0809574 -6.39758396	-122.250000 28.7500000 -0.923783779 -6.43166351 -5.04195786	-122.250000 28.7500000 7.02638626E-02 -3.74003458 -3.70811892	-122.250000 28.7500000 -0.486635238 -2.26081872 -2.98607802	-122.250000 28.7500000 -7.30353892E-02 -1.86754727 -2.49372387	-122.250000 28.7500000 -0.159432977 -1.64923310 -1.99564028	-122.250000 28.7500000 -0.161995873 -0.826767802 -1.81495190	-122.250000 28.7500000 -6.88733906E-02 -0.928887248 -1.86319137	-122.250000 28.7500000 -0.169303447 -1.05031872 -1.89558029	-122.250000 28.7500000 -0.103213757 -1.19535124 -2.02000666	-122.250000 28.7500000 -0.159104735 -1.17285430 -1.93317735	-122.250000 28.7500000 -0.176280767 -0.863546431 -1.90546763	-122.250000 28.7500000 -0.113116741 -0.879387379 -1.79753816	-122.250000 28.7500000 -0.163874745 -0.883488715 -1.79879665	-122.250000 28.7500000 -0.169021904 -0.576563835 -1.66442788	-122.250000 28.7500000 9.85382795E-02 -0.964634657 -1.69288790	-122.250000 28.7500000 4.06067967E-02 -1.20929909 -1.89427865	-122.250000 28.7500000 -9.21530128E-02 -0.808778286 -1.72809303	-122.250000 28.7500000 -8.25491548E-02 -0.846497893 -1.91695249
-121.750000 28.7500000 -0.111757517 -4.51882553 -2.95684767	-121.750000 28.7500000 9.98473167E-03 -4.56271553 -2.88148189	-121.750000 28.7500000 5.01525402E-03 -4.31150436 -2.73641920	-121.750000 28.7500000 9.09444690E-02 -4.37223053 -2.59341049	-121.750000 28.7500000 -5.81695437E-02 -4.51779175 -2.75464463	-121.750000 28.7500000 1.95147991E-02 -4.41259432 -2.68743896	-121.750000 28.7500000 5.54582626E-02 -4.21546698 -2.63081646	-121.750000 28.7500000 9.34559107E-02 -3.75076818 -2.07148290	-121.750000 28.7500000 0.477875710 -3.69186473 -2.46543479	-121.750000 28.7500000 0.758127689 -5.09781837 -3.70795941	-121.750000 28.7500000 0.967039108 -6.90549850 -4.43687248	-121.750000 28.7500000 0.329568863 -9.64609432 -5.48526239	-121.750000 28.7500000 1.12508774 -7.96331453 -5.49040842	-121.750000 28.7500000 0.748788834 -8.03648949 -7.16957283	-121.750000 28.7500000 0.398420334 -10.8985920 -6.57726860	-121.750000 28.7500000 0.839640617 -9.99357319 -7.63385296	-121.750000 28.7500000 -0.527893066 -12.1747932 -7.91160583	-121.750000 28.7500000 0.380064011 -13.6554642 -7.67223930	-121.750000 28.7500000 1.48354626 -10.6832018 -10.1313477	-121.750000 28.7500000 -0.949111938 -13.6634321 -8.94612598	-121.750000 28.7500000 -0.761865616 -14.7208080 -8.46286106	-121.750000 28.7500000 -1.85269356 -11.1749601 -9.04867172	-121.750000 28.7500000 -0.639013290 -13.5017719 -7.75810003	-121.750000 28.7500000 -3.54277229 -12.0413198 -6.94536209	-121.750000 28.7500000 -0.299823761 -10.9454937 -5.86002922	-121.750000 28.7500000 -0.213645935 -11.6002579 -6.78519011	-121.750000 28.7500000 -1.13643456 -10.7962818 -6.27583838	-121.750000 28.7500000 -1.17822552 -10.9063959 -6.64075518	-121.750000 28.7500000 -1.20234585 -10.8570127 -6.48429871	-121.750000 28.7500000 -1.23585987 -11.9234304 -6.81488323	-121.750000 28.7500000 -0.290322304 -13.5008469 -7.54734135	-121.750000 28.7500000 -0.584517002 -10.5652342 -6.96141243	-121.750000 28.7500000 -0.756947517 -7.03291750 -5.34060383	-121.750000 28.7500000 -1.13579988 -4.08354044 -4.43491650	-121.750000 28.7500000 -5.57548776E-02 -2.59728479 -3.15219975	-121.750000 28.7500000 -0.534839034 -1.93343711 -2.91962552	-121.750000 28.7500000 -0.284647733 -1.71498227 -2.16491842	-121.750000 28.7500000 -0.211786509 -0.816289425 -2.15247321	-121.750000 28.7500000 -0.186279804 -0.603019953 -1.99308395	-121.750000 28.7500000 -0.124730915 -0.901172280 -2.11810207	-121.750000 28.7500000 -0.207200974 -0.890268087 -2.20162868	-121.750000 28.7500000 -0.207045853 -0.902281225 -2.12146974	-121.750000 28.7500000 -0.189551711 -0.739280820 -2.08925986	-121.750000 28.7500000 -0.199442685 -0.419095397 -1.91243458	-121.750000 28.7500000 -5.70482016E-02 -0.768314123 -1.98759294	-121.750000 28.7500000 -0.156950414 -0.701507330 -1.94409466	-121.750000 28.7500000 -0.103599370 -0.786724925 -1.83338082	-121.750000 28.7500000 -6.59552813E-02 -0.702434778 -1.78979409	-121.750000 28.7500000 -0.166085839 -0.303229809 -2.06060743	-121.750000 28.7500000 -0.230912566 -0.700932145 -2.17910528
-121.250000 28.7500000 -0.213172287 -3.80986667 -3.08448124	-121.250000 28.7500000 -0.215344965 -4.06045961 -3.01074004	-121.250000 28.7500000 3.92667949E-03 -3.84845161 -2.70359683	-121.250000 28.7500000 -0.155093536 -3.78222322 -2.74165487	-121.250000 28.7500000 4.50114906E-03 -4.03214931 -2.70609927	-121.250000 28.7500000 -3.07661444E-02 -3.99131441 -2.59701252	-121.250000 28.7500000 -0.136941701 -3.96481276 -2.67733955	-121.250000 28.7500000 8.84925723E-02 -3.32336378 -2.03375840	-121.250000 28.7500000 0.324033976 -2.58319807 -2.09152126	-121.250000 28.7500000 0.516221166 -3.71124244 -3.04843664	-121.250000 28.7500000 0.610377073 -4.90908718 -3.62105751	-121.250000 28.7500000 1.75854778 -7.46783352 -4.69670868	-121.250000 28.7500000 0.567956448 -6.10720444 -4.95483541	-121.250000 28.7500000 1.23739719 -7.59864569 -6.03471041	-121.250000 28.7500000 1.37712908 -8.14989281 -5.73456144	-121.250000 28.7500000 1.37451935 -9.12659454 -6.89193153	-121.250000 28.7500000 2.06378984 -10.5285883 -7.36537170	-121.250000 28.7500000 0.413799286 -12.0086079 -7.22752047	-121.250000 28.7500000 1.10262585 -10.7888498 -8.48984623	-121.250000 28.7500000 -0.897793770 -12.6034279 -9.18201065	-121.250000 28.7500000 4.10909653E-02 -14.0771580 -8.24805164	-121.250000 28.7500000 0.236339569 -11.3200645 -10.3739815	-121.250000 28.7500000 -0.903940201 -14.9069376 -8.87267399	-121.250000 28.7500000 -0.250282288 -13.8849030 -9.20794010	-121.250000 28.7500000 -1.73487282 -11.6663227 -7.23247433	-121.250000 28.7500000 -0.417345047 -12.6747131 -7.22797489	-121.250000 28.7500000 -0.585557938 -12.6194811 -7.05164003	-121.250000 28.7500000 -0.602434158 -12.7493706 -7.42488670	-121.250000 28.7500000 -0.443799019 -11.9188700 -6.86806107	-121.250000 28.7500000 0.129152298 -13.5584927 -7.47380304	-121.250000 28.7500000 0.289544106 -14.3417568 -7.77998924	-121.250000 28.7500000 -1.50886917 -11.7256737 -8.53821659	-121.250000 28.7500000 -0.250842094 -7.18782520 -6.35584116	-121.250000 28.7500000 -8.10883045E-02 -4.41331100 -4.89494276	-121.250000 28.7500000 -0.716418922 -2.75702167 -3.67956805	-121.250000 28.7500000 -0.143729120 -2.09117913 -3.26007318	-121.250000 28.7500000 -0.356816977 -1.29431152 -2.47009039	-121.250000 28.7500000 -0.464962125 -0.967193604 -2.44756222	-121.250000 28.7500000 -0.293892175 -0.544580460 -2.38216352	-121.250000 28.7500000 -0.189478755 -0.748747587 -2.25149250	-121.250000 28.7500000 -0.125627637 -0.739027500 -2.43655252	-121.250000 28.7500000 -0.136075556 -0.717148662 -2.33682013	-121.250000 28.7500000 -0.276486516 -0.369536877 -2.24013710	-121.250000 28.7500000 -0.296383619 0.123864174 -2.15715599	-121.250000 28.7500000 -0.219297647 -0.364285707 -1.99254274	-121.250000 28.7500000 -0.218981624 -0.632026672 -1.97612357	-121.250000 28.7500000 -0.232131600 -0.522241116 -1.87079966	-121.250000 28.7500000 -0.366761923 -0.122663975 -2.20440841	-121.250000 28.7500000 -0.115623713 -0.772830248 -2.31920433	-121.250000 28.7500000 -0.223754287 -0.757694244 -2.34165621
-120.750000 28.7500000 -0.618637562 -3.54867101 -3.73675537	-120.750000 28.7500000 -0.331023484 -3.69464445 -3.29451847	-120.750000 28.7500000 -0.252663612 -3.01805425 -2.91219449	-120.750000 28.7500000 -0.265922934 -3.54923987 -3.05767775	-120.750000 28.7500000 -0.280590385 -3.61591673 -3.04867268	-120.750000 28.7500000 -0.200236887 -3.50210905 -2.86620736	-120.750000 28.7500000 -1.15349442E-02 -3.55301356 -2.71289182	-120.750000 28.7500000 5.35817146E-02 -2.95927930 -2.00932431	-120.750000 28.7500000 0.117728114 -1.75787699 -2.05537820	-120.750000 28.7500000 0.283611059 -2.56851101 -2.83101940	-120.750000 28.7500000 0.207074642 -3.20176220 -3.36855459	-120.750000 28.7500000 0.241806507 -5.80586433 -3.89160275	-120.750000 28.7500000 0.581617832 -5.22655535 -4.55467463	-120.750000 28.7500000 0.716813564 -5.88734436 -4.86047840	-120.750000 28.7500000 0.641284943 -6.14847660 -5.10868835	-120.750000 28.7500000 1.61258364 -8.55210304 -5.24984312	-120.750000 28.7500000 1.77875853 -8.90332317 -5.67065239	-120.750000 28.7500000 0.243708611 -9.53159428 -6.70250416	-120.750000 28.7500000 1.18857241 -9.64390182 -7.27375507	-120.750000 28.7500000 1.45848465 -11.1263828 -9.30898857	-120.750000 28.7500000 -1.65423107 -11.7351379 -9.09119892	-120.750000 28.7500000 0.795042038 -12.0808830 -10.2777176	-120.750000 28.7500000 -0.844280243 -15.9604521 -9.82834911	-120.750000 28.7500000 -0.752403259 -15.4575596 -9.56285954	-120.750000 28.7500000 -0.477743149 -12.7452021 -8.69596672	-120.750000 28.7500000 -0.575733185 -13.4968920 -7.78277588	-120.750000 28.7500000 -0.569740295 -13.5945148 -7.66678238	-120.750000 28.7500000 -0.525680542 -13.7077885 -8.02337933	-120.750000 28.7500000 -2.01048279 -12.5774765 -8.63571167	-120.750000 28.7500000 -3.31106758 -14.8012257 -9.44948769	-120.750000 28.7500000 -3.08816433 -15.2834301 -9.59918976	-120.750000 28.7500000 -0.851617813 -13.3407345 -9.58334732	-120.750000 28.7500000 -1.34381342 -8.83843327 -7.53777790	-120.750000 28.7500000 -0.494927883 -4.56935024 -5.46911144	-120.750000 28.7500000 -0.179981858 -2.95859098 -4.12307453	-120.750000 28.7500000 -0.624824524 -2.44798040 -3.78038883	-120.750000 28.7500000 -0.414781362 -1.29796648 -3.12272525	-120.750000 28.7500000 -0.310465097 -0.822138309 -2.82618523	-120.750000 28.7500000 -0.251916170 -0.470548153 -2.54234362	-120.750000 28.7500000 -0.249701381 -0.438920736 -2.46131110	-120.750000 28.7500000 -0.157085896 -0.388453007 -2.48540306	-120.750000 28.7500000 -0.220196843 -0.201091290 -2.41546798	-120.750000 28.7500000 -0.471078992 1.02815628E-02 -2.74942827	-120.750000 28.7500000 -0.574470520 0.538045406 -2.72868037	-120.750000 28.7500000 -0.423533678 0.198333263 -2.45039773	-120.750000 28.7500000 -0.681459069 0.320870638 -2.38381433	-120.750000 28.7500000 -0.602930784 0.122177601 -2.42487288	-120.750000 28.7500000 -0.194166899 -0.588683128 -2.59299493	-120.750000 28.7500000 -0.488042712 -0.889142036 -2.60346437	-120.750000 28.7500000 -0.682028890 0.164286137 -2.70882583
-120.250000 28.7500000 -0.570476294 -3.87829471 -4.37273121	-120.250000 28.7500000 -0.296352625 -3.18840623 -3.58571768	-120.250000 28.7500000 -0.614349723 -3.03261375 -3.66168833	-120.250000 28.7500000 -0.449335396 -3.54496741 -3.44088006	-120.250000 28.7500000 -0.324768215 -3.74329567 -3.40869689	-120.250000 28.7500000 -0.193001881 -3.60186005 -3.22616339	-120.250000 28.7500000 -0.196749568 -3.16994286 -2.95489836	-120.250000 28.7500000 -0.214158475 -2.67200589 -2.12084675	-120.250000 28.7500000 -0.240691900 -1.46437538 -2.21018744	-120.250000 28.7500000 -0.433524847 -1.77617025 -2.91145134	-120.250000 28.7500000 7.92100430E-02 -2.24405885 -3.39077330	-120.250000 28.7500000 -9.90688801E-02 -4.29461098 -3.63378572	-120.250000 28.7500000 0.281465054 -4.24341488 -3.98238730	-120.250000 28.7500000 0.383999348 -4.44226122 -4.56827879	-120.250000 28.7500000 0.882717133 -5.15124512 -4.57472181	-120.250000 28.7500000 -3.30057144E-02 -6.85372066 -4.35558224	-120.250000 28.7500000 0.220608711 -7.32724285 -4.78097153	-120.250000 28.7500000 1.12832594 -7.28784561 -6.35972881	-120.250000 28.7500000 0.861099243 -7.53017902 -6.09319401	-120.250000 28.7500000 1.19211674 -9.48048306 -7.71886826	-120.250000 28.7500000 1.06507492 -9.72393703 -9.59017086	-120.250000 28.7500000 0.569558144 -12.9636612 -9.37266731	-120.250000 28.7500000 -0.822126389 -16.4610348 -10.6231260	-120.250000 28.7500000 -0.681945801 -16.3677502 -10.3907347	-120.250000 28.7500000 -0.404401779 -13.5116234 -8.84732056	-120.250000 28.7500000 -0.577569962 -13.8840475 -8.33351517	-120.250000 28.7500000 -0.793510437 -14.0510311 -8.28900242	-120.250000 28.7500000 -0.670418739 -14.1373243 -8.56525517	-120.250000 28.7500000 -0.478652000 -13.7953663 -10.2574673	-120.250000 28.7500000 -1.10219574 -17.1680527 -11.3706999	-120.250000 28.7500000 -0.805265427 -17.4828587 -11.2964821	-120.250000 28.7500000 -0.838570595 -14.3109665 -10.6901531	-120.250000 28.7500000 -0.739099503 -10.3220539 -8.23428535	-120.250000 28.7500000 -1.21871376 -5.56863499 -6.54816818	-120.250000 28.7500000 -0.698074222 -3.21693993 -4.66242313	-120.250000 28.7500000 -0.413534522 -2.27654743 -4.24851036	-120.250000 28.7500000 -0.794520140 -1.78090048 -3.72946978	-120.250000 28.7500000 -0.485119104 -1.10088539 -3.51607132	-120.250000 28.7500000 -0.504296184 -0.216248989 -3.02102017	-120.250000 28.7500000 -0.279486418 -6.37288094E-02 -2.74044347	-120.250000 28.7500000 -0.477800369 1.40652657E-02 -2.95467091	-120.250000 28.7500000 -0.550279140 0.337079525 -2.98755479	-120.250000 28.7500000 -0.619485140 0.436955452 -3.19673061	-120.250000 28.7500000 -0.599495411 0.313904285 -3.42851424	-120.250000 28.7500000 -0.586206198 0.386271477 -2.99867678	-120.250000 28.7500000 -0.598400831 0.538968563 -3.24298263	-120.250000 28.7500000 -0.706878662 0.388242245 -3.08072209	-120.250000 28.7500000 -0.582819462 -0.487719059 -2.85365057	-120.250000 28.7500000 -0.268593311 -1.32244158 -3.11738825	-120.250000 28.7500000 -0.708614349 0.173938751 -3.77769256
-119.750000 28.7500000 -0.156553984 -4.36416721 -4.71774769	-119.750000 28.7500000 -0.798322439 -3.30400372 -4.51236248	-119.750000 28.7500000 -0.512920737 -3.60296345 -4.24200773	-119.750000 28.7500000 -0.192568183 -3.47244620 -3.72929001	-119.750000 28.7500000 -0.417102695 -3.71074295 -3.72223878	-119.750000 28.7500000 -0.263667345 -3.95475888 -3.46227670	-119.750000 28.7500000 -0.200436294 -3.06898165 -3.21338463	-119.750000 28.7500000 -0.662120640 -2.56578088 -2.61571956	-119.750000 28.7500000 -0.629645467 -1.26185095 -2.56040025	-119.750000 28.7500000 -0.649767160 -1.53448915 -3.67700720	-119.750000 28.7500000 -0.607543468 -1.76163316 -3.88020897	-119.750000 28.7500000 4.99086380E-02 -3.07881951 -3.92464638	-119.750000 28.7500000 7.83491135E-02 -3.45240712 -3.93761969	-119.750000 28.7500000 -0.977948189 -3.52008700 -4.77849531	-119.750000 28.7500000 -0.639072418 -4.36445761 -4.30690527	-119.750000 28.7500000 9.41190720E-02 -5.24315548 -4.59161806	-119.750000 28.7500000 -3.47323418E-02 -5.97792912 -4.65152025	-119.750000 28.7500000 0.642747402 -5.98368502 -5.78453016	-119.750000 28.7500000 0.567018032 -6.04461002 -5.82374191	-119.750000 28.7500000 0.384359360 -7.69429398 -7.31403875	-119.750000 28.7500000 0.265747070 -8.85348320 -9.32279587	-119.750000 28.7500000 -0.447092056 -12.4717703 -9.47945786	-119.750000 28.7500000 -0.565388680 -16.4948521 -11.4103060	-119.750000 28.7500000 0.431651115 -15.8577814 -10.0425167	-119.750000 28.7500000 -0.401839256 -13.4746609 -9.21355438	-119.750000 28.7500000 -0.540343285 -14.0065584 -8.98238564	-119.750000 28.7500000 -0.938951492 -14.2507114 -9.45861816	-119.750000 28.7500000 -1.41965866 -13.1689730 -9.05658913	-119.750000 28.7500000 -0.721016884 -14.7335968 -10.4723034	-119.750000 28.7500000 -1.96200371 -17.6296978 -12.9389515	-119.750000 28.7500000 -0.999811172 -18.4269218 -12.5982170	-119.750000 28.7500000 2.92949677E-02 -15.8901320 -11.4882355	-119.750000 28.7500000 -0.664045811 -11.0091410 -9.01596165	-119.750000 28.7500000 0.169211864 -6.59122658 -7.05406475	-119.750000 28.7500000 -0.958210826 -2.97268057 -5.60916519	-119.750000 28.7500000 -0.628116965 -2.73671484 -4.96249485	-119.750000 28.7500000 -0.381904960 -2.12375355 -4.46525192	-119.750000 28.7500000 -0.435230374 -1.96538115 -3.91334820	-119.750000 28.7500000 -0.607455492 -0.627161503 -3.85189104	-119.750000 28.7500000 -0.506452084 0.185962677 -3.23974657	-119.750000 28.7500000 -0.319553852 2.32706070E-02 -3.34740448	-119.750000 28.7500000 -0.416809797 0.391686440 -3.46812510	-119.750000 28.7500000 -0.740887880 0.984111786 -3.93718624	-119.750000 28.7500000 -0.827661753 0.229112625 -4.19904709	-119.750000 28.7500000 -0.751924992 0.512694359 -3.76314068	-119.750000 28.7500000 -0.825164795 0.475216866 -3.98099327	-119.750000 28.7500000 -0.752225637 0.523316383 -3.92049456	-119.750000 28.7500000 -1.18186212 -0.257497787 -4.11134338	-119.750000 28.7500000 -0.604018927 -1.66986752 -3.62765837	-119.750000 28.7500000 -0.483204842 -1.25968361 -4.53405333
-119.250000 28.7500000 -0.851229668 -5.04136562 -5.55387497	-119.250000 28.7500000 -0.800373077 -4.48129082 -5.42577696	-119.250000 28.7500000 -0.295692205 -3.71285534 -4.46794415	-119.250000 28.7500000 -0.611527443 -3.77368641 -4.34168911	-119.250000 28.7500000 -1.51778460E-02 -3.62516141 -4.08014154	-119.250000 28.7500000 -0.246115863 -3.62427616 -3.45820713	-119.250000 28.7500000 -0.135862172 -2.71258497 -3.37260413	-119.250000 28.7500000 -8.79606605E-02 -2.87167406 -3.19818926	-119.250000 28.7500000 -0.752003193 -1.11958313 -3.35509896	-119.250000 28.7500000 -0.617557526 -2.04818892 -4.41528940	-119.250000 28.7500000 -0.945155621 -2.32155418 -4.97935057	-119.250000 28.7500000 -0.896771908 -2.80387640 -4.69013643	-119.250000 28.7500000 -0.898049831 -3.21771765 -4.64602995	-119.250000 28.7500000 0.147757053 -3.73497605 -5.87431431	-119.250000 28.7500000 -0.843474388 -4.28050804 -5.54631853	-119.250000 28.7500000 -0.819876194 -4.93566847 -4.95520306	-119.250000 28.7500000 -1.04442501 -5.19505692 -5.26965809	-119.250000 28.7500000 -1.06729221 -5.30505085 -5.95385170	-119.250000 28.7500000 -0.945238590 -5.49020004 -5.99708319	-119.250000 28.7500000 0.830963135 -7.08184338 -7.00175428	-119.250000 28.7500000 0.783323288 -9.52417278 -9.47495174	-119.250000 28.7500000 -0.525065422 -12.2646236 -9.93403149	-119.250000 28.7500000 -0.448261261 -16.3520870 -12.0159740	-119.250000 28.7500000 3.03487778E-02 -14.2831411 -10.1828499	-119.250000 28.7500000 -0.506687164 -13.0927553 -9.73113728	-119.250000 28.7500000 -0.442420006 -13.9827986 -9.51765442	-119.250000 28.7500000 0.591157913 -15.1816177 -9.61608315	-119.250000 28.7500000 1.07557869 -12.3964148 -9.86821270	-119.250000 28.7500000 -1.43465137 -13.9526224 -11.4035873	-119.250000 28.7500000 2.14725494 -18.6321983 -13.1106129	-119.250000 28.7500000 0.613341331 -18.7118225 -12.6122570	-119.250000 28.7500000 -0.453360558 -17.0941200 -11.0833244	-119.250000 28.7500000 -0.918734550 -11.5999727 -9.91546917	-119.250000 28.7500000 -1.48719454 -7.68817949 -7.98215199	-119.250000 28.7500000 -1.12853420 -4.26468945 -7.08583164	-119.250000 28.7500000 -1.09369588 -2.48505592 -5.93775940	-119.250000 28.7500000 -0.547330737 -2.97774172 -4.93399525	-119.250000 28.7500000 -1.16676748 -1.67970467 -4.81632328	-119.250000 28.7500000 -0.544251442 -1.89615536 -4.50554943	-119.250000 28.7500000 -0.726891994 0.194337845 -3.93916965	-119.250000 28.7500000 -0.867866516 0.692161560 -3.91889668	-119.250000 28.7500000 -0.910966873 0.978048325 -4.18667126	-119.250000 28.7500000 -0.950717449 1.42560577 -4.80394173	-119.250000 28.7500000 -0.854016304 0.166992188 -5.07096767	-119.250000 28.7500000 -1.03907204 0.408941269 -4.82170057	-119.250000 28.7500000 -1.11649466 0.299929619 -5.12539482	-119.250000 28.7500000 -1.06342030 0.483248711 -4.95576000	-119.250000 28.7500000 -0.680488110 -1.55926323 -5.08179045	-119.250000 28.7500000 -0.942050457 -2.07473850 -4.60722542	-119.250000 28.7500000 -0.794582844 -1.85815144 -4.97872305
-118.750000 28.7500000 -0.391153336 -5.43649483 -5.72552586	-118.750000 28.7500000 -0.575490475 -4.88589287 -5.64361477	-118.750000 28.7500000 -0.845621347 -3.69840169 -5.17117691	-118.750000 28.7500000 -0.396992445 -3.59590054 -4.43689919	-118.750000 28.7500000 -0.320554137 -3.87925506 -4.26961613	-118.750000 28.7500000 -0.156891763 -2.79530644 -3.69871902	-118.750000 28.7500000 -0.343795717 -2.80183315 -3.82108831	-118.750000 28.7500000 -0.655216575 -3.07368970 -3.38302064	-118.750000 28.7500000 -0.496537447 -1.47704411 -4.12191105	-118.750000 28.7500000 -0.405985355 -2.61730003 -4.87099123	-118.750000 28.7500000 -0.205657005 -3.96472192 -5.72046089	-118.750000 28.7500000 -0.870209694 -3.81098604 -5.70489407	-118.750000 28.7500000 -1.53216171 -3.82566977 -5.87909269	-118.750000 28.7500000 -0.141764641 -5.04900074 -5.98559904	-118.750000 28.7500000 -0.543102264 -4.87554026 -6.07106304	-118.750000 28.7500000 -0.645500183 -4.83794022 -6.05081892	-118.750000 28.7500000 -1.14745903 -5.64167786 -6.84829521	-118.750000 28.7500000 -1.40809727 -5.50163126 -7.60815334	-118.750000 28.7500000 -1.20660305 -5.81911516 -7.47352409	-118.750000 28.7500000 -1.51449776 -7.03490973 -7.32374954	-118.750000 28.7500000 -0.622522354 -11.6860828 -9.48941135	-118.750000 28.7500000 -0.335962296 -11.9052534 -10.4124184	-118.750000 28.7500000 -0.759534836 -15.8117466 -12.5903320	-118.750000 28.7500000 -0.506127357 -13.3593731 -10.4762249	-118.750000 28.7500000 -0.440244675 -12.3978014 -10.1944675	-118.750000 28.7500000 -6.59790039E-02 -14.4370947 -9.79440880	-118.750000 28.7500000 -0.254171371 -13.3007174 -8.71607971	-118.750000 28.7500000 -1.25754833 -10.4485149 -9.44934177	-118.750000 28.7500000 2.04378891 -13.8204870 -11.4324846	-118.750000 28.7500000 -0.984950066 -18.4369869 -12.5164948	-118.750000 28.7500000 -0.956923485 -18.4588223 -12.9130440	-118.750000 28.7500000 -0.651310921 -16.2146339 -11.7488403	-118.750000 28.7500000 -1.25063562 -12.7951345 -11.2691946	-118.750000 28.7500000 -0.748509169 -8.95437431 -8.94387627	-118.750000 28.7500000 -1.33250046 -6.03655243 -8.50683594	-118.750000 28.7500000 -0.759436965 -3.94012117 -7.16276646	-118.750000 28.7500000 -1.26040924 -2.54505062 -5.98863316	-118.750000 28.7500000 -0.766223431 -3.44676781 -6.25467539	-118.750000 28.7500000 -0.927340508 -1.49661541 -4.90288115	-118.750000 28.7500000 -0.997052670 -3.01742554E-03 -4.93109989	-118.750000 28.7500000 -1.15641260 0.767534256 -5.20758438	-118.750000 28.7500000 -0.819198608 1.42637348 -4.94935513	-118.750000 28.7500000 -1.36138058 1.22458076 -6.34503222	-118.750000 28.7500000 -1.41853523 0.641782761 -6.28447151	-118.750000 28.7500000 -1.28793192 -7.79304504E-02 -6.16674519	-118.750000 28.7500000 -1.61145163 -0.688009262 -6.92679787	-118.750000 28.7500000 -1.32617569 -0.625078201 -6.59160995	-118.750000 28.7500000 -1.87413025 -1.12961006 -6.36481476	-118.750000 28.7500000 -1.05964947 -1.76185703 -5.33325624	-118.750000 28.7500000 -1.53754807 -1.96805000 -6.26036835
-118.250000 28.7500000 0.320750713 -4.82649946 -5.76974297	-118.250000 28.7500000 0.456038952 -4.60731268 -5.94051838	-118.250000 28.7500000 5.00488281E-03 -4.09705496 -5.73241091	-118.250000 28.7500000 -0.540788651 -2.35552669 -4.83281374	-118.250000 28.7500000 -0.464451551 -2.96973157 -4.15431929	-118.250000 28.7500000 0.125439614 -2.64403391 -3.96710181	-118.250000 28.7500000 -4.04399633E-02 -2.31758261 -3.67497158	-118.250000 28.7500000 -1.82368755E-02 -3.31681395 -3.99016094	-118.250000 28.7500000 -0.896174669 -1.50719070 -4.67367077	-118.250000 28.7500000 -1.05092669 -1.81018627 -5.61836433	-118.250000 28.7500000 -2.07275486 -4.03931665 -6.06165695	-118.250000 28.7500000 -2.38897038 -3.88305497 -7.19005680	-118.250000 28.7500000 -0.547767639 -4.07302618 -7.13846397	-118.250000 28.7500000 -1.64625359 -4.66115856 -6.32677603	-118.250000 28.7500000 -0.295196533 -4.73345566 -6.43544626	-118.250000 28.7500000 -0.655421257 -6.20186710 -6.85620689	-118.250000 28.7500000 -0.418228149 -6.63014889 -7.44610977	-118.250000 28.7500000 -1.62634850 -5.56551933 -8.57748032	-118.250000 28.7500000 -0.708332062 -6.35009193 -8.21945190	-118.250000 28.7500000 -1.17804527 -6.53311539 -8.76595211	-118.250000 28.7500000 -0.801557541 -11.6637249 -8.90294838	-118.250000 28.7500000 -0.419019699 -11.7877760 -10.8481989	-118.250000 28.7500000 -2.20566750 -13.9658871 -13.7649403	-118.250000 28.7500000 -0.639554024 -12.1533098 -10.9985304	-118.250000 28.7500000 -1.47112370 -10.9994726 -10.9394093	-118.250000 28.7500000 0.363084793 -12.4961433 -9.01781750	-118.250000 28.7500000 -0.420625687 -10.6029224 -9.32289505	-118.250000 28.7500000 0.599089622 -8.30605984 -10.1468296	-118.250000 28.7500000 -1.44899654 -10.9422989 -10.1876001	-118.250000 28.7500000 0.344580650 -19.1051540 -13.0474024	-118.250000 28.7500000 0.394967079 -18.9427338 -13.4836292	-118.250000 28.7500000 -1.06589603 -15.8861933 -12.9582548	-118.250000 28.7500000 -0.304815769 -14.2760525 -12.2325687	-118.250000 28.7500000 -0.785941839 -9.30019569 -9.84939957	-118.250000 28.7500000 -0.944303334 -7.02964783 -9.12575817	-118.250000 28.7500000 -1.50033665 -4.28264713 -8.24820518	-118.250000 28.7500000 -0.783482075 -4.05436230 -7.26490974	-118.250000 28.7500000 -1.51161790 -4.57196426 -7.19456291	-118.250000 28.7500000 -1.60058546 -1.58890915 -6.75124073	-118.250000 28.7500000 -1.28884459 -0.516652107 -6.28491926	-118.250000 28.7500000 -1.41979933 0.397266388 -6.58228207	-118.250000 28.7500000 -2.51019001 2.30981445 -7.02561760	-118.250000 28.7500000 -2.17377090 -0.141859055 -8.69992256	-118.250000 28.7500000 -2.05447578 0.187826157 -8.44961643	-118.250000 28.7500000 -1.68241119 -0.725135803 -7.74612236	-118.250000 28.7500000 -0.888213158 -2.80051804 -7.93419743	-118.250000 28.7500000 -0.851602554 -1.93582726 -7.36737442	-118.250000 28.7500000 -2.36098671 -2.74218178 -9.27538204	-118.250000 28.7500000 -3.37285042 0.149450302 -8.09552002	-118.250000 28.7500000 -2.23296928 -2.61140633 -8.70519733
-117.750000 28.7500000 -1.32317543E-02 -5.23843575 -6.14668131	-117.750000 28.7500000 0.272695303 -5.51761246 -5.99196529	-117.750000 28.7500000 0.555332541 -5.26210880 -5.67370415	-117.750000 28.7500000 0.806860566 -2.83509207 -5.44526052	-117.750000 28.7500000 -7.84877539E-02 -2.03451443 -5.09030819	-117.750000 28.7500000 -0.249650717 -2.53222132 -4.08516932	-117.750000 28.7500000 -0.696995735 -0.975572586 -4.20357561	-117.750000 28.7500000 -0.239573956 -2.69206142 -3.57568216	-117.750000 28.7500000 7.23631382E-02 -1.28994608 -5.22313833	-117.750000 28.7500000 -0.802920341 -0.454925299 -6.07112074	-117.750000 28.7500000 -0.322578430 -2.43029118 -7.40620089	-117.750000 28.7500000 -0.228745461 -3.04155111 -7.94675207	-117.750000 28.7500000 0.162363052 -4.49001122 -7.04705143	-117.750000 28.7500000 -0.179286957 -3.37704897 -7.03553820	-117.750000 28.7500000 -0.417655945 -4.61202860 -6.95747471	-117.750000 28.7500000 -1.04942322E-02 -6.14614344 -6.76701021	-117.750000 28.7500000 -4.66318130E-02 -5.87356186 -7.47107029	-117.750000 28.7500000 0.364475250 -4.42626667 -9.19637489	-117.750000 28.7500000 -0.405686378 -6.50404024 -8.96145916	-117.750000 28.7500000 -0.437883377 -6.15921736 -9.36430168	-117.750000 28.7500000 -1.17314339 -7.71550035 -9.59194374	-117.750000 28.7500000 -0.379030228 -11.5604124 -11.5554028	-117.750000 28.7500000 1.98039341 -14.2188187 -14.9874191	-117.750000 28.7500000 -2.29012585 -9.75172234 -12.1582928	-117.750000 28.7500000 2.15281963 -11.1249275 -11.7140722	-117.750000 28.7500000 -1.24268150 -8.94738579 -9.18135643	-117.750000 28.7500000 -3.79986763E-02 -8.07527924 -9.57916546	-117.750000 28.7500000 -0.414189816 -5.65194798 -9.36554718	-117.750000 28.7500000 -0.432894707 -7.04457188 -11.4750700	-117.750000 28.7500000 -0.150383949 -17.9847298 -11.9271879	-117.750000 28.7500000 -0.166604996 -18.7375774 -13.0020542	-117.750000 28.7500000 1.84326172E-02 -16.1721954 -13.6106968	-117.750000 28.7500000 -0.118175507 -14.3394299 -12.0576448	-117.750000 28.7500000 -0.482295990 -9.54684639 -10.6411505	-117.750000 28.7500000 -1.14147520 -6.91979694 -10.7952604	-117.750000 28.7500000 -1.21593904 -6.62248325 -10.2945442	-117.750000 28.7500000 -2.15286636 -3.92103004 -8.78049660	-117.750000 28.7500000 -1.87982082 -6.40361023 -9.45183945	-117.750000 28.7500000 -1.32610607 -3.70748138 -8.44139671	-117.750000 28.7500000 -1.47513199 -0.895198822 -7.64316750	-117.750000 28.7500000 -2.26031208 -1.42882538 -9.05201721	-117.750000 28.7500000 -2.49979973 6.85901642E-02 -10.0560093	-117.750000 28.7500000 -1.26675510 -3.24767876 -10.3622141	-117.750000 28.7500000 -2.10861874 -1.93093109 -10.7005558	-117.750000 28.7500000 -3.03363705 -3.23489380 -11.1669130	-117.750000 28.7500000 -4.27498245 -1.67712021 -10.8420696	-117.750000 28.7500000 -3.56389904 -1.66280937 -10.3602695	-117.750000 28.7500000 -2.41443634 -6.32915497 -12.0959864	-117.750000 28.7500000 -2.49642181 -4.27816391 -12.4346428	-117.750000 28.7500000 -2.13535881 -4.74911118 -11.0701523
-117.250000 28.7500000 -0.448200375 -5.22938156 -5.91052580	-117.250000 28.7500000 -0.333828568 -5.69245529 -5.76367188	-117.250000 28.7500000 -0.674787998 -5.00797939 -5.59627914	-117.250000 28.7500000 -0.768357515 -3.40249920 -5.35412264	-117.250000 28.7500000 -0.282918930 -2.95712852 -5.34160614	-117.250000 28.7500000 -0.757215500 -2.77236271 -4.80999899	-117.250000 28.7500000 -1.01023436 -1.14552116 -5.46086788	-117.250000 28.7500000 -1.03600407 -1.05230713 -4.50659370	-117.250000 28.7500000 -0.317304969 -0.626655579 -5.09531021	-117.250000 28.7500000 0.315642595 0.942103386 -6.59808826	-117.250000 28.7500000 0.526878834 -1.12750626 -7.12728882	-117.250000 28.7500000 0.708590508 -0.975622177 -7.48600626	-117.250000 28.7500000 -0.101299763 -1.81955004 -6.11285257	-117.250000 28.7500000 4.23421860E-02 -1.69812465 -6.88640928	-117.250000 28.7500000 4.61192131E-02 -3.82008219 -6.84635019	-117.250000 28.7500000 0.184917450 -4.84983301 -6.39611149	-117.250000 28.7500000 -0.543772697 -3.09204841 -7.16464663	-117.250000 28.7500000 0.837303162 -3.65539765 -9.10047436	-117.250000 28.7500000 -0.748640060 -4.75635529 -8.85487366	-117.250000 28.7500000 0.953875542 -5.06944180 -8.83278370	-117.250000 28.7500000 0.907433510 -5.12978458 -10.7005100	-117.250000 28.7500000 0.651273727 -10.7261734 -11.4486303	-117.250000 28.7500000 -1.56834126 -12.0316544 -13.1046371	-117.250000 28.7500000 0.228859901 -8.31041718 -13.6899538	-117.250000 28.7500000 -0.242613316 -11.2414751 -10.4662180	-117.250000 28.7500000 -0.609289408 -5.15659332 -10.6514883	-117.250000 28.7500000 -0.565420628 -6.37767029 -10.1551847	-117.250000 28.7500000 -9.03592110E-02 -2.47027302 -10.0165730	-117.250000 28.7500000 0.287058353 -4.59218168 -11.8835707	-117.250000 28.7500000 -0.301936150 -14.7835751 -12.3021431	-117.250000 28.7500000 -1.02392054 -16.7360764 -13.0393734	-117.250000 28.7500000 -0.509532452 -15.7347393 -13.7758780	-117.250000 28.7500000 -1.48955894 -13.1005898 -13.0004330	-117.250000 28.7500000 -2.15800476 -10.4712811 -12.2893047	-117.250000 28.7500000 -1.73673880 -9.59095860 -12.7340679	-117.250000 28.7500000 -0.413730621 -8.34363365 -10.4428701	-117.250000 28.7500000 -1.24174786 -7.01018620 -11.2206345	-117.250000 28.7500000 -1.39658928 -8.09325409 -10.8569717	-117.250000 28.7500000 -3.00327110 -3.70596886 -10.4638414	-117.250000 28.7500000 -2.83665848 -0.665964127 -10.2216578	-117.250000 28.7500000 -3.51159668 -3.38492584 -11.8467884	-117.250000 28.7500000 -3.31487846 -4.44622612 -13.8973055	-117.250000 28.7500000 -4.71996307 -1.26943970 -12.9635277	-117.250000 28.7500000 -4.81509209 -1.28228760 -14.0213881	-117.250000 28.7500000 -2.77071190 -9.12407684 -13.8639431	-117.250000 28.7500000 -2.04310417 -8.36009979 -15.1585474	-117.250000 28.7500000 -2.64537239 -8.44516754 -15.0468798	-117.250000 28.7500000 -2.25342941 -10.3965378 -14.8267031	-117.250000 28.7500000 -2.66138840 -8.57579422 -14.2921677	-117.250000 28.7500000 -3.60872078 -6.44138336 -14.8055859
-116.750000 28.7500000 -2.50616717 -2.87808037 -7.33793163	-116.750000 28.7500000 -2.39326286 -5.42496300 -7.16145849	-116.750000 28.7500000 -1.93380547 -5.52484608 -7.15738201	-116.750000 28.7500000 -1.22251606 -3.93652725 -6.52052784	-116.750000 28.7500000 -0.986227989 -2.70648575 -5.93431139	-116.750000 28.7500000 -1.37554359 -3.36960697 -5.97359848	-116.750000 28.7500000 -0.506790161 -2.49933910 -6.13052750	-116.750000 28.7500000 -1.08418751 -2.14266872 -6.13007689	-116.750000 28.7500000 -0.901116371 0.735225677 -5.90573215	-116.750000 28.7500000 -0.578817129 2.75080490 -6.57363367	-116.750000 28.7500000 0.188797176 1.65142536 -6.55116081	-116.750000 28.7500000 0.772972167 1.28564453 -7.03963661	-116.750000 28.7500000 0.442874312 1.55474329 -6.41871691	-116.750000 28.7500000 0.634361029 0.497856617 -6.61529016	-116.750000 28.7500000 0.388857603 -1.54355001 -6.10353231	-116.750000 28.7500000 0.753243923 -2.56745338 -5.74465179	-116.750000 28.7500000 1.26885319 -0.859390259 -7.48653889	-116.750000 28.7500000 0.373453856 -1.90681076 -7.83546257	-116.750000 28.7500000 0.609862328 -2.39974594 -9.21888351	-116.750000 28.7500000 2.91585922E-03 -1.36196804 -7.76435900	-116.750000 28.7500000 0.128683567 -3.21161079 -10.0882072	-116.750000 28.7500000 -0.629583359 -9.74315262 -11.3711138	-116.750000 28.7500000 -0.247957706 -8.04885387 -15.1459255	-116.750000 28.7500000 -1.13743401 -6.99142647 -14.1659279	-116.750000 28.7500000 -0.541923940 -10.3697882 -10.9754467	-116.750000 28.7500000 -0.789683700 -4.38077259 -12.1825209	-116.750000 28.7500000 -1.14542747 -4.91897106 -11.3126173	-116.750000 28.7500000 -1.31724310 0.161302567 -10.8521118	-116.750000 28.7500000 -0.956104994 -2.63908195 -12.4364395	-116.750000 28.7500000 -1.08326280 -10.1437721 -12.6616154	-116.750000 28.7500000 -0.737836003 -13.5705767 -14.0307379	-116.750000 28.7500000 -0.624515891 -14.7593336 -14.4044905	-116.750000 28.7500000 -1.02684975 -12.9268303 -14.7828350	-116.750000 28.7500000 -1.18679154 -12.2975712 -14.1439991	-116.750000 28.7500000 -1.53171384 -10.9902782 -13.8855362	-116.750000 28.7500000 -2.21562767 -7.63502598 -12.2258158	-116.750000 28.7500000 -2.53711891 -8.99362564 -12.9546824	-116.750000 28.7500000 -2.32011414 -9.64349937 -13.2310171	-116.750000 28.7500000 -4.47197914 -7.11849403 -15.7463436	-116.750000 28.7500000 -5.60722160 -3.68250656 -15.3736172	-116.750000 28.7500000 -5.07053185 -8.22237778 -17.6088142	-116.750000 28.7500000 -4.02497292 -9.31244659 -17.3740501	-116.750000 28.7500000 -5.45337486 -7.66112518 -20.2886219	-116.750000 28.7500000 -5.82479477 -6.01308060 -21.3507671	-116.750000 28.7500000 -5.26559448 -9.92565536 -17.5378838	-116.750000 28.7500000 -5.35727692 -9.29462433 -17.6643772	-116.750000 28.7500000 -2.22801971 -12.3795509 -15.7266102	-116.750000 28.7500000 -2.10932159 -12.1173210 -16.0384483	-116.750000 28.7500000 -6.75760269 -12.2088470 -19.9739857	-116.750000 28.7500000 -5.87574005 -14.0971336 -20.4628735
-116.250000 28.7500000 -2.87860966 -1.65914726 -10.2162275	-116.250000 28.7500000 -2.49629402 -4.66504669 -9.32227898	-116.250000 28.7500000 -2.89482307 -5.52165604 -9.01034069	-116.250000 28.7500000 -3.27187824 -4.30802917 -8.69541931	-116.250000 28.7500000 -2.99984741 -3.41538048 -8.04932594	-116.250000 28.7500000 -1.86981773 -5.29257202 -7.73636532	-116.250000 28.7500000 -1.88797760 -3.15217590 -7.59612083	-116.250000 28.7500000 -1.13789558 -3.55048180 -7.17542839	-116.250000 28.7500000 -0.842637062 0.341331482 -7.09656525	-116.250000 28.7500000 -1.39281464 3.74332333 -8.08444500	-116.250000 28.7500000 -1.27248454 4.41788197 -7.61328888	-116.250000 28.7500000 -0.714130163 3.79334831 -6.98128939	-116.250000 28.7500000 -0.506541431 3.38501549 -6.89584208	-116.250000 28.7500000 -0.493142664 3.39105749 -6.45232964	-116.250000 28.7500000 -0.281718671 2.28485107 -6.11849451	-116.250000 28.7500000 0.103049576 0.660655975 -5.27261162	-116.250000 28.7500000 -0.361987948 1.78672934 -6.33285999	-116.250000 28.7500000 -8.27411413E-02 1.81424522 -7.49793148	-116.250000 28.7500000 0.685573697 -0.496182442 -8.57270336	-116.250000 28.7500000 0.410075545 1.97796869 -8.36277962	-116.250000 28.7500000 -3.51759940E-02 -0.674108505 -9.77966022	-116.250000 28.7500000 -0.332648873 -6.53554630 -11.0727406	-116.250000 28.7500000 -0.263089180 -7.31112766 -15.6489410	-116.250000 28.7500000 -0.324803591 -5.56064892 -15.0431643	-116.250000 28.7500000 -1.99674845 -7.68686390 -11.5505905	-116.250000 28.7500000 -2.61982298 -4.45670319 -14.0461102	-116.250000 28.7500000 -1.08133507 -5.89801598 -12.9692173	-116.250000 28.7500000 -2.08351851 -0.752759933 -13.8181629	-116.250000 28.7500000 -2.23577619 -2.15212154 -14.4644947	-116.250000 28.7500000 -1.46065128 -7.54995346 -15.4187365	-116.250000 28.7500000 -1.44318283 -11.6332664 -15.7781916	-116.250000 28.7500000 -1.59369373 -13.1490574 -15.6642523	-116.250000 28.7500000 -1.46678805 -13.0786352 -16.0875626	-116.250000 28.7500000 -1.06351161 -13.1972256 -15.3844852	-116.250000 28.7500000 -1.26169658 -11.8300476 -15.8261890	-116.250000 28.7500000 -1.74853039 -10.2026377 -14.9005184	-116.250000 28.7500000 -3.38868332 -12.1184235 -16.6962719	-116.250000 28.7500000 -5.67434692 -13.8288460 -18.4734364	-116.250000 28.7500000 -6.11957550 -12.0727386 -20.7638435	-116.250000 28.7500000 -8.15045738 -12.4343300 -23.1568184	-116.250000 28.7500000 -10.4020424 -16.4172516 -25.8985748	-116.250000 28.7500000 -10.7008362 -14.8065987 -25.5641136	-116.250000 28.7500000 -12.1981468 -16.5361862 -29.2439880	-116.250000 28.7500000 -10.9788284 -15.1062660 -30.1519661	-116.250000 28.7500000 -10.9042358 -15.3040085 -27.2076397	-116.250000 28.7500000 -11.3744507 -12.1526566 -27.6950264	-116.250000 28.7500000 -9.67492294 -11.2010040 -22.7316780	-116.250000 28.7500000 -9.40034866 -10.1166687 -22.6867218	-116.250000 28.7500000 -5.37524033 -20.4642410 -26.9629917	-116.250000 28.7500000 -5.43141556 -20.7063217 -26.2596760
-115.750000 28.7500000 -4.87781239 -0.480211258 -14.4569607	-115.750000 28.7500000 -5.32169247 -3.66894913 -13.7813377	-115.750000 28.7500000 -5.83714581 -4.42985153 -13.9218712	-115.750000 28.7500000 -5.14549828 -5.92416000 -13.7594509	-115.750000 28.7500000 -6.19692993 -5.17884254 -13.6658115	-115.750000 28.7500000 -7.29930878 -5.72388268 -13.0805616	-115.750000 28.7500000 -4.40562057 -5.35559464 -12.0190945	-115.750000 28.7500000 -4.30758190 -5.04441261 -11.0001678	-115.750000 28.7500000 -3.37523365 -1.41419029 -9.83535957	-115.750000 28.7500000 -2.63797569 1.21044540 -11.0009794	-115.750000 28.7500000 -1.62350798 3.22615814 -9.74434662	-115.750000 28.7500000 -2.30400753 4.36449432 -9.53326702	-115.750000 28.7500000 -1.30662012 2.99556828 -8.24432087	-115.750000 28.7500000 -1.15801764 4.64677906 -8.01346970	-115.750000 28.7500000 -1.03714538 4.09272003 -7.45924854	-115.750000 28.7500000 -1.06486952 3.52519464 -6.05912018	-115.750000 28.7500000 -0.773599982 4.76999426 -7.71452904	-115.750000 28.7500000 -0.949043870 5.08276176 -8.59759808	-115.750000 28.7500000 -0.419777155 1.37430477 -8.68924141	-115.750000 28.7500000 -0.772571802 4.05997658 -8.31642723	-115.750000 28.7500000 -0.822452545 3.51330376 -9.89431381	-115.750000 28.7500000 -0.301576138 -1.40786362 -11.0004435	-115.750000 28.7500000 0.280562401 -5.57731247 -15.2571106	-115.750000 28.7500000 1.27002239 -4.42453384 -14.3469334	-115.750000 28.7500000 -0.197631836 -4.85540962 -13.0215397	-115.750000 28.7500000 0.299881935 -5.47227097 -14.9565029	-115.750000 28.7500000 -1.49251842 -5.61472702 -13.6569471	-115.750000 28.7500000 -1.61399460 -4.35249901 -15.2776318	-115.750000 28.7500000 -2.14728546 -3.89134598 -16.8186111	-115.750000 28.7500000 -1.96694565 -7.32129478 -16.6509705	-115.750000 28.7500000 -1.99197817 -9.82580757 -17.0695858	-115.750000 28.7500000 -2.55806899 -12.3745174 -17.5815086	-115.750000 28.7500000 -1.39257598 -12.1269140 -17.1870594	-115.750000 28.7500000 -2.05495477 -14.9253864 -17.2280712	-115.750000 28.7500000 -2.62375498 -13.8435631 -18.0172691	-115.750000 28.7500000 -2.79969215 -12.8948555 -17.1377010	-115.750000 28.7500000 -5.26852608 -17.4010792 -21.6122456	-115.750000 28.7500000 -13.3488445 -23.3743305 -30.3531914	-115.750000 28.7500000 -15.4541321 -24.6744022 -36.5747757	-115.750000 28.7500000 -19.3750381 -31.0759544 -42.5038528	-115.750000 28.7500000 -25.3352280 -38.8602829 -51.5931244	-115.750000 28.7500000 -24.6741600 -34.1944885 -50.4332962	-115.750000 28.7500000 -27.9731369 -39.5676384 -58.7794800	-115.750000 28.7500000 -26.1826706 -37.4244461 -57.4399147	-115.750000 28.7500000 -25.6324844 -35.1043930 -53.8912926	-115.750000 28.7500000 -24.5758209 -31.8653412 -54.2279091	-115.750000 28.7500000 -25.5169144 -34.0120010 -51.9343529	-115.750000 28.7500000 -24.6064606 -31.2328568 -50.8296776	-115.750000 28.7500000 -21.8279953 -36.9662094 -48.1011810	-115.750000 28.7500000 -21.1098251 -35.5841522 -47.9790649
-115.250000 28.7500000 -0.937797546 -2.72517586 -17.8912468	-115.250000 28.7500000 -0.685741425 -5.75150681 -17.2843113	-115.250000 28.7500000 -2.18912697 -6.79906464 -18.5820255	-115.250000 28.7500000 0.242845535 -9.65626717 -16.3466530	-115.250000 28.7500000 -3.61452293 -10.6437492 -18.8520660	-115.250000 28.7500000 -6.01906586 -10.7777309 -20.5539303	-115.250000 28.7500000 -5.76919174 -6.84966087 -17.0855675	-115.250000 28.7500000 -6.44644737 -8.13009071 -16.4227924	-115.250000 28.7500000 -8.07952595 -5.74692345 -15.8293552	-115.250000 28.7500000 -7.17879009 -2.57388306 -15.9305649	-115.250000 28.7500000 -6.82946157 1.14928627 -14.5778770	-115.250000 28.7500000 -3.26155949 -0.700017929 -12.8324976	-115.250000 28.7500000 -3.31524801 1.02244759 -11.1534986	-115.250000 28.7500000 -3.02126694 2.70936203 -10.9531517	-115.250000 28.7500000 -1.71319914 2.73576164 -9.34795284	-115.250000 28.7500000 -2.21789217 3.07100391 -8.85126019	-115.250000 28.7500000 -1.97492123 3.87174511 -9.82539082	-115.250000 28.7500000 -1.19313622 3.31762218 -11.0611763	-115.250000 28.7500000 -1.55236459 0.989423752 -10.6296864	-115.250000 28.7500000 -2.15611601 3.81433868 -10.9471798	-115.250000 28.7500000 -1.75290108 2.92048645 -12.6657677	-115.250000 28.7500000 -0.902152061 0.580305099 -12.5616159	-115.250000 28.7500000 2.20881844 -8.37084770 -14.8937302	-115.250000 28.7500000 -0.164520264 -1.10444260 -13.5405235	-115.250000 28.7500000 0.119699478 -1.37318802 -12.4212303	-115.250000 28.7500000 0.330018997 -3.59230614 -14.1746283	-115.250000 28.7500000 0.332939148 -4.32445335 -14.0665245	-115.250000 28.7500000 1.50251579 -2.69433403 -13.8735981	-115.250000 28.7500000 -0.130226135 -2.79064751 -16.9457970	-115.250000 28.7500000 -1.41011620 -4.79070473 -18.1250286	-115.250000 28.7500000 -3.13577366 -6.61074257 -19.7672215	-115.250000 28.7500000 -2.52801800 -10.4838839 -20.2121811	-115.250000 28.7500000 -3.23511243 -12.3852711 -20.2858276	-115.250000 28.7500000 -3.24209166 -13.9066362 -19.1910915	-115.250000 28.7500000 -2.74117327 -15.3327627 -20.7274361	-115.250000 28.7500000 -2.66764450 -14.1350889 -19.6746655	-115.250000 28.7500000 -6.76818085 -23.7786121 -27.8825645	-115.250000 28.7500000 -11.6287804 -46.7210693 -44.7327576	-115.250000 28.7500000 -11.6658325 -67.8096313 -57.9189415	-115.250000 28.7500000 -14.8845901 -86.3476715 -69.6242905	-115.250000 28.7500000 -3.83911133 -92.2591934 -71.3728638	-115.250000 28.7500000 -17.5977020 -100.093155 -84.3641739	-115.250000 28.7500000 -11.0495300 -114.343918 -92.1870956	-115.250000 28.7500000 -11.3749695 -110.764755 -90.8430099	-115.250000 28.7500000 -12.9888306 -105.693344 -88.4645386	-115.250000 28.7500000 -12.3118591 -102.221909 -88.3962631	-115.250000 28.7500000 -17.4764099 -108.132652 -84.2414932	-115.250000 28.7500000 -15.9668732 -102.627724 -81.9297714	-115.250000 28.7500000 -15.8556213 -101.524765 -80.3001709	-115.250000 28.7500000 -10.0280304 -102.490562 -79.2522583
-114.750000 28.7500000 -1.94939804 -2.09020233 -17.7695484	-114.750000 28.7500000 1.60165405 -4.84857941 -15.2881784	-114.750000 28.7500000 -0.782066345 -5.59389877 -17.8055172	-114.750000 28.7500000 -1.32266235 -3.64273453 -13.8959618	-114.750000 28.7500000 0.510208130 -9.24449539 -17.2527962	-114.750000 28.7500000 1.23077011 -8.58703995 -19.9054947	-114.750000 28.7500000 0.512084961 -4.99114227 -17.1815758	-114.750000 28.7500000 -6.26373291E-03 -5.78805542 -17.6326904	-114.750000 28.7500000 -1.72837830 -8.54606819 -19.5956135	-114.750000 28.7500000 -4.89448547 -2.91375732 -21.0827942	-114.750000 28.7500000 -3.45969582 -4.55797386 -19.4200668	-114.750000 28.7500000 -7.18055630 -0.692213058 -17.0716667	-114.750000 28.7500000 -6.49326706 -1.17575645 -15.6514626	-114.750000 28.7500000 -4.69906712 -1.15055656 -14.6659966	-114.750000 28.7500000 -6.23086643 0.789588928 -13.7823963	-114.750000 28.7500000 -5.26233959 -0.648694992 -12.9233875	-114.750000 28.7500000 -4.06005764 -0.150007248 -13.5081940	-114.750000 28.7500000 -3.48948193 -0.202928543 -13.5569305	-114.750000 28.7500000 -3.52581310 -2.81934357 -13.7010212	-114.750000 28.7500000 -4.98809910 0.415254593 -15.0981522	-114.750000 28.7500000 -2.70326996 -5.03889656 -16.3228855	-114.750000 28.7500000 -2.90987968 -2.65985680 -15.8879414	-114.750000 28.7500000 -1.33926010 -8.11084175 -13.8161430	-114.750000 28.7500000 -1.88708305 -2.23721123 -15.8365402	-114.750000 28.7500000 -0.966213226 -1.07178307 -13.7136974	-114.750000 28.7500000 2.54677773 -6.73242569 -13.8983345	-114.750000 28.7500000 2.23519135 -5.55452156 -14.0013628	-114.750000 28.7500000 0.512020111 -0.761190414 -13.8925772	-114.750000 28.7500000 1.67176437 -4.01440239 -16.8523388	-114.750000 28.7500000 1.26532745 -2.23172188 -17.7180824	-114.750000 28.7500000 3.43118286 -5.81316948 -19.5949974	-114.750000 28.7500000 2.05438995 -10.8538513 -20.6076927	-114.750000 28.7500000 -0.148036003 -12.2113085 -20.8225746	-114.750000 28.7500000 -1.55400038 -12.8165207 -22.0829010	-114.750000 28.7500000 -4.84370184 -17.2630291 -24.5814629	-114.750000 28.7500000 -5.27239799 -13.5160751 -23.6868439	-114.750000 28.7500000 -1.25382996 -29.9337978 -30.5204716	-114.750000 28.7500000 -15.3958817 -66.5367126 -56.5092468	-114.750000 28.7500000 -6.80421448 -92.5762787 -55.8246346	-114.750000 28.7500000 -10.4790344 -118.288910 -67.8175888	-114.750000 28.7500000 -14.4934845 -115.574509 -72.4863586	-114.750000 28.7500000 -13.6188660 -138.212006 -84.6426010	-114.750000 28.7500000 -16.2298584 -143.556015 -86.2049408	-114.750000 28.7500000 -13.2378845 -142.550827 -84.0500031	-114.750000 28.7500000 -13.4456177 -134.212891 -83.1908569	-114.750000 28.7500000 -12.1733398 -130.665787 -81.5078888	-114.750000 28.7500000 -10.8668823 -127.343903 -82.2087631	-114.750000 28.7500000 -10.6370850 -119.632538 -79.4823914	-114.750000 28.7500000 -10.3641663 -117.793228 -77.5375977	-114.750000 28.7500000 8.99099731 -119.714828 -61.9232712
-114.250000 28.7500000 1.58845139 5.04748535 -15.9870243	-114.250000 28.7500000 -3.70851898 6.54132080 -14.1639881	-114.250000 28.7500000 1.05107880 2.54494095 -16.2851181	-114.250000 28.7500000 -3.09237671 6.60373306 -15.4474115	-114.250000 28.7500000 3.90289688 7.52182007E-02 -14.0571690	-114.250000 28.7500000 5.66797638 -0.516014099 -15.2555857	-114.250000 28.7500000 -2.28133011 3.80170822 -16.1927223	-114.250000 28.7500000 -0.705020905 1.18868637 -16.5030537	-114.250000 28.7500000 1.94963074 -4.40839767 -17.7234879	-114.250000 28.7500000 3.78635406 -2.60110855 -20.7088242	-114.250000 28.7500000 -1.26523590 1.11492157 -19.4522266	-114.250000 28.7500000 2.29474449 -2.86059952 -18.9835205	-114.250000 28.7500000 -2.83079338 0.293685913 -18.7494602	-114.250000 28.7500000 -4.09436035 0.409828186 -17.7789955	-114.250000 28.7500000 -3.20902443 -4.16635323 -17.9123745	-114.250000 28.7500000 -4.73077011 -4.82290077 -17.1774845	-114.250000 28.7500000 -7.60050297 -2.43418884 -18.2947311	-114.250000 28.7500000 -6.64805031 -3.65623283 -18.1933136	-114.250000 28.7500000 -8.66463852 -5.47532654 -19.3136139	-114.250000 28.7500000 -6.47596741 -8.55134010 -21.7314682	-114.250000 28.7500000 -5.49558830 -12.6954193 -20.4104462	-114.250000 28.7500000 -2.64524078 -11.0040588 -19.2343941	-114.250000 28.7500000 -8.42798615 -9.65954590 -20.7710381	-114.250000 28.7500000 -2.54753494 -10.4136391 -19.3236179	-114.250000 28.7500000 -4.76352692 -6.73829269 -18.4031792	-114.250000 28.7500000 -2.26880646 -12.0628929 -14.8036194	-114.250000 28.7500000 -0.442352295 -10.3189392 -13.6806650	-114.250000 28.7500000 -2.74057388 -4.32875824 -16.5778809	-114.250000 28.7500000 1.20121765 -7.99287605 -16.9491978	-114.250000 28.7500000 0.802509308 -5.92875290 -19.1037064	-114.250000 28.7500000 0.577039719 -6.80867195 -18.6238823	-114.250000 28.7500000 1.82872200 -7.85429955 -18.0742073	-114.250000 28.7500000 4.19099712 -8.79158211 -18.5890808	-114.250000 28.7500000 5.35084152 -11.8379841 -19.5413017	-114.250000 28.7500000 5.20614195 -16.1316795 -22.8514214	-114.250000 28.7500000 3.10305214 -14.2470951 -24.8519402	-114.250000 28.7500000 2.78176308 -21.6459770 -28.1065903	-114.250000 28.7500000 13.8183403 -58.7508011 -49.5929070	-114.250000 28.7500000 8.17004395 -56.8990479 -48.1547318	-114.250000 28.7500000 11.0814514 -73.0877075 -58.9808807	-114.250000 28.7500000 4.46617889 -69.1490479 -64.7522430	-114.250000 28.7500000 3.05706024 -76.3698578 -77.3668060	-114.250000 28.7500000 4.03345490 -74.0422211 -77.8261261	-114.250000 28.7500000 1.65386963 -75.7209930 -76.0398407	-114.250000 28.7500000 0.822723389 -63.7148438 -74.3470459	-114.250000 28.7500000 -4.48380280 -63.2424469 -76.4731750	-114.250000 28.7500000 -6.18046570 -62.8827057 -77.9865417	-114.250000 28.7500000 -9.65667725 -59.5424194 -79.0406952	-114.250000 28.7500000 -10.0630951 -60.3664246 -79.5340118	-114.250000 28.7500000 -21.0246735 -27.0758667 -60.8875122
-113.750000 28.7500000 6.69376373 13.2418709 -13.0087690	-113.750000 28.7500000 6.75996017 12.4853096 -14.1604910	-113.750000 28.7500000 3.90018463 12.0649185 -14.7140474	-113.750000 28.7500000 4.28932190 12.4206314 -15.4824104	-113.750000 28.7500000 -4.58652496 14.3574467 -15.0074654	-113.750000 28.7500000 -3.67263031 13.7855263 -14.0597115	-113.750000 28.7500000 1.91226196 7.18933868 -16.7451038	-113.750000 28.7500000 2.86184311 3.47874451 -14.7855206	-113.750000 28.7500000 0.811790466 3.50361252 -16.5338402	-113.750000 28.7500000 3.64023590 2.96830368 -15.9255524	-113.750000 28.7500000 4.52194977 4.48411942 -18.3033848	-113.750000 28.7500000 -0.852527618 6.79079056 -17.2010803	-113.750000 28.7500000 4.30479050 -0.116920471 -18.1668587	-113.750000 28.7500000 1.02585983 5.78067398 -18.1907234	-113.750000 28.7500000 0.308002472 2.97844315 -17.0404739	-113.750000 28.7500000 -1.55401993 2.10040665 -17.6417961	-113.750000 28.7500000 -2.50112915 1.40257263 -20.9370480	-113.750000 28.7500000 -2.54339981 -0.225803375 -19.7265358	-113.750000 28.7500000 -5.07110596 -7.60540009 -24.2467785	-113.750000 28.7500000 -4.90226364 -11.8501015 -24.1985397	-113.750000 28.7500000 -3.70112610 -13.8170586 -23.2257938	-113.750000 28.7500000 -8.24655914 -11.2842484 -23.6163712	-113.750000 28.7500000 -3.78022385 -17.7913132 -26.2057838	-113.750000 28.7500000 -5.58624268 -16.9913712 -23.3535500	-113.750000 28.7500000 -1.82690811 -17.2185211 -21.7271347	-113.750000 28.7500000 -3.70538712 -17.5520325 -17.5380344	-113.750000 28.7500000 -11.3359184 -14.1074409 -20.1277084	-113.750000 28.7500000 -4.41968536 -16.0854340 -21.6232605	-113.750000 28.7500000 -5.52397537 -16.7515316 -20.9185448	-113.750000 28.7500000 -3.13457108 -15.3156090 -22.4379196	-113.750000 28.7500000 -1.00683212 -13.2019424 -21.3936329	-113.750000 28.7500000 -1.58727646 -9.90796280 -20.4287415	-113.750000 28.7500000 -1.37069702 -7.65895081 -18.9945507	-113.750000 28.7500000 1.43309593 -10.1548853 -16.4291687	-113.750000 28.7500000 2.87083292 -12.8557358 -19.4923878	-113.750000 28.7500000 3.56851459 -14.7916574 -21.8050385	-113.750000 28.7500000 5.46624994 -18.9535885 -26.7596149	-113.750000 28.7500000 14.4395599 -39.8825760 -37.8985901	-113.750000 28.7500000 14.6182327 -39.9758224 -42.0723190	-113.750000 28.7500000 24.9312744 -42.4119263 -42.7259674	-113.750000 28.7500000 24.9010925 -42.0170135 -55.6996155	-113.750000 28.7500000 37.3191986 -42.7483139 -58.7907104	-113.750000 28.7500000 44.7389984 -29.7031403 -60.3730164	-113.750000 28.7500000 48.8040314 -19.0495987 -53.3250122	-113.750000 28.7500000 40.8582916 3.18984985 -63.0434570	-113.750000 28.7500000 37.1548004 -0.256652832 -69.5605774	-113.750000 28.7500000 31.9651871 -2.72407532 -74.2247925	-113.750000 28.7500000 26.7598190 -5.24154663 -79.5829773	-113.750000 28.7500000 23.5886917 -0.583358765 -76.5758362	-113.750000 28.7500000 -6.57757568 0.128860474 -95.9962769
-113.250000 28.7500000 2.75813293 16.6660023 -9.66659451	-113.250000 28.7500000 4.06234741 15.1210594 -9.84995556	-113.250000 28.7500000 5.53532410 17.8059368 -11.9461975	-113.250000 28.7500000 6.04521942 16.6412964 -12.0343838	-113.250000 28.7500000 7.38921356 16.1681442 -16.2800827	-113.250000 28.7500000 8.20211792 15.6165733 -14.3252182	-113.250000 28.7500000 5.29483032 16.9843407 -15.8979902	-113.250000 28.7500000 3.58154297 13.9131622 -13.8487883	-113.250000 28.7500000 1.72439575 13.5057983 -16.6301193	-113.250000 28.7500000 -0.731803894 10.4743080 -15.0036812	-113.250000 28.7500000 -0.541923523 6.82238770 -16.6446896	-113.250000 28.7500000 1.41613007 7.17095566 -18.1622257	-113.250000 28.7500000 0.351249695 5.19239807 -16.5313816	-113.250000 28.7500000 2.64830399 6.37732315 -17.6618690	-113.250000 28.7500000 3.71483231 6.28991699 -16.1939049	-113.250000 28.7500000 4.14025879 6.35208893 -17.7442837	-113.250000 28.7500000 6.42767715 5.63215637 -19.6313934	-113.250000 28.7500000 3.34740829 9.05017853 -19.5410156	-113.250000 28.7500000 7.62942505 -1.12192535 -20.9641743	-113.250000 28.7500000 5.94874954 -4.55614471 -21.4405003	-113.250000 28.7500000 -1.89889526 -2.51535797 -22.0118027	-113.250000 28.7500000 2.37555313 -9.75688934 -23.3960686	-113.250000 28.7500000 0.699787140 -14.0752487 -23.8114147	-113.250000 28.7500000 -1.26595306 -16.3182373 -23.6010036	-113.250000 28.7500000 -5.07131195 -15.3634911 -22.5952950	-113.250000 28.7500000 -7.66776657 -17.5892296 -21.5494576	-113.250000 28.7500000 -4.29130173 -23.3795891 -27.1132488	-113.250000 28.7500000 -7.64546585 -23.3951607 -26.0658417	-113.250000 28.7500000 -9.26959229 -24.7725563 -26.9099369	-113.250000 28.7500000 -8.82361984 -26.0002365 -27.3641911	-113.250000 28.7500000 -8.29204559 -24.6667328 -26.4188137	-113.250000 28.7500000 -4.72246742 -18.3904533 -25.0345078	-113.250000 28.7500000 -1.38943291 -14.7079163 -22.0696411	-113.250000 28.7500000 -3.11180973 -6.36377716 -17.3195419	-113.250000 28.7500000 -3.42728591 -9.44525146 -20.0226612	-113.250000 28.7500000 -1.63986206 -20.8797684 -21.3776932	-113.250000 28.7500000 -2.67360115 -25.6297798 -25.5655251	-113.250000 28.7500000 2.84050751 -47.7121658 -31.2957764	-113.250000 28.7500000 4.97979736 -45.9133720 -30.8373489	-113.250000 28.7500000 4.01278687 -42.5558624 -34.6296234	-113.250000 28.7500000 12.7945557 -44.3299675 -34.4254913	-113.250000 28.7500000 13.0135803 -46.2365303 -40.3213654	-113.250000 28.7500000 4.61589050 -36.9124146 -42.7529602	-113.250000 28.7500000 2.43872070 -13.9933281 -40.4542999	-113.250000 28.7500000 9.87677002 -13.3110046 -45.0689087	-113.250000 28.7500000 12.9635773 -21.2677269 -52.0196228	-113.250000 28.7500000 15.1467590 -22.1886520 -55.8141327	-113.250000 28.7500000 20.0578003 -25.0498199 -58.4435272	-113.250000 28.7500000 11.3083801 -11.9451675 -66.8914795	-113.250000 28.7500000 6.83544922 -50.6180801 -83.7683105
-112.750000 28.7500000 -0.471755981 16.7598534 -8.55780411	-112.750000 28.7500000 -0.394142151 15.2739792 -8.00203323	-112.750000 28.7500000 0.929710388 18.8696842 -9.47310066	-112.750000 28.7500000 8.35876465E-02 15.7810402 -8.80789852	-112.750000 28.7500000 2.49928284 16.4706802 -11.5809994	-112.750000 28.7500000 1.79702759 13.5771523 -8.92535686	-112.750000 28.7500000 4.15856934 16.9610329 -12.0886021	-112.750000 28.7500000 4.24811554 12.8782463 -10.5470171	-112.750000 28.7500000 6.21149445 12.8676605 -13.2562075	-112.750000 28.7500000 7.00600433 11.8272362 -13.2722883	-112.750000 28.7500000 7.28677368 7.08293152 -13.3812904	-112.750000 28.7500000 6.86470795 6.06146240 -14.2514715	-112.750000 28.7500000 2.86045074 5.18602753 -14.9755116	-112.750000 28.7500000 1.84001923 6.15325928 -15.6643143	-112.750000 28.7500000 0.639747620 5.82197189 -15.3390646	-112.750000 28.7500000 0.724037170 6.13145447 -17.3336582	-112.750000 28.7500000 1.34770966 4.64845657 -18.2516460	-112.750000 28.7500000 3.47706604 6.23635101 -18.7469139	-112.750000 28.7500000 -0.434143066 4.16707230 -19.7070312	-112.750000 28.7500000 4.58739090 2.46964264 -18.5619812	-112.750000 28.7500000 8.02215576 3.84963226 -21.0751419	-112.750000 28.7500000 7.39290619 -0.818290710 -18.6294174	-112.750000 28.7500000 6.98207092 -3.11715126 -19.7688408	-112.750000 28.7500000 5.41974258 -6.17617607 -19.4381180	-112.750000 28.7500000 2.99924850 -6.80750275 -20.5012074	-112.750000 28.7500000 0.191825867 -6.61043549 -21.7714691	-112.750000 28.7500000 7.88707733 -17.3362045 -19.9773788	-112.750000 28.7500000 2.37731552 -17.0217590 -23.3451881	-112.750000 28.7500000 0.117370605 -19.5770226 -26.1875572	-112.750000 28.7500000 -4.29515076 -23.8879032 -29.0702095	-112.750000 28.7500000 -6.61027527 -26.5174198 -29.2758770	-112.750000 28.7500000 -8.70627975 -25.7396393 -29.7001629	-112.750000 28.7500000 -10.5219898 -19.2658844 -26.9379807	-112.750000 28.7500000 -8.43654251 -4.93420029 -24.4128036	-112.750000 28.7500000 -7.15784788 -9.31774521 -28.3151512	-112.750000 28.7500000 -5.08518457 -22.2906437 -26.0604477	-112.750000 28.7500000 -0.717618942 -28.1770096 -27.6417732	-112.750000 28.7500000 2.26500750 -41.5072403 -27.5933990	-112.750000 28.7500000 3.88086224 -37.6825409 -26.7051201	-112.750000 28.7500000 6.95008659 -38.8933334 -26.2371464	-112.750000 28.7500000 5.73446846 -37.1830215 -28.6388187	-112.750000 28.7500000 7.44437027 -39.6180344 -27.6860466	-112.750000 28.7500000 11.3568077 -36.3322945 -27.5417595	-112.750000 28.7500000 8.88280869 -30.6487942 -28.9629288	-112.750000 28.7500000 9.68415833 -27.9236526 -27.9150734	-112.750000 28.7500000 8.69419861 -34.5016708 -31.2001877	-112.750000 28.7500000 8.49784088 -34.5317154 -34.6580734	-112.750000 28.7500000 11.8694305 -35.1272354 -33.8629761	-112.750000 28.7500000 24.3435974 -34.2122688 -34.7997894	-112.750000 28.7500000 31.3733063 -67.4489212 -45.5268478
-112.250000 28.7500000 2.96247101 13.5432053 -8.69009209	-112.250000 28.7500000 3.19139099 12.4051743 -7.84428406	-112.250000 28.7500000 3.56026459 10.4896336 -7.11777115	-112.250000 28.7500000 3.39089966 11.6024284 -8.14134979	-112.250000 28.7500000 4.72254944 9.22712326 -8.18607235	-112.250000 28.7500000 3.32148743 7.80781174 -6.99796104	-112.250000 28.7500000 3.60904694 6.13164520 -7.26664543	-112.250000 28.7500000 2.87314606 6.66850662 -7.13365364	-112.250000 28.7500000 3.41085815 5.76847458 -8.84482670	-112.250000 28.7500000 2.61351776 4.60962677 -9.14339256	-112.250000 28.7500000 2.42420959 2.30416870 -9.26833820	-112.250000 28.7500000 7.19557190 0.816234589 -8.46990681	-112.250000 28.7500000 4.02229309 2.98922729 -11.0004816	-112.250000 28.7500000 6.98167419 6.78073120 -11.6435356	-112.250000 28.7500000 6.62820435 3.34969330 -10.6015625	-112.250000 28.7500000 8.00225067 4.84313965 -12.6324196	-112.250000 28.7500000 5.69219208 -0.294494629 -13.5208893	-112.250000 28.7500000 0.393707275 2.44387054 -15.9026508	-112.250000 28.7500000 5.96268463 -1.41950989 -18.1323242	-112.250000 28.7500000 0.318450928 2.87535858 -17.3586540	-112.250000 28.7500000 2.41630936 0.836025238 -18.1020679	-112.250000 28.7500000 2.34794617 2.20351410 -16.7125263	-112.250000 28.7500000 2.63290787 1.82748032 -17.9341087	-112.250000 28.7500000 4.29481888 1.70951271 -17.0575542	-112.250000 28.7500000 3.50513458 2.51495552 -18.5688210	-112.250000 28.7500000 9.17376328 1.21410942 -18.1968193	-112.250000 28.7500000 2.69740295 -0.486732483 -15.2610083	-112.250000 28.7500000 9.18876648 -4.30027962 -17.9884682	-112.250000 28.7500000 8.46616745 -3.55665398 -20.6823597	-112.250000 28.7500000 7.57418442 -7.44097900 -24.5662060	-112.250000 28.7500000 5.05371475 -12.3384361 -26.1294956	-112.250000 28.7500000 1.04575729 -18.4745903 -28.1890125	-112.250000 28.7500000 -1.76251984 -22.2205963 -29.8194237	-112.250000 28.7500000 -0.272033691 -17.6427002 -29.5367966	-112.250000 28.7500000 3.13481140 -27.7693253 -31.0751877	-112.250000 28.7500000 0.197799683 -32.5574570 -28.6600266	-112.250000 28.7500000 -3.94702911 -33.2365494 -30.3333130	-112.250000 28.7500000 -4.10666656 -36.7045021 -29.5883293	-112.250000 28.7500000 -3.85808563 -34.4805641 -28.6213760	-112.250000 28.7500000 -4.34686947 -34.1331177 -27.1531429	-112.250000 28.7500000 -3.14127135 -34.4920006 -27.8315849	-112.250000 28.7500000 -3.23260784 -31.7039070 -27.3762054	-112.250000 28.7500000 -3.28536987 -28.8314896 -28.0223694	-112.250000 28.7500000 -3.87228966 -29.4678841 -27.6628094	-112.250000 28.7500000 -3.98127365 -27.2471809 -27.7184143	-112.250000 28.7500000 -0.199352264 -29.9103928 -28.7130680	-112.250000 28.7500000 4.41056061 -30.9486885 -29.7734489	-112.250000 28.7500000 1.48598099 -29.6533070 -30.2462120	-112.250000 28.7500000 1.96371460 -25.3361588 -28.2568340	-112.250000 28.7500000 8.01468658 -38.0453758 -33.2814903
-111.750000 28.7500000 2.24056625 7.94169235 -5.48614025	-111.750000 28.7500000 2.43878174 6.02693367 -4.85102081	-111.750000 28.7500000 2.15625000 5.50589371 -3.79679966	-111.750000 28.7500000 2.32337189 5.53442383 -5.08171940	-111.750000 28.7500000 0.361400604 3.43703651 -3.91939545	-111.750000 28.7500000 1.98840714 1.47965240 -3.70779896	-111.750000 28.7500000 2.97747421 0.985010147 -3.70804310	-111.750000 28.7500000 2.05794907 0.874137878 -3.83186626	-111.750000 28.7500000 2.13926697 -0.331718445 -4.59669876	-111.750000 28.7500000 1.92327118 -0.972627640 -5.00176620	-111.750000 28.7500000 2.22801971 -2.15070152 -5.49645710	-111.750000 28.7500000 -0.342353821 -1.15235138 -4.58479595	-111.750000 28.7500000 3.99520111 0.256267548 -7.54251385	-111.750000 28.7500000 3.56712341 -1.10171127 -5.52565670	-111.750000 28.7500000 2.55853271 0.505207062 -6.13128471	-111.750000 28.7500000 2.68231964 -2.20635986 -5.75514221	-111.750000 28.7500000 3.58500671 -1.69763947 -8.42970085	-111.750000 28.7500000 7.24321747 -2.24451447 -11.0451593	-111.750000 28.7500000 5.49445343 -3.06982040 -10.8950796	-111.750000 28.7500000 9.25709915 -2.05365753 -12.0686893	-111.750000 28.7500000 5.24205399 0.625988007 -13.6146765	-111.750000 28.7500000 3.51133728 0.900259018 -13.1464567	-111.750000 28.7500000 3.32274628 1.62902164 -14.8854694	-111.750000 28.7500000 3.04647446 2.83242798 -14.7716188	-111.750000 28.7500000 5.57890320 2.28886604 -16.3400249	-111.750000 28.7500000 3.43281937 3.65083122 -14.8324747	-111.750000 28.7500000 5.95215607 1.22184372 -14.5693016	-111.750000 28.7500000 4.75583267 2.23149872 -13.9439516	-111.750000 28.7500000 5.19204330 4.71319008 -17.5522594	-111.750000 28.7500000 6.19379425 5.93691444 -21.0170555	-111.750000 28.7500000 7.88520050 3.23665619 -21.8286877	-111.750000 28.7500000 9.91473389 -1.72460175 -22.2211189	-111.750000 28.7500000 11.8075790 -13.2886505 -21.5207405	-111.750000 28.7500000 13.2289047 -17.0588455 -18.3135376	-111.750000 28.7500000 6.76627350 -20.2966156 -18.5306358	-111.750000 28.7500000 5.61377716 -23.0300789 -19.4328651	-111.750000 28.7500000 10.1842346 -29.8671989 -21.5707130	-111.750000 28.7500000 5.29194260 -25.2176037 -24.8424301	-111.750000 28.7500000 6.79147720 -27.4519424 -23.7037354	-111.750000 28.7500000 5.19342422 -27.1104259 -23.3186741	-111.750000 28.7500000 2.35990906 -24.3470039 -24.4297466	-111.750000 28.7500000 1.51404476 -23.7416725 -25.8601761	-111.750000 28.7500000 0.601386607 -23.7583790 -26.1235695	-111.750000 28.7500000 -0.494123936 -24.2122498 -25.6923294	-111.750000 28.7500000 -1.31566525 -24.4960194 -25.8911743	-111.750000 28.7500000 -1.18355370 -24.8990059 -26.9599342	-111.750000 28.7500000 -1.88010883 -25.4163265 -27.4845600	-111.750000 28.7500000 -1.68642807 -26.1657181 -28.0141716	-111.750000 28.7500000 -4.35565376 -24.1191616 -26.9235573	-111.750000 28.7500000 -3.46649933 -32.2852898 -32.4100266
-111.250000 28.7500000 0.272598267 4.17446232 -3.30529308	-111.250000 28.7500000 0.665153503 1.15193367 -1.97824001	-111.250000 28.7500000 -0.606628418 2.00755596 -1.69182205	-111.250000 28.7500000 0.557260513 1.86204529 -2.74838352	-111.250000 28.7500000 2.75329399 0.730990410 -2.26924038	-111.250000 28.7500000 0.918809891 0.165593147 -2.23380756	-111.250000 28.7500000 0.815485001 -1.20913386 -1.15865898	-111.250000 28.7500000 1.01107216 0.177465469 -2.26013279	-111.250000 28.7500000 0.948011398 -1.33731365E-02 -3.13919258	-111.250000 28.7500000 -0.189031601 0.429144382 -3.95924187	-111.250000 28.7500000 0.582422256 -0.380924225 -4.40555286	-111.250000 28.7500000 -2.19043350 -2.21594834 -3.86204720	-111.250000 28.7500000 0.954704285 4.96335030E-02 -3.95654106	-111.250000 28.7500000 -0.498771667 -0.946488380 -2.52292442	-111.250000 28.7500000 2.99453735E-03 -0.355951309 -3.47954941	-111.250000 28.7500000 -0.489879608 -0.496343613 -3.35132599	-111.250000 28.7500000 2.41072464 -1.13277054 -5.15490341	-111.250000 28.7500000 4.39368820 -0.506357193 -5.47987556	-111.250000 28.7500000 3.56758499 -0.984088898 -6.65410662	-111.250000 28.7500000 0.358009338 -0.140554428 -7.40147352	-111.250000 28.7500000 2.29008484 0.333296776 -9.49117470	-111.250000 28.7500000 2.00624084 0.751309395 -9.87885189	-111.250000 28.7500000 2.49002838 1.70964050 -11.5371065	-111.250000 28.7500000 3.58367920 1.62301064 -11.0206604	-111.250000 28.7500000 4.30459976 1.36718082 -10.6611433	-111.250000 28.7500000 4.42298508 0.751184464 -10.4183435	-111.250000 28.7500000 4.47756195 -0.404474258 -8.78446674	-111.250000 28.7500000 4.66677475 0.807294846 -10.3572617	-111.250000 28.7500000 5.05587006 5.94984531 -13.5203304	-111.250000 28.7500000 4.39133072 9.40423775 -18.2774048	-111.250000 28.7500000 4.16578674 9.27396870 -18.9507980	-111.250000 28.7500000 4.66773987 5.47559643 -19.5339661	-111.250000 28.7500000 -0.244625092 3.03861618 -18.1996460	-111.250000 28.7500000 0.710657120 -3.24055290 -11.1790085	-111.250000 28.7500000 4.05977583 -6.84438515 -14.4846973	-111.250000 28.7500000 4.39423847 -6.55828285 -14.3839664	-111.250000 28.7500000 3.86626244 -9.98230934 -13.8717289	-111.250000 28.7500000 7.64615345 -8.81622887 -19.0330544	-111.250000 28.7500000 6.05859470 -9.81229973 -16.0764160	-111.250000 28.7500000 6.08515930 -9.99429131 -16.4072609	-111.250000 28.7500000 7.38621044 -8.52275085 -19.1816864	-111.250000 28.7500000 8.31051254 -7.83851194 -18.8871651	-111.250000 28.7500000 7.68685436 -7.98712349 -19.8118305	-111.250000 28.7500000 7.02392864 -8.99936199 -20.3336067	-111.250000 28.7500000 6.38536644 -11.0117693 -21.0025883	-111.250000 28.7500000 5.82656002 -11.7831249 -22.2904224	-111.250000 28.7500000 4.99968719 -13.0837069 -23.1611595	-111.250000 28.7500000 4.23464775 -13.9609175 -24.1262512	-111.250000 28.7500000 3.46601582 -14.6493759 -24.4130096	-111.250000 28.7500000 5.51912546 -20.3209591 -27.8066292
-110.750000 28.7500000 0.540081024 8.32977295E-02 -2.20354962	-110.750000 28.7500000 -1.40629101 0.248100281 -2.18617964	-110.750000 28.7500000 -0.153885841 7.74383545E-02 -2.19751835	-110.750000 28.7500000 0.143115997 -0.622597814 -1.92899060	-110.750000 28.7500000 -0.489449501 -0.662453771 -1.33108687	-110.750000 28.7500000 0.321846485 -1.80270100 -1.26653552	-110.750000 28.7500000 -0.132606030 -2.31789541 -0.639339685	-110.750000 28.7500000 -0.453172684 -1.13990164 -1.69780326	-110.750000 28.7500000 -0.373348236 -0.645882607 -2.64744782	-110.750000 28.7500000 -0.124657750 0.562284470 -4.62755489	-110.750000 28.7500000 -0.635167658 -0.272539139 -5.06203556	-110.750000 28.7500000 0.658620834 -0.709959984 -4.55785131	-110.750000 28.7500000 -0.938572407 0.305263519 -3.94763947	-110.750000 28.7500000 -0.243039131 -0.444059372 -3.86133385	-110.750000 28.7500000 0.573740005 -0.498922825 -4.07820940	-110.750000 28.7500000 0.149652481 1.23564243 -4.59708071	-110.750000 28.7500000 -1.18722820 -7.19718933E-02 -4.81091022	-110.750000 28.7500000 -1.35190868 1.58449650 -4.77011395	-110.750000 28.7500000 -0.994905472 1.59337616 -5.89814138	-110.750000 28.7500000 0.958189011 0.414877415 -6.39799023	-110.750000 28.7500000 2.36145401 0.738126516 -7.25084019	-110.750000 28.7500000 1.85641098 0.790654182 -8.35994244	-110.750000 28.7500000 1.94913101 1.21478271 -9.65928936	-110.750000 28.7500000 1.91752243 0.379168510 -8.26349831	-110.750000 28.7500000 1.02143097 0.488081932 -8.61419868	-110.750000 28.7500000 1.97533035 9.95779037E-02 -6.68847656	-110.750000 28.7500000 0.807304382 -1.17671108 -5.96442509	-110.750000 28.7500000 -1.75474167 2.68366241 -8.80395317	-110.750000 28.7500000 2.42284393 5.33451080 -9.63069344	-110.750000 28.7500000 4.49642181 8.26015091 -13.5357475	-110.750000 28.7500000 5.77730560 8.65476513 -14.2972937	-110.750000 28.7500000 0.663471222 8.23748016 -18.0491905	-110.750000 28.7500000 6.35412407 7.92691040 -18.1167793	-110.750000 28.7500000 -1.53050423 5.29204988 -13.8581142	-110.750000 28.7500000 -1.75906944 2.46210480 -14.7669582	-110.750000 28.7500000 -1.70743608 5.67602921 -15.5257769	-110.750000 28.7500000 -0.368698120 4.19243288 -14.7060528	-110.750000 28.7500000 0.326943040 3.29130125 -16.9368687	-110.750000 28.7500000 0.954794407 3.36903453 -15.1158991	-110.750000 28.7500000 1.82192183 2.78186464 -14.8043709	-110.750000 28.7500000 2.86436653 3.02709627 -15.9844036	-110.750000 28.7500000 4.13652611 3.08817863 -15.4742851	-110.750000 28.7500000 5.00277138 2.96765137 -16.1230583	-110.750000 28.7500000 5.44428921 2.21863461 -16.5491581	-110.750000 28.7500000 6.31835651 0.452115059 -16.1120415	-110.750000 28.7500000 6.95421028 -7.95679092E-02 -17.1406498	-110.750000 28.7500000 7.64525795 -1.02825642 -17.9616165	-110.750000 28.7500000 8.04902554 -1.99687576 -18.8041153	-110.750000 28.7500000 9.09298038 -4.15419292 -18.9027557	-110.750000 28.7500000 10.9235287 -6.83283710 -20.6653404
-110.250000 28.7500000 0.122538567 -0.595972061 -1.70463133	-110.250000 28.7500000 1.33720160 -0.550745010 -1.90645432	-110.250000 28.7500000 1.24690771 -1.17040992 -1.61393511	-110.250000 28.7500000 0.921747208 -1.97434115 -1.16318715	-110.250000 28.7500000 0.360318661 -2.11091089 -1.08400035	-110.250000 28.7500000 0.683816671 -2.24447775 -0.672897220	-110.250000 28.7500000 0.346351147 -2.61623764 -0.470794082	-110.250000 28.7500000 0.961030960 -2.20278454 -1.46484149	-110.250000 28.7500000 0.525791168 -1.38068056 -2.83918071	-110.250000 28.7500000 0.501527548 -0.750016212 -4.58657932	-110.250000 28.7500000 0.218500376 -0.669312477 -4.89520264	-110.250000 28.7500000 6.44764900E-02 -1.56062007 -5.15065575	-110.250000 28.7500000 0.250611305 -1.39992332 -5.35940933	-110.250000 28.7500000 0.444227695 -2.52425957 -4.48593569	-110.250000 28.7500000 -2.11119652E-02 -2.28082800 -4.55144405	-110.250000 28.7500000 0.475433350 -8.87994766E-02 -5.21319628	-110.250000 28.7500000 -0.440578461 -0.214711666 -5.90948915	-110.250000 28.7500000 -1.14596367 0.679609299 -6.41482353	-110.250000 28.7500000 -1.15827417 1.17368603 -7.44209909	-110.250000 28.7500000 -0.940419197 0.335949898 -6.83675575	-110.250000 28.7500000 -0.818541527 -0.830997944 -6.97383642	-110.250000 28.7500000 0.259784698 -0.947008371 -7.58257961	-110.250000 28.7500000 0.978046417 -0.168577433 -8.29203987	-110.250000 28.7500000 1.12364197 -0.377484798 -6.46648884	-110.250000 28.7500000 1.59066582 0.383215398 -7.46231461	-110.250000 28.7500000 0.811012268 -0.596942782 -5.62620544	-110.250000 28.7500000 1.49439430 -0.716836929 -5.26488447	-110.250000 28.7500000 3.12940407 8.62686634E-02 -7.63373804	-110.250000 28.7500000 2.49790192 2.80376434 -7.82684231	-110.250000 28.7500000 3.25780869 4.72972441 -10.5105858	-110.250000 28.7500000 3.87942886 4.85321999 -10.0510616	-110.250000 28.7500000 6.90774155 3.18319917 -13.1148195	-110.250000 28.7500000 4.21501160 6.29928541 -12.9351358	-110.250000 28.7500000 3.63296890 7.20210505 -13.3469982	-110.250000 28.7500000 3.24150848 7.04577255 -15.0497208	-110.250000 28.7500000 3.38168335 9.49263096 -16.6792870	-110.250000 28.7500000 2.59473610 10.8306437 -15.3168383	-110.250000 28.7500000 3.11928940 8.80184174 -17.4373379	-110.250000 28.7500000 1.92985725 8.83563900 -15.8298435	-110.250000 28.7500000 0.469157219 7.73841763 -16.1264496	-110.250000 28.7500000 2.25050640 7.94702435 -16.0078297	-110.250000 28.7500000 2.08616686 6.83207989 -14.3444519	-110.250000 28.7500000 2.42297435 6.71445370 -14.6676149	-110.250000 28.7500000 2.22217178 5.98086548 -15.2079525	-110.250000 28.7500000 2.11440039 4.47800541 -14.4095888	-110.250000 28.7500000 2.08285928 4.27619696 -15.2704153	-110.250000 28.7500000 2.95529675 3.22791696 -15.7001152	-110.250000 28.7500000 3.44559932 2.03840590 -16.0609856	-110.250000 28.7500000 3.20049310 0.340493679 -14.9032440	-110.250000 28.7500000 4.80944204 -1.23388386 -15.5653124
-109.750000 28.7500000 0.258339405 0.473684311 -1.16018438	-109.750000 28.7500000 -0.190604210 0.293051720 -1.00480628	-109.750000 28.7500000 -2.34375000E-02 -0.751396656 -0.556478739	-109.750000 28.7500000 -0.255484104 -1.35501719 -0.477677822	-109.750000 28.7500000 -1.88484192E-02 -1.76006675 -0.441429853	-109.750000 28.7500000 2.00777054E-02 -2.20888472 0.165504217	-109.750000 28.7500000 -0.281909704 -1.99439669 0.137354136	-109.750000 28.7500000 -8.20677280E-02 -1.86457300 -0.375067949	-109.750000 28.7500000 0.119084835 -1.47699237 -1.77084851	-109.750000 28.7500000 -9.65952873E-02 -1.41623271 -3.77504539	-109.750000 28.7500000 -0.214204788 -1.72043729 -4.70109081	-109.750000 28.7500000 0.312703609 -3.23350120 -4.44164753	-109.750000 28.7500000 0.485641956 -3.83207512 -4.29711151	-109.750000 28.7500000 0.161525726 -3.27068806 -3.60722303	-109.750000 28.7500000 0.856834888 -3.86119795 -3.30410814	-109.750000 28.7500000 0.137516975 -1.97742224 -4.57637787	-109.750000 28.7500000 0.488449097 -1.91248655 -6.03775024	-109.750000 28.7500000 0.742193222 -0.770258427 -6.00093412	-109.750000 28.7500000 0.573436737 -0.272048473 -7.22222090	-109.750000 28.7500000 -0.220797539 -1.38887095 -7.30317593	-109.750000 28.7500000 -0.283486366 -2.07554388 -7.20771551	-109.750000 28.7500000 -0.217210770 -2.54813981 -7.05349207	-109.750000 28.7500000 -0.635529518 -2.10801506 -8.06367302	-109.750000 28.7500000 -0.375756264 -0.981290936 -6.15004539	-109.750000 28.7500000 -0.294676781 -0.726086318 -6.76950264	-109.750000 28.7500000 6.27918243E-02 -0.608001947 -5.28437138	-109.750000 28.7500000 0.136084557 -1.37078929 -4.33867836	-109.750000 28.7500000 0.499876022 -1.31427407 -5.84835672	-109.750000 28.7500000 0.310878754 -0.567710161 -5.76816273	-109.750000 28.7500000 0.514282227 0.161571980 -7.75097370	-109.750000 28.7500000 1.27624893 0.132073164 -6.59145260	-109.750000 28.7500000 2.20812988 1.09047842 -8.55992699	-109.750000 28.7500000 2.78942871 3.18157578 -9.67683411	-109.750000 28.7500000 3.46279526 4.72903824 -10.9898539	-109.750000 28.7500000 4.66506195 6.50924015 -12.3337631	-109.750000 28.7500000 4.92177582 7.53132868 -13.0209236	-109.750000 28.7500000 2.90642738 9.35793495 -13.5537882	-109.750000 28.7500000 4.57307434 5.91826487 -14.7102013	-109.750000 28.7500000 3.91634178 6.67819500 -13.2981062	-109.750000 28.7500000 6.50524712 7.06212568 -12.7492733	-109.750000 28.7500000 4.78946114 7.16514969 -12.9635706	-109.750000 28.7500000 7.72323227 6.40845490 -9.90474415	-109.750000 28.7500000 7.84150887 5.72277498 -9.31104469	-109.750000 28.7500000 8.09048939 4.87247753 -9.66121578	-109.750000 28.7500000 7.45875835 3.84444928 -9.78136635	-109.750000 28.7500000 7.07482719 3.58954477 -10.9531994	-109.750000 28.7500000 5.92702246 3.14972448 -11.0853052	-109.750000 28.7500000 4.44790649 2.43912315 -11.4598045	-109.750000 28.7500000 4.38380909 1.61703920 -11.5877266	-109.750000 28.7500000 3.02844930 0.950563908 -12.0314970
-109.250000 28.7500000 0.522951603 1.13157749 -1.10623884	-109.250000 28.7500000 0.524281025 0.821074486 -0.944106579	-109.250000 28.7500000 0.577298641 0.430555344 -0.370285749	-109.250000 28.7500000 0.406985283 -0.281742573 -0.519446611	-109.250000 28.7500000 0.260496140 -0.587864399 -0.557232380	-109.250000 28.7500000 0.293783665 -0.815302849 0.156711578	-109.250000 28.7500000 0.426731110 -1.28032804 -4.38814163E-02	-109.250000 28.7500000 0.606001377 -0.952775240 -0.380057812	-109.250000 28.7500000 0.811133385 -0.894676447 -1.51163054	-109.250000 28.7500000 1.61017942 -1.29146552 -2.92632461	-109.250000 28.7500000 1.47465658 -1.19412160 -3.77604294	-109.250000 28.7500000 0.765214443 -2.03676510 -3.48519468	-109.250000 28.7500000 0.785192966 -2.41267252 -3.03750515	-109.250000 28.7500000 0.890655994 -2.47470856 -2.38690567	-109.250000 28.7500000 -0.316212654 -1.51162148 -2.81320810	-109.250000 28.7500000 0.194384575 -1.35489559 -3.62567902	-109.250000 28.7500000 0.394614220 -1.48962593 -4.46901608	-109.250000 28.7500000 -0.887338638 5.37595749E-02 -5.78400421	-109.250000 28.7500000 -0.903079033 -6.54020309E-02 -7.19055796	-109.250000 28.7500000 1.13599777 -1.64284039 -5.89027119	-109.250000 28.7500000 1.38056278 -1.96432781 -5.82759619	-109.250000 28.7500000 6.65111542E-02 -1.92657995 -6.58472061	-109.250000 28.7500000 0.376933098 -2.59206080 -7.37459660	-109.250000 28.7500000 0.356573105 -1.61706972 -5.91816759	-109.250000 28.7500000 0.155796051 -1.71247625 -6.62358427	-109.250000 28.7500000 0.208757401 -0.921491623 -4.90912437	-109.250000 28.7500000 0.170482635 -1.77371979 -4.02603626	-109.250000 28.7500000 0.282192230 -2.02330542 -5.16976166	-109.250000 28.7500000 0.124095917 -1.54594302 -4.98974180	-109.250000 28.7500000 -0.297349930 -1.84789753 -6.97530842	-109.250000 28.7500000 -0.123693466 -1.72322428 -5.36598539	-109.250000 28.7500000 -0.754074097 -1.29327917 -7.94931602	-109.250000 28.7500000 -0.822616577 -0.575952530 -8.27668762	-109.250000 28.7500000 -0.846248627 -0.145364761 -8.97496700	-109.250000 28.7500000 -1.43293762 -0.382097244 -10.4147444	-109.250000 28.7500000 0.599651337 1.93428230 -9.70381165	-109.250000 28.7500000 4.50128174 1.64176559 -10.5934343	-109.250000 28.7500000 1.80058098 1.19701099 -10.8171968	-109.250000 28.7500000 5.08545113 1.86432695 -8.70593834	-109.250000 28.7500000 1.15992737 2.16904259 -9.13990116	-109.250000 28.7500000 1.82659149 3.81964016 -9.25268173	-109.250000 28.7500000 0.237058640 4.40558243 -5.83722496	-109.250000 28.7500000 -7.08312988E-02 4.02556992 -5.64722633	-109.250000 28.7500000 0.760979652 3.44870043 -5.48109102	-109.250000 28.7500000 1.16315746 3.83858347 -5.23691416	-109.250000 28.7500000 1.74725342 3.55172133 -6.14179897	-109.250000 28.7500000 2.43855000 3.73617768 -6.60289383	-109.250000 28.7500000 2.57566738 4.07278967 -8.17026901	-109.250000 28.7500000 2.30911899 3.38649368 -7.81958103	-109.250000 28.7500000 3.09183216 3.24717522 -8.80794430
-108.750000 28.7500000 0.634366512 2.34978437 -0.704972506	-108.750000 28.7500000 0.382172108 1.78418517 -0.756735325	-108.750000 28.7500000 0.386815071 1.29282260 -8.93492699E-02	-108.750000 28.7500000 0.926609993 0.667283058 1.12590790E-02	-108.750000 28.7500000 0.783552170 0.231945515 -0.109098434	-108.750000 28.7500000 0.269531250 -0.160007000 0.168695927	-108.750000 28.7500000 0.943686962 -0.334816694 0.554106474	-108.750000 28.7500000 1.12891436 -0.121301889 0.363917351	-108.750000 28.7500000 1.66221333 0.473737240 -0.288842201	-108.750000 28.7500000 0.938547134 0.896643162 -1.78493977	-108.750000 28.7500000 1.06931019 1.12619877 -2.60519314	-108.750000 28.7500000 1.18671894 0.450758457 -2.57674599	-108.750000 28.7500000 0.937383652 0.688434601 -2.24474239	-108.750000 28.7500000 0.605922699 0.893653870 -1.71098995	-108.750000 28.7500000 0.737743378 0.667683601 -2.61291909	-108.750000 28.7500000 0.307414055 0.359896660 -3.37038445	-108.750000 28.7500000 0.299221039 1.56958961 -4.20105553	-108.750000 28.7500000 1.53184414 1.52436543 -4.67630196	-108.750000 28.7500000 1.41923714 0.426923752 -6.22214603	-108.750000 28.7500000 -0.651062965 1.33616924 -5.82343864	-108.750000 28.7500000 -0.882713318 1.13243008 -5.47125864	-108.750000 28.7500000 -0.490034103 0.191671371 -6.39471579	-108.750000 28.7500000 -0.252183914 -0.439216137 -6.69041681	-108.750000 28.7500000 -0.224910736 -0.339125156 -5.05671358	-108.750000 28.7500000 -0.158001900 -1.25369668 -5.90160847	-108.750000 28.7500000 -4.19759750E-02 -0.429619312 -4.40943050	-108.750000 28.7500000 -0.164194107 -1.29814672 -3.57985973	-108.750000 28.7500000 9.92107391E-03 -1.43446231 -4.48334217	-108.750000 28.7500000 -2.80799866E-02 -0.727904797 -4.36912441	-108.750000 28.7500000 -0.514757156 -0.820192337 -6.50595951	-108.750000 28.7500000 -0.113636017 -1.03526378 -4.80070591	-108.750000 28.7500000 -0.283792496 -1.85175657 -7.33194876	-108.750000 28.7500000 -5.59329987E-02 -2.13318157 -7.90244484	-108.750000 28.7500000 -0.145923615 -2.93715096 -8.88450241	-108.750000 28.7500000 -0.665348053 -4.40573120 -10.6833410	-108.750000 28.7500000 -0.770965576 -3.35241318 -9.12260342	-108.750000 28.7500000 -1.04195976 -0.928913116 -7.17820978	-108.750000 28.7500000 -0.251562119 -3.13227367 -9.13571739	-108.750000 28.7500000 -1.76384926 -1.30278206 -6.24245739	-108.750000 28.7500000 0.647171021 -0.109293938 -6.72262812	-108.750000 28.7500000 3.05562019 -5.57756424E-02 -5.99157524	-108.750000 28.7500000 0.180582047 1.07561970 -4.90579224	-108.750000 28.7500000 0.655775070 1.19163942 -4.51057625	-108.750000 28.7500000 0.628381729 1.41949785 -3.57486248	-108.750000 28.7500000 0.167375565 2.59949994 -4.42625141	-108.750000 28.7500000 0.109399796 2.13805437 -5.39392948	-108.750000 28.7500000 0.354940414 2.78835464 -5.13516951	-108.750000 28.7500000 1.14375687 3.64579892 -6.23748016	-108.750000 28.7500000 0.380515099 3.97355914 -6.90183163	-108.750000 28.7500000 0.606355667 3.86442852 -7.35226727
-108.250000 28.7500000 1.17604733 2.49786496 0.247189999	-108.250000 28.7500000 1.23805046 2.59026504 -1.48575306E-02	-108.250000 28.7500000 0.900330544 1.93212008 0.441855669	-108.250000 28.7500000 0.689453125 1.47949100 0.652390242	-108.250000 28.7500000 1.48468781 0.982032299 0.873283625	-108.250000 28.7500000 0.921051025 0.774613619 0.781365871	-108.250000 28.7500000 0.567082882 0.557029009 1.07226801	-108.250000 28.7500000 1.04042149 1.29528427 1.15174413	-108.250000 28.7500000 0.406521797 2.17015815 0.540963650	-108.250000 28.7500000 2.04812908 2.41076803 -0.367868423	-108.250000 28.7500000 2.26396942 2.72460675 -0.967117786	-108.250000 28.7500000 2.29724216 2.26672602 -0.905570507	-108.250000 28.7500000 1.91253757 2.66371965 -0.970941544	-108.250000 28.7500000 1.77610779 2.64874029 -0.756748199	-108.250000 28.7500000 1.80031490 2.44373035 -1.36847925	-108.250000 28.7500000 1.80324078 3.93616676 -2.00145388	-108.250000 28.7500000 2.25220299 3.23524857 -2.71669054	-108.250000 28.7500000 2.07993126 4.95412636 -2.98671722	-108.250000 28.7500000 1.90986252 5.44729424 -3.82306957	-108.250000 28.7500000 2.04015350 4.74871159 -4.18889999	-108.250000 28.7500000 1.19389820 3.40206528 -4.85836315	-108.250000 28.7500000 0.649538040 3.82180357 -5.73336124	-108.250000 28.7500000 0.463642120 3.34702206 -6.16403913	-108.250000 28.7500000 5.34353256E-02 2.38597965 -4.99693298	-108.250000 28.7500000 0.167673111 1.06241202 -5.54981041	-108.250000 28.7500000 7.53717422E-02 1.55171371 -3.89748955	-108.250000 28.7500000 -4.70352173E-03 6.97534084E-02 -3.41844964	-108.250000 28.7500000 5.67026138E-02 0.778302193 -4.04233456	-108.250000 28.7500000 2.41556168E-02 1.38525057 -4.07074594	-108.250000 28.7500000 -0.939281464 1.31394100 -7.17239571	-108.250000 28.7500000 0.253717422 1.28176165 -4.35225725	-108.250000 28.7500000 -0.295936584 2.24113464E-03 -7.26450920	-108.250000 28.7500000 -0.541019440 -0.840447426 -7.39921236	-108.250000 28.7500000 -0.356765747 -2.05338192 -7.84318161	-108.250000 28.7500000 -1.51727867 -2.78889465 -10.2076521	-108.250000 28.7500000 -1.47813988 -2.71708298 -8.74383640	-108.250000 28.7500000 -0.602167130 -1.69890213 -6.80033684	-108.250000 28.7500000 2.76012421E-02 -1.30494118 -7.81884193	-108.250000 28.7500000 3.97949219E-02 -1.75890064 -5.94230413	-108.250000 28.7500000 0.616893768 -0.119012833 -5.43857288	-108.250000 28.7500000 0.297157288 0.853483200 -3.36403131	-108.250000 28.7500000 1.76975441 1.33994150 -2.60026836	-108.250000 28.7500000 1.23480415 0.909726620 -2.44035435	-108.250000 28.7500000 0.709793091 1.16904974 -2.38839626	-108.250000 28.7500000 0.877897263 2.27092123 -3.04105330	-108.250000 28.7500000 1.68123436 2.12806797 -3.28783846	-108.250000 28.7500000 1.34555435 2.42689228 -3.51168680	-108.250000 28.7500000 1.66625404 2.94420958 -4.17324543	-108.250000 28.7500000 1.98767090 3.16614389 -5.22036028	-108.250000 28.7500000 2.08275604 3.10059094 -5.61761951
-107.750000 28.7500000 0.961297989 3.30523920 1.17044926	-107.750000 28.7500000 1.00177860 3.07332993 1.05610633	-107.750000 28.7500000 0.531739235 2.44950342 1.03974688	-107.750000 28.7500000 0.559820652 2.15319300 1.11464810	-107.750000 28.7500000 0.520812988 1.87101376 1.66837168	-107.750000 28.7500000 0.291599274 1.43885612 1.29238760	-107.750000 28.7500000 0.568217754 1.23637807 1.44141221	-107.750000 28.7500000 -9.38496590E-02 2.19906497 1.39545512	-107.750000 28.7500000 1.27796364 3.13756800 1.38444209	-107.750000 28.7500000 -0.282561302 4.31942558 0.239363194	-107.750000 28.7500000 0.238312721 4.95801640 9.86022949E-02	-107.750000 28.7500000 0.252353668 4.84733963 0.223855495	-107.750000 28.7500000 1.57741928 5.29689455 0.721054554	-107.750000 28.7500000 1.68937397 5.02113056 0.963424683	-107.750000 28.7500000 1.91559982 6.19533157 0.713347435	-107.750000 28.7500000 2.27856922 6.60367632 -9.80935097E-02	-107.750000 28.7500000 2.52875519 7.02907038 -0.122741699	-107.750000 28.7500000 1.66018105 8.87407112 -1.14457417	-107.750000 28.7500000 3.42645454 10.2380352 -0.878571987	-107.750000 28.7500000 1.04994583 9.44840240 -2.49710369	-107.750000 28.7500000 1.30580902 7.93961763 -3.63266325	-107.750000 28.7500000 3.70992661 8.72490311 -3.26146984	-107.750000 28.7500000 3.45961189 8.19201565 -3.88890982	-107.750000 28.7500000 2.49912262 5.99350119 -3.18185568	-107.750000 28.7500000 1.92912674 4.41146660 -4.25714827	-107.750000 28.7500000 1.48904991 3.76873398 -3.04753566	-107.750000 28.7500000 1.45589828 2.52353740 -2.25865602	-107.750000 28.7500000 1.15574837 2.88927746 -3.48173475	-107.750000 28.7500000 1.35115147 3.29462123 -3.36545920	-107.750000 28.7500000 1.50889778 4.61933804 -6.13864040	-107.750000 28.7500000 -0.669797897 4.29677773 -4.23813820	-107.750000 28.7500000 2.09096336 3.64055300 -5.65577888	-107.750000 28.7500000 1.60816765 3.12108707 -6.06242180	-107.750000 28.7500000 1.36684418 1.96420479 -6.95152092	-107.750000 28.7500000 0.780693054 2.07941818 -10.2101946	-107.750000 28.7500000 0.595607758 1.87194633 -8.50695419	-107.750000 28.7500000 0.364135742 1.34352875 -6.24736786	-107.750000 28.7500000 0.337745667 1.35587120 -7.29059744	-107.750000 28.7500000 0.402594566 0.958740234 -5.14227200	-107.750000 28.7500000 0.250634193 1.86559391 -4.49161816	-107.750000 28.7500000 2.09035873E-02 1.85423183 -2.83933759	-107.750000 28.7500000 -0.931591034 1.92244387 -2.33646488	-107.750000 28.7500000 0.129988670 1.79218364 -1.58203888	-107.750000 28.7500000 4.68387604E-02 1.89361024 -1.71025634	-107.750000 28.7500000 5.67722321E-03 1.93910980 -2.73058319	-107.750000 28.7500000 -4.04357910E-03 1.95483398 -2.54347014	-107.750000 28.7500000 4.01630402E-02 2.02940607 -2.87129807	-107.750000 28.7500000 0.119872093 2.33825064 -3.36066246	-107.750000 28.7500000 0.319819450 3.22022080 -3.46242285	-107.750000 28.7500000 0.428883553 3.34155941 -3.67952061
-107.250000 28.7500000 0.875554085 3.43676400 1.96897376	-107.250000 28.7500000 0.835836887 3.32144928 1.85391641	-107.250000 28.7500000 0.593920231 2.76032495 1.45555365	-107.250000 28.7500000 0.548876762 2.28427267 1.59133279	-107.250000 28.7500000 -0.459511280 2.00884271 1.66093016	-107.250000 28.7500000 0.346800804 1.89241445 1.39254916	-107.250000 28.7500000 -0.471454144 1.60201716 1.51964974	-107.250000 28.7500000 0.281060219 2.76491976 1.67728460	-107.250000 28.7500000 -0.390023232 4.34529924 1.49552679	-107.250000 28.7500000 1.86620426 5.63884258 1.22435427	-107.250000 28.7500000 0.686955452 5.93206978 0.380545616	-107.250000 28.7500000 0.590690613 6.09023333 0.424313307	-107.250000 28.7500000 -0.641241074 7.72102642 0.865048409	-107.250000 28.7500000 -0.614404678 7.90990448 1.37329638	-107.250000 28.7500000 2.16708374 8.17255402 2.34965968	-107.250000 28.7500000 1.80690384 10.2590218 1.77123475	-107.250000 28.7500000 -0.407114029 11.3270321 0.543632984	-107.250000 28.7500000 1.75717926 12.7522039 0.932483673	-107.250000 28.7500000 -0.477460861 15.7699471 -0.221637726	-107.250000 28.7500000 2.83189392 13.2465477 -0.671742916	-107.250000 28.7500000 0.569086075 12.6636086 -2.32655621	-107.250000 28.7500000 3.50042343 12.3300247 0.197871208	-107.250000 28.7500000 3.97838593 11.8322268 -0.342974663	-107.250000 28.7500000 0.405128479 9.73118114 -1.84279490	-107.250000 28.7500000 3.38318253 8.46667671 -1.20063543	-107.250000 28.7500000 0.777957916 6.88597584 -1.78958178	-107.250000 28.7500000 1.67237520 5.19837093 -0.647785187	-107.250000 28.7500000 2.40400028 5.95805454 -1.52888894	-107.250000 28.7500000 0.847259521 6.10645008 -2.29926062	-107.250000 28.7500000 4.64573860 9.14263630 -2.78795624	-107.250000 28.7500000 0.909353256 6.53276157 -4.20323181	-107.250000 28.7500000 1.18822098 7.60915518 -4.24986649	-107.250000 28.7500000 0.854108810 7.21343231 -5.16922998	-107.250000 28.7500000 1.52706909 7.46784687 -5.38933325	-107.250000 28.7500000 3.40661526 7.47183323 -7.83016253	-107.250000 28.7500000 3.18095303 5.50989819 -6.79280376	-107.250000 28.7500000 2.87400150 5.09357834 -4.53038311	-107.250000 28.7500000 2.50001431 3.60722923 -5.83509350	-107.250000 28.7500000 2.20171070 3.95459032 -3.86401820	-107.250000 28.7500000 1.85881424 3.34924984 -3.48731399	-107.250000 28.7500000 1.26308966 2.87186360 -2.25893855	-107.250000 28.7500000 1.57154274 2.39062071 -1.64514148	-107.250000 28.7500000 1.08257008 2.20166159 -1.17226923	-107.250000 28.7500000 1.08197403 2.19440532 -1.28756928	-107.250000 28.7500000 1.70945311 2.29280925 -1.54825938	-107.250000 28.7500000 1.69314766 2.47706008 -1.51827312	-107.250000 28.7500000 1.78278065 2.50121307 -1.57997966	-107.250000 28.7500000 1.59804153 2.76420546 -2.10226488	-107.250000 28.7500000 1.94925547 3.42114425 -2.29824948	-107.250000 28.7500000 1.93765593 3.62094784 -2.54846787
-106.750000 28.7500000 0.574067593 3.16576219 2.54974723	-106.750000 28.7500000 0.507776260 3.14737368 2.39391279	-106.750000 28.7500000 0.401682854 2.44807935 1.86601126	-106.750000 28.7500000 0.437843800 2.13049412 1.97196960	-106.750000 28.7500000 0.446948051 1.66249990 1.58435845	-106.750000 28.7500000 -4.63161469E-02 1.75281823 1.52364254	-106.750000 28.7500000 2.35133171E-02 1.53677607 1.23819590	-106.750000 28.7500000 0.672956467 2.70613050 2.02840495	-106.750000 28.7500000 1.93328953 4.37787437 2.30905628	-106.750000 28.7500000 1.91581726 6.21995831 2.47847867	-106.750000 28.7500000 1.50331116 6.63398504 1.47143030	-106.750000 28.7500000 1.47646332 6.95168781 1.41354179	-106.750000 28.7500000 3.19696617 7.89632416 1.92982042	-106.750000 28.7500000 3.06862068 8.56787777 2.28288412	-106.750000 28.7500000 0.461421967 10.0887194 3.10481930	-106.750000 28.7500000 3.52957726 12.1520472 4.33572865	-106.750000 28.7500000 4.38121605 12.5728140 2.32355046	-106.750000 28.7500000 1.07651138 14.3300705 2.25310636	-106.750000 28.7500000 5.55578995 18.3939590 2.52800608	-106.750000 28.7500000 4.36883926 18.5362320 2.67912626	-106.750000 28.7500000 5.91659737 16.7905788 1.56387854	-106.750000 28.7500000 -1.26477242 16.6595688 1.03605032	-106.750000 28.7500000 0.138601303 15.7580976 1.37765884	-106.750000 28.7500000 3.99263763 12.2280607 0.440915108	-106.750000 28.7500000 -9.81750488E-02 11.6337433 -6.65888786E-02	-106.750000 28.7500000 2.02791500 9.10956192 -0.451259613	-106.750000 28.7500000 0.841113091 7.43009758 0.107396126	-106.750000 28.7500000 -9.50040817E-02 8.07166481 -0.741583347	-106.750000 28.7500000 0.259616852 8.36065578 -1.63757014	-106.750000 28.7500000 -1.01598549 12.3705149 -1.36921263	-106.750000 28.7500000 1.05565643 9.61351490 -3.37389040	-106.750000 28.7500000 1.00076675 10.2735367 -3.13905239	-106.750000 28.7500000 3.33431053 9.83208179 -3.07983828	-106.750000 28.7500000 2.44272041 9.72353745 -3.39998436	-106.750000 28.7500000 3.60326672 11.5380650 -4.92300034	-106.750000 28.7500000 2.20307636 9.73101234 -4.40944386	-106.750000 28.7500000 0.918603897 8.13414478 -2.74197459	-106.750000 28.7500000 1.89591551 7.03461266 -3.75739431	-106.750000 28.7500000 0.817839146 5.93280220 -2.47811103	-106.750000 28.7500000 1.39601088 4.75326204 -2.04825759	-106.750000 28.7500000 1.00341415 3.77254653 -1.26350605	-106.750000 28.7500000 0.908533096 2.72565556 -0.595611989	-106.750000 28.7500000 0.765444279 2.35309172 -0.333387017	-106.750000 28.7500000 0.800634384 2.33310318 -0.391075850	-106.750000 28.7500000 0.499648333 2.77883673 -0.411420077	-106.750000 28.7500000 0.454020739 2.76868820 -0.498017907	-106.750000 28.7500000 0.457392693 2.89001012 -0.535180867	-106.750000 28.7500000 1.20016599 3.22067261 -0.774773121	-106.750000 28.7500000 0.717797995 3.74832296 -1.01153374	-106.750000 28.7500000 0.782108784 3.88163757 -1.26462746
-106.250000 28.7500000 0.275210857 2.54061389 2.92490339	-106.250000 28.7500000 -0.100706577 2.48400307 2.50313234	-106.250000 28.7500000 0.312654257 1.91895914 2.21495080	-106.250000 28.7500000 -0.404621840 1.77868032 1.99376166	-106.250000 28.7500000 -0.306180000 1.33504248 1.69705248	-106.250000 28.7500000 -0.252211094 1.43042111 1.23894727	-106.250000 28.7500000 -0.243771553 1.23956025 1.03762960	-106.250000 28.7500000 5.30014038E-02 2.63760948 1.99707246	-106.250000 28.7500000 -0.230422974 3.81258798 2.70817971	-106.250000 28.7500000 0.393827438 5.57989597 3.54549599	-106.250000 28.7500000 1.95566940 5.03598499 3.41102290	-106.250000 28.7500000 1.63964462 4.93710566 2.85265064	-106.250000 28.7500000 0.910160065 6.87423706 3.77465677	-106.250000 28.7500000 1.17629814 7.56123734 4.04634905	-106.250000 28.7500000 1.84743881 7.96857071 4.33820057	-106.250000 28.7500000 0.631240845 11.1600580 5.61253357	-106.250000 28.7500000 2.67063141 11.7330227 5.19776154	-106.250000 28.7500000 4.75320816 13.6006584 4.22633553	-106.250000 28.7500000 4.60374832 19.1058369 6.60346079	-106.250000 28.7500000 5.03042984 19.8094311 6.50521564	-106.250000 28.7500000 6.08726120 19.7241821 6.15786648	-106.250000 28.7500000 8.15189743 19.0367661 4.38641930	-106.250000 28.7500000 2.26857376 17.2334518 2.34371424	-106.250000 28.7500000 -0.153949738 14.9214458 1.34966135	-106.250000 28.7500000 1.90629387 13.1568203 0.695884705	-106.250000 28.7500000 0.699275970 10.9466352 0.234729290	-106.250000 28.7500000 0.362164497 8.53498363 0.355634212	-106.250000 28.7500000 4.09740353 9.75754833 1.61792135	-106.250000 28.7500000 1.23253632 10.4921312 -0.914200306	-106.250000 28.7500000 3.43160057 13.6652679 -0.229172707	-106.250000 28.7500000 0.927347183 11.7958336 -2.24398947	-106.250000 28.7500000 0.832214355 12.7760572 -2.13215208	-106.250000 28.7500000 1.42411613 11.8223267 -1.02205622	-106.250000 28.7500000 2.44290352 11.7103519 -0.989706576	-106.250000 28.7500000 1.51442528 14.4421253 -2.16184640	-106.250000 28.7500000 2.43024826 11.8860626 -2.26394939	-106.250000 28.7500000 0.635936737 10.5997610 -2.06573248	-106.250000 28.7500000 1.82017422 9.26428223 -2.10823798	-106.250000 28.7500000 1.40820503 7.02936983 -1.56192923	-106.250000 28.7500000 0.414675713 6.23600721 -1.16997433	-106.250000 28.7500000 0.492114067 4.63963652 -0.611736417	-106.250000 28.7500000 0.265595198 2.93573046 -9.67838168E-02	-106.250000 28.7500000 0.198411345 2.24514103 0.187421292	-106.250000 28.7500000 0.218062162 2.13754320 9.91924107E-02	-106.250000 28.7500000 0.429294586 2.57268858 -9.40713882E-02	-106.250000 28.7500000 0.402804971 2.68345284 -0.120357506	-106.250000 28.7500000 0.297886372 2.95786285 -0.140131071	-106.250000 28.7500000 0.252239704 3.08839846 -6.55303001E-02	-106.250000 28.7500000 0.573658466 3.56327248 -0.400423527	-106.250000 28.7500000 0.601117134 3.54779220 -0.546175480
-105.750000 28.7500000 -0.169932783 1.98989117 3.13094640	-105.750000 28.7500000 -9.42831859E-02 1.96360326 2.50718355	-105.750000 28.7500000 -8.13395381E-02 1.62512684 2.48865008	-105.750000 28.7500000 -0.123889446 1.46808994 1.85456133	-105.750000 28.7500000 -8.76464844E-02 1.13643050 1.59087932	-105.750000 28.7500000 -0.277761936 1.02337444 1.16137123	-105.750000 28.7500000 -9.44461823E-02 0.874003708 0.895239949	-105.750000 28.7500000 -0.421850204 1.53921461 2.16830111	-105.750000 28.7500000 -8.85448456E-02 2.91487813 2.84244537	-105.750000 28.7500000 -1.45604324 3.97612667 3.61351156	-105.750000 28.7500000 -0.202924728 4.68240643 4.17465639	-105.750000 28.7500000 0.824659348 4.45179176 4.18919277	-105.750000 28.7500000 -0.159009933 5.04256916 4.21143961	-105.750000 28.7500000 5.51090240E-02 5.31706238 4.72620106	-105.750000 28.7500000 -3.07540894E-02 5.94045448 5.19627476	-105.750000 28.7500000 -9.62600708E-02 8.63823700 5.48362541	-105.750000 28.7500000 0.166980743 8.53335953 6.60890722	-105.750000 28.7500000 1.30092239 11.1636238 6.94585991	-105.750000 28.7500000 0.136917114 14.7764387 8.13577175	-105.750000 28.7500000 0.501094818 15.7403479 8.23773670	-105.750000 28.7500000 0.708934784 16.3724537 8.27028465	-105.750000 28.7500000 1.68708420 17.0255470 7.73668098	-105.750000 28.7500000 5.17760849 15.7867966 5.44968987	-105.750000 28.7500000 4.12802124 13.3162918 3.15159082	-105.750000 28.7500000 4.45661354 13.1237726 3.43951082	-105.750000 28.7500000 3.49285126 10.5724096 2.45437336	-105.750000 28.7500000 2.51781273 8.33128357 1.85182762	-105.750000 28.7500000 -0.753837585 10.3898859 2.54933310	-105.750000 28.7500000 4.10393143 11.4860268 1.35606909	-105.750000 28.7500000 3.05274010 14.3511229 1.77675676	-105.750000 28.7500000 5.06622124 12.8585739 0.407805443	-105.750000 28.7500000 5.29682350 14.2329845 0.524919033	-105.750000 28.7500000 2.99431229 12.2255278 0.676632166	-105.750000 28.7500000 4.91325188 13.5883608 1.51673543	-105.750000 28.7500000 4.80339050 14.5219202 0.406840324	-105.750000 28.7500000 3.29269695 12.2214632 0.179914474	-105.750000 28.7500000 3.79932117 11.7351112 -0.427166939	-105.750000 28.7500000 2.62987900 9.59994507 -0.316184759	-105.750000 28.7500000 1.95346546 6.99037027 6.06286526E-03	-105.750000 28.7500000 2.21583271 6.72494316 -0.182152689	-105.750000 28.7500000 0.936609745 5.03860426 -4.93508577E-03	-105.750000 28.7500000 0.651991606 2.99438882 0.330384582	-105.750000 28.7500000 0.305761039 2.16318417 0.397144198	-105.750000 28.7500000 0.203172207 1.95467353 0.309492528	-105.750000 28.7500000 0.312677741 2.40522099 0.272781700	-105.750000 28.7500000 0.342252970 2.41344500 0.233410418	-105.750000 28.7500000 0.627322674 2.70913363 0.227776080	-105.750000 28.7500000 0.413761854 2.85682225 0.184407085	-105.750000 28.7500000 0.510363340 3.03787613 9.30077136E-02	-105.750000 28.7500000 0.571746826 2.98775148 -7.50590861E-03
-105.250000 28.7500000 -0.313187599 2.24031425 3.16511440	-105.250000 28.7500000 -0.424861431 1.87502575 2.49357033	-105.250000 28.7500000 -0.300927043 1.72507036 2.35958457	-105.250000 28.7500000 -0.221448600 1.40660393 1.72952127	-105.250000 28.7500000 -0.156202748 1.11773264 1.47738111	-105.250000 28.7500000 -6.10963106E-02 0.831247449 1.02174282	-105.250000 28.7500000 -8.52676630E-02 0.539666176 0.874799907	-105.250000 28.7500000 -0.295597553 1.26914883 1.87178159	-105.250000 28.7500000 -0.631282806 2.14439940 2.73448181	-105.250000 28.7500000 0.321226120 2.97586107 2.90535116	-105.250000 28.7500000 -1.24948883 3.42740202 3.38720727	-105.250000 28.7500000 -0.889082909 3.47024298 4.45999432	-105.250000 28.7500000 -0.592034340 3.38406992 4.18264818	-105.250000 28.7500000 -0.377252579 3.76309156 5.12287235	-105.250000 28.7500000 -0.168287277 4.20374489 5.49487305	-105.250000 28.7500000 -0.409255981 5.73048496 6.26554680	-105.250000 28.7500000 -0.435567856 5.89521790 7.18788004	-105.250000 28.7500000 -3.19137573E-02 8.25717068 8.10549831	-105.250000 28.7500000 -0.628681183 9.87514877 9.01787663	-105.250000 28.7500000 -0.381000519 10.5000458 9.37724495	-105.250000 28.7500000 -0.192371368 11.1369791 9.40586281	-105.250000 28.7500000 0.104816437 11.8430357 9.33092976	-105.250000 28.7500000 0.909015656 12.3544788 8.55207920	-105.250000 28.7500000 0.649803162 10.5738382 5.51521873	-105.250000 28.7500000 0.623229980 10.9215832 5.56896639	-105.250000 28.7500000 0.663904190 9.02814102 4.14736223	-105.250000 28.7500000 0.726568222 6.99758101 3.16195750	-105.250000 28.7500000 2.16033554 8.49790192 3.20506024	-105.250000 28.7500000 1.23430252 10.0367918 3.49121022	-105.250000 28.7500000 1.17877769 11.1064243 3.81750894	-105.250000 28.7500000 1.95005226 11.3263645 3.20584536	-105.250000 28.7500000 2.20873642 12.3476696 3.39818096	-105.250000 28.7500000 1.06793785 9.81714535 2.98295784	-105.250000 28.7500000 -0.182588577 11.1541939 3.73247766	-105.250000 28.7500000 2.55473518 11.6639585 3.31085205	-105.250000 28.7500000 2.08063316 9.74629879 2.27865791	-105.250000 28.7500000 2.82017136 8.92699337 2.01758385	-105.250000 28.7500000 2.29174805 7.24600172 1.55234647	-105.250000 28.7500000 1.60797501 5.98380613 1.17423892	-105.250000 28.7500000 1.18314028 5.02142429 1.28284395	-105.250000 28.7500000 1.30996180 3.79645586 0.972606659	-105.250000 28.7500000 0.491750479 2.55493569 0.906882167	-105.250000 28.7500000 0.303772509 1.96784091 0.666175902	-105.250000 28.7500000 0.406624734 1.82244897 0.641875863	-105.250000 28.7500000 0.338774621 2.03771019 0.627568364	-105.250000 28.7500000 0.288925767 2.11987209 0.550620198	-105.250000 28.7500000 0.157978654 2.25951815 0.554548204	-105.250000 28.7500000 0.234315574 2.23886609 0.456178844	-105.250000 28.7500000 0.197476268 2.25396633 0.414925873	-105.250000 28.7500000 0.234496474 2.17569160 0.375568151
-104.750000 28.7500000 -0.363394022 2.40170407 2.73737812	-104.750000 28.7500000 -0.307253718 1.87671232 2.06868029	-104.750000 28.7500000 -0.263062716 1.70434308 2.06070566	-104.750000 28.7500000 -0.242994845 1.36608541 1.50366986	-104.750000 28.7500000 -0.195904106 1.05765080 1.29551423	-104.750000 28.7500000 -0.110602058 0.669257641 0.929480493	-104.750000 28.7500000 -5.08930683E-02 0.375306517 0.852544844	-104.750000 28.7500000 -0.144543409 0.894369185 1.58030486	-104.750000 28.7500000 -0.296831608 1.45826375 2.17200923	-104.750000 28.7500000 -0.735015869 2.27939916 2.51225567	-104.750000 28.7500000 -0.629580498 2.26582694 2.33168459	-104.750000 28.7500000 -1.16284418 2.76584411 3.32047391	-104.750000 28.7500000 -0.545013428 2.82004523 3.88749599	-104.750000 28.7500000 -0.660088539 3.62189770 4.83201599	-104.750000 28.7500000 6.21070862E-02 3.15209270 5.44857407	-104.750000 28.7500000 -0.857780457 5.22949982 6.10360193	-104.750000 28.7500000 -0.975990295 5.21594906 6.85816288	-104.750000 28.7500000 -0.354499817 6.68194485 8.22011280	-104.750000 28.7500000 -1.74557114 8.46010303 8.76214695	-104.750000 28.7500000 -1.87097931 8.83286572 9.34042931	-104.750000 28.7500000 -2.04892159 9.21934319 9.42129517	-104.750000 28.7500000 -2.24565887 9.60005951 9.39194489	-104.750000 28.7500000 -1.98810005 10.2546988 9.09270859	-104.750000 28.7500000 -1.66894722 7.99386406 5.61317968	-104.750000 28.7500000 -1.99781609 8.14252567 5.49893379	-104.750000 28.7500000 -1.50920868 6.79720116 4.16943502	-104.750000 28.7500000 -0.669876099 4.66351700 3.28088236	-104.750000 28.7500000 -1.47600079 6.58103228 3.77724624	-104.750000 28.7500000 -1.47402191 7.25618839 3.68651819	-104.750000 28.7500000 -1.22649765 7.25212622 3.99082637	-104.750000 28.7500000 -1.47880745 8.00085640 3.71770430	-104.750000 28.7500000 -1.41233063 8.39570427 4.12965107	-104.750000 28.7500000 -5.12142181E-02 6.31488132 3.37331820	-104.750000 28.7500000 -0.583169937 6.58376503 3.61525846	-104.750000 28.7500000 -1.65610313 6.98341322 3.80492425	-104.750000 28.7500000 -0.939246178 5.61533451 2.88201308	-104.750000 28.7500000 -1.74673414 5.09583902 3.05468726	-104.750000 28.7500000 -1.34853315 4.52036524 2.42514849	-104.750000 28.7500000 -0.907208920 3.60096121 1.79413092	-104.750000 28.7500000 -0.729854584 3.60655475 1.60992849	-104.750000 28.7500000 -0.410602331 2.69501114 1.55853271	-104.750000 28.7500000 -8.41765404E-02 2.01878810 1.17076993	-104.750000 28.7500000 3.91213894E-02 1.79554427 0.924728453	-104.750000 28.7500000 3.59511375E-02 1.78145957 0.903098345	-104.750000 28.7500000 -1.37118995E-02 1.84167778 0.827266097	-104.750000 28.7500000 -6.66395053E-02 1.69556594 0.690629363	-104.750000 28.7500000 -9.83225405E-02 1.67978573 0.648642242	-104.750000 28.7500000 -4.89515513E-02 1.72489333 0.643940210	-104.750000 28.7500000 -0.103274107 1.50904489 0.544732690	-104.750000 28.7500000 -8.21858495E-02 1.46570396 0.541795135
-104.250000 28.7500000 0.160124302 2.34369469 2.55959415	-104.250000 28.7500000 7.20798969E-02 1.75032997 1.90770125	-104.250000 28.7500000 8.78838897E-02 1.67607355 1.94698286	-104.250000 28.7500000 2.47016549E-02 1.31658745 1.34895504	-104.250000 28.7500000 1.67282522E-02 0.967798471 1.16902888	-104.250000 28.7500000 5.12154326E-02 0.578923345 0.893534601	-104.250000 28.7500000 5.22702932E-03 0.336330712 0.859078944	-104.250000 28.7500000 -0.157562494 0.551101208 1.48931789	-104.250000 28.7500000 -0.371417880 0.890510142 1.96307063	-104.250000 28.7500000 -0.489602685 1.05648255 2.03317404	-104.250000 28.7500000 -0.487735748 1.24621058 1.90739489	-104.250000 28.7500000 -0.135207653 2.16509962 2.52789521	-104.250000 28.7500000 0.213458061 2.70161963 3.62963414	-104.250000 28.7500000 0.395720482 3.58349442 4.47738504	-104.250000 28.7500000 -0.813758850 3.40733743 5.38816309	-104.250000 28.7500000 0.584924698 5.15592957 5.67597246	-104.250000 28.7500000 0.525936127 5.02608824 6.48356295	-104.250000 28.7500000 -1.72527885 6.49062824 7.25071001	-104.250000 28.7500000 0.567111969 8.05823612 7.75722980	-104.250000 28.7500000 0.487279892 8.53897190 8.35120773	-104.250000 28.7500000 0.367246628 8.68598270 8.24298000	-104.250000 28.7500000 0.314085007 8.97724342 8.17722321	-104.250000 28.7500000 0.447803497 9.67747307 8.07640457	-104.250000 28.7500000 -2.32372284E-02 6.50311136 4.80667734	-104.250000 28.7500000 -0.442337036 6.48619461 4.23428011	-104.250000 28.7500000 -0.416714668 5.09041405 3.16360235	-104.250000 28.7500000 -0.962749958 3.09025311 2.64047432	-104.250000 28.7500000 -0.816932201 4.27559662 2.50538707	-104.250000 28.7500000 -0.396107674 4.78851318 2.62326670	-104.250000 28.7500000 -1.52514601 4.67214012 3.00015640	-104.250000 28.7500000 -0.623064995 5.35084534 2.74655271	-104.250000 28.7500000 -0.670769215 4.67568445 3.12571335	-104.250000 28.7500000 -1.14153290 4.05626202 2.92090106	-104.250000 28.7500000 -1.29625273 3.80103397 2.89401793	-104.250000 28.7500000 -1.29617667 3.65453506 2.86820507	-104.250000 28.7500000 -0.809155703 2.74493718 2.48458886	-104.250000 28.7500000 -0.790010929 2.84996700 2.21758604	-104.250000 28.7500000 -0.421502709 2.63294530 1.74429250	-104.250000 28.7500000 -0.359622478 2.08605504 1.47153151	-104.250000 28.7500000 -0.232986689 2.21454430 1.29303288	-104.250000 28.7500000 -0.129953802 1.95136833 1.37829590	-104.250000 28.7500000 6.22541904E-02 1.79432404 1.21847677	-104.250000 28.7500000 0.102940321 1.75070572 1.00579512	-104.250000 28.7500000 5.28186709E-02 1.75545359 0.920496881	-104.250000 28.7500000 -1.99031085E-02 1.56636715 0.785674512	-104.250000 28.7500000 3.51076573E-02 1.49750471 0.713251531	-104.250000 28.7500000 -1.74367428E-02 1.29418468 0.642144144	-104.250000 28.7500000 -1.76929832E-02 1.36884713 0.638599575	-104.250000 28.7500000 -4.57224250E-03 1.04518509 0.572031200	-104.250000 28.7500000 5.22692502E-03 1.04690123 0.589747787
-103.750000 28.7500000 -0.819584608 1.72799253 1.95545340	-103.750000 28.7500000 -0.630389929 1.25937128 1.42604733	-103.750000 28.7500000 -0.615296006 1.25706530 1.46555614	-103.750000 28.7500000 -0.394649744 1.02017045 1.04785740	-103.750000 28.7500000 -0.298408687 0.719879389 0.969857395	-103.750000 28.7500000 -0.174373299 0.483242035 0.797940075	-103.750000 28.7500000 -4.28856388E-02 0.278494000 0.739414871	-103.750000 28.7500000 -0.165454775 0.225908875 1.24634552	-103.750000 28.7500000 -0.330963969 0.608000159 1.54947579	-103.750000 28.7500000 -0.457922012 0.395696878 1.63430417	-103.750000 28.7500000 -0.174824417 0.413986921 1.54337668	-103.750000 28.7500000 -0.646164894 1.25276816 2.13852549	-103.750000 28.7500000 -0.997308254 2.09238410 2.97699165	-103.750000 28.7500000 -1.06396532 2.91151404 3.82745838	-103.750000 28.7500000 -0.639989853 3.27934027 4.35256100	-103.750000 28.7500000 -1.44989491 4.06352663 4.66589737	-103.750000 28.7500000 -1.47185135 4.12163639 5.47481394	-103.750000 28.7500000 -1.62379932 5.68394089 5.56290531	-103.750000 28.7500000 -2.35734653 6.20201445 6.02444696	-103.750000 28.7500000 -2.73364544 6.41916132 6.23393679	-103.750000 28.7500000 -2.69698334 6.30964756 6.10511208	-103.750000 28.7500000 -2.74349976 6.52513170 5.89964533	-103.750000 28.7500000 -2.54427624 7.14121437 5.89916563	-103.750000 28.7500000 -1.19929409 4.61726379 3.66316795	-103.750000 28.7500000 -0.942649841 4.25835037 3.13448596	-103.750000 28.7500000 -0.856380939 3.33952093 2.39126062	-103.750000 28.7500000 -0.674678087 1.69524908 1.90272081	-103.750000 28.7500000 -0.631275654 2.28067589 1.70163512	-103.750000 28.7500000 -1.17962933 2.52830529 2.04619908	-103.750000 28.7500000 -0.443884134 2.53133035 2.07524824	-103.750000 28.7500000 -0.679871798 2.87554407 2.08386564	-103.750000 28.7500000 -1.26664114 2.61028504 2.34652424	-103.750000 28.7500000 -0.567929983 2.07435131 2.23405266	-103.750000 28.7500000 -0.505730152 2.00745702 2.22326469	-103.750000 28.7500000 -0.639084458 1.99849153 2.10516787	-103.750000 28.7500000 -0.535475612 1.52542508 2.06771064	-103.750000 28.7500000 -0.456294537 1.75256097 1.69778037	-103.750000 28.7500000 -0.283527613 1.49767828 1.58727241	-103.750000 28.7500000 -4.60104346E-02 1.38498652 1.35272491	-103.750000 28.7500000 -3.56480479E-02 1.44453096 1.29339385	-103.750000 28.7500000 -3.27541232E-02 1.45200062 1.31221020	-103.750000 28.7500000 1.98987424E-02 1.57154822 1.19448495	-103.750000 28.7500000 5.96496053E-02 1.58556533 1.04044545	-103.750000 28.7500000 -8.31309482E-02 1.41632223 0.828784704	-103.750000 28.7500000 -0.100637868 1.16159570 0.703777730	-103.750000 28.7500000 -0.111855417 1.20043182 0.606439173	-103.750000 28.7500000 -1.82409137E-02 1.06420553 0.635559797	-103.750000 28.7500000 -0.128829777 0.966256618 0.530520856	-103.750000 28.7500000 2.94104218E-03 0.850585818 0.603501379	-103.750000 28.7500000 5.32837212E-03 0.886379063 0.624794126
-103.250000 28.7500000 -0.999343932 1.09854746 1.44974804	-103.250000 28.7500000 -0.715552866 0.742684841 1.07564783	-103.250000 28.7500000 -0.719210029 0.757920265 1.07875943	-103.250000 28.7500000 -0.627564669 0.771849632 0.675819397	-103.250000 28.7500000 -0.547000647 0.541944027 0.661795795	-103.250000 28.7500000 -0.386216611 0.417717695 0.573671579	-103.250000 28.7500000 -0.262938470 0.130883813 0.623824596	-103.250000 28.7500000 -0.576620698 3.76024246E-02 1.03129995	-103.250000 28.7500000 -0.631464958 0.376072288 1.16235530	-103.250000 28.7500000 -0.678568244 0.189651847 1.20450258	-103.250000 28.7500000 -0.740008533 2.83623934E-02 1.35521650	-103.250000 28.7500000 -1.02845716 0.901256680 1.47642612	-103.250000 28.7500000 -1.86244988 1.81835675 1.76664233	-103.250000 28.7500000 -2.57249212 2.40213823 2.38423347	-103.250000 28.7500000 -2.98175001 3.44755888 2.58763456	-103.250000 28.7500000 -3.16289091 3.33440638 2.84067822	-103.250000 28.7500000 -3.58355379 3.30474877 3.48169756	-103.250000 28.7500000 -3.13991213 4.78472376 2.98582244	-103.250000 28.7500000 -3.85011053 4.13600159 3.61017203	-103.250000 28.7500000 -3.91874409 4.23064804 3.43028879	-103.250000 28.7500000 -3.82119560 4.07770920 3.46587706	-103.250000 28.7500000 -3.79647160 4.09085178 3.17019892	-103.250000 28.7500000 -3.65944242 4.50874186 3.47240353	-103.250000 28.7500000 -2.23944616 3.33472538 2.31828785	-103.250000 28.7500000 -1.95448351 2.52968287 2.26446104	-103.250000 28.7500000 -0.995548010 1.84240735 1.60963762	-103.250000 28.7500000 -0.795762658 0.830766916 1.33111477	-103.250000 28.7500000 -0.943609178 1.12470949 1.21543205	-103.250000 28.7500000 -0.761639833 1.10837424 1.30721831	-103.250000 28.7500000 -1.30920660 1.30905199 1.48656952	-103.250000 28.7500000 -1.33923864 1.38721490 1.48450422	-103.250000 28.7500000 -1.02594304 1.49677467 1.58396220	-103.250000 28.7500000 -1.12213695 1.35589647 1.50708008	-103.250000 28.7500000 -1.19260597 1.30833352 1.58135426	-103.250000 28.7500000 -1.07848775 1.29870284 1.44060826	-103.250000 28.7500000 -0.983984351 1.14929760 1.47194934	-103.250000 28.7500000 -0.860236108 1.31954741 1.21484578	-103.250000 28.7500000 -0.613281190 1.08267844 1.32582974	-103.250000 28.7500000 -0.575179219 1.14431918 1.16672850	-103.250000 28.7500000 -0.557476103 1.21593153 1.10459745	-103.250000 28.7500000 -0.548330009 1.29353178 1.15229082	-103.250000 28.7500000 -0.511609077 1.45346212 1.06533432	-103.250000 28.7500000 -0.509502709 1.52137947 0.920656323	-103.250000 28.7500000 -0.372734249 1.18624866 0.753346801	-103.250000 28.7500000 -0.286380321 0.937362790 0.624350667	-103.250000 28.7500000 -0.282478422 0.846152961 0.484048754	-103.250000 28.7500000 -0.251590818 0.877217472 0.513584077	-103.250000 28.7500000 -0.230837688 0.565566361 0.387933403	-103.250000 28.7500000 -0.265215605 0.613547742 0.403743982	-103.250000 28.7500000 -0.273439944 0.678666949 0.421609372
-102.750000 28.7500000 -0.601340055 1.74035454 0.790100098	-102.750000 28.7500000 -0.442996264 1.23757553 0.592444658	-102.750000 28.7500000 -0.456842899 1.19822359 0.619976282	-102.750000 28.7500000 -0.230083466 0.752509117 0.283301175	-102.750000 28.7500000 -0.217032313 0.641334295 0.290220857	-102.750000 28.7500000 -0.222559392 0.578004599 0.318490744	-102.750000 28.7500000 -0.250621825 0.258059859 0.463962674	-102.750000 28.7500000 -0.362780213 0.455331445 0.604151487	-102.750000 28.7500000 -0.382913053 0.666690588 0.699330807	-102.750000 28.7500000 -0.313646525 0.295594096 0.588130474	-102.750000 28.7500000 -0.473336935 0.591852427 0.813614011	-102.750000 28.7500000 -0.478725553 0.831249833 0.679964542	-102.750000 28.7500000 -0.608612418 1.76950884 0.497147560	-102.750000 28.7500000 -0.797508717 2.44114685 0.629589081	-102.750000 28.7500000 -0.837588549 3.09151006 0.734709263	-102.750000 28.7500000 -0.806805849 2.54636693 0.704544544	-102.750000 28.7500000 -1.22686601 3.48381209 1.02891016	-102.750000 28.7500000 -1.26385450 3.69171143 0.927375317	-102.750000 28.7500000 -1.41145515 3.57269335 1.18370891	-102.750000 28.7500000 -1.40271759 3.51761222 1.15867376	-102.750000 28.7500000 -1.45165086 3.55212069 1.19899321	-102.750000 28.7500000 -1.31452036 3.26882958 0.937719822	-102.750000 28.7500000 -1.65495658 3.45393419 1.24548292	-102.750000 28.7500000 -1.04312825 2.59672594 0.885663509	-102.750000 28.7500000 -0.976432800 2.09112358 0.822686672	-102.750000 28.7500000 -0.944575906 1.25688672 0.941143870	-102.750000 28.7500000 -0.579426169 0.747554123 0.771904349	-102.750000 28.7500000 -0.498144150 1.01090479 0.688837469	-102.750000 28.7500000 -0.541031778 0.646595836 0.729382753	-102.750000 28.7500000 -0.502117276 1.01756287 0.681090355	-102.750000 28.7500000 -0.504637480 1.04825997 0.677344441	-102.750000 28.7500000 -0.764121413 1.28556764 0.753754377	-102.750000 28.7500000 -0.607751846 1.09286642 0.692847967	-102.750000 28.7500000 -0.631004393 1.11104763 0.677117944	-102.750000 28.7500000 -0.641276717 1.15924954 0.708826423	-102.750000 28.7500000 -0.622937322 1.20526886 0.703931570	-102.750000 28.7500000 -0.506350577 1.27246881 0.565680206	-102.750000 28.7500000 -0.591836751 1.30038095 0.760725856	-102.750000 28.7500000 -0.512561083 1.37254345 0.641183078	-102.750000 28.7500000 -0.490065396 1.41625869 0.597948372	-102.750000 28.7500000 -0.549970150 1.54867482 0.613395512	-102.750000 28.7500000 -0.478365153 1.73166645 0.616823554	-102.750000 28.7500000 -0.440022141 1.66793752 0.398712963	-102.750000 28.7500000 -0.351463944 1.39733005 0.412736535	-102.750000 28.7500000 -0.298490047 1.01767516 0.313223630	-102.750000 28.7500000 -0.238758042 0.763675332 0.242078424	-102.750000 28.7500000 -0.255123019 0.725865006 0.253125727	-102.750000 28.7500000 -0.180405587 0.271372795 0.212016702	-102.750000 28.7500000 -0.181663319 0.231621265 0.211634815	-102.750000 28.7500000 -0.213565886 0.307181358 0.213203073
-102.250000 28.7500000 -0.156521082 0.836510181 -0.381653905	-102.250000 28.7500000 -0.121872663 0.595709085 -0.266962469	-102.250000 28.7500000 -0.138355017 0.589427233 -0.253555715	-102.250000 28.7500000 -8.90340805E-02 0.330891371 -0.135614157	-102.250000 28.7500000 -9.66093540E-02 0.277265310 -0.103738010	-102.250000 28.7500000 -8.76726955E-02 0.285373449 -0.109663486	-102.250000 28.7500000 -0.193085551 0.218688488 -9.91451740E-03	-102.250000 28.7500000 -0.216896176 0.270424604 -2.93067098E-02	-102.250000 28.7500000 -0.305769980 0.310177326 -2.00533867E-03	-102.250000 28.7500000 -0.348484397 1.31275654E-02 0.184869260	-102.250000 28.7500000 -0.290361047 0.365925789 -3.96250486E-02	-102.250000 28.7500000 -0.333927929 0.208761454 6.59235716E-02	-102.250000 28.7500000 -7.89783597E-02 0.645283937 -0.310328484	-102.250000 28.7500000 -7.05358684E-02 0.912268162 -0.467797995	-102.250000 28.7500000 -0.145110995 1.06166983 -0.513135672	-102.250000 28.7500000 -0.359524161 0.667872906 -0.194211721	-102.250000 28.7500000 -0.172769696 1.28295231 -0.627225399	-102.250000 28.7500000 -0.165090159 1.24083710 -0.607842207	-102.250000 28.7500000 -0.224656105 1.25958109 -0.566903830	-102.250000 28.7500000 -0.215106174 1.24305916 -0.580252409	-102.250000 28.7500000 -0.234769866 1.30224299 -0.615474463	-102.250000 28.7500000 -0.264076382 1.04037809 -0.469579697	-102.250000 28.7500000 -0.256715238 1.19796014 -0.553464890	-102.250000 28.7500000 -0.322857797 0.780614614 -0.289271832	-102.250000 28.7500000 -0.305809021 0.681851387 -0.244253993	-102.250000 28.7500000 -0.349851638 0.471459031 -7.90030956E-02	-102.250000 28.7500000 -0.340427279 0.362735659 -1.56999826E-02	-102.250000 28.7500000 -0.279260695 0.438342690 -9.51014757E-02	-102.250000 28.7500000 -0.436093390 0.155068994 0.137656510	-102.250000 28.7500000 -0.347030580 0.341331005 -1.09490156E-02	-102.250000 28.7500000 -0.350872099 0.348573208 -1.33144855E-02	-102.250000 28.7500000 -0.268649876 0.465922117 -0.127088428	-102.250000 28.7500000 -0.327491522 0.390765667 -5.87918162E-02	-102.250000 28.7500000 -0.312522352 0.408291101 -7.70050883E-02	-102.250000 28.7500000 -0.320595682 0.472052932 -0.117579460	-102.250000 28.7500000 -0.315983713 0.479398698 -0.125494599	-102.250000 28.7500000 -0.240267798 0.515249550 -0.179682076	-102.250000 28.7500000 -0.331461638 0.587688684 -0.183661371	-102.250000 28.7500000 -0.279893309 0.597398818 -0.215249807	-102.250000 28.7500000 -0.256112367 0.609603763 -0.234370306	-102.250000 28.7500000 -0.218200445 0.676167488 -0.288288414	-102.250000 28.7500000 -0.230120108 0.783530593 -0.341708452	-102.250000 28.7500000 -0.132001832 0.650114179 -0.316536993	-102.250000 28.7500000 -0.137049705 0.622346878 -0.294126749	-102.250000 28.7500000 -0.113828018 0.397852898 -0.171421155	-102.250000 28.7500000 -9.70849842E-02 0.277761698 -0.111778893	-102.250000 28.7500000 -0.128793225 0.218247294 -6.07778654E-02	-102.250000 28.7500000 -0.113294303 7.24297762E-02 2.75839120E-02	-102.250000 28.7500000 -0.126516938 5.91961145E-02 4.12634015E-02	-102.250000 28.7500000 -0.101393938 8.15432072E-02 2.40750611E-02
-125.750000 29.2500000 -5.40056515 -0.285223961 -2.33187294	-125.750000 29.2500000 -4.40271664 -0.433564663 -2.08448935	-125.750000 29.2500000 -3.86001730 -0.521677494 -1.81091166	-125.750000 29.2500000 -3.75851369 -0.232419014 -1.48053551	-125.750000 29.2500000 -3.36607575 -0.627858639 -2.06620884	-125.750000 29.2500000 -2.91269684 -0.432077885 -1.51389551	-125.750000 29.2500000 -2.72341251 -0.371645927 -1.54643750	-125.750000 29.2500000 -2.95979977 -0.133279800 -1.28396964	-125.750000 29.2500000 -2.67062330 -0.586511135 -2.23450589	-125.750000 29.2500000 -4.20890474 8.42318535E-02 -2.63512683	-125.750000 29.2500000 -3.68371487 -0.421842337 -3.34717011	-125.750000 29.2500000 -3.67168522 -1.14445686 -3.04045081	-125.750000 29.2500000 -4.97872162 -0.153534889 -2.71183157	-125.750000 29.2500000 -3.55095339 -0.468745232 -2.17576599	-125.750000 29.2500000 -2.57135153 -0.530027628 -2.54473019	-125.750000 29.2500000 -3.25522089 -0.135503292 -2.02143073	-125.750000 29.2500000 -2.40646505 -0.596217275 -1.55611503	-125.750000 29.2500000 -2.24230528 -0.528968215 -1.44206738	-125.750000 29.2500000 -2.25765133 -0.152494192 -1.38743782	-125.750000 29.2500000 -2.17425179 -0.298772335 -1.19063973	-125.750000 29.2500000 -2.26222897 -0.186434388 -1.38345885	-125.750000 29.2500000 -2.37598920 -0.224236488 -1.40748692	-125.750000 29.2500000 -2.59899902 -0.234328985 -1.42902303	-125.750000 29.2500000 -2.79595590 -0.215405941 -1.46949291	-125.750000 29.2500000 -2.27779126 -0.216670036 -1.24453485	-125.750000 29.2500000 -2.41910410 -0.328276753 -1.38290906	-125.750000 29.2500000 -2.66894174 -0.243070960 -1.31936371	-125.750000 29.2500000 -3.43405342 -0.254804611 -1.71712053	-125.750000 29.2500000 -4.01078224 -0.403645754 -2.20683408	-125.750000 29.2500000 -4.13816166 -0.378682613 -2.18084359	-125.750000 29.2500000 -4.12154579 -0.444242477 -2.28092194	-125.750000 29.2500000 -5.24936485 -0.429930925 -2.70871258	-125.750000 29.2500000 -3.89182281 -0.280902028 -1.95719981	-125.750000 29.2500000 -3.18904328 -0.288768619 -1.67915821	-125.750000 29.2500000 -2.85800409 -0.256417334 -1.43209457	-125.750000 29.2500000 -2.59892416 -0.268553466 -1.44369650	-125.750000 29.2500000 -2.08111596 -0.173370272 -1.02530193	-125.750000 29.2500000 -1.91162062 -0.125654340 -0.959646106	-125.750000 29.2500000 -3.17005754 -0.354820579 -1.75307107	-125.750000 29.2500000 -4.57531643 -0.296078324 -2.18562865	-125.750000 29.2500000 -4.97366142 -0.480616808 -2.54635000	-125.750000 29.2500000 -5.59744072 -0.455643773 -2.79291391	-125.750000 29.2500000 -3.94300604 -0.113348365 -1.69070983	-125.750000 29.2500000 -3.87562656 -0.167473510 -1.83442640	-125.750000 29.2500000 -3.70583081 -0.124705136 -1.71773160	-125.750000 29.2500000 -4.02922726 -1.27094388E-02 -1.79817140	-125.750000 29.2500000 -3.97356582 -0.107696325 -1.72294629	-125.750000 29.2500000 -3.43979216 -0.107520014 -1.48888242	-125.750000 29.2500000 -2.91072249 -0.108757377 -1.30137444	-125.750000 29.2500000 -2.74833727 -0.231969833 -1.26399994
-125.250000 29.2500000 -2.33107233 -2.59844732 -2.15761185	-125.250000 29.2500000 -2.72713709 -2.59628129 -2.40175915	-125.250000 29.2500000 -2.52593017 -2.02386689 -2.19732738	-125.250000 29.2500000 -2.46509957 -1.41111183 -2.19640493	-125.250000 29.2500000 -2.82027674 -1.26441717 -2.10471368	-125.250000 29.2500000 -2.22656727 -1.39580607 -1.78693843	-125.250000 29.2500000 -2.47957873 -0.911543369 -1.83772063	-125.250000 29.2500000 -0.571506023 -1.83950830 -1.57534599	-125.250000 29.2500000 -3.86754370 -1.40926886 -2.38126802	-125.250000 29.2500000 -1.53106689 -3.08426118 -3.43445849	-125.250000 29.2500000 -3.47110653 -3.08526945 -4.06636572	-125.250000 29.2500000 -4.63943195 -3.08438444 -3.91938424	-125.250000 29.2500000 -2.21389675 -3.21349382 -4.05245161	-125.250000 29.2500000 -2.88696289 -2.69746470 -3.14625716	-125.250000 29.2500000 -3.93596554 -1.91001618 -2.95893049	-125.250000 29.2500000 -2.68798685 -1.66020477 -3.03124118	-125.250000 29.2500000 -1.30059052 -1.80823088 -2.60156941	-125.250000 29.2500000 -1.70777845 -2.16402364 -2.23247528	-125.250000 29.2500000 -2.20609045 -1.50333023 -1.96373582	-125.250000 29.2500000 -2.05329895 -1.31134689 -2.00013399	-125.250000 29.2500000 -1.68018246 -1.49849796 -1.74067461	-125.250000 29.2500000 -1.80080748 -1.29380631 -1.77002358	-125.250000 29.2500000 -1.75606513 -1.44923174 -1.72064376	-125.250000 29.2500000 -1.88895726 -1.40345621 -1.72401309	-125.250000 29.2500000 -2.06957006 -1.32302260 -1.74009490	-125.250000 29.2500000 -2.03530502 -1.29609513 -1.68495059	-125.250000 29.2500000 -1.10495067 -1.50209665 -1.49065793	-125.250000 29.2500000 -2.22135210 -1.62617230 -2.09348655	-125.250000 29.2500000 -2.54429436 -2.14324665 -2.49567890	-125.250000 29.2500000 -2.71026802 -2.06808186 -2.49231362	-125.250000 29.2500000 -2.57400537 -2.16256142 -2.69988370	-125.250000 29.2500000 -3.52871871 -2.37072754 -3.05522084	-125.250000 29.2500000 -2.74948359 -1.62609005 -2.24362159	-125.250000 29.2500000 -2.17710829 -1.34728551 -1.80098176	-125.250000 29.2500000 -1.58286500 -1.22676075 -1.55301189	-125.250000 29.2500000 -1.80065572 -1.06056607 -1.45629311	-125.250000 29.2500000 -1.34270263 -0.897620380 -1.16279197	-125.250000 29.2500000 -1.33500528 -0.713129342 -1.10338104	-125.250000 29.2500000 -1.97396719 -1.29331076 -1.64146316	-125.250000 29.2500000 -1.87795758 -1.67393422 -1.87276137	-125.250000 29.2500000 -2.58081055 -1.98398829 -2.40105319	-125.250000 29.2500000 -1.96524167 -2.10822868 -2.20374537	-125.250000 29.2500000 -2.30539823 -1.08041191 -1.65670002	-125.250000 29.2500000 -2.29108524 -1.04450929 -1.67710555	-125.250000 29.2500000 -2.21284389 -1.02039814 -1.63352144	-125.250000 29.2500000 -2.35286927 -1.01799011 -1.63444972	-125.250000 29.2500000 -2.46596599 -1.00499237 -1.75915325	-125.250000 29.2500000 -2.25040197 -0.906474948 -1.61200237	-125.250000 29.2500000 -1.94751358 -0.791966379 -1.44808650	-125.250000 29.2500000 -1.78977299 -1.05561697 -1.49349976
-124.750000 29.2500000 -1.54193735 -3.87265849 -2.63796949	-124.750000 29.2500000 -1.38975859 -3.75194907 -2.50139165	-124.750000 29.2500000 -1.87943101 -2.39221215 -2.40859604	-124.750000 29.2500000 -1.72106981 -2.23241448 -2.46353102	-124.750000 29.2500000 -1.71135068 -2.26310515 -2.26640749	-124.750000 29.2500000 -1.85549140 -1.63443542 -2.03955889	-124.750000 29.2500000 -1.81494331 -1.63625860 -1.96698570	-124.750000 29.2500000 -2.14805841 -2.16712499 -1.73510075	-124.750000 29.2500000 -3.45900202 -3.19368768 -2.14905596	-124.750000 29.2500000 -4.73822308 -4.55036926 -2.94555759	-124.750000 29.2500000 -7.19565201 -5.72147894 -3.49145889	-124.750000 29.2500000 -6.05659580 -6.91152191 -4.54442644	-124.750000 29.2500000 -2.15934753 -5.42811489 -4.51758099	-124.750000 29.2500000 -3.21080399 -4.84401655 -4.37684107	-124.750000 29.2500000 -4.27237034 -3.66610765 -3.11449313	-124.750000 29.2500000 -2.60809994 -3.08211279 -3.37377167	-124.750000 29.2500000 3.07331085E-02 -4.01506901 -3.29265952	-124.750000 29.2500000 -3.39653683 -3.10712886 -2.77173042	-124.750000 29.2500000 -2.60462523 -2.32492661 -2.64585423	-124.750000 29.2500000 -2.50400496 -2.81431031 -2.83691478	-124.750000 29.2500000 -1.62455845 -2.49720931 -2.44310808	-124.750000 29.2500000 -2.39198351 -2.21988201 -2.03546000	-124.750000 29.2500000 -1.84078884 -2.42661786 -2.20114183	-124.750000 29.2500000 -1.81289721 -2.43996978 -2.17461681	-124.750000 29.2500000 -1.24051619 -2.42541313 -1.97607744	-124.750000 29.2500000 -1.31500292 -2.46365881 -1.89131999	-124.750000 29.2500000 -1.73630667 -2.37214446 -2.12006760	-124.750000 29.2500000 -2.20003366 -3.05302143 -2.70867252	-124.750000 29.2500000 -1.52728558 -3.64916778 -2.70950866	-124.750000 29.2500000 -3.52249026 -3.73593354 -3.81645107	-124.750000 29.2500000 -3.52844977 -3.66075206 -3.83875370	-124.750000 29.2500000 -2.34089661 -3.89100528 -3.39226699	-124.750000 29.2500000 -1.98423302 -2.59163642 -2.57491612	-124.750000 29.2500000 -1.65082407 -1.95265675 -1.96506858	-124.750000 29.2500000 -1.16724730 -1.45789361 -1.62409377	-124.750000 29.2500000 -1.20305610 -1.59650266 -1.60407591	-124.750000 29.2500000 -0.669710457 -1.38812912 -1.19994366	-124.750000 29.2500000 -1.00248313 -1.07767916 -1.24913645	-124.750000 29.2500000 -0.803237915 -1.70765185 -1.43099642	-124.750000 29.2500000 -0.497824430 -2.48500967 -1.69851065	-124.750000 29.2500000 -0.597742081 -2.70857954 -1.97814167	-124.750000 29.2500000 -0.402724266 -2.56538916 -1.64586294	-124.750000 29.2500000 -0.741728783 -1.59357905 -1.52171695	-124.750000 29.2500000 -0.739048123 -1.82443178 -1.64127886	-124.750000 29.2500000 -0.796857834 -1.58404136 -1.47559619	-124.750000 29.2500000 -1.08704352 -2.02184558 -1.77948546	-124.750000 29.2500000 -1.24706805 -1.83104086 -2.10441351	-124.750000 29.2500000 -1.41065168 -1.46551466 -1.82621992	-124.750000 29.2500000 -1.22268248 -1.33900130 -1.51197708	-124.750000 29.2500000 -1.19598079 -1.45237410 -1.65589511
-124.250000 29.2500000 -0.850308895 -4.49420404 -3.04082561	-124.250000 29.2500000 -1.43567657 -3.44559026 -2.90132332	-124.250000 29.2500000 -1.10969377 -3.26633024 -2.66681099	-124.250000 29.2500000 -0.923652411 -3.39749694 -2.51302195	-124.250000 29.2500000 -0.480904102 -3.21110439 -2.23044872	-124.250000 29.2500000 -1.14664817 -2.60229301 -2.27638316	-124.250000 29.2500000 -1.18326390 -2.56011558 -2.24299645	-124.250000 29.2500000 -1.69677114 -2.76204967 -1.84896851	-124.250000 29.2500000 -1.32262516 -4.48528147 -3.12616301	-124.250000 29.2500000 -7.82420540 -5.88264513 -3.49172401	-124.250000 29.2500000 -7.61606026 -8.19518089 -5.02262974	-124.250000 29.2500000 -10.1173191 -8.93002510 -4.89059734	-124.250000 29.2500000 -8.10881233 -6.75784111 -3.09152126	-124.250000 29.2500000 -2.32486153 -6.27140903 -4.86743212	-124.250000 29.2500000 -0.660581589 -5.82546568 -3.96839476	-124.250000 29.2500000 -2.13852882 -3.83385324 -4.66697550	-124.250000 29.2500000 -2.51877117 -5.20659733 -3.32088709	-124.250000 29.2500000 -2.76865959 -4.21020222 -3.56875253	-124.250000 29.2500000 -2.12519360 -3.40767717 -3.45335937	-124.250000 29.2500000 -2.50505543 -4.46906137 -3.23815346	-124.250000 29.2500000 -1.88001871 -4.43614388 -3.18576288	-124.250000 29.2500000 -2.56559467 -3.50493264 -2.56304598	-124.250000 29.2500000 -2.41742754 -3.69872355 -3.31618428	-124.250000 29.2500000 -1.32171392 -3.72865963 -2.73505831	-124.250000 29.2500000 -1.78701067 -3.39143443 -2.77168131	-124.250000 29.2500000 -1.78601217 -3.45292521 -2.70006561	-124.250000 29.2500000 -2.06523180 -3.30761385 -3.04755569	-124.250000 29.2500000 -1.35124254 -4.23408890 -3.03889823	-124.250000 29.2500000 -0.778692722 -4.58181810 -3.03022099	-124.250000 29.2500000 -1.65793800 -5.30007887 -3.72271442	-124.250000 29.2500000 -1.57462502 -5.55587292 -3.80919719	-124.250000 29.2500000 -2.95933890 -5.02831697 -4.48400116	-124.250000 29.2500000 -2.55329466 -3.32850122 -3.51407313	-124.250000 29.2500000 -1.43466449 -2.00840831 -2.32823229	-124.250000 29.2500000 -0.981601000 -1.62870049 -1.89982820	-124.250000 29.2500000 -1.01744914 -1.64392972 -1.87893867	-124.250000 29.2500000 -0.759305477 -1.12328625 -1.37960482	-124.250000 29.2500000 -0.712843001 -1.41162384 -1.46140337	-124.250000 29.2500000 -0.329445004 -1.85775936 -1.60933614	-124.250000 29.2500000 1.46380663E-02 -2.53622460 -1.62534380	-124.250000 29.2500000 -0.100462079 -2.53002620 -2.09436321	-124.250000 29.2500000 0.288738728 -2.30100775 -1.48086846	-124.250000 29.2500000 -0.169559956 -1.77021325 -1.75770974	-124.250000 29.2500000 -8.67685080E-02 -1.90499687 -1.66745257	-124.250000 29.2500000 -0.258473039 -1.83225322 -1.85088968	-124.250000 29.2500000 -2.06233859E-02 -2.06557035 -1.77609801	-124.250000 29.2500000 -0.235816538 -2.12892866 -2.15752316	-124.250000 29.2500000 -0.756088912 -1.95128787 -2.17775917	-124.250000 29.2500000 -0.743730724 -1.37928200 -1.80553651	-124.250000 29.2500000 -0.977142036 -1.29984057 -1.97527015
-123.750000 29.2500000 -0.934067965 -4.22390842 -3.06284094	-123.750000 29.2500000 -1.03800631 -3.86105180 -3.08524847	-123.750000 29.2500000 -0.124751329 -3.75102258 -2.57891941	-123.750000 29.2500000 -0.602507949 -4.00299740 -2.93008280	-123.750000 29.2500000 -0.686539292 -3.18345666 -2.41477966	-123.750000 29.2500000 -0.563075423 -3.21757054 -2.39203119	-123.750000 29.2500000 -0.821794450 -3.15373564 -2.54146218	-123.750000 29.2500000 -1.17093825 -3.11711073 -1.73034883	-123.750000 29.2500000 -1.38809013 -4.87124157 -3.63141584	-123.750000 29.2500000 -1.16378593 -6.76123905 -5.22332191	-123.750000 29.2500000 -1.85790443 -10.7150383 -6.24367046	-123.750000 29.2500000 -2.04891014 -10.1059361 -8.02627850	-123.750000 29.2500000 -2.99049187 -8.46804619 -6.34072781	-123.750000 29.2500000 -7.06730843 -7.70245218 -4.38501263	-123.750000 29.2500000 -2.10474586 -7.39382839 -5.96523762	-123.750000 29.2500000 -4.13697815 -5.84326792 -6.67356825	-123.750000 29.2500000 -3.93931389 -7.57867002 -3.87830067	-123.750000 29.2500000 -5.05836105 -6.79923153 -4.28320074	-123.750000 29.2500000 -3.37010479 -5.96686983 -4.32604742	-123.750000 29.2500000 -4.87778187 -6.18818665 -3.81347251	-123.750000 29.2500000 -5.09904480 -5.93890429 -4.33016300	-123.750000 29.2500000 -3.01814556 -5.13119555 -3.74713850	-123.750000 29.2500000 -5.19410419 -4.98419094 -4.17013073	-123.750000 29.2500000 -1.86963320 -4.83449841 -3.75925255	-123.750000 29.2500000 -2.60278511 -4.25321007 -3.89386392	-123.750000 29.2500000 -2.79956722 -4.60948658 -3.75309753	-123.750000 29.2500000 -2.08876228 -4.37213182 -3.29322362	-123.750000 29.2500000 -2.29451513 -5.38562965 -4.08095169	-123.750000 29.2500000 -1.40948248 -5.91699648 -3.85302234	-123.750000 29.2500000 -1.23478365 -6.48942280 -4.32151413	-123.750000 29.2500000 -3.64027929 -6.91355324 -5.47070837	-123.750000 29.2500000 -2.16319394 -6.05212498 -5.05292416	-123.750000 29.2500000 -1.98455524 -3.99355626 -4.12179995	-123.750000 29.2500000 -1.40101409 -2.09365082 -2.93237281	-123.750000 29.2500000 -1.11916864 -1.45968568 -2.49486232	-123.750000 29.2500000 -0.972933710 -1.57313204 -2.23766756	-123.750000 29.2500000 -0.687083781 -1.09516239 -1.67448235	-123.750000 29.2500000 -0.760790408 -1.09850287 -1.67748189	-123.750000 29.2500000 -0.107892394 -1.79407871 -1.67037153	-123.750000 29.2500000 3.70997190E-02 -1.96199417 -1.65312338	-123.750000 29.2500000 0.142176986 -2.25598192 -2.17888689	-123.750000 29.2500000 0.346738517 -2.00473619 -1.88588297	-123.750000 29.2500000 5.99455833E-02 -1.64715457 -1.92768943	-123.750000 29.2500000 -0.164585829 -1.47116566 -2.23887539	-123.750000 29.2500000 5.98639250E-03 -1.63539791 -2.14608955	-123.750000 29.2500000 0.349702120 -1.94406295 -1.95795083	-123.750000 29.2500000 0.180981576 -1.66813028 -2.21421814	-123.750000 29.2500000 -5.26217222E-02 -2.02885771 -2.10031414	-123.750000 29.2500000 -0.460624993 -1.41695499 -2.41792202	-123.750000 29.2500000 -0.765635133 -1.31408215 -2.57411861
-123.250000 29.2500000 -0.528627396 -4.72953701 -3.43782783	-123.250000 29.2500000 -0.433193028 -4.48876715 -3.36941242	-123.250000 29.2500000 -0.278986990 -3.98569655 -2.90757847	-123.250000 29.2500000 -0.391986489 -3.91706371 -2.73680687	-123.250000 29.2500000 -0.251955688 -3.54421949 -2.64181161	-123.250000 29.2500000 -0.483451933 -3.19856286 -2.55044985	-123.250000 29.2500000 -0.294263124 -3.34438038 -2.46072578	-123.250000 29.2500000 -3.36589813E-02 -3.12447977 -2.21710539	-123.250000 29.2500000 -0.384518147 -5.00998354 -3.61059546	-123.250000 29.2500000 3.46288681E-02 -7.08877516 -5.13325500	-123.250000 29.2500000 -3.85780334E-02 -10.0594006 -5.89336634	-123.250000 29.2500000 -0.460925102 -12.2425413 -8.45162106	-123.250000 29.2500000 -2.90369225 -10.8237476 -6.73895168	-123.250000 29.2500000 -2.49215508 -9.96110535 -7.66920853	-123.250000 29.2500000 -11.6317482 -9.48717785 -5.22607613	-123.250000 29.2500000 -6.11865234 -8.28989124 -6.75321388	-123.250000 29.2500000 -3.26274490 -9.74948978 -5.71350384	-123.250000 29.2500000 -1.31057739 -10.2385302 -7.52118492	-123.250000 29.2500000 -3.39397049 -8.49286842 -6.92159414	-123.250000 29.2500000 -7.56530476 -8.54168224 -5.91182613	-123.250000 29.2500000 -2.38620758 -7.81279278 -6.11175537	-123.250000 29.2500000 -2.63603783 -6.57520533 -5.40839624	-123.250000 29.2500000 -2.11573219 -6.65529871 -5.14608383	-123.250000 29.2500000 -2.31817055 -5.96690607 -5.22473145	-123.250000 29.2500000 -3.89088345 -5.88464451 -4.85911846	-123.250000 29.2500000 -2.12252283 -5.85072803 -4.36500072	-123.250000 29.2500000 -2.57916164 -5.53914785 -3.98560333	-123.250000 29.2500000 -1.95981550 -6.51080894 -4.50805187	-123.250000 29.2500000 -3.86073494 -7.23989964 -5.14861584	-123.250000 29.2500000 -3.10699987 -7.74790001 -5.74719715	-123.250000 29.2500000 -1.90004396 -8.36050034 -5.88823891	-123.250000 29.2500000 -1.59331870 -6.85114622 -5.78100491	-123.250000 29.2500000 -1.36152625 -4.79464245 -4.53171110	-123.250000 29.2500000 -1.90650070 -2.63452840 -4.07960176	-123.250000 29.2500000 -1.22927904 -1.13519883 -2.76462722	-123.250000 29.2500000 -0.858358026 -1.54678488 -2.61188793	-123.250000 29.2500000 -0.663161755 -1.02899384 -1.92249250	-123.250000 29.2500000 -0.700640678 -0.910157323 -1.93667471	-123.250000 29.2500000 -0.322109222 -1.31191015 -1.91764128	-123.250000 29.2500000 -7.77548552E-03 -1.60447669 -1.84449720	-123.250000 29.2500000 0.134090900 -1.63267481 -2.20730448	-123.250000 29.2500000 2.44669318E-02 -1.40934789 -2.18919992	-123.250000 29.2500000 -8.10518265E-02 -1.21041727 -2.38135290	-123.250000 29.2500000 -9.52513218E-02 -1.25493336 -2.56935668	-123.250000 29.2500000 2.33715773E-03 -1.37979269 -2.39820147	-123.250000 29.2500000 0.243898928 -1.54779637 -2.21723366	-123.250000 29.2500000 0.317844272 -1.53493547 -2.29530740	-123.250000 29.2500000 0.258299589 -1.66868281 -2.10917950	-123.250000 29.2500000 -0.137052715 -1.40795672 -2.22377062	-123.250000 29.2500000 -0.203626513 -1.36425352 -2.41718864
-122.750000 29.2500000 -0.239630938 -4.68398762 -3.25625825	-122.750000 29.2500000 -0.211808115 -4.45770454 -3.23605633	-122.750000 29.2500000 -0.107506931 -4.16259766 -3.06183028	-122.750000 29.2500000 -4.13440168E-02 -4.20676994 -2.70098281	-122.750000 29.2500000 -0.304937840 -3.87076354 -2.91301608	-122.750000 29.2500000 -0.188967481 -3.57005882 -2.63496542	-122.750000 29.2500000 -0.231948912 -3.23472810 -2.52449369	-122.750000 29.2500000 0.146888018 -3.02682066 -2.31225300	-122.750000 29.2500000 0.414876938 -5.05492592 -3.20271301	-122.750000 29.2500000 0.554461002 -6.82125187 -4.78015995	-122.750000 29.2500000 0.631839275 -9.51540375 -5.39270782	-122.750000 29.2500000 2.13344765 -12.3773823 -7.16582775	-122.750000 29.2500000 -0.117109299 -11.2763062 -5.91639709	-122.750000 29.2500000 -6.38477516 -12.4332609 -4.29479790	-122.750000 29.2500000 -1.98558235 -11.2199030 -7.56186390	-122.750000 29.2500000 -4.82879257 -10.2561722 -6.75622749	-122.750000 29.2500000 -12.2366657 -11.3358974 -4.64740562	-122.750000 29.2500000 -9.48379707 -12.0477724 -6.71499252	-122.750000 29.2500000 -13.9226608 -9.73561859 -6.74540520	-122.750000 29.2500000 -3.41995239 -9.59236145 -8.99665070	-122.750000 29.2500000 -8.06867409 -8.96728134 -6.21038628	-122.750000 29.2500000 -3.04752254 -7.62619257 -8.12306881	-122.750000 29.2500000 -3.47914410 -7.55526876 -7.78767157	-122.750000 29.2500000 -6.05552101 -7.61890078 -6.07080603	-122.750000 29.2500000 -2.48497868 -7.15954733 -5.34081554	-122.750000 29.2500000 -3.12751102 -6.81441069 -6.00013351	-122.750000 29.2500000 -3.70411587 -7.35849142 -5.55732822	-122.750000 29.2500000 -3.54096937 -7.71947098 -5.87692451	-122.750000 29.2500000 -2.80178404 -8.39477062 -5.87662220	-122.750000 29.2500000 -3.12419415 -8.23055649 -5.97311544	-122.750000 29.2500000 -1.92972612 -9.62594414 -6.74729300	-122.750000 29.2500000 -3.22809553 -7.94395924 -7.52385998	-122.750000 29.2500000 -1.96073866 -5.86753082 -5.98068428	-122.750000 29.2500000 -1.58230913 -2.87574625 -4.22557974	-122.750000 29.2500000 -1.14397621 -1.30677009 -3.35498667	-122.750000 29.2500000 -0.803249717 -1.64465427 -2.90809321	-122.750000 29.2500000 -0.617161334 -1.06543255 -2.23687315	-122.750000 29.2500000 -0.587724328 -0.730948806 -2.12792516	-122.750000 29.2500000 -0.448381484 -0.927329540 -2.14924479	-122.750000 29.2500000 -0.276458740 -1.22674787 -2.12776613	-122.750000 29.2500000 -9.41294432E-03 -1.27455020 -2.33308101	-122.750000 29.2500000 -0.216859937 -0.998399913 -2.47806883	-122.750000 29.2500000 -0.172699630 -1.02336252 -2.51547885	-122.750000 29.2500000 -0.176539540 -1.15468359 -2.56840229	-122.750000 29.2500000 -0.171976984 -1.08549154 -2.30815697	-122.750000 29.2500000 -3.32002640E-02 -1.07673240 -2.32178330	-122.750000 29.2500000 0.228336215 -1.44743514 -2.31801486	-122.750000 29.2500000 1.69197917E-02 -1.27902198 -2.51721263	-122.750000 29.2500000 -0.102229536 -1.23484421 -2.53736782	-122.750000 29.2500000 -0.173143446 -1.04444253 -2.72837710
-122.250000 29.2500000 6.35686889E-02 -4.68525267 -3.21370244	-122.250000 29.2500000 0.217829481 -4.70279026 -3.19679475	-122.250000 29.2500000 -2.91075557E-05 -3.43026304 -2.52589512	-122.250000 29.2500000 -0.116176650 -3.98565698 -2.89443421	-122.250000 29.2500000 -0.257975936 -3.64719796 -3.07653999	-122.250000 29.2500000 -0.239906117 -3.49376917 -2.86618423	-122.250000 29.2500000 7.94160366E-02 -3.26555133 -2.52409267	-122.250000 29.2500000 0.409221560 -2.59922791 -2.52491760	-122.250000 29.2500000 1.63071060 -4.48598146 -2.88022089	-122.250000 29.2500000 2.66990519 -6.26796722 -4.52559853	-122.250000 29.2500000 3.39182591 -8.67718315 -5.39870167	-122.250000 29.2500000 1.68008566 -11.6421804 -5.87806559	-122.250000 29.2500000 0.665055275 -11.2445812 -5.03511429	-122.250000 29.2500000 1.53057194 -12.9800644 -6.30523443	-122.250000 29.2500000 0.325310707 -12.2973347 -7.41633701	-122.250000 29.2500000 -1.72127438 -12.0146904 -6.17301559	-122.250000 29.2500000 -2.57782936 -12.1829863 -7.09089184	-122.250000 29.2500000 -2.04126167 -13.4215612 -7.62718582	-122.250000 29.2500000 -4.72868538 -10.6763487 -8.10489178	-122.250000 29.2500000 -3.89211273 -11.1936979 -9.27068615	-122.250000 29.2500000 -3.69080925 -11.7217026 -8.59163570	-122.250000 29.2500000 -9.98378277 -9.10790539 -7.86257124	-122.250000 29.2500000 -3.96658230 -8.62450314 -7.94445562	-122.250000 29.2500000 -1.65749073 -9.18923187 -7.55913782	-122.250000 29.2500000 -3.41115093 -8.95947838 -7.15641594	-122.250000 29.2500000 -4.92863274 -8.64068985 -7.28881454	-122.250000 29.2500000 -2.61232376 -8.74439907 -6.21330404	-122.250000 29.2500000 -2.72822285 -8.92358208 -6.51571560	-122.250000 29.2500000 -2.86450148 -8.90075874 -6.70054913	-122.250000 29.2500000 -1.52128506 -9.66709709 -7.51615620	-122.250000 29.2500000 -4.57492352 -11.0533695 -8.41529465	-122.250000 29.2500000 -3.06021786 -8.96957397 -8.16210938	-122.250000 29.2500000 -2.60345721 -6.51966476 -7.17669392	-122.250000 29.2500000 -1.50557697 -3.06905031 -5.08679819	-122.250000 29.2500000 -1.32158208 -2.12115526 -4.14811420	-122.250000 29.2500000 -1.03371000 -1.38663602 -3.42270041	-122.250000 29.2500000 -1.02504849 -0.548118353 -2.57466340	-122.250000 29.2500000 -0.698090851 -0.558370590 -2.41005945	-122.250000 29.2500000 -0.569780529 -0.609885812 -2.40833592	-122.250000 29.2500000 -0.613380969 -0.782588899 -2.33526707	-122.250000 29.2500000 -0.350060523 -1.02207339 -2.53838992	-122.250000 29.2500000 -0.514877021 -0.686011910 -2.65668869	-122.250000 29.2500000 -0.445292294 -0.669875622 -2.49614859	-122.250000 29.2500000 -0.386192322 -0.748584032 -2.54992652	-122.250000 29.2500000 -0.207305431 -1.00938785 -2.26701355	-122.250000 29.2500000 -0.391668856 -0.584422708 -2.70671701	-122.250000 29.2500000 -0.225154281 -0.803146839 -2.63435197	-122.250000 29.2500000 -0.215014219 -1.04493046 -2.60318184	-122.250000 29.2500000 -8.42332840E-03 -1.53384197 -2.09343743	-122.250000 29.2500000 -0.353523970 -0.971460581 -2.80888796
-121.750000 29.2500000 -0.291042656 -4.10420656 -3.45855021	-121.750000 29.2500000 -8.35696235E-02 -4.36364603 -3.40548301	-121.750000 29.2500000 -0.343804151 -2.76781416 -2.70662332	-121.750000 29.2500000 -0.298711538 -3.24302411 -2.80027199	-121.750000 29.2500000 -0.366290033 -2.98348927 -2.82938123	-121.750000 29.2500000 -0.163477808 -2.81682587 -2.69300151	-121.750000 29.2500000 -2.99474001E-02 -2.74734926 -2.56348157	-121.750000 29.2500000 0.248123288 -2.56354022 -2.26619220	-121.750000 29.2500000 1.26999378 -3.63608050 -2.79814553	-121.750000 29.2500000 2.06113243 -5.32597733 -4.15669775	-121.750000 29.2500000 2.73016381 -7.35012484 -4.76066399	-121.750000 29.2500000 1.89155030 -9.85266876 -5.25465202	-121.750000 29.2500000 2.10555387 -10.6581268 -5.16888714	-121.750000 29.2500000 1.66332674 -11.6419420 -6.90000057	-121.750000 29.2500000 1.78280926 -12.4599018 -6.34674168	-121.750000 29.2500000 0.439045429 -11.3308983 -6.71196413	-121.750000 29.2500000 -1.18690491 -12.2493629 -6.77260447	-121.750000 29.2500000 -0.346106529 -12.9615288 -7.64621115	-121.750000 29.2500000 1.58398724 -11.2028551 -9.74804497	-121.750000 29.2500000 -4.19749165 -11.9144411 -9.68964958	-121.750000 29.2500000 -4.39025116 -12.8457518 -9.29062653	-121.750000 29.2500000 -5.15953541 -11.7111874 -8.72482872	-121.750000 29.2500000 -5.07082367 -10.4648170 -9.35631371	-121.750000 29.2500000 -8.15663147 -10.7706213 -8.62305260	-121.750000 29.2500000 -2.06356525 -10.8994999 -7.46919632	-121.750000 29.2500000 -3.43299866 -10.0282841 -7.96845436	-121.750000 29.2500000 -4.10765171 -10.1772270 -8.01925087	-121.750000 29.2500000 -4.23664284 -10.4360275 -8.41540337	-121.750000 29.2500000 -3.98659134 -10.8464870 -8.71364975	-121.750000 29.2500000 -4.74519444 -11.0816975 -9.62999058	-121.750000 29.2500000 -3.65223789 -12.1284142 -9.11954689	-121.750000 29.2500000 -2.57699490 -9.97537804 -8.77694702	-121.750000 29.2500000 -2.30053639 -7.16426468 -6.94175911	-121.750000 29.2500000 -2.58764744 -3.72270226 -5.90957928	-121.750000 29.2500000 -1.28210783 -2.12972665 -4.27516508	-121.750000 29.2500000 -1.46624005 -1.78328562 -4.12238598	-121.750000 29.2500000 -1.50369406 -0.419477701 -3.00810671	-121.750000 29.2500000 -1.05360556 -0.590680361 -3.16066790	-121.750000 29.2500000 -0.743568182 -0.382113457 -2.63731313	-121.750000 29.2500000 -0.682267725 -0.555137992 -2.72839546	-121.750000 29.2500000 -0.724779665 -0.604546666 -2.78623009	-121.750000 29.2500000 -0.834503770 -0.680286288 -2.90458965	-121.750000 29.2500000 -0.820684731 -0.342656016 -2.78024340	-121.750000 29.2500000 -0.748239219 -0.221265197 -2.62076044	-121.750000 29.2500000 -0.742377639 -0.550038934 -2.59050608	-121.750000 29.2500000 -0.902970970 -4.77387905E-02 -3.22571301	-121.750000 29.2500000 -0.776415110 -0.171099186 -3.13962793	-121.750000 29.2500000 -0.470533967 -0.921188831 -2.67643595	-121.750000 29.2500000 -0.441859007 -0.640598059 -2.50894547	-121.750000 29.2500000 -0.948401332 -0.353559971 -3.15812731
-121.250000 29.2500000 -0.817010880 -3.50641870 -3.83905673	-121.250000 29.2500000 -0.491661072 -3.47156787 -3.52900314	-121.250000 29.2500000 -0.730060160 -2.07275629 -2.87128544	-121.250000 29.2500000 -0.639643073 -3.17785072 -3.31560302	-121.250000 29.2500000 -0.482014298 -2.81441641 -2.99172330	-121.250000 29.2500000 -0.534309030 -2.71088743 -2.85459566	-121.250000 29.2500000 -0.514048219 -2.34954238 -2.72991419	-121.250000 29.2500000 3.79697084E-02 -2.27201891 -2.10228205	-121.250000 29.2500000 0.772886872 -2.60308909 -2.66643476	-121.250000 29.2500000 1.37607026 -4.00012445 -3.88545156	-121.250000 29.2500000 1.64695406 -5.18408298 -4.44006538	-121.250000 29.2500000 2.87258053 -7.17183876 -5.57083082	-121.250000 29.2500000 1.65505195 -9.04734802 -5.58503866	-121.250000 29.2500000 3.18271875 -8.54839611 -6.41927576	-121.250000 29.2500000 3.16251254 -11.6863279 -5.94943237	-121.250000 29.2500000 3.66039181 -10.4164085 -7.73049498	-121.250000 29.2500000 3.92484522 -10.9464931 -7.31695175	-121.250000 29.2500000 0.549983501 -11.5812063 -7.40493011	-121.250000 29.2500000 2.94991589 -10.9309053 -9.51058292	-121.250000 29.2500000 -2.07743168 -11.8409138 -8.72688293	-121.250000 29.2500000 -1.93613625 -12.5164776 -8.63909912	-121.250000 29.2500000 -3.60785198 -14.0163488 -9.94507504	-121.250000 29.2500000 -4.55772972 -13.0497398 -10.8217754	-121.250000 29.2500000 -3.68233967 -12.6181755 -10.1999531	-121.250000 29.2500000 -7.69386196 -12.1456051 -8.99117947	-121.250000 29.2500000 -2.84713173 -11.3222132 -8.99467373	-121.250000 29.2500000 -3.28312302 -11.4791918 -8.82123661	-121.250000 29.2500000 -3.31567287 -11.8396091 -9.25183773	-121.250000 29.2500000 -2.51401043 -12.5219727 -8.77248764	-121.250000 29.2500000 -3.28016663 -12.2603731 -10.5755577	-121.250000 29.2500000 -2.62006283 -13.1245689 -10.5144730	-121.250000 29.2500000 -5.07021570 -10.9991417 -10.7399826	-121.250000 29.2500000 -3.19271755 -8.55576515 -8.68616962	-121.250000 29.2500000 -1.86869025 -4.16648293 -6.47803497	-121.250000 29.2500000 -2.00520325 -2.54412222 -5.00131130	-121.250000 29.2500000 -1.34319210 -1.45777559 -4.44974136	-121.250000 29.2500000 -1.34943354 -0.665432930 -3.27674961	-121.250000 29.2500000 -1.29444909 -0.797922373 -3.21216774	-121.250000 29.2500000 -1.12528300 -0.279214859 -3.26574302	-121.250000 29.2500000 -0.782603920 -0.494510412 -2.91272235	-121.250000 29.2500000 -0.773765266 -0.382569671 -3.17978096	-121.250000 29.2500000 -0.949322701 -0.346069217 -3.17041540	-121.250000 29.2500000 -1.22237182 -0.148768902 -2.87316418	-121.250000 29.2500000 -1.13425839 0.300862789 -2.92405915	-121.250000 29.2500000 -1.03050077 -0.244629622 -2.63902116	-121.250000 29.2500000 -1.38269269 9.21280384E-02 -3.26387072	-121.250000 29.2500000 -1.19341755 0.192832232 -3.22860909	-121.250000 29.2500000 -0.746263742 -0.520337105 -3.08114743	-121.250000 29.2500000 -1.34520984 0.147680044 -3.55056572	-121.250000 29.2500000 -1.50498378 5.59163094E-02 -3.52936101
-120.750000 29.2500000 -1.39351666 -3.40575147 -4.50938845	-120.750000 29.2500000 -1.01786137 -2.64613986 -3.76123548	-120.750000 29.2500000 -1.09280789 -2.40758538 -3.60956430	-120.750000 29.2500000 -0.754866481 -2.86603975 -3.48709464	-120.750000 29.2500000 -0.784465373 -2.83271861 -3.43738842	-120.750000 29.2500000 -0.665762484 -3.15990472 -3.34718704	-120.750000 29.2500000 -0.507366121 -2.24704242 -2.90224385	-120.750000 29.2500000 -0.205008835 -1.61759698 -2.38210535	-120.750000 29.2500000 0.151803374 -1.57115197 -3.09051466	-120.750000 29.2500000 0.717578650 -2.72838926 -4.23851061	-120.750000 29.2500000 0.906197906 -3.79493618 -5.09805107	-120.750000 29.2500000 1.62248480 -5.71269417 -6.13435888	-120.750000 29.2500000 2.00956368 -6.62803507 -5.66837978	-120.750000 29.2500000 1.73539996 -6.18426514 -5.81289721	-120.750000 29.2500000 2.31478906 -9.48724747 -5.92631674	-120.750000 29.2500000 3.31967330 -9.04771996 -7.05526543	-120.750000 29.2500000 3.25647497 -9.20558548 -7.36320019	-120.750000 29.2500000 1.24981308 -10.2373323 -7.06261635	-120.750000 29.2500000 3.18179464 -10.1902981 -7.95754290	-120.750000 29.2500000 2.71677828 -11.1982861 -9.59026814	-120.750000 29.2500000 -3.17877769 -11.1809187 -8.59532356	-120.750000 29.2500000 1.77549553 -14.0084362 -11.6167393	-120.750000 29.2500000 -3.94379997 -14.0652294 -11.7926006	-120.750000 29.2500000 -3.50886822 -13.6357327 -11.1276188	-120.750000 29.2500000 -1.70081997 -12.4612885 -10.6404181	-120.750000 29.2500000 -2.59748268 -11.9331951 -9.77143097	-120.750000 29.2500000 -2.98940372 -12.2067642 -9.58750343	-120.750000 29.2500000 -2.89268684 -12.7876453 -9.96790600	-120.750000 29.2500000 -7.59553623 -13.3488483 -10.1863375	-120.750000 29.2500000 -7.24269485 -14.7330132 -12.4207945	-120.750000 29.2500000 -6.38019943 -15.3436565 -12.3916912	-120.750000 29.2500000 -4.27464819 -12.0600138 -11.9071865	-120.750000 29.2500000 -3.42269611 -9.11888313 -10.2744312	-120.750000 29.2500000 -2.52778864 -5.73831749 -8.02108002	-120.750000 29.2500000 -1.84281623 -2.02556801 -5.38918543	-120.750000 29.2500000 -2.21889782 -0.996739864 -5.09611845	-120.750000 29.2500000 -1.85216606 -0.806648254 -4.44208288	-120.750000 29.2500000 -1.45589614 -0.457296848 -3.52263880	-120.750000 29.2500000 -1.09025562 -0.233234882 -3.29379463	-120.750000 29.2500000 -0.906732202 -0.153130770 -3.01646709	-120.750000 29.2500000 -0.891031981 -0.285934448 -3.28066754	-120.750000 29.2500000 -1.10627317 3.51576805E-02 -3.31132579	-120.750000 29.2500000 -1.88950455 0.394137144 -3.52803946	-120.750000 29.2500000 -1.86984503 1.11250567 -3.54670715	-120.750000 29.2500000 -1.60775661 0.444458485 -3.24480200	-120.750000 29.2500000 -1.46686113 -5.33566475E-02 -3.27209139	-120.750000 29.2500000 -2.01942492 0.737174511 -3.72160006	-120.750000 29.2500000 -1.63152373 0.589690208 -3.84055853	-120.750000 29.2500000 -1.36296999 -0.231860638 -3.70563412	-120.750000 29.2500000 -1.65738332 -0.645727634 -3.65596724
-120.250000 29.2500000 -1.31586409 -2.96394634 -4.74122334	-120.250000 29.2500000 -1.33393323 -2.64493132 -4.31361008	-120.250000 29.2500000 -1.70190275 -2.53637242 -4.42517233	-120.250000 29.2500000 -1.13109398 -2.21797800 -3.72699308	-120.250000 29.2500000 -1.20659590 -2.33666205 -3.80503297	-120.250000 29.2500000 -0.738656938 -2.89971113 -3.68517971	-120.250000 29.2500000 -0.898102999 -2.49654341 -3.47271681	-120.250000 29.2500000 -0.785368562 -1.68441558 -2.89778185	-120.250000 29.2500000 -0.652972579 -0.890545607 -3.55610037	-120.250000 29.2500000 -0.749007821 -1.86454439 -4.45682287	-120.250000 29.2500000 -0.230822802 -3.11073947 -5.56417608	-120.250000 29.2500000 0.704376221 -4.68789768 -5.68413639	-120.250000 29.2500000 0.914685488 -4.94647264 -5.45603704	-120.250000 29.2500000 1.05128479 -4.64331150 -6.84690142	-120.250000 29.2500000 1.72277617 -6.34770250 -6.33142757	-120.250000 29.2500000 0.545925856 -7.08441305 -6.19828415	-120.250000 29.2500000 1.72208810 -7.23490524 -7.39353371	-120.250000 29.2500000 2.44612765 -8.24942207 -7.06194782	-120.250000 29.2500000 2.07591391 -7.76811790 -7.40893555	-120.250000 29.2500000 2.65168142 -10.0914164 -8.90452862	-120.250000 29.2500000 0.647053719 -9.46440220 -10.1831980	-120.250000 29.2500000 -1.08162403 -12.7917213 -11.7347984	-120.250000 29.2500000 -3.43734169 -14.6961517 -12.7242622	-120.250000 29.2500000 -3.15906048 -14.0885296 -12.1795406	-120.250000 29.2500000 -2.09778500 -12.3716545 -10.6081219	-120.250000 29.2500000 -2.55923462 -12.3856764 -10.4474249	-120.250000 29.2500000 -3.00807190 -12.3302269 -10.1235428	-120.250000 29.2500000 -2.65202618 -13.0405416 -10.4462481	-120.250000 29.2500000 -3.18669415 -13.8670788 -12.2093163	-120.250000 29.2500000 -5.92965889 -15.3487501 -13.3135881	-120.250000 29.2500000 -5.46309566 -15.9163961 -13.4754715	-120.250000 29.2500000 -3.71269131 -13.1713924 -13.2837181	-120.250000 29.2500000 -2.84794235 -9.49979973 -10.6203156	-120.250000 29.2500000 -2.86150837 -6.51133585 -8.60587406	-120.250000 29.2500000 -3.07734013 -1.89997768 -6.50498724	-120.250000 29.2500000 -2.33464718 -0.799743176 -5.82695293	-120.250000 29.2500000 -2.19930983 -1.46907425 -4.83054829	-120.250000 29.2500000 -1.98245692 -0.381375313 -4.73080206	-120.250000 29.2500000 -1.62513411 -4.00271416E-02 -3.91048336	-120.250000 29.2500000 -1.32541728 0.205123901 -3.46490812	-120.250000 29.2500000 -1.36192822 0.359663486 -3.67737103	-120.250000 29.2500000 -1.56292760 0.755625725 -3.78623366	-120.250000 29.2500000 -1.98627901 0.856782913 -3.75867319	-120.250000 29.2500000 -2.48810363 2.07361317 -4.37710428	-120.250000 29.2500000 -2.11372662 0.799555779 -3.92495275	-120.250000 29.2500000 -2.52350521 0.817337990 -4.28527260	-120.250000 29.2500000 -2.10761833 0.922928810 -4.39889812	-120.250000 29.2500000 -2.87889886 1.53855133 -4.17156076	-120.250000 29.2500000 -2.21302843 0.639986992 -4.68230057	-120.250000 29.2500000 -1.83852124 -1.40341949 -5.16477871
-119.750000 29.2500000 -1.89559257 -2.77984881 -5.42123127	-119.750000 29.2500000 -2.15179777 -2.72201943 -5.25755692	-119.750000 29.2500000 -1.52193177 -2.18228197 -4.59068012	-119.750000 29.2500000 -1.28439951 -2.15574217 -4.32297993	-119.750000 29.2500000 -1.30569077 -2.53557587 -4.01398516	-119.750000 29.2500000 -1.00093675 -2.47821236 -3.85951519	-119.750000 29.2500000 -0.797494113 -2.63513374 -3.58662891	-119.750000 29.2500000 -1.64749908 -2.15512133 -3.21612358	-119.750000 29.2500000 -1.66165805 -0.602831841 -3.78896904	-119.750000 29.2500000 -1.61164308 -1.53227532 -5.10054016	-119.750000 29.2500000 -1.90087700 -2.65519524 -6.28304863	-119.750000 29.2500000 -0.943052530 -3.79328871 -6.05113697	-119.750000 29.2500000 -0.798895836 -4.16124868 -6.32530499	-119.750000 29.2500000 -1.14004803 -4.36903858 -6.95766497	-119.750000 29.2500000 -0.860017776 -4.78385830 -6.85753632	-119.750000 29.2500000 0.322879314 -5.28991127 -7.26061392	-119.750000 29.2500000 0.418704033 -5.43232250 -7.38826656	-119.750000 29.2500000 0.996165276 -5.83278513 -8.04061604	-119.750000 29.2500000 1.33996010 -5.97127342 -8.71270657	-119.750000 29.2500000 1.55694437 -8.28544807 -9.32309246	-119.750000 29.2500000 1.03815746 -9.20590973 -11.8661242	-119.750000 29.2500000 -1.00148964 -12.5524769 -12.3922653	-119.750000 29.2500000 -3.10722351 -15.0608006 -13.7410593	-119.750000 29.2500000 -1.47981644E-02 -14.2549362 -11.4448147	-119.750000 29.2500000 -2.02151585 -12.2479715 -11.1939135	-119.750000 29.2500000 -2.11878777 -12.5241156 -11.0996094	-119.750000 29.2500000 -3.59727955 -11.4585972 -11.2008142	-119.750000 29.2500000 -2.77042103 -13.6941061 -10.0819578	-119.750000 29.2500000 -2.96860504 -13.6737032 -12.6543818	-119.750000 29.2500000 -5.32434177 -16.6009579 -14.2820921	-119.750000 29.2500000 -5.30949593 -16.4046593 -14.9553204	-119.750000 29.2500000 -1.33260918 -15.5066957 -15.5664253	-119.750000 29.2500000 -2.97686362 -10.3541460 -11.0213299	-119.750000 29.2500000 -1.79428792 -6.03543425 -9.27092361	-119.750000 29.2500000 -3.63991404 -3.58698559 -8.11865711	-119.750000 29.2500000 -3.05668449 -1.57903671 -7.26030254	-119.750000 29.2500000 -2.65798235 -0.925173759 -5.82379580	-119.750000 29.2500000 -2.80807781 -0.732912540 -5.49843025	-119.750000 29.2500000 -2.27091169 0.177771091 -5.02473211	-119.750000 29.2500000 -1.90639353 0.404038429 -4.11264277	-119.750000 29.2500000 -2.16798925 1.70919132 -4.11383820	-119.750000 29.2500000 -2.34495449 2.08596754 -4.19686127	-119.750000 29.2500000 -2.55891585 1.26979589 -4.41783047	-119.750000 29.2500000 -3.46329069 3.27820396 -5.08729935	-119.750000 29.2500000 -3.04866314 1.22547436 -4.73172951	-119.750000 29.2500000 -3.21108389 1.26545715 -5.22276068	-119.750000 29.2500000 -2.84857035 0.923709393 -5.11105108	-119.750000 29.2500000 -3.12003112 1.32437706 -5.80458307	-119.750000 29.2500000 -3.16681743 1.20584393 -5.76639318	-119.750000 29.2500000 -2.80328774 -1.71987724 -6.05994081
-119.250000 29.2500000 -2.22870636 -3.19843245 -6.25503683	-119.250000 29.2500000 -2.42176485 -2.70754266 -5.98001814	-119.250000 29.2500000 -1.66633344 -2.42575932 -4.98797226	-119.250000 29.2500000 -1.82064569 -2.78759623 -5.03083801	-119.250000 29.2500000 -1.06956732 -2.65641284 -4.72947073	-119.250000 29.2500000 -0.842352629 -2.81750607 -3.83625197	-119.250000 29.2500000 -1.04397786 -2.29019070 -3.97895718	-119.250000 29.2500000 -1.21744943 -2.46144032 -4.03171730	-119.250000 29.2500000 -2.32703304 -0.813848019 -4.46840811	-119.250000 29.2500000 -2.48057628 -1.55800223 -5.94459724	-119.250000 29.2500000 -2.66491985 -2.35085535 -7.75454760	-119.250000 29.2500000 -2.29479885 -3.67555094 -7.79043865	-119.250000 29.2500000 -2.36150265 -4.42826509 -7.52471542	-119.250000 29.2500000 -1.87734509 -4.48998308 -8.15409374	-119.250000 29.2500000 -2.50179672 -4.10190153 -7.45996046	-119.250000 29.2500000 -1.89543772 -4.75808048 -8.12399864	-119.250000 29.2500000 -2.56177950 -4.91267109 -8.51053905	-119.250000 29.2500000 -2.33624792 -5.06375599 -9.19896507	-119.250000 29.2500000 -1.97602940 -5.40914726 -9.40619278	-119.250000 29.2500000 0.508378983 -6.70329618 -10.4291553	-119.250000 29.2500000 0.478617668 -8.41756535 -12.9228687	-119.250000 29.2500000 -1.57006073 -11.6874866 -12.6041365	-119.250000 29.2500000 -2.54722881 -14.9659290 -14.5835781	-119.250000 29.2500000 -1.28221035 -13.5635185 -11.9223499	-119.250000 29.2500000 -2.30868721 -11.6920624 -11.6608419	-119.250000 29.2500000 -1.80336380 -12.9543037 -12.1307774	-119.250000 29.2500000 0.548664093 -10.6650953 -11.8324938	-119.250000 29.2500000 -1.44644356 -13.3295517 -11.2602091	-119.250000 29.2500000 -3.44383621 -13.2695475 -12.6364040	-119.250000 29.2500000 1.95046425 -17.2650871 -15.4460325	-119.250000 29.2500000 1.01553249 -17.2379169 -15.7319584	-119.250000 29.2500000 -2.27147913 -16.2063961 -14.4561405	-119.250000 29.2500000 -3.22737145 -10.2826481 -12.1358986	-119.250000 29.2500000 -4.47112179 -6.71076107 -10.9189405	-119.250000 29.2500000 -3.55671811 -4.50689125 -9.47022438	-119.250000 29.2500000 -3.10968256 -2.98923588 -7.91372967	-119.250000 29.2500000 -3.40056634 -1.49138641 -7.19832993	-119.250000 29.2500000 -2.68714952 -1.96501064 -6.12791395	-119.250000 29.2500000 -3.38886213 0.373306274 -5.98325825	-119.250000 29.2500000 -2.73607326 0.697414398 -4.88623905	-119.250000 29.2500000 -2.73632026 1.42550278 -4.88214970	-119.250000 29.2500000 -3.25818181 2.13624001 -5.18940639	-119.250000 29.2500000 -3.39186168 1.77996635 -5.22873735	-119.250000 29.2500000 -4.11795759 3.68437862 -6.23768139	-119.250000 29.2500000 -4.05703831 1.39670181 -6.08066463	-119.250000 29.2500000 -4.02618694 1.13964272 -6.48734903	-119.250000 29.2500000 -3.88000345 1.24170208 -6.33890009	-119.250000 29.2500000 -4.86159134 1.72803211 -6.88283253	-119.250000 29.2500000 -4.35541439 1.92114544 -6.83983803	-119.250000 29.2500000 -3.97535706 -1.49301147 -6.66259813
-118.750000 29.2500000 -1.30530190 -3.72662354 -6.07607794	-118.750000 29.2500000 -1.62079167 -3.81143332 -5.85778618	-118.750000 29.2500000 -1.74909556 -3.13915706 -5.48557043	-118.750000 29.2500000 -1.03961182 -3.84206843 -4.67808771	-118.750000 29.2500000 -1.08710837 -3.98070955 -5.43887520	-118.750000 29.2500000 -0.625707030 -3.48441362 -4.13072205	-118.750000 29.2500000 -1.34677768 -2.61310816 -4.81351995	-118.750000 29.2500000 -1.77833390 -3.21270037 -4.11551142	-118.750000 29.2500000 -2.63848019 -1.20232868 -5.50897741	-118.750000 29.2500000 -3.62364054 -1.39657736 -6.70869255	-118.750000 29.2500000 -2.36135101 -3.02687192 -8.89168072	-118.750000 29.2500000 -4.53954649 -3.19115114 -8.81604004	-118.750000 29.2500000 -5.16627264 -3.39455557 -8.12874699	-118.750000 29.2500000 -1.93928337 -3.73803020 -8.98758888	-118.750000 29.2500000 -2.29486179 -3.82539940 -8.34665966	-118.750000 29.2500000 -2.55531406 -5.78942442 -9.20526695	-118.750000 29.2500000 -3.31485653 -5.34148693 -9.66499138	-118.750000 29.2500000 -3.91074181 -5.36966181 -10.0639153	-118.750000 29.2500000 -3.48859596 -5.70971012 -10.4217243	-118.750000 29.2500000 -3.49145222 -5.70765543 -11.0978727	-118.750000 29.2500000 -0.492643356 -7.73125744 -13.6005888	-118.750000 29.2500000 -1.96983433 -10.9690571 -13.7407856	-118.750000 29.2500000 -3.39732265 -14.4210720 -15.2478237	-118.750000 29.2500000 -2.12307739 -12.0694408 -13.1516571	-118.750000 29.2500000 -2.37847805 -11.0709295 -12.7114372	-118.750000 29.2500000 -0.414729118 -13.3343830 -11.9489117	-118.750000 29.2500000 -2.34880257 -9.61220455 -10.0576010	-118.750000 29.2500000 -1.46815825 -11.0385599 -9.95468712	-118.750000 29.2500000 1.74765253 -12.1651163 -13.5308523	-118.750000 29.2500000 -1.71153021 -15.7222958 -14.6694708	-118.750000 29.2500000 -2.72255278 -15.5377951 -15.1774158	-118.750000 29.2500000 -2.51604080 -15.6530304 -14.6016855	-118.750000 29.2500000 -4.15642357 -9.10613060 -13.0255270	-118.750000 29.2500000 -3.47441840 -7.62963152 -11.7770071	-118.750000 29.2500000 -5.49925995 -4.66153431 -11.0229912	-118.750000 29.2500000 -4.47464657 -2.56456089 -9.82621765	-118.750000 29.2500000 -3.35036278 -2.98579121 -7.89032698	-118.750000 29.2500000 -4.62034750 -1.11229515 -8.17634201	-118.750000 29.2500000 -3.08776355 -0.302201271 -6.01209641	-118.750000 29.2500000 -3.91111588 0.947999001 -6.01870251	-118.750000 29.2500000 -3.88312125 1.73930550 -5.88516998	-118.750000 29.2500000 -4.17743206 1.17559242 -6.14904976	-118.750000 29.2500000 -5.56928062 2.38821411 -7.28994560	-118.750000 29.2500000 -4.82135439 1.95697117 -7.85110283	-118.750000 29.2500000 -5.08327723 1.08665371 -7.86334324	-118.750000 29.2500000 -5.05830860 1.08506680 -8.40197754	-118.750000 29.2500000 -5.19153452 0.165246964 -8.82165146	-118.750000 29.2500000 -5.65527391 0.298461914 -8.39088249	-118.750000 29.2500000 -6.82068014 2.41623688 -7.89716148	-118.750000 29.2500000 -5.14316845 -1.16675568 -7.64906311
-118.250000 29.2500000 -5.24650961E-02 -4.84923840 -6.56786013	-118.250000 29.2500000 -0.102971435 -5.37208748 -6.54114914	-118.250000 29.2500000 -0.952577710 -2.55940771 -5.88303852	-118.250000 29.2500000 -0.548884988 -4.70215893 -4.26865196	-118.250000 29.2500000 -0.734259844 -5.19045925 -4.14905834	-118.250000 29.2500000 -0.717973232 -3.26754713 -4.80113602	-118.250000 29.2500000 -1.41613078 -2.59029293 -4.54386282	-118.250000 29.2500000 -1.17257249 -3.31565285 -4.61837673	-118.250000 29.2500000 -2.09791088 -1.71104908 -5.33677769	-118.250000 29.2500000 -2.53164506 -0.928167582 -6.55923223	-118.250000 29.2500000 -4.75771904 -3.47278833 -7.69101667	-118.250000 29.2500000 -4.36222696 -3.25646806 -8.50909424	-118.250000 29.2500000 -1.66356182 -3.39236951 -9.12110043	-118.250000 29.2500000 -2.96074963 -3.01304746 -8.10369492	-118.250000 29.2500000 -1.70072794 -3.94388509 -8.67362785	-118.250000 29.2500000 -1.42450714 -5.76869249 -9.57359886	-118.250000 29.2500000 -2.63810730 -5.16951323 -9.59104919	-118.250000 29.2500000 -3.27075100 -5.66683865 -9.49699974	-118.250000 29.2500000 -3.12702179 -5.43586254 -10.5850039	-118.250000 29.2500000 -3.75086021 -4.69065475 -11.2929535	-118.250000 29.2500000 -3.68066502 -6.81149673 -11.1752024	-118.250000 29.2500000 -1.78022480 -11.0424776 -14.6848202	-118.250000 29.2500000 -4.18021774 -13.7894163 -15.1831846	-118.250000 29.2500000 -2.80016947 -11.1470261 -13.5853825	-118.250000 29.2500000 -2.49452114 -11.2613230 -12.7833347	-118.250000 29.2500000 -1.03804874 -11.1540947 -10.0593910	-118.250000 29.2500000 -0.298012972 -7.99226427 -11.2589865	-118.250000 29.2500000 0.165275097 -7.14367056 -10.9595127	-118.250000 29.2500000 -2.72607183 -10.2261343 -11.4164352	-118.250000 29.2500000 0.619085312 -13.3025503 -16.0822315	-118.250000 29.2500000 0.110892296 -12.5541315 -16.2112808	-118.250000 29.2500000 -2.88655996 -13.0329132 -15.1415663	-118.250000 29.2500000 -3.23133111 -7.06677628 -14.0849838	-118.250000 29.2500000 -3.47900510 -7.57167816 -11.7587528	-118.250000 29.2500000 -4.31202316 -6.26219177 -11.5680361	-118.250000 29.2500000 -4.11886930 -5.00285530 -11.1938496	-118.250000 29.2500000 -5.31576061 -2.06271744 -9.80571556	-118.250000 29.2500000 -4.63314819 -3.43710613 -9.34326935	-118.250000 29.2500000 -4.81131220 0.209609985 -7.99091101	-118.250000 29.2500000 -5.47515392 1.05534554 -7.64790678	-118.250000 29.2500000 -5.45283794 1.20214272 -7.87042046	-118.250000 29.2500000 -5.16329432 -8.71849060E-02 -7.72475529	-118.250000 29.2500000 -6.75893307 2.44861794 -9.76738930	-118.250000 29.2500000 -6.28233290 1.93204308 -9.63973618	-118.250000 29.2500000 -5.93062973 9.32312012E-03 -9.87511730	-118.250000 29.2500000 -7.61745358 1.37275314 -9.87407303	-118.250000 29.2500000 -5.92065239 -2.44683647 -9.73039436	-118.250000 29.2500000 -8.24647141 -1.38279533 -12.1468697	-118.250000 29.2500000 -7.29618168 -2.08180809 -11.8494682	-118.250000 29.2500000 -8.57626534 -5.05199432E-02 -10.2315722
-117.750000 29.2500000 -1.18836355 -3.63855648 -7.13687992	-117.750000 29.2500000 -0.533684969 -4.88988304 -7.13568687	-117.750000 29.2500000 -0.747479677 -2.02541161 -6.78715658	-117.750000 29.2500000 -0.850324154 -2.91387749 -5.77546692	-117.750000 29.2500000 -0.960916042 -4.32302856 -5.14907789	-117.750000 29.2500000 -1.50725555 -3.30218315 -5.43339634	-117.750000 29.2500000 -1.64560747 -3.37296200 -5.57751322	-117.750000 29.2500000 -1.48546743 -2.93238926 -4.08065414	-117.750000 29.2500000 -1.24096704 -0.546869278 -5.51544189	-117.750000 29.2500000 -1.62716091 0.518449306 -6.36830950	-117.750000 29.2500000 -1.73633814 -2.47623682 -7.59925556	-117.750000 29.2500000 -0.741693735 -2.58092141 -7.30078220	-117.750000 29.2500000 -0.673586369 -2.42295885 -8.17625618	-117.750000 29.2500000 -0.635462761 -1.72177529 -8.08395576	-117.750000 29.2500000 -1.39565468 -3.33107185 -8.98392487	-117.750000 29.2500000 -1.22250605 -4.59184313 -8.08741188	-117.750000 29.2500000 -1.76992941 -3.70508647 -9.14109421	-117.750000 29.2500000 -1.53053856 -4.42594099 -9.23349285	-117.750000 29.2500000 -2.80055618 -5.10550165 -11.3894558	-117.750000 29.2500000 -2.76031494E-02 -4.38198614 -11.8212242	-117.750000 29.2500000 -2.27922010 -6.54618168 -10.8616352	-117.750000 29.2500000 -2.63622522 -9.62931728 -14.2043800	-117.750000 29.2500000 0.201342106 -11.0592880 -17.8504925	-117.750000 29.2500000 -4.57737875 -9.15137959 -13.2315979	-117.750000 29.2500000 0.579733372 -9.26741028 -14.4891233	-117.750000 29.2500000 -2.33661342 -9.75129032 -10.9142303	-117.750000 29.2500000 -1.52488029 -6.62690163 -11.5050955	-117.750000 29.2500000 -0.526368856 -5.44397259 -10.7596054	-117.750000 29.2500000 -1.21754062 -6.74315834 -12.3499155	-117.750000 29.2500000 -1.02516913 -12.3226910 -13.9368877	-117.750000 29.2500000 -1.45801020 -10.9969501 -16.3362656	-117.750000 29.2500000 -2.09445381 -9.29621887 -16.0649891	-117.750000 29.2500000 -3.21782374 -6.90643311 -15.1826496	-117.750000 29.2500000 -3.98454094 -6.23691559 -14.1456642	-117.750000 29.2500000 -4.98647594 -8.40281296 -14.2406483	-117.750000 29.2500000 -4.58287907 -5.27038860 -12.8101425	-117.750000 29.2500000 -4.62572098 -4.07869816 -11.1236095	-117.750000 29.2500000 -6.72243071 -3.76551819 -10.8212194	-117.750000 29.2500000 -7.77509403 1.47958183 -9.93476486	-117.750000 29.2500000 -7.26520252 0.628065109 -9.28437996	-117.750000 29.2500000 -7.57049417 0.251642227 -10.1414242	-117.750000 29.2500000 -10.0182886 1.75937462 -11.0538807	-117.750000 29.2500000 -9.69146919 2.58818817 -11.3179340	-117.750000 29.2500000 -10.2318068 5.50024414 -11.2647142	-117.750000 29.2500000 -7.86317348 -1.57199097 -13.8619757	-117.750000 29.2500000 -7.33419418 -2.87221909 -13.0786552	-117.750000 29.2500000 -9.47843647 -5.71141243 -14.1742430	-117.750000 29.2500000 -9.58265400 -4.15372276 -15.3841782	-117.750000 29.2500000 -10.0491018 -4.39865685 -16.4653435	-117.750000 29.2500000 -10.8880777 -3.30017662 -15.0885792
-117.250000 29.2500000 -3.54787469 3.46632004E-02 -6.62477207	-117.250000 29.2500000 -2.25933695 -2.62914085 -6.92742586	-117.250000 29.2500000 -2.08710814 -1.77979660 -6.52463627	-117.250000 29.2500000 -2.41932297 -1.54663372 -6.03047991	-117.250000 29.2500000 -2.60496283 -2.66152191 -6.11152315	-117.250000 29.2500000 -2.62003994 -3.27738953 -6.45116425	-117.250000 29.2500000 -1.68931866 -3.62243271 -6.55407572	-117.250000 29.2500000 -1.37838554 -2.92907715 -4.97180080	-117.250000 29.2500000 -1.71295834 0.239479065 -5.89080906	-117.250000 29.2500000 -1.11105442 2.03185654 -7.10880661	-117.250000 29.2500000 0.675533056 -0.599440575 -7.53442240	-117.250000 29.2500000 0.743971407 -0.669734478 -6.85157967	-117.250000 29.2500000 9.42435563E-02 -0.659990788 -6.29955244	-117.250000 29.2500000 0.298992395 -0.477470875 -7.64259434	-117.250000 29.2500000 -5.80818653E-02 -1.23950338 -7.77978420	-117.250000 29.2500000 0.957269192 -2.56047249 -8.03760910	-117.250000 29.2500000 0.219527245 -1.96502352 -8.18444252	-117.250000 29.2500000 1.05806541 -2.91457891 -10.6429539	-117.250000 29.2500000 -1.42841721 -4.00977516 -9.90585327	-117.250000 29.2500000 0.392479897 -3.04814291 -10.2910805	-117.250000 29.2500000 -0.489867210 -4.41190624 -12.0450459	-117.250000 29.2500000 -1.08312941 -6.24693966 -15.5152702	-117.250000 29.2500000 -2.76498795 -10.8532495 -16.1198025	-117.250000 29.2500000 -1.97729683 -7.74634838 -15.4956236	-117.250000 29.2500000 -2.25893664 -6.25970650 -15.5772324	-117.250000 29.2500000 -3.32603860 -8.22672272 -11.3712664	-117.250000 29.2500000 -2.02341771 -5.37283707 -13.2121992	-117.250000 29.2500000 -1.31266296 -5.13015461 -11.5137596	-117.250000 29.2500000 -1.11941957 -4.15847111 -13.8527870	-117.250000 29.2500000 -2.28317833 -9.92416096 -13.7327509	-117.250000 29.2500000 -1.76779628 -10.5282183 -15.2158356	-117.250000 29.2500000 -2.98467708 -7.57014370 -17.3124809	-117.250000 29.2500000 -4.69945145 -9.76571751 -17.0920162	-117.250000 29.2500000 -6.02396584 -8.24500465 -16.8550587	-117.250000 29.2500000 -5.66559601 -8.63478756 -15.9288750	-117.250000 29.2500000 -5.85515881 -5.18352222 -13.9215813	-117.250000 29.2500000 -7.99968004 -3.03645420 -14.1310883	-117.250000 29.2500000 -7.22916794 -4.84966183 -13.0255938	-117.250000 29.2500000 -10.0101967 -0.822069168 -12.8388538	-117.250000 29.2500000 -9.80685425 -2.94724846 -13.5192070	-117.250000 29.2500000 -13.2683611 0.523006439 -13.5006323	-117.250000 29.2500000 -12.1024418 -1.55685806 -15.9369707	-117.250000 29.2500000 -10.5571489 -3.58981514 -15.2828321	-117.250000 29.2500000 -15.0092010 3.64365768 -16.1442966	-117.250000 29.2500000 -13.3029261 1.44850922 -14.5949697	-117.250000 29.2500000 -14.7103682 1.02581787 -16.6467934	-117.250000 29.2500000 -11.9062042 -7.25300980 -19.3276024	-117.250000 29.2500000 -10.7732487 -7.24465942 -18.3503056	-117.250000 29.2500000 -9.85726357 -7.05696106 -17.4587536	-117.250000 29.2500000 -10.1405144 -13.4758492 -20.7900791
-116.750000 29.2500000 -7.02736187 1.85531902 -7.85861540	-116.750000 29.2500000 -6.30469418 -0.416254997 -7.79275513	-116.750000 29.2500000 -5.77107859 -0.338035583 -7.85996675	-116.750000 29.2500000 -5.75011253 -0.370162010 -7.80173779	-116.750000 29.2500000 -3.90368462 -4.32688046 -7.85551357	-116.750000 29.2500000 -4.00556755 -3.20083809 -7.74879456	-116.750000 29.2500000 -4.06125450 -2.65478325 -7.58454370	-116.750000 29.2500000 -4.40139341 -1.02013016 -6.43854666	-116.750000 29.2500000 -2.55788898 -1.27639866 -7.30906820	-116.750000 29.2500000 -1.34815216 1.49585819 -7.60218716	-116.750000 29.2500000 -0.753415585 2.08927727 -6.88649178	-116.750000 29.2500000 0.399178505 1.53817654 -7.57066107	-116.750000 29.2500000 4.61702347E-02 2.26563787 -7.21534252	-116.750000 29.2500000 0.367362499 1.26311636 -7.27538633	-116.750000 29.2500000 0.456798196 0.711696625 -7.14909697	-116.750000 29.2500000 1.23623109 -1.20992517 -6.97364283	-116.750000 29.2500000 1.09250355 1.03167439 -9.07690430	-116.750000 29.2500000 0.811966121 -0.701786041 -8.76168156	-116.750000 29.2500000 1.60342216 -1.61797333 -10.1769810	-116.750000 29.2500000 0.820642233 -0.852782249 -8.99484253	-116.750000 29.2500000 6.21761084E-02 -0.592343330 -12.3536386	-116.750000 29.2500000 -1.24092650 -3.36034298 -15.9659824	-116.750000 29.2500000 -1.59587920 -10.2477026 -16.9623337	-116.750000 29.2500000 -3.56699681 -8.37364388 -15.9799871	-116.750000 29.2500000 -2.99528742 -4.34377384 -16.8467350	-116.750000 29.2500000 -4.52484131 -4.85220623 -15.4191151	-116.750000 29.2500000 -3.06603122 -6.17471218 -14.3244171	-116.750000 29.2500000 -2.55184531 -5.15174294 -12.3514843	-116.750000 29.2500000 -2.76691723 -3.55700397 -15.5042381	-116.750000 29.2500000 -3.57353377 -7.71745110 -13.9497452	-116.750000 29.2500000 -3.41277528 -8.92322922 -15.4419250	-116.750000 29.2500000 -3.57381248 -7.12173653 -18.2940617	-116.750000 29.2500000 -4.58526230 -10.8886061 -18.3642521	-116.750000 29.2500000 -5.13337517 -9.82690048 -17.5498276	-116.750000 29.2500000 -6.45236349 -8.60593224 -16.6683006	-116.750000 29.2500000 -5.61821651 -9.00527763 -16.3075581	-116.750000 29.2500000 -8.42527008 -6.86656761 -16.6268845	-116.750000 29.2500000 -10.4317780 -8.06688881 -17.1228809	-116.750000 29.2500000 -14.6291714 -4.34081841 -18.3252869	-116.750000 29.2500000 -13.9212952 -7.72812462 -18.8320312	-116.750000 29.2500000 -17.4570522 -6.46303940 -21.2085152	-116.750000 29.2500000 -17.0862045 -5.54740906 -19.9079323	-116.750000 29.2500000 -20.6189022 -6.68685150 -23.3107662	-116.750000 29.2500000 -18.9705315 -5.13722610 -24.6495476	-116.750000 29.2500000 -18.2791767 -4.31731796 -20.4488735	-116.750000 29.2500000 -17.3338470 -3.96488953 -20.0368500	-116.750000 29.2500000 -15.8534851 -11.6590996 -20.5846329	-116.750000 29.2500000 -14.6083508 -12.0786057 -20.6797733	-116.750000 29.2500000 -19.9277515 -10.1904755 -22.8021088	-116.750000 29.2500000 -20.6839981 -13.6609993 -24.8310146
-116.250000 29.2500000 -11.2702332 1.03341103 -11.5931244	-116.250000 29.2500000 -11.4246311 4.78115082E-02 -10.5833359	-116.250000 29.2500000 -12.6777477 0.331975937 -10.6282597	-116.250000 29.2500000 -11.1223211 -3.75246239 -11.6951237	-116.250000 29.2500000 -10.8463421 -5.97343636 -10.5745258	-116.250000 29.2500000 -12.1261892 -2.35805511 -10.8195238	-116.250000 29.2500000 -9.53072834 -4.63053894 -10.2820177	-116.250000 29.2500000 -8.61610603 -3.01068306 -9.10171413	-116.250000 29.2500000 -4.36031342 -4.07104397 -9.58044529	-116.250000 29.2500000 -3.55568027 1.54374504 -9.03655624	-116.250000 29.2500000 -2.63262963 3.83587074 -9.06529427	-116.250000 29.2500000 -1.93457317 2.96736526 -8.27781868	-116.250000 29.2500000 -1.31933355 3.57981968 -9.29145336	-116.250000 29.2500000 -1.21599793 2.40104437 -7.70782471	-116.250000 29.2500000 -0.676475763 1.55465794 -7.22029400	-116.250000 29.2500000 -0.694626331 1.49787426 -7.00371408	-116.250000 29.2500000 -0.192963839 2.47573948 -8.36235619	-116.250000 29.2500000 -0.256165266 1.92413616 -8.51127815	-116.250000 29.2500000 0.652900457 1.45382690 -10.0696030	-116.250000 29.2500000 0.540263176 1.65730095 -10.3718185	-116.250000 29.2500000 0.379983425 0.605372429 -12.4225769	-116.250000 29.2500000 1.45733261 -3.21918678 -13.3045416	-116.250000 29.2500000 1.98004723 -6.15021706 -16.8120480	-116.250000 29.2500000 0.980155468 -6.44108772 -15.3199692	-116.250000 29.2500000 -2.65371895 -5.25469208 -15.4862490	-116.250000 29.2500000 -3.69858265 -4.80491638 -15.5748158	-116.250000 29.2500000 -4.49006510 -4.77622223 -15.9943647	-116.250000 29.2500000 -4.85636139 -3.34463310 -15.4774704	-116.250000 29.2500000 -4.67699337 -4.11385536 -17.0844784	-116.250000 29.2500000 -5.10152197 -4.74646378 -17.8596344	-116.250000 29.2500000 -5.90305233 -7.34854317 -18.1061592	-116.250000 29.2500000 -5.34044552 -8.25279427 -20.2701588	-116.250000 29.2500000 -4.94036674 -10.0411110 -19.0219193	-116.250000 29.2500000 -6.39657402 -9.93106079 -19.3207531	-116.250000 29.2500000 -6.62507582 -8.84255028 -19.6017685	-116.250000 29.2500000 -7.62522888 -9.39760876 -18.9779987	-116.250000 29.2500000 -12.4918156 -8.91868019 -20.5000668	-116.250000 29.2500000 -20.3924999 -10.8912296 -23.6516495	-116.250000 29.2500000 -20.2641678 -9.02828789 -23.3328171	-116.250000 29.2500000 -25.5396385 -11.0576496 -26.2226582	-116.250000 29.2500000 -30.8269672 -13.3841286 -28.7338676	-116.250000 29.2500000 -29.2487411 -13.4240379 -28.3180637	-116.250000 29.2500000 -37.1874962 -12.9858055 -31.6799297	-116.250000 29.2500000 -33.3607903 -15.0287743 -31.8799782	-116.250000 29.2500000 -31.9551105 -15.5372772 -29.2580318	-116.250000 29.2500000 -33.5723763 -11.6995506 -30.4769897	-116.250000 29.2500000 -28.9277267 -28.8492241 -32.9895172	-116.250000 29.2500000 -27.1584358 -28.7459984 -32.5336723	-116.250000 29.2500000 -28.4968758 -23.5370331 -34.1687927	-116.250000 29.2500000 -30.0053902 -22.1068077 -35.8080597
-115.750000 29.2500000 -9.23398876 -3.61655617 -13.9605551	-115.750000 29.2500000 -10.7538996 -5.38495636 -14.0792913	-115.750000 29.2500000 -13.8156738 -4.63972282 -14.9221745	-115.750000 29.2500000 -14.6462784 -7.13744545 -15.2734356	-115.750000 29.2500000 -17.5787754 -7.20176697 -15.6421347	-115.750000 29.2500000 -20.3150730 -4.96348953 -15.7278872	-115.750000 29.2500000 -20.3904114 -5.97452354 -15.6339378	-115.750000 29.2500000 -17.5134163 -8.28605843 -15.2228546	-115.750000 29.2500000 -11.8144264 -4.75698853 -13.4324980	-115.750000 29.2500000 -12.0528431 3.78106689 -13.4638186	-115.750000 29.2500000 -8.33678436 3.96924114 -13.3880672	-115.750000 29.2500000 -5.44367790 3.38595867 -12.1817703	-115.750000 29.2500000 -5.01695108 3.95240307 -11.3735209	-115.750000 29.2500000 -4.73114443 2.79462433 -11.2899399	-115.750000 29.2500000 -2.19215250 1.96707916 -9.52254963	-115.750000 29.2500000 -2.62381268 1.89854336 -9.18504620	-115.750000 29.2500000 -3.11365986 4.15912342 -10.5732136	-115.750000 29.2500000 -1.76764536 2.85072613 -10.2350950	-115.750000 29.2500000 -1.58661938 2.72570229 -11.5804138	-115.750000 29.2500000 -1.53555727 2.80688667 -10.6778440	-115.750000 29.2500000 1.35447788 -3.08073997 -12.0387726	-115.750000 29.2500000 1.50901604 -4.30548668 -12.3026886	-115.750000 29.2500000 4.96960831 -5.50972748 -15.3311434	-115.750000 29.2500000 1.22424126 -2.38938713 -14.2650986	-115.750000 29.2500000 0.634218216 -2.76445007 -13.6921225	-115.750000 29.2500000 7.82375336E-02 -1.90896988 -14.2232027	-115.750000 29.2500000 -0.993053436 -2.56117630 -14.3459806	-115.750000 29.2500000 -4.56898975 -1.54215431 -15.0656729	-115.750000 29.2500000 -4.56164646 -3.12795448 -16.8740349	-115.750000 29.2500000 -5.78237581 -4.73990154 -18.7055302	-115.750000 29.2500000 -6.29631472 -7.26647186 -18.8389282	-115.750000 29.2500000 -6.40609789 -10.9566326 -21.3236618	-115.750000 29.2500000 -4.90501213 -9.68060207 -20.2078590	-115.750000 29.2500000 -9.08008003 -10.8121214 -22.9021301	-115.750000 29.2500000 -9.22442627 -10.7678375 -22.9428406	-115.750000 29.2500000 -10.3444834 -9.45692348 -21.1449604	-115.750000 29.2500000 -15.6699572 -11.7579165 -24.7522774	-115.750000 29.2500000 -30.3442345 -17.8340206 -34.6298447	-115.750000 29.2500000 -39.2082977 -21.2790947 -43.0375137	-115.750000 29.2500000 -50.4585114 -23.5300369 -48.6447678	-115.750000 29.2500000 -62.5476837 -26.6874695 -53.9064407	-115.750000 29.2500000 -60.9918823 -26.5613327 -53.6469803	-115.750000 29.2500000 -75.5558701 -28.1057701 -62.7784271	-115.750000 29.2500000 -69.7270050 -28.7729111 -59.9937668	-115.750000 29.2500000 -70.5955124 -25.1708984 -56.0441132	-115.750000 29.2500000 -67.5210800 -25.9235954 -58.3299561	-115.750000 29.2500000 -68.2132263 -41.4459496 -65.8864594	-115.750000 29.2500000 -65.5279617 -40.4645500 -63.9555435	-115.750000 29.2500000 -59.6148949 -43.9604683 -60.3829346	-115.750000 29.2500000 -57.9437790 -43.3457985 -64.8422546
-115.250000 29.2500000 -4.61065674 -2.45763969 -12.6059780	-115.250000 29.2500000 -4.54327774 -3.18945694 -13.0235710	-115.250000 29.2500000 -5.68003654 -3.07708931 -14.1010695	-115.250000 29.2500000 -5.64398003 -4.36332703 -14.2783461	-115.250000 29.2500000 -7.94127274 -6.23224449 -15.4160128	-115.250000 29.2500000 -15.4644947 -1.19151306 -16.9797516	-115.250000 29.2500000 -10.7060986 -8.02768135 -16.9346809	-115.250000 29.2500000 -16.2572098 -9.42768860 -16.6555710	-115.250000 29.2500000 -18.5236263 -2.36747169 -16.3622742	-115.250000 29.2500000 -19.5004330 1.75168228 -15.8859901	-115.250000 29.2500000 -14.7244263 1.32691193 -16.1536236	-115.250000 29.2500000 -14.3721962 3.77619743 -15.4986782	-115.250000 29.2500000 -12.8679218 2.36431313 -15.3455181	-115.250000 29.2500000 -8.92350769 0.372713089 -14.6968393	-115.250000 29.2500000 -8.46751213 3.17435551 -12.5786629	-115.250000 29.2500000 -8.20402908 0.656938553 -13.6111603	-115.250000 29.2500000 -5.81451225 1.51910591 -14.5775805	-115.250000 29.2500000 -7.64300346 3.80013084 -15.5103245	-115.250000 29.2500000 -6.37536621 2.29589462 -15.4796734	-115.250000 29.2500000 -7.41738510 2.81864166 -14.7745371	-115.250000 29.2500000 -2.90628910 -3.32860947 -15.5980673	-115.250000 29.2500000 -1.91490173 -6.35612869 -15.8879910	-115.250000 29.2500000 -1.84029961 -2.58718491 -18.6232014	-115.250000 29.2500000 2.60770798 -5.46791267 -15.2268610	-115.250000 29.2500000 2.73016548 -4.71709251 -13.4611187	-115.250000 29.2500000 5.24587631 -8.49717140 -14.0769424	-115.250000 29.2500000 1.77118492 -4.29095459 -14.1603813	-115.250000 29.2500000 3.15367508 -5.76073647 -13.1265898	-115.250000 29.2500000 3.05304527 -5.09552765 -15.4207840	-115.250000 29.2500000 0.955875397 -7.31547928 -17.1749592	-115.250000 29.2500000 -0.700846672 -9.66010094 -17.8809395	-115.250000 29.2500000 -2.60415745 -13.0673265 -20.0756779	-115.250000 29.2500000 -6.45207691 -9.56667042 -22.0698738	-115.250000 29.2500000 -7.24705601 -15.6111746 -22.5344200	-115.250000 29.2500000 -9.53747845 -14.1502323 -25.5588226	-115.250000 29.2500000 -12.1205101 -11.9750433 -24.0557213	-115.250000 29.2500000 -18.2491207 -17.3220329 -29.5682411	-115.250000 29.2500000 -45.9612274 -32.9785461 -50.5131302	-115.250000 29.2500000 -63.2980499 -40.0253563 -71.6133881	-115.250000 29.2500000 -81.2978516 -49.4460564 -85.0726624	-115.250000 29.2500000 -76.8894424 -55.9423294 -85.9799881	-115.250000 29.2500000 -106.829483 -46.7617722 -95.9371643	-115.250000 29.2500000 -110.105354 -56.2811775 -112.973770	-115.250000 29.2500000 -108.943588 -51.5668602 -110.290863	-115.250000 29.2500000 -114.229553 -41.1165543 -104.464600	-115.250000 29.2500000 -111.759171 -38.9642487 -104.313530	-115.250000 29.2500000 -127.084015 -42.6716919 -102.615372	-115.250000 29.2500000 -122.712219 -37.2959518 -98.8796234	-115.250000 29.2500000 -120.824783 -39.6198273 -96.8804092	-115.250000 29.2500000 -116.366646 -39.5611801 -105.744278
-114.750000 29.2500000 -1.76552963 2.08724213 -8.26034355	-114.750000 29.2500000 -7.54928589E-03 1.48377991 -8.57982826	-114.750000 29.2500000 -0.105728149 0.220218658 -8.18990135	-114.750000 29.2500000 0.796997070 -0.776027679 -8.43171501	-114.750000 29.2500000 0.374706268 -0.558139801 -8.26133919	-114.750000 29.2500000 5.29371262 -2.38481522 -9.83321285	-114.750000 29.2500000 3.78229141 -6.74197006 -10.4273748	-114.750000 29.2500000 3.18936920 -6.51196289 -11.6949940	-114.750000 29.2500000 -4.79822540 1.53783798 -11.8334999	-114.750000 29.2500000 -7.24268532 -1.53488922 -13.6828938	-114.750000 29.2500000 -16.4386978 7.01204300 -15.0059948	-114.750000 29.2500000 -10.8518038 1.94073486 -13.7928267	-114.750000 29.2500000 -13.3419743 -0.778888702 -15.5659027	-114.750000 29.2500000 -16.9327850 3.95560837 -15.5235510	-114.750000 29.2500000 -11.9203157 1.88160896 -14.5130053	-114.750000 29.2500000 -13.0213623 -0.739780426 -16.0350647	-114.750000 29.2500000 -15.8835211 3.91134453 -17.5486145	-114.750000 29.2500000 -12.5005836 -0.403879166 -19.9504013	-114.750000 29.2500000 -13.4178391 -0.847850800 -19.9064159	-114.750000 29.2500000 -12.9543095 -2.58158684 -20.0208092	-114.750000 29.2500000 -14.6690722 0.733318329 -20.7198486	-114.750000 29.2500000 -10.0999832 -10.9148903 -21.6781998	-114.750000 29.2500000 -7.16929054 -10.4671421 -21.1855659	-114.750000 29.2500000 -3.99047852 -10.8676586 -21.0964928	-114.750000 29.2500000 -2.61599159 -8.95685577 -18.5937805	-114.750000 29.2500000 0.480659485 -10.9898834 -18.5795422	-114.750000 29.2500000 2.17782593 -10.0593529 -17.0484943	-114.750000 29.2500000 -0.384883881 -9.49061203 -16.5780964	-114.750000 29.2500000 1.42174530 -8.86790466 -18.0384293	-114.750000 29.2500000 4.34396172 -9.74548721 -18.2955246	-114.750000 29.2500000 4.38044739 -8.90050697 -18.8554306	-114.750000 29.2500000 1.17659187 -7.91078377 -19.3106270	-114.750000 29.2500000 1.95938873 -9.94573402 -17.8049278	-114.750000 29.2500000 0.865384102 -17.0945702 -20.3966866	-114.750000 29.2500000 -4.39714384 -16.1530228 -22.3994217	-114.750000 29.2500000 -6.89188719 -18.0910378 -23.3664703	-114.750000 29.2500000 -10.2909317 -23.7182579 -26.4357758	-114.750000 29.2500000 -33.6912727 -62.0716400 -42.6565666	-114.750000 29.2500000 -27.3504906 -69.5857086 -42.8048553	-114.750000 29.2500000 -38.7063217 -84.4757538 -46.5685806	-114.750000 29.2500000 -42.4315491 -97.2455139 -58.3053856	-114.750000 29.2500000 -59.2052650 -85.7918854 -54.7006683	-114.750000 29.2500000 -47.0851440 -99.9214172 -59.8893356	-114.750000 29.2500000 -49.8707123 -97.4875946 -63.5831985	-114.750000 29.2500000 -59.7331161 -79.9459686 -64.7371750	-114.750000 29.2500000 -59.6556129 -78.7897491 -68.4221878	-114.750000 29.2500000 -57.3904877 -79.7847900 -72.9740677	-114.750000 29.2500000 -60.2380219 -73.4339600 -75.0953140	-114.750000 29.2500000 -61.3720932 -74.8470917 -76.5076981	-114.750000 29.2500000 -59.1476784 -74.9193573 -82.9306030
-114.250000 29.2500000 5.24497986 4.16288757 -4.66580868	-114.250000 29.2500000 4.13950348 0.359966278 -4.31058979	-114.250000 29.2500000 2.83981323 1.68520737 -4.31406593	-114.250000 29.2500000 2.65569305 -1.57508087 -5.90845966	-114.250000 29.2500000 3.64481735 1.17164612 -4.34526634	-114.250000 29.2500000 8.88823700 -1.39982224 -5.02374744	-114.250000 29.2500000 9.16300201 -1.19530106 -5.83465004	-114.250000 29.2500000 14.1375504 -5.29510117 -6.08789492	-114.250000 29.2500000 2.45534515 6.41167450 -6.51148033	-114.250000 29.2500000 5.32309341 0.973712921 -10.8163185	-114.250000 29.2500000 6.28097153 0.601940155 -10.5386496	-114.250000 29.2500000 -5.99459457 11.2562408 -10.5374832	-114.250000 29.2500000 2.26304626 1.57687759 -9.49605846	-114.250000 29.2500000 -5.34938240 3.55329514 -12.0876703	-114.250000 29.2500000 -14.9396381 10.1148796 -11.5305195	-114.250000 29.2500000 -15.5509758 5.53593063 -13.5337105	-114.250000 29.2500000 -14.3528233 2.57069016 -16.3906689	-114.250000 29.2500000 -14.0514679 -2.20269394 -18.4963417	-114.250000 29.2500000 -15.7155142 -3.59930420 -19.7072716	-114.250000 29.2500000 -17.2884789 -3.12509155 -21.7147408	-114.250000 29.2500000 -21.3805027 0.415657043 -23.5051613	-114.250000 29.2500000 -17.6487713 -11.5946388 -24.3386002	-114.250000 29.2500000 -15.9426594 -17.3436699 -25.3372574	-114.250000 29.2500000 -14.3882351 -14.8400307 -24.8417740	-114.250000 29.2500000 -12.9432335 -15.7756233 -23.8418617	-114.250000 29.2500000 -9.58612823 -12.8701363 -22.8206234	-114.250000 29.2500000 -7.87244797 -14.3910561 -21.6093178	-114.250000 29.2500000 -5.63845444 -15.9670448 -23.1632442	-114.250000 29.2500000 -5.09087372 -15.5141907 -24.0851288	-114.250000 29.2500000 -5.33748436 -15.0063267 -25.2770176	-114.250000 29.2500000 -0.903118134 -14.0718269 -24.1739025	-114.250000 29.2500000 4.44797325 -11.3607941 -21.4188519	-114.250000 29.2500000 3.99933624 -12.1736679 -19.3909531	-114.250000 29.2500000 6.97695541 -17.3261528 -20.6882019	-114.250000 29.2500000 5.33591461 -16.2045250 -19.6440411	-114.250000 29.2500000 4.58111382 -22.0030327 -23.1547852	-114.250000 29.2500000 12.6888676 -29.4498997 -18.0678864	-114.250000 29.2500000 37.4555283 -67.6235275 -9.14993191	-114.250000 29.2500000 54.0085220 -72.3278046 -5.74666405	-114.250000 29.2500000 72.3134232 -86.1236191 3.53686810	-114.250000 29.2500000 70.3078842 -95.5399933 1.48850822	-114.250000 29.2500000 94.5059662 -111.688538 9.72139168	-114.250000 29.2500000 92.8784180 -109.622139 10.5009804	-114.250000 29.2500000 78.1626968 -111.411491 3.97646523	-114.250000 29.2500000 55.0259933 -106.926743 -2.61072540	-114.250000 29.2500000 39.1175003 -108.560158 -10.3454971	-114.250000 29.2500000 32.0341110 -111.036606 -19.0806427	-114.250000 29.2500000 18.1194687 -108.211884 -28.0702171	-114.250000 29.2500000 6.38578796 -109.101440 -35.3729591	-114.250000 29.2500000 6.05333710 -134.276108 -52.4305801
-113.750000 29.2500000 13.7339516 3.95919418 -6.88929272	-113.750000 29.2500000 11.7517929 2.67517471 -6.35339642	-113.750000 29.2500000 6.97157288 2.48461914 -5.31405544	-113.750000 29.2500000 6.29078674 0.741756439 -5.51416779	-113.750000 29.2500000 1.93309784 -0.395614624 -4.17168236	-113.750000 29.2500000 7.41926575 -3.87383270 -3.74458790	-113.750000 29.2500000 -10.9804306 9.83719254 -3.57332039	-113.750000 29.2500000 -7.61667633 7.17787552 -2.29041672	-113.750000 29.2500000 -4.25737000 8.03617096 -6.51406193	-113.750000 29.2500000 5.68635559 1.66012955 -10.6465683	-113.750000 29.2500000 8.18020630 4.54422760 -10.3511887	-113.750000 29.2500000 8.73535919 1.85153961 -9.42677593	-113.750000 29.2500000 -3.82057953 13.5637856 -8.69248295	-113.750000 29.2500000 7.44737625 4.82653046 -8.69518471	-113.750000 29.2500000 7.90830994 5.18902588 -8.54388618	-113.750000 29.2500000 4.54672241 6.80035019 -7.47531557	-113.750000 29.2500000 2.18709564 3.34271240 -7.93697262	-113.750000 29.2500000 -1.06395340 0.758586884 -8.67055130	-113.750000 29.2500000 -5.49497604 0.237140656 -11.5885468	-113.750000 29.2500000 -6.37859344 -0.543430328 -12.7771053	-113.750000 29.2500000 -6.68468094 -2.63895035 -17.4565926	-113.750000 29.2500000 -7.38453293 -12.0908241 -18.7199440	-113.750000 29.2500000 -10.3561764 -11.8045406 -21.2478027	-113.750000 29.2500000 -12.8887062 -13.4512939 -21.8902149	-113.750000 29.2500000 -14.1350021 -13.2688370 -21.7319641	-113.750000 29.2500000 -12.4678383 -13.4731026 -21.0965271	-113.750000 29.2500000 -18.4381409 -20.6219521 -22.4785461	-113.750000 29.2500000 -19.4704781 -17.5889969 -26.1941643	-113.750000 29.2500000 -18.1092567 -19.2974586 -29.0252018	-113.750000 29.2500000 -14.1822891 -18.9366112 -31.6824570	-113.750000 29.2500000 -9.57544708 -19.2471638 -30.3537884	-113.750000 29.2500000 -7.30248451 -15.4101696 -27.2074718	-113.750000 29.2500000 -2.71803284 -18.2288189 -26.2473373	-113.750000 29.2500000 -1.69849396E-02 -18.0104828 -23.0986958	-113.750000 29.2500000 0.946601868 -22.2665558 -25.8095474	-113.750000 29.2500000 10.1700230 -28.6292229 -25.7144051	-113.750000 29.2500000 9.47831726 -28.4303207 -27.2785778	-113.750000 29.2500000 44.6116219 -64.6385727 -17.8540916	-113.750000 29.2500000 49.5088844 -57.2952423 -17.2526875	-113.750000 29.2500000 59.8609085 -66.9528046 -13.4914932	-113.750000 29.2500000 78.4514008 -66.5936127 -12.7088585	-113.750000 29.2500000 88.7981339 -74.3884888 -4.13243103	-113.750000 29.2500000 107.485947 -75.6566925 -7.93207550	-113.750000 29.2500000 112.780258 -80.7471161 -6.27813721	-113.750000 29.2500000 140.045074 -111.512100 -14.1435089	-113.750000 29.2500000 139.411087 -111.928436 -16.0338211	-113.750000 29.2500000 137.997589 -112.843903 -18.8143463	-113.750000 29.2500000 135.466553 -112.346603 -22.7969284	-113.750000 29.2500000 127.729866 -119.101318 -23.4053192	-113.750000 29.2500000 100.351021 -121.922882 -57.2686157
-113.250000 29.2500000 11.9720955 3.84943390 -7.97402859	-113.250000 29.2500000 13.4389191 3.07699203 -7.25198936	-113.250000 29.2500000 14.9510956 3.19052887 -7.40578651	-113.250000 29.2500000 19.2340012 2.42967224 -6.15653419	-113.250000 29.2500000 13.6845398 4.27206421 -5.95010567	-113.250000 29.2500000 20.8291168 0.539268494 -5.27908516	-113.250000 29.2500000 17.6846237 1.41768265 -5.83611870	-113.250000 29.2500000 18.9949112 0.347019196 -4.00726891	-113.250000 29.2500000 18.6757202 -0.807415009 -7.18168449	-113.250000 29.2500000 10.0759888 3.54430389 -10.0846710	-113.250000 29.2500000 8.11299133 2.44763947 -9.16613197	-113.250000 29.2500000 7.35275269 6.31546783 -11.8858519	-113.250000 29.2500000 8.91159821 6.26930237 -11.8535776	-113.250000 29.2500000 3.79068756 7.78486252 -11.0955610	-113.250000 29.2500000 5.66487885 7.79855728 -12.3888674	-113.250000 29.2500000 2.88725281 7.88792038 -11.3368082	-113.250000 29.2500000 7.95872498 5.14920807 -9.95617676	-113.250000 29.2500000 11.3828812 1.20663071 -9.07513809	-113.250000 29.2500000 11.7360573 1.60299683 -7.56123495	-113.250000 29.2500000 10.6550560 0.106311798 -7.38587761	-113.250000 29.2500000 12.0127335 -5.07238388 -8.21045780	-113.250000 29.2500000 8.40295792 -5.03986740 -9.98883724	-113.250000 29.2500000 7.23921585 -6.19695091 -10.5883217	-113.250000 29.2500000 3.18469238 -6.46619415 -11.7163334	-113.250000 29.2500000 -2.05013657 -8.70097160 -12.3926849	-113.250000 29.2500000 -13.9836464 -4.46488571 -13.3696251	-113.250000 29.2500000 -8.23103714 -11.2826729 -13.8293743	-113.250000 29.2500000 -11.6531754 -13.2168808 -17.8094158	-113.250000 29.2500000 -16.4628258 -13.8325996 -22.1050167	-113.250000 29.2500000 -19.4053421 -15.6817818 -28.1953735	-113.250000 29.2500000 -20.1919308 -17.2869797 -30.7606945	-113.250000 29.2500000 -16.4419937 -16.7238655 -32.2520905	-113.250000 29.2500000 -11.3185673 -17.4907684 -29.9202766	-113.250000 29.2500000 -6.82015038 -17.3186836 -22.7701950	-113.250000 29.2500000 -7.20469475 -27.4856224 -25.6203594	-113.250000 29.2500000 -13.9656773 -18.3191910 -28.6266518	-113.250000 29.2500000 -6.52305031 -31.7010956 -30.8677120	-113.250000 29.2500000 -1.03268242 -33.3537827 -23.8195190	-113.250000 29.2500000 5.78344345 -29.2339592 -20.4461784	-113.250000 29.2500000 19.6818810 -49.5106430 -24.3672943	-113.250000 29.2500000 22.1070213 -34.4168015 -22.4482803	-113.250000 29.2500000 28.3197460 -43.7269211 -24.4346390	-113.250000 29.2500000 31.4481964 -36.4490433 -27.6841965	-113.250000 29.2500000 41.6833344 -53.7797318 -41.2987595	-113.250000 29.2500000 45.0401802 -55.2937393 -39.8430634	-113.250000 29.2500000 49.3964729 -49.7494354 -38.1479950	-113.250000 29.2500000 54.1193008 -48.7537460 -36.5753403	-113.250000 29.2500000 61.5683479 -49.1724854 -35.1156845	-113.250000 29.2500000 73.6563034 -76.5937424 -41.6541519	-113.250000 29.2500000 61.4973259 -49.4505310 -42.8915863
-112.750000 29.2500000 1.78337860 2.91656494 -7.37643814	-112.750000 29.2500000 2.96200943 1.81800842 -6.56354141	-112.750000 29.2500000 16.2303238 -4.62013626 -9.38258171	-112.750000 29.2500000 5.92952728 1.99404526 -6.26980400	-112.750000 29.2500000 17.6085663 -5.24352646 -6.74135017	-112.750000 29.2500000 12.3289795 -1.00737381 -4.71759796	-112.750000 29.2500000 29.0734634 -8.14419937 -7.32369614	-112.750000 29.2500000 17.7114487 -1.19804382 -4.96283913	-112.750000 29.2500000 23.1682816 -4.22401428E-02 -7.08905411	-112.750000 29.2500000 23.9313660 1.44254303 -8.90747643	-112.750000 29.2500000 21.4669876 -1.29096603 -6.71758270	-112.750000 29.2500000 19.5474930 1.78320694 -9.61448479	-112.750000 29.2500000 16.3881149 1.15758514 -8.36796188	-112.750000 29.2500000 6.76591492 5.33173370 -9.45231247	-112.750000 29.2500000 11.0132828 3.40962219 -12.0557642	-112.750000 29.2500000 5.76348877 4.54017258 -13.5594950	-112.750000 29.2500000 11.0800552 1.91158676 -14.7012186	-112.750000 29.2500000 8.66148376 2.66928482 -15.0584755	-112.750000 29.2500000 9.10611725 -2.37746048 -12.9634123	-112.750000 29.2500000 9.67923737 -2.56825638 -12.7319393	-112.750000 29.2500000 14.5186615 -3.43387604 -12.6094856	-112.750000 29.2500000 10.8547859 -4.23258972 -10.8453207	-112.750000 29.2500000 12.0528030 -4.40552711 -10.5183382	-112.750000 29.2500000 12.1743851 -3.41267776 -7.95957518	-112.750000 29.2500000 11.9957085 -3.70854568 -6.06596088	-112.750000 29.2500000 14.6389847 -5.33484268 -4.75214958	-112.750000 29.2500000 15.6821175 -5.93450546 -1.90717661	-112.750000 29.2500000 14.7433281 -5.92454338 -3.14866734	-112.750000 29.2500000 8.57924271 -4.25016022 -6.45701551	-112.750000 29.2500000 -1.38626480 -4.75066566 -11.3105516	-112.750000 29.2500000 -7.48313522 -7.14710426 -16.0606232	-112.750000 29.2500000 -13.2431412 -10.5976219 -24.8023586	-112.750000 29.2500000 -11.9528351 -16.7347145 -26.8060646	-112.750000 29.2500000 -7.80821991 -19.5862999 -27.0745316	-112.750000 29.2500000 -8.87468338 -28.4413223 -33.2333603	-112.750000 29.2500000 -9.78105545 -26.8962479 -34.5838165	-112.750000 29.2500000 -9.59395027 -32.7401810 -32.5689964	-112.750000 29.2500000 -1.77325153 -24.5749741 -23.6243973	-112.750000 29.2500000 2.45915365 -22.7509575 -21.1502476	-112.750000 29.2500000 5.79978657 -25.0621834 -20.6864262	-112.750000 29.2500000 8.46923637 -30.4811306 -25.2078323	-112.750000 29.2500000 12.0242367 -23.9046726 -18.9910240	-112.750000 29.2500000 13.2211876 -17.6480675 -20.2723465	-112.750000 29.2500000 9.93633461 -29.8260002 -30.7814407	-112.750000 29.2500000 11.3096638 -29.6924438 -30.4150848	-112.750000 29.2500000 15.0673485 -23.1293640 -26.2248383	-112.750000 29.2500000 18.0760441 -24.2878647 -27.4512329	-112.750000 29.2500000 20.7277565 -24.6662750 -28.1604843	-112.750000 29.2500000 30.7147694 -32.8636093 -23.6393967	-112.750000 29.2500000 30.4355202 -21.9216232 -17.8714752
-112.250000 29.2500000 8.39004135 0.557102203 -8.89939213	-112.250000 29.2500000 9.96129608 -1.26679993 -7.60550690	-112.250000 29.2500000 7.00740433 -1.39387512 -8.09742546	-112.250000 29.2500000 9.38982010 -0.697109222 -6.46292877	-112.250000 29.2500000 14.8430824 -7.93087006 -5.16969490	-112.250000 29.2500000 10.0444298 -3.29444122 -3.93921852	-112.250000 29.2500000 6.88473511 -3.11938095 -4.14707279	-112.250000 29.2500000 10.6761665 -3.79333305 -4.47869110	-112.250000 29.2500000 12.7778320 -5.87255096 -5.20076370	-112.250000 29.2500000 12.1835403 -6.22016525 -6.06314087	-112.250000 29.2500000 11.4182053 -5.76887512 -6.04582977	-112.250000 29.2500000 11.9826202 -2.13154602 -8.54434776	-112.250000 29.2500000 11.8576736 -3.28513336 -4.94772530	-112.250000 29.2500000 30.1929245 -9.65985107 -8.30303001	-112.250000 29.2500000 19.2952271 -1.97729492 -7.42902756	-112.250000 29.2500000 32.6113281 -8.29516602 -10.1844654	-112.250000 29.2500000 16.4075851 -1.30224609 -9.23683453	-112.250000 29.2500000 13.5623779 -2.96665573 -10.4988089	-112.250000 29.2500000 13.7227821 -2.39722824 -11.6777325	-112.250000 29.2500000 13.7035599 -5.27617645 -13.4411001	-112.250000 29.2500000 4.69175339 -1.27154732 -14.7651024	-112.250000 29.2500000 10.5713768 -3.82216263 -16.1366158	-112.250000 29.2500000 10.0176849 -3.32174301 -15.8559275	-112.250000 29.2500000 10.2854691 -3.25702667 -12.6100883	-112.250000 29.2500000 10.5976753 -4.36144066 -8.95772743	-112.250000 29.2500000 14.2412453 -3.91480827 -6.99904060	-112.250000 29.2500000 14.1892242 -5.81651306 -4.87138605	-112.250000 29.2500000 15.7890549 -2.87324524 -4.02864933	-112.250000 29.2500000 18.3771858 -1.56084633 -4.95201206	-112.250000 29.2500000 16.2351799 1.86604118 -5.32318068	-112.250000 29.2500000 14.3996506 0.645244598 -5.32170248	-112.250000 29.2500000 10.0912781 -1.37102509 -8.03462601	-112.250000 29.2500000 7.42544556 -7.64551544 -11.6131697	-112.250000 29.2500000 4.52584076 -12.9354630 -20.0715065	-112.250000 29.2500000 4.33334351 -17.0681076 -26.3286972	-112.250000 29.2500000 2.32335281 -18.5299149 -25.4889889	-112.250000 29.2500000 7.28664017 -33.6073112 -26.4706841	-112.250000 29.2500000 0.229240417 -21.2486877 -22.8811340	-112.250000 29.2500000 -0.319103241 -20.1872292 -23.2740192	-112.250000 29.2500000 1.04446411E-02 -22.5491028 -24.0006180	-112.250000 29.2500000 -0.393300653 -21.7334938 -22.6277161	-112.250000 29.2500000 -0.190432549 -19.9421082 -23.1363792	-112.250000 29.2500000 -1.76531982 -20.1218681 -26.7298775	-112.250000 29.2500000 -1.29370117 -22.7881374 -26.5851364	-112.250000 29.2500000 -0.667171478 -23.7690811 -28.1187611	-112.250000 29.2500000 2.89301682 -21.9222279 -25.8758144	-112.250000 29.2500000 6.50793648 -23.0228500 -26.6788139	-112.250000 29.2500000 7.01893997 -24.5236721 -28.5328064	-112.250000 29.2500000 7.83743095 -26.7955456 -30.7870483	-112.250000 29.2500000 25.5706158 -31.0996437 -23.6098671
-111.750000 29.2500000 9.24620438 -0.985675812 -6.78578091	-111.750000 29.2500000 10.1360474 -2.04425049 -5.82835865	-111.750000 29.2500000 9.68135071 -3.08443451 -5.44171333	-111.750000 29.2500000 6.99414253 -1.78301048 -4.30426121	-111.750000 29.2500000 3.63614082 -3.51335716 -1.80970097	-111.750000 29.2500000 1.00211143 -1.87131596 -0.931193352	-111.750000 29.2500000 5.66543198 -4.20238400 -1.58566475	-111.750000 29.2500000 1.27475929 -2.71887398 -0.454968452	-111.750000 29.2500000 0.626369476 -2.73465824 -0.674835205	-111.750000 29.2500000 -0.113365173 -3.36511135 -0.571592331	-111.750000 29.2500000 -0.319326401 -3.31807613 -1.37302208	-111.750000 29.2500000 6.49303818 -5.23824215 -5.37217522	-111.750000 29.2500000 7.96210861 -5.35834885 -3.31087303	-111.750000 29.2500000 6.46859741 -6.15659904 -3.84685326	-111.750000 29.2500000 9.84749603 -4.84740639 -4.63484764	-111.750000 29.2500000 5.09095383 -4.45873451 -4.64710808	-111.750000 29.2500000 8.58172226 -3.96228027 -5.41752148	-111.750000 29.2500000 10.2209206 -3.56368256 -5.06784916	-111.750000 29.2500000 11.3139381 -4.05649376 -7.12786388	-111.750000 29.2500000 12.7250061 -1.50434494 -9.76759243	-111.750000 29.2500000 16.0550575 -3.01531982 -11.4587164	-111.750000 29.2500000 12.9650650 -2.29238987 -13.1894217	-111.750000 29.2500000 11.1647186 -2.39386845 -14.6806927	-111.750000 29.2500000 11.2348785 -2.99263859 -14.2061043	-111.750000 29.2500000 12.8291435 -3.68811417 -12.6903725	-111.750000 29.2500000 14.5252533 -3.95024300 -10.7565947	-111.750000 29.2500000 15.2632408 -4.41026306 -10.8036747	-111.750000 29.2500000 14.5347214 -4.70350647 -11.7432690	-111.750000 29.2500000 13.0275536 -9.61837769E-02 -12.0951786	-111.750000 29.2500000 11.6308022 1.18966198 -14.1969156	-111.750000 29.2500000 13.0734138 0.668753624 -11.7183723	-111.750000 29.2500000 17.4195518 -1.01588058 -9.78951645	-111.750000 29.2500000 9.42808914 1.93245506 -6.12962246	-111.750000 29.2500000 18.0034904 -5.31383705 -8.65899467	-111.750000 29.2500000 19.8330917 -10.8664436 -9.78798866	-111.750000 29.2500000 19.4506779 -13.0147190 -9.00369453	-111.750000 29.2500000 19.1952648 -15.3935061 -8.98848343	-111.750000 29.2500000 18.9879608 -14.3773136 -9.61960316	-111.750000 29.2500000 17.4967976 -12.9418030 -9.77007294	-111.750000 29.2500000 16.5953197 -12.2820358 -10.3651686	-111.750000 29.2500000 16.0132751 -14.0444202 -9.72852707	-111.750000 29.2500000 15.3349304 -13.3204327 -11.0657434	-111.750000 29.2500000 13.0061531 -12.7024622 -12.9658928	-111.750000 29.2500000 10.2374668 -12.5397568 -12.7861490	-111.750000 29.2500000 8.87126160 -13.4311628 -14.1113195	-111.750000 29.2500000 8.66972923 -15.0368443 -14.8956051	-111.750000 29.2500000 7.74810219 -17.1976604 -17.3764992	-111.750000 29.2500000 7.23368549 -17.2836895 -18.3046246	-111.750000 29.2500000 5.41142273 -18.0905037 -20.1201687	-111.750000 29.2500000 6.85453987 -19.0550575 -22.3527794
-111.250000 29.2500000 6.76840782 -2.85012722 -3.57626438	-111.250000 29.2500000 0.114381790 -0.711383820 -2.00629520	-111.250000 29.2500000 0.699573517 -1.63931751 -1.32471609	-111.250000 29.2500000 3.92680550 -3.01115370 -1.56787395	-111.250000 29.2500000 3.21717644 -2.46766663 -0.982714653	-111.250000 29.2500000 3.68032742 -3.05415726 -0.350655556	-111.250000 29.2500000 2.86567307 -3.40521741 -7.62388706E-02	-111.250000 29.2500000 3.71440506 -3.56182575 2.86989212E-02	-111.250000 29.2500000 3.12434101 -3.29647779 -0.732604265	-111.250000 29.2500000 4.51059341E-02 -3.02462196 -0.948903322	-111.250000 29.2500000 0.353359222 -2.75499988 -2.27027798	-111.250000 29.2500000 -1.88135338 -2.43590879 -2.02086687	-111.250000 29.2500000 4.23279572 -4.46191263 -2.50795603	-111.250000 29.2500000 -0.149862289 -3.42544794 -1.32010174	-111.250000 29.2500000 0.797277451 -3.53364134 -1.11499977	-111.250000 29.2500000 -0.537647247 -2.37886858 -2.04857588	-111.250000 29.2500000 4.91552734 -2.53951788 -5.01414013	-111.250000 29.2500000 5.98955917 -2.47399712 -5.19545555	-111.250000 29.2500000 5.72695637 -2.64430189 -6.99471188	-111.250000 29.2500000 5.15033340 -2.21912909 -8.56867123	-111.250000 29.2500000 7.24955750 -1.35573244 -9.85902596	-111.250000 29.2500000 6.26619148 -0.617170334 -10.7526941	-111.250000 29.2500000 9.10081482 -0.351266861 -13.2540951	-111.250000 29.2500000 11.6378250 -0.216020584 -13.2280769	-111.250000 29.2500000 12.4462090 -1.28897715 -11.2366657	-111.250000 29.2500000 11.7831020 -1.65085125 -8.84830761	-111.250000 29.2500000 14.2547226 -3.39197540 -8.08884239	-111.250000 29.2500000 6.64555740 1.59593678 -11.9547472	-111.250000 29.2500000 14.7945290 0.648871422 -13.3686571	-111.250000 29.2500000 15.0837364 2.50526285 -19.5827332	-111.250000 29.2500000 14.6991501 1.37155628 -19.5241776	-111.250000 29.2500000 3.29001999 3.94368601 -20.6410065	-111.250000 29.2500000 4.48042679 -0.117987871 -13.7444258	-111.250000 29.2500000 3.33532429 -0.912109852 -10.8884411	-111.250000 29.2500000 5.85756111 -1.91234589 -12.9736109	-111.250000 29.2500000 7.22724676 -4.07150555 -10.0134640	-111.250000 29.2500000 8.04952717 -6.33850145 -8.52573204	-111.250000 29.2500000 13.1136589 -6.87779379 -10.2196045	-111.250000 29.2500000 13.6986961 -5.63938570 -8.62720776	-111.250000 29.2500000 14.5014982 -5.62139797 -7.76012945	-111.250000 29.2500000 16.5808067 -6.85180664 -7.49651909	-111.250000 29.2500000 21.1745110 -6.64708757 -6.10733175	-111.250000 29.2500000 21.6931763 -6.22756958 -5.62919903	-111.250000 29.2500000 20.5699425 -6.70220852 -6.26402092	-111.250000 29.2500000 21.0982780 -8.39053154 -6.26364136	-111.250000 29.2500000 21.0918999 -8.54742050 -6.30227661	-111.250000 29.2500000 20.7547913 -9.99474049 -7.16400433	-111.250000 29.2500000 20.1132431 -10.6447048 -7.94655418	-111.250000 29.2500000 18.5491486 -10.9414310 -8.37785721	-111.250000 29.2500000 25.8610878 -13.6374874 -7.62466240
-110.750000 29.2500000 -1.03167343 -0.773198128 -0.890471220	-110.750000 29.2500000 -1.33588696 -1.12241507 -1.02665639	-110.750000 29.2500000 -0.899244308 -1.12539434 -0.337380886	-110.750000 29.2500000 1.05885315 -2.13278770 -0.297109008	-110.750000 29.2500000 0.514294624 -2.24598908 -0.770245790	-110.750000 29.2500000 0.548296928 -2.71138811 0.179398239	-110.750000 29.2500000 -0.148863792 -2.43870306 0.507097602	-110.750000 29.2500000 0.266153336 -2.68745089 0.577700496	-110.750000 29.2500000 -5.52024841E-02 -2.61854959 -0.683370531	-110.750000 29.2500000 0.233810425 -2.93247032 -2.02025032	-110.750000 29.2500000 -0.132678986 -1.95551586 -3.29959393	-110.750000 29.2500000 0.862015724 -2.84528112 -2.66320896	-110.750000 29.2500000 -1.13581562 -3.13289690 -3.05424786	-110.750000 29.2500000 -1.38080120 -2.87216949 -2.48248291	-110.750000 29.2500000 -0.675724983 -2.31156754 -2.49905324	-110.750000 29.2500000 -0.782004356 -2.43144441 -3.64932609	-110.750000 29.2500000 -1.30078125 -1.49656200 -5.39338684	-110.750000 29.2500000 -0.356705666 -1.46397853 -6.67694664	-110.750000 29.2500000 0.403886795 -1.71113324 -8.15763855	-110.750000 29.2500000 3.39706421 -0.273543000 -8.58770180	-110.750000 29.2500000 6.86572456 -2.09374547 -10.1426563	-110.750000 29.2500000 5.55270576 -0.717252493 -10.8634434	-110.750000 29.2500000 6.17226028 -0.178746939 -12.0787630	-110.750000 29.2500000 7.00721169 -0.637518883 -11.1542072	-110.750000 29.2500000 1.74817467 -0.269892931 -9.70539570	-110.750000 29.2500000 6.04778290 -1.68634701 -8.09973240	-110.750000 29.2500000 1.10660172 -1.62022185 -6.03143549	-110.750000 29.2500000 7.69473267 -0.862988234 -9.56902027	-110.750000 29.2500000 10.0806732 2.25685740 -12.7367191	-110.750000 29.2500000 15.7949409 3.65043545 -19.2570820	-110.750000 29.2500000 20.7290192 3.53985596 -18.7480202	-110.750000 29.2500000 21.0093193 2.63539028 -21.5309887	-110.750000 29.2500000 19.2680511 1.00422597 -18.2635269	-110.750000 29.2500000 2.84365082 2.86282969 -15.8802786	-110.750000 29.2500000 1.63086414 3.31185246 -16.7107010	-110.750000 29.2500000 1.06237745 1.18931866 -15.4027081	-110.750000 29.2500000 3.20643139 0.450683594 -14.1778584	-110.750000 29.2500000 4.22954750 -0.502096653 -14.9938879	-110.750000 29.2500000 4.55695057 -0.461524963 -13.8208790	-110.750000 29.2500000 5.45486784 -1.18111277 -13.1277981	-110.750000 29.2500000 7.36157513 -2.84099340 -11.7944336	-110.750000 29.2500000 10.3277245 -2.35046816 -11.5439568	-110.750000 29.2500000 10.5706501 -1.97753620 -11.0095310	-110.750000 29.2500000 11.3357067 -1.93040228 -10.7933064	-110.750000 29.2500000 14.8031425 -4.52455235 -8.88573170	-110.750000 29.2500000 15.2522888 -4.73453045 -8.93287086	-110.750000 29.2500000 16.3748264 -5.10452557 -8.79932976	-110.750000 29.2500000 17.8686218 -5.88270473 -8.87765980	-110.750000 29.2500000 19.4197540 -6.01971960 -8.34721470	-110.750000 29.2500000 24.2055359 -8.02275944 -7.66206074
-110.250000 29.2500000 -0.397422791 0.139675617 -1.37114525E-03	-110.250000 29.2500000 2.21440983 -1.17539978 -1.76542997E-02	-110.250000 29.2500000 1.71487617 -1.30980015 0.636620879	-110.250000 29.2500000 0.818272591 -1.09336519 0.600921512	-110.250000 29.2500000 0.535637856 -0.973781586 0.261943460	-110.250000 29.2500000 2.42934036 -1.74559736 0.888497710	-110.250000 29.2500000 1.33952427 -1.78125620 1.10846877	-110.250000 29.2500000 1.62741375 -1.99006820 0.843400598	-110.250000 29.2500000 1.84550381 -1.78459656 -0.492064357	-110.250000 29.2500000 1.99360847 -2.18899059 -1.93621528	-110.250000 29.2500000 1.95606518 -2.08276939 -3.23871803	-110.250000 29.2500000 0.671286583 -2.07941842 -3.61482739	-110.250000 29.2500000 0.550827980 -2.39656687 -3.91123748	-110.250000 29.2500000 -0.624390602 -1.71653080 -3.29350901	-110.250000 29.2500000 0.178748131 -1.20824099 -3.25959849	-110.250000 29.2500000 0.439825058 -1.89620543 -5.17497301	-110.250000 29.2500000 0.102643013 -1.44793844 -5.77324867	-110.250000 29.2500000 -0.452356339 -0.917551339 -7.21977520	-110.250000 29.2500000 0.249070168 -0.714812636 -8.37356472	-110.250000 29.2500000 0.758726120 -0.400080085 -8.63934326	-110.250000 29.2500000 -0.962695122 -2.10468173 -9.64162922	-110.250000 29.2500000 2.21347618 -1.80755866 -10.7768230	-110.250000 29.2500000 3.37377167 -1.51112795 -11.8782253	-110.250000 29.2500000 3.69588852 -1.27591407 -9.32530975	-110.250000 29.2500000 5.26587963 -1.38604033 -9.16269970	-110.250000 29.2500000 0.986671448 -0.724648356 -7.68255901	-110.250000 29.2500000 4.67563820 -1.95110691 -6.28748226	-110.250000 29.2500000 6.93454933 -0.210318804 -8.47809982	-110.250000 29.2500000 8.62344360 0.380285382 -11.9174137	-110.250000 29.2500000 13.5040665 1.67046595 -15.7933559	-110.250000 29.2500000 14.8843307 1.31865931 -15.4945765	-110.250000 29.2500000 16.9817963 2.17979908 -17.1323910	-110.250000 29.2500000 15.1056099 1.57909644 -16.5000439	-110.250000 29.2500000 11.5316582 2.76429582 -16.8613625	-110.250000 29.2500000 10.2591810 5.41868448 -17.7905178	-110.250000 29.2500000 9.98341656 5.70039845 -18.3665848	-110.250000 29.2500000 11.5016651 4.87295723 -18.4187126	-110.250000 29.2500000 12.4699898 3.76900840 -18.6034775	-110.250000 29.2500000 10.9013968 3.72499180 -17.3912868	-110.250000 29.2500000 7.11756039 2.79028082 -15.6317482	-110.250000 29.2500000 9.99311638 0.920396805 -14.0218773	-110.250000 29.2500000 9.91658592 7.11375475E-03 -12.8388500	-110.250000 29.2500000 14.4656076 0.183168292 -12.1084938	-110.250000 29.2500000 13.3738680 -0.344967961 -12.6389160	-110.250000 29.2500000 11.6688690 -1.82840443 -10.7166805	-110.250000 29.2500000 11.4982624 -1.52459216 -11.5554485	-110.250000 29.2500000 11.1256437 -1.11218238 -12.9028149	-110.250000 29.2500000 12.5208292 -2.54605103 -13.0477905	-110.250000 29.2500000 10.0562191 -2.71612453 -11.3987350	-110.250000 29.2500000 12.7714329 -4.15696096 -11.5938454
-109.750000 29.2500000 1.52167702 -1.23691559E-02 0.997734904	-109.750000 29.2500000 1.31219482 -0.647060871 0.868126273	-109.750000 29.2500000 0.375689507 -0.726185799 1.45520329	-109.750000 29.2500000 -2.81877518E-02 -0.812885284 1.40759969	-109.750000 29.2500000 -1.40113831E-02 -0.414813519 1.29412651	-109.750000 29.2500000 -0.343207836 -0.735817432 1.76963151	-109.750000 29.2500000 0.577227116 -1.36946678 2.13733077	-109.750000 29.2500000 0.552491188 -1.77128983 1.69194794	-109.750000 29.2500000 1.02915573 -1.88145947 0.391721606	-109.750000 29.2500000 1.23181057 -1.45870781 -0.685085177	-109.750000 29.2500000 -0.285971642 -0.807467461 -2.80420876	-109.750000 29.2500000 -0.133531570 -1.01781940 -2.57997322	-109.750000 29.2500000 -9.76896286E-02 -0.543019295 -2.54197741	-109.750000 29.2500000 1.80955601 -1.83771992 -1.96232820	-109.750000 29.2500000 -0.407738686 0.469918251 -1.82252181	-109.750000 29.2500000 0.917291641 -7.42063522E-02 -3.95843339	-109.750000 29.2500000 0.860682487 0.107901573 -5.45856285	-109.750000 29.2500000 0.599922180 0.411689281 -5.79711008	-109.750000 29.2500000 0.677731514 0.509377956 -6.91492844	-109.750000 29.2500000 0.503184319 -0.673771381 -7.35455370	-109.750000 29.2500000 1.44952774 -1.59470844 -7.58824873	-109.750000 29.2500000 0.379814148 -1.60162830 -8.16567326	-109.750000 29.2500000 0.858972549 -2.32677126 -9.86375332	-109.750000 29.2500000 1.05631161 -1.54902196 -8.26526833	-109.750000 29.2500000 1.31738758 -1.59651423 -8.24764633	-109.750000 29.2500000 2.09582043 -1.68465948 -6.51796246	-109.750000 29.2500000 1.82339287 -2.15105891 -5.41677475	-109.750000 29.2500000 2.18618774 -1.54684544 -6.90253639	-109.750000 29.2500000 2.82446289 -0.800985456 -8.83551025	-109.750000 29.2500000 3.48392487 0.324393928 -11.7201900	-109.750000 29.2500000 5.22358894 -0.205856323 -11.4765444	-109.750000 29.2500000 7.90423775 0.427569568 -12.9248505	-109.750000 29.2500000 9.29397011 1.30314016 -14.8477802	-109.750000 29.2500000 12.3411579 0.619644165 -16.1688995	-109.750000 29.2500000 18.6941586 2.09984159 -18.7549133	-109.750000 29.2500000 19.6610031 5.11026525 -19.6486073	-109.750000 29.2500000 15.7587833 5.49396324 -18.6749268	-109.750000 29.2500000 14.9427128 5.01529121 -19.3156319	-109.750000 29.2500000 15.7660122 5.31362104 -17.9512634	-109.750000 29.2500000 20.0310287 4.17838621 -15.2918224	-109.750000 29.2500000 14.9888468 3.42867422 -13.9439411	-109.750000 29.2500000 18.3474312 2.74576378 -12.9852924	-109.750000 29.2500000 17.0575066 3.90900779 -11.3120003	-109.750000 29.2500000 18.1623611 3.92082477 -11.8613434	-109.750000 29.2500000 15.2069855 2.63516068 -10.2642431	-109.750000 29.2500000 15.2029057 2.95672607 -10.8416882	-109.750000 29.2500000 15.0413933 3.45503235 -11.9459076	-109.750000 29.2500000 11.8334017 2.08172083 -10.4726524	-109.750000 29.2500000 11.1279812 1.20585227 -10.8984852	-109.750000 29.2500000 9.80000973 0.248655558 -10.7191315
-109.250000 29.2500000 -0.191806793 0.545299053 1.20508873	-109.250000 29.2500000 -0.164256096 0.485315800 1.25543725	-109.250000 29.2500000 0.969625473 -0.503451824 1.43740416	-109.250000 29.2500000 0.608588696 -0.558507919 1.54258502	-109.250000 29.2500000 0.587996960 -0.818449020 1.54667735	-109.250000 29.2500000 0.378834724 -0.737862587 1.82949734	-109.250000 29.2500000 -2.95753479E-02 -0.848206520 2.17425728	-109.250000 29.2500000 0.585237026 -1.23124027 1.67793918	-109.250000 29.2500000 0.739140034 -1.04257345 0.742442787	-109.250000 29.2500000 0.745763779 -0.858197212 -0.152189136	-109.250000 29.2500000 1.72651196 -0.639757156 -1.54048705	-109.250000 29.2500000 1.46136761 -0.855335236 -1.26959753	-109.250000 29.2500000 1.31149673 -0.931161880 -1.04807568	-109.250000 29.2500000 0.709342957 -0.834180832 -0.648617506	-109.250000 29.2500000 0.345268250 -0.501643181 -1.12802958	-109.250000 29.2500000 1.18703079 0.813536644 -1.93151379	-109.250000 29.2500000 0.961971283 0.366850853 -3.28574657	-109.250000 29.2500000 0.762146950 0.269956589 -4.74674559	-109.250000 29.2500000 0.425898552 0.639223099 -5.97387743	-109.250000 29.2500000 -3.00846100E-02 1.02572823 -5.27324915	-109.250000 29.2500000 1.33850765 -3.14645767E-02 -5.58876562	-109.250000 29.2500000 0.466458321 -0.325086117 -6.21225405	-109.250000 29.2500000 1.19029045 -0.658192635 -6.86120367	-109.250000 29.2500000 1.31897259 -0.625867128 -6.34202003	-109.250000 29.2500000 1.15132236 -0.827840090 -6.56395054	-109.250000 29.2500000 1.53048229 -0.869325638 -5.15681696	-109.250000 29.2500000 1.27898598 -1.63058114 -3.97669840	-109.250000 29.2500000 1.68529129 -1.08156610 -5.02876854	-109.250000 29.2500000 1.71267319 -0.652861834 -5.57278728	-109.250000 29.2500000 0.543125153 0.538408041 -8.08995438	-109.250000 29.2500000 1.39502525 -0.487641215 -7.72181511	-109.250000 29.2500000 0.812715530 0.473168850 -10.3554611	-109.250000 29.2500000 0.628967285 0.989570141 -12.4423513	-109.250000 29.2500000 1.83708954 0.669299126 -11.6820889	-109.250000 29.2500000 -1.37260628 3.51371670 -16.3345242	-109.250000 29.2500000 7.71695328 3.72239876 -15.1849442	-109.250000 29.2500000 7.17679787 4.52771282 -15.9982462	-109.250000 29.2500000 10.5027218 2.80482006 -15.6253262	-109.250000 29.2500000 13.2097836 2.95520067 -14.4396830	-109.250000 29.2500000 5.76065445 4.68909216 -15.0831299	-109.250000 29.2500000 11.6418743 3.68124342 -13.3082790	-109.250000 29.2500000 7.85960293 3.00573087 -12.4748259	-109.250000 29.2500000 7.24138737 4.95212460 -11.8945665	-109.250000 29.2500000 8.78183365 4.78916645 -12.3728952	-109.250000 29.2500000 8.14767170 3.82839966 -10.7490711	-109.250000 29.2500000 8.81473064 4.14205551 -11.1701984	-109.250000 29.2500000 10.4999275 4.21492243 -11.9151802	-109.250000 29.2500000 9.47809601 4.00614166 -10.8781662	-109.250000 29.2500000 7.66176033 3.02261996 -10.9319391	-109.250000 29.2500000 9.42985344 2.43712926 -10.3226528
-108.750000 29.2500000 3.12863731 9.99374390E-02 1.32299924	-108.750000 29.2500000 1.06199503 0.891800880 1.28538299	-108.750000 29.2500000 1.08342934 0.319979191 1.43492055	-108.750000 29.2500000 1.93219709 -0.148787498 1.55857384	-108.750000 29.2500000 1.79118729 -0.358960629 1.62423563	-108.750000 29.2500000 0.253448009 -2.89533138E-02 1.63835883	-108.750000 29.2500000 1.38393593 -0.470966339 2.03077126	-108.750000 29.2500000 1.11175919 -0.345143795 1.67943430	-108.750000 29.2500000 3.07149506 -0.926468372 1.19088602	-108.750000 29.2500000 3.57193089 -1.15765238 0.315235853	-108.750000 29.2500000 4.14251709 -1.25634480 -0.835275292	-108.750000 29.2500000 4.13248253 -1.47409439 -0.554663181	-108.750000 29.2500000 4.12015629 -1.18858051 -0.273462534	-108.750000 29.2500000 3.58303547 -0.495670319 0.184221029	-108.750000 29.2500000 2.88527203 -0.219408989 -0.531786561	-108.750000 29.2500000 0.367353439 1.54662514 -0.933143139	-108.750000 29.2500000 3.86414814 9.80577469E-02 -1.98041487	-108.750000 29.2500000 3.60173512 1.50353909 -2.34340715	-108.750000 29.2500000 1.78223038 2.36301804 -3.76704025	-108.750000 29.2500000 0.884578705 1.84219265 -4.22078180	-108.750000 29.2500000 1.38814545 1.06396580 -4.32922792	-108.750000 29.2500000 0.142633438 1.24489737 -4.72968245	-108.750000 29.2500000 0.517212868 0.979519367 -5.10857248	-108.750000 29.2500000 0.499290466 0.727091789 -4.45940304	-108.750000 29.2500000 0.333063126 0.285022497 -4.95009851	-108.750000 29.2500000 0.755027771 -9.52005386E-04 -3.93261814	-108.750000 29.2500000 0.650162697 -0.675880194 -2.79434085	-108.750000 29.2500000 0.816747665 -0.118416548 -3.51744294	-108.750000 29.2500000 0.770809174 0.329161406 -3.80500531	-108.750000 29.2500000 -0.569904327 1.58722734 -5.66405153	-108.750000 29.2500000 0.959972382 1.09108162 -4.53792715	-108.750000 29.2500000 0.111539841 1.56448650 -7.04985571	-108.750000 29.2500000 0.790494919 1.08082390 -8.85699272	-108.750000 29.2500000 -0.215242386 1.34547615 -8.54130840	-108.750000 29.2500000 -2.58807564 2.36119366 -11.8201542	-108.750000 29.2500000 -3.59423065 4.87029648 -10.8640709	-108.750000 29.2500000 5.69076157 1.52204227 -10.4159737	-108.750000 29.2500000 -0.434585571 3.48247099 -11.7153778	-108.750000 29.2500000 1.30306625 3.15455985 -10.3426819	-108.750000 29.2500000 7.75984383 2.73733759 -8.80636692	-108.750000 29.2500000 8.75123215 4.53134918 -7.95291996	-108.750000 29.2500000 5.85123825 3.34174514 -7.92567825	-108.750000 29.2500000 7.51051521 4.71758413 -6.53997231	-108.750000 29.2500000 8.29509068 3.97597551 -6.75198460	-108.750000 29.2500000 6.01355076 3.58523750 -7.50184202	-108.750000 29.2500000 5.84134436 4.01164818 -8.07145596	-108.750000 29.2500000 7.37079573 3.21645141 -8.79969978	-108.750000 29.2500000 9.11145592 3.43765807 -9.11238480	-108.750000 29.2500000 7.30449104 2.63102841 -9.74711323	-108.750000 29.2500000 7.01091766 2.44736886 -9.68188858
-108.250000 29.2500000 2.17498732 1.47406626 1.72059846	-108.250000 29.2500000 3.25781870 0.774787903 1.43069351	-108.250000 29.2500000 1.76805544 0.882342577 1.39041185	-108.250000 29.2500000 1.24412775 0.608568907 1.46295023	-108.250000 29.2500000 2.28246355 0.140473127 1.43686843	-108.250000 29.2500000 2.04125023 -0.153532982 1.63805723	-108.250000 29.2500000 0.607400417 0.102264643 1.69644094	-108.250000 29.2500000 1.82985830 0.121029258 1.54036009	-108.250000 29.2500000 2.31492329 0.132781267 1.30276966	-108.250000 29.2500000 3.41084862 1.05626822 0.741760492	-108.250000 29.2500000 3.97315311 1.16958499 -0.497395873	-108.250000 29.2500000 3.96387196 1.07370186 -0.167973518	-108.250000 29.2500000 3.82401180 1.56392527 0.428540468	-108.250000 29.2500000 3.60986519 1.90036583 0.841997147	-108.250000 29.2500000 2.99294949 2.38219738 0.288580656	-108.250000 29.2500000 6.59011555 1.33427429 0.720853806	-108.250000 29.2500000 4.54561424 2.64470291 -0.644651890	-108.250000 29.2500000 5.09759140 4.84676456 -0.351298809	-108.250000 29.2500000 9.18360901 1.79124832 -0.877177715	-108.250000 29.2500000 7.33602905 2.63400745 -1.79899883	-108.250000 29.2500000 1.54618073 4.13235331 -3.03052711	-108.250000 29.2500000 4.70842552 3.06351471 -2.11781549	-108.250000 29.2500000 4.07688522 2.77462339 -2.67686319	-108.250000 29.2500000 2.24855614 2.42217684 -2.64365339	-108.250000 29.2500000 1.82905006 1.36434269 -3.11411691	-108.250000 29.2500000 2.21499825 0.901050091 -2.22798967	-108.250000 29.2500000 1.37072659 0.641860962 -1.23134542	-108.250000 29.2500000 2.18062401 0.732965946 -1.93751597	-108.250000 29.2500000 2.03930473 1.52497053 -2.41777658	-108.250000 29.2500000 3.36666107E-02 3.69000244 -3.90009069	-108.250000 29.2500000 1.00596809 2.57157445 -3.61915541	-108.250000 29.2500000 0.888490677 2.99438858 -5.38714933	-108.250000 29.2500000 0.372613907 2.48395634 -6.00377131	-108.250000 29.2500000 -0.399684906 2.78110218 -5.91716528	-108.250000 29.2500000 -1.79589844 4.75607014 -7.38428640	-108.250000 29.2500000 -2.15645981 4.67613602 -7.16890574	-108.250000 29.2500000 -0.742427826 3.78166580 -6.99459934	-108.250000 29.2500000 5.45855331 1.86325359 -6.02175331	-108.250000 29.2500000 1.58878136 2.98137331 -5.45515966	-108.250000 29.2500000 3.18902111 3.44825745 -4.50669336	-108.250000 29.2500000 5.38151550 2.29615545 -3.50043058	-108.250000 29.2500000 6.84913445 2.46405029 -2.28997946	-108.250000 29.2500000 5.08500862 3.01758456 -2.35733986	-108.250000 29.2500000 3.06247044 2.55388927 -2.90172482	-108.250000 29.2500000 4.67648172 2.11641049 -3.82152820	-108.250000 29.2500000 7.65644121 2.56525326 -3.71257234	-108.250000 29.2500000 5.97024775 2.00499463 -4.43501186	-108.250000 29.2500000 6.80004597 2.48197007 -5.45359516	-108.250000 29.2500000 7.76730967 1.93134451 -6.28183985	-108.250000 29.2500000 7.77877760 2.42270494 -6.58463097
-107.750000 29.2500000 2.68253326 1.16246605 1.52784550	-107.750000 29.2500000 2.61773586 0.980950832 1.34766555	-107.750000 29.2500000 1.25197887 1.04510498 1.29385376	-107.750000 29.2500000 1.70796800 0.638702273 1.19285178	-107.750000 29.2500000 1.76986980 0.304902792 1.02778065	-107.750000 29.2500000 0.437426090 0.549822152 1.30553651	-107.750000 29.2500000 1.22605753 0.449440002 1.13997197	-107.750000 29.2500000 0.876565456 0.937328517 1.39954937	-107.750000 29.2500000 1.88798094 1.72484863 1.46436799	-107.750000 29.2500000 1.83465767 2.69707203 1.01628482	-107.750000 29.2500000 3.15646935 2.74627948 -1.29916668E-02	-107.750000 29.2500000 3.22222233 2.81649375 0.380847573	-107.750000 29.2500000 3.45627975 3.21417356 0.679284096	-107.750000 29.2500000 3.29294491 3.82746696 1.38465285	-107.750000 29.2500000 7.88955116 2.89071369 1.37414062	-107.750000 29.2500000 4.34199619 4.85468054 1.28555906	-107.750000 29.2500000 5.64730549 5.36715174 0.925267935	-107.750000 29.2500000 6.30015182 6.92823267 0.861830235	-107.750000 29.2500000 6.44418907 8.05049133 1.18219328	-107.750000 29.2500000 5.76946640 7.21237946 0.384217262	-107.750000 29.2500000 5.24171638 7.04470825 -1.00380468	-107.750000 29.2500000 11.9040394 5.98697424 0.819985390	-107.750000 29.2500000 11.6041718 5.93119287 0.245267868	-107.750000 29.2500000 7.62097931 4.29338312 -0.398815632	-107.750000 29.2500000 7.08997345 3.69858456 -0.587838650	-107.750000 29.2500000 3.52398014 3.68400335 -0.770334721	-107.750000 29.2500000 4.95789337 1.62175977 0.233221054	-107.750000 29.2500000 2.89498138 3.00552368 -0.727208614	-107.750000 29.2500000 2.21182060 3.54565430 -1.58183479	-107.750000 29.2500000 5.98379707 4.68161678 -1.67794943	-107.750000 29.2500000 1.78257751 4.69806862 -2.35020494	-107.750000 29.2500000 6.86179543 4.98332119 -2.38556004	-107.750000 29.2500000 6.01369095 4.27819490 -3.19610286	-107.750000 29.2500000 4.38577843 4.91948605 -2.99899411	-107.750000 29.2500000 4.90078545 6.03891563 -4.34380245	-107.750000 29.2500000 5.68062973 4.77610016 -4.02870560	-107.750000 29.2500000 3.85327721 4.33446264 -3.08577991	-107.750000 29.2500000 4.13602543 4.01949358 -3.07882404	-107.750000 29.2500000 3.26938629 3.14661455 -2.50366712	-107.750000 29.2500000 4.14663982 3.22566938 -1.81495523	-107.750000 29.2500000 2.39222717 2.94701576 -1.46971464	-107.750000 29.2500000 0.540396690 2.66580415 -1.38330793	-107.750000 29.2500000 2.16300821 2.00145197 -0.815149784	-107.750000 29.2500000 2.49445677 1.84017146 -0.972011328	-107.750000 29.2500000 1.58837938 2.18351841 -1.87556529	-107.750000 29.2500000 1.11723471 2.36925077 -2.51876712	-107.750000 29.2500000 1.78392696 2.08747172 -2.72624087	-107.750000 29.2500000 1.96119738 2.13074422 -3.10607767	-107.750000 29.2500000 4.96140099 1.81562638 -2.95680833	-107.750000 29.2500000 4.94570208 1.76615524 -4.03853464
-107.250000 29.2500000 2.14848280 1.12648177 1.18747640	-107.250000 29.2500000 2.09314871 1.07980847 1.11946702	-107.250000 29.2500000 1.85276961 0.870429516 1.03370786	-107.250000 29.2500000 1.28915954 0.837034345 0.966590405	-107.250000 29.2500000 6.02211952E-02 0.818744838 0.982772231	-107.250000 29.2500000 0.967477560 0.443665117 0.864948213	-107.250000 29.2500000 -0.260088921 0.554262280 1.06558168	-107.250000 29.2500000 1.92846012 1.40042388 1.46447384	-107.250000 29.2500000 1.06175995 2.31629658 1.18337941	-107.250000 29.2500000 4.35456753 3.66181755 1.27092183	-107.250000 29.2500000 2.61709499 4.27011967 0.734039307	-107.250000 29.2500000 2.47969055 4.54624796 1.11567926	-107.250000 29.2500000 3.02126217 4.33582401 1.16164315	-107.250000 29.2500000 2.54457283 4.41911697 1.61131430	-107.250000 29.2500000 3.66371155 5.33553648 1.90424550	-107.250000 29.2500000 7.70399761 5.22027397 1.67739832	-107.250000 29.2500000 5.02160454 6.33645391 1.80404735	-107.250000 29.2500000 10.3042431 8.55649948 2.12733197	-107.250000 29.2500000 5.93464470 10.9352016 2.44671154	-107.250000 29.2500000 6.52281570 11.3571577 2.62819147	-107.250000 29.2500000 9.89571571 9.29259205 2.59000587	-107.250000 29.2500000 6.26812363 9.67942524 0.685667038	-107.250000 29.2500000 7.18319702 9.08625603 -0.363368034	-107.250000 29.2500000 4.21359634 7.22643280 8.28518867E-02	-107.250000 29.2500000 8.57301235 5.37875843 0.298530579	-107.250000 29.2500000 4.33244514 4.17927313 -0.165326595	-107.250000 29.2500000 3.23463631 3.06458616 0.122367859	-107.250000 29.2500000 6.80671120 3.97866940 0.445833206	-107.250000 29.2500000 3.61315823 4.92600155 -0.893699646	-107.250000 29.2500000 12.1177216 7.12263393 -0.172682762	-107.250000 29.2500000 -7.35855103E-02 6.39757204 -1.97797632	-107.250000 29.2500000 4.73976898 7.00533295 -1.82446384	-107.250000 29.2500000 5.46571350 7.01380062 -1.81428862	-107.250000 29.2500000 10.2254410 6.26388073 -1.08537173	-107.250000 29.2500000 10.3141861 7.48384953 -2.29759860	-107.250000 29.2500000 6.48989868 7.53151274 -2.48513198	-107.250000 29.2500000 8.03800774 5.41415071 -1.26434696	-107.250000 29.2500000 4.32792091 5.66479826 -2.21733570	-107.250000 29.2500000 6.86233997 4.08730936 -1.26285410	-107.250000 29.2500000 4.27266407 3.79341912 -0.962440252	-107.250000 29.2500000 2.83370686 3.15939713 -0.772279739	-107.250000 29.2500000 4.23738575 2.08956051 -0.113291860	-107.250000 29.2500000 2.62435913 1.92381620 -0.108361602	-107.250000 29.2500000 2.63646078 1.91276371 -0.320830941	-107.250000 29.2500000 4.79455280 1.76083267 -0.516086578	-107.250000 29.2500000 5.09693050 1.99285078 -0.733873606	-107.250000 29.2500000 5.36162615 1.75153852 -1.02920222	-107.250000 29.2500000 5.35783529 1.98501301 -1.00999463	-107.250000 29.2500000 4.65942001 2.57220817 -1.37159204	-107.250000 29.2500000 5.36565447 2.58979225 -1.98320174
-106.750000 29.2500000 1.66684818 1.16020823 0.979133308	-106.750000 29.2500000 1.46167183 1.16851008 0.880655527	-106.750000 29.2500000 1.25357509 0.800990641 0.993407965	-106.750000 29.2500000 0.868434429 0.892485678 0.649759471	-106.750000 29.2500000 0.534756899 0.788992345 0.936183631	-106.750000 29.2500000 -0.231112719 0.676423728 0.722371697	-106.750000 29.2500000 -0.137519360 0.655619800 0.826137781	-106.750000 29.2500000 0.103674412 2.12973690 1.22044444	-106.750000 29.2500000 4.10386848 2.64539218 1.09168231	-106.750000 29.2500000 4.73615646 4.02916431 0.511142373	-106.750000 29.2500000 8.69606781 3.65721726 1.38636589	-106.750000 29.2500000 8.31016541 4.03624010 1.53611112	-106.750000 29.2500000 7.42530727 3.80323863 1.23209953	-106.750000 29.2500000 7.83257389 4.59694624 1.14280367	-106.750000 29.2500000 7.38617516 4.05715322 1.81176615	-106.750000 29.2500000 11.1278419 5.89767647 1.71752763	-106.750000 29.2500000 12.0637703 6.41484451 2.22921729	-106.750000 29.2500000 5.89973068 10.1134377 2.98603058	-106.750000 29.2500000 14.3311386 10.5062504 2.87594223	-106.750000 29.2500000 14.4076576 9.43833256 2.80323052	-106.750000 29.2500000 13.9597569 10.3078480 3.97311640	-106.750000 29.2500000 4.91786194 10.2835293 1.78222704	-106.750000 29.2500000 6.38070679 9.26026249 0.125742435	-106.750000 29.2500000 6.19668579 8.73208141 -0.244414330	-106.750000 29.2500000 3.49043846 7.89815617 0.483097553	-106.750000 29.2500000 4.17881107 5.60850000 0.454610825	-106.750000 29.2500000 2.61122131 4.36140251 0.132387638	-106.750000 29.2500000 2.44075584 4.90174150 0.233329296	-106.750000 29.2500000 2.24442387 6.22942257 -0.355440617	-106.750000 29.2500000 2.68883705 7.60362625 -1.60288811E-02	-106.750000 29.2500000 5.16739273 6.41847038 -1.36193728	-106.750000 29.2500000 4.20640755 7.98659611 -1.32097244	-106.750000 29.2500000 8.53056812 6.61022377 -0.778545499	-106.750000 29.2500000 7.30385303 7.06882620 -0.601897955	-106.750000 29.2500000 10.1198730 8.54942036 -2.39319086	-106.750000 29.2500000 8.60424805 6.18679810 -1.78177428	-106.750000 29.2500000 3.36144352 7.15014505 -1.25126171	-106.750000 29.2500000 6.77536297 4.42048740 -1.66293263	-106.750000 29.2500000 3.47277260 4.49904680 -1.07120872	-106.750000 29.2500000 3.06134081 3.89170432 -0.787274718	-106.750000 29.2500000 2.13971186 3.11947131 -0.554275155	-106.750000 29.2500000 1.76488566 2.24401999 -0.250237942	-106.750000 29.2500000 2.26338172 1.50962198 2.99646705E-02	-106.750000 29.2500000 2.35281992 1.45964324 -0.172093675	-106.750000 29.2500000 2.51395011 1.55057919 -0.182950705	-106.750000 29.2500000 1.95910239 1.98461056 -0.380563229	-106.750000 29.2500000 2.23597431 1.98361218 -0.437498629	-106.750000 29.2500000 3.77275109 1.97201157 -0.541319668	-106.750000 29.2500000 3.17827010 2.42654634 -0.878620803	-106.750000 29.2500000 3.53039503 2.26048517 -1.04426837
-106.250000 29.2500000 0.919534206 1.01763833 1.13860464	-106.250000 29.2500000 -0.260315657 1.15484607 0.918287754	-106.250000 29.2500000 0.786587954 0.762857974 1.03453565	-106.250000 29.2500000 -0.284082890 0.923887551 0.707515836	-106.250000 29.2500000 -0.396450400 0.761930108 0.935883760	-106.250000 29.2500000 -0.231159210 0.681281388 0.567850471	-106.250000 29.2500000 -0.651149392 0.597064674 0.786039710	-106.250000 29.2500000 1.63542700 1.06231582 0.869411051	-106.250000 29.2500000 0.213408470 2.11007881 1.08314931	-106.250000 29.2500000 4.20962143 2.72502112 0.778274059	-106.250000 29.2500000 3.03555489 3.59544826 1.82951927	-106.250000 29.2500000 2.03645134 4.45251942 1.86404073	-106.250000 29.2500000 4.05418777 3.65731287 0.804324150	-106.250000 29.2500000 4.77570915 3.58969069 1.21767974	-106.250000 29.2500000 4.03219414 4.44222736 1.88714027	-106.250000 29.2500000 1.17085266 5.21177959 1.28786922	-106.250000 29.2500000 8.49250793 5.09382629 1.96131957	-106.250000 29.2500000 9.55897141 7.01887894 2.42078018	-106.250000 29.2500000 13.6375008 9.43570995 1.01899385	-106.250000 29.2500000 15.2751694 9.22927189 1.07112217	-106.250000 29.2500000 16.7520638 9.51048374 1.66899681	-106.250000 29.2500000 20.0123405 8.95024300 3.23362112	-106.250000 29.2500000 10.5900955 9.02097034 2.29802036	-106.250000 29.2500000 6.96142578 7.74112701 -0.178000450	-106.250000 29.2500000 6.82902718 7.67909098 1.32967758	-106.250000 29.2500000 5.48748589 5.03419113 0.506184578	-106.250000 29.2500000 3.52419853 4.61631012 0.287849426	-106.250000 29.2500000 9.83774853 5.18052673 1.03366041	-106.250000 29.2500000 5.10281372 6.32701445 -9.02509689E-03	-106.250000 29.2500000 5.71868515 7.64330101 0.223510742	-106.250000 29.2500000 5.80089760 6.80140591 -0.398690939	-106.250000 29.2500000 5.44754219 7.88020325 -0.376574278	-106.250000 29.2500000 5.24039268 8.23198605 -0.856749356	-106.250000 29.2500000 5.21483040 8.57398224 0.113010108	-106.250000 29.2500000 10.9591455 7.86397552 -1.15609789	-106.250000 29.2500000 9.18826962 6.32530737 -1.24275410	-106.250000 29.2500000 4.22347546 6.77652645 -0.876845360	-106.250000 29.2500000 7.18114567 4.91130686 -1.17714643	-106.250000 29.2500000 5.52774763 3.89661860 -0.735314071	-106.250000 29.2500000 3.13473749 3.62364578 -0.433511615	-106.250000 29.2500000 2.20031500 3.11978388 -0.366182327	-106.250000 29.2500000 1.20544887 2.03727269 -9.85558033E-02	-106.250000 29.2500000 0.862523198 1.48209977 0.182105780	-106.250000 29.2500000 0.965686679 1.47337401 1.48972729E-02	-106.250000 29.2500000 1.02171540 1.53459048 5.57357967E-02	-106.250000 29.2500000 1.50569057 1.80254745 -0.113510862	-106.250000 29.2500000 1.62558341 1.65631986 7.33049214E-02	-106.250000 29.2500000 1.40733027 1.86830461 -0.172494531	-106.250000 29.2500000 2.31389928 2.21819925 -0.348538131	-106.250000 29.2500000 2.48842478 2.14946604 -0.459971696
-105.750000 29.2500000 -0.140080214 1.26936078 1.62580681	-105.750000 29.2500000 8.13858509E-02 1.04466307 1.15533841	-105.750000 29.2500000 -3.29883099E-02 0.815354049 1.37164176	-105.750000 29.2500000 -0.261651158 0.837518692 1.06566823	-105.750000 29.2500000 -0.333714843 0.716877520 1.09310293	-105.750000 29.2500000 -0.317013383 0.676514387 0.909421623	-105.750000 29.2500000 -4.74442244E-02 0.530413091 0.767409682	-105.750000 29.2500000 -0.633500099 1.48271120 1.46995890	-105.750000 29.2500000 1.45336914 1.72035551 1.89113224	-105.750000 29.2500000 -1.75404644 2.85285592 1.97813034	-105.750000 29.2500000 0.721872330 1.94393647 2.08597827	-105.750000 29.2500000 3.75761700 2.32639194 2.35558653	-105.750000 29.2500000 1.32767105 2.78867602 2.00196362	-105.750000 29.2500000 1.92032146 3.00144839 2.35330915	-105.750000 29.2500000 1.87374878 3.85276222 2.17871022	-105.750000 29.2500000 3.61136818 3.95699072 1.67186475	-105.750000 29.2500000 3.06229401 4.23062134 2.50034928	-105.750000 29.2500000 6.26778412 5.91884995 2.21886754	-105.750000 29.2500000 4.49101830 7.76993895 1.45381486	-105.750000 29.2500000 5.36715126 7.79207993 1.17733955	-105.750000 29.2500000 5.85144615 8.37679863 1.06720734	-105.750000 29.2500000 8.20844460 7.88016748 1.49657631	-105.750000 29.2500000 12.8709049 7.32685757 2.79709673	-105.750000 29.2500000 10.4814472 6.54311657 1.25574255	-105.750000 29.2500000 10.9487114 6.75317955 1.04377484	-105.750000 29.2500000 9.03616524 5.42521572 0.910641313	-105.750000 29.2500000 6.89863205 4.49183846 0.466080666	-105.750000 29.2500000 2.20520210 5.69397259 0.862193108	-105.750000 29.2500000 10.4842224 5.63360310 8.82985592E-02	-105.750000 29.2500000 10.1873379 6.24786854 -0.709907293	-105.750000 29.2500000 12.5390873 6.37689018 -0.115759373	-105.750000 29.2500000 13.2898312 6.95126152 -0.419303894	-105.750000 29.2500000 11.2285614 8.58545208 -0.962321460	-105.750000 29.2500000 12.7259445 8.04255867 -1.25428510	-105.750000 29.2500000 11.9383421 7.31417656 -0.895543575	-105.750000 29.2500000 9.76101112 5.88770580 -1.40340233	-105.750000 29.2500000 10.7540045 5.48220158 -1.27705669	-105.750000 29.2500000 8.12147141 4.65791416 -1.29028845	-105.750000 29.2500000 4.66444778 4.59970713 -0.358606577	-105.750000 29.2500000 6.89101505 3.10112810 -0.695224524	-105.750000 29.2500000 4.41413879 2.90773869 -0.251738071	-105.750000 29.2500000 2.47031617 1.95941126 0.147426963	-105.750000 29.2500000 0.782000124 1.33633471 0.275611579	-105.750000 29.2500000 0.681524515 1.36235714 0.246343702	-105.750000 29.2500000 1.19370246 1.34382606 0.184100956	-105.750000 29.2500000 1.04668272 1.61317146 0.127823085	-105.750000 29.2500000 1.28573859 1.54182839 0.157079503	-105.750000 29.2500000 1.20009112 1.57830215 3.53457928E-02	-105.750000 29.2500000 1.64138567 1.97718453 -6.32957518E-02	-105.750000 29.2500000 1.77544367 1.89761710 -0.130065501
-105.250000 29.2500000 -0.169811726 0.866207182 2.09531307	-105.250000 29.2500000 -0.671320081 0.871537685 1.48648024	-105.250000 29.2500000 -0.383293509 0.678816676 1.57766604	-105.250000 29.2500000 -0.505582809 0.626803398 1.19406974	-105.250000 29.2500000 -0.415270805 0.550280511 1.04648399	-105.250000 29.2500000 -0.291777849 0.608826637 0.997373402	-105.250000 29.2500000 -0.112238646 0.400652766 0.958990216	-105.250000 29.2500000 -0.739047766 1.06916416 1.76547837	-105.250000 29.2500000 -1.42654514 1.61629152 2.25315332	-105.250000 29.2500000 -1.44424772 2.22372890 2.42351556	-105.250000 29.2500000 -3.21925163 2.20208311 2.45587754	-105.250000 29.2500000 -1.64405918 2.14870858 2.77637291	-105.250000 29.2500000 -0.889972687 2.14031839 3.16037226	-105.250000 29.2500000 -0.268625259 2.33699942 4.04329205	-105.250000 29.2500000 0.263913155 2.46383834 4.03838539	-105.250000 29.2500000 0.431129456 3.21854424 4.46725941	-105.250000 29.2500000 0.779525757 3.64022017 5.40710640	-105.250000 29.2500000 2.05573082 4.48839426 4.83415461	-105.250000 29.2500000 0.873641968 6.46754694 4.95360088	-105.250000 29.2500000 1.78093147 6.79593086 4.54861307	-105.250000 29.2500000 2.40342522 7.43153524 4.07863712	-105.250000 29.2500000 3.31050491 7.51921463 4.05267143	-105.250000 29.2500000 5.80773354 6.74175215 3.70365095	-105.250000 29.2500000 4.59107971 5.90154552 1.94952726	-105.250000 29.2500000 4.57715416 6.12229443 1.31592548	-105.250000 29.2500000 3.98310280 5.06907558 1.08838654	-105.250000 29.2500000 3.53896141 3.72112918 0.748537540	-105.250000 29.2500000 5.47667313 4.97782087 1.71548164	-105.250000 29.2500000 5.58141708 5.03625631 -0.249585211	-105.250000 29.2500000 5.37240219 6.26319504 -0.390255213	-105.250000 29.2500000 7.40970230 5.32776070 -0.819862604	-105.250000 29.2500000 9.06851578 5.95227337 -0.720850706	-105.250000 29.2500000 6.82310581 7.55130863 0.114899993	-105.250000 29.2500000 6.67810440 6.74770451 -1.16059875	-105.250000 29.2500000 7.81540680 5.73091125 -1.60345936	-105.250000 29.2500000 7.30601025 4.90828848 -1.57337856	-105.250000 29.2500000 7.75216150 4.65031385 -1.94246674	-105.250000 29.2500000 6.14988708 3.96548057 -1.56838560	-105.250000 29.2500000 4.83626223 3.70509529 -1.06357145	-105.250000 29.2500000 3.01828647 3.15898132 -0.371477842	-105.250000 29.2500000 3.23909307 3.06294227 -2.34045982E-02	-105.250000 29.2500000 1.76020360 2.04889417 0.422658026	-105.250000 29.2500000 0.977545917 1.34660661 0.416652262	-105.250000 29.2500000 1.08922458 1.19344628 0.439010322	-105.250000 29.2500000 0.980143368 1.35702848 0.366891533	-105.250000 29.2500000 1.02796161 1.34356761 0.292746514	-105.250000 29.2500000 0.846087217 1.40468383 0.193910778	-105.250000 29.2500000 0.796057343 1.42697144 0.117060095	-105.250000 29.2500000 0.729462504 1.64911819 9.49826837E-02	-105.250000 29.2500000 0.804188251 1.51064980 4.20644283E-02
-104.750000 29.2500000 -1.01989675 0.900233567 1.98125887	-104.750000 29.2500000 -0.849547505 0.758281767 1.47974467	-104.750000 29.2500000 -0.800316930 0.570868671 1.57065785	-104.750000 29.2500000 -0.765203953 0.649286866 1.12210476	-104.750000 29.2500000 -0.498010278 0.503711462 1.01385796	-104.750000 29.2500000 -0.399068117 0.497055590 0.978645921	-104.750000 29.2500000 -9.77358818E-02 0.211985022 1.04069209	-104.750000 29.2500000 -0.683149099 0.816995680 1.64188671	-104.750000 29.2500000 -1.19599414 1.21410966 1.98552549	-104.750000 29.2500000 -1.41435719 1.24552727 1.90338492	-104.750000 29.2500000 -2.32724285 1.55555618 2.10521579	-104.750000 29.2500000 -3.67927551 1.75221932 2.90871811	-104.750000 29.2500000 -1.85072613 1.28214824 3.82142353	-104.750000 29.2500000 -2.02097607 1.30704069 4.69265842	-104.750000 29.2500000 -1.45784473 1.68160236 4.71313906	-104.750000 29.2500000 -2.41536999 1.59953833 5.72269344	-104.750000 29.2500000 -2.90976429 1.86760879 7.13586617	-104.750000 29.2500000 -3.00899887 3.24382257 6.09658480	-104.750000 29.2500000 -4.30322075 3.90496922 7.55753326	-104.750000 29.2500000 -4.25716972 4.07216787 7.36659288	-104.750000 29.2500000 -4.61632538 4.55193424 6.86891794	-104.750000 29.2500000 -5.10415268 5.03762579 6.60480881	-104.750000 29.2500000 -3.79517365 4.87499523 6.19435167	-104.750000 29.2500000 -3.03821850 4.65614939 3.54188752	-104.750000 29.2500000 -3.61576080 4.93814278 2.93185568	-104.750000 29.2500000 -2.60846329 4.20317459 2.12074161	-104.750000 29.2500000 -1.67614269 3.43971109 1.42030740	-104.750000 29.2500000 -2.30462360 3.55762911 1.81034744	-104.750000 29.2500000 -1.90979958 4.10586166 1.05651069	-104.750000 29.2500000 -2.80377960 4.86799431 0.581519365	-104.750000 29.2500000 -1.61747742 4.31674910 0.762385368	-104.750000 29.2500000 -1.44840813 3.85493469 0.857402563	-104.750000 29.2500000 -2.21283913 5.25581169 0.957211792	-104.750000 29.2500000 -2.83297300 4.93251848 0.321271539	-104.750000 29.2500000 -3.32683659 3.97029233 -0.787692547	-104.750000 29.2500000 -1.88916767 2.76492286 -0.370610714	-104.750000 29.2500000 -2.25876045 3.50952339 -0.557630777	-104.750000 29.2500000 -1.48109066 2.61731815 -0.189634800	-104.750000 29.2500000 -0.519310713 2.63906240 -0.240202069	-104.750000 29.2500000 -0.599367976 2.25662565 0.326532125	-104.750000 29.2500000 -0.310171604 2.42517614 0.542551398	-104.750000 29.2500000 4.86759543E-02 1.90914261 0.761243343	-104.750000 29.2500000 0.422786415 1.42766571 0.697739601	-104.750000 29.2500000 0.356227338 1.09700346 0.690720201	-104.750000 29.2500000 0.229452491 1.27909589 0.622272789	-104.750000 29.2500000 -6.09155297E-02 1.26280141 0.479120612	-104.750000 29.2500000 -6.00944757E-02 1.30892515 0.441915363	-104.750000 29.2500000 0.141396701 1.14702749 0.453364730	-104.750000 29.2500000 3.32303643E-02 1.28786659 0.446348131	-104.750000 29.2500000 0.111287951 1.21210027 0.430678546
-104.250000 29.2500000 -0.599226117 0.598631620 1.46564758	-104.250000 29.2500000 -0.521127641 0.547184825 1.19984078	-104.250000 29.2500000 -0.516868711 0.504189610 1.17010093	-104.250000 29.2500000 -0.513843179 0.537585735 0.770219445	-104.250000 29.2500000 -0.391466796 0.378168344 0.837100267	-104.250000 29.2500000 -0.332936287 0.356929600 0.847295046	-104.250000 29.2500000 -0.305509150 7.77470469E-02 1.09834611	-104.250000 29.2500000 -0.657096624 0.574936211 1.51082611	-104.250000 29.2500000 -1.48288417 0.839318812 1.91146076	-104.250000 29.2500000 -1.77890909 1.09047544 1.80188906	-104.250000 29.2500000 -1.52633715 0.945225120 1.88395798	-104.250000 29.2500000 -1.38833237 0.898994923 2.26083064	-104.250000 29.2500000 -1.42443705 0.523135841 2.72060871	-104.250000 29.2500000 -1.67409611 0.485367090 3.27977633	-104.250000 29.2500000 -2.44195461 0.805680811 4.23424244	-104.250000 29.2500000 -2.07641125 0.577968299 4.20552969	-104.250000 29.2500000 -2.80266666 0.598014772 4.78561401	-104.250000 29.2500000 -4.12862015 1.82013154 5.19615555	-104.250000 29.2500000 -3.97686768 1.47856283 5.36960459	-104.250000 29.2500000 -3.77469635 1.40852630 5.43259764	-104.250000 29.2500000 -4.15458870 1.55844879 4.87073612	-104.250000 29.2500000 -4.85827827 1.63131940 4.09777927	-104.250000 29.2500000 -4.19938278 1.74408400 3.82950211	-104.250000 29.2500000 -3.14384174 2.85475731 2.91101742	-104.250000 29.2500000 -4.10182571 3.17645502 2.13283491	-104.250000 29.2500000 -2.59089470 2.86044288 1.84142518	-104.250000 29.2500000 -2.52806282 2.67156482 1.42666912	-104.250000 29.2500000 -3.73906875 2.48368311 1.41885710	-104.250000 29.2500000 -2.56216621 2.63906240 1.06175089	-104.250000 29.2500000 -3.45618868 3.01294208 1.12163877	-104.250000 29.2500000 -2.73477697 2.64115810 1.12102950	-104.250000 29.2500000 -4.69751501 2.93320751 0.913532376	-104.250000 29.2500000 -2.37666607 2.53426790 1.12204266	-104.250000 29.2500000 -3.90216970 2.32919455 0.705628991	-104.250000 29.2500000 -4.03169823 2.16714954 9.85109806E-03	-104.250000 29.2500000 -2.85336709 1.85624862 0.453515947	-104.250000 29.2500000 -2.75251627 2.17707515 0.445283830	-104.250000 29.2500000 -1.46843159 1.68163085 0.536185861	-104.250000 29.2500000 -1.22256708 1.75870442 0.679607451	-104.250000 29.2500000 -0.792668760 1.73854542 0.621014416	-104.250000 29.2500000 -0.589593291 1.70908213 0.808256984	-104.250000 29.2500000 -0.103806555 1.49146140 0.906368017	-104.250000 29.2500000 0.183099836 1.32553399 0.749578834	-104.250000 29.2500000 0.100187421 1.01757157 0.664955080	-104.250000 29.2500000 -9.53362584E-02 1.24041343 0.579629183	-104.250000 29.2500000 -1.97619200E-02 0.984400034 0.596273184	-104.250000 29.2500000 -0.123996675 1.08114564 0.629210114	-104.250000 29.2500000 -9.83030796E-02 0.878451943 0.561174989	-104.250000 29.2500000 -0.175190330 1.00570452 0.705998302	-104.250000 29.2500000 -0.117705345 0.967011034 0.694952130
-103.750000 29.2500000 -1.62765932 0.591530800 1.01398742	-103.750000 29.2500000 -1.40882790 0.555794001 0.802932262	-103.750000 29.2500000 -1.27018940 0.481237411 0.788562536	-103.750000 29.2500000 -1.01648176 0.342294574 0.495063424	-103.750000 29.2500000 -0.787794232 0.255717635 0.591535151	-103.750000 29.2500000 -0.504473805 0.259711802 0.607477188	-103.750000 29.2500000 -0.303262055 1.10902786E-02 0.849369049	-103.750000 29.2500000 -0.834841669 0.342368364 1.25457025	-103.750000 29.2500000 -1.15389645 0.383680433 1.64490449	-103.750000 29.2500000 -1.51146197 0.574374259 1.70801449	-103.750000 29.2500000 -1.16654325 0.337824851 1.70196617	-103.750000 29.2500000 -2.31541014 0.611285448 1.77877939	-103.750000 29.2500000 -3.29499865 0.197433084 1.77738106	-103.750000 29.2500000 -3.15006447 -2.16536820E-02 1.97999287	-103.750000 29.2500000 -4.16582870 0.441882193 2.94386339	-103.750000 29.2500000 -4.87455082 0.139159679 2.56170702	-103.750000 29.2500000 -4.09115505 -3.40031385E-02 3.11651230	-103.750000 29.2500000 -6.03660297 0.550575376 4.19476700	-103.750000 29.2500000 -6.47372627 0.422199011 2.89289522	-103.750000 29.2500000 -8.56110668 0.918241382 2.76059294	-103.750000 29.2500000 -8.54018116 0.792486906 2.16285014	-103.750000 29.2500000 -8.33286667 0.970295072 1.48201466	-103.750000 29.2500000 -7.61483479 1.22894049 1.23082840	-103.750000 29.2500000 -5.18570757 1.93307590 1.30766380	-103.750000 29.2500000 -3.19802999 2.04782295 0.645346344	-103.750000 29.2500000 -3.25541425 2.10938787 1.14758182	-103.750000 29.2500000 -2.24182010 2.02646780 1.17924953	-103.750000 29.2500000 -2.99899197 1.77361023 1.02622819	-103.750000 29.2500000 -2.86560988 1.90247679 0.935662329	-103.750000 29.2500000 -2.72031760 2.08429241 1.05066991	-103.750000 29.2500000 -2.73494935 1.97489285 0.743552804	-103.750000 29.2500000 -3.42914844 1.71783423 0.929202497	-103.750000 29.2500000 -3.46737695 1.85856462 1.16561985	-103.750000 29.2500000 -2.74236274 1.47312045 0.720774651	-103.750000 29.2500000 -2.87952995 1.24735820 0.309274256	-103.750000 29.2500000 -2.29996014 1.23508251 0.577025235	-103.750000 29.2500000 -2.16246605 1.25908923 0.469100654	-103.750000 29.2500000 -1.31489480 1.28290987 0.706229091	-103.750000 29.2500000 -0.907237411 1.26826155 0.748356462	-103.750000 29.2500000 -0.845797300 1.37487447 0.708879709	-103.750000 29.2500000 -0.610259652 1.26749957 0.755449355	-103.750000 29.2500000 -0.211755067 1.22536600 0.759386241	-103.750000 29.2500000 -3.98845524E-02 1.30944586 0.674234629	-103.750000 29.2500000 -0.226428568 1.09925449 0.500185013	-103.750000 29.2500000 -0.327360272 1.11121035 0.516073108	-103.750000 29.2500000 -0.270176023 0.870420456 0.446649402	-103.750000 29.2500000 -0.268465251 0.891055584 0.582665205	-103.750000 29.2500000 -0.352923304 0.733651817 0.500212610	-103.750000 29.2500000 -0.223142803 0.731004715 0.687580109	-103.750000 29.2500000 -0.171129167 0.744181037 0.722203732
-103.250000 29.2500000 -2.47407818 1.20474625 1.66620791	-103.250000 29.2500000 -1.76266289 1.02343988 1.13920450	-103.250000 29.2500000 -1.76331282 0.885915041 1.20284534	-103.250000 29.2500000 -1.33202720 0.164037466 0.594847083	-103.250000 29.2500000 -1.26904488 0.248723030 0.714844584	-103.250000 29.2500000 -0.852276325 0.152940750 0.717596412	-103.250000 29.2500000 -0.697955251 0.113027871 0.873885632	-103.250000 29.2500000 -1.50938869 0.305185199 1.41483557	-103.250000 29.2500000 -1.89163113 0.261752784 1.79675972	-103.250000 29.2500000 -2.09732032 0.339061379 1.99734735	-103.250000 29.2500000 -2.05221462 0.229316086 1.94862127	-103.250000 29.2500000 -2.47385216 0.400920749 1.91499257	-103.250000 29.2500000 -3.95641685 0.323299736 2.09568381	-103.250000 29.2500000 -5.60426188 0.459044874 2.36555696	-103.250000 29.2500000 -5.65822697 4.31644917E-02 2.50218129	-103.250000 29.2500000 -6.29256153 0.255319357 2.63254571	-103.250000 29.2500000 -8.30936909 0.599995732 3.65796113	-103.250000 29.2500000 -7.51630688 0.555516839 3.40467787	-103.250000 29.2500000 -8.32367897 1.30491018 3.69641876	-103.250000 29.2500000 -8.46513176 1.51296461 3.30423260	-103.250000 29.2500000 -8.35397243 1.20841753 2.80451655	-103.250000 29.2500000 -8.53763866 1.38448691 2.50270534	-103.250000 29.2500000 -7.24954414 1.69372678 2.50213742	-103.250000 29.2500000 -4.29296255 1.47492027 1.54354310	-103.250000 29.2500000 -4.55187798 1.88180304 1.49843144	-103.250000 29.2500000 -2.57772613 1.72241616 1.11892438	-103.250000 29.2500000 -2.32667089 1.50397837 1.53390455	-103.250000 29.2500000 -2.40523839 1.26375508 1.28350675	-103.250000 29.2500000 -2.93279958 1.59152460 1.37488317	-103.250000 29.2500000 -3.29491258 1.55715454 1.42618084	-103.250000 29.2500000 -3.34598589 1.63666618 1.36173666	-103.250000 29.2500000 -2.81198120 1.28986812 1.34717286	-103.250000 29.2500000 -3.07470822 1.18628538 1.12922633	-103.250000 29.2500000 -3.07126403 0.958724856 0.855505466	-103.250000 29.2500000 -2.61217976 0.731925249 0.489488363	-103.250000 29.2500000 -2.41361523 0.808424950 0.744157791	-103.250000 29.2500000 -2.04643059 0.693292141 0.601673484	-103.250000 29.2500000 -1.83423555 0.992608190 0.832459927	-103.250000 29.2500000 -1.59419560 0.970395088 0.776942372	-103.250000 29.2500000 -1.53338540 0.999295712 0.731615186	-103.250000 29.2500000 -1.38407338 0.978940010 0.842798293	-103.250000 29.2500000 -1.10537672 1.04043245 0.909433007	-103.250000 29.2500000 -1.18931210 1.08352470 0.678274512	-103.250000 29.2500000 -0.912574291 1.07106876 0.683768868	-103.250000 29.2500000 -0.797543406 0.979760885 0.684187651	-103.250000 29.2500000 -0.733503878 0.857042074 0.528607905	-103.250000 29.2500000 -0.599424720 0.651042998 0.536365390	-103.250000 29.2500000 -0.595739722 0.653037369 0.536080956	-103.250000 29.2500000 -0.580581069 0.471257985 0.501137197	-103.250000 29.2500000 -0.612237275 0.556506634 0.536938548
-102.750000 29.2500000 -2.10145020 0.441476345 1.24344039	-102.750000 29.2500000 -1.56122649 0.326152325 0.911698580	-102.750000 29.2500000 -1.61214638 0.329063892 0.949832201	-102.750000 29.2500000 -0.866521657 -5.01060486E-03 0.623182714	-102.750000 29.2500000 -0.942685783 7.31692314E-02 0.553202987	-102.750000 29.2500000 -0.822691143 9.30833817E-02 0.650187612	-102.750000 29.2500000 -0.996060014 0.242600441 0.838017225	-102.750000 29.2500000 -1.45466411 0.287834287 1.27819562	-102.750000 29.2500000 -1.62644482 0.160076618 1.43911624	-102.750000 29.2500000 -1.81352377 0.554838896 1.44075096	-102.750000 29.2500000 -2.07080626 0.231196642 1.66431320	-102.750000 29.2500000 -2.28595114 0.479116172 1.33661866	-102.750000 29.2500000 -2.78299475 0.347465754 1.34802437	-102.750000 29.2500000 -3.53093863 0.298597902 1.37919164	-102.750000 29.2500000 -3.42043304 -9.80638266E-02 1.32927358	-102.750000 29.2500000 -4.15167332 0.533856750 1.22480321	-102.750000 29.2500000 -5.02692413 0.596677065 1.90992844	-102.750000 29.2500000 -5.55490112 0.560216486 1.63171136	-102.750000 29.2500000 -6.07743931 1.06790829 2.33482552	-102.750000 29.2500000 -5.97802114 0.924329519 1.92980027	-102.750000 29.2500000 -5.80147839 0.896412730 1.64084733	-102.750000 29.2500000 -5.01209688 0.874074936 1.36299479	-102.750000 29.2500000 -6.47879887 1.08590150 1.40409660	-102.750000 29.2500000 -3.58580208 0.679108620 0.823460937	-102.750000 29.2500000 -3.79391241 1.06886971 0.917060196	-102.750000 29.2500000 -3.08477592 1.14271104 1.17082632	-102.750000 29.2500000 -2.41690111 1.09908330 1.41609359	-102.750000 29.2500000 -2.18504810 0.930470645 1.11139238	-102.750000 29.2500000 -2.47519398 1.09393895 0.897732019	-102.750000 29.2500000 -2.47775292 0.988695204 1.02418077	-102.750000 29.2500000 -2.50897479 1.02311695 0.990395784	-102.750000 29.2500000 -2.89582562 0.787558675 0.985466778	-102.750000 29.2500000 -2.45711660 0.784018517 0.656111300	-102.750000 29.2500000 -2.30521774 0.600744665 0.608795047	-102.750000 29.2500000 -1.98896503 0.255957514 0.464457929	-102.750000 29.2500000 -2.02830029 0.287987828 0.489383221	-102.750000 29.2500000 -1.71970320 0.225675508 0.437285066	-102.750000 29.2500000 -2.00986600 0.349637061 0.517914534	-102.750000 29.2500000 -1.61942303 0.321110129 0.458855242	-102.750000 29.2500000 -1.53677797 0.313400179 0.434277833	-102.750000 29.2500000 -1.69665205 0.477541924 0.552818060	-102.750000 29.2500000 -1.60481226 0.512865663 0.565886140	-102.750000 29.2500000 -1.18786526 0.476896405 0.357485652	-102.750000 29.2500000 -1.18657231 0.529670238 0.384507120	-102.750000 29.2500000 -1.00892937 0.567716897 0.413226128	-102.750000 29.2500000 -0.876911402 0.529989719 0.343886316	-102.750000 29.2500000 -0.784144580 0.293462873 0.364074349	-102.750000 29.2500000 -0.782164216 0.475413918 0.485829711	-102.750000 29.2500000 -0.808116972 0.462958574 0.545852780	-102.750000 29.2500000 -0.854814053 0.593014479 0.523804545
-102.250000 29.2500000 -1.92896140 -0.107811451 -0.600979805	-102.250000 29.2500000 -1.43333602 -9.59200859E-02 -0.408483386	-102.250000 29.2500000 -1.47746825 -7.60307312E-02 -0.402214527	-102.250000 29.2500000 -1.00365448 -7.43055344E-02 -0.121998996	-102.250000 29.2500000 -0.871343851 -2.70473957E-02 -0.162767142	-102.250000 29.2500000 -0.892923951 -3.29833031E-02 -0.127306700	-102.250000 29.2500000 -1.09689939 8.00294876E-02 -4.87407446E-02	-102.250000 29.2500000 -1.56549978 1.67694092E-02 2.60180831E-02	-102.250000 29.2500000 -2.05540109 7.79006481E-02 -8.14175606E-03	-102.250000 29.2500000 -2.01386333 0.353911996 0.127189428	-102.250000 29.2500000 -1.98254752 3.34608555E-02 -4.02947068E-02	-102.250000 29.2500000 -2.28835893 0.255371094 -5.45262098E-02	-102.250000 29.2500000 -1.85622859 9.77796316E-02 -0.497364163	-102.250000 29.2500000 -2.20578051 -4.41998243E-02 -0.728993893	-102.250000 29.2500000 -3.00595450 -0.140022069 -0.826216638	-102.250000 29.2500000 -3.09270740 0.262596011 -0.676916778	-102.250000 29.2500000 -3.31725025 -2.48122215E-03 -1.08472514	-102.250000 29.2500000 -3.44930243 -4.03177738E-03 -1.05644214	-102.250000 29.2500000 -4.05091476 0.190797448 -0.994897604	-102.250000 29.2500000 -3.66541314 3.99963856E-02 -1.06132007	-102.250000 29.2500000 -3.45269895 -4.58015203E-02 -1.14965045	-102.250000 29.2500000 -3.22891188 9.94585156E-02 -0.962655842	-102.250000 29.2500000 -3.52274275 -5.90400323E-02 -1.03402245	-102.250000 29.2500000 -2.99396157 0.105077863 -0.739882052	-102.250000 29.2500000 -2.42482257 0.156584799 -0.644409418	-102.250000 29.2500000 -2.52350807 0.299133807 -0.306291997	-102.250000 29.2500000 -2.04556608 0.347251832 -0.199599981	-102.250000 29.2500000 -1.85332191 0.224167749 -0.345627248	-102.250000 29.2500000 -2.08080792 0.410833001 -0.161569059	-102.250000 29.2500000 -2.04533243 0.276348889 -0.297667444	-102.250000 29.2500000 -2.05094528 0.285663605 -0.316232264	-102.250000 29.2500000 -1.98576093 0.154048204 -0.360944301	-102.250000 29.2500000 -1.78202891 0.174000144 -0.382013649	-102.250000 29.2500000 -1.75671196 0.114225477 -0.349578619	-102.250000 29.2500000 -1.62236953 -7.65714049E-03 -0.407941490	-102.250000 29.2500000 -1.58952212 1.80794746E-02 -0.461761594	-102.250000 29.2500000 -1.40564442 -2.84297019E-02 -0.462895066	-102.250000 29.2500000 -1.53662586 -6.68860674E-02 -0.543997526	-102.250000 29.2500000 -1.40620327 -5.03919348E-02 -0.569654644	-102.250000 29.2500000 -1.34622002 -5.88075444E-02 -0.581124663	-102.250000 29.2500000 -1.37399328 -1.83212757E-02 -0.648202717	-102.250000 29.2500000 -1.39433265 -2.09028572E-02 -0.786643684	-102.250000 29.2500000 -1.17568743 3.77195589E-02 -0.675024748	-102.250000 29.2500000 -0.957650185 1.40156746E-02 -0.651548445	-102.250000 29.2500000 -0.918683887 0.144403458 -0.446206152	-102.250000 29.2500000 -0.799184680 0.104261398 -0.277294099	-102.250000 29.2500000 -0.975009084 9.91086960E-02 -0.160997018	-102.250000 29.2500000 -0.911623716 0.155328512 4.07404900E-02	-102.250000 29.2500000 -0.935545444 0.174805880 6.16182089E-02	-102.250000 29.2500000 -0.920654058 0.287873268 -1.32896900E-02
-125.750000 29.7500000 -5.85927773 -0.385908127 -2.72554779	-125.750000 29.7500000 -5.39541578 -0.246496201 -2.64320731	-125.750000 29.7500000 -5.20266914 -0.383466721 -2.56058216	-125.750000 29.7500000 -4.39912605 -0.242834091 -1.61536145	-125.750000 29.7500000 -5.18717098 0.135715961 -2.21665049	-125.750000 29.7500000 -3.79586172 -0.146210670 -1.88511300	-125.750000 29.7500000 -3.62951040 -2.50210762E-02 -1.67891574	-125.750000 29.7500000 -2.94503403 -0.352414608 -1.59204328	-125.750000 29.7500000 -5.03056383 0.265861034 -2.31800103	-125.750000 29.7500000 -3.80790138 -0.688358784 -2.97276831	-125.750000 29.7500000 -3.63762760 -1.00396323 -3.89633417	-125.750000 29.7500000 -4.33244038 -0.348897696 -4.02027369	-125.750000 29.7500000 -4.98361015 -0.281625032 -2.95683694	-125.750000 29.7500000 -4.01684046 -0.277735472 -2.63114882	-125.750000 29.7500000 -4.23068953 5.61139584E-02 -2.62430787	-125.750000 29.7500000 -3.67199326 -7.97530413E-02 -1.74812090	-125.750000 29.7500000 -3.64314365 -0.122671723 -2.03384566	-125.750000 29.7500000 -2.17072058 -0.285008550 -2.04639959	-125.750000 29.7500000 -2.33374834 -0.318745494 -1.69786704	-125.750000 29.7500000 -2.80164671 -0.350279927 -1.76693273	-125.750000 29.7500000 -2.97147512 -0.244966984 -1.59696412	-125.750000 29.7500000 -3.12383056 -0.216914058 -1.63148713	-125.750000 29.7500000 -3.36971378 -0.245061517 -1.69359648	-125.750000 29.7500000 -3.50820589 -0.238715410 -1.69838500	-125.750000 29.7500000 -2.88976669 -0.160209894 -1.48555076	-125.750000 29.7500000 -3.32471895 -0.158489823 -1.64523923	-125.750000 29.7500000 -3.26945353 -0.137058496 -1.55575037	-125.750000 29.7500000 -4.20266914 -4.35442924E-02 -1.81010604	-125.750000 29.7500000 -5.07669067 -0.270021200 -2.60174441	-125.750000 29.7500000 -5.24798393 -0.268247843 -2.54409647	-125.750000 29.7500000 -5.31428242 -0.273256302 -2.71825218	-125.750000 29.7500000 -6.74915409 -0.195615292 -3.04730129	-125.750000 29.7500000 -5.11644793 -0.192125320 -2.24222636	-125.750000 29.7500000 -4.39446115 -5.32764643E-02 -1.92107677	-125.750000 29.7500000 -4.10307503 -0.242620111 -1.82269478	-125.750000 29.7500000 -4.22974825 -0.129784703 -1.76321518	-125.750000 29.7500000 -2.74973869 -1.47886276E-02 -1.15598059	-125.750000 29.7500000 -2.85793447 -8.56720209E-02 -1.18371165	-125.750000 29.7500000 -4.71367455 -0.145740330 -2.09125781	-125.750000 29.7500000 -5.67590857 -0.118064284 -2.41915107	-125.750000 29.7500000 -7.00309563 -6.02258444E-02 -2.85158944	-125.750000 29.7500000 -7.09948921 -0.131537586 -3.18684340	-125.750000 29.7500000 -4.59786606 0.198311061 -1.56843019	-125.750000 29.7500000 -4.73447371 0.185063526 -1.74474859	-125.750000 29.7500000 -4.49174356 9.34603810E-03 -1.75792742	-125.750000 29.7500000 -4.76552343 9.27745849E-02 -1.79366446	-125.750000 29.7500000 -4.92577648 0.220944062 -1.58789229	-125.750000 29.7500000 -4.70343685 -0.111152589 -1.65874767	-125.750000 29.7500000 -4.17397499 -3.28561068E-02 -1.45638561	-125.750000 29.7500000 -4.24060631 -0.104866982 -1.51639795
-125.250000 29.7500000 -4.32397270 -1.60399437 -2.89246416	-125.250000 29.7500000 -4.58226585 -1.22628880 -3.10599566	-125.250000 29.7500000 -4.16867256 -0.957168102 -2.53365636	-125.250000 29.7500000 -3.41086674 -1.18106031 -1.96852279	-125.250000 29.7500000 -3.03108835 -1.32437277 -2.04686427	-125.250000 29.7500000 -3.35896683 -0.406669140 -1.81062746	-125.250000 29.7500000 -3.20813632 -0.637853384 -1.78252923	-125.250000 29.7500000 -2.41540670 -0.877078533 -1.80158257	-125.250000 29.7500000 -3.85317230 -1.29661822 -2.62187886	-125.250000 29.7500000 -3.65124130 -1.77699113 -3.94951558	-125.250000 29.7500000 -6.87583447 -1.93600297 -3.76466370	-125.250000 29.7500000 -4.21606255 -2.09956121 -4.41034222	-125.250000 29.7500000 -5.05006599 -0.815967798 -4.28372765	-125.250000 29.7500000 -3.34908199 -1.35927677 -3.75580502	-125.250000 29.7500000 -3.86996984 -0.573028088 -3.16030025	-125.250000 29.7500000 -4.37535524 -1.05577934 -2.47143745	-125.250000 29.7500000 -1.85167742 -1.65271080 -3.03590393	-125.250000 29.7500000 -3.81372547 -0.778612614 -2.66236115	-125.250000 29.7500000 -3.36019802 -0.812466979 -2.14689469	-125.250000 29.7500000 -3.11595917 -1.09447396 -2.33860493	-125.250000 29.7500000 -2.43702555 -1.02181768 -2.10187817	-125.250000 29.7500000 -2.61688900 -1.04206705 -1.97073126	-125.250000 29.7500000 -2.65500712 -1.06651926 -2.07467628	-125.250000 29.7500000 -2.70267987 -1.03886509 -2.04296255	-125.250000 29.7500000 -3.15277719 -0.892729819 -2.06974530	-125.250000 29.7500000 -2.13567328 -0.987676263 -1.81061554	-125.250000 29.7500000 -1.99513578 -1.04537189 -1.81603348	-125.250000 29.7500000 -3.34222031 -1.08562124 -2.25740337	-125.250000 29.7500000 -4.03967476 -1.41836572 -2.86029387	-125.250000 29.7500000 -4.13619471 -1.45659137 -2.84896636	-125.250000 29.7500000 -4.22329712 -1.44220710 -3.04347038	-125.250000 29.7500000 -5.60268068 -1.32289851 -3.38467765	-125.250000 29.7500000 -4.35246658 -0.712615311 -2.30717373	-125.250000 29.7500000 -3.80119801 -0.618818939 -2.19031811	-125.250000 29.7500000 -3.39814878 -0.462032437 -1.87078393	-125.250000 29.7500000 -2.68873215 -0.656715393 -1.81183314	-125.250000 29.7500000 -2.37678218 -0.257310748 -1.24664867	-125.250000 29.7500000 -2.38735795 -0.644018173 -1.54150200	-125.250000 29.7500000 -2.83982849 -0.747611940 -1.85184169	-125.250000 29.7500000 -3.28326368 -0.608903587 -2.08811831	-125.250000 29.7500000 -4.04075861 -1.06395912 -2.62945509	-125.250000 29.7500000 -3.61658287 -1.12104082 -2.49414444	-125.250000 29.7500000 -3.97602987 2.25744992E-02 -1.70857668	-125.250000 29.7500000 -3.87914681 -0.136775374 -1.87046838	-125.250000 29.7500000 -3.46732402 -0.187668040 -1.49787569	-125.250000 29.7500000 -3.77311063 -1.01002157E-02 -1.76936531	-125.250000 29.7500000 -4.05894423 6.20235726E-02 -1.67085266	-125.250000 29.7500000 -3.68706250 -0.612035990 -1.88655066	-125.250000 29.7500000 -3.41496468 -0.413706541 -1.84782100	-125.250000 29.7500000 -3.37069607 -0.619568706 -1.84904575
-124.750000 29.7500000 -3.18501592 -2.38167834 -2.58687544	-124.750000 29.7500000 -2.69752741 -2.18247604 -2.41619992	-124.750000 29.7500000 -2.24448800 -2.14093542 -2.12800694	-124.750000 29.7500000 -2.90621185 -1.71131873 -2.15578079	-124.750000 29.7500000 -2.25561881 -1.68312025 -1.89694941	-124.750000 29.7500000 -2.36620831 -1.17994523 -1.81112778	-124.750000 29.7500000 -2.61133456 -1.07035315 -1.69828486	-124.750000 29.7500000 -2.29963779 -1.59618855 -1.54422688	-124.750000 29.7500000 -3.44897938 -2.24610496 -2.37903786	-124.750000 29.7500000 -7.43564320 -3.07736206 -2.63276052	-124.750000 29.7500000 -9.57866478 -2.89841914 -3.60496426	-124.750000 29.7500000 -8.43255234 -2.90473652 -4.22137117	-124.750000 29.7500000 -4.15662384 -2.17754269 -5.37305737	-124.750000 29.7500000 -7.00486183 -1.64156723 -3.31243515	-124.750000 29.7500000 -4.07969666 -1.71915913 -3.32977200	-124.750000 29.7500000 -4.03017712 -2.26137328 -3.56791401	-124.750000 29.7500000 -1.62198734 -2.70903754 -4.09902477	-124.750000 29.7500000 -4.36039495 -2.12743759 -2.94817185	-124.750000 29.7500000 -4.00066614 -2.48409486 -2.53533673	-124.750000 29.7500000 -4.05843782 -2.35069966 -2.84582257	-124.750000 29.7500000 -3.16871929 -2.26422119 -2.58818197	-124.750000 29.7500000 -3.34174109 -2.03370476 -2.43362188	-124.750000 29.7500000 -3.40242767 -1.98124838 -2.59188437	-124.750000 29.7500000 -3.32946897 -1.85528755 -2.43041015	-124.750000 29.7500000 -2.37760973 -1.89103138 -2.11028051	-124.750000 29.7500000 -2.69392085 -1.73508453 -1.99241138	-124.750000 29.7500000 -2.77120471 -1.86579657 -2.27246094	-124.750000 29.7500000 -3.70771408 -2.27239990 -2.71093726	-124.750000 29.7500000 -3.10887384 -2.53261018 -2.59436560	-124.750000 29.7500000 -5.17653179 -2.71134162 -3.79986596	-124.750000 29.7500000 -5.29327679 -2.75944304 -3.91836429	-124.750000 29.7500000 -4.27695799 -2.66106677 -3.30736351	-124.750000 29.7500000 -3.82337475 -1.44246006 -2.52027893	-124.750000 29.7500000 -3.11562753 -0.878495872 -1.95606422	-124.750000 29.7500000 -2.18077898 -0.911499500 -1.67858434	-124.750000 29.7500000 -2.34935188 -0.923925757 -1.75294352	-124.750000 29.7500000 -2.07977653 -0.586701393 -1.20056725	-124.750000 29.7500000 -1.97011995 -0.824926257 -1.51484966	-124.750000 29.7500000 -1.53099597 -1.01143861 -1.30874550	-124.750000 29.7500000 -1.78028035 -1.12177658 -1.66572404	-124.750000 29.7500000 -1.73822403 -1.75790119 -1.82576263	-124.750000 29.7500000 -1.52306259 -1.64819777 -1.37977695	-124.750000 29.7500000 -2.02808237 -0.538776636 -1.27972126	-124.750000 29.7500000 -2.78467155 -0.630184889 -1.73991394	-124.750000 29.7500000 -2.49291611 -0.848644733 -1.20004153	-124.750000 29.7500000 -2.70901823 -0.683528483 -1.62892199	-124.750000 29.7500000 -2.84361100 -0.596872807 -1.68290186	-124.750000 29.7500000 -2.62913728 -1.11177921 -1.90270495	-124.750000 29.7500000 -2.43866396 -1.10815418 -1.90550137	-124.750000 29.7500000 -2.51743364 -1.18903017 -1.88907194
-124.250000 29.7500000 -1.71690440 -2.74974346 -2.41052961	-124.250000 29.7500000 -2.00033641 -2.63186026 -2.23542929	-124.250000 29.7500000 -1.86501324 -2.16662621 -1.88672173	-124.250000 29.7500000 -1.96950817 -2.18133855 -2.11309862	-124.250000 29.7500000 -1.93657017 -1.54031467 -1.83505356	-124.250000 29.7500000 -1.96299410 -1.38666606 -1.90299380	-124.250000 29.7500000 -2.02057505 -1.31381190 -1.81759608	-124.250000 29.7500000 -2.29005766 -1.88395596 -1.33908057	-124.250000 29.7500000 -4.39446497 -3.30687690 -2.86663437	-124.250000 29.7500000 -10.5250740 -4.49131346 -3.03261566	-124.250000 29.7500000 -6.99855804 -5.67794561 -4.52971363	-124.250000 29.7500000 -16.2584648 -5.12166071 -2.40264606	-124.250000 29.7500000 -9.90503502 -4.44268990 -4.50127792	-124.250000 29.7500000 -3.03063107 -4.27870464 -4.97943497	-124.250000 29.7500000 -4.15843010 -4.12940168 -4.85226583	-124.250000 29.7500000 -5.84092140 -4.37914181 -4.82527399	-124.250000 29.7500000 -1.76139450 -4.86104107 -5.34903431	-124.250000 29.7500000 -4.80594826 -3.68079877 -4.15761995	-124.250000 29.7500000 -4.53552914 -4.07846451 -3.65247393	-124.250000 29.7500000 -5.02606487 -3.52221060 -4.12915707	-124.250000 29.7500000 -3.93682146 -3.15722442 -3.70331168	-124.250000 29.7500000 -4.13841295 -3.27696157 -3.16515350	-124.250000 29.7500000 -4.55081177 -2.97273850 -3.38966131	-124.250000 29.7500000 -3.02769637 -3.03410649 -2.95092106	-124.250000 29.7500000 -3.12275243 -2.88384557 -2.80022216	-124.250000 29.7500000 -3.28354883 -2.85660887 -2.74149227	-124.250000 29.7500000 -3.61511278 -2.81982827 -3.05308318	-124.250000 29.7500000 -2.78813267 -3.51372242 -2.97561860	-124.250000 29.7500000 -1.90424514 -3.99945641 -3.01362252	-124.250000 29.7500000 -3.68379045 -4.11398602 -3.62082696	-124.250000 29.7500000 -3.43195176 -4.44930077 -3.71166754	-124.250000 29.7500000 -5.08265495 -3.84988141 -4.18890715	-124.250000 29.7500000 -4.55487728 -2.15547299 -3.52014899	-124.250000 29.7500000 -2.81163621 -1.18849206 -2.30149770	-124.250000 29.7500000 -1.96709740 -0.780032516 -1.82927859	-124.250000 29.7500000 -1.96051121 -0.972828031 -1.82327473	-124.250000 29.7500000 -1.19229281 -0.897355199 -1.27303433	-124.250000 29.7500000 -1.85024059 -0.920459151 -1.67726076	-124.250000 29.7500000 -1.46473968 -1.03239453 -1.58496666	-124.250000 29.7500000 -0.843647838 -1.34774446 -1.44756067	-124.250000 29.7500000 -0.807591558 -1.74163711 -1.71148479	-124.250000 29.7500000 -0.596997857 -1.42147398 -1.19354844	-124.250000 29.7500000 -1.60097206 -0.801123619 -1.73563957	-124.250000 29.7500000 -1.08840942 -1.42531729 -1.49680066	-124.250000 29.7500000 -1.30306172 -1.07099426 -1.16911721	-124.250000 29.7500000 -1.27700877 -0.937022209 -1.53348660	-124.250000 29.7500000 -1.27475715 -0.959547639 -1.55536294	-124.250000 29.7500000 -1.94412637 -1.24617124 -2.38605332	-124.250000 29.7500000 -1.67436767 -1.30024290 -1.87974048	-124.250000 29.7500000 -1.92387915 -1.17781270 -1.94135642
-123.750000 29.7500000 -1.46670604 -3.23780298 -2.52837992	-123.750000 29.7500000 -1.46060371 -2.66574764 -2.41327310	-123.750000 29.7500000 -0.935541749 -2.22417021 -1.89030623	-123.750000 29.7500000 -1.55993676 -2.26298928 -2.17606235	-123.750000 29.7500000 -1.05635011 -2.04961777 -1.65971279	-123.750000 29.7500000 -1.44880831 -1.71404219 -1.74836516	-123.750000 29.7500000 -1.49923456 -1.53662622 -1.79996264	-123.750000 29.7500000 -2.28518796 -1.99131596 -1.24580514	-123.750000 29.7500000 -2.87329721 -3.32470155 -3.28289890	-123.750000 29.7500000 -3.87067413 -5.42795992 -4.14667225	-123.750000 29.7500000 -6.73241615 -7.21203518 -4.77051163	-123.750000 29.7500000 -6.12637043 -7.86718941 -5.63434219	-123.750000 29.7500000 -5.11891365 -8.24843407 -6.52863598	-123.750000 29.7500000 -10.3900232 -6.81668568 -5.25474167	-123.750000 29.7500000 -6.22287560 -6.94270325 -6.81545448	-123.750000 29.7500000 -7.77897835 -6.78778362 -6.73621702	-123.750000 29.7500000 -5.98157406 -6.32619190 -5.24119520	-123.750000 29.7500000 -6.16977596 -5.46662855 -5.81237411	-123.750000 29.7500000 -5.59484196 -5.76940536 -5.59199762	-123.750000 29.7500000 -6.19392681 -5.98158550 -5.50677204	-123.750000 29.7500000 -5.67700958 -4.56255817 -4.64971447	-123.750000 29.7500000 -4.79720592 -5.01935625 -4.15401983	-123.750000 29.7500000 -6.17783737 -4.47179842 -4.46433067	-123.750000 29.7500000 -3.76667738 -4.37837267 -4.15193892	-123.750000 29.7500000 -4.35408735 -4.05049467 -3.71636486	-123.750000 29.7500000 -4.63405466 -3.77266026 -3.57296991	-123.750000 29.7500000 -3.06016541 -3.92621374 -3.41411972	-123.750000 29.7500000 -3.95187473 -4.73084021 -4.03423834	-123.750000 29.7500000 -3.43264222 -5.11955786 -4.37062693	-123.750000 29.7500000 -2.96319628 -5.57009745 -3.95251179	-123.750000 29.7500000 -5.40983295 -5.88850307 -5.11485720	-123.750000 29.7500000 -4.17160988 -4.52965403 -4.48205280	-123.750000 29.7500000 -3.81594491 -2.61289930 -3.86670017	-123.750000 29.7500000 -3.15681267 -1.81281376 -3.36318731	-123.750000 29.7500000 -1.84829092 -0.804593563 -2.30188799	-123.750000 29.7500000 -1.84253359 -0.827555418 -2.12158632	-123.750000 29.7500000 -1.27277803 -0.674143076 -1.62936842	-123.750000 29.7500000 -1.11639774 -0.985949755 -1.54740465	-123.750000 29.7500000 -0.922537565 -1.27264595 -1.70380151	-123.750000 29.7500000 -0.189262867 -1.40562797 -1.31588244	-123.750000 29.7500000 -0.321812034 -1.46578002 -1.70037723	-123.750000 29.7500000 -0.554283142 -1.35772514 -1.97337675	-123.750000 29.7500000 -0.599815249 -1.14008379 -1.65356231	-123.750000 29.7500000 -0.507789373 -1.25832784 -1.72602463	-123.750000 29.7500000 -0.463338971 -1.25040793 -1.45464468	-123.750000 29.7500000 -0.796847224 -1.27799606 -2.31278110	-123.750000 29.7500000 -0.377283692 -1.55051804 -1.78270936	-123.750000 29.7500000 -0.875445724 -1.39442253 -2.09361339	-123.750000 29.7500000 -1.32390547 -0.906967044 -2.66380095	-123.750000 29.7500000 -1.59149778 -0.672738552 -2.87663794
-123.250000 29.7500000 -1.59076571 -3.52293921 -2.93882394	-123.250000 29.7500000 -1.34297824 -2.72116995 -2.43109322	-123.250000 29.7500000 -1.04784393 -2.68732834 -2.43435287	-123.250000 29.7500000 -1.06887150 -2.51004100 -2.10407639	-123.250000 29.7500000 -0.944802761 -2.08419275 -1.84287691	-123.250000 29.7500000 -0.953713477 -2.02701759 -1.74525213	-123.250000 29.7500000 -0.870888829 -1.80181050 -1.58602381	-123.250000 29.7500000 -0.785235167 -2.35939002 -1.71875501	-123.250000 29.7500000 -1.08970785 -3.48217559 -2.91872478	-123.250000 29.7500000 -1.16348267 -5.50975657 -4.29841709	-123.250000 29.7500000 -2.46812916 -8.54436779 -4.18587208	-123.250000 29.7500000 -2.90653133 -7.64514875 -6.50224400	-123.250000 29.7500000 -4.67343235 -10.2741499 -5.57658768	-123.250000 29.7500000 -5.78892231 -9.97303867 -7.49429417	-123.250000 29.7500000 -14.7482052 -8.97010517 -5.33229828	-123.250000 29.7500000 -7.55445099 -8.62722492 -7.33984089	-123.250000 29.7500000 -7.74805260 -7.76947403 -7.17599869	-123.250000 29.7500000 -7.74631500 -6.44562340 -8.02252007	-123.250000 29.7500000 -7.48477745 -7.26709461 -7.14903450	-123.250000 29.7500000 -10.5803518 -7.49518061 -5.51509523	-123.250000 29.7500000 -6.60072231 -5.55414057 -6.26492023	-123.250000 29.7500000 -7.60209513 -6.89371777 -5.43408203	-123.250000 29.7500000 -4.93612814 -5.66236973 -5.08749294	-123.250000 29.7500000 -5.06431246 -5.34192657 -5.52577162	-123.250000 29.7500000 -5.79522562 -5.32867098 -4.99530411	-123.250000 29.7500000 -4.42052412 -5.02335358 -4.47251797	-123.250000 29.7500000 -4.53885841 -5.32160425 -4.28527546	-123.250000 29.7500000 -3.32651806 -6.11928129 -4.39752960	-123.250000 29.7500000 -5.41634226 -6.71090460 -5.49385786	-123.250000 29.7500000 -4.98650694 -6.96661568 -5.56512070	-123.250000 29.7500000 -4.36589098 -7.24496794 -5.70422935	-123.250000 29.7500000 -3.93841743 -5.58061695 -5.63361740	-123.250000 29.7500000 -3.29224253 -3.24957371 -4.90465021	-123.250000 29.7500000 -2.97272468 -2.00102258 -4.05482578	-123.250000 29.7500000 -2.34408331 -0.558988810 -2.91847086	-123.250000 29.7500000 -1.70280480 -0.919215918 -2.64152622	-123.250000 29.7500000 -1.28685498 -0.514895558 -1.97592568	-123.250000 29.7500000 -1.27805197 -0.605744958 -1.90151608	-123.250000 29.7500000 -0.496929646 -1.37338877 -1.64125443	-123.250000 29.7500000 -0.519457936 -1.20805001 -1.80057800	-123.250000 29.7500000 0.128718138 -1.59804356 -1.62586641	-123.250000 29.7500000 -0.309385300 -1.14525461 -2.18852639	-123.250000 29.7500000 -0.378178835 -1.27231181 -1.99815941	-123.250000 29.7500000 -0.668125868 -0.825339794 -2.49325705	-123.250000 29.7500000 -0.621488810 -0.989978075 -2.10774732	-123.250000 29.7500000 -0.461845994 -1.11724460 -2.23787045	-123.250000 29.7500000 -0.377711892 -1.09658325 -2.39308143	-123.250000 29.7500000 -0.185805559 -1.98979628 -2.18555498	-123.250000 29.7500000 -0.477542043 -1.36598194 -2.39322782	-123.250000 29.7500000 -0.760920525 -1.21382713 -2.64710212
-122.750000 29.7500000 -0.777117610 -3.49018335 -2.45054150	-122.750000 29.7500000 -0.928272665 -2.99102688 -2.44815612	-122.750000 29.7500000 -0.654307008 -2.56371498 -2.29974985	-122.750000 29.7500000 -0.684294403 -2.45356727 -2.02419949	-122.750000 29.7500000 -0.830383539 -2.18161726 -1.99953258	-122.750000 29.7500000 -0.741667926 -2.10960579 -1.77673173	-122.750000 29.7500000 -0.637403607 -2.08761859 -1.67986107	-122.750000 29.7500000 -0.103423834 -2.54743624 -1.66454518	-122.750000 29.7500000 0.409647703 -3.40573955 -2.75473213	-122.750000 29.7500000 0.275339603 -6.06813526 -3.93156266	-122.750000 29.7500000 -0.650703430 -8.44976044 -4.05676413	-122.750000 29.7500000 1.78183556 -9.10693741 -6.44172907	-122.750000 29.7500000 -2.83297253 -10.7192326 -3.98978996	-122.750000 29.7500000 -7.61336517 -11.8533850 -4.92278290	-122.750000 29.7500000 -4.63984680 -10.6480436 -7.43362236	-122.750000 29.7500000 -7.04624176 -10.0429993 -7.15388870	-122.750000 29.7500000 -15.1153736 -10.1148529 -5.22566032	-122.750000 29.7500000 -8.40595436 -8.63761139 -7.65069485	-122.750000 29.7500000 -16.8235188 -8.73684692 -5.80317497	-122.750000 29.7500000 -7.21596241 -8.96002007 -7.52204323	-122.750000 29.7500000 -8.43163490 -8.11702728 -7.53255939	-122.750000 29.7500000 -5.10961723 -8.27881432 -7.44730616	-122.750000 29.7500000 -6.76572418 -6.85450745 -6.80820942	-122.750000 29.7500000 -7.19948864 -6.83019352 -6.89129353	-122.750000 29.7500000 -4.65176582 -6.90459251 -5.64582348	-122.750000 29.7500000 -5.47095537 -6.70779705 -5.89817238	-122.750000 29.7500000 -6.18689013 -6.48067188 -5.65560818	-122.750000 29.7500000 -5.51875877 -7.05034924 -5.14055061	-122.750000 29.7500000 -4.73940039 -7.97272015 -5.66623211	-122.750000 29.7500000 -4.64679480 -8.36570644 -5.86552048	-122.750000 29.7500000 -4.05895424 -8.63636494 -6.19735813	-122.750000 29.7500000 -5.64755154 -6.80349541 -7.60429144	-122.750000 29.7500000 -4.32581425 -4.69698811 -6.52440214	-122.750000 29.7500000 -3.39118266 -1.80158567 -4.68001032	-122.750000 29.7500000 -2.17682338 -1.41928864 -3.95656013	-122.750000 29.7500000 -2.10277033 -0.598889828 -3.08723545	-122.750000 29.7500000 -1.73836768 -0.242326498 -2.47091722	-122.750000 29.7500000 -1.28807330 -0.272160888 -2.13020611	-122.750000 29.7500000 -0.915914714 -0.803916812 -1.97547030	-122.750000 29.7500000 -0.509697914 -1.03371739 -1.89872479	-122.750000 29.7500000 -0.354343176 -1.27227747 -2.04793143	-122.750000 29.7500000 -0.393304944 -0.699002147 -2.46769524	-122.750000 29.7500000 -0.760836959 -0.642547250 -2.50774884	-122.750000 29.7500000 -0.630157948 -0.784245849 -2.65258145	-122.750000 29.7500000 -8.39415789E-02 -1.24966478 -2.24313664	-122.750000 29.7500000 -0.447777033 -0.703038812 -2.60940409	-122.750000 29.7500000 -0.518975854 -0.944337130 -2.87604713	-122.750000 29.7500000 -0.451750636 -1.45958591 -2.61308765	-122.750000 29.7500000 -0.612065792 -1.33456326 -3.09454942	-122.750000 29.7500000 -0.875555634 -1.36171079 -3.16634083
-122.250000 29.7500000 -0.736149490 -2.95273042 -2.17825103	-122.250000 29.7500000 -0.662157536 -3.07336092 -2.44545460	-122.250000 29.7500000 -0.392885268 -2.72732687 -2.16928816	-122.250000 29.7500000 -0.502320409 -2.39794922 -2.03088880	-122.250000 29.7500000 -0.741189837 -2.17984605 -2.06659079	-122.250000 29.7500000 -0.616732240 -2.07655287 -1.79845858	-122.250000 29.7500000 -0.501296520 -2.10901117 -1.71798146	-122.250000 29.7500000 0.220605388 -2.35569143 -1.67899644	-122.250000 29.7500000 1.24164963 -3.69478178 -2.51209641	-122.250000 29.7500000 2.44890213 -5.67247963 -3.88488674	-122.250000 29.7500000 2.90843010 -7.84708309 -4.59270382	-122.250000 29.7500000 1.01683617 -10.0420027 -5.24911499	-122.250000 29.7500000 -0.423973560 -10.1814175 -4.48527765	-122.250000 29.7500000 -0.852176666 -13.0549946 -5.23654604	-122.250000 29.7500000 -1.65532494 -11.5363102 -6.87566328	-122.250000 29.7500000 -3.15406704 -10.7570686 -6.16040182	-122.250000 29.7500000 -6.61056519 -11.5797758 -5.36649227	-122.250000 29.7500000 -6.81708145 -10.4090090 -7.34769630	-122.250000 29.7500000 -6.25833130 -11.1225729 -7.23854923	-122.250000 29.7500000 -7.02678394 -9.57487202 -8.48708153	-122.250000 29.7500000 -8.72721672 -9.61414623 -7.64192200	-122.250000 29.7500000 -11.5143881 -9.33865547 -7.45768070	-122.250000 29.7500000 -5.87857962 -8.12048244 -7.70790577	-122.250000 29.7500000 -5.89681196 -7.74845648 -7.72174597	-122.250000 29.7500000 -6.26765347 -8.39990902 -7.39493752	-122.250000 29.7500000 -7.38775158 -8.20576763 -7.52364063	-122.250000 29.7500000 -4.90752172 -8.20196247 -6.25365305	-122.250000 29.7500000 -5.35353708 -8.08647633 -6.38632441	-122.250000 29.7500000 -6.34067106 -10.1311579 -7.57746410	-122.250000 29.7500000 -6.67518330 -10.4235601 -7.80992126	-122.250000 29.7500000 -7.24982071 -10.1220427 -8.01290798	-122.250000 29.7500000 -5.65382481 -7.56178761 -8.13437462	-122.250000 29.7500000 -4.04674768 -5.35442066 -6.73727036	-122.250000 29.7500000 -3.55195379 -3.33936048 -6.16160965	-122.250000 29.7500000 -2.69303274 -1.31792021 -4.60339499	-122.250000 29.7500000 -2.12270498 -0.477052212 -3.76117134	-122.250000 29.7500000 -1.78255129 -0.173362017 -2.67409825	-122.250000 29.7500000 -1.25209451 -0.205451250 -2.44488072	-122.250000 29.7500000 -1.14898872 -0.197526217 -2.30556822	-122.250000 29.7500000 -0.903630257 -0.585179090 -2.08930683	-122.250000 29.7500000 -0.655216932 -0.702789903 -2.16602993	-122.250000 29.7500000 -1.07204282 -6.85684681E-02 -2.95060968	-122.250000 29.7500000 -0.769677639 -0.491010547 -2.79683328	-122.250000 29.7500000 -0.891905665 -0.411398649 -2.74744368	-122.250000 29.7500000 -0.864235282 -0.871567726 -2.59370708	-122.250000 29.7500000 -0.954019189 -0.682873487 -3.07211375	-122.250000 29.7500000 -0.938087106 -0.887605190 -2.94249511	-122.250000 29.7500000 -0.835925102 -0.992753506 -3.09350061	-122.250000 29.7500000 -0.745520830 -1.21456432 -3.09842062	-122.250000 29.7500000 -1.03988993 -0.929306746 -3.29366064
-121.750000 29.7500000 -0.851863146 -2.46838927 -2.30903077	-121.750000 29.7500000 -0.551120400 -2.76395941 -2.31368732	-121.750000 29.7500000 -0.741839826 -2.55545568 -2.18588138	-121.750000 29.7500000 -0.669609427 -2.40791821 -2.07760358	-121.750000 29.7500000 -0.808809102 -2.15322447 -2.10313749	-121.750000 29.7500000 -0.615829349 -2.25176191 -1.96394026	-121.750000 29.7500000 -0.449454308 -2.27874374 -1.87548041	-121.750000 29.7500000 -2.57250741E-02 -1.58176029 -1.74319530	-121.750000 29.7500000 0.892048419 -3.04238844 -2.30310345	-121.750000 29.7500000 1.89884961 -4.70362329 -3.48643088	-121.750000 29.7500000 2.62961817 -7.08140993 -4.17876816	-121.750000 29.7500000 2.45698857 -10.2161484 -4.22582626	-121.750000 29.7500000 1.21081257 -9.71280766 -4.64654064	-121.750000 29.7500000 0.620085239 -10.8022976 -4.34231615	-121.750000 29.7500000 1.41464853 -11.9697390 -6.13949680	-121.750000 29.7500000 -0.868177891 -10.4778786 -5.68707180	-121.750000 29.7500000 -2.63724804 -10.4486151 -5.55037403	-121.750000 29.7500000 -2.94852257 -10.8947268 -6.70175695	-121.750000 29.7500000 -2.43593693 -11.0822973 -6.94993544	-121.750000 29.7500000 -6.92709160 -10.5151176 -8.38456249	-121.750000 29.7500000 -8.37124062 -9.76171303 -8.55860138	-121.750000 29.7500000 -7.33086205 -11.2377357 -8.90693951	-121.750000 29.7500000 -8.77943993 -9.46465492 -9.91032791	-121.750000 29.7500000 -9.31593895 -9.33617973 -9.42792511	-121.750000 29.7500000 -5.20617580 -10.1405535 -8.78075314	-121.750000 29.7500000 -6.36247826 -9.66777992 -8.25904465	-121.750000 29.7500000 -6.97192860 -9.74314022 -8.05425072	-121.750000 29.7500000 -7.18979263 -9.94012833 -8.63376617	-121.750000 29.7500000 -6.13668156 -10.9796419 -8.64391327	-121.750000 29.7500000 -7.25784063 -10.6194448 -9.36286545	-121.750000 29.7500000 -7.04418802 -10.3666830 -8.61054420	-121.750000 29.7500000 -4.14885426 -8.58817673 -9.17182159	-121.750000 29.7500000 -4.24587679 -5.47827291 -7.92549419	-121.750000 29.7500000 -3.31041384 -4.63276148 -6.53586483	-121.750000 29.7500000 -2.35148168 -1.37337399 -4.68195248	-121.750000 29.7500000 -2.86575365 -0.539917946 -4.75225401	-121.750000 29.7500000 -2.48716998 -9.77501869E-02 -3.36071491	-121.750000 29.7500000 -1.82970512 -0.125547171 -3.20536304	-121.750000 29.7500000 -1.26471269 -0.133522511 -2.68695736	-121.750000 29.7500000 -1.28907228 -0.165987730 -2.59106612	-121.750000 29.7500000 -1.09689772 -0.388953805 -2.51355314	-121.750000 29.7500000 -1.53627574 -8.33871365E-02 -3.39685702	-121.750000 29.7500000 -1.64637041 0.278264046 -3.28222466	-121.750000 29.7500000 -1.40637970 -0.394778490 -3.10091996	-121.750000 29.7500000 -1.39945292 -0.419070005 -2.77203155	-121.750000 29.7500000 -1.69940734 0.121354342 -3.76770616	-121.750000 29.7500000 -1.41864932 -0.790843487 -3.33626652	-121.750000 29.7500000 -1.16087806 -0.868171215 -3.25849628	-121.750000 29.7500000 -0.974360108 -0.917809248 -2.99966335	-121.750000 29.7500000 -1.36284125 -0.603105545 -3.44389820
-121.250000 29.7500000 -1.38039815 -2.61636925 -3.12881589	-121.250000 29.7500000 -0.913260341 -2.18809843 -2.47927713	-121.250000 29.7500000 -1.12143278 -2.20246291 -2.51266479	-121.250000 29.7500000 -0.986370921 -2.03422832 -2.45804882	-121.250000 29.7500000 -0.924770117 -2.15428424 -2.46847248	-121.250000 29.7500000 -0.802104473 -2.29892492 -2.30844617	-121.250000 29.7500000 -0.712532997 -2.16890764 -2.07922101	-121.250000 29.7500000 -0.276801586 -1.40974438 -1.66972983	-121.250000 29.7500000 0.486977786 -2.21494913 -2.53644824	-121.250000 29.7500000 1.17040908 -3.41198683 -3.55045128	-121.250000 29.7500000 1.55279088 -6.66796112 -4.17834711	-121.250000 29.7500000 1.99466360 -8.85959435 -4.11252117	-121.250000 29.7500000 1.68373656 -8.77761650 -4.40006065	-121.250000 29.7500000 2.66318917 -8.16599464 -5.15081501	-121.250000 29.7500000 2.32915163 -10.8301516 -5.14033031	-121.250000 29.7500000 2.59884644 -9.42774868 -6.92810917	-121.250000 29.7500000 2.19384146 -9.32045555 -5.91077518	-121.250000 29.7500000 -1.04859304 -9.81404209 -6.31633472	-121.250000 29.7500000 2.43860531 -10.3850832 -8.12823105	-121.250000 29.7500000 -3.44742584 -10.3184700 -7.16546917	-121.250000 29.7500000 -4.35658407 -10.6138792 -7.24980545	-121.250000 29.7500000 -6.67493248 -12.1863623 -8.27719307	-121.250000 29.7500000 -7.89143467 -10.5868034 -10.4150410	-121.250000 29.7500000 -7.73728657 -10.8022671 -10.2637787	-121.250000 29.7500000 -10.1888390 -11.7285604 -8.47533798	-121.250000 29.7500000 -5.64721107 -10.6583767 -8.73587132	-121.250000 29.7500000 -6.33589983 -10.9809971 -8.61502266	-121.250000 29.7500000 -6.34121084 -11.2115431 -9.06791878	-121.250000 29.7500000 -6.20572901 -11.1584768 -9.83076668	-121.250000 29.7500000 -5.84261990 -11.5394363 -11.1492033	-121.250000 29.7500000 -5.42882204 -11.9099884 -10.7055683	-121.250000 29.7500000 -8.25273514 -9.69581318 -10.6839409	-121.250000 29.7500000 -6.05023479 -7.24446535 -9.83209610	-121.250000 29.7500000 -4.23444891 -5.49919128 -7.57884979	-121.250000 29.7500000 -3.66070056 -1.02943516 -5.45042038	-121.250000 29.7500000 -2.63747478 -0.925133228 -4.75220966	-121.250000 29.7500000 -2.27203751 -0.242622852 -3.51235747	-121.250000 29.7500000 -2.04365730 0.179169178 -3.19016981	-121.250000 29.7500000 -1.93924403 3.93767357E-02 -3.25548697	-121.250000 29.7500000 -1.53046703 -4.25209999E-02 -2.83696222	-121.250000 29.7500000 -1.53590548 -1.51851177E-02 -2.90953422	-121.250000 29.7500000 -1.50287402 1.43733025E-02 -3.15271664	-121.250000 29.7500000 -2.20930982 0.611101389 -3.46463943	-121.250000 29.7500000 -2.17315912 0.501240492 -3.35107827	-121.250000 29.7500000 -1.99645317 -0.301098108 -2.97464371	-121.250000 29.7500000 -1.94881451 0.427537203 -4.10240936	-121.250000 29.7500000 -2.34942722 0.275551319 -3.62309718	-121.250000 29.7500000 -1.79634416 -0.481114864 -3.50413775	-121.250000 29.7500000 -2.32362080 0.693135738 -4.33110285	-121.250000 29.7500000 -2.00794005 0.224140644 -4.07251644
-120.750000 29.7500000 -1.60037041 -2.29381609 -3.54684448	-120.750000 29.7500000 -1.46039701 -2.09121943 -3.17505074	-120.750000 29.7500000 -1.73917568 -2.02789307 -3.12866306	-120.750000 29.7500000 -1.15813148 -1.73419023 -2.55305982	-120.750000 29.7500000 -1.18362248 -2.13062191 -2.63950205	-120.750000 29.7500000 -1.13477170 -1.86103654 -2.42990375	-120.750000 29.7500000 -0.999848247 -1.94215655 -2.34535122	-120.750000 29.7500000 -0.613151073 -1.55655873 -1.98041415	-120.750000 29.7500000 -3.13032269E-02 -2.02184415 -3.27586484	-120.750000 29.7500000 0.406436682 -2.37768722 -4.18538761	-120.750000 29.7500000 0.592327237 -5.25238800 -5.02445650	-120.750000 29.7500000 1.98965824 -6.39327526 -5.29797316	-120.750000 29.7500000 1.98284113 -7.17249489 -4.95075798	-120.750000 29.7500000 1.68385971 -8.33157825 -5.75277233	-120.750000 29.7500000 2.73274946 -8.94620800 -5.51751614	-120.750000 29.7500000 2.25582170 -7.73690510 -6.58885574	-120.750000 29.7500000 2.32128549 -8.04317188 -6.26516819	-120.750000 29.7500000 1.78764462 -8.76855183 -6.68434238	-120.750000 29.7500000 2.75635481 -9.89768600 -6.99905396	-120.750000 29.7500000 1.32961798 -9.87461090 -8.24714565	-120.750000 29.7500000 -3.71157122 -11.4937382 -7.24324417	-120.750000 29.7500000 -3.55577850 -11.2318754 -9.30514717	-120.750000 29.7500000 -7.27087021 -11.8860712 -11.1126223	-120.750000 29.7500000 -6.90718174 -11.8096466 -10.8309317	-120.750000 29.7500000 -4.12690210 -11.5245266 -8.50004864	-120.750000 29.7500000 -4.99578238 -11.3654623 -9.40827751	-120.750000 29.7500000 -5.70578909 -11.7025852 -9.05569267	-120.750000 29.7500000 -5.42886353 -12.1910782 -9.58944035	-120.750000 29.7500000 -9.22075558 -13.7491360 -11.2861938	-120.750000 29.7500000 -10.3261023 -13.3428469 -13.1817913	-120.750000 29.7500000 -9.65374851 -13.8018026 -12.9469166	-120.750000 29.7500000 -7.42877293 -10.5202370 -11.9016991	-120.750000 29.7500000 -5.14483356 -7.84518433 -9.92348576	-120.750000 29.7500000 -4.38147736 -5.62918282 -8.52699661	-120.750000 29.7500000 -3.30984426 -1.40112066 -5.45950842	-120.750000 29.7500000 -3.40031767 -1.24970675 -5.62632942	-120.750000 29.7500000 -3.03223109 -0.103136539 -4.58197641	-120.750000 29.7500000 -2.45476675 -1.64084435E-02 -3.58409405	-120.750000 29.7500000 -1.93071842 -8.25309753E-02 -3.42538142	-120.750000 29.7500000 -1.80335677 0.134862661 -3.02756763	-120.750000 29.7500000 -1.85842574 0.170817375 -3.05851793	-120.750000 29.7500000 -1.87487411 0.365130901 -3.18765020	-120.750000 29.7500000 -2.53642058 0.669367313 -3.66567802	-120.750000 29.7500000 -2.69549036 1.32291269 -3.59953880	-120.750000 29.7500000 -2.39698839 -0.344944477 -3.25808573	-120.750000 29.7500000 -2.67275596 1.12705278 -3.90996265	-120.750000 29.7500000 -2.37883425 -5.85527420E-02 -4.00350475	-120.750000 29.7500000 -3.19514227 0.318169117 -4.42621136	-120.750000 29.7500000 -3.13496399 1.34744263 -4.74503803	-120.750000 29.7500000 -2.17624927 -0.408556938 -4.49043036
-120.250000 29.7500000 -2.08016467 -2.05738044 -4.12741041	-120.250000 29.7500000 -2.04625607 -2.20156336 -3.96563601	-120.250000 29.7500000 -2.16308212 -1.21841073 -3.29415178	-120.250000 29.7500000 -1.75527155 -1.95088851 -3.11104035	-120.250000 29.7500000 -1.42816019 -2.17018366 -2.96392727	-120.250000 29.7500000 -1.29435599 -1.73395753 -2.68059683	-120.250000 29.7500000 -1.29235268 -1.64218807 -2.73307419	-120.250000 29.7500000 -1.35644007 -1.39150548 -2.75695658	-120.250000 29.7500000 -1.10127473 -1.83864427 -3.82373428	-120.250000 29.7500000 -0.945602298 -1.29425311 -5.11311722	-120.250000 29.7500000 -0.503262997 -3.20860004 -6.08641624	-120.250000 29.7500000 0.795599699 -4.52144766 -5.87733126	-120.250000 29.7500000 0.477747202 -6.76959324 -6.16100025	-120.250000 29.7500000 0.631546497 -7.01216507 -6.28999043	-120.250000 29.7500000 1.08139563 -7.61541605 -5.88001204	-120.250000 29.7500000 1.06421685 -6.96945667 -6.52800274	-120.250000 29.7500000 1.75937295 -7.67658901 -7.15460968	-120.250000 29.7500000 1.63970828 -7.64899826 -6.80195999	-120.250000 29.7500000 1.32140875 -10.1310110 -7.00893307	-120.250000 29.7500000 1.81104231 -8.80370903 -7.53952265	-120.250000 29.7500000 -2.40574598 -11.5052242 -8.18931484	-120.250000 29.7500000 -2.40840197 -11.6356010 -11.1300707	-120.250000 29.7500000 -6.25384378 -12.8158178 -11.8575420	-120.250000 29.7500000 -6.32898998 -11.2096424 -10.8722439	-120.250000 29.7500000 -4.37528896 -11.2332954 -9.62650108	-120.250000 29.7500000 -4.57843065 -11.5301332 -9.96576881	-120.250000 29.7500000 -5.14791536 -11.8867912 -9.42172813	-120.250000 29.7500000 -4.68137169 -13.0111437 -9.88267994	-120.250000 29.7500000 -7.44218445 -14.5296898 -11.5113020	-120.250000 29.7500000 -8.97849846 -14.6142349 -13.2192001	-120.250000 29.7500000 -8.81830597 -14.7188082 -13.1101952	-120.250000 29.7500000 -6.01596928 -11.4707422 -13.2167358	-120.250000 29.7500000 -5.50224924 -6.93823147 -11.0769234	-120.250000 29.7500000 -4.05683994 -4.55302143 -8.52413654	-120.250000 29.7500000 -4.58447838 -1.44145870 -7.07505941	-120.250000 29.7500000 -3.68461132 -2.16907406 -5.98723125	-120.250000 29.7500000 -4.39538097 -2.30464935E-02 -5.42888927	-120.250000 29.7500000 -3.39857626 -4.08034325E-02 -4.54628706	-120.250000 29.7500000 -2.71028852 0.140765667 -3.94588780	-120.250000 29.7500000 -2.29726958 0.274059296 -3.64093494	-120.250000 29.7500000 -2.23084211 0.325450182 -3.02745914	-120.250000 29.7500000 -2.22277498 0.604804277 -3.22473121	-120.250000 29.7500000 -2.93169355 1.18773794 -3.83292866	-120.250000 29.7500000 -4.07791519 2.09751415 -4.39991617	-120.250000 29.7500000 -3.67094660 0.781937122 -4.17663288	-120.250000 29.7500000 -3.78599453 1.26379013 -4.90412331	-120.250000 29.7500000 -3.88996768 1.10182190 -4.91358709	-120.250000 29.7500000 -3.25009942 5.90763092E-02 -4.44256544	-120.250000 29.7500000 -4.58393955 1.40789604 -5.52763224	-120.250000 29.7500000 -4.07167816 0.667157173 -5.90986633
-119.750000 29.7500000 -2.81309009 -2.52304459 -5.13621044	-119.750000 29.7500000 -2.57258940 -2.50278258 -4.80589867	-119.750000 29.7500000 -2.26338911 -1.18678045 -4.00724792	-119.750000 29.7500000 -1.90931368 -2.34162974 -3.93026376	-119.750000 29.7500000 -1.89022303 -1.99773860 -3.24040651	-119.750000 29.7500000 -1.60565746 -2.35648394 -3.28129864	-119.750000 29.7500000 -1.64576805 -1.22246933 -2.75822282	-119.750000 29.7500000 -2.22357988 -1.43395758 -3.27771425	-119.750000 29.7500000 -2.32065487 -1.38016582 -4.33917332	-119.750000 29.7500000 -1.74946368 -1.15757036 -6.48875237	-119.750000 29.7500000 -2.60669994 -2.24613285 -6.90662909	-119.750000 29.7500000 -1.20552874 -4.22785282 -6.89737129	-119.750000 29.7500000 -1.47990704 -6.78384066 -7.11394787	-119.750000 29.7500000 -0.499810696 -4.85585356 -7.91798687	-119.750000 29.7500000 -0.145842075 -5.22770500 -7.51966476	-119.750000 29.7500000 -1.30979776 -6.20259333 -7.49324083	-119.750000 29.7500000 -5.73210716E-02 -7.91151476 -7.94164085	-119.750000 29.7500000 9.19122696E-02 -7.89966011 -8.45678234	-119.750000 29.7500000 0.474242449 -9.32698250 -8.46115685	-119.750000 29.7500000 0.826199532 -7.91410398 -8.83917522	-119.750000 29.7500000 0.198686123 -8.83509541 -10.3270693	-119.750000 29.7500000 -2.52597332 -11.5528679 -10.9823589	-119.750000 29.7500000 -5.78338671 -13.1739044 -12.4353085	-119.750000 29.7500000 -1.27188253 -10.6854172 -11.7267761	-119.750000 29.7500000 -4.01170874 -10.9312706 -10.0302763	-119.750000 29.7500000 -4.01026917 -11.5353813 -10.9725780	-119.750000 29.7500000 -5.16981602 -11.1209383 -9.04149628	-119.750000 29.7500000 -4.04705811 -13.1061687 -10.1469164	-119.750000 29.7500000 -5.15466213 -13.5872231 -11.9292784	-119.750000 29.7500000 -7.88828659 -15.0338421 -13.7836637	-119.750000 29.7500000 -8.53635406 -14.7816467 -13.5207062	-119.750000 29.7500000 -5.34981203 -10.9034443 -14.6723480	-119.750000 29.7500000 -5.49412584 -6.30993462 -12.3436937	-119.750000 29.7500000 -4.52605867 -4.56864834 -9.78297234	-119.750000 29.7500000 -5.70445395 -2.22334099 -8.18997478	-119.750000 29.7500000 -4.97685242 -1.32794952 -7.65865993	-119.750000 29.7500000 -4.19021654 -1.96505928 -5.92622948	-119.750000 29.7500000 -4.56659412 -0.206968307 -5.87910938	-119.750000 29.7500000 -3.63046932 0.499434471 -4.81526470	-119.750000 29.7500000 -2.97723436 0.463541031 -4.07959080	-119.750000 29.7500000 -2.84405899 0.561046600 -3.65395832	-119.750000 29.7500000 -2.71646881 0.528328896 -3.66573977	-119.750000 29.7500000 -3.89117694 1.30768490 -4.52453947	-119.750000 29.7500000 -4.10047436 1.87042952 -4.54518700	-119.750000 29.7500000 -4.97178745 1.88183689 -4.95413685	-119.750000 29.7500000 -4.43601990 1.37484074 -5.44670773	-119.750000 29.7500000 -5.01534033 1.00058842 -6.37434530	-119.750000 29.7500000 -5.05070210 1.42580223 -5.58811092	-119.750000 29.7500000 -4.98855352 1.68683243 -6.05585146	-119.750000 29.7500000 -5.82559109 1.11179352 -7.32860947
-119.250000 29.7500000 -3.12225246 -3.28913713 -5.92131901	-119.250000 29.7500000 -3.11353064 -3.35161614 -5.72087765	-119.250000 29.7500000 -2.79260564 -2.35719275 -4.86213541	-119.250000 29.7500000 -2.66079235 -3.03642869 -4.89124680	-119.250000 29.7500000 -1.93102765 -2.39503837 -3.92394304	-119.250000 29.7500000 -1.83925605 -3.21855521 -3.79776692	-119.250000 29.7500000 -1.94042122 -1.39634848 -3.21990800	-119.250000 29.7500000 -2.13337016 -1.61304593 -3.80550528	-119.250000 29.7500000 -3.38424993 -1.21287823 -5.31974983	-119.250000 29.7500000 -4.72937870 -1.37660766 -7.04438782	-119.250000 29.7500000 -3.85990667 -2.28880310 -8.64128971	-119.250000 29.7500000 -4.66576147 -4.30215120 -8.37422371	-119.250000 29.7500000 -4.60700464 -5.50466061 -7.93567753	-119.250000 29.7500000 -2.89950275 -4.01722479 -9.01136112	-119.250000 29.7500000 -3.29769516 -4.23641014 -8.68481922	-119.250000 29.7500000 -1.36704159 -5.23981667 -9.94772148	-119.250000 29.7500000 -2.72142363 -7.47507191 -9.70309162	-119.250000 29.7500000 -2.80775309 -7.81358242 -9.98131466	-119.250000 29.7500000 -2.55974627 -8.04741859 -10.4172039	-119.250000 29.7500000 -1.62391472 -7.87638378 -10.5829182	-119.250000 29.7500000 -1.03050280 -7.05029583 -11.8202419	-119.250000 29.7500000 -3.06098652 -10.6943960 -11.5884008	-119.250000 29.7500000 -5.15578365 -13.2044191 -13.2682915	-119.250000 29.7500000 -3.23897552 -11.1395369 -11.6047726	-119.250000 29.7500000 -4.36227894 -10.5108337 -10.4946775	-119.250000 29.7500000 -3.09250212 -10.7519779 -11.4161539	-119.250000 29.7500000 -1.39709187 -8.56785202 -10.6732235	-119.250000 29.7500000 -3.61754274 -11.9164047 -9.54707336	-119.250000 29.7500000 -4.61214066 -12.4844952 -11.7290955	-119.250000 29.7500000 -0.660166740 -14.8702126 -14.4854746	-119.250000 29.7500000 -1.31860924 -14.3476543 -14.3848915	-119.250000 29.7500000 -4.33179903 -8.72882462 -13.7835426	-119.250000 29.7500000 -5.56772184 -6.06724739 -12.9746408	-119.250000 29.7500000 -6.06372929 -5.27837276 -11.1182051	-119.250000 29.7500000 -6.69968033 -1.39085388 -9.42913246	-119.250000 29.7500000 -5.49749756 -3.17750072 -8.31081581	-119.250000 29.7500000 -5.86828899 -1.03753376 -7.54179764	-119.250000 29.7500000 -4.67583799 -2.10197830 -6.30707312	-119.250000 29.7500000 -5.24852562 0.906800270 -5.74363518	-119.250000 29.7500000 -4.24108219 0.947827339 -4.60247040	-119.250000 29.7500000 -3.62255263 0.914544582 -4.20552874	-119.250000 29.7500000 -4.13193750 1.84463453 -4.12531424	-119.250000 29.7500000 -5.46112347 2.13268661 -5.00307417	-119.250000 29.7500000 -5.46602297 3.35851431 -5.61690712	-119.250000 29.7500000 -6.15819740 2.06710911 -6.18029833	-119.250000 29.7500000 -5.85513115 1.52621555 -6.67468119	-119.250000 29.7500000 -4.09582806 -1.62733841 -7.01144743	-119.250000 29.7500000 -7.07370853 2.01370144 -6.76192856	-119.250000 29.7500000 -6.87293530 1.55386734 -6.95231104	-119.250000 29.7500000 -5.44027662 -1.17786884 -7.20893621
-118.750000 29.7500000 -2.48994327 -4.00654602 -5.93002892	-118.750000 29.7500000 -2.38875103 -4.09794664 -5.82856131	-118.750000 29.7500000 -2.13326502 -3.41425538 -4.80539751	-118.750000 29.7500000 -1.37409079 -3.77625322 -4.66834593	-118.750000 29.7500000 -2.15761471 -2.14340639 -4.77259207	-118.750000 29.7500000 -1.35277987 -3.63884354 -3.66643572	-118.750000 29.7500000 -2.97592759 -0.954792023 -4.09540415	-118.750000 29.7500000 -2.39772105 -1.46063900 -3.86577249	-118.750000 29.7500000 -3.72050905 -0.785118580 -5.70996809	-118.750000 29.7500000 -4.82248163 -1.55249405 -7.18488407	-118.750000 29.7500000 -5.31815100 -2.30142355 -10.0611296	-118.750000 29.7500000 -5.34039307 -3.20559931 -8.71910286	-118.750000 29.7500000 -5.31829739 -4.09273100 -8.17773438	-118.750000 29.7500000 -3.06099224 -4.01793098 -8.27165699	-118.750000 29.7500000 -4.03999424 -4.66949654 -9.86378670	-118.750000 29.7500000 -4.24121284 -5.00450039 -10.6097174	-118.750000 29.7500000 -3.72984791 -6.17698336 -10.3065252	-118.750000 29.7500000 -3.81844902 -6.45194721 -10.5439415	-118.750000 29.7500000 -3.86093664 -6.46437407 -11.1028385	-118.750000 29.7500000 -3.25475407 -6.90916538 -11.1767759	-118.750000 29.7500000 -2.01961803 -5.56792545 -13.6209221	-118.750000 29.7500000 -4.69555044 -8.65004349 -12.3429937	-118.750000 29.7500000 -5.83690977 -13.4888115 -14.1136665	-118.750000 29.7500000 -3.42889285 -11.3372593 -12.6268578	-118.750000 29.7500000 -4.71926403 -9.12462521 -10.9798470	-118.750000 29.7500000 -1.93151665 -8.28741646 -11.4383621	-118.750000 29.7500000 -3.18967915 -8.86286068 -8.81794167	-118.750000 29.7500000 -2.15449524 -11.0973520 -8.23988152	-118.750000 29.7500000 -0.712865114 -10.3570576 -12.2434788	-118.750000 29.7500000 -2.71759415 -13.8518600 -12.5181065	-118.750000 29.7500000 -3.53633666 -13.6192541 -12.6102114	-118.750000 29.7500000 -3.62401772 -7.55126667 -13.4908648	-118.750000 29.7500000 -5.93072224 -5.59085369 -13.2994995	-118.750000 29.7500000 -7.14336681 -3.28802299 -11.8933001	-118.750000 29.7500000 -7.44743776 -3.10953140 -11.1272373	-118.750000 29.7500000 -6.83800650 -3.99965572 -9.76847076	-118.750000 29.7500000 -6.11924362 -2.79115200 -8.23945808	-118.750000 29.7500000 -5.78319740 -2.39760399 -7.29644823	-118.750000 29.7500000 -4.98194981 0.332619667 -5.62693977	-118.750000 29.7500000 -5.94461250 1.58682537 -5.39478397	-118.750000 29.7500000 -5.04259396 1.99164677 -4.36350203	-118.750000 29.7500000 -6.87378120 4.55638981 -5.11226511	-118.750000 29.7500000 -7.01931620 2.70818329 -6.21869946	-118.750000 29.7500000 -8.93874168 5.73042393 -7.34961653	-118.750000 29.7500000 -8.15417004 2.22770309 -7.58221340	-118.750000 29.7500000 -8.20982361 1.80380917 -7.99605083	-118.750000 29.7500000 -7.39372826 8.47320557E-02 -8.27020359	-118.750000 29.7500000 -8.72757721 1.37078857 -8.57336998	-118.750000 29.7500000 -8.22421265 -1.00071526 -8.39050293	-118.750000 29.7500000 -8.09745216 -1.87107849 -7.84120464
-118.250000 29.7500000 -2.06705999 -2.49190521 -5.64971113	-118.250000 29.7500000 -1.76121545 -2.69716740 -5.23330879	-118.250000 29.7500000 -1.14823127 -3.72562218 -3.87637854	-118.250000 29.7500000 -1.30905986 -2.72359657 -3.56549120	-118.250000 29.7500000 -1.58191895 -2.44756269 -4.06563139	-118.250000 29.7500000 -1.66341209 -2.89101648 -3.98419261	-118.250000 29.7500000 -2.34008121 -2.11687279 -4.16005516	-118.250000 29.7500000 -3.21676779 -0.903936386 -4.07533884	-118.250000 29.7500000 -2.79560351 -0.184461594 -5.41790056	-118.250000 29.7500000 -3.33442450 -0.952826977 -5.68279648	-118.250000 29.7500000 -4.17012644 -2.36866045 -8.51691818	-118.250000 29.7500000 -2.98623180 -2.35272074 -8.49906445	-118.250000 29.7500000 -2.59838462 -2.28896666 -8.72259426	-118.250000 29.7500000 -3.64120913 -3.73787570 -7.73097754	-118.250000 29.7500000 -3.17258334 -3.34663463 -9.09855461	-118.250000 29.7500000 -1.04572392 -3.90833879 -10.5548267	-118.250000 29.7500000 -4.07789421 -4.59489727 -9.86766243	-118.250000 29.7500000 -3.70503616 -5.05594397 -9.86712646	-118.250000 29.7500000 -4.34705925 -4.91067839 -10.6524105	-118.250000 29.7500000 -3.71742344 -5.48774290 -10.2375431	-118.250000 29.7500000 -4.17425919 -5.11435604 -11.1730919	-118.250000 29.7500000 -3.18747020 -4.67265797 -13.6219788	-118.250000 29.7500000 -5.74096775 -14.4827652 -14.2846727	-118.250000 29.7500000 -4.55665255 -10.9689636 -12.0942574	-118.250000 29.7500000 -3.48650742 -6.24588585 -12.0447559	-118.250000 29.7500000 -3.30345726 -8.25740242 -9.41023827	-118.250000 29.7500000 -1.48799968 -8.36469936 -9.88339806	-118.250000 29.7500000 -1.60664999 -10.3944263 -9.11420250	-118.250000 29.7500000 -3.11686563 -9.65207863 -9.58001423	-118.250000 29.7500000 -0.522930861 -10.2240620 -14.1507568	-118.250000 29.7500000 -0.308914661 -11.7567625 -13.9528437	-118.250000 29.7500000 -4.57807732 -6.16763496 -13.1387405	-118.250000 29.7500000 -5.49321461 -6.10941315 -14.4338112	-118.250000 29.7500000 -6.65577364 -4.03435135 -12.8786430	-118.250000 29.7500000 -8.15039444 -2.28958416 -11.6837263	-118.250000 29.7500000 -7.18130541 -4.36696053 -11.7646074	-118.250000 29.7500000 -7.60737562 -3.35210800 -9.44313908	-118.250000 29.7500000 -8.60846710 -0.380650520 -9.21686268	-118.250000 29.7500000 -7.36078119 1.36974812 -6.49645376	-118.250000 29.7500000 -8.20249367 2.16192913 -6.48139954	-118.250000 29.7500000 -8.50963974 3.03618622 -6.72369385	-118.250000 29.7500000 -8.91217422 3.50587463 -6.80324697	-118.250000 29.7500000 -9.13339424 3.31260395 -7.66789913	-118.250000 29.7500000 -11.1254072 7.89019775 -7.70922709	-118.250000 29.7500000 -10.2881298 1.53204346 -10.3100224	-118.250000 29.7500000 -10.7495584 2.87806702 -10.1639490	-118.250000 29.7500000 -12.6614695 2.99544907 -11.0379581	-118.250000 29.7500000 -12.3832951 0.192028046 -12.1511526	-118.250000 29.7500000 -12.3160496 -0.778741837 -11.9380159	-118.250000 29.7500000 -10.4845486 -4.36681175 -10.2419720
-117.750000 29.7500000 -3.17304730 -0.143322945 -4.79642630	-117.750000 29.7500000 -2.74376583 -0.749955177 -5.09914684	-117.750000 29.7500000 -2.54012299 -1.46652317 -4.61366940	-117.750000 29.7500000 -2.22150135 -1.53979778 -4.21308613	-117.750000 29.7500000 -1.41107655 -3.47250843 -4.02214050	-117.750000 29.7500000 -2.32559538 -2.18989658 -4.43163347	-117.750000 29.7500000 -2.36254215 -2.03353405 -4.63222027	-117.750000 29.7500000 -2.09587097 -1.80298996 -3.86098051	-117.750000 29.7500000 -1.91207647 -6.31799698E-02 -4.57210684	-117.750000 29.7500000 -1.76405728 -0.146011353 -5.36432981	-117.750000 29.7500000 -2.04956460 -0.843509197 -6.12185144	-117.750000 29.7500000 -1.34450746 -1.45933867 -6.49480772	-117.750000 29.7500000 -1.08115530 -0.169197083 -7.26809311	-117.750000 29.7500000 -1.17568457 -1.89510155 -6.65897751	-117.750000 29.7500000 -1.00105882 -1.16228724 -8.93435383	-117.750000 29.7500000 -1.28102016 -2.73301125 -8.08488941	-117.750000 29.7500000 -2.83297324 -2.66185045 -7.64445972	-117.750000 29.7500000 -2.72563601 -3.27611399 -8.08286667	-117.750000 29.7500000 -4.18753624 -2.95102215 -10.4990444	-117.750000 29.7500000 -1.07388210 -2.73266459 -10.7237396	-117.750000 29.7500000 -2.87918568 -2.90746689 -10.1721401	-117.750000 29.7500000 -4.32387066 -3.48770523 -13.4229612	-117.750000 29.7500000 -2.94714451 -14.0263262 -14.8787127	-117.750000 29.7500000 -5.71583319 -9.17880535 -11.7561016	-117.750000 29.7500000 -3.02085876 -6.63908005 -13.2320175	-117.750000 29.7500000 -4.55995941 -6.49100971 -12.2302303	-117.750000 29.7500000 -2.93486929 -9.75080585 -10.5372448	-117.750000 29.7500000 -1.11215842 -6.59683514 -10.4016333	-117.750000 29.7500000 -2.32258058 -7.13650703 -10.2528505	-117.750000 29.7500000 -2.38706660 -6.26436043 -13.1472101	-117.750000 29.7500000 -2.66312933 -9.65437412 -13.7090397	-117.750000 29.7500000 -4.10695982 -6.11904907 -14.8674345	-117.750000 29.7500000 -6.11248398 -8.64618301 -16.2107773	-117.750000 29.7500000 -6.63814831 -7.29784203 -14.9097748	-117.750000 29.7500000 -9.14535713 -5.20317173 -14.8151226	-117.750000 29.7500000 -8.63757324 -5.29899883 -12.8147850	-117.750000 29.7500000 -7.99683046 -3.93234634 -11.0988626	-117.750000 29.7500000 -8.76859665 -2.84384346 -10.3136835	-117.750000 29.7500000 -10.3181095 2.36266136 -8.18629932	-117.750000 29.7500000 -10.9268818 1.80071259 -8.48080635	-117.750000 29.7500000 -11.7700281 3.83426189 -7.77548361	-117.750000 29.7500000 -10.0036259 0.369449615 -8.96884155	-117.750000 29.7500000 -14.1748610 3.09254646 -10.0888023	-117.750000 29.7500000 -13.8512163 5.58385849 -10.0979538	-117.750000 29.7500000 -13.9978819 -1.08022118 -13.9256287	-117.750000 29.7500000 -14.4838009 4.39479256 -12.6031914	-117.750000 29.7500000 -14.4932861 -2.62292862 -15.7814159	-117.750000 29.7500000 -15.2317257 -2.04834557 -15.8850889	-117.750000 29.7500000 -15.1935101 -1.59213638 -15.9808769	-117.750000 29.7500000 -18.8957958 -1.77745819 -16.8489151
-117.250000 29.7500000 -4.93482399 1.09018230 -4.37053299	-117.250000 29.7500000 -3.62990141 -1.58998775 -4.85313320	-117.250000 29.7500000 -3.24954510 -1.44323158 -4.62879467	-117.250000 29.7500000 -2.86703014 -2.00153923 -4.38291168	-117.250000 29.7500000 -3.23066425 -3.02746391 -4.86804008	-117.250000 29.7500000 -4.59821320 -2.00901985 -4.94753599	-117.250000 29.7500000 -4.12696171 -1.97986698 -5.52778339	-117.250000 29.7500000 -2.53697538 -1.84418392 -4.27187729	-117.250000 29.7500000 -2.51054525 1.43631840 -5.23935795	-117.250000 29.7500000 -1.13517475 1.14960957 -5.56423664	-117.250000 29.7500000 -1.08673191 2.45802402 -6.32248783	-117.250000 29.7500000 0.122927904 2.08053589E-02 -5.37223339	-117.250000 29.7500000 -0.106139064 -7.77959824E-02 -5.38287544	-117.250000 29.7500000 -7.33256340E-02 1.90634155 -6.79312468	-117.250000 29.7500000 9.45702195E-02 2.58793831E-02 -6.65230608	-117.250000 29.7500000 0.945278883 -0.467391491 -7.12666702	-117.250000 29.7500000 0.790090322 -0.828900337 -6.98885441	-117.250000 29.7500000 0.456874728 -0.309054375 -8.65194893	-117.250000 29.7500000 -0.880355358 -1.78434944 -8.12230778	-117.250000 29.7500000 -0.644603193 -3.22628021E-02 -9.31803131	-117.250000 29.7500000 -1.45673907 -1.18637371 -10.3649769	-117.250000 29.7500000 -2.72987700 -6.21326828 -12.9420567	-117.250000 29.7500000 -4.13936090 -9.85539818 -15.1490173	-117.250000 29.7500000 -4.53652668 -6.62166595 -15.8429413	-117.250000 29.7500000 -4.75099087 -8.78910446 -13.0124121	-117.250000 29.7500000 -4.84332705 -9.06798553 -12.6124563	-117.250000 29.7500000 -3.23514819 -8.50280857 -12.1285763	-117.250000 29.7500000 -2.15275407 -5.23013687 -12.7964087	-117.250000 29.7500000 -1.84752560 -6.48487663 -12.9540291	-117.250000 29.7500000 -3.85518265 -4.31955338 -13.0902472	-117.250000 29.7500000 -3.12211943 -5.49144840 -13.5556564	-117.250000 29.7500000 -4.81075764 -5.77163124 -16.1581211	-117.250000 29.7500000 -6.73776340 -8.54539967 -16.6729698	-117.250000 29.7500000 -8.54777336 -6.79065895 -17.0362625	-117.250000 29.7500000 -8.69141197 -6.72187805 -15.2013407	-117.250000 29.7500000 -9.04871273 -7.08935070 -14.7549057	-117.250000 29.7500000 -10.0329895 -4.52210045 -13.2945108	-117.250000 29.7500000 -12.1382198 -2.74142838 -11.7156706	-117.250000 29.7500000 -13.6830473 1.84886932 -10.9456320	-117.250000 29.7500000 -15.2625904 -0.971313477 -12.8278770	-117.250000 29.7500000 -15.0759745 1.00053787 -11.5654011	-117.250000 29.7500000 -18.7244263 4.54102135 -12.3348465	-117.250000 29.7500000 -19.2847195 2.79159546E-02 -15.2501459	-117.250000 29.7500000 -15.8391438 -1.55068970 -15.2418537	-117.250000 29.7500000 -14.9063187 -6.06761360 -14.8641148	-117.250000 29.7500000 -20.0490437 3.26473618 -16.8604584	-117.250000 29.7500000 -16.2665138 -6.19092178 -18.3816128	-117.250000 29.7500000 -16.3685417 -5.62387085 -18.0396843	-117.250000 29.7500000 -17.2199898 -8.07106018 -19.7634850	-117.250000 29.7500000 -22.1220493 -3.70057297 -22.4613113
-116.750000 29.7500000 -9.82681656 -1.27408886 -7.39834690	-116.750000 29.7500000 -9.72426414 -2.18633938 -7.06412029	-116.750000 29.7500000 -10.8477364 0.412201881 -6.13301849	-116.750000 29.7500000 -9.32174015 -2.21499062 -6.86615849	-116.750000 29.7500000 -8.59669781 -2.69905853 -7.11646843	-116.750000 29.7500000 -9.82275867 -2.97078133 -7.32854700	-116.750000 29.7500000 -6.95756054 -5.71522522 -8.29712868	-116.750000 29.7500000 -3.70127773 -3.23224068 -6.34258175	-116.750000 29.7500000 -4.34920692 0.715959549 -8.17178345	-116.750000 29.7500000 -3.77585268 3.08532047 -7.47413540	-116.750000 29.7500000 -1.32944727 1.69759083 -6.70491219	-116.750000 29.7500000 -1.75729322 2.35557747 -6.65150261	-116.750000 29.7500000 -0.730211973 0.876629829 -5.67521906	-116.750000 29.7500000 -0.528637648 3.50242329 -7.43085432	-116.750000 29.7500000 -0.248380899 2.04160643 -7.23443937	-116.750000 29.7500000 -0.107397795 1.88107824 -7.55254030	-116.750000 29.7500000 0.426319599 0.475212097 -7.13393211	-116.750000 29.7500000 0.152066469 1.10680389 -7.03797960	-116.750000 29.7500000 0.668552399 7.38315582E-02 -7.97808504	-116.750000 29.7500000 0.967999458 0.726494789 -8.83801460	-116.750000 29.7500000 2.11953735 -1.81703663 -9.09228325	-116.750000 29.7500000 1.97318459 -5.52347660 -11.4632778	-116.750000 29.7500000 1.50148487 -9.72287178 -14.3197069	-116.750000 29.7500000 -3.01344347 -6.60330963 -15.0506449	-116.750000 29.7500000 -3.31761885 -7.89935303 -13.6205330	-116.750000 29.7500000 -3.44804716 -10.0711823 -13.5447884	-116.750000 29.7500000 -5.40881443 -7.60462475 -14.4104042	-116.750000 29.7500000 -2.79802656 -6.40654469 -13.4296446	-116.750000 29.7500000 -3.43511724 -6.45559692 -14.5492268	-116.750000 29.7500000 -6.22364950 -4.20716286 -14.5118704	-116.750000 29.7500000 -6.43770981 -4.41530418 -15.5946751	-116.750000 29.7500000 -5.44652605 -5.01081562 -17.2502098	-116.750000 29.7500000 -7.48398113 -8.05869579 -16.8513203	-116.750000 29.7500000 -9.20090103 -5.56207085 -18.1917686	-116.750000 29.7500000 -12.6738014 -8.39274120 -17.9362564	-116.750000 29.7500000 -9.97894573 -7.98256493 -16.7520561	-116.750000 29.7500000 -14.7065134 -2.55883217 -15.5569677	-116.750000 29.7500000 -16.8114605 -1.91359138 -14.8657608	-116.750000 29.7500000 -19.3383236 0.972171783 -14.6021137	-116.750000 29.7500000 -20.0999184 -3.98774910 -16.6321259	-116.750000 29.7500000 -25.8965282 1.68814087 -17.2636585	-116.750000 29.7500000 -25.3340855 -0.165304184 -17.6890163	-116.750000 29.7500000 -24.5197945 -2.23514175 -19.1221161	-116.750000 29.7500000 -23.3232498 -3.62767792 -20.2321415	-116.750000 29.7500000 -22.3897228 -10.8142128 -21.8121758	-116.750000 29.7500000 -25.9871979 -6.97174454 -23.0666389	-116.750000 29.7500000 -21.6297989 -10.4407730 -21.6552277	-116.750000 29.7500000 -20.2434921 -10.7444649 -21.2407722	-116.750000 29.7500000 -19.2259827 -20.5087700 -25.4277363	-116.750000 29.7500000 -27.4752617 -11.2492447 -25.5605774
-116.250000 29.7500000 -13.5757904 -4.52550316 -10.8648291	-116.250000 29.7500000 -13.2456074 -5.80629921 -10.5471001	-116.250000 29.7500000 -18.2379913 -1.12510872 -10.3479204	-116.250000 29.7500000 -17.6827888 -2.47013855 -11.0156059	-116.250000 29.7500000 -18.1763744 -3.91889763 -10.2602711	-116.250000 29.7500000 -19.0718689 -8.19383049 -12.5915241	-116.250000 29.7500000 -15.9722996 -9.01629829 -12.1623020	-116.250000 29.7500000 -14.2059517 -2.57185936 -10.0621233	-116.250000 29.7500000 -10.7161465 -0.259449005 -10.8225451	-116.250000 29.7500000 -6.89417171 0.960464478 -9.76270485	-116.250000 29.7500000 -4.17897367 1.16470718 -8.84759235	-116.250000 29.7500000 -3.40700483 1.51793098 -8.83552742	-116.250000 29.7500000 -3.02246332 1.25305080 -9.08368492	-116.250000 29.7500000 -2.88803959 3.73979187 -8.51274014	-116.250000 29.7500000 -0.732523441 0.539301872 -7.88064909	-116.250000 29.7500000 -0.543413639 0.613034248 -7.25455761	-116.250000 29.7500000 -1.83216190 2.37032890 -8.31224251	-116.250000 29.7500000 -0.436561584 0.287859917 -8.34888458	-116.250000 29.7500000 -3.80096436E-02 -0.241697311 -9.52068233	-116.250000 29.7500000 0.625692844 -0.299613953 -10.4189777	-116.250000 29.7500000 2.00101948 -2.47955704 -11.4652462	-116.250000 29.7500000 3.23301125 -3.61223030 -11.9892406	-116.250000 29.7500000 7.82231998 -10.2557621 -11.8726187	-116.250000 29.7500000 3.40573788 -6.83036804 -11.9196339	-116.250000 29.7500000 0.627937317 -6.54934502 -12.0389051	-116.250000 29.7500000 -0.127893448 -6.70051765 -11.5041580	-116.250000 29.7500000 -3.84486771 -7.06356812 -12.4971619	-116.250000 29.7500000 -3.76069832 -6.09984589 -13.9328451	-116.250000 29.7500000 -4.47742462 -5.58275890 -15.8309708	-116.250000 29.7500000 -3.95803261 -6.96427059 -16.9066582	-116.250000 29.7500000 -6.60372353 -6.15602779 -17.4927998	-116.250000 29.7500000 -7.31805563 -5.81043434 -19.4529896	-116.250000 29.7500000 -7.75611782 -8.56070137 -17.5817299	-116.250000 29.7500000 -11.8064461 -9.05508232 -20.4115639	-116.250000 29.7500000 -11.3877535 -11.9788046 -21.0402164	-116.250000 29.7500000 -13.3900375 -8.90139484 -19.0186920	-116.250000 29.7500000 -17.1379776 -6.03217983 -19.0617619	-116.250000 29.7500000 -22.5972939 -4.25295448 -18.7724209	-116.250000 29.7500000 -26.0432434 -5.44065285 -20.9453564	-116.250000 29.7500000 -26.3881493 -7.62043190 -22.1053810	-116.250000 29.7500000 -34.5522308 -7.15192604 -25.2902641	-116.250000 29.7500000 -31.0193348 -8.88282776 -22.7146664	-116.250000 29.7500000 -41.3977852 -6.39825821 -28.0952511	-116.250000 29.7500000 -38.8432045 -8.26790237 -27.2708683	-116.250000 29.7500000 -34.8151588 -10.5370255 -24.8188019	-116.250000 29.7500000 -33.5723190 -19.0326996 -29.1945724	-116.250000 29.7500000 -39.5895157 -12.5489883 -30.3973274	-116.250000 29.7500000 -37.4304657 -13.4723282 -29.6870804	-116.250000 29.7500000 -40.6601028 -23.0600243 -34.3862419	-116.250000 29.7500000 -40.4808350 -22.0932693 -38.1126022
-115.750000 29.7500000 -6.62288284 -2.67329979 -9.97237587	-115.750000 29.7500000 -13.1533642 -0.305498123 -10.1055183	-115.750000 29.7500000 -14.9748640 -0.548055649 -11.2315531	-115.750000 29.7500000 -15.9282246 -1.46556282 -10.1807261	-115.750000 29.7500000 -16.5743160 -7.29022598 -11.8461609	-115.750000 29.7500000 -23.3154984 -10.6042652 -12.6783094	-115.750000 29.7500000 -23.4359798 -11.6679649 -13.1721296	-115.750000 29.7500000 -25.1695347 -1.12676620 -11.3506336	-115.750000 29.7500000 -20.1443710 -3.60293770 -12.9412203	-115.750000 29.7500000 -12.7826262 -1.88073730 -12.4248028	-115.750000 29.7500000 -12.7335653 3.28774452 -13.8299236	-115.750000 29.7500000 -8.26376152 0.735767365 -12.6939487	-115.750000 29.7500000 -8.08581352 0.110483170 -12.4329758	-115.750000 29.7500000 -7.01884270 3.68894958 -12.3136110	-115.750000 29.7500000 -5.60627365 0.687530518 -10.6625061	-115.750000 29.7500000 -5.51830626 1.17833900 -11.1942272	-115.750000 29.7500000 -2.65791321 -0.910867691 -11.3579159	-115.750000 29.7500000 -3.03219032 -2.67970085 -11.2088337	-115.750000 29.7500000 -3.06185150 -2.96573448 -12.9660378	-115.750000 29.7500000 -2.24283123 -2.60807419 -13.0516281	-115.750000 29.7500000 -0.879424095 -5.89094925 -13.4330435	-115.750000 29.7500000 1.27973938 -8.44799805 -13.3245611	-115.750000 29.7500000 3.83233643 -11.7712650 -13.6407928	-115.750000 29.7500000 5.82859230 -9.96713829 -11.7364120	-115.750000 29.7500000 6.47713661 -9.94185448 -10.5985975	-115.750000 29.7500000 7.57004738 -8.29625130 -10.7588940	-115.750000 29.7500000 4.83445549 -9.97686958 -10.2045946	-115.750000 29.7500000 -0.381896973 -4.59075737 -12.8957720	-115.750000 29.7500000 -0.690559387 -6.32956314 -14.6240101	-115.750000 29.7500000 -2.24270725 -6.64942169 -16.4217796	-115.750000 29.7500000 -3.49609947 -6.64384842 -16.8461552	-115.750000 29.7500000 -6.03104258 -5.37545395 -20.0878792	-115.750000 29.7500000 -7.15879488 -10.1188259 -19.6518135	-115.750000 29.7500000 -9.76598930 -9.19677925 -21.4808388	-115.750000 29.7500000 -14.1491165 -13.6770878 -24.8102341	-115.750000 29.7500000 -13.3392391 -10.2754488 -20.1600151	-115.750000 29.7500000 -21.7027531 -11.4326010 -24.2289982	-115.750000 29.7500000 -34.1131859 -9.68627262 -28.8581963	-115.750000 29.7500000 -44.3199768 -12.2239132 -35.8242760	-115.750000 29.7500000 -56.0880432 -14.1312160 -44.4822197	-115.750000 29.7500000 -68.0805206 -17.6541538 -47.4898529	-115.750000 29.7500000 -65.4005585 -16.5017262 -46.2990074	-115.750000 29.7500000 -78.6487427 -18.4328651 -51.8262329	-115.750000 29.7500000 -76.0873642 -19.7463779 -49.2611313	-115.750000 29.7500000 -72.1472168 -17.4059715 -44.4992828	-115.750000 29.7500000 -67.5289459 -21.9504471 -44.8389816	-115.750000 29.7500000 -82.6245270 -19.4014359 -50.5776939	-115.750000 29.7500000 -79.0010071 -19.0873108 -46.8015900	-115.750000 29.7500000 -77.0198441 -21.4210815 -46.0997009	-115.750000 29.7500000 -76.3789139 -21.6737900 -50.4205666
-115.250000 29.7500000 -1.09615326 0.118932724 -4.75973129	-115.250000 29.7500000 0.295871735 -0.276264191 -5.56716967	-115.250000 29.7500000 1.37949371 -2.38919449 -5.29501390	-115.250000 29.7500000 -5.99041367 2.11093330 -3.00766420	-115.250000 29.7500000 -7.70700073 9.53674316E-05 -4.14340019	-115.250000 29.7500000 -4.46909332 -5.37684631 -6.60402298	-115.250000 29.7500000 -5.44543457 -5.72079849 -7.26635361	-115.250000 29.7500000 -18.2942276 2.11377335 -6.41899109	-115.250000 29.7500000 -15.0359745 -3.50674629 -10.6655722	-115.250000 29.7500000 -16.4931335 2.76811600 -11.1176252	-115.250000 29.7500000 -15.1278391 1.81875801 -13.6538143	-115.250000 29.7500000 -16.3452988 2.88839531 -14.2744436	-115.250000 29.7500000 -15.2380419 -2.23154831 -15.8676834	-115.250000 29.7500000 -15.4383335 4.44410515 -15.2268753	-115.250000 29.7500000 -10.2406073 4.11262512E-02 -13.9540215	-115.250000 29.7500000 -9.95562744 -1.44721031 -15.1559277	-115.250000 29.7500000 -13.8131161 1.29385757 -15.4225540	-115.250000 29.7500000 -12.1256065 -4.34372520 -16.3721371	-115.250000 29.7500000 -10.1180468 -7.05521774 -16.9114399	-115.250000 29.7500000 -8.46275806 -7.26615906 -17.5776272	-115.250000 29.7500000 -7.17524624 -6.89426041 -16.2211361	-115.250000 29.7500000 -4.26854897 -12.6722775 -18.8606987	-115.250000 29.7500000 -2.26865768 -14.7139740 -16.4262409	-115.250000 29.7500000 -1.99053955 -13.4783459 -16.2392864	-115.250000 29.7500000 0.314504623 -13.3287315 -14.0315952	-115.250000 29.7500000 -0.865694046 -6.68840599 -14.1705217	-115.250000 29.7500000 5.39289474 -15.6052532 -13.6457787	-115.250000 29.7500000 -3.00464058 -4.01398849 -14.5387735	-115.250000 29.7500000 2.06468201 -10.8879261 -16.4538879	-115.250000 29.7500000 -0.401834488 -6.88844490 -15.8061094	-115.250000 29.7500000 0.508104324 -6.92779732 -16.1494884	-115.250000 29.7500000 -1.29181671 -7.03294945 -17.0564156	-115.250000 29.7500000 -0.166651726 -10.9566269 -17.7054386	-115.250000 29.7500000 -5.40802002 -8.01427460 -19.9953194	-115.250000 29.7500000 -6.44661856 -16.0671921 -23.1447678	-115.250000 29.7500000 -11.7899609 -12.9027996 -22.2351837	-115.250000 29.7500000 -19.7433548 -18.6611710 -27.9004917	-115.250000 29.7500000 -48.5893173 -20.2505760 -45.2403679	-115.250000 29.7500000 -72.7879028 -15.3644533 -54.3108826	-115.250000 29.7500000 -89.2454987 -18.0890007 -63.4535065	-115.250000 29.7500000 -101.317558 -25.2896309 -64.6952820	-115.250000 29.7500000 -106.877350 -21.5420341 -66.3933792	-115.250000 29.7500000 -130.984589 -19.2586517 -74.0088425	-115.250000 29.7500000 -118.332520 -16.0241661 -66.8886261	-115.250000 29.7500000 -130.217072 -13.7926197 -61.3140945	-115.250000 29.7500000 -129.993103 -15.1829014 -62.0135193	-115.250000 29.7500000 -138.182159 -26.1884270 -59.5490265	-115.250000 29.7500000 -139.412292 -25.3201675 -56.6556511	-115.250000 29.7500000 -135.803085 -26.0223064 -53.5551262	-115.250000 29.7500000 -142.070801 -24.1161232 -60.8919258
-114.750000 29.7500000 1.23232269 -1.50527954E-02 -0.199771881	-114.750000 29.7500000 3.61296082 -1.02970123 0.116125107	-114.750000 29.7500000 4.95760345 -0.972465515 1.01098537	-114.750000 29.7500000 8.04185104 -0.444869995 2.12205696	-114.750000 29.7500000 7.74833298 0.791500092 1.79097986	-114.750000 29.7500000 10.1714439 1.21310425 0.242783546	-114.750000 29.7500000 0.529834747 6.13359070 1.51186275	-114.750000 29.7500000 11.4651909 0.561767578 9.96999741E-02	-114.750000 29.7500000 3.90953064 0.357887268 -3.01378155	-114.750000 29.7500000 -3.10117722 8.96315575 -4.47264147	-114.750000 29.7500000 -2.65524673 3.66992569 -5.21601772	-114.750000 29.7500000 -8.82946777 5.73258972 -8.40991688	-114.750000 29.7500000 -10.6453056 2.41752625 -10.4715366	-114.750000 29.7500000 -11.7507133 2.10639381 -12.0969362	-114.750000 29.7500000 -11.0477734 1.75326538 -11.9393177	-114.750000 29.7500000 -18.6567879 6.00830078 -13.6991005	-114.750000 29.7500000 -15.0172091 -3.27564240 -16.3519363	-114.750000 29.7500000 -17.1495399 -4.20093155 -18.4821529	-114.750000 29.7500000 -16.2579193 -7.11149216 -18.7531300	-114.750000 29.7500000 -16.6653137 -7.54623413 -20.1518440	-114.750000 29.7500000 -16.2722836 -8.11071587 -18.9566460	-114.750000 29.7500000 -15.6439133 -14.5719147 -22.2875805	-114.750000 29.7500000 -13.3263359 -13.7416325 -21.3297596	-114.750000 29.7500000 -7.40580750 -15.0023041 -21.3587837	-114.750000 29.7500000 -5.59885788 -14.1012650 -18.7642937	-114.750000 29.7500000 -9.84766960 -6.23222351 -17.5008068	-114.750000 29.7500000 -4.99895096 -15.9285011 -16.2950554	-114.750000 29.7500000 -2.77656937 -15.2440529 -19.6774597	-114.750000 29.7500000 -0.227176666 -16.1072159 -20.3578262	-114.750000 29.7500000 0.941335678 -16.9592552 -22.0350227	-114.750000 29.7500000 -0.894460678 -17.4085560 -20.4883099	-114.750000 29.7500000 3.02334213 -13.4427567 -16.1469631	-114.750000 29.7500000 4.37792206 -11.4735451 -15.8562222	-114.750000 29.7500000 5.55290604 -15.2499781 -17.4915600	-114.750000 29.7500000 3.12399578 -16.3744507 -18.1979446	-114.750000 29.7500000 0.108881950 -16.0478210 -18.3360958	-114.750000 29.7500000 -3.31570625 -19.6856556 -18.1746712	-114.750000 29.7500000 -6.42394638 -29.2924976 -20.3419552	-114.750000 29.7500000 -5.73417854 -29.0794334 -8.34303856	-114.750000 29.7500000 -4.50357819 -24.1846924 -1.37230873	-114.750000 29.7500000 4.46015167 -26.7828331 5.53583717	-114.750000 29.7500000 3.49788284 -11.4101639 11.0968685	-114.750000 29.7500000 20.8361855 -12.8612671 21.6908379	-114.750000 29.7500000 -6.10020447 -4.28660965 12.8093996	-114.750000 29.7500000 -6.12675095 -4.26178741 17.6987076	-114.750000 29.7500000 -11.9154682 -6.66962051 9.53122616	-114.750000 29.7500000 -12.3926201 -13.1905670 6.13205338	-114.750000 29.7500000 -16.8755493 -17.1990395 1.28999329	-114.750000 29.7500000 -28.5414391 -15.1742287 -3.54110479	-114.750000 29.7500000 -39.7171898 -14.8440475 -11.2439346
-114.250000 29.7500000 5.05630493 -2.22011566 0.565202713	-114.250000 29.7500000 6.43421555 -3.67608261 1.12872219	-114.250000 29.7500000 4.37536621 -1.48729706 2.90750504	-114.250000 29.7500000 5.90854645 -1.47611237 1.79711533	-114.250000 29.7500000 6.47390747 0.175670624 4.17233276	-114.250000 29.7500000 9.39837646 1.71913147 3.59590340	-114.250000 29.7500000 13.1659393 2.69871140 2.08740711	-114.250000 29.7500000 11.6190109 -0.202926636 1.73980331	-114.250000 29.7500000 5.45395660 5.64472961 0.351675034	-114.250000 29.7500000 1.87178802 12.7569771 -0.484327793	-114.250000 29.7500000 -1.49034119 15.8850555 -2.12855291	-114.250000 29.7500000 11.8693581 6.32627106 -2.03075266	-114.250000 29.7500000 6.58082962 7.61176300 -2.30230117	-114.250000 29.7500000 2.85026169 4.39325333 -4.52773046	-114.250000 29.7500000 -1.68495178E-02 3.31385422 -3.26927519	-114.250000 29.7500000 -4.19492340 5.57147980 -6.41171932	-114.250000 29.7500000 -3.27839279 -0.129089355 -8.26976013	-114.250000 29.7500000 -6.53195953 -2.00415421 -10.1238823	-114.250000 29.7500000 -9.11016083 -3.76101685 -12.0324612	-114.250000 29.7500000 -12.3609524 -3.83092499 -14.5752993	-114.250000 29.7500000 -15.5963211 -5.57697678 -16.2508774	-114.250000 29.7500000 -12.4778252 -8.72503662 -16.2395687	-114.250000 29.7500000 -13.9169846 -11.5799236 -18.9340534	-114.250000 29.7500000 -14.7927437 -10.5033302 -20.0712738	-114.250000 29.7500000 -14.5336838 -11.9919624 -20.2753067	-114.250000 29.7500000 -10.3623505 -10.2795258 -20.0530624	-114.250000 29.7500000 -11.5997658 -16.4535599 -19.1502800	-114.250000 29.7500000 -8.97124481 -19.5965576 -22.5757599	-114.250000 29.7500000 -12.6245842 -17.8398285 -22.7126541	-114.250000 29.7500000 -8.32835007 -23.0230713 -26.1224346	-114.250000 29.7500000 -1.65143585 -23.6022949 -25.0503693	-114.250000 29.7500000 -1.12692451 -18.1597176 -22.0556030	-114.250000 29.7500000 -5.99619293 -17.7616692 -20.2707443	-114.250000 29.7500000 -4.91453552 -18.1985645 -18.4052544	-114.250000 29.7500000 -4.44816494 -22.7462883 -20.0874691	-114.250000 29.7500000 -1.04688454 -20.0258846 -20.6100540	-114.250000 29.7500000 8.71239090 -29.7775955 -14.1259909	-114.250000 29.7500000 34.2460594 -37.9966660 8.47047806	-114.250000 29.7500000 69.1404190 -60.1591110 24.6582909	-114.250000 29.7500000 82.0154266 -52.6942482 42.1155815	-114.250000 29.7500000 85.4088135 -40.8328400 50.2158852	-114.250000 29.7500000 84.1072922 -24.2915115 57.4974060	-114.250000 29.7500000 99.1631546 -29.9777603 66.7876740	-114.250000 29.7500000 87.6936493 -27.2614059 64.5565796	-114.250000 29.7500000 81.2738266 -20.5189667 62.6312408	-114.250000 29.7500000 75.6137848 -21.2186050 58.9652061	-114.250000 29.7500000 75.1421814 -23.8133316 53.3118591	-114.250000 29.7500000 67.1079483 -21.8606796 49.7552910	-114.250000 29.7500000 61.3603554 -24.0680618 46.1854019	-114.250000 29.7500000 58.0842476 -35.5336685 35.8079834
-113.750000 29.7500000 14.5854073 -3.55662918 -6.26039505E-02	-113.750000 29.7500000 14.0860291 -4.82929230 0.627873421	-113.750000 29.7500000 11.3809433 -3.96099854 4.31574631	-113.750000 29.7500000 11.9961319 -6.08603668 3.24596596	-113.750000 29.7500000 14.2169113 -3.66257095 6.68364620	-113.750000 29.7500000 15.9506989 -2.56649780 4.46287346	-113.750000 29.7500000 15.0650101 -3.54083633 3.55015850	-113.750000 29.7500000 13.0257034 -1.25097275 0.466239929	-113.750000 29.7500000 8.59213257 3.05395508 0.337057114	-113.750000 29.7500000 -1.73451233 12.3165932 -0.667308807	-113.750000 29.7500000 14.3389130 6.23128510 -5.67354679	-113.750000 29.7500000 -5.95909119 14.2716141 -3.39626408	-113.750000 29.7500000 4.37850952 3.81215668 -3.47242212	-113.750000 29.7500000 5.38259125 3.62814713 -3.87626886	-113.750000 29.7500000 -6.50296783 11.5034714 -2.58102036	-113.750000 29.7500000 6.35336304 3.53329086 -2.15400982	-113.750000 29.7500000 8.50076294 1.82254410 -1.40632367	-113.750000 29.7500000 8.79319382 2.10371017 -2.23695898	-113.750000 29.7500000 9.04484940 0.129734039 -2.36965275	-113.750000 29.7500000 6.74330139 0.604087830 -2.66517019	-113.750000 29.7500000 2.47232437 0.946357727 -3.17390299	-113.750000 29.7500000 3.55441666 -3.82231903 -3.52863598	-113.750000 29.7500000 -0.110443115 -4.04629898 -6.69198084	-113.750000 29.7500000 -3.64923859 -4.14039040 -8.61047077	-113.750000 29.7500000 -7.20742798 -5.64042854 -10.1482725	-113.750000 29.7500000 -8.25609589 -7.21359253 -11.6053267	-113.750000 29.7500000 -9.11771774 -11.4143677 -12.6815872	-113.750000 29.7500000 -13.4983749 -10.1424599 -16.0919132	-113.750000 29.7500000 -18.2423744 -12.5973225 -19.3356628	-113.750000 29.7500000 -21.8304825 -19.5035667 -25.6082001	-113.750000 29.7500000 -17.1511765 -22.0893593 -26.3734989	-113.750000 29.7500000 -10.3777084 -20.7753220 -26.4315147	-113.750000 29.7500000 -7.37129974 -22.3844051 -24.9602661	-113.750000 29.7500000 -4.03548050 -22.5101643 -21.5918064	-113.750000 29.7500000 -7.26288414 -27.8071136 -25.4564304	-113.750000 29.7500000 -12.5341434 -26.2701263 -25.2939072	-113.750000 29.7500000 -2.61287308 -47.3298569 -23.9097328	-113.750000 29.7500000 -0.105915070 -49.1090775 -2.12467265	-113.750000 29.7500000 7.46586990 -55.4880142 5.13090992	-113.750000 29.7500000 19.1593399 -49.0511703 15.4115906	-113.750000 29.7500000 29.4345703 -48.0536499 19.6848354	-113.750000 29.7500000 40.0862579 -36.4361725 29.9651260	-113.750000 29.7500000 56.8441658 -41.4584885 34.0045166	-113.750000 29.7500000 62.9254456 -47.1366043 38.3991203	-113.750000 29.7500000 65.0224152 -32.1238098 38.5385590	-113.750000 29.7500000 73.5139618 -30.5767441 40.6472969	-113.750000 29.7500000 84.4471436 -30.6972961 41.8092422	-113.750000 29.7500000 87.5269318 -27.0106125 41.2635078	-113.750000 29.7500000 96.5606232 -31.8027115 42.3978996	-113.750000 29.7500000 99.3919983 -39.7420502 30.6909618
-113.250000 29.7500000 15.2164688 -3.28881836 -2.33764267	-113.250000 29.7500000 16.3331566 -3.83529663 -1.32113552	-113.250000 29.7500000 22.4171906 -7.08050156 1.78771210	-113.250000 29.7500000 21.9535065 -3.38574600 0.523225784	-113.250000 29.7500000 26.3493347 -8.10860825 4.94713402	-113.250000 29.7500000 26.6061172 -4.96869659 2.75174904	-113.250000 29.7500000 26.2457886 -4.97574234 4.61696053	-113.250000 29.7500000 23.6285706 -2.06008530 1.73809814	-113.250000 29.7500000 16.8317108 1.52776337 1.77986145	-113.250000 29.7500000 24.4760742 -1.52937317 -1.05744362	-113.250000 29.7500000 20.7687073 -0.595214844 -4.02649117	-113.250000 29.7500000 21.6992722 1.42639160 -5.16066170	-113.250000 29.7500000 14.7569809 2.27083588 -6.50292206	-113.250000 29.7500000 14.3928757 0.690093994 -6.91849899	-113.250000 29.7500000 13.8489532 1.25114441 -8.58041668	-113.250000 29.7500000 6.83450317 -0.373397827 -6.76983070	-113.250000 29.7500000 7.18038940 -2.57072067 -5.33277416	-113.250000 29.7500000 8.72204590 -3.58216858 -6.15168858	-113.250000 29.7500000 6.52357101 -3.19755936 -3.26101780	-113.250000 29.7500000 6.42813110 -0.730926514 -1.51104021	-113.250000 29.7500000 7.88208771 -0.796550751 -1.19113863	-113.250000 29.7500000 10.6659279 -1.38080025 -0.577635527	-113.250000 29.7500000 11.9521484 -1.16090584 -0.361877441	-113.250000 29.7500000 11.4095497 -0.823442459 0.952982426	-113.250000 29.7500000 8.93273163 -1.10804939 2.34436750	-113.250000 29.7500000 9.09412766 -4.48280716 2.95948243	-113.250000 29.7500000 11.1919594 -1.87924957 4.14400387	-113.250000 29.7500000 4.63790894 -0.820758820 1.62814021	-113.250000 29.7500000 0.129581451 -0.999385834 -2.56803536	-113.250000 29.7500000 -4.91725540 -8.18549538 -10.0684061	-113.250000 29.7500000 -11.7633362 -13.4481621 -14.7457714	-113.250000 29.7500000 -18.2489548 -16.5302753 -22.1990051	-113.250000 29.7500000 -10.7417297 -25.2974796 -23.6045723	-113.250000 29.7500000 -4.06333160 -33.1666756 -22.6651611	-113.250000 29.7500000 -11.6504898 -31.7112961 -27.7846069	-113.250000 29.7500000 -5.71089935 -43.5139694 -29.1716881	-113.250000 29.7500000 -7.40898895 -41.4988823 -25.6785774	-113.250000 29.7500000 8.73915482 -44.1162148 -7.42426968	-113.250000 29.7500000 12.7834358 -41.8626556 -6.41662407	-113.250000 29.7500000 7.28364944 -22.3301926 -0.377464294	-113.250000 29.7500000 23.5617332 -38.4947433 -2.63412094	-113.250000 29.7500000 16.5161629 -14.3324280 4.65066528	-113.250000 29.7500000 24.5418205 -19.1631851 3.84297180	-113.250000 29.7500000 36.0222816 -32.9860992 0.206024170	-113.250000 29.7500000 38.4057503 -29.8079910 3.10711670	-113.250000 29.7500000 40.2409897 -29.6500626 4.06348038	-113.250000 29.7500000 40.9193077 -29.5985565 2.99849701	-113.250000 29.7500000 41.7679787 -32.4159393 3.50398636	-113.250000 29.7500000 41.8218498 -23.8223953 5.96339798	-113.250000 29.7500000 44.9615784 -31.2940598 -4.58927155
-112.750000 29.7500000 6.32565689 -4.25308990 -4.13911915	-112.750000 29.7500000 7.55234909 -4.71691132 -3.75810432	-112.750000 29.7500000 9.06192398 -2.97824478 -2.94513798	-112.750000 29.7500000 10.7550316 -5.53053665 -3.19367123	-112.750000 29.7500000 15.9418030 -6.00250626 8.75797272E-02	-112.750000 29.7500000 15.0029793 -5.74273682 -1.44789886	-112.750000 29.7500000 17.9015884 -3.38841248 0.882658005	-112.750000 29.7500000 18.1938629 -2.96611404 -1.66366577	-112.750000 29.7500000 35.4028854 -10.7861252 -2.42355347	-112.750000 29.7500000 42.0577316 -13.9306908 -4.71221542	-112.750000 29.7500000 25.4694901 -5.81367111 -3.74339867	-112.750000 29.7500000 25.5190201 -2.36169434 -4.44811440	-112.750000 29.7500000 24.1529922 -2.69664764 -4.00139618	-112.750000 29.7500000 24.7312012 -1.27279282 -4.79553413	-112.750000 29.7500000 23.9699707 -2.34427643 -5.99207115	-112.750000 29.7500000 23.7495346 -5.08965302 -5.93558884	-112.750000 29.7500000 19.3923569 -4.07793045 -6.87267017	-112.750000 29.7500000 19.5090408 -5.35387802 -9.87986088	-112.750000 29.7500000 15.8009567 -6.85646820 -7.79531670	-112.750000 29.7500000 11.1553726 -5.05949783 -6.40566587	-112.750000 29.7500000 16.0839043 -9.02758217 -7.80819607	-112.750000 29.7500000 6.22443008 -4.14464188 -5.37928343	-112.750000 29.7500000 7.28310776 -4.14712715 -4.30871964	-112.750000 29.7500000 8.08013153 -2.64456558 -1.39825106	-112.750000 29.7500000 10.9321899 -2.28683472 1.36666250	-112.750000 29.7500000 13.6800842 -2.33403015 3.20810127	-112.750000 29.7500000 5.93647766 3.98497581 7.27169752	-112.750000 29.7500000 18.5946465 1.20602989 7.14428711	-112.750000 29.7500000 16.6494255 2.42576408 6.73266888	-112.750000 29.7500000 14.2139168 2.52039719 6.01961327	-112.750000 29.7500000 11.0744896 0.327751160 3.77150965	-112.750000 29.7500000 7.18360901 -3.49052048 -3.01694918	-112.750000 29.7500000 8.99116516 -15.0467796 -8.88776398	-112.750000 29.7500000 10.7883835 -29.6735992 -15.8470345	-112.750000 29.7500000 7.44907379 -34.1476097 -21.8582573	-112.750000 29.7500000 -6.06449509 -34.3506241 -22.8803616	-112.750000 29.7500000 -0.907924652 -34.4924507 -20.2077465	-112.750000 29.7500000 -0.261301041 -29.1861115 -10.7974949	-112.750000 29.7500000 1.77099419 -26.9681206 -11.3430901	-112.750000 29.7500000 13.1733513 -29.6300697 -8.68850136	-112.750000 29.7500000 7.45007324 -22.5960274 -8.62311363	-112.750000 29.7500000 14.5068216 -16.9137421 -3.67159081	-112.750000 29.7500000 12.9496565 -18.8086815 -9.73750305	-112.750000 29.7500000 14.2205057 -17.9890709 -8.74340630	-112.750000 29.7500000 16.4870605 -19.5644341 -9.52105141	-112.750000 29.7500000 18.8559227 -21.5091171 -10.1491833	-112.750000 29.7500000 22.0622292 -24.0342484 -12.4700508	-112.750000 29.7500000 23.9375763 -24.8545761 -11.9234047	-112.750000 29.7500000 28.2720280 -16.6147842 -4.12668610	-112.750000 29.7500000 27.1753883 -15.1953506 -9.17747879
-112.250000 29.7500000 9.15609360 -3.51932144 -4.54405308	-112.250000 29.7500000 10.1258049 -4.78533554 -4.26101494	-112.250000 29.7500000 9.48945236 -4.24626350 -3.45400524	-112.250000 29.7500000 11.0415077 -4.54158974 -2.87074852	-112.250000 29.7500000 3.98145294 -1.72768974 0.938158035	-112.250000 29.7500000 9.32326889 -3.81641769 -2.18610573	-112.250000 29.7500000 10.5248413 -4.92295074 -0.513376236	-112.250000 29.7500000 10.0586624 -4.59707642 -1.99812508	-112.250000 29.7500000 7.11783981 -3.10033035 -2.18430233	-112.250000 29.7500000 8.58035660 -3.69284248 -3.57425690	-112.250000 29.7500000 9.68009186 -3.32303047 -4.04108143	-112.250000 29.7500000 13.2356339 -3.31441498 -4.09995747	-112.250000 29.7500000 14.5207710 -4.55774879 -3.13329029	-112.250000 29.7500000 19.2945824 -2.15007782 -3.92265320	-112.250000 29.7500000 19.2245712 -3.84048080 -4.57608986	-112.250000 29.7500000 22.7503662 -0.893020630 -5.34442520	-112.250000 29.7500000 19.5775223 -4.34589767 -4.20169830	-112.250000 29.7500000 19.3893280 -5.67871666 -6.16346741	-112.250000 29.7500000 17.6990051 -4.67141342 -6.16549110	-112.250000 29.7500000 15.9344902 -4.82144737 -5.67401743	-112.250000 29.7500000 12.2717285 -5.94365120 -6.31908464	-112.250000 29.7500000 14.0556984 -4.81731796 -6.54404736	-112.250000 29.7500000 14.0396461 -5.67556381 -7.20104027	-112.250000 29.7500000 12.6758232 -5.88014030 -6.12157965	-112.250000 29.7500000 11.5724716 -5.99245453 -4.89899445	-112.250000 29.7500000 13.5276070 -6.38549995 -1.93633580	-112.250000 29.7500000 15.7207756 -6.66987991 0.747230947	-112.250000 29.7500000 11.2183685 -3.25402832 0.429538608	-112.250000 29.7500000 12.0206146 -1.67292023 0.238442183	-112.250000 29.7500000 12.2170868 0.517263412 2.30814123	-112.250000 29.7500000 15.2976723 2.39493275 4.23127270	-112.250000 29.7500000 16.7207794 3.38063622 3.63626862	-112.250000 29.7500000 14.6210251 2.60855103 1.40467334	-112.250000 29.7500000 16.6732559 -6.25063324 -5.85728741	-112.250000 29.7500000 17.5932579 -9.85570145 -5.74647522	-112.250000 29.7500000 24.7157402 -15.4866371 -4.14918137	-112.250000 29.7500000 15.4719467 -8.78998947 -3.51849270	-112.250000 29.7500000 14.5373917 -11.9206696 -4.01944542	-112.250000 29.7500000 16.4796391 -15.1911182 -5.69699097	-112.250000 29.7500000 11.9822044 -11.6944675 -3.60342598	-112.250000 29.7500000 15.1049633 -12.5208740 -2.12313843	-112.250000 29.7500000 12.1737204 -10.6948576 -2.19127274	-112.250000 29.7500000 9.12898064 -9.21711636 -4.51041985	-112.250000 29.7500000 12.0606203 -9.58349133 -3.53256607	-112.250000 29.7500000 13.1164818 -10.7351656 -4.45141792	-112.250000 29.7500000 12.4946175 -12.2986717 -6.73485565	-112.250000 29.7500000 13.9308805 -14.1227512 -8.30837250	-112.250000 29.7500000 15.1777925 -14.9372711 -9.86218262	-112.250000 29.7500000 18.4754677 -15.7179737 -10.0219498	-112.250000 29.7500000 22.8932800 -13.4927826 -7.12433052
-111.750000 29.7500000 10.9648838 -2.77771378 -4.97011948	-111.750000 29.7500000 11.2927227 -2.76783562 -4.36953020	-111.750000 29.7500000 9.63701439 -3.86089993 -3.59927702	-111.750000 29.7500000 9.24476814 -3.42448616 -2.27233076	-111.750000 29.7500000 4.96360207 -2.33459282 4.43935394E-04	-111.750000 29.7500000 2.47592735 -2.42765808 -6.69469833E-02	-111.750000 29.7500000 2.73307610 -2.65493727 0.729023933	-111.750000 29.7500000 2.21417809 -2.73646975 0.861386538	-111.750000 29.7500000 0.808082581 -2.15696812 0.685922146	-111.750000 29.7500000 -2.36911488 -0.558094025 0.570661068	-111.750000 29.7500000 -2.22455597 -0.549152851 -1.43876076E-02	-111.750000 29.7500000 2.06169701 -1.65982056 -0.662274837	-111.750000 29.7500000 2.66214371 -1.80218029 -0.471009254	-111.750000 29.7500000 2.33096123 -0.293460846 -1.17723465	-111.750000 29.7500000 8.83992577 -2.91429710 -3.13824749	-111.750000 29.7500000 2.27860641 0.732788086 -2.26052380	-111.750000 29.7500000 3.32886314 0.488570213 -2.60684204	-111.750000 29.7500000 4.14664078 -0.309728622 -2.96661329	-111.750000 29.7500000 5.34264183 -0.331018448 -3.78488874	-111.750000 29.7500000 11.9276752 -1.82484818 -6.12028694	-111.750000 29.7500000 10.9995079 -0.842383385 -6.92124367	-111.750000 29.7500000 12.4611797 -2.09458065 -7.14200020	-111.750000 29.7500000 7.76244926 -0.560448647 -8.27033520	-111.750000 29.7500000 8.13750458 -0.872127533 -6.68738365	-111.750000 29.7500000 7.63024139 -3.22370529E-02 -5.81017494	-111.750000 29.7500000 17.2428856 -4.60640812 -2.50480127	-111.750000 29.7500000 17.2213173 -5.29209423 -1.60803413	-111.750000 29.7500000 6.73401642 0.764044762 -2.54867554	-111.750000 29.7500000 16.6604004 -2.12838078 -3.07848954	-111.750000 29.7500000 4.92461395 -0.286729813 -5.58817768	-111.750000 29.7500000 3.11083221 8.44459534E-02 -5.10643768	-111.750000 29.7500000 0.636108398 3.16210651 -4.67157221	-111.750000 29.7500000 -0.883916855 2.69939899 -2.21801138	-111.750000 29.7500000 3.00046349 1.58713150 -3.97190475	-111.750000 29.7500000 6.53415489 0.549011230 -3.05347729	-111.750000 29.7500000 9.38828754 -1.08800602 -0.115571022	-111.750000 29.7500000 14.6224976 0.183295250 2.08533573	-111.750000 29.7500000 18.5777283 -4.34479380 0.244219303	-111.750000 29.7500000 13.8841438 -2.18612719 2.69372940	-111.750000 29.7500000 20.6903381 -3.70170784 2.38734484	-111.750000 29.7500000 21.6936646 -4.54720306 4.09726191	-111.750000 29.7500000 23.0719757 -3.80845809 5.35093880	-111.750000 29.7500000 25.2796650 -3.40114570 4.96198368	-111.750000 29.7500000 23.1597290 -5.23552275 3.97201109	-111.750000 29.7500000 23.2433319 -6.04628134 2.84972858	-111.750000 29.7500000 23.1764107 -6.16207981 2.69700551	-111.750000 29.7500000 23.3129120 -6.91473866 1.32946014	-111.750000 29.7500000 23.1473637 -7.81002998 -0.267715454	-111.750000 29.7500000 23.3301296 -9.18680191 -2.18788147	-111.750000 29.7500000 31.4149895 -13.0391836 -3.79564667
-111.250000 29.7500000 7.07933998 -2.77584076 -3.99232292	-111.250000 29.7500000 1.40917969 -0.698734283 -2.26471806	-111.250000 29.7500000 4.66580868 -2.85061884 -2.31516004	-111.250000 29.7500000 2.10876179 -1.88009214 -0.752904415	-111.250000 29.7500000 2.34199905 -1.82782507 -0.440778494	-111.250000 29.7500000 1.66047096 -1.45583820 8.42502117E-02	-111.250000 29.7500000 1.19157457 -1.66057038 0.701382339	-111.250000 29.7500000 1.19882584 -1.92039168 0.720680594	-111.250000 29.7500000 0.691923618 -1.51617932 0.220454633	-111.250000 29.7500000 -0.862192154 -1.44103217 0.244020253	-111.250000 29.7500000 -0.767563820 -1.36359978 -0.317519248	-111.250000 29.7500000 -1.16976929 -1.16526425 -0.781085849	-111.250000 29.7500000 -0.823794365 -1.14373088 -1.02520990	-111.250000 29.7500000 1.45413113 -1.92527533 -1.50027943	-111.250000 29.7500000 0.929640770 -1.01347017 -1.94779682	-111.250000 29.7500000 1.46355343 -1.08582830 -2.37573600	-111.250000 29.7500000 2.27282619 -0.550582409 -3.02095962	-111.250000 29.7500000 2.41280842 -2.67686844E-02 -2.98393202	-111.250000 29.7500000 2.83649063 -0.234298229 -4.00629139	-111.250000 29.7500000 3.12061882 -0.199923515 -6.13661051	-111.250000 29.7500000 7.72549057 0.237496376 -8.70135021	-111.250000 29.7500000 8.09404755 0.208761215 -8.80873299	-111.250000 29.7500000 11.9163494 -0.819705009 -9.95142746	-111.250000 29.7500000 14.1396103 -0.927606106 -8.25440598	-111.250000 29.7500000 14.1583004 -9.92727280E-03 -7.18682098	-111.250000 29.7500000 8.52320480 -0.635256290 -4.25123072	-111.250000 29.7500000 12.9358101 -2.64706755 -3.43811870	-111.250000 29.7500000 13.7292824 -1.14515495 -4.28528976	-111.250000 29.7500000 8.63673401 1.84803891 -5.92318773	-111.250000 29.7500000 11.4622383 2.95018268 -7.95067501	-111.250000 29.7500000 10.9005852 0.731153011 -8.38498020	-111.250000 29.7500000 5.55622482 2.06852412 -8.15137100	-111.250000 29.7500000 3.61960602 1.45607257 -6.02450848	-111.250000 29.7500000 0.437388420 0.441508025 -5.19806290	-111.250000 29.7500000 4.70051861 -0.524449110 -7.25179148	-111.250000 29.7500000 3.42941403 -1.19647193 -4.67316103	-111.250000 29.7500000 5.74517584 -1.94079256 -3.61330271	-111.250000 29.7500000 7.64502239 -3.32147312 -3.70109940	-111.250000 29.7500000 8.36560249 -3.34066963 -2.24978828	-111.250000 29.7500000 10.2823792 -3.81104231 -1.38356137	-111.250000 29.7500000 14.5088425 -4.49570322 -0.146168411	-111.250000 29.7500000 17.1936531 -4.77320051 1.86419201	-111.250000 29.7500000 20.7932606 -4.04859257 3.60888124	-111.250000 29.7500000 19.7863235 -4.23596191 3.35309887	-111.250000 29.7500000 21.3795223 -4.13919497 3.42491126	-111.250000 29.7500000 23.1282101 -3.93863344 3.84507132	-111.250000 29.7500000 24.5347347 -4.96017742 3.18206310	-111.250000 29.7500000 25.7933540 -5.15719891 2.84058833	-111.250000 29.7500000 26.9646664 -5.50929308 1.71307397	-111.250000 29.7500000 33.4762001 -6.53292751 2.99396944
-110.750000 29.7500000 1.11470985 -0.470924377 -1.55707562	-110.750000 29.7500000 1.18647289 -1.24716997 -0.821301103	-110.750000 29.7500000 3.25372982 -2.11282587 -0.728610396	-110.750000 29.7500000 1.41950130 -1.13727570 0.113403380	-110.750000 29.7500000 1.29528522 -1.11055422 1.00809336E-02	-110.750000 29.7500000 -0.665174961 -0.376212597 0.424673438	-110.750000 29.7500000 0.480366230 -1.04301000 0.772375822	-110.750000 29.7500000 0.823889256 -1.28124797 0.548373878	-110.750000 29.7500000 0.441170692 -1.29361486 -5.57998419E-02	-110.750000 29.7500000 0.523159981 -1.39410841 -0.417628288	-110.750000 29.7500000 0.661068916 -1.35659528 -1.14074588	-110.750000 29.7500000 0.617001057 -1.29102242 -1.57331133	-110.750000 29.7500000 1.40514755 -1.81480134 -2.08652806	-110.750000 29.7500000 0.574294090 -1.15188193 -2.11114693	-110.750000 29.7500000 0.500542641 -0.711421013 -2.31565547	-110.750000 29.7500000 0.632413864 -0.742076635 -3.07503939	-110.750000 29.7500000 1.09178638 -0.753227592 -3.69758749	-110.750000 29.7500000 1.53157520 -0.823547482 -4.22083330	-110.750000 29.7500000 1.90980959 -1.20968771 -5.34860229	-110.750000 29.7500000 3.42731476 -1.30907011 -7.80704069	-110.750000 29.7500000 7.32878399 -1.10088050 -10.1822433	-110.750000 29.7500000 6.88119888 -0.547188044 -10.4884005	-110.750000 29.7500000 9.77844048 -1.10553384 -10.7645006	-110.750000 29.7500000 10.1808949 -0.380285501 -9.97121811	-110.750000 29.7500000 6.96976471 -0.193011880 -7.49104595	-110.750000 29.7500000 3.61779022 -0.224413872 -5.95574856	-110.750000 29.7500000 3.32928848 -1.09760904 -4.44480753	-110.750000 29.7500000 9.64075089 0.378130198 -7.38804245	-110.750000 29.7500000 14.2240067 0.166044235 -10.8589573	-110.750000 29.7500000 21.5169945 3.36208057 -13.1766882	-110.750000 29.7500000 29.2931252 1.99731255 -12.4387989	-110.750000 29.7500000 25.8978748 6.47215986 -13.0885649	-110.750000 29.7500000 19.2859154 2.96992469 -11.6033516	-110.750000 29.7500000 5.92265987 2.81447721 -9.48663521	-110.750000 29.7500000 5.21589279 2.97567320 -10.4343529	-110.750000 29.7500000 5.92852068 1.56460714 -8.76079750	-110.750000 29.7500000 6.00934839 -0.276880980 -6.63732147	-110.750000 29.7500000 7.21818209 -1.25892305 -6.45885324	-110.750000 29.7500000 7.92179489 -2.60014868 -5.75967646	-110.750000 29.7500000 9.07745647 -2.79240251 -4.79471540	-110.750000 29.7500000 10.1176929 -2.93375826 -3.39712238	-110.750000 29.7500000 15.5484838 -4.10999584 -2.15575480	-110.750000 29.7500000 14.4198170 -3.30342722 -1.04011750	-110.750000 29.7500000 17.0043144 -4.47353935 -0.716513157	-110.750000 29.7500000 17.5755157 -4.93303919 -0.808730841	-110.750000 29.7500000 15.0119219 -3.79732156 -0.925125122	-110.750000 29.7500000 16.4001408 -4.19234753 -1.13893712	-110.750000 29.7500000 17.7857170 -4.47722387 -1.48763561	-110.750000 29.7500000 19.2660103 -4.44758701 -1.90838885	-110.750000 29.7500000 24.0754986 -6.54576397 -1.54783142
-110.250000 29.7500000 1.07427883 -0.313164234 0.118334934	-110.250000 29.7500000 0.870260239 4.96315956E-02 0.428413332	-110.250000 29.7500000 0.402941704 -0.278565407 0.648786426	-110.250000 29.7500000 0.712863445 -0.334829807 0.889249682	-110.250000 29.7500000 0.809433937 -0.346463680 0.837862074	-110.250000 29.7500000 2.51032209 -1.00616765 1.12194061	-110.250000 29.7500000 1.68174934 -0.665149450 1.27002430	-110.250000 29.7500000 0.572109699 -0.475919008 0.694976926	-110.250000 29.7500000 2.43693876 -0.960348964 0.284611344	-110.250000 29.7500000 1.89915943 -0.932586074 -0.358463049	-110.250000 29.7500000 4.63018417E-02 -0.309820294 -1.42702258	-110.250000 29.7500000 2.12193346 -1.19227099 -1.55302238	-110.250000 29.7500000 1.02396488 -0.641329527 -1.99160552	-110.250000 29.7500000 0.481889725 6.75458908E-02 -2.02621293	-110.250000 29.7500000 0.348759651 0.543064594 -2.06910896	-110.250000 29.7500000 0.231508255 0.203238487 -2.92922330	-110.250000 29.7500000 0.812756538 -0.272258759 -3.47094536	-110.250000 29.7500000 0.887637138 6.77285194E-02 -4.47487974	-110.250000 29.7500000 4.39341736 -0.498783469 -4.82665682	-110.250000 29.7500000 6.60934925 -1.78436255 -6.95698977	-110.250000 29.7500000 4.42582607 -1.15881920 -7.74767399	-110.250000 29.7500000 5.07537651 -1.10334039 -10.1092825	-110.250000 29.7500000 6.68803692 -1.70726073 -9.78305626	-110.250000 29.7500000 5.81074238 -1.33193398 -8.55580235	-110.250000 29.7500000 5.68724442 -0.545070291 -7.30436993	-110.250000 29.7500000 5.17453861 -1.30323327 -5.91916227	-110.250000 29.7500000 5.67411900 -1.94456267 -4.47112274	-110.250000 29.7500000 9.17999840 -0.767330885 -8.02150917	-110.250000 29.7500000 12.8937416 -0.185427696 -11.6174650	-110.250000 29.7500000 23.6032104 3.06568480 -13.6631899	-110.250000 29.7500000 22.2115936 2.93223190 -14.5874224	-110.250000 29.7500000 20.5058174 6.85588026 -18.4158764	-110.250000 29.7500000 21.2647686 4.19240141 -15.2244682	-110.250000 29.7500000 17.4249306 6.63849020 -14.2190847	-110.250000 29.7500000 17.6908493 6.86518717 -14.7935200	-110.250000 29.7500000 12.7519989 5.50839806 -13.1734476	-110.250000 29.7500000 14.1547108 4.56125546 -12.1668205	-110.250000 29.7500000 17.0583496 1.95814538 -11.2682543	-110.250000 29.7500000 12.7453327 0.614439964 -10.0568390	-110.250000 29.7500000 14.5623837 0.658613920 -7.14095020	-110.250000 29.7500000 16.1786861 -0.837194145 -5.81084728	-110.250000 29.7500000 12.3664427 -0.202533364 -4.25541353	-110.250000 29.7500000 17.6224384 -0.895038068 -3.36084628	-110.250000 29.7500000 14.2203741 -1.45633841 -2.98507166	-110.250000 29.7500000 14.7701921 -1.89269233 -3.02908587	-110.250000 29.7500000 15.7218819 -2.17287374 -3.07486653	-110.250000 29.7500000 12.8852749 -1.72322273 -3.59159088	-110.250000 29.7500000 13.8671846 -2.24260879 -4.45952225	-110.250000 29.7500000 11.4680443 -2.32798719 -3.82013464	-110.250000 29.7500000 13.6752672 -2.71770573 -3.92741966
-109.750000 29.7500000 3.08050585 -0.654243469 1.24592459	-109.750000 29.7500000 2.69556332 -0.828243732 1.20599771	-109.750000 29.7500000 0.480408669 0.374114037 1.29715729	-109.750000 29.7500000 0.494753361 2.30507851E-02 1.34389162	-109.750000 29.7500000 1.82398129 -0.793423653 1.42442656	-109.750000 29.7500000 0.360325336 -0.141021729 1.23658323	-109.750000 29.7500000 1.16456461 -0.631530285 1.46354139	-109.750000 29.7500000 0.217199802 -8.10449123E-02 0.932403326	-109.750000 29.7500000 -0.150501728 -6.37345314E-02 0.296966672	-109.750000 29.7500000 1.62835026 -0.361884594 -0.325566649	-109.750000 29.7500000 1.55505466 -0.385559797 -1.08831811	-109.750000 29.7500000 -0.159496307 0.600533009 -1.03542328	-109.750000 29.7500000 0.653356552 0.456204891 -1.20288539	-109.750000 29.7500000 0.341922760 1.30092049 -1.15601587	-109.750000 29.7500000 0.139421463 1.36217260 -1.13068175	-109.750000 29.7500000 2.61872101 -1.92804337E-02 -1.69475341	-109.750000 29.7500000 2.43622875 -0.103048801 -2.38561511	-109.750000 29.7500000 2.37516689 9.46168900E-02 -2.92102242	-109.750000 29.7500000 2.34752941 0.246387482 -3.56731653	-109.750000 29.7500000 0.343847275 0.143939495 -5.51442862	-109.750000 29.7500000 3.20651913 0.580115080 -4.42333746	-109.750000 29.7500000 3.25191402 -0.612008572 -6.05758619	-109.750000 29.7500000 3.70799541 -0.915962338 -6.81824780	-109.750000 29.7500000 5.14849567 -1.17481494 -6.52762604	-109.750000 29.7500000 4.84347439 -0.782993913 -5.74972630	-109.750000 29.7500000 4.50915527 -0.797867537 -4.21717310	-109.750000 29.7500000 4.44752884 -1.91088700 -3.50472689	-109.750000 29.7500000 5.75929165 -0.985522747 -4.81712055	-109.750000 29.7500000 7.73483086 -0.524667263 -7.50906086	-109.750000 29.7500000 7.01565170 2.19428968 -10.0034695	-109.750000 29.7500000 9.08636665 1.11361730 -10.6786690	-109.750000 29.7500000 18.3392639 3.57203579 -12.7084236	-109.750000 29.7500000 13.7447567 2.78061724 -13.0939083	-109.750000 29.7500000 20.4587860 6.01983738 -14.8147097	-109.750000 29.7500000 18.9033585 8.78710270 -19.2831287	-109.750000 29.7500000 24.6505203 6.76839972 -18.8580933	-109.750000 29.7500000 29.1637001 7.52325726 -18.1857376	-109.750000 29.7500000 23.2595501 3.59130764 -16.1419754	-109.750000 29.7500000 24.7618027 2.27599239 -15.9038353	-109.750000 29.7500000 20.1530857 2.10296965 -11.4278269	-109.750000 29.7500000 15.1178799 1.03569889 -9.47000980	-109.750000 29.7500000 17.0626163 0.737331986 -7.87930489	-109.750000 29.7500000 12.6772175 0.325685740 -6.81470966	-109.750000 29.7500000 13.9810667 -0.391957283 -6.53485489	-109.750000 29.7500000 10.6424065 -2.76287794E-02 -5.79984570	-109.750000 29.7500000 11.4299278 -0.189648271 -5.61159468	-109.750000 29.7500000 12.7864075 -0.509023726 -6.06614828	-109.750000 29.7500000 10.9338179 -0.557170749 -5.97314739	-109.750000 29.7500000 9.10461807 -0.700289249 -5.25195360	-109.750000 29.7500000 10.6420660 -1.32318175 -5.01685286
-109.250000 29.7500000 1.33620501 0.246021748 1.95530486	-109.250000 29.7500000 0.979866505 0.400112629 1.70548916	-109.250000 29.7500000 0.652759552 0.396165371 1.67410600	-109.250000 29.7500000 0.770125389 0.159016609 1.57415557	-109.250000 29.7500000 0.438939095 9.66539383E-02 1.72687459	-109.250000 29.7500000 0.463357449 -9.85805988E-02 1.61307669	-109.250000 29.7500000 9.53912735E-03 -3.17645073E-02 1.61865020	-109.250000 29.7500000 0.482166290 -0.171382427 1.23579085	-109.250000 29.7500000 1.91408920 -0.550613880 0.873355031	-109.250000 29.7500000 0.146047592 0.375491858 7.21384287E-02	-109.250000 29.7500000 2.12772465 -9.15040970E-02 -0.507307887	-109.250000 29.7500000 2.36355591 -0.246888638 -0.160094857	-109.250000 29.7500000 0.844828606 1.07697010 -0.225924492	-109.250000 29.7500000 0.381423950 1.14327431 -0.205259562	-109.250000 29.7500000 0.243610382 1.98155117 -0.198396921	-109.250000 29.7500000 2.52111816 0.473721504 -0.518809557	-109.250000 29.7500000 1.85307217 0.868878841 -1.27031565	-109.250000 29.7500000 1.50697899 1.30663347 -1.77151203	-109.250000 29.7500000 1.43762398 1.42495584 -2.51755142	-109.250000 29.7500000 2.20889950 1.13492060 -2.23748875	-109.250000 29.7500000 1.86922359 1.15895939 -2.96536636	-109.250000 29.7500000 2.58181381 0.420034409 -3.32238007	-109.250000 29.7500000 2.83628941 0.263546228 -3.75113106	-109.250000 29.7500000 2.68786526 -7.79390335E-02 -3.61183500	-109.250000 29.7500000 2.05543423 0.114465952 -3.30537319	-109.250000 29.7500000 2.72904587 -0.530220270 -2.65426469	-109.250000 29.7500000 2.42962742 -1.08151889 -1.71001184	-109.250000 29.7500000 2.95719719 -0.116657138 -2.19296646	-109.250000 29.7500000 4.31913948 0.174482465 -3.71645927	-109.250000 29.7500000 3.81826973 2.50549364 -5.51602411	-109.250000 29.7500000 5.06859779 1.60818386 -6.58290625	-109.250000 29.7500000 4.99505615 3.26874423 -8.05118752	-109.250000 29.7500000 5.89711952 2.42055798 -9.52533531	-109.250000 29.7500000 10.1476784 4.22856808 -10.0409794	-109.250000 29.7500000 11.4917068 5.88758135 -16.1820354	-109.250000 29.7500000 17.5729980 5.71637249 -16.0435162	-109.250000 29.7500000 13.3194981 7.11702871 -16.5487041	-109.250000 29.7500000 14.0725460 4.46663761 -13.6596956	-109.250000 29.7500000 16.2793198 2.85922289 -14.0277309	-109.250000 29.7500000 12.7928257 2.76326036 -11.4845753	-109.250000 29.7500000 16.6475582 2.01460648 -10.1043777	-109.250000 29.7500000 13.1935005 1.87024951 -9.26812363	-109.250000 29.7500000 14.5735254 1.46707678 -8.84777069	-109.250000 29.7500000 15.0261030 1.15801477 -8.59446430	-109.250000 29.7500000 12.0511341 0.931356430 -8.21956635	-109.250000 29.7500000 12.5209818 1.02023387 -7.98184109	-109.250000 29.7500000 13.9576130 0.563120127 -8.75082970	-109.250000 29.7500000 12.7628365 -1.26125109 -8.02972603	-109.250000 29.7500000 9.63063049 -0.229732990 -6.96024990	-109.250000 29.7500000 11.6870918 -1.85623717 -6.40797329
-108.750000 29.7500000 2.49592447 0.649147749 2.12551808	-108.750000 29.7500000 2.39027405 0.323686361 1.84302902	-108.750000 29.7500000 1.99175882 0.405763865 1.83781874	-108.750000 29.7500000 1.64826059 0.199698925 1.64455199	-108.750000 29.7500000 1.48904657 0.211144447 1.72127271	-108.750000 29.7500000 1.10651374 -0.134057999 1.54954278	-108.750000 29.7500000 0.880058050 9.36852694E-02 1.60024500	-108.750000 29.7500000 1.41736174 -0.219386339 1.50459480	-108.750000 29.7500000 1.94963121 -5.49092293E-02 1.14191198	-108.750000 29.7500000 2.69622231 0.270641327 0.698214531	-108.750000 29.7500000 2.24879074 0.724936962 5.20707965E-02	-108.750000 29.7500000 2.34013081 0.598476887 0.377531350	-108.750000 29.7500000 3.49221992 1.10993719 0.550758958	-108.750000 29.7500000 5.03393078 -1.70111656E-02 0.732940555	-108.750000 29.7500000 2.30984211 2.39321041 0.542836905	-108.750000 29.7500000 2.15049076 1.82875729 9.88547802E-02	-108.750000 29.7500000 4.35808086 1.33504295 -4.93457317E-02	-108.750000 29.7500000 3.95318031 2.23430920 -7.42006302E-03	-108.750000 29.7500000 3.16155338 2.67556572 -1.03702164	-108.750000 29.7500000 3.22551823 1.91320562 -0.810121059	-108.750000 29.7500000 2.15688324 2.84364891 -0.924697876	-108.750000 29.7500000 2.20146561 2.07409573 -1.14943981	-108.750000 29.7500000 2.65909958 1.92923212 -1.56232548	-108.750000 29.7500000 2.18708897 1.28373981 -1.97673655	-108.750000 29.7500000 1.52574539 1.20543575 -2.05948305	-108.750000 29.7500000 2.02606583 0.605113029 -1.48542690	-108.750000 29.7500000 1.91588402 -0.163570881 -0.763688326	-108.750000 29.7500000 1.98794842 0.888040543 -0.824517250	-108.750000 29.7500000 2.47903061 1.45192957 -1.41364384	-108.750000 29.7500000 2.31692505 3.28486538 -2.21258259	-108.750000 29.7500000 4.07718945 1.73031974 -3.37773275	-108.750000 29.7500000 2.84061050 4.69526768 -3.21744061	-108.750000 29.7500000 4.10142136 4.05613375 -5.19759846	-108.750000 29.7500000 -0.134235382 5.53170156 -5.33214760	-108.750000 29.7500000 -1.23441696 7.49508572 -9.18303108	-108.750000 29.7500000 1.52367210 7.07402515 -9.55472088	-108.750000 29.7500000 7.39234924 7.16363144 -9.07058525	-108.750000 29.7500000 7.30579376 4.33991909 -8.56025982	-108.750000 29.7500000 10.7001820 2.74150181 -8.16041756	-108.750000 29.7500000 14.0245609 3.02458835 -6.88600731	-108.750000 29.7500000 18.3448792 1.79633582 -6.27370167	-108.750000 29.7500000 16.0509357 2.10376453 -6.03739977	-108.750000 29.7500000 17.6730652 1.88435221 -5.39257288	-108.750000 29.7500000 17.4798698 2.38703966 -6.74717045	-108.750000 29.7500000 15.3453007 1.72227979 -6.79993439	-108.750000 29.7500000 15.0226460 1.64608836 -6.82351542	-108.750000 29.7500000 16.3663177 1.45206428 -7.97939062	-108.750000 29.7500000 15.2554636 -0.473248243 -7.75089455	-108.750000 29.7500000 14.3629293 0.475254297 -7.24040699	-108.750000 29.7500000 12.9826145 -1.38717604 -6.66729355
-108.250000 29.7500000 2.84851027 0.243825436 1.92649817	-108.250000 29.7500000 2.32651138 0.318589687 1.56363392	-108.250000 29.7500000 1.73122263 0.303729296 1.45656753	-108.250000 29.7500000 1.55713296 -8.38656425E-02 1.38249016	-108.250000 29.7500000 1.42279124 3.56374979E-02 1.35399091	-108.250000 29.7500000 0.270101547 0.207162261 1.39968717	-108.250000 29.7500000 0.144809008 -5.94317913E-03 1.54293013	-108.250000 29.7500000 1.76281834 -0.189731836 1.56311631	-108.250000 29.7500000 2.68943739 -0.179033995 1.36688197	-108.250000 29.7500000 3.97061729 -0.369288206 1.11093318	-108.250000 29.7500000 4.47630596 0.909576893 0.713527858	-108.250000 29.7500000 4.53754234 0.846491814 1.30566812	-108.250000 29.7500000 5.43696499 0.735886574 1.13669896	-108.250000 29.7500000 5.09505272 0.905503750 1.27751696	-108.250000 29.7500000 4.49821949 1.78022385 1.33504868	-108.250000 29.7500000 5.04515648 2.28907013 1.07321441	-108.250000 29.7500000 4.62834930 2.97013950 0.740560293	-108.250000 29.7500000 9.80521011 1.36176968 1.55974126	-108.250000 29.7500000 5.50563431 4.55737495 0.322852612	-108.250000 29.7500000 4.82681084 4.62973976 0.259352684	-108.250000 29.7500000 3.39701271 4.33904076 -0.313779831	-108.250000 29.7500000 8.75432587 3.93629885 1.14751720	-108.250000 29.7500000 8.12892532 3.96588087 1.02538109	-108.250000 29.7500000 5.88333607 2.90926456 -4.69145775E-02	-108.250000 29.7500000 4.53990173 2.20075798 -0.161577702	-108.250000 29.7500000 3.52915001 1.60038221 9.84120369E-02	-108.250000 29.7500000 3.68625259 0.756887913 0.516383886	-108.250000 29.7500000 3.94429207 1.62827706 0.609107971	-108.250000 29.7500000 3.45388794 2.26306438 -0.422454834	-108.250000 29.7500000 3.79785728 2.92747760 -0.508502007	-108.250000 29.7500000 0.619093895 2.92102027 -1.94752455	-108.250000 29.7500000 2.73540878 5.50736427 -1.61378574	-108.250000 29.7500000 2.68697929 5.53121662 -1.55654621	-108.250000 29.7500000 1.18845749 6.77919197 -1.65030670	-108.250000 29.7500000 6.66210938 7.64248085 -0.957917213	-108.250000 29.7500000 1.32264709 8.18169498 -3.61048508	-108.250000 29.7500000 4.42164803 6.62158728 -4.85380173	-108.250000 29.7500000 9.98037529 4.94064236 -2.62393379	-108.250000 29.7500000 6.72690487 4.43791866 -3.03947353	-108.250000 29.7500000 10.0790052 3.56505060 -2.49836540	-108.250000 29.7500000 7.73033524 3.38320637 -2.86190033	-108.250000 29.7500000 10.9295769 2.36407995 -1.47362518	-108.250000 29.7500000 7.40419197 2.08374524 -2.24626017	-108.250000 29.7500000 7.67795658 2.26788902 -3.48104692	-108.250000 29.7500000 9.17543602 1.94696295 -3.35712600	-108.250000 29.7500000 10.3670902 1.70551682 -4.53779125	-108.250000 29.7500000 10.7715855 1.53014326 -5.10782290	-108.250000 29.7500000 12.8423872 0.166637182 -5.63080072	-108.250000 29.7500000 12.8751011 1.09859455 -5.77013779	-108.250000 29.7500000 11.8683500 -3.98972034E-02 -5.39939737
-107.750000 29.7500000 1.65418744 0.224216700 1.15162444	-107.750000 29.7500000 1.86391997 -3.54137421E-02 1.07593524	-107.750000 29.7500000 1.22501826 0.121379137 1.16507316	-107.750000 29.7500000 1.18068314 -0.114792347 0.933573663	-107.750000 29.7500000 1.07109213 -0.149640560 0.941192865	-107.750000 29.7500000 0.760972500 -0.253638625 0.983553588	-107.750000 29.7500000 0.805068970 -0.142620385 0.926830053	-107.750000 29.7500000 1.20981550 -0.113566875 1.40241075	-107.750000 29.7500000 2.28866529 0.186141253 1.20330882	-107.750000 29.7500000 4.09310150 0.265350103 1.42767358	-107.750000 29.7500000 6.48425770 0.758395910 0.942882478	-107.750000 29.7500000 6.60610390 0.642704725 1.45891738	-107.750000 29.7500000 4.33292675 1.47674847 1.29632938	-107.750000 29.7500000 4.49638271 1.74163675 1.62565434	-107.750000 29.7500000 8.37776661 1.19227743 1.31429946	-107.750000 29.7500000 7.38914680 1.58786821 1.69030738	-107.750000 29.7500000 9.51449490 1.43692207 1.76535130	-107.750000 29.7500000 7.08587265 3.97127819 1.75118518	-107.750000 29.7500000 13.5818462 2.55913544 2.26523757	-107.750000 29.7500000 12.6080170 3.15782547 2.00623894	-107.750000 29.7500000 12.1485863 4.12407970 2.14207792	-107.750000 29.7500000 13.2076874 3.47710514 1.79374504	-107.750000 29.7500000 13.0731087 3.83849168 1.74613762	-107.750000 29.7500000 6.72525597 3.83411193 7.86538124E-02	-107.750000 29.7500000 9.76237202 2.66452098 1.23996162	-107.750000 29.7500000 7.07342243 1.65853977 1.19478846	-107.750000 29.7500000 3.75972843 1.53917503 0.555845261	-107.750000 29.7500000 6.53464222 2.19774294 1.78060198	-107.750000 29.7500000 3.71437931 3.37766290 -0.110644341	-107.750000 29.7500000 5.87632847 4.67372227 0.427348137	-107.750000 29.7500000 6.40094280 3.60893512 -0.677433491	-107.750000 29.7500000 10.3149471 6.27630806 0.322865963	-107.750000 29.7500000 9.13860321 6.30350590 0.402613163	-107.750000 29.7500000 10.6471558 7.40771532 1.53964424	-107.750000 29.7500000 9.20030022 9.17082977 1.23095274	-107.750000 29.7500000 9.42321014 8.30327225 -0.351293087	-107.750000 29.7500000 10.8802958 7.01310730 -1.17722702	-107.750000 29.7500000 8.94837666 5.13817501 -0.787343979	-107.750000 29.7500000 7.05418873 4.27998447 -0.154307365	-107.750000 29.7500000 7.35905075 4.19338417 -0.216444492	-107.750000 29.7500000 6.02881479 2.85959148 -0.744716644	-107.750000 29.7500000 4.15539265 2.01903844 -0.662480354	-107.750000 29.7500000 5.12846088 1.74802804 -0.341651678	-107.750000 29.7500000 5.61644554 1.56035459 -0.828543663	-107.750000 29.7500000 6.07743025 1.19387794 -1.08331513	-107.750000 29.7500000 5.72136497 1.46492231 -2.11470938	-107.750000 29.7500000 6.19574690 1.25478601 -2.36571121	-107.750000 29.7500000 6.85157824 1.06076527 -2.61790371	-107.750000 29.7500000 9.94934654 0.788769960 -2.66621375	-107.750000 29.7500000 8.26803780 0.654148757 -3.52198172
-107.250000 29.7500000 1.25413394 5.34287691E-02 0.645608425	-107.250000 29.7500000 1.42385030 -0.206454158 0.529028714	-107.250000 29.7500000 1.57733512 -0.155282378 0.652971148	-107.250000 29.7500000 0.838178396 -0.128473759 0.538343430	-107.250000 29.7500000 1.27018666 -0.368357033 0.450240254	-107.250000 29.7500000 0.450574636 -0.106347144 0.612068653	-107.250000 29.7500000 -0.199310780 -8.08168352E-02 0.792931676	-107.250000 29.7500000 1.09086657 0.338631064 0.902397633	-107.250000 29.7500000 2.23890114 0.815561950 0.949595451	-107.250000 29.7500000 4.05565071 0.915014267 1.25693107	-107.250000 29.7500000 6.82586861 2.16954112 1.01304317	-107.250000 29.7500000 6.82869911 1.92572260 1.54694724	-107.250000 29.7500000 9.34958839 0.210065365 1.25133860	-107.250000 29.7500000 5.01683521 1.30974078 1.71879232	-107.250000 29.7500000 9.01087475 0.598260880 1.04813623	-107.250000 29.7500000 8.06544399 1.97602892 1.84389293	-107.250000 29.7500000 11.1543179 2.29601240 2.15710926	-107.250000 29.7500000 12.5573845 3.02073956 1.56085181	-107.250000 29.7500000 15.8341599 3.83222628 2.83894849	-107.250000 29.7500000 14.5392399 4.14359570 2.33886766	-107.250000 29.7500000 15.4655933 4.21982813 2.64011288	-107.250000 29.7500000 7.28815842 4.36725521 0.806972504	-107.250000 29.7500000 7.41476059 5.42491341 0.568923473	-107.250000 29.7500000 6.39908981 3.10068345 -0.294241905	-107.250000 29.7500000 6.60081577 3.56420064 0.673549652	-107.250000 29.7500000 4.36199284 3.08771348 1.07199097	-107.250000 29.7500000 3.43953705 1.83839178 0.417742968	-107.250000 29.7500000 6.71381283 2.30014491 1.74686074	-107.250000 29.7500000 4.43511105 2.80872726 -0.176867485	-107.250000 29.7500000 14.2757187 2.11823797 0.489798069	-107.250000 29.7500000 1.92450333 3.64699841 -0.512216091	-107.250000 29.7500000 6.29849243 5.06458187 -0.565310001	-107.250000 29.7500000 13.0318222 4.84072733 0.366893291	-107.250000 29.7500000 13.1696815 5.83375168 1.04149628	-107.250000 29.7500000 12.1141300 6.54764557 0.931978226	-107.250000 29.7500000 12.3965578 5.47267389 -0.143897057	-107.250000 29.7500000 8.27346706 6.78599596 -0.392325878	-107.250000 29.7500000 6.49000263 5.00365162 -0.710790157	-107.250000 29.7500000 8.74502754 3.11541224 0.138297081	-107.250000 29.7500000 5.11728239 3.26874995 -0.275221348	-107.250000 29.7500000 3.90726233 2.48066783 -0.500075579	-107.250000 29.7500000 3.60993838 1.74841380 -0.152856350	-107.250000 29.7500000 3.90301085 0.934980631 0.157181740	-107.250000 29.7500000 4.00448132 0.933326721 -0.332242489	-107.250000 29.7500000 4.61784410 1.02129424 -0.355219126	-107.250000 29.7500000 6.56353426 1.01258123 -0.544518828	-107.250000 29.7500000 6.44993591 1.36065435 -0.783118129	-107.250000 29.7500000 7.09695530 0.989962280 -1.10155725	-107.250000 29.7500000 7.09516335 1.09107792 -1.35978174	-107.250000 29.7500000 10.7250452 0.351274312 -1.37051773
[truncated: 1,162 more rows]
[truncated: 23 more columns]
