# Supplementary material for: Geodynamic evolution of southwestern North America since the Late Eocene
Source: Nat Commun. 2019 Nov 18;10:5213. doi: 10.1038/s41467-019-12950-8 (PMC6861285; doi:10.1038/s41467-019-12950-8)
Supplement: Supplementary file 25 — Supplementary Data 22 [file 41467_2019_12950_MOESM25_ESM.xlsx]

## Sheet: Sheet1
Data for 0.0 Ma	0.5 Ma	1.0 Ma	1.5 Ma	2.0 Ma	2.5 Ma	3.0 Ma	3.5 Ma	4.0 Ma	4.5 Ma	5.0 Ma	5.5 Ma	6.0 Ma	6.5 Ma	7.0 Ma	7.5 Ma	8.0 Ma	8.5 Ma	9.0 Ma	9.5 Ma	10.0 Ma	10.5 Ma	11.0 Ma	11.5 Ma	12.0 Ma	12.5 Ma	13.0 Ma	13.5 Ma	14.0 Ma	14.5 Ma	15.0 Ma	15.5 Ma	16.0 Ma	16.5 Ma	17.0 Ma	17.5 Ma	18.0 Ma	18.5 Ma	19.0 Ma	19.5 Ma	20.0 Ma	20.5 Ma	21.0 Ma	21.5 Ma	22.0 Ma	22.5 Ma	23.0 Ma	23.5 Ma	24.0 Ma	24.5 Ma
-125.75000000000000 28.750000000000000 4.5677734016136649	-125.75000000000000 28.750000000000000 4.0582903475449532	-125.75000000000000 28.750000000000000 3.5360920369679145	-125.75000000000000 28.750000000000000 2.9683403247031666	-125.75000000000000 28.750000000000000 3.3179979084956117	-125.75000000000000 28.750000000000000 2.6825924940031309	-125.75000000000000 28.750000000000000 2.7643075991238675	-125.75000000000000 28.750000000000000 2.5338508089961831	-125.75000000000000 28.750000000000000 3.2429358790500293	-125.75000000000000 28.750000000000000 4.2943606992294958	-125.75000000000000 28.750000000000000 4.8739407586314645	-125.75000000000000 28.750000000000000 5.5605712664095588	-125.75000000000000 28.750000000000000 4.5343562933817090	-125.75000000000000 28.750000000000000 4.2649345837952524	-125.75000000000000 28.750000000000000 3.6096405173519810	-125.75000000000000 28.750000000000000 2.8019068534356748	-125.75000000000000 28.750000000000000 2.6296756350698987	-125.75000000000000 28.750000000000000 2.7523148548549643	-125.75000000000000 28.750000000000000 2.0890267654373691	-125.75000000000000 28.750000000000000 2.4404806524216962	-125.75000000000000 28.750000000000000 2.0106300871489804	-125.75000000000000 28.750000000000000 2.0937191759749183	-125.75000000000000 28.750000000000000 2.2857689909269059	-125.75000000000000 28.750000000000000 2.4690342811728176	-125.75000000000000 28.750000000000000 2.1559631478073360	-125.75000000000000 28.750000000000000 2.2029909507316097	-125.75000000000000 28.750000000000000 2.3483306766976115	-125.75000000000000 28.750000000000000 3.1563687519834307	-125.75000000000000 28.750000000000000 3.8211831705803934	-125.75000000000000 28.750000000000000 3.8674379794724136	-125.75000000000000 28.750000000000000 3.9637386041268838	-125.75000000000000 28.750000000000000 4.8389576188470933	-125.75000000000000 28.750000000000000 3.5417313281791847	-125.75000000000000 28.750000000000000 2.8867485932286363	-125.75000000000000 28.750000000000000 2.4305913211769719	-125.75000000000000 28.750000000000000 2.3123790398466535	-125.75000000000000 28.750000000000000 1.8307823723046202	-125.75000000000000 28.750000000000000 1.7190447848926347	-125.75000000000000 28.750000000000000 2.9508646435061130	-125.75000000000000 28.750000000000000 4.2716006014074424	-125.75000000000000 28.750000000000000 4.5252178263379319	-125.75000000000000 28.750000000000000 5.4050443919522424	-125.75000000000000 28.750000000000000 3.7578160748166263	-125.75000000000000 28.750000000000000 3.7498512248601563	-125.75000000000000 28.750000000000000 3.5762949337775072	-125.75000000000000 28.750000000000000 4.0847833933658508	-125.75000000000000 28.750000000000000 3.5733623541349608	-125.75000000000000 28.750000000000000 3.0628625691746070	-125.75000000000000 28.750000000000000 2.5513584460489676	-125.75000000000000 28.750000000000000 2.1207017986467092
-125.25000000000000 28.750000000000000 6.2294550988134141	-125.25000000000000 28.750000000000000 5.9559065719697681	-125.25000000000000 28.750000000000000 5.4140398938634364	-125.25000000000000 28.750000000000000 4.9679611704753688	-125.25000000000000 28.750000000000000 5.5129067815021155	-125.25000000000000 28.750000000000000 4.6925928911299133	-125.25000000000000 28.750000000000000 4.9271544735655430	-125.25000000000000 28.750000000000000 3.5485684747515083	-125.25000000000000 28.750000000000000 6.2546382300401016	-125.25000000000000 28.750000000000000 8.2726898600942107	-125.25000000000000 28.750000000000000 10.719154921466499	-125.25000000000000 28.750000000000000 10.326508928942705	-125.25000000000000 28.750000000000000 8.2002486714745810	-125.25000000000000 28.750000000000000 7.2940185058781681	-125.25000000000000 28.750000000000000 7.9943623868696871	-125.25000000000000 28.750000000000000 6.3561981942203252	-125.25000000000000 28.750000000000000 4.5461349232471777	-125.25000000000000 28.750000000000000 4.7711111600258604	-125.25000000000000 28.750000000000000 4.6908128956412609	-125.25000000000000 28.750000000000000 3.9969437595139574	-125.25000000000000 28.750000000000000 4.1000829847017091	-125.25000000000000 28.750000000000000 4.1578468224440952	-125.25000000000000 28.750000000000000 4.3075069232075727	-125.25000000000000 28.750000000000000 4.5588508595056529	-125.25000000000000 28.750000000000000 3.9560356252558946	-125.25000000000000 28.750000000000000 4.0840493385527701	-125.25000000000000 28.750000000000000 3.4678216829749440	-125.25000000000000 28.750000000000000 4.9147946299261305	-125.25000000000000 28.750000000000000 6.0929776212871696	-125.25000000000000 28.750000000000000 5.8774808580427527	-125.25000000000000 28.750000000000000 6.3184138772544989	-125.25000000000000 28.750000000000000 7.5371186275184661	-125.25000000000000 28.750000000000000 5.4697785325153152	-125.25000000000000 28.750000000000000 4.4397310686302900	-125.25000000000000 28.750000000000000 3.4640612340674135	-125.25000000000000 28.750000000000000 3.4654445395581117	-125.25000000000000 28.750000000000000 2.6262345949272317	-125.25000000000000 28.750000000000000 2.6044260808266655	-125.25000000000000 28.750000000000000 4.3812219348914914	-125.25000000000000 28.750000000000000 5.4859589124891786	-125.25000000000000 28.750000000000000 6.3317075784327663	-125.25000000000000 28.750000000000000 6.8551741605011935	-125.25000000000000 28.750000000000000 4.9802274999935570	-125.25000000000000 28.750000000000000 5.2169734140672315	-125.25000000000000 28.750000000000000 4.9844134227754351	-125.25000000000000 28.750000000000000 5.1998793663141942	-125.25000000000000 28.750000000000000 4.7962499851818077	-125.25000000000000 28.750000000000000 4.2710348022677955	-125.25000000000000 28.750000000000000 3.5690577637989787	-125.25000000000000 28.750000000000000 2.9655939688161381
-124.75000000000000 28.750000000000000 7.1851939815189381	-124.75000000000000 28.750000000000000 7.2354740606705032	-124.75000000000000 28.750000000000000 6.8089673411578069	-124.75000000000000 28.750000000000000 6.6452022665435617	-124.75000000000000 28.750000000000000 6.9324451962865465	-124.75000000000000 28.750000000000000 6.1193993072886652	-124.75000000000000 28.750000000000000 6.1636082740347637	-124.75000000000000 28.750000000000000 5.3553724762592054	-124.75000000000000 28.750000000000000 7.8617042988720423	-124.75000000000000 28.750000000000000 11.754699349110652	-124.75000000000000 28.750000000000000 14.400233039199515	-124.75000000000000 28.750000000000000 15.584519663759368	-124.75000000000000 28.750000000000000 13.162286285318960	-124.75000000000000 28.750000000000000 11.225041468590211	-124.75000000000000 28.750000000000000 11.343458087500082	-124.75000000000000 28.750000000000000 10.089918789679368	-124.75000000000000 28.750000000000000 7.9982883301473056	-124.75000000000000 28.750000000000000 8.3787207387756801	-124.75000000000000 28.750000000000000 7.4999706475810628	-124.75000000000000 28.750000000000000 7.0110589330042004	-124.75000000000000 28.750000000000000 5.5282088533734894	-124.75000000000000 28.750000000000000 6.3185928038162888	-124.75000000000000 28.750000000000000 5.5221647926269455	-124.75000000000000 28.750000000000000 5.7297067609760282	-124.75000000000000 28.750000000000000 4.9579365981785646	-124.75000000000000 28.750000000000000 5.1197110922254829	-124.75000000000000 28.750000000000000 5.1007173538432848	-124.75000000000000 28.750000000000000 6.8161134522138713	-124.75000000000000 28.750000000000000 7.2576378888702981	-124.75000000000000 28.750000000000000 9.2451412327121822	-124.75000000000000 28.750000000000000 9.4052995076506143	-124.75000000000000 28.750000000000000 8.8505311695507025	-124.75000000000000 28.750000000000000 6.4020343357720151	-124.75000000000000 28.750000000000000 5.0430158166925683	-124.75000000000000 28.750000000000000 3.7123568079676428	-124.75000000000000 28.750000000000000 3.8085790229848895	-124.75000000000000 28.750000000000000 2.8379366488031228	-124.75000000000000 28.750000000000000 2.9349137601042385	-124.75000000000000 28.750000000000000 4.4372032300364719	-124.75000000000000 28.750000000000000 5.4108211045529693	-124.75000000000000 28.750000000000000 6.1635888100856002	-124.75000000000000 28.750000000000000 6.5680912260321476	-124.75000000000000 28.750000000000000 4.8634223823861769	-124.75000000000000 28.750000000000000 4.9989390980745902	-124.75000000000000 28.750000000000000 4.7469127628418386	-124.75000000000000 28.750000000000000 5.3150724492756964	-124.75000000000000 28.750000000000000 4.9784097427272993	-124.75000000000000 28.750000000000000 4.7272221387283473	-124.75000000000000 28.750000000000000 3.7250942547931061	-124.75000000000000 28.750000000000000 3.1843770601768195
-124.25000000000000 28.750000000000000 8.4315740104947814	-124.25000000000000 28.750000000000000 8.6610875670186047	-124.25000000000000 28.750000000000000 7.3742112182981119	-124.25000000000000 28.750000000000000 7.1670114940499614	-124.25000000000000 28.750000000000000 7.2787299031198236	-124.25000000000000 28.750000000000000 6.9468863450565115	-124.25000000000000 28.750000000000000 6.9541984271201427	-124.25000000000000 28.750000000000000 6.4122310093528752	-124.25000000000000 28.750000000000000 8.5070882800126437	-124.25000000000000 28.750000000000000 14.477540662874636	-124.25000000000000 28.750000000000000 16.388075571699520	-124.25000000000000 28.750000000000000 20.321915385291774	-124.25000000000000 28.750000000000000 16.951996798702481	-124.25000000000000 28.750000000000000 16.520669264951142	-124.25000000000000 28.750000000000000 14.097194255301192	-124.25000000000000 28.750000000000000 12.516852853676562	-124.25000000000000 28.750000000000000 12.762713954206989	-124.25000000000000 28.750000000000000 11.123667674238007	-124.25000000000000 28.750000000000000 9.8645125627342836	-124.25000000000000 28.750000000000000 9.2124813145865421	-124.25000000000000 28.750000000000000 7.9573304328938699	-124.25000000000000 28.750000000000000 7.3951315556507966	-124.25000000000000 28.750000000000000 7.4382569752631023	-124.25000000000000 28.750000000000000 6.7969196389514135	-124.25000000000000 28.750000000000000 6.4634208721388564	-124.25000000000000 28.750000000000000 6.7002212621307029	-124.25000000000000 28.750000000000000 7.2624451015700666	-124.25000000000000 28.750000000000000 7.9368580986544828	-124.25000000000000 28.750000000000000 7.9032629881085183	-124.25000000000000 28.750000000000000 10.678845106491289	-124.25000000000000 28.750000000000000 10.438905188079209	-124.25000000000000 28.750000000000000 10.977248728765689	-124.25000000000000 28.750000000000000 8.0045902526155555	-124.25000000000000 28.750000000000000 5.5062537861879699	-124.25000000000000 28.750000000000000 3.4730967281126128	-124.25000000000000 28.750000000000000 4.0573965700202326	-124.25000000000000 28.750000000000000 2.9048682414844724	-124.25000000000000 28.750000000000000 2.9725913650773013	-124.25000000000000 28.750000000000000 4.1882603661792857	-124.25000000000000 28.750000000000000 4.8560188420164767	-124.25000000000000 28.750000000000000 5.7260527263960643	-124.25000000000000 28.750000000000000 5.1795259778624274	-124.25000000000000 28.750000000000000 4.3094279146686985	-124.25000000000000 28.750000000000000 3.9240351846721802	-124.25000000000000 28.750000000000000 3.8237346602985895	-124.25000000000000 28.750000000000000 4.7905328855655966	-124.25000000000000 28.750000000000000 4.7427377753259297	-124.25000000000000 28.750000000000000 5.0069104836584311	-124.25000000000000 28.750000000000000 3.6728527206573522	-124.25000000000000 28.750000000000000 3.3063409426122381
-123.75000000000000 28.750000000000000 9.4422767944722938	-123.75000000000000 28.750000000000000 9.2918044301556044	-123.75000000000000 28.750000000000000 7.5837281571612767	-123.75000000000000 28.750000000000000 8.2284167131384365	-123.75000000000000 28.750000000000000 7.6341409795141750	-123.75000000000000 28.750000000000000 7.3534714927136839	-123.75000000000000 28.750000000000000 7.5214900314367217	-123.75000000000000 28.750000000000000 6.5903410412332581	-123.75000000000000 28.750000000000000 9.9055544790112986	-123.75000000000000 28.750000000000000 13.780833746213823	-123.75000000000000 28.750000000000000 18.278021802196253	-123.75000000000000 28.750000000000000 19.725801782053200	-123.75000000000000 28.750000000000000 17.521096336275992	-123.75000000000000 28.750000000000000 18.591980685813272	-123.75000000000000 28.750000000000000 17.735523698053857	-123.75000000000000 28.750000000000000 17.262928104793364	-123.75000000000000 28.750000000000000 16.425884583021510	-123.75000000000000 28.750000000000000 13.965462731866847	-123.75000000000000 28.750000000000000 12.437496445579821	-123.75000000000000 28.750000000000000 10.863548064630098	-123.75000000000000 28.750000000000000 10.597042993891806	-123.75000000000000 28.750000000000000 9.3169527741816474	-123.75000000000000 28.750000000000000 11.186930537464479	-123.75000000000000 28.750000000000000 8.4424055122441679	-123.75000000000000 28.750000000000000 8.5874378776460425	-123.75000000000000 28.750000000000000 9.1053171082772426	-123.75000000000000 28.750000000000000 9.7864077258913671	-123.75000000000000 28.750000000000000 9.9445342853487162	-123.75000000000000 28.750000000000000 9.1204931917004881	-123.75000000000000 28.750000000000000 11.054540700008857	-123.75000000000000 28.750000000000000 13.599512651420389	-123.75000000000000 28.750000000000000 12.240331862163284	-123.75000000000000 28.750000000000000 8.9245075345588649	-123.75000000000000 28.750000000000000 5.4812924931823162	-123.75000000000000 28.750000000000000 4.0101907020865779	-123.75000000000000 28.750000000000000 4.1881810164758724	-123.75000000000000 28.750000000000000 2.9629636578989902	-123.75000000000000 28.750000000000000 2.9751308897918567	-123.75000000000000 28.750000000000000 3.5978663265424626	-123.75000000000000 28.750000000000000 4.1676407237677164	-123.75000000000000 28.750000000000000 4.9922339700373035	-123.75000000000000 28.750000000000000 4.1495689007372674	-123.75000000000000 28.750000000000000 3.4379650379526070	-123.75000000000000 28.750000000000000 3.3992884529079368	-123.75000000000000 28.750000000000000 3.4203749074646668	-123.75000000000000 28.750000000000000 3.9654952227640212	-123.75000000000000 28.750000000000000 4.2211741287199480	-123.75000000000000 28.750000000000000 4.5500502440744075	-123.75000000000000 28.750000000000000 3.7903008087216290	-123.75000000000000 28.750000000000000 3.5722305395504605
-123.25000000000000 28.750000000000000 9.8452473443981265	-123.25000000000000 28.750000000000000 9.5855173631296626	-123.25000000000000 28.750000000000000 7.4153544517052348	-123.25000000000000 28.750000000000000 8.6160474280988151	-123.25000000000000 28.750000000000000 7.2378956037518281	-123.25000000000000 28.750000000000000 7.5739154531959745	-123.25000000000000 28.750000000000000 7.7722618804814383	-123.25000000000000 28.750000000000000 6.2702164316534832	-123.25000000000000 28.750000000000000 9.8154072280837745	-123.25000000000000 28.750000000000000 13.661251340036380	-123.25000000000000 28.750000000000000 18.721599351534650	-123.25000000000000 28.750000000000000 21.475338301481770	-123.25000000000000 28.750000000000000 20.435753706961716	-123.25000000000000 28.750000000000000 20.509412772411537	-123.25000000000000 28.750000000000000 23.690194791235530	-123.25000000000000 28.750000000000000 21.377936496883397	-123.25000000000000 28.750000000000000 20.877442160598424	-123.25000000000000 28.750000000000000 15.926586716042774	-123.25000000000000 28.750000000000000 14.656437589412493	-123.25000000000000 28.750000000000000 14.178119750810620	-123.25000000000000 28.750000000000000 14.603515482488483	-123.25000000000000 28.750000000000000 10.845452378205460	-123.25000000000000 28.750000000000000 11.741355217210067	-123.25000000000000 28.750000000000000 10.796359181900907	-123.25000000000000 28.750000000000000 12.195668472810405	-123.25000000000000 28.750000000000000 10.514507167167054	-123.25000000000000 28.750000000000000 10.891097797490788	-123.25000000000000 28.750000000000000 11.442610522478216	-123.25000000000000 28.750000000000000 11.284987626554122	-123.25000000000000 28.750000000000000 13.952444411170518	-123.25000000000000 28.750000000000000 15.214864774943305	-123.25000000000000 28.750000000000000 12.775543759579085	-123.25000000000000 28.750000000000000 9.1085583210959893	-123.25000000000000 28.750000000000000 6.5222338422627448	-123.25000000000000 28.750000000000000 4.4851038913867303	-123.25000000000000 28.750000000000000 4.3124409788918223	-123.25000000000000 28.750000000000000 3.0772220656797229	-123.25000000000000 28.750000000000000 3.0118021366103145	-123.25000000000000 28.750000000000000 3.1550018786972083	-123.25000000000000 28.750000000000000 3.4415774531212344	-123.25000000000000 28.750000000000000 4.2866786797200644	-123.25000000000000 28.750000000000000 3.5069905226987230	-123.25000000000000 28.750000000000000 3.1096842073168420	-123.25000000000000 28.750000000000000 3.2413038464680382	-123.25000000000000 28.750000000000000 3.1981812333778099	-123.25000000000000 28.750000000000000 3.2160870538959108	-123.25000000000000 28.750000000000000 3.5140897439530776	-123.25000000000000 28.750000000000000 3.7006742972117501	-123.25000000000000 28.750000000000000 3.5357338613722966	-123.25000000000000 28.750000000000000 3.3973832379384223
-122.75000000000000 28.750000000000000 9.7306480218935221	-122.75000000000000 28.750000000000000 9.4759667453054703	-122.75000000000000 28.750000000000000 7.9565719810842905	-122.75000000000000 28.750000000000000 7.8549762517197541	-122.75000000000000 28.750000000000000 7.1116935951972478	-122.75000000000000 28.750000000000000 7.1011389241572846	-122.75000000000000 28.750000000000000 7.6501178026299952	-122.75000000000000 28.750000000000000 6.2106774231281134	-122.75000000000000 28.750000000000000 9.1655888288141760	-122.75000000000000 28.750000000000000 12.654292773403954	-122.75000000000000 28.750000000000000 16.874682989773380	-122.75000000000000 28.750000000000000 20.835848841320214	-122.75000000000000 28.750000000000000 19.793082912971240	-122.75000000000000 28.750000000000000 21.347292970489871	-122.75000000000000 28.750000000000000 21.091479816359278	-122.75000000000000 28.750000000000000 21.775316539179936	-122.75000000000000 28.750000000000000 25.553044331968923	-122.75000000000000 28.750000000000000 23.340939086666669	-122.75000000000000 28.750000000000000 22.685005254928715	-122.75000000000000 28.750000000000000 17.775124468034662	-122.75000000000000 28.750000000000000 19.709260533989330	-122.75000000000000 28.750000000000000 14.576296311399235	-122.75000000000000 28.750000000000000 15.577087147458563	-122.75000000000000 28.750000000000000 15.499370161207178	-122.75000000000000 28.750000000000000 13.326906675851914	-122.75000000000000 28.750000000000000 12.802957866099854	-122.75000000000000 28.750000000000000 13.631347577347224	-122.75000000000000 28.750000000000000 13.999388999389188	-122.75000000000000 28.750000000000000 14.172082268522400	-122.75000000000000 28.750000000000000 15.932467581613977	-122.75000000000000 28.750000000000000 16.175231493111529	-122.75000000000000 28.750000000000000 15.252203405562552	-122.75000000000000 28.750000000000000 9.5276777085543269	-122.75000000000000 28.750000000000000 7.3719852284931173	-122.75000000000000 28.750000000000000 4.5324834859623051	-122.75000000000000 28.750000000000000 4.4085530971889826	-122.75000000000000 28.750000000000000 3.2917930392119481	-122.75000000000000 28.750000000000000 2.9004292997330263	-122.75000000000000 28.750000000000000 3.0179743668610266	-122.75000000000000 28.750000000000000 3.1644456247227302	-122.75000000000000 28.750000000000000 3.5961133272630574	-122.75000000000000 28.750000000000000 3.2357372407984344	-122.75000000000000 28.750000000000000 2.9533282950424260	-122.75000000000000 28.750000000000000 3.0171706839807078	-122.75000000000000 28.750000000000000 3.0471223359889508	-122.75000000000000 28.750000000000000 2.5541568675156419	-122.75000000000000 28.750000000000000 3.0715812363511459	-122.75000000000000 28.750000000000000 3.3601392820992406	-122.75000000000000 28.750000000000000 3.3059769750199051	-122.75000000000000 28.750000000000000 3.1218994496494457
-122.25000000000000 28.750000000000000 8.4130746723131811	-122.25000000000000 28.750000000000000 8.3224697170837167	-122.25000000000000 28.750000000000000 7.7375828574748731	-122.25000000000000 28.750000000000000 7.7193996263065570	-122.25000000000000 28.750000000000000 7.5182110760593677	-122.25000000000000 28.750000000000000 7.3485655077302310	-122.25000000000000 28.750000000000000 7.2723248899629676	-122.25000000000000 28.750000000000000 6.2819625713209524	-122.25000000000000 28.750000000000000 7.5145768222086700	-122.25000000000000 28.750000000000000 10.499318684329316	-122.25000000000000 28.750000000000000 13.779623472931402	-122.25000000000000 28.750000000000000 18.450211714715607	-122.25000000000000 28.750000000000000 17.028148480233174	-122.25000000000000 28.750000000000000 16.062044652311886	-122.25000000000000 28.750000000000000 20.482451424345129	-122.25000000000000 28.750000000000000 19.988478495762127	-122.25000000000000 28.750000000000000 22.169736065863621	-122.25000000000000 28.750000000000000 22.285626714531634	-122.25000000000000 28.750000000000000 20.932786067939883	-122.25000000000000 28.750000000000000 21.314984134921602	-122.25000000000000 28.750000000000000 21.256349948313250	-122.25000000000000 28.750000000000000 21.079976082965928	-122.25000000000000 28.750000000000000 20.485707793691187	-122.25000000000000 28.750000000000000 16.381224430804881	-122.25000000000000 28.750000000000000 16.109155814471151	-122.25000000000000 28.750000000000000 17.347312020198061	-122.25000000000000 28.750000000000000 15.285462803600314	-122.25000000000000 28.750000000000000 15.651748845024605	-122.25000000000000 28.750000000000000 15.598240648173300	-122.25000000000000 28.750000000000000 16.678533994933272	-122.25000000000000 28.750000000000000 20.288698509561506	-122.25000000000000 28.750000000000000 17.290989740146042	-122.25000000000000 28.750000000000000 12.131156371982765	-122.25000000000000 28.750000000000000 7.4135217432738196	-122.25000000000000 28.750000000000000 5.5434594139354765	-122.25000000000000 28.750000000000000 4.4380452352993593	-122.25000000000000 28.750000000000000 3.7392274502493450	-122.25000000000000 28.750000000000000 2.8767241899284799	-122.25000000000000 28.750000000000000 2.9675015615588456	-122.25000000000000 28.750000000000000 3.1314151070497287	-122.25000000000000 28.750000000000000 3.3595598716090640	-122.25000000000000 28.750000000000000 3.2633365946147950	-122.25000000000000 28.750000000000000 3.0198744554969683	-122.25000000000000 28.750000000000000 2.8694021783236132	-122.25000000000000 28.750000000000000 2.8940829696169361	-122.25000000000000 28.750000000000000 2.5411675839079284	-122.25000000000000 28.750000000000000 2.7243515986494420	-122.25000000000000 28.750000000000000 3.1633017695318797	-122.25000000000000 28.750000000000000 2.7289013795848009	-122.25000000000000 28.750000000000000 2.9893001121787570
-121.75000000000000 28.750000000000000 7.7045745862778467	-121.75000000000000 28.750000000000000 7.6257266007527553	-121.75000000000000 28.750000000000000 7.2187896142811629	-121.75000000000000 28.750000000000000 7.1348186367491326	-121.75000000000000 28.750000000000000 7.5186023853372230	-121.75000000000000 28.750000000000000 7.2948730944878628	-121.75000000000000 28.750000000000000 6.9943763481541934	-121.75000000000000 28.750000000000000 6.0029169403301266	-121.75000000000000 28.750000000000000 6.0286560033718315	-121.75000000000000 28.750000000000000 8.5377602979652263	-121.75000000000000 28.750000000000000 11.102164155150085	-121.75000000000000 28.750000000000000 15.496115798193477	-121.75000000000000 28.750000000000000 13.104606655474056	-121.75000000000000 28.750000000000000 14.868153147637898	-121.75000000000000 28.750000000000000 17.768302559152065	-121.75000000000000 28.750000000000000 17.347115179488341	-121.75000000000000 28.750000000000000 20.857840553204497	-121.75000000000000 28.750000000000000 21.922110142524360	-121.75000000000000 28.750000000000000 20.155738257288583	-121.75000000000000 28.750000000000000 23.689300825155556	-121.75000000000000 28.750000000000000 24.499711107093045	-121.75000000000000 28.750000000000000 21.489273750907088	-121.75000000000000 28.750000000000000 22.428647314653674	-121.75000000000000 28.750000000000000 22.290909658797748	-121.75000000000000 28.750000000000000 17.749106353323228	-121.75000000000000 28.750000000000000 19.137856761204109	-121.75000000000000 28.750000000000000 18.412311063148682	-121.75000000000000 28.750000000000000 18.830162518938401	-121.75000000000000 28.750000000000000 18.677278936436295	-121.75000000000000 28.750000000000000 20.242226394572011	-121.75000000000000 28.750000000000000 22.056251380904172	-121.75000000000000 28.750000000000000 18.253912230918996	-121.75000000000000 28.750000000000000 12.952258244275415	-121.75000000000000 28.750000000000000 9.1947716661397099	-121.75000000000000 28.750000000000000 5.8017534325754294	-121.75000000000000 28.750000000000000 5.2120097206092444	-121.75000000000000 28.750000000000000 4.0490063222628789	-121.75000000000000 28.750000000000000 3.3218073267976607	-121.75000000000000 28.750000000000000 2.9943437676709506	-121.75000000000000 28.750000000000000 3.2943678305230146	-121.75000000000000 28.750000000000000 3.4255343436326093	-121.75000000000000 28.750000000000000 3.3299930443902364	-121.75000000000000 28.750000000000000 3.1898604009926834	-121.75000000000000 28.750000000000000 2.8129734696278934	-121.75000000000000 28.750000000000000 3.0291641497369959	-121.75000000000000 28.750000000000000 2.9686198407362805	-121.75000000000000 28.750000000000000 2.8539300533887726	-121.75000000000000 28.750000000000000 2.7376840155328712	-121.75000000000000 28.750000000000000 2.9718674199201045	-121.75000000000000 28.750000000000000 3.3030229628474332
-121.25000000000000 28.750000000000000 7.0550278494478835	-121.25000000000000 28.750000000000000 7.2763535949609768	-121.25000000000000 28.750000000000000 6.6490479614008224	-121.25000000000000 28.750000000000000 6.6981394864756254	-121.25000000000000 28.750000000000000 6.8648484721069236	-121.25000000000000 28.750000000000000 6.7526007818670131	-121.25000000000000 28.750000000000000 6.8482973826823121	-121.25000000000000 28.750000000000000 5.4579589535938924	-121.25000000000000 28.750000000000000 4.5420980892245062	-121.25000000000000 28.750000000000000 6.5447610787701880	-121.25000000000000 28.750000000000000 8.3171341625323780	-121.25000000000000 28.750000000000000 11.643672800603792	-121.25000000000000 28.750000000000000 10.835339256157893	-121.25000000000000 28.750000000000000 13.136647596394312	-121.25000000000000 28.750000000000000 13.414840874126856	-121.25000000000000 28.750000000000000 15.500843251930265	-121.25000000000000 28.750000000000000 17.183149118288075	-121.25000000000000 28.750000000000000 19.577834012700770	-121.25000000000000 28.750000000000000 18.857173070205732	-121.25000000000000 28.750000000000000 22.595443218044068	-121.25000000000000 28.750000000000000 23.048643242915595	-121.25000000000000 28.750000000000000 21.593694897974057	-121.25000000000000 28.750000000000000 25.109090799968790	-121.25000000000000 28.750000000000000 23.711367683867650	-121.25000000000000 28.750000000000000 20.574797211044292	-121.25000000000000 28.750000000000000 20.897649571206259	-121.25000000000000 28.750000000000000 20.818705328442324	-121.25000000000000 28.750000000000000 21.247069278427432	-121.25000000000000 28.750000000000000 19.734044964021109	-121.25000000000000 28.750000000000000 21.815408591320217	-121.25000000000000 28.750000000000000 22.897400958320834	-121.25000000000000 28.750000000000000 21.464471107959273	-121.25000000000000 28.750000000000000 13.706019030885770	-121.25000000000000 28.750000000000000 9.3597245499795889	-121.25000000000000 28.750000000000000 6.8744204247313929	-121.25000000000000 28.750000000000000 5.5357616799779432	-121.25000000000000 28.750000000000000 4.0904130658194306	-121.25000000000000 28.750000000000000 3.8966453416949820	-121.25000000000000 28.750000000000000 3.5263838304446482	-121.25000000000000 28.750000000000000 3.4081124939722680	-121.25000000000000 28.750000000000000 3.6308606170316762	-121.25000000000000 28.750000000000000 3.4903104398430300	-121.25000000000000 28.750000000000000 3.2660032110959083	-121.25000000000000 28.750000000000000 3.0723919789800762	-121.25000000000000 28.750000000000000 2.9089204538494227	-121.25000000000000 28.750000000000000 2.9969575428172130	-121.25000000000000 28.750000000000000 2.8098899966576867	-121.25000000000000 28.750000000000000 3.1792973036059435	-121.25000000000000 28.750000000000000 3.4867468110876265	-121.25000000000000 28.750000000000000 3.5431787111302748
-120.75000000000000 28.750000000000000 7.6334081834423131	-120.75000000000000 28.750000000000000 7.1884407469251226	-120.75000000000000 28.750000000000000 6.0689240549499814	-120.75000000000000 28.750000000000000 6.7765826438065409	-120.75000000000000 28.750000000000000 6.8501943533925180	-120.75000000000000 28.750000000000000 6.5147921921780521	-120.75000000000000 28.750000000000000 6.3284760017971040	-120.75000000000000 28.750000000000000 5.0277282940569998	-120.75000000000000 28.750000000000000 3.7740215747014485	-120.75000000000000 28.750000000000000 5.2846753461031879	-120.75000000000000 28.750000000000000 6.4773941299235762	-120.75000000000000 28.750000000000000 9.7475337593925016	-120.75000000000000 28.750000000000000 9.5247428650630397	-120.75000000000000 28.750000000000000 10.447848322256393	-120.75000000000000 28.750000000000000 10.988246636322282	-120.75000000000000 28.750000000000000 13.379743176719497	-120.75000000000000 28.750000000000000 14.053653039102336	-120.75000000000000 28.750000000000000 16.340827018105738	-120.75000000000000 28.750000000000000 16.484088320435706	-120.75000000000000 28.750000000000000 19.816820196943205	-120.75000000000000 28.750000000000000 22.023281748771844	-120.75000000000000 28.750000000000000 22.027550709330640	-120.75000000000000 28.750000000000000 27.037765476108788	-120.75000000000000 28.750000000000000 26.175593985722720	-120.75000000000000 28.750000000000000 22.107789815696357	-120.75000000000000 28.750000000000000 22.398204007332602	-120.75000000000000 28.750000000000000 22.434809185102424	-120.75000000000000 28.750000000000000 22.792996255619499	-120.75000000000000 28.750000000000000 22.895295248115584	-120.75000000000000 28.750000000000000 27.141854280968420	-120.75000000000000 28.750000000000000 27.657266035312585	-120.75000000000000 28.750000000000000 23.744565815923607	-120.75000000000000 28.750000000000000 17.240593846253898	-120.75000000000000 28.750000000000000 10.324397707301529	-120.75000000000000 28.750000000000000 7.2550520794441793	-120.75000000000000 28.750000000000000 6.6639195101315698	-120.75000000000000 28.750000000000000 4.9288022587355789	-120.75000000000000 28.750000000000000 4.2461437045163350	-120.75000000000000 28.750000000000000 3.7059215025842676	-120.75000000000000 28.750000000000000 3.5840350548162991	-120.75000000000000 28.750000000000000 3.5815696493814877	-120.75000000000000 28.750000000000000 3.4547618112394112	-120.75000000000000 28.750000000000000 3.9437376968740026	-120.75000000000000 28.750000000000000 3.9385567343182153	-120.75000000000000 28.750000000000000 3.5040448280390075	-120.75000000000000 28.750000000000000 3.4731124320198177	-120.75000000000000 28.750000000000000 3.5170432877297078	-120.75000000000000 28.750000000000000 3.8005720870211697	-120.75000000000000 28.750000000000000 4.0597352784093399	-120.75000000000000 28.750000000000000 3.9288275165040538
-120.25000000000000 28.750000000000000 8.5673644124361417	-120.25000000000000 28.750000000000000 6.9362847407439441	-120.25000000000000 28.750000000000000 7.0491444278261053	-120.25000000000000 28.750000000000000 7.2389545043943508	-120.25000000000000 28.750000000000000 7.3420235367879112	-120.25000000000000 28.750000000000000 6.9446298000081450	-120.25000000000000 28.750000000000000 6.2357609534672731	-120.25000000000000 28.750000000000000 4.9508995086121468	-120.25000000000000 28.750000000000000 3.8573876281065993	-120.25000000000000 28.750000000000000 5.0178257026358404	-120.25000000000000 28.750000000000000 5.7204310899031459	-120.25000000000000 28.750000000000000 8.0104131069090947	-120.25000000000000 28.750000000000000 8.0933093391129347	-120.25000000000000 28.750000000000000 8.8367964712353189	-120.25000000000000 28.750000000000000 9.3483156919734558	-120.25000000000000 28.750000000000000 11.504076221807525	-120.25000000000000 28.750000000000000 12.245684232136094	-120.25000000000000 28.750000000000000 13.161223222051897	-120.25000000000000 28.750000000000000 13.273120941908632	-120.25000000000000 28.750000000000000 16.708069070294041	-120.25000000000000 28.750000000000000 18.831037763134514	-120.25000000000000 28.750000000000000 22.308932824284000	-120.25000000000000 28.750000000000000 28.214372776920083	-120.25000000000000 28.750000000000000 27.838734986043910	-120.25000000000000 28.750000000000000 23.085350910645595	-120.25000000000000 28.750000000000000 23.262280452219738	-120.25000000000000 28.750000000000000 23.576188611988265	-120.25000000000000 28.750000000000000 23.797265511239925	-120.25000000000000 28.750000000000000 24.591057487187349	-120.25000000000000 28.750000000000000 29.805108277781745	-120.25000000000000 28.750000000000000 29.932846514955568	-120.25000000000000 28.750000000000000 25.759933687852946	-120.25000000000000 28.750000000000000 19.106205532365337	-120.25000000000000 28.750000000000000 12.818739211089413	-120.25000000000000 28.750000000000000 8.3450419309508312	-120.25000000000000 28.750000000000000 6.9778148777719924	-120.25000000000000 28.750000000000000 6.1849454178931538	-120.25000000000000 28.750000000000000 5.3561380206845390	-120.25000000000000 28.750000000000000 4.3673091655924408	-120.25000000000000 28.750000000000000 3.9012858823527057	-120.25000000000000 28.750000000000000 4.2312765973342916	-120.25000000000000 28.750000000000000 4.2793517102983492	-120.25000000000000 28.750000000000000 4.5876118164614432	-120.25000000000000 28.750000000000000 4.9039690789162735	-120.25000000000000 28.750000000000000 4.3031316636841428	-120.25000000000000 28.750000000000000 4.6568203248447153	-120.25000000000000 28.750000000000000 4.4422557154513385	-120.25000000000000 28.750000000000000 4.2438478156108914	-120.25000000000000 28.750000000000000 4.8773563665250403	-120.25000000000000 28.750000000000000 5.4185043264321102
-119.75000000000000 28.750000000000000 9.1663335763884852	-119.75000000000000 28.750000000000000 8.3129819869300778	-119.75000000000000 28.750000000000000 8.1347523077249679	-119.75000000000000 28.750000000000000 7.3035952449438781	-119.75000000000000 28.750000000000000 7.6611239801199025	-119.75000000000000 28.750000000000000 7.5815221412491915	-119.75000000000000 28.750000000000000 6.3874563269879854	-119.75000000000000 28.750000000000000 5.5789749167780887	-119.75000000000000 28.750000000000000 4.3217795883239480	-119.75000000000000 28.750000000000000 5.8812068352643987	-119.75000000000000 28.750000000000000 6.2607908168472957	-119.75000000000000 28.750000000000000 7.0328955582972847	-119.75000000000000 28.750000000000000 7.3701572970453668	-119.75000000000000 28.750000000000000 8.9021205656182651	-119.75000000000000 28.750000000000000 9.0327782290688674	-119.75000000000000 28.750000000000000 9.8070396418039447	-119.75000000000000 28.750000000000000 10.731366270230735	-119.75000000000000 28.750000000000000 11.474528470687453	-119.75000000000000 28.750000000000000 11.605807744318371	-119.75000000000000 28.750000000000000 14.824822487637466	-119.75000000000000 28.750000000000000 18.056385125040428	-119.75000000000000 28.750000000000000 22.413437775914829	-119.75000000000000 28.750000000000000 28.702644332172490	-119.75000000000000 28.750000000000000 26.293066244251900	-119.75000000000000 28.750000000000000 23.325187809823820	-119.75000000000000 28.750000000000000 23.863245824545064	-119.75000000000000 28.750000000000000 24.771378223191061	-119.75000000000000 28.750000000000000 23.501256724610805	-119.75000000000000 28.750000000000000 25.995809299519156	-119.75000000000000 28.750000000000000 32.145348076712743	-119.75000000000000 28.750000000000000 32.177308254832951	-119.75000000000000 28.750000000000000 27.713217322148939	-119.75000000000000 28.750000000000000 20.505622684279388	-119.75000000000000 28.750000000000000 13.573313246614569	-119.75000000000000 28.750000000000000 9.3878843826967433	-119.75000000000000 28.750000000000000 8.2739919256480796	-119.75000000000000 28.750000000000000 7.1282153815995910	-119.75000000000000 28.750000000000000 6.3595339845994676	-119.75000000000000 28.750000000000000 5.6533832364358227	-119.75000000000000 28.750000000000000 4.6244680738737607	-119.75000000000000 28.750000000000000 4.7540165599410837	-119.75000000000000 28.750000000000000 4.9379715750216731	-119.75000000000000 28.750000000000000 5.7078384440535430	-119.75000000000000 28.750000000000000 6.0299063474500088	-119.75000000000000 28.750000000000000 5.4044364692400562	-119.75000000000000 28.750000000000000 5.7206473753606089	-119.75000000000000 28.750000000000000 5.6242917849469967	-119.75000000000000 28.750000000000000 6.1107404542673462	-119.75000000000000 28.750000000000000 5.8858870589943857	-119.75000000000000 28.750000000000000 6.7803561168509434
-119.25000000000000 28.750000000000000 11.070397140805120	-119.25000000000000 28.750000000000000 10.368059087216356	-119.25000000000000 28.750000000000000 8.3586022713985049	-119.25000000000000 28.750000000000000 8.4584457276079448	-119.25000000000000 28.750000000000000 7.7258789459325703	-119.25000000000000 28.750000000000000 7.2176366091423780	-119.25000000000000 28.750000000000000 6.1837807290851234	-119.25000000000000 28.750000000000000 6.1213165045617668	-119.25000000000000 28.750000000000000 5.2759064258655703	-119.25000000000000 28.750000000000000 7.1184422618854155	-119.25000000000000 28.750000000000000 8.1573396447893156	-119.25000000000000 28.750000000000000 8.1458873110904531	-119.25000000000000 28.750000000000000 8.4422112579780748	-119.25000000000000 28.750000000000000 9.7905646210299899	-119.25000000000000 28.750000000000000 10.335022618195479	-119.25000000000000 28.750000000000000 10.356997119349105	-119.25000000000000 28.750000000000000 11.070192750325299	-119.25000000000000 28.750000000000000 11.865333260727589	-119.25000000000000 28.750000000000000 12.015850215748307	-119.25000000000000 28.750000000000000 13.710055989050765	-119.25000000000000 28.750000000000000 18.635324878017844	-119.25000000000000 28.750000000000000 22.619522415717526	-119.25000000000000 28.750000000000000 28.958775033518254	-119.25000000000000 28.750000000000000 24.789755825389779	-119.25000000000000 28.750000000000000 23.366896971654121	-119.25000000000000 28.750000000000000 24.186211263814155	-119.25000000000000 28.750000000000000 25.072905909737461	-119.25000000000000 28.750000000000000 21.857551176341868	-119.25000000000000 28.750000000000000 26.336015208850352	-119.25000000000000 28.750000000000000 31.101434309008614	-119.25000000000000 28.750000000000000 31.562660894680040	-119.25000000000000 28.750000000000000 29.086228834529386	-119.25000000000000 28.750000000000000 22.107793393908686	-119.25000000000000 28.750000000000000 16.520800248280430	-119.25000000000000 28.750000000000000 12.205164765183648	-119.25000000000000 28.750000000000000 9.5232930981901411	-119.25000000000000 28.750000000000000 8.3833925571834378	-119.25000000000000 28.750000000000000 7.6602283064195218	-119.25000000000000 28.750000000000000 7.1026158190465525	-119.25000000000000 28.750000000000000 5.6465802175759352	-119.25000000000000 28.750000000000000 5.6549672433470928	-119.25000000000000 28.750000000000000 6.0702035855118650	-119.25000000000000 28.750000000000000 7.0226381572158019	-119.25000000000000 28.750000000000000 7.2566285969923312	-119.25000000000000 28.750000000000000 6.9384120105279701	-119.25000000000000 28.750000000000000 7.3852989573957668	-119.25000000000000 28.750000000000000 7.1288221663201865	-119.25000000000000 28.750000000000000 7.7175151641403081	-119.25000000000000 28.750000000000000 7.5329985171498377	-119.25000000000000 28.750000000000000 7.7907929165563639
-118.75000000000000 28.750000000000000 11.368080438782149	-118.75000000000000 28.750000000000000 10.850374270471054	-118.75000000000000 28.750000000000000 9.4086947635109262	-118.75000000000000 28.750000000000000 8.2706376373933175	-118.75000000000000 28.750000000000000 8.3215993571909941	-118.75000000000000 28.750000000000000 6.6268297191355892	-118.75000000000000 28.750000000000000 6.8603846255153575	-118.75000000000000 28.750000000000000 6.8316379032489136	-118.75000000000000 28.750000000000000 6.3485064629024137	-118.75000000000000 28.750000000000000 7.9754905303774821	-118.75000000000000 28.750000000000000 9.9297895583319082	-118.75000000000000 28.750000000000000 10.113659362884858	-118.75000000000000 28.750000000000000 10.715273611904824	-118.75000000000000 28.750000000000000 11.140527036987269	-118.75000000000000 28.750000000000000 11.275777249052590	-118.75000000000000 28.750000000000000 11.274540962587320	-118.75000000000000 28.750000000000000 13.154309772060238	-118.75000000000000 28.750000000000000 13.991534129286643	-118.75000000000000 28.750000000000000 14.013772981590552	-118.75000000000000 28.750000000000000 15.236490457243171	-118.75000000000000 28.750000000000000 21.646054644340584	-118.75000000000000 28.750000000000000 22.550658632772993	-118.75000000000000 28.750000000000000 29.021173509720025	-118.75000000000000 28.750000000000000 24.299870241635748	-118.75000000000000 28.750000000000000 22.947092564607029	-118.75000000000000 28.750000000000000 24.711011532301022	-118.75000000000000 28.750000000000000 22.641748763221184	-118.75000000000000 28.750000000000000 20.648605946530608	-118.75000000000000 28.750000000000000 24.398298305154235	-118.75000000000000 28.750000000000000 32.115876638376484	-118.75000000000000 28.750000000000000 32.436220777685229	-118.75000000000000 28.750000000000000 28.703120909087005	-118.75000000000000 28.750000000000000 24.830479424616961	-118.75000000000000 28.750000000000000 18.299532194371920	-118.75000000000000 28.750000000000000 15.402953568449393	-118.75000000000000 28.750000000000000 11.865816142319799	-118.75000000000000 28.750000000000000 9.7095258950586345	-118.75000000000000 28.750000000000000 10.414342530738637	-118.75000000000000 28.750000000000000 7.5532686657952945	-118.75000000000000 28.750000000000000 7.1151778317846999	-118.75000000000000 28.750000000000000 7.5043650931737318	-118.75000000000000 28.750000000000000 7.2157135055862147	-118.75000000000000 28.750000000000000 9.1591777500926135	-118.75000000000000 28.750000000000000 9.0563036625970579	-118.75000000000000 28.750000000000000 8.9212058757381794	-118.75000000000000 28.750000000000000 10.213653164168928	-118.75000000000000 28.750000000000000 9.6361558689724909	-118.75000000000000 28.750000000000000 9.7382017225853801	-118.75000000000000 28.750000000000000 8.3111455507632535	-118.75000000000000 28.750000000000000 9.8443342311103965
-118.25000000000000 28.750000000000000 10.501410272343959	-118.25000000000000 28.750000000000000 10.452171662771747	-118.25000000000000 28.750000000000000 9.9625211623623304	-118.25000000000000 28.750000000000000 7.8065215171630875	-118.25000000000000 28.750000000000000 7.4394470275803757	-118.25000000000000 28.750000000000000 6.6952043421873721	-118.25000000000000 28.750000000000000 6.1598642216053641	-118.25000000000000 28.750000000000000 7.3462180763583520	-118.25000000000000 28.750000000000000 7.2482628865913137	-118.25000000000000 28.750000000000000 8.7005301044800447	-118.25000000000000 28.750000000000000 11.465477740196485	-118.25000000000000 28.750000000000000 12.787393438150486	-118.25000000000000 28.750000000000000 11.838777929709888	-118.25000000000000 28.750000000000000 12.011502316595619	-118.25000000000000 28.750000000000000 11.428474241434897	-118.25000000000000 28.750000000000000 13.413809376840145	-118.25000000000000 28.750000000000000 14.307428468661499	-118.25000000000000 28.750000000000000 15.247600303661537	-118.25000000000000 28.750000000000000 15.025496003565962	-118.25000000000000 28.750000000000000 16.037930629329420	-118.25000000000000 28.750000000000000 21.227181138394382	-118.25000000000000 28.750000000000000 22.880121077463144	-118.25000000000000 28.750000000000000 28.989262024349845	-118.25000000000000 28.750000000000000 23.530930181003193	-118.25000000000000 28.750000000000000 22.759827023997332	-118.25000000000000 28.750000000000000 21.590243203862720	-118.25000000000000 28.750000000000000 20.197778245193614	-118.25000000000000 28.750000000000000 18.293803055812649	-118.25000000000000 28.750000000000000 21.976170969171996	-118.25000000000000 28.750000000000000 32.520058062430515	-118.25000000000000 28.750000000000000 32.659138475378931	-118.25000000000000 28.750000000000000 29.609345475499467	-118.25000000000000 28.750000000000000 26.753911510546597	-118.25000000000000 28.750000000000000 19.566881674899552	-118.25000000000000 28.750000000000000 16.746655753341550	-118.25000000000000 28.750000000000000 13.787703046045458	-118.25000000000000 28.750000000000000 12.083636169585731	-118.25000000000000 28.750000000000000 12.795361999556064	-118.25000000000000 28.750000000000000 10.315904456602826	-118.25000000000000 28.750000000000000 9.1754176095235902	-118.25000000000000 28.750000000000000 9.4800896006348570	-118.25000000000000 28.750000000000000 10.506904985181766	-118.25000000000000 28.750000000000000 12.707668987885208	-118.25000000000000 28.750000000000000 12.269171359108077	-118.25000000000000 28.750000000000000 11.364745272143892	-118.25000000000000 28.750000000000000 12.171340906980854	-118.25000000000000 28.750000000000000 10.990852139277244	-118.25000000000000 28.750000000000000 14.532775776588538	-118.25000000000000 28.750000000000000 12.363804125657527	-118.25000000000000 28.750000000000000 13.668741382622942
-117.75000000000000 28.750000000000000 11.427369689273519	-117.75000000000000 28.750000000000000 11.394510171303901	-117.75000000000000 28.750000000000000 10.702044831240030	-117.75000000000000 28.750000000000000 8.4914202765793050	-117.75000000000000 28.750000000000000 7.7738447669681969	-117.75000000000000 28.750000000000000 6.8985867444239783	-117.75000000000000 28.750000000000000 6.2908763722989676	-117.75000000000000 28.750000000000000 6.4397268704460666	-117.75000000000000 28.750000000000000 7.5969766066422926	-117.75000000000000 28.750000000000000 8.7264441690212564	-117.75000000000000 28.750000000000000 11.103705975881306	-117.75000000000000 28.750000000000000 12.095450972455026	-117.75000000000000 28.750000000000000 11.757421864358891	-117.75000000000000 28.750000000000000 11.094220311122266	-117.75000000000000 28.750000000000000 11.981480693069736	-117.75000000000000 28.750000000000000 12.933067350988521	-117.75000000000000 28.750000000000000 13.460437553486177	-117.75000000000000 28.750000000000000 14.330717030778539	-117.75000000000000 28.750000000000000 15.837516957182006	-117.75000000000000 28.750000000000000 16.032146780197774	-117.75000000000000 28.750000000000000 17.997887876738268	-117.75000000000000 28.750000000000000 23.310764826140105	-117.75000000000000 28.750000000000000 28.374659106654345	-117.75000000000000 28.750000000000000 23.259300085285528	-117.75000000000000 28.750000000000000 21.984911618746874	-117.75000000000000 28.750000000000000 18.815739500473235	-117.75000000000000 28.750000000000000 17.735773991303873	-117.75000000000000 28.750000000000000 15.631412120917798	-117.75000000000000 28.750000000000000 19.211464295293496	-117.75000000000000 28.750000000000000 30.608350076475972	-117.75000000000000 28.750000000000000 32.351190131838962	-117.75000000000000 28.750000000000000 29.882878553164733	-117.75000000000000 28.750000000000000 26.559916522043487	-117.75000000000000 28.750000000000000 20.455482155692120	-117.75000000000000 28.750000000000000 18.634536700594541	-117.75000000000000 28.750000000000000 17.853065190980590	-117.75000000000000 28.750000000000000 14.529135167027599	-117.75000000000000 28.750000000000000 17.083024270612121	-117.75000000000000 28.750000000000000 13.540876446520464	-117.75000000000000 28.750000000000000 11.199637598746694	-117.75000000000000 28.750000000000000 13.588168346196396	-117.75000000000000 28.750000000000000 14.642784207142554	-117.75000000000000 28.750000000000000 15.725239616499433	-117.75000000000000 28.750000000000000 15.921574028716133	-117.75000000000000 28.750000000000000 17.560235265079761	-117.75000000000000 28.750000000000000 17.076787743725863	-117.75000000000000 28.750000000000000 16.045409324685298	-117.75000000000000 28.750000000000000 20.370661954106097	-117.75000000000000 28.750000000000000 19.485135439587836	-117.75000000000000 28.750000000000000 17.877535769256536
-117.25000000000000 28.750000000000000 11.386434128812576	-117.25000000000000 28.750000000000000 11.630623928201736	-117.25000000000000 28.750000000000000 10.975687770004404	-117.25000000000000 28.750000000000000 9.3218387833216330	-117.25000000000000 28.750000000000000 8.7400270018331536	-117.25000000000000 28.750000000000000 8.1847097210192885	-117.25000000000000 28.750000000000000 8.1622441802346390	-117.25000000000000 28.750000000000000 6.8673482473739611	-117.25000000000000 28.750000000000000 7.3012884785142456	-117.25000000000000 28.750000000000000 9.4677690806183215	-117.25000000000000 28.750000000000000 10.173795595760403	-117.25000000000000 28.750000000000000 10.658603309160597	-117.25000000000000 28.750000000000000 9.0412731979984002	-117.25000000000000 28.750000000000000 10.023587247042999	-117.25000000000000 28.750000000000000 11.071719528574148	-117.25000000000000 28.750000000000000 11.275504257245009	-117.25000000000000 28.750000000000000 11.213383517183098	-117.25000000000000 28.750000000000000 13.698245590660562	-117.25000000000000 28.750000000000000 14.501928370282107	-117.25000000000000 28.750000000000000 14.127389713573153	-117.25000000000000 28.750000000000000 16.551984850488683	-117.25000000000000 28.750000000000000 21.888828844584619	-117.25000000000000 28.750000000000000 25.993139689277040	-117.25000000000000 28.750000000000000 22.566715505495072	-117.25000000000000 28.750000000000000 21.849424450968357	-117.25000000000000 28.750000000000000 16.944482815763134	-117.25000000000000 28.750000000000000 17.188846467763881	-117.25000000000000 28.750000000000000 14.605845416525757	-117.25000000000000 28.750000000000000 17.948346082707211	-117.25000000000000 28.750000000000000 27.366098690819058	-117.25000000000000 28.750000000000000 30.604128400869964	-117.25000000000000 28.750000000000000 29.854105886011705	-117.25000000000000 28.750000000000000 26.920980583439000	-117.25000000000000 28.750000000000000 23.997033020185643	-117.25000000000000 28.750000000000000 23.401547971788681	-117.25000000000000 28.750000000000000 19.094132510750541	-117.25000000000000 28.750000000000000 19.250567295595566	-117.25000000000000 28.750000000000000 19.830683789487626	-117.25000000000000 28.750000000000000 16.933744329620477	-117.25000000000000 28.750000000000000 15.156618390600059	-117.25000000000000 28.750000000000000 18.762831551844808	-117.25000000000000 28.750000000000000 21.846333571954350	-117.25000000000000 28.750000000000000 19.896446289041624	-117.25000000000000 28.750000000000000 21.335558603185483	-117.25000000000000 28.750000000000000 24.836051585232546	-117.25000000000000 28.750000000000000 25.334863613954639	-117.25000000000000 28.750000000000000 25.576084712689401	-117.25000000000000 28.750000000000000 26.699248348555734	-117.25000000000000 28.750000000000000 24.807934679946992	-117.25000000000000 28.750000000000000 24.370671434490504
-116.75000000000000 28.750000000000000 12.298163411065495	-116.75000000000000 28.750000000000000 14.101615569656666	-116.75000000000000 28.750000000000000 13.869075139386691	-116.75000000000000 28.750000000000000 11.342005413763317	-116.75000000000000 28.750000000000000 9.6107205175474171	-116.75000000000000 28.750000000000000 10.350390463062135	-116.75000000000000 28.750000000000000 9.5240264696412993	-116.75000000000000 28.750000000000000 9.5569230552631534	-116.75000000000000 28.750000000000000 8.4341823366374626	-116.75000000000000 28.750000000000000 9.9521257527614022	-116.75000000000000 28.750000000000000 9.5908646634325248	-116.75000000000000 28.750000000000000 10.276246286234452	-116.75000000000000 28.750000000000000 9.4341769105359479	-116.75000000000000 28.750000000000000 9.4581351082601923	-116.75000000000000 28.750000000000000 8.8528687295132329	-116.75000000000000 28.750000000000000 8.7437176073211837	-116.75000000000000 28.750000000000000 10.705733465291635	-116.75000000000000 28.750000000000000 11.354097314353067	-116.75000000000000 28.750000000000000 13.390669226071788	-116.75000000000000 28.750000000000000 11.147758951289775	-116.75000000000000 28.750000000000000 14.945878783445234	-116.75000000000000 28.750000000000000 21.483098193176993	-116.75000000000000 28.750000000000000 24.340927107966262	-116.75000000000000 28.750000000000000 22.750806567060959	-116.75000000000000 28.750000000000000 21.628973882847738	-116.75000000000000 28.750000000000000 18.530407929563108	-116.75000000000000 28.750000000000000 17.839165626826070	-116.75000000000000 28.750000000000000 15.447783253847433	-116.75000000000000 28.750000000000000 18.169598628890956	-116.75000000000000 28.750000000000000 23.468039808033705	-116.75000000000000 28.750000000000000 27.984975255559377	-116.75000000000000 28.750000000000000 29.493549577918252	-116.75000000000000 28.750000000000000 28.282980221792243	-116.75000000000000 28.750000000000000 27.102992291700691	-116.75000000000000 28.750000000000000 25.798234008820973	-116.75000000000000 28.750000000000000 21.428465856674439	-116.75000000000000 28.750000000000000 23.578124110349389	-116.75000000000000 28.750000000000000 24.323397890497493	-116.75000000000000 28.750000000000000 26.474616078930257	-116.75000000000000 28.750000000000000 24.576351428699059	-116.75000000000000 28.750000000000000 29.835547775941574	-116.75000000000000 28.750000000000000 29.740949235669746	-116.75000000000000 28.750000000000000 32.919274063818435	-116.75000000000000 28.750000000000000 33.495241112839494	-116.75000000000000 28.750000000000000 31.179703776963759	-116.75000000000000 28.750000000000000 30.884123937727360	-116.75000000000000 28.750000000000000 29.432142433153977	-116.75000000000000 28.750000000000000 29.464210712561584	-116.75000000000000 28.750000000000000 36.774550473339772	-116.75000000000000 28.750000000000000 38.335721754837117
-116.25000000000000 28.750000000000000 15.503967548132033	-116.25000000000000 28.750000000000000 15.908762239117495	-116.25000000000000 28.750000000000000 16.494795704690571	-116.25000000000000 28.750000000000000 15.425301710001365	-116.25000000000000 28.750000000000000 13.834823936855731	-116.25000000000000 28.750000000000000 14.230602959474757	-116.25000000000000 28.750000000000000 12.421993517713839	-116.25000000000000 28.750000000000000 11.783681724335839	-116.25000000000000 28.750000000000000 10.089614877606309	-116.25000000000000 28.750000000000000 12.336684935270746	-116.25000000000000 28.750000000000000 12.122489766492031	-116.25000000000000 28.750000000000000 11.038924801870584	-116.25000000000000 28.750000000000000 10.728737250105105	-116.25000000000000 28.750000000000000 10.168848828296042	-116.25000000000000 28.750000000000000 9.1752056852908712	-116.25000000000000 28.750000000000000 7.5253703092780260	-116.25000000000000 28.750000000000000 9.2500570997631026	-116.25000000000000 28.750000000000000 10.896531152016278	-116.25000000000000 28.750000000000000 12.154610777575249	-116.25000000000000 28.750000000000000 12.233374158625198	-116.25000000000000 28.750000000000000 13.865145226967146	-116.25000000000000 28.750000000000000 18.308667194428683	-116.25000000000000 28.750000000000000 24.508555101428396	-116.25000000000000 28.750000000000000 22.765290451849037	-116.25000000000000 28.750000000000000 20.583476648325316	-116.25000000000000 28.750000000000000 21.711502064713883	-116.25000000000000 28.750000000000000 20.519951604775336	-116.25000000000000 28.750000000000000 19.870466128562313	-116.25000000000000 28.750000000000000 21.150110700332000	-116.25000000000000 28.750000000000000 24.815341377932050	-116.25000000000000 28.750000000000000 28.395630801437822	-116.25000000000000 28.750000000000000 29.724129614351416	-116.25000000000000 28.750000000000000 30.039820975128659	-116.25000000000000 28.750000000000000 29.189573754897772	-116.25000000000000 28.750000000000000 28.528445220170259	-116.25000000000000 28.750000000000000 26.344496397827122	-116.25000000000000 28.750000000000000 30.924758938639251	-116.25000000000000 28.750000000000000 35.865658136783964	-116.25000000000000 28.750000000000000 37.100335681799073	-116.25000000000000 28.750000000000000 41.439745008301642	-116.25000000000000 28.750000000000000 49.380922634048929	-116.25000000000000 28.750000000000000 47.868782143764840	-116.25000000000000 28.750000000000000 54.390475274983558	-116.25000000000000 28.750000000000000 53.361486249423493	-116.25000000000000 28.750000000000000 50.204565727915508	-116.25000000000000 28.750000000000000 48.627347693076594	-116.25000000000000 28.750000000000000 41.089284728485353	-116.25000000000000 28.750000000000000 40.012525528974741	-116.25000000000000 28.750000000000000 50.688884447611358	-116.25000000000000 28.750000000000000 50.205323519045720
-115.75000000000000 28.750000000000000 21.696531965721242	-115.75000000000000 28.750000000000000 22.415703701787184	-115.75000000000000 28.750000000000000 23.382559431837009	-115.75000000000000 28.750000000000000 23.722439521054259	-115.75000000000000 28.750000000000000 23.835674058178380	-115.75000000000000 28.750000000000000 24.450939469615374	-115.75000000000000 28.750000000000000 20.791596238158331	-115.75000000000000 28.750000000000000 19.325334278519438	-115.75000000000000 28.750000000000000 15.159133015705381	-115.75000000000000 28.750000000000000 15.890406919104631	-115.75000000000000 28.750000000000000 14.335862169474524	-115.75000000000000 28.750000000000000 14.504110704507632	-115.75000000000000 28.750000000000000 12.225828583794778	-115.75000000000000 28.750000000000000 12.788135516889170	-115.75000000000000 28.750000000000000 11.766194872936850	-115.75000000000000 28.750000000000000 9.6457254134657617	-115.75000000000000 28.750000000000000 12.583734978766087	-115.75000000000000 28.750000000000000 13.844138126320768	-115.75000000000000 28.750000000000000 12.408943629133779	-115.75000000000000 28.750000000000000 12.892371036298258	-115.75000000000000 28.750000000000000 14.698819792812875	-115.75000000000000 28.750000000000000 15.716702161049756	-115.75000000000000 28.750000000000000 22.908503632136007	-115.75000000000000 28.750000000000000 21.043036734954836	-115.75000000000000 28.750000000000000 19.704524383856519	-115.75000000000000 28.750000000000000 22.454025141805847	-115.75000000000000 28.750000000000000 21.384342792612426	-115.75000000000000 28.750000000000000 22.890179969405949	-115.75000000000000 28.750000000000000 24.938922124202406	-115.75000000000000 28.750000000000000 26.424444741847200	-115.75000000000000 28.750000000000000 28.686513381658923	-115.75000000000000 28.750000000000000 31.636583624643535	-115.75000000000000 28.750000000000000 30.373803548140724	-115.75000000000000 28.750000000000000 33.300673553100793	-115.75000000000000 28.750000000000000 33.450633265908152	-115.75000000000000 28.750000000000000 31.746432737704158	-115.75000000000000 28.750000000000000 42.173975952958905	-115.75000000000000 28.750000000000000 62.576153718641926	-115.75000000000000 28.750000000000000 71.647637944097724	-115.75000000000000 28.750000000000000 86.600027096823268	-115.75000000000000 28.750000000000000 107.68825356230728	-115.75000000000000 28.750000000000000 101.63970544473580	-115.75000000000000 28.750000000000000 117.55809314056258	-115.75000000000000 28.750000000000000 112.83028982509032	-115.75000000000000 28.750000000000000 106.70920193176853	-115.75000000000000 28.750000000000000 103.37460022953169	-115.75000000000000 28.750000000000000 103.66279430685226	-115.75000000000000 28.750000000000000 99.329305165628156	-115.75000000000000 28.750000000000000 99.635173255816099	-115.75000000000000 28.750000000000000 97.621949391492336
-115.25000000000000 28.750000000000000 25.727744673703796	-115.25000000000000 28.750000000000000 25.932278553128789	-115.25000000000000 28.750000000000000 28.677351492999744	-115.25000000000000 28.750000000000000 26.764549409534123	-115.25000000000000 28.750000000000000 32.256058068428686	-115.25000000000000 28.750000000000000 35.769388031263482	-115.25000000000000 28.750000000000000 28.692683773985134	-115.25000000000000 28.750000000000000 29.318027584946666	-115.25000000000000 28.750000000000000 28.117850981594906	-115.25000000000000 28.750000000000000 25.706814870765147	-115.25000000000000 28.750000000000000 22.477895616794413	-115.25000000000000 28.750000000000000 18.872410560457631	-115.25000000000000 28.750000000000000 16.312396030272865	-115.25000000000000 28.750000000000000 16.015899772777381	-115.25000000000000 28.750000000000000 13.646740332706804	-115.25000000000000 28.750000000000000 13.106010996335463	-115.25000000000000 28.750000000000000 14.682141343303178	-115.25000000000000 28.750000000000000 16.175378630570115	-115.25000000000000 28.750000000000000 15.155400472870578	-115.25000000000000 28.750000000000000 16.174956240580080	-115.25000000000000 28.750000000000000 18.270426972511164	-115.25000000000000 28.750000000000000 17.800073198004164	-115.25000000000000 28.750000000000000 23.591671692768184	-115.25000000000000 28.750000000000000 19.223648988479709	-115.25000000000000 28.750000000000000 17.664799210846027	-115.25000000000000 28.750000000000000 20.627560889052479	-115.25000000000000 28.750000000000000 20.747967464201533	-115.25000000000000 28.750000000000000 19.897006527672932	-115.25000000000000 28.750000000000000 24.303420482553065	-115.25000000000000 28.750000000000000 26.840692673906698	-115.25000000000000 28.750000000000000 30.496158185176999	-115.25000000000000 28.750000000000000 33.206577922613782	-115.25000000000000 28.750000000000000 35.083997450595255	-115.25000000000000 28.750000000000000 35.136598325251640	-115.25000000000000 28.750000000000000 37.795873040816240	-115.25000000000000 28.750000000000000 35.544814532847681	-115.25000000000000 28.750000000000000 55.670567009363786	-115.25000000000000 28.750000000000000 98.614557825607747	-115.25000000000000 28.750000000000000 133.26587957968067	-115.25000000000000 28.750000000000000 166.19424129561332	-115.25000000000000 28.750000000000000 167.18119837059842	-115.25000000000000 28.750000000000000 195.99511292526699	-115.25000000000000 28.750000000000000 214.28266772762424	-115.25000000000000 28.750000000000000 209.33522894547599	-115.25000000000000 28.750000000000000 202.67511054262309	-115.25000000000000 28.750000000000000 198.35998399217510	-115.25000000000000 28.750000000000000 204.86334497922081	-115.25000000000000 28.750000000000000 195.64519963839598	-115.25000000000000 28.750000000000000 192.95872257089047	-115.25000000000000 28.750000000000000 189.28061501315011
-114.75000000000000 28.750000000000000 25.612519796534713	-114.75000000000000 28.750000000000000 22.451577669839185	-114.75000000000000 28.750000000000000 26.582497021229546	-114.75000000000000 28.750000000000000 20.636608864302151	-114.75000000000000 28.750000000000000 27.519570031694109	-114.75000000000000 28.750000000000000 30.361557842589619	-114.75000000000000 28.750000000000000 25.212076084413610	-114.75000000000000 28.750000000000000 26.246891258006642	-114.75000000000000 28.750000000000000 30.814979484248866	-114.75000000000000 28.750000000000000 31.342990408743528	-114.75000000000000 28.750000000000000 29.177142372170113	-114.75000000000000 28.750000000000000 26.398932798338215	-114.75000000000000 28.750000000000000 24.337119898984099	-114.75000000000000 28.750000000000000 22.086331110803894	-114.75000000000000 28.750000000000000 21.188759839547004	-114.75000000000000 28.750000000000000 19.926897448751014	-114.75000000000000 28.750000000000000 19.979334995415069	-114.75000000000000 28.750000000000000 19.835127637556088	-114.75000000000000 28.750000000000000 20.882457546811303	-114.75000000000000 28.750000000000000 22.402519403012647	-114.75000000000000 28.750000000000000 25.010247330537293	-114.75000000000000 28.750000000000000 23.482281964598201	-114.75000000000000 28.750000000000000 23.208951102479112	-114.75000000000000 28.750000000000000 22.960139608584878	-114.75000000000000 28.750000000000000 19.554199257634643	-114.75000000000000 28.750000000000000 21.346163240035168	-114.75000000000000 28.750000000000000 20.950968084770832	-114.75000000000000 28.750000000000000 19.670055002369740	-114.75000000000000 28.750000000000000 24.339285560803948	-114.75000000000000 28.750000000000000 25.206674555881204	-114.75000000000000 28.750000000000000 28.621105179427190	-114.75000000000000 28.750000000000000 32.385353525854605	-114.75000000000000 28.750000000000000 34.191381844396446	-114.75000000000000 28.750000000000000 36.721914837013806	-114.75000000000000 28.750000000000000 44.929698537648484	-114.75000000000000 28.750000000000000 41.056331248826709	-114.75000000000000 28.750000000000000 61.100497861875184	-114.75000000000000 28.750000000000000 133.28055842271371	-114.75000000000000 28.750000000000000 157.24479894030512	-114.75000000000000 28.750000000000000 199.70405753824269	-114.75000000000000 28.750000000000000 202.46914708872180	-114.75000000000000 28.750000000000000 238.05332514804488	-114.75000000000000 28.750000000000000 247.51938655634251	-114.75000000000000 28.750000000000000 242.68273226059887	-114.75000000000000 28.750000000000000 232.03094035264559	-114.75000000000000 28.750000000000000 225.63649109235067	-114.75000000000000 28.750000000000000 221.25402006811538	-114.75000000000000 28.750000000000000 209.83366623949166	-114.75000000000000 28.750000000000000 205.98819464642580	-114.75000000000000 28.750000000000000 185.31386292067654
-114.25000000000000 28.750000000000000 24.149654956783966	-114.25000000000000 28.750000000000000 21.582490004140194	-114.25000000000000 28.750000000000000 23.471748809730421	-114.25000000000000 28.750000000000000 23.296925796371443	-114.25000000000000 28.750000000000000 20.646347425587049	-114.25000000000000 28.750000000000000 22.899797646257497	-114.25000000000000 28.750000000000000 23.374719528328249	-114.25000000000000 28.750000000000000 23.384728454590011	-114.25000000000000 28.750000000000000 25.642242716622288	-114.25000000000000 28.750000000000000 29.668465568150772	-114.25000000000000 28.750000000000000 27.561652812979098	-114.25000000000000 28.750000000000000 27.101977325483588	-114.25000000000000 28.750000000000000 26.788450355659279	-114.25000000000000 28.750000000000000 25.742822010480577	-114.25000000000000 28.750000000000000 26.902766644224450	-114.25000000000000 28.750000000000000 26.963774447391010	-114.25000000000000 28.750000000000000 28.875289305391469	-114.25000000000000 28.750000000000000 28.735625657998803	-114.25000000000000 28.750000000000000 32.419517841208915	-114.25000000000000 28.750000000000000 35.852433148345384	-114.25000000000000 28.750000000000000 36.816579792742232	-114.25000000000000 28.750000000000000 32.470198962600307	-114.25000000000000 28.750000000000000 36.801747794118135	-114.25000000000000 28.750000000000000 32.089410458298232	-114.25000000000000 28.750000000000000 29.626704858442800	-114.25000000000000 28.750000000000000 28.184264565451148	-114.25000000000000 28.750000000000000 24.429546989066289	-114.25000000000000 28.750000000000000 25.017526256289599	-114.25000000000000 28.750000000000000 26.191720587671888	-114.25000000000000 28.750000000000000 28.142062858610917	-114.25000000000000 28.750000000000000 27.914551987645527	-114.25000000000000 28.750000000000000 27.471726728260546	-114.25000000000000 28.750000000000000 28.410026488632337	-114.25000000000000 28.750000000000000 31.218221211947739	-114.25000000000000 28.750000000000000 38.093008390667784	-114.25000000000000 28.750000000000000 39.648911817035788	-114.25000000000000 28.750000000000000 49.113195065291876	-114.25000000000000 28.750000000000000 102.86127571395953	-114.25000000000000 28.750000000000000 101.57028839916920	-114.25000000000000 28.750000000000000 127.54166348519281	-114.25000000000000 28.750000000000000 131.79953364781264	-114.25000000000000 28.750000000000000 152.27512083416656	-114.25000000000000 28.750000000000000 150.04518791405502	-114.25000000000000 28.750000000000000 150.95183860201453	-114.25000000000000 28.750000000000000 138.09650057890076	-114.25000000000000 28.750000000000000 142.48806779880414	-114.25000000000000 28.750000000000000 144.65806527428447	-114.25000000000000 28.750000000000000 144.64414642871245	-114.25000000000000 28.750000000000000 146.14036544759597	-114.25000000000000 28.750000000000000 104.41924968452840
-113.75000000000000 28.750000000000000 30.919884988416555	-113.75000000000000 28.750000000000000 31.192938889275510	-113.75000000000000 28.750000000000000 29.131848521680869	-113.75000000000000 28.750000000000000 30.517256914944415	-113.75000000000000 28.750000000000000 27.804521827674773	-113.75000000000000 28.750000000000000 26.479248270918589	-113.75000000000000 28.750000000000000 26.438219932798130	-113.75000000000000 28.750000000000000 22.309596579612453	-113.75000000000000 28.750000000000000 24.047718205701745	-113.75000000000000 28.750000000000000 23.937029431720813	-113.75000000000000 28.750000000000000 28.137029502490726	-113.75000000000000 28.750000000000000 25.958792990269494	-113.75000000000000 28.750000000000000 26.384704983697599	-113.75000000000000 28.750000000000000 27.250730599217793	-113.75000000000000 28.750000000000000 24.505554787028700	-113.75000000000000 28.750000000000000 25.091655261340261	-113.75000000000000 28.750000000000000 29.768265675777073	-113.75000000000000 28.750000000000000 28.150680016206479	-113.75000000000000 28.750000000000000 37.683744069271178	-113.75000000000000 28.750000000000000 40.202456135977663	-113.75000000000000 28.750000000000000 39.879458788046335	-113.75000000000000 28.750000000000000 41.137068686032059	-113.75000000000000 28.750000000000000 46.579376741008574	-113.75000000000000 28.750000000000000 43.822802811497709	-113.75000000000000 28.750000000000000 40.083415528751267	-113.75000000000000 28.750000000000000 37.267236666032083	-113.75000000000000 28.750000000000000 42.250878784449071	-113.75000000000000 28.750000000000000 40.421102346661968	-113.75000000000000 28.750000000000000 41.018256407408366	-113.75000000000000 28.750000000000000 39.896403745613597	-113.75000000000000 28.750000000000000 35.952320157827195	-113.75000000000000 28.750000000000000 32.672536748758027	-113.75000000000000 28.750000000000000 29.388072246307708	-113.75000000000000 28.750000000000000 26.852937224100888	-113.75000000000000 28.750000000000000 32.142126165332733	-113.75000000000000 28.750000000000000 36.171891953900293	-113.75000000000000 28.750000000000000 44.756906573830015	-113.75000000000000 28.750000000000000 72.931982626978936	-113.75000000000000 28.750000000000000 77.426910769426655	-113.75000000000000 28.750000000000000 79.855680493409025	-113.75000000000000 28.750000000000000 94.251487609091129	-113.75000000000000 28.750000000000000 100.80829071585931	-113.75000000000000 28.750000000000000 101.97908495759981	-113.75000000000000 28.750000000000000 96.525441252979292	-113.75000000000000 28.750000000000000 107.55821140553185	-113.75000000000000 28.750000000000000 111.44221019807844	-113.75000000000000 28.750000000000000 113.59082724478068	-113.75000000000000 28.750000000000000 117.78581545178248	-113.75000000000000 28.750000000000000 113.19774470578027	-113.75000000000000 28.750000000000000 136.07144223524247
-113.25000000000000 28.750000000000000 29.146973396872735	-113.25000000000000 28.750000000000000 28.411185293186314	-113.25000000000000 28.750000000000000 34.320969217630150	-113.25000000000000 28.750000000000000 33.433638908307806	-113.25000000000000 28.750000000000000 37.430477608195069	-113.25000000000000 28.750000000000000 35.901335690984894	-113.25000000000000 28.750000000000000 36.309182079306993	-113.25000000000000 28.750000000000000 29.934029401186937	-113.25000000000000 28.750000000000000 31.152217819731895	-113.25000000000000 28.750000000000000 25.600467776508136	-113.25000000000000 28.750000000000000 25.305617342265503	-113.25000000000000 28.750000000000000 28.051719297445832	-113.25000000000000 28.750000000000000 24.584335659472352	-113.25000000000000 28.750000000000000 27.441372833726856	-113.25000000000000 28.750000000000000 26.037341554176553	-113.25000000000000 28.750000000000000 28.236489607462918	-113.25000000000000 28.750000000000000 31.452488249771378	-113.25000000000000 28.750000000000000 31.788576784800515	-113.25000000000000 28.750000000000000 31.317848003839618	-113.25000000000000 28.750000000000000 31.264605069459151	-113.25000000000000 28.750000000000000 31.598376172071138	-113.25000000000000 28.750000000000000 35.356418347781315	-113.25000000000000 28.750000000000000 38.877657336598240	-113.25000000000000 28.750000000000000 41.123059202841141	-113.25000000000000 28.750000000000000 41.236281981288414	-113.25000000000000 28.750000000000000 43.986926959419613	-113.25000000000000 28.750000000000000 52.924051029091878	-113.25000000000000 28.750000000000000 54.112506834537093	-113.25000000000000 28.750000000000000 57.504453526723474	-113.25000000000000 28.750000000000000 58.857178361185220	-113.25000000000000 28.750000000000000 56.208488991298992	-113.25000000000000 28.750000000000000 46.348362828669252	-113.25000000000000 28.750000000000000 38.098767615941370	-113.25000000000000 28.750000000000000 27.201118170022191	-113.25000000000000 28.750000000000000 32.687538990470578	-113.25000000000000 28.750000000000000 43.125388869841835	-113.25000000000000 28.750000000000000 52.652704357744554	-113.25000000000000 28.750000000000000 79.100165656546991	-113.25000000000000 28.750000000000000 75.566380205261666	-113.25000000000000 28.750000000000000 75.571781691546207	-113.25000000000000 28.750000000000000 74.118538666110979	-113.25000000000000 28.750000000000000 81.624502623602552	-113.25000000000000 28.750000000000000 77.990573003265794	-113.25000000000000 28.750000000000000 60.069712026388750	-113.25000000000000 28.750000000000000 65.946496946066304	-113.25000000000000 28.750000000000000 78.111534084242635	-113.25000000000000 28.750000000000000 83.676661387217479	-113.25000000000000 28.750000000000000 88.803270394384569	-113.25000000000000 28.750000000000000 96.020373070925800	-113.25000000000000 28.750000000000000 136.23542804231346
-112.75000000000000 28.750000000000000 26.322792017493153	-112.75000000000000 28.750000000000000 24.143827593612180	-112.75000000000000 28.750000000000000 30.470061396288539	-112.75000000000000 28.750000000000000 25.610403863934735	-112.75000000000000 28.750000000000000 30.093659014974520	-112.75000000000000 28.750000000000000 24.150730220500478	-112.75000000000000 28.750000000000000 32.299791581843564	-112.75000000000000 28.750000000000000 26.451599624496176	-112.75000000000000 28.750000000000000 30.325361963509405	-112.75000000000000 28.750000000000000 29.932688404151698	-112.75000000000000 28.750000000000000 25.843205734848791	-112.75000000000000 28.750000000000000 25.635138022122106	-112.75000000000000 28.750000000000000 23.416976062056687	-112.75000000000000 28.750000000000000 24.410699638692716	-112.75000000000000 28.750000000000000 23.380168056220356	-112.75000000000000 28.750000000000000 26.192138945801826	-112.75000000000000 28.750000000000000 26.937402300282372	-112.75000000000000 28.750000000000000 29.124321356929613	-112.75000000000000 28.750000000000000 28.429243568142681	-112.75000000000000 28.750000000000000 27.677415062857673	-112.75000000000000 28.750000000000000 33.293200725929317	-112.75000000000000 28.750000000000000 28.154229090083678	-112.75000000000000 28.750000000000000 29.240685413296539	-112.75000000000000 28.750000000000000 28.701425310770670	-112.75000000000000 28.750000000000000 30.173488286976070	-112.75000000000000 28.750000000000000 32.139180723342648	-112.75000000000000 28.750000000000000 35.358553519444648	-112.75000000000000 28.750000000000000 39.998090557217751	-112.75000000000000 28.750000000000000 46.190128271232155	-112.75000000000000 28.750000000000000 55.439326570619087	-112.75000000000000 28.750000000000000 59.652891136002502	-112.75000000000000 28.750000000000000 60.737542180694064	-112.75000000000000 28.750000000000000 53.108508064222988	-112.75000000000000 28.750000000000000 38.291883007668488	-112.75000000000000 28.750000000000000 44.866422909528644	-112.75000000000000 28.750000000000000 51.288027265519951	-112.75000000000000 28.750000000000000 56.191579945798345	-112.75000000000000 28.750000000000000 69.215066482470405	-112.75000000000000 28.750000000000000 63.276499111050519	-112.75000000000000 28.750000000000000 62.913764835421311	-112.75000000000000 28.750000000000000 63.599029691975886	-112.75000000000000 28.750000000000000 64.754816922459412	-112.75000000000000 28.750000000000000 59.915646357008995	-112.75000000000000 28.750000000000000 56.300208620451507	-112.75000000000000 28.750000000000000 52.580367953886864	-112.75000000000000 28.750000000000000 62.280682585612247	-112.75000000000000 28.750000000000000 65.914940599313880	-112.75000000000000 28.750000000000000 64.877837793087323	-112.75000000000000 28.750000000000000 65.441053098086854	-112.75000000000000 28.750000000000000 104.78778101887291
-112.25000000000000 28.750000000000000 24.812645884687409	-112.25000000000000 28.750000000000000 23.030235768172382	-112.25000000000000 28.750000000000000 20.528830177337596	-112.25000000000000 28.750000000000000 22.438306183898199	-112.25000000000000 28.750000000000000 20.882030704518940	-112.25000000000000 28.750000000000000 17.140549010023229	-112.25000000000000 28.750000000000000 15.846502694624578	-112.25000000000000 28.750000000000000 15.669879169917010	-112.25000000000000 28.750000000000000 16.900630768514016	-112.25000000000000 28.750000000000000 15.730740794836450	-112.25000000000000 28.750000000000000 14.329959273033873	-112.25000000000000 28.750000000000000 16.127931666202606	-112.25000000000000 28.750000000000000 17.784738693502781	-112.25000000000000 28.750000000000000 23.564162084776139	-112.25000000000000 28.750000000000000 19.480714424941191	-112.25000000000000 28.750000000000000 23.909247579733570	-112.25000000000000 28.750000000000000 20.670070402888459	-112.25000000000000 28.750000000000000 22.802805998918846	-112.25000000000000 28.750000000000000 26.753904665125638	-112.25000000000000 28.750000000000000 24.924190147604534	-112.25000000000000 28.750000000000000 25.932313702629106	-112.25000000000000 28.750000000000000 24.283763852662712	-112.25000000000000 28.750000000000000 25.950558003715798	-112.25000000000000 28.750000000000000 25.285177700229895	-112.25000000000000 28.750000000000000 27.284696831075298	-112.25000000000000 28.750000000000000 29.253860581234736	-112.25000000000000 28.750000000000000 21.867709156737931	-112.25000000000000 28.750000000000000 27.820731736950666	-112.25000000000000 28.750000000000000 31.047529802826002	-112.25000000000000 28.750000000000000 36.328379213218433	-112.25000000000000 28.750000000000000 39.954289931572241	-112.25000000000000 28.750000000000000 47.280113859880039	-112.25000000000000 28.750000000000000 53.389580401974868	-112.25000000000000 28.750000000000000 48.755730635905827	-112.25000000000000 28.750000000000000 57.612119613849877	-112.25000000000000 28.750000000000000 61.236988839430452	-112.25000000000000 28.750000000000000 65.902090412483119	-112.25000000000000 28.750000000000000 69.141703288025596	-112.25000000000000 28.750000000000000 65.665915944034495	-112.25000000000000 28.750000000000000 64.337086889369473	-112.25000000000000 28.750000000000000 64.536990050971568	-112.25000000000000 28.750000000000000 61.115143670643512	-112.25000000000000 28.750000000000000 58.686007561713154	-112.25000000000000 28.750000000000000 59.374910986800010	-112.25000000000000 28.750000000000000 57.184759884673944	-112.25000000000000 28.750000000000000 58.737965869953086	-112.25000000000000 28.750000000000000 58.774680904895895	-112.25000000000000 28.750000000000000 59.199591981620969	-112.25000000000000 28.750000000000000 52.810468669178618	-112.25000000000000 28.750000000000000 68.035603245249987
-111.75000000000000 28.750000000000000 15.230379981645294	-111.75000000000000 28.750000000000000 12.688763889329595	-111.75000000000000 28.750000000000000 11.068157080443083	-111.75000000000000 28.750000000000000 12.223771994242902	-111.75000000000000 28.750000000000000 7.5561416254341474	-111.75000000000000 28.750000000000000 6.7576710047003550	-111.75000000000000 28.750000000000000 7.2825852005515879	-111.75000000000000 28.750000000000000 6.5546016922581138	-111.75000000000000 28.750000000000000 7.0861139523921670	-111.75000000000000 28.750000000000000 7.4554697998837849	-111.75000000000000 28.750000000000000 8.3676548843188137	-111.75000000000000 28.750000000000000 6.7616544784475980	-111.75000000000000 28.750000000000000 12.160646408408688	-111.75000000000000 28.750000000000000 9.0045631819197212	-111.75000000000000 28.750000000000000 9.5589293116085337	-111.75000000000000 28.750000000000000 8.8618690979823196	-111.75000000000000 28.750000000000000 12.704964416339527	-111.75000000000000 28.750000000000000 18.068762108421112	-111.75000000000000 28.750000000000000 16.819547559121030	-111.75000000000000 28.750000000000000 20.811234656696215	-111.75000000000000 28.750000000000000 20.809222481795015	-111.75000000000000 28.750000000000000 19.448927611050568	-111.75000000000000 28.750000000000000 21.940117556545953	-111.75000000000000 28.750000000000000 22.096755253687906	-111.75000000000000 28.750000000000000 25.144734815526800	-111.75000000000000 28.750000000000000 22.700121906224677	-111.75000000000000 28.750000000000000 22.647658491954228	-111.75000000000000 28.750000000000000 21.570533218313482	-111.75000000000000 28.750000000000000 27.630576229266886	-111.75000000000000 28.750000000000000 33.229465499478259	-111.75000000000000 28.750000000000000 33.901788151344256	-111.75000000000000 28.750000000000000 33.998686946883005	-111.75000000000000 28.750000000000000 35.277262791735758	-111.75000000000000 28.750000000000000 33.932991243615476	-111.75000000000000 28.750000000000000 36.435890898103224	-111.75000000000000 28.750000000000000 40.255423068584015	-111.75000000000000 28.750000000000000 48.101752637630689	-111.75000000000000 28.750000000000000 47.908838742665992	-111.75000000000000 28.750000000000000 48.480122423503381	-111.75000000000000 28.750000000000000 48.268239390031802	-111.75000000000000 28.750000000000000 47.701186013155507	-111.75000000000000 28.750000000000000 48.964519761012461	-111.75000000000000 28.750000000000000 49.658335675804125	-111.75000000000000 28.750000000000000 50.170446300793927	-111.75000000000000 28.750000000000000 51.075775268048943	-111.75000000000000 28.750000000000000 52.491307028814113	-111.75000000000000 28.750000000000000 53.901965831306363	-111.75000000000000 28.750000000000000 55.071031499940965	-111.75000000000000 28.750000000000000 53.490902601496408	-111.75000000000000 28.750000000000000 66.583531218284577
-111.25000000000000 28.750000000000000 7.6893899647573960	-111.25000000000000 28.750000000000000 3.5913859763667246	-111.25000000000000 28.750000000000000 3.4764062831785458	-111.25000000000000 28.750000000000000 4.9737326482034456	-111.25000000000000 28.750000000000000 5.5275778022032878	-111.25000000000000 28.750000000000000 3.4680477339827278	-111.25000000000000 28.750000000000000 2.2286680251477007	-111.25000000000000 28.750000000000000 3.5612895217645204	-111.25000000000000 28.750000000000000 4.6348153404457895	-111.25000000000000 28.750000000000000 5.6239438443765186	-111.25000000000000 28.750000000000000 6.2723769346621081	-111.25000000000000 28.750000000000000 7.6782448537024708	-111.25000000000000 28.750000000000000 5.7646381037974965	-111.25000000000000 28.750000000000000 3.9954580827229433	-111.25000000000000 28.750000000000000 4.9462932563232682	-111.25000000000000 28.750000000000000 4.8909863050962130	-111.25000000000000 28.750000000000000 7.8660019959799836	-111.25000000000000 28.750000000000000 9.7329496181720963	-111.25000000000000 28.750000000000000 10.436705203179550	-111.25000000000000 28.750000000000000 10.476585006848897	-111.25000000000000 28.750000000000000 13.870922852870921	-111.25000000000000 28.750000000000000 14.400589597053340	-111.25000000000000 28.750000000000000 17.116365953635448	-111.25000000000000 28.750000000000000 16.896640214559859	-111.25000000000000 28.750000000000000 16.729847888199789	-111.25000000000000 28.750000000000000 16.247549604629594	-111.25000000000000 28.750000000000000 13.825191340467111	-111.25000000000000 28.750000000000000 16.338350263170426	-111.25000000000000 28.750000000000000 23.402711815777160	-111.25000000000000 28.750000000000000 31.083246854334973	-111.25000000000000 28.750000000000000 31.658376309791329	-111.25000000000000 28.750000000000000 30.295360804007807	-111.25000000000000 28.750000000000000 26.068249748984861	-111.25000000000000 28.750000000000000 16.350750789603254	-111.25000000000000 28.750000000000000 22.151621807029802	-111.25000000000000 28.750000000000000 21.927162893158329	-111.25000000000000 28.750000000000000 23.170028917711694	-111.25000000000000 28.750000000000000 29.361078831411753	-111.25000000000000 28.750000000000000 25.767817136742206	-111.25000000000000 28.750000000000000 26.279131569526083	-111.25000000000000 28.750000000000000 29.399988046164129	-111.25000000000000 28.750000000000000 29.054770412218648	-111.25000000000000 28.750000000000000 30.132860612100078	-111.25000000000000 28.750000000000000 31.002218461712239	-111.25000000000000 28.750000000000000 32.644341036558089	-111.25000000000000 28.750000000000000 34.669833584633132	-111.25000000000000 28.750000000000000 36.529580502429894	-111.25000000000000 28.750000000000000 38.361331783309531	-111.25000000000000 28.750000000000000 39.289630922958708	-111.25000000000000 28.750000000000000 46.999081465768178
-110.75000000000000 28.750000000000000 3.2246688124742739	-110.75000000000000 28.750000000000000 3.5971345200981446	-110.75000000000000 28.750000000000000 3.1134700201179970	-110.75000000000000 28.750000000000000 2.8425380400630043	-110.75000000000000 28.750000000000000 2.3556042689209002	-110.75000000000000 28.750000000000000 2.9587954638242708	-110.75000000000000 28.750000000000000 3.4946661162356127	-110.75000000000000 28.750000000000000 3.1317245810447263	-110.75000000000000 28.750000000000000 3.9513725055880804	-110.75000000000000 28.750000000000000 6.5842045112391530	-110.75000000000000 28.750000000000000 7.2491416862125888	-110.75000000000000 28.750000000000000 6.5183186036216654	-110.75000000000000 28.750000000000000 5.7046383668938727	-110.75000000000000 28.750000000000000 5.5270389269657541	-110.75000000000000 28.750000000000000 5.8178417827888085	-110.75000000000000 28.750000000000000 6.7627325970229268	-110.75000000000000 28.750000000000000 7.0206830092995975	-110.75000000000000 28.750000000000000 7.0640185109860196	-110.75000000000000 28.750000000000000 8.5710556599991623	-110.75000000000000 28.750000000000000 9.2110867343021781	-110.75000000000000 28.750000000000000 10.994455973533400	-110.75000000000000 28.750000000000000 12.282329784461865	-110.75000000000000 28.750000000000000 14.208761403960629	-110.75000000000000 28.750000000000000 12.069227769047714	-110.75000000000000 28.750000000000000 12.327571220526448	-110.75000000000000 28.750000000000000 9.8837506746754631	-110.75000000000000 28.750000000000000 8.5628023419883661	-110.75000000000000 28.750000000000000 12.890432065667529	-110.75000000000000 28.750000000000000 16.733327309953211	-110.75000000000000 28.750000000000000 24.851780026339728	-110.75000000000000 28.750000000000000 26.933104152605534	-110.75000000000000 28.750000000000000 28.267822066160740	-110.75000000000000 28.750000000000000 31.041812626354904	-110.75000000000000 28.750000000000000 20.702466499622048	-110.75000000000000 28.750000000000000 21.113423526738380	-110.75000000000000 28.750000000000000 23.086400189043971	-110.75000000000000 28.750000000000000 21.560829232304695	-110.75000000000000 28.750000000000000 24.448850486962634	-110.75000000000000 28.750000000000000 22.089326243757888	-110.75000000000000 28.750000000000000 21.693128298629535	-110.75000000000000 28.750000000000000 23.729297466743553	-110.75000000000000 28.750000000000000 23.616753646550215	-110.75000000000000 28.750000000000000 24.844885446274962	-110.75000000000000 28.750000000000000 25.318615555427332	-110.75000000000000 28.750000000000000 24.600022050317676	-110.75000000000000 28.750000000000000 26.138703688773681	-110.75000000000000 28.750000000000000 27.359300506801638	-110.75000000000000 28.750000000000000 28.506005443334043	-110.75000000000000 28.750000000000000 28.964798958226194	-110.75000000000000 28.750000000000000 32.200271544769855
-110.25000000000000 28.750000000000000 2.5309827367193138	-110.25000000000000 28.750000000000000 3.1589679171416432	-110.25000000000000 28.750000000000000 2.8530796008082495	-110.25000000000000 28.750000000000000 2.9260218028279388	-110.25000000000000 28.750000000000000 3.1623505486933063	-110.25000000000000 28.750000000000000 2.9743116767843087	-110.25000000000000 28.750000000000000 3.5440566209327509	-110.25000000000000 28.750000000000000 3.4072442487786501	-110.25000000000000 28.750000000000000 4.3629651891500414	-110.25000000000000 28.750000000000000 6.5535654824763565	-110.25000000000000 28.750000000000000 6.9731607560642104	-110.25000000000000 28.750000000000000 7.5984634724818463	-110.25000000000000 28.750000000000000 7.7967971737681543	-110.25000000000000 28.750000000000000 7.1514330908139776	-110.25000000000000 28.750000000000000 7.2064440304913475	-110.25000000000000 28.750000000000000 7.3985295077473756	-110.25000000000000 28.750000000000000 8.3972459567582476	-110.25000000000000 28.750000000000000 9.1810952382426176	-110.25000000000000 28.750000000000000 10.653124105448724	-110.25000000000000 28.750000000000000 9.7388444953085678	-110.25000000000000 28.750000000000000 10.067290455061853	-110.25000000000000 28.750000000000000 10.790162946163793	-110.25000000000000 28.750000000000000 11.796443684099062	-110.25000000000000 28.750000000000000 9.2516362018014249	-110.25000000000000 28.750000000000000 10.860274284390457	-110.25000000000000 28.750000000000000 8.0229846463043852	-110.25000000000000 28.750000000000000 7.6674429855553177	-110.25000000000000 28.750000000000000 11.691410358491217	-110.25000000000000 28.750000000000000 12.834609253881863	-110.25000000000000 28.750000000000000 17.824957873641896	-110.25000000000000 28.750000000000000 17.801981548763944	-110.25000000000000 28.750000000000000 22.442676220255009	-110.25000000000000 28.750000000000000 22.419483433124672	-110.25000000000000 28.750000000000000 23.211038959580801	-110.25000000000000 28.750000000000000 24.879040000738545	-110.25000000000000 28.750000000000000 28.700017829817220	-110.25000000000000 28.750000000000000 27.811641306761000	-110.25000000000000 28.750000000000000 28.938508221945185	-110.25000000000000 28.750000000000000 26.435897289886856	-110.25000000000000 28.750000000000000 25.447833978888113	-110.25000000000000 28.750000000000000 26.166979800533600	-110.25000000000000 28.750000000000000 23.282850631050689	-110.25000000000000 28.750000000000000 23.763946184683476	-110.25000000000000 28.750000000000000 23.886445070021296	-110.25000000000000 28.750000000000000 21.983073817445685	-110.25000000000000 28.750000000000000 23.009409517704416	-110.25000000000000 28.750000000000000 23.460021166897747	-110.25000000000000 28.750000000000000 23.706794035190445	-110.25000000000000 28.750000000000000 21.612751857288128	-110.25000000000000 28.750000000000000 22.847225622246572
-109.75000000000000 28.750000000000000 1.8759078833038996	-109.75000000000000 28.750000000000000 1.4669615156590710	-109.75000000000000 28.750000000000000 1.3359833061369162	-109.75000000000000 28.750000000000000 2.2251764725138501	-109.75000000000000 28.750000000000000 2.5792343896611976	-109.75000000000000 28.750000000000000 3.1185307853788036	-109.75000000000000 28.750000000000000 3.0457173793722592	-109.75000000000000 28.750000000000000 2.7484776951888450	-109.75000000000000 28.750000000000000 3.2111383376169593	-109.75000000000000 28.750000000000000 5.7276198966881307	-109.75000000000000 28.750000000000000 7.1378664695919989	-109.75000000000000 28.750000000000000 7.6511984477325292	-109.75000000000000 28.750000000000000 7.9403776619641029	-109.75000000000000 28.750000000000000 6.8128186047681822	-109.75000000000000 28.750000000000000 6.8193455876877733	-109.75000000000000 28.750000000000000 7.0143303198442233	-109.75000000000000 28.750000000000000 8.8787907911538202	-109.75000000000000 28.750000000000000 8.5537919722214024	-109.75000000000000 28.750000000000000 10.237901367246776	-109.75000000000000 28.750000000000000 10.547108800165315	-109.75000000000000 28.750000000000000 10.670313789446180	-109.75000000000000 28.750000000000000 10.662591692610334	-109.75000000000000 28.750000000000000 11.933997957929318	-109.75000000000000 28.750000000000000 8.8652026695479069	-109.75000000000000 28.750000000000000 9.6596234417632107	-109.75000000000000 28.750000000000000 7.5179801158406541	-109.75000000000000 28.750000000000000 6.4086143498411401	-109.75000000000000 28.750000000000000 8.4289376078939764	-109.75000000000000 28.750000000000000 8.1870816142099709	-109.75000000000000 28.750000000000000 10.995569890598311	-109.75000000000000 28.750000000000000 9.5144164575930343	-109.75000000000000 28.750000000000000 12.786340274547845	-109.75000000000000 28.750000000000000 15.518971240922319	-109.75000000000000 28.750000000000000 18.520655152193548	-109.75000000000000 28.750000000000000 22.209040100004717	-109.75000000000000 28.750000000000000 23.981524209076483	-109.75000000000000 28.750000000000000 24.775859200965900	-109.75000000000000 28.750000000000000 24.470126909825566	-109.75000000000000 28.750000000000000 22.931626370397897	-109.75000000000000 28.750000000000000 24.522508094865611	-109.75000000000000 28.750000000000000 23.522316076245538	-109.75000000000000 28.750000000000000 22.285176834083330	-109.75000000000000 28.750000000000000 21.251360371320416	-109.75000000000000 28.750000000000000 21.069260734883741	-109.75000000000000 28.750000000000000 19.736403534152370	-109.75000000000000 28.750000000000000 20.411075300379270	-109.75000000000000 28.750000000000000 19.318531965663158	-109.75000000000000 28.750000000000000 18.325354280431501	-109.75000000000000 28.750000000000000 18.066366364717457	-109.75000000000000 28.750000000000000 17.760108759163586
-109.25000000000000 28.750000000000000 2.5959470828172644	-109.25000000000000 28.750000000000000 2.1311240744582309	-109.25000000000000 28.750000000000000 1.3448584877423970	-109.25000000000000 28.750000000000000 0.89462349498890603	-109.25000000000000 28.750000000000000 1.0684702233605532	-109.25000000000000 28.750000000000000 1.0354355962815240	-109.25000000000000 28.750000000000000 1.5980670219206972	-109.25000000000000 28.750000000000000 1.2977512550051151	-109.25000000000000 28.750000000000000 2.4567084758285467	-109.25000000000000 28.750000000000000 4.6356111733165157	-109.25000000000000 28.750000000000000 5.6741729678407884	-109.25000000000000 28.750000000000000 5.5356996129370630	-109.25000000000000 28.750000000000000 5.2477691883180340	-109.25000000000000 28.750000000000000 4.5630374142004237	-109.25000000000000 28.750000000000000 4.6426551875595781	-109.25000000000000 28.750000000000000 5.4324405151710620	-109.25000000000000 28.750000000000000 6.5968148288085837	-109.25000000000000 28.750000000000000 8.2700981498054329	-109.25000000000000 28.750000000000000 10.255049111967317	-109.25000000000000 28.750000000000000 8.5811942237311474	-109.25000000000000 28.750000000000000 8.6038987472143500	-109.25000000000000 28.750000000000000 9.6898442188717056	-109.25000000000000 28.750000000000000 10.978934306793873	-109.25000000000000 28.750000000000000 8.6244029255148735	-109.25000000000000 28.750000000000000 9.6500693117646996	-109.25000000000000 28.750000000000000 7.0427069153271731	-109.25000000000000 28.750000000000000 6.1776574468900627	-109.25000000000000 28.750000000000000 7.7883081384905175	-109.25000000000000 28.750000000000000 7.3635613166012792	-109.25000000000000 28.750000000000000 10.267184815475630	-109.25000000000000 28.750000000000000 7.9989690313558048	-109.25000000000000 28.750000000000000 11.524586956888092	-109.25000000000000 28.750000000000000 11.830956462380627	-109.25000000000000 28.750000000000000 12.760118732436574	-109.25000000000000 28.750000000000000 14.914002209966373	-109.25000000000000 28.750000000000000 14.101410230758153	-109.25000000000000 28.750000000000000 16.885960517270512	-109.25000000000000 28.750000000000000 15.737978841458247	-109.25000000000000 28.750000000000000 15.140134355187438	-109.25000000000000 28.750000000000000 13.572317587082544	-109.25000000000000 28.750000000000000 14.867086387790938	-109.25000000000000 28.750000000000000 10.448246738973392	-109.25000000000000 28.750000000000000 9.7791880164050387	-109.25000000000000 28.750000000000000 9.5015129647060448	-109.25000000000000 28.750000000000000 9.7956934671397917	-109.25000000000000 28.750000000000000 10.917423757306590	-109.25000000000000 28.750000000000000 12.051108892616169	-109.25000000000000 28.750000000000000 14.174986796666946	-109.25000000000000 28.750000000000000 13.097025181727139	-109.25000000000000 28.750000000000000 14.678090923634851
-108.75000000000000 28.750000000000000 3.9778180466201021	-108.75000000000000 28.750000000000000 3.0278330206816846	-108.75000000000000 28.750000000000000 2.1582783564983283	-108.75000000000000 28.750000000000000 1.9607706011584416	-108.75000000000000 28.750000000000000 1.3125521741565886	-108.75000000000000 28.750000000000000 0.40885391973956131	-108.75000000000000 28.750000000000000 1.4097653255565963	-108.75000000000000 28.750000000000000 1.6029087150931642	-108.75000000000000 28.750000000000000 2.7778633153258063	-108.75000000000000 28.750000000000000 3.3800566667274747	-108.75000000000000 28.750000000000000 4.5613671348438674	-108.75000000000000 28.750000000000000 4.1919037499398533	-108.75000000000000 28.750000000000000 3.7514866516628684	-108.75000000000000 28.750000000000000 3.0445792255786741	-108.75000000000000 28.750000000000000 4.0767614619819375	-108.75000000000000 28.750000000000000 4.8361467387836896	-108.75000000000000 28.750000000000000 6.4298781596623700	-108.75000000000000 28.750000000000000 7.5990955653545171	-108.75000000000000 28.750000000000000 9.1123548233163589	-108.75000000000000 28.750000000000000 8.3966348627322862	-108.75000000000000 28.750000000000000 7.8735812284268993	-108.75000000000000 28.750000000000000 9.0637007743063318	-108.75000000000000 28.750000000000000 9.5004155569672601	-108.75000000000000 28.750000000000000 7.1850143812227101	-108.75000000000000 28.750000000000000 8.5584798833070899	-108.75000000000000 28.750000000000000 6.2685637524955959	-108.75000000000000 28.750000000000000 5.4296755592468573	-108.75000000000000 28.750000000000000 6.6549088879142078	-108.75000000000000 28.750000000000000 6.2674271509363004	-108.75000000000000 28.750000000000000 9.3474487877552228	-108.75000000000000 28.750000000000000 6.9640655834579848	-108.75000000000000 28.750000000000000 10.751049047751044	-108.75000000000000 28.750000000000000 11.586331757908155	-108.75000000000000 28.750000000000000 13.267338257723235	-108.75000000000000 28.750000000000000 16.548007435128056	-108.75000000000000 28.750000000000000 13.974229879726405	-108.75000000000000 28.750000000000000 10.434859409846590	-108.75000000000000 28.750000000000000 13.720329112317426	-108.75000000000000 28.750000000000000 9.5994365195357467	-108.75000000000000 28.750000000000000 9.5450272357574644	-108.75000000000000 28.750000000000000 9.4940476452748204	-108.75000000000000 28.750000000000000 7.1345080732998749	-108.75000000000000 28.750000000000000 6.7789071362367492	-108.75000000000000 28.750000000000000 5.6712372561377089	-108.75000000000000 28.750000000000000 7.3228694967916805	-108.75000000000000 28.750000000000000 8.2354869621132796	-108.75000000000000 28.750000000000000 8.3976865793662583	-108.75000000000000 28.750000000000000 10.740213764216014	-108.75000000000000 28.750000000000000 11.408877515167951	-108.75000000000000 28.750000000000000 11.975017922610729
-108.25000000000000 28.750000000000000 4.6089319789534988	-108.25000000000000 28.750000000000000 4.7852568352099683	-108.25000000000000 28.750000000000000 3.5995739322663463	-108.25000000000000 28.750000000000000 2.8670165510054031	-108.25000000000000 28.750000000000000 3.2830842214254989	-108.25000000000000 28.750000000000000 2.3547197461763156	-108.25000000000000 28.750000000000000 2.0481721670678135	-108.25000000000000 28.750000000000000 3.2967845996120739	-108.25000000000000 28.750000000000000 3.4784205119510920	-108.25000000000000 28.750000000000000 5.4917258684004873	-108.25000000000000 28.750000000000000 6.2694150687865333	-108.25000000000000 28.750000000000000 5.7345697158353133	-108.25000000000000 28.750000000000000 5.7948932205684311	-108.25000000000000 28.750000000000000 5.5583271053462786	-108.25000000000000 28.750000000000000 5.5651004269538404	-108.25000000000000 28.750000000000000 7.7264170383772885	-108.25000000000000 28.750000000000000 7.7725279813873556	-108.25000000000000 28.750000000000000 9.8075689211517219	-108.25000000000000 28.750000000000000 10.801854787385896	-108.25000000000000 28.750000000000000 10.387249083911836	-108.25000000000000 28.750000000000000 9.0182984196240845	-108.25000000000000 28.750000000000000 10.038119355888226	-108.25000000000000 28.750000000000000 10.096011042517839	-108.25000000000000 28.750000000000000 7.8476224463617656	-108.25000000000000 28.750000000000000 8.0169030289625507	-108.25000000000000 28.750000000000000 5.9532976568288190	-108.25000000000000 28.750000000000000 4.8353608997972550	-108.25000000000000 28.750000000000000 5.8298490467044042	-108.25000000000000 28.750000000000000 6.0866964316410099	-108.25000000000000 28.750000000000000 10.277917144522208	-108.25000000000000 28.750000000000000 6.4768254398696090	-108.25000000000000 28.750000000000000 10.282024525120436	-108.25000000000000 28.750000000000000 10.602084309650500	-108.25000000000000 28.750000000000000 11.540514131495412	-108.25000000000000 28.750000000000000 15.395308356196841	-108.25000000000000 28.750000000000000 13.419265339430790	-108.25000000000000 28.750000000000000 10.051515095447566	-108.25000000000000 28.750000000000000 11.207310510619035	-108.25000000000000 28.750000000000000 8.7562889578882483	-108.25000000000000 28.750000000000000 7.7329656240665763	-108.25000000000000 28.750000000000000 4.9773610345683448	-108.25000000000000 28.750000000000000 5.3028740920223258	-108.25000000000000 28.750000000000000 4.3430421069336278	-108.25000000000000 28.750000000000000 4.0999277188493783	-108.25000000000000 28.750000000000000 5.8599364404392800	-108.25000000000000 28.750000000000000 6.5943741156866658	-108.25000000000000 28.750000000000000 6.8260943874454565	-108.25000000000000 28.750000000000000 8.2178526517670889	-108.25000000000000 28.750000000000000 9.7489195572902965	-108.25000000000000 28.750000000000000 10.194798709768966
-107.75000000000000 28.750000000000000 5.7264249334520398	-107.75000000000000 28.750000000000000 5.4116677571579226	-107.75000000000000 28.750000000000000 4.1632641683612874	-107.75000000000000 28.750000000000000 3.8464221176647140	-107.75000000000000 28.750000000000000 3.8806831842188720	-107.75000000000000 28.750000000000000 2.9138195480417104	-107.75000000000000 28.750000000000000 3.0435844910582217	-107.75000000000000 28.750000000000000 3.6292169941066863	-107.75000000000000 28.750000000000000 5.8998138517036516	-107.75000000000000 28.750000000000000 5.9285867546003317	-107.75000000000000 28.750000000000000 7.1874891815244570	-107.75000000000000 28.750000000000000 7.0475157439534026	-107.75000000000000 28.750000000000000 8.8792664917634365	-107.75000000000000 28.750000000000000 8.6575390150929898	-107.75000000000000 28.750000000000000 10.433436302194602	-107.75000000000000 28.750000000000000 11.301059646590694	-107.75000000000000 28.750000000000000 12.131965788520750	-107.75000000000000 28.750000000000000 13.967673686194463	-107.75000000000000 28.750000000000000 17.459095417528744	-107.75000000000000 28.750000000000000 14.596611366814818	-107.75000000000000 28.750000000000000 13.289584787481191	-107.75000000000000 28.750000000000000 16.302970616741241	-107.75000000000000 28.750000000000000 15.655213136407488	-107.75000000000000 28.750000000000000 11.599169828017974	-107.75000000000000 28.750000000000000 9.9815987812914493	-107.75000000000000 28.750000000000000 7.9145349881319271	-107.75000000000000 28.750000000000000 5.8759546607787287	-107.75000000000000 28.750000000000000 7.0916053358674738	-107.75000000000000 28.750000000000000 7.5442676634544492	-107.75000000000000 28.750000000000000 11.684868104725673	-107.75000000000000 28.750000000000000 8.2455770930503540	-107.75000000000000 28.750000000000000 10.698210279412498	-107.75000000000000 28.750000000000000 10.401882236302258	-107.75000000000000 28.750000000000000 10.652208076844545	-107.75000000000000 28.750000000000000 14.886565937867257	-107.75000000000000 28.750000000000000 12.437214078020563	-107.75000000000000 28.750000000000000 9.1056571818973087	-107.75000000000000 28.750000000000000 10.541651625956092	-107.75000000000000 28.750000000000000 7.4713064655736181	-107.75000000000000 28.750000000000000 6.9549224949053459	-107.75000000000000 28.750000000000000 4.8040005591729500	-107.75000000000000 28.750000000000000 4.0575334750912200	-107.75000000000000 28.750000000000000 3.4538760369773063	-107.75000000000000 28.750000000000000 3.6336275855792399	-107.75000000000000 28.750000000000000 4.7386226614900009	-107.75000000000000 28.750000000000000 4.5349152290071970	-107.75000000000000 28.750000000000000 4.9891806523933786	-107.75000000000000 28.750000000000000 5.8405699280753849	-107.75000000000000 28.750000000000000 6.8542494437666361	-107.75000000000000 28.750000000000000 7.2556146788993150
-107.25000000000000 28.750000000000000 6.2392102343815381	-107.25000000000000 28.750000000000000 5.9906334394742018	-107.25000000000000 28.750000000000000 4.8435904720260945	-107.25000000000000 28.750000000000000 4.3139985085617294	-107.25000000000000 28.750000000000000 3.4877507827751222	-107.25000000000000 28.750000000000000 3.5487990261500499	-107.25000000000000 28.750000000000000 2.9471293471003932	-107.25000000000000 28.750000000000000 4.7569252061816094	-107.25000000000000 28.750000000000000 6.2570881938262728	-107.25000000000000 28.750000000000000 9.7264114045002064	-107.25000000000000 28.750000000000000 8.9309845269929813	-107.25000000000000 28.750000000000000 9.0793549171333989	-107.25000000000000 28.750000000000000 10.566239498449100	-107.25000000000000 28.750000000000000 10.951725217822833	-107.25000000000000 28.750000000000000 13.763604229185164	-107.25000000000000 28.750000000000000 16.136094211707693	-107.25000000000000 28.750000000000000 15.757635683914542	-107.25000000000000 28.750000000000000 19.441389727678011	-107.25000000000000 28.750000000000000 21.974475701225785	-107.25000000000000 28.750000000000000 21.045413066999870	-107.25000000000000 28.750000000000000 18.617754367621927	-107.25000000000000 28.750000000000000 20.370661926369362	-107.25000000000000 28.750000000000000 20.150431354976455	-107.25000000000000 28.750000000000000 14.296732991951430	-107.25000000000000 28.750000000000000 15.047682659542948	-107.25000000000000 28.750000000000000 10.637808434969253	-107.25000000000000 28.750000000000000 8.8241885074689641	-107.25000000000000 28.750000000000000 10.764599149167077	-107.25000000000000 28.750000000000000 9.8454993417227090	-107.25000000000000 28.750000000000000 17.630523759346104	-107.25000000000000 28.750000000000000 11.585477351202558	-107.25000000000000 28.750000000000000 13.146393776120476	-107.25000000000000 28.750000000000000 13.087788371051237	-107.25000000000000 28.750000000000000 14.039195695123565	-107.25000000000000 28.750000000000000 17.561231488384077	-107.25000000000000 28.750000000000000 14.432349116313228	-107.25000000000000 28.750000000000000 11.778603299255831	-107.25000000000000 28.750000000000000 11.165000234318287	-107.25000000000000 28.750000000000000 9.3940209790189257	-107.25000000000000 28.750000000000000 8.1313783616710698	-107.25000000000000 28.750000000000000 6.0947880384752278	-107.25000000000000 28.750000000000000 5.4126272867875072	-107.25000000000000 28.750000000000000 4.4219768986770056	-107.25000000000000 28.750000000000000 4.4762052518561530	-107.25000000000000 28.750000000000000 5.3843776247550625	-107.25000000000000 28.750000000000000 5.5680799892851809	-107.25000000000000 28.750000000000000 5.7253512828978552	-107.25000000000000 28.750000000000000 6.1695058643156697	-107.25000000000000 28.750000000000000 7.4100552875028942	-107.25000000000000 28.750000000000000 7.7944356180398149
-106.75000000000000 28.750000000000000 6.1106752920250624	-106.75000000000000 28.750000000000000 5.9148588983938994	-106.75000000000000 28.750000000000000 4.6086421301002014	-106.75000000000000 28.750000000000000 4.3708580698200734	-106.75000000000000 28.750000000000000 3.5261625787736466	-106.75000000000000 28.750000000000000 3.2603127874337359	-106.75000000000000 28.750000000000000 2.8041031918344599	-106.75000000000000 28.750000000000000 5.2367064747248948	-106.75000000000000 28.750000000000000 8.5672436633603812	-106.75000000000000 28.750000000000000 10.992488085622416	-106.75000000000000 28.750000000000000 10.808122207709117	-106.75000000000000 28.750000000000000 11.204277736529075	-106.75000000000000 28.750000000000000 14.250685316310006	-106.75000000000000 28.750000000000000 15.121381495978884	-106.75000000000000 28.750000000000000 15.250588775472117	-106.75000000000000 28.750000000000000 21.062777555267228	-106.75000000000000 28.750000000000000 21.806137080464502	-106.75000000000000 28.750000000000000 21.307875047745352	-106.75000000000000 28.750000000000000 30.912402590404746	-106.75000000000000 28.750000000000000 30.027926630009976	-106.75000000000000 28.750000000000000 28.938502771720259	-106.75000000000000 28.750000000000000 22.765927127818259	-106.75000000000000 28.750000000000000 22.468595284614942	-106.75000000000000 28.750000000000000 20.711506229754672	-106.75000000000000 28.750000000000000 16.383889176447138	-106.75000000000000 28.750000000000000 14.544662946996112	-106.75000000000000 28.750000000000000 11.151224825103174	-106.75000000000000 28.750000000000000 11.396833186286045	-106.75000000000000 28.750000000000000 12.232756768543108	-106.75000000000000 28.750000000000000 16.933301213344976	-106.75000000000000 28.750000000000000 15.170087968170806	-106.75000000000000 28.750000000000000 15.917421540914336	-106.75000000000000 28.750000000000000 17.323745363569049	-106.75000000000000 28.750000000000000 16.481859153490060	-106.75000000000000 28.750000000000000 20.587429804374391	-106.75000000000000 28.750000000000000 16.758729367636263	-106.75000000000000 28.750000000000000 12.806141196118423	-106.75000000000000 28.750000000000000 12.691360379963021	-106.75000000000000 28.750000000000000 9.6809209246535470	-106.75000000000000 28.750000000000000 8.4111011260484716	-106.75000000000000 28.750000000000000 6.4219656469895980	-106.75000000000000 28.750000000000000 4.7086585232491025	-106.75000000000000 28.750000000000000 4.0088035833966265	-106.75000000000000 28.750000000000000 4.0262361612677751	-106.75000000000000 28.750000000000000 4.3656132783949451	-106.75000000000000 28.750000000000000 4.3305502834117018	-106.75000000000000 28.750000000000000 4.5099123364648968	-106.75000000000000 28.750000000000000 5.7059172066947319	-106.75000000000000 28.750000000000000 6.0463043566377026	-106.75000000000000 28.750000000000000 6.3740018555430193
-106.25000000000000 28.750000000000000 5.6186696504916718	-106.25000000000000 28.750000000000000 4.9388114221009021	-106.25000000000000 28.750000000000000 4.3095555817184819	-106.25000000000000 28.750000000000000 3.6284473724159358	-106.25000000000000 28.750000000000000 2.9486635715701106	-106.25000000000000 28.750000000000000 2.5627864728365362	-106.25000000000000 28.750000000000000 2.1773561229384075	-106.25000000000000 28.750000000000000 4.7091163360862689	-106.25000000000000 28.750000000000000 6.4876268901432539	-106.25000000000000 28.750000000000000 9.5977494274670025	-106.25000000000000 28.750000000000000 10.066735974458492	-106.25000000000000 28.750000000000000 9.3054995766570148	-106.25000000000000 28.750000000000000 11.712234311322506	-106.25000000000000 28.750000000000000 12.947833600997056	-106.25000000000000 28.750000000000000 14.174101755835936	-106.25000000000000 28.750000000000000 18.082620224088448	-106.25000000000000 28.750000000000000 20.156755581708087	-106.25000000000000 28.750000000000000 24.086492863269822	-106.25000000000000 28.750000000000000 32.180480455671912	-106.25000000000000 28.750000000000000 33.457034199778505	-106.25000000000000 28.750000000000000 34.178463289491468	-106.25000000000000 28.750000000000000 34.735524587282789	-106.25000000000000 28.750000000000000 26.333501128181471	-106.25000000000000 28.750000000000000 21.080686818619576	-106.25000000000000 28.750000000000000 20.114715913207732	-106.25000000000000 28.750000000000000 16.001726523809765	-106.25000000000000 28.750000000000000 12.344606306663835	-106.25000000000000 28.750000000000000 17.583898746649773	-106.25000000000000 28.750000000000000 15.834876562564562	-106.25000000000000 28.750000000000000 22.156790854962328	-106.25000000000000 28.750000000000000 17.662162094051489	-106.25000000000000 28.750000000000000 18.926104142412900	-106.25000000000000 28.750000000000000 17.870449374187512	-106.25000000000000 28.750000000000000 18.584235158509394	-106.25000000000000 28.750000000000000 21.790528521265550	-106.25000000000000 28.750000000000000 19.036603716458156	-106.25000000000000 28.750000000000000 15.733237231595666	-106.25000000000000 28.750000000000000 14.862518931218286	-106.25000000000000 28.750000000000000 11.290128297348634	-106.25000000000000 28.750000000000000 9.2751822126643848	-106.25000000000000 28.750000000000000 6.9893998503161789	-106.25000000000000 28.750000000000000 4.3538803757028459	-106.25000000000000 28.750000000000000 3.3348503710319912	-106.25000000000000 28.750000000000000 3.1914255323485872	-106.25000000000000 28.750000000000000 3.9790227634853337	-106.25000000000000 28.750000000000000 4.1130439000363186	-106.25000000000000 28.750000000000000 4.4132601736931694	-106.25000000000000 28.750000000000000 4.5574424515554846	-106.25000000000000 28.750000000000000 5.5191367491901779	-106.25000000000000 28.750000000000000 5.5460107532196510
-105.75000000000000 28.750000000000000 5.1871421099618678	-105.75000000000000 28.750000000000000 4.4644062682556704	-105.75000000000000 28.750000000000000 4.1734507354732724	-105.75000000000000 28.750000000000000 3.2948910586378983	-105.75000000000000 28.750000000000000 2.7314644644482042	-105.75000000000000 28.750000000000000 2.0923554218632070	-105.75000000000000 28.750000000000000 1.7272584147704551	-105.75000000000000 28.750000000000000 3.6330017662124097	-105.75000000000000 28.750000000000000 5.7141496217556984	-105.75000000000000 28.750000000000000 7.0989715660300279	-105.75000000000000 28.750000000000000 8.7685447303773110	-105.75000000000000 28.750000000000000 9.1344469640040415	-105.75000000000000 28.750000000000000 9.2073006789800509	-105.75000000000000 28.750000000000000 10.090013274043947	-105.75000000000000 28.750000000000000 11.145270149819195	-105.75000000000000 28.750000000000000 14.412982675448541	-105.75000000000000 28.750000000000000 15.358949755367281	-105.75000000000000 28.750000000000000 19.446689870362608	-105.75000000000000 28.750000000000000 23.940585467405082	-105.75000000000000 28.750000000000000 25.446310566932681	-105.75000000000000 28.750000000000000 26.403198245894149	-105.75000000000000 28.750000000000000 27.615041831344371	-105.75000000000000 28.750000000000000 27.837656092089915	-105.75000000000000 28.750000000000000 22.771326125010134	-105.75000000000000 28.750000000000000 22.909064967709188	-105.75000000000000 28.750000000000000 18.271708045912376	-105.75000000000000 28.750000000000000 14.153129988174539	-105.75000000000000 28.750000000000000 14.641366936119830	-105.75000000000000 28.750000000000000 19.887073922508350	-105.75000000000000 28.750000000000000 22.901574773369468	-105.75000000000000 28.750000000000000 22.641563810038317	-105.75000000000000 28.750000000000000 24.750730645107588	-105.75000000000000 28.750000000000000 19.773432444062941	-105.75000000000000 28.750000000000000 23.573167749737657	-105.75000000000000 28.750000000000000 24.652736122805063	-105.75000000000000 28.750000000000000 20.023983608394484	-105.75000000000000 28.750000000000000 19.845180988714333	-105.75000000000000 28.750000000000000 15.774782131251685	-105.75000000000000 28.750000000000000 11.518401577346046	-105.75000000000000 28.750000000000000 11.407830971123776	-105.75000000000000 28.750000000000000 7.8719757252554050	-105.75000000000000 28.750000000000000 4.7860062280358582	-105.75000000000000 28.750000000000000 3.3442477538847402	-105.75000000000000 28.750000000000000 2.9512534674345825	-105.75000000000000 28.750000000000000 3.6631473631475209	-105.75000000000000 28.750000000000000 3.6938714124645449	-105.75000000000000 28.750000000000000 4.3553005999876939	-105.75000000000000 28.750000000000000 4.3700531538248431	-105.75000000000000 28.750000000000000 4.7006878566954233	-105.75000000000000 28.750000000000000 4.6822744694249030
-105.25000000000000 28.750000000000000 5.3727841823480729	-105.25000000000000 28.750000000000000 4.2702448796442320	-105.25000000000000 28.750000000000000 4.0286334786722886	-105.25000000000000 28.750000000000000 3.0683309634597178	-105.25000000000000 28.750000000000000 2.5619475354861030	-105.25000000000000 28.750000000000000 1.8373226818008481	-105.25000000000000 28.750000000000000 1.4267227898449555	-105.25000000000000 28.750000000000000 3.1069360141953593	-105.25000000000000 28.750000000000000 4.7160651112290113	-105.25000000000000 28.750000000000000 6.0590304498657694	-105.25000000000000 28.750000000000000 6.4029648590362056	-105.25000000000000 28.750000000000000 7.6992558562697750	-105.25000000000000 28.750000000000000 7.3883007625900428	-105.25000000000000 28.750000000000000 8.8461700996167565	-105.25000000000000 28.750000000000000 9.7145236386224028	-105.25000000000000 28.750000000000000 11.825209494452956	-105.25000000000000 28.750000000000000 12.964656994593833	-105.25000000000000 28.750000000000000 16.347322205113798	-105.25000000000000 28.750000000000000 18.602557994123622	-105.25000000000000 28.750000000000000 19.714376639932222	-105.25000000000000 28.750000000000000 20.513270315225199	-105.25000000000000 28.750000000000000 21.381116718652994	-105.25000000000000 28.750000000000000 21.809535949969010	-105.25000000000000 28.750000000000000 17.292590873880275	-105.25000000000000 28.750000000000000 17.747644347053328	-105.25000000000000 28.750000000000000 14.501209133615419	-105.25000000000000 28.750000000000000 11.364526967478742	-105.25000000000000 28.750000000000000 14.526673216023404	-105.25000000000000 28.750000000000000 15.927189240987460	-105.25000000000000 28.750000000000000 17.458955138356135	-105.25000000000000 28.750000000000000 18.135803470849240	-105.25000000000000 28.750000000000000 19.807263440887130	-105.25000000000000 28.750000000000000 15.290452749864748	-105.25000000000000 28.750000000000000 16.513275946211525	-105.25000000000000 28.750000000000000 19.148611758801270	-105.25000000000000 28.750000000000000 15.798109302761171	-105.25000000000000 28.750000000000000 15.289923005205285	-105.25000000000000 28.750000000000000 12.391322764414610	-105.25000000000000 28.750000000000000 9.9390308579033650	-105.25000000000000 28.750000000000000 8.2705816921038249	-105.25000000000000 28.750000000000000 6.6405199916128357	-105.25000000000000 28.750000000000000 4.2067424517854235	-105.25000000000000 28.750000000000000 3.1642509025811592	-105.25000000000000 28.750000000000000 3.0462177774123274	-105.25000000000000 28.750000000000000 3.2714515466631178	-105.25000000000000 28.750000000000000 3.3145147605006100	-105.25000000000000 28.750000000000000 3.4043674513437203	-105.25000000000000 28.750000000000000 3.4059141174937166	-105.25000000000000 28.750000000000000 3.3872199315449669	-105.25000000000000 28.750000000000000 3.2984438692771385
-104.75000000000000 28.750000000000000 5.0041406305745575	-104.75000000000000 28.750000000000000 3.8260332679062485	-104.75000000000000 28.750000000000000 3.6802570628771609	-104.75000000000000 28.750000000000000 2.7764391502513250	-104.75000000000000 28.750000000000000 2.2926677121583090	-104.75000000000000 28.750000000000000 1.5811712871864441	-104.75000000000000 28.750000000000000 1.3047431141274728	-104.75000000000000 28.750000000000000 2.5254216740172617	-104.75000000000000 28.750000000000000 3.6053869388670368	-104.75000000000000 28.750000000000000 4.5545456096854293	-104.75000000000000 28.750000000000000 4.3681977747048366	-104.75000000000000 28.750000000000000 5.7985173085318067	-104.75000000000000 28.750000000000000 6.6068687424974311	-104.75000000000000 28.750000000000000 8.3080039955454605	-104.75000000000000 28.750000000000000 8.9243792354264286	-104.75000000000000 28.750000000000000 11.031921813918903	-104.75000000000000 28.750000000000000 11.840807749413433	-104.75000000000000 28.750000000000000 14.830749361842059	-104.75000000000000 28.750000000000000 16.530448836363508	-104.75000000000000 28.750000000000000 17.449217236940914	-104.75000000000000 28.750000000000000 17.836224931841514	-104.75000000000000 28.750000000000000 18.102723352114118	-104.75000000000000 28.750000000000000 18.514932978176091	-104.75000000000000 28.750000000000000 13.027179000295913	-104.75000000000000 28.750000000000000 12.981756232968756	-104.75000000000000 28.750000000000000 10.545657669857961	-104.75000000000000 28.750000000000000 7.7249382239445046	-104.75000000000000 28.750000000000000 10.004253546945046	-104.75000000000000 28.750000000000000 10.744267889212750	-104.75000000000000 28.750000000000000 11.057089178027010	-104.75000000000000 28.750000000000000 11.678199674533294	-104.75000000000000 28.750000000000000 12.464271792346457	-104.75000000000000 28.750000000000000 10.093187103296328	-104.75000000000000 28.750000000000000 10.287535082856841	-104.75000000000000 28.750000000000000 10.432922297705399	-104.75000000000000 28.750000000000000 8.4197366893112093	-104.75000000000000 28.750000000000000 7.6744633352208105	-104.75000000000000 28.750000000000000 6.6389346106059453	-104.75000000000000 28.750000000000000 5.2425244469179697	-104.75000000000000 28.750000000000000 5.1960627603431782	-104.75000000000000 28.750000000000000 4.1842862404313861	-104.75000000000000 28.750000000000000 3.2506487701961402	-104.75000000000000 28.750000000000000 2.8812763168421736	-104.75000000000000 28.750000000000000 2.8476386015523909	-104.75000000000000 28.750000000000000 2.8464298186143626	-104.75000000000000 28.750000000000000 2.5469047576018107	-104.75000000000000 28.750000000000000 2.4847226719775173	-104.75000000000000 28.750000000000000 2.5721104346343631	-104.75000000000000 28.750000000000000 2.2039829678691860	-104.75000000000000 28.750000000000000 2.1578343103488145
-104.25000000000000 28.750000000000000 4.9890578832233974	-104.25000000000000 28.750000000000000 3.6971173036427873	-104.25000000000000 28.750000000000000 3.6755919912877899	-104.25000000000000 28.750000000000000 2.6781390083523573	-104.25000000000000 28.750000000000000 2.1539414170619038	-104.25000000000000 28.750000000000000 1.5269768516012530	-104.25000000000000 28.750000000000000 1.3060783377630414	-104.25000000000000 28.750000000000000 2.2180051296918672	-104.25000000000000 28.750000000000000 2.9845785176124995	-104.25000000000000 28.750000000000000 3.1535396466218675	-104.25000000000000 28.750000000000000 3.1052409847151488	-104.25000000000000 28.750000000000000 4.6483230586015569	-104.25000000000000 28.750000000000000 6.4954198397086067	-104.25000000000000 28.750000000000000 8.3021763283596854	-104.25000000000000 28.750000000000000 8.7785764590475512	-104.25000000000000 28.750000000000000 11.149730090585219	-104.25000000000000 28.750000000000000 11.850583252774406	-104.25000000000000 28.750000000000000 13.151387309601395	-104.25000000000000 28.750000000000000 16.124597463114785	-104.25000000000000 28.750000000000000 17.149636885775276	-104.25000000000000 28.750000000000000 17.129961044224121	-104.25000000000000 28.750000000000000 17.342211266279140	-104.25000000000000 28.750000000000000 18.078491643590560	-104.25000000000000 28.750000000000000 11.423137055663064	-104.25000000000000 28.750000000000000 10.707607251243889	-104.25000000000000 28.750000000000000 8.2429480094273284	-104.25000000000000 28.750000000000000 5.3802444829600944	-104.25000000000000 28.750000000000000 6.5927530654718982	-104.25000000000000 28.750000000000000 7.4928660906379676	-104.25000000000000 28.750000000000000 7.2152901833556999	-104.25000000000000 28.750000000000000 8.1522246294357643	-104.25000000000000 28.750000000000000 7.6086444487855438	-104.25000000000000 28.750000000000000 6.5814383522351037	-104.25000000000000 28.750000000000000 6.2572149555297623	-104.25000000000000 28.750000000000000 6.0869331692940651	-104.25000000000000 28.750000000000000 4.9277811038044579	-104.25000000000000 28.750000000000000 4.7775751038663916	-104.25000000000000 28.750000000000000 4.2527234181037121	-104.25000000000000 28.750000000000000 3.4339966973734710	-104.25000000000000 28.750000000000000 3.4969884010599590	-104.25000000000000 28.750000000000000 3.3078204922130112	-104.25000000000000 28.750000000000000 3.1047911923990550	-104.25000000000000 28.750000000000000 2.9214411717292723	-104.25000000000000 28.750000000000000 2.8370556399269620	-104.25000000000000 28.750000000000000 2.4657700808454290	-104.25000000000000 28.750000000000000 2.3685668800821049	-104.25000000000000 28.750000000000000 2.0322405183534791	-104.25000000000000 28.750000000000000 2.1249216149681733	-104.25000000000000 28.750000000000000 1.6821852643774777	-104.25000000000000 28.750000000000000 1.7025299014258932
-103.75000000000000 28.750000000000000 3.4828835848046649	-103.75000000000000 28.750000000000000 2.5389460408168403	-103.75000000000000 28.750000000000000 2.5819333394122124	-103.75000000000000 28.750000000000000 1.9451947415610416	-103.75000000000000 28.750000000000000 1.6328375195042593	-103.75000000000000 28.750000000000000 1.2777893153628002	-103.75000000000000 28.750000000000000 1.1083221954064293	-103.75000000000000 28.750000000000000 1.7857264939035364	-103.75000000000000 28.750000000000000 2.3146707844275007	-103.75000000000000 28.750000000000000 2.3899876141505776	-103.75000000000000 28.750000000000000 2.2412430933733281	-103.75000000000000 28.750000000000000 3.3913872085076284	-103.75000000000000 28.750000000000000 4.9291829599094212	-103.75000000000000 28.750000000000000 6.5054782899736052	-103.75000000000000 28.750000000000000 7.4846111962844608	-103.75000000000000 28.750000000000000 8.3058239341620439	-103.75000000000000 28.750000000000000 9.2802353979472691	-103.75000000000000 28.750000000000000 10.645209665250418	-103.75000000000000 28.750000000000000 11.462611380627690	-103.75000000000000 28.750000000000000 11.831543117826183	-103.75000000000000 28.750000000000000 11.605235941282864	-103.75000000000000 28.750000000000000 11.576549779821047	-103.75000000000000 28.750000000000000 12.173842232225516	-103.75000000000000 28.750000000000000 7.8279976335386428	-103.75000000000000 28.750000000000000 7.0474116568639289	-103.75000000000000 28.750000000000000 5.4302879550738039	-103.75000000000000 28.750000000000000 3.4075384191063707	-103.75000000000000 28.750000000000000 3.7565458560108249	-103.75000000000000 28.750000000000000 4.2398869313586474	-103.75000000000000 28.750000000000000 4.4244105466363504	-103.75000000000000 28.750000000000000 4.7156068641695290	-103.75000000000000 28.750000000000000 4.6082207754632014	-103.75000000000000 28.750000000000000 4.1081340791940679	-103.75000000000000 28.750000000000000 4.0529794008190940	-103.75000000000000 28.750000000000000 3.8876533344812496	-103.75000000000000 28.750000000000000 3.4848974642694559	-103.75000000000000 28.750000000000000 3.2748889588657208	-103.75000000000000 28.750000000000000 2.9726179349166615	-103.75000000000000 28.750000000000000 2.7153067860217779	-103.75000000000000 28.750000000000000 2.7237156312949824	-103.75000000000000 28.750000000000000 2.7508963029736577	-103.75000000000000 28.750000000000000 2.8029362806563158	-103.75000000000000 28.750000000000000 2.7183379376552952	-103.75000000000000 28.750000000000000 2.2724538672494687	-103.75000000000000 28.750000000000000 1.8643149568954600	-103.75000000000000 28.750000000000000 1.8368679089817597	-103.75000000000000 28.750000000000000 1.7420621776194327	-103.75000000000000 28.750000000000000 1.4880985970693785	-103.75000000000000 28.750000000000000 1.4766315767551383	-103.75000000000000 28.750000000000000 1.5367412874295738
-103.25000000000000 28.750000000000000 2.5335498643667940	-103.25000000000000 28.750000000000000 1.8380340936791211	-103.25000000000000 28.750000000000000 1.8494995247122603	-103.25000000000000 28.750000000000000 1.3870368176318946	-103.25000000000000 28.750000000000000 1.2119760534699453	-103.25000000000000 28.750000000000000 0.99138379184164582	-103.25000000000000 28.750000000000000 0.93915914364705722	-103.25000000000000 28.750000000000000 1.6587963239942776	-103.25000000000000 28.750000000000000 1.8186652967903154	-103.25000000000000 28.750000000000000 1.9071221404368757	-103.25000000000000 28.750000000000000 2.1744150491624805	-103.25000000000000 28.750000000000000 2.4991670354237283	-103.25000000000000 28.750000000000000 3.6082038847869216	-103.25000000000000 28.750000000000000 4.8771039265392169	-103.25000000000000 28.750000000000000 5.8638876599731438	-103.25000000000000 28.750000000000000 6.1065921651244564	-103.25000000000000 28.750000000000000 6.9343630014902580	-103.25000000000000 28.750000000000000 7.2998839873129517	-103.25000000000000 28.750000000000000 7.6209105831439841	-103.25000000000000 28.750000000000000 7.5422797959828234	-103.25000000000000 28.750000000000000 7.4377183968121194	-103.25000000000000 28.750000000000000 7.1648619645217790	-103.25000000000000 28.750000000000000 7.6522385008903733	-103.25000000000000 28.750000000000000 5.2994401727195619	-103.25000000000000 28.750000000000000 4.5613290958593993	-103.25000000000000 28.750000000000000 3.2069639787083277	-103.25000000000000 28.750000000000000 2.2064383600023394	-103.25000000000000 28.750000000000000 2.2677559782839949	-103.25000000000000 28.750000000000000 2.3122397929505496	-103.25000000000000 28.750000000000000 2.8013241393128414	-103.25000000000000 28.750000000000000 2.8509178510736266	-103.25000000000000 28.750000000000000 2.9210355115856066	-103.25000000000000 28.750000000000000 2.7739630170876479	-103.25000000000000 28.750000000000000 2.8546104911711736	-103.25000000000000 28.750000000000000 2.6549884928090166	-103.25000000000000 28.750000000000000 2.5787028455652776	-103.25000000000000 28.750000000000000 2.3756849410764147	-103.25000000000000 28.750000000000000 2.2987581864330897	-103.25000000000000 28.750000000000000 2.1648853550054108	-103.25000000000000 28.750000000000000 2.1594220739593650	-103.25000000000000 28.750000000000000 2.2770077320584554	-103.25000000000000 28.750000000000000 2.3518625732154868	-103.25000000000000 28.750000000000000 2.3007171081702835	-103.25000000000000 28.750000000000000 1.8283832218077078	-103.25000000000000 28.750000000000000 1.4710772835050756	-103.25000000000000 28.750000000000000 1.2578172644384578	-103.25000000000000 28.750000000000000 1.3235385719256918	-103.25000000000000 28.750000000000000 0.88666751477125261	-103.25000000000000 28.750000000000000 0.94558650186973059	-103.25000000000000 28.750000000000000 1.0271689643566100
-102.75000000000000 28.750000000000000 2.4364552352557287	-102.75000000000000 28.750000000000000 1.7496217985368470	-102.75000000000000 28.750000000000000 1.7212878072745235	-102.75000000000000 28.750000000000000 1.0259902752123082	-102.75000000000000 28.750000000000000 0.89827677607407519	-102.75000000000000 28.750000000000000 0.84429615813361392	-102.75000000000000 28.750000000000000 0.74832094723699683	-102.75000000000000 28.750000000000000 1.0380269634183177	-102.75000000000000 28.750000000000000 1.2844281182280251	-102.75000000000000 28.750000000000000 0.93694760329612992	-102.75000000000000 28.750000000000000 1.3828660777587984	-102.75000000000000 28.750000000000000 1.4032574121314099	-102.75000000000000 28.750000000000000 2.3116146966184181	-102.75000000000000 28.750000000000000 3.1764019315943761	-102.75000000000000 28.750000000000000 4.0520052577115022	-102.75000000000000 28.750000000000000 3.3397243903754186	-102.75000000000000 28.750000000000000 4.5665374987678904	-102.75000000000000 28.750000000000000 4.7791841049779213	-102.75000000000000 28.750000000000000 4.7148305948317759	-102.75000000000000 28.750000000000000 4.6367058810988491	-102.75000000000000 28.750000000000000 4.6916942097346093	-102.75000000000000 28.750000000000000 4.2416001764025255	-102.75000000000000 28.750000000000000 4.5833741413767450	-102.75000000000000 28.750000000000000 3.4370870862023071	-102.75000000000000 28.750000000000000 2.8146724667956899	-102.75000000000000 28.750000000000000 2.0835137344703480	-102.75000000000000 28.750000000000000 1.4541360008825754	-102.75000000000000 28.750000000000000 1.5754344416553894	-102.75000000000000 28.750000000000000 1.3363920573796919	-102.75000000000000 28.750000000000000 1.5751216641841865	-102.75000000000000 28.750000000000000 1.6020687707043531	-102.75000000000000 28.750000000000000 1.9091262871183083	-102.75000000000000 28.750000000000000 1.6610635385015504	-102.75000000000000 28.750000000000000 1.6673368914760232	-102.75000000000000 28.750000000000000 1.7401899221088051	-102.75000000000000 28.750000000000000 1.7806946011770257	-102.75000000000000 28.750000000000000 1.7613895415570331	-102.75000000000000 28.750000000000000 1.9237213657043881	-102.75000000000000 28.750000000000000 1.9257194854189086	-102.75000000000000 28.750000000000000 1.9541932602387677	-102.75000000000000 28.750000000000000 2.1096871782698847	-102.75000000000000 28.750000000000000 2.3577974145928189	-102.75000000000000 28.750000000000000 2.1911995086954468	-102.75000000000000 28.750000000000000 1.8736587146255461	-102.75000000000000 28.750000000000000 1.3558039500534969	-102.75000000000000 28.750000000000000 1.0163402498172429	-102.75000000000000 28.750000000000000 0.97041797562819265	-102.75000000000000 28.750000000000000 0.45206920540129192	-102.75000000000000 28.750000000000000 0.42275803727309946	-102.75000000000000 28.750000000000000 0.48953624139256391
-102.25000000000000 28.750000000000000 1.2157107851744318	-102.25000000000000 28.750000000000000 0.85835956012685188	-102.25000000000000 28.750000000000000 0.83583115459797253	-102.25000000000000 28.750000000000000 0.46118707160802203	-102.25000000000000 28.750000000000000 0.37465870240191607	-102.25000000000000 28.750000000000000 0.39020796402457431	-102.25000000000000 28.750000000000000 0.29318729590873394	-102.25000000000000 28.750000000000000 0.35320882873271137	-102.25000000000000 28.750000000000000 0.43558319721820898	-102.25000000000000 28.750000000000000 0.54993745009089068	-102.25000000000000 28.750000000000000 0.47650974791376516	-102.25000000000000 28.750000000000000 0.42361266209988285	-102.25000000000000 28.750000000000000 0.96743913684308080	-102.25000000000000 28.750000000000000 1.4083293970058841	-102.25000000000000 28.750000000000000 1.5858425402846463	-102.25000000000000 28.750000000000000 0.86361286153129835	-102.25000000000000 28.750000000000000 1.9222759521774078	-102.25000000000000 28.750000000000000 1.8609425696746191	-102.25000000000000 28.750000000000000 1.8305312117836032	-102.25000000000000 28.750000000000000 1.8225092041138631	-102.25000000000000 28.750000000000000 1.9099921975386167	-102.25000000000000 28.750000000000000 1.4818155860953812	-102.25000000000000 28.750000000000000 1.7319353177635213	-102.25000000000000 28.750000000000000 1.0442672176034764	-102.25000000000000 28.750000000000000 0.90507920012481136	-102.25000000000000 28.750000000000000 0.60986975886968187	-102.25000000000000 28.750000000000000 0.49845614984972664	-102.25000000000000 28.750000000000000 0.55993438199679657	-102.25000000000000 28.750000000000000 0.57541044337045988	-102.25000000000000 28.750000000000000 0.48704140016003278	-102.25000000000000 28.750000000000000 0.49494883285059521	-102.25000000000000 28.750000000000000 0.60039607686656438	-102.25000000000000 28.750000000000000 0.52044699654960214	-102.25000000000000 28.750000000000000 0.53423128342377213	-102.25000000000000 28.750000000000000 0.61335529616380369	-102.25000000000000 28.750000000000000 0.62279295484474884	-102.25000000000000 28.750000000000000 0.68073267464938114	-102.25000000000000 28.750000000000000 0.76704635079268857	-102.25000000000000 28.750000000000000 0.79290624870989024	-102.25000000000000 28.750000000000000 0.81977151701507589	-102.25000000000000 28.750000000000000 0.93849248147966691	-102.25000000000000 28.750000000000000 1.0984843883812239	-102.25000000000000 28.750000000000000 0.95336491931317291	-102.25000000000000 28.750000000000000 0.90257004895650284	-102.25000000000000 28.750000000000000 0.55739062007795681	-102.25000000000000 28.750000000000000 0.37975014388823536	-102.25000000000000 28.750000000000000 0.28215156290554344	-102.25000000000000 28.750000000000000 0.14585378132113444	-102.25000000000000 28.750000000000000 0.16567481841309353	-102.25000000000000 28.750000000000000 0.13595327855863393
-125.75000000000000 29.250000000000000 8.5118104583395020	-125.75000000000000 29.250000000000000 7.1869117617659271	-125.75000000000000 29.250000000000000 6.3976505306604565	-125.75000000000000 29.250000000000000 5.8729854755979787	-125.75000000000000 29.250000000000000 6.0178586116599719	-125.75000000000000 29.250000000000000 4.9438619895631399	-125.75000000000000 29.250000000000000 4.6816045332703586	-125.75000000000000 29.250000000000000 4.6521474055338077	-125.75000000000000 29.250000000000000 5.2982244190421026	-125.75000000000000 29.250000000000000 6.9729970139487696	-125.75000000000000 29.250000000000000 7.2808242439471922	-125.75000000000000 29.250000000000000 7.5149824118206388	-125.75000000000000 29.250000000000000 8.1153779784964968	-125.75000000000000 29.250000000000000 6.2012002361369758	-125.75000000000000 29.250000000000000 5.4279493493167665	-125.75000000000000 29.250000000000000 5.5031081268326414	-125.75000000000000 29.250000000000000 4.4727662798240573	-125.75000000000000 29.250000000000000 4.1408711380826393	-125.75000000000000 29.250000000000000 3.8443481700275091	-125.75000000000000 29.250000000000000 3.7104891875089083	-125.75000000000000 29.250000000000000 3.8699233472815293	-125.75000000000000 29.250000000000000 4.0520142114193600	-125.75000000000000 29.250000000000000 4.3499042752260797	-125.75000000000000 29.250000000000000 4.6098685530798331	-125.75000000000000 29.250000000000000 3.8151474508338037	-125.75000000000000 29.250000000000000 4.1632687591708768	-125.75000000000000 29.250000000000000 4.3753391487518734	-125.75000000000000 29.250000000000000 5.6002078249979901	-125.75000000000000 29.250000000000000 6.7436423317767531	-125.75000000000000 29.250000000000000 6.8689025440970939	-125.75000000000000 29.250000000000000 6.9596065527628364	-125.75000000000000 29.250000000000000 8.6411411347529938	-125.75000000000000 29.250000000000000 6.3480773073396799	-125.75000000000000 29.250000000000000 5.2903406837631088	-125.75000000000000 29.250000000000000 4.6941823301560781	-125.75000000000000 29.250000000000000 4.3837740426905460	-125.75000000000000 29.250000000000000 3.3979842783304757	-125.75000000000000 29.250000000000000 3.1084422092319732	-125.75000000000000 29.250000000000000 5.3615710903558504	-125.75000000000000 29.250000000000000 7.3692343462038821	-125.75000000000000 29.250000000000000 8.2271044766894352	-125.75000000000000 29.250000000000000 9.1531154236428076	-125.75000000000000 29.250000000000000 6.1425690879960655	-125.75000000000000 29.250000000000000 6.1745791127166783	-125.75000000000000 29.250000000000000 5.8585785559438621	-125.75000000000000 29.250000000000000 6.2481138663779072	-125.75000000000000 29.250000000000000 6.1963386251035626	-125.75000000000000 29.250000000000000 5.3722151891362975	-125.75000000000000 29.250000000000000 4.5813254756928901	-125.75000000000000 29.250000000000000 4.4367544306537132
-125.25000000000000 29.250000000000000 6.7673161927579368	-125.25000000000000 29.250000000000000 7.3521174176013400	-125.25000000000000 29.250000000000000 6.3901102438952080	-125.25000000000000 29.250000000000000 5.7220063384556559	-125.25000000000000 29.250000000000000 5.9242784672840294	-125.25000000000000 29.250000000000000 5.1394321585607665	-125.25000000000000 29.250000000000000 5.0232823243391014	-125.25000000000000 29.250000000000000 3.8061568493985471	-125.25000000000000 29.250000000000000 7.4919662673225238	-125.25000000000000 29.250000000000000 7.5331996044778577	-125.25000000000000 29.250000000000000 9.8804956581345227	-125.25000000000000 29.250000000000000 11.018994575747294	-125.25000000000000 29.250000000000000 8.8050654655684912	-125.25000000000000 29.250000000000000 8.1605496308544669	-125.25000000000000 29.250000000000000 8.4158201085697364	-125.25000000000000 29.250000000000000 6.8749668894473581	-125.25000000000000 29.250000000000000 5.3068193773005783	-125.25000000000000 29.250000000000000 5.7059835895762774	-125.25000000000000 29.250000000000000 5.3478178144666506	-125.25000000000000 29.250000000000000 5.0256920745823379	-125.25000000000000 29.250000000000000 4.6078644341282970	-125.25000000000000 29.250000000000000 4.5562532638770161	-125.25000000000000 29.250000000000000 4.6237641915987693	-125.25000000000000 29.250000000000000 4.7246457634318375	-125.25000000000000 29.250000000000000 4.8578858068152515	-125.25000000000000 29.250000000000000 4.7538061646800065	-125.25000000000000 29.250000000000000 3.8364082403124962	-125.25000000000000 29.250000000000000 5.5810086346572572	-125.25000000000000 29.250000000000000 6.7451321008047183	-125.25000000000000 29.250000000000000 6.8467800648528794	-125.25000000000000 29.250000000000000 6.9509700390120761	-125.25000000000000 29.250000000000000 8.4583934421495304	-125.25000000000000 29.250000000000000 6.2783078309110811	-125.25000000000000 29.250000000000000 5.0461273278650545	-125.25000000000000 29.250000000000000 4.0899990540330657	-125.25000000000000 29.250000000000000 4.0982106811194701	-125.25000000000000 29.250000000000000 3.2143102245005357	-125.25000000000000 29.250000000000000 2.9867285488887800	-125.25000000000000 29.250000000000000 4.6511403981130099	-125.25000000000000 29.250000000000000 5.0950158097892349	-125.25000000000000 29.250000000000000 6.5547153959521482	-125.25000000000000 29.250000000000000 5.8832772323426097	-125.25000000000000 29.250000000000000 4.8409886501436672	-125.25000000000000 29.250000000000000 4.8053749233633880	-125.25000000000000 29.250000000000000 4.6613870317818122	-125.25000000000000 29.250000000000000 4.8247116390431337	-125.25000000000000 29.250000000000000 5.0326722701185220	-125.25000000000000 29.250000000000000 4.5879168491924407	-125.25000000000000 29.250000000000000 4.0148075120082574	-125.25000000000000 29.250000000000000 4.1079120771742952
-124.75000000000000 29.250000000000000 7.7852853989035706	-124.75000000000000 29.250000000000000 7.4134761614666829	-124.75000000000000 29.250000000000000 6.2533626910758500	-124.75000000000000 29.250000000000000 5.9760993888730125	-124.75000000000000 29.250000000000000 5.8412217074829620	-124.75000000000000 29.250000000000000 5.1588194015817139	-124.75000000000000 29.250000000000000 5.0616421778099197	-124.75000000000000 29.250000000000000 5.8268810401441105	-124.75000000000000 29.250000000000000 8.6982469069725195	-124.75000000000000 29.250000000000000 12.115576133594207	-124.75000000000000 29.250000000000000 16.605588560796289	-124.75000000000000 29.250000000000000 17.144304829142111	-124.75000000000000 29.250000000000000 11.511467108569951	-124.75000000000000 29.250000000000000 11.703305859224445	-124.75000000000000 29.250000000000000 10.682371522038029	-124.75000000000000 29.250000000000000 8.4525023527090966	-124.75000000000000 29.250000000000000 7.3266547403501647	-124.75000000000000 29.250000000000000 8.8799413646589631	-124.75000000000000 29.250000000000000 7.1056967910757223	-124.75000000000000 29.250000000000000 7.6531713432901114	-124.75000000000000 29.250000000000000 6.1483142522088983	-124.75000000000000 29.250000000000000 6.3407380996378038	-124.75000000000000 29.250000000000000 6.0973591370933624	-124.75000000000000 29.250000000000000 6.0650509475716570	-124.75000000000000 29.250000000000000 5.3544664669617719	-124.75000000000000 29.250000000000000 5.4065991612669917	-124.75000000000000 29.250000000000000 5.8745701235182288	-124.75000000000000 29.250000000000000 7.5119564280521116	-124.75000000000000 29.250000000000000 7.5582782745114212	-124.75000000000000 29.250000000000000 10.400983157707088	-124.75000000000000 29.250000000000000 10.344454858290504	-124.75000000000000 29.250000000000000 9.0813694373244314	-124.75000000000000 29.250000000000000 6.6972178696176785	-124.75000000000000 29.250000000000000 5.2197846279062352	-124.75000000000000 29.250000000000000 3.9565952512605298	-124.75000000000000 29.250000000000000 4.1206568680140885	-124.75000000000000 29.250000000000000 3.0805596649023133	-124.75000000000000 29.250000000000000 3.1006650402789639	-124.75000000000000 29.250000000000000 3.7364869742833786	-124.75000000000000 29.250000000000000 4.5924153065187809	-124.75000000000000 29.250000000000000 5.1431070681619753	-124.75000000000000 29.250000000000000 4.5793924619760524	-124.75000000000000 29.250000000000000 3.6296781403914213	-124.75000000000000 29.250000000000000 3.9791664018528405	-124.75000000000000 29.250000000000000 3.6287213507891045	-124.75000000000000 29.250000000000000 4.6117081005351102	-124.75000000000000 29.250000000000000 4.8207630367279801	-124.75000000000000 29.250000000000000 4.3680845445939278	-124.75000000000000 29.250000000000000 3.7976637684116250	-124.75000000000000 29.250000000000000 4.0046874323011243
-124.25000000000000 29.250000000000000 8.2448744358731432	-124.25000000000000 29.250000000000000 7.3888686098389735	-124.25000000000000 29.250000000000000 6.7285720140889707	-124.25000000000000 29.250000000000000 6.6105226411885774	-124.25000000000000 29.250000000000000 5.8415057860877866	-124.25000000000000 29.250000000000000 5.7013271690916119	-124.25000000000000 29.250000000000000 5.6594400182979427	-124.25000000000000 29.250000000000000 6.1013443435620243	-124.25000000000000 29.250000000000000 8.6686017864458904	-124.25000000000000 29.250000000000000 17.552371020539766	-124.25000000000000 29.250000000000000 20.630422424601264	-124.25000000000000 29.250000000000000 24.346307724481726	-124.25000000000000 29.250000000000000 18.749763885934506	-124.25000000000000 29.250000000000000 12.884689006009326	-124.25000000000000 29.250000000000000 10.389299376891440	-124.25000000000000 29.250000000000000 9.9248377460611135	-124.25000000000000 29.250000000000000 10.732696052410871	-124.25000000000000 29.250000000000000 9.9783656007600356	-124.25000000000000 29.250000000000000 8.4019493194540367	-124.25000000000000 29.250000000000000 9.7906788854124382	-124.25000000000000 29.250000000000000 9.1326843256787775	-124.25000000000000 29.250000000000000 8.2979840946047805	-124.25000000000000 29.250000000000000 8.8840290591612465	-124.25000000000000 29.250000000000000 7.4911408500610381	-124.25000000000000 29.250000000000000 7.5416154005494018	-124.25000000000000 29.250000000000000 7.5590809921188340	-124.25000000000000 29.250000000000000 7.9150586551503039	-124.25000000000000 29.250000000000000 8.3318123727227320	-124.25000000000000 29.250000000000000 8.2884844348068629	-124.25000000000000 29.250000000000000 10.342668829128241	-124.25000000000000 29.250000000000000 10.640072142318930	-124.25000000000000 29.250000000000000 11.749759034939879	-124.25000000000000 29.250000000000000 8.7687614115271142	-124.25000000000000 29.250000000000000 5.3654494347669655	-124.25000000000000 29.250000000000000 4.2010205970756607	-124.25000000000000 29.250000000000000 4.2286482668204570	-124.25000000000000 29.250000000000000 3.0313507444940395	-124.25000000000000 29.250000000000000 3.3594026236719920	-124.25000000000000 29.250000000000000 3.6774437321662741	-124.25000000000000 29.250000000000000 4.2514154205351682	-124.25000000000000 29.250000000000000 4.7014155632918513	-124.25000000000000 29.250000000000000 3.7166081481847799	-124.25000000000000 29.250000000000000 3.6199741269864814	-124.25000000000000 29.250000000000000 3.6282871049696488	-124.25000000000000 29.250000000000000 3.8270983367589873	-124.25000000000000 29.250000000000000 3.8637104939171389	-124.25000000000000 29.250000000000000 4.4147229700515229	-124.25000000000000 29.250000000000000 4.6037325985779551	-124.25000000000000 29.250000000000000 3.6718743755059791	-124.25000000000000 29.250000000000000 3.9537863099723469
-123.75000000000000 29.250000000000000 8.0050355988892381	-123.75000000000000 29.250000000000000 7.6826730185733210	-123.75000000000000 29.250000000000000 6.5122198465647454	-123.75000000000000 29.250000000000000 7.4005711916307000	-123.75000000000000 29.250000000000000 6.1028618521767344	-123.75000000000000 29.250000000000000 6.0337985081767815	-123.75000000000000 29.250000000000000 6.2725030192334801	-123.75000000000000 29.250000000000000 5.9550863881423224	-123.75000000000000 29.250000000000000 9.5503604109441955	-123.75000000000000 29.250000000000000 12.823453344037517	-123.75000000000000 29.250000000000000 18.823113057076757	-123.75000000000000 29.250000000000000 19.568100507107086	-123.75000000000000 29.250000000000000 17.098497030265349	-123.75000000000000 29.250000000000000 19.127914628551707	-123.75000000000000 29.250000000000000 14.848895107207362	-123.75000000000000 29.250000000000000 15.489890451228025	-123.75000000000000 29.250000000000000 15.352550886444165	-123.75000000000000 29.250000000000000 15.783240632463519	-123.75000000000000 29.250000000000000 13.098458286319296	-123.75000000000000 29.250000000000000 14.615991736492644	-123.75000000000000 29.250000000000000 14.852871283518121	-123.75000000000000 29.250000000000000 11.398781724254047	-123.75000000000000 29.250000000000000 13.791249037955774	-123.75000000000000 29.250000000000000 10.003861419092079	-123.75000000000000 29.250000000000000 10.109070609681480	-123.75000000000000 29.250000000000000 10.590113479145408	-123.75000000000000 29.250000000000000 9.3226745469244996	-123.75000000000000 29.250000000000000 11.250011717449320	-123.75000000000000 29.250000000000000 10.971159668064272	-123.75000000000000 29.250000000000000 11.859664117219680	-123.75000000000000 29.250000000000000 15.241047632035656	-123.75000000000000 29.250000000000000 12.643700996398410	-123.75000000000000 29.250000000000000 9.4658986823475395	-123.75000000000000 29.250000000000000 5.9796753810976311	-123.75000000000000 29.250000000000000 4.7415594823275962	-123.75000000000000 29.250000000000000 4.4629706968346428	-123.75000000000000 29.250000000000000 3.2335195186593468	-123.75000000000000 29.250000000000000 3.2970248825986999	-123.75000000000000 29.250000000000000 3.5253560619146507	-123.75000000000000 29.250000000000000 3.6085523383705702	-123.75000000000000 29.250000000000000 4.3672572830719982	-123.75000000000000 29.250000000000000 3.7418257879559986	-123.75000000000000 29.250000000000000 3.5592017496845769	-123.75000000000000 29.250000000000000 3.8590446812562140	-123.75000000000000 29.250000000000000 3.8132590742732901	-123.75000000000000 29.250000000000000 3.7564347043345321	-123.75000000000000 29.250000000000000 3.8513047364137933	-123.75000000000000 29.250000000000000 4.1562276469309589	-123.75000000000000 29.250000000000000 4.1758756219535789	-123.75000000000000 29.250000000000000 4.4598661715053867
-123.25000000000000 29.250000000000000 8.5984638483121980	-123.25000000000000 29.250000000000000 8.2017229185303027	-123.25000000000000 29.250000000000000 7.1455693645806262	-123.25000000000000 29.250000000000000 7.0032263151077618	-123.25000000000000 29.250000000000000 6.4026757382782034	-123.25000000000000 29.250000000000000 6.0853390991376726	-123.25000000000000 29.250000000000000 6.0515733648523016	-123.25000000000000 29.250000000000000 5.4376888246164139	-123.25000000000000 29.250000000000000 8.9677888511624939	-123.25000000000000 29.250000000000000 12.357731431177626	-123.25000000000000 29.250000000000000 16.511381977636951	-123.25000000000000 29.250000000000000 21.315021115219974	-123.25000000000000 29.250000000000000 20.120996126368436	-123.25000000000000 29.250000000000000 19.446122261963225	-123.25000000000000 29.250000000000000 26.943216041968970	-123.25000000000000 29.250000000000000 20.124068344736475	-123.25000000000000 29.250000000000000 18.447345578147136	-123.25000000000000 29.250000000000000 18.789982572598561	-123.25000000000000 29.250000000000000 17.909821881763058	-123.25000000000000 29.250000000000000 21.436617695002180	-123.25000000000000 29.250000000000000 15.667176943750823	-123.25000000000000 29.250000000000000 13.911524751197856	-123.25000000000000 29.250000000000000 13.366550199608710	-123.25000000000000 29.250000000000000 12.814679660280197	-123.25000000000000 29.250000000000000 13.876275665463135	-123.25000000000000 29.250000000000000 11.849696767959536	-123.25000000000000 29.250000000000000 11.619434170950209	-123.25000000000000 29.250000000000000 12.594762863030430	-123.25000000000000 29.250000000000000 15.606472993239008	-123.25000000000000 29.250000000000000 15.923969490171046	-123.25000000000000 29.250000000000000 15.752130561921174	-123.25000000000000 29.250000000000000 13.697660104250975	-123.25000000000000 29.250000000000000 10.188894640900315	-123.25000000000000 29.250000000000000 8.0301140176802015	-123.25000000000000 29.250000000000000 4.8658900800024538	-123.25000000000000 29.250000000000000 4.7495211844813081	-123.25000000000000 29.250000000000000 3.4284044713036601	-123.25000000000000 29.250000000000000 3.3786642000961846	-123.25000000000000 29.250000000000000 3.4423216087637454	-123.25000000000000 29.250000000000000 3.4609395871660458	-123.25000000000000 29.250000000000000 3.8306327512355414	-123.25000000000000 29.250000000000000 3.6728664491974277	-123.25000000000000 29.250000000000000 3.8054244259983125	-123.25000000000000 29.250000000000000 4.0755510946906490	-123.25000000000000 29.250000000000000 3.9120273074820480	-123.25000000000000 29.250000000000000 3.7399945234442336	-123.25000000000000 29.250000000000000 3.8046333573086812	-123.25000000000000 29.250000000000000 3.7064373938575979	-123.25000000000000 29.250000000000000 3.7786890937296516	-123.25000000000000 29.250000000000000 4.0058084158131066
-122.75000000000000 29.250000000000000 8.2125281306567306	-122.75000000000000 29.250000000000000 7.9160888082807501	-122.75000000000000 29.250000000000000 7.3703581706983252	-122.75000000000000 29.250000000000000 7.0947664602580618	-122.75000000000000 29.250000000000000 7.0344583905563214	-122.75000000000000 29.250000000000000 6.3872836908921284	-122.75000000000000 29.250000000000000 5.9398023928356807	-122.75000000000000 29.250000000000000 5.3075662305909947	-122.75000000000000 29.250000000000000 8.2322047310898352	-122.75000000000000 29.250000000000000 11.480828809590950	-122.75000000000000 29.250000000000000 15.100411995710811	-122.75000000000000 29.250000000000000 19.115113477938198	-122.75000000000000 29.250000000000000 18.082760350401291	-122.75000000000000 29.250000000000000 24.214879508483438	-122.75000000000000 29.250000000000000 20.459158712208858	-122.75000000000000 29.250000000000000 21.150784566666662	-122.75000000000000 29.250000000000000 29.615891788260910	-122.75000000000000 29.250000000000000 28.087042556949463	-122.75000000000000 29.250000000000000 30.648620187562813	-122.75000000000000 29.250000000000000 20.854477496297751	-122.75000000000000 29.250000000000000 22.646792468425204	-122.75000000000000 29.250000000000000 17.701494139760158	-122.75000000000000 29.250000000000000 17.670326930583446	-122.75000000000000 29.250000000000000 18.852484366699038	-122.75000000000000 29.250000000000000 14.404851274231962	-122.75000000000000 29.250000000000000 15.068594154586117	-122.75000000000000 29.250000000000000 15.875041552669312	-122.75000000000000 29.250000000000000 16.370787902808036	-122.75000000000000 29.250000000000000 16.515277193757520	-122.75000000000000 29.250000000000000 16.667010152924504	-122.75000000000000 29.250000000000000 17.915582164645308	-122.75000000000000 29.250000000000000 17.651029288366111	-122.75000000000000 29.250000000000000 13.080190594255352	-122.75000000000000 29.250000000000000 8.1460987427488440	-122.75000000000000 29.250000000000000 5.6155461155513313	-122.75000000000000 29.250000000000000 5.1240944508621737	-122.75000000000000 29.250000000000000 3.7887147936523560	-122.75000000000000 29.250000000000000 3.4168312586622287	-122.75000000000000 29.250000000000000 3.4917149349839645	-122.75000000000000 29.250000000000000 3.5910649244715653	-122.75000000000000 29.250000000000000 3.7629326555571190	-122.75000000000000 29.250000000000000 3.8473805860625756	-122.75000000000000 29.250000000000000 3.8939604987467651	-122.75000000000000 29.250000000000000 4.0410389840485559	-122.75000000000000 29.250000000000000 3.6666431857500412	-122.75000000000000 29.250000000000000 3.6295675805350900	-122.75000000000000 29.250000000000000 3.7920698678802243	-122.75000000000000 29.250000000000000 3.9877066451343901	-122.75000000000000 29.250000000000000 4.0248637506363956	-122.75000000000000 29.250000000000000 4.1822766120769970
-122.25000000000000 29.250000000000000 7.9982099951695966	-122.25000000000000 29.250000000000000 7.9194414227751579	-122.25000000000000 29.250000000000000 6.0244419705479118	-122.25000000000000 29.250000000000000 7.0341663682673561	-122.25000000000000 29.250000000000000 6.8955916585251380	-122.25000000000000 29.250000000000000 6.5294971619239117	-122.25000000000000 29.250000000000000 5.7934167912449199	-122.25000000000000 29.250000000000000 4.9467154355098746	-122.25000000000000 29.250000000000000 6.8939947167637152	-122.25000000000000 29.250000000000000 10.016183967748772	-122.25000000000000 29.250000000000000 13.153894899235482	-122.25000000000000 29.250000000000000 17.513129190995581	-122.25000000000000 29.250000000000000 17.015111680699317	-122.25000000000000 29.250000000000000 19.530170565506445	-122.25000000000000 29.250000000000000 20.116255505453097	-122.25000000000000 29.250000000000000 20.302821042536504	-122.25000000000000 29.250000000000000 21.760366093357071	-122.25000000000000 29.250000000000000 23.232560608451443	-122.25000000000000 29.250000000000000 22.473061730080349	-122.25000000000000 29.250000000000000 23.236186002167333	-122.25000000000000 29.250000000000000 23.155956345876792	-122.25000000000000 29.250000000000000 25.899082392984013	-122.25000000000000 29.250000000000000 19.361818414297307	-122.25000000000000 29.250000000000000 17.863979909458003	-122.25000000000000 29.250000000000000 18.637844597670906	-122.25000000000000 29.250000000000000 19.731525336836178	-122.25000000000000 29.250000000000000 17.013941287863940	-122.25000000000000 29.250000000000000 17.542724268046232	-122.25000000000000 29.250000000000000 17.766399190832413	-122.25000000000000 29.250000000000000 18.273811248923998	-122.25000000000000 29.250000000000000 22.999669852608701	-122.25000000000000 29.250000000000000 19.177438334909784	-122.25000000000000 29.250000000000000 15.346831716980331	-122.25000000000000 29.250000000000000 9.1849920098168951	-122.25000000000000 29.250000000000000 7.2465179262813084	-122.25000000000000 29.250000000000000 5.6814740046769217	-122.25000000000000 29.250000000000000 4.1332548068393287	-122.25000000000000 29.250000000000000 3.7409326390373905	-122.25000000000000 29.250000000000000 3.6997820257576310	-122.25000000000000 29.250000000000000 3.7208007265622434	-122.25000000000000 29.250000000000000 3.9920890059502723	-122.25000000000000 29.250000000000000 4.0365622134635606	-122.25000000000000 29.250000000000000 3.7884209934535296	-122.25000000000000 29.250000000000000 3.8731757578159662	-122.25000000000000 29.250000000000000 3.5806260325880821	-122.25000000000000 29.250000000000000 4.0125232809474198	-122.25000000000000 29.250000000000000 3.9538289154093826	-122.25000000000000 29.250000000000000 4.0346849640287870	-122.25000000000000 29.250000000000000 3.6737290235799462	-122.25000000000000 29.250000000000000 4.3132356835508086
-121.75000000000000 29.250000000000000 7.7569692596844328	-121.75000000000000 29.250000000000000 7.8753251798665076	-121.75000000000000 29.250000000000000 5.6668143277001297	-121.75000000000000 29.250000000000000 6.2316427847917204	-121.75000000000000 29.250000000000000 6.0222250273997631	-121.75000000000000 29.250000000000000 5.5989246516125428	-121.75000000000000 29.250000000000000 5.3296413632492419	-121.75000000000000 29.250000000000000 4.7186558858725389	-121.75000000000000 29.250000000000000 6.0076258858551812	-121.75000000000000 29.250000000000000 8.8221191334303448	-121.75000000000000 29.250000000000000 11.320336247793298	-121.75000000000000 29.250000000000000 14.807268048780740	-121.75000000000000 29.250000000000000 15.640022897663346	-121.75000000000000 29.250000000000000 18.250869776930319	-121.75000000000000 29.250000000000000 18.788031475814787	-121.75000000000000 29.250000000000000 18.366148238049067	-121.75000000000000 29.250000000000000 20.584588166816665	-121.75000000000000 29.250000000000000 21.497517682585201	-121.75000000000000 29.250000000000000 20.262881294389118	-121.75000000000000 29.250000000000000 24.636270776724707	-121.75000000000000 29.250000000000000 25.573402691704779	-121.75000000000000 29.250000000000000 24.507943130411629	-121.75000000000000 29.250000000000000 23.487507127044097	-121.75000000000000 29.250000000000000 26.258177580129477	-121.75000000000000 29.250000000000000 20.066794587767504	-121.75000000000000 29.250000000000000 20.507331008918587	-121.75000000000000 29.250000000000000 21.286692574742506	-121.75000000000000 29.250000000000000 21.995115257720517	-121.75000000000000 29.250000000000000 22.481432065712792	-121.75000000000000 29.250000000000000 24.109849343725223	-121.75000000000000 29.250000000000000 23.995802215290741	-121.75000000000000 29.250000000000000 20.439685275565235	-121.75000000000000 29.250000000000000 15.574904637397266	-121.75000000000000 29.250000000000000 11.411450357419445	-121.75000000000000 29.250000000000000 7.3738879522872613	-121.75000000000000 29.250000000000000 7.0624016384593178	-121.75000000000000 29.250000000000000 4.9227084971098396	-121.75000000000000 29.250000000000000 4.9134821972928364	-121.75000000000000 29.250000000000000 3.9845833632923022	-121.75000000000000 29.250000000000000 4.1464592026812443	-121.75000000000000 29.250000000000000 4.2642756661949015	-121.75000000000000 29.250000000000000 4.5085537554048223	-121.75000000000000 29.250000000000000 4.1956888579964042	-121.75000000000000 29.250000000000000 3.9096712901003161	-121.75000000000000 29.250000000000000 3.9931756143453128	-121.75000000000000 29.250000000000000 4.7467813789195761	-121.75000000000000 29.250000000000000 4.6091654096249055	-121.75000000000000 29.250000000000000 4.1633522805352010	-121.75000000000000 29.250000000000000 3.7903737675672518	-121.75000000000000 29.250000000000000 4.7609987593443064
-121.25000000000000 29.250000000000000 7.8186466452502907	-121.25000000000000 29.250000000000000 7.2738177085147440	-121.25000000000000 29.250000000000000 5.4012634339806445	-121.25000000000000 29.250000000000000 6.8605819061870523	-121.25000000000000 29.250000000000000 6.0762282324255139	-121.25000000000000 29.250000000000000 5.8705306085438096	-121.25000000000000 29.250000000000000 5.3749054926650590	-121.25000000000000 29.250000000000000 4.3581724491841269	-121.25000000000000 29.250000000000000 4.9942783006988716	-121.25000000000000 29.250000000000000 7.4144246586106526	-121.25000000000000 29.250000000000000 9.0292201309595743	-121.25000000000000 29.250000000000000 11.842251622015128	-121.25000000000000 29.250000000000000 14.199473863707885	-121.25000000000000 29.250000000000000 13.943079673893010	-121.25000000000000 29.250000000000000 17.029934371387203	-121.25000000000000 29.250000000000000 16.942989731117596	-121.25000000000000 29.250000000000000 17.076569502205910	-121.25000000000000 29.250000000000000 19.125393525982112	-121.25000000000000 29.250000000000000 19.307647742657988	-121.25000000000000 29.250000000000000 22.148595311048176	-121.25000000000000 29.250000000000000 22.771845542191944	-121.25000000000000 29.250000000000000 26.793583519735950	-121.25000000000000 29.250000000000000 27.116659778853563	-121.25000000000000 29.250000000000000 25.427600352488145	-121.25000000000000 29.250000000000000 27.604316779319227	-121.25000000000000 29.250000000000000 22.335561725594633	-121.25000000000000 29.250000000000000 22.717946884558941	-121.25000000000000 29.250000000000000 23.495650758733351	-121.25000000000000 29.250000000000000 23.304804573633401	-121.25000000000000 29.250000000000000 25.025376282955992	-121.25000000000000 29.250000000000000 25.458215791621683	-121.25000000000000 29.250000000000000 25.211245608393604	-121.25000000000000 29.250000000000000 19.295608146494207	-121.25000000000000 29.250000000000000 11.882961445452207	-121.25000000000000 29.250000000000000 9.0119914344785297	-121.25000000000000 29.250000000000000 7.1676419435205814	-121.25000000000000 29.250000000000000 5.2723462299441115	-121.25000000000000 29.250000000000000 5.2274601939092706	-121.25000000000000 29.250000000000000 4.9645736925609647	-121.25000000000000 29.250000000000000 4.4108880553188641	-121.25000000000000 29.250000000000000 4.7227319036465465	-121.25000000000000 29.250000000000000 4.7751529118891014	-121.25000000000000 29.250000000000000 4.4616697258458320	-121.25000000000000 29.250000000000000 4.3785674102671805	-121.25000000000000 29.250000000000000 4.0836991039237969	-121.25000000000000 29.250000000000000 4.9891470136832945	-121.25000000000000 29.250000000000000 4.8280880282990406	-121.25000000000000 29.250000000000000 4.6280532572428283	-121.25000000000000 29.250000000000000 5.3365260596585404	-121.25000000000000 29.250000000000000 5.4111623172741297
-120.75000000000000 29.250000000000000 8.7888096308160666	-120.75000000000000 29.250000000000000 7.0538491345280612	-120.75000000000000 29.250000000000000 6.7306283780020335	-120.75000000000000 29.250000000000000 6.7981341001075783	-120.75000000000000 29.250000000000000 6.7346105241244878	-120.75000000000000 29.250000000000000 6.8899411638873396	-120.75000000000000 29.250000000000000 5.4533865770250909	-120.75000000000000 29.250000000000000 4.1628586771595115	-120.75000000000000 29.250000000000000 4.8588758927873092	-120.75000000000000 29.250000000000000 6.9233179014452944	-120.75000000000000 29.250000000000000 8.6918233700093435	-120.75000000000000 29.250000000000000 11.280862645821397	-120.75000000000000 29.250000000000000 11.556839174878194	-120.75000000000000 29.250000000000000 11.341459239483040	-120.75000000000000 29.250000000000000 14.732709621726251	-120.75000000000000 29.250000000000000 15.008181982104251	-120.75000000000000 29.250000000000000 15.465212032043008	-120.75000000000000 29.250000000000000 16.938170104825563	-120.75000000000000 29.250000000000000 17.021459727576513	-120.75000000000000 29.250000000000000 19.714587408694413	-120.75000000000000 29.250000000000000 22.115099484144597	-120.75000000000000 29.250000000000000 24.878319286290012	-120.75000000000000 29.250000000000000 28.562917094543401	-120.75000000000000 29.250000000000000 27.199825430937363	-120.75000000000000 29.250000000000000 24.190469417773688	-120.75000000000000 29.250000000000000 23.478721956629158	-120.75000000000000 29.250000000000000 23.931268046823433	-120.75000000000000 29.250000000000000 24.829068156966951	-120.75000000000000 29.250000000000000 29.699732460511683	-120.75000000000000 29.250000000000000 32.573030607588329	-120.75000000000000 29.250000000000000 32.483360011185354	-120.75000000000000 29.250000000000000 26.722647941840943	-120.75000000000000 29.250000000000000 21.524125092562382	-120.75000000000000 29.250000000000000 15.372766925685919	-120.75000000000000 29.250000000000000 8.9749614621354077	-120.75000000000000 29.250000000000000 8.2582183380986702	-120.75000000000000 29.250000000000000 7.1144005159540074	-120.75000000000000 29.250000000000000 5.5504080586494613	-120.75000000000000 29.250000000000000 4.9691899807957656	-120.75000000000000 29.250000000000000 4.4907760185058629	-120.75000000000000 29.250000000000000 4.8771411185991083	-120.75000000000000 29.250000000000000 4.9297182227836371	-120.75000000000000 29.250000000000000 5.5548015332964447	-120.75000000000000 29.250000000000000 5.5195847148064781	-120.75000000000000 29.250000000000000 5.0192795526772267	-120.75000000000000 29.250000000000000 5.0871165434446866	-120.75000000000000 29.250000000000000 5.8280600024150209	-120.75000000000000 29.250000000000000 5.7961022209100701	-120.75000000000000 29.250000000000000 5.6496353637838954	-120.75000000000000 29.250000000000000 5.9329922158272446
-120.25000000000000 29.250000000000000 8.5902066940213508	-120.25000000000000 29.250000000000000 7.8626246572895164	-120.25000000000000 29.250000000000000 8.1521122870350613	-120.25000000000000 29.250000000000000 6.7227998604772647	-120.25000000000000 29.250000000000000 6.9589576739350312	-120.25000000000000 29.250000000000000 7.0251519483734182	-120.25000000000000 29.250000000000000 6.5331819446481800	-120.25000000000000 29.250000000000000 5.1330471099317023	-120.25000000000000 29.250000000000000 5.3752760618050042	-120.25000000000000 29.250000000000000 7.1129975289558978	-120.25000000000000 29.250000000000000 9.1003367263129977	-120.25000000000000 29.250000000000000 10.146910206236061	-120.25000000000000 29.250000000000000 10.054662059112806	-120.25000000000000 29.250000000000000 11.372260786293422	-120.25000000000000 29.250000000000000 12.034333320407308	-120.25000000000000 29.250000000000000 13.041327037446921	-120.25000000000000 29.250000000000000 13.965288236081328	-120.25000000000000 29.250000000000000 14.403365756624604	-120.25000000000000 29.250000000000000 14.381895302842091	-120.25000000000000 29.250000000000000 17.966608354745087	-120.25000000000000 29.250000000000000 19.368383122202989	-120.25000000000000 29.250000000000000 25.153106010627500	-120.25000000000000 29.250000000000000 29.672031819157517	-120.25000000000000 29.250000000000000 28.330692039344630	-120.25000000000000 29.250000000000000 24.328742608451321	-120.25000000000000 29.250000000000000 24.527584495904218	-120.25000000000000 29.250000000000000 24.521799275053173	-120.25000000000000 29.250000000000000 25.329702926488050	-120.25000000000000 29.250000000000000 28.132132427316929	-120.25000000000000 29.250000000000000 32.833198588054778	-120.25000000000000 29.250000000000000 33.218013354397613	-120.25000000000000 29.250000000000000 28.727273980747807	-120.25000000000000 29.250000000000000 21.826724717658418	-120.25000000000000 29.250000000000000 16.928026174029398	-120.25000000000000 29.250000000000000 11.067219525566276	-120.25000000000000 29.250000000000000 9.1553989756480583	-120.25000000000000 29.250000000000000 8.1927149469994980	-120.25000000000000 29.250000000000000 7.3772800988299201	-120.25000000000000 29.250000000000000 5.9999321045370193	-120.25000000000000 29.250000000000000 5.2024071924445865	-120.25000000000000 29.250000000000000 5.4804065799154591	-120.25000000000000 29.250000000000000 5.6865261709356485	-120.25000000000000 29.250000000000000 5.8489649509262005	-120.25000000000000 29.250000000000000 6.9986010994938317	-120.25000000000000 29.250000000000000 6.1355262892948881	-120.25000000000000 29.250000000000000 6.8318554602698116	-120.25000000000000 29.250000000000000 6.7378001760483297	-120.25000000000000 29.250000000000000 6.8742685931722756	-120.25000000000000 29.250000000000000 7.1853611463326761	-120.25000000000000 29.250000000000000 8.3192430279571994
-119.75000000000000 29.250000000000000 9.5895818293273649	-119.75000000000000 29.250000000000000 9.5434546707872041	-119.75000000000000 29.250000000000000 7.9340102261752614	-119.75000000000000 29.250000000000000 7.4503551682885147	-119.75000000000000 29.250000000000000 7.4238437825944850	-119.75000000000000 29.250000000000000 7.0028283151918407	-119.75000000000000 29.250000000000000 6.7149590126256919	-119.75000000000000 29.250000000000000 6.5196338019734217	-119.75000000000000 29.250000000000000 6.0798849448202130	-119.75000000000000 29.250000000000000 8.1768272469826098	-119.75000000000000 29.250000000000000 10.505931161093528	-119.75000000000000 29.250000000000000 10.532987843574071	-119.75000000000000 29.250000000000000 11.071414777986712	-119.75000000000000 29.250000000000000 12.147281447725115	-119.75000000000000 29.250000000000000 12.228240949989427	-119.75000000000000 29.250000000000000 12.577434068139768	-119.75000000000000 29.250000000000000 12.806044528547002	-119.75000000000000 29.250000000000000 13.700716472045352	-119.75000000000000 29.250000000000000 14.516307173101644	-119.75000000000000 29.250000000000000 17.034834709156200	-119.75000000000000 29.250000000000000 20.836231162866373	-119.75000000000000 29.250000000000000 25.483605422362604	-119.75000000000000 29.250000000000000 30.727724843987904	-119.75000000000000 29.250000000000000 25.861096475535419	-119.75000000000000 29.250000000000000 24.664245383132808	-119.75000000000000 29.250000000000000 24.943135527530593	-119.75000000000000 29.250000000000000 24.936635140887191	-119.75000000000000 29.250000000000000 25.876170009064154	-119.75000000000000 29.250000000000000 28.160538988462527	-119.75000000000000 29.250000000000000 34.534265499738169	-119.75000000000000 29.250000000000000 34.873074823789359	-119.75000000000000 29.250000000000000 31.787148988884969	-119.75000000000000 29.250000000000000 23.167332591802538	-119.75000000000000 29.250000000000000 16.518187980230501	-119.75000000000000 29.250000000000000 14.497196440797026	-119.75000000000000 29.250000000000000 11.779243353956335	-119.75000000000000 29.250000000000000 9.4123864879696164	-119.75000000000000 29.250000000000000 9.0236658219000372	-119.75000000000000 29.250000000000000 7.7502093898349731	-119.75000000000000 29.250000000000000 6.3152446746030284	-119.75000000000000 29.250000000000000 6.4559536374272142	-119.75000000000000 29.250000000000000 6.7189608882346645	-119.75000000000000 29.250000000000000 6.9897578158498002	-119.75000000000000 29.250000000000000 8.6334518043157740	-119.75000000000000 29.250000000000000 7.6745475428418342	-119.75000000000000 29.250000000000000 8.3816682826042950	-119.75000000000000 29.250000000000000 8.0571935604239311	-119.75000000000000 29.250000000000000 9.0608670403597920	-119.75000000000000 29.250000000000000 9.0460372483686431	-119.75000000000000 29.250000000000000 10.233337019350511
-119.25000000000000 29.250000000000000 11.086113355393699	-119.25000000000000 29.250000000000000 10.536923729723773	-119.25000000000000 29.250000000000000 8.6698288968890580	-119.25000000000000 29.250000000000000 9.1071400136921472	-119.25000000000000 29.250000000000000 8.1743023159836667	-119.25000000000000 29.250000000000000 7.1746862271024643	-119.25000000000000 29.250000000000000 7.0082625294416765	-119.25000000000000 29.250000000000000 7.3201495975439377	-119.25000000000000 29.250000000000000 7.4750188808520326	-119.25000000000000 29.250000000000000 9.7758487458966279	-119.25000000000000 29.250000000000000 12.571886751868799	-119.25000000000000 29.250000000000000 13.259061875120610	-119.25000000000000 29.250000000000000 13.584176704548053	-119.25000000000000 29.250000000000000 14.042995766983742	-119.25000000000000 29.250000000000000 13.341492933573774	-119.25000000000000 29.250000000000000 14.230250393008928	-119.25000000000000 29.250000000000000 15.212593891596633	-119.25000000000000 29.250000000000000 15.971902004962988	-119.25000000000000 29.250000000000000 16.268292036919146	-119.25000000000000 29.250000000000000 17.352353975408672	-119.25000000000000 29.250000000000000 21.635906324119055	-119.25000000000000 29.250000000000000 25.150616468578306	-119.25000000000000 29.250000000000000 31.024822357575200	-119.25000000000000 29.250000000000000 26.273439379823721	-119.25000000000000 29.250000000000000 24.698295833409595	-119.25000000000000 29.250000000000000 26.137451598123370	-119.25000000000000 29.250000000000000 22.280109727401928	-119.25000000000000 29.250000000000000 25.528098271712807	-119.25000000000000 29.250000000000000 28.047023118972696	-119.25000000000000 29.250000000000000 31.836850603992993	-119.25000000000000 29.250000000000000 32.501259536116798	-119.25000000000000 29.250000000000000 32.049941674128654	-119.25000000000000 29.250000000000000 24.356302599636400	-119.25000000000000 29.250000000000000 20.700393034420447	-119.25000000000000 29.250000000000000 16.653960729481167	-119.25000000000000 29.250000000000000 13.455731027621509	-119.25000000000000 29.250000000000000 11.889120830707958	-119.25000000000000 29.250000000000000 10.383992116216666	-119.25000000000000 29.250000000000000 9.6081257175058816	-119.25000000000000 29.250000000000000 7.7381701835592684	-119.25000000000000 29.250000000000000 7.6751886356862871	-119.25000000000000 29.250000000000000 8.3843843453811537	-119.25000000000000 29.250000000000000 8.4823700089556695	-119.25000000000000 29.250000000000000 10.418135605667773	-119.25000000000000 29.250000000000000 9.9717947618853078	-119.25000000000000 29.250000000000000 10.488684341383090	-119.25000000000000 29.250000000000000 10.194125447944817	-119.25000000000000 29.250000000000000 11.453694864554610	-119.25000000000000 29.250000000000000 11.052278868380698	-119.25000000000000 29.250000000000000 11.692562981130218
-118.75000000000000 29.250000000000000 10.712107913882040	-118.75000000000000 29.250000000000000 10.737335600302623	-118.75000000000000 29.250000000000000 9.8484324583802270	-118.75000000000000 29.250000000000000 9.1346644090099183	-118.75000000000000 29.250000000000000 10.093233301683284	-118.75000000000000 29.250000000000000 7.9719175001314309	-118.75000000000000 29.250000000000000 8.4061161578420549	-118.75000000000000 29.250000000000000 8.5011297312711687	-118.75000000000000 29.250000000000000 9.1573276097027492	-118.75000000000000 29.250000000000000 11.414766677857568	-118.75000000000000 29.250000000000000 14.208970779360824	-118.75000000000000 29.250000000000000 15.684378781241184	-118.75000000000000 29.250000000000000 15.609427132493702	-118.75000000000000 29.250000000000000 14.543695778211811	-118.75000000000000 29.250000000000000 14.024661250749881	-118.75000000000000 29.250000000000000 16.707950341117350	-118.75000000000000 29.250000000000000 17.357308411337222	-118.75000000000000 29.250000000000000 18.243295840925011	-118.75000000000000 29.250000000000000 18.617319918246682	-118.75000000000000 29.250000000000000 19.383413208185253	-118.75000000000000 29.250000000000000 22.306940955576732	-118.75000000000000 29.250000000000000 25.869552570509782	-118.75000000000000 29.250000000000000 31.654329275678847	-118.75000000000000 29.250000000000000 26.410956066641653	-118.75000000000000 29.250000000000000 25.144989016768069	-118.75000000000000 29.250000000000000 25.545426907650892	-118.75000000000000 29.250000000000000 21.054398991635264	-118.75000000000000 29.250000000000000 21.877268648317553	-118.75000000000000 29.250000000000000 25.014712136785310	-118.75000000000000 29.250000000000000 31.375865841973155	-118.75000000000000 29.250000000000000 32.295256240511073	-118.75000000000000 29.250000000000000 31.747148047707825	-118.75000000000000 29.250000000000000 24.807690778570066	-118.75000000000000 29.250000000000000 21.702040858914373	-118.75000000000000 29.250000000000000 19.955605029805159	-118.75000000000000 29.250000000000000 16.409112796254192	-118.75000000000000 29.250000000000000 13.594162239540447	-118.75000000000000 29.250000000000000 13.753295626977939	-118.75000000000000 29.250000000000000 9.6647854255948147	-118.75000000000000 29.250000000000000 9.8704179738783342	-118.75000000000000 29.250000000000000 9.5901100943350119	-118.75000000000000 29.250000000000000 10.171805310762920	-118.75000000000000 29.250000000000000 12.374419222835186	-118.75000000000000 29.250000000000000 12.592041805825973	-118.75000000000000 29.250000000000000 12.909603288374814	-118.75000000000000 29.250000000000000 13.554960694147821	-118.75000000000000 29.250000000000000 14.418251377698462	-118.75000000000000 29.250000000000000 14.197903197081670	-118.75000000000000 29.250000000000000 14.017464733161043	-118.75000000000000 29.250000000000000 13.588413298460187
-118.25000000000000 29.250000000000000 11.567978915286348	-118.25000000000000 29.250000000000000 12.017464843941303	-118.25000000000000 29.250000000000000 9.4346329110091229	-118.25000000000000 29.250000000000000 9.2966561016861853	-118.25000000000000 29.250000000000000 9.8494503046960311	-118.25000000000000 29.250000000000000 8.5544454250196296	-118.25000000000000 29.250000000000000 8.1277212948819955	-118.25000000000000 29.250000000000000 8.6701472887746860	-118.25000000000000 29.250000000000000 8.8769075255089778	-118.25000000000000 29.250000000000000 10.260998011011536	-118.25000000000000 29.250000000000000 14.857350896193534	-118.25000000000000 29.250000000000000 15.247540511653876	-118.25000000000000 29.250000000000000 14.360605716448985	-118.25000000000000 29.250000000000000 13.596708710313600	-118.25000000000000 29.250000000000000 14.169403711803048	-118.25000000000000 29.250000000000000 16.442528540875706	-118.25000000000000 29.250000000000000 16.691880200622549	-118.25000000000000 29.250000000000000 17.409117992133954	-118.25000000000000 29.250000000000000 18.350326155245853	-118.25000000000000 29.250000000000000 19.036595457825097	-118.25000000000000 29.250000000000000 20.489010182103645	-118.25000000000000 29.250000000000000 26.847999875906190	-118.25000000000000 29.250000000000000 31.489492834521762	-118.25000000000000 29.250000000000000 26.377009677847134	-118.25000000000000 29.250000000000000 25.477255965599127	-118.25000000000000 29.250000000000000 21.829393715961988	-118.25000000000000 29.250000000000000 19.652566006926083	-118.25000000000000 29.250000000000000 18.438524491087691	-118.25000000000000 29.250000000000000 23.247256167762330	-118.25000000000000 29.250000000000000 29.248721942139120	-118.25000000000000 29.250000000000000 28.949334483912828	-118.25000000000000 29.250000000000000 29.835427608934335	-118.25000000000000 29.250000000000000 23.731948526038099	-118.25000000000000 29.250000000000000 21.635339654840340	-118.25000000000000 29.250000000000000 20.910799346373000	-118.25000000000000 29.250000000000000 19.385665912635194	-118.25000000000000 29.250000000000000 16.711019350168073	-118.25000000000000 29.250000000000000 16.522776091872739	-118.25000000000000 29.250000000000000 13.117836797532391	-118.25000000000000 29.250000000000000 12.946301672815578	-118.25000000000000 29.250000000000000 13.158040697872027	-118.25000000000000 29.250000000000000 13.174916702818352	-118.25000000000000 29.250000000000000 16.157397997705118	-118.25000000000000 29.250000000000000 15.747207558402089	-118.25000000000000 29.250000000000000 16.287117954403591	-118.25000000000000 29.250000000000000 17.143540189112564	-118.25000000000000 29.250000000000000 17.332546035092435	-118.25000000000000 29.250000000000000 21.394674071091703	-118.25000000000000 29.250000000000000 20.647873435368695	-118.25000000000000 29.250000000000000 18.903609262170228
-117.75000000000000 29.250000000000000 11.824574755403773	-117.75000000000000 29.250000000000000 12.467835415686444	-117.75000000000000 29.250000000000000 10.221591511591820	-117.75000000000000 29.250000000000000 9.4918377302988812	-117.75000000000000 29.250000000000000 10.027861804090007	-117.75000000000000 29.250000000000000 9.7647593433355127	-117.75000000000000 29.250000000000000 10.074137360713790	-117.75000000000000 29.250000000000000 7.9766192344708404	-117.75000000000000 29.250000000000000 8.1163798817871964	-117.75000000000000 29.250000000000000 9.2334400689206095	-117.75000000000000 29.250000000000000 11.932718753542430	-117.75000000000000 29.250000000000000 11.173803192583611	-117.75000000000000 29.250000000000000 12.231736210390741	-117.75000000000000 29.250000000000000 11.816326660947936	-117.75000000000000 29.250000000000000 14.028814899508909	-117.75000000000000 29.250000000000000 13.682056226799819	-117.75000000000000 29.250000000000000 14.627211677725979	-117.75000000000000 29.250000000000000 15.097216001044016	-117.75000000000000 29.250000000000000 18.864103987921094	-117.75000000000000 29.250000000000000 17.836191447154054	-117.75000000000000 29.250000000000000 19.023282941332628	-117.75000000000000 29.250000000000000 25.566497411213312	-117.75000000000000 29.250000000000000 29.623023878948221	-117.75000000000000 29.250000000000000 25.363937315683234	-117.75000000000000 29.250000000000000 24.115681664499188	-117.75000000000000 29.250000000000000 22.020574199821219	-117.75000000000000 29.250000000000000 19.427482557243657	-117.75000000000000 29.250000000000000 17.236504733921020	-117.75000000000000 29.250000000000000 20.380533437711762	-117.75000000000000 29.250000000000000 26.824219146164392	-117.75000000000000 29.250000000000000 28.494418555697131	-117.75000000000000 29.250000000000000 27.142615859756472	-117.75000000000000 29.250000000000000 24.931495792313466	-117.75000000000000 29.250000000000000 23.652769129476660	-117.75000000000000 29.250000000000000 26.083278037800230	-117.75000000000000 29.250000000000000 21.773060466607209	-117.75000000000000 29.250000000000000 19.007087163660255	-117.75000000000000 29.250000000000000 20.088923630320664	-117.75000000000000 29.250000000000000 17.311089771425085	-117.75000000000000 29.250000000000000 16.420372983996209	-117.75000000000000 29.250000000000000 17.794332501126860	-117.75000000000000 29.250000000000000 20.397247920126247	-117.75000000000000 29.250000000000000 20.180960194446929	-117.75000000000000 29.250000000000000 20.276040373134990	-117.75000000000000 29.250000000000000 23.186886845794149	-117.75000000000000 29.250000000000000 22.545805869161395	-117.75000000000000 29.250000000000000 27.477460375957488	-117.75000000000000 29.250000000000000 27.768950191212422	-117.75000000000000 29.250000000000000 29.517544481637518	-117.75000000000000 29.250000000000000 28.037089844040089
-117.25000000000000 29.250000000000000 10.616330876671384	-117.25000000000000 29.250000000000000 11.484452897524562	-117.25000000000000 29.250000000000000 10.373929125710244	-117.25000000000000 29.250000000000000 9.8339914507687904	-117.25000000000000 29.250000000000000 10.784564069340789	-117.25000000000000 29.250000000000000 11.645626051575306	-117.25000000000000 29.250000000000000 11.406241097626600	-117.25000000000000 29.250000000000000 8.8584017104123536	-117.25000000000000 29.250000000000000 8.6351595488305541	-117.25000000000000 29.250000000000000 10.357655251276622	-117.25000000000000 29.250000000000000 10.693760132975365	-117.25000000000000 29.250000000000000 9.7414494196601691	-117.25000000000000 29.250000000000000 8.9517183549833081	-117.25000000000000 29.250000000000000 10.824404184441944	-117.25000000000000 29.250000000000000 11.147804895945555	-117.25000000000000 29.250000000000000 11.800379849035489	-117.25000000000000 29.250000000000000 11.871245327170071	-117.25000000000000 29.250000000000000 15.479207035413278	-117.25000000000000 29.250000000000000 15.618721677084933	-117.25000000000000 29.250000000000000 15.109944984112586	-117.25000000000000 29.250000000000000 18.272890602620119	-117.25000000000000 29.250000000000000 23.986966372667357	-117.25000000000000 29.250000000000000 28.819969458614811	-117.25000000000000 29.250000000000000 25.272387968966576	-117.25000000000000 29.250000000000000 24.538833298336851	-117.25000000000000 29.250000000000000 21.698368433522376	-117.25000000000000 29.250000000000000 20.899535822155045	-117.25000000000000 29.250000000000000 18.294392279126008	-117.25000000000000 29.250000000000000 20.741300043902079	-117.25000000000000 29.250000000000000 25.097766855850921	-117.25000000000000 29.250000000000000 26.985250875692525	-117.25000000000000 29.250000000000000 27.875860604368370	-117.25000000000000 29.250000000000000 30.182266830367464	-117.25000000000000 29.250000000000000 29.598273472035338	-117.25000000000000 29.250000000000000 28.611494580591810	-117.25000000000000 29.250000000000000 23.887760840285043	-117.25000000000000 29.250000000000000 24.380043209542642	-117.25000000000000 29.250000000000000 23.685658219013419	-117.25000000000000 29.250000000000000 23.407053495052594	-117.25000000000000 29.250000000000000 25.160797195650275	-117.25000000000000 29.250000000000000 26.519825648927441	-117.25000000000000 29.250000000000000 29.042097847643291	-117.25000000000000 29.250000000000000 28.135505525559307	-117.25000000000000 29.250000000000000 29.816179438750428	-117.25000000000000 29.250000000000000 27.306034176261324	-117.25000000000000 29.250000000000000 30.966847008064168	-117.25000000000000 29.250000000000000 36.173909932073435	-117.25000000000000 29.250000000000000 34.156411139219401	-117.25000000000000 29.250000000000000 32.290455150956454	-117.25000000000000 29.250000000000000 41.311208546999282
-116.75000000000000 29.250000000000000 14.251025323476696	-116.75000000000000 29.250000000000000 14.371766063986463	-116.75000000000000 29.250000000000000 13.939119296006155	-116.75000000000000 29.250000000000000 13.870573151608069	-116.75000000000000 29.250000000000000 15.004034009578159	-116.75000000000000 29.250000000000000 14.082253100637088	-116.75000000000000 29.250000000000000 13.553502556612267	-116.75000000000000 29.250000000000000 11.520226278115935	-116.75000000000000 29.250000000000000 11.389412064896698	-116.75000000000000 29.250000000000000 10.939077761572904	-116.75000000000000 29.250000000000000 10.077935258182885	-116.75000000000000 29.250000000000000 10.995839812905354	-116.75000000000000 29.250000000000000 10.705234174148032	-116.75000000000000 29.250000000000000 10.500065331021462	-116.75000000000000 29.250000000000000 10.212724014558283	-116.75000000000000 29.250000000000000 10.012805144769871	-116.75000000000000 29.250000000000000 13.097726188817818	-116.75000000000000 29.250000000000000 12.437767476388643	-116.75000000000000 29.250000000000000 14.571578384136727	-116.75000000000000 29.250000000000000 12.775605993392830	-116.75000000000000 29.250000000000000 17.488870377778269	-116.75000000000000 29.250000000000000 23.320134483819697	-116.75000000000000 29.250000000000000 28.692755147469576	-116.75000000000000 29.250000000000000 27.131904717354956	-116.75000000000000 29.250000000000000 25.481893540315273	-116.75000000000000 29.250000000000000 24.646406141274419	-116.75000000000000 29.250000000000000 23.308728130081306	-116.75000000000000 29.250000000000000 19.937802550879066	-116.75000000000000 29.250000000000000 23.260758492943847	-116.75000000000000 29.250000000000000 24.269452336438018	-116.75000000000000 29.250000000000000 26.839414249564225	-116.75000000000000 29.250000000000000 29.107240034690097	-116.75000000000000 29.250000000000000 32.457949516350936	-116.75000000000000 29.250000000000000 31.027765932841884	-116.75000000000000 29.250000000000000 29.968513883784983	-116.75000000000000 29.250000000000000 29.298103439966564	-116.75000000000000 29.250000000000000 30.081253347452616	-116.75000000000000 29.250000000000000 33.203666389312374	-116.75000000000000 29.250000000000000 35.557673625327347	-116.75000000000000 29.250000000000000 37.835361065621520	-116.75000000000000 29.250000000000000 42.641441883795743	-116.75000000000000 29.250000000000000 40.344071822276106	-116.75000000000000 29.250000000000000 47.981672935647062	-116.75000000000000 29.250000000000000 46.718909743964517	-116.75000000000000 29.250000000000000 41.227199285847384	-116.75000000000000 29.250000000000000 39.658157980721555	-116.75000000000000 29.250000000000000 44.628064414993858	-116.75000000000000 29.250000000000000 43.895288169274060	-116.75000000000000 29.250000000000000 49.476671268785417	-116.75000000000000 29.250000000000000 55.019888202469453
-116.25000000000000 29.250000000000000 22.398207285121330	-116.25000000000000 29.250000000000000 21.999329609790966	-116.25000000000000 29.250000000000000 23.220107314415635	-116.25000000000000 29.250000000000000 25.151501371306836	-116.25000000000000 29.250000000000000 25.687958621315428	-116.25000000000000 29.250000000000000 24.423808305939804	-116.25000000000000 29.250000000000000 22.896679683036155	-116.25000000000000 29.250000000000000 19.600156131005683	-116.25000000000000 29.250000000000000 17.036530852071362	-116.25000000000000 29.250000000000000 13.505280139933154	-116.25000000000000 29.250000000000000 13.691294777154051	-116.25000000000000 29.250000000000000 12.274324976772416	-116.25000000000000 29.250000000000000 13.868228386621842	-116.25000000000000 29.250000000000000 11.290222478658373	-116.25000000000000 29.250000000000000 10.388025587049924	-116.25000000000000 29.250000000000000 10.073498007281897	-116.25000000000000 29.250000000000000 12.297787920597667	-116.25000000000000 29.250000000000000 12.305842474300182	-116.25000000000000 29.250000000000000 14.483507896012783	-116.25000000000000 29.250000000000000 14.933755616722109	-116.25000000000000 29.250000000000000 17.610298776934687	-116.25000000000000 29.250000000000000 19.225315767219630	-116.25000000000000 29.250000000000000 24.988517147637953	-116.25000000000000 29.250000000000000 23.273869669589029	-116.25000000000000 29.250000000000000 24.017593433161274	-116.25000000000000 29.250000000000000 24.376751325776443	-116.25000000000000 29.250000000000000 25.307636566615916	-116.25000000000000 29.250000000000000 24.106665201032285	-116.25000000000000 29.250000000000000 26.454411705798719	-116.25000000000000 29.250000000000000 27.990540365644506	-116.25000000000000 29.250000000000000 30.333445217765515	-116.25000000000000 29.250000000000000 33.213909964921434	-116.25000000000000 29.250000000000000 32.761908317824833	-116.25000000000000 29.250000000000000 33.951683121740189	-116.25000000000000 29.250000000000000 33.612325699059603	-116.25000000000000 29.250000000000000 34.008308345323776	-116.25000000000000 29.250000000000000 39.172734406707349	-116.25000000000000 29.250000000000000 51.302492278078333	-116.25000000000000 29.250000000000000 49.386588734655440	-116.25000000000000 29.250000000000000 59.069127738688664	-116.25000000000000 29.250000000000000 68.813720226976912	-116.25000000000000 29.250000000000000 66.786863831840634	-116.25000000000000 29.250000000000000 77.949580583746254	-116.25000000000000 29.250000000000000 75.584537893959762	-116.25000000000000 29.250000000000000 72.319622571772200	-116.25000000000000 29.250000000000000 71.911230710213260	-116.25000000000000 29.250000000000000 84.757793960943360	-116.25000000000000 29.250000000000000 82.499081746315383	-116.25000000000000 29.250000000000000 80.053758950318922	-116.25000000000000 29.250000000000000 81.664862925650766
-115.75000000000000 29.250000000000000 25.559278732953171	-115.75000000000000 29.250000000000000 28.311829158924429	-115.75000000000000 29.250000000000000 31.596583967461470	-115.75000000000000 29.250000000000000 34.735326302624330	-115.75000000000000 29.250000000000000 38.266262270452827	-115.75000000000000 29.250000000000000 39.636813878574003	-115.75000000000000 29.250000000000000 40.440247591356737	-115.75000000000000 29.250000000000000 38.787395059372969	-115.75000000000000 29.250000000000000 28.243325031904504	-115.75000000000000 29.250000000000000 24.300999935714700	-115.75000000000000 29.250000000000000 21.513088322567935	-115.75000000000000 29.250000000000000 18.496583709088892	-115.75000000000000 29.250000000000000 17.338930357952510	-115.75000000000000 29.250000000000000 16.996153940002898	-115.75000000000000 29.250000000000000 13.787077062414919	-115.75000000000000 29.250000000000000 13.406902060070813	-115.75000000000000 29.250000000000000 15.864169409846378	-115.75000000000000 29.250000000000000 14.897604265766629	-115.75000000000000 29.250000000000000 16.716946236230402	-115.75000000000000 29.250000000000000 15.488238515972368	-115.75000000000000 29.250000000000000 17.440459894238959	-115.75000000000000 29.250000000000000 18.202936207605536	-115.75000000000000 29.250000000000000 22.922341684025582	-115.75000000000000 29.250000000000000 20.385082255255142	-115.75000000000000 29.250000000000000 19.685800511963897	-115.75000000000000 29.250000000000000 20.287948593417248	-115.75000000000000 29.250000000000000 20.779620952602880	-115.75000000000000 29.250000000000000 22.683672296017651	-115.75000000000000 29.250000000000000 25.674672108602820	-115.75000000000000 29.250000000000000 29.434921052612228	-115.75000000000000 29.250000000000000 31.403897904712391	-115.75000000000000 29.250000000000000 37.039808359352776	-115.75000000000000 29.250000000000000 33.870761325251294	-115.75000000000000 29.250000000000000 40.547066804960004	-115.75000000000000 29.250000000000000 40.662941908823370	-115.75000000000000 29.250000000000000 38.506572862069909	-115.75000000000000 29.250000000000000 48.594597310267503	-115.75000000000000 29.250000000000000 77.190811697540312	-115.75000000000000 29.250000000000000 96.712306818162233	-115.75000000000000 29.250000000000000 115.35448043917738	-115.75000000000000 29.250000000000000 135.64348502254495	-115.75000000000000 29.250000000000000 133.59295096954236	-115.75000000000000 29.250000000000000 158.51378894826917	-115.75000000000000 29.250000000000000 150.30127484772422	-115.75000000000000 29.250000000000000 145.15643693458745	-115.75000000000000 29.250000000000000 144.11038810820168	-115.75000000000000 29.250000000000000 164.55393311648189	-115.75000000000000 29.250000000000000 159.20530517697765	-115.75000000000000 29.250000000000000 153.31833520789684	-115.75000000000000 29.250000000000000 154.61227068300366
-115.25000000000000 29.250000000000000 19.876627619274089	-115.25000000000000 29.250000000000000 20.732486512964392	-115.25000000000000 29.250000000000000 22.717809510554712	-115.25000000000000 29.250000000000000 23.638563041049338	-115.25000000000000 29.250000000000000 27.894447047447223	-115.25000000000000 29.250000000000000 33.084993924664154	-115.25000000000000 29.250000000000000 33.220258287297099	-115.25000000000000 29.250000000000000 39.594296045140020	-115.25000000000000 29.250000000000000 36.340276040844223	-115.25000000000000 29.250000000000000 34.685483895036718	-115.25000000000000 29.250000000000000 30.330544460154655	-115.25000000000000 29.250000000000000 28.522148104057397	-115.25000000000000 29.250000000000000 27.431169035149775	-115.25000000000000 29.250000000000000 24.184254457575094	-115.25000000000000 29.250000000000000 20.645540009481152	-115.25000000000000 29.250000000000000 22.253620070793620	-115.25000000000000 29.250000000000000 21.899279841238382	-115.25000000000000 29.250000000000000 23.848784003693716	-115.25000000000000 29.250000000000000 23.276578185221020	-115.25000000000000 29.250000000000000 22.818516095370562	-115.25000000000000 29.250000000000000 23.345224875879847	-115.25000000000000 29.250000000000000 24.846200530465929	-115.25000000000000 29.250000000000000 26.894797049947439	-115.25000000000000 29.250000000000000 22.552019257065258	-115.25000000000000 29.250000000000000 19.901157695712218	-115.25000000000000 29.250000000000000 22.508057990170780	-115.25000000000000 29.250000000000000 20.710659661799976	-115.25000000000000 29.250000000000000 19.863112541421042	-115.25000000000000 29.250000000000000 22.694897666094604	-115.25000000000000 29.250000000000000 26.169313010904531	-115.25000000000000 29.250000000000000 28.993343485230731	-115.25000000000000 29.250000000000000 35.059916619498644	-115.25000000000000 29.250000000000000 36.931144099468312	-115.25000000000000 29.250000000000000 42.829049362512158	-115.25000000000000 29.250000000000000 46.462964125208210	-115.25000000000000 29.250000000000000 45.036202940521925	-115.25000000000000 29.250000000000000 60.389998857775304	-115.25000000000000 29.250000000000000 120.55977526696017	-115.25000000000000 29.250000000000000 162.91517193673977	-115.25000000000000 29.250000000000000 201.55132949958136	-115.25000000000000 29.250000000000000 203.64411820173098	-115.25000000000000 29.250000000000000 235.79091254561507	-115.25000000000000 29.250000000000000 261.72768902215546	-115.25000000000000 29.250000000000000 254.20385390692743	-115.25000000000000 29.250000000000000 246.36777422314748	-115.25000000000000 29.250000000000000 241.84395652475345	-115.25000000000000 29.250000000000000 260.47658114434051	-115.25000000000000 29.250000000000000 248.20606616838660	-115.25000000000000 29.250000000000000 246.33809946923895	-115.25000000000000 29.250000000000000 248.56281878822577
-114.75000000000000 29.250000000000000 12.001821721903902	-114.75000000000000 29.250000000000000 12.312912840217237	-114.75000000000000 29.250000000000000 11.585411128697030	-114.75000000000000 29.250000000000000 11.976038536312423	-114.75000000000000 29.250000000000000 11.704060112210094	-114.75000000000000 29.250000000000000 15.347852322954763	-114.75000000000000 29.250000000000000 16.910939558484387	-114.75000000000000 29.250000000000000 18.362002470415518	-114.75000000000000 29.250000000000000 17.778680449826133	-114.75000000000000 29.250000000000000 22.501141212205855	-114.75000000000000 29.250000000000000 29.302237337568457	-114.75000000000000 29.250000000000000 24.112639505379999	-114.75000000000000 29.250000000000000 29.370195291910317	-114.75000000000000 29.250000000000000 30.866396453399918	-114.75000000000000 29.250000000000000 25.839207753981089	-114.75000000000000 29.250000000000000 29.558734753339305	-114.75000000000000 29.250000000000000 32.044119774601135	-114.75000000000000 29.250000000000000 33.451306283349858	-114.75000000000000 29.250000000000000 34.304488822646185	-114.75000000000000 29.250000000000000 34.892813047489966	-114.75000000000000 29.250000000000000 35.616694441615373	-114.75000000000000 29.250000000000000 40.033212364982141	-114.75000000000000 29.250000000000000 37.008917193836794	-114.75000000000000 29.250000000000000 35.283398048690849	-114.75000000000000 29.250000000000000 30.206900202863459	-114.75000000000000 29.250000000000000 30.362001493723788	-114.75000000000000 29.250000000000000 27.374336333895315	-114.75000000000000 29.250000000000000 27.155327880351543	-114.75000000000000 29.250000000000000 28.051314500280274	-114.75000000000000 29.250000000000000 28.503919779262450	-114.75000000000000 29.250000000000000 28.807860185879107	-114.75000000000000 29.250000000000000 29.242346675609486	-114.75000000000000 29.250000000000000 28.294335977530331	-114.75000000000000 29.250000000000000 37.261365378733473	-114.75000000000000 29.250000000000000 41.304146927973228	-114.75000000000000 29.250000000000000 45.726514926662034	-114.75000000000000 29.250000000000000 56.769573669435431	-114.75000000000000 29.250000000000000 133.40798756230325	-114.75000000000000 29.250000000000000 136.56997535064124	-114.75000000000000 29.250000000000000 167.76597224201097	-114.75000000000000 29.250000000000000 193.81910184740860	-114.75000000000000 29.250000000000000 194.61246325264068	-114.75000000000000 29.250000000000000 202.44923925227624	-114.75000000000000 29.250000000000000 204.42855945688876	-114.75000000000000 29.250000000000000 194.55449984772721	-114.75000000000000 29.250000000000000 195.69600542602697	-114.75000000000000 29.250000000000000 197.80487031220551	-114.75000000000000 29.250000000000000 195.36626340875131	-114.75000000000000 29.250000000000000 199.07572185387039	-114.75000000000000 29.250000000000000 202.08982618535546
-114.25000000000000 29.250000000000000 13.299885620164092	-114.25000000000000 29.250000000000000 8.6413344780010881	-114.25000000000000 29.250000000000000 8.2826689049112208	-114.25000000000000 29.250000000000000 8.9733549530884620	-114.25000000000000 29.250000000000000 8.6958868227622723	-114.25000000000000 29.250000000000000 13.693527360449044	-114.25000000000000 29.250000000000000 14.729558413831558	-114.25000000000000 29.250000000000000 19.499288838625031	-114.25000000000000 29.250000000000000 14.510722909249514	-114.25000000000000 29.250000000000000 17.404559806588445	-114.25000000000000 29.250000000000000 17.587315865632874	-114.25000000000000 29.250000000000000 20.307637638004472	-114.25000000000000 29.250000000000000 14.237387015671738	-114.25000000000000 29.250000000000000 18.349149147083519	-114.25000000000000 29.250000000000000 24.792894755242894	-114.25000000000000 29.250000000000000 27.186451512198470	-114.25000000000000 29.250000000000000 29.811720847466766	-114.25000000000000 29.250000000000000 33.922303878499655	-114.25000000000000 29.250000000000000 37.546606969896104	-114.25000000000000 29.250000000000000 40.846437964785977	-114.25000000000000 29.250000000000000 44.741576138776900	-114.25000000000000 29.250000000000000 49.858065856687936	-114.25000000000000 29.250000000000000 54.285395989348018	-114.25000000000000 29.250000000000000 50.157420319225110	-114.25000000000000 29.250000000000000 48.765141838015658	-114.25000000000000 29.250000000000000 42.466219330111926	-114.25000000000000 29.250000000000000 41.214885390492164	-114.25000000000000 29.250000000000000 42.738835375621441	-114.25000000000000 29.250000000000000 43.027463865378849	-114.25000000000000 29.250000000000000 44.106739465378482	-114.25000000000000 29.250000000000000 39.897819960467224	-114.25000000000000 29.250000000000000 33.379239568147334	-114.25000000000000 29.250000000000000 31.353320443623595	-114.25000000000000 29.250000000000000 36.221302571409353	-114.25000000000000 29.250000000000000 34.365127796756852	-114.25000000000000 29.250000000000000 43.369706761824467	-114.25000000000000 29.250000000000000 44.295972596774867	-114.25000000000000 29.250000000000000 83.984574508786025	-114.25000000000000 29.250000000000000 92.465540485448145	-114.25000000000000 29.250000000000000 113.41185707188713	-114.25000000000000 29.250000000000000 121.29377372116419	-114.25000000000000 29.250000000000000 147.95255609156297	-114.25000000000000 29.250000000000000 145.41082236465849	-114.25000000000000 29.250000000000000 140.21067849880964	-114.25000000000000 29.250000000000000 131.02865297670641	-114.25000000000000 29.250000000000000 135.46891917940826	-114.25000000000000 29.250000000000000 142.56524193321002	-114.25000000000000 29.250000000000000 147.41317599003719	-114.25000000000000 29.250000000000000 158.10408009576028	-114.25000000000000 29.250000000000000 200.01431575313009
-113.75000000000000 29.250000000000000 24.744065168482528	-113.75000000000000 29.250000000000000 20.835783706230988	-113.75000000000000 29.250000000000000 14.165948561600267	-113.75000000000000 29.250000000000000 12.263480616040626	-113.75000000000000 29.250000000000000 6.4080496451484654	-113.75000000000000 29.250000000000000 10.519793565008655	-113.75000000000000 29.250000000000000 15.626402135855207	-113.75000000000000 29.250000000000000 10.964498116647441	-113.75000000000000 29.250000000000000 13.485198751456904	-113.75000000000000 29.250000000000000 17.769646790639314	-113.75000000000000 29.250000000000000 21.535347981229513	-113.75000000000000 29.250000000000000 19.223561953394917	-113.75000000000000 29.250000000000000 21.086054442270338	-113.75000000000000 29.250000000000000 19.509486653886881	-113.75000000000000 29.250000000000000 20.174328821198923	-113.75000000000000 29.250000000000000 17.533801348026870	-113.75000000000000 29.250000000000000 13.134951816741800	-113.75000000000000 29.250000000000000 12.335218656307060	-113.75000000000000 29.250000000000000 18.068886633318751	-113.75000000000000 29.250000000000000 20.381487274817172	-113.75000000000000 29.250000000000000 27.350399797004449	-113.75000000000000 29.250000000000000 35.789404747545575	-113.75000000000000 29.250000000000000 40.504730409117762	-113.75000000000000 29.250000000000000 44.712578510956618	-113.75000000000000 29.250000000000000 45.512495475480570	-113.75000000000000 29.250000000000000 43.589342868233693	-113.75000000000000 29.250000000000000 57.458601470721916	-113.75000000000000 29.250000000000000 58.601582772286996	-113.75000000000000 29.250000000000000 61.518485963504574	-113.75000000000000 29.250000000000000 60.532225203200504	-113.75000000000000 29.250000000000000 55.996342197769977	-113.75000000000000 29.250000000000000 47.824233473581614	-113.75000000000000 29.250000000000000 46.435908190814999	-113.75000000000000 29.250000000000000 41.430265116234331	-113.75000000000000 29.250000000000000 47.785996609250603	-113.75000000000000 29.250000000000000 50.855334940597778	-113.75000000000000 29.250000000000000 52.397916763523526	-113.75000000000000 29.250000000000000 84.893803197346188	-113.75000000000000 29.250000000000000 79.936301178128545	-113.75000000000000 29.250000000000000 92.088773355255640	-113.75000000000000 29.250000000000000 105.13310062625560	-113.75000000000000 29.250000000000000 116.87834570361365	-113.75000000000000 29.250000000000000 135.70593578774489	-113.75000000000000 29.250000000000000 142.63392144456432	-113.75000000000000 29.250000000000000 182.37812229368114	-113.75000000000000 29.250000000000000 182.29889990904798	-113.75000000000000 29.250000000000000 181.98282387869898	-113.75000000000000 29.250000000000000 180.40753355748026	-113.75000000000000 29.250000000000000 177.96098558957004	-113.75000000000000 29.250000000000000 178.77430029598847
-113.25000000000000 29.250000000000000 23.143903483961573	-113.25000000000000 29.250000000000000 23.833389317052507	-113.25000000000000 29.250000000000000 25.933079650989040	-113.25000000000000 29.250000000000000 30.347498788790940	-113.25000000000000 29.250000000000000 24.469660902685746	-113.25000000000000 29.250000000000000 30.765049772470110	-113.25000000000000 29.250000000000000 27.345464164225525	-113.25000000000000 29.250000000000000 27.697540567640512	-113.25000000000000 29.250000000000000 27.782439752692298	-113.25000000000000 29.250000000000000 22.427688059185773	-113.25000000000000 29.250000000000000 18.744984416439983	-113.25000000000000 29.250000000000000 23.734264450218031	-113.25000000000000 29.250000000000000 25.103686604187253	-113.25000000000000 29.250000000000000 21.335175276919323	-113.25000000000000 29.250000000000000 24.106856521968460	-113.25000000000000 29.250000000000000 21.064337499948614	-113.25000000000000 29.250000000000000 21.445849650956699	-113.25000000000000 29.250000000000000 21.312860317676698	-113.25000000000000 29.250000000000000 20.798546891721699	-113.25000000000000 29.250000000000000 18.397035999996305	-113.25000000000000 29.250000000000000 18.789000287058965	-113.25000000000000 29.250000000000000 17.517821835919243	-113.25000000000000 29.250000000000000 17.779760283940163	-113.25000000000000 29.250000000000000 18.364833864948206	-113.25000000000000 29.250000000000000 22.419936924176991	-113.25000000000000 29.250000000000000 30.221178975784454	-113.25000000000000 29.250000000000000 30.957014499990976	-113.25000000000000 29.250000000000000 39.539255337579533	-113.25000000000000 29.250000000000000 48.553493919558342	-113.25000000000000 29.250000000000000 58.681769056699366	-113.25000000000000 29.250000000000000 63.274506091251880	-113.25000000000000 29.250000000000000 61.076965656518460	-113.25000000000000 29.250000000000000 55.267175358103636	-113.25000000000000 29.250000000000000 44.340704994764977	-113.25000000000000 29.250000000000000 57.650592370711855	-113.25000000000000 29.250000000000000 56.673768262287339	-113.25000000000000 29.250000000000000 66.439643785664501	-113.25000000000000 29.250000000000000 58.572256296057901	-113.25000000000000 29.250000000000000 47.687437548235529	-113.25000000000000 29.250000000000000 70.113945227963598	-113.25000000000000 29.250000000000000 53.222343819829128	-113.25000000000000 29.250000000000000 64.385835810936271	-113.25000000000000 29.250000000000000 62.252387550331846	-113.25000000000000 29.250000000000000 90.483467118134698	-113.25000000000000 29.250000000000000 91.466334323809377	-113.25000000000000 29.250000000000000 88.462881962694752	-113.25000000000000 29.250000000000000 89.499311073028977	-113.25000000000000 29.250000000000000 93.959963742408050	-113.25000000000000 29.250000000000000 121.53443007759437	-113.25000000000000 29.250000000000000 100.25855438343470
-112.75000000000000 29.250000000000000 11.941521629417929	-112.75000000000000 29.250000000000000 11.003970956272468	-112.75000000000000 29.250000000000000 24.405556816377651	-112.75000000000000 29.250000000000000 13.436494946847811	-112.75000000000000 29.250000000000000 24.111034638773198	-112.75000000000000 29.250000000000000 18.047402969090232	-112.75000000000000 29.250000000000000 38.169377786243800	-112.75000000000000 29.250000000000000 25.240499385683673	-112.75000000000000 29.250000000000000 34.235861700207153	-112.75000000000000 29.250000000000000 37.112164329018647	-112.75000000000000 29.250000000000000 30.980991445803529	-112.75000000000000 29.250000000000000 32.018115264026889	-112.75000000000000 29.250000000000000 26.791929293648735	-112.75000000000000 29.250000000000000 19.981254043388198	-112.75000000000000 29.250000000000000 25.132071358204570	-112.75000000000000 29.250000000000000 22.972074707862888	-112.75000000000000 29.250000000000000 26.971396045493435	-112.75000000000000 29.250000000000000 25.769130131937747	-112.75000000000000 29.250000000000000 21.678298562220210	-112.75000000000000 29.250000000000000 21.795737753426142	-112.75000000000000 29.250000000000000 25.757596147488421	-112.75000000000000 29.250000000000000 20.367538807887222	-112.75000000000000 29.250000000000000 21.081518797057477	-112.75000000000000 29.250000000000000 19.061458802008165	-112.75000000000000 29.250000000000000 17.318174380638105	-112.75000000000000 29.250000000000000 19.351830131977227	-112.75000000000000 29.250000000000000 19.581566588615715	-112.75000000000000 29.250000000000000 18.710027089756501	-112.75000000000000 29.250000000000000 13.921002879489119	-112.75000000000000 29.250000000000000 17.832824363297679	-112.75000000000000 29.250000000000000 28.931117406885992	-112.75000000000000 29.250000000000000 45.676978317471992	-112.75000000000000 29.250000000000000 51.797940471176155	-112.75000000000000 29.250000000000000 51.585963985128167	-112.75000000000000 29.250000000000000 67.000489347740967	-112.75000000000000 29.250000000000000 67.500981513260186	-112.75000000000000 29.250000000000000 71.257428083590085	-112.75000000000000 29.250000000000000 49.168354278236741	-112.75000000000000 29.250000000000000 42.779396377352036	-112.75000000000000 29.250000000000000 43.458565905069563	-112.75000000000000 29.250000000000000 52.499718032268909	-112.75000000000000 29.250000000000000 39.730068998706486	-112.75000000000000 29.250000000000000 36.438817474227932	-112.75000000000000 29.250000000000000 57.261802397667743	-112.75000000000000 29.250000000000000 56.547600138254943	-112.75000000000000 29.250000000000000 46.930510880550642	-112.75000000000000 29.250000000000000 49.622281614384882	-112.75000000000000 29.250000000000000 51.377063869929863	-112.75000000000000 29.250000000000000 56.086304398792379	-112.75000000000000 29.250000000000000 46.023300048371432
-112.25000000000000 29.250000000000000 17.582744240996586	-112.25000000000000 29.250000000000000 17.091340947109195	-112.25000000000000 29.250000000000000 14.618307413866129	-112.25000000000000 29.250000000000000 15.740292302192115	-112.25000000000000 29.250000000000000 19.607293673355699	-112.25000000000000 29.250000000000000 13.723743799922655	-112.25000000000000 29.250000000000000 10.281266091656011	-112.25000000000000 29.250000000000000 14.692196942691107	-112.25000000000000 29.250000000000000 17.307184570746330	-112.25000000000000 29.250000000000000 17.210877559988706	-112.25000000000000 29.250000000000000 16.391289733312583	-112.25000000000000 29.250000000000000 19.778323869335406	-112.25000000000000 29.250000000000000 16.548260991779809	-112.25000000000000 29.250000000000000 39.552662764129721	-112.25000000000000 29.250000000000000 28.044734978366098	-112.25000000000000 29.250000000000000 43.943496777266567	-112.25000000000000 29.250000000000000 25.878836615444882	-112.25000000000000 29.250000000000000 22.922880391958124	-112.25000000000000 29.250000000000000 24.394025799724144	-112.25000000000000 29.250000000000000 25.455308434081026	-112.25000000000000 29.250000000000000 21.710451164953067	-112.25000000000000 29.250000000000000 26.319110271509842	-112.25000000000000 29.250000000000000 25.671862007749677	-112.25000000000000 29.250000000000000 21.996062242946216	-112.25000000000000 29.250000000000000 18.185303690079415	-112.25000000000000 29.250000000000000 20.560817879186722	-112.25000000000000 29.250000000000000 18.781080999377153	-112.25000000000000 29.250000000000000 21.373534168825824	-112.25000000000000 29.250000000000000 25.922795359463969	-112.25000000000000 29.250000000000000 25.522340914612563	-112.25000000000000 29.250000000000000 22.153017493863185	-112.25000000000000 29.250000000000000 17.574607998146082	-112.25000000000000 29.250000000000000 19.579862099153853	-112.25000000000000 29.250000000000000 32.623027606091895	-112.25000000000000 29.250000000000000 43.112329697516536	-112.25000000000000 29.250000000000000 43.712532293915991	-112.25000000000000 29.250000000000000 57.242627891931811	-112.25000000000000 29.250000000000000 44.050755163511624	-112.25000000000000 29.250000000000000 43.720654835860998	-112.25000000000000 29.250000000000000 46.567290951300713	-112.25000000000000 29.250000000000000 44.565923559688500	-112.25000000000000 29.250000000000000 43.285415857985662	-112.25000000000000 29.250000000000000 48.125124698810794	-112.25000000000000 29.250000000000000 50.144259617660005	-112.25000000000000 29.250000000000000 52.382002880502689	-112.25000000000000 29.250000000000000 46.799359381021773	-112.25000000000000 29.250000000000000 47.630509656573693	-112.25000000000000 29.250000000000000 50.846177247002537	-112.25000000000000 29.250000000000000 55.086490040964740	-112.25000000000000 29.250000000000000 52.597205525925638
-111.75000000000000 29.250000000000000 15.709673121452211	-111.75000000000000 29.250000000000000 15.502745669708228	-111.75000000000000 29.250000000000000 14.352215128617544	-111.75000000000000 29.250000000000000 10.784543683999948	-111.75000000000000 29.250000000000000 5.6683604000975816	-111.75000000000000 29.250000000000000 2.6449592384151934	-111.75000000000000 29.250000000000000 7.5449536508867912	-111.75000000000000 29.250000000000000 3.3936332726248861	-111.75000000000000 29.250000000000000 3.6368091825510782	-111.75000000000000 29.250000000000000 4.9081626467677637	-111.75000000000000 29.250000000000000 5.3021387186409648	-111.75000000000000 29.250000000000000 11.353139296892389	-111.75000000000000 29.250000000000000 10.991378496125519	-111.75000000000000 29.250000000000000 10.461375013965206	-111.75000000000000 29.250000000000000 13.727164618767455	-111.75000000000000 29.250000000000000 9.4545783942405617	-111.75000000000000 29.250000000000000 13.014758705304864	-111.75000000000000 29.250000000000000 14.589450292529905	-111.75000000000000 29.250000000000000 17.284204415805952	-111.75000000000000 29.250000000000000 21.929518794726434	-111.75000000000000 29.250000000000000 26.447989465735592	-111.75000000000000 29.250000000000000 25.202691240454577	-111.75000000000000 29.250000000000000 25.265684954707105	-111.75000000000000 29.250000000000000 24.632086759734207	-111.75000000000000 29.250000000000000 24.162753043972035	-111.75000000000000 29.250000000000000 23.871047423886790	-111.75000000000000 29.250000000000000 24.569144060161332	-111.75000000000000 29.250000000000000 24.613870477873380	-111.75000000000000 29.250000000000000 25.090504585467965	-111.75000000000000 29.250000000000000 26.536012932237810	-111.75000000000000 29.250000000000000 25.196210906160179	-111.75000000000000 29.250000000000000 27.662655194489229	-111.75000000000000 29.250000000000000 17.228747920703121	-111.75000000000000 29.250000000000000 25.755508348898648	-111.75000000000000 29.250000000000000 27.990022241120151	-111.75000000000000 29.250000000000000 27.409238930698212	-111.75000000000000 29.250000000000000 27.954557030091735	-111.75000000000000 29.250000000000000 27.813331321683012	-111.75000000000000 29.250000000000000 26.177945248969493	-111.75000000000000 29.250000000000000 25.685227224078453	-111.75000000000000 29.250000000000000 25.432962582112758	-111.75000000000000 29.250000000000000 25.720683751810835	-111.75000000000000 29.250000000000000 25.823120353047869	-111.75000000000000 29.250000000000000 24.378740304387147	-111.75000000000000 29.250000000000000 26.041251727819468	-111.75000000000000 29.250000000000000 28.028006499372591	-111.75000000000000 29.250000000000000 32.387840465825917	-111.75000000000000 29.250000000000000 33.498854795283876	-111.75000000000000 29.250000000000000 36.427342633785543	-111.75000000000000 29.250000000000000 39.474372159767093
-111.25000000000000 29.250000000000000 9.7399602812163462	-111.25000000000000 29.250000000000000 2.9876416144095321	-111.25000000000000 29.250000000000000 2.7512959155404766	-111.25000000000000 29.250000000000000 5.4992475580641385	-111.25000000000000 29.250000000000000 4.3511865021663558	-111.25000000000000 29.250000000000000 4.8487827538874466	-111.25000000000000 29.250000000000000 4.4844532084856334	-111.25000000000000 29.250000000000000 5.1486246051846534	-111.25000000000000 29.250000000000000 4.6616865677512305	-111.25000000000000 29.250000000000000 4.4529454660713599	-111.25000000000000 29.250000000000000 4.8776110076221633	-111.25000000000000 29.250000000000000 6.0232632875109307	-111.25000000000000 29.250000000000000 7.1033376225742284	-111.25000000000000 29.250000000000000 5.2938013503349985	-111.25000000000000 29.250000000000000 4.8058723204901481	-111.25000000000000 29.250000000000000 4.7799028363027354	-111.25000000000000 29.250000000000000 9.3026976481926731	-111.25000000000000 29.250000000000000 10.408658610606421	-111.25000000000000 29.250000000000000 12.130338369593467	-111.25000000000000 29.250000000000000 13.670650315616363	-111.25000000000000 29.250000000000000 16.838410079115736	-111.25000000000000 29.250000000000000 17.401102137781358	-111.25000000000000 29.250000000000000 22.601877845039724	-111.25000000000000 29.250000000000000 24.817479499041013	-111.25000000000000 29.250000000000000 23.099322830478613	-111.25000000000000 29.250000000000000 20.020349721602617	-111.25000000000000 29.250000000000000 21.530458254964884	-111.25000000000000 29.250000000000000 20.011612501576206	-111.25000000000000 29.250000000000000 28.552403127637433	-111.25000000000000 29.250000000000000 36.195790079973939	-111.25000000000000 29.250000000000000 35.193760892470614	-111.25000000000000 29.250000000000000 30.509108345551329	-111.25000000000000 29.250000000000000 20.419047475914983	-111.25000000000000 29.250000000000000 15.966984683729409	-111.25000000000000 29.250000000000000 19.752518109388017	-111.25000000000000 29.250000000000000 16.712506643729288	-111.25000000000000 29.250000000000000 15.914625692817500	-111.25000000000000 29.250000000000000 21.611079174957176	-111.25000000000000 29.250000000000000 20.815063235682860	-111.25000000000000 29.250000000000000 21.004498647625088	-111.25000000000000 29.250000000000000 22.998248719319083	-111.25000000000000 29.250000000000000 27.896034180076537	-111.25000000000000 29.250000000000000 28.494513077310835	-111.25000000000000 29.250000000000000 27.181466027631931	-111.25000000000000 29.250000000000000 27.486207092905104	-111.25000000000000 29.250000000000000 27.472313025123512	-111.25000000000000 29.250000000000000 27.369340673156533	-111.25000000000000 29.250000000000000 27.088760630356610	-111.25000000000000 29.250000000000000 25.730141392077321	-111.25000000000000 29.250000000000000 33.473336925847342
-110.75000000000000 29.250000000000000 2.5506126204276085	-110.75000000000000 29.250000000000000 3.3459983736127148	-110.75000000000000 29.250000000000000 2.5302106879518931	-110.75000000000000 29.250000000000000 2.6457203762849550	-110.75000000000000 29.250000000000000 3.0812803752208486	-110.75000000000000 29.250000000000000 3.5207365596224847	-110.75000000000000 29.250000000000000 3.6303210895042701	-110.75000000000000 29.250000000000000 3.7179816373389198	-110.75000000000000 29.250000000000000 3.8655905096857426	-110.75000000000000 29.250000000000000 4.9091381557582183	-110.75000000000000 29.250000000000000 5.4751113150952628	-110.75000000000000 29.250000000000000 5.1920517447798318	-110.75000000000000 29.250000000000000 6.9270402530734225	-110.75000000000000 29.250000000000000 6.3693933792859356	-110.75000000000000 29.250000000000000 5.2167422358510960	-110.75000000000000 29.250000000000000 6.5943056894368732	-110.75000000000000 29.250000000000000 8.3626611882992421	-110.75000000000000 29.250000000000000 9.7338890417364112	-110.75000000000000 29.250000000000000 11.742833056850701	-110.75000000000000 29.250000000000000 12.994941330397697	-110.75000000000000 29.250000000000000 16.734416090864638	-110.75000000000000 29.250000000000000 17.051610061903244	-110.75000000000000 29.250000000000000 19.127048408506486	-110.75000000000000 29.250000000000000 18.409592851860289	-110.75000000000000 29.250000000000000 13.917747129404646	-110.75000000000000 29.250000000000000 13.771452253465062	-110.75000000000000 29.250000000000000 8.7675492577988212	-110.75000000000000 29.250000000000000 17.022299769682899	-110.75000000000000 29.250000000000000 24.153179203982216	-110.75000000000000 29.250000000000000 37.183314977442464	-110.75000000000000 29.250000000000000 41.643458568932495	-110.75000000000000 29.250000000000000 43.983815424527123	-110.75000000000000 29.250000000000000 38.083386276011858	-110.75000000000000 29.250000000000000 23.520471093459800	-110.75000000000000 29.250000000000000 24.424446519228713	-110.75000000000000 29.250000000000000 21.956777853790229	-110.75000000000000 29.250000000000000 20.636912210594311	-110.75000000000000 29.250000000000000 21.946945382809972	-110.75000000000000 29.250000000000000 20.488648255964787	-110.75000000000000 29.250000000000000 19.851794851710544	-110.75000000000000 29.250000000000000 18.997816162935827	-110.75000000000000 29.250000000000000 21.032096658052822	-110.75000000000000 29.250000000000000 20.782455223992081	-110.75000000000000 29.250000000000000 21.299656726635000	-110.75000000000000 29.250000000000000 22.431372517160948	-110.75000000000000 29.250000000000000 22.918632082488077	-110.75000000000000 29.250000000000000 24.001400171116323	-110.75000000000000 29.250000000000000 25.596518416178970	-110.75000000000000 29.250000000000000 27.060613036295312	-110.75000000000000 29.250000000000000 32.086901389188810
-110.25000000000000 29.250000000000000 0.49385374208781679	-110.25000000000000 29.250000000000000 2.7139161318326468	-110.25000000000000 29.250000000000000 2.3729803160815295	-110.25000000000000 29.250000000000000 1.6318415171452456	-110.25000000000000 29.250000000000000 1.2507426476397168	-110.25000000000000 29.250000000000000 3.3158958939272187	-110.25000000000000 29.250000000000000 2.7603862132081489	-110.25000000000000 29.250000000000000 2.8570989380591318	-110.25000000000000 29.250000000000000 2.6605701551830125	-110.25000000000000 29.250000000000000 4.0375968011418548	-110.25000000000000 29.250000000000000 5.3998853907148154	-110.25000000000000 29.250000000000000 5.7351020942362076	-110.25000000000000 29.250000000000000 6.3284479555341537	-110.25000000000000 29.250000000000000 5.5236453379501631	-110.25000000000000 29.250000000000000 4.8786901277909349	-110.25000000000000 29.250000000000000 7.7117297807178113	-110.25000000000000 29.250000000000000 8.4010524049887945	-110.25000000000000 29.250000000000000 10.352462588217724	-110.25000000000000 29.250000000000000 11.875313946996471	-110.25000000000000 29.250000000000000 12.253197962418627	-110.25000000000000 29.250000000000000 14.166414361673157	-110.25000000000000 29.250000000000000 15.511651816891369	-110.25000000000000 29.250000000000000 17.300860011726048	-110.25000000000000 29.250000000000000 13.966625536321747	-110.25000000000000 29.250000000000000 14.581285288088292	-110.25000000000000 29.250000000000000 10.936668495074610	-110.25000000000000 29.250000000000000 10.590389409335593	-110.25000000000000 29.250000000000000 15.398176440477547	-110.25000000000000 29.250000000000000 20.967237077625320	-110.25000000000000 29.250000000000000 30.237011836005955	-110.25000000000000 29.250000000000000 31.080264636191185	-110.25000000000000 29.250000000000000 35.317662859601306	-110.25000000000000 29.250000000000000 32.458516895780825	-110.25000000000000 29.250000000000000 30.225913787292903	-110.25000000000000 29.250000000000000 31.834155391305156	-110.25000000000000 29.250000000000000 32.447004120539816	-110.25000000000000 29.250000000000000 33.206327956744921	-110.25000000000000 29.250000000000000 33.549811961574243	-110.25000000000000 29.250000000000000 30.847381942379418	-110.25000000000000 29.250000000000000 25.403026472818897	-110.25000000000000 29.250000000000000 24.759651882337884	-110.25000000000000 29.250000000000000 22.945384738414873	-110.25000000000000 29.250000000000000 26.778820608900784	-110.25000000000000 29.250000000000000 25.849873881934254	-110.25000000000000 29.250000000000000 21.587838968511658	-110.25000000000000 29.250000000000000 22.384487878934230	-110.25000000000000 29.250000000000000 23.627347918888237	-110.25000000000000 29.250000000000000 24.560932659559690	-110.25000000000000 29.250000000000000 20.548581034871145	-110.25000000000000 29.250000000000000 22.878668052695208
-109.75000000000000 29.250000000000000 2.5660502830551941	-109.75000000000000 29.250000000000000 2.0224323569089244	-109.75000000000000 29.250000000000000 2.2420011823142665	-109.75000000000000 29.250000000000000 2.3090376048088346	-109.75000000000000 29.250000000000000 1.9250153814533983	-109.75000000000000 29.250000000000000 2.8437133827583803	-109.75000000000000 29.250000000000000 3.4601502468768124	-109.75000000000000 29.250000000000000 3.2639791616615157	-109.75000000000000 29.250000000000000 2.3732603212199330	-109.75000000000000 29.250000000000000 2.1529866493614351	-109.75000000000000 29.250000000000000 4.2019716909913711	-109.75000000000000 29.250000000000000 3.9613027780210515	-109.75000000000000 29.250000000000000 3.6929959990446224	-109.75000000000000 29.250000000000000 3.7886626390520570	-109.75000000000000 29.250000000000000 2.6521899993851963	-109.75000000000000 29.250000000000000 5.7355133290473717	-109.75000000000000 29.250000000000000 7.8283069018128506	-109.75000000000000 29.250000000000000 8.2925100538647545	-109.75000000000000 29.250000000000000 9.8873902250054240	-109.75000000000000 29.250000000000000 10.436243698325146	-109.75000000000000 29.250000000000000 10.946613206374950	-109.75000000000000 29.250000000000000 11.728543873753784	-109.75000000000000 29.250000000000000 14.244065097714657	-109.75000000000000 29.250000000000000 11.848516695045930	-109.75000000000000 29.250000000000000 11.849456501409502	-109.75000000000000 29.250000000000000 9.6107889075300506	-109.75000000000000 29.250000000000000 8.1695825114201295	-109.75000000000000 29.250000000000000 10.142530426717627	-109.75000000000000 29.250000000000000 12.994079882751530	-109.75000000000000 29.250000000000000 17.362948000259863	-109.75000000000000 29.250000000000000 17.774364730866129	-109.75000000000000 29.250000000000000 21.591255735204093	-109.75000000000000 29.250000000000000 25.323663923132091	-109.75000000000000 29.250000000000000 29.043711013819493	-109.75000000000000 29.250000000000000 38.597472587564610	-109.75000000000000 29.250000000000000 42.407795594094551	-109.75000000000000 29.250000000000000 37.785022173382785	-109.75000000000000 29.250000000000000 37.322205283184410	-109.75000000000000 29.250000000000000 36.954679840211732	-109.75000000000000 29.250000000000000 38.372860943783635	-109.75000000000000 29.250000000000000 31.056294090303869	-109.75000000000000 29.250000000000000 33.560780120038714	-109.75000000000000 29.250000000000000 31.650533969457786	-109.75000000000000 29.250000000000000 33.381046422756938	-109.75000000000000 29.250000000000000 27.699242461607358	-109.75000000000000 29.250000000000000 28.367714092787633	-109.75000000000000 29.250000000000000 29.422915211553814	-109.75000000000000 29.250000000000000 23.608186906558153	-109.75000000000000 29.250000000000000 22.692806187414281	-109.75000000000000 29.250000000000000 20.661008073021499
-109.25000000000000 29.250000000000000 1.8340052822360069	-109.25000000000000 29.250000000000000 1.8755895611008540	-109.25000000000000 29.250000000000000 2.3544036625803968	-109.25000000000000 29.250000000000000 2.3332287647306287	-109.25000000000000 29.250000000000000 2.4193240843823487	-109.25000000000000 29.250000000000000 2.7406165339111177	-109.25000000000000 29.250000000000000 3.3084164563509724	-109.25000000000000 29.250000000000000 2.8118917037979370	-109.25000000000000 29.250000000000000 1.6816069131602982	-109.25000000000000 29.250000000000000 1.1625964096976871	-109.25000000000000 29.250000000000000 3.0524366452276670	-109.25000000000000 29.250000000000000 2.5413037347394281	-109.25000000000000 29.250000000000000 2.2200599045307929	-109.25000000000000 29.250000000000000 1.4338824653142084	-109.25000000000000 29.250000000000000 1.7147042401700268	-109.25000000000000 29.250000000000000 3.6789461897995297	-109.25000000000000 29.250000000000000 4.9414570332363139	-109.25000000000000 29.250000000000000 6.8397492381610041	-109.25000000000000 29.250000000000000 8.5497896451109625	-109.25000000000000 29.250000000000000 7.5933288417910578	-109.25000000000000 29.250000000000000 8.1221645301449605	-109.25000000000000 29.250000000000000 8.8049674168757104	-109.25000000000000 29.250000000000000 9.8125108197290754	-109.25000000000000 29.250000000000000 9.1134093323178949	-109.25000000000000 29.250000000000000 9.3960841074026202	-109.25000000000000 29.250000000000000 7.5313181808537930	-109.25000000000000 29.250000000000000 6.0038720403436985	-109.25000000000000 29.250000000000000 7.4129280398265749	-109.25000000000000 29.250000000000000 8.1605511012801557	-109.25000000000000 29.250000000000000 11.517348042892555	-109.25000000000000 29.250000000000000 11.057128577335336	-109.25000000000000 29.250000000000000 14.731226802926765	-109.25000000000000 29.250000000000000 17.709283555642369	-109.25000000000000 29.250000000000000 16.824008011710571	-109.25000000000000 29.250000000000000 23.504211719586731	-109.25000000000000 29.250000000000000 25.795958138115974	-109.25000000000000 29.250000000000000 26.849393745319130	-109.25000000000000 29.250000000000000 27.992257658960607	-109.25000000000000 29.250000000000000 29.352124292615056	-109.25000000000000 29.250000000000000 24.887176303289870	-109.25000000000000 29.250000000000000 27.168056737259544	-109.25000000000000 29.250000000000000 22.363045797390381	-109.25000000000000 29.250000000000000 22.552259037726095	-109.25000000000000 29.250000000000000 24.298268097060827	-109.25000000000000 29.250000000000000 21.343676870051976	-109.25000000000000 29.250000000000000 22.633627018912218	-109.25000000000000 29.250000000000000 25.069581078580839	-109.25000000000000 29.250000000000000 22.899282527307648	-109.25000000000000 29.250000000000000 20.518512858648165	-109.25000000000000 29.250000000000000 21.184931791030696
-108.75000000000000 29.250000000000000 4.8705962465800301	-108.75000000000000 29.250000000000000 3.0074706271564624	-108.75000000000000 29.250000000000000 2.7136240144784303	-108.75000000000000 29.250000000000000 3.4342943840719111	-108.75000000000000 29.250000000000000 3.2656945069972214	-108.75000000000000 29.250000000000000 2.3417752598182742	-108.75000000000000 29.250000000000000 3.3494275997236769	-108.75000000000000 29.250000000000000 2.7538756391058121	-108.75000000000000 29.250000000000000 4.2106987621315142	-108.75000000000000 29.250000000000000 4.4862386612547658	-108.75000000000000 29.250000000000000 5.3351860522238885	-108.75000000000000 29.250000000000000 5.1896720631453590	-108.75000000000000 29.250000000000000 5.2088493500642175	-108.75000000000000 29.250000000000000 4.7627230231325202	-108.75000000000000 29.250000000000000 4.0056653177524089	-108.75000000000000 29.250000000000000 2.8163494295668552	-108.75000000000000 29.250000000000000 6.2035810443978097	-108.75000000000000 29.250000000000000 7.2304954581572627	-108.75000000000000 29.250000000000000 7.3705134379168600	-108.75000000000000 29.250000000000000 6.8732403765563523	-108.75000000000000 29.250000000000000 6.8232140053582491	-108.75000000000000 29.250000000000000 6.9451528174903219	-108.75000000000000 29.250000000000000 7.4607104414571452	-108.75000000000000 29.250000000000000 6.4849454755434213	-108.75000000000000 29.250000000000000 7.0413883023495263	-108.75000000000000 29.250000000000000 5.6630088267365384	-108.75000000000000 29.250000000000000 4.0616337268174716	-108.75000000000000 29.250000000000000 5.0905378152416612	-108.75000000000000 29.250000000000000 5.5559481737183605	-108.75000000000000 29.250000000000000 8.2487567034400335	-108.75000000000000 29.250000000000000 6.8923431597852876	-108.75000000000000 29.250000000000000 10.230838406708299	-108.75000000000000 29.250000000000000 12.735287068864430	-108.75000000000000 29.250000000000000 12.208274328669738	-108.75000000000000 29.250000000000000 17.080893919077816	-108.75000000000000 29.250000000000000 16.562689963029769	-108.75000000000000 29.250000000000000 17.427304306482910	-108.75000000000000 29.250000000000000 17.207737455445194	-108.75000000000000 29.250000000000000 15.667220484683860	-108.75000000000000 29.250000000000000 18.248375483076565	-108.75000000000000 29.250000000000000 20.001050674968994	-108.75000000000000 29.250000000000000 15.985867029749706	-108.75000000000000 29.250000000000000 17.712490729519409	-108.75000000000000 29.250000000000000 18.065839813365393	-108.75000000000000 29.250000000000000 15.928236692141789	-108.75000000000000 29.250000000000000 16.661119100286623	-108.75000000000000 29.250000000000000 18.210805138872345	-108.75000000000000 29.250000000000000 20.454522663921907	-108.75000000000000 29.250000000000000 18.681672281299601	-108.75000000000000 29.250000000000000 18.223054014562983
-108.25000000000000 29.250000000000000 5.1127244529556579	-108.25000000000000 29.250000000000000 5.6186620142500363	-108.25000000000000 29.250000000000000 3.8465111901382754	-108.25000000000000 29.250000000000000 3.1034080664102683	-108.25000000000000 29.250000000000000 3.9024577470487616	-108.25000000000000 29.250000000000000 3.6221836320021250	-108.25000000000000 29.250000000000000 2.5765949520599203	-108.25000000000000 29.250000000000000 3.4517256781296717	-108.25000000000000 29.250000000000000 3.8421577109538525	-108.25000000000000 29.250000000000000 5.8142188622663333	-108.25000000000000 29.250000000000000 6.6405146757222404	-108.25000000000000 29.250000000000000 6.5037448287036668	-108.25000000000000 29.250000000000000 6.8166038635372761	-108.25000000000000 29.250000000000000 6.9586695037692259	-108.25000000000000 29.250000000000000 6.6099449673258022	-108.25000000000000 29.250000000000000 10.442467409518279	-108.25000000000000 29.250000000000000 8.9548241265364066	-108.25000000000000 29.250000000000000 12.190717860200978	-108.25000000000000 29.250000000000000 14.475276159496785	-108.25000000000000 29.250000000000000 12.908514200368469	-108.25000000000000 29.250000000000000 8.3714369555542802	-108.25000000000000 29.250000000000000 10.046279564785861	-108.25000000000000 29.250000000000000 9.2516966747860696	-108.25000000000000 29.250000000000000 6.8349468485380882	-108.25000000000000 29.250000000000000 5.8991576188292258	-108.25000000000000 29.250000000000000 5.0354485119695580	-108.25000000000000 29.250000000000000 3.0616676207988189	-108.25000000000000 29.250000000000000 4.6140332520148055	-108.25000000000000 29.250000000000000 5.5569455827648628	-108.25000000000000 29.250000000000000 7.6094925867282619	-108.25000000000000 29.250000000000000 6.8279095877849194	-108.25000000000000 29.250000000000000 9.1035864242083235	-108.25000000000000 29.250000000000000 9.3037311700370982	-108.25000000000000 29.250000000000000 9.1428176999361384	-108.25000000000000 29.250000000000000 11.985968552909059	-108.25000000000000 29.250000000000000 11.646963304266762	-108.25000000000000 29.250000000000000 11.042554170868677	-108.25000000000000 29.250000000000000 12.625347532350917	-108.25000000000000 29.250000000000000 9.5821010516154157	-108.25000000000000 29.250000000000000 10.331232832855815	-108.25000000000000 29.250000000000000 10.848303951981487	-108.25000000000000 29.250000000000000 12.255839767296182	-108.25000000000000 29.250000000000000 10.570205670368805	-108.25000000000000 29.250000000000000 8.0177668869464060	-108.25000000000000 29.250000000000000 10.084652437399384	-108.25000000000000 29.250000000000000 14.044608961719854	-108.25000000000000 29.250000000000000 11.941817829758513	-108.25000000000000 29.250000000000000 14.072669353312369	-108.25000000000000 29.250000000000000 15.396366708782633	-108.25000000000000 29.250000000000000 16.036329262417048
-107.75000000000000 29.250000000000000 5.2914984121749304	-107.75000000000000 29.250000000000000 4.9394085014324274	-107.75000000000000 29.250000000000000 3.3592268200599933	-107.75000000000000 29.250000000000000 3.4172719222853187	-107.75000000000000 29.250000000000000 3.1052781290996592	-107.75000000000000 29.250000000000000 2.2084284530544904	-107.75000000000000 29.250000000000000 2.6667541219199258	-107.75000000000000 29.250000000000000 2.9756747085080426	-107.75000000000000 29.250000000000000 4.8868046357876667	-107.75000000000000 29.250000000000000 5.7656231272677809	-107.75000000000000 29.250000000000000 7.2352008304287825	-107.75000000000000 29.250000000000000 7.4210198376173500	-107.75000000000000 29.250000000000000 8.2276717551875009	-107.75000000000000 29.250000000000000 8.9458248215941332	-107.75000000000000 29.250000000000000 13.805501739054046	-107.75000000000000 29.250000000000000 11.415123351460066	-107.75000000000000 29.250000000000000 13.554662912523748	-107.75000000000000 29.250000000000000 16.253245208508282	-107.75000000000000 29.250000000000000 17.866978066394189	-107.75000000000000 29.250000000000000 15.941415487885495	-107.75000000000000 29.250000000000000 15.168222796222000	-107.75000000000000 29.250000000000000 22.337930426372740	-107.75000000000000 29.250000000000000 21.850518959262381	-107.75000000000000 29.250000000000000 14.791301639429832	-107.75000000000000 29.250000000000000 13.454788878357700	-107.75000000000000 29.250000000000000 8.8956266708307012	-107.75000000000000 29.250000000000000 8.4030608103624953	-107.75000000000000 29.250000000000000 7.2998434559396310	-107.75000000000000 29.250000000000000 7.4576628116006658	-107.75000000000000 29.250000000000000 13.308096942116277	-107.75000000000000 29.250000000000000 8.8484536569770924	-107.75000000000000 29.250000000000000 14.953471428272492	-107.75000000000000 29.250000000000000 13.446951021600713	-107.75000000000000 29.250000000000000 12.166029501015396	-107.75000000000000 29.250000000000000 14.761453152796143	-107.75000000000000 29.250000000000000 14.031565289841117	-107.75000000000000 29.250000000000000 10.941593612991591	-107.75000000000000 29.250000000000000 10.896505873825019	-107.75000000000000 29.250000000000000 8.6192711242848450	-107.75000000000000 29.250000000000000 9.4094969397993093	-107.75000000000000 29.250000000000000 6.8727934665745796	-107.75000000000000 29.250000000000000 4.6373856679748622	-107.75000000000000 29.250000000000000 5.2303041437626181	-107.75000000000000 29.250000000000000 5.5033771009654560	-107.75000000000000 29.250000000000000 5.3435386172395685	-107.75000000000000 29.250000000000000 5.6307654204567426	-107.75000000000000 29.250000000000000 6.1149358036235384	-107.75000000000000 29.250000000000000 6.6652673717067108	-107.75000000000000 29.250000000000000 9.5564391856888182	-107.75000000000000 29.250000000000000 10.259036317164163
-107.25000000000000 29.250000000000000 4.4080078103274021	-107.25000000000000 29.250000000000000 4.2569153078147233	-107.25000000000000 29.250000000000000 3.7071984205815403	-107.25000000000000 29.250000000000000 2.9583531352713983	-107.25000000000000 29.250000000000000 1.8379971451750792	-107.25000000000000 29.250000000000000 2.1495222823550098	-107.25000000000000 29.250000000000000 1.6529729339908534	-107.25000000000000 29.250000000000000 4.5881348519468519	-107.25000000000000 29.250000000000000 4.5502311604844028	-107.25000000000000 29.250000000000000 9.9932017136454316	-107.25000000000000 29.250000000000000 8.5787214294535179	-107.25000000000000 29.250000000000000 8.8696408104416928	-107.25000000000000 29.250000000000000 9.2061360853181196	-107.25000000000000 29.250000000000000 8.9268745291456408	-107.25000000000000 29.250000000000000 11.407431735715695	-107.25000000000000 29.250000000000000 16.101769021390744	-107.25000000000000 29.250000000000000 14.173278581379940	-107.25000000000000 29.250000000000000 23.327447406549460	-107.25000000000000 29.250000000000000 21.245308909343791	-107.25000000000000 29.250000000000000 22.473103596733250	-107.25000000000000 29.250000000000000 23.788334786752291	-107.25000000000000 29.250000000000000 19.703939716532606	-107.25000000000000 29.250000000000000 19.977926400737100	-107.25000000000000 29.250000000000000 14.172639864319065	-107.25000000000000 29.250000000000000 17.241163879286301	-107.25000000000000 29.250000000000000 10.427867397513742	-107.25000000000000 29.250000000000000 7.7178178199811986	-107.25000000000000 29.250000000000000 13.374718566635435	-107.25000000000000 29.250000000000000 10.575209290057092	-107.25000000000000 29.250000000000000 23.829016145642253	-107.25000000000000 29.250000000000000 9.4208242265262765	-107.25000000000000 29.250000000000000 14.701865720960409	-107.25000000000000 29.250000000000000 15.536697920272410	-107.25000000000000 29.250000000000000 20.446262253628728	-107.25000000000000 29.250000000000000 22.129582680956908	-107.25000000000000 29.250000000000000 17.544064784262279	-107.25000000000000 29.250000000000000 16.675740156686366	-107.25000000000000 29.250000000000000 12.669192174451721	-107.25000000000000 29.250000000000000 13.670487521443640	-107.25000000000000 29.250000000000000 9.9779741120325003	-107.25000000000000 29.250000000000000 7.4244065230129355	-107.25000000000000 29.250000000000000 7.8979503788810312	-107.25000000000000 29.250000000000000 5.5944358893988069	-107.25000000000000 29.250000000000000 5.6134569474248952	-107.25000000000000 29.250000000000000 8.3423040951524765	-107.25000000000000 29.250000000000000 9.0162239485597393	-107.25000000000000 29.250000000000000 9.1940496083744119	-107.25000000000000 29.250000000000000 9.4129843889549285	-107.25000000000000 29.250000000000000 9.1861539983583977	-107.25000000000000 29.250000000000000 10.327273724823403
-106.75000000000000 29.250000000000000 3.7462138229312507	-106.75000000000000 29.250000000000000 3.4598938625107709	-106.75000000000000 29.250000000000000 2.8996543976978613	-106.75000000000000 29.250000000000000 2.3443385861374559	-106.75000000000000 29.250000000000000 2.1008725578654110	-106.75000000000000 29.250000000000000 1.3239734818624234	-106.75000000000000 29.250000000000000 1.4429775565982483	-106.75000000000000 29.250000000000000 3.5374599641195297	-106.75000000000000 29.250000000000000 8.4720656439678379	-106.75000000000000 29.250000000000000 10.771198833116165	-106.75000000000000 29.250000000000000 15.666668638404145	-106.75000000000000 29.250000000000000 15.572510621275622	-106.75000000000000 29.250000000000000 14.096673141656453	-106.75000000000000 29.250000000000000 15.478569042200446	-106.75000000000000 29.250000000000000 14.440596709341426	-106.75000000000000 29.250000000000000 21.316180032618920	-106.75000000000000 29.250000000000000 23.196612008805520	-106.75000000000000 29.250000000000000 20.281586797485463	-106.75000000000000 29.250000000000000 30.809102726269487	-106.75000000000000 29.250000000000000 29.681815450530138	-106.75000000000000 29.250000000000000 30.358104330418978	-106.75000000000000 29.250000000000000 19.166932540201159	-106.75000000000000 29.250000000000000 19.264927273713656	-106.75000000000000 29.250000000000000 18.374866730729508	-106.75000000000000 29.250000000000000 14.308420096804896	-106.75000000000000 29.250000000000000 12.046681459809315	-106.75000000000000 29.250000000000000 8.6309237334513753	-106.75000000000000 29.250000000000000 9.1654520407870308	-106.75000000000000 29.250000000000000 10.765774176387806	-106.75000000000000 29.250000000000000 13.075943234162775	-106.75000000000000 29.250000000000000 14.347148844211546	-106.75000000000000 29.250000000000000 15.285249639054529	-106.75000000000000 29.250000000000000 18.625828732804067	-106.75000000000000 29.250000000000000 17.624217528009190	-106.75000000000000 29.250000000000000 23.140908745652723	-106.75000000000000 29.250000000000000 18.369377796138370	-106.75000000000000 29.250000000000000 13.268333835601528	-106.75000000000000 29.250000000000000 14.011566921656998	-106.75000000000000 29.250000000000000 9.9068891398725878	-106.75000000000000 29.250000000000000 8.6082291798196682	-106.75000000000000 29.250000000000000 6.5255587966280384	-106.75000000000000 29.250000000000000 4.9342689098009185	-106.75000000000000 29.250000000000000 4.6517962139478248	-106.75000000000000 29.250000000000000 4.7180957786307918	-106.75000000000000 29.250000000000000 5.0310616505374446	-106.75000000000000 29.250000000000000 4.8599680887737051	-106.75000000000000 29.250000000000000 5.2078804367005782	-106.75000000000000 29.250000000000000 7.1910244336233200	-106.75000000000000 29.250000000000000 6.9962450161314687	-106.75000000000000 29.250000000000000 7.2999156583864444
-106.25000000000000 29.250000000000000 2.8682066545806930	-106.25000000000000 29.250000000000000 1.9718324332327193	-106.25000000000000 29.250000000000000 2.3962436445217579	-106.25000000000000 29.250000000000000 1.5312669969350259	-106.25000000000000 29.250000000000000 1.6195810108050452	-106.25000000000000 29.250000000000000 1.1683737415571860	-106.25000000000000 29.250000000000000 1.4209587480837025	-106.25000000000000 29.250000000000000 3.5486199920271364	-106.25000000000000 29.250000000000000 3.4989989647479907	-106.25000000000000 29.250000000000000 8.6282872579937013	-106.25000000000000 29.250000000000000 8.5326623028485375	-106.25000000000000 29.250000000000000 8.5456480418981560	-106.25000000000000 29.250000000000000 9.5170107019353551	-106.25000000000000 29.250000000000000 10.422988032073690	-106.25000000000000 29.250000000000000 10.720559223172852	-106.25000000000000 29.250000000000000 8.5199032353986581	-106.25000000000000 29.250000000000000 17.039711959498643	-106.25000000000000 29.250000000000000 20.668431763884016	-106.25000000000000 29.250000000000000 28.451077335966048	-106.25000000000000 29.250000000000000 30.352471203502166	-106.25000000000000 29.250000000000000 32.655373930218822	-106.25000000000000 29.250000000000000 36.610715318563251	-106.25000000000000 29.250000000000000 24.262805425280973	-106.25000000000000 29.250000000000000 18.017073101326343	-106.25000000000000 29.250000000000000 17.878076741705947	-106.25000000000000 29.250000000000000 12.910217453378776	-106.25000000000000 29.250000000000000 10.008191148638723	-106.25000000000000 29.250000000000000 18.743122813749380	-106.25000000000000 29.250000000000000 14.025368252277811	-106.25000000000000 29.250000000000000 16.424554740324254	-106.25000000000000 29.250000000000000 15.461096274394919	-106.25000000000000 29.250000000000000 16.422111132868508	-106.25000000000000 29.250000000000000 16.679338635886058	-106.25000000000000 29.250000000000000 17.054750779259241	-106.25000000000000 29.250000000000000 23.214822649880837	-106.25000000000000 29.250000000000000 19.188375607788753	-106.25000000000000 29.250000000000000 13.649059062055617	-106.25000000000000 29.250000000000000 14.989614532484472	-106.25000000000000 29.250000000000000 11.646445070407630	-106.25000000000000 29.250000000000000 8.3071653971146500	-106.25000000000000 29.250000000000000 6.5685667114922701	-106.25000000000000 29.250000000000000 4.0172449016734291	-106.25000000000000 29.250000000000000 2.9161872175177890	-106.25000000000000 29.250000000000000 3.0087942165336594	-106.25000000000000 29.250000000000000 3.1527421413896080	-106.25000000000000 29.250000000000000 4.0603558502483388	-106.25000000000000 29.250000000000000 4.0208896028288637	-106.25000000000000 29.250000000000000 4.0324227454630748	-106.25000000000000 29.250000000000000 5.5729177756212396	-106.25000000000000 29.250000000000000 5.7223807391079662
-105.75000000000000 29.250000000000000 2.8622839516348701	-105.75000000000000 29.250000000000000 2.2440018810266742	-105.75000000000000 29.250000000000000 2.2451701136172368	-105.75000000000000 29.250000000000000 1.8365238516039042	-105.75000000000000 29.250000000000000 1.7781565294750743	-105.75000000000000 29.250000000000000 1.5301978791829527	-105.75000000000000 29.250000000000000 1.3017999722279390	-105.75000000000000 29.250000000000000 2.7645022531151069	-105.75000000000000 29.250000000000000 4.7219906173397002	-105.75000000000000 29.250000000000000 4.4998719283275861	-105.75000000000000 29.250000000000000 4.4843211196565207	-105.75000000000000 29.250000000000000 8.2246292050049750	-105.75000000000000 29.250000000000000 5.8736236033504676	-105.75000000000000 29.250000000000000 6.9279342747233530	-105.75000000000000 29.250000000000000 7.7872457193154441	-105.75000000000000 29.250000000000000 9.5692254448036156	-105.75000000000000 29.250000000000000 9.6418830563538744	-105.75000000000000 29.250000000000000 15.253809320355202	-105.75000000000000 29.250000000000000 15.332952247962661	-105.75000000000000 29.250000000000000 16.292956902511147	-105.75000000000000 29.250000000000000 17.582121313044585	-105.75000000000000 29.250000000000000 19.819145345552798	-105.75000000000000 29.250000000000000 25.356264390173962	-105.75000000000000 29.250000000000000 21.110723817945090	-105.75000000000000 29.250000000000000 21.932067626969285	-105.75000000000000 29.250000000000000 17.940884100992754	-105.75000000000000 29.250000000000000 14.069293433774137	-105.75000000000000 29.250000000000000 10.058228216322084	-105.75000000000000 29.250000000000000 20.036374306259983	-105.75000000000000 29.250000000000000 20.345556326545232	-105.75000000000000 29.250000000000000 23.574020513555674	-105.75000000000000 29.250000000000000 25.199069745818203	-105.75000000000000 29.250000000000000 24.376993947201960	-105.75000000000000 29.250000000000000 25.712051639726003	-105.75000000000000 29.250000000000000 23.838721907656492	-105.75000000000000 29.250000000000000 19.461855901072497	-105.75000000000000 29.250000000000000 20.312047715603448	-105.75000000000000 29.250000000000000 15.946687627858863	-105.75000000000000 29.250000000000000 11.357646865646604	-105.75000000000000 29.250000000000000 12.566331323006333	-105.75000000000000 29.250000000000000 9.0374885610781455	-105.75000000000000 29.250000000000000 5.4412966275063024	-105.75000000000000 29.250000000000000 2.6526553875281942	-105.75000000000000 29.250000000000000 2.5728030045323393	-105.75000000000000 29.250000000000000 3.1205178026024449	-105.75000000000000 29.250000000000000 3.2871520525656304	-105.75000000000000 29.250000000000000 3.4748872604642811	-105.75000000000000 29.250000000000000 3.4136819104767349	-105.75000000000000 29.250000000000000 4.4390842051117438	-105.75000000000000 29.250000000000000 4.5031500499949182
-105.25000000000000 29.250000000000000 3.1693518672117453	-105.25000000000000 29.250000000000000 2.3810885502856505	-105.25000000000000 29.250000000000000 2.3818270725284605	-105.25000000000000 29.250000000000000 1.8747789191436732	-105.25000000000000 29.250000000000000 1.6382135348112028	-105.25000000000000 29.250000000000000 1.5955662089346754	-105.25000000000000 29.250000000000000 1.4476281725436928	-105.25000000000000 29.250000000000000 2.8340974198007687	-105.25000000000000 29.250000000000000 3.8518609488997240	-105.25000000000000 29.250000000000000 4.4028704212727883	-105.25000000000000 29.250000000000000 5.3207191113266656	-105.25000000000000 29.250000000000000 4.7948976252670912	-105.25000000000000 29.250000000000000 5.1877051009809501	-105.25000000000000 29.250000000000000 6.5198403885319163	-105.25000000000000 29.250000000000000 6.7969030340178946	-105.25000000000000 29.250000000000000 7.9861023655103134	-105.25000000000000 29.250000000000000 9.5847074338748719	-105.25000000000000 29.250000000000000 10.674052036923575	-105.25000000000000 29.250000000000000 12.064899156187343	-105.25000000000000 29.250000000000000 12.817906315138186	-105.25000000000000 29.250000000000000 13.820317564171276	-105.25000000000000 29.250000000000000 14.752259086840715	-105.25000000000000 29.250000000000000 16.251296647531149	-105.25000000000000 29.250000000000000 13.175839621079353	-105.25000000000000 29.250000000000000 13.280600481901931	-105.25000000000000 29.250000000000000 11.219257510876821	-105.25000000000000 29.250000000000000 8.9554777934123493	-105.25000000000000 29.250000000000000 13.036673214323573	-105.25000000000000 29.250000000000000 13.014440749134957	-105.25000000000000 29.250000000000000 14.275224641368290	-105.25000000000000 29.250000000000000 15.712289308255947	-105.25000000000000 29.250000000000000 18.556155175379391	-105.25000000000000 29.250000000000000 17.613268561786921	-105.25000000000000 29.250000000000000 16.524978618334494	-105.25000000000000 29.250000000000000 16.809783572519958	-105.25000000000000 29.250000000000000 15.218712666576657	-105.25000000000000 29.250000000000000 15.591317317820009	-105.25000000000000 29.250000000000000 12.680160753044092	-105.25000000000000 29.250000000000000 10.598788619850644	-105.25000000000000 29.250000000000000 7.5844475816409620	-105.25000000000000 29.250000000000000 7.7194613958823259	-105.25000000000000 29.250000000000000 4.7077371919656219	-105.25000000000000 29.250000000000000 2.9185319195717190	-105.25000000000000 29.250000000000000 2.8647461649612596	-105.25000000000000 29.250000000000000 2.9212665675051652	-105.25000000000000 29.250000000000000 2.9423512500221687	-105.25000000000000 29.250000000000000 2.7982446867093089	-105.25000000000000 29.250000000000000 2.7639135090753424	-105.25000000000000 29.250000000000000 2.9878748112339069	-105.25000000000000 29.250000000000000 2.8793741674017239
-104.75000000000000 29.250000000000000 3.1170021740587783	-104.75000000000000 29.250000000000000 2.3841854401736184	-104.75000000000000 29.250000000000000 2.4398723112214924	-104.75000000000000 29.250000000000000 1.8811659894689807	-104.75000000000000 29.250000000000000 1.5992460422191264	-104.75000000000000 29.250000000000000 1.5268977843329841	-104.75000000000000 29.250000000000000 1.4945309868173158	-104.75000000000000 29.250000000000000 2.5580604912311617	-104.75000000000000 29.250000000000000 3.2847245492375774	-104.75000000000000 29.250000000000000 3.2902881774203863	-104.75000000000000 29.250000000000000 4.1587476087878485	-104.75000000000000 29.250000000000000 6.1026361902188038	-104.75000000000000 29.250000000000000 5.8820853211996216	-104.75000000000000 29.250000000000000 7.0953850819555848	-104.75000000000000 29.250000000000000 7.0306845206370143	-104.75000000000000 29.250000000000000 8.6346138750744501	-104.75000000000000 29.250000000000000 10.718299813605032	-104.75000000000000 29.250000000000000 9.6937244484545992	-104.75000000000000 29.250000000000000 12.172005408540441	-104.75000000000000 29.250000000000000 11.969697247223174	-104.75000000000000 29.250000000000000 11.678988778620120	-104.75000000000000 29.250000000000000 11.776309814251007	-104.75000000000000 29.250000000000000 10.773807191242765	-104.75000000000000 29.250000000000000 7.6562480086018185	-104.75000000000000 29.250000000000000 7.5099420661019751	-104.75000000000000 29.250000000000000 6.0007459080032515	-104.75000000000000 29.250000000000000 4.6675246568580118	-104.75000000000000 29.250000000000000 5.1081066293799919	-104.75000000000000 29.250000000000000 5.2498145436013850	-104.75000000000000 29.250000000000000 6.0411803946156857	-104.75000000000000 29.250000000000000 5.4496868256526154	-104.75000000000000 29.250000000000000 4.9213876060801045	-104.75000000000000 29.250000000000000 6.6039688344510283	-104.75000000000000 29.250000000000000 6.0802957658654879	-104.75000000000000 29.250000000000000 5.3372293625772995	-104.75000000000000 29.250000000000000 3.5007720095143187	-104.75000000000000 29.250000000000000 4.4277607539741792	-104.75000000000000 29.250000000000000 3.2259757384754830	-104.75000000000000 29.250000000000000 3.4413769410184400	-104.75000000000000 29.250000000000000 2.9002328786216776	-104.75000000000000 29.250000000000000 3.3225974718881184	-104.75000000000000 29.250000000000000 2.9392569195437765	-104.75000000000000 29.250000000000000 2.5719315505554676	-104.75000000000000 29.250000000000000 2.0967553629322651	-104.75000000000000 29.250000000000000 2.1769014233810395	-104.75000000000000 29.250000000000000 1.8713687220341253	-104.75000000000000 29.250000000000000 1.9149550447714476	-104.75000000000000 29.250000000000000 1.8457467709952342	-104.75000000000000 29.250000000000000 1.9502448773179386	-104.75000000000000 29.250000000000000 1.8983931299977739
-104.25000000000000 29.250000000000000 2.2391243303365531	-104.25000000000000 29.250000000000000 1.8576598242047795	-104.25000000000000 29.250000000000000 1.8054898392454750	-104.25000000000000 29.250000000000000 1.3191182399458909	-104.25000000000000 29.250000000000000 1.3030380315335186	-104.25000000000000 29.250000000000000 1.2940783514063230	-104.25000000000000 29.250000000000000 1.6012446328866157	-104.25000000000000 29.250000000000000 2.3096036505796893	-104.25000000000000 29.250000000000000 3.2595923631446468	-104.25000000000000 29.250000000000000 3.3646996144196155	-104.25000000000000 29.250000000000000 3.2648801134453951	-104.25000000000000 29.250000000000000 3.6328804196851414	-104.25000000000000 29.250000000000000 4.2330201266651297	-104.25000000000000 29.250000000000000 5.0955982210353765	-104.25000000000000 29.250000000000000 6.7191721151643433	-104.25000000000000 29.250000000000000 6.5010631636771601	-104.25000000000000 29.250000000000000 7.6731515642064760	-104.25000000000000 29.250000000000000 8.9267893348045426	-104.25000000000000 29.250000000000000 9.0503291993119159	-104.25000000000000 29.250000000000000 8.9920672714498284	-104.25000000000000 29.250000000000000 8.5951994177482742	-104.25000000000000 29.250000000000000 8.3821789633439412	-104.25000000000000 29.250000000000000 7.4856736271410416	-104.25000000000000 29.250000000000000 5.9215703011886980	-104.25000000000000 29.250000000000000 6.0719948180017989	-104.25000000000000 29.250000000000000 4.6636057321184605	-104.25000000000000 29.250000000000000 4.1975853284066940	-104.25000000000000 29.250000000000000 5.0746054973450754	-104.25000000000000 29.250000000000000 3.9736493262022536	-104.25000000000000 29.250000000000000 4.8719272139822305	-104.25000000000000 29.250000000000000 4.1203033817182160	-104.25000000000000 29.250000000000000 5.9541764606410821	-104.25000000000000 29.250000000000000 3.8228069786216978	-104.25000000000000 29.250000000000000 4.9114306457227581	-104.25000000000000 29.250000000000000 4.9424552251036165	-104.25000000000000 29.250000000000000 3.6045750597162942	-104.25000000000000 29.250000000000000 3.6116048906916749	-104.25000000000000 29.250000000000000 2.3674074701493235	-104.25000000000000 29.250000000000000 2.4080878979553408	-104.25000000000000 29.250000000000000 2.3058326925809927	-104.25000000000000 29.250000000000000 2.4142071039769286	-104.25000000000000 29.250000000000000 2.4091128744589625	-104.25000000000000 29.250000000000000 2.2782183359593842	-104.25000000000000 29.250000000000000 1.7830325566842147	-104.25000000000000 29.250000000000000 1.8790572604314184	-104.25000000000000 29.250000000000000 1.6158725417921302	-104.25000000000000 29.250000000000000 1.7006457440109102	-104.25000000000000 29.250000000000000 1.4211995979600935	-104.25000000000000 29.250000000000000 1.6518941424676892	-104.25000000000000 29.250000000000000 1.6236384965472321
-103.75000000000000 29.250000000000000 2.4756992618501554	-103.75000000000000 29.250000000000000 2.0762394589569895	-103.75000000000000 29.250000000000000 1.9264157248452116	-103.75000000000000 29.250000000000000 1.4474476478043499	-103.75000000000000 29.250000000000000 1.2918763236605697	-103.75000000000000 29.250000000000000 1.0582577880755766	-103.75000000000000 29.250000000000000 1.2729142854117512	-103.75000000000000 29.250000000000000 2.0505120554326157	-103.75000000000000 29.250000000000000 2.7355697701351605	-103.75000000000000 29.250000000000000 3.0540437865828349	-103.75000000000000 29.250000000000000 2.8204787991693525	-103.75000000000000 29.250000000000000 3.8687138971256352	-103.75000000000000 29.250000000000000 5.1777480845172379	-103.75000000000000 29.250000000000000 5.2748378755492098	-103.75000000000000 29.250000000000000 6.9821078146356532	-103.75000000000000 29.250000000000000 7.7025467271492669	-103.75000000000000 29.250000000000000 7.2925258840006553	-103.75000000000000 29.250000000000000 10.101106265789792	-103.75000000000000 29.250000000000000 9.7696495074283636	-103.75000000000000 29.250000000000000 12.156926073069878	-103.75000000000000 29.250000000000000 11.955974968669894	-103.75000000000000 29.250000000000000 11.356862899028521	-103.75000000000000 29.250000000000000 10.163932640381940	-103.75000000000000 29.250000000000000 6.6804137181063856	-103.75000000000000 29.250000000000000 4.0714732829505342	-103.75000000000000 29.250000000000000 4.3582684240476892	-103.75000000000000 29.250000000000000 3.4583181788734509	-103.75000000000000 29.250000000000000 3.9683113648895940	-103.75000000000000 29.250000000000000 3.8091588648564758	-103.75000000000000 29.250000000000000 3.7890295930655813	-103.75000000000000 29.250000000000000 3.6143570858330141	-103.75000000000000 29.250000000000000 4.4006186328201764	-103.75000000000000 29.250000000000000 4.5587916976645380	-103.75000000000000 29.250000000000000 3.5129254822329061	-103.75000000000000 29.250000000000000 3.5641101223729064	-103.75000000000000 29.250000000000000 2.9351534989885533	-103.75000000000000 29.250000000000000 2.7418544149141768	-103.75000000000000 29.250000000000000 2.0912551645619271	-103.75000000000000 29.250000000000000 1.9188486903613302	-103.75000000000000 29.250000000000000 1.9724594841020511	-103.75000000000000 29.250000000000000 1.8847662371131930	-103.75000000000000 29.250000000000000 1.9305709238185282	-103.75000000000000 29.250000000000000 2.0584484014499478	-103.75000000000000 29.250000000000000 1.5880256656510503	-103.75000000000000 29.250000000000000 1.5776682287519139	-103.75000000000000 29.250000000000000 1.2609169717268267	-103.75000000000000 29.250000000000000 1.3902049668133503	-103.75000000000000 29.250000000000000 1.1437566865863096	-103.75000000000000 29.250000000000000 1.3370180021705496	-103.75000000000000 29.250000000000000 1.3980827995395917
-103.25000000000000 29.250000000000000 3.8387729178543286	-103.25000000000000 29.250000000000000 2.7011912364568946	-103.25000000000000 29.250000000000000 2.7491122653613016	-103.25000000000000 29.250000000000000 1.9680169904825897	-103.25000000000000 29.250000000000000 1.9327183678027908	-103.25000000000000 29.250000000000000 1.5062288254635139	-103.25000000000000 29.250000000000000 1.5392884939240625	-103.25000000000000 29.250000000000000 2.7973233011576655	-103.25000000000000 29.250000000000000 3.5721110365588413	-103.25000000000000 29.250000000000000 3.9476553193161088	-103.25000000000000 29.250000000000000 3.8963289757016515	-103.25000000000000 29.250000000000000 4.2322712197514285	-103.25000000000000 29.250000000000000 6.1433767780670525	-103.25000000000000 29.250000000000000 8.3236681166903406	-103.25000000000000 29.250000000000000 8.7217053761660495	-103.25000000000000 29.250000000000000 9.4852730835133787	-103.25000000000000 29.250000000000000 12.474029276159632	-103.25000000000000 29.250000000000000 11.333125291135193	-103.25000000000000 29.250000000000000 12.148109350821873	-103.25000000000000 29.250000000000000 12.004834520168021	-103.25000000000000 29.250000000000000 11.748987585122952	-103.25000000000000 29.250000000000000 11.768718107293804	-103.25000000000000 29.250000000000000 9.9404773787732843	-103.25000000000000 29.250000000000000 5.7715968460680100	-103.25000000000000 29.250000000000000 5.9900475433955513	-103.25000000000000 29.250000000000000 3.5842611666300344	-103.25000000000000 29.250000000000000 3.6135713203542283	-103.25000000000000 29.250000000000000 3.4612153814166606	-103.25000000000000 29.250000000000000 4.0882624626026436	-103.25000000000000 29.250000000000000 4.5131990598283744	-103.25000000000000 29.250000000000000 4.5282143383684126	-103.25000000000000 29.250000000000000 3.9392354199633739	-103.25000000000000 29.250000000000000 4.1203821027061940	-103.25000000000000 29.250000000000000 4.0346520367784411	-103.25000000000000 29.250000000000000 3.3724994306653424	-103.25000000000000 29.250000000000000 3.1879878997714113	-103.25000000000000 29.250000000000000 2.6876640000788106	-103.25000000000000 29.250000000000000 2.5385048246873865	-103.25000000000000 29.250000000000000 2.2537817586144677	-103.25000000000000 29.250000000000000 2.1692478098535246	-103.25000000000000 29.250000000000000 2.1115713668399674	-103.25000000000000 29.250000000000000 1.9906561538294143	-103.25000000000000 29.250000000000000 1.8761110436146728	-103.25000000000000 29.250000000000000 1.7146954107472514	-103.25000000000000 29.250000000000000 1.6016977147529976	-103.25000000000000 29.250000000000000 1.3589199299352308	-103.25000000000000 29.250000000000000 1.1667077997490616	-103.25000000000000 29.250000000000000 1.1659383451977914	-103.25000000000000 29.250000000000000 1.0360439098980061	-103.25000000000000 29.250000000000000 1.1243869563403888
-102.75000000000000 29.250000000000000 3.2340061089189156	-102.75000000000000 29.250000000000000 2.3940760820782421	-102.75000000000000 29.250000000000000 2.4815241459011781	-102.75000000000000 29.250000000000000 1.5123381770393511	-102.75000000000000 29.250000000000000 1.5040400077962652	-102.75000000000000 29.250000000000000 1.4364193606551943	-102.75000000000000 29.250000000000000 1.7387459827133513	-102.75000000000000 29.250000000000000 2.6130358151987640	-102.75000000000000 29.250000000000000 2.9938760970413147	-102.75000000000000 29.250000000000000 3.0549188097865629	-102.75000000000000 29.250000000000000 3.6422151028946455	-102.75000000000000 29.250000000000000 3.5061198506108124	-102.75000000000000 29.250000000000000 4.1751566585356903	-102.75000000000000 29.250000000000000 5.1777460402654381	-102.75000000000000 29.250000000000000 5.2557335735801072	-102.75000000000000 29.250000000000000 5.7974370998001818	-102.75000000000000 29.250000000000000 7.2490504259148354	-102.75000000000000 29.250000000000000 7.8385335032763157	-102.75000000000000 29.250000000000000 8.6066205993184575	-102.75000000000000 29.250000000000000 8.3414134877927868	-102.75000000000000 29.250000000000000 7.9940688226828849	-102.75000000000000 29.250000000000000 6.8354851570615649	-102.75000000000000 29.250000000000000 8.7281345906918482	-102.75000000000000 29.250000000000000 4.8087636430404057	-102.75000000000000 29.250000000000000 4.9642834684076913	-102.75000000000000 29.250000000000000 4.1635220113371112	-102.75000000000000 29.250000000000000 3.5772448850322638	-102.75000000000000 29.250000000000000 3.1120028045872217	-102.75000000000000 29.250000000000000 3.2928708870423811	-102.75000000000000 29.250000000000000 3.3811186196044427	-102.75000000000000 29.250000000000000 3.3928253607947849	-102.75000000000000 29.250000000000000 3.9234084340633180	-102.75000000000000 29.250000000000000 3.2112814097036240	-102.75000000000000 29.250000000000000 3.0530991243718391	-102.75000000000000 29.250000000000000 2.7306141297646556	-102.75000000000000 29.250000000000000 2.7757194373487049	-102.75000000000000 29.250000000000000 2.3712578378062128	-102.75000000000000 29.250000000000000 2.7303183827771180	-102.75000000000000 29.250000000000000 2.1982618861649699	-102.75000000000000 29.250000000000000 2.0817670122415102	-102.75000000000000 29.250000000000000 2.2812539495169948	-102.75000000000000 29.250000000000000 2.1613086766398770	-102.75000000000000 29.250000000000000 1.5490392998786484	-102.75000000000000 29.250000000000000 1.5542574403042100	-102.75000000000000 29.250000000000000 1.3698251935347174	-102.75000000000000 29.250000000000000 1.1860577388993172	-102.75000000000000 29.250000000000000 1.0985772530672442	-102.75000000000000 29.250000000000000 1.1848864990887442	-102.75000000000000 29.250000000000000 1.2579461499809701	-102.75000000000000 29.250000000000000 1.3037080413888009
-102.25000000000000 29.250000000000000 2.9331403802516900	-102.25000000000000 29.250000000000000 2.1762339947296536	-102.25000000000000 29.250000000000000 2.2193704598137676	-102.25000000000000 29.250000000000000 1.4847925546559708	-102.25000000000000 29.250000000000000 1.2728176560161863	-102.25000000000000 29.250000000000000 1.2992764584481697	-102.25000000000000 29.250000000000000 1.4994561378857338	-102.25000000000000 29.250000000000000 2.2024964056723606	-102.25000000000000 29.250000000000000 2.8533108358266479	-102.25000000000000 29.250000000000000 2.6398280143353481	-102.25000000000000 29.250000000000000 2.7809711344120194	-102.25000000000000 29.250000000000000 3.0725863282576404	-102.25000000000000 29.250000000000000 2.6536824217039698	-102.25000000000000 29.250000000000000 3.3155236358022453	-102.25000000000000 29.250000000000000 4.5075276010680563	-102.25000000000000 29.250000000000000 4.3081038578278479	-102.25000000000000 29.250000000000000 4.9374112329709448	-102.25000000000000 29.250000000000000 5.1044451850352113	-102.25000000000000 29.250000000000000 5.7729076041663063	-102.25000000000000 29.250000000000000 5.3696648333764330	-102.25000000000000 29.250000000000000 5.1774632469629971	-102.25000000000000 29.250000000000000 4.6992185334753724	-102.25000000000000 29.250000000000000 5.2326642317160266	-102.25000000000000 29.250000000000000 4.2913106639164491	-102.25000000000000 29.250000000000000 3.4466959362648337	-102.25000000000000 29.250000000000000 3.4048560102586904	-102.25000000000000 29.250000000000000 2.6960853124973863	-102.25000000000000 29.250000000000000 2.5254926155507751	-102.25000000000000 29.250000000000000 2.7091642080883060	-102.25000000000000 29.250000000000000 2.7506850129422538	-102.25000000000000 29.250000000000000 2.7575723596046964	-102.25000000000000 29.250000000000000 2.7536721677987015	-102.25000000000000 29.250000000000000 2.4664809860438583	-102.25000000000000 29.250000000000000 2.4578967916827841	-102.25000000000000 29.250000000000000 2.3710674787336736	-102.25000000000000 29.250000000000000 2.3286878203270827	-102.25000000000000 29.250000000000000 2.1122870909951619	-102.25000000000000 29.250000000000000 2.3513421481220638	-102.25000000000000 29.250000000000000 2.1795938615162842	-102.25000000000000 29.250000000000000 2.1131211215036116	-102.25000000000000 29.250000000000000 2.1603394523303248	-102.25000000000000 29.250000000000000 2.2770833494382612	-102.25000000000000 29.250000000000000 1.8947167056487384	-102.25000000000000 29.250000000000000 1.6299592502718314	-102.25000000000000 29.250000000000000 1.3647499719045628	-102.25000000000000 29.250000000000000 1.1341379961916944	-102.25000000000000 29.250000000000000 1.3339815653949925	-102.25000000000000 29.250000000000000 1.1960295802604819	-102.25000000000000 29.250000000000000 1.2215239109582463	-102.25000000000000 29.250000000000000 1.1537936006298888
-125.75000000000000 29.750000000000000 9.3989163470784867	-125.75000000000000 29.750000000000000 8.6588412841907818	-125.75000000000000 29.750000000000000 8.4577117922162355	-125.75000000000000 29.750000000000000 6.7954291680853638	-125.75000000000000 29.750000000000000 7.8910986685276647	-125.75000000000000 29.750000000000000 6.0891034258683367	-125.75000000000000 29.750000000000000 5.6716036737891349	-125.75000000000000 29.750000000000000 4.9739111999335295	-125.75000000000000 29.750000000000000 7.6698047446774131	-125.75000000000000 29.750000000000000 7.2708327616284558	-125.75000000000000 29.750000000000000 8.1331102344203519	-125.75000000000000 29.750000000000000 8.5517189216758336	-125.75000000000000 29.750000000000000 8.3740165802976367	-125.75000000000000 29.750000000000000 6.9642957242774042	-125.75000000000000 29.750000000000000 7.0073495325740875	-125.75000000000000 29.750000000000000 5.8032188241039018	-125.75000000000000 29.750000000000000 5.9784584774909915	-125.75000000000000 29.750000000000000 4.3817080954627192	-125.75000000000000 29.750000000000000 4.2835976135536828	-125.75000000000000 29.750000000000000 4.9143325472167207	-125.75000000000000 29.750000000000000 4.9331290092139053	-125.75000000000000 29.750000000000000 5.1273232967655922	-125.75000000000000 29.750000000000000 5.4971051134369304	-125.75000000000000 29.750000000000000 5.6721191858463147	-125.75000000000000 29.750000000000000 4.7002657389546085	-125.75000000000000 29.750000000000000 5.3502563232661871	-125.75000000000000 29.750000000000000 5.2108688360913611	-125.75000000000000 29.750000000000000 6.4998169413678193	-125.75000000000000 29.750000000000000 8.2444633165565033	-125.75000000000000 29.750000000000000 8.4253758910567331	-125.75000000000000 29.750000000000000 8.6205942628163790	-125.75000000000000 29.750000000000000 10.601474347762387	-125.75000000000000 29.750000000000000 8.0281417282307395	-125.75000000000000 29.750000000000000 6.8174459278115256	-125.75000000000000 29.750000000000000 6.5133392358037572	-125.75000000000000 29.750000000000000 6.5674193895143187	-125.75000000000000 29.750000000000000 4.2280580773517471	-125.75000000000000 29.750000000000000 4.4319628658123174	-125.75000000000000 29.750000000000000 7.3892218425787997	-125.75000000000000 29.750000000000000 8.8036686956069108	-125.75000000000000 29.750000000000000 10.733154730768488	-125.75000000000000 29.750000000000000 11.091426392315565	-125.75000000000000 29.750000000000000 6.7420864940793841	-125.75000000000000 29.750000000000000 7.0167598025180826	-125.75000000000000 29.750000000000000 6.8153028347638820	-125.75000000000000 29.750000000000000 7.1405788872471607	-125.75000000000000 29.750000000000000 7.1756771206765473	-125.75000000000000 29.750000000000000 7.1286627239315035	-125.75000000000000 29.750000000000000 6.2739694538571982	-125.75000000000000 29.750000000000000 6.4401710052869969
-125.25000000000000 29.750000000000000 8.5523698041016889	-125.25000000000000 29.750000000000000 8.6910683890414724	-125.25000000000000 29.750000000000000 7.5767455600232960	-125.25000000000000 29.750000000000000 6.4703070526765565	-125.25000000000000 29.750000000000000 6.1879566956193317	-125.25000000000000 29.750000000000000 5.6731645323257220	-125.25000000000000 29.750000000000000 5.6431775890951883	-125.25000000000000 29.750000000000000 4.8923731257982563	-125.25000000000000 29.750000000000000 7.5363781417093803	-125.25000000000000 29.750000000000000 8.7836390211775868	-125.25000000000000 29.750000000000000 12.530725109740063	-125.25000000000000 29.750000000000000 10.048516366755580	-125.25000000000000 29.750000000000000 9.8630607577685705	-125.25000000000000 29.750000000000000 7.9652224339680009	-125.25000000000000 29.750000000000000 7.4175638642790931	-125.25000000000000 29.750000000000000 7.8722063270447293	-125.25000000000000 29.750000000000000 6.0724232722223954	-125.25000000000000 29.750000000000000 7.1004677611423652	-125.25000000000000 29.750000000000000 6.2113187117839450	-125.25000000000000 29.750000000000000 6.2907048871861235	-125.25000000000000 29.750000000000000 5.2709188075017162	-125.25000000000000 29.750000000000000 5.3934714747674972	-125.25000000000000 29.750000000000000 5.5357789036256513	-125.25000000000000 29.750000000000000 5.5434889558860245	-125.25000000000000 29.750000000000000 5.9725027177162824	-125.25000000000000 29.750000000000000 4.6742458637235691	-125.25000000000000 29.750000000000000 4.5731839304065858	-125.25000000000000 29.750000000000000 6.4920359533043834	-125.25000000000000 29.750000000000000 8.0301619790070209	-125.25000000000000 29.750000000000000 8.1695923934830148	-125.25000000000000 29.750000000000000 8.3987833558083409	-125.25000000000000 29.750000000000000 10.198814831909910	-125.25000000000000 29.750000000000000 7.4667892507307903	-125.25000000000000 29.750000000000000 6.6305037414911592	-125.25000000000000 29.750000000000000 5.8018577332978216	-125.25000000000000 29.750000000000000 5.0416320372688865	-125.25000000000000 29.750000000000000 3.9701402643190109	-125.25000000000000 29.750000000000000 4.4783853585511126	-125.25000000000000 29.750000000000000 5.3246514997592973	-125.25000000000000 29.750000000000000 5.9177720603356612	-125.25000000000000 29.750000000000000 7.5727109014507139	-125.25000000000000 29.750000000000000 7.0159101604067562	-125.25000000000000 29.750000000000000 6.1055385550279961	-125.25000000000000 29.750000000000000 6.1799209044751526	-125.25000000000000 29.750000000000000 5.4684353591274535	-125.25000000000000 29.750000000000000 5.9000387578439755	-125.25000000000000 29.750000000000000 6.1674749411908723	-125.25000000000000 29.750000000000000 6.2904222866334401	-125.25000000000000 29.750000000000000 5.7724124144337887	-125.25000000000000 29.750000000000000 5.8741476600048470
-124.75000000000000 29.750000000000000 7.7581345821238452	-124.75000000000000 29.750000000000000 6.8942246534112384	-124.75000000000000 29.750000000000000 6.1571175480751865	-124.75000000000000 29.750000000000000 6.4800501077561448	-124.75000000000000 29.750000000000000 5.5345469103580882	-124.75000000000000 29.750000000000000 5.1114366974797605	-124.75000000000000 29.750000000000000 5.2237813292040469	-124.75000000000000 29.750000000000000 5.2709475464677169	-124.75000000000000 29.750000000000000 7.7906401645398677	-124.75000000000000 29.750000000000000 13.753002674113121	-124.75000000000000 29.750000000000000 16.787519478982237	-124.75000000000000 29.750000000000000 15.611518216443770	-124.75000000000000 29.750000000000000 10.948989476039497	-124.75000000000000 29.750000000000000 12.184745420546314	-124.75000000000000 29.750000000000000 8.6833705765135942	-124.75000000000000 29.750000000000000 9.2951473324158869	-124.75000000000000 29.750000000000000 7.8950308400648845	-124.75000000000000 29.750000000000000 9.1112260646236969	-124.75000000000000 29.750000000000000 8.7797520883744831	-124.75000000000000 29.750000000000000 8.9034353969529096	-124.75000000000000 29.750000000000000 7.6211346671576345	-124.75000000000000 29.750000000000000 7.4862298628450317	-124.75000000000000 29.750000000000000 7.6106212741850738	-124.75000000000000 29.750000000000000 7.2954055871833763	-124.75000000000000 29.750000000000000 6.0296676770854569	-124.75000000000000 29.750000000000000 6.1500587592872638	-124.75000000000000 29.750000000000000 6.5567301838433893	-124.75000000000000 29.750000000000000 8.3289296955643888	-124.75000000000000 29.750000000000000 7.8337103953183043	-124.75000000000000 29.750000000000000 11.191262856056206	-124.75000000000000 29.750000000000000 11.453678847659679	-124.75000000000000 29.750000000000000 9.7666340336655999	-124.75000000000000 29.750000000000000 7.5585391128077379	-124.75000000000000 29.750000000000000 5.8381748962109228	-124.75000000000000 29.750000000000000 4.5589587921989017	-124.75000000000000 29.750000000000000 4.8200686217119193	-124.75000000000000 29.750000000000000 3.8291666060225822	-124.75000000000000 29.750000000000000 4.1187010368495249	-124.75000000000000 29.750000000000000 3.6409559023799298	-124.75000000000000 29.750000000000000 4.2894042010355573	-124.75000000000000 29.750000000000000 5.0001349270196638	-124.75000000000000 29.750000000000000 4.3474977488781308	-124.75000000000000 29.750000000000000 3.7772392731040454	-124.75000000000000 29.750000000000000 5.0859978540986193	-124.75000000000000 29.750000000000000 4.5805083592617235	-124.75000000000000 29.750000000000000 4.9620699165210116	-124.75000000000000 29.750000000000000 5.0934886702602169	-124.75000000000000 29.750000000000000 5.4206498030713028	-124.75000000000000 29.750000000000000 5.1977762030344445	-124.75000000000000 29.750000000000000 5.3503574124355771
-124.25000000000000 29.750000000000000 6.4869945985154187	-124.25000000000000 29.750000000000000 6.5099591697704104	-124.25000000000000 29.750000000000000 5.6165913103001319	-124.25000000000000 29.750000000000000 5.8989067080298376	-124.25000000000000 29.750000000000000 4.9946415920174099	-124.25000000000000 29.750000000000000 4.9233304369866175	-124.25000000000000 29.750000000000000 4.8512135176321758	-124.25000000000000 29.750000000000000 5.4591498780664329	-124.25000000000000 29.750000000000000 10.295271197275785	-124.25000000000000 29.750000000000000 19.360642735530575	-124.25000000000000 29.750000000000000 16.821094997575091	-124.25000000000000 29.750000000000000 27.554024553299222	-124.25000000000000 29.750000000000000 19.084743343863352	-124.25000000000000 29.750000000000000 11.424008571478133	-124.25000000000000 29.750000000000000 12.252412909909705	-124.25000000000000 29.750000000000000 14.293686577178212	-124.25000000000000 29.750000000000000 11.305450890909773	-124.25000000000000 29.750000000000000 11.968370846172856	-124.25000000000000 29.750000000000000 11.751038914071312	-124.25000000000000 29.750000000000000 12.034956805766532	-124.25000000000000 29.750000000000000 10.159781050404320	-124.25000000000000 29.750000000000000 10.143427009890411	-124.25000000000000 29.750000000000000 10.446553413140226	-124.25000000000000 29.750000000000000 8.5166937023576548	-124.25000000000000 29.750000000000000 8.3564260204344336	-124.25000000000000 29.750000000000000 8.4661091103862969	-124.25000000000000 29.750000000000000 9.0039753447787412	-124.25000000000000 29.750000000000000 8.8057889317779363	-124.25000000000000 29.750000000000000 8.5228712595156821	-124.25000000000000 29.750000000000000 10.840723531059998	-124.25000000000000 29.750000000000000 11.010979226276852	-124.25000000000000 29.750000000000000 12.471529988625589	-124.25000000000000 29.750000000000000 9.7572880154356856	-124.25000000000000 29.750000000000000 5.9927139975748869	-124.25000000000000 29.750000000000000 4.3263340141684612	-124.25000000000000 29.750000000000000 4.4769564625243570	-124.25000000000000 29.750000000000000 3.1360277597918018	-124.25000000000000 29.750000000000000 4.1921139844226811	-124.25000000000000 29.750000000000000 3.8041055039412166	-124.25000000000000 29.750000000000000 3.3942923849335940	-124.25000000000000 29.750000000000000 4.0053003785031853	-124.25000000000000 29.750000000000000 3.0496457222265434	-124.25000000000000 29.750000000000000 3.8729657466585397	-124.25000000000000 29.750000000000000 3.7437696038669332	-124.25000000000000 29.750000000000000 3.3488521091102896	-124.25000000000000 29.750000000000000 3.4804967317247937	-124.25000000000000 29.750000000000000 3.5179771323000120	-124.25000000000000 29.750000000000000 5.1862385053206204	-124.25000000000000 29.750000000000000 4.5176648039444700	-124.25000000000000 29.750000000000000 4.7166487648957780
-123.75000000000000 29.750000000000000 6.8958255418803294	-123.75000000000000 29.750000000000000 6.1574445390799406	-123.75000000000000 29.750000000000000 4.7908732437181705	-123.75000000000000 29.750000000000000 5.6249250115960967	-123.75000000000000 29.750000000000000 4.5247251983040524	-123.75000000000000 29.750000000000000 4.5993663584214461	-123.75000000000000 29.750000000000000 4.5061187392504021	-123.75000000000000 29.750000000000000 5.5299159068249759	-123.75000000000000 29.750000000000000 8.9039045512499833	-123.75000000000000 29.750000000000000 12.856875351633349	-123.75000000000000 29.750000000000000 18.365787866928219	-123.75000000000000 29.750000000000000 18.940338557747150	-123.75000000000000 29.750000000000000 18.925435322585937	-123.75000000000000 29.750000000000000 22.488113221753284	-123.75000000000000 29.750000000000000 18.792514870131335	-123.75000000000000 29.750000000000000 20.236855101853713	-123.75000000000000 29.750000000000000 16.799443126664386	-123.75000000000000 29.750000000000000 16.459752689813232	-123.75000000000000 29.750000000000000 16.008600397276208	-123.75000000000000 29.750000000000000 16.823681851291060	-123.75000000000000 29.750000000000000 14.182165273255714	-123.75000000000000 29.750000000000000 13.382218655246922	-123.75000000000000 29.750000000000000 14.540904194758221	-123.75000000000000 29.750000000000000 11.583481326019097	-123.75000000000000 29.750000000000000 11.559598531061594	-123.75000000000000 29.750000000000000 11.485317223783261	-123.75000000000000 29.750000000000000 9.8438654613553993	-123.75000000000000 29.750000000000000 12.080474314832037	-123.75000000000000 29.750000000000000 12.220384242046105	-123.75000000000000 29.750000000000000 11.994512019208520	-123.75000000000000 29.750000000000000 15.617832312005346	-123.75000000000000 29.750000000000000 12.402003179238950	-123.75000000000000 29.750000000000000 9.6240041871303230	-123.75000000000000 29.750000000000000 7.7827376018957803	-123.75000000000000 29.750000000000000 4.6581887943416529	-123.75000000000000 29.750000000000000 4.4957102149943058	-123.75000000000000 29.750000000000000 3.3428457173109676	-123.75000000000000 29.750000000000000 3.3804183357504272	-123.75000000000000 29.750000000000000 3.6187585037374137	-123.75000000000000 29.750000000000000 2.8316744863452525	-123.75000000000000 29.750000000000000 3.3511378444324404	-123.75000000000000 29.750000000000000 3.6871200987506669	-123.75000000000000 29.750000000000000 3.1867467224697812	-123.75000000000000 29.750000000000000 3.3043503229892197	-123.75000000000000 29.750000000000000 2.9911726336415176	-123.75000000000000 29.750000000000000 4.1558545347456946	-123.75000000000000 29.750000000000000 3.5523195265882279	-123.75000000000000 29.750000000000000 4.0779351824094849	-123.75000000000000 29.750000000000000 4.6630224199075547	-123.75000000000000 29.750000000000000 4.9661152006307399
-123.25000000000000 29.750000000000000 7.6396980654299211	-123.25000000000000 29.750000000000000 6.1274860627207239	-123.25000000000000 29.750000000000000 5.8415212219537835	-123.25000000000000 29.750000000000000 5.3949681832018594	-123.25000000000000 29.750000000000000 4.6047492974999447	-123.25000000000000 29.750000000000000 4.4715699026962401	-123.25000000000000 29.750000000000000 4.0223417539286892	-123.25000000000000 29.750000000000000 4.6883068019791647	-123.25000000000000 29.750000000000000 7.1591226354674076	-123.25000000000000 29.750000000000000 10.639361366996255	-123.25000000000000 29.750000000000000 15.343272848230203	-123.25000000000000 29.750000000000000 16.210876915319510	-123.25000000000000 29.750000000000000 20.323041148501055	-123.25000000000000 29.750000000000000 22.220293111760828	-123.25000000000000 29.750000000000000 30.288568802166921	-123.25000000000000 29.750000000000000 22.385082162410914	-123.25000000000000 29.750000000000000 21.544850728323318	-123.25000000000000 29.750000000000000 20.777012037113341	-123.25000000000000 29.750000000000000 20.704291231184627	-123.25000000000000 29.750000000000000 23.572844531052699	-123.25000000000000 29.750000000000000 17.339468131784784	-123.25000000000000 29.750000000000000 19.352061433018651	-123.25000000000000 29.750000000000000 14.849953464681779	-123.25000000000000 29.750000000000000 14.951306127361361	-123.25000000000000 29.750000000000000 15.350132776951993	-123.25000000000000 29.750000000000000 13.189722312531972	-123.25000000000000 29.750000000000000 13.523187600009713	-123.25000000000000 29.750000000000000 13.281979688128686	-123.25000000000000 29.750000000000000 16.787139982823472	-123.25000000000000 29.750000000000000 16.679846002747826	-123.25000000000000 29.750000000000000 16.475408168413299	-123.25000000000000 29.750000000000000 14.168335221272208	-123.25000000000000 29.750000000000000 10.597411818736582	-123.25000000000000 29.750000000000000 8.3941985565873818	-123.25000000000000 29.750000000000000 5.5919555711025950	-123.25000000000000 29.750000000000000 4.9572992927927837	-123.25000000000000 29.750000000000000 3.6022191441039713	-123.25000000000000 29.750000000000000 3.5749911137096091	-123.25000000000000 29.750000000000000 3.3194365443330587	-123.25000000000000 29.750000000000000 3.3462915810783018	-123.25000000000000 29.750000000000000 3.1648241563751554	-123.25000000000000 29.750000000000000 3.6197513965464552	-123.25000000000000 29.750000000000000 3.5314583386871559	-123.25000000000000 29.750000000000000 3.9737487426073153	-123.25000000000000 29.750000000000000 3.5844564415433884	-123.25000000000000 29.750000000000000 3.7378058569739392	-123.25000000000000 29.750000000000000 3.8694165870949164	-123.25000000000000 29.750000000000000 4.2755534664792725	-123.25000000000000 29.750000000000000 4.1167478105877295	-123.25000000000000 29.750000000000000 4.4683670300497136
-122.75000000000000 29.750000000000000 6.5578545551156253	-122.75000000000000 29.750000000000000 6.0955539236965866	-122.75000000000000 29.750000000000000 5.2852735425705095	-122.75000000000000 29.750000000000000 4.9526956506439266	-122.75000000000000 29.750000000000000 4.7452503180666472	-122.75000000000000 29.750000000000000 4.4095148243303024	-122.75000000000000 29.750000000000000 4.2230376672101793	-122.75000000000000 29.750000000000000 4.3667617671169499	-122.75000000000000 29.750000000000000 5.9933744831084867	-122.75000000000000 29.750000000000000 10.068213786635944	-122.75000000000000 29.750000000000000 13.695071358313088	-122.75000000000000 29.750000000000000 14.925150280247687	-122.75000000000000 29.750000000000000 18.396379878227926	-122.75000000000000 29.750000000000000 25.017753902224193	-122.75000000000000 29.750000000000000 21.889405805082223	-122.75000000000000 29.750000000000000 23.343302357441495	-122.75000000000000 29.750000000000000 31.968174002553894	-122.75000000000000 29.750000000000000 23.512077663985096	-122.75000000000000 29.750000000000000 32.864102819375532	-122.75000000000000 29.750000000000000 22.520585051427517	-122.75000000000000 29.750000000000000 22.897941410237710	-122.75000000000000 29.750000000000000 19.616875190323594	-122.75000000000000 29.750000000000000 19.260670723781871	-122.75000000000000 29.750000000000000 19.755910881100903	-122.75000000000000 29.750000000000000 16.328269545768386	-122.75000000000000 29.750000000000000 17.112123751322223	-122.75000000000000 29.750000000000000 17.456106454346433	-122.75000000000000 29.750000000000000 17.058637697143620	-122.75000000000000 29.750000000000000 17.658894753614344	-122.75000000000000 29.750000000000000 18.157962321724455	-122.75000000000000 29.750000000000000 18.139667405007877	-122.75000000000000 29.750000000000000 18.677833250965335	-122.75000000000000 29.750000000000000 14.398644909416968	-122.75000000000000 29.750000000000000 9.2474681334675601	-122.75000000000000 29.750000000000000 7.1409871906023890	-122.75000000000000 29.750000000000000 5.5804413036612228	-122.75000000000000 29.750000000000000 4.3834526991231106	-122.75000000000000 29.750000000000000 3.6391058295543597	-122.75000000000000 29.750000000000000 3.4997097442681748	-122.75000000000000 29.750000000000000 3.3046642889810856	-122.75000000000000 29.750000000000000 3.5746594323102325	-122.75000000000000 29.750000000000000 3.7437237019539316	-122.75000000000000 29.750000000000000 3.9419329742876372	-122.75000000000000 29.750000000000000 4.1334072373572779	-122.75000000000000 29.750000000000000 3.6620401612980937	-122.75000000000000 29.750000000000000 3.9543804017040616	-122.75000000000000 29.750000000000000 4.4548498997426531	-122.75000000000000 29.750000000000000 4.4321700318283357	-122.75000000000000 29.750000000000000 5.0097425602932439	-122.75000000000000 29.750000000000000 5.2609546186257390
-122.25000000000000 29.750000000000000 5.6884025081400811	-122.25000000000000 29.750000000000000 5.9831926664201429	-122.25000000000000 29.750000000000000 5.1710750060302093	-122.25000000000000 29.750000000000000 4.7605744203643345	-122.25000000000000 29.750000000000000 4.7302364439782725	-122.25000000000000 29.750000000000000 4.2912843869242225	-122.25000000000000 29.750000000000000 4.1732305407716792	-122.25000000000000 29.750000000000000 3.9742419841271177	-122.25000000000000 29.750000000000000 5.8165471112278029	-122.25000000000000 29.750000000000000 8.8741359387179415	-122.25000000000000 29.750000000000000 11.688106295720923	-122.25000000000000 29.750000000000000 15.441367208707431	-122.25000000000000 29.750000000000000 16.017202209486907	-122.25000000000000 29.750000000000000 20.479534432111475	-122.25000000000000 29.750000000000000 20.109581856278705	-122.25000000000000 29.750000000000000 19.876706460581367	-122.25000000000000 29.750000000000000 23.796591428394091	-122.25000000000000 29.750000000000000 23.654503627928101	-122.25000000000000 29.750000000000000 23.869800151995804	-122.25000000000000 29.750000000000000 23.679737184917375	-122.25000000000000 29.750000000000000 24.935911011660902	-122.25000000000000 29.750000000000000 27.674447569615658	-122.25000000000000 29.750000000000000 20.378844292185896	-122.25000000000000 29.750000000000000 20.006375023080405	-122.25000000000000 29.750000000000000 20.841054263442214	-122.25000000000000 29.750000000000000 21.869651890616844	-122.25000000000000 29.750000000000000 18.477848534365922	-122.25000000000000 29.750000000000000 18.874737034011591	-122.25000000000000 29.750000000000000 23.000033555343485	-122.25000000000000 29.750000000000000 23.823632033775926	-122.25000000000000 29.750000000000000 24.191128036438489	-122.25000000000000 29.750000000000000 19.903137425882875	-122.25000000000000 29.750000000000000 14.973629398188924	-122.25000000000000 29.750000000000000 12.132138454020918	-122.25000000000000 29.750000000000000 8.2133777128332692	-122.25000000000000 29.750000000000000 6.3075361592401045	-122.25000000000000 29.750000000000000 4.6189547796254482	-122.25000000000000 29.750000000000000 3.9609688197015784	-122.25000000000000 29.750000000000000 3.7153174554540587	-122.25000000000000 29.750000000000000 3.4793593577299511	-122.25000000000000 29.750000000000000 3.4857964305100446	-122.25000000000000 29.750000000000000 4.4572599790332710	-122.25000000000000 29.750000000000000 4.2505743752807037	-122.25000000000000 29.750000000000000 4.2142900052195049	-122.25000000000000 29.750000000000000 4.2395964241805535	-122.25000000000000 29.750000000000000 4.7887004741211703	-122.25000000000000 29.750000000000000 4.7241462399231420	-122.25000000000000 29.750000000000000 4.9160846005054237	-122.25000000000000 29.750000000000000 5.0073268584658859	-122.25000000000000 29.750000000000000 5.2458667983867437
-121.75000000000000 29.750000000000000 5.3390953079460548	-121.75000000000000 29.750000000000000 5.4441948432758087	-121.75000000000000 29.750000000000000 5.2449015747326637	-121.75000000000000 29.750000000000000 4.9346222265269004	-121.75000000000000 29.750000000000000 4.7864982259504609	-121.75000000000000 29.750000000000000 4.6245950963092497	-121.75000000000000 29.750000000000000 4.4578694836510735	-121.75000000000000 29.750000000000000 3.3412716588356335	-121.75000000000000 29.750000000000000 5.0283606682898272	-121.75000000000000 29.750000000000000 7.6096555673488586	-121.75000000000000 29.750000000000000 10.573737033857057	-121.75000000000000 29.750000000000000 14.364061312554677	-121.75000000000000 29.750000000000000 14.535105781127015	-121.75000000000000 29.750000000000000 16.076784715862630	-121.75000000000000 29.750000000000000 18.222860887793043	-121.75000000000000 29.750000000000000 17.434398240846537	-121.75000000000000 29.750000000000000 18.681053305342271	-121.75000000000000 29.750000000000000 20.220076729483242	-121.75000000000000 29.750000000000000 20.201409953515739	-121.75000000000000 29.750000000000000 24.563890861396835	-121.75000000000000 29.750000000000000 25.311500035251445	-121.75000000000000 29.750000000000000 26.143607389380833	-121.75000000000000 29.750000000000000 26.380569624297447	-121.75000000000000 29.750000000000000 26.450407283883777	-121.75000000000000 29.750000000000000 22.796062014426660	-121.75000000000000 29.750000000000000 22.963882785133961	-121.75000000000000 29.750000000000000 23.508977109365201	-121.75000000000000 29.750000000000000 24.351946491637815	-121.75000000000000 29.750000000000000 24.507435582838738	-121.75000000000000 29.750000000000000 25.697717635736126	-121.75000000000000 29.750000000000000 24.667996955549182	-121.75000000000000 29.750000000000000 20.529158585149911	-121.75000000000000 29.750000000000000 16.377574530184809	-121.75000000000000 29.750000000000000 13.451780961603347	-121.75000000000000 29.750000000000000 8.0704107714583877	-121.75000000000000 29.750000000000000 8.0790154562189400	-121.75000000000000 29.750000000000000 5.9553498041921209	-121.75000000000000 29.750000000000000 5.2664313226469739	-121.75000000000000 29.750000000000000 4.2440390944738748	-121.75000000000000 29.750000000000000 4.1513499224589410	-121.75000000000000 29.750000000000000 4.0246892054067631	-121.75000000000000 29.750000000000000 5.2978938858762579	-121.75000000000000 29.750000000000000 5.1191482559954631	-121.75000000000000 29.750000000000000 4.9607795696639911	-121.75000000000000 29.750000000000000 4.5617355909268333	-121.75000000000000 29.750000000000000 5.8124162672909803	-121.75000000000000 29.750000000000000 5.4572159901544435	-121.75000000000000 29.750000000000000 5.2396561053822648	-121.75000000000000 29.750000000000000 4.8340476553534311	-121.75000000000000 29.750000000000000 5.4595685723149003
-121.25000000000000 29.750000000000000 6.6561260881690583	-121.25000000000000 29.750000000000000 5.2472731576460365	-121.25000000000000 29.750000000000000 5.4574449701115872	-121.25000000000000 29.750000000000000 5.1302085951178409	-121.25000000000000 29.750000000000000 5.2118546467072502	-121.25000000000000 29.750000000000000 5.1188532025473146	-121.25000000000000 29.750000000000000 4.7075347884078322	-121.25000000000000 29.750000000000000 3.2379671154550400	-121.25000000000000 29.750000000000000 4.5821579334008753	-121.25000000000000 29.750000000000000 6.5762900586304909	-121.25000000000000 29.750000000000000 10.390139592051455	-121.25000000000000 29.750000000000000 12.783740840356893	-121.25000000000000 29.750000000000000 12.997142773511575	-121.25000000000000 29.750000000000000 12.534699980089611	-121.25000000000000 29.750000000000000 15.742621219995851	-121.25000000000000 29.750000000000000 15.435923915927276	-121.25000000000000 29.750000000000000 14.572130484453375	-121.25000000000000 29.750000000000000 17.181501100471198	-121.25000000000000 29.750000000000000 17.580658115938366	-121.25000000000000 29.750000000000000 20.261869439747407	-121.25000000000000 29.750000000000000 21.467845375707572	-121.25000000000000 29.750000000000000 26.188440975621049	-121.25000000000000 29.750000000000000 27.069292336817544	-121.25000000000000 29.750000000000000 27.036270723862835	-121.25000000000000 29.750000000000000 29.417795183085193	-121.25000000000000 29.750000000000000 23.748580477843387	-121.25000000000000 29.750000000000000 24.678696766946036	-121.25000000000000 29.750000000000000 25.267827893984677	-121.25000000000000 29.750000000000000 25.648124053952330	-121.25000000000000 29.750000000000000 26.796271076533277	-121.25000000000000 29.750000000000000 26.479665125456311	-121.25000000000000 29.750000000000000 26.693819577145813	-121.25000000000000 29.750000000000000 21.428413344745415	-121.25000000000000 29.750000000000000 16.055944130837574	-121.25000000000000 29.750000000000000 9.7914249753591598	-121.25000000000000 29.750000000000000 8.1037839204007724	-121.25000000000000 29.750000000000000 6.0181265378440818	-121.25000000000000 29.750000000000000 5.2952166664394804	-121.25000000000000 29.750000000000000 5.3449138903106190	-121.25000000000000 29.750000000000000 4.5733071166249992	-121.25000000000000 29.750000000000000 4.6578854674915471	-121.25000000000000 29.750000000000000 4.9349484011567446	-121.25000000000000 29.750000000000000 5.6405866483130191	-121.25000000000000 29.750000000000000 5.4980565324162836	-121.25000000000000 29.750000000000000 5.2011765600264708	-121.25000000000000 29.750000000000000 6.3209552927670671	-121.25000000000000 29.750000000000000 6.0125173093868121	-121.25000000000000 29.750000000000000 5.7622136546189431	-121.25000000000000 29.750000000000000 6.7863860857931471	-121.25000000000000 29.750000000000000 6.3588350270842247
-120.75000000000000 29.750000000000000 6.9388527676656784	-120.75000000000000 29.750000000000000 6.2675219880949626	-120.75000000000000 29.750000000000000 6.3956981168986689	-120.75000000000000 29.750000000000000 5.0744889439162870	-120.75000000000000 29.750000000000000 5.5550580482195029	-120.75000000000000 29.750000000000000 5.0532064368790710	-120.75000000000000 29.750000000000000 4.9425100402142697	-120.75000000000000 29.750000000000000 3.9179778404854471	-120.75000000000000 29.750000000000000 5.4558985245394167	-120.75000000000000 29.750000000000000 6.6887483782898283	-120.75000000000000 29.750000000000000 10.007243567230324	-120.75000000000000 29.750000000000000 10.970943010020717	-120.75000000000000 29.750000000000000 11.459880330773323	-120.75000000000000 29.750000000000000 13.514122998090603	-120.75000000000000 29.750000000000000 13.674633191753781	-120.75000000000000 29.750000000000000 13.483944053258837	-120.75000000000000 29.750000000000000 13.465720514526886	-120.75000000000000 29.750000000000000 14.770819410701947	-120.75000000000000 29.750000000000000 15.954115576504273	-120.75000000000000 29.750000000000000 17.559144373989756	-120.75000000000000 29.750000000000000 21.954780470359758	-120.75000000000000 29.750000000000000 23.035729233499222	-120.75000000000000 29.750000000000000 28.427335350560423	-120.75000000000000 29.750000000000000 27.786952666592249	-120.75000000000000 29.750000000000000 23.223154574971236	-120.75000000000000 29.750000000000000 24.471478781843395	-120.75000000000000 29.750000000000000 25.230322320385415	-120.75000000000000 29.750000000000000 25.932065593139527	-120.75000000000000 29.750000000000000 32.502820406725768	-120.75000000000000 29.750000000000000 34.531121500649192	-120.75000000000000 29.750000000000000 34.191998948178316	-120.75000000000000 29.750000000000000 27.772826542914029	-120.75000000000000 29.750000000000000 21.300420971711933	-120.75000000000000 29.750000000000000 17.219689390070783	-120.75000000000000 29.750000000000000 9.7326185059780386	-120.75000000000000 29.750000000000000 9.9024148473602747	-120.75000000000000 29.750000000000000 7.8118249046822301	-120.75000000000000 29.750000000000000 6.1501476559009722	-120.75000000000000 29.750000000000000 5.5905396744723594	-120.75000000000000 29.750000000000000 4.9382676798096083	-120.75000000000000 29.750000000000000 5.0039994660848413	-120.75000000000000 29.750000000000000 5.1234778866952349	-120.75000000000000 29.750000000000000 6.1026027687207360	-120.75000000000000 29.750000000000000 6.0673795720895418	-120.75000000000000 29.750000000000000 5.8832797935506775	-120.75000000000000 29.750000000000000 6.4326267232036258	-120.75000000000000 29.750000000000000 6.6075136570335378	-120.75000000000000 29.750000000000000 7.6006469620961985	-120.75000000000000 29.750000000000000 7.7375451717251291	-120.75000000000000 29.750000000000000 7.2050074549370366
-120.25000000000000 29.750000000000000 7.7298261462757658	-120.25000000000000 29.750000000000000 7.6505263197775681	-120.25000000000000 29.750000000000000 6.2690361905797198	-120.25000000000000 29.750000000000000 6.3229511070136288	-120.25000000000000 29.750000000000000 6.1046823695393000	-120.25000000000000 29.750000000000000 5.3126121305925835	-120.25000000000000 29.750000000000000 5.2837368950632264	-120.25000000000000 29.750000000000000 5.1506350169806279	-120.25000000000000 29.750000000000000 6.5175478668894833	-120.25000000000000 29.750000000000000 7.7378383595417315	-120.25000000000000 29.750000000000000 9.9204455726220164	-120.25000000000000 29.750000000000000 10.200218445268836	-120.25000000000000 29.750000000000000 12.710578655237100	-120.25000000000000 29.750000000000000 13.015742873147763	-120.25000000000000 29.750000000000000 13.076944756067743	-120.25000000000000 29.750000000000000 13.031016102263095	-120.25000000000000 29.750000000000000 14.121463707869161	-120.25000000000000 29.750000000000000 13.778269234553141	-120.25000000000000 29.750000000000000 16.740456455227910	-120.25000000000000 29.750000000000000 15.600364046080314	-120.25000000000000 29.750000000000000 21.582461492116451	-120.25000000000000 29.750000000000000 24.211125080748861	-120.25000000000000 29.750000000000000 29.124050975897870	-120.25000000000000 29.750000000000000 26.640705649546469	-120.25000000000000 29.750000000000000 23.964495213479420	-120.25000000000000 29.750000000000000 24.739137496785656	-120.25000000000000 29.750000000000000 25.209442419115401	-120.25000000000000 29.750000000000000 26.449289739052102	-120.25000000000000 29.750000000000000 31.847784861749286	-120.25000000000000 29.750000000000000 34.645358509796623	-120.25000000000000 29.750000000000000 34.527612353372277	-120.25000000000000 29.750000000000000 28.686566573843091	-120.25000000000000 29.750000000000000 21.876376001184386	-120.25000000000000 29.750000000000000 16.019971122213772	-120.25000000000000 29.750000000000000 12.630126452362665	-120.25000000000000 29.750000000000000 11.146333543691211	-120.25000000000000 29.750000000000000 9.8887857532840755	-120.25000000000000 29.750000000000000 8.0447977133155835	-120.25000000000000 29.750000000000000 6.7162480290052340	-120.25000000000000 29.750000000000000 5.9965615438204551	-120.25000000000000 29.750000000000000 5.2003952185136582	-120.25000000000000 29.750000000000000 5.3593030120020204	-120.25000000000000 29.750000000000000 6.5138017992702473	-120.25000000000000 29.750000000000000 7.9793151831201001	-120.25000000000000 29.750000000000000 7.5711409176808493	-120.25000000000000 29.750000000000000 8.3900706784046477	-120.25000000000000 29.750000000000000 8.5091887464860783	-120.25000000000000 29.750000000000000 7.7602860850111401	-120.25000000000000 29.750000000000000 9.7052234284579892	-120.25000000000000 29.750000000000000 9.9230773936297165
-119.75000000000000 29.750000000000000 9.7731713659698602	-119.75000000000000 29.750000000000000 9.2105842188065612	-119.75000000000000 29.750000000000000 7.1099310740124650	-119.75000000000000 29.750000000000000 7.6218878878049354	-119.75000000000000 29.750000000000000 6.6091313312360009	-119.75000000000000 29.750000000000000 6.7352474669946050	-119.75000000000000 29.750000000000000 5.2578850933391665	-119.75000000000000 29.750000000000000 6.4703124734891784	-119.75000000000000 29.750000000000000 7.6578861768690913	-119.75000000000000 29.750000000000000 9.8518655012169969	-119.75000000000000 29.750000000000000 11.436478226202889	-119.75000000000000 29.750000000000000 11.999880649878502	-119.75000000000000 29.750000000000000 14.755224620137815	-119.75000000000000 29.750000000000000 13.337964473561231	-119.75000000000000 29.750000000000000 13.012144091220252	-119.75000000000000 29.750000000000000 14.454102198038143	-119.75000000000000 29.750000000000000 15.881971376208835	-119.75000000000000 29.750000000000000 16.322020069537068	-119.75000000000000 29.750000000000000 17.571877115064375	-119.75000000000000 29.750000000000000 16.426079084085501	-119.75000000000000 29.750000000000000 19.130673618716635	-119.75000000000000 29.750000000000000 24.068391762703875	-119.75000000000000 29.750000000000000 29.591417677890554	-119.75000000000000 29.750000000000000 23.104272291944092	-119.75000000000000 29.750000000000000 23.666262924453598	-119.75000000000000 29.750000000000000 25.131841655951547	-119.75000000000000 29.750000000000000 24.068407770979821	-119.75000000000000 29.750000000000000 26.235536056864877	-119.75000000000000 29.750000000000000 29.104240266798495	-119.75000000000000 29.750000000000000 34.549156679780516	-119.75000000000000 29.750000000000000 34.651328568153005	-119.75000000000000 29.750000000000000 29.021190867268498	-119.75000000000000 29.750000000000000 22.673113710220857	-119.75000000000000 29.750000000000000 17.761884639503215	-119.75000000000000 29.750000000000000 15.312914367625991	-119.75000000000000 29.750000000000000 13.549656131707959	-119.75000000000000 29.750000000000000 11.381879666624599	-119.75000000000000 29.750000000000000 10.621269706838026	-119.75000000000000 29.750000000000000 8.3430611745371337	-119.75000000000000 29.750000000000000 6.9773613253817910	-119.75000000000000 29.750000000000000 6.3496781971576590	-119.75000000000000 29.750000000000000 6.2706926749770338	-119.75000000000000 29.750000000000000 8.0292368085637431	-119.75000000000000 29.750000000000000 8.1610628158747485	-119.75000000000000 29.750000000000000 9.3217336825744255	-119.75000000000000 29.750000000000000 9.5011855920859460	-119.75000000000000 29.750000000000000 11.114747172926400	-119.75000000000000 29.750000000000000 10.155607814305842	-119.75000000000000 29.750000000000000 10.582018041759481	-119.75000000000000 29.750000000000000 12.837854861209744
-119.25000000000000 29.750000000000000 11.480280379636023	-119.25000000000000 29.750000000000000 11.321767037685007	-119.25000000000000 29.750000000000000 9.3357457585996144	-119.25000000000000 29.750000000000000 9.8288673414037291	-119.25000000000000 29.750000000000000 7.6794909825172857	-119.25000000000000 29.750000000000000 8.2564812333314919	-119.25000000000000 29.750000000000000 6.1306337907585613	-119.25000000000000 29.750000000000000 7.0818472027780039	-119.25000000000000 29.750000000000000 9.5214119234779453	-119.25000000000000 29.750000000000000 12.680376196439092	-119.25000000000000 29.750000000000000 14.397496541818558	-119.25000000000000 29.750000000000000 16.154149256138403	-119.25000000000000 29.750000000000000 16.724876981090727	-119.25000000000000 29.750000000000000 15.323041132338512	-119.25000000000000 29.750000000000000 15.376504046181406	-119.25000000000000 29.750000000000000 16.458717532026505	-119.25000000000000 29.750000000000000 18.856069099975791	-119.25000000000000 29.750000000000000 19.519262290065843	-119.25000000000000 29.750000000000000 20.021525103873223	-119.25000000000000 29.750000000000000 19.466034709528401	-119.25000000000000 29.750000000000000 19.887286163752062	-119.25000000000000 29.750000000000000 24.114982039280903	-119.25000000000000 29.750000000000000 29.835062468396213	-119.25000000000000 29.750000000000000 24.711603719166764	-119.25000000000000 29.750000000000000 23.895461784187461	-119.25000000000000 29.750000000000000 24.031133241806188	-119.25000000000000 29.750000000000000 20.062289510985305	-119.25000000000000 29.750000000000000 24.055852905291776	-119.25000000000000 29.750000000000000 27.286860979088939	-119.25000000000000 29.750000000000000 29.705381231564594	-119.25000000000000 29.750000000000000 29.442756910289496	-119.25000000000000 29.750000000000000 25.406866107845648	-119.25000000000000 29.750000000000000 23.235019564015239	-119.25000000000000 29.750000000000000 20.988146180638733	-119.25000000000000 29.750000000000000 17.032146451323499	-119.25000000000000 29.750000000000000 15.928399300033300	-119.25000000000000 29.750000000000000 14.034283134992384	-119.25000000000000 29.750000000000000 12.319858360607908	-119.25000000000000 29.750000000000000 10.639481993507406	-119.25000000000000 29.750000000000000 8.4909451703728696	-119.25000000000000 29.750000000000000 7.5276510880586267	-119.25000000000000 29.750000000000000 7.7294096855606593	-119.25000000000000 29.750000000000000 9.7730351459056557	-119.25000000000000 29.750000000000000 10.425828956031783	-119.25000000000000 29.750000000000000 11.632949479052527	-119.25000000000000 29.750000000000000 12.018907726451898	-119.25000000000000 29.750000000000000 12.267822234136919	-119.25000000000000 29.750000000000000 13.082177697493275	-119.25000000000000 29.750000000000000 13.214139582478124	-119.25000000000000 29.750000000000000 13.368670711621949
-118.75000000000000 29.750000000000000 11.609784131384767	-118.75000000000000 29.750000000000000 11.511767835500098	-118.75000000000000 29.750000000000000 9.6522863867613822	-118.75000000000000 29.750000000000000 9.2876888807905917	-118.75000000000000 29.750000000000000 8.5617489349665110	-118.75000000000000 29.750000000000000 8.1775914382121595	-118.75000000000000 29.750000000000000 7.6657028254299657	-118.75000000000000 29.750000000000000 7.2565741701061457	-118.75000000000000 29.750000000000000 9.9983373764666013	-118.75000000000000 29.750000000000000 13.021213459821778	-118.75000000000000 29.750000000000000 17.149048206658456	-118.75000000000000 29.750000000000000 16.244234675844687	-118.75000000000000 29.750000000000000 16.350928680166632	-118.75000000000000 29.750000000000000 14.576186590753800	-118.75000000000000 29.750000000000000 17.566148045869475	-118.75000000000000 29.750000000000000 18.805539882035120	-118.75000000000000 29.750000000000000 19.043663462426764	-118.75000000000000 29.750000000000000 19.596903305140039	-118.75000000000000 29.750000000000000 20.244827750000443	-118.75000000000000 29.750000000000000 20.284868447394526	-118.75000000000000 29.750000000000000 21.533938436182222	-118.75000000000000 29.750000000000000 24.076447217444848	-118.75000000000000 29.750000000000000 31.430752744689855	-118.75000000000000 29.750000000000000 26.023164291300333	-118.75000000000000 29.750000000000000 23.201241082839189	-118.75000000000000 29.750000000000000 20.940651305983614	-118.75000000000000 29.750000000000000 19.735760929283067	-118.75000000000000 29.750000000000000 20.956999340331560	-118.75000000000000 29.750000000000000 23.024455562434216	-118.75000000000000 29.750000000000000 28.057300920497521	-118.75000000000000 29.750000000000000 28.466452477314483	-118.75000000000000 29.750000000000000 23.644216630234606	-118.75000000000000 29.750000000000000 23.514489088278594	-118.75000000000000 29.750000000000000 21.296803803900765	-118.75000000000000 29.750000000000000 20.596454365323986	-118.75000000000000 29.750000000000000 19.262828015256126	-118.75000000000000 29.750000000000000 16.137167067892815	-118.75000000000000 29.750000000000000 14.580661918753787	-118.75000000000000 29.750000000000000 10.481967033017130	-118.75000000000000 29.750000000000000 10.726328792572202	-118.75000000000000 29.750000000000000 8.7625903356072197	-118.75000000000000 29.750000000000000 11.209387496667157	-118.75000000000000 29.750000000000000 12.350521023953252	-118.75000000000000 29.750000000000000 15.200851630759026	-118.75000000000000 29.750000000000000 14.884760014664346	-118.75000000000000 29.750000000000000 15.477907157831947	-118.75000000000000 29.750000000000000 15.648909145961431	-118.75000000000000 29.750000000000000 16.708601077939395	-118.75000000000000 29.750000000000000 17.162152502684243	-118.75000000000000 29.750000000000000 17.070742512613030
-118.25000000000000 29.750000000000000 9.7521773967451360	-118.25000000000000 29.750000000000000 9.2211068351417609	-118.25000000000000 29.750000000000000 8.3069708257785351	-118.25000000000000 29.750000000000000 7.1287719047641165	-118.25000000000000 29.750000000000000 7.6018728068583794	-118.25000000000000 29.750000000000000 7.9759210863184462	-118.25000000000000 29.750000000000000 8.0270596923804369	-118.25000000000000 29.750000000000000 7.8333691495068170	-118.25000000000000 29.750000000000000 8.6854767310125531	-118.25000000000000 29.750000000000000 9.7465451770121447	-118.25000000000000 29.750000000000000 14.520056178109165	-118.25000000000000 29.750000000000000 13.690342673528574	-118.25000000000000 29.750000000000000 13.712930933514235	-118.25000000000000 29.750000000000000 14.185099190818191	-118.25000000000000 29.750000000000000 15.143739410021432	-118.25000000000000 29.750000000000000 16.239461853243693	-118.25000000000000 29.750000000000000 17.541412081991361	-118.25000000000000 29.750000000000000 17.628528139586866	-118.25000000000000 29.750000000000000 18.859085118454630	-118.25000000000000 29.750000000000000 18.392504559318343	-118.25000000000000 29.750000000000000 19.481668706552401	-118.25000000000000 29.750000000000000 21.561352612594114	-118.25000000000000 29.750000000000000 32.554758811424747	-118.25000000000000 29.750000000000000 25.974374407704161	-118.25000000000000 29.750000000000000 20.881537112580009	-118.25000000000000 29.750000000000000 19.744775757943252	-118.25000000000000 29.750000000000000 19.095055151229726	-118.25000000000000 29.750000000000000 20.513133081928544	-118.25000000000000 29.750000000000000 21.200866870110993	-118.25000000000000 29.750000000000000 24.915669608603892	-118.25000000000000 29.750000000000000 25.947276403043219	-118.25000000000000 29.750000000000000 22.797408826551667	-118.25000000000000 29.750000000000000 24.875512421667292	-118.25000000000000 29.750000000000000 22.507176120226326	-118.25000000000000 29.750000000000000 21.299840347485873	-118.25000000000000 29.750000000000000 21.927514962610484	-118.25000000000000 29.750000000000000 19.171980191230357	-118.25000000000000 29.750000000000000 18.026534651460516	-118.25000000000000 29.750000000000000 13.279970248339085	-118.25000000000000 29.750000000000000 13.873007602018477	-118.25000000000000 29.750000000000000 14.212923931399944	-118.25000000000000 29.750000000000000 14.612132636113483	-118.25000000000000 29.750000000000000 15.680152709992610	-118.25000000000000 29.750000000000000 17.758402257401031	-118.25000000000000 29.750000000000000 19.936272061634664	-118.25000000000000 29.750000000000000 19.809300105284855	-118.25000000000000 29.750000000000000 22.503122317098196	-118.25000000000000 29.750000000000000 24.439944429213700	-118.25000000000000 29.750000000000000 24.673822700063894	-118.25000000000000 29.750000000000000 23.650659385074665
-117.75000000000000 29.750000000000000 8.1913669640167814	-117.75000000000000 29.750000000000000 8.5029034549324241	-117.75000000000000 29.750000000000000 8.1992694265348334	-117.75000000000000 29.750000000000000 7.5467612970253839	-117.75000000000000 29.750000000000000 8.3817708443229986	-117.75000000000000 29.750000000000000 8.3589747558086440	-117.75000000000000 29.750000000000000 8.4827637806814007	-117.75000000000000 29.750000000000000 7.2566456071265968	-117.75000000000000 29.750000000000000 7.0263780179714592	-117.75000000000000 29.750000000000000 8.0208259054791640	-117.75000000000000 29.750000000000000 9.3934141246271530	-117.75000000000000 29.750000000000000 9.8063233387448623	-117.75000000000000 29.750000000000000 10.412072820939475	-117.75000000000000 29.750000000000000 10.153193312702401	-117.75000000000000 29.750000000000000 12.910400973012242	-117.75000000000000 29.750000000000000 12.488141769185674	-117.75000000000000 29.750000000000000 12.734983368748916	-117.75000000000000 29.750000000000000 13.595899558579278	-117.75000000000000 29.750000000000000 17.252909146137821	-117.75000000000000 29.750000000000000 15.909357568629432	-117.75000000000000 29.750000000000000 16.036623406762004	-117.75000000000000 29.750000000000000 21.265757402322127	-117.75000000000000 29.750000000000000 30.598600925420431	-117.75000000000000 29.750000000000000 24.802889420496808	-117.75000000000000 29.750000000000000 22.286542208510799	-117.75000000000000 29.750000000000000 22.004713625708280	-117.75000000000000 29.750000000000000 22.060940192603926	-117.75000000000000 29.750000000000000 17.904515143923195	-117.75000000000000 29.750000000000000 18.869031196756989	-117.75000000000000 29.750000000000000 21.575118888022008	-117.75000000000000 29.750000000000000 25.057845631864406	-117.75000000000000 29.750000000000000 24.514533557179949	-117.75000000000000 29.750000000000000 29.249201590988353	-117.75000000000000 29.750000000000000 27.131865162763759	-117.75000000000000 29.750000000000000 27.487570806446818	-117.75000000000000 29.750000000000000 25.007049612688412	-117.75000000000000 29.750000000000000 21.635327737215146	-117.75000000000000 29.750000000000000 20.798284372035528	-117.75000000000000 29.750000000000000 17.588794744880097	-117.75000000000000 29.750000000000000 18.702257319503129	-117.75000000000000 29.750000000000000 18.361040324405124	-117.75000000000000 29.750000000000000 18.812405862984235	-117.75000000000000 29.750000000000000 23.170586683056722	-117.75000000000000 29.750000000000000 22.255835542126199	-117.75000000000000 29.750000000000000 28.500930464735728	-117.75000000000000 29.750000000000000 25.466912776599557	-117.75000000000000 29.750000000000000 31.749111459704800	-117.75000000000000 29.750000000000000 32.240876991674170	-117.75000000000000 29.750000000000000 32.029867751034580	-117.75000000000000 29.750000000000000 36.815292571994625
-117.25000000000000 29.750000000000000 8.8614542947168413	-117.25000000000000 29.750000000000000 9.4898520456348550	-117.25000000000000 29.750000000000000 8.8043224562050177	-117.25000000000000 29.750000000000000 8.6225760891255963	-117.25000000000000 29.750000000000000 10.303520065033034	-117.25000000000000 29.750000000000000 10.853178276986476	-117.25000000000000 29.750000000000000 10.925100515639539	-117.25000000000000 29.750000000000000 8.0950408512326035	-117.25000000000000 29.750000000000000 8.0263039302155406	-117.25000000000000 29.750000000000000 8.0331744044517386	-117.25000000000000 29.750000000000000 9.4366845395537986	-117.25000000000000 29.750000000000000 7.5998675367842070	-117.25000000000000 29.750000000000000 7.6158942890634282	-117.25000000000000 29.750000000000000 9.9645646135803361	-117.25000000000000 29.750000000000000 9.4090633826998076	-117.25000000000000 29.750000000000000 10.144907538260211	-117.25000000000000 29.750000000000000 9.9499244535430513	-117.25000000000000 29.750000000000000 12.249022024439709	-117.25000000000000 29.750000000000000 11.958400707743861	-117.25000000000000 29.750000000000000 13.210833309387734	-117.25000000000000 29.750000000000000 15.012698249838706	-117.25000000000000 29.750000000000000 21.471619452328209	-117.25000000000000 29.750000000000000 27.732686742640663	-117.25000000000000 29.750000000000000 26.285535473153651	-117.25000000000000 29.750000000000000 24.935921685824166	-117.25000000000000 29.750000000000000 24.846708112400659	-117.25000000000000 29.750000000000000 22.688064977401641	-117.25000000000000 29.750000000000000 20.346791187596153	-117.25000000000000 29.750000000000000 21.225212425763331	-117.25000000000000 29.750000000000000 21.048905609126720	-117.25000000000000 29.750000000000000 21.945587868562075	-117.25000000000000 29.750000000000000 26.279494394174336	-117.25000000000000 29.750000000000000 30.132577528018601	-117.25000000000000 29.750000000000000 30.576354656096683	-117.25000000000000 29.750000000000000 28.643591149625696	-117.25000000000000 29.750000000000000 28.774809662622321	-117.25000000000000 29.750000000000000 26.200170783073624	-117.25000000000000 29.750000000000000 25.510186487984903	-117.25000000000000 29.750000000000000 23.881071780756397	-117.25000000000000 29.750000000000000 28.749584472313817	-117.25000000000000 29.750000000000000 26.342380391431270	-117.25000000000000 29.750000000000000 29.608965998462299	-117.25000000000000 29.750000000000000 34.754274100071562	-117.25000000000000 29.750000000000000 31.942411187086272	-117.25000000000000 29.750000000000000 33.775789046075829	-117.25000000000000 29.750000000000000 35.537103841642754	-117.25000000000000 29.750000000000000 38.510138597254702	-117.25000000000000 29.750000000000000 37.869297719641558	-117.25000000000000 29.750000000000000 42.219639374615625	-117.25000000000000 29.750000000000000 46.678776087940008
-116.75000000000000 29.750000000000000 18.190404090517916	-116.75000000000000 29.750000000000000 18.466387305123991	-116.75000000000000 29.750000000000000 17.377327403521786	-116.75000000000000 29.750000000000000 17.865761795956896	-116.75000000000000 29.750000000000000 17.608818452918644	-116.75000000000000 29.750000000000000 19.401082382015566	-116.75000000000000 29.750000000000000 19.477054078245637	-116.75000000000000 29.750000000000000 12.356261598910727	-116.75000000000000 29.750000000000000 12.891267388237914	-116.75000000000000 29.750000000000000 11.660981972020108	-116.75000000000000 29.750000000000000 9.7312110912157905	-116.75000000000000 29.750000000000000 9.8731830056826784	-116.75000000000000 29.750000000000000 8.1079806566823596	-116.75000000000000 29.750000000000000 11.481507721545460	-116.75000000000000 29.750000000000000 10.588660618201322	-116.75000000000000 29.750000000000000 10.989889076719379	-116.75000000000000 29.750000000000000 10.149202384261406	-116.75000000000000 29.750000000000000 10.094513724925751	-116.75000000000000 29.750000000000000 11.327101533933842	-116.75000000000000 29.750000000000000 12.671114099473449	-116.75000000000000 29.750000000000000 13.161489154912084	-116.75000000000000 29.750000000000000 17.601712995421114	-116.75000000000000 29.750000000000000 23.968477352407973	-116.75000000000000 29.750000000000000 24.458338120458798	-116.75000000000000 29.750000000000000 23.880215026069891	-116.75000000000000 29.750000000000000 25.748978483254405	-116.75000000000000 29.750000000000000 25.918230819884354	-116.75000000000000 29.750000000000000 22.233029653116947	-116.75000000000000 29.750000000000000 23.972087718773256	-116.75000000000000 29.750000000000000 24.216206225000125	-116.75000000000000 29.750000000000000 25.789818033789061	-116.75000000000000 29.750000000000000 27.554825172410641	-116.75000000000000 29.750000000000000 30.503464539882103	-116.75000000000000 29.750000000000000 31.550268465194357	-116.75000000000000 29.750000000000000 36.308141665300305	-116.75000000000000 29.750000000000000 32.360150387294851	-116.75000000000000 29.750000000000000 31.701100992675503	-116.75000000000000 29.750000000000000 32.846556780688523	-116.75000000000000 29.750000000000000 33.744256684871964	-116.75000000000000 29.750000000000000 39.412939652716432	-116.75000000000000 29.750000000000000 43.076604080857024	-116.75000000000000 29.750000000000000 43.793431963873019	-116.75000000000000 29.750000000000000 45.313943141048163	-116.75000000000000 29.750000000000000 45.849379850169889	-116.75000000000000 29.750000000000000 51.694199395422331	-116.75000000000000 29.750000000000000 53.613162783723212	-116.75000000000000 29.750000000000000 50.430916080939220	-116.75000000000000 29.750000000000000 48.865496873852912	-116.75000000000000 29.750000000000000 60.516428980140851	-116.75000000000000 29.750000000000000 60.726511029124566
-116.25000000000000 29.750000000000000 27.722339640182128	-116.25000000000000 29.750000000000000 28.188951956856840	-116.25000000000000 29.750000000000000 30.380565364796819	-116.25000000000000 29.750000000000000 31.106433927150977	-116.25000000000000 29.750000000000000 32.318504252735551	-116.25000000000000 29.750000000000000 38.618471784694549	-116.25000000000000 29.750000000000000 35.449699487484196	-116.25000000000000 29.750000000000000 26.313705912398895	-116.25000000000000 29.750000000000000 21.670758435460950	-116.25000000000000 29.750000000000000 16.561454920144556	-116.25000000000000 29.750000000000000 13.581824141329131	-116.25000000000000 29.750000000000000 13.176247036299245	-116.25000000000000 29.750000000000000 13.373963696142203	-116.25000000000000 29.750000000000000 12.960933115834875	-116.25000000000000 29.750000000000000 11.183650201741813	-116.25000000000000 29.750000000000000 10.292384011252567	-116.25000000000000 29.750000000000000 12.142967146952925	-116.25000000000000 29.750000000000000 11.819615433445032	-116.25000000000000 29.750000000000000 13.469405419733690	-116.25000000000000 29.750000000000000 14.754585054321772	-116.25000000000000 29.750000000000000 16.531334523368422	-116.25000000000000 29.750000000000000 17.638825269845050	-116.25000000000000 29.750000000000000 21.312182813214442	-116.25000000000000 29.750000000000000 18.818512545415494	-116.25000000000000 29.750000000000000 19.189105415934314	-116.25000000000000 29.750000000000000 18.874103798941565	-116.25000000000000 29.750000000000000 22.271710434094008	-116.25000000000000 29.750000000000000 23.169584567150817	-116.25000000000000 29.750000000000000 25.566796701196186	-116.25000000000000 29.750000000000000 27.479701184120380	-116.25000000000000 29.750000000000000 29.262829426525553	-116.25000000000000 29.750000000000000 31.882753066054892	-116.25000000000000 29.750000000000000 31.904796075453948	-116.25000000000000 29.750000000000000 38.598626077105592	-116.25000000000000 29.750000000000000 41.286197925942233	-116.25000000000000 29.750000000000000 38.455912170945979	-116.25000000000000 29.750000000000000 39.920611199167880	-116.25000000000000 29.750000000000000 44.209373716137797	-116.25000000000000 29.750000000000000 50.759263812162040	-116.25000000000000 29.750000000000000 53.742764530389984	-116.25000000000000 29.750000000000000 65.295009867285529	-116.25000000000000 29.750000000000000 60.540882688804274	-116.25000000000000 29.750000000000000 74.952400641886570	-116.25000000000000 29.750000000000000 72.691193769377065	-116.25000000000000 29.750000000000000 67.910902401167675	-116.25000000000000 29.750000000000000 77.209315203838131	-116.25000000000000 29.750000000000000 79.317245830889021	-116.25000000000000 29.750000000000000 77.047279652336826	-116.25000000000000 29.750000000000000 92.790573562587397	-116.25000000000000 29.750000000000000 94.591067086261987
-115.75000000000000 29.750000000000000 18.339157051375363	-115.75000000000000 29.750000000000000 23.632356931413693	-115.75000000000000 29.750000000000000 26.791855503463108	-115.75000000000000 29.750000000000000 27.671183963574890	-115.75000000000000 29.750000000000000 34.322511064312920	-115.75000000000000 29.750000000000000 46.131251091168934	-115.75000000000000 29.750000000000000 47.588690715260178	-115.75000000000000 29.750000000000000 39.798797549049205	-115.75000000000000 29.750000000000000 36.299612659849167	-115.75000000000000 29.750000000000000 26.281141218209033	-115.75000000000000 29.750000000000000 25.391141231730959	-115.75000000000000 29.750000000000000 21.160682202353716	-115.75000000000000 29.750000000000000 20.932182291616670	-115.75000000000000 29.750000000000000 19.421913442305080	-115.75000000000000 29.750000000000000 16.836719072180816	-115.75000000000000 29.750000000000000 17.357907356775119	-115.75000000000000 29.750000000000000 16.692360135244151	-115.75000000000000 29.750000000000000 17.328490452103086	-115.75000000000000 29.750000000000000 19.767108559985786	-115.75000000000000 29.750000000000000 19.392101959870470	-115.75000000000000 29.750000000000000 21.028740817781106	-115.75000000000000 29.750000000000000 21.896990508031536	-115.75000000000000 29.750000000000000 24.257339620773671	-115.75000000000000 29.750000000000000 20.638086880097106	-115.75000000000000 29.750000000000000 19.428293209101209	-115.75000000000000 29.750000000000000 18.925336861152349	-115.75000000000000 29.750000000000000 18.910891334753352	-115.75000000000000 29.750000000000000 19.456362987339659	-115.75000000000000 29.750000000000000 22.749630874238758	-115.75000000000000 29.750000000000000 25.839198752441664	-115.75000000000000 29.750000000000000 26.958632505914693	-115.75000000000000 29.750000000000000 31.661063222305579	-115.75000000000000 29.750000000000000 34.993466664842984	-115.75000000000000 29.750000000000000 38.241270347165319	-115.75000000000000 29.750000000000000 48.914755507499223	-115.75000000000000 29.750000000000000 40.669719080505736	-115.75000000000000 29.750000000000000 53.607408598330451	-115.75000000000000 29.750000000000000 69.581009503605131	-115.75000000000000 29.750000000000000 88.756145678224016	-115.75000000000000 29.750000000000000 110.60578627322643	-115.75000000000000 29.750000000000000 129.64425588109322	-115.75000000000000 29.750000000000000 124.67846819407934	-115.75000000000000 29.750000000000000 146.02106235173304	-115.75000000000000 29.750000000000000 142.18519849082057	-115.75000000000000 29.750000000000000 132.24346717312361	-115.75000000000000 29.750000000000000 130.65072129825288	-115.75000000000000 29.750000000000000 150.76051048968992	-115.75000000000000 29.750000000000000 143.55340580389483	-115.75000000000000 29.750000000000000 142.58997088484730	-115.75000000000000 29.750000000000000 144.92167359004264
-115.25000000000000 29.750000000000000 6.8906270283797069	-115.25000000000000 29.750000000000000 7.8835907245187666	-115.25000000000000 29.750000000000000 8.0439476175877065	-115.25000000000000 29.750000000000000 8.5722547299943432	-115.25000000000000 29.750000000000000 12.374561842662757	-115.25000000000000 29.750000000000000 15.266041975003539	-115.25000000000000 29.750000000000000 17.107449936816838	-115.25000000000000 29.750000000000000 26.141170482958749	-115.25000000000000 29.750000000000000 28.455564547374610	-115.25000000000000 29.750000000000000 26.744442495384618	-115.25000000000000 29.750000000000000 27.966843330493926	-115.25000000000000 29.750000000000000 29.395907062828446	-115.25000000000000 29.750000000000000 32.340857500638698	-115.25000000000000 29.750000000000000 29.028963668324824	-115.25000000000000 29.750000000000000 24.460796694938328	-115.25000000000000 29.750000000000000 26.279991115933257	-115.25000000000000 29.750000000000000 28.721393101838483	-115.25000000000000 29.750000000000000 31.196649093980831	-115.25000000000000 29.750000000000000 31.922806617671423	-115.25000000000000 29.750000000000000 31.460453448726764	-115.25000000000000 29.750000000000000 28.691749952370770	-115.25000000000000 29.750000000000000 34.311086251200358	-115.25000000000000 29.750000000000000 32.399080195738648	-115.25000000000000 29.750000000000000 30.860060248285855	-115.25000000000000 29.750000000000000 27.219394289299238	-115.25000000000000 29.750000000000000 22.453418419532131	-115.25000000000000 29.750000000000000 27.373601500115228	-115.25000000000000 29.750000000000000 22.296927869186121	-115.25000000000000 29.750000000000000 27.241885707210717	-115.25000000000000 29.750000000000000 24.503601906265061	-115.25000000000000 29.750000000000000 24.719970773393463	-115.25000000000000 29.750000000000000 26.500481622736945	-115.25000000000000 29.750000000000000 29.508776410619785	-115.25000000000000 29.750000000000000 32.760629825799128	-115.25000000000000 29.750000000000000 43.335271734495933	-115.25000000000000 29.750000000000000 43.635130628853865	-115.25000000000000 29.750000000000000 61.398874891778981	-115.25000000000000 29.750000000000000 107.71870900183470	-115.25000000000000 29.750000000000000 138.57967759665664	-115.25000000000000 29.750000000000000 166.92920870918903	-115.25000000000000 29.750000000000000 187.89665323634941	-115.25000000000000 29.750000000000000 192.85882658566962	-115.25000000000000 29.750000000000000 225.95465725056118	-115.25000000000000 29.750000000000000 203.12374280624095	-115.25000000000000 29.750000000000000 213.08296475945917	-115.25000000000000 29.750000000000000 214.23387390415760	-115.25000000000000 29.750000000000000 232.14220949843312	-115.25000000000000 29.750000000000000 231.58887464420721	-115.25000000000000 29.750000000000000 225.92786174407917	-115.25000000000000 29.750000000000000 236.21906554150351
-114.75000000000000 29.750000000000000 1.7551095134248011	-114.75000000000000 29.750000000000000 4.5622330826248971	-114.75000000000000 29.750000000000000 6.5915876951611780	-114.75000000000000 29.750000000000000 11.471253198454759	-114.75000000000000 29.750000000000000 11.832459718083467	-114.75000000000000 29.750000000000000 15.318476334554308	-114.75000000000000 29.750000000000000 9.3206414141762437	-114.75000000000000 29.750000000000000 16.626298312803783	-114.75000000000000 29.750000000000000 7.1964662985006198	-114.75000000000000 29.750000000000000 12.819020901500766	-114.75000000000000 29.750000000000000 8.7156150023892387	-114.75000000000000 29.750000000000000 16.182278687283450	-114.75000000000000 29.750000000000000 20.153646693573748	-114.75000000000000 29.750000000000000 22.982619241951905	-114.75000000000000 29.750000000000000 22.284742094252852	-114.75000000000000 29.750000000000000 30.323099255378587	-114.75000000000000 29.750000000000000 33.251262529494547	-114.75000000000000 29.750000000000000 38.089068345716981	-114.75000000000000 29.750000000000000 39.552274552642778	-114.75000000000000 29.750000000000000 41.630169490277531	-114.75000000000000 29.750000000000000 40.543932268285857	-114.75000000000000 29.750000000000000 48.616267567302387	-114.75000000000000 29.750000000000000 44.822046972172835	-114.75000000000000 29.750000000000000 41.163501561465331	-114.75000000000000 29.750000000000000 36.365989080011033	-114.75000000000000 29.750000000000000 31.732265065075936	-114.75000000000000 29.750000000000000 35.323116633373715	-114.75000000000000 29.750000000000000 36.595602929487157	-114.75000000000000 29.750000000000000 36.812885909227447	-114.75000000000000 29.750000000000000 38.937907575904774	-114.75000000000000 29.750000000000000 38.449967315222082	-114.75000000000000 29.750000000000000 28.633220915878105	-114.75000000000000 29.750000000000000 26.532920494406437	-114.75000000000000 29.750000000000000 31.134211834308267	-114.75000000000000 29.750000000000000 33.403396777520676	-114.75000000000000 29.750000000000000 34.409577308363538	-114.75000000000000 29.750000000000000 39.852464638325131	-114.75000000000000 29.750000000000000 54.795731184401703	-114.75000000000000 29.750000000000000 47.219640103772882	-114.75000000000000 29.750000000000000 37.841312014014377	-114.75000000000000 29.750000000000000 36.011195402994240	-114.75000000000000 29.750000000000000 21.244109705333592	-114.75000000000000 29.750000000000000 40.051754502178355	-114.75000000000000 29.750000000000000 22.172840608629127	-114.75000000000000 29.750000000000000 28.108897876102279	-114.75000000000000 29.750000000000000 26.712474366058455	-114.75000000000000 29.750000000000000 32.515714819581596	-114.75000000000000 29.750000000000000 41.773159937510904	-114.75000000000000 29.750000000000000 54.598621044916428	-114.75000000000000 29.750000000000000 70.905441667593792
-114.25000000000000 29.750000000000000 6.2592340488072331	-114.25000000000000 29.750000000000000 8.0664761809922965	-114.25000000000000 29.750000000000000 6.8267119865076289	-114.25000000000000 29.750000000000000 7.9495627409853231	-114.25000000000000 29.750000000000000 10.998906684157360	-114.25000000000000 29.750000000000000 15.515956889373678	-114.25000000000000 29.750000000000000 21.000635218739028	-114.25000000000000 29.750000000000000 16.474932611444558	-114.25000000000000 29.750000000000000 13.602823280915482	-114.25000000000000 29.750000000000000 19.511893062437920	-114.25000000000000 29.750000000000000 21.698511012245714	-114.25000000000000 29.750000000000000 22.808599266308871	-114.25000000000000 29.750000000000000 17.699636185178598	-114.25000000000000 29.750000000000000 10.995174514523494	-114.25000000000000 29.750000000000000 6.5748364420637788	-114.25000000000000 29.750000000000000 11.521890742971792	-114.25000000000000 29.750000000000000 12.615598405587717	-114.25000000000000 29.750000000000000 18.014837019238946	-114.25000000000000 29.750000000000000 23.502504930827932	-114.25000000000000 29.750000000000000 29.232254844538190	-114.25000000000000 29.750000000000000 35.367194934201926	-114.25000000000000 29.750000000000000 34.768245831852795	-114.25000000000000 29.750000000000000 41.168752410120526	-114.25000000000000 29.750000000000000 42.127765548715210	-114.25000000000000 29.750000000000000 43.368435029259480	-114.25000000000000 29.750000000000000 37.991902281654774	-114.25000000000000 29.750000000000000 43.883137205364179	-114.25000000000000 29.750000000000000 47.957872220030445	-114.25000000000000 29.750000000000000 49.370531299761367	-114.25000000000000 29.750000000000000 54.287181062891818	-114.25000000000000 29.750000000000000 49.523615435865466	-114.25000000000000 29.750000000000000 40.937991077108705	-114.25000000000000 29.750000000000000 41.685409730072990	-114.25000000000000 29.750000000000000 39.586141272293318	-114.25000000000000 29.750000000000000 45.647901588896922	-114.25000000000000 29.750000000000000 41.179391353517801	-114.25000000000000 29.750000000000000 42.490481658950984	-114.25000000000000 29.750000000000000 52.669766076390836	-114.25000000000000 29.750000000000000 98.469501315964806	-114.25000000000000 29.750000000000000 117.94231601369417	-114.25000000000000 29.750000000000000 126.46056267570233	-114.25000000000000 29.750000000000000 133.61865568242698	-114.25000000000000 29.750000000000000 156.33234765695417	-114.25000000000000 29.750000000000000 142.90038614662686	-114.25000000000000 29.750000000000000 136.24595602955111	-114.25000000000000 29.750000000000000 126.80812393625268	-114.25000000000000 29.750000000000000 120.55032828918191	-114.25000000000000 29.750000000000000 109.45254372287877	-114.25000000000000 29.750000000000000 100.00631316522259	-114.25000000000000 29.750000000000000 87.803037444160807
-113.75000000000000 29.750000000000000 18.628620522205821	-113.75000000000000 29.750000000000000 17.556021934793677	-113.75000000000000 29.750000000000000 15.411758254582951	-113.75000000000000 29.750000000000000 15.393142582621888	-113.75000000000000 29.750000000000000 20.402728889857812	-113.75000000000000 29.750000000000000 21.908514885337436	-113.75000000000000 29.750000000000000 19.937549575119565	-113.75000000000000 29.750000000000000 17.615701039381072	-113.75000000000000 29.750000000000000 14.798984974611979	-113.75000000000000 29.750000000000000 16.357812772624207	-113.75000000000000 29.750000000000000 27.054475715654391	-113.75000000000000 29.750000000000000 18.203213819584878	-113.75000000000000 29.750000000000000 11.176149951049881	-113.75000000000000 29.750000000000000 12.384670640122822	-113.75000000000000 29.750000000000000 14.592697248955888	-113.75000000000000 29.750000000000000 12.644161030574375	-113.75000000000000 29.750000000000000 13.642243156103044	-113.75000000000000 29.750000000000000 14.508492049800724	-113.75000000000000 29.750000000000000 13.312761591040898	-113.75000000000000 29.750000000000000 10.678362626181578	-113.75000000000000 29.750000000000000 6.2323902636274875	-113.75000000000000 29.750000000000000 7.2262241868446369	-113.75000000000000 29.750000000000000 11.100831189032611	-113.75000000000000 29.750000000000000 15.473154446170778	-113.75000000000000 29.750000000000000 21.326128078691461	-113.75000000000000 29.750000000000000 25.077430330340761	-113.75000000000000 29.750000000000000 30.929474730667213	-113.75000000000000 29.750000000000000 36.903441962473060	-113.75000000000000 29.750000000000000 46.800634340073415	-113.75000000000000 29.750000000000000 62.265741208111031	-113.75000000000000 29.750000000000000 60.934761737011272	-113.75000000000000 29.750000000000000 53.917270680321636	-113.75000000000000 29.750000000000000 51.834635039022388	-113.75000000000000 29.750000000000000 46.476618473774572	-113.75000000000000 29.750000000000000 57.896023107792658	-113.75000000000000 29.750000000000000 60.270715247327843	-113.75000000000000 29.750000000000000 76.710946956067815	-113.75000000000000 29.750000000000000 69.590636383837804	-113.75000000000000 29.750000000000000 74.117728983067607	-113.75000000000000 29.750000000000000 64.355678751060623	-113.75000000000000 29.750000000000000 65.553053415220361	-113.75000000000000 29.750000000000000 68.874112805132484	-113.75000000000000 29.750000000000000 86.599069386348546	-113.75000000000000 29.750000000000000 96.849076186186039	-113.75000000000000 29.750000000000000 96.501880455075266	-113.75000000000000 29.750000000000000 107.17858934348520	-113.75000000000000 29.750000000000000 120.24439954941717	-113.75000000000000 29.750000000000000 124.33067212674385	-113.75000000000000 29.750000000000000 134.62584194816748	-113.75000000000000 29.750000000000000 130.00071715539625
-113.25000000000000 29.750000000000000 19.888570598976898	-113.25000000000000 29.750000000000000 21.004018822938448	-113.25000000000000 29.750000000000000 28.182792561286753	-113.25000000000000 29.750000000000000 28.960818083222431	-113.25000000000000 29.750000000000000 33.789189666696721	-113.25000000000000 29.750000000000000 34.869695072884539	-113.25000000000000 29.750000000000000 34.765600067360474	-113.25000000000000 29.750000000000000 32.152679957778318	-113.25000000000000 29.750000000000000 25.080802513692415	-113.25000000000000 29.750000000000000 33.618516515696847	-113.25000000000000 29.750000000000000 29.514209184392119	-113.25000000000000 29.750000000000000 32.572291776302258	-113.25000000000000 29.750000000000000 24.442743622739634	-113.25000000000000 29.750000000000000 23.040363104247941	-113.25000000000000 29.750000000000000 23.845731603514217	-113.25000000000000 29.750000000000000 13.425980678692207	-113.25000000000000 29.750000000000000 11.674442298553915	-113.25000000000000 29.750000000000000 13.820669305518502	-113.25000000000000 29.750000000000000 9.2256269306213241	-113.25000000000000 29.750000000000000 8.8814271451647073	-113.25000000000000 29.750000000000000 10.761238601395437	-113.25000000000000 29.750000000000000 14.231990316863559	-113.25000000000000 29.750000000000000 16.152844340806777	-113.25000000000000 29.750000000000000 15.644101104459034	-113.25000000000000 29.750000000000000 12.378983719650241	-113.25000000000000 29.750000000000000 11.898742252473664	-113.25000000000000 29.750000000000000 15.807075462732570	-113.25000000000000 29.750000000000000 6.4850721277248269	-113.25000000000000 29.750000000000000 3.8680401087307525	-113.25000000000000 29.750000000000000 21.577984523042360	-113.25000000000000 29.750000000000000 37.279006656764949	-113.25000000000000 29.750000000000000 52.928828194044037	-113.25000000000000 29.750000000000000 56.289639410475345	-113.25000000000000 29.750000000000000 59.414068414283427	-113.25000000000000 29.750000000000000 67.568879305004558	-113.25000000000000 29.750000000000000 77.789089087043934	-113.25000000000000 29.750000000000000 74.079746855619277	-113.25000000000000 29.750000000000000 58.175503166186026	-113.25000000000000 29.750000000000000 53.327716225477452	-113.25000000000000 29.750000000000000 27.899327417881238	-113.25000000000000 29.750000000000000 47.685139299583390	-113.25000000000000 29.750000000000000 22.939664394258113	-113.25000000000000 29.750000000000000 32.062364228303657	-113.25000000000000 29.750000000000000 48.938643295306605	-113.25000000000000 29.750000000000000 49.565590856133305	-113.25000000000000 29.750000000000000 51.416485164334496	-113.25000000000000 29.750000000000000 51.928851960169794	-113.25000000000000 29.750000000000000 53.920067202723537	-113.25000000000000 29.750000000000000 52.073776814789689	-113.25000000000000 29.750000000000000 56.831202718101501
-112.75000000000000 29.750000000000000 9.8317270807990589	-112.75000000000000 29.750000000000000 10.750517786856401	-112.75000000000000 29.750000000000000 12.056004157260642	-112.75000000000000 29.750000000000000 13.926663623683410	-112.75000000000000 29.750000000000000 19.722477643418834	-112.75000000000000 29.750000000000000 18.655115305620260	-112.75000000000000 29.750000000000000 23.326779717099473	-112.75000000000000 29.750000000000000 24.025702542361838	-112.75000000000000 29.750000000000000 44.580678517310737	-112.75000000000000 29.750000000000000 52.900447124733063	-112.75000000000000 29.750000000000000 33.119042635650068	-112.75000000000000 29.750000000000000 35.108847414939817	-112.75000000000000 29.750000000000000 32.909512384167243	-112.75000000000000 29.750000000000000 34.778492394932371	-112.75000000000000 29.750000000000000 33.459462239132705	-112.75000000000000 29.750000000000000 31.758440955363046	-112.75000000000000 29.750000000000000 26.864323384661859	-112.75000000000000 29.750000000000000 28.370030280803544	-112.75000000000000 29.750000000000000 22.320824094242493	-112.75000000000000 29.750000000000000 16.409316129086360	-112.75000000000000 29.750000000000000 22.625577365121870	-112.75000000000000 29.750000000000000 10.868324872383191	-112.75000000000000 29.750000000000000 10.826210163329490	-112.75000000000000 29.750000000000000 10.282890736529419	-112.75000000000000 29.750000000000000 14.255528331578061	-112.75000000000000 29.750000000000000 18.490786096942205	-112.75000000000000 29.750000000000000 15.978492038239642	-112.75000000000000 29.750000000000000 29.006272574690861	-112.75000000000000 29.750000000000000 27.158943625631871	-112.75000000000000 29.750000000000000 23.683255379050237	-112.75000000000000 29.750000000000000 16.769359115734897	-112.75000000000000 29.750000000000000 9.7791021688944184	-112.75000000000000 29.750000000000000 22.403164746072850	-112.75000000000000 29.750000000000000 43.079230319833016	-112.75000000000000 29.750000000000000 53.758037470465425	-112.75000000000000 29.750000000000000 62.427135364291303	-112.75000000000000 29.750000000000000 57.100316065190512	-112.75000000000000 29.750000000000000 44.183925587427787	-112.75000000000000 29.750000000000000 40.282037119193880	-112.75000000000000 29.750000000000000 38.383354558485536	-112.75000000000000 29.750000000000000 30.727839987729695	-112.75000000000000 29.750000000000000 23.006020281765643	-112.75000000000000 29.750000000000000 27.302494546919664	-112.75000000000000 29.750000000000000 26.323484672994375	-112.75000000000000 29.750000000000000 29.075097828925802	-112.75000000000000 29.750000000000000 32.112913650556173	-112.75000000000000 29.750000000000000 37.138662429610534	-112.75000000000000 29.750000000000000 38.417880734655014	-112.75000000000000 29.750000000000000 35.288936376630261	-112.75000000000000 29.750000000000000 35.796283973171271
-112.25000000000000 29.750000000000000 13.011137943372621	-112.25000000000000 29.750000000000000 13.793638777572665	-112.25000000000000 29.750000000000000 12.626630335194928	-112.25000000000000 29.750000000000000 14.187045403202440	-112.25000000000000 29.750000000000000 5.0672091835723814	-112.25000000000000 29.750000000000000 11.889992154926169	-112.25000000000000 29.750000000000000 12.919598157227972	-112.25000000000000 29.750000000000000 12.654000552239451	-112.25000000000000 29.750000000000000 9.2713767822707069	-112.25000000000000 29.750000000000000 11.691793019586463	-112.25000000000000 29.750000000000000 13.334902237609285	-112.25000000000000 29.750000000000000 17.838644532717758	-112.25000000000000 29.750000000000000 18.722251256378257	-112.25000000000000 29.750000000000000 26.487963269587699	-112.25000000000000 29.750000000000000 25.746550542703769	-112.25000000000000 29.750000000000000 32.453751168129955	-112.25000000000000 29.750000000000000 25.874256164048020	-112.25000000000000 29.750000000000000 25.925882579787835	-112.25000000000000 29.750000000000000 24.100240473064702	-112.25000000000000 29.750000000000000 21.564855696453847	-112.25000000000000 29.750000000000000 17.487953958502889	-112.25000000000000 29.750000000000000 19.793079464639195	-112.25000000000000 29.750000000000000 20.074648730895444	-112.25000000000000 29.750000000000000 17.787111194493697	-112.25000000000000 29.750000000000000 15.778735499737520	-112.25000000000000 29.750000000000000 16.801168010953344	-112.25000000000000 29.750000000000000 19.356278166190592	-112.25000000000000 29.750000000000000 14.150625902886484	-112.25000000000000 29.750000000000000 15.952502173072215	-112.25000000000000 29.750000000000000 17.953926548620064	-112.25000000000000 29.750000000000000 24.260875735513462	-112.25000000000000 29.750000000000000 26.861216909831427	-112.25000000000000 29.750000000000000 22.833821875775055	-112.25000000000000 29.750000000000000 22.233186297229466	-112.25000000000000 29.750000000000000 23.077506566623033	-112.25000000000000 29.750000000000000 31.149823409029658	-112.25000000000000 29.750000000000000 19.648236148667586	-112.25000000000000 29.750000000000000 19.814066686799546	-112.25000000000000 29.750000000000000 23.852049709969997	-112.25000000000000 29.750000000000000 17.503883640559177	-112.25000000000000 29.750000000000000 20.015622726122789	-112.25000000000000 29.750000000000000 16.564112867431568	-112.25000000000000 29.750000000000000 14.456454055921265	-112.25000000000000 29.750000000000000 16.382798360011670	-112.25000000000000 29.750000000000000 18.236962058153530	-112.25000000000000 29.750000000000000 19.953138802326279	-112.25000000000000 29.750000000000000 23.056809287614204	-112.25000000000000 29.750000000000000 25.457230715305023	-112.25000000000000 29.750000000000000 28.229068931070167	-112.25000000000000 29.750000000000000 29.933910094290663
-111.75000000000000 29.750000000000000 15.632603712064158	-111.75000000000000 29.750000000000000 15.685846743565076	-111.75000000000000 29.750000000000000 12.924847504360054	-111.75000000000000 29.750000000000000 11.890983975886424	-111.75000000000000 29.750000000000000 6.0827098545998952	-111.75000000000000 29.750000000000000 3.4691546110601044	-111.75000000000000 29.750000000000000 3.9480950270419797	-111.75000000000000 29.750000000000000 3.7613313362029035	-111.75000000000000 29.750000000000000 2.8400668137355090	-111.75000000000000 29.750000000000000 3.8915336742666402	-111.75000000000000 29.750000000000000 3.5977899810331038	-111.75000000000000 29.750000000000000 2.8362509502780267	-111.75000000000000 29.750000000000000 3.3938325605136175	-111.75000000000000 29.750000000000000 3.5274169275858989	-111.75000000000000 29.750000000000000 11.893178084847090	-111.75000000000000 29.750000000000000 5.0017455015173065	-111.75000000000000 29.750000000000000 6.2836358030602852	-111.75000000000000 29.750000000000000 7.0437238241332620	-111.75000000000000 29.750000000000000 9.0785752961546109	-111.75000000000000 29.750000000000000 17.960580302669939	-111.75000000000000 29.750000000000000 17.907350169741211	-111.75000000000000 29.750000000000000 19.213302089753014	-111.75000000000000 29.750000000000000 15.787191728435085	-111.75000000000000 29.750000000000000 14.464006741666941	-111.75000000000000 29.750000000000000 13.545019692516036	-111.75000000000000 29.750000000000000 22.153210184748026	-111.75000000000000 29.750000000000000 21.726894427570372	-111.75000000000000 29.750000000000000 10.730477950612128	-111.75000000000000 29.750000000000000 22.632559204933880	-111.75000000000000 29.750000000000000 10.406702906153045	-111.75000000000000 29.750000000000000 8.4879692658943799	-111.75000000000000 29.750000000000000 8.2750928567861113	-111.75000000000000 29.750000000000000 4.6046919831720858	-111.75000000000000 29.750000000000000 8.0074871234072837	-111.75000000000000 29.750000000000000 10.574274578512910	-111.75000000000000 29.750000000000000 12.579550336430204	-111.75000000000000 29.750000000000000 21.018082342150503	-111.75000000000000 29.750000000000000 23.805565159650069	-111.75000000000000 29.750000000000000 18.678986854715124	-111.75000000000000 29.750000000000000 27.236099583203284	-111.75000000000000 29.750000000000000 28.615876591625490	-111.75000000000000 29.750000000000000 31.227689932464550	-111.75000000000000 29.750000000000000 34.329891136245955	-111.75000000000000 29.750000000000000 30.275644662168855	-111.75000000000000 29.750000000000000 29.812588780220409	-111.75000000000000 29.750000000000000 29.650503766314550	-111.75000000000000 29.750000000000000 29.389462296412077	-111.75000000000000 29.750000000000000 28.847429059031352	-111.75000000000000 29.750000000000000 28.953404727020192	-111.75000000000000 29.750000000000000 39.030833760003873
-111.25000000000000 29.750000000000000 10.402871555919502	-111.25000000000000 29.750000000000000 3.6382200944769325	-111.25000000000000 29.750000000000000 6.6265107399136625	-111.25000000000000 29.750000000000000 3.0278115309473757	-111.25000000000000 29.750000000000000 3.0787741521547600	-111.25000000000000 29.750000000000000 2.2209681304311348	-111.25000000000000 29.750000000000000 2.3197360590213285	-111.25000000000000 29.750000000000000 2.5854411418278738	-111.25000000000000 29.750000000000000 1.8852469271275087	-111.25000000000000 29.750000000000000 2.8712163066908931	-111.25000000000000 29.750000000000000 2.6818004797998993	-111.25000000000000 29.750000000000000 3.0657418032339581	-111.25000000000000 29.750000000000000 2.8213514048235213	-111.25000000000000 29.750000000000000 3.2472813294966572	-111.25000000000000 29.750000000000000 3.0799685094225566	-111.25000000000000 29.750000000000000 3.8408242730918021	-111.25000000000000 29.750000000000000 5.1659846662165414	-111.25000000000000 29.750000000000000 5.4150943901202755	-111.25000000000000 29.750000000000000 6.8536648188533951	-111.25000000000000 29.750000000000000 9.6759841566179770	-111.25000000000000 29.750000000000000 16.570327731583117	-111.25000000000000 29.750000000000000 17.020028617864860	-111.25000000000000 29.750000000000000 21.537609733864524	-111.25000000000000 29.750000000000000 22.618941697421381	-111.25000000000000 29.750000000000000 22.448492655655006	-111.25000000000000 29.750000000000000 13.092525638030359	-111.25000000000000 29.750000000000000 17.431055424393694	-111.25000000000000 29.750000000000000 19.618671091861053	-111.25000000000000 29.750000000000000 16.065714771711065	-111.25000000000000 29.750000000000000 21.776841585165190	-111.25000000000000 29.750000000000000 19.881409963731819	-111.25000000000000 29.750000000000000 15.039179533562292	-111.25000000000000 29.750000000000000 10.657092148860066	-111.25000000000000 29.750000000000000 7.4295634294240971	-111.25000000000000 29.750000000000000 12.041031429224306	-111.25000000000000 29.750000000000000 7.8648155804832776	-111.25000000000000 29.750000000000000 8.7953946064290545	-111.25000000000000 29.750000000000000 10.750251292782048	-111.25000000000000 29.750000000000000 10.794277347495617	-111.25000000000000 29.750000000000000 12.882470678180880	-111.25000000000000 29.750000000000000 18.194052511234325	-111.25000000000000 29.750000000000000 21.900301739303437	-111.25000000000000 29.750000000000000 27.480588480254998	-111.25000000000000 29.750000000000000 25.956545621352646	-111.25000000000000 29.750000000000000 28.194074368547113	-111.25000000000000 29.750000000000000 30.793439806332419	-111.25000000000000 29.750000000000000 32.093159873873844	-111.25000000000000 29.750000000000000 33.673173182612572	-111.25000000000000 29.750000000000000 34.980678001699395	-111.25000000000000 29.750000000000000 43.671532591157224
-110.75000000000000 29.750000000000000 2.5937957758047303	-110.75000000000000 29.750000000000000 2.0774758703468286	-110.75000000000000 29.750000000000000 4.1730323435054570	-110.75000000000000 29.750000000000000 1.8476341361314987	-110.75000000000000 29.750000000000000 1.7162235488175057	-110.75000000000000 29.750000000000000 1.4244917517225288	-110.75000000000000 29.750000000000000 1.6817605084448195	-110.75000000000000 29.750000000000000 1.7694616922099797	-110.75000000000000 29.750000000000000 1.6127489853544850	-110.75000000000000 29.750000000000000 1.8233520133001853	-110.75000000000000 29.750000000000000 2.3159710952239245	-110.75000000000000 29.750000000000000 2.7298994621185027	-110.75000000000000 29.750000000000000 3.7607124935220577	-110.75000000000000 29.750000000000000 3.3021411410601713	-110.75000000000000 29.750000000000000 3.3949452119962720	-110.75000000000000 29.750000000000000 4.4580697001100011	-110.75000000000000 29.750000000000000 5.4053934038370093	-110.75000000000000 29.750000000000000 6.2574854207259358	-110.75000000000000 29.750000000000000 7.9256533223338899	-110.75000000000000 29.750000000000000 11.825687298626420	-110.75000000000000 29.750000000000000 17.351252167175272	-110.75000000000000 29.750000000000000 17.543748064452352	-110.75000000000000 29.750000000000000 20.094983434012693	-110.75000000000000 29.750000000000000 19.967412546779013	-110.75000000000000 29.750000000000000 14.379526816537405	-110.75000000000000 29.750000000000000 9.7773029267238947	-110.75000000000000 29.750000000000000 7.5353784555361614	-110.75000000000000 29.750000000000000 17.396303656557716	-110.75000000000000 29.750000000000000 25.401917456915779	-110.75000000000000 29.750000000000000 37.953962088969519	-110.75000000000000 29.750000000000000 46.374727731181018	-110.75000000000000 29.750000000000000 45.858793906757896	-110.75000000000000 29.750000000000000 33.843240688479071	-110.75000000000000 29.750000000000000 17.301134109394454	-110.75000000000000 29.750000000000000 17.914054896699792	-110.75000000000000 29.750000000000000 15.724040929563785	-110.75000000000000 29.750000000000000 12.536274819436569	-110.75000000000000 29.750000000000000 13.139002191481543	-110.75000000000000 29.750000000000000 12.813402033398448	-110.75000000000000 29.750000000000000 13.254366169557304	-110.75000000000000 29.750000000000000 13.625874099961965	-110.75000000000000 29.750000000000000 19.969501210851281	-110.75000000000000 29.750000000000000 18.562908292609400	-110.75000000000000 29.750000000000000 21.614957045806413	-110.75000000000000 29.750000000000000 22.234521160198014	-110.75000000000000 29.750000000000000 19.163935502145158	-110.75000000000000 29.750000000000000 20.932390406301106	-110.75000000000000 29.750000000000000 22.757841980155415	-110.75000000000000 29.750000000000000 24.856181281493143	-110.75000000000000 29.750000000000000 30.570571129719703
-110.25000000000000 29.750000000000000 1.3636159956148901	-110.25000000000000 29.750000000000000 1.4046683353377682	-110.25000000000000 29.750000000000000 1.0475102955000675	-110.25000000000000 29.750000000000000 1.5312493971285810	-110.25000000000000 29.750000000000000 1.5471223445119884	-110.25000000000000 29.750000000000000 3.4776532862771909	-110.25000000000000 29.750000000000000 2.7441033899900220	-110.25000000000000 29.750000000000000 1.2365463655866087	-110.25000000000000 29.750000000000000 3.0336884007037543	-110.25000000000000 29.750000000000000 2.3807097457486317	-110.25000000000000 29.750000000000000 2.0592137668249402	-110.25000000000000 29.750000000000000 3.4076591754386740	-110.25000000000000 29.750000000000000 3.0885599469056504	-110.25000000000000 29.750000000000000 2.9579954911616135	-110.25000000000000 29.750000000000000 3.1263919632855397	-110.25000000000000 29.750000000000000 4.1766739119706946	-110.25000000000000 29.750000000000000 5.0121611361995289	-110.25000000000000 29.750000000000000 6.4617573271797530	-110.25000000000000 29.750000000000000 9.0173336585227819	-110.25000000000000 29.750000000000000 12.920811011436715	-110.25000000000000 29.750000000000000 12.314911154346689	-110.25000000000000 29.750000000000000 15.720975256092173	-110.25000000000000 29.750000000000000 16.244047773600165	-110.25000000000000 29.750000000000000 14.212741027762672	-110.25000000000000 29.750000000000000 12.876002704119212	-110.25000000000000 29.750000000000000 10.655244519724137	-110.25000000000000 29.750000000000000 9.4798954601119831	-110.25000000000000 29.750000000000000 16.861890782406402	-110.25000000000000 29.750000000000000 24.448214335878689	-110.25000000000000 29.750000000000000 40.633796920237792	-110.25000000000000 29.750000000000000 39.493678221880423	-110.25000000000000 29.750000000000000 43.525201290505301	-110.25000000000000 29.750000000000000 39.766857834857682	-110.25000000000000 29.750000000000000 36.484390066982527	-110.25000000000000 29.750000000000000 37.427160444404720	-110.25000000000000 29.750000000000000 29.554652182180757	-110.25000000000000 29.750000000000000 29.453545192504677	-110.25000000000000 29.750000000000000 30.172766125569890	-110.25000000000000 29.750000000000000 23.314900580544052	-110.25000000000000 29.750000000000000 23.370106961403689	-110.25000000000000 29.750000000000000 23.776964599945298	-110.25000000000000 29.750000000000000 18.361582278577153	-110.25000000000000 29.750000000000000 24.773936417282119	-110.25000000000000 29.750000000000000 19.623503097934790	-110.25000000000000 29.750000000000000 20.147495667426274	-110.25000000000000 29.750000000000000 21.316289105796635	-110.25000000000000 29.750000000000000 17.871493070534392	-110.25000000000000 29.750000000000000 19.293354894221732	-110.25000000000000 29.750000000000000 15.800729911402321	-110.25000000000000 29.750000000000000 18.582687135250602
-109.75000000000000 29.750000000000000 4.3484429532882807	-109.75000000000000 29.750000000000000 3.7878480286972560	-109.75000000000000 29.750000000000000 2.1133378639017093	-109.75000000000000 29.750000000000000 2.0311382851114104	-109.75000000000000 29.750000000000000 3.0127163710272860	-109.75000000000000 29.750000000000000 1.8044643851545914	-109.75000000000000 29.750000000000000 2.5145722546491092	-109.75000000000000 29.750000000000000 1.3457466739544621	-109.75000000000000 29.750000000000000 0.49898741870209395	-109.75000000000000 29.750000000000000 2.1443897961088170	-109.75000000000000 29.750000000000000 2.5106656894819208	-109.75000000000000 29.750000000000000 1.6506953313340975	-109.75000000000000 29.750000000000000 2.1817403157472239	-109.75000000000000 29.750000000000000 2.6797359240347052	-109.75000000000000 29.750000000000000 2.5858499001563859	-109.75000000000000 29.750000000000000 4.3999478422439520	-109.75000000000000 29.750000000000000 4.7719888053358179	-109.75000000000000 29.750000000000000 5.3679554755476451	-109.75000000000000 29.750000000000000 6.1442249645603528	-109.75000000000000 29.750000000000000 7.8227061474839399	-109.75000000000000 29.750000000000000 8.0055434323673609	-109.75000000000000 29.750000000000000 9.5554853858195798	-109.75000000000000 29.750000000000000 10.740608537916598	-109.75000000000000 29.750000000000000 11.353287620218271	-109.75000000000000 29.750000000000000 10.328529923871182	-109.75000000000000 29.750000000000000 8.3852148692451944	-109.75000000000000 29.750000000000000 7.3778570656266771	-109.75000000000000 29.750000000000000 10.165572572183457	-109.75000000000000 29.750000000000000 14.995377063066607	-109.75000000000000 29.750000000000000 18.411846737178870	-109.75000000000000 29.750000000000000 20.393867171100020	-109.75000000000000 29.750000000000000 33.944088660294767	-109.75000000000000 29.750000000000000 28.506824129882112	-109.75000000000000 29.750000000000000 39.935812371427630	-109.75000000000000 29.750000000000000 44.102039440711835	-109.75000000000000 29.750000000000000 48.496013102899241	-109.75000000000000 29.750000000000000 53.986069941878974	-109.75000000000000 29.750000000000000 42.379233858361104	-109.75000000000000 29.750000000000000 43.072419622549013	-109.75000000000000 29.750000000000000 34.162725295786288	-109.75000000000000 29.750000000000000 25.882875493470607	-109.75000000000000 29.750000000000000 27.068091612487837	-109.75000000000000 29.750000000000000 20.561467430914135	-109.75000000000000 29.750000000000000 21.580000189885485	-109.75000000000000 29.750000000000000 17.123419804643479	-109.75000000000000 29.750000000000000 17.888630176041183	-109.75000000000000 29.750000000000000 19.699791474877582	-109.75000000000000 29.750000000000000 17.288452755975175	-109.75000000000000 29.750000000000000 14.463168788250822	-109.75000000000000 29.750000000000000 15.880289909021418
-109.25000000000000 29.750000000000000 3.4635020187735570	-109.25000000000000 29.750000000000000 2.9735429109963434	-109.25000000000000 29.750000000000000 2.6997309729803383	-109.25000000000000 29.750000000000000 2.5372457047538264	-109.25000000000000 29.750000000000000 2.5402876036785975	-109.25000000000000 29.750000000000000 2.3582860780846966	-109.25000000000000 29.750000000000000 2.2894651965707218	-109.25000000000000 29.750000000000000 1.8473767690661866	-109.25000000000000 29.750000000000000 2.7113605586495537	-109.25000000000000 29.750000000000000 0.66688480133393591	-109.25000000000000 29.750000000000000 3.0325734798797281	-109.25000000000000 29.750000000000000 3.1904375258106912	-109.25000000000000 29.750000000000000 2.3809649279995924	-109.25000000000000 29.750000000000000 1.9650771326264702	-109.25000000000000 29.750000000000000 3.0026584332171655	-109.25000000000000 29.750000000000000 4.0109649918654879	-109.25000000000000 29.750000000000000 3.8503568555550509	-109.25000000000000 29.750000000000000 4.2627692315163337	-109.25000000000000 29.750000000000000 4.9967744980517592	-109.25000000000000 29.750000000000000 5.2307864077327553	-109.25000000000000 29.750000000000000 5.6208425663313717	-109.25000000000000 29.750000000000000 6.1587095111906827	-109.25000000000000 29.750000000000000 6.7723661797616570	-109.25000000000000 29.750000000000000 6.3350701015127147	-109.25000000000000 29.750000000000000 5.5495371859469635	-109.25000000000000 29.750000000000000 5.1627416169763807	-109.25000000000000 29.750000000000000 3.8390689110749001	-109.25000000000000 29.750000000000000 5.1425184185159978	-109.25000000000000 29.750000000000000 8.1548873182902160	-109.25000000000000 29.750000000000000 11.031759117886461	-109.25000000000000 29.750000000000000 12.630346847126258	-109.25000000000000 29.750000000000000 15.282961508415401	-109.25000000000000 29.750000000000000 17.067012160820024	-109.25000000000000 29.750000000000000 23.003807562948847	-109.25000000000000 29.750000000000000 31.503636858376698	-109.25000000000000 29.750000000000000 37.398807134616476	-109.25000000000000 29.750000000000000 34.546084729378961	-109.25000000000000 29.750000000000000 30.575534323308137	-109.25000000000000 29.750000000000000 32.140779290302746	-109.25000000000000 29.750000000000000 26.020660067657666	-109.25000000000000 29.750000000000000 28.873398158921287	-109.25000000000000 29.750000000000000 24.005813551697415	-109.25000000000000 29.750000000000000 25.068046743325002	-109.25000000000000 29.750000000000000 25.234501595540301	-109.25000000000000 29.750000000000000 21.207660413669622	-109.25000000000000 29.750000000000000 21.647169759091021	-109.25000000000000 29.750000000000000 23.646094737980750	-109.25000000000000 29.750000000000000 20.632988562372695	-109.25000000000000 29.750000000000000 16.675396607817706	-109.25000000000000 29.750000000000000 17.855074273153168
-108.75000000000000 29.750000000000000 5.0574860592507722	-108.75000000000000 29.750000000000000 4.4695946062255389	-108.75000000000000 29.750000000000000 4.0786049059044096	-108.75000000000000 29.750000000000000 3.4030426823503492	-108.75000000000000 29.750000000000000 3.3283705688815184	-108.75000000000000 29.750000000000000 2.6438948591441354	-108.75000000000000 29.750000000000000 2.6178279686026893	-108.75000000000000 29.750000000000000 2.8319252732956852	-108.75000000000000 29.750000000000000 3.1625897936266023	-108.75000000000000 29.750000000000000 4.1376501031351145	-108.75000000000000 29.750000000000000 3.7988251568770610	-108.75000000000000 29.750000000000000 3.8412057780751283	-108.75000000000000 29.750000000000000 5.9341453858283542	-108.75000000000000 29.750000000000000 7.1822443991600116	-108.75000000000000 29.750000000000000 5.8112712427144482	-108.75000000000000 29.750000000000000 4.8808732121557004	-108.75000000000000 29.750000000000000 7.2932665643801871	-108.75000000000000 29.750000000000000 7.6749533363797608	-108.75000000000000 29.750000000000000 7.3059468139228834	-108.75000000000000 29.750000000000000 6.4640079411686449	-108.75000000000000 29.750000000000000 6.2812370231729462	-108.75000000000000 29.750000000000000 5.4837188526532952	-108.75000000000000 29.750000000000000 6.0603017044809917	-108.75000000000000 29.750000000000000 5.1276674286426367	-108.75000000000000 29.750000000000000 4.4410883382849544	-108.75000000000000 29.750000000000000 3.9758260605684077	-108.75000000000000 29.750000000000000 2.8168081345473062	-108.75000000000000 29.750000000000000 3.7909794028700774	-108.75000000000000 29.750000000000000 5.2633561527834010	-108.75000000000000 29.750000000000000 7.5716300562574927	-108.75000000000000 29.750000000000000 8.7271301277455784	-108.75000000000000 29.750000000000000 10.373423480274836	-108.75000000000000 29.750000000000000 12.403614112250880	-108.75000000000000 29.750000000000000 10.798795233067093	-108.75000000000000 29.750000000000000 16.295772093896481	-108.75000000000000 29.750000000000000 17.574674639469841	-108.75000000000000 29.750000000000000 21.963425274894018	-108.75000000000000 29.750000000000000 18.825202371498410	-108.75000000000000 29.750000000000000 20.877581760407171	-108.75000000000000 29.750000000000000 24.317568271113931	-108.75000000000000 29.750000000000000 28.707988836054032	-108.75000000000000 29.750000000000000 25.778904058356993	-108.75000000000000 29.750000000000000 27.505277259027530	-108.75000000000000 29.750000000000000 28.230949615942937	-108.75000000000000 29.750000000000000 24.944438667721123	-108.75000000000000 29.750000000000000 24.481767302799927	-108.75000000000000 29.750000000000000 26.735761284258615	-108.75000000000000 29.750000000000000 23.908570786678020	-108.75000000000000 29.750000000000000 23.055114051844917	-108.75000000000000 29.750000000000000 19.845209403403903
-108.25000000000000 29.750000000000000 5.0158540766419106	-108.25000000000000 29.750000000000000 4.1714045975098042	-108.25000000000000 29.750000000000000 3.3872688939475242	-108.25000000000000 29.750000000000000 2.9025456370085889	-108.25000000000000 29.750000000000000 2.7962836222627976	-108.25000000000000 29.750000000000000 2.0644370027264829	-108.25000000000000 29.750000000000000 2.1912451849867236	-108.25000000000000 29.750000000000000 3.2411098431980458	-108.25000000000000 29.750000000000000 4.1598058237789610	-108.25000000000000 29.750000000000000 5.5982221887713379	-108.25000000000000 29.750000000000000 7.1337664165806984	-108.25000000000000 29.750000000000000 7.3282467977729056	-108.25000000000000 29.750000000000000 8.4137020885450031	-108.25000000000000 29.750000000000000 8.1271321126629665	-108.25000000000000 29.750000000000000 8.1478056104606793	-108.25000000000000 29.750000000000000 9.3160025909313475	-108.25000000000000 29.750000000000000 9.4380737987755037	-108.25000000000000 29.750000000000000 15.085210810233139	-108.25000000000000 29.750000000000000 12.351287324620575	-108.25000000000000 29.750000000000000 11.588505943831704	-108.25000000000000 29.750000000000000 9.5084388268646247	-108.25000000000000 29.750000000000000 15.994318282037824	-108.25000000000000 29.750000000000000 15.172171481574106	-108.25000000000000 29.750000000000000 10.972314768838682	-108.25000000000000 29.750000000000000 8.4227520109626397	-108.25000000000000 29.750000000000000 6.4302094573349029	-108.25000000000000 29.750000000000000 5.8682313890104245	-108.25000000000000 29.750000000000000 7.0713702962641944	-108.25000000000000 29.750000000000000 7.0775195014069396	-108.25000000000000 29.750000000000000 8.2910266462086248	-108.25000000000000 29.750000000000000 5.3882973855863039	-108.25000000000000 29.750000000000000 10.534013422206881	-108.25000000000000 29.750000000000000 10.497553582865134	-108.25000000000000 29.750000000000000 10.784263410044177	-108.25000000000000 29.750000000000000 17.585440777979819	-108.25000000000000 29.750000000000000 13.604898062088512	-108.25000000000000 29.750000000000000 15.246908473136234	-108.25000000000000 29.750000000000000 18.984853505857977	-108.25000000000000 29.750000000000000 14.424855434214546	-108.25000000000000 29.750000000000000 17.690105981014792	-108.25000000000000 29.750000000000000 14.529140455639626	-108.25000000000000 29.750000000000000 17.495970393516835	-108.25000000000000 29.750000000000000 12.620474434718949	-108.25000000000000 29.750000000000000 13.683916028276562	-108.25000000000000 29.750000000000000 15.304497368205046	-108.25000000000000 29.750000000000000 17.242861884117303	-108.25000000000000 29.750000000000000 17.941032094616901	-108.25000000000000 29.750000000000000 19.939940466644433	-108.25000000000000 29.750000000000000 20.708169611786360	-108.25000000000000 29.750000000000000 18.414087079979264
-107.75000000000000 29.750000000000000 2.9945766027925234	-107.75000000000000 29.750000000000000 3.0222773027158061	-107.75000000000000 29.750000000000000 2.4582472453326250	-107.75000000000000 29.750000000000000 2.0703701869730136	-107.75000000000000 29.750000000000000 1.9468928224877537	-107.75000000000000 29.750000000000000 1.6839105319184875	-107.75000000000000 29.750000000000000 1.6808755583715520	-107.75000000000000 29.750000000000000 2.5713466997631866	-107.75000000000000 29.750000000000000 3.7806360620369674	-107.75000000000000 29.750000000000000 6.3163672030857789	-107.75000000000000 29.750000000000000 9.8414860831786406	-107.75000000000000 29.750000000000000 10.042698065078879	-107.75000000000000 29.750000000000000 7.6202563046985059	-107.75000000000000 29.750000000000000 8.2127429579524680	-107.75000000000000 29.750000000000000 12.909260548550812	-107.75000000000000 29.750000000000000 11.975887960890795	-107.75000000000000 29.750000000000000 14.790430092225394	-107.75000000000000 29.750000000000000 13.941826474397235	-107.75000000000000 29.750000000000000 21.489755959540688	-107.75000000000000 29.750000000000000 20.628759839817565	-107.75000000000000 29.750000000000000 20.942130666165724	-107.75000000000000 29.750000000000000 21.710610568351640	-107.75000000000000 29.750000000000000 21.857273618825833	-107.75000000000000 29.750000000000000 13.093590242777170	-107.75000000000000 29.750000000000000 16.121608442749569	-107.75000000000000 29.750000000000000 11.484174407959239	-107.75000000000000 29.750000000000000 6.7231632009849394	-107.75000000000000 29.750000000000000 11.407333622660225	-107.75000000000000 29.750000000000000 8.6906137512493800	-107.75000000000000 29.750000000000000 12.963168579533161	-107.75000000000000 29.750000000000000 12.454395596415013	-107.75000000000000 29.750000000000000 20.524824218106566	-107.75000000000000 29.750000000000000 19.027117063400432	-107.75000000000000 29.750000000000000 22.337313017079218	-107.75000000000000 29.750000000000000 22.567200739439411	-107.75000000000000 29.750000000000000 21.730536371409404	-107.75000000000000 29.750000000000000 22.147462881990268	-107.75000000000000 29.750000000000000 17.497001066375237	-107.75000000000000 29.750000000000000 14.021089449657074	-107.75000000000000 29.750000000000000 14.328033631847456	-107.75000000000000 29.750000000000000 11.164087198910975	-107.75000000000000 29.750000000000000 7.7682149829869012	-107.75000000000000 29.750000000000000 8.7679110756986933	-107.75000000000000 29.750000000000000 9.3197959344227534	-107.75000000000000 29.750000000000000 9.6736533489146996	-107.75000000000000 29.750000000000000 9.7707077987568844	-107.75000000000000 29.750000000000000 10.327893651707676	-107.75000000000000 29.750000000000000 11.152639455607911	-107.75000000000000 29.750000000000000 15.137245195601436	-107.75000000000000 29.750000000000000 13.160641439096095
-107.25000000000000 29.750000000000000 2.0295436156728335	-107.25000000000000 29.750000000000000 2.0277497683873742	-107.25000000000000 29.750000000000000 2.3210073974404613	-107.25000000000000 29.750000000000000 1.3425187146927802	-107.25000000000000 29.750000000000000 1.7227275767751113	-107.25000000000000 29.750000000000000 1.0402287516996289	-107.25000000000000 29.750000000000000 1.1756738128758033	-107.25000000000000 29.750000000000000 2.2308669464468158	-107.25000000000000 29.750000000000000 4.1001252929969390	-107.25000000000000 29.750000000000000 6.7195844762436128	-107.25000000000000 29.750000000000000 11.587463056748017	-107.25000000000000 29.750000000000000 11.478916763801021	-107.25000000000000 29.750000000000000 13.489907598615376	-107.25000000000000 29.750000000000000 8.5333530497054433	-107.25000000000000 29.750000000000000 13.269756836873034	-107.25000000000000 29.750000000000000 13.288609314949978	-107.25000000000000 29.750000000000000 17.885975138456043	-107.25000000000000 29.750000000000000 20.355914102405244	-107.25000000000000 29.750000000000000 25.851355485516272	-107.25000000000000 29.750000000000000 24.260004783870627	-107.25000000000000 29.750000000000000 25.660236446352773	-107.25000000000000 29.750000000000000 14.468629767711345	-107.25000000000000 29.750000000000000 15.808634867551081	-107.25000000000000 29.750000000000000 11.873560411362584	-107.25000000000000 29.750000000000000 12.669222230059944	-107.25000000000000 29.750000000000000 9.2928687499908236	-107.25000000000000 29.750000000000000 6.5890553620580805	-107.25000000000000 29.750000000000000 11.735434732113001	-107.25000000000000 29.750000000000000 8.9495763320295403	-107.25000000000000 29.750000000000000 21.852338458245359	-107.25000000000000 29.750000000000000 6.9692662997122792	-107.25000000000000 29.750000000000000 13.967090060226637	-107.25000000000000 29.750000000000000 22.648582273777905	-107.25000000000000 29.750000000000000 23.890857479474814	-107.25000000000000 29.750000000000000 23.229783520725405	-107.25000000000000 29.750000000000000 22.427118823245117	-107.25000000000000 29.750000000000000 18.482295961321629	-107.25000000000000 29.750000000000000 14.151720636899768	-107.25000000000000 29.750000000000000 15.062854445314573	-107.25000000000000 29.750000000000000 10.360904269557984	-107.25000000000000 29.750000000000000 7.9199883015504469	-107.25000000000000 29.750000000000000 6.6968107436158641	-107.25000000000000 29.750000000000000 6.2899329284635703	-107.25000000000000 29.750000000000000 6.4428012388339004	-107.25000000000000 29.750000000000000 7.3769755678850091	-107.25000000000000 29.750000000000000 10.104248124202661	-107.25000000000000 29.750000000000000 10.280317199426545	-107.25000000000000 29.750000000000000 10.916587953284171	-107.25000000000000 29.750000000000000 11.056416819305467	-107.25000000000000 29.750000000000000 15.543213303970152
-106.75000000000000 29.750000000000000 2.5215301269568635	-106.75000000000000 29.750000000000000 2.2891294041664345	-106.75000000000000 29.750000000000000 1.6754288096059666	-106.75000000000000 29.750000000000000 0.69020732108565697	-106.75000000000000 29.750000000000000 0.53518677488819899	-106.75000000000000 29.750000000000000 0.62834749419750835	-106.75000000000000 29.750000000000000 0.69896362196744377	-106.75000000000000 29.750000000000000 3.3212011411686571	-106.75000000000000 29.750000000000000 6.9597555654761569	-106.75000000000000 29.750000000000000 10.140601467854079	-106.75000000000000 29.750000000000000 13.587011766607374	-106.75000000000000 29.750000000000000 13.814662158284921	-106.75000000000000 29.750000000000000 8.9729178757138470	-106.75000000000000 29.750000000000000 13.345513332011215	-106.75000000000000 29.750000000000000 13.667776655885289	-106.75000000000000 29.750000000000000 20.109342500127703	-106.75000000000000 29.750000000000000 21.822372338828771	-106.75000000000000 29.750000000000000 23.068454990733024	-106.75000000000000 29.750000000000000 19.830240602435158	-106.75000000000000 29.750000000000000 20.253167557106959	-106.75000000000000 29.750000000000000 20.189245042377479	-106.75000000000000 29.750000000000000 24.094679916816183	-106.75000000000000 29.750000000000000 22.395343003992501	-106.75000000000000 29.750000000000000 14.539201880959473	-106.75000000000000 29.750000000000000 18.405204452574022	-106.75000000000000 29.750000000000000 13.735527791419484	-106.75000000000000 29.750000000000000 10.247596089328963	-106.75000000000000 29.750000000000000 7.1768584978453394	-106.75000000000000 29.750000000000000 8.9199086700344115	-106.75000000000000 29.750000000000000 11.705753577121561	-106.75000000000000 29.750000000000000 12.858823463708621	-106.75000000000000 29.750000000000000 12.561180011210331	-106.75000000000000 29.750000000000000 13.581035153551724	-106.75000000000000 29.750000000000000 13.518582573054751	-106.75000000000000 29.750000000000000 20.182593307971342	-106.75000000000000 29.750000000000000 15.878465480287145	-106.75000000000000 29.750000000000000 12.487331181710468	-106.75000000000000 29.750000000000000 12.672839535782783	-106.75000000000000 29.750000000000000 9.5157996697027372	-106.75000000000000 29.750000000000000 7.3261184921914015	-106.75000000000000 29.750000000000000 5.5804760445459056	-106.75000000000000 29.750000000000000 4.4961759942561921	-106.75000000000000 29.750000000000000 3.2385831926915389	-106.75000000000000 29.750000000000000 3.6451307662668944	-106.75000000000000 29.750000000000000 5.3164551668895834	-106.75000000000000 29.750000000000000 5.0126704068210515	-106.75000000000000 29.750000000000000 6.8557837344830057	-106.75000000000000 29.750000000000000 7.6105945226881637	-106.75000000000000 29.750000000000000 7.4681238960978531	-106.75000000000000 29.750000000000000 7.7274236222922381
-106.25000000000000 29.750000000000000 1.4906738810829638	-106.25000000000000 29.750000000000000 0.63260005432184307	-106.25000000000000 29.750000000000000 1.0582175342541593	-106.25000000000000 29.750000000000000 0.69105006189376406	-106.25000000000000 29.750000000000000 0.58228382119903532	-106.25000000000000 29.750000000000000 0.63922403055036148	-106.25000000000000 29.750000000000000 0.89362931398002377	-106.25000000000000 29.750000000000000 2.5396586080703556	-106.25000000000000 29.750000000000000 4.4577537827337217	-106.25000000000000 29.750000000000000 6.2379658754105094	-106.25000000000000 29.750000000000000 8.3104568002085664	-106.25000000000000 29.750000000000000 7.5700857226747855	-106.25000000000000 29.750000000000000 10.754359477220071	-106.25000000000000 29.750000000000000 11.587388671560477	-106.25000000000000 29.750000000000000 6.6585412586524155	-106.25000000000000 29.750000000000000 8.7845637314680971	-106.25000000000000 29.750000000000000 17.000474004365266	-106.25000000000000 29.750000000000000 14.636790204089170	-106.25000000000000 29.750000000000000 26.885034638326037	-106.25000000000000 29.750000000000000 28.401446861413906	-106.25000000000000 29.750000000000000 29.347700323836996	-106.25000000000000 29.750000000000000 30.612267099327891	-106.25000000000000 29.750000000000000 29.167780099131782	-106.25000000000000 29.750000000000000 23.981383217270956	-106.25000000000000 29.750000000000000 12.979018606976938	-106.25000000000000 29.750000000000000 10.025110215054546	-106.25000000000000 29.750000000000000 8.3384354165424650	-106.25000000000000 29.750000000000000 14.130457870958322	-106.25000000000000 29.750000000000000 10.543726911738142	-106.25000000000000 29.750000000000000 11.182598411721026	-106.25000000000000 29.750000000000000 12.554932970901449	-106.25000000000000 29.750000000000000 12.814886050726415	-106.25000000000000 29.750000000000000 13.047701270218910	-106.25000000000000 29.750000000000000 13.375295984712912	-106.25000000000000 29.750000000000000 19.728561789715879	-106.25000000000000 29.750000000000000 16.220583411660616	-106.25000000000000 29.750000000000000 11.143110832895902	-106.25000000000000 29.750000000000000 14.290051580236639	-106.25000000000000 29.750000000000000 10.373894314152242	-106.25000000000000 29.750000000000000 7.2261084721941566	-106.25000000000000 29.750000000000000 5.5866018352887981	-106.25000000000000 29.750000000000000 3.3894954635710515	-106.25000000000000 29.750000000000000 1.9975917643494152	-106.25000000000000 29.750000000000000 2.6186105800195087	-106.25000000000000 29.750000000000000 2.6914765587584726	-106.25000000000000 29.750000000000000 3.6869732497193288	-106.25000000000000 29.750000000000000 3.7072432905111539	-106.25000000000000 29.750000000000000 4.0259998044109651	-106.25000000000000 29.750000000000000 5.4633708159610590	-106.25000000000000 29.750000000000000 5.6313248425017290
[truncated: 1,160 more rows]
[truncated: 23 more columns]
