# Supplementary material for: Geodynamic evolution of southwestern North America since the Late Eocene
Source: Nat Commun. 2019 Nov 18;10:5213. doi: 10.1038/s41467-019-12950-8 (PMC6861285; doi:10.1038/s41467-019-12950-8)
Supplement: Supplementary file 26 — Supplementary Data 23 [file 41467_2019_12950_MOESM26_ESM.xlsx]

## Sheet: Sheet1
Data for 0.0 Ma			0.5 Ma			1.0 Ma			1.5 Ma			2.0 Ma			2.5 Ma	3.0 Ma	3.5 Ma	4.0 Ma	4.5 Ma	5.0 Ma	5.5 Ma	6.0 Ma	6.5 Ma	7.0 Ma	7.5 Ma	8.0 Ma	8.5 Ma	9.0 Ma	9.5 Ma	10.0 Ma	10.5 Ma	11.0 Ma	11.5 Ma	12.0 Ma	12.5 Ma	13.0 Ma	13.5 Ma	14.0 Ma	14.5 Ma	15.0 Ma	15.5 Ma	16.0 Ma	16.5 Ma	17.0 Ma	17.5 Ma	18.0 Ma	18.5 Ma	19.0 Ma	19.5 Ma
-128.5	44.5	1790.02	-128.5	44.5	1791.08	-128.5	44.5	1792.22	-128.5	44.5	1793.33	-128.5	44.5	1794.42	-123.750000 28.2500000 1341.12000	-123.750000 28.2500000 1341.08997	-123.750000 28.2500000 1341.06006	-123.750000 28.2500000 1341.03003	-123.750000 28.2500000 1341.00000	-123.750000 28.2500000 1340.96997	-123.750000 28.2500000 1340.93994	-123.750000 28.2500000 1340.91003	-123.750000 28.2500000 1340.88000	-123.750000 28.2500000 1340.84998	-123.750000 28.2500000 1340.81995	-123.750000 28.2500000 1340.79004	-123.750000 28.2500000 1340.76001	-123.750000 28.2500000 1340.72998	-123.750000 28.2500000 1340.69995	-123.750000 28.2500000 1340.67004	-123.750000 28.2500000 1340.64001	-123.750000 28.2500000 1340.60999	-123.750000 28.2500000 1340.57996	-123.750000 28.2500000 1340.55005	-123.750000 28.2500000 1340.52002	-123.750000 28.2500000 1340.48999	-123.750000 28.2500000 1340.33997	-123.750000 28.2500000 1340.18994	-123.750000 28.2500000 1340.04004	-123.750000 28.2500000 1339.89001	-123.750000 28.2500000 1339.73999	-123.750000 28.2500000 1339.58997	-123.750000 28.2500000 1339.43994	-123.750000 28.2500000 1339.29004	-123.750000 28.2500000 1339.14001	-123.750000 28.2500000 1338.98999	-123.750000 28.2500000 1338.83997	-123.750000 28.2500000 1338.68994	-123.750000 28.2500000 1338.54004
-128.4	44.5	1645.6	-128.4	44.5	1645.71	-128.4	44.5	1645.86	-128.4	44.5	1646	-128.4	44.5	1646.13	-123.250000 28.2500000 1339.76001	-123.250000 28.2500000 1339.75000	-123.250000 28.2500000 1339.73999	-123.250000 28.2500000 1339.72998	-123.250000 28.2500000 1339.71997	-123.250000 28.2500000 1339.70996	-123.250000 28.2500000 1339.69995	-123.250000 28.2500000 1339.68994	-123.250000 28.2500000 1339.68005	-123.250000 28.2500000 1339.67004	-123.250000 28.2500000 1339.66003	-123.250000 28.2500000 1339.65002	-123.250000 28.2500000 1339.64001	-123.250000 28.2500000 1339.63000	-123.250000 28.2500000 1339.62000	-123.250000 28.2500000 1339.60999	-123.250000 28.2500000 1339.59998	-123.250000 28.2500000 1339.58997	-123.250000 28.2500000 1339.57996	-123.250000 28.2500000 1339.56995	-123.250000 28.2500000 1339.56006	-123.250000 28.2500000 1339.55005	-123.250000 28.2500000 1339.42004	-123.250000 28.2500000 1339.29004	-123.250000 28.2500000 1339.16003	-123.250000 28.2500000 1339.03003	-123.250000 28.2500000 1338.90002	-123.250000 28.2500000 1338.77002	-123.250000 28.2500000 1338.64001	-123.250000 28.2500000 1338.51001	-123.250000 28.2500000 1338.38000	-123.250000 28.2500000 1338.25000	-123.250000 28.2500000 1338.12000	-123.250000 28.2500000 1337.98999	-123.250000 28.2500000 1337.85999
-128.3	44.5	1500.34	-128.3	44.5	1499.52	-128.3	44.5	1498.72	-128.3	44.5	1497.91	-128.3	44.5	1497.09	-122.750000 28.2500000 1338.50000	-122.750000 28.2500000 1338.50000	-122.750000 28.2500000 1338.50000	-122.750000 28.2500000 1338.50000	-122.750000 28.2500000 1338.50000	-122.750000 28.2500000 1338.50000	-122.750000 28.2500000 1338.50000	-122.750000 28.2500000 1338.50000	-122.750000 28.2500000 1338.50000	-122.750000 28.2500000 1338.50000	-122.750000 28.2500000 1338.50000	-122.750000 28.2500000 1338.50000	-122.750000 28.2500000 1338.50000	-122.750000 28.2500000 1338.50000	-122.750000 28.2500000 1338.50000	-122.750000 28.2500000 1338.50000	-122.750000 28.2500000 1338.50000	-122.750000 28.2500000 1338.50000	-122.750000 28.2500000 1338.50000	-122.750000 28.2500000 1338.50000	-122.750000 28.2500000 1338.50000	-122.750000 28.2500000 1338.50000	-122.750000 28.2500000 1338.39001	-122.750000 28.2500000 1338.28003	-122.750000 28.2500000 1338.17004	-122.750000 28.2500000 1338.06006	-122.750000 28.2500000 1337.94995	-122.750000 28.2500000 1337.83997	-122.750000 28.2500000 1337.72998	-122.750000 28.2500000 1337.62000	-122.750000 28.2500000 1337.51001	-122.750000 28.2500000 1337.40002	-122.750000 28.2500000 1337.29004	-122.750000 28.2500000 1337.18005	-122.750000 28.2500000 1337.06995
-128.2	44.5	1382.31	-128.2	44.5	1380.77	-128.2	44.5	1379.24	-128.2	44.5	1377.71	-128.2	44.5	1376.18	-122.250000 28.2500000 1337.42004	-122.250000 28.2500000 1337.42004	-122.250000 28.2500000 1337.42004	-122.250000 28.2500000 1337.42004	-122.250000 28.2500000 1337.42004	-122.250000 28.2500000 1337.42004	-122.250000 28.2500000 1337.42004	-122.250000 28.2500000 1337.42004	-122.250000 28.2500000 1337.42004	-122.250000 28.2500000 1337.42004	-122.250000 28.2500000 1337.42004	-122.250000 28.2500000 1337.42004	-122.250000 28.2500000 1337.42004	-122.250000 28.2500000 1337.42004	-122.250000 28.2500000 1337.42004	-122.250000 28.2500000 1337.42004	-122.250000 28.2500000 1337.42004	-122.250000 28.2500000 1337.42004	-122.250000 28.2500000 1337.42004	-122.250000 28.2500000 1337.42004	-122.250000 28.2500000 1337.42004	-122.250000 28.2500000 1337.42004	-122.250000 28.2500000 1337.34998	-122.250000 28.2500000 1337.28003	-122.250000 28.2500000 1337.20996	-122.250000 28.2500000 1337.14001	-122.250000 28.2500000 1337.06995	-122.250000 28.2500000 1337.00000	-122.250000 28.2500000 1336.93005	-122.250000 28.2500000 1336.85999	-122.250000 28.2500000 1336.79004	-122.250000 28.2500000 1336.71997	-122.250000 28.2500000 1336.65002	-122.250000 28.2500000 1336.57996	-122.250000 28.2500000 1336.51001
-128.1	44.5	1315.15	-128.1	44.5	1313.27	-128.1	44.5	1311.39	-128.1	44.5	1309.5	-128.1	44.5	1307.62	-121.750000 28.2500000 1336.60999	-121.750000 28.2500000 1336.60999	-121.750000 28.2500000 1336.60999	-121.750000 28.2500000 1336.60999	-121.750000 28.2500000 1336.60999	-121.750000 28.2500000 1336.60999	-121.750000 28.2500000 1336.60999	-121.750000 28.2500000 1336.60999	-121.750000 28.2500000 1336.60999	-121.750000 28.2500000 1336.60999	-121.750000 28.2500000 1336.60999	-121.750000 28.2500000 1336.60999	-121.750000 28.2500000 1336.60999	-121.750000 28.2500000 1336.60999	-121.750000 28.2500000 1336.60999	-121.750000 28.2500000 1336.60999	-121.750000 28.2500000 1336.60999	-121.750000 28.2500000 1336.60999	-121.750000 28.2500000 1336.60999	-121.750000 28.2500000 1336.60999	-121.750000 28.2500000 1336.60999	-121.750000 28.2500000 1336.60999	-121.750000 28.2500000 1336.56995	-121.750000 28.2500000 1336.53003	-121.750000 28.2500000 1336.48999	-121.750000 28.2500000 1336.44995	-121.750000 28.2500000 1336.41003	-121.750000 28.2500000 1336.37000	-121.750000 28.2500000 1336.32996	-121.750000 28.2500000 1336.29004	-121.750000 28.2500000 1336.25000	-121.750000 28.2500000 1336.20996	-121.750000 28.2500000 1336.17004	-121.750000 28.2500000 1336.13000	-121.750000 28.2500000 1336.08997
-128	44.5	1292.25	-128	44.5	1290.39	-128	44.5	1288.51	-128	44.5	1286.63	-128	44.5	1284.77	-121.250000 28.2500000 1336.02002	-121.250000 28.2500000 1336.02002	-121.250000 28.2500000 1336.02002	-121.250000 28.2500000 1336.02002	-121.250000 28.2500000 1336.02002	-121.250000 28.2500000 1336.02002	-121.250000 28.2500000 1336.02002	-121.250000 28.2500000 1336.02002	-121.250000 28.2500000 1336.02002	-121.250000 28.2500000 1336.02002	-121.250000 28.2500000 1336.02002	-121.250000 28.2500000 1336.02002	-121.250000 28.2500000 1336.02002	-121.250000 28.2500000 1336.02002	-121.250000 28.2500000 1336.02002	-121.250000 28.2500000 1336.02002	-121.250000 28.2500000 1336.02002	-121.250000 28.2500000 1336.02002	-121.250000 28.2500000 1336.02002	-121.250000 28.2500000 1336.02002	-121.250000 28.2500000 1336.02002	-121.250000 28.2500000 1336.02002	-121.250000 28.2500000 1336.01001	-121.250000 28.2500000 1336.00000	-121.250000 28.2500000 1335.98999	-121.250000 28.2500000 1335.97998	-121.250000 28.2500000 1335.96997	-121.250000 28.2500000 1335.95996	-121.250000 28.2500000 1335.94995	-121.250000 28.2500000 1335.93994	-121.250000 28.2500000 1335.93005	-121.250000 28.2500000 1335.92004	-121.250000 28.2500000 1335.91003	-121.250000 28.2500000 1335.90002	-121.250000 28.2500000 1335.89001
-127.9	44.5	1298.99	-127.9	44.5	1297.4	-127.9	44.5	1295.81	-127.9	44.5	1294.21	-127.9	44.5	1292.63	-120.750000 28.2500000 1335.68005	-120.750000 28.2500000 1335.68005	-120.750000 28.2500000 1335.68005	-120.750000 28.2500000 1335.68005	-120.750000 28.2500000 1335.68005	-120.750000 28.2500000 1335.68005	-120.750000 28.2500000 1335.68005	-120.750000 28.2500000 1335.68005	-120.750000 28.2500000 1335.68005	-120.750000 28.2500000 1335.68005	-120.750000 28.2500000 1335.68005	-120.750000 28.2500000 1335.68005	-120.750000 28.2500000 1335.68005	-120.750000 28.2500000 1335.68005	-120.750000 28.2500000 1335.68005	-120.750000 28.2500000 1335.68005	-120.750000 28.2500000 1335.68005	-120.750000 28.2500000 1335.68005	-120.750000 28.2500000 1335.68005	-120.750000 28.2500000 1335.68005	-120.750000 28.2500000 1335.68005	-120.750000 28.2500000 1335.68005	-120.750000 28.2500000 1335.68005	-120.750000 28.2500000 1335.68005	-120.750000 28.2500000 1335.68005	-120.750000 28.2500000 1335.68005	-120.750000 28.2500000 1335.68005	-120.750000 28.2500000 1335.68005	-120.750000 28.2500000 1335.68005	-120.750000 28.2500000 1335.68005	-120.750000 28.2500000 1335.68005	-120.750000 28.2500000 1335.68005	-120.750000 28.2500000 1335.68005	-120.750000 28.2500000 1335.68005	-120.750000 28.2500000 1335.68005
-127.8	44.5	1320.45	-127.8	44.5	1319.28	-127.8	44.5	1318.1	-127.8	44.5	1316.92	-127.8	44.5	1315.75	-120.250000 28.2500000 1335.63000	-120.250000 28.2500000 1335.63000	-120.250000 28.2500000 1335.63000	-120.250000 28.2500000 1335.63000	-120.250000 28.2500000 1335.63000	-120.250000 28.2500000 1335.63000	-120.250000 28.2500000 1335.63000	-120.250000 28.2500000 1335.63000	-120.250000 28.2500000 1335.63000	-120.250000 28.2500000 1335.63000	-120.250000 28.2500000 1335.63000	-120.250000 28.2500000 1335.63000	-120.250000 28.2500000 1335.63000	-120.250000 28.2500000 1335.63000	-120.250000 28.2500000 1335.63000	-120.250000 28.2500000 1335.63000	-120.250000 28.2500000 1335.63000	-120.250000 28.2500000 1335.63000	-120.250000 28.2500000 1335.63000	-120.250000 28.2500000 1335.63000	-120.250000 28.2500000 1335.63000	-120.250000 28.2500000 1335.63000	-120.250000 28.2500000 1335.63000	-120.250000 28.2500000 1335.63000	-120.250000 28.2500000 1335.63000	-120.250000 28.2500000 1335.63000	-120.250000 28.2500000 1335.63000	-120.250000 28.2500000 1335.63000	-120.250000 28.2500000 1335.63000	-120.250000 28.2500000 1335.63000	-120.250000 28.2500000 1335.63000	-120.250000 28.2500000 1335.63000	-120.250000 28.2500000 1335.63000	-120.250000 28.2500000 1335.63000	-120.250000 28.2500000 1335.63000
-127.7	44.5	1343.23	-127.7	44.5	1342.44	-127.7	44.5	1341.65	-127.7	44.5	1340.85	-127.7	44.5	1340.06	-119.750000 28.2500000 1335.76001	-119.750000 28.2500000 1335.76001	-119.750000 28.2500000 1335.76001	-119.750000 28.2500000 1335.76001	-119.750000 28.2500000 1335.76001	-119.750000 28.2500000 1335.76001	-119.750000 28.2500000 1335.76001	-119.750000 28.2500000 1335.76001	-119.750000 28.2500000 1335.76001	-119.750000 28.2500000 1335.76001	-119.750000 28.2500000 1335.76001	-119.750000 28.2500000 1335.76001	-119.750000 28.2500000 1335.76001	-119.750000 28.2500000 1335.76001	-119.750000 28.2500000 1335.76001	-119.750000 28.2500000 1335.76001	-119.750000 28.2500000 1335.76001	-119.750000 28.2500000 1335.76001	-119.750000 28.2500000 1335.76001	-119.750000 28.2500000 1335.76001	-119.750000 28.2500000 1335.76001	-119.750000 28.2500000 1335.76001	-119.750000 28.2500000 1335.76001	-119.750000 28.2500000 1335.76001	-119.750000 28.2500000 1335.76001	-119.750000 28.2500000 1335.76001	-119.750000 28.2500000 1335.76001	-119.750000 28.2500000 1335.76001	-119.750000 28.2500000 1335.76001	-119.750000 28.2500000 1335.76001	-119.750000 28.2500000 1335.76001	-119.750000 28.2500000 1335.76001	-119.750000 28.2500000 1335.76001	-119.750000 28.2500000 1335.76001	-119.750000 28.2500000 1335.76001
-127.6	44.5	1357.53	-127.6	44.5	1356.98	-127.6	44.5	1356.42	-127.6	44.5	1355.87	-127.6	44.5	1355.31	-119.250000 28.2500000 1336.06006	-119.250000 28.2500000 1336.06006	-119.250000 28.2500000 1336.06006	-119.250000 28.2500000 1336.06006	-119.250000 28.2500000 1336.06006	-119.250000 28.2500000 1336.06006	-119.250000 28.2500000 1336.06006	-119.250000 28.2500000 1336.06006	-119.250000 28.2500000 1336.06006	-119.250000 28.2500000 1336.06006	-119.250000 28.2500000 1336.06006	-119.250000 28.2500000 1336.06006	-119.250000 28.2500000 1336.06006	-119.250000 28.2500000 1336.06006	-119.250000 28.2500000 1336.06006	-119.250000 28.2500000 1336.06006	-119.250000 28.2500000 1336.06006	-119.250000 28.2500000 1336.06006	-119.250000 28.2500000 1336.06006	-119.250000 28.2500000 1336.06006	-119.250000 28.2500000 1336.06006	-119.250000 28.2500000 1336.06006	-119.250000 28.2500000 1336.06006	-119.250000 28.2500000 1336.06006	-119.250000 28.2500000 1336.06006	-119.250000 28.2500000 1336.06006	-119.250000 28.2500000 1336.06006	-119.250000 28.2500000 1336.06006	-119.250000 28.2500000 1336.06006	-119.250000 28.2500000 1336.06006	-119.250000 28.2500000 1336.06006	-119.250000 28.2500000 1336.06006	-119.250000 28.2500000 1336.06006	-119.250000 28.2500000 1336.06006	-119.250000 28.2500000 1336.06006
-127.5	44.5	1363.27	-127.5	44.5	1362.8	-127.5	44.5	1362.34	-127.5	44.5	1361.87	-127.5	44.5	1361.4	-118.750000 28.2500000 1336.43005	-118.750000 28.2500000 1336.43005	-118.750000 28.2500000 1336.43005	-118.750000 28.2500000 1336.43005	-118.750000 28.2500000 1336.43005	-118.750000 28.2500000 1336.43005	-118.750000 28.2500000 1336.43005	-118.750000 28.2500000 1336.43005	-118.750000 28.2500000 1336.43005	-118.750000 28.2500000 1336.43005	-118.750000 28.2500000 1336.43005	-118.750000 28.2500000 1336.43005	-118.750000 28.2500000 1336.43005	-118.750000 28.2500000 1336.43005	-118.750000 28.2500000 1336.43005	-118.750000 28.2500000 1336.43005	-118.750000 28.2500000 1336.43005	-118.750000 28.2500000 1336.43005	-118.750000 28.2500000 1336.43005	-118.750000 28.2500000 1336.43005	-118.750000 28.2500000 1336.43005	-118.750000 28.2500000 1336.43005	-118.750000 28.2500000 1336.43005	-118.750000 28.2500000 1336.43005	-118.750000 28.2500000 1336.43005	-118.750000 28.2500000 1336.43005	-118.750000 28.2500000 1336.43005	-118.750000 28.2500000 1336.43005	-118.750000 28.2500000 1336.43005	-118.750000 28.2500000 1336.43005	-118.750000 28.2500000 1336.43005	-118.750000 28.2500000 1336.43005	-118.750000 28.2500000 1336.43005	-118.750000 28.2500000 1336.43005	-118.750000 28.2500000 1336.43005
-127.4	44.5	1363.07	-127.4	44.5	1362.59	-127.4	44.5	1362.1	-127.4	44.5	1361.62	-127.4	44.5	1361.14	-118.250000 28.2500000 1336.76001	-118.250000 28.2500000 1336.76001	-118.250000 28.2500000 1336.76001	-118.250000 28.2500000 1336.76001	-118.250000 28.2500000 1336.76001	-118.250000 28.2500000 1336.76001	-118.250000 28.2500000 1336.76001	-118.250000 28.2500000 1336.76001	-118.250000 28.2500000 1336.76001	-118.250000 28.2500000 1336.76001	-118.250000 28.2500000 1336.76001	-118.250000 28.2500000 1336.76001	-118.250000 28.2500000 1336.76001	-118.250000 28.2500000 1336.76001	-118.250000 28.2500000 1336.76001	-118.250000 28.2500000 1336.76001	-118.250000 28.2500000 1336.76001	-118.250000 28.2500000 1336.76001	-118.250000 28.2500000 1336.76001	-118.250000 28.2500000 1336.76001	-118.250000 28.2500000 1336.76001	-118.250000 28.2500000 1336.76001	-118.250000 28.2500000 1336.76001	-118.250000 28.2500000 1336.76001	-118.250000 28.2500000 1336.76001	-118.250000 28.2500000 1336.76001	-118.250000 28.2500000 1336.76001	-118.250000 28.2500000 1336.76001	-118.250000 28.2500000 1336.76001	-118.250000 28.2500000 1336.76001	-118.250000 28.2500000 1336.76001	-118.250000 28.2500000 1336.76001	-118.250000 28.2500000 1336.76001	-118.250000 28.2500000 1336.76001	-118.250000 28.2500000 1336.76001
-127.3	44.5	1359.78	-127.3	44.5	1359.23	-127.3	44.5	1358.69	-127.3	44.5	1358.14	-127.3	44.5	1357.59	-117.750000 28.2500000 1337.08997	-117.750000 28.2500000 1337.08997	-117.750000 28.2500000 1337.08997	-117.750000 28.2500000 1337.08997	-117.750000 28.2500000 1337.08997	-117.750000 28.2500000 1337.08997	-117.750000 28.2500000 1337.08997	-117.750000 28.2500000 1337.08997	-117.750000 28.2500000 1337.08997	-117.750000 28.2500000 1337.08997	-117.750000 28.2500000 1337.08997	-117.750000 28.2500000 1337.08997	-117.750000 28.2500000 1337.08997	-117.750000 28.2500000 1337.08997	-117.750000 28.2500000 1337.08997	-117.750000 28.2500000 1337.08997	-117.750000 28.2500000 1337.08997	-117.750000 28.2500000 1337.08997	-117.750000 28.2500000 1337.08997	-117.750000 28.2500000 1337.08997	-117.750000 28.2500000 1337.08997	-117.750000 28.2500000 1337.08997	-117.750000 28.2500000 1337.08997	-117.750000 28.2500000 1337.08997	-117.750000 28.2500000 1337.08997	-117.750000 28.2500000 1337.08997	-117.750000 28.2500000 1337.08997	-117.750000 28.2500000 1337.08997	-117.750000 28.2500000 1337.08997	-117.750000 28.2500000 1337.08997	-117.750000 28.2500000 1337.08997	-117.750000 28.2500000 1337.08997	-117.750000 28.2500000 1337.08997	-117.750000 28.2500000 1337.08997	-117.750000 28.2500000 1337.08997
-127.2	44.5	1355.97	-127.2	44.5	1355.35	-127.2	44.5	1354.73	-127.2	44.5	1354.11	-127.2	44.5	1353.48	-117.250000 28.2500000 1330.73999	-117.250000 28.2500000 1330.70996	-117.250000 28.2500000 1330.68005	-117.250000 28.2500000 1330.65002	-117.250000 28.2500000 1330.62000	-117.250000 28.2500000 1330.58997	-117.250000 28.2500000 1330.56006	-117.250000 28.2500000 1330.53003	-117.250000 28.2500000 1330.50000	-117.250000 28.2500000 1330.46997	-117.250000 28.2500000 1330.43994	-117.250000 28.2500000 1330.41003	-117.250000 28.2500000 1330.38000	-117.250000 28.2500000 1330.34998	-117.250000 28.2500000 1330.31995	-117.250000 28.2500000 1330.29004	-117.250000 28.2500000 1330.26001	-117.250000 28.2500000 1330.22998	-117.250000 28.2500000 1330.19995	-117.250000 28.2500000 1330.17004	-117.250000 28.2500000 1330.14001	-117.250000 28.2500000 1330.10999	-117.250000 28.2500000 1330.10999	-117.250000 28.2500000 1330.10999	-117.250000 28.2500000 1330.10999	-117.250000 28.2500000 1330.10999	-117.250000 28.2500000 1330.10999	-117.250000 28.2500000 1330.10999	-117.250000 28.2500000 1330.10999	-117.250000 28.2500000 1330.10999	-117.250000 28.2500000 1330.10999	-117.250000 28.2500000 1330.10999	-117.250000 28.2500000 1330.10999	-117.250000 28.2500000 1330.10999	-117.250000 28.2500000 1330.10999
-127.1	44.5	1353.48	-127.1	44.5	1352.81	-127.1	44.5	1352.14	-127.1	44.5	1351.47	-127.1	44.5	1350.81	-116.750000 28.2500000 1325.31995	-116.750000 28.2500000 1324.89001	-116.750000 28.2500000 1324.45996	-116.750000 28.2500000 1324.03003	-116.750000 28.2500000 1323.59998	-116.750000 28.2500000 1323.17004	-116.750000 28.2500000 1322.73999	-116.750000 28.2500000 1322.31006	-116.750000 28.2500000 1321.88000	-116.750000 28.2500000 1321.44995	-116.750000 28.2500000 1321.02002	-116.750000 28.2500000 1320.58997	-116.750000 28.2500000 1320.16003	-116.750000 28.2500000 1319.72998	-116.750000 28.2500000 1319.30005	-116.750000 28.2500000 1318.87000	-116.750000 28.2500000 1318.43994	-116.750000 28.2500000 1318.01001	-116.750000 28.2500000 1317.57996	-116.750000 28.2500000 1317.15002	-116.750000 28.2500000 1316.71997	-116.750000 28.2500000 1316.29004	-116.750000 28.2500000 1316.29004	-116.750000 28.2500000 1316.29004	-116.750000 28.2500000 1316.29004	-116.750000 28.2500000 1316.29004	-116.750000 28.2500000 1316.29004	-116.750000 28.2500000 1316.29004	-116.750000 28.2500000 1316.29004	-116.750000 28.2500000 1316.29004	-116.750000 28.2500000 1316.29004	-116.750000 28.2500000 1316.29004	-116.750000 28.2500000 1316.29004	-116.750000 28.2500000 1316.29004	-116.750000 28.2500000 1316.29004
-127	44.5	1352.32	-127	44.5	1351.64	-127	44.5	1350.96	-127	44.5	1350.27	-127	44.5	1349.59	-116.250000 28.2500000 1322.10999	-116.250000 28.2500000 1321.14001	-116.250000 28.2500000 1320.18005	-116.250000 28.2500000 1319.21997	-116.250000 28.2500000 1318.26001	-116.250000 28.2500000 1317.30005	-116.250000 28.2500000 1316.33997	-116.250000 28.2500000 1315.38000	-116.250000 28.2500000 1314.42004	-116.250000 28.2500000 1313.45996	-116.250000 28.2500000 1312.50000	-116.250000 28.2500000 1311.54004	-116.250000 28.2500000 1310.57996	-116.250000 28.2500000 1309.62000	-116.250000 28.2500000 1308.65002	-116.250000 28.2500000 1307.68994	-116.250000 28.2500000 1306.72998	-116.250000 28.2500000 1305.77002	-116.250000 28.2500000 1304.81006	-116.250000 28.2500000 1303.84998	-116.250000 28.2500000 1302.88000	-116.250000 28.2500000 1301.92004	-116.250000 28.2500000 1301.92004	-116.250000 28.2500000 1301.92004	-116.250000 28.2500000 1301.92004	-116.250000 28.2500000 1301.92004	-116.250000 28.2500000 1301.92004	-116.250000 28.2500000 1301.92004	-116.250000 28.2500000 1301.92004	-116.250000 28.2500000 1301.92004	-116.250000 28.2500000 1301.92004	-116.250000 28.2500000 1301.92004	-116.250000 28.2500000 1301.92004	-116.250000 28.2500000 1301.92004	-116.250000 28.2500000 1301.92004
-126.9	44.5	1352.06	-126.9	44.5	1351.38	-126.9	44.5	1350.71	-126.9	44.5	1350.03	-126.9	44.5	1349.35	-115.750000 28.2500000 1318.55005	-115.750000 28.2500000 1317.03003	-115.750000 28.2500000 1315.51001	-115.750000 28.2500000 1313.98999	-115.750000 28.2500000 1312.46997	-115.750000 28.2500000 1310.94995	-115.750000 28.2500000 1309.43005	-115.750000 28.2500000 1307.91003	-115.750000 28.2500000 1306.39001	-115.750000 28.2500000 1304.87000	-115.750000 28.2500000 1303.34998	-115.750000 28.2500000 1301.82996	-115.750000 28.2500000 1300.31006	-115.750000 28.2500000 1298.79004	-115.750000 28.2500000 1297.27002	-115.750000 28.2500000 1295.75000	-115.750000 28.2500000 1294.22998	-115.750000 28.2500000 1292.70996	-115.750000 28.2500000 1291.18994	-115.750000 28.2500000 1289.67004	-115.750000 28.2500000 1288.15002	-115.750000 28.2500000 1286.63000	-115.750000 28.2500000 1286.63000	-115.750000 28.2500000 1286.63000	-115.750000 28.2500000 1286.63000	-115.750000 28.2500000 1286.63000	-115.750000 28.2500000 1286.63000	-115.750000 28.2500000 1286.63000	-115.750000 28.2500000 1286.63000	-115.750000 28.2500000 1286.63000	-115.750000 28.2500000 1286.63000	-115.750000 28.2500000 1286.63000	-115.750000 28.2500000 1286.63000	-115.750000 28.2500000 1286.63000	-115.750000 28.2500000 1286.63000
-126.8	44.5	1352.25	-126.8	44.5	1351.59	-126.8	44.5	1350.94	-126.8	44.5	1350.28	-126.8	44.5	1349.62	-115.250000 28.2500000 1315.25000	-115.250000 28.2500000 1313.20996	-115.250000 28.2500000 1311.17004	-115.250000 28.2500000 1309.13000	-115.250000 28.2500000 1307.08997	-115.250000 28.2500000 1305.05005	-115.250000 28.2500000 1303.01001	-115.250000 28.2500000 1300.96997	-115.250000 28.2500000 1298.93005	-115.250000 28.2500000 1296.89001	-115.250000 28.2500000 1294.84998	-115.250000 28.2500000 1292.81006	-115.250000 28.2500000 1290.77002	-115.250000 28.2500000 1288.72998	-115.250000 28.2500000 1286.68994	-115.250000 28.2500000 1284.65002	-115.250000 28.2500000 1282.60999	-115.250000 28.2500000 1280.56995	-115.250000 28.2500000 1278.53003	-115.250000 28.2500000 1276.48999	-115.250000 28.2500000 1274.44995	-115.250000 28.2500000 1272.41003	-115.250000 28.2500000 1272.35999	-115.250000 28.2500000 1272.31006	-115.250000 28.2500000 1272.26001	-115.250000 28.2500000 1272.20996	-115.250000 28.2500000 1272.16003	-115.250000 28.2500000 1272.10999	-115.250000 28.2500000 1272.06006	-115.250000 28.2500000 1272.01001	-115.250000 28.2500000 1271.95996	-115.250000 28.2500000 1271.91003	-115.250000 28.2500000 1271.85999	-115.250000 28.2500000 1271.81006	-115.250000 28.2500000 1271.76001
-126.7	44.5	1352.57	-126.7	44.5	1351.93	-126.7	44.5	1351.29	-126.7	44.5	1350.65	-126.7	44.5	1350.01	-114.750000 28.2500000 1313.59998	-114.750000 28.2500000 1311.31995	-114.750000 28.2500000 1309.04004	-114.750000 28.2500000 1306.76001	-114.750000 28.2500000 1304.47998	-114.750000 28.2500000 1302.19995	-114.750000 28.2500000 1299.92004	-114.750000 28.2500000 1297.64001	-114.750000 28.2500000 1295.35999	-114.750000 28.2500000 1293.07996	-114.750000 28.2500000 1290.80005	-114.750000 28.2500000 1288.52002	-114.750000 28.2500000 1286.23999	-114.750000 28.2500000 1283.95996	-114.750000 28.2500000 1281.68005	-114.750000 28.2500000 1279.40002	-114.750000 28.2500000 1277.12000	-114.750000 28.2500000 1274.83997	-114.750000 28.2500000 1272.56006	-114.750000 28.2500000 1270.28003	-114.750000 28.2500000 1268.00000	-114.750000 28.2500000 1265.71997	-114.750000 28.2500000 1265.32996	-114.750000 28.2500000 1264.93994	-114.750000 28.2500000 1264.55005	-114.750000 28.2500000 1264.16003	-114.750000 28.2500000 1263.77002	-114.750000 28.2500000 1263.38000	-114.750000 28.2500000 1262.98999	-114.750000 28.2500000 1262.59998	-114.750000 28.2500000 1262.20996	-114.750000 28.2500000 1261.81995	-114.750000 28.2500000 1261.43005	-114.750000 28.2500000 1261.04004	-114.750000 28.2500000 1260.65002
-126.6	44.5	1352.77	-126.6	44.5	1352.15	-126.6	44.5	1351.52	-126.6	44.5	1350.89	-126.6	44.5	1350.26	-114.250000 28.2500000 1312.43994	-114.250000 28.2500000 1310.01001	-114.250000 28.2500000 1307.57996	-114.250000 28.2500000 1305.15002	-114.250000 28.2500000 1302.71997	-114.250000 28.2500000 1300.29004	-114.250000 28.2500000 1297.85999	-114.250000 28.2500000 1295.43005	-114.250000 28.2500000 1293.00000	-114.250000 28.2500000 1290.56995	-114.250000 28.2500000 1288.14001	-114.250000 28.2500000 1285.70996	-114.250000 28.2500000 1283.28003	-114.250000 28.2500000 1280.84998	-114.250000 28.2500000 1278.42004	-114.250000 28.2500000 1275.98999	-114.250000 28.2500000 1273.56006	-114.250000 28.2500000 1271.13000	-114.250000 28.2500000 1268.69995	-114.250000 28.2500000 1266.27002	-114.250000 28.2500000 1263.83997	-114.250000 28.2500000 1261.41003	-114.250000 28.2500000 1260.56995	-114.250000 28.2500000 1259.72998	-114.250000 28.2500000 1258.89001	-114.250000 28.2500000 1258.05005	-114.250000 28.2500000 1257.20996	-114.250000 28.2500000 1256.37000	-114.250000 28.2500000 1255.53003	-114.250000 28.2500000 1254.68994	-114.250000 28.2500000 1253.84998	-114.250000 28.2500000 1253.01001	-114.250000 28.2500000 1252.17004	-114.250000 28.2500000 1251.32996	-114.250000 28.2500000 1250.48999
-126.5	44.5	1352.83	-126.5	44.5	1352.21	-126.5	44.5	1351.58	-126.5	44.5	1350.95	-126.5	44.5	1350.33	-113.750000 28.2500000 1309.87000	-113.750000 28.2500000 1307.25000	-113.750000 28.2500000 1304.63000	-113.750000 28.2500000 1302.01001	-113.750000 28.2500000 1299.39001	-113.750000 28.2500000 1296.77002	-113.750000 28.2500000 1294.15002	-113.750000 28.2500000 1291.53003	-113.750000 28.2500000 1288.91003	-113.750000 28.2500000 1286.29004	-113.750000 28.2500000 1283.67004	-113.750000 28.2500000 1281.05005	-113.750000 28.2500000 1278.43005	-113.750000 28.2500000 1275.81006	-113.750000 28.2500000 1273.18994	-113.750000 28.2500000 1270.56995	-113.750000 28.2500000 1267.94995	-113.750000 28.2500000 1265.32996	-113.750000 28.2500000 1262.70996	-113.750000 28.2500000 1260.08997	-113.750000 28.2500000 1257.46997	-113.750000 28.2500000 1254.84998	-113.750000 28.2500000 1253.58997	-113.750000 28.2500000 1252.32996	-113.750000 28.2500000 1251.06995	-113.750000 28.2500000 1249.81006	-113.750000 28.2500000 1248.55005	-113.750000 28.2500000 1247.29004	-113.750000 28.2500000 1246.03003	-113.750000 28.2500000 1244.77002	-113.750000 28.2500000 1243.51001	-113.750000 28.2500000 1242.25000	-113.750000 28.2500000 1240.98999	-113.750000 28.2500000 1239.72998	-113.750000 28.2500000 1238.46997
-126.4	44.5	1352.77	-126.4	44.5	1352.14	-126.4	44.5	1351.51	-126.4	44.5	1350.88	-126.4	44.5	1350.25	-113.250000 28.2500000 1303.95996	-113.250000 28.2500000 1301.15002	-113.250000 28.2500000 1298.33997	-113.250000 28.2500000 1295.53003	-113.250000 28.2500000 1292.71997	-113.250000 28.2500000 1289.91003	-113.250000 28.2500000 1287.09998	-113.250000 28.2500000 1284.29004	-113.250000 28.2500000 1281.47998	-113.250000 28.2500000 1278.67004	-113.250000 28.2500000 1275.85999	-113.250000 28.2500000 1273.05005	-113.250000 28.2500000 1270.23999	-113.250000 28.2500000 1267.43005	-113.250000 28.2500000 1264.62000	-113.250000 28.2500000 1261.81006	-113.250000 28.2500000 1259.00000	-113.250000 28.2500000 1256.18994	-113.250000 28.2500000 1253.38000	-113.250000 28.2500000 1250.56995	-113.250000 28.2500000 1247.76001	-113.250000 28.2500000 1244.94995	-113.250000 28.2500000 1243.32996	-113.250000 28.2500000 1241.70996	-113.250000 28.2500000 1240.08997	-113.250000 28.2500000 1238.46997	-113.250000 28.2500000 1236.84998	-113.250000 28.2500000 1235.22998	-113.250000 28.2500000 1233.60999	-113.250000 28.2500000 1231.98999	-113.250000 28.2500000 1230.37000	-113.250000 28.2500000 1228.75000	-113.250000 28.2500000 1227.13000	-113.250000 28.2500000 1225.51001	-113.250000 28.2500000 1223.89001
-126.3	44.5	1352.63	-126.3	44.5	1352	-126.3	44.5	1351.37	-126.3	44.5	1350.73	-126.3	44.5	1350.1	-112.750000 28.2500000 1320.21997	-112.750000 28.2500000 1317.12000	-112.750000 28.2500000 1314.02002	-112.750000 28.2500000 1310.92004	-112.750000 28.2500000 1307.81995	-112.750000 28.2500000 1304.71997	-112.750000 28.2500000 1301.62000	-112.750000 28.2500000 1298.52002	-112.750000 28.2500000 1295.42004	-112.750000 28.2500000 1292.31995	-112.750000 28.2500000 1289.21997	-112.750000 28.2500000 1286.12000	-112.750000 28.2500000 1283.02002	-112.750000 28.2500000 1279.92004	-112.750000 28.2500000 1276.81995	-112.750000 28.2500000 1273.71997	-112.750000 28.2500000 1270.62000	-112.750000 28.2500000 1267.52002	-112.750000 28.2500000 1264.42004	-112.750000 28.2500000 1261.31995	-112.750000 28.2500000 1258.21997	-112.750000 28.2500000 1255.12000	-112.750000 28.2500000 1253.35999	-112.750000 28.2500000 1251.59998	-112.750000 28.2500000 1249.83997	-112.750000 28.2500000 1248.07996	-112.750000 28.2500000 1246.31995	-112.750000 28.2500000 1244.56006	-112.750000 28.2500000 1242.80005	-112.750000 28.2500000 1241.04004	-112.750000 28.2500000 1239.28003	-112.750000 28.2500000 1237.52002	-112.750000 28.2500000 1235.76001	-112.750000 28.2500000 1234.00000	-112.750000 28.2500000 1232.23999
-126.2	44.5	1352.5	-126.2	44.5	1351.86	-126.2	44.5	1351.22	-126.2	44.5	1350.58	-126.2	44.5	1349.94	-112.250000 28.2500000 1320.79004	-112.250000 28.2500000 1318.69995	-112.250000 28.2500000 1316.60999	-112.250000 28.2500000 1314.52002	-112.250000 28.2500000 1312.43005	-112.250000 28.2500000 1310.33997	-112.250000 28.2500000 1308.25000	-112.250000 28.2500000 1306.16003	-112.250000 28.2500000 1304.06995	-112.250000 28.2500000 1301.97998	-112.250000 28.2500000 1299.89001	-112.250000 28.2500000 1297.80005	-112.250000 28.2500000 1295.70996	-112.250000 28.2500000 1293.62000	-112.250000 28.2500000 1291.53003	-112.250000 28.2500000 1289.43994	-112.250000 28.2500000 1287.34998	-112.250000 28.2500000 1285.26001	-112.250000 28.2500000 1283.17004	-112.250000 28.2500000 1281.07996	-112.250000 28.2500000 1278.98999	-112.250000 28.2500000 1276.90002	-112.250000 28.2500000 1274.93005	-112.250000 28.2500000 1272.95996	-112.250000 28.2500000 1270.98999	-112.250000 28.2500000 1269.02002	-112.250000 28.2500000 1267.05005	-112.250000 28.2500000 1265.07996	-112.250000 28.2500000 1263.10999	-112.250000 28.2500000 1261.14001	-112.250000 28.2500000 1259.17004	-112.250000 28.2500000 1257.19995	-112.250000 28.2500000 1255.22998	-112.250000 28.2500000 1253.26001	-112.250000 28.2500000 1251.29004
-126.1	44.5	1352.41	-126.1	44.5	1351.77	-126.1	44.5	1351.13	-126.1	44.5	1350.48	-126.1	44.5	1349.84	-111.750000 28.2500000 1322.89001	-111.750000 28.2500000 1321.94995	-111.750000 28.2500000 1321.01001	-111.750000 28.2500000 1320.06995	-111.750000 28.2500000 1319.13000	-111.750000 28.2500000 1318.18994	-111.750000 28.2500000 1317.25000	-111.750000 28.2500000 1316.31006	-111.750000 28.2500000 1315.37000	-111.750000 28.2500000 1314.43005	-111.750000 28.2500000 1313.48999	-111.750000 28.2500000 1312.55005	-111.750000 28.2500000 1311.60999	-111.750000 28.2500000 1310.67004	-111.750000 28.2500000 1309.72998	-111.750000 28.2500000 1308.79004	-111.750000 28.2500000 1307.84998	-111.750000 28.2500000 1306.91003	-111.750000 28.2500000 1305.96997	-111.750000 28.2500000 1305.03003	-111.750000 28.2500000 1304.08997	-111.750000 28.2500000 1303.15002	-111.750000 28.2500000 1300.64001	-111.750000 28.2500000 1298.13000	-111.750000 28.2500000 1295.62000	-111.750000 28.2500000 1293.10999	-111.750000 28.2500000 1290.59998	-111.750000 28.2500000 1288.08997	-111.750000 28.2500000 1285.57996	-111.750000 28.2500000 1283.06995	-111.750000 28.2500000 1280.56006	-111.750000 28.2500000 1278.05005	-111.750000 28.2500000 1275.54004	-111.750000 28.2500000 1273.03003	-111.750000 28.2500000 1270.52002
-126	44.5	1352.38	-126	44.5	1351.74	-126	44.5	1351.09	-126	44.5	1350.44	-126	44.5	1349.79	-111.250000 28.2500000 1327.28003	-111.250000 28.2500000 1327.46997	-111.250000 28.2500000 1327.66003	-111.250000 28.2500000 1327.84998	-111.250000 28.2500000 1328.04004	-111.250000 28.2500000 1328.22998	-111.250000 28.2500000 1328.42004	-111.250000 28.2500000 1328.60999	-111.250000 28.2500000 1328.80005	-111.250000 28.2500000 1328.98999	-111.250000 28.2500000 1329.18005	-111.250000 28.2500000 1329.37000	-111.250000 28.2500000 1329.56006	-111.250000 28.2500000 1329.75000	-111.250000 28.2500000 1329.93994	-111.250000 28.2500000 1330.13000	-111.250000 28.2500000 1330.31995	-111.250000 28.2500000 1330.51001	-111.250000 28.2500000 1330.69995	-111.250000 28.2500000 1330.89001	-111.250000 28.2500000 1331.07996	-111.250000 28.2500000 1331.27002	-111.250000 28.2500000 1328.18005	-111.250000 28.2500000 1325.08997	-111.250000 28.2500000 1322.00000	-111.250000 28.2500000 1318.91003	-111.250000 28.2500000 1315.81995	-111.250000 28.2500000 1312.72998	-111.250000 28.2500000 1309.64001	-111.250000 28.2500000 1306.55005	-111.250000 28.2500000 1303.45996	-111.250000 28.2500000 1300.37000	-111.250000 28.2500000 1297.28003	-111.250000 28.2500000 1294.18994	-111.250000 28.2500000 1291.09998
-125.9	44.5	1352.39	-125.9	44.5	1351.74	-125.9	44.5	1351.09	-125.9	44.5	1350.44	-125.9	44.5	1349.79	-110.750000 28.2500000 1322.75000	-110.750000 28.2500000 1322.18005	-110.750000 28.2500000 1321.60999	-110.750000 28.2500000 1321.04004	-110.750000 28.2500000 1320.46997	-110.750000 28.2500000 1319.90002	-110.750000 28.2500000 1319.32996	-110.750000 28.2500000 1318.76001	-110.750000 28.2500000 1318.18994	-110.750000 28.2500000 1317.62000	-110.750000 28.2500000 1317.05005	-110.750000 28.2500000 1316.47998	-110.750000 28.2500000 1315.91003	-110.750000 28.2500000 1315.33997	-110.750000 28.2500000 1314.77002	-110.750000 28.2500000 1314.19995	-110.750000 28.2500000 1313.63000	-110.750000 28.2500000 1313.06006	-110.750000 28.2500000 1312.48999	-110.750000 28.2500000 1311.92004	-110.750000 28.2500000 1311.34998	-110.750000 28.2500000 1310.78003	-110.750000 28.2500000 1309.04004	-110.750000 28.2500000 1307.30005	-110.750000 28.2500000 1305.56006	-110.750000 28.2500000 1303.81995	-110.750000 28.2500000 1302.07996	-110.750000 28.2500000 1300.33997	-110.750000 28.2500000 1298.59998	-110.750000 28.2500000 1296.85999	-110.750000 28.2500000 1295.12000	-110.750000 28.2500000 1293.38000	-110.750000 28.2500000 1291.64001	-110.750000 28.2500000 1289.90002	-110.750000 28.2500000 1288.16003
-125.8	44.5	1352.43	-125.8	44.5	1351.78	-125.8	44.5	1351.13	-125.8	44.5	1350.48	-125.8	44.5	1349.82	-110.250000 28.2500000 1323.75000	-110.250000 28.2500000 1323.43994	-110.250000 28.2500000 1323.13000	-110.250000 28.2500000 1322.81995	-110.250000 28.2500000 1322.51001	-110.250000 28.2500000 1322.19995	-110.250000 28.2500000 1321.89001	-110.250000 28.2500000 1321.57996	-110.250000 28.2500000 1321.27002	-110.250000 28.2500000 1320.95996	-110.250000 28.2500000 1320.65002	-110.250000 28.2500000 1320.33997	-110.250000 28.2500000 1320.03003	-110.250000 28.2500000 1319.71997	-110.250000 28.2500000 1319.41003	-110.250000 28.2500000 1319.09998	-110.250000 28.2500000 1318.79004	-110.250000 28.2500000 1318.47998	-110.250000 28.2500000 1318.17004	-110.250000 28.2500000 1317.85999	-110.250000 28.2500000 1317.55005	-110.250000 28.2500000 1317.23999	-110.250000 28.2500000 1315.87000	-110.250000 28.2500000 1314.50000	-110.250000 28.2500000 1313.13000	-110.250000 28.2500000 1311.76001	-110.250000 28.2500000 1310.39001	-110.250000 28.2500000 1309.02002	-110.250000 28.2500000 1307.65002	-110.250000 28.2500000 1306.28003	-110.250000 28.2500000 1304.91003	-110.250000 28.2500000 1303.54004	-110.250000 28.2500000 1302.17004	-110.250000 28.2500000 1300.80005	-110.250000 28.2500000 1299.43005
-125.7	44.5	1352.5	-125.7	44.5	1351.84	-125.7	44.5	1351.19	-125.7	44.5	1350.53	-125.7	44.5	1349.88	-109.750000 28.2500000 1326.90002	-109.750000 28.2500000 1327.25000	-109.750000 28.2500000 1327.59998	-109.750000 28.2500000 1327.94995	-109.750000 28.2500000 1328.30005	-109.750000 28.2500000 1328.65002	-109.750000 28.2500000 1329.00000	-109.750000 28.2500000 1329.34998	-109.750000 28.2500000 1329.69995	-109.750000 28.2500000 1330.05005	-109.750000 28.2500000 1330.40002	-109.750000 28.2500000 1330.75000	-109.750000 28.2500000 1331.09998	-109.750000 28.2500000 1331.44995	-109.750000 28.2500000 1331.80005	-109.750000 28.2500000 1332.15002	-109.750000 28.2500000 1332.50000	-109.750000 28.2500000 1332.84998	-109.750000 28.2500000 1333.19995	-109.750000 28.2500000 1333.55005	-109.750000 28.2500000 1333.90002	-109.750000 28.2500000 1334.25000	-109.750000 28.2500000 1332.63000	-109.750000 28.2500000 1331.01001	-109.750000 28.2500000 1329.39001	-109.750000 28.2500000 1327.77002	-109.750000 28.2500000 1326.15002	-109.750000 28.2500000 1324.53003	-109.750000 28.2500000 1322.91003	-109.750000 28.2500000 1321.29004	-109.750000 28.2500000 1319.67004	-109.750000 28.2500000 1318.05005	-109.750000 28.2500000 1316.43005	-109.750000 28.2500000 1314.81006	-109.750000 28.2500000 1313.18994
-125.6	44.5	1352.59	-125.6	44.5	1351.93	-125.6	44.5	1351.27	-125.6	44.5	1350.61	-125.6	44.5	1349.95	-109.250000 28.2500000 1329.60999	-109.250000 28.2500000 1330.48999	-109.250000 28.2500000 1331.37000	-109.250000 28.2500000 1332.25000	-109.250000 28.2500000 1333.13000	-109.250000 28.2500000 1334.01001	-109.250000 28.2500000 1334.89001	-109.250000 28.2500000 1335.77002	-109.250000 28.2500000 1336.65002	-109.250000 28.2500000 1337.53003	-109.250000 28.2500000 1338.41003	-109.250000 28.2500000 1339.29004	-109.250000 28.2500000 1340.17004	-109.250000 28.2500000 1341.05005	-109.250000 28.2500000 1341.93005	-109.250000 28.2500000 1342.81006	-109.250000 28.2500000 1343.68994	-109.250000 28.2500000 1344.56995	-109.250000 28.2500000 1345.44995	-109.250000 28.2500000 1346.32996	-109.250000 28.2500000 1347.20996	-109.250000 28.2500000 1348.08997	-109.250000 28.2500000 1346.21997	-109.250000 28.2500000 1344.34998	-109.250000 28.2500000 1342.47998	-109.250000 28.2500000 1340.60999	-109.250000 28.2500000 1338.73999	-109.250000 28.2500000 1336.87000	-109.250000 28.2500000 1335.00000	-109.250000 28.2500000 1333.13000	-109.250000 28.2500000 1331.26001	-109.250000 28.2500000 1329.39001	-109.250000 28.2500000 1327.52002	-109.250000 28.2500000 1325.65002	-109.250000 28.2500000 1323.78003
-125.5	44.5	1352.72	-125.5	44.5	1352.05	-125.5	44.5	1351.38	-125.5	44.5	1350.72	-125.5	44.5	1350.05	-108.750000 28.2500000 1331.08997	-108.750000 28.2500000 1332.19995	-108.750000 28.2500000 1333.31006	-108.750000 28.2500000 1334.42004	-108.750000 28.2500000 1335.53003	-108.750000 28.2500000 1336.64001	-108.750000 28.2500000 1337.75000	-108.750000 28.2500000 1338.85999	-108.750000 28.2500000 1339.96997	-108.750000 28.2500000 1341.07996	-108.750000 28.2500000 1342.18994	-108.750000 28.2500000 1343.30005	-108.750000 28.2500000 1344.41003	-108.750000 28.2500000 1345.52002	-108.750000 28.2500000 1346.63000	-108.750000 28.2500000 1347.73999	-108.750000 28.2500000 1348.84998	-108.750000 28.2500000 1349.95996	-108.750000 28.2500000 1351.06995	-108.750000 28.2500000 1352.18005	-108.750000 28.2500000 1353.29004	-108.750000 28.2500000 1354.40002	-108.750000 28.2500000 1352.72998	-108.750000 28.2500000 1351.06006	-108.750000 28.2500000 1349.39001	-108.750000 28.2500000 1347.71997	-108.750000 28.2500000 1346.05005	-108.750000 28.2500000 1344.38000	-108.750000 28.2500000 1342.70996	-108.750000 28.2500000 1341.04004	-108.750000 28.2500000 1339.37000	-108.750000 28.2500000 1337.69995	-108.750000 28.2500000 1336.03003	-108.750000 28.2500000 1334.35999	-108.750000 28.2500000 1332.68994
-125.4	44.5	1352.9	-125.4	44.5	1352.22	-125.4	44.5	1351.55	-125.4	44.5	1350.87	-125.4	44.5	1350.2	-108.250000 28.2500000 1332.09998	-108.250000 28.2500000 1333.29004	-108.250000 28.2500000 1334.47998	-108.250000 28.2500000 1335.67004	-108.250000 28.2500000 1336.85999	-108.250000 28.2500000 1338.05005	-108.250000 28.2500000 1339.23999	-108.250000 28.2500000 1340.43005	-108.250000 28.2500000 1341.62000	-108.250000 28.2500000 1342.81006	-108.250000 28.2500000 1344.00000	-108.250000 28.2500000 1345.18994	-108.250000 28.2500000 1346.38000	-108.250000 28.2500000 1347.56995	-108.250000 28.2500000 1348.76001	-108.250000 28.2500000 1349.94995	-108.250000 28.2500000 1351.14001	-108.250000 28.2500000 1352.32996	-108.250000 28.2500000 1353.52002	-108.250000 28.2500000 1354.70996	-108.250000 28.2500000 1355.90002	-108.250000 28.2500000 1357.08997	-108.250000 28.2500000 1355.89001	-108.250000 28.2500000 1354.68994	-108.250000 28.2500000 1353.48999	-108.250000 28.2500000 1352.29004	-108.250000 28.2500000 1351.08997	-108.250000 28.2500000 1349.89001	-108.250000 28.2500000 1348.68994	-108.250000 28.2500000 1347.48999	-108.250000 28.2500000 1346.29004	-108.250000 28.2500000 1345.08997	-108.250000 28.2500000 1343.89001	-108.250000 28.2500000 1342.68994	-108.250000 28.2500000 1341.48999
-125.3	44.5	1353.11	-125.3	44.5	1352.43	-125.3	44.5	1351.75	-125.3	44.5	1351.07	-125.3	44.5	1350.39	-107.750000 28.2500000 1332.03003	-107.750000 28.2500000 1333.03003	-107.750000 28.2500000 1334.03003	-107.750000 28.2500000 1335.03003	-107.750000 28.2500000 1336.03003	-107.750000 28.2500000 1337.03003	-107.750000 28.2500000 1338.03003	-107.750000 28.2500000 1339.03003	-107.750000 28.2500000 1340.03003	-107.750000 28.2500000 1341.03003	-107.750000 28.2500000 1342.03003	-107.750000 28.2500000 1343.03003	-107.750000 28.2500000 1344.03003	-107.750000 28.2500000 1345.03003	-107.750000 28.2500000 1346.03003	-107.750000 28.2500000 1347.03003	-107.750000 28.2500000 1348.03003	-107.750000 28.2500000 1349.03003	-107.750000 28.2500000 1350.03003	-107.750000 28.2500000 1351.03003	-107.750000 28.2500000 1352.03003	-107.750000 28.2500000 1353.03003	-107.750000 28.2500000 1352.54004	-107.750000 28.2500000 1352.05005	-107.750000 28.2500000 1351.56006	-107.750000 28.2500000 1351.06995	-107.750000 28.2500000 1350.57996	-107.750000 28.2500000 1350.08997	-107.750000 28.2500000 1349.59998	-107.750000 28.2500000 1349.10999	-107.750000 28.2500000 1348.62000	-107.750000 28.2500000 1348.13000	-107.750000 28.2500000 1347.64001	-107.750000 28.2500000 1347.15002	-107.750000 28.2500000 1346.66003
-125.2	44.5	1353.37	-125.2	44.5	1352.68	-125.2	44.5	1351.99	-125.2	44.5	1351.3	-125.2	44.5	1350.61	-107.250000 28.2500000 1331.83997	-107.250000 28.2500000 1332.58997	-107.250000 28.2500000 1333.33997	-107.250000 28.2500000 1334.08997	-107.250000 28.2500000 1334.83997	-107.250000 28.2500000 1335.58997	-107.250000 28.2500000 1336.33997	-107.250000 28.2500000 1337.08997	-107.250000 28.2500000 1337.83997	-107.250000 28.2500000 1338.58997	-107.250000 28.2500000 1339.33997	-107.250000 28.2500000 1340.08997	-107.250000 28.2500000 1340.83997	-107.250000 28.2500000 1341.58997	-107.250000 28.2500000 1342.33997	-107.250000 28.2500000 1343.08997	-107.250000 28.2500000 1343.83997	-107.250000 28.2500000 1344.58997	-107.250000 28.2500000 1345.33997	-107.250000 28.2500000 1346.08997	-107.250000 28.2500000 1346.83997	-107.250000 28.2500000 1347.58997	-107.250000 28.2500000 1347.88000	-107.250000 28.2500000 1348.17004	-107.250000 28.2500000 1348.45996	-107.250000 28.2500000 1348.75000	-107.250000 28.2500000 1349.04004	-107.250000 28.2500000 1349.32996	-107.250000 28.2500000 1349.62000	-107.250000 28.2500000 1349.91003	-107.250000 28.2500000 1350.19995	-107.250000 28.2500000 1350.48999	-107.250000 28.2500000 1350.78003	-107.250000 28.2500000 1351.06995	-107.250000 28.2500000 1351.35999
-125.1	44.5	1353.64	-125.1	44.5	1352.94	-125.1	44.5	1352.25	-125.1	44.5	1351.55	-125.1	44.5	1350.85	-106.750000 28.2500000 1331.88000	-106.750000 28.2500000 1332.40002	-106.750000 28.2500000 1332.92004	-106.750000 28.2500000 1333.43994	-106.750000 28.2500000 1333.95996	-106.750000 28.2500000 1334.47998	-106.750000 28.2500000 1335.00000	-106.750000 28.2500000 1335.52002	-106.750000 28.2500000 1336.04004	-106.750000 28.2500000 1336.56006	-106.750000 28.2500000 1337.07996	-106.750000 28.2500000 1337.59998	-106.750000 28.2500000 1338.12000	-106.750000 28.2500000 1338.64001	-106.750000 28.2500000 1339.16003	-106.750000 28.2500000 1339.68005	-106.750000 28.2500000 1340.19995	-106.750000 28.2500000 1340.71997	-106.750000 28.2500000 1341.23999	-106.750000 28.2500000 1341.76001	-106.750000 28.2500000 1342.28003	-106.750000 28.2500000 1342.80005	-106.750000 28.2500000 1343.97998	-106.750000 28.2500000 1345.16003	-106.750000 28.2500000 1346.34998	-106.750000 28.2500000 1347.53003	-106.750000 28.2500000 1348.70996	-106.750000 28.2500000 1349.89001	-106.750000 28.2500000 1351.07996	-106.750000 28.2500000 1352.26001	-106.750000 28.2500000 1353.43994	-106.750000 28.2500000 1354.62000	-106.750000 28.2500000 1355.80005	-106.750000 28.2500000 1356.97998	-106.750000 28.2500000 1358.16003
-125	44.5	1353.93	-125	44.5	1353.22	-125	44.5	1352.51	-125	44.5	1351.8	-125	44.5	1351.1	-106.250000 28.2500000 1331.97998	-106.250000 28.2500000 1332.31006	-106.250000 28.2500000 1332.64001	-106.250000 28.2500000 1332.96997	-106.250000 28.2500000 1333.30005	-106.250000 28.2500000 1333.63000	-106.250000 28.2500000 1333.95996	-106.250000 28.2500000 1334.29004	-106.250000 28.2500000 1334.62000	-106.250000 28.2500000 1334.94995	-106.250000 28.2500000 1335.28003	-106.250000 28.2500000 1335.60999	-106.250000 28.2500000 1335.93994	-106.250000 28.2500000 1336.27002	-106.250000 28.2500000 1336.59998	-106.250000 28.2500000 1336.93005	-106.250000 28.2500000 1337.26001	-106.250000 28.2500000 1337.58997	-106.250000 28.2500000 1337.92004	-106.250000 28.2500000 1338.25000	-106.250000 28.2500000 1338.57996	-106.250000 28.2500000 1338.91003	-106.250000 28.2500000 1340.92004	-106.250000 28.2500000 1342.93005	-106.250000 28.2500000 1344.93994	-106.250000 28.2500000 1346.94995	-106.250000 28.2500000 1348.95996	-106.250000 28.2500000 1350.96997	-106.250000 28.2500000 1352.97998	-106.250000 28.2500000 1354.98999	-106.250000 28.2500000 1357.00000	-106.250000 28.2500000 1359.01001	-106.250000 28.2500000 1361.02002	-106.250000 28.2500000 1363.03003	-106.250000 28.2500000 1365.04004
-124.9	44.5	1354.21	-124.9	44.5	1353.49	-124.9	44.5	1352.77	-124.9	44.5	1352.06	-124.9	44.5	1351.34	-105.750000 28.2500000 1331.76001	-105.750000 28.2500000 1331.90002	-105.750000 28.2500000 1332.04004	-105.750000 28.2500000 1332.18005	-105.750000 28.2500000 1332.31995	-105.750000 28.2500000 1332.45996	-105.750000 28.2500000 1332.59998	-105.750000 28.2500000 1332.73999	-105.750000 28.2500000 1332.88000	-105.750000 28.2500000 1333.02002	-105.750000 28.2500000 1333.16003	-105.750000 28.2500000 1333.30005	-105.750000 28.2500000 1333.43994	-105.750000 28.2500000 1333.57996	-105.750000 28.2500000 1333.71997	-105.750000 28.2500000 1333.85999	-105.750000 28.2500000 1334.00000	-105.750000 28.2500000 1334.14001	-105.750000 28.2500000 1334.28003	-105.750000 28.2500000 1334.42004	-105.750000 28.2500000 1334.56006	-105.750000 28.2500000 1334.69995	-105.750000 28.2500000 1337.16003	-105.750000 28.2500000 1339.62000	-105.750000 28.2500000 1342.07996	-105.750000 28.2500000 1344.54004	-105.750000 28.2500000 1347.00000	-105.750000 28.2500000 1349.45996	-105.750000 28.2500000 1351.92004	-105.750000 28.2500000 1354.38000	-105.750000 28.2500000 1356.83997	-105.750000 28.2500000 1359.30005	-105.750000 28.2500000 1361.76001	-105.750000 28.2500000 1364.21997	-105.750000 28.2500000 1366.68005
-124.8	44.5	1354.47	-124.8	44.5	1353.74	-124.8	44.5	1353.02	-124.8	44.5	1352.29	-124.8	44.5	1351.56	-105.250000 28.2500000 1331.51001	-105.250000 28.2500000 1331.50000	-105.250000 28.2500000 1331.48999	-105.250000 28.2500000 1331.47998	-105.250000 28.2500000 1331.46997	-105.250000 28.2500000 1331.45996	-105.250000 28.2500000 1331.44995	-105.250000 28.2500000 1331.43994	-105.250000 28.2500000 1331.43005	-105.250000 28.2500000 1331.42004	-105.250000 28.2500000 1331.41003	-105.250000 28.2500000 1331.40002	-105.250000 28.2500000 1331.39001	-105.250000 28.2500000 1331.38000	-105.250000 28.2500000 1331.38000	-105.250000 28.2500000 1331.38000	-105.250000 28.2500000 1331.38000	-105.250000 28.2500000 1331.38000	-105.250000 28.2500000 1331.38000	-105.250000 28.2500000 1331.38000	-105.250000 28.2500000 1331.38000	-105.250000 28.2500000 1331.38000	-105.250000 28.2500000 1334.13000	-105.250000 28.2500000 1336.88000	-105.250000 28.2500000 1339.63000	-105.250000 28.2500000 1342.38000	-105.250000 28.2500000 1345.13000	-105.250000 28.2500000 1347.88000	-105.250000 28.2500000 1350.63000	-105.250000 28.2500000 1353.38000	-105.250000 28.2500000 1356.13000	-105.250000 28.2500000 1358.88000	-105.250000 28.2500000 1361.63000	-105.250000 28.2500000 1364.38000	-105.250000 28.2500000 1367.13000
-124.7	44.5	1354.7	-124.7	44.5	1353.96	-124.7	44.5	1353.22	-124.7	44.5	1352.48	-124.7	44.5	1351.74	-104.750000 28.2500000 1331.96997	-104.750000 28.2500000 1331.89001	-104.750000 28.2500000 1331.81006	-104.750000 28.2500000 1331.72998	-104.750000 28.2500000 1331.65002	-104.750000 28.2500000 1331.56995	-104.750000 28.2500000 1331.48999	-104.750000 28.2500000 1331.41003	-104.750000 28.2500000 1331.32996	-104.750000 28.2500000 1331.25000	-104.750000 28.2500000 1331.17004	-104.750000 28.2500000 1331.08997	-104.750000 28.2500000 1331.01001	-104.750000 28.2500000 1330.93005	-104.750000 28.2500000 1330.84998	-104.750000 28.2500000 1330.77002	-104.750000 28.2500000 1330.68994	-104.750000 28.2500000 1330.60999	-104.750000 28.2500000 1330.53003	-104.750000 28.2500000 1330.44995	-104.750000 28.2500000 1330.37000	-104.750000 28.2500000 1330.29004	-104.750000 28.2500000 1332.65002	-104.750000 28.2500000 1335.01001	-104.750000 28.2500000 1337.37000	-104.750000 28.2500000 1339.72998	-104.750000 28.2500000 1342.08997	-104.750000 28.2500000 1344.44995	-104.750000 28.2500000 1346.81006	-104.750000 28.2500000 1349.17004	-104.750000 28.2500000 1351.53003	-104.750000 28.2500000 1353.89001	-104.750000 28.2500000 1356.25000	-104.750000 28.2500000 1358.60999	-104.750000 28.2500000 1360.96997
-124.6	44.5	1354.88	-124.6	44.5	1354.12	-124.6	44.5	1353.36	-124.6	44.5	1352.61	-124.6	44.5	1351.85	-104.250000 28.2500000 1333.69995	-104.250000 28.2500000 1333.58997	-104.250000 28.2500000 1333.47998	-104.250000 28.2500000 1333.37000	-104.250000 28.2500000 1333.26001	-104.250000 28.2500000 1333.15002	-104.250000 28.2500000 1333.04004	-104.250000 28.2500000 1332.93005	-104.250000 28.2500000 1332.81995	-104.250000 28.2500000 1332.70996	-104.250000 28.2500000 1332.59998	-104.250000 28.2500000 1332.48999	-104.250000 28.2500000 1332.38000	-104.250000 28.2500000 1332.27002	-104.250000 28.2500000 1332.16003	-104.250000 28.2500000 1332.05005	-104.250000 28.2500000 1331.93994	-104.250000 28.2500000 1331.82996	-104.250000 28.2500000 1331.71997	-104.250000 28.2500000 1331.60999	-104.250000 28.2500000 1331.50000	-104.250000 28.2500000 1331.39001	-104.250000 28.2500000 1333.50000	-104.250000 28.2500000 1335.60999	-104.250000 28.2500000 1337.71997	-104.250000 28.2500000 1339.82996	-104.250000 28.2500000 1341.93994	-104.250000 28.2500000 1344.05005	-104.250000 28.2500000 1346.16003	-104.250000 28.2500000 1348.27002	-104.250000 28.2500000 1350.38000	-104.250000 28.2500000 1352.48999	-104.250000 28.2500000 1354.59998	-104.250000 28.2500000 1356.70996	-104.250000 28.2500000 1358.81995
-124.5	44.5	1355	-124.5	44.5	1354.23	-124.5	44.5	1353.45	-124.5	44.5	1352.68	-124.5	44.5	1351.9	-103.750000 28.2500000 1336.21997	-103.750000 28.2500000 1336.10999	-103.750000 28.2500000 1336.00000	-103.750000 28.2500000 1335.89001	-103.750000 28.2500000 1335.78003	-103.750000 28.2500000 1335.67004	-103.750000 28.2500000 1335.56006	-103.750000 28.2500000 1335.44995	-103.750000 28.2500000 1335.33997	-103.750000 28.2500000 1335.22998	-103.750000 28.2500000 1335.12000	-103.750000 28.2500000 1335.01001	-103.750000 28.2500000 1334.90002	-103.750000 28.2500000 1334.79004	-103.750000 28.2500000 1334.68005	-103.750000 28.2500000 1334.56995	-103.750000 28.2500000 1334.45996	-103.750000 28.2500000 1334.34998	-103.750000 28.2500000 1334.23999	-103.750000 28.2500000 1334.13000	-103.750000 28.2500000 1334.02002	-103.750000 28.2500000 1333.91003	-103.750000 28.2500000 1335.68994	-103.750000 28.2500000 1337.46997	-103.750000 28.2500000 1339.25000	-103.750000 28.2500000 1341.03003	-103.750000 28.2500000 1342.81006	-103.750000 28.2500000 1344.58997	-103.750000 28.2500000 1346.37000	-103.750000 28.2500000 1348.15002	-103.750000 28.2500000 1349.93005	-103.750000 28.2500000 1351.70996	-103.750000 28.2500000 1353.48999	-103.750000 28.2500000 1355.27002	-103.750000 28.2500000 1357.05005
-124.4	44.5	1355.09	-124.4	44.5	1354.29	-124.4	44.5	1353.5	-124.4	44.5	1352.7	-124.4	44.5	1351.91	-103.250000 28.2500000 1338.02002	-103.250000 28.2500000 1337.93005	-103.250000 28.2500000 1337.83997	-103.250000 28.2500000 1337.75000	-103.250000 28.2500000 1337.66003	-103.250000 28.2500000 1337.56995	-103.250000 28.2500000 1337.47998	-103.250000 28.2500000 1337.39001	-103.250000 28.2500000 1337.30005	-103.250000 28.2500000 1337.20996	-103.250000 28.2500000 1337.12000	-103.250000 28.2500000 1337.03003	-103.250000 28.2500000 1336.93994	-103.250000 28.2500000 1336.84998	-103.250000 28.2500000 1336.76001	-103.250000 28.2500000 1336.67004	-103.250000 28.2500000 1336.57996	-103.250000 28.2500000 1336.48999	-103.250000 28.2500000 1336.40002	-103.250000 28.2500000 1336.31006	-103.250000 28.2500000 1336.21997	-103.250000 28.2500000 1336.13000	-103.250000 28.2500000 1337.44995	-103.250000 28.2500000 1338.77002	-103.250000 28.2500000 1340.08997	-103.250000 28.2500000 1341.41003	-103.250000 28.2500000 1342.72998	-103.250000 28.2500000 1344.05005	-103.250000 28.2500000 1345.37000	-103.250000 28.2500000 1346.68994	-103.250000 28.2500000 1348.01001	-103.250000 28.2500000 1349.32996	-103.250000 28.2500000 1350.65002	-103.250000 28.2500000 1351.96997	-103.250000 28.2500000 1353.29004
-124.3	44.5	1355.17	-124.3	44.5	1354.35	-124.3	44.5	1353.53	-124.3	44.5	1352.72	-124.3	44.5	1351.9	-123.750000 28.7500000 1340.12000	-123.750000 28.7500000 1340.09998	-123.750000 28.7500000 1340.07996	-123.750000 28.7500000 1340.06006	-123.750000 28.7500000 1340.04004	-123.750000 28.7500000 1340.02002	-123.750000 28.7500000 1340.00000	-123.750000 28.7500000 1339.97998	-123.750000 28.7500000 1339.95996	-123.750000 28.7500000 1339.93994	-123.750000 28.7500000 1339.92004	-123.750000 28.7500000 1339.90002	-123.750000 28.7500000 1339.88000	-123.750000 28.7500000 1339.85999	-123.750000 28.7500000 1339.83997	-123.750000 28.7500000 1339.81995	-123.750000 28.7500000 1339.80005	-123.750000 28.7500000 1339.78003	-123.750000 28.7500000 1339.76001	-123.750000 28.7500000 1339.73999	-123.750000 28.7500000 1339.71997	-123.750000 28.7500000 1339.69995	-123.750000 28.7500000 1339.55005	-123.750000 28.7500000 1339.40002	-123.750000 28.7500000 1339.25000	-123.750000 28.7500000 1339.09998	-123.750000 28.7500000 1338.94995	-123.750000 28.7500000 1338.80005	-123.750000 28.7500000 1338.65002	-123.750000 28.7500000 1338.50000	-123.750000 28.7500000 1338.34998	-123.750000 28.7500000 1338.19995	-123.750000 28.7500000 1338.05005	-123.750000 28.7500000 1337.90002	-123.750000 28.7500000 1337.75000
-124.2	44.5	1355.29	-124.2	44.5	1354.45	-124.2	44.5	1353.61	-124.2	44.5	1352.77	-124.2	44.5	1351.93	-123.250000 28.7500000 1338.65002	-123.250000 28.7500000 1338.65002	-123.250000 28.7500000 1338.65002	-123.250000 28.7500000 1338.65002	-123.250000 28.7500000 1338.65002	-123.250000 28.7500000 1338.65002	-123.250000 28.7500000 1338.65002	-123.250000 28.7500000 1338.65002	-123.250000 28.7500000 1338.65002	-123.250000 28.7500000 1338.65002	-123.250000 28.7500000 1338.65002	-123.250000 28.7500000 1338.65002	-123.250000 28.7500000 1338.65002	-123.250000 28.7500000 1338.65002	-123.250000 28.7500000 1338.65002	-123.250000 28.7500000 1338.65002	-123.250000 28.7500000 1338.65002	-123.250000 28.7500000 1338.65002	-123.250000 28.7500000 1338.65002	-123.250000 28.7500000 1338.65002	-123.250000 28.7500000 1338.65002	-123.250000 28.7500000 1338.65002	-123.250000 28.7500000 1338.52002	-123.250000 28.7500000 1338.39001	-123.250000 28.7500000 1338.26001	-123.250000 28.7500000 1338.13000	-123.250000 28.7500000 1338.00000	-123.250000 28.7500000 1337.87000	-123.250000 28.7500000 1337.73999	-123.250000 28.7500000 1337.60999	-123.250000 28.7500000 1337.47998	-123.250000 28.7500000 1337.34998	-123.250000 28.7500000 1337.21997	-123.250000 28.7500000 1337.08997	-123.250000 28.7500000 1336.95996
-124.1	44.5	1355.51	-124.1	44.5	1354.64	-124.1	44.5	1353.77	-124.1	44.5	1352.9	-124.1	44.5	1352.02	-122.750000 28.7500000 1337.27002	-122.750000 28.7500000 1337.27002	-122.750000 28.7500000 1337.27002	-122.750000 28.7500000 1337.27002	-122.750000 28.7500000 1337.27002	-122.750000 28.7500000 1337.27002	-122.750000 28.7500000 1337.27002	-122.750000 28.7500000 1337.27002	-122.750000 28.7500000 1337.27002	-122.750000 28.7500000 1337.27002	-122.750000 28.7500000 1337.27002	-122.750000 28.7500000 1337.27002	-122.750000 28.7500000 1337.27002	-122.750000 28.7500000 1337.27002	-122.750000 28.7500000 1337.27002	-122.750000 28.7500000 1337.27002	-122.750000 28.7500000 1337.27002	-122.750000 28.7500000 1337.27002	-122.750000 28.7500000 1337.27002	-122.750000 28.7500000 1337.27002	-122.750000 28.7500000 1337.27002	-122.750000 28.7500000 1337.27002	-122.750000 28.7500000 1337.17004	-122.750000 28.7500000 1337.06995	-122.750000 28.7500000 1336.96997	-122.750000 28.7500000 1336.87000	-122.750000 28.7500000 1336.77002	-122.750000 28.7500000 1336.67004	-122.750000 28.7500000 1336.56995	-122.750000 28.7500000 1336.46997	-122.750000 28.7500000 1336.37000	-122.750000 28.7500000 1336.27002	-122.750000 28.7500000 1336.17004	-122.750000 28.7500000 1336.06995	-122.750000 28.7500000 1335.96997
-124	44.5	1355.8	-124	44.5	1354.89	-124	44.5	1353.98	-124	44.5	1353.08	-124	44.5	1352.17	-122.250000 28.7500000 1336.10999	-122.250000 28.7500000 1336.10999	-122.250000 28.7500000 1336.10999	-122.250000 28.7500000 1336.10999	-122.250000 28.7500000 1336.10999	-122.250000 28.7500000 1336.10999	-122.250000 28.7500000 1336.10999	-122.250000 28.7500000 1336.10999	-122.250000 28.7500000 1336.10999	-122.250000 28.7500000 1336.10999	-122.250000 28.7500000 1336.10999	-122.250000 28.7500000 1336.10999	-122.250000 28.7500000 1336.10999	-122.250000 28.7500000 1336.10999	-122.250000 28.7500000 1336.10999	-122.250000 28.7500000 1336.10999	-122.250000 28.7500000 1336.10999	-122.250000 28.7500000 1336.10999	-122.250000 28.7500000 1336.10999	-122.250000 28.7500000 1336.10999	-122.250000 28.7500000 1336.10999	-122.250000 28.7500000 1336.10999	-122.250000 28.7500000 1336.05005	-122.250000 28.7500000 1335.98999	-122.250000 28.7500000 1335.93005	-122.250000 28.7500000 1335.87000	-122.250000 28.7500000 1335.81006	-122.250000 28.7500000 1335.75000	-122.250000 28.7500000 1335.68994	-122.250000 28.7500000 1335.63000	-122.250000 28.7500000 1335.56995	-122.250000 28.7500000 1335.51001	-122.250000 28.7500000 1335.44995	-122.250000 28.7500000 1335.39001	-122.250000 28.7500000 1335.32996
-123.9	44.5	1356.12	-123.9	44.5	1355.18	-123.9	44.5	1354.23	-123.9	44.5	1353.29	-123.9	44.5	1352.34	-121.750000 28.7500000 1335.21997	-121.750000 28.7500000 1335.21997	-121.750000 28.7500000 1335.21997	-121.750000 28.7500000 1335.21997	-121.750000 28.7500000 1335.21997	-121.750000 28.7500000 1335.21997	-121.750000 28.7500000 1335.21997	-121.750000 28.7500000 1335.21997	-121.750000 28.7500000 1335.21997	-121.750000 28.7500000 1335.21997	-121.750000 28.7500000 1335.21997	-121.750000 28.7500000 1335.21997	-121.750000 28.7500000 1335.21997	-121.750000 28.7500000 1335.21997	-121.750000 28.7500000 1335.21997	-121.750000 28.7500000 1335.21997	-121.750000 28.7500000 1335.21997	-121.750000 28.7500000 1335.21997	-121.750000 28.7500000 1335.21997	-121.750000 28.7500000 1335.21997	-121.750000 28.7500000 1335.21997	-121.750000 28.7500000 1335.21997	-121.750000 28.7500000 1335.18994	-121.750000 28.7500000 1335.16003	-121.750000 28.7500000 1335.13000	-121.750000 28.7500000 1335.09998	-121.750000 28.7500000 1335.06995	-121.750000 28.7500000 1335.04004	-121.750000 28.7500000 1335.01001	-121.750000 28.7500000 1334.97998	-121.750000 28.7500000 1334.94995	-121.750000 28.7500000 1334.92004	-121.750000 28.7500000 1334.89001	-121.750000 28.7500000 1334.85999	-121.750000 28.7500000 1334.82996
-123.8	44.5	1356.51	-123.8	44.5	1355.52	-123.8	44.5	1354.54	-123.8	44.5	1353.55	-123.8	44.5	1352.56	-121.250000 28.7500000 1334.63000	-121.250000 28.7500000 1334.63000	-121.250000 28.7500000 1334.63000	-121.250000 28.7500000 1334.63000	-121.250000 28.7500000 1334.63000	-121.250000 28.7500000 1334.63000	-121.250000 28.7500000 1334.63000	-121.250000 28.7500000 1334.63000	-121.250000 28.7500000 1334.63000	-121.250000 28.7500000 1334.63000	-121.250000 28.7500000 1334.63000	-121.250000 28.7500000 1334.63000	-121.250000 28.7500000 1334.63000	-121.250000 28.7500000 1334.63000	-121.250000 28.7500000 1334.63000	-121.250000 28.7500000 1334.63000	-121.250000 28.7500000 1334.63000	-121.250000 28.7500000 1334.63000	-121.250000 28.7500000 1334.63000	-121.250000 28.7500000 1334.63000	-121.250000 28.7500000 1334.63000	-121.250000 28.7500000 1334.63000	-121.250000 28.7500000 1334.62000	-121.250000 28.7500000 1334.60999	-121.250000 28.7500000 1334.59998	-121.250000 28.7500000 1334.58997	-121.250000 28.7500000 1334.57996	-121.250000 28.7500000 1334.56995	-121.250000 28.7500000 1334.56006	-121.250000 28.7500000 1334.55005	-121.250000 28.7500000 1334.54004	-121.250000 28.7500000 1334.53003	-121.250000 28.7500000 1334.52002	-121.250000 28.7500000 1334.51001	-121.250000 28.7500000 1334.50000
-123.7	44.5	1357.03	-123.7	44.5	1355.99	-123.7	44.5	1354.96	-123.7	44.5	1353.92	-123.7	44.5	1352.88	-120.750000 28.7500000 1334.33997	-120.750000 28.7500000 1334.33997	-120.750000 28.7500000 1334.33997	-120.750000 28.7500000 1334.33997	-120.750000 28.7500000 1334.33997	-120.750000 28.7500000 1334.33997	-120.750000 28.7500000 1334.33997	-120.750000 28.7500000 1334.33997	-120.750000 28.7500000 1334.33997	-120.750000 28.7500000 1334.33997	-120.750000 28.7500000 1334.33997	-120.750000 28.7500000 1334.33997	-120.750000 28.7500000 1334.33997	-120.750000 28.7500000 1334.33997	-120.750000 28.7500000 1334.33997	-120.750000 28.7500000 1334.33997	-120.750000 28.7500000 1334.33997	-120.750000 28.7500000 1334.33997	-120.750000 28.7500000 1334.33997	-120.750000 28.7500000 1334.33997	-120.750000 28.7500000 1334.33997	-120.750000 28.7500000 1334.33997	-120.750000 28.7500000 1334.33997	-120.750000 28.7500000 1334.33997	-120.750000 28.7500000 1334.33997	-120.750000 28.7500000 1334.33997	-120.750000 28.7500000 1334.33997	-120.750000 28.7500000 1334.33997	-120.750000 28.7500000 1334.33997	-120.750000 28.7500000 1334.33997	-120.750000 28.7500000 1334.33997	-120.750000 28.7500000 1334.33997	-120.750000 28.7500000 1334.33997	-120.750000 28.7500000 1334.33997	-120.750000 28.7500000 1334.33997
-123.6	44.5	1357.75	-123.6	44.5	1356.64	-123.6	44.5	1355.54	-123.6	44.5	1354.44	-123.6	44.5	1353.33	-120.250000 28.7500000 1334.37000	-120.250000 28.7500000 1334.37000	-120.250000 28.7500000 1334.37000	-120.250000 28.7500000 1334.37000	-120.250000 28.7500000 1334.37000	-120.250000 28.7500000 1334.37000	-120.250000 28.7500000 1334.37000	-120.250000 28.7500000 1334.37000	-120.250000 28.7500000 1334.37000	-120.250000 28.7500000 1334.37000	-120.250000 28.7500000 1334.37000	-120.250000 28.7500000 1334.37000	-120.250000 28.7500000 1334.37000	-120.250000 28.7500000 1334.37000	-120.250000 28.7500000 1334.37000	-120.250000 28.7500000 1334.37000	-120.250000 28.7500000 1334.37000	-120.250000 28.7500000 1334.37000	-120.250000 28.7500000 1334.37000	-120.250000 28.7500000 1334.37000	-120.250000 28.7500000 1334.37000	-120.250000 28.7500000 1334.37000	-120.250000 28.7500000 1334.37000	-120.250000 28.7500000 1334.37000	-120.250000 28.7500000 1334.37000	-120.250000 28.7500000 1334.37000	-120.250000 28.7500000 1334.37000	-120.250000 28.7500000 1334.37000	-120.250000 28.7500000 1334.37000	-120.250000 28.7500000 1334.37000	-120.250000 28.7500000 1334.37000	-120.250000 28.7500000 1334.37000	-120.250000 28.7500000 1334.37000	-120.250000 28.7500000 1334.37000	-120.250000 28.7500000 1334.37000
-123.5	44.5	1358.56	-123.5	44.5	1357.38	-123.5	44.5	1356.2	-123.5	44.5	1355.02	-123.5	44.5	1353.84	-119.750000 28.7500000 1334.68005	-119.750000 28.7500000 1334.68005	-119.750000 28.7500000 1334.68005	-119.750000 28.7500000 1334.68005	-119.750000 28.7500000 1334.68005	-119.750000 28.7500000 1334.68005	-119.750000 28.7500000 1334.68005	-119.750000 28.7500000 1334.68005	-119.750000 28.7500000 1334.68005	-119.750000 28.7500000 1334.68005	-119.750000 28.7500000 1334.68005	-119.750000 28.7500000 1334.68005	-119.750000 28.7500000 1334.68005	-119.750000 28.7500000 1334.68005	-119.750000 28.7500000 1334.68005	-119.750000 28.7500000 1334.68005	-119.750000 28.7500000 1334.68005	-119.750000 28.7500000 1334.68005	-119.750000 28.7500000 1334.68005	-119.750000 28.7500000 1334.68005	-119.750000 28.7500000 1334.68005	-119.750000 28.7500000 1334.68005	-119.750000 28.7500000 1334.68005	-119.750000 28.7500000 1334.68005	-119.750000 28.7500000 1334.68005	-119.750000 28.7500000 1334.68005	-119.750000 28.7500000 1334.68005	-119.750000 28.7500000 1334.68005	-119.750000 28.7500000 1334.68005	-119.750000 28.7500000 1334.68005	-119.750000 28.7500000 1334.68005	-119.750000 28.7500000 1334.68005	-119.750000 28.7500000 1334.68005	-119.750000 28.7500000 1334.68005	-119.750000 28.7500000 1334.68005
-123.4	44.5	1359.38	-123.4	44.5	1358.11	-123.4	44.5	1356.84	-123.4	44.5	1355.57	-123.4	44.5	1354.3	-119.250000 28.7500000 1335.19995	-119.250000 28.7500000 1335.19995	-119.250000 28.7500000 1335.19995	-119.250000 28.7500000 1335.19995	-119.250000 28.7500000 1335.19995	-119.250000 28.7500000 1335.19995	-119.250000 28.7500000 1335.19995	-119.250000 28.7500000 1335.19995	-119.250000 28.7500000 1335.19995	-119.250000 28.7500000 1335.19995	-119.250000 28.7500000 1335.19995	-119.250000 28.7500000 1335.19995	-119.250000 28.7500000 1335.19995	-119.250000 28.7500000 1335.19995	-119.250000 28.7500000 1335.19995	-119.250000 28.7500000 1335.19995	-119.250000 28.7500000 1335.19995	-119.250000 28.7500000 1335.19995	-119.250000 28.7500000 1335.19995	-119.250000 28.7500000 1335.19995	-119.250000 28.7500000 1335.19995	-119.250000 28.7500000 1335.19995	-119.250000 28.7500000 1335.19995	-119.250000 28.7500000 1335.19995	-119.250000 28.7500000 1335.19995	-119.250000 28.7500000 1335.19995	-119.250000 28.7500000 1335.19995	-119.250000 28.7500000 1335.19995	-119.250000 28.7500000 1335.19995	-119.250000 28.7500000 1335.19995	-119.250000 28.7500000 1335.19995	-119.250000 28.7500000 1335.19995	-119.250000 28.7500000 1335.19995	-119.250000 28.7500000 1335.19995	-119.250000 28.7500000 1335.19995
-123.3	44.5	1360.12	-123.3	44.5	1358.74	-123.3	44.5	1357.37	-123.3	44.5	1355.99	-123.3	44.5	1354.62	-118.750000 28.7500000 1335.84998	-118.750000 28.7500000 1335.84998	-118.750000 28.7500000 1335.84998	-118.750000 28.7500000 1335.84998	-118.750000 28.7500000 1335.84998	-118.750000 28.7500000 1335.84998	-118.750000 28.7500000 1335.84998	-118.750000 28.7500000 1335.84998	-118.750000 28.7500000 1335.84998	-118.750000 28.7500000 1335.84998	-118.750000 28.7500000 1335.84998	-118.750000 28.7500000 1335.84998	-118.750000 28.7500000 1335.84998	-118.750000 28.7500000 1335.84998	-118.750000 28.7500000 1335.84998	-118.750000 28.7500000 1335.84998	-118.750000 28.7500000 1335.84998	-118.750000 28.7500000 1335.84998	-118.750000 28.7500000 1335.84998	-118.750000 28.7500000 1335.84998	-118.750000 28.7500000 1335.84998	-118.750000 28.7500000 1335.84998	-118.750000 28.7500000 1335.84998	-118.750000 28.7500000 1335.84998	-118.750000 28.7500000 1335.84998	-118.750000 28.7500000 1335.84998	-118.750000 28.7500000 1335.84998	-118.750000 28.7500000 1335.84998	-118.750000 28.7500000 1335.84998	-118.750000 28.7500000 1335.84998	-118.750000 28.7500000 1335.84998	-118.750000 28.7500000 1335.84998	-118.750000 28.7500000 1335.84998	-118.750000 28.7500000 1335.84998	-118.750000 28.7500000 1335.84998
-123.2	44.5	1360.76	-123.2	44.5	1359.25	-123.2	44.5	1357.74	-123.2	44.5	1356.23	-123.2	44.5	1354.72	-118.250000 28.7500000 1336.56006	-118.250000 28.7500000 1336.56006	-118.250000 28.7500000 1336.56006	-118.250000 28.7500000 1336.56006	-118.250000 28.7500000 1336.56006	-118.250000 28.7500000 1336.56006	-118.250000 28.7500000 1336.56006	-118.250000 28.7500000 1336.56006	-118.250000 28.7500000 1336.56006	-118.250000 28.7500000 1336.56006	-118.250000 28.7500000 1336.56006	-118.250000 28.7500000 1336.56006	-118.250000 28.7500000 1336.56006	-118.250000 28.7500000 1336.56006	-118.250000 28.7500000 1336.56006	-118.250000 28.7500000 1336.56006	-118.250000 28.7500000 1336.56006	-118.250000 28.7500000 1336.56006	-118.250000 28.7500000 1336.56006	-118.250000 28.7500000 1336.56006	-118.250000 28.7500000 1336.56006	-118.250000 28.7500000 1336.56006	-118.250000 28.7500000 1336.56006	-118.250000 28.7500000 1336.56006	-118.250000 28.7500000 1336.56006	-118.250000 28.7500000 1336.56006	-118.250000 28.7500000 1336.56006	-118.250000 28.7500000 1336.56006	-118.250000 28.7500000 1336.56006	-118.250000 28.7500000 1336.56006	-118.250000 28.7500000 1336.56006	-118.250000 28.7500000 1336.56006	-118.250000 28.7500000 1336.56006	-118.250000 28.7500000 1336.56006	-118.250000 28.7500000 1336.56006
-123.1	44.5	1361.29	-123.1	44.5	1359.61	-123.1	44.5	1357.92	-123.1	44.5	1356.24	-123.1	44.5	1354.56	-117.750000 28.7500000 1334.76001	-117.750000 28.7500000 1334.76001	-117.750000 28.7500000 1334.76001	-117.750000 28.7500000 1334.76001	-117.750000 28.7500000 1334.76001	-117.750000 28.7500000 1334.76001	-117.750000 28.7500000 1334.76001	-117.750000 28.7500000 1334.76001	-117.750000 28.7500000 1334.76001	-117.750000 28.7500000 1334.76001	-117.750000 28.7500000 1334.76001	-117.750000 28.7500000 1334.76001	-117.750000 28.7500000 1334.76001	-117.750000 28.7500000 1334.76001	-117.750000 28.7500000 1334.76001	-117.750000 28.7500000 1334.76001	-117.750000 28.7500000 1334.76001	-117.750000 28.7500000 1334.76001	-117.750000 28.7500000 1334.76001	-117.750000 28.7500000 1334.76001	-117.750000 28.7500000 1334.76001	-117.750000 28.7500000 1334.76001	-117.750000 28.7500000 1334.76001	-117.750000 28.7500000 1334.76001	-117.750000 28.7500000 1334.76001	-117.750000 28.7500000 1334.76001	-117.750000 28.7500000 1334.76001	-117.750000 28.7500000 1334.76001	-117.750000 28.7500000 1334.76001	-117.750000 28.7500000 1334.76001	-117.750000 28.7500000 1334.76001	-117.750000 28.7500000 1334.76001	-117.750000 28.7500000 1334.76001	-117.750000 28.7500000 1334.76001	-117.750000 28.7500000 1334.76001
-123	44.5	1361.77	-123	44.5	1359.87	-123	44.5	1357.98	-123	44.5	1356.08	-123	44.5	1354.18	-117.250000 28.7500000 1328.17004	-117.250000 28.7500000 1327.93005	-117.250000 28.7500000 1327.68994	-117.250000 28.7500000 1327.44995	-117.250000 28.7500000 1327.20996	-117.250000 28.7500000 1326.96997	-117.250000 28.7500000 1326.72998	-117.250000 28.7500000 1326.48999	-117.250000 28.7500000 1326.25000	-117.250000 28.7500000 1326.01001	-117.250000 28.7500000 1325.77002	-117.250000 28.7500000 1325.53003	-117.250000 28.7500000 1325.29004	-117.250000 28.7500000 1325.05005	-117.250000 28.7500000 1324.81006	-117.250000 28.7500000 1324.56995	-117.250000 28.7500000 1324.32996	-117.250000 28.7500000 1324.08997	-117.250000 28.7500000 1323.84998	-117.250000 28.7500000 1323.60999	-117.250000 28.7500000 1323.37000	-117.250000 28.7500000 1323.13000	-117.250000 28.7500000 1323.13000	-117.250000 28.7500000 1323.13000	-117.250000 28.7500000 1323.13000	-117.250000 28.7500000 1323.13000	-117.250000 28.7500000 1323.13000	-117.250000 28.7500000 1323.13000	-117.250000 28.7500000 1323.13000	-117.250000 28.7500000 1323.13000	-117.250000 28.7500000 1323.13000	-117.250000 28.7500000 1323.13000	-117.250000 28.7500000 1323.13000	-117.250000 28.7500000 1323.13000	-117.250000 28.7500000 1323.13000
-122.9	44.5	1362.27	-122.9	44.5	1360.12	-122.9	44.5	1357.98	-122.9	44.5	1355.83	-122.9	44.5	1353.69	-116.750000 28.7500000 1325.10999	-116.750000 28.7500000 1324.34998	-116.750000 28.7500000 1323.58997	-116.750000 28.7500000 1322.82996	-116.750000 28.7500000 1322.06995	-116.750000 28.7500000 1321.31006	-116.750000 28.7500000 1320.55005	-116.750000 28.7500000 1319.79004	-116.750000 28.7500000 1319.03003	-116.750000 28.7500000 1318.27002	-116.750000 28.7500000 1317.51001	-116.750000 28.7500000 1316.75000	-116.750000 28.7500000 1315.98999	-116.750000 28.7500000 1315.22998	-116.750000 28.7500000 1314.46997	-116.750000 28.7500000 1313.70996	-116.750000 28.7500000 1312.94995	-116.750000 28.7500000 1312.18994	-116.750000 28.7500000 1311.43005	-116.750000 28.7500000 1310.67004	-116.750000 28.7500000 1309.91003	-116.750000 28.7500000 1309.15002	-116.750000 28.7500000 1309.15002	-116.750000 28.7500000 1309.15002	-116.750000 28.7500000 1309.15002	-116.750000 28.7500000 1309.15002	-116.750000 28.7500000 1309.15002	-116.750000 28.7500000 1309.15002	-116.750000 28.7500000 1309.15002	-116.750000 28.7500000 1309.15002	-116.750000 28.7500000 1309.15002	-116.750000 28.7500000 1309.15002	-116.750000 28.7500000 1309.15002	-116.750000 28.7500000 1309.15002	-116.750000 28.7500000 1309.15002
-122.8	44.5	1362.92	-122.8	44.5	1360.48	-122.8	44.5	1358.04	-122.8	44.5	1355.59	-122.8	44.5	1353.15	-116.250000 28.7500000 1321.53003	-116.250000 28.7500000 1320.22998	-116.250000 28.7500000 1318.93005	-116.250000 28.7500000 1317.63000	-116.250000 28.7500000 1316.32996	-116.250000 28.7500000 1315.03003	-116.250000 28.7500000 1313.72998	-116.250000 28.7500000 1312.43005	-116.250000 28.7500000 1311.13000	-116.250000 28.7500000 1309.82996	-116.250000 28.7500000 1308.53003	-116.250000 28.7500000 1307.22998	-116.250000 28.7500000 1305.93005	-116.250000 28.7500000 1304.63000	-116.250000 28.7500000 1303.32996	-116.250000 28.7500000 1302.03003	-116.250000 28.7500000 1300.72998	-116.250000 28.7500000 1299.43005	-116.250000 28.7500000 1298.13000	-116.250000 28.7500000 1296.82996	-116.250000 28.7500000 1295.53003	-116.250000 28.7500000 1294.22998	-116.250000 28.7500000 1294.23999	-116.250000 28.7500000 1294.25000	-116.250000 28.7500000 1294.26001	-116.250000 28.7500000 1294.27002	-116.250000 28.7500000 1294.28003	-116.250000 28.7500000 1294.29004	-116.250000 28.7500000 1294.30005	-116.250000 28.7500000 1294.31006	-116.250000 28.7500000 1294.31995	-116.250000 28.7500000 1294.32996	-116.250000 28.7500000 1294.33997	-116.250000 28.7500000 1294.34998	-116.250000 28.7500000 1294.35999
-122.7	44.5	1363.9	-122.7	44.5	1361.09	-122.7	44.5	1358.28	-122.7	44.5	1355.48	-122.7	44.5	1352.67	-115.750000 28.7500000 1317.80005	-115.750000 28.7500000 1315.98999	-115.750000 28.7500000 1314.18005	-115.750000 28.7500000 1312.37000	-115.750000 28.7500000 1310.56006	-115.750000 28.7500000 1308.75000	-115.750000 28.7500000 1306.93994	-115.750000 28.7500000 1305.13000	-115.750000 28.7500000 1303.31995	-115.750000 28.7500000 1301.51001	-115.750000 28.7500000 1299.69995	-115.750000 28.7500000 1297.89001	-115.750000 28.7500000 1296.07996	-115.750000 28.7500000 1294.27002	-115.750000 28.7500000 1292.45996	-115.750000 28.7500000 1290.65002	-115.750000 28.7500000 1288.83997	-115.750000 28.7500000 1287.03003	-115.750000 28.7500000 1285.21997	-115.750000 28.7500000 1283.41003	-115.750000 28.7500000 1281.59998	-115.750000 28.7500000 1279.79004	-115.750000 28.7500000 1279.76001	-115.750000 28.7500000 1279.72998	-115.750000 28.7500000 1279.69995	-115.750000 28.7500000 1279.67004	-115.750000 28.7500000 1279.64001	-115.750000 28.7500000 1279.60999	-115.750000 28.7500000 1279.57996	-115.750000 28.7500000 1279.55005	-115.750000 28.7500000 1279.52002	-115.750000 28.7500000 1279.48999	-115.750000 28.7500000 1279.45996	-115.750000 28.7500000 1279.43005	-115.750000 28.7500000 1279.40002
-122.6	44.5	1365.31	-122.6	44.5	1362.06	-122.6	44.5	1358.81	-122.6	44.5	1355.56	-122.6	44.5	1352.3	-115.250000 28.7500000 1315.20996	-115.250000 28.7500000 1313.14001	-115.250000 28.7500000 1311.06995	-115.250000 28.7500000 1309.00000	-115.250000 28.7500000 1306.93005	-115.250000 28.7500000 1304.85999	-115.250000 28.7500000 1302.79004	-115.250000 28.7500000 1300.71997	-115.250000 28.7500000 1298.65002	-115.250000 28.7500000 1296.57996	-115.250000 28.7500000 1294.51001	-115.250000 28.7500000 1292.43994	-115.250000 28.7500000 1290.37000	-115.250000 28.7500000 1288.30005	-115.250000 28.7500000 1286.22998	-115.250000 28.7500000 1284.16003	-115.250000 28.7500000 1282.08997	-115.250000 28.7500000 1280.02002	-115.250000 28.7500000 1277.94995	-115.250000 28.7500000 1275.88000	-115.250000 28.7500000 1273.81006	-115.250000 28.7500000 1271.73999	-115.250000 28.7500000 1271.40002	-115.250000 28.7500000 1271.06006	-115.250000 28.7500000 1270.71997	-115.250000 28.7500000 1270.38000	-115.250000 28.7500000 1270.04004	-115.250000 28.7500000 1269.69995	-115.250000 28.7500000 1269.35999	-115.250000 28.7500000 1269.02002	-115.250000 28.7500000 1268.68005	-115.250000 28.7500000 1268.33997	-115.250000 28.7500000 1268.00000	-115.250000 28.7500000 1267.66003	-115.250000 28.7500000 1267.31995
-122.5	44.5	1366.94	-122.5	44.5	1363.2	-122.5	44.5	1359.47	-122.5	44.5	1355.73	-122.5	44.5	1352	-114.750000 28.7500000 1313.41003	-114.750000 28.7500000 1311.15002	-114.750000 28.7500000 1308.89001	-114.750000 28.7500000 1306.63000	-114.750000 28.7500000 1304.37000	-114.750000 28.7500000 1302.10999	-114.750000 28.7500000 1299.84998	-114.750000 28.7500000 1297.58997	-114.750000 28.7500000 1295.32996	-114.750000 28.7500000 1293.06995	-114.750000 28.7500000 1290.81006	-114.750000 28.7500000 1288.55005	-114.750000 28.7500000 1286.29004	-114.750000 28.7500000 1284.03003	-114.750000 28.7500000 1281.77002	-114.750000 28.7500000 1279.51001	-114.750000 28.7500000 1277.25000	-114.750000 28.7500000 1274.98999	-114.750000 28.7500000 1272.72998	-114.750000 28.7500000 1270.46997	-114.750000 28.7500000 1268.20996	-114.750000 28.7500000 1265.94995	-114.750000 28.7500000 1265.19995	-114.750000 28.7500000 1264.44995	-114.750000 28.7500000 1263.69995	-114.750000 28.7500000 1262.94995	-114.750000 28.7500000 1262.19995	-114.750000 28.7500000 1261.44995	-114.750000 28.7500000 1260.69995	-114.750000 28.7500000 1259.94995	-114.750000 28.7500000 1259.19995	-114.750000 28.7500000 1258.44995	-114.750000 28.7500000 1257.69995	-114.750000 28.7500000 1256.94995	-114.750000 28.7500000 1256.19995
-122.4	44.5	1368.45	-122.4	44.5	1364.25	-122.4	44.5	1360.05	-122.4	44.5	1355.85	-122.4	44.5	1351.65	-114.250000 28.7500000 1312.88000	-114.250000 28.7500000 1310.41003	-114.250000 28.7500000 1307.93994	-114.250000 28.7500000 1305.46997	-114.250000 28.7500000 1303.00000	-114.250000 28.7500000 1300.53003	-114.250000 28.7500000 1298.06006	-114.250000 28.7500000 1295.58997	-114.250000 28.7500000 1293.12000	-114.250000 28.7500000 1290.65002	-114.250000 28.7500000 1288.18005	-114.250000 28.7500000 1285.70996	-114.250000 28.7500000 1283.23999	-114.250000 28.7500000 1280.77002	-114.250000 28.7500000 1278.30005	-114.250000 28.7500000 1275.82996	-114.250000 28.7500000 1273.35999	-114.250000 28.7500000 1270.89001	-114.250000 28.7500000 1268.42004	-114.250000 28.7500000 1265.94995	-114.250000 28.7500000 1263.47998	-114.250000 28.7500000 1261.01001	-114.250000 28.7500000 1259.82996	-114.250000 28.7500000 1258.65002	-114.250000 28.7500000 1257.46997	-114.250000 28.7500000 1256.29004	-114.250000 28.7500000 1255.10999	-114.250000 28.7500000 1253.93005	-114.250000 28.7500000 1252.75000	-114.250000 28.7500000 1251.56995	-114.250000 28.7500000 1250.39001	-114.250000 28.7500000 1249.20996	-114.250000 28.7500000 1248.03003	-114.250000 28.7500000 1246.84998	-114.250000 28.7500000 1245.67004
-122.3	44.5	1369.46	-122.3	44.5	1364.88	-122.3	44.5	1360.3	-122.3	44.5	1355.73	-122.3	44.5	1351.14	-113.750000 28.7500000 1311.77002	-113.750000 28.7500000 1309.12000	-113.750000 28.7500000 1306.46997	-113.750000 28.7500000 1303.82996	-113.750000 28.7500000 1301.18005	-113.750000 28.7500000 1298.54004	-113.750000 28.7500000 1295.89001	-113.750000 28.7500000 1293.25000	-113.750000 28.7500000 1290.60999	-113.750000 28.7500000 1287.95996	-113.750000 28.7500000 1285.31995	-113.750000 28.7500000 1282.67004	-113.750000 28.7500000 1280.03003	-113.750000 28.7500000 1277.38000	-113.750000 28.7500000 1274.73999	-113.750000 28.7500000 1272.09998	-113.750000 28.7500000 1269.44995	-113.750000 28.7500000 1266.81006	-113.750000 28.7500000 1264.16003	-113.750000 28.7500000 1261.52002	-113.750000 28.7500000 1258.88000	-113.750000 28.7500000 1256.23999	-113.750000 28.7500000 1254.68994	-113.750000 28.7500000 1253.14001	-113.750000 28.7500000 1251.58997	-113.750000 28.7500000 1250.04004	-113.750000 28.7500000 1248.48999	-113.750000 28.7500000 1246.93994	-113.750000 28.7500000 1245.39001	-113.750000 28.7500000 1243.83997	-113.750000 28.7500000 1242.29004	-113.750000 28.7500000 1240.73999	-113.750000 28.7500000 1239.18994	-113.750000 28.7500000 1237.64001	-113.750000 28.7500000 1236.08997
-122.2	44.5	1369.53	-122.2	44.5	1364.73	-122.2	44.5	1359.94	-122.2	44.5	1355.15	-122.2	44.5	1350.36	-113.250000 28.7500000 1306.96997	-113.250000 28.7500000 1304.32996	-113.250000 28.7500000 1301.68994	-113.250000 28.7500000 1299.05005	-113.250000 28.7500000 1296.41003	-113.250000 28.7500000 1293.77002	-113.250000 28.7500000 1291.13000	-113.250000 28.7500000 1288.48999	-113.250000 28.7500000 1285.84998	-113.250000 28.7500000 1283.20996	-113.250000 28.7500000 1280.56995	-113.250000 28.7500000 1277.93005	-113.250000 28.7500000 1275.29004	-113.250000 28.7500000 1272.65002	-113.250000 28.7500000 1270.01001	-113.250000 28.7500000 1267.37000	-113.250000 28.7500000 1264.72998	-113.250000 28.7500000 1262.08997	-113.250000 28.7500000 1259.44995	-113.250000 28.7500000 1256.81006	-113.250000 28.7500000 1254.17004	-113.250000 28.7500000 1251.53003	-113.250000 28.7500000 1249.83997	-113.250000 28.7500000 1248.15002	-113.250000 28.7500000 1246.45996	-113.250000 28.7500000 1244.77002	-113.250000 28.7500000 1243.07996	-113.250000 28.7500000 1241.39001	-113.250000 28.7500000 1239.69995	-113.250000 28.7500000 1238.01001	-113.250000 28.7500000 1236.31995	-113.250000 28.7500000 1234.63000	-113.250000 28.7500000 1232.93994	-113.250000 28.7500000 1231.25000	-113.250000 28.7500000 1229.56006
-122.1	44.5	1368.33	-122.1	44.5	1363.55	-122.1	44.5	1358.77	-122.1	44.5	1354	-122.1	44.5	1349.22	-112.750000 28.7500000 1314.28003	-112.750000 28.7500000 1311.83997	-112.750000 28.7500000 1309.40002	-112.750000 28.7500000 1306.95996	-112.750000 28.7500000 1304.52002	-112.750000 28.7500000 1302.07996	-112.750000 28.7500000 1299.64001	-112.750000 28.7500000 1297.19995	-112.750000 28.7500000 1294.76001	-112.750000 28.7500000 1292.31995	-112.750000 28.7500000 1289.88000	-112.750000 28.7500000 1287.43994	-112.750000 28.7500000 1285.00000	-112.750000 28.7500000 1282.56006	-112.750000 28.7500000 1280.12000	-112.750000 28.7500000 1277.68005	-112.750000 28.7500000 1275.23999	-112.750000 28.7500000 1272.80005	-112.750000 28.7500000 1270.35999	-112.750000 28.7500000 1267.92004	-112.750000 28.7500000 1265.47998	-112.750000 28.7500000 1263.04004	-112.750000 28.7500000 1261.21997	-112.750000 28.7500000 1259.40002	-112.750000 28.7500000 1257.57996	-112.750000 28.7500000 1255.76001	-112.750000 28.7500000 1253.93994	-112.750000 28.7500000 1252.12000	-112.750000 28.7500000 1250.30005	-112.750000 28.7500000 1248.47998	-112.750000 28.7500000 1246.66003	-112.750000 28.7500000 1244.83997	-112.750000 28.7500000 1243.02002	-112.750000 28.7500000 1241.19995	-112.750000 28.7500000 1239.38000
-122	44.5	1366.28	-122	44.5	1361.69	-122	44.5	1357.1	-122	44.5	1352.52	-122	44.5	1347.92	-112.250000 28.7500000 1320.02002	-112.250000 28.7500000 1318.33997	-112.250000 28.7500000 1316.66003	-112.250000 28.7500000 1314.97998	-112.250000 28.7500000 1313.30005	-112.250000 28.7500000 1311.62000	-112.250000 28.7500000 1309.93994	-112.250000 28.7500000 1308.26001	-112.250000 28.7500000 1306.57996	-112.250000 28.7500000 1304.90002	-112.250000 28.7500000 1303.21997	-112.250000 28.7500000 1301.54004	-112.250000 28.7500000 1299.85999	-112.250000 28.7500000 1298.18005	-112.250000 28.7500000 1296.50000	-112.250000 28.7500000 1294.81995	-112.250000 28.7500000 1293.14001	-112.250000 28.7500000 1291.45996	-112.250000 28.7500000 1289.78003	-112.250000 28.7500000 1288.09998	-112.250000 28.7500000 1286.42004	-112.250000 28.7500000 1284.73999	-112.250000 28.7500000 1282.68005	-112.250000 28.7500000 1280.62000	-112.250000 28.7500000 1278.56006	-112.250000 28.7500000 1276.50000	-112.250000 28.7500000 1274.43994	-112.250000 28.7500000 1272.38000	-112.250000 28.7500000 1270.31995	-112.250000 28.7500000 1268.26001	-112.250000 28.7500000 1266.19995	-112.250000 28.7500000 1264.14001	-112.250000 28.7500000 1262.07996	-112.250000 28.7500000 1260.02002	-112.250000 28.7500000 1257.95996
-121.9	44.5	1363.96	-121.9	44.5	1359.66	-121.9	44.5	1355.36	-121.9	44.5	1351.06	-121.9	44.5	1346.76	-111.750000 28.7500000 1323.79004	-111.750000 28.7500000 1323.21997	-111.750000 28.7500000 1322.65002	-111.750000 28.7500000 1322.07996	-111.750000 28.7500000 1321.51001	-111.750000 28.7500000 1320.93994	-111.750000 28.7500000 1320.37000	-111.750000 28.7500000 1319.80005	-111.750000 28.7500000 1319.22998	-111.750000 28.7500000 1318.66003	-111.750000 28.7500000 1318.08997	-111.750000 28.7500000 1317.52002	-111.750000 28.7500000 1316.94995	-111.750000 28.7500000 1316.38000	-111.750000 28.7500000 1315.81006	-111.750000 28.7500000 1315.23999	-111.750000 28.7500000 1314.67004	-111.750000 28.7500000 1314.09998	-111.750000 28.7500000 1313.53003	-111.750000 28.7500000 1312.95996	-111.750000 28.7500000 1312.39001	-111.750000 28.7500000 1311.81995	-111.750000 28.7500000 1309.22998	-111.750000 28.7500000 1306.64001	-111.750000 28.7500000 1304.05005	-111.750000 28.7500000 1301.45996	-111.750000 28.7500000 1298.87000	-111.750000 28.7500000 1296.28003	-111.750000 28.7500000 1293.68994	-111.750000 28.7500000 1291.09998	-111.750000 28.7500000 1288.51001	-111.750000 28.7500000 1285.92004	-111.750000 28.7500000 1283.32996	-111.750000 28.7500000 1280.73999	-111.750000 28.7500000 1278.15002
-121.8	44.5	1361.98	-121.8	44.5	1358.02	-121.8	44.5	1354.06	-121.8	44.5	1350.1	-121.8	44.5	1346.14	-111.250000 28.7500000 1324.56006	-111.250000 28.7500000 1324.33997	-111.250000 28.7500000 1324.12000	-111.250000 28.7500000 1323.90002	-111.250000 28.7500000 1323.68005	-111.250000 28.7500000 1323.45996	-111.250000 28.7500000 1323.23999	-111.250000 28.7500000 1323.02002	-111.250000 28.7500000 1322.80005	-111.250000 28.7500000 1322.57996	-111.250000 28.7500000 1322.35999	-111.250000 28.7500000 1322.14001	-111.250000 28.7500000 1321.92004	-111.250000 28.7500000 1321.69995	-111.250000 28.7500000 1321.47998	-111.250000 28.7500000 1321.26001	-111.250000 28.7500000 1321.04004	-111.250000 28.7500000 1320.81995	-111.250000 28.7500000 1320.59998	-111.250000 28.7500000 1320.38000	-111.250000 28.7500000 1320.16003	-111.250000 28.7500000 1319.93994	-111.250000 28.7500000 1317.51001	-111.250000 28.7500000 1315.07996	-111.250000 28.7500000 1312.65002	-111.250000 28.7500000 1310.21997	-111.250000 28.7500000 1307.79004	-111.250000 28.7500000 1305.35999	-111.250000 28.7500000 1302.93005	-111.250000 28.7500000 1300.50000	-111.250000 28.7500000 1298.06995	-111.250000 28.7500000 1295.64001	-111.250000 28.7500000 1293.20996	-111.250000 28.7500000 1290.78003	-111.250000 28.7500000 1288.34998
-121.7	44.5	1361.02	-121.7	44.5	1357.41	-121.7	44.5	1353.8	-121.7	44.5	1350.19	-121.7	44.5	1346.58	-110.750000 28.7500000 1322.35999	-110.750000 28.7500000 1321.81995	-110.750000 28.7500000 1321.28003	-110.750000 28.7500000 1320.73999	-110.750000 28.7500000 1320.19995	-110.750000 28.7500000 1319.66003	-110.750000 28.7500000 1319.12000	-110.750000 28.7500000 1318.57996	-110.750000 28.7500000 1318.04004	-110.750000 28.7500000 1317.50000	-110.750000 28.7500000 1316.95996	-110.750000 28.7500000 1316.42004	-110.750000 28.7500000 1315.88000	-110.750000 28.7500000 1315.33997	-110.750000 28.7500000 1314.80005	-110.750000 28.7500000 1314.26001	-110.750000 28.7500000 1313.71997	-110.750000 28.7500000 1313.18005	-110.750000 28.7500000 1312.64001	-110.750000 28.7500000 1312.09998	-110.750000 28.7500000 1311.56006	-110.750000 28.7500000 1311.02002	-110.750000 28.7500000 1309.54004	-110.750000 28.7500000 1308.06006	-110.750000 28.7500000 1306.57996	-110.750000 28.7500000 1305.09998	-110.750000 28.7500000 1303.62000	-110.750000 28.7500000 1302.14001	-110.750000 28.7500000 1300.66003	-110.750000 28.7500000 1299.18005	-110.750000 28.7500000 1297.69995	-110.750000 28.7500000 1296.21997	-110.750000 28.7500000 1294.73999	-110.750000 28.7500000 1293.26001	-110.750000 28.7500000 1291.78003
-121.6	44.5	1361.59	-121.6	44.5	1358.32	-121.6	44.5	1355.04	-121.6	44.5	1351.76	-121.6	44.5	1348.48	-110.250000 28.7500000 1323.72998	-110.250000 28.7500000 1323.55005	-110.250000 28.7500000 1323.37000	-110.250000 28.7500000 1323.18994	-110.250000 28.7500000 1323.01001	-110.250000 28.7500000 1322.82996	-110.250000 28.7500000 1322.65002	-110.250000 28.7500000 1322.46997	-110.250000 28.7500000 1322.29004	-110.250000 28.7500000 1322.10999	-110.250000 28.7500000 1321.93005	-110.250000 28.7500000 1321.75000	-110.250000 28.7500000 1321.56995	-110.250000 28.7500000 1321.39001	-110.250000 28.7500000 1321.20996	-110.250000 28.7500000 1321.03003	-110.250000 28.7500000 1320.84998	-110.250000 28.7500000 1320.67004	-110.250000 28.7500000 1320.48999	-110.250000 28.7500000 1320.31006	-110.250000 28.7500000 1320.13000	-110.250000 28.7500000 1319.94995	-110.250000 28.7500000 1318.68005	-110.250000 28.7500000 1317.41003	-110.250000 28.7500000 1316.14001	-110.250000 28.7500000 1314.87000	-110.250000 28.7500000 1313.59998	-110.250000 28.7500000 1312.32996	-110.250000 28.7500000 1311.06006	-110.250000 28.7500000 1309.79004	-110.250000 28.7500000 1308.52002	-110.250000 28.7500000 1307.25000	-110.250000 28.7500000 1305.97998	-110.250000 28.7500000 1304.70996	-110.250000 28.7500000 1303.43994
-121.5	44.5	1363.24	-121.5	44.5	1360.27	-121.5	44.5	1357.3	-121.5	44.5	1354.34	-121.5	44.5	1351.37	-109.750000 28.7500000 1325.46997	-109.750000 28.7500000 1325.68994	-109.750000 28.7500000 1325.91003	-109.750000 28.7500000 1326.13000	-109.750000 28.7500000 1326.34998	-109.750000 28.7500000 1326.56995	-109.750000 28.7500000 1326.79004	-109.750000 28.7500000 1327.01001	-109.750000 28.7500000 1327.22998	-109.750000 28.7500000 1327.44995	-109.750000 28.7500000 1327.67004	-109.750000 28.7500000 1327.89001	-109.750000 28.7500000 1328.10999	-109.750000 28.7500000 1328.32996	-109.750000 28.7500000 1328.55005	-109.750000 28.7500000 1328.77002	-109.750000 28.7500000 1328.98999	-109.750000 28.7500000 1329.20996	-109.750000 28.7500000 1329.43005	-109.750000 28.7500000 1329.65002	-109.750000 28.7500000 1329.87000	-109.750000 28.7500000 1330.08997	-109.750000 28.7500000 1328.68994	-109.750000 28.7500000 1327.29004	-109.750000 28.7500000 1325.89001	-109.750000 28.7500000 1324.48999	-109.750000 28.7500000 1323.08997	-109.750000 28.7500000 1321.68994	-109.750000 28.7500000 1320.29004	-109.750000 28.7500000 1318.89001	-109.750000 28.7500000 1317.48999	-109.750000 28.7500000 1316.08997	-109.750000 28.7500000 1314.68994	-109.750000 28.7500000 1313.29004	-109.750000 28.7500000 1311.89001
-121.4	44.5	1365.38	-121.4	44.5	1362.7	-121.4	44.5	1360.02	-121.4	44.5	1357.34	-121.4	44.5	1354.66	-109.250000 28.7500000 1326.70996	-109.250000 28.7500000 1327.18994	-109.250000 28.7500000 1327.67004	-109.250000 28.7500000 1328.15002	-109.250000 28.7500000 1328.63000	-109.250000 28.7500000 1329.10999	-109.250000 28.7500000 1329.58997	-109.250000 28.7500000 1330.06995	-109.250000 28.7500000 1330.55005	-109.250000 28.7500000 1331.03003	-109.250000 28.7500000 1331.51001	-109.250000 28.7500000 1331.98999	-109.250000 28.7500000 1332.46997	-109.250000 28.7500000 1332.94995	-109.250000 28.7500000 1333.43005	-109.250000 28.7500000 1333.91003	-109.250000 28.7500000 1334.39001	-109.250000 28.7500000 1334.87000	-109.250000 28.7500000 1335.34998	-109.250000 28.7500000 1335.82996	-109.250000 28.7500000 1336.31006	-109.250000 28.7500000 1336.79004	-109.250000 28.7500000 1335.38000	-109.250000 28.7500000 1333.96997	-109.250000 28.7500000 1332.56006	-109.250000 28.7500000 1331.15002	-109.250000 28.7500000 1329.73999	-109.250000 28.7500000 1328.32996	-109.250000 28.7500000 1326.92004	-109.250000 28.7500000 1325.51001	-109.250000 28.7500000 1324.09998	-109.250000 28.7500000 1322.68994	-109.250000 28.7500000 1321.28003	-109.250000 28.7500000 1319.87000	-109.250000 28.7500000 1318.45996
-121.3	44.5	1367.59	-121.3	44.5	1365.17	-121.3	44.5	1362.74	-121.3	44.5	1360.32	-121.3	44.5	1357.89	-108.750000 28.7500000 1327.59998	-108.750000 28.7500000 1328.21997	-108.750000 28.7500000 1328.83997	-108.750000 28.7500000 1329.45996	-108.750000 28.7500000 1330.07996	-108.750000 28.7500000 1330.69995	-108.750000 28.7500000 1331.31995	-108.750000 28.7500000 1331.93994	-108.750000 28.7500000 1332.56006	-108.750000 28.7500000 1333.18005	-108.750000 28.7500000 1333.80005	-108.750000 28.7500000 1334.42004	-108.750000 28.7500000 1335.04004	-108.750000 28.7500000 1335.66003	-108.750000 28.7500000 1336.28003	-108.750000 28.7500000 1336.90002	-108.750000 28.7500000 1337.52002	-108.750000 28.7500000 1338.14001	-108.750000 28.7500000 1338.76001	-108.750000 28.7500000 1339.38000	-108.750000 28.7500000 1340.00000	-108.750000 28.7500000 1340.62000	-108.750000 28.7500000 1339.55005	-108.750000 28.7500000 1338.47998	-108.750000 28.7500000 1337.41003	-108.750000 28.7500000 1336.33997	-108.750000 28.7500000 1335.27002	-108.750000 28.7500000 1334.19995	-108.750000 28.7500000 1333.13000	-108.750000 28.7500000 1332.06006	-108.750000 28.7500000 1330.98999	-108.750000 28.7500000 1329.92004	-108.750000 28.7500000 1328.84998	-108.750000 28.7500000 1327.78003	-108.750000 28.7500000 1326.70996
-121.2	44.5	1369.58	-121.2	44.5	1367.36	-121.2	44.5	1365.14	-121.2	44.5	1362.92	-121.2	44.5	1360.69	-108.250000 28.7500000 1328.34998	-108.250000 28.7500000 1328.98999	-108.250000 28.7500000 1329.63000	-108.250000 28.7500000 1330.27002	-108.250000 28.7500000 1330.91003	-108.250000 28.7500000 1331.55005	-108.250000 28.7500000 1332.18994	-108.250000 28.7500000 1332.82996	-108.250000 28.7500000 1333.46997	-108.250000 28.7500000 1334.10999	-108.250000 28.7500000 1334.75000	-108.250000 28.7500000 1335.39001	-108.250000 28.7500000 1336.03003	-108.250000 28.7500000 1336.67004	-108.250000 28.7500000 1337.31006	-108.250000 28.7500000 1337.94995	-108.250000 28.7500000 1338.58997	-108.250000 28.7500000 1339.22998	-108.250000 28.7500000 1339.87000	-108.250000 28.7500000 1340.51001	-108.250000 28.7500000 1341.15002	-108.250000 28.7500000 1341.79004	-108.250000 28.7500000 1341.18994	-108.250000 28.7500000 1340.58997	-108.250000 28.7500000 1339.98999	-108.250000 28.7500000 1339.39001	-108.250000 28.7500000 1338.79004	-108.250000 28.7500000 1338.18994	-108.250000 28.7500000 1337.58997	-108.250000 28.7500000 1336.98999	-108.250000 28.7500000 1336.39001	-108.250000 28.7500000 1335.79004	-108.250000 28.7500000 1335.18994	-108.250000 28.7500000 1334.58997	-108.250000 28.7500000 1333.98999
-121.1	44.5	1371.17	-121.1	44.5	1369.09	-121.1	44.5	1367.01	-121.1	44.5	1364.93	-121.1	44.5	1362.85	-107.750000 28.7500000 1328.89001	-107.750000 28.7500000 1329.43005	-107.750000 28.7500000 1329.96997	-107.750000 28.7500000 1330.51001	-107.750000 28.7500000 1331.05005	-107.750000 28.7500000 1331.58997	-107.750000 28.7500000 1332.13000	-107.750000 28.7500000 1332.67004	-107.750000 28.7500000 1333.20996	-107.750000 28.7500000 1333.75000	-107.750000 28.7500000 1334.29004	-107.750000 28.7500000 1334.82996	-107.750000 28.7500000 1335.37000	-107.750000 28.7500000 1335.91003	-107.750000 28.7500000 1336.44995	-107.750000 28.7500000 1336.98999	-107.750000 28.7500000 1337.53003	-107.750000 28.7500000 1338.06995	-107.750000 28.7500000 1338.60999	-107.750000 28.7500000 1339.15002	-107.750000 28.7500000 1339.68994	-107.750000 28.7500000 1340.22998	-107.750000 28.7500000 1340.20996	-107.750000 28.7500000 1340.18994	-107.750000 28.7500000 1340.17004	-107.750000 28.7500000 1340.15002	-107.750000 28.7500000 1340.13000	-107.750000 28.7500000 1340.10999	-107.750000 28.7500000 1340.08997	-107.750000 28.7500000 1340.06995	-107.750000 28.7500000 1340.05005	-107.750000 28.7500000 1340.03003	-107.750000 28.7500000 1340.01001	-107.750000 28.7500000 1339.98999	-107.750000 28.7500000 1339.96997
-121	44.5	1372.37	-121	44.5	1370.38	-121	44.5	1368.39	-121	44.5	1366.4	-121	44.5	1364.41	-107.250000 28.7500000 1329.56006	-107.250000 28.7500000 1329.94995	-107.250000 28.7500000 1330.33997	-107.250000 28.7500000 1330.72998	-107.250000 28.7500000 1331.12000	-107.250000 28.7500000 1331.51001	-107.250000 28.7500000 1331.90002	-107.250000 28.7500000 1332.29004	-107.250000 28.7500000 1332.68005	-107.250000 28.7500000 1333.06995	-107.250000 28.7500000 1333.45996	-107.250000 28.7500000 1333.84998	-107.250000 28.7500000 1334.23999	-107.250000 28.7500000 1334.63000	-107.250000 28.7500000 1335.02002	-107.250000 28.7500000 1335.41003	-107.250000 28.7500000 1335.80005	-107.250000 28.7500000 1336.18994	-107.250000 28.7500000 1336.57996	-107.250000 28.7500000 1336.96997	-107.250000 28.7500000 1337.35999	-107.250000 28.7500000 1337.75000	-107.250000 28.7500000 1338.35999	-107.250000 28.7500000 1338.96997	-107.250000 28.7500000 1339.57996	-107.250000 28.7500000 1340.18994	-107.250000 28.7500000 1340.80005	-107.250000 28.7500000 1341.41003	-107.250000 28.7500000 1342.02002	-107.250000 28.7500000 1342.63000	-107.250000 28.7500000 1343.23999	-107.250000 28.7500000 1343.84998	-107.250000 28.7500000 1344.45996	-107.250000 28.7500000 1345.06995	-107.250000 28.7500000 1345.68005
-120.9	44.5	1373.23	-120.9	44.5	1371.31	-120.9	44.5	1369.38	-120.9	44.5	1367.46	-120.9	44.5	1365.53	-106.750000 28.7500000 1330.41003	-106.750000 28.7500000 1330.67004	-106.750000 28.7500000 1330.93005	-106.750000 28.7500000 1331.18994	-106.750000 28.7500000 1331.44995	-106.750000 28.7500000 1331.70996	-106.750000 28.7500000 1331.96997	-106.750000 28.7500000 1332.22998	-106.750000 28.7500000 1332.48999	-106.750000 28.7500000 1332.75000	-106.750000 28.7500000 1333.01001	-106.750000 28.7500000 1333.27002	-106.750000 28.7500000 1333.53003	-106.750000 28.7500000 1333.79004	-106.750000 28.7500000 1334.05005	-106.750000 28.7500000 1334.31006	-106.750000 28.7500000 1334.56995	-106.750000 28.7500000 1334.82996	-106.750000 28.7500000 1335.08997	-106.750000 28.7500000 1335.34998	-106.750000 28.7500000 1335.60999	-106.750000 28.7500000 1335.87000	-106.750000 28.7500000 1337.13000	-106.750000 28.7500000 1338.39001	-106.750000 28.7500000 1339.65002	-106.750000 28.7500000 1340.91003	-106.750000 28.7500000 1342.17004	-106.750000 28.7500000 1343.43005	-106.750000 28.7500000 1344.68994	-106.750000 28.7500000 1345.94995	-106.750000 28.7500000 1347.20996	-106.750000 28.7500000 1348.46997	-106.750000 28.7500000 1349.72998	-106.750000 28.7500000 1350.98999	-106.750000 28.7500000 1352.25000
-120.8	44.5	1373.84	-120.8	44.5	1371.96	-120.8	44.5	1370.08	-120.8	44.5	1368.21	-120.8	44.5	1366.33	-106.250000 28.7500000 1330.87000	-106.250000 28.7500000 1330.98999	-106.250000 28.7500000 1331.10999	-106.250000 28.7500000 1331.22998	-106.250000 28.7500000 1331.34998	-106.250000 28.7500000 1331.46997	-106.250000 28.7500000 1331.58997	-106.250000 28.7500000 1331.70996	-106.250000 28.7500000 1331.82996	-106.250000 28.7500000 1331.94995	-106.250000 28.7500000 1332.06995	-106.250000 28.7500000 1332.18994	-106.250000 28.7500000 1332.31006	-106.250000 28.7500000 1332.43005	-106.250000 28.7500000 1332.55005	-106.250000 28.7500000 1332.67004	-106.250000 28.7500000 1332.79004	-106.250000 28.7500000 1332.91003	-106.250000 28.7500000 1333.03003	-106.250000 28.7500000 1333.15002	-106.250000 28.7500000 1333.27002	-106.250000 28.7500000 1333.39001	-106.250000 28.7500000 1335.21997	-106.250000 28.7500000 1337.05005	-106.250000 28.7500000 1338.88000	-106.250000 28.7500000 1340.70996	-106.250000 28.7500000 1342.54004	-106.250000 28.7500000 1344.37000	-106.250000 28.7500000 1346.19995	-106.250000 28.7500000 1348.03003	-106.250000 28.7500000 1349.85999	-106.250000 28.7500000 1351.68994	-106.250000 28.7500000 1353.52002	-106.250000 28.7500000 1355.34998	-106.250000 28.7500000 1357.18005
-120.7	44.5	1374.29	-120.7	44.5	1372.45	-120.7	44.5	1370.61	-120.7	44.5	1368.77	-120.7	44.5	1366.93	-105.750000 28.7500000 1330.57996	-105.750000 28.7500000 1330.56006	-105.750000 28.7500000 1330.54004	-105.750000 28.7500000 1330.52002	-105.750000 28.7500000 1330.50000	-105.750000 28.7500000 1330.47998	-105.750000 28.7500000 1330.45996	-105.750000 28.7500000 1330.43994	-105.750000 28.7500000 1330.42004	-105.750000 28.7500000 1330.40002	-105.750000 28.7500000 1330.38000	-105.750000 28.7500000 1330.35999	-105.750000 28.7500000 1330.33997	-105.750000 28.7500000 1330.31995	-105.750000 28.7500000 1330.30005	-105.750000 28.7500000 1330.28003	-105.750000 28.7500000 1330.26001	-105.750000 28.7500000 1330.23999	-105.750000 28.7500000 1330.21997	-105.750000 28.7500000 1330.19995	-105.750000 28.7500000 1330.18005	-105.750000 28.7500000 1330.16003	-105.750000 28.7500000 1332.42004	-105.750000 28.7500000 1334.68005	-105.750000 28.7500000 1336.93994	-105.750000 28.7500000 1339.19995	-105.750000 28.7500000 1341.45996	-105.750000 28.7500000 1343.71997	-105.750000 28.7500000 1345.97998	-105.750000 28.7500000 1348.23999	-105.750000 28.7500000 1350.50000	-105.750000 28.7500000 1352.76001	-105.750000 28.7500000 1355.02002	-105.750000 28.7500000 1357.28003	-105.750000 28.7500000 1359.54004
-120.6	44.5	1374.69	-120.6	44.5	1372.87	-120.6	44.5	1371.04	-120.6	44.5	1369.22	-120.6	44.5	1367.4	-105.250000 28.7500000 1329.41003	-105.250000 28.7500000 1329.28003	-105.250000 28.7500000 1329.15002	-105.250000 28.7500000 1329.02002	-105.250000 28.7500000 1328.89001	-105.250000 28.7500000 1328.76001	-105.250000 28.7500000 1328.63000	-105.250000 28.7500000 1328.50000	-105.250000 28.7500000 1328.37000	-105.250000 28.7500000 1328.23999	-105.250000 28.7500000 1328.10999	-105.250000 28.7500000 1327.97998	-105.250000 28.7500000 1327.84998	-105.250000 28.7500000 1327.71997	-105.250000 28.7500000 1327.58997	-105.250000 28.7500000 1327.45996	-105.250000 28.7500000 1327.32996	-105.250000 28.7500000 1327.19995	-105.250000 28.7500000 1327.06995	-105.250000 28.7500000 1326.93994	-105.250000 28.7500000 1326.81006	-105.250000 28.7500000 1326.68005	-105.250000 28.7500000 1329.18005	-105.250000 28.7500000 1331.68005	-105.250000 28.7500000 1334.18005	-105.250000 28.7500000 1336.68005	-105.250000 28.7500000 1339.18005	-105.250000 28.7500000 1341.68005	-105.250000 28.7500000 1344.18005	-105.250000 28.7500000 1346.68005	-105.250000 28.7500000 1349.18005	-105.250000 28.7500000 1351.68005	-105.250000 28.7500000 1354.18005	-105.250000 28.7500000 1356.68005	-105.250000 28.7500000 1359.18005
-120.5	44.5	1374.96	-120.5	44.5	1373.15	-120.5	44.5	1371.34	-120.5	44.5	1369.53	-120.5	44.5	1367.72	-104.750000 28.7500000 1328.52002	-104.750000 28.7500000 1328.34998	-104.750000 28.7500000 1328.18005	-104.750000 28.7500000 1328.01001	-104.750000 28.7500000 1327.83997	-104.750000 28.7500000 1327.67004	-104.750000 28.7500000 1327.50000	-104.750000 28.7500000 1327.32996	-104.750000 28.7500000 1327.16003	-104.750000 28.7500000 1326.98999	-104.750000 28.7500000 1326.81995	-104.750000 28.7500000 1326.65002	-104.750000 28.7500000 1326.47998	-104.750000 28.7500000 1326.31006	-104.750000 28.7500000 1326.14001	-104.750000 28.7500000 1325.96997	-104.750000 28.7500000 1325.80005	-104.750000 28.7500000 1325.63000	-104.750000 28.7500000 1325.45996	-104.750000 28.7500000 1325.29004	-104.750000 28.7500000 1325.12000	-104.750000 28.7500000 1324.94995	-104.750000 28.7500000 1327.43994	-104.750000 28.7500000 1329.93005	-104.750000 28.7500000 1332.42004	-104.750000 28.7500000 1334.91003	-104.750000 28.7500000 1337.40002	-104.750000 28.7500000 1339.89001	-104.750000 28.7500000 1342.38000	-104.750000 28.7500000 1344.87000	-104.750000 28.7500000 1347.35999	-104.750000 28.7500000 1349.84998	-104.750000 28.7500000 1352.33997	-104.750000 28.7500000 1354.82996	-104.750000 28.7500000 1357.31995
-120.4	44.5	1375.02	-120.4	44.5	1373.22	-120.4	44.5	1371.43	-120.4	44.5	1369.63	-120.4	44.5	1367.84	-104.250000 28.7500000 1330.94995	-104.250000 28.7500000 1330.77002	-104.250000 28.7500000 1330.58997	-104.250000 28.7500000 1330.41003	-104.250000 28.7500000 1330.22998	-104.250000 28.7500000 1330.05005	-104.250000 28.7500000 1329.87000	-104.250000 28.7500000 1329.68994	-104.250000 28.7500000 1329.51001	-104.250000 28.7500000 1329.32996	-104.250000 28.7500000 1329.15002	-104.250000 28.7500000 1328.96997	-104.250000 28.7500000 1328.79004	-104.250000 28.7500000 1328.60999	-104.250000 28.7500000 1328.43005	-104.250000 28.7500000 1328.25000	-104.250000 28.7500000 1328.06995	-104.250000 28.7500000 1327.89001	-104.250000 28.7500000 1327.70996	-104.250000 28.7500000 1327.53003	-104.250000 28.7500000 1327.34998	-104.250000 28.7500000 1327.17004	-104.250000 28.7500000 1329.68994	-104.250000 28.7500000 1332.20996	-104.250000 28.7500000 1334.72998	-104.250000 28.7500000 1337.25000	-104.250000 28.7500000 1339.77002	-104.250000 28.7500000 1342.29004	-104.250000 28.7500000 1344.81006	-104.250000 28.7500000 1347.32996	-104.250000 28.7500000 1349.84998	-104.250000 28.7500000 1352.37000	-104.250000 28.7500000 1354.89001	-104.250000 28.7500000 1357.41003	-104.250000 28.7500000 1359.93005
-120.3	44.5	1374.8	-120.3	44.5	1373.02	-120.3	44.5	1371.25	-120.3	44.5	1369.47	-120.3	44.5	1367.69	-103.750000 28.7500000 1336.06006	-103.750000 28.7500000 1335.90002	-103.750000 28.7500000 1335.73999	-103.750000 28.7500000 1335.57996	-103.750000 28.7500000 1335.42004	-103.750000 28.7500000 1335.26001	-103.750000 28.7500000 1335.09998	-103.750000 28.7500000 1334.93994	-103.750000 28.7500000 1334.78003	-103.750000 28.7500000 1334.62000	-103.750000 28.7500000 1334.45996	-103.750000 28.7500000 1334.30005	-103.750000 28.7500000 1334.14001	-103.750000 28.7500000 1333.97998	-103.750000 28.7500000 1333.81995	-103.750000 28.7500000 1333.66003	-103.750000 28.7500000 1333.50000	-103.750000 28.7500000 1333.33997	-103.750000 28.7500000 1333.18005	-103.750000 28.7500000 1333.02002	-103.750000 28.7500000 1332.85999	-103.750000 28.7500000 1332.69995	-103.750000 28.7500000 1334.98999	-103.750000 28.7500000 1337.28003	-103.750000 28.7500000 1339.56995	-103.750000 28.7500000 1341.85999	-103.750000 28.7500000 1344.15002	-103.750000 28.7500000 1346.43994	-103.750000 28.7500000 1348.72998	-103.750000 28.7500000 1351.02002	-103.750000 28.7500000 1353.31006	-103.750000 28.7500000 1355.59998	-103.750000 28.7500000 1357.89001	-103.750000 28.7500000 1360.18005	-103.750000 28.7500000 1362.46997
-120.2	44.5	1374.26	-120.2	44.5	1372.5	-120.2	44.5	1370.74	-120.2	44.5	1368.97	-120.2	44.5	1367.21	-103.250000 28.7500000 1339.07996	-103.250000 28.7500000 1338.95996	-103.250000 28.7500000 1338.83997	-103.250000 28.7500000 1338.71997	-103.250000 28.7500000 1338.59998	-103.250000 28.7500000 1338.47998	-103.250000 28.7500000 1338.35999	-103.250000 28.7500000 1338.23999	-103.250000 28.7500000 1338.12000	-103.250000 28.7500000 1338.00000	-103.250000 28.7500000 1337.88000	-103.250000 28.7500000 1337.76001	-103.250000 28.7500000 1337.64001	-103.250000 28.7500000 1337.52002	-103.250000 28.7500000 1337.40002	-103.250000 28.7500000 1337.28003	-103.250000 28.7500000 1337.16003	-103.250000 28.7500000 1337.04004	-103.250000 28.7500000 1336.92004	-103.250000 28.7500000 1336.80005	-103.250000 28.7500000 1336.68005	-103.250000 28.7500000 1336.56006	-103.250000 28.7500000 1338.20996	-103.250000 28.7500000 1339.85999	-103.250000 28.7500000 1341.51001	-103.250000 28.7500000 1343.16003	-103.250000 28.7500000 1344.81006	-103.250000 28.7500000 1346.45996	-103.250000 28.7500000 1348.10999	-103.250000 28.7500000 1349.76001	-103.250000 28.7500000 1351.41003	-103.250000 28.7500000 1353.06006	-103.250000 28.7500000 1354.70996	-103.250000 28.7500000 1356.35999	-103.250000 28.7500000 1358.01001
-120.1	44.5	1373.39	-120.1	44.5	1371.63	-120.1	44.5	1369.88	-120.1	44.5	1368.12	-120.1	44.5	1366.37	-123.750000 29.2500000 1339.08997	-123.750000 29.2500000 1339.06995	-123.750000 29.2500000 1339.05005	-123.750000 29.2500000 1339.03003	-123.750000 29.2500000 1339.01001	-123.750000 29.2500000 1338.98999	-123.750000 29.2500000 1338.96997	-123.750000 29.2500000 1338.94995	-123.750000 29.2500000 1338.93005	-123.750000 29.2500000 1338.91003	-123.750000 29.2500000 1338.89001	-123.750000 29.2500000 1338.87000	-123.750000 29.2500000 1338.84998	-123.750000 29.2500000 1338.82996	-123.750000 29.2500000 1338.81006	-123.750000 29.2500000 1338.79004	-123.750000 29.2500000 1338.77002	-123.750000 29.2500000 1338.75000	-123.750000 29.2500000 1338.72998	-123.750000 29.2500000 1338.70996	-123.750000 29.2500000 1338.68994	-123.750000 29.2500000 1338.67004	-123.750000 29.2500000 1338.53003	-123.750000 29.2500000 1338.39001	-123.750000 29.2500000 1338.25000	-123.750000 29.2500000 1338.10999	-123.750000 29.2500000 1337.96997	-123.750000 29.2500000 1337.82996	-123.750000 29.2500000 1337.68994	-123.750000 29.2500000 1337.55005	-123.750000 29.2500000 1337.41003	-123.750000 29.2500000 1337.27002	-123.750000 29.2500000 1337.13000	-123.750000 29.2500000 1336.98999	-123.750000 29.2500000 1336.84998
-120	44.5	1372.25	-120	44.5	1370.5	-120	44.5	1368.75	-120	44.5	1367	-120	44.5	1365.25	-123.250000 29.2500000 1337.50000	-123.250000 29.2500000 1337.50000	-123.250000 29.2500000 1337.50000	-123.250000 29.2500000 1337.50000	-123.250000 29.2500000 1337.50000	-123.250000 29.2500000 1337.50000	-123.250000 29.2500000 1337.50000	-123.250000 29.2500000 1337.50000	-123.250000 29.2500000 1337.50000	-123.250000 29.2500000 1337.50000	-123.250000 29.2500000 1337.50000	-123.250000 29.2500000 1337.50000	-123.250000 29.2500000 1337.50000	-123.250000 29.2500000 1337.50000	-123.250000 29.2500000 1337.50000	-123.250000 29.2500000 1337.50000	-123.250000 29.2500000 1337.50000	-123.250000 29.2500000 1337.50000	-123.250000 29.2500000 1337.50000	-123.250000 29.2500000 1337.50000	-123.250000 29.2500000 1337.50000	-123.250000 29.2500000 1337.50000	-123.250000 29.2500000 1337.38000	-123.250000 29.2500000 1337.26001	-123.250000 29.2500000 1337.14001	-123.250000 29.2500000 1337.02002	-123.250000 29.2500000 1336.90002	-123.250000 29.2500000 1336.78003	-123.250000 29.2500000 1336.66003	-123.250000 29.2500000 1336.54004	-123.250000 29.2500000 1336.42004	-123.250000 29.2500000 1336.30005	-123.250000 29.2500000 1336.18005	-123.250000 29.2500000 1336.06006	-123.250000 29.2500000 1335.93994
-119.9	44.5	1370.95	-119.9	44.5	1369.22	-119.9	44.5	1367.48	-119.9	44.5	1365.75	-119.9	44.5	1364.01	-122.750000 29.2500000 1335.98999	-122.750000 29.2500000 1335.98999	-122.750000 29.2500000 1335.98999	-122.750000 29.2500000 1335.98999	-122.750000 29.2500000 1335.98999	-122.750000 29.2500000 1335.98999	-122.750000 29.2500000 1335.98999	-122.750000 29.2500000 1335.98999	-122.750000 29.2500000 1335.98999	-122.750000 29.2500000 1335.98999	-122.750000 29.2500000 1335.98999	-122.750000 29.2500000 1335.98999	-122.750000 29.2500000 1335.98999	-122.750000 29.2500000 1335.98999	-122.750000 29.2500000 1335.98999	-122.750000 29.2500000 1335.98999	-122.750000 29.2500000 1335.98999	-122.750000 29.2500000 1335.98999	-122.750000 29.2500000 1335.98999	-122.750000 29.2500000 1335.98999	-122.750000 29.2500000 1335.98999	-122.750000 29.2500000 1335.98999	-122.750000 29.2500000 1335.90002	-122.750000 29.2500000 1335.81006	-122.750000 29.2500000 1335.71997	-122.750000 29.2500000 1335.63000	-122.750000 29.2500000 1335.54004	-122.750000 29.2500000 1335.44995	-122.750000 29.2500000 1335.35999	-122.750000 29.2500000 1335.27002	-122.750000 29.2500000 1335.18005	-122.750000 29.2500000 1335.08997	-122.750000 29.2500000 1335.00000	-122.750000 29.2500000 1334.91003	-122.750000 29.2500000 1334.81995
-119.8	44.5	1369.65	-119.8	44.5	1367.93	-119.8	44.5	1366.22	-119.8	44.5	1364.5	-119.8	44.5	1362.79	-122.250000 29.2500000 1334.71997	-122.250000 29.2500000 1334.71997	-122.250000 29.2500000 1334.71997	-122.250000 29.2500000 1334.71997	-122.250000 29.2500000 1334.71997	-122.250000 29.2500000 1334.71997	-122.250000 29.2500000 1334.71997	-122.250000 29.2500000 1334.71997	-122.250000 29.2500000 1334.71997	-122.250000 29.2500000 1334.71997	-122.250000 29.2500000 1334.71997	-122.250000 29.2500000 1334.71997	-122.250000 29.2500000 1334.71997	-122.250000 29.2500000 1334.71997	-122.250000 29.2500000 1334.71997	-122.250000 29.2500000 1334.71997	-122.250000 29.2500000 1334.71997	-122.250000 29.2500000 1334.71997	-122.250000 29.2500000 1334.71997	-122.250000 29.2500000 1334.71997	-122.250000 29.2500000 1334.71997	-122.250000 29.2500000 1334.71997	-122.250000 29.2500000 1334.66003	-122.250000 29.2500000 1334.59998	-122.250000 29.2500000 1334.54004	-122.250000 29.2500000 1334.47998	-122.250000 29.2500000 1334.42004	-122.250000 29.2500000 1334.35999	-122.250000 29.2500000 1334.30005	-122.250000 29.2500000 1334.23999	-122.250000 29.2500000 1334.18005	-122.250000 29.2500000 1334.12000	-122.250000 29.2500000 1334.06006	-122.250000 29.2500000 1334.00000	-122.250000 29.2500000 1333.93994
-119.7	44.5	1368.51	-119.7	44.5	1366.81	-119.7	44.5	1365.12	-119.7	44.5	1363.43	-119.7	44.5	1361.74	-121.750000 29.2500000 1333.75000	-121.750000 29.2500000 1333.75000	-121.750000 29.2500000 1333.75000	-121.750000 29.2500000 1333.75000	-121.750000 29.2500000 1333.75000	-121.750000 29.2500000 1333.75000	-121.750000 29.2500000 1333.75000	-121.750000 29.2500000 1333.75000	-121.750000 29.2500000 1333.75000	-121.750000 29.2500000 1333.75000	-121.750000 29.2500000 1333.75000	-121.750000 29.2500000 1333.75000	-121.750000 29.2500000 1333.75000	-121.750000 29.2500000 1333.75000	-121.750000 29.2500000 1333.75000	-121.750000 29.2500000 1333.75000	-121.750000 29.2500000 1333.75000	-121.750000 29.2500000 1333.75000	-121.750000 29.2500000 1333.75000	-121.750000 29.2500000 1333.75000	-121.750000 29.2500000 1333.75000	-121.750000 29.2500000 1333.75000	-121.750000 29.2500000 1333.71997	-121.750000 29.2500000 1333.68994	-121.750000 29.2500000 1333.66003	-121.750000 29.2500000 1333.63000	-121.750000 29.2500000 1333.59998	-121.750000 29.2500000 1333.56995	-121.750000 29.2500000 1333.54004	-121.750000 29.2500000 1333.51001	-121.750000 29.2500000 1333.47998	-121.750000 29.2500000 1333.44995	-121.750000 29.2500000 1333.42004	-121.750000 29.2500000 1333.39001	-121.750000 29.2500000 1333.35999
-119.6	44.5	1367.67	-119.6	44.5	1365.99	-119.6	44.5	1364.32	-119.6	44.5	1362.65	-119.6	44.5	1360.98	-121.250000 29.2500000 1333.09998	-121.250000 29.2500000 1333.09998	-121.250000 29.2500000 1333.09998	-121.250000 29.2500000 1333.09998	-121.250000 29.2500000 1333.09998	-121.250000 29.2500000 1333.09998	-121.250000 29.2500000 1333.09998	-121.250000 29.2500000 1333.09998	-121.250000 29.2500000 1333.09998	-121.250000 29.2500000 1333.09998	-121.250000 29.2500000 1333.09998	-121.250000 29.2500000 1333.09998	-121.250000 29.2500000 1333.09998	-121.250000 29.2500000 1333.09998	-121.250000 29.2500000 1333.09998	-121.250000 29.2500000 1333.09998	-121.250000 29.2500000 1333.09998	-121.250000 29.2500000 1333.09998	-121.250000 29.2500000 1333.09998	-121.250000 29.2500000 1333.09998	-121.250000 29.2500000 1333.09998	-121.250000 29.2500000 1333.09998	-121.250000 29.2500000 1333.08997	-121.250000 29.2500000 1333.07996	-121.250000 29.2500000 1333.06995	-121.250000 29.2500000 1333.06006	-121.250000 29.2500000 1333.05005	-121.250000 29.2500000 1333.04004	-121.250000 29.2500000 1333.03003	-121.250000 29.2500000 1333.02002	-121.250000 29.2500000 1333.01001	-121.250000 29.2500000 1333.00000	-121.250000 29.2500000 1332.98999	-121.250000 29.2500000 1332.97998	-121.250000 29.2500000 1332.96997
-119.5	44.5	1367.02	-119.5	44.5	1365.37	-119.5	44.5	1363.72	-119.5	44.5	1362.07	-119.5	44.5	1360.41	-120.750000 29.2500000 1332.82996	-120.750000 29.2500000 1332.82996	-120.750000 29.2500000 1332.82996	-120.750000 29.2500000 1332.82996	-120.750000 29.2500000 1332.82996	-120.750000 29.2500000 1332.82996	-120.750000 29.2500000 1332.82996	-120.750000 29.2500000 1332.82996	-120.750000 29.2500000 1332.82996	-120.750000 29.2500000 1332.82996	-120.750000 29.2500000 1332.82996	-120.750000 29.2500000 1332.82996	-120.750000 29.2500000 1332.82996	-120.750000 29.2500000 1332.82996	-120.750000 29.2500000 1332.82996	-120.750000 29.2500000 1332.82996	-120.750000 29.2500000 1332.82996	-120.750000 29.2500000 1332.82996	-120.750000 29.2500000 1332.82996	-120.750000 29.2500000 1332.82996	-120.750000 29.2500000 1332.82996	-120.750000 29.2500000 1332.82996	-120.750000 29.2500000 1332.82996	-120.750000 29.2500000 1332.82996	-120.750000 29.2500000 1332.82996	-120.750000 29.2500000 1332.82996	-120.750000 29.2500000 1332.82996	-120.750000 29.2500000 1332.82996	-120.750000 29.2500000 1332.82996	-120.750000 29.2500000 1332.82996	-120.750000 29.2500000 1332.82996	-120.750000 29.2500000 1332.82996	-120.750000 29.2500000 1332.82996	-120.750000 29.2500000 1332.82996	-120.750000 29.2500000 1332.82996
-119.4	44.5	1366.44	-119.4	44.5	1364.81	-119.4	44.5	1363.19	-119.4	44.5	1361.56	-119.4	44.5	1359.93	-120.250000 29.2500000 1332.94995	-120.250000 29.2500000 1332.94995	-120.250000 29.2500000 1332.94995	-120.250000 29.2500000 1332.94995	-120.250000 29.2500000 1332.94995	-120.250000 29.2500000 1332.94995	-120.250000 29.2500000 1332.94995	-120.250000 29.2500000 1332.94995	-120.250000 29.2500000 1332.94995	-120.250000 29.2500000 1332.94995	-120.250000 29.2500000 1332.94995	-120.250000 29.2500000 1332.94995	-120.250000 29.2500000 1332.94995	-120.250000 29.2500000 1332.94995	-120.250000 29.2500000 1332.94995	-120.250000 29.2500000 1332.94995	-120.250000 29.2500000 1332.94995	-120.250000 29.2500000 1332.94995	-120.250000 29.2500000 1332.94995	-120.250000 29.2500000 1332.94995	-120.250000 29.2500000 1332.94995	-120.250000 29.2500000 1332.94995	-120.250000 29.2500000 1332.94995	-120.250000 29.2500000 1332.94995	-120.250000 29.2500000 1332.94995	-120.250000 29.2500000 1332.94995	-120.250000 29.2500000 1332.94995	-120.250000 29.2500000 1332.94995	-120.250000 29.2500000 1332.94995	-120.250000 29.2500000 1332.94995	-120.250000 29.2500000 1332.94995	-120.250000 29.2500000 1332.94995	-120.250000 29.2500000 1332.94995	-120.250000 29.2500000 1332.94995	-120.250000 29.2500000 1332.94995
-119.3	44.5	1365.8	-119.3	44.5	1364.2	-119.3	44.5	1362.6	-119.3	44.5	1361.01	-119.3	44.5	1359.41	-119.750000 29.2500000 1333.42004	-119.750000 29.2500000 1333.42004	-119.750000 29.2500000 1333.42004	-119.750000 29.2500000 1333.42004	-119.750000 29.2500000 1333.42004	-119.750000 29.2500000 1333.42004	-119.750000 29.2500000 1333.42004	-119.750000 29.2500000 1333.42004	-119.750000 29.2500000 1333.42004	-119.750000 29.2500000 1333.42004	-119.750000 29.2500000 1333.42004	-119.750000 29.2500000 1333.42004	-119.750000 29.2500000 1333.42004	-119.750000 29.2500000 1333.42004	-119.750000 29.2500000 1333.42004	-119.750000 29.2500000 1333.42004	-119.750000 29.2500000 1333.42004	-119.750000 29.2500000 1333.42004	-119.750000 29.2500000 1333.42004	-119.750000 29.2500000 1333.42004	-119.750000 29.2500000 1333.42004	-119.750000 29.2500000 1333.42004	-119.750000 29.2500000 1333.42004	-119.750000 29.2500000 1333.42004	-119.750000 29.2500000 1333.42004	-119.750000 29.2500000 1333.42004	-119.750000 29.2500000 1333.42004	-119.750000 29.2500000 1333.42004	-119.750000 29.2500000 1333.42004	-119.750000 29.2500000 1333.42004	-119.750000 29.2500000 1333.42004	-119.750000 29.2500000 1333.42004	-119.750000 29.2500000 1333.42004	-119.750000 29.2500000 1333.42004	-119.750000 29.2500000 1333.42004
-119.2	44.5	1365.01	-119.2	44.5	1363.45	-119.2	44.5	1361.88	-119.2	44.5	1360.32	-119.2	44.5	1358.75	-119.250000 29.2500000 1334.18994	-119.250000 29.2500000 1334.18994	-119.250000 29.2500000 1334.18994	-119.250000 29.2500000 1334.18994	-119.250000 29.2500000 1334.18994	-119.250000 29.2500000 1334.18994	-119.250000 29.2500000 1334.18994	-119.250000 29.2500000 1334.18994	-119.250000 29.2500000 1334.18994	-119.250000 29.2500000 1334.18994	-119.250000 29.2500000 1334.18994	-119.250000 29.2500000 1334.18994	-119.250000 29.2500000 1334.18994	-119.250000 29.2500000 1334.18994	-119.250000 29.2500000 1334.18994	-119.250000 29.2500000 1334.18994	-119.250000 29.2500000 1334.18994	-119.250000 29.2500000 1334.18994	-119.250000 29.2500000 1334.18994	-119.250000 29.2500000 1334.18994	-119.250000 29.2500000 1334.18994	-119.250000 29.2500000 1334.18994	-119.250000 29.2500000 1334.18994	-119.250000 29.2500000 1334.18994	-119.250000 29.2500000 1334.18994	-119.250000 29.2500000 1334.18994	-119.250000 29.2500000 1334.18994	-119.250000 29.2500000 1334.18994	-119.250000 29.2500000 1334.18994	-119.250000 29.2500000 1334.18994	-119.250000 29.2500000 1334.18994	-119.250000 29.2500000 1334.18994	-119.250000 29.2500000 1334.18994	-119.250000 29.2500000 1334.18994	-119.250000 29.2500000 1334.18994
-119.1	44.5	1364.03	-119.1	44.5	1362.49	-119.1	44.5	1360.96	-119.1	44.5	1359.42	-119.1	44.5	1357.89	-118.750000 29.2500000 1335.17004	-118.750000 29.2500000 1335.17004	-118.750000 29.2500000 1335.17004	-118.750000 29.2500000 1335.17004	-118.750000 29.2500000 1335.17004	-118.750000 29.2500000 1335.17004	-118.750000 29.2500000 1335.17004	-118.750000 29.2500000 1335.17004	-118.750000 29.2500000 1335.17004	-118.750000 29.2500000 1335.17004	-118.750000 29.2500000 1335.17004	-118.750000 29.2500000 1335.17004	-118.750000 29.2500000 1335.17004	-118.750000 29.2500000 1335.17004	-118.750000 29.2500000 1335.17004	-118.750000 29.2500000 1335.17004	-118.750000 29.2500000 1335.17004	-118.750000 29.2500000 1335.17004	-118.750000 29.2500000 1335.17004	-118.750000 29.2500000 1335.17004	-118.750000 29.2500000 1335.17004	-118.750000 29.2500000 1335.17004	-118.750000 29.2500000 1335.17004	-118.750000 29.2500000 1335.17004	-118.750000 29.2500000 1335.17004	-118.750000 29.2500000 1335.17004	-118.750000 29.2500000 1335.17004	-118.750000 29.2500000 1335.17004	-118.750000 29.2500000 1335.17004	-118.750000 29.2500000 1335.17004	-118.750000 29.2500000 1335.17004	-118.750000 29.2500000 1335.17004	-118.750000 29.2500000 1335.17004	-118.750000 29.2500000 1335.17004	-118.750000 29.2500000 1335.17004
-119	44.5	1362.9	-119	44.5	1361.4	-119	44.5	1359.9	-119	44.5	1358.4	-119	44.5	1356.89	-118.250000 29.2500000 1335.77002	-118.250000 29.2500000 1335.77002	-118.250000 29.2500000 1335.77002	-118.250000 29.2500000 1335.77002	-118.250000 29.2500000 1335.77002	-118.250000 29.2500000 1335.77002	-118.250000 29.2500000 1335.77002	-118.250000 29.2500000 1335.77002	-118.250000 29.2500000 1335.77002	-118.250000 29.2500000 1335.77002	-118.250000 29.2500000 1335.77002	-118.250000 29.2500000 1335.77002	-118.250000 29.2500000 1335.77002	-118.250000 29.2500000 1335.77002	-118.250000 29.2500000 1335.77002	-118.250000 29.2500000 1335.77002	-118.250000 29.2500000 1335.77002	-118.250000 29.2500000 1335.77002	-118.250000 29.2500000 1335.77002	-118.250000 29.2500000 1335.77002	-118.250000 29.2500000 1335.77002	-118.250000 29.2500000 1335.77002	-118.250000 29.2500000 1335.77002	-118.250000 29.2500000 1335.77002	-118.250000 29.2500000 1335.77002	-118.250000 29.2500000 1335.77002	-118.250000 29.2500000 1335.77002	-118.250000 29.2500000 1335.77002	-118.250000 29.2500000 1335.77002	-118.250000 29.2500000 1335.77002	-118.250000 29.2500000 1335.77002	-118.250000 29.2500000 1335.77002	-118.250000 29.2500000 1335.77002	-118.250000 29.2500000 1335.77002	-118.250000 29.2500000 1335.77002
-118.9	44.5	1361.72	-118.9	44.5	1360.26	-118.9	44.5	1358.79	-118.9	44.5	1357.33	-118.9	44.5	1355.87	-117.750000 29.2500000 1330.18005	-117.750000 29.2500000 1330.06006	-117.750000 29.2500000 1329.93994	-117.750000 29.2500000 1329.81995	-117.750000 29.2500000 1329.69995	-117.750000 29.2500000 1329.57996	-117.750000 29.2500000 1329.45996	-117.750000 29.2500000 1329.33997	-117.750000 29.2500000 1329.21997	-117.750000 29.2500000 1329.09998	-117.750000 29.2500000 1328.97998	-117.750000 29.2500000 1328.85999	-117.750000 29.2500000 1328.73999	-117.750000 29.2500000 1328.62000	-117.750000 29.2500000 1328.50000	-117.750000 29.2500000 1328.38000	-117.750000 29.2500000 1328.26001	-117.750000 29.2500000 1328.14001	-117.750000 29.2500000 1328.02002	-117.750000 29.2500000 1327.90002	-117.750000 29.2500000 1327.78003	-117.750000 29.2500000 1327.66003	-117.750000 29.2500000 1327.66003	-117.750000 29.2500000 1327.66003	-117.750000 29.2500000 1327.66003	-117.750000 29.2500000 1327.66003	-117.750000 29.2500000 1327.66003	-117.750000 29.2500000 1327.66003	-117.750000 29.2500000 1327.66003	-117.750000 29.2500000 1327.66003	-117.750000 29.2500000 1327.66003	-117.750000 29.2500000 1327.66003	-117.750000 29.2500000 1327.66003	-117.750000 29.2500000 1327.66003	-117.750000 29.2500000 1327.66003
-118.8	44.5	1360.57	-118.8	44.5	1359.15	-118.8	44.5	1357.73	-118.8	44.5	1356.32	-118.8	44.5	1354.9	-117.250000 29.2500000 1327.00000	-117.250000 29.2500000 1326.42004	-117.250000 29.2500000 1325.83997	-117.250000 29.2500000 1325.26001	-117.250000 29.2500000 1324.68005	-117.250000 29.2500000 1324.09998	-117.250000 29.2500000 1323.52002	-117.250000 29.2500000 1322.93994	-117.250000 29.2500000 1322.35999	-117.250000 29.2500000 1321.78003	-117.250000 29.2500000 1321.19995	-117.250000 29.2500000 1320.62000	-117.250000 29.2500000 1320.04004	-117.250000 29.2500000 1319.45996	-117.250000 29.2500000 1318.88000	-117.250000 29.2500000 1318.30005	-117.250000 29.2500000 1317.71997	-117.250000 29.2500000 1317.14001	-117.250000 29.2500000 1316.56006	-117.250000 29.2500000 1315.97998	-117.250000 29.2500000 1315.40002	-117.250000 29.2500000 1314.81995	-117.250000 29.2500000 1314.81995	-117.250000 29.2500000 1314.81995	-117.250000 29.2500000 1314.81995	-117.250000 29.2500000 1314.81995	-117.250000 29.2500000 1314.81995	-117.250000 29.2500000 1314.81995	-117.250000 29.2500000 1314.81995	-117.250000 29.2500000 1314.81995	-117.250000 29.2500000 1314.81995	-117.250000 29.2500000 1314.81995	-117.250000 29.2500000 1314.81995	-117.250000 29.2500000 1314.81995	-117.250000 29.2500000 1314.81995
-118.7	44.5	1359.53	-118.7	44.5	1358.16	-118.7	44.5	1356.79	-118.7	44.5	1355.42	-118.7	44.5	1354.05	-116.750000 29.2500000 1324.02002	-116.750000 29.2500000 1322.93005	-116.750000 29.2500000 1321.84998	-116.750000 29.2500000 1320.76001	-116.750000 29.2500000 1319.67004	-116.750000 29.2500000 1318.58997	-116.750000 29.2500000 1317.50000	-116.750000 29.2500000 1316.41003	-116.750000 29.2500000 1315.32996	-116.750000 29.2500000 1314.23999	-116.750000 29.2500000 1313.15002	-116.750000 29.2500000 1312.06995	-116.750000 29.2500000 1310.97998	-116.750000 29.2500000 1309.89001	-116.750000 29.2500000 1308.81006	-116.750000 29.2500000 1307.71997	-116.750000 29.2500000 1306.63000	-116.750000 29.2500000 1305.55005	-116.750000 29.2500000 1304.45996	-116.750000 29.2500000 1303.38000	-116.750000 29.2500000 1302.30005	-116.750000 29.2500000 1301.20996	-116.750000 29.2500000 1301.20996	-116.750000 29.2500000 1301.20996	-116.750000 29.2500000 1301.20996	-116.750000 29.2500000 1301.20996	-116.750000 29.2500000 1301.20996	-116.750000 29.2500000 1301.20996	-116.750000 29.2500000 1301.20996	-116.750000 29.2500000 1301.20996	-116.750000 29.2500000 1301.20996	-116.750000 29.2500000 1301.20996	-116.750000 29.2500000 1301.20996	-116.750000 29.2500000 1301.20996	-116.750000 29.2500000 1301.20996
-118.6	44.5	1358.66	-118.6	44.5	1357.34	-118.6	44.5	1356.02	-118.6	44.5	1354.7	-118.6	44.5	1353.37	-116.250000 29.2500000 1320.55005	-116.250000 29.2500000 1318.96997	-116.250000 29.2500000 1317.39001	-116.250000 29.2500000 1315.81006	-116.250000 29.2500000 1314.22998	-116.250000 29.2500000 1312.65002	-116.250000 29.2500000 1311.06995	-116.250000 29.2500000 1309.48999	-116.250000 29.2500000 1307.91003	-116.250000 29.2500000 1306.32996	-116.250000 29.2500000 1304.75000	-116.250000 29.2500000 1303.17004	-116.250000 29.2500000 1301.58997	-116.250000 29.2500000 1300.01001	-116.250000 29.2500000 1298.43005	-116.250000 29.2500000 1296.84998	-116.250000 29.2500000 1295.27002	-116.250000 29.2500000 1293.68994	-116.250000 29.2500000 1292.10999	-116.250000 29.2500000 1290.53003	-116.250000 29.2500000 1288.94995	-116.250000 29.2500000 1287.37000	-116.250000 29.2500000 1287.34998	-116.250000 29.2500000 1287.32996	-116.250000 29.2500000 1287.31006	-116.250000 29.2500000 1287.29004	-116.250000 29.2500000 1287.27002	-116.250000 29.2500000 1287.25000	-116.250000 29.2500000 1287.22998	-116.250000 29.2500000 1287.20996	-116.250000 29.2500000 1287.18994	-116.250000 29.2500000 1287.17004	-116.250000 29.2500000 1287.15002	-116.250000 29.2500000 1287.13000	-116.250000 29.2500000 1287.10999
-118.5	44.5	1357.94	-118.5	44.5	1356.67	-118.5	44.5	1355.4	-118.5	44.5	1354.14	-118.5	44.5	1352.87	-115.750000 29.2500000 1317.71997	-115.750000 29.2500000 1315.91003	-115.750000 29.2500000 1314.09998	-115.750000 29.2500000 1312.29004	-115.750000 29.2500000 1310.47998	-115.750000 29.2500000 1308.67004	-115.750000 29.2500000 1306.85999	-115.750000 29.2500000 1305.05005	-115.750000 29.2500000 1303.23999	-115.750000 29.2500000 1301.43005	-115.750000 29.2500000 1299.62000	-115.750000 29.2500000 1297.81006	-115.750000 29.2500000 1296.00000	-115.750000 29.2500000 1294.18994	-115.750000 29.2500000 1292.38000	-115.750000 29.2500000 1290.56995	-115.750000 29.2500000 1288.76001	-115.750000 29.2500000 1286.94995	-115.750000 29.2500000 1285.14001	-115.750000 29.2500000 1283.32996	-115.750000 29.2500000 1281.52002	-115.750000 29.2500000 1279.70996	-115.750000 29.2500000 1279.39001	-115.750000 29.2500000 1279.06995	-115.750000 29.2500000 1278.75000	-115.750000 29.2500000 1278.43005	-115.750000 29.2500000 1278.10999	-115.750000 29.2500000 1277.79004	-115.750000 29.2500000 1277.46997	-115.750000 29.2500000 1277.15002	-115.750000 29.2500000 1276.82996	-115.750000 29.2500000 1276.51001	-115.750000 29.2500000 1276.18994	-115.750000 29.2500000 1275.87000	-115.750000 29.2500000 1275.55005
-118.4	44.5	1357.35	-118.4	44.5	1356.14	-118.4	44.5	1354.93	-118.4	44.5	1353.72	-118.4	44.5	1352.51	-115.250000 29.2500000 1314.92004	-115.250000 29.2500000 1312.95996	-115.250000 29.2500000 1311.00000	-115.250000 29.2500000 1309.04004	-115.250000 29.2500000 1307.07996	-115.250000 29.2500000 1305.12000	-115.250000 29.2500000 1303.16003	-115.250000 29.2500000 1301.19995	-115.250000 29.2500000 1299.23999	-115.250000 29.2500000 1297.28003	-115.250000 29.2500000 1295.31995	-115.250000 29.2500000 1293.35999	-115.250000 29.2500000 1291.40002	-115.250000 29.2500000 1289.43994	-115.250000 29.2500000 1287.47998	-115.250000 29.2500000 1285.52002	-115.250000 29.2500000 1283.56006	-115.250000 29.2500000 1281.59998	-115.250000 29.2500000 1279.64001	-115.250000 29.2500000 1277.68005	-115.250000 29.2500000 1275.71997	-115.250000 29.2500000 1273.76001	-115.250000 29.2500000 1273.04004	-115.250000 29.2500000 1272.31995	-115.250000 29.2500000 1271.59998	-115.250000 29.2500000 1270.88000	-115.250000 29.2500000 1270.16003	-115.250000 29.2500000 1269.43994	-115.250000 29.2500000 1268.71997	-115.250000 29.2500000 1268.00000	-115.250000 29.2500000 1267.28003	-115.250000 29.2500000 1266.56006	-115.250000 29.2500000 1265.83997	-115.250000 29.2500000 1265.12000	-115.250000 29.2500000 1264.40002
-118.3	44.5	1356.85	-118.3	44.5	1355.71	-118.3	44.5	1354.57	-118.3	44.5	1353.43	-118.3	44.5	1352.29	-114.750000 29.2500000 1312.01001	-114.750000 29.2500000 1309.81995	-114.750000 29.2500000 1307.63000	-114.750000 29.2500000 1305.43994	-114.750000 29.2500000 1303.25000	-114.750000 29.2500000 1301.06006	-114.750000 29.2500000 1298.87000	-114.750000 29.2500000 1296.68005	-114.750000 29.2500000 1294.48999	-114.750000 29.2500000 1292.30005	-114.750000 29.2500000 1290.10999	-114.750000 29.2500000 1287.92004	-114.750000 29.2500000 1285.72998	-114.750000 29.2500000 1283.54004	-114.750000 29.2500000 1281.34998	-114.750000 29.2500000 1279.16003	-114.750000 29.2500000 1276.96997	-114.750000 29.2500000 1274.78003	-114.750000 29.2500000 1272.58997	-114.750000 29.2500000 1270.40002	-114.750000 29.2500000 1268.20996	-114.750000 29.2500000 1266.02002	-114.750000 29.2500000 1264.91003	-114.750000 29.2500000 1263.80005	-114.750000 29.2500000 1262.68994	-114.750000 29.2500000 1261.57996	-114.750000 29.2500000 1260.46997	-114.750000 29.2500000 1259.35999	-114.750000 29.2500000 1258.25000	-114.750000 29.2500000 1257.14001	-114.750000 29.2500000 1256.03003	-114.750000 29.2500000 1254.92004	-114.750000 29.2500000 1253.81006	-114.750000 29.2500000 1252.69995	-114.750000 29.2500000 1251.58997
-118.2	44.5	1356.46	-118.2	44.5	1355.39	-118.2	44.5	1354.31	-118.2	44.5	1353.24	-118.2	44.5	1352.17	-114.250000 29.2500000 1312.27002	-114.250000 29.2500000 1309.76001	-114.250000 29.2500000 1307.25000	-114.250000 29.2500000 1304.73999	-114.250000 29.2500000 1302.22998	-114.250000 29.2500000 1299.71997	-114.250000 29.2500000 1297.20996	-114.250000 29.2500000 1294.69995	-114.250000 29.2500000 1292.18994	-114.250000 29.2500000 1289.68005	-114.250000 29.2500000 1287.17004	-114.250000 29.2500000 1284.66003	-114.250000 29.2500000 1282.15002	-114.250000 29.2500000 1279.64001	-114.250000 29.2500000 1277.13000	-114.250000 29.2500000 1274.62000	-114.250000 29.2500000 1272.10999	-114.250000 29.2500000 1269.59998	-114.250000 29.2500000 1267.08997	-114.250000 29.2500000 1264.57996	-114.250000 29.2500000 1262.06995	-114.250000 29.2500000 1259.56006	-114.250000 29.2500000 1258.04004	-114.250000 29.2500000 1256.52002	-114.250000 29.2500000 1255.00000	-114.250000 29.2500000 1253.47998	-114.250000 29.2500000 1251.95996	-114.250000 29.2500000 1250.43994	-114.250000 29.2500000 1248.92004	-114.250000 29.2500000 1247.40002	-114.250000 29.2500000 1245.88000	-114.250000 29.2500000 1244.35999	-114.250000 29.2500000 1242.83997	-114.250000 29.2500000 1241.31995	-114.250000 29.2500000 1239.80005
-118.1	44.5	1356.14	-118.1	44.5	1355.14	-118.1	44.5	1354.13	-118.1	44.5	1353.13	-118.1	44.5	1352.13	-113.750000 29.2500000 1317.98999	-113.750000 29.2500000 1315.19995	-113.750000 29.2500000 1312.41003	-113.750000 29.2500000 1309.62000	-113.750000 29.2500000 1306.82996	-113.750000 29.2500000 1304.04004	-113.750000 29.2500000 1301.25000	-113.750000 29.2500000 1298.45996	-113.750000 29.2500000 1295.67004	-113.750000 29.2500000 1292.88000	-113.750000 29.2500000 1290.08997	-113.750000 29.2500000 1287.30005	-113.750000 29.2500000 1284.51001	-113.750000 29.2500000 1281.71997	-113.750000 29.2500000 1278.93005	-113.750000 29.2500000 1276.14001	-113.750000 29.2500000 1273.34998	-113.750000 29.2500000 1270.56006	-113.750000 29.2500000 1267.77002	-113.750000 29.2500000 1264.97998	-113.750000 29.2500000 1262.18994	-113.750000 29.2500000 1259.40002	-113.750000 29.2500000 1257.75000	-113.750000 29.2500000 1256.09998	-113.750000 29.2500000 1254.43994	-113.750000 29.2500000 1252.79004	-113.750000 29.2500000 1251.13000	-113.750000 29.2500000 1249.47998	-113.750000 29.2500000 1247.82996	-113.750000 29.2500000 1246.17004	-113.750000 29.2500000 1244.52002	-113.750000 29.2500000 1242.87000	-113.750000 29.2500000 1241.20996	-113.750000 29.2500000 1239.56006	-113.750000 29.2500000 1237.90002
-118	44.5	1355.88	-118	44.5	1354.94	-118	44.5	1354.01	-118	44.5	1353.07	-118	44.5	1352.13	-113.250000 29.2500000 1316.52002	-113.250000 29.2500000 1314.08997	-113.250000 29.2500000 1311.65002	-113.250000 29.2500000 1309.21997	-113.250000 29.2500000 1306.79004	-113.250000 29.2500000 1304.35999	-113.250000 29.2500000 1301.92004	-113.250000 29.2500000 1299.48999	-113.250000 29.2500000 1297.06006	-113.250000 29.2500000 1294.62000	-113.250000 29.2500000 1292.18005	-113.250000 29.2500000 1289.75000	-113.250000 29.2500000 1287.31995	-113.250000 29.2500000 1284.88000	-113.250000 29.2500000 1282.44995	-113.250000 29.2500000 1280.02002	-113.250000 29.2500000 1277.58997	-113.250000 29.2500000 1275.15002	-113.250000 29.2500000 1272.71997	-113.250000 29.2500000 1270.29004	-113.250000 29.2500000 1267.85999	-113.250000 29.2500000 1265.42004	-113.250000 29.2500000 1263.71997	-113.250000 29.2500000 1262.02002	-113.250000 29.2500000 1260.31995	-113.250000 29.2500000 1258.62000	-113.250000 29.2500000 1256.92004	-113.250000 29.2500000 1255.21997	-113.250000 29.2500000 1253.52002	-113.250000 29.2500000 1251.81995	-113.250000 29.2500000 1250.12000	-113.250000 29.2500000 1248.42004	-113.250000 29.2500000 1246.71997	-113.250000 29.2500000 1245.02002	-113.250000 29.2500000 1243.31995
-117.9	44.5	1355.63	-117.9	44.5	1354.76	-117.9	44.5	1353.89	-117.9	44.5	1353.02	-117.9	44.5	1352.15	-112.750000 29.2500000 1317.88000	-112.750000 29.2500000 1315.93994	-112.750000 29.2500000 1314.00000	-112.750000 29.2500000 1312.06006	-112.750000 29.2500000 1310.12000	-112.750000 29.2500000 1308.18005	-112.750000 29.2500000 1306.23999	-112.750000 29.2500000 1304.30005	-112.750000 29.2500000 1302.35999	-112.750000 29.2500000 1300.42004	-112.750000 29.2500000 1298.47998	-112.750000 29.2500000 1296.54004	-112.750000 29.2500000 1294.59998	-112.750000 29.2500000 1292.66003	-112.750000 29.2500000 1290.71997	-112.750000 29.2500000 1288.78003	-112.750000 29.2500000 1286.83997	-112.750000 29.2500000 1284.90002	-112.750000 29.2500000 1282.95996	-112.750000 29.2500000 1281.02002	-112.750000 29.2500000 1279.07996	-112.750000 29.2500000 1277.14001	-112.750000 29.2500000 1275.30005	-112.750000 29.2500000 1273.45996	-112.750000 29.2500000 1271.62000	-112.750000 29.2500000 1269.78003	-112.750000 29.2500000 1267.93994	-112.750000 29.2500000 1266.09998	-112.750000 29.2500000 1264.26001	-112.750000 29.2500000 1262.42004	-112.750000 29.2500000 1260.57996	-112.750000 29.2500000 1258.73999	-112.750000 29.2500000 1256.90002	-112.750000 29.2500000 1255.06006	-112.750000 29.2500000 1253.21997
-117.8	44.5	1355.36	-117.8	44.5	1354.55	-117.8	44.5	1353.74	-117.8	44.5	1352.94	-117.8	44.5	1352.13	-112.250000 29.2500000 1320.84998	-112.250000 29.2500000 1319.59998	-112.250000 29.2500000 1318.34998	-112.250000 29.2500000 1317.09998	-112.250000 29.2500000 1315.84998	-112.250000 29.2500000 1314.59998	-112.250000 29.2500000 1313.34998	-112.250000 29.2500000 1312.09998	-112.250000 29.2500000 1310.84998	-112.250000 29.2500000 1309.59998	-112.250000 29.2500000 1308.34998	-112.250000 29.2500000 1307.09998	-112.250000 29.2500000 1305.84998	-112.250000 29.2500000 1304.59998	-112.250000 29.2500000 1303.34998	-112.250000 29.2500000 1302.09998	-112.250000 29.2500000 1300.84998	-112.250000 29.2500000 1299.59998	-112.250000 29.2500000 1298.34998	-112.250000 29.2500000 1297.09998	-112.250000 29.2500000 1295.84998	-112.250000 29.2500000 1294.59998	-112.250000 29.2500000 1292.54004	-112.250000 29.2500000 1290.47998	-112.250000 29.2500000 1288.42004	-112.250000 29.2500000 1286.35999	-112.250000 29.2500000 1284.30005	-112.250000 29.2500000 1282.23999	-112.250000 29.2500000 1280.18005	-112.250000 29.2500000 1278.12000	-112.250000 29.2500000 1276.06006	-112.250000 29.2500000 1274.00000	-112.250000 29.2500000 1271.93994	-112.250000 29.2500000 1269.88000	-112.250000 29.2500000 1267.81995
-117.7	44.5	1355.01	-117.7	44.5	1354.26	-117.7	44.5	1353.52	-117.7	44.5	1352.78	-117.7	44.5	1352.03	-111.750000 29.2500000 1323.90002	-111.750000 29.2500000 1323.46997	-111.750000 29.2500000 1323.04004	-111.750000 29.2500000 1322.60999	-111.750000 29.2500000 1322.18005	-111.750000 29.2500000 1321.75000	-111.750000 29.2500000 1321.31995	-111.750000 29.2500000 1320.89001	-111.750000 29.2500000 1320.45996	-111.750000 29.2500000 1320.03003	-111.750000 29.2500000 1319.59998	-111.750000 29.2500000 1319.17004	-111.750000 29.2500000 1318.73999	-111.750000 29.2500000 1318.31006	-111.750000 29.2500000 1317.88000	-111.750000 29.2500000 1317.44995	-111.750000 29.2500000 1317.02002	-111.750000 29.2500000 1316.58997	-111.750000 29.2500000 1316.16003	-111.750000 29.2500000 1315.72998	-111.750000 29.2500000 1315.30005	-111.750000 29.2500000 1314.87000	-111.750000 29.2500000 1312.52002	-111.750000 29.2500000 1310.17004	-111.750000 29.2500000 1307.81995	-111.750000 29.2500000 1305.46997	-111.750000 29.2500000 1303.12000	-111.750000 29.2500000 1300.77002	-111.750000 29.2500000 1298.42004	-111.750000 29.2500000 1296.06995	-111.750000 29.2500000 1293.71997	-111.750000 29.2500000 1291.37000	-111.750000 29.2500000 1289.02002	-111.750000 29.2500000 1286.67004	-111.750000 29.2500000 1284.31995
-117.6	44.5	1354.54	-117.6	44.5	1353.85	-117.6	44.5	1353.17	-117.6	44.5	1352.49	-117.6	44.5	1351.8	-111.250000 29.2500000 1323.00000	-111.250000 29.2500000 1322.54004	-111.250000 29.2500000 1322.07996	-111.250000 29.2500000 1321.62000	-111.250000 29.2500000 1321.16003	-111.250000 29.2500000 1320.69995	-111.250000 29.2500000 1320.23999	-111.250000 29.2500000 1319.78003	-111.250000 29.2500000 1319.31995	-111.250000 29.2500000 1318.85999	-111.250000 29.2500000 1318.40002	-111.250000 29.2500000 1317.93994	-111.250000 29.2500000 1317.47998	-111.250000 29.2500000 1317.02002	-111.250000 29.2500000 1316.56006	-111.250000 29.2500000 1316.09998	-111.250000 29.2500000 1315.64001	-111.250000 29.2500000 1315.18005	-111.250000 29.2500000 1314.71997	-111.250000 29.2500000 1314.26001	-111.250000 29.2500000 1313.80005	-111.250000 29.2500000 1313.33997	-111.250000 29.2500000 1311.52002	-111.250000 29.2500000 1309.69995	-111.250000 29.2500000 1307.88000	-111.250000 29.2500000 1306.06006	-111.250000 29.2500000 1304.23999	-111.250000 29.2500000 1302.42004	-111.250000 29.2500000 1300.59998	-111.250000 29.2500000 1298.78003	-111.250000 29.2500000 1296.95996	-111.250000 29.2500000 1295.14001	-111.250000 29.2500000 1293.31995	-111.250000 29.2500000 1291.50000	-111.250000 29.2500000 1289.68005
-117.5	44.5	1353.94	-117.5	44.5	1353.31	-117.5	44.5	1352.68	-117.5	44.5	1352.05	-117.5	44.5	1351.42	-110.750000 29.2500000 1322.28003	-110.750000 29.2500000 1321.79004	-110.750000 29.2500000 1321.30005	-110.750000 29.2500000 1320.81006	-110.750000 29.2500000 1320.31995	-110.750000 29.2500000 1319.82996	-110.750000 29.2500000 1319.33997	-110.750000 29.2500000 1318.84998	-110.750000 29.2500000 1318.35999	-110.750000 29.2500000 1317.87000	-110.750000 29.2500000 1317.38000	-110.750000 29.2500000 1316.89001	-110.750000 29.2500000 1316.40002	-110.750000 29.2500000 1315.91003	-110.750000 29.2500000 1315.42004	-110.750000 29.2500000 1314.93005	-110.750000 29.2500000 1314.43994	-110.750000 29.2500000 1313.94995	-110.750000 29.2500000 1313.45996	-110.750000 29.2500000 1312.96997	-110.750000 29.2500000 1312.47998	-110.750000 29.2500000 1311.98999	-110.750000 29.2500000 1310.81995	-110.750000 29.2500000 1309.65002	-110.750000 29.2500000 1308.47998	-110.750000 29.2500000 1307.31006	-110.750000 29.2500000 1306.14001	-110.750000 29.2500000 1304.96997	-110.750000 29.2500000 1303.80005	-110.750000 29.2500000 1302.63000	-110.750000 29.2500000 1301.45996	-110.750000 29.2500000 1300.29004	-110.750000 29.2500000 1299.12000	-110.750000 29.2500000 1297.94995	-110.750000 29.2500000 1296.78003
-117.4	44.5	1353.22	-117.4	44.5	1352.64	-117.4	44.5	1352.05	-117.4	44.5	1351.47	-117.4	44.5	1350.89	-110.250000 29.2500000 1322.95996	-110.250000 29.2500000 1322.70996	-110.250000 29.2500000 1322.45996	-110.250000 29.2500000 1322.20996	-110.250000 29.2500000 1321.95996	-110.250000 29.2500000 1321.70996	-110.250000 29.2500000 1321.45996	-110.250000 29.2500000 1321.20996	-110.250000 29.2500000 1320.95996	-110.250000 29.2500000 1320.70996	-110.250000 29.2500000 1320.45996	-110.250000 29.2500000 1320.20996	-110.250000 29.2500000 1319.95996	-110.250000 29.2500000 1319.70996	-110.250000 29.2500000 1319.45996	-110.250000 29.2500000 1319.20996	-110.250000 29.2500000 1318.95996	-110.250000 29.2500000 1318.70996	-110.250000 29.2500000 1318.45996	-110.250000 29.2500000 1318.20996	-110.250000 29.2500000 1317.95996	-110.250000 29.2500000 1317.70996	-110.250000 29.2500000 1316.75000	-110.250000 29.2500000 1315.79004	-110.250000 29.2500000 1314.82996	-110.250000 29.2500000 1313.87000	-110.250000 29.2500000 1312.91003	-110.250000 29.2500000 1311.94995	-110.250000 29.2500000 1310.98999	-110.250000 29.2500000 1310.03003	-110.250000 29.2500000 1309.06995	-110.250000 29.2500000 1308.10999	-110.250000 29.2500000 1307.15002	-110.250000 29.2500000 1306.18994	-110.250000 29.2500000 1305.22998
-117.3	44.5	1352.35	-117.3	44.5	1351.81	-117.3	44.5	1351.27	-117.3	44.5	1350.73	-117.3	44.5	1350.19	-109.750000 29.2500000 1323.59998	-109.750000 29.2500000 1323.56995	-109.750000 29.2500000 1323.54004	-109.750000 29.2500000 1323.51001	-109.750000 29.2500000 1323.47998	-109.750000 29.2500000 1323.44995	-109.750000 29.2500000 1323.42004	-109.750000 29.2500000 1323.39001	-109.750000 29.2500000 1323.35999	-109.750000 29.2500000 1323.32996	-109.750000 29.2500000 1323.30005	-109.750000 29.2500000 1323.27002	-109.750000 29.2500000 1323.23999	-109.750000 29.2500000 1323.20996	-109.750000 29.2500000 1323.18005	-109.750000 29.2500000 1323.15002	-109.750000 29.2500000 1323.12000	-109.750000 29.2500000 1323.08997	-109.750000 29.2500000 1323.06006	-109.750000 29.2500000 1323.03003	-109.750000 29.2500000 1323.00000	-109.750000 29.2500000 1322.96997	-109.750000 29.2500000 1321.88000	-109.750000 29.2500000 1320.79004	-109.750000 29.2500000 1319.69995	-109.750000 29.2500000 1318.60999	-109.750000 29.2500000 1317.52002	-109.750000 29.2500000 1316.43005	-109.750000 29.2500000 1315.33997	-109.750000 29.2500000 1314.25000	-109.750000 29.2500000 1313.16003	-109.750000 29.2500000 1312.06995	-109.750000 29.2500000 1310.97998	-109.750000 29.2500000 1309.89001	-109.750000 29.2500000 1308.80005
-117.2	44.5	1351.36	-117.2	44.5	1350.85	-117.2	44.5	1350.35	-117.2	44.5	1349.85	-117.2	44.5	1349.34	-109.250000 29.2500000 1324.01001	-109.250000 29.2500000 1324.13000	-109.250000 29.2500000 1324.25000	-109.250000 29.2500000 1324.37000	-109.250000 29.2500000 1324.48999	-109.250000 29.2500000 1324.60999	-109.250000 29.2500000 1324.72998	-109.250000 29.2500000 1324.84998	-109.250000 29.2500000 1324.96997	-109.250000 29.2500000 1325.08997	-109.250000 29.2500000 1325.20996	-109.250000 29.2500000 1325.32996	-109.250000 29.2500000 1325.44995	-109.250000 29.2500000 1325.56995	-109.250000 29.2500000 1325.68994	-109.250000 29.2500000 1325.81006	-109.250000 29.2500000 1325.93005	-109.250000 29.2500000 1326.05005	-109.250000 29.2500000 1326.17004	-109.250000 29.2500000 1326.29004	-109.250000 29.2500000 1326.41003	-109.250000 29.2500000 1326.53003	-109.250000 29.2500000 1325.55005	-109.250000 29.2500000 1324.56995	-109.250000 29.2500000 1323.58997	-109.250000 29.2500000 1322.60999	-109.250000 29.2500000 1321.63000	-109.250000 29.2500000 1320.65002	-109.250000 29.2500000 1319.67004	-109.250000 29.2500000 1318.68994	-109.250000 29.2500000 1317.70996	-109.250000 29.2500000 1316.72998	-109.250000 29.2500000 1315.75000	-109.250000 29.2500000 1314.77002	-109.250000 29.2500000 1313.79004
-117.1	44.5	1350.24	-117.1	44.5	1349.77	-117.1	44.5	1349.3	-117.1	44.5	1348.83	-117.1	44.5	1348.36	-108.750000 29.2500000 1324.51001	-108.750000 29.2500000 1324.71997	-108.750000 29.2500000 1324.93005	-108.750000 29.2500000 1325.14001	-108.750000 29.2500000 1325.34998	-108.750000 29.2500000 1325.56006	-108.750000 29.2500000 1325.77002	-108.750000 29.2500000 1325.97998	-108.750000 29.2500000 1326.18994	-108.750000 29.2500000 1326.40002	-108.750000 29.2500000 1326.60999	-108.750000 29.2500000 1326.81995	-108.750000 29.2500000 1327.03003	-108.750000 29.2500000 1327.23999	-108.750000 29.2500000 1327.44995	-108.750000 29.2500000 1327.66003	-108.750000 29.2500000 1327.87000	-108.750000 29.2500000 1328.07996	-108.750000 29.2500000 1328.29004	-108.750000 29.2500000 1328.50000	-108.750000 29.2500000 1328.70996	-108.750000 29.2500000 1328.92004	-108.750000 29.2500000 1328.31006	-108.750000 29.2500000 1327.69995	-108.750000 29.2500000 1327.08997	-108.750000 29.2500000 1326.47998	-108.750000 29.2500000 1325.87000	-108.750000 29.2500000 1325.26001	-108.750000 29.2500000 1324.65002	-108.750000 29.2500000 1324.04004	-108.750000 29.2500000 1323.43005	-108.750000 29.2500000 1322.81995	-108.750000 29.2500000 1322.20996	-108.750000 29.2500000 1321.59998	-108.750000 29.2500000 1320.98999
-117	44.5	1349	-117	44.5	1348.56	-117	44.5	1348.12	-117	44.5	1347.68	-117	44.5	1347.24	-108.250000 29.2500000 1325.18005	-108.250000 29.2500000 1325.39001	-108.250000 29.2500000 1325.59998	-108.250000 29.2500000 1325.81006	-108.250000 29.2500000 1326.02002	-108.250000 29.2500000 1326.22998	-108.250000 29.2500000 1326.43994	-108.250000 29.2500000 1326.65002	-108.250000 29.2500000 1326.85999	-108.250000 29.2500000 1327.06995	-108.250000 29.2500000 1327.28003	-108.250000 29.2500000 1327.48999	-108.250000 29.2500000 1327.69995	-108.250000 29.2500000 1327.91003	-108.250000 29.2500000 1328.12000	-108.250000 29.2500000 1328.32996	-108.250000 29.2500000 1328.54004	-108.250000 29.2500000 1328.75000	-108.250000 29.2500000 1328.95996	-108.250000 29.2500000 1329.17004	-108.250000 29.2500000 1329.38000	-108.250000 29.2500000 1329.58997	-108.250000 29.2500000 1329.42004	-108.250000 29.2500000 1329.25000	-108.250000 29.2500000 1329.07996	-108.250000 29.2500000 1328.91003	-108.250000 29.2500000 1328.73999	-108.250000 29.2500000 1328.56995	-108.250000 29.2500000 1328.40002	-108.250000 29.2500000 1328.22998	-108.250000 29.2500000 1328.06006	-108.250000 29.2500000 1327.89001	-108.250000 29.2500000 1327.71997	-108.250000 29.2500000 1327.55005	-108.250000 29.2500000 1327.38000
-116.9	44.5	1347.71	-116.9	44.5	1347.29	-116.9	44.5	1346.87	-116.9	44.5	1346.45	-116.9	44.5	1346.04	-107.750000 29.2500000 1326.21997	-107.750000 29.2500000 1326.37000	-107.750000 29.2500000 1326.52002	-107.750000 29.2500000 1326.67004	-107.750000 29.2500000 1326.81995	-107.750000 29.2500000 1326.96997	-107.750000 29.2500000 1327.12000	-107.750000 29.2500000 1327.27002	-107.750000 29.2500000 1327.42004	-107.750000 29.2500000 1327.56995	-107.750000 29.2500000 1327.71997	-107.750000 29.2500000 1327.87000	-107.750000 29.2500000 1328.02002	-107.750000 29.2500000 1328.17004	-107.750000 29.2500000 1328.31995	-107.750000 29.2500000 1328.46997	-107.750000 29.2500000 1328.62000	-107.750000 29.2500000 1328.77002	-107.750000 29.2500000 1328.92004	-107.750000 29.2500000 1329.06995	-107.750000 29.2500000 1329.21997	-107.750000 29.2500000 1329.37000	-107.750000 29.2500000 1329.67004	-107.750000 29.2500000 1329.97998	-107.750000 29.2500000 1330.29004	-107.750000 29.2500000 1330.59998	-107.750000 29.2500000 1330.90002	-107.750000 29.2500000 1331.20996	-107.750000 29.2500000 1331.52002	-107.750000 29.2500000 1331.82996	-107.750000 29.2500000 1332.13000	-107.750000 29.2500000 1332.43994	-107.750000 29.2500000 1332.75000	-107.750000 29.2500000 1333.06006	-107.750000 29.2500000 1333.37000
-116.8	44.5	1346.47	-116.8	44.5	1346.07	-116.8	44.5	1345.68	-116.8	44.5	1345.28	-116.8	44.5	1344.88	-107.250000 29.2500000 1327.68005	-107.250000 29.2500000 1327.73999	-107.250000 29.2500000 1327.80005	-107.250000 29.2500000 1327.85999	-107.250000 29.2500000 1327.92004	-107.250000 29.2500000 1327.97998	-107.250000 29.2500000 1328.04004	-107.250000 29.2500000 1328.09998	-107.250000 29.2500000 1328.16003	-107.250000 29.2500000 1328.21997	-107.250000 29.2500000 1328.28003	-107.250000 29.2500000 1328.33997	-107.250000 29.2500000 1328.40002	-107.250000 29.2500000 1328.45996	-107.250000 29.2500000 1328.52002	-107.250000 29.2500000 1328.57996	-107.250000 29.2500000 1328.64001	-107.250000 29.2500000 1328.69995	-107.250000 29.2500000 1328.76001	-107.250000 29.2500000 1328.81995	-107.250000 29.2500000 1328.88000	-107.250000 29.2500000 1328.93994	-107.250000 29.2500000 1329.73999	-107.250000 29.2500000 1330.54004	-107.250000 29.2500000 1331.33997	-107.250000 29.2500000 1332.14001	-107.250000 29.2500000 1332.93994	-107.250000 29.2500000 1333.73999	-107.250000 29.2500000 1334.54004	-107.250000 29.2500000 1335.33997	-107.250000 29.2500000 1336.14001	-107.250000 29.2500000 1336.93994	-107.250000 29.2500000 1337.73999	-107.250000 29.2500000 1338.54004	-107.250000 29.2500000 1339.33997
-116.7	44.5	1345.49	-116.7	44.5	1345.11	-116.7	44.5	1344.72	-116.7	44.5	1344.34	-116.7	44.5	1343.95	-106.750000 29.2500000 1329.33997	-106.750000 29.2500000 1329.31995	-106.750000 29.2500000 1329.30005	-106.750000 29.2500000 1329.28003	-106.750000 29.2500000 1329.26001	-106.750000 29.2500000 1329.23999	-106.750000 29.2500000 1329.21997	-106.750000 29.2500000 1329.19995	-106.750000 29.2500000 1329.18005	-106.750000 29.2500000 1329.16003	-106.750000 29.2500000 1329.14001	-106.750000 29.2500000 1329.12000	-106.750000 29.2500000 1329.09998	-106.750000 29.2500000 1329.07996	-106.750000 29.2500000 1329.06006	-106.750000 29.2500000 1329.04004	-106.750000 29.2500000 1329.02002	-106.750000 29.2500000 1329.00000	-106.750000 29.2500000 1328.97998	-106.750000 29.2500000 1328.95996	-106.750000 29.2500000 1328.93994	-106.750000 29.2500000 1328.92004	-106.750000 29.2500000 1330.19995	-106.750000 29.2500000 1331.47998	-106.750000 29.2500000 1332.76001	-106.750000 29.2500000 1334.04004	-106.750000 29.2500000 1335.31995	-106.750000 29.2500000 1336.59998	-106.750000 29.2500000 1337.88000	-106.750000 29.2500000 1339.16003	-106.750000 29.2500000 1340.43994	-106.750000 29.2500000 1341.71997	-106.750000 29.2500000 1343.00000	-106.750000 29.2500000 1344.28003	-106.750000 29.2500000 1345.56006
-116.6	44.5	1344.94	-116.6	44.5	1344.56	-116.6	44.5	1344.19	-116.6	44.5	1343.81	-116.6	44.5	1343.43	-106.250000 29.2500000 1330.46997	-106.250000 29.2500000 1330.35999	-106.250000 29.2500000 1330.25000	-106.250000 29.2500000 1330.14001	-106.250000 29.2500000 1330.03003	-106.250000 29.2500000 1329.92004	-106.250000 29.2500000 1329.81006	-106.250000 29.2500000 1329.69995	-106.250000 29.2500000 1329.58997	-106.250000 29.2500000 1329.47998	-106.250000 29.2500000 1329.37000	-106.250000 29.2500000 1329.26001	-106.250000 29.2500000 1329.15002	-106.250000 29.2500000 1329.04004	-106.250000 29.2500000 1328.93005	-106.250000 29.2500000 1328.81995	-106.250000 29.2500000 1328.70996	-106.250000 29.2500000 1328.59998	-106.250000 29.2500000 1328.48999	-106.250000 29.2500000 1328.38000	-106.250000 29.2500000 1328.27002	-106.250000 29.2500000 1328.16003	-106.250000 29.2500000 1329.88000	-106.250000 29.2500000 1331.59998	-106.250000 29.2500000 1333.31995	-106.250000 29.2500000 1335.04004	-106.250000 29.2500000 1336.76001	-106.250000 29.2500000 1338.47998	-106.250000 29.2500000 1340.19995	-106.250000 29.2500000 1341.92004	-106.250000 29.2500000 1343.64001	-106.250000 29.2500000 1345.35999	-106.250000 29.2500000 1347.07996	-106.250000 29.2500000 1348.80005	-106.250000 29.2500000 1350.52002
-116.5	44.5	1344.65	-116.5	44.5	1344.28	-116.5	44.5	1343.91	-116.5	44.5	1343.54	-116.5	44.5	1343.17	-105.750000 29.2500000 1330.33997	-105.750000 29.2500000 1330.13000	-105.750000 29.2500000 1329.92004	-105.750000 29.2500000 1329.70996	-105.750000 29.2500000 1329.50000	-105.750000 29.2500000 1329.29004	-105.750000 29.2500000 1329.07996	-105.750000 29.2500000 1328.87000	-105.750000 29.2500000 1328.66003	-105.750000 29.2500000 1328.44995	-105.750000 29.2500000 1328.23999	-105.750000 29.2500000 1328.03003	-105.750000 29.2500000 1327.81995	-105.750000 29.2500000 1327.60999	-105.750000 29.2500000 1327.40002	-105.750000 29.2500000 1327.18994	-105.750000 29.2500000 1326.97998	-105.750000 29.2500000 1326.77002	-105.750000 29.2500000 1326.56006	-105.750000 29.2500000 1326.34998	-105.750000 29.2500000 1326.14001	-105.750000 29.2500000 1325.93005	-105.750000 29.2500000 1328.02002	-105.750000 29.2500000 1330.10999	-105.750000 29.2500000 1332.19995	-105.750000 29.2500000 1334.29004	-105.750000 29.2500000 1336.38000	-105.750000 29.2500000 1338.46997	-105.750000 29.2500000 1340.56006	-105.750000 29.2500000 1342.65002	-105.750000 29.2500000 1344.73999	-105.750000 29.2500000 1346.82996	-105.750000 29.2500000 1348.92004	-105.750000 29.2500000 1351.01001	-105.750000 29.2500000 1353.09998
-116.4	44.5	1344.45	-116.4	44.5	1344.09	-116.4	44.5	1343.72	-116.4	44.5	1343.35	-116.4	44.5	1342.99	-105.250000 29.2500000 1328.06995	-105.250000 29.2500000 1327.80005	-105.250000 29.2500000 1327.53003	-105.250000 29.2500000 1327.26001	-105.250000 29.2500000 1326.98999	-105.250000 29.2500000 1326.71997	-105.250000 29.2500000 1326.44995	-105.250000 29.2500000 1326.18005	-105.250000 29.2500000 1325.91003	-105.250000 29.2500000 1325.64001	-105.250000 29.2500000 1325.37000	-105.250000 29.2500000 1325.09998	-105.250000 29.2500000 1324.82996	-105.250000 29.2500000 1324.56006	-105.250000 29.2500000 1324.29004	-105.250000 29.2500000 1324.02002	-105.250000 29.2500000 1323.75000	-105.250000 29.2500000 1323.47998	-105.250000 29.2500000 1323.20996	-105.250000 29.2500000 1322.93994	-105.250000 29.2500000 1322.67004	-105.250000 29.2500000 1322.40002	-105.250000 29.2500000 1324.71997	-105.250000 29.2500000 1327.04004	-105.250000 29.2500000 1329.35999	-105.250000 29.2500000 1331.68005	-105.250000 29.2500000 1334.00000	-105.250000 29.2500000 1336.31995	-105.250000 29.2500000 1338.64001	-105.250000 29.2500000 1340.95996	-105.250000 29.2500000 1343.28003	-105.250000 29.2500000 1345.59998	-105.250000 29.2500000 1347.92004	-105.250000 29.2500000 1350.23999	-105.250000 29.2500000 1352.56006
-116.3	44.5	1344.3	-116.3	44.5	1343.94	-116.3	44.5	1343.57	-116.3	44.5	1343.21	-116.3	44.5	1342.84	-104.750000 29.2500000 1323.41003	-104.750000 29.2500000 1323.13000	-104.750000 29.2500000 1322.84998	-104.750000 29.2500000 1322.56995	-104.750000 29.2500000 1322.29004	-104.750000 29.2500000 1322.01001	-104.750000 29.2500000 1321.72998	-104.750000 29.2500000 1321.44995	-104.750000 29.2500000 1321.17004	-104.750000 29.2500000 1320.89001	-104.750000 29.2500000 1320.60999	-104.750000 29.2500000 1320.32996	-104.750000 29.2500000 1320.05005	-104.750000 29.2500000 1319.77002	-104.750000 29.2500000 1319.48999	-104.750000 29.2500000 1319.20996	-104.750000 29.2500000 1318.93005	-104.750000 29.2500000 1318.65002	-104.750000 29.2500000 1318.37000	-104.750000 29.2500000 1318.08997	-104.750000 29.2500000 1317.81006	-104.750000 29.2500000 1317.53003	-104.750000 29.2500000 1320.10999	-104.750000 29.2500000 1322.68994	-104.750000 29.2500000 1325.27002	-104.750000 29.2500000 1327.84998	-104.750000 29.2500000 1330.43005	-104.750000 29.2500000 1333.01001	-104.750000 29.2500000 1335.58997	-104.750000 29.2500000 1338.17004	-104.750000 29.2500000 1340.75000	-104.750000 29.2500000 1343.32996	-104.750000 29.2500000 1345.91003	-104.750000 29.2500000 1348.48999	-104.750000 29.2500000 1351.06995
-116.2	44.5	1344.24	-116.2	44.5	1343.88	-116.2	44.5	1343.52	-116.2	44.5	1343.15	-116.2	44.5	1342.79	-104.250000 29.2500000 1325.65002	-104.250000 29.2500000 1325.40002	-104.250000 29.2500000 1325.15002	-104.250000 29.2500000 1324.90002	-104.250000 29.2500000 1324.65002	-104.250000 29.2500000 1324.40002	-104.250000 29.2500000 1324.15002	-104.250000 29.2500000 1323.90002	-104.250000 29.2500000 1323.65002	-104.250000 29.2500000 1323.40002	-104.250000 29.2500000 1323.15002	-104.250000 29.2500000 1322.90002	-104.250000 29.2500000 1322.65002	-104.250000 29.2500000 1322.40002	-104.250000 29.2500000 1322.15002	-104.250000 29.2500000 1321.90002	-104.250000 29.2500000 1321.65002	-104.250000 29.2500000 1321.40002	-104.250000 29.2500000 1321.15002	-104.250000 29.2500000 1320.90002	-104.250000 29.2500000 1320.65002	-104.250000 29.2500000 1320.40002	-104.250000 29.2500000 1323.51001	-104.250000 29.2500000 1326.62000	-104.250000 29.2500000 1329.72998	-104.250000 29.2500000 1332.83997	-104.250000 29.2500000 1335.94995	-104.250000 29.2500000 1339.06006	-104.250000 29.2500000 1342.17004	-104.250000 29.2500000 1345.28003	-104.250000 29.2500000 1348.39001	-104.250000 29.2500000 1351.50000	-104.250000 29.2500000 1354.60999	-104.250000 29.2500000 1357.71997	-104.250000 29.2500000 1360.82996
-116.1	44.5	1344.36	-116.1	44.5	1343.99	-116.1	44.5	1343.62	-116.1	44.5	1343.26	-116.1	44.5	1342.89	-103.750000 29.2500000 1337.63000	-103.750000 29.2500000 1337.43005	-103.750000 29.2500000 1337.22998	-103.750000 29.2500000 1337.03003	-103.750000 29.2500000 1336.82996	-103.750000 29.2500000 1336.63000	-103.750000 29.2500000 1336.43005	-103.750000 29.2500000 1336.22998	-103.750000 29.2500000 1336.03003	-103.750000 29.2500000 1335.82996	-103.750000 29.2500000 1335.63000	-103.750000 29.2500000 1335.43005	-103.750000 29.2500000 1335.22998	-103.750000 29.2500000 1335.03003	-103.750000 29.2500000 1334.82996	-103.750000 29.2500000 1334.63000	-103.750000 29.2500000 1334.43005	-103.750000 29.2500000 1334.22998	-103.750000 29.2500000 1334.03003	-103.750000 29.2500000 1333.82996	-103.750000 29.2500000 1333.63000	-103.750000 29.2500000 1333.43005	-103.750000 29.2500000 1336.73999	-103.750000 29.2500000 1340.05005	-103.750000 29.2500000 1343.35999	-103.750000 29.2500000 1346.67004	-103.750000 29.2500000 1349.97998	-103.750000 29.2500000 1353.29004	-103.750000 29.2500000 1356.59998	-103.750000 29.2500000 1359.91003	-103.750000 29.2500000 1363.21997	-103.750000 29.2500000 1366.53003	-103.750000 29.2500000 1369.83997	-103.750000 29.2500000 1373.15002	-103.750000 29.2500000 1376.45996
-116	44.5	1344.47	-116	44.5	1344.1	-116	44.5	1343.73	-116	44.5	1343.36	-116	44.5	1342.99	-103.250000 29.2500000 1340.43994	-103.250000 29.2500000 1340.30005	-103.250000 29.2500000 1340.16003	-103.250000 29.2500000 1340.02002	-103.250000 29.2500000 1339.88000	-103.250000 29.2500000 1339.73999	-103.250000 29.2500000 1339.59998	-103.250000 29.2500000 1339.45996	-103.250000 29.2500000 1339.31995	-103.250000 29.2500000 1339.18005	-103.250000 29.2500000 1339.04004	-103.250000 29.2500000 1338.90002	-103.250000 29.2500000 1338.76001	-103.250000 29.2500000 1338.62000	-103.250000 29.2500000 1338.47998	-103.250000 29.2500000 1338.33997	-103.250000 29.2500000 1338.19995	-103.250000 29.2500000 1338.06006	-103.250000 29.2500000 1337.92004	-103.250000 29.2500000 1337.78003	-103.250000 29.2500000 1337.64001	-103.250000 29.2500000 1337.50000	-103.250000 29.2500000 1339.52002	-103.250000 29.2500000 1341.54004	-103.250000 29.2500000 1343.56006	-103.250000 29.2500000 1345.57996	-103.250000 29.2500000 1347.59998	-103.250000 29.2500000 1349.62000	-103.250000 29.2500000 1351.64001	-103.250000 29.2500000 1353.66003	-103.250000 29.2500000 1355.68005	-103.250000 29.2500000 1357.69995	-103.250000 29.2500000 1359.71997	-103.250000 29.2500000 1361.73999	-103.250000 29.2500000 1363.76001
-115.9	44.5	1344.41	-115.9	44.5	1344.04	-115.9	44.5	1343.67	-115.9	44.5	1343.3	-115.9	44.5	1342.93	-123.750000 29.7500000 1338.12000	-123.750000 29.7500000 1338.10999	-123.750000 29.7500000 1338.09998	-123.750000 29.7500000 1338.08997	-123.750000 29.7500000 1338.07996	-123.750000 29.7500000 1338.06995	-123.750000 29.7500000 1338.06006	-123.750000 29.7500000 1338.05005	-123.750000 29.7500000 1338.04004	-123.750000 29.7500000 1338.03003	-123.750000 29.7500000 1338.02002	-123.750000 29.7500000 1338.01001	-123.750000 29.7500000 1338.00000	-123.750000 29.7500000 1337.98999	-123.750000 29.7500000 1337.97998	-123.750000 29.7500000 1337.96997	-123.750000 29.7500000 1337.95996	-123.750000 29.7500000 1337.94995	-123.750000 29.7500000 1337.93994	-123.750000 29.7500000 1337.93005	-123.750000 29.7500000 1337.92004	-123.750000 29.7500000 1337.91003	-123.750000 29.7500000 1337.78003	-123.750000 29.7500000 1337.65002	-123.750000 29.7500000 1337.52002	-123.750000 29.7500000 1337.39001	-123.750000 29.7500000 1337.26001	-123.750000 29.7500000 1337.13000	-123.750000 29.7500000 1337.00000	-123.750000 29.7500000 1336.87000	-123.750000 29.7500000 1336.73999	-123.750000 29.7500000 1336.60999	-123.750000 29.7500000 1336.47998	-123.750000 29.7500000 1336.34998	-123.750000 29.7500000 1336.21997
-115.8	44.5	1344.11	-115.8	44.5	1343.74	-115.8	44.5	1343.37	-115.8	44.5	1342.99	-115.8	44.5	1342.62	-123.250000 29.7500000 1336.31995	-123.250000 29.7500000 1336.31995	-123.250000 29.7500000 1336.31995	-123.250000 29.7500000 1336.31995	-123.250000 29.7500000 1336.31995	-123.250000 29.7500000 1336.31995	-123.250000 29.7500000 1336.31995	-123.250000 29.7500000 1336.31995	-123.250000 29.7500000 1336.31995	-123.250000 29.7500000 1336.31995	-123.250000 29.7500000 1336.31995	-123.250000 29.7500000 1336.31995	-123.250000 29.7500000 1336.31995	-123.250000 29.7500000 1336.31995	-123.250000 29.7500000 1336.31995	-123.250000 29.7500000 1336.31995	-123.250000 29.7500000 1336.31995	-123.250000 29.7500000 1336.31995	-123.250000 29.7500000 1336.31995	-123.250000 29.7500000 1336.31995	-123.250000 29.7500000 1336.31995	-123.250000 29.7500000 1336.31995	-123.250000 29.7500000 1336.20996	-123.250000 29.7500000 1336.09998	-123.250000 29.7500000 1335.98999	-123.250000 29.7500000 1335.88000	-123.250000 29.7500000 1335.77002	-123.250000 29.7500000 1335.66003	-123.250000 29.7500000 1335.55005	-123.250000 29.7500000 1335.43994	-123.250000 29.7500000 1335.32996	-123.250000 29.7500000 1335.21997	-123.250000 29.7500000 1335.10999	-123.250000 29.7500000 1335.00000	-123.250000 29.7500000 1334.89001
-115.7	44.5	1343.57	-115.7	44.5	1343.19	-115.7	44.5	1342.81	-115.7	44.5	1342.43	-115.7	44.5	1342.06	-122.750000 29.7500000 1334.66003	-122.750000 29.7500000 1334.66003	-122.750000 29.7500000 1334.66003	-122.750000 29.7500000 1334.66003	-122.750000 29.7500000 1334.66003	-122.750000 29.7500000 1334.66003	-122.750000 29.7500000 1334.66003	-122.750000 29.7500000 1334.66003	-122.750000 29.7500000 1334.66003	-122.750000 29.7500000 1334.66003	-122.750000 29.7500000 1334.66003	-122.750000 29.7500000 1334.66003	-122.750000 29.7500000 1334.66003	-122.750000 29.7500000 1334.66003	-122.750000 29.7500000 1334.66003	-122.750000 29.7500000 1334.66003	-122.750000 29.7500000 1334.66003	-122.750000 29.7500000 1334.66003	-122.750000 29.7500000 1334.66003	-122.750000 29.7500000 1334.66003	-122.750000 29.7500000 1334.66003	-122.750000 29.7500000 1334.66003	-122.750000 29.7500000 1334.57996	-122.750000 29.7500000 1334.50000	-122.750000 29.7500000 1334.42004	-122.750000 29.7500000 1334.33997	-122.750000 29.7500000 1334.26001	-122.750000 29.7500000 1334.18005	-122.750000 29.7500000 1334.09998	-122.750000 29.7500000 1334.02002	-122.750000 29.7500000 1333.93994	-122.750000 29.7500000 1333.85999	-122.750000 29.7500000 1333.78003	-122.750000 29.7500000 1333.69995	-122.750000 29.7500000 1333.62000
-115.6	44.5	1342.82	-115.6	44.5	1342.43	-115.6	44.5	1342.05	-115.6	44.5	1341.67	-115.6	44.5	1341.28	-122.250000 29.7500000 1333.23999	-122.250000 29.7500000 1333.23999	-122.250000 29.7500000 1333.23999	-122.250000 29.7500000 1333.23999	-122.250000 29.7500000 1333.23999	-122.250000 29.7500000 1333.23999	-122.250000 29.7500000 1333.23999	-122.250000 29.7500000 1333.23999	-122.250000 29.7500000 1333.23999	-122.250000 29.7500000 1333.23999	-122.250000 29.7500000 1333.23999	-122.250000 29.7500000 1333.23999	-122.250000 29.7500000 1333.23999	-122.250000 29.7500000 1333.23999	-122.250000 29.7500000 1333.23999	-122.250000 29.7500000 1333.23999	-122.250000 29.7500000 1333.23999	-122.250000 29.7500000 1333.23999	-122.250000 29.7500000 1333.23999	-122.250000 29.7500000 1333.23999	-122.250000 29.7500000 1333.23999	-122.250000 29.7500000 1333.23999	-122.250000 29.7500000 1333.18994	-122.250000 29.7500000 1333.14001	-122.250000 29.7500000 1333.08997	-122.250000 29.7500000 1333.04004	-122.250000 29.7500000 1332.98999	-122.250000 29.7500000 1332.93994	-122.250000 29.7500000 1332.89001	-122.250000 29.7500000 1332.83997	-122.250000 29.7500000 1332.79004	-122.250000 29.7500000 1332.73999	-122.250000 29.7500000 1332.68994	-122.250000 29.7500000 1332.64001	-122.250000 29.7500000 1332.58997
-115.5	44.5	1341.84	-115.5	44.5	1341.45	-115.5	44.5	1341.06	-115.5	44.5	1340.66	-115.5	44.5	1340.27	-121.750000 29.7500000 1332.12000	-121.750000 29.7500000 1332.12000	-121.750000 29.7500000 1332.12000	-121.750000 29.7500000 1332.12000	-121.750000 29.7500000 1332.12000	-121.750000 29.7500000 1332.12000	-121.750000 29.7500000 1332.12000	-121.750000 29.7500000 1332.12000	-121.750000 29.7500000 1332.12000	-121.750000 29.7500000 1332.12000	-121.750000 29.7500000 1332.12000	-121.750000 29.7500000 1332.12000	-121.750000 29.7500000 1332.12000	-121.750000 29.7500000 1332.12000	-121.750000 29.7500000 1332.12000	-121.750000 29.7500000 1332.12000	-121.750000 29.7500000 1332.12000	-121.750000 29.7500000 1332.12000	-121.750000 29.7500000 1332.12000	-121.750000 29.7500000 1332.12000	-121.750000 29.7500000 1332.12000	-121.750000 29.7500000 1332.12000	-121.750000 29.7500000 1332.09998	-121.750000 29.7500000 1332.07996	-121.750000 29.7500000 1332.06006	-121.750000 29.7500000 1332.04004	-121.750000 29.7500000 1332.02002	-121.750000 29.7500000 1332.00000	-121.750000 29.7500000 1331.97998	-121.750000 29.7500000 1331.95996	-121.750000 29.7500000 1331.93994	-121.750000 29.7500000 1331.92004	-121.750000 29.7500000 1331.90002	-121.750000 29.7500000 1331.88000	-121.750000 29.7500000 1331.85999
-115.4	44.5	1340.65	-115.4	44.5	1340.25	-115.4	44.5	1339.85	-115.4	44.5	1339.45	-115.4	44.5	1339.05	-121.250000 29.7500000 1331.38000	-121.250000 29.7500000 1331.38000	-121.250000 29.7500000 1331.38000	-121.250000 29.7500000 1331.38000	-121.250000 29.7500000 1331.38000	-121.250000 29.7500000 1331.38000	-121.250000 29.7500000 1331.38000	-121.250000 29.7500000 1331.38000	-121.250000 29.7500000 1331.38000	-121.250000 29.7500000 1331.38000	-121.250000 29.7500000 1331.38000	-121.250000 29.7500000 1331.38000	-121.250000 29.7500000 1331.38000	-121.250000 29.7500000 1331.38000	-121.250000 29.7500000 1331.38000	-121.250000 29.7500000 1331.38000	-121.250000 29.7500000 1331.38000	-121.250000 29.7500000 1331.38000	-121.250000 29.7500000 1331.38000	-121.250000 29.7500000 1331.38000	-121.250000 29.7500000 1331.38000	-121.250000 29.7500000 1331.38000	-121.250000 29.7500000 1331.38000	-121.250000 29.7500000 1331.38000	-121.250000 29.7500000 1331.38000	-121.250000 29.7500000 1331.38000	-121.250000 29.7500000 1331.38000	-121.250000 29.7500000 1331.38000	-121.250000 29.7500000 1331.38000	-121.250000 29.7500000 1331.38000	-121.250000 29.7500000 1331.38000	-121.250000 29.7500000 1331.38000	-121.250000 29.7500000 1331.38000	-121.250000 29.7500000 1331.38000	-121.250000 29.7500000 1331.38000
-115.3	44.5	1339.36	-115.3	44.5	1338.96	-115.3	44.5	1338.55	-115.3	44.5	1338.15	-115.3	44.5	1337.74	-120.750000 29.7500000 1331.07996	-120.750000 29.7500000 1331.07996	-120.750000 29.7500000 1331.07996	-120.750000 29.7500000 1331.07996	-120.750000 29.7500000 1331.07996	-120.750000 29.7500000 1331.07996	-120.750000 29.7500000 1331.07996	-120.750000 29.7500000 1331.07996	-120.750000 29.7500000 1331.07996	-120.750000 29.7500000 1331.07996	-120.750000 29.7500000 1331.07996	-120.750000 29.7500000 1331.07996	-120.750000 29.7500000 1331.07996	-120.750000 29.7500000 1331.07996	-120.750000 29.7500000 1331.07996	-120.750000 29.7500000 1331.07996	-120.750000 29.7500000 1331.07996	-120.750000 29.7500000 1331.07996	-120.750000 29.7500000 1331.07996	-120.750000 29.7500000 1331.07996	-120.750000 29.7500000 1331.07996	-120.750000 29.7500000 1331.07996	-120.750000 29.7500000 1331.07996	-120.750000 29.7500000 1331.07996	-120.750000 29.7500000 1331.07996	-120.750000 29.7500000 1331.07996	-120.750000 29.7500000 1331.07996	-120.750000 29.7500000 1331.07996	-120.750000 29.7500000 1331.07996	-120.750000 29.7500000 1331.07996	-120.750000 29.7500000 1331.07996	-120.750000 29.7500000 1331.07996	-120.750000 29.7500000 1331.07996	-120.750000 29.7500000 1331.07996	-120.750000 29.7500000 1331.07996
-115.2	44.5	1338.22	-115.2	44.5	1337.81	-115.2	44.5	1337.4	-115.2	44.5	1336.98	-115.2	44.5	1336.57	-120.250000 29.7500000 1331.26001	-120.250000 29.7500000 1331.26001	-120.250000 29.7500000 1331.26001	-120.250000 29.7500000 1331.26001	-120.250000 29.7500000 1331.26001	-120.250000 29.7500000 1331.26001	-120.250000 29.7500000 1331.26001	-120.250000 29.7500000 1331.26001	-120.250000 29.7500000 1331.26001	-120.250000 29.7500000 1331.26001	-120.250000 29.7500000 1331.26001	-120.250000 29.7500000 1331.26001	-120.250000 29.7500000 1331.26001	-120.250000 29.7500000 1331.26001	-120.250000 29.7500000 1331.26001	-120.250000 29.7500000 1331.26001	-120.250000 29.7500000 1331.26001	-120.250000 29.7500000 1331.26001	-120.250000 29.7500000 1331.26001	-120.250000 29.7500000 1331.26001	-120.250000 29.7500000 1331.26001	-120.250000 29.7500000 1331.26001	-120.250000 29.7500000 1331.26001	-120.250000 29.7500000 1331.26001	-120.250000 29.7500000 1331.26001	-120.250000 29.7500000 1331.26001	-120.250000 29.7500000 1331.26001	-120.250000 29.7500000 1331.26001	-120.250000 29.7500000 1331.26001	-120.250000 29.7500000 1331.26001	-120.250000 29.7500000 1331.26001	-120.250000 29.7500000 1331.26001	-120.250000 29.7500000 1331.26001	-120.250000 29.7500000 1331.26001	-120.250000 29.7500000 1331.26001
-115.1	44.5	1337.45	-115.1	44.5	1337.03	-115.1	44.5	1336.61	-115.1	44.5	1336.19	-115.1	44.5	1335.77	-119.750000 29.7500000 1331.92004	-119.750000 29.7500000 1331.92004	-119.750000 29.7500000 1331.92004	-119.750000 29.7500000 1331.92004	-119.750000 29.7500000 1331.92004	-119.750000 29.7500000 1331.92004	-119.750000 29.7500000 1331.92004	-119.750000 29.7500000 1331.92004	-119.750000 29.7500000 1331.92004	-119.750000 29.7500000 1331.92004	-119.750000 29.7500000 1331.92004	-119.750000 29.7500000 1331.92004	-119.750000 29.7500000 1331.92004	-119.750000 29.7500000 1331.92004	-119.750000 29.7500000 1331.92004	-119.750000 29.7500000 1331.92004	-119.750000 29.7500000 1331.92004	-119.750000 29.7500000 1331.92004	-119.750000 29.7500000 1331.92004	-119.750000 29.7500000 1331.92004	-119.750000 29.7500000 1331.92004	-119.750000 29.7500000 1331.92004	-119.750000 29.7500000 1331.92004	-119.750000 29.7500000 1331.92004	-119.750000 29.7500000 1331.92004	-119.750000 29.7500000 1331.92004	-119.750000 29.7500000 1331.92004	-119.750000 29.7500000 1331.92004	-119.750000 29.7500000 1331.92004	-119.750000 29.7500000 1331.92004	-119.750000 29.7500000 1331.92004	-119.750000 29.7500000 1331.92004	-119.750000 29.7500000 1331.92004	-119.750000 29.7500000 1331.92004	-119.750000 29.7500000 1331.92004
-115	44.5	1336.99	-115	44.5	1336.56	-115	44.5	1336.13	-115	44.5	1335.7	-115	44.5	1335.27	-119.250000 29.7500000 1333.01001	-119.250000 29.7500000 1333.01001	-119.250000 29.7500000 1333.01001	-119.250000 29.7500000 1333.01001	-119.250000 29.7500000 1333.01001	-119.250000 29.7500000 1333.01001	-119.250000 29.7500000 1333.01001	-119.250000 29.7500000 1333.01001	-119.250000 29.7500000 1333.01001	-119.250000 29.7500000 1333.01001	-119.250000 29.7500000 1333.01001	-119.250000 29.7500000 1333.01001	-119.250000 29.7500000 1333.01001	-119.250000 29.7500000 1333.01001	-119.250000 29.7500000 1333.01001	-119.250000 29.7500000 1333.01001	-119.250000 29.7500000 1333.01001	-119.250000 29.7500000 1333.01001	-119.250000 29.7500000 1333.01001	-119.250000 29.7500000 1333.01001	-119.250000 29.7500000 1333.01001	-119.250000 29.7500000 1333.01001	-119.250000 29.7500000 1333.01001	-119.250000 29.7500000 1333.01001	-119.250000 29.7500000 1333.01001	-119.250000 29.7500000 1333.01001	-119.250000 29.7500000 1333.01001	-119.250000 29.7500000 1333.01001	-119.250000 29.7500000 1333.01001	-119.250000 29.7500000 1333.01001	-119.250000 29.7500000 1333.01001	-119.250000 29.7500000 1333.01001	-119.250000 29.7500000 1333.01001	-119.250000 29.7500000 1333.01001	-119.250000 29.7500000 1333.01001
-114.9	44.5	1336.79	-114.9	44.5	1336.35	-114.9	44.5	1335.91	-114.9	44.5	1335.47	-114.9	44.5	1335.03	-118.750000 29.7500000 1334.35999	-118.750000 29.7500000 1334.35999	-118.750000 29.7500000 1334.35999	-118.750000 29.7500000 1334.35999	-118.750000 29.7500000 1334.35999	-118.750000 29.7500000 1334.35999	-118.750000 29.7500000 1334.35999	-118.750000 29.7500000 1334.35999	-118.750000 29.7500000 1334.35999	-118.750000 29.7500000 1334.35999	-118.750000 29.7500000 1334.35999	-118.750000 29.7500000 1334.35999	-118.750000 29.7500000 1334.35999	-118.750000 29.7500000 1334.35999	-118.750000 29.7500000 1334.35999	-118.750000 29.7500000 1334.35999	-118.750000 29.7500000 1334.35999	-118.750000 29.7500000 1334.35999	-118.750000 29.7500000 1334.35999	-118.750000 29.7500000 1334.35999	-118.750000 29.7500000 1334.35999	-118.750000 29.7500000 1334.35999	-118.750000 29.7500000 1334.35999	-118.750000 29.7500000 1334.35999	-118.750000 29.7500000 1334.35999	-118.750000 29.7500000 1334.35999	-118.750000 29.7500000 1334.35999	-118.750000 29.7500000 1334.35999	-118.750000 29.7500000 1334.35999	-118.750000 29.7500000 1334.35999	-118.750000 29.7500000 1334.35999	-118.750000 29.7500000 1334.35999	-118.750000 29.7500000 1334.35999	-118.750000 29.7500000 1334.35999	-118.750000 29.7500000 1334.35999
-114.8	44.5	1337.04	-114.8	44.5	1336.59	-114.8	44.5	1336.15	-114.8	44.5	1335.7	-114.8	44.5	1335.26	-118.250000 29.7500000 1331.40002	-118.250000 29.7500000 1331.35999	-118.250000 29.7500000 1331.31995	-118.250000 29.7500000 1331.28003	-118.250000 29.7500000 1331.23999	-118.250000 29.7500000 1331.19995	-118.250000 29.7500000 1331.16003	-118.250000 29.7500000 1331.12000	-118.250000 29.7500000 1331.07996	-118.250000 29.7500000 1331.04004	-118.250000 29.7500000 1331.00000	-118.250000 29.7500000 1330.95996	-118.250000 29.7500000 1330.92004	-118.250000 29.7500000 1330.88000	-118.250000 29.7500000 1330.83997	-118.250000 29.7500000 1330.80005	-118.250000 29.7500000 1330.76001	-118.250000 29.7500000 1330.71997	-118.250000 29.7500000 1330.68005	-118.250000 29.7500000 1330.64001	-118.250000 29.7500000 1330.59998	-118.250000 29.7500000 1330.56006	-118.250000 29.7500000 1330.56006	-118.250000 29.7500000 1330.56006	-118.250000 29.7500000 1330.56006	-118.250000 29.7500000 1330.56006	-118.250000 29.7500000 1330.56006	-118.250000 29.7500000 1330.56006	-118.250000 29.7500000 1330.56006	-118.250000 29.7500000 1330.56006	-118.250000 29.7500000 1330.56006	-118.250000 29.7500000 1330.56006	-118.250000 29.7500000 1330.56006	-118.250000 29.7500000 1330.56006	-118.250000 29.7500000 1330.56006
-114.7	44.5	1338.12	-114.7	44.5	1337.67	-114.7	44.5	1337.21	-114.7	44.5	1336.76	-114.7	44.5	1336.3	-117.750000 29.7500000 1328.20996	-117.750000 29.7500000 1327.78003	-117.750000 29.7500000 1327.34998	-117.750000 29.7500000 1326.92004	-117.750000 29.7500000 1326.48999	-117.750000 29.7500000 1326.06006	-117.750000 29.7500000 1325.63000	-117.750000 29.7500000 1325.19995	-117.750000 29.7500000 1324.77002	-117.750000 29.7500000 1324.33997	-117.750000 29.7500000 1323.91003	-117.750000 29.7500000 1323.47998	-117.750000 29.7500000 1323.05005	-117.750000 29.7500000 1322.62000	-117.750000 29.7500000 1322.18994	-117.750000 29.7500000 1321.76001	-117.750000 29.7500000 1321.32996	-117.750000 29.7500000 1320.90002	-117.750000 29.7500000 1320.46997	-117.750000 29.7500000 1320.04004	-117.750000 29.7500000 1319.60999	-117.750000 29.7500000 1319.18005	-117.750000 29.7500000 1319.18005	-117.750000 29.7500000 1319.18005	-117.750000 29.7500000 1319.18005	-117.750000 29.7500000 1319.18005	-117.750000 29.7500000 1319.18005	-117.750000 29.7500000 1319.18005	-117.750000 29.7500000 1319.18005	-117.750000 29.7500000 1319.18005	-117.750000 29.7500000 1319.18005	-117.750000 29.7500000 1319.18005	-117.750000 29.7500000 1319.18005	-117.750000 29.7500000 1319.18005	-117.750000 29.7500000 1319.18005
-114.6	44.5	1340.38	-114.6	44.5	1339.92	-114.6	44.5	1339.45	-114.6	44.5	1338.98	-114.6	44.5	1338.51	-117.250000 29.7500000 1326.37000	-117.250000 29.7500000 1325.45996	-117.250000 29.7500000 1324.55005	-117.250000 29.7500000 1323.64001	-117.250000 29.7500000 1322.72998	-117.250000 29.7500000 1321.81995	-117.250000 29.7500000 1320.91003	-117.250000 29.7500000 1320.00000	-117.250000 29.7500000 1319.08997	-117.250000 29.7500000 1318.18005	-117.250000 29.7500000 1317.27002	-117.250000 29.7500000 1316.35999	-117.250000 29.7500000 1315.44995	-117.250000 29.7500000 1314.54004	-117.250000 29.7500000 1313.63000	-117.250000 29.7500000 1312.71997	-117.250000 29.7500000 1311.81006	-117.250000 29.7500000 1310.90002	-117.250000 29.7500000 1309.98999	-117.250000 29.7500000 1309.07996	-117.250000 29.7500000 1308.17004	-117.250000 29.7500000 1307.26001	-117.250000 29.7500000 1307.26001	-117.250000 29.7500000 1307.26001	-117.250000 29.7500000 1307.26001	-117.250000 29.7500000 1307.26001	-117.250000 29.7500000 1307.26001	-117.250000 29.7500000 1307.26001	-117.250000 29.7500000 1307.26001	-117.250000 29.7500000 1307.26001	-117.250000 29.7500000 1307.26001	-117.250000 29.7500000 1307.26001	-117.250000 29.7500000 1307.26001	-117.250000 29.7500000 1307.26001	-117.250000 29.7500000 1307.26001
-114.5	44.5	1343.43	-114.5	44.5	1342.95	-114.5	44.5	1342.47	-114.5	44.5	1341.98	-114.5	44.5	1341.5	-116.750000 29.7500000 1323.73999	-116.750000 29.7500000 1322.34998	-116.750000 29.7500000 1320.95996	-116.750000 29.7500000 1319.56995	-116.750000 29.7500000 1318.18005	-116.750000 29.7500000 1316.79004	-116.750000 29.7500000 1315.40002	-116.750000 29.7500000 1314.01001	-116.750000 29.7500000 1312.62000	-116.750000 29.7500000 1311.22998	-116.750000 29.7500000 1309.83997	-116.750000 29.7500000 1308.44995	-116.750000 29.7500000 1307.06006	-116.750000 29.7500000 1305.67004	-116.750000 29.7500000 1304.28003	-116.750000 29.7500000 1302.89001	-116.750000 29.7500000 1301.50000	-116.750000 29.7500000 1300.10999	-116.750000 29.7500000 1298.71997	-116.750000 29.7500000 1297.32996	-116.750000 29.7500000 1295.93994	-116.750000 29.7500000 1294.55005	-116.750000 29.7500000 1294.54004	-116.750000 29.7500000 1294.53003	-116.750000 29.7500000 1294.52002	-116.750000 29.7500000 1294.51001	-116.750000 29.7500000 1294.50000	-116.750000 29.7500000 1294.48999	-116.750000 29.7500000 1294.47998	-116.750000 29.7500000 1294.46997	-116.750000 29.7500000 1294.45996	-116.750000 29.7500000 1294.44995	-116.750000 29.7500000 1294.43994	-116.750000 29.7500000 1294.43005	-116.750000 29.7500000 1294.42004
-114.4	44.5	1346.82	-114.4	44.5	1346.32	-114.4	44.5	1345.82	-114.4	44.5	1345.33	-114.4	44.5	1344.83	-116.250000 29.7500000 1321.55005	-116.250000 29.7500000 1319.94995	-116.250000 29.7500000 1318.34998	-116.250000 29.7500000 1316.75000	-116.250000 29.7500000 1315.15002	-116.250000 29.7500000 1313.55005	-116.250000 29.7500000 1311.94995	-116.250000 29.7500000 1310.34998	-116.250000 29.7500000 1308.75000	-116.250000 29.7500000 1307.15002	-116.250000 29.7500000 1305.55005	-116.250000 29.7500000 1303.94995	-116.250000 29.7500000 1302.34998	-116.250000 29.7500000 1300.75000	-116.250000 29.7500000 1299.15002	-116.250000 29.7500000 1297.55005	-116.250000 29.7500000 1295.94995	-116.250000 29.7500000 1294.34998	-116.250000 29.7500000 1292.75000	-116.250000 29.7500000 1291.15002	-116.250000 29.7500000 1289.55005	-116.250000 29.7500000 1287.94995	-116.250000 29.7500000 1287.67004	-116.250000 29.7500000 1287.39001	-116.250000 29.7500000 1287.10999	-116.250000 29.7500000 1286.82996	-116.250000 29.7500000 1286.55005	-116.250000 29.7500000 1286.27002	-116.250000 29.7500000 1285.98999	-116.250000 29.7500000 1285.70996	-116.250000 29.7500000 1285.43005	-116.250000 29.7500000 1285.15002	-116.250000 29.7500000 1284.87000	-116.250000 29.7500000 1284.58997	-116.250000 29.7500000 1284.31006
-114.3	44.5	1350.26	-114.3	44.5	1349.75	-114.3	44.5	1349.23	-114.3	44.5	1348.72	-114.3	44.5	1348.21	-115.750000 29.7500000 1319.07996	-115.750000 29.7500000 1317.42004	-115.750000 29.7500000 1315.77002	-115.750000 29.7500000 1314.12000	-115.750000 29.7500000 1312.45996	-115.750000 29.7500000 1310.81006	-115.750000 29.7500000 1309.15002	-115.750000 29.7500000 1307.50000	-115.750000 29.7500000 1305.84998	-115.750000 29.7500000 1304.18994	-115.750000 29.7500000 1302.54004	-115.750000 29.7500000 1300.88000	-115.750000 29.7500000 1299.22998	-115.750000 29.7500000 1297.57996	-115.750000 29.7500000 1295.92004	-115.750000 29.7500000 1294.27002	-115.750000 29.7500000 1292.62000	-115.750000 29.7500000 1290.95996	-115.750000 29.7500000 1289.31006	-115.750000 29.7500000 1287.65002	-115.750000 29.7500000 1286.00000	-115.750000 29.7500000 1284.34998	-115.750000 29.7500000 1283.63000	-115.750000 29.7500000 1282.91003	-115.750000 29.7500000 1282.18994	-115.750000 29.7500000 1281.46997	-115.750000 29.7500000 1280.75000	-115.750000 29.7500000 1280.03003	-115.750000 29.7500000 1279.31006	-115.750000 29.7500000 1278.58997	-115.750000 29.7500000 1277.87000	-115.750000 29.7500000 1277.15002	-115.750000 29.7500000 1276.43005	-115.750000 29.7500000 1275.70996	-115.750000 29.7500000 1274.98999
-114.2	44.5	1353.62	-114.2	44.5	1353.09	-114.2	44.5	1352.56	-114.2	44.5	1352.03	-114.2	44.5	1351.51	-115.250000 29.7500000 1315.18994	-115.250000 29.7500000 1313.40002	-115.250000 29.7500000 1311.60999	-115.250000 29.7500000 1309.81995	-115.250000 29.7500000 1308.03003	-115.250000 29.7500000 1306.23999	-115.250000 29.7500000 1304.44995	-115.250000 29.7500000 1302.66003	-115.250000 29.7500000 1300.87000	-115.250000 29.7500000 1299.07996	-115.250000 29.7500000 1297.29004	-115.250000 29.7500000 1295.50000	-115.250000 29.7500000 1293.70996	-115.250000 29.7500000 1291.92004	-115.250000 29.7500000 1290.13000	-115.250000 29.7500000 1288.33997	-115.250000 29.7500000 1286.55005	-115.250000 29.7500000 1284.76001	-115.250000 29.7500000 1282.96997	-115.250000 29.7500000 1281.18005	-115.250000 29.7500000 1279.39001	-115.250000 29.7500000 1277.59998	-115.250000 29.7500000 1276.48999	-115.250000 29.7500000 1275.38000	-115.250000 29.7500000 1274.27002	-115.250000 29.7500000 1273.16003	-115.250000 29.7500000 1272.05005	-115.250000 29.7500000 1270.93994	-115.250000 29.7500000 1269.82996	-115.250000 29.7500000 1268.71997	-115.250000 29.7500000 1267.60999	-115.250000 29.7500000 1266.50000	-115.250000 29.7500000 1265.39001	-115.250000 29.7500000 1264.28003	-115.250000 29.7500000 1263.17004
-114.1	44.5	1356.85	-114.1	44.5	1356.3	-114.1	44.5	1355.75	-114.1	44.5	1355.2	-114.1	44.5	1354.65	-114.750000 29.7500000 1309.87000	-114.750000 29.7500000 1307.87000	-114.750000 29.7500000 1305.87000	-114.750000 29.7500000 1303.87000	-114.750000 29.7500000 1301.87000	-114.750000 29.7500000 1299.87000	-114.750000 29.7500000 1297.87000	-114.750000 29.7500000 1295.87000	-114.750000 29.7500000 1293.87000	-114.750000 29.7500000 1291.87000	-114.750000 29.7500000 1289.87000	-114.750000 29.7500000 1287.87000	-114.750000 29.7500000 1285.87000	-114.750000 29.7500000 1283.87000	-114.750000 29.7500000 1281.87000	-114.750000 29.7500000 1279.87000	-114.750000 29.7500000 1277.87000	-114.750000 29.7500000 1275.87000	-114.750000 29.7500000 1273.87000	-114.750000 29.7500000 1271.87000	-114.750000 29.7500000 1269.87000	-114.750000 29.7500000 1267.87000	-114.750000 29.7500000 1266.35999	-114.750000 29.7500000 1264.84998	-114.750000 29.7500000 1263.33997	-114.750000 29.7500000 1261.82996	-114.750000 29.7500000 1260.31995	-114.750000 29.7500000 1258.81006	-114.750000 29.7500000 1257.30005	-114.750000 29.7500000 1255.79004	-114.750000 29.7500000 1254.28003	-114.750000 29.7500000 1252.77002	-114.750000 29.7500000 1251.26001	-114.750000 29.7500000 1249.75000	-114.750000 29.7500000 1248.23999
-114	44.5	1359.86	-114	44.5	1359.28	-114	44.5	1358.71	-114	44.5	1358.14	-114	44.5	1357.57	-114.250000 29.7500000 1303.02002	-114.250000 29.7500000 1300.65002	-114.250000 29.7500000 1298.28003	-114.250000 29.7500000 1295.91003	-114.250000 29.7500000 1293.54004	-114.250000 29.7500000 1291.17004	-114.250000 29.7500000 1288.80005	-114.250000 29.7500000 1286.43005	-114.250000 29.7500000 1284.06006	-114.250000 29.7500000 1281.68994	-114.250000 29.7500000 1279.31995	-114.250000 29.7500000 1276.94995	-114.250000 29.7500000 1274.57996	-114.250000 29.7500000 1272.20996	-114.250000 29.7500000 1269.83997	-114.250000 29.7500000 1267.46997	-114.250000 29.7500000 1265.09998	-114.250000 29.7500000 1262.72998	-114.250000 29.7500000 1260.35999	-114.250000 29.7500000 1257.98999	-114.250000 29.7500000 1255.62000	-114.250000 29.7500000 1253.25000	-114.250000 29.7500000 1251.53003	-114.250000 29.7500000 1249.81006	-114.250000 29.7500000 1248.08997	-114.250000 29.7500000 1246.37000	-114.250000 29.7500000 1244.65002	-114.250000 29.7500000 1242.93005	-114.250000 29.7500000 1241.20996	-114.250000 29.7500000 1239.48999	-114.250000 29.7500000 1237.77002	-114.250000 29.7500000 1236.05005	-114.250000 29.7500000 1234.32996	-114.250000 29.7500000 1232.60999	-114.250000 29.7500000 1230.89001
-113.9	44.5	1362.57	-113.9	44.5	1361.98	-113.9	44.5	1361.38	-113.9	44.5	1360.78	-113.9	44.5	1360.18	-113.750000 29.7500000 1320.07996	-113.750000 29.7500000 1317.16003	-113.750000 29.7500000 1314.23999	-113.750000 29.7500000 1311.31995	-113.750000 29.7500000 1308.40002	-113.750000 29.7500000 1305.47998	-113.750000 29.7500000 1302.56006	-113.750000 29.7500000 1299.64001	-113.750000 29.7500000 1296.71997	-113.750000 29.7500000 1293.80005	-113.750000 29.7500000 1290.88000	-113.750000 29.7500000 1287.95996	-113.750000 29.7500000 1285.04004	-113.750000 29.7500000 1282.12000	-113.750000 29.7500000 1279.19995	-113.750000 29.7500000 1276.28003	-113.750000 29.7500000 1273.35999	-113.750000 29.7500000 1270.43994	-113.750000 29.7500000 1267.52002	-113.750000 29.7500000 1264.59998	-113.750000 29.7500000 1261.68005	-113.750000 29.7500000 1258.76001	-113.750000 29.7500000 1257.06995	-113.750000 29.7500000 1255.38000	-113.750000 29.7500000 1253.68994	-113.750000 29.7500000 1252.00000	-113.750000 29.7500000 1250.31006	-113.750000 29.7500000 1248.62000	-113.750000 29.7500000 1246.93005	-113.750000 29.7500000 1245.23999	-113.750000 29.7500000 1243.55005	-113.750000 29.7500000 1241.85999	-113.750000 29.7500000 1240.17004	-113.750000 29.7500000 1238.47998	-113.750000 29.7500000 1236.79004
-113.8	44.5	1364.99	-113.8	44.5	1364.37	-113.8	44.5	1363.75	-113.8	44.5	1363.13	-113.8	44.5	1362.51	-113.250000 29.7500000 1319.66003	-113.250000 29.7500000 1317.51001	-113.250000 29.7500000 1315.35999	-113.250000 29.7500000 1313.20996	-113.250000 29.7500000 1311.06006	-113.250000 29.7500000 1308.91003	-113.250000 29.7500000 1306.76001	-113.250000 29.7500000 1304.60999	-113.250000 29.7500000 1302.45996	-113.250000 29.7500000 1300.31006	-113.250000 29.7500000 1298.16003	-113.250000 29.7500000 1296.01001	-113.250000 29.7500000 1293.85999	-113.250000 29.7500000 1291.70996	-113.250000 29.7500000 1289.56006	-113.250000 29.7500000 1287.41003	-113.250000 29.7500000 1285.26001	-113.250000 29.7500000 1283.10999	-113.250000 29.7500000 1280.95996	-113.250000 29.7500000 1278.81006	-113.250000 29.7500000 1276.66003	-113.250000 29.7500000 1274.51001	-113.250000 29.7500000 1272.79004	-113.250000 29.7500000 1271.06995	-113.250000 29.7500000 1269.34998	-113.250000 29.7500000 1267.62000	-113.250000 29.7500000 1265.89001	-113.250000 29.7500000 1264.17004	-113.250000 29.7500000 1262.44995	-113.250000 29.7500000 1260.72998	-113.250000 29.7500000 1259.01001	-113.250000 29.7500000 1257.29004	-113.250000 29.7500000 1255.56995	-113.250000 29.7500000 1253.84998	-113.250000 29.7500000 1252.12000
-113.7	44.5	1367.18	-113.7	44.5	1366.53	-113.7	44.5	1365.88	-113.7	44.5	1365.23	-113.7	44.5	1364.58	-112.750000 29.7500000 1320.07996	-112.750000 29.7500000 1318.55005	-112.750000 29.7500000 1317.02002	-112.750000 29.7500000 1315.48999	-112.750000 29.7500000 1313.95996	-112.750000 29.7500000 1312.43005	-112.750000 29.7500000 1310.90002	-112.750000 29.7500000 1309.37000	-112.750000 29.7500000 1307.83997	-112.750000 29.7500000 1306.31006	-112.750000 29.7500000 1304.78003	-112.750000 29.7500000 1303.25000	-112.750000 29.7500000 1301.71997	-112.750000 29.7500000 1300.18994	-112.750000 29.7500000 1298.66003	-112.750000 29.7500000 1297.13000	-112.750000 29.7500000 1295.59998	-112.750000 29.7500000 1294.06995	-112.750000 29.7500000 1292.54004	-112.750000 29.7500000 1291.01001	-112.750000 29.7500000 1289.47998	-112.750000 29.7500000 1287.94995	-112.750000 29.7500000 1286.09998	-112.750000 29.7500000 1284.25000	-112.750000 29.7500000 1282.40002	-112.750000 29.7500000 1280.55005	-112.750000 29.7500000 1278.69995	-112.750000 29.7500000 1276.84998	-112.750000 29.7500000 1275.00000	-112.750000 29.7500000 1273.15002	-112.750000 29.7500000 1271.30005	-112.750000 29.7500000 1269.44995	-112.750000 29.7500000 1267.59998	-112.750000 29.7500000 1265.75000	-112.750000 29.7500000 1263.90002
-113.6	44.5	1369.19	-113.6	44.5	1368.51	-113.6	44.5	1367.83	-113.6	44.5	1367.14	-113.6	44.5	1366.46	-112.250000 29.7500000 1322.05005	-112.250000 29.7500000 1321.14001	-112.250000 29.7500000 1320.22998	-112.250000 29.7500000 1319.31995	-112.250000 29.7500000 1318.41003	-112.250000 29.7500000 1317.50000	-112.250000 29.7500000 1316.58997	-112.250000 29.7500000 1315.68005	-112.250000 29.7500000 1314.77002	-112.250000 29.7500000 1313.85999	-112.250000 29.7500000 1312.94995	-112.250000 29.7500000 1312.04004	-112.250000 29.7500000 1311.13000	-112.250000 29.7500000 1310.21997	-112.250000 29.7500000 1309.31006	-112.250000 29.7500000 1308.40002	-112.250000 29.7500000 1307.48999	-112.250000 29.7500000 1306.57996	-112.250000 29.7500000 1305.67004	-112.250000 29.7500000 1304.76001	-112.250000 29.7500000 1303.84998	-112.250000 29.7500000 1302.93994	-112.250000 29.7500000 1300.94995	-112.250000 29.7500000 1298.95996	-112.250000 29.7500000 1296.96997	-112.250000 29.7500000 1294.97998	-112.250000 29.7500000 1292.98999	-112.250000 29.7500000 1291.00000	-112.250000 29.7500000 1289.01001	-112.250000 29.7500000 1287.02002	-112.250000 29.7500000 1285.03003	-112.250000 29.7500000 1283.04004	-112.250000 29.7500000 1281.05005	-112.250000 29.7500000 1279.06006	-112.250000 29.7500000 1277.06995
-113.5	44.5	1370.98	-113.5	44.5	1370.26	-113.5	44.5	1369.53	-113.5	44.5	1368.81	-113.5	44.5	1368.09	-111.750000 29.7500000 1323.51001	-111.750000 29.7500000 1323.08997	-111.750000 29.7500000 1322.67004	-111.750000 29.7500000 1322.25000	-111.750000 29.7500000 1321.82996	-111.750000 29.7500000 1321.41003	-111.750000 29.7500000 1320.98999	-111.750000 29.7500000 1320.56995	-111.750000 29.7500000 1320.15002	-111.750000 29.7500000 1319.72998	-111.750000 29.7500000 1319.31006	-111.750000 29.7500000 1318.89001	-111.750000 29.7500000 1318.46997	-111.750000 29.7500000 1318.05005	-111.750000 29.7500000 1317.63000	-111.750000 29.7500000 1317.20996	-111.750000 29.7500000 1316.79004	-111.750000 29.7500000 1316.37000	-111.750000 29.7500000 1315.94995	-111.750000 29.7500000 1315.53003	-111.750000 29.7500000 1315.10999	-111.750000 29.7500000 1314.68994	-111.750000 29.7500000 1312.68994	-111.750000 29.7500000 1310.68994	-111.750000 29.7500000 1308.68994	-111.750000 29.7500000 1306.68994	-111.750000 29.7500000 1304.68994	-111.750000 29.7500000 1302.68994	-111.750000 29.7500000 1300.68994	-111.750000 29.7500000 1298.68994	-111.750000 29.7500000 1296.68994	-111.750000 29.7500000 1294.68994	-111.750000 29.7500000 1292.68994	-111.750000 29.7500000 1290.68994	-111.750000 29.7500000 1288.68994
-113.4	44.5	1372.48	-113.4	44.5	1371.72	-113.4	44.5	1370.96	-113.4	44.5	1370.2	-113.4	44.5	1369.44	-111.250000 29.7500000 1322.29004	-111.250000 29.7500000 1321.76001	-111.250000 29.7500000 1321.22998	-111.250000 29.7500000 1320.69995	-111.250000 29.7500000 1320.17004	-111.250000 29.7500000 1319.64001	-111.250000 29.7500000 1319.10999	-111.250000 29.7500000 1318.57996	-111.250000 29.7500000 1318.05005	-111.250000 29.7500000 1317.52002	-111.250000 29.7500000 1316.98999	-111.250000 29.7500000 1316.45996	-111.250000 29.7500000 1315.93005	-111.250000 29.7500000 1315.40002	-111.250000 29.7500000 1314.87000	-111.250000 29.7500000 1314.33997	-111.250000 29.7500000 1313.81006	-111.250000 29.7500000 1313.28003	-111.250000 29.7500000 1312.75000	-111.250000 29.7500000 1312.21997	-111.250000 29.7500000 1311.68994	-111.250000 29.7500000 1311.16003	-111.250000 29.7500000 1309.73999	-111.250000 29.7500000 1308.31995	-111.250000 29.7500000 1306.90002	-111.250000 29.7500000 1305.47998	-111.250000 29.7500000 1304.06006	-111.250000 29.7500000 1302.64001	-111.250000 29.7500000 1301.21997	-111.250000 29.7500000 1299.80005	-111.250000 29.7500000 1298.38000	-111.250000 29.7500000 1296.95996	-111.250000 29.7500000 1295.54004	-111.250000 29.7500000 1294.12000	-111.250000 29.7500000 1292.69995
-113.3	44.5	1373.73	-113.3	44.5	1372.93	-113.3	44.5	1372.14	-113.3	44.5	1371.34	-113.3	44.5	1370.55	-110.750000 29.7500000 1322.06006	-110.750000 29.7500000 1321.56995	-110.750000 29.7500000 1321.07996	-110.750000 29.7500000 1320.58997	-110.750000 29.7500000 1320.09998	-110.750000 29.7500000 1319.60999	-110.750000 29.7500000 1319.12000	-110.750000 29.7500000 1318.63000	-110.750000 29.7500000 1318.14001	-110.750000 29.7500000 1317.65002	-110.750000 29.7500000 1317.16003	-110.750000 29.7500000 1316.67004	-110.750000 29.7500000 1316.18005	-110.750000 29.7500000 1315.68994	-110.750000 29.7500000 1315.19995	-110.750000 29.7500000 1314.70996	-110.750000 29.7500000 1314.21997	-110.750000 29.7500000 1313.72998	-110.750000 29.7500000 1313.23999	-110.750000 29.7500000 1312.75000	-110.750000 29.7500000 1312.26001	-110.750000 29.7500000 1311.77002	-110.750000 29.7500000 1310.96997	-110.750000 29.7500000 1310.17004	-110.750000 29.7500000 1309.37000	-110.750000 29.7500000 1308.56995	-110.750000 29.7500000 1307.77002	-110.750000 29.7500000 1306.96997	-110.750000 29.7500000 1306.17004	-110.750000 29.7500000 1305.37000	-110.750000 29.7500000 1304.56995	-110.750000 29.7500000 1303.77002	-110.750000 29.7500000 1302.96997	-110.750000 29.7500000 1302.17004	-110.750000 29.7500000 1301.37000
-113.2	44.5	1374.84	-113.2	44.5	1374.01	-113.2	44.5	1373.18	-113.2	44.5	1372.35	-113.2	44.5	1371.51	-110.250000 29.7500000 1322.16003	-110.250000 29.7500000 1321.79004	-110.250000 29.7500000 1321.42004	-110.250000 29.7500000 1321.05005	-110.250000 29.7500000 1320.68005	-110.250000 29.7500000 1320.31006	-110.250000 29.7500000 1319.93994	-110.250000 29.7500000 1319.56995	-110.250000 29.7500000 1319.19995	-110.250000 29.7500000 1318.82996	-110.250000 29.7500000 1318.45996	-110.250000 29.7500000 1318.08997	-110.250000 29.7500000 1317.71997	-110.250000 29.7500000 1317.34998	-110.250000 29.7500000 1316.97998	-110.250000 29.7500000 1316.60999	-110.250000 29.7500000 1316.23999	-110.250000 29.7500000 1315.87000	-110.250000 29.7500000 1315.50000	-110.250000 29.7500000 1315.13000	-110.250000 29.7500000 1314.76001	-110.250000 29.7500000 1314.39001	-110.250000 29.7500000 1313.70996	-110.250000 29.7500000 1313.03003	-110.250000 29.7500000 1312.34998	-110.250000 29.7500000 1311.67004	-110.250000 29.7500000 1310.98999	-110.250000 29.7500000 1310.31006	-110.250000 29.7500000 1309.63000	-110.250000 29.7500000 1308.94995	-110.250000 29.7500000 1308.27002	-110.250000 29.7500000 1307.58997	-110.250000 29.7500000 1306.91003	-110.250000 29.7500000 1306.22998	-110.250000 29.7500000 1305.55005
-113.1	44.5	1375.96	-113.1	44.5	1375.09	-113.1	44.5	1374.21	-113.1	44.5	1373.34	-113.1	44.5	1372.46	-109.750000 29.7500000 1321.97998	-109.750000 29.7500000 1321.71997	-109.750000 29.7500000 1321.45996	-109.750000 29.7500000 1321.19995	-109.750000 29.7500000 1320.93994	-109.750000 29.7500000 1320.68005	-109.750000 29.7500000 1320.42004	-109.750000 29.7500000 1320.16003	-109.750000 29.7500000 1319.90002	-109.750000 29.7500000 1319.64001	-109.750000 29.7500000 1319.38000	-109.750000 29.7500000 1319.12000	-109.750000 29.7500000 1318.85999	-109.750000 29.7500000 1318.59998	-109.750000 29.7500000 1318.33997	-109.750000 29.7500000 1318.07996	-109.750000 29.7500000 1317.81995	-109.750000 29.7500000 1317.56006	-109.750000 29.7500000 1317.30005	-109.750000 29.7500000 1317.04004	-109.750000 29.7500000 1316.78003	-109.750000 29.7500000 1316.52002	-109.750000 29.7500000 1315.73999	-109.750000 29.7500000 1314.95996	-109.750000 29.7500000 1314.18005	-109.750000 29.7500000 1313.40002	-109.750000 29.7500000 1312.62000	-109.750000 29.7500000 1311.83997	-109.750000 29.7500000 1311.06006	-109.750000 29.7500000 1310.28003	-109.750000 29.7500000 1309.50000	-109.750000 29.7500000 1308.71997	-109.750000 29.7500000 1307.93994	-109.750000 29.7500000 1307.16003	-109.750000 29.7500000 1306.38000
-113	44.5	1377.06	-113	44.5	1376.14	-113	44.5	1375.22	-113	44.5	1374.31	-113	44.5	1373.39	-109.250000 29.7500000 1321.67004	-109.250000 29.7500000 1321.47998	-109.250000 29.7500000 1321.29004	-109.250000 29.7500000 1321.09998	-109.250000 29.7500000 1320.91003	-109.250000 29.7500000 1320.71997	-109.250000 29.7500000 1320.53003	-109.250000 29.7500000 1320.33997	-109.250000 29.7500000 1320.15002	-109.250000 29.7500000 1319.95996	-109.250000 29.7500000 1319.77002	-109.250000 29.7500000 1319.57996	-109.250000 29.7500000 1319.39001	-109.250000 29.7500000 1319.19995	-109.250000 29.7500000 1319.01001	-109.250000 29.7500000 1318.81995	-109.250000 29.7500000 1318.63000	-109.250000 29.7500000 1318.43994	-109.250000 29.7500000 1318.25000	-109.250000 29.7500000 1318.06006	-109.250000 29.7500000 1317.87000	-109.250000 29.7500000 1317.68005	-109.250000 29.7500000 1317.14001	-109.250000 29.7500000 1316.59998	-109.250000 29.7500000 1316.06006	-109.250000 29.7500000 1315.52002	-109.250000 29.7500000 1314.97998	-109.250000 29.7500000 1314.43994	-109.250000 29.7500000 1313.90002	-109.250000 29.7500000 1313.35999	-109.250000 29.7500000 1312.81995	-109.250000 29.7500000 1312.28003	-109.250000 29.7500000 1311.73999	-109.250000 29.7500000 1311.19995	-109.250000 29.7500000 1310.66003
-112.9	44.5	1378.14	-112.9	44.5	1377.19	-112.9	44.5	1376.24	-112.9	44.5	1375.28	-112.9	44.5	1374.33	-108.750000 29.7500000 1321.57996	-108.750000 29.7500000 1321.43005	-108.750000 29.7500000 1321.28003	-108.750000 29.7500000 1321.13000	-108.750000 29.7500000 1320.97998	-108.750000 29.7500000 1320.82996	-108.750000 29.7500000 1320.68005	-108.750000 29.7500000 1320.53003	-108.750000 29.7500000 1320.38000	-108.750000 29.7500000 1320.22998	-108.750000 29.7500000 1320.07996	-108.750000 29.7500000 1319.93005	-108.750000 29.7500000 1319.78003	-108.750000 29.7500000 1319.63000	-108.750000 29.7500000 1319.47998	-108.750000 29.7500000 1319.32996	-108.750000 29.7500000 1319.18005	-108.750000 29.7500000 1319.03003	-108.750000 29.7500000 1318.88000	-108.750000 29.7500000 1318.72998	-108.750000 29.7500000 1318.57996	-108.750000 29.7500000 1318.43005	-108.750000 29.7500000 1318.18994	-108.750000 29.7500000 1317.94995	-108.750000 29.7500000 1317.70996	-108.750000 29.7500000 1317.46997	-108.750000 29.7500000 1317.22998	-108.750000 29.7500000 1316.98999	-108.750000 29.7500000 1316.75000	-108.750000 29.7500000 1316.51001	-108.750000 29.7500000 1316.27002	-108.750000 29.7500000 1316.03003	-108.750000 29.7500000 1315.79004	-108.750000 29.7500000 1315.55005	-108.750000 29.7500000 1315.31006
-112.8	44.5	1379.4	-112.8	44.5	1378.42	-112.8	44.5	1377.43	-112.8	44.5	1376.45	-112.8	44.5	1375.47	-108.250000 29.7500000 1322.17004	-108.250000 29.7500000 1322.01001	-108.250000 29.7500000 1321.84998	-108.250000 29.7500000 1321.68994	-108.250000 29.7500000 1321.53003	-108.250000 29.7500000 1321.37000	-108.250000 29.7500000 1321.20996	-108.250000 29.7500000 1321.05005	-108.250000 29.7500000 1320.89001	-108.250000 29.7500000 1320.72998	-108.250000 29.7500000 1320.56995	-108.250000 29.7500000 1320.41003	-108.250000 29.7500000 1320.25000	-108.250000 29.7500000 1320.08997	-108.250000 29.7500000 1319.93005	-108.250000 29.7500000 1319.77002	-108.250000 29.7500000 1319.60999	-108.250000 29.7500000 1319.44995	-108.250000 29.7500000 1319.29004	-108.250000 29.7500000 1319.13000	-108.250000 29.7500000 1318.96997	-108.250000 29.7500000 1318.81006	-108.250000 29.7500000 1318.95996	-108.250000 29.7500000 1319.10999	-108.250000 29.7500000 1319.26001	-108.250000 29.7500000 1319.41003	-108.250000 29.7500000 1319.56006	-108.250000 29.7500000 1319.70996	-108.250000 29.7500000 1319.85999	-108.250000 29.7500000 1320.01001	-108.250000 29.7500000 1320.16003	-108.250000 29.7500000 1320.31006	-108.250000 29.7500000 1320.45996	-108.250000 29.7500000 1320.60999	-108.250000 29.7500000 1320.76001
-112.7	44.5	1381.17	-112.7	44.5	1380.16	-112.7	44.5	1379.14	-112.7	44.5	1378.12	-112.7	44.5	1377.11	-107.750000 29.7500000 1323.76001	-107.750000 29.7500000 1323.56006	-107.750000 29.7500000 1323.35999	-107.750000 29.7500000 1323.16003	-107.750000 29.7500000 1322.95996	-107.750000 29.7500000 1322.76001	-107.750000 29.7500000 1322.56006	-107.750000 29.7500000 1322.35999	-107.750000 29.7500000 1322.16003	-107.750000 29.7500000 1321.95996	-107.750000 29.7500000 1321.76001	-107.750000 29.7500000 1321.56006	-107.750000 29.7500000 1321.35999	-107.750000 29.7500000 1321.16003	-107.750000 29.7500000 1320.95996	-107.750000 29.7500000 1320.76001	-107.750000 29.7500000 1320.56006	-107.750000 29.7500000 1320.35999	-107.750000 29.7500000 1320.16003	-107.750000 29.7500000 1319.95996	-107.750000 29.7500000 1319.76001	-107.750000 29.7500000 1319.56006	-107.750000 29.7500000 1320.10999	-107.750000 29.7500000 1320.65002	-107.750000 29.7500000 1321.19995	-107.750000 29.7500000 1321.75000	-107.750000 29.7500000 1322.30005	-107.750000 29.7500000 1322.84998	-107.750000 29.7500000 1323.39001	-107.750000 29.7500000 1323.93994	-107.750000 29.7500000 1324.48999	-107.750000 29.7500000 1325.04004	-107.750000 29.7500000 1325.58997	-107.750000 29.7500000 1326.13000	-107.750000 29.7500000 1326.68005
-112.6	44.5	1383.76	-112.6	44.5	1382.7	-112.6	44.5	1381.65	-112.6	44.5	1380.6	-112.6	44.5	1379.54	-107.250000 29.7500000 1326.18005	-107.250000 29.7500000 1325.92004	-107.250000 29.7500000 1325.66003	-107.250000 29.7500000 1325.40002	-107.250000 29.7500000 1325.14001	-107.250000 29.7500000 1324.88000	-107.250000 29.7500000 1324.62000	-107.250000 29.7500000 1324.35999	-107.250000 29.7500000 1324.09998	-107.250000 29.7500000 1323.83997	-107.250000 29.7500000 1323.57996	-107.250000 29.7500000 1323.31995	-107.250000 29.7500000 1323.06006	-107.250000 29.7500000 1322.80005	-107.250000 29.7500000 1322.54004	-107.250000 29.7500000 1322.28003	-107.250000 29.7500000 1322.02002	-107.250000 29.7500000 1321.76001	-107.250000 29.7500000 1321.50000	-107.250000 29.7500000 1321.23999	-107.250000 29.7500000 1320.97998	-107.250000 29.7500000 1320.71997	-107.250000 29.7500000 1321.66003	-107.250000 29.7500000 1322.59998	-107.250000 29.7500000 1323.54004	-107.250000 29.7500000 1324.47998	-107.250000 29.7500000 1325.42004	-107.250000 29.7500000 1326.35999	-107.250000 29.7500000 1327.30005	-107.250000 29.7500000 1328.23999	-107.250000 29.7500000 1329.18005	-107.250000 29.7500000 1330.12000	-107.250000 29.7500000 1331.06006	-107.250000 29.7500000 1332.00000	-107.250000 29.7500000 1332.93994
-112.5	44.5	1386.84	-112.5	44.5	1385.75	-112.5	44.5	1384.66	-112.5	44.5	1383.57	-112.5	44.5	1382.48	-106.750000 29.7500000 1328.78003	-106.750000 29.7500000 1328.45996	-106.750000 29.7500000 1328.14001	-106.750000 29.7500000 1327.81995	-106.750000 29.7500000 1327.50000	-106.750000 29.7500000 1327.18005	-106.750000 29.7500000 1326.85999	-106.750000 29.7500000 1326.54004	-106.750000 29.7500000 1326.21997	-106.750000 29.7500000 1325.90002	-106.750000 29.7500000 1325.57996	-106.750000 29.7500000 1325.26001	-106.750000 29.7500000 1324.93994	-106.750000 29.7500000 1324.62000	-106.750000 29.7500000 1324.30005	-106.750000 29.7500000 1323.97998	-106.750000 29.7500000 1323.66003	-106.750000 29.7500000 1323.33997	-106.750000 29.7500000 1323.02002	-106.750000 29.7500000 1322.69995	-106.750000 29.7500000 1322.38000	-106.750000 29.7500000 1322.06006	-106.750000 29.7500000 1323.38000	-106.750000 29.7500000 1324.69995	-106.750000 29.7500000 1326.02002	-106.750000 29.7500000 1327.33997	-106.750000 29.7500000 1328.66003	-106.750000 29.7500000 1329.97998	-106.750000 29.7500000 1331.30005	-106.750000 29.7500000 1332.62000	-106.750000 29.7500000 1333.93994	-106.750000 29.7500000 1335.26001	-106.750000 29.7500000 1336.57996	-106.750000 29.7500000 1337.90002	-106.750000 29.7500000 1339.21997
-112.4	44.5	1390.08	-112.4	44.5	1388.96	-112.4	44.5	1387.84	-112.4	44.5	1386.72	-112.4	44.5	1385.6	-106.250000 29.7500000 1331.04004	-106.250000 29.7500000 1330.67004	-106.250000 29.7500000 1330.30005	-106.250000 29.7500000 1329.93005	-106.250000 29.7500000 1329.56006	-106.250000 29.7500000 1329.18994	-106.250000 29.7500000 1328.81995	-106.250000 29.7500000 1328.44995	-106.250000 29.7500000 1328.07996	-106.250000 29.7500000 1327.70996	-106.250000 29.7500000 1327.33997	-106.250000 29.7500000 1326.96997	-106.250000 29.7500000 1326.59998	-106.250000 29.7500000 1326.22998	-106.250000 29.7500000 1325.85999	-106.250000 29.7500000 1325.48999	-106.250000 29.7500000 1325.12000	-106.250000 29.7500000 1324.75000	-106.250000 29.7500000 1324.38000	-106.250000 29.7500000 1324.01001	-106.250000 29.7500000 1323.64001	-106.250000 29.7500000 1323.27002	-106.250000 29.7500000 1324.93005	-106.250000 29.7500000 1326.58997	-106.250000 29.7500000 1328.25000	-106.250000 29.7500000 1329.91003	-106.250000 29.7500000 1331.56995	-106.250000 29.7500000 1333.22998	-106.250000 29.7500000 1334.89001	-106.250000 29.7500000 1336.55005	-106.250000 29.7500000 1338.20996	-106.250000 29.7500000 1339.87000	-106.250000 29.7500000 1341.53003	-106.250000 29.7500000 1343.18994	-106.250000 29.7500000 1344.84998
-112.3	44.5	1393.26	-112.3	44.5	1392.11	-112.3	44.5	1390.97	-112.3	44.5	1389.82	-112.3	44.5	1388.68	-105.750000 29.7500000 1332.29004	-105.750000 29.7500000 1331.89001	-105.750000 29.7500000 1331.48999	-105.750000 29.7500000 1331.08997	-105.750000 29.7500000 1330.68994	-105.750000 29.7500000 1330.29004	-105.750000 29.7500000 1329.89001	-105.750000 29.7500000 1329.48999	-105.750000 29.7500000 1329.08997	-105.750000 29.7500000 1328.68994	-105.750000 29.7500000 1328.29004	-105.750000 29.7500000 1327.89001	-105.750000 29.7500000 1327.48999	-105.750000 29.7500000 1327.08997	-105.750000 29.7500000 1326.68994	-105.750000 29.7500000 1326.29004	-105.750000 29.7500000 1325.89001	-105.750000 29.7500000 1325.48999	-105.750000 29.7500000 1325.08997	-105.750000 29.7500000 1324.68994	-105.750000 29.7500000 1324.29004	-105.750000 29.7500000 1323.89001	-105.750000 29.7500000 1325.82996	-105.750000 29.7500000 1327.77002	-105.750000 29.7500000 1329.70996	-105.750000 29.7500000 1331.65002	-105.750000 29.7500000 1333.58997	-105.750000 29.7500000 1335.53003	-105.750000 29.7500000 1337.46997	-105.750000 29.7500000 1339.41003	-105.750000 29.7500000 1341.34998	-105.750000 29.7500000 1343.29004	-105.750000 29.7500000 1345.22998	-105.750000 29.7500000 1347.17004	-105.750000 29.7500000 1349.10999
-112.2	44.5	1396.33	-112.2	44.5	1395.16	-112.2	44.5	1393.99	-112.2	44.5	1392.82	-112.2	44.5	1391.65	-105.250000 29.7500000 1330.67004	-105.250000 29.7500000 1330.25000	-105.250000 29.7500000 1329.82996	-105.250000 29.7500000 1329.41003	-105.250000 29.7500000 1328.98999	-105.250000 29.7500000 1328.56995	-105.250000 29.7500000 1328.15002	-105.250000 29.7500000 1327.72998	-105.250000 29.7500000 1327.31006	-105.250000 29.7500000 1326.89001	-105.250000 29.7500000 1326.46997	-105.250000 29.7500000 1326.05005	-105.250000 29.7500000 1325.63000	-105.250000 29.7500000 1325.20996	-105.250000 29.7500000 1324.79004	-105.250000 29.7500000 1324.37000	-105.250000 29.7500000 1323.94995	-105.250000 29.7500000 1323.53003	-105.250000 29.7500000 1323.10999	-105.250000 29.7500000 1322.68994	-105.250000 29.7500000 1322.27002	-105.250000 29.7500000 1321.84998	-105.250000 29.7500000 1324.03003	-105.250000 29.7500000 1326.20996	-105.250000 29.7500000 1328.39001	-105.250000 29.7500000 1330.56995	-105.250000 29.7500000 1332.75000	-105.250000 29.7500000 1334.93005	-105.250000 29.7500000 1337.10999	-105.250000 29.7500000 1339.29004	-105.250000 29.7500000 1341.46997	-105.250000 29.7500000 1343.65002	-105.250000 29.7500000 1345.82996	-105.250000 29.7500000 1348.01001	-105.250000 29.7500000 1350.18994
-112.1	44.5	1399.28	-112.1	44.5	1398.08	-112.1	44.5	1396.87	-112.1	44.5	1395.67	-112.1	44.5	1394.46	-104.750000 29.7500000 1322.53003	-104.750000 29.7500000 1322.14001	-104.750000 29.7500000 1321.75000	-104.750000 29.7500000 1321.35999	-104.750000 29.7500000 1320.96997	-104.750000 29.7500000 1320.57996	-104.750000 29.7500000 1320.18994	-104.750000 29.7500000 1319.80005	-104.750000 29.7500000 1319.41003	-104.750000 29.7500000 1319.02002	-104.750000 29.7500000 1318.63000	-104.750000 29.7500000 1318.23999	-104.750000 29.7500000 1317.84998	-104.750000 29.7500000 1317.45996	-104.750000 29.7500000 1317.06995	-104.750000 29.7500000 1316.68005	-104.750000 29.7500000 1316.29004	-104.750000 29.7500000 1315.90002	-104.750000 29.7500000 1315.51001	-104.750000 29.7500000 1315.12000	-104.750000 29.7500000 1314.72998	-104.750000 29.7500000 1314.33997	-104.750000 29.7500000 1316.81006	-104.750000 29.7500000 1319.28003	-104.750000 29.7500000 1321.75000	-104.750000 29.7500000 1324.21997	-104.750000 29.7500000 1326.68994	-104.750000 29.7500000 1329.16003	-104.750000 29.7500000 1331.63000	-104.750000 29.7500000 1334.09998	-104.750000 29.7500000 1336.56995	-104.750000 29.7500000 1339.04004	-104.750000 29.7500000 1341.51001	-104.750000 29.7500000 1343.97998	-104.750000 29.7500000 1346.44995
-112	44.5	1401.96	-112	44.5	1400.71	-112	44.5	1399.46	-112	44.5	1398.21	-112	44.5	1396.97	-104.250000 29.7500000 1321.27002	-104.250000 29.7500000 1320.94995	-104.250000 29.7500000 1320.63000	-104.250000 29.7500000 1320.31006	-104.250000 29.7500000 1319.98999	-104.250000 29.7500000 1319.67004	-104.250000 29.7500000 1319.34998	-104.250000 29.7500000 1319.03003	-104.250000 29.7500000 1318.70996	-104.250000 29.7500000 1318.39001	-104.250000 29.7500000 1318.06995	-104.250000 29.7500000 1317.75000	-104.250000 29.7500000 1317.43005	-104.250000 29.7500000 1317.10999	-104.250000 29.7500000 1316.79004	-104.250000 29.7500000 1316.46997	-104.250000 29.7500000 1316.15002	-104.250000 29.7500000 1315.82996	-104.250000 29.7500000 1315.51001	-104.250000 29.7500000 1315.18994	-104.250000 29.7500000 1314.87000	-104.250000 29.7500000 1314.55005	-104.250000 29.7500000 1317.56995	-104.250000 29.7500000 1320.58997	-104.250000 29.7500000 1323.60999	-104.250000 29.7500000 1326.63000	-104.250000 29.7500000 1329.65002	-104.250000 29.7500000 1332.67004	-104.250000 29.7500000 1335.68994	-104.250000 29.7500000 1338.70996	-104.250000 29.7500000 1341.72998	-104.250000 29.7500000 1344.75000	-104.250000 29.7500000 1347.77002	-104.250000 29.7500000 1350.79004	-104.250000 29.7500000 1353.81006
-111.9	44.5	1404.16	-111.9	44.5	1402.86	-111.9	44.5	1401.57	-111.9	44.5	1400.28	-111.9	44.5	1398.99	-103.750000 29.7500000 1335.95996	-103.750000 29.7500000 1335.70996	-103.750000 29.7500000 1335.45996	-103.750000 29.7500000 1335.20996	-103.750000 29.7500000 1334.95996	-103.750000 29.7500000 1334.70996	-103.750000 29.7500000 1334.45996	-103.750000 29.7500000 1334.20996	-103.750000 29.7500000 1333.95996	-103.750000 29.7500000 1333.70996	-103.750000 29.7500000 1333.45996	-103.750000 29.7500000 1333.20996	-103.750000 29.7500000 1332.95996	-103.750000 29.7500000 1332.70996	-103.750000 29.7500000 1332.45996	-103.750000 29.7500000 1332.20996	-103.750000 29.7500000 1331.95996	-103.750000 29.7500000 1331.70996	-103.750000 29.7500000 1331.45996	-103.750000 29.7500000 1331.20996	-103.750000 29.7500000 1330.95996	-103.750000 29.7500000 1330.70996	-103.750000 29.7500000 1333.91003	-103.750000 29.7500000 1337.10999	-103.750000 29.7500000 1340.31006	-103.750000 29.7500000 1343.51001	-103.750000 29.7500000 1346.70996	-103.750000 29.7500000 1349.91003	-103.750000 29.7500000 1353.10999	-103.750000 29.7500000 1356.31006	-103.750000 29.7500000 1359.51001	-103.750000 29.7500000 1362.70996	-103.750000 29.7500000 1365.91003	-103.750000 29.7500000 1369.10999	-103.750000 29.7500000 1372.31006
-111.8	44.5	1405.71	-111.8	44.5	1404.36	-111.8	44.5	1403.01	-111.8	44.5	1401.67	-111.8	44.5	1400.32	-103.250000 29.7500000 1342.18005	-103.250000 29.7500000 1342.00000	-103.250000 29.7500000 1341.81995	-103.250000 29.7500000 1341.64001	-103.250000 29.7500000 1341.45996	-103.250000 29.7500000 1341.28003	-103.250000 29.7500000 1341.09998	-103.250000 29.7500000 1340.92004	-103.250000 29.7500000 1340.73999	-103.250000 29.7500000 1340.56006	-103.250000 29.7500000 1340.38000	-103.250000 29.7500000 1340.19995	-103.250000 29.7500000 1340.02002	-103.250000 29.7500000 1339.83997	-103.250000 29.7500000 1339.66003	-103.250000 29.7500000 1339.47998	-103.250000 29.7500000 1339.30005	-103.250000 29.7500000 1339.12000	-103.250000 29.7500000 1338.93994	-103.250000 29.7500000 1338.76001	-103.250000 29.7500000 1338.57996	-103.250000 29.7500000 1338.40002	-103.250000 29.7500000 1340.39001	-103.250000 29.7500000 1342.38000	-103.250000 29.7500000 1344.37000	-103.250000 29.7500000 1346.35999	-103.250000 29.7500000 1348.34998	-103.250000 29.7500000 1350.33997	-103.250000 29.7500000 1352.32996	-103.250000 29.7500000 1354.31995	-103.250000 29.7500000 1356.31006	-103.250000 29.7500000 1358.30005	-103.250000 29.7500000 1360.29004	-103.250000 29.7500000 1362.28003	-103.250000 29.7500000 1364.27002
-111.7	44.5	1406.43	-111.7	44.5	1405.01	-111.7	44.5	1403.59	-111.7	44.5	1402.17	-111.7	44.5	1400.75	-123.750000 30.2500000 1337.13000	-123.750000 30.2500000 1337.12000	-123.750000 30.2500000 1337.10999	-123.750000 30.2500000 1337.09998	-123.750000 30.2500000 1337.08997	-123.750000 30.2500000 1337.07996	-123.750000 30.2500000 1337.06995	-123.750000 30.2500000 1337.06006	-123.750000 30.2500000 1337.05005	-123.750000 30.2500000 1337.04004	-123.750000 30.2500000 1337.03003	-123.750000 30.2500000 1337.02002	-123.750000 30.2500000 1337.01001	-123.750000 30.2500000 1337.00000	-123.750000 30.2500000 1336.98999	-123.750000 30.2500000 1336.97998	-123.750000 30.2500000 1336.96997	-123.750000 30.2500000 1336.95996	-123.750000 30.2500000 1336.94995	-123.750000 30.2500000 1336.93994	-123.750000 30.2500000 1336.93005	-123.750000 30.2500000 1336.92004	-123.750000 30.2500000 1336.80005	-123.750000 30.2500000 1336.68005	-123.750000 30.2500000 1336.56006	-123.750000 30.2500000 1336.43994	-123.750000 30.2500000 1336.31995	-123.750000 30.2500000 1336.19995	-123.750000 30.2500000 1336.07996	-123.750000 30.2500000 1335.95996	-123.750000 30.2500000 1335.83997	-123.750000 30.2500000 1335.71997	-123.750000 30.2500000 1335.59998	-123.750000 30.2500000 1335.47998	-123.750000 30.2500000 1335.35999
-111.6	44.5	1406.21	-111.6	44.5	1404.69	-111.6	44.5	1403.17	-111.6	44.5	1401.64	-111.6	44.5	1400.12	-123.250000 30.2500000 1335.15002	-123.250000 30.2500000 1335.15002	-123.250000 30.2500000 1335.15002	-123.250000 30.2500000 1335.15002	-123.250000 30.2500000 1335.15002	-123.250000 30.2500000 1335.15002	-123.250000 30.2500000 1335.15002	-123.250000 30.2500000 1335.15002	-123.250000 30.2500000 1335.15002	-123.250000 30.2500000 1335.15002	-123.250000 30.2500000 1335.15002	-123.250000 30.2500000 1335.15002	-123.250000 30.2500000 1335.15002	-123.250000 30.2500000 1335.15002	-123.250000 30.2500000 1335.15002	-123.250000 30.2500000 1335.15002	-123.250000 30.2500000 1335.15002	-123.250000 30.2500000 1335.15002	-123.250000 30.2500000 1335.15002	-123.250000 30.2500000 1335.15002	-123.250000 30.2500000 1335.15002	-123.250000 30.2500000 1335.15002	-123.250000 30.2500000 1335.05005	-123.250000 30.2500000 1334.94995	-123.250000 30.2500000 1334.84998	-123.250000 30.2500000 1334.75000	-123.250000 30.2500000 1334.65002	-123.250000 30.2500000 1334.55005	-123.250000 30.2500000 1334.44995	-123.250000 30.2500000 1334.34998	-123.250000 30.2500000 1334.25000	-123.250000 30.2500000 1334.15002	-123.250000 30.2500000 1334.05005	-123.250000 30.2500000 1333.94995	-123.250000 30.2500000 1333.84998
-111.5	44.5	1405.25	-111.5	44.5	1403.59	-111.5	44.5	1401.94	-111.5	44.5	1400.28	-111.5	44.5	1398.63	-122.750000 30.2500000 1333.29004	-122.750000 30.2500000 1333.29004	-122.750000 30.2500000 1333.29004	-122.750000 30.2500000 1333.29004	-122.750000 30.2500000 1333.29004	-122.750000 30.2500000 1333.29004	-122.750000 30.2500000 1333.29004	-122.750000 30.2500000 1333.29004	-122.750000 30.2500000 1333.29004	-122.750000 30.2500000 1333.29004	-122.750000 30.2500000 1333.29004	-122.750000 30.2500000 1333.29004	-122.750000 30.2500000 1333.29004	-122.750000 30.2500000 1333.29004	-122.750000 30.2500000 1333.29004	-122.750000 30.2500000 1333.29004	-122.750000 30.2500000 1333.29004	-122.750000 30.2500000 1333.29004	-122.750000 30.2500000 1333.29004	-122.750000 30.2500000 1333.29004	-122.750000 30.2500000 1333.29004	-122.750000 30.2500000 1333.29004	-122.750000 30.2500000 1333.21997	-122.750000 30.2500000 1333.15002	-122.750000 30.2500000 1333.07996	-122.750000 30.2500000 1333.01001	-122.750000 30.2500000 1332.93994	-122.750000 30.2500000 1332.87000	-122.750000 30.2500000 1332.80005	-122.750000 30.2500000 1332.72998	-122.750000 30.2500000 1332.66003	-122.750000 30.2500000 1332.58997	-122.750000 30.2500000 1332.52002	-122.750000 30.2500000 1332.44995	-122.750000 30.2500000 1332.38000
-111.4	44.5	1403.8	-111.4	44.5	1401.98	-111.4	44.5	1400.17	-111.4	44.5	1398.35	-111.4	44.5	1396.54	-122.250000 30.2500000 1331.66003	-122.250000 30.2500000 1331.66003	-122.250000 30.2500000 1331.66003	-122.250000 30.2500000 1331.66003	-122.250000 30.2500000 1331.66003	-122.250000 30.2500000 1331.66003	-122.250000 30.2500000 1331.66003	-122.250000 30.2500000 1331.66003	-122.250000 30.2500000 1331.66003	-122.250000 30.2500000 1331.66003	-122.250000 30.2500000 1331.66003	-122.250000 30.2500000 1331.66003	-122.250000 30.2500000 1331.66003	-122.250000 30.2500000 1331.66003	-122.250000 30.2500000 1331.66003	-122.250000 30.2500000 1331.66003	-122.250000 30.2500000 1331.66003	-122.250000 30.2500000 1331.66003	-122.250000 30.2500000 1331.66003	-122.250000 30.2500000 1331.66003	-122.250000 30.2500000 1331.66003	-122.250000 30.2500000 1331.66003	-122.250000 30.2500000 1331.62000	-122.250000 30.2500000 1331.57996	-122.250000 30.2500000 1331.54004	-122.250000 30.2500000 1331.50000	-122.250000 30.2500000 1331.45996	-122.250000 30.2500000 1331.42004	-122.250000 30.2500000 1331.38000	-122.250000 30.2500000 1331.33997	-122.250000 30.2500000 1331.30005	-122.250000 30.2500000 1331.26001	-122.250000 30.2500000 1331.21997	-122.250000 30.2500000 1331.18005	-122.250000 30.2500000 1331.14001
-111.3	44.5	1402.14	-111.3	44.5	1400.13	-111.3	44.5	1398.12	-111.3	44.5	1396.11	-111.3	44.5	1394.1	-121.750000 30.2500000 1330.33997	-121.750000 30.2500000 1330.33997	-121.750000 30.2500000 1330.33997	-121.750000 30.2500000 1330.33997	-121.750000 30.2500000 1330.33997	-121.750000 30.2500000 1330.33997	-121.750000 30.2500000 1330.33997	-121.750000 30.2500000 1330.33997	-121.750000 30.2500000 1330.33997	-121.750000 30.2500000 1330.33997	-121.750000 30.2500000 1330.33997	-121.750000 30.2500000 1330.33997	-121.750000 30.2500000 1330.33997	-121.750000 30.2500000 1330.33997	-121.750000 30.2500000 1330.33997	-121.750000 30.2500000 1330.33997	-121.750000 30.2500000 1330.33997	-121.750000 30.2500000 1330.33997	-121.750000 30.2500000 1330.33997	-121.750000 30.2500000 1330.33997	-121.750000 30.2500000 1330.33997	-121.750000 30.2500000 1330.33997	-121.750000 30.2500000 1330.31995	-121.750000 30.2500000 1330.30005	-121.750000 30.2500000 1330.28003	-121.750000 30.2500000 1330.26001	-121.750000 30.2500000 1330.23999	-121.750000 30.2500000 1330.21997	-121.750000 30.2500000 1330.19995	-121.750000 30.2500000 1330.18005	-121.750000 30.2500000 1330.16003	-121.750000 30.2500000 1330.14001	-121.750000 30.2500000 1330.12000	-121.750000 30.2500000 1330.09998	-121.750000 30.2500000 1330.07996
-111.2	44.5	1400.57	-111.2	44.5	1398.31	-111.2	44.5	1396.05	-111.2	44.5	1393.8	-111.2	44.5	1391.54	-121.250000 30.2500000 1329.41003	-121.250000 30.2500000 1329.41003	-121.250000 30.2500000 1329.41003	-121.250000 30.2500000 1329.41003	-121.250000 30.2500000 1329.41003	-121.250000 30.2500000 1329.41003	-121.250000 30.2500000 1329.41003	-121.250000 30.2500000 1329.41003	-121.250000 30.2500000 1329.41003	-121.250000 30.2500000 1329.41003	-121.250000 30.2500000 1329.41003	-121.250000 30.2500000 1329.41003	-121.250000 30.2500000 1329.41003	-121.250000 30.2500000 1329.41003	-121.250000 30.2500000 1329.41003	-121.250000 30.2500000 1329.41003	-121.250000 30.2500000 1329.41003	-121.250000 30.2500000 1329.41003	-121.250000 30.2500000 1329.41003	-121.250000 30.2500000 1329.41003	-121.250000 30.2500000 1329.41003	-121.250000 30.2500000 1329.41003	-121.250000 30.2500000 1329.41003	-121.250000 30.2500000 1329.41003	-121.250000 30.2500000 1329.41003	-121.250000 30.2500000 1329.41003	-121.250000 30.2500000 1329.41003	-121.250000 30.2500000 1329.41003	-121.250000 30.2500000 1329.41003	-121.250000 30.2500000 1329.41003	-121.250000 30.2500000 1329.41003	-121.250000 30.2500000 1329.41003	-121.250000 30.2500000 1329.41003	-121.250000 30.2500000 1329.41003	-121.250000 30.2500000 1329.41003
-111.1	44.5	1399.33	-111.1	44.5	1396.76	-111.1	44.5	1394.19	-111.1	44.5	1391.63	-111.1	44.5	1389.06	-120.750000 30.2500000 1329.01001	-120.750000 30.2500000 1329.01001	-120.750000 30.2500000 1329.01001	-120.750000 30.2500000 1329.01001	-120.750000 30.2500000 1329.01001	-120.750000 30.2500000 1329.01001	-120.750000 30.2500000 1329.01001	-120.750000 30.2500000 1329.01001	-120.750000 30.2500000 1329.01001	-120.750000 30.2500000 1329.01001	-120.750000 30.2500000 1329.01001	-120.750000 30.2500000 1329.01001	-120.750000 30.2500000 1329.01001	-120.750000 30.2500000 1329.01001	-120.750000 30.2500000 1329.01001	-120.750000 30.2500000 1329.01001	-120.750000 30.2500000 1329.01001	-120.750000 30.2500000 1329.01001	-120.750000 30.2500000 1329.01001	-120.750000 30.2500000 1329.01001	-120.750000 30.2500000 1329.01001	-120.750000 30.2500000 1329.01001	-120.750000 30.2500000 1329.01001	-120.750000 30.2500000 1329.01001	-120.750000 30.2500000 1329.01001	-120.750000 30.2500000 1329.01001	-120.750000 30.2500000 1329.01001	-120.750000 30.2500000 1329.01001	-120.750000 30.2500000 1329.01001	-120.750000 30.2500000 1329.01001	-120.750000 30.2500000 1329.01001	-120.750000 30.2500000 1329.01001	-120.750000 30.2500000 1329.01001	-120.750000 30.2500000 1329.01001	-120.750000 30.2500000 1329.01001
-111	44.5	1398.31	-111	44.5	1395.4	-111	44.5	1392.48	-111	44.5	1389.56	-111	44.5	1386.65	-120.250000 30.2500000 1329.21997	-120.250000 30.2500000 1329.21997	-120.250000 30.2500000 1329.21997	-120.250000 30.2500000 1329.21997	-120.250000 30.2500000 1329.21997	-120.250000 30.2500000 1329.21997	-120.250000 30.2500000 1329.21997	-120.250000 30.2500000 1329.21997	-120.250000 30.2500000 1329.21997	-120.250000 30.2500000 1329.21997	-120.250000 30.2500000 1329.21997	-120.250000 30.2500000 1329.21997	-120.250000 30.2500000 1329.21997	-120.250000 30.2500000 1329.21997	-120.250000 30.2500000 1329.21997	-120.250000 30.2500000 1329.21997	-120.250000 30.2500000 1329.21997	-120.250000 30.2500000 1329.21997	-120.250000 30.2500000 1329.21997	-120.250000 30.2500000 1329.21997	-120.250000 30.2500000 1329.21997	-120.250000 30.2500000 1329.21997	-120.250000 30.2500000 1329.21997	-120.250000 30.2500000 1329.21997	-120.250000 30.2500000 1329.21997	-120.250000 30.2500000 1329.21997	-120.250000 30.2500000 1329.21997	-120.250000 30.2500000 1329.21997	-120.250000 30.2500000 1329.21997	-120.250000 30.2500000 1329.21997	-120.250000 30.2500000 1329.21997	-120.250000 30.2500000 1329.21997	-120.250000 30.2500000 1329.21997	-120.250000 30.2500000 1329.21997	-120.250000 30.2500000 1329.21997
-110.9	44.5	1397.36	-110.9	44.5	1394.1	-110.9	44.5	1390.84	-110.9	44.5	1387.57	-110.9	44.5	1384.31	-119.750000 30.2500000 1330.07996	-119.750000 30.2500000 1330.07996	-119.750000 30.2500000 1330.07996	-119.750000 30.2500000 1330.07996	-119.750000 30.2500000 1330.07996	-119.750000 30.2500000 1330.07996	-119.750000 30.2500000 1330.07996	-119.750000 30.2500000 1330.07996	-119.750000 30.2500000 1330.07996	-119.750000 30.2500000 1330.07996	-119.750000 30.2500000 1330.07996	-119.750000 30.2500000 1330.07996	-119.750000 30.2500000 1330.07996	-119.750000 30.2500000 1330.07996	-119.750000 30.2500000 1330.07996	-119.750000 30.2500000 1330.07996	-119.750000 30.2500000 1330.07996	-119.750000 30.2500000 1330.07996	-119.750000 30.2500000 1330.07996	-119.750000 30.2500000 1330.07996	-119.750000 30.2500000 1330.07996	-119.750000 30.2500000 1330.07996	-119.750000 30.2500000 1330.07996	-119.750000 30.2500000 1330.07996	-119.750000 30.2500000 1330.07996	-119.750000 30.2500000 1330.07996	-119.750000 30.2500000 1330.07996	-119.750000 30.2500000 1330.07996	-119.750000 30.2500000 1330.07996	-119.750000 30.2500000 1330.07996	-119.750000 30.2500000 1330.07996	-119.750000 30.2500000 1330.07996	-119.750000 30.2500000 1330.07996	-119.750000 30.2500000 1330.07996	-119.750000 30.2500000 1330.07996
-110.8	44.5	1396.39	-110.8	44.5	1392.82	-110.8	44.5	1389.25	-110.8	44.5	1385.69	-110.8	44.5	1382.12	-119.250000 30.2500000 1331.65002	-119.250000 30.2500000 1331.65002	-119.250000 30.2500000 1331.65002	-119.250000 30.2500000 1331.65002	-119.250000 30.2500000 1331.65002	-119.250000 30.2500000 1331.65002	-119.250000 30.2500000 1331.65002	-119.250000 30.2500000 1331.65002	-119.250000 30.2500000 1331.65002	-119.250000 30.2500000 1331.65002	-119.250000 30.2500000 1331.65002	-119.250000 30.2500000 1331.65002	-119.250000 30.2500000 1331.65002	-119.250000 30.2500000 1331.65002	-119.250000 30.2500000 1331.65002	-119.250000 30.2500000 1331.65002	-119.250000 30.2500000 1331.65002	-119.250000 30.2500000 1331.65002	-119.250000 30.2500000 1331.65002	-119.250000 30.2500000 1331.65002	-119.250000 30.2500000 1331.65002	-119.250000 30.2500000 1331.65002	-119.250000 30.2500000 1331.65002	-119.250000 30.2500000 1331.65002	-119.250000 30.2500000 1331.65002	-119.250000 30.2500000 1331.65002	-119.250000 30.2500000 1331.65002	-119.250000 30.2500000 1331.65002	-119.250000 30.2500000 1331.65002	-119.250000 30.2500000 1331.65002	-119.250000 30.2500000 1331.65002	-119.250000 30.2500000 1331.65002	-119.250000 30.2500000 1331.65002	-119.250000 30.2500000 1331.65002	-119.250000 30.2500000 1331.65002
-110.7	44.5	1395.34	-110.7	44.5	1391.56	-110.7	44.5	1387.79	-110.7	44.5	1384.01	-110.7	44.5	1380.23	-118.750000 30.2500000 1331.06006	-118.750000 30.2500000 1331.05005	-118.750000 30.2500000 1331.04004	-118.750000 30.2500000 1331.03003	-118.750000 30.2500000 1331.02002	-118.750000 30.2500000 1331.01001	-118.750000 30.2500000 1331.00000	-118.750000 30.2500000 1330.98999	-118.750000 30.2500000 1330.97998	-118.750000 30.2500000 1330.96997	-118.750000 30.2500000 1330.95996	-118.750000 30.2500000 1330.94995	-118.750000 30.2500000 1330.93994	-118.750000 30.2500000 1330.93005	-118.750000 30.2500000 1330.92004	-118.750000 30.2500000 1330.91003	-118.750000 30.2500000 1330.90002	-118.750000 30.2500000 1330.89001	-118.750000 30.2500000 1330.88000	-118.750000 30.2500000 1330.87000	-118.750000 30.2500000 1330.85999	-118.750000 30.2500000 1330.84998	-118.750000 30.2500000 1330.84998	-118.750000 30.2500000 1330.84998	-118.750000 30.2500000 1330.84998	-118.750000 30.2500000 1330.84998	-118.750000 30.2500000 1330.84998	-118.750000 30.2500000 1330.84998	-118.750000 30.2500000 1330.84998	-118.750000 30.2500000 1330.84998	-118.750000 30.2500000 1330.84998	-118.750000 30.2500000 1330.84998	-118.750000 30.2500000 1330.84998	-118.750000 30.2500000 1330.84998	-118.750000 30.2500000 1330.84998
-110.6	44.5	1394.19	-110.6	44.5	1390.33	-110.6	44.5	1386.48	-110.6	44.5	1382.62	-110.6	44.5	1378.77	-118.250000 30.2500000 1327.84998	-118.250000 30.2500000 1327.56006	-118.250000 30.2500000 1327.27002	-118.250000 30.2500000 1326.97998	-118.250000 30.2500000 1326.68994	-118.250000 30.2500000 1326.40002	-118.250000 30.2500000 1326.10999	-118.250000 30.2500000 1325.81995	-118.250000 30.2500000 1325.53003	-118.250000 30.2500000 1325.23999	-118.250000 30.2500000 1324.94995	-118.250000 30.2500000 1324.66003	-118.250000 30.2500000 1324.37000	-118.250000 30.2500000 1324.07996	-118.250000 30.2500000 1323.79004	-118.250000 30.2500000 1323.50000	-118.250000 30.2500000 1323.20996	-118.250000 30.2500000 1322.92004	-118.250000 30.2500000 1322.63000	-118.250000 30.2500000 1322.33997	-118.250000 30.2500000 1322.05005	-118.250000 30.2500000 1321.76001	-118.250000 30.2500000 1321.76001	-118.250000 30.2500000 1321.76001	-118.250000 30.2500000 1321.76001	-118.250000 30.2500000 1321.76001	-118.250000 30.2500000 1321.76001	-118.250000 30.2500000 1321.76001	-118.250000 30.2500000 1321.76001	-118.250000 30.2500000 1321.76001	-118.250000 30.2500000 1321.76001	-118.250000 30.2500000 1321.76001	-118.250000 30.2500000 1321.76001	-118.250000 30.2500000 1321.76001	-118.250000 30.2500000 1321.76001
-110.5	44.5	1392.87	-110.5	44.5	1389.04	-110.5	44.5	1385.21	-110.5	44.5	1381.38	-110.5	44.5	1377.55	-117.750000 30.2500000 1327.43005	-117.750000 30.2500000 1326.67004	-117.750000 30.2500000 1325.91003	-117.750000 30.2500000 1325.15002	-117.750000 30.2500000 1324.39001	-117.750000 30.2500000 1323.63000	-117.750000 30.2500000 1322.87000	-117.750000 30.2500000 1322.10999	-117.750000 30.2500000 1321.34998	-117.750000 30.2500000 1320.58997	-117.750000 30.2500000 1319.82996	-117.750000 30.2500000 1319.06995	-117.750000 30.2500000 1318.31006	-117.750000 30.2500000 1317.55005	-117.750000 30.2500000 1316.79004	-117.750000 30.2500000 1316.03003	-117.750000 30.2500000 1315.27002	-117.750000 30.2500000 1314.51001	-117.750000 30.2500000 1313.75000	-117.750000 30.2500000 1312.98999	-117.750000 30.2500000 1312.22998	-117.750000 30.2500000 1311.46997	-117.750000 30.2500000 1311.46997	-117.750000 30.2500000 1311.46997	-117.750000 30.2500000 1311.46997	-117.750000 30.2500000 1311.46997	-117.750000 30.2500000 1311.46997	-117.750000 30.2500000 1311.46997	-117.750000 30.2500000 1311.46997	-117.750000 30.2500000 1311.46997	-117.750000 30.2500000 1311.46997	-117.750000 30.2500000 1311.46997	-117.750000 30.2500000 1311.46997	-117.750000 30.2500000 1311.46997	-117.750000 30.2500000 1311.46997
-110.4	44.5	1391.26	-110.4	44.5	1387.53	-110.4	44.5	1383.8	-110.4	44.5	1380.08	-110.4	44.5	1376.35	-117.250000 30.2500000 1326.32996	-117.250000 30.2500000 1325.09998	-117.250000 30.2500000 1323.87000	-117.250000 30.2500000 1322.64001	-117.250000 30.2500000 1321.41003	-117.250000 30.2500000 1320.18005	-117.250000 30.2500000 1318.94995	-117.250000 30.2500000 1317.71997	-117.250000 30.2500000 1316.48999	-117.250000 30.2500000 1315.26001	-117.250000 30.2500000 1314.03003	-117.250000 30.2500000 1312.80005	-117.250000 30.2500000 1311.56995	-117.250000 30.2500000 1310.33997	-117.250000 30.2500000 1309.10999	-117.250000 30.2500000 1307.88000	-117.250000 30.2500000 1306.65002	-117.250000 30.2500000 1305.42004	-117.250000 30.2500000 1304.18994	-117.250000 30.2500000 1302.95996	-117.250000 30.2500000 1301.72998	-117.250000 30.2500000 1300.50000	-117.250000 30.2500000 1300.50000	-117.250000 30.2500000 1300.50000	-117.250000 30.2500000 1300.50000	-117.250000 30.2500000 1300.50000	-117.250000 30.2500000 1300.50000	-117.250000 30.2500000 1300.50000	-117.250000 30.2500000 1300.50000	-117.250000 30.2500000 1300.50000	-117.250000 30.2500000 1300.50000	-117.250000 30.2500000 1300.50000	-117.250000 30.2500000 1300.50000	-117.250000 30.2500000 1300.50000	-117.250000 30.2500000 1300.50000
-110.3	44.5	1389.13	-110.3	44.5	1385.57	-110.3	44.5	1382.01	-110.3	44.5	1378.44	-110.3	44.5	1374.88	-116.750000 30.2500000 1325.35999	-116.750000 30.2500000 1323.87000	-116.750000 30.2500000 1322.38000	-116.750000 30.2500000 1320.89001	-116.750000 30.2500000 1319.40002	-116.750000 30.2500000 1317.91003	-116.750000 30.2500000 1316.42004	-116.750000 30.2500000 1314.93005	-116.750000 30.2500000 1313.43994	-116.750000 30.2500000 1311.94995	-116.750000 30.2500000 1310.45996	-116.750000 30.2500000 1308.96997	-116.750000 30.2500000 1307.47998	-116.750000 30.2500000 1305.98999	-116.750000 30.2500000 1304.50000	-116.750000 30.2500000 1303.01001	-116.750000 30.2500000 1301.52002	-116.750000 30.2500000 1300.03003	-116.750000 30.2500000 1298.54004	-116.750000 30.2500000 1297.05005	-116.750000 30.2500000 1295.56006	-116.750000 30.2500000 1294.06995	-116.750000 30.2500000 1293.87000	-116.750000 30.2500000 1293.67004	-116.750000 30.2500000 1293.46997	-116.750000 30.2500000 1293.27002	-116.750000 30.2500000 1293.06995	-116.750000 30.2500000 1292.87000	-116.750000 30.2500000 1292.67004	-116.750000 30.2500000 1292.46997	-116.750000 30.2500000 1292.27002	-116.750000 30.2500000 1292.06995	-116.750000 30.2500000 1291.87000	-116.750000 30.2500000 1291.67004	-116.750000 30.2500000 1291.46997
-110.2	44.5	1386.17	-110.2	44.5	1382.84	-110.2	44.5	1379.51	-110.2	44.5	1376.18	-110.2	44.5	1372.85	-116.250000 30.2500000 1324.50000	-116.250000 30.2500000 1323.04004	-116.250000 30.2500000 1321.57996	-116.250000 30.2500000 1320.12000	-116.250000 30.2500000 1318.66003	-116.250000 30.2500000 1317.19995	-116.250000 30.2500000 1315.73999	-116.250000 30.2500000 1314.28003	-116.250000 30.2500000 1312.81995	-116.250000 30.2500000 1311.35999	-116.250000 30.2500000 1309.90002	-116.250000 30.2500000 1308.43994	-116.250000 30.2500000 1306.97998	-116.250000 30.2500000 1305.52002	-116.250000 30.2500000 1304.06006	-116.250000 30.2500000 1302.59998	-116.250000 30.2500000 1301.14001	-116.250000 30.2500000 1299.68005	-116.250000 30.2500000 1298.21997	-116.250000 30.2500000 1296.76001	-116.250000 30.2500000 1295.30005	-116.250000 30.2500000 1293.83997	-116.250000 30.2500000 1293.17004	-116.250000 30.2500000 1292.50000	-116.250000 30.2500000 1291.82996	-116.250000 30.2500000 1291.16003	-116.250000 30.2500000 1290.48999	-116.250000 30.2500000 1289.81995	-116.250000 30.2500000 1289.15002	-116.250000 30.2500000 1288.47998	-116.250000 30.2500000 1287.81006	-116.250000 30.2500000 1287.14001	-116.250000 30.2500000 1286.46997	-116.250000 30.2500000 1285.80005	-116.250000 30.2500000 1285.13000
-110.1	44.5	1382.11	-110.1	44.5	1379.09	-110.1	44.5	1376.06	-110.1	44.5	1373.03	-110.1	44.5	1370.01	-115.750000 30.2500000 1321.87000	-115.750000 30.2500000 1320.42004	-115.750000 30.2500000 1318.96997	-115.750000 30.2500000 1317.52002	-115.750000 30.2500000 1316.06995	-115.750000 30.2500000 1314.62000	-115.750000 30.2500000 1313.17004	-115.750000 30.2500000 1311.71997	-115.750000 30.2500000 1310.27002	-115.750000 30.2500000 1308.81995	-115.750000 30.2500000 1307.37000	-115.750000 30.2500000 1305.92004	-115.750000 30.2500000 1304.46997	-115.750000 30.2500000 1303.02002	-115.750000 30.2500000 1301.56995	-115.750000 30.2500000 1300.12000	-115.750000 30.2500000 1298.67004	-115.750000 30.2500000 1297.21997	-115.750000 30.2500000 1295.77002	-115.750000 30.2500000 1294.31995	-115.750000 30.2500000 1292.87000	-115.750000 30.2500000 1291.42004	-115.750000 30.2500000 1290.28003	-115.750000 30.2500000 1289.14001	-115.750000 30.2500000 1288.00000	-115.750000 30.2500000 1286.85999	-115.750000 30.2500000 1285.71997	-115.750000 30.2500000 1284.57996	-115.750000 30.2500000 1283.43994	-115.750000 30.2500000 1282.30005	-115.750000 30.2500000 1281.16003	-115.750000 30.2500000 1280.02002	-115.750000 30.2500000 1278.88000	-115.750000 30.2500000 1277.73999	-115.750000 30.2500000 1276.59998
-110	44.5	1377.29	-110	44.5	1374.61	-110	44.5	1371.93	-110	44.5	1369.25	-110	44.5	1366.57	-115.250000 30.2500000 1317.25000	-115.250000 30.2500000 1315.68994	-115.250000 30.2500000 1314.13000	-115.250000 30.2500000 1312.56995	-115.250000 30.2500000 1311.01001	-115.250000 30.2500000 1309.44995	-115.250000 30.2500000 1307.89001	-115.250000 30.2500000 1306.32996	-115.250000 30.2500000 1304.77002	-115.250000 30.2500000 1303.20996	-115.250000 30.2500000 1301.65002	-115.250000 30.2500000 1300.08997	-115.250000 30.2500000 1298.53003	-115.250000 30.2500000 1296.96997	-115.250000 30.2500000 1295.41003	-115.250000 30.2500000 1293.84998	-115.250000 30.2500000 1292.29004	-115.250000 30.2500000 1290.72998	-115.250000 30.2500000 1289.17004	-115.250000 30.2500000 1287.60999	-115.250000 30.2500000 1286.05005	-115.250000 30.2500000 1284.48999	-115.250000 30.2500000 1282.95996	-115.250000 30.2500000 1281.43005	-115.250000 30.2500000 1279.90002	-115.250000 30.2500000 1278.37000	-115.250000 30.2500000 1276.83997	-115.250000 30.2500000 1275.31006	-115.250000 30.2500000 1273.78003	-115.250000 30.2500000 1272.25000	-115.250000 30.2500000 1270.71997	-115.250000 30.2500000 1269.18994	-115.250000 30.2500000 1267.66003	-115.250000 30.2500000 1266.13000	-115.250000 30.2500000 1264.59998
-109.9	44.5	1372.05	-109.9	44.5	1369.74	-109.9	44.5	1367.42	-109.9	44.5	1365.1	-109.9	44.5	1362.78	-114.750000 30.2500000 1311.47998	-114.750000 30.2500000 1309.79004	-114.750000 30.2500000 1308.09998	-114.750000 30.2500000 1306.41003	-114.750000 30.2500000 1304.71997	-114.750000 30.2500000 1303.03003	-114.750000 30.2500000 1301.33997	-114.750000 30.2500000 1299.65002	-114.750000 30.2500000 1297.95996	-114.750000 30.2500000 1296.27002	-114.750000 30.2500000 1294.57996	-114.750000 30.2500000 1292.89001	-114.750000 30.2500000 1291.19995	-114.750000 30.2500000 1289.51001	-114.750000 30.2500000 1287.81995	-114.750000 30.2500000 1286.13000	-114.750000 30.2500000 1284.43994	-114.750000 30.2500000 1282.75000	-114.750000 30.2500000 1281.06006	-114.750000 30.2500000 1279.37000	-114.750000 30.2500000 1277.68005	-114.750000 30.2500000 1275.98999	-114.750000 30.2500000 1274.16003	-114.750000 30.2500000 1272.32996	-114.750000 30.2500000 1270.50000	-114.750000 30.2500000 1268.67004	-114.750000 30.2500000 1266.83997	-114.750000 30.2500000 1265.01001	-114.750000 30.2500000 1263.18005	-114.750000 30.2500000 1261.34998	-114.750000 30.2500000 1259.52002	-114.750000 30.2500000 1257.68994	-114.750000 30.2500000 1255.85999	-114.750000 30.2500000 1254.03003	-114.750000 30.2500000 1252.19995
-109.8	44.5	1366.65	-109.8	44.5	1364.68	-109.8	44.5	1362.71	-109.8	44.5	1360.73	-109.8	44.5	1358.76	-114.250000 30.2500000 1304.81995	-114.250000 30.2500000 1302.91003	-114.250000 30.2500000 1301.00000	-114.250000 30.2500000 1299.08997	-114.250000 30.2500000 1297.18005	-114.250000 30.2500000 1295.27002	-114.250000 30.2500000 1293.35999	-114.250000 30.2500000 1291.44995	-114.250000 30.2500000 1289.54004	-114.250000 30.2500000 1287.63000	-114.250000 30.2500000 1285.71997	-114.250000 30.2500000 1283.81006	-114.250000 30.2500000 1281.90002	-114.250000 30.2500000 1279.98999	-114.250000 30.2500000 1278.07996	-114.250000 30.2500000 1276.17004	-114.250000 30.2500000 1274.26001	-114.250000 30.2500000 1272.34998	-114.250000 30.2500000 1270.43994	-114.250000 30.2500000 1268.53003	-114.250000 30.2500000 1266.62000	-114.250000 30.2500000 1264.70996	-114.250000 30.2500000 1262.91003	-114.250000 30.2500000 1261.10999	-114.250000 30.2500000 1259.31006	-114.250000 30.2500000 1257.51001	-114.250000 30.2500000 1255.70996	-114.250000 30.2500000 1253.91003	-114.250000 30.2500000 1252.10999	-114.250000 30.2500000 1250.31006	-114.250000 30.2500000 1248.51001	-114.250000 30.2500000 1246.70996	-114.250000 30.2500000 1244.91003	-114.250000 30.2500000 1243.10999	-114.250000 30.2500000 1241.31006
-109.7	44.5	1361.22	-109.7	44.5	1359.54	-109.7	44.5	1357.87	-109.7	44.5	1356.19	-109.7	44.5	1354.51	-113.750000 30.2500000 1313.43994	-113.750000 30.2500000 1311.42004	-113.750000 30.2500000 1309.40002	-113.750000 30.2500000 1307.38000	-113.750000 30.2500000 1305.35999	-113.750000 30.2500000 1303.33997	-113.750000 30.2500000 1301.31995	-113.750000 30.2500000 1299.30005	-113.750000 30.2500000 1297.28003	-113.750000 30.2500000 1295.26001	-113.750000 30.2500000 1293.23999	-113.750000 30.2500000 1291.21997	-113.750000 30.2500000 1289.19995	-113.750000 30.2500000 1287.18005	-113.750000 30.2500000 1285.16003	-113.750000 30.2500000 1283.14001	-113.750000 30.2500000 1281.12000	-113.750000 30.2500000 1279.09998	-113.750000 30.2500000 1277.07996	-113.750000 30.2500000 1275.06006	-113.750000 30.2500000 1273.04004	-113.750000 30.2500000 1271.02002	-113.750000 30.2500000 1269.27002	-113.750000 30.2500000 1267.52002	-113.750000 30.2500000 1265.77002	-113.750000 30.2500000 1264.02002	-113.750000 30.2500000 1262.27002	-113.750000 30.2500000 1260.52002	-113.750000 30.2500000 1258.77002	-113.750000 30.2500000 1257.02002	-113.750000 30.2500000 1255.27002	-113.750000 30.2500000 1253.52002	-113.750000 30.2500000 1251.77002	-113.750000 30.2500000 1250.02002	-113.750000 30.2500000 1248.27002
-109.6	44.5	1355.81	-109.6	44.5	1354.36	-109.6	44.5	1352.91	-109.6	44.5	1351.46	-109.6	44.5	1350	-113.250000 30.2500000 1320.09998	-113.250000 30.2500000 1318.48999	-113.250000 30.2500000 1316.88000	-113.250000 30.2500000 1315.27002	-113.250000 30.2500000 1313.66003	-113.250000 30.2500000 1312.05005	-113.250000 30.2500000 1310.43994	-113.250000 30.2500000 1308.82996	-113.250000 30.2500000 1307.21997	-113.250000 30.2500000 1305.60999	-113.250000 30.2500000 1304.00000	-113.250000 30.2500000 1302.39001	-113.250000 30.2500000 1300.78003	-113.250000 30.2500000 1299.17004	-113.250000 30.2500000 1297.56006	-113.250000 30.2500000 1295.94995	-113.250000 30.2500000 1294.33997	-113.250000 30.2500000 1292.72998	-113.250000 30.2500000 1291.12000	-113.250000 30.2500000 1289.51001	-113.250000 30.2500000 1287.90002	-113.250000 30.2500000 1286.29004	-113.250000 30.2500000 1284.54004	-113.250000 30.2500000 1282.79004	-113.250000 30.2500000 1281.04004	-113.250000 30.2500000 1279.29004	-113.250000 30.2500000 1277.54004	-113.250000 30.2500000 1275.79004	-113.250000 30.2500000 1274.04004	-113.250000 30.2500000 1272.29004	-113.250000 30.2500000 1270.54004	-113.250000 30.2500000 1268.79004	-113.250000 30.2500000 1267.04004	-113.250000 30.2500000 1265.29004	-113.250000 30.2500000 1263.54004
-109.5	44.5	1350.53	-109.5	44.5	1349.24	-109.5	44.5	1347.96	-109.5	44.5	1346.68	-109.5	44.5	1345.4	-112.750000 30.2500000 1321.72998	-112.750000 30.2500000 1320.60999	-112.750000 30.2500000 1319.47998	-112.750000 30.2500000 1318.35999	-112.750000 30.2500000 1317.22998	-112.750000 30.2500000 1316.10999	-112.750000 30.2500000 1314.97998	-112.750000 30.2500000 1313.85999	-112.750000 30.2500000 1312.72998	-112.750000 30.2500000 1311.60999	-112.750000 30.2500000 1310.47998	-112.750000 30.2500000 1309.35999	-112.750000 30.2500000 1308.22998	-112.750000 30.2500000 1307.10999	-112.750000 30.2500000 1305.97998	-112.750000 30.2500000 1304.85999	-112.750000 30.2500000 1303.72998	-112.750000 30.2500000 1302.60999	-112.750000 30.2500000 1301.47998	-112.750000 30.2500000 1300.35999	-112.750000 30.2500000 1299.22998	-112.750000 30.2500000 1298.10999	-112.750000 30.2500000 1296.28003	-112.750000 30.2500000 1294.44995	-112.750000 30.2500000 1292.62000	-112.750000 30.2500000 1290.79004	-112.750000 30.2500000 1288.95996	-112.750000 30.2500000 1287.13000	-112.750000 30.2500000 1285.30005	-112.750000 30.2500000 1283.46997	-112.750000 30.2500000 1281.64001	-112.750000 30.2500000 1279.81006	-112.750000 30.2500000 1277.97998	-112.750000 30.2500000 1276.15002	-112.750000 30.2500000 1274.31995
-109.4	44.5	1345.45	-109.4	44.5	1344.3	-109.4	44.5	1343.16	-109.4	44.5	1342.01	-109.4	44.5	1340.86	-112.250000 30.2500000 1322.78003	-112.250000 30.2500000 1322.12000	-112.250000 30.2500000 1321.45996	-112.250000 30.2500000 1320.80005	-112.250000 30.2500000 1320.14001	-112.250000 30.2500000 1319.47998	-112.250000 30.2500000 1318.81995	-112.250000 30.2500000 1318.16003	-112.250000 30.2500000 1317.50000	-112.250000 30.2500000 1316.83997	-112.250000 30.2500000 1316.18005	-112.250000 30.2500000 1315.52002	-112.250000 30.2500000 1314.85999	-112.250000 30.2500000 1314.19995	-112.250000 30.2500000 1313.54004	-112.250000 30.2500000 1312.88000	-112.250000 30.2500000 1312.21997	-112.250000 30.2500000 1311.56006	-112.250000 30.2500000 1310.90002	-112.250000 30.2500000 1310.23999	-112.250000 30.2500000 1309.57996	-112.250000 30.2500000 1308.92004	-112.250000 30.2500000 1306.98999	-112.250000 30.2500000 1305.06006	-112.250000 30.2500000 1303.13000	-112.250000 30.2500000 1301.19995	-112.250000 30.2500000 1299.27002	-112.250000 30.2500000 1297.33997	-112.250000 30.2500000 1295.41003	-112.250000 30.2500000 1293.47998	-112.250000 30.2500000 1291.55005	-112.250000 30.2500000 1289.62000	-112.250000 30.2500000 1287.68994	-112.250000 30.2500000 1285.76001	-112.250000 30.2500000 1283.82996
-109.3	44.5	1340.66	-109.3	44.5	1339.63	-109.3	44.5	1338.59	-109.3	44.5	1337.56	-109.3	44.5	1336.52	-111.750000 30.2500000 1322.68005	-111.750000 30.2500000 1322.22998	-111.750000 30.2500000 1321.78003	-111.750000 30.2500000 1321.32996	-111.750000 30.2500000 1320.88000	-111.750000 30.2500000 1320.43005	-111.750000 30.2500000 1319.97998	-111.750000 30.2500000 1319.53003	-111.750000 30.2500000 1319.07996	-111.750000 30.2500000 1318.63000	-111.750000 30.2500000 1318.18005	-111.750000 30.2500000 1317.72998	-111.750000 30.2500000 1317.28003	-111.750000 30.2500000 1316.82996	-111.750000 30.2500000 1316.38000	-111.750000 30.2500000 1315.93005	-111.750000 30.2500000 1315.47998	-111.750000 30.2500000 1315.03003	-111.750000 30.2500000 1314.57996	-111.750000 30.2500000 1314.13000	-111.750000 30.2500000 1313.68005	-111.750000 30.2500000 1313.22998	-111.750000 30.2500000 1311.60999	-111.750000 30.2500000 1309.98999	-111.750000 30.2500000 1308.37000	-111.750000 30.2500000 1306.75000	-111.750000 30.2500000 1305.13000	-111.750000 30.2500000 1303.51001	-111.750000 30.2500000 1301.89001	-111.750000 30.2500000 1300.27002	-111.750000 30.2500000 1298.65002	-111.750000 30.2500000 1297.03003	-111.750000 30.2500000 1295.41003	-111.750000 30.2500000 1293.79004	-111.750000 30.2500000 1292.17004
-109.2	44.5	1336.24	-109.2	44.5	1335.29	-109.2	44.5	1334.35	-109.2	44.5	1333.4	-109.2	44.5	1332.46	-111.250000 30.2500000 1321.80005	-111.250000 30.2500000 1321.27002	-111.250000 30.2500000 1320.73999	-111.250000 30.2500000 1320.20996	-111.250000 30.2500000 1319.68005	-111.250000 30.2500000 1319.15002	-111.250000 30.2500000 1318.62000	-111.250000 30.2500000 1318.08997	-111.250000 30.2500000 1317.56006	-111.250000 30.2500000 1317.03003	-111.250000 30.2500000 1316.50000	-111.250000 30.2500000 1315.96997	-111.250000 30.2500000 1315.43994	-111.250000 30.2500000 1314.91003	-111.250000 30.2500000 1314.38000	-111.250000 30.2500000 1313.84998	-111.250000 30.2500000 1313.31995	-111.250000 30.2500000 1312.79004	-111.250000 30.2500000 1312.26001	-111.250000 30.2500000 1311.72998	-111.250000 30.2500000 1311.19995	-111.250000 30.2500000 1310.67004	-111.250000 30.2500000 1309.75000	-111.250000 30.2500000 1308.82996	-111.250000 30.2500000 1307.91003	-111.250000 30.2500000 1306.98999	-111.250000 30.2500000 1306.06995	-111.250000 30.2500000 1305.15002	-111.250000 30.2500000 1304.22998	-111.250000 30.2500000 1303.31006	-111.250000 30.2500000 1302.39001	-111.250000 30.2500000 1301.46997	-111.250000 30.2500000 1300.55005	-111.250000 30.2500000 1299.63000	-111.250000 30.2500000 1298.70996
-109.1	44.5	1332.19	-109.1	44.5	1331.32	-109.1	44.5	1330.46	-109.1	44.5	1329.59	-109.1	44.5	1328.72	-110.750000 30.2500000 1321.88000	-110.750000 30.2500000 1321.35999	-110.750000 30.2500000 1320.83997	-110.750000 30.2500000 1320.31995	-110.750000 30.2500000 1319.80005	-110.750000 30.2500000 1319.28003	-110.750000 30.2500000 1318.76001	-110.750000 30.2500000 1318.23999	-110.750000 30.2500000 1317.71997	-110.750000 30.2500000 1317.19995	-110.750000 30.2500000 1316.68005	-110.750000 30.2500000 1316.16003	-110.750000 30.2500000 1315.64001	-110.750000 30.2500000 1315.12000	-110.750000 30.2500000 1314.59998	-110.750000 30.2500000 1314.07996	-110.750000 30.2500000 1313.56006	-110.750000 30.2500000 1313.04004	-110.750000 30.2500000 1312.52002	-110.750000 30.2500000 1312.00000	-110.750000 30.2500000 1311.47998	-110.750000 30.2500000 1310.95996	-110.750000 30.2500000 1310.52002	-110.750000 30.2500000 1310.07996	-110.750000 30.2500000 1309.64001	-110.750000 30.2500000 1309.19995	-110.750000 30.2500000 1308.76001	-110.750000 30.2500000 1308.31995	-110.750000 30.2500000 1307.88000	-110.750000 30.2500000 1307.43994	-110.750000 30.2500000 1307.00000	-110.750000 30.2500000 1306.56006	-110.750000 30.2500000 1306.12000	-110.750000 30.2500000 1305.68005	-110.750000 30.2500000 1305.23999
-109	44.5	1328.4	-109	44.5	1327.6	-109	44.5	1326.79	-109	44.5	1325.99	-109	44.5	1325.19	-110.250000 30.2500000 1321.69995	-110.250000 30.2500000 1321.20996	-110.250000 30.2500000 1320.71997	-110.250000 30.2500000 1320.22998	-110.250000 30.2500000 1319.73999	-110.250000 30.2500000 1319.25000	-110.250000 30.2500000 1318.76001	-110.250000 30.2500000 1318.27002	-110.250000 30.2500000 1317.78003	-110.250000 30.2500000 1317.29004	-110.250000 30.2500000 1316.80005	-110.250000 30.2500000 1316.31006	-110.250000 30.2500000 1315.81995	-110.250000 30.2500000 1315.32996	-110.250000 30.2500000 1314.83997	-110.250000 30.2500000 1314.34998	-110.250000 30.2500000 1313.85999	-110.250000 30.2500000 1313.37000	-110.250000 30.2500000 1312.88000	-110.250000 30.2500000 1312.39001	-110.250000 30.2500000 1311.90002	-110.250000 30.2500000 1311.41003	-110.250000 30.2500000 1310.91003	-110.250000 30.2500000 1310.41003	-110.250000 30.2500000 1309.91003	-110.250000 30.2500000 1309.41003	-110.250000 30.2500000 1308.91003	-110.250000 30.2500000 1308.41003	-110.250000 30.2500000 1307.91003	-110.250000 30.2500000 1307.41003	-110.250000 30.2500000 1306.91003	-110.250000 30.2500000 1306.41003	-110.250000 30.2500000 1305.91003	-110.250000 30.2500000 1305.41003	-110.250000 30.2500000 1304.91003
-108.9	44.5	1324.68	-108.9	44.5	1323.94	-108.9	44.5	1323.19	-108.9	44.5	1322.45	-108.9	44.5	1321.7	-109.750000 30.2500000 1320.65002	-109.750000 30.2500000 1320.17004	-109.750000 30.2500000 1319.68994	-109.750000 30.2500000 1319.20996	-109.750000 30.2500000 1318.72998	-109.750000 30.2500000 1318.25000	-109.750000 30.2500000 1317.77002	-109.750000 30.2500000 1317.29004	-109.750000 30.2500000 1316.81006	-109.750000 30.2500000 1316.32996	-109.750000 30.2500000 1315.84998	-109.750000 30.2500000 1315.37000	-109.750000 30.2500000 1314.89001	-109.750000 30.2500000 1314.41003	-109.750000 30.2500000 1313.93005	-109.750000 30.2500000 1313.44995	-109.750000 30.2500000 1312.96997	-109.750000 30.2500000 1312.48999	-109.750000 30.2500000 1312.01001	-109.750000 30.2500000 1311.53003	-109.750000 30.2500000 1311.05005	-109.750000 30.2500000 1310.56995	-109.750000 30.2500000 1310.14001	-109.750000 30.2500000 1309.70996	-109.750000 30.2500000 1309.28003	-109.750000 30.2500000 1308.84998	-109.750000 30.2500000 1308.42004	-109.750000 30.2500000 1307.98999	-109.750000 30.2500000 1307.56006	-109.750000 30.2500000 1307.13000	-109.750000 30.2500000 1306.69995	-109.750000 30.2500000 1306.27002	-109.750000 30.2500000 1305.83997	-109.750000 30.2500000 1305.41003	-109.750000 30.2500000 1304.97998
-108.8	44.5	1320.84	-108.8	44.5	1320.15	-108.8	44.5	1319.46	-108.8	44.5	1318.77	-108.8	44.5	1318.08	-109.250000 30.2500000 1319.28003	-109.250000 30.2500000 1318.79004	-109.250000 30.2500000 1318.30005	-109.250000 30.2500000 1317.81006	-109.250000 30.2500000 1317.31995	-109.250000 30.2500000 1316.82996	-109.250000 30.2500000 1316.33997	-109.250000 30.2500000 1315.84998	-109.250000 30.2500000 1315.35999	-109.250000 30.2500000 1314.87000	-109.250000 30.2500000 1314.38000	-109.250000 30.2500000 1313.89001	-109.250000 30.2500000 1313.40002	-109.250000 30.2500000 1312.91003	-109.250000 30.2500000 1312.42004	-109.250000 30.2500000 1311.93005	-109.250000 30.2500000 1311.43994	-109.250000 30.2500000 1310.94995	-109.250000 30.2500000 1310.45996	-109.250000 30.2500000 1309.96997	-109.250000 30.2500000 1309.47998	-109.250000 30.2500000 1308.98999	-109.250000 30.2500000 1308.79004	-109.250000 30.2500000 1308.58997	-109.250000 30.2500000 1308.39001	-109.250000 30.2500000 1308.18994	-109.250000 30.2500000 1307.98999	-109.250000 30.2500000 1307.79004	-109.250000 30.2500000 1307.58997	-109.250000 30.2500000 1307.39001	-109.250000 30.2500000 1307.18994	-109.250000 30.2500000 1306.98999	-109.250000 30.2500000 1306.79004	-109.250000 30.2500000 1306.58997	-109.250000 30.2500000 1306.39001
-108.7	44.5	1316.69	-108.7	44.5	1316.05	-108.7	44.5	1315.41	-108.7	44.5	1314.76	-108.7	44.5	1314.12	-108.750000 30.2500000 1318.41003	-108.750000 30.2500000 1317.91003	-108.750000 30.2500000 1317.41003	-108.750000 30.2500000 1316.91003	-108.750000 30.2500000 1316.41003	-108.750000 30.2500000 1315.91003	-108.750000 30.2500000 1315.41003	-108.750000 30.2500000 1314.91003	-108.750000 30.2500000 1314.41003	-108.750000 30.2500000 1313.91003	-108.750000 30.2500000 1313.41003	-108.750000 30.2500000 1312.91003	-108.750000 30.2500000 1312.41003	-108.750000 30.2500000 1311.91003	-108.750000 30.2500000 1311.41003	-108.750000 30.2500000 1310.91003	-108.750000 30.2500000 1310.41003	-108.750000 30.2500000 1309.91003	-108.750000 30.2500000 1309.41003	-108.750000 30.2500000 1308.91003	-108.750000 30.2500000 1308.41003	-108.750000 30.2500000 1307.91003	-108.750000 30.2500000 1308.00000	-108.750000 30.2500000 1308.08997	-108.750000 30.2500000 1308.18005	-108.750000 30.2500000 1308.27002	-108.750000 30.2500000 1308.35999	-108.750000 30.2500000 1308.44995	-108.750000 30.2500000 1308.54004	-108.750000 30.2500000 1308.63000	-108.750000 30.2500000 1308.71997	-108.750000 30.2500000 1308.81006	-108.750000 30.2500000 1308.90002	-108.750000 30.2500000 1308.98999	-108.750000 30.2500000 1309.07996
-108.6	44.5	1312.11	-108.6	44.5	1311.5	-108.6	44.5	1310.9	-108.6	44.5	1310.29	-108.6	44.5	1309.69	-108.250000 30.2500000 1318.69995	-108.250000 30.2500000 1318.18994	-108.250000 30.2500000 1317.68005	-108.250000 30.2500000 1317.17004	-108.250000 30.2500000 1316.66003	-108.250000 30.2500000 1316.15002	-108.250000 30.2500000 1315.64001	-108.250000 30.2500000 1315.13000	-108.250000 30.2500000 1314.62000	-108.250000 30.2500000 1314.10999	-108.250000 30.2500000 1313.59998	-108.250000 30.2500000 1313.08997	-108.250000 30.2500000 1312.57996	-108.250000 30.2500000 1312.06995	-108.250000 30.2500000 1311.56006	-108.250000 30.2500000 1311.05005	-108.250000 30.2500000 1310.54004	-108.250000 30.2500000 1310.03003	-108.250000 30.2500000 1309.52002	-108.250000 30.2500000 1309.01001	-108.250000 30.2500000 1308.50000	-108.250000 30.2500000 1307.98999	-108.250000 30.2500000 1308.40002	-108.250000 30.2500000 1308.81006	-108.250000 30.2500000 1309.21997	-108.250000 30.2500000 1309.63000	-108.250000 30.2500000 1310.04004	-108.250000 30.2500000 1310.44995	-108.250000 30.2500000 1310.85999	-108.250000 30.2500000 1311.27002	-108.250000 30.2500000 1311.68005	-108.250000 30.2500000 1312.08997	-108.250000 30.2500000 1312.50000	-108.250000 30.2500000 1312.91003	-108.250000 30.2500000 1313.31995
-108.5	44.5	1307.25	-108.5	44.5	1306.68	-108.5	44.5	1306.11	-108.5	44.5	1305.54	-108.5	44.5	1304.96	-107.750000 30.2500000 1321.21997	-107.750000 30.2500000 1320.68994	-107.750000 30.2500000 1320.16003	-107.750000 30.2500000 1319.63000	-107.750000 30.2500000 1319.09998	-107.750000 30.2500000 1318.56995	-107.750000 30.2500000 1318.04004	-107.750000 30.2500000 1317.51001	-107.750000 30.2500000 1316.97998	-107.750000 30.2500000 1316.44995	-107.750000 30.2500000 1315.92004	-107.750000 30.2500000 1315.39001	-107.750000 30.2500000 1314.85999	-107.750000 30.2500000 1314.32996	-107.750000 30.2500000 1313.80005	-107.750000 30.2500000 1313.27002	-107.750000 30.2500000 1312.73999	-107.750000 30.2500000 1312.20996	-107.750000 30.2500000 1311.68005	-107.750000 30.2500000 1311.15002	-107.750000 30.2500000 1310.62000	-107.750000 30.2500000 1310.08997	-107.750000 30.2500000 1310.81006	-107.750000 30.2500000 1311.53003	-107.750000 30.2500000 1312.25000	-107.750000 30.2500000 1312.96997	-107.750000 30.2500000 1313.68994	-107.750000 30.2500000 1314.41003	-107.750000 30.2500000 1315.13000	-107.750000 30.2500000 1315.84998	-107.750000 30.2500000 1316.56995	-107.750000 30.2500000 1317.29004	-107.750000 30.2500000 1318.01001	-107.750000 30.2500000 1318.72998	-107.750000 30.2500000 1319.44995
-108.4	44.5	1302.39	-108.4	44.5	1301.85	-108.4	44.5	1301.31	-108.4	44.5	1300.77	-108.4	44.5	1300.23	-107.250000 30.2500000 1325.22998	-107.250000 30.2500000 1324.68005	-107.250000 30.2500000 1324.13000	-107.250000 30.2500000 1323.57996	-107.250000 30.2500000 1323.03003	-107.250000 30.2500000 1322.47998	-107.250000 30.2500000 1321.93005	-107.250000 30.2500000 1321.38000	-107.250000 30.2500000 1320.82996	-107.250000 30.2500000 1320.28003	-107.250000 30.2500000 1319.72998	-107.250000 30.2500000 1319.18005	-107.250000 30.2500000 1318.63000	-107.250000 30.2500000 1318.07996	-107.250000 30.2500000 1317.53003	-107.250000 30.2500000 1316.97998	-107.250000 30.2500000 1316.43005	-107.250000 30.2500000 1315.88000	-107.250000 30.2500000 1315.32996	-107.250000 30.2500000 1314.78003	-107.250000 30.2500000 1314.22998	-107.250000 30.2500000 1313.68005	-107.250000 30.2500000 1314.69995	-107.250000 30.2500000 1315.71997	-107.250000 30.2500000 1316.73999	-107.250000 30.2500000 1317.76001	-107.250000 30.2500000 1318.78003	-107.250000 30.2500000 1319.80005	-107.250000 30.2500000 1320.81995	-107.250000 30.2500000 1321.83997	-107.250000 30.2500000 1322.85999	-107.250000 30.2500000 1323.88000	-107.250000 30.2500000 1324.90002	-107.250000 30.2500000 1325.92004	-107.250000 30.2500000 1326.93994
-108.3	44.5	1297.89	-108.3	44.5	1297.38	-108.3	44.5	1296.87	-108.3	44.5	1296.36	-108.3	44.5	1295.85	-106.750000 30.2500000 1329.07996	-106.750000 30.2500000 1328.48999	-106.750000 30.2500000 1327.90002	-106.750000 30.2500000 1327.31006	-106.750000 30.2500000 1326.71997	-106.750000 30.2500000 1326.13000	-106.750000 30.2500000 1325.54004	-106.750000 30.2500000 1324.94995	-106.750000 30.2500000 1324.35999	-106.750000 30.2500000 1323.77002	-106.750000 30.2500000 1323.18005	-106.750000 30.2500000 1322.58997	-106.750000 30.2500000 1322.00000	-106.750000 30.2500000 1321.41003	-106.750000 30.2500000 1320.81995	-106.750000 30.2500000 1320.22998	-106.750000 30.2500000 1319.64001	-106.750000 30.2500000 1319.05005	-106.750000 30.2500000 1318.45996	-106.750000 30.2500000 1317.87000	-106.750000 30.2500000 1317.28003	-106.750000 30.2500000 1316.68994	-106.750000 30.2500000 1318.01001	-106.750000 30.2500000 1319.32996	-106.750000 30.2500000 1320.65002	-106.750000 30.2500000 1321.96997	-106.750000 30.2500000 1323.29004	-106.750000 30.2500000 1324.60999	-106.750000 30.2500000 1325.93005	-106.750000 30.2500000 1327.25000	-106.750000 30.2500000 1328.56995	-106.750000 30.2500000 1329.89001	-106.750000 30.2500000 1331.20996	-106.750000 30.2500000 1332.53003	-106.750000 30.2500000 1333.84998
-108.2	44.5	1294.16	-108.2	44.5	1293.68	-108.2	44.5	1293.2	-108.2	44.5	1292.73	-108.2	44.5	1292.25	-106.250000 30.2500000 1332.55005	-106.250000 30.2500000 1331.92004	-106.250000 30.2500000 1331.29004	-106.250000 30.2500000 1330.66003	-106.250000 30.2500000 1330.03003	-106.250000 30.2500000 1329.40002	-106.250000 30.2500000 1328.77002	-106.250000 30.2500000 1328.14001	-106.250000 30.2500000 1327.51001	-106.250000 30.2500000 1326.88000	-106.250000 30.2500000 1326.25000	-106.250000 30.2500000 1325.62000	-106.250000 30.2500000 1324.98999	-106.250000 30.2500000 1324.35999	-106.250000 30.2500000 1323.72998	-106.250000 30.2500000 1323.09998	-106.250000 30.2500000 1322.46997	-106.250000 30.2500000 1321.83997	-106.250000 30.2500000 1321.20996	-106.250000 30.2500000 1320.57996	-106.250000 30.2500000 1319.94995	-106.250000 30.2500000 1319.31995	-106.250000 30.2500000 1320.92004	-106.250000 30.2500000 1322.52002	-106.250000 30.2500000 1324.12000	-106.250000 30.2500000 1325.71997	-106.250000 30.2500000 1327.31995	-106.250000 30.2500000 1328.92004	-106.250000 30.2500000 1330.52002	-106.250000 30.2500000 1332.12000	-106.250000 30.2500000 1333.71997	-106.250000 30.2500000 1335.31995	-106.250000 30.2500000 1336.92004	-106.250000 30.2500000 1338.52002	-106.250000 30.2500000 1340.12000
-108.1	44.5	1291.55	-108.1	44.5	1291.1	-108.1	44.5	1290.65	-108.1	44.5	1290.19	-108.1	44.5	1289.74	-105.750000 30.2500000 1336.06006	-105.750000 30.2500000 1335.44995	-105.750000 30.2500000 1334.83997	-105.750000 30.2500000 1334.22998	-105.750000 30.2500000 1333.62000	-105.750000 30.2500000 1333.01001	-105.750000 30.2500000 1332.40002	-105.750000 30.2500000 1331.79004	-105.750000 30.2500000 1331.18005	-105.750000 30.2500000 1330.56995	-105.750000 30.2500000 1329.95996	-105.750000 30.2500000 1329.34998	-105.750000 30.2500000 1328.73999	-105.750000 30.2500000 1328.13000	-105.750000 30.2500000 1327.52002	-105.750000 30.2500000 1326.91003	-105.750000 30.2500000 1326.30005	-105.750000 30.2500000 1325.68994	-105.750000 30.2500000 1325.07996	-105.750000 30.2500000 1324.46997	-105.750000 30.2500000 1323.85999	-105.750000 30.2500000 1323.25000	-105.750000 30.2500000 1325.06995	-105.750000 30.2500000 1326.89001	-105.750000 30.2500000 1328.70996	-105.750000 30.2500000 1330.53003	-105.750000 30.2500000 1332.34998	-105.750000 30.2500000 1334.17004	-105.750000 30.2500000 1335.98999	-105.750000 30.2500000 1337.81006	-105.750000 30.2500000 1339.63000	-105.750000 30.2500000 1341.44995	-105.750000 30.2500000 1343.27002	-105.750000 30.2500000 1345.08997	-105.750000 30.2500000 1346.91003
-108	44.5	1289.69	-108	44.5	1289.26	-108	44.5	1288.83	-108	44.5	1288.4	-108	44.5	1287.97	-105.250000 30.2500000 1337.81006	-105.250000 30.2500000 1337.22998	-105.250000 30.2500000 1336.65002	-105.250000 30.2500000 1336.07996	-105.250000 30.2500000 1335.50000	-105.250000 30.2500000 1334.92004	-105.250000 30.2500000 1334.34998	-105.250000 30.2500000 1333.77002	-105.250000 30.2500000 1333.18994	-105.250000 30.2500000 1332.62000	-105.250000 30.2500000 1332.04004	-105.250000 30.2500000 1331.45996	-105.250000 30.2500000 1330.88000	-105.250000 30.2500000 1330.31006	-105.250000 30.2500000 1329.72998	-105.250000 30.2500000 1329.15002	-105.250000 30.2500000 1328.57996	-105.250000 30.2500000 1328.00000	-105.250000 30.2500000 1327.42004	-105.250000 30.2500000 1326.84998	-105.250000 30.2500000 1326.27002	-105.250000 30.2500000 1325.68994	-105.250000 30.2500000 1327.68994	-105.250000 30.2500000 1329.68994	-105.250000 30.2500000 1331.68994	-105.250000 30.2500000 1333.68994	-105.250000 30.2500000 1335.68994	-105.250000 30.2500000 1337.68994	-105.250000 30.2500000 1339.68994	-105.250000 30.2500000 1341.68994	-105.250000 30.2500000 1343.68994	-105.250000 30.2500000 1345.68994	-105.250000 30.2500000 1347.68994	-105.250000 30.2500000 1349.68994	-105.250000 30.2500000 1351.68994
-107.9	44.5	1288.12	-107.9	44.5	1287.71	-107.9	44.5	1287.3	-107.9	44.5	1286.89	-107.9	44.5	1286.49	-104.750000 30.2500000 1332.03003	-104.750000 30.2500000 1331.53003	-104.750000 30.2500000 1331.03003	-104.750000 30.2500000 1330.53003	-104.750000 30.2500000 1330.03003	-104.750000 30.2500000 1329.53003	-104.750000 30.2500000 1329.03003	-104.750000 30.2500000 1328.53003	-104.750000 30.2500000 1328.03003	-104.750000 30.2500000 1327.53003	-104.750000 30.2500000 1327.03003	-104.750000 30.2500000 1326.53003	-104.750000 30.2500000 1326.03003	-104.750000 30.2500000 1325.53003	-104.750000 30.2500000 1325.03003	-104.750000 30.2500000 1324.53003	-104.750000 30.2500000 1324.03003	-104.750000 30.2500000 1323.53003	-104.750000 30.2500000 1323.03003	-104.750000 30.2500000 1322.53003	-104.750000 30.2500000 1322.03003	-104.750000 30.2500000 1321.53003	-104.750000 30.2500000 1323.68994	-104.750000 30.2500000 1325.84998	-104.750000 30.2500000 1328.01001	-104.750000 30.2500000 1330.17004	-104.750000 30.2500000 1332.32996	-104.750000 30.2500000 1334.48999	-104.750000 30.2500000 1336.65002	-104.750000 30.2500000 1338.81006	-104.750000 30.2500000 1340.96997	-104.750000 30.2500000 1343.13000	-104.750000 30.2500000 1345.29004	-104.750000 30.2500000 1347.44995	-104.750000 30.2500000 1349.60999
-107.8	44.5	1286.48	-107.8	44.5	1286.1	-107.8	44.5	1285.71	-107.8	44.5	1285.33	-107.8	44.5	1284.94	-104.250000 30.2500000 1320.70996	-104.250000 30.2500000 1320.31006	-104.250000 30.2500000 1319.90002	-104.250000 30.2500000 1319.50000	-104.250000 30.2500000 1319.09998	-104.250000 30.2500000 1318.68994	-104.250000 30.2500000 1318.29004	-104.250000 30.2500000 1317.88000	-104.250000 30.2500000 1317.47998	-104.250000 30.2500000 1317.07996	-104.250000 30.2500000 1316.67004	-104.250000 30.2500000 1316.27002	-104.250000 30.2500000 1315.87000	-104.250000 30.2500000 1315.45996	-104.250000 30.2500000 1315.06006	-104.250000 30.2500000 1314.65002	-104.250000 30.2500000 1314.25000	-104.250000 30.2500000 1313.84998	-104.250000 30.2500000 1313.43994	-104.250000 30.2500000 1313.04004	-104.250000 30.2500000 1312.63000	-104.250000 30.2500000 1312.22998	-104.250000 30.2500000 1314.54004	-104.250000 30.2500000 1316.84998	-104.250000 30.2500000 1319.16003	-104.250000 30.2500000 1321.46997	-104.250000 30.2500000 1323.78003	-104.250000 30.2500000 1326.08997	-104.250000 30.2500000 1328.40002	-104.250000 30.2500000 1330.70996	-104.250000 30.2500000 1333.02002	-104.250000 30.2500000 1335.32996	-104.250000 30.2500000 1337.64001	-104.250000 30.2500000 1339.94995	-104.250000 30.2500000 1342.26001
-107.7	44.5	1284.54	-107.7	44.5	1284.17	-107.7	44.5	1283.81	-107.7	44.5	1283.45	-107.7	44.5	1283.08	-103.750000 30.2500000 1333.43994	-103.750000 30.2500000 1333.13000	-103.750000 30.2500000 1332.81995	-103.750000 30.2500000 1332.51001	-103.750000 30.2500000 1332.19995	-103.750000 30.2500000 1331.89001	-103.750000 30.2500000 1331.57996	-103.750000 30.2500000 1331.27002	-103.750000 30.2500000 1330.95996	-103.750000 30.2500000 1330.65002	-103.750000 30.2500000 1330.33997	-103.750000 30.2500000 1330.03003	-103.750000 30.2500000 1329.71997	-103.750000 30.2500000 1329.41003	-103.750000 30.2500000 1329.09998	-103.750000 30.2500000 1328.79004	-103.750000 30.2500000 1328.47998	-103.750000 30.2500000 1328.17004	-103.750000 30.2500000 1327.85999	-103.750000 30.2500000 1327.55005	-103.750000 30.2500000 1327.23999	-103.750000 30.2500000 1326.93005	-103.750000 30.2500000 1329.12000	-103.750000 30.2500000 1331.31006	-103.750000 30.2500000 1333.50000	-103.750000 30.2500000 1335.68994	-103.750000 30.2500000 1337.88000	-103.750000 30.2500000 1340.06995	-103.750000 30.2500000 1342.26001	-103.750000 30.2500000 1344.44995	-103.750000 30.2500000 1346.64001	-103.750000 30.2500000 1348.82996	-103.750000 30.2500000 1351.02002	-103.750000 30.2500000 1353.20996	-103.750000 30.2500000 1355.40002
-107.6	44.5	1282.11	-107.6	44.5	1281.76	-107.6	44.5	1281.42	-107.6	44.5	1281.08	-107.6	44.5	1280.73	-103.250000 30.2500000 1338.10999	-103.250000 30.2500000 1337.90002	-103.250000 30.2500000 1337.69995	-103.250000 30.2500000 1337.50000	-103.250000 30.2500000 1337.30005	-103.250000 30.2500000 1337.09998	-103.250000 30.2500000 1336.89001	-103.250000 30.2500000 1336.68994	-103.250000 30.2500000 1336.48999	-103.250000 30.2500000 1336.29004	-103.250000 30.2500000 1336.08997	-103.250000 30.2500000 1335.88000	-103.250000 30.2500000 1335.68005	-103.250000 30.2500000 1335.47998	-103.250000 30.2500000 1335.28003	-103.250000 30.2500000 1335.07996	-103.250000 30.2500000 1334.88000	-103.250000 30.2500000 1334.68005	-103.250000 30.2500000 1334.47998	-103.250000 30.2500000 1334.28003	-103.250000 30.2500000 1334.07996	-103.250000 30.2500000 1333.88000	-103.250000 30.2500000 1335.52002	-103.250000 30.2500000 1337.16003	-103.250000 30.2500000 1338.80005	-103.250000 30.2500000 1340.43994	-103.250000 30.2500000 1342.07996	-103.250000 30.2500000 1343.71997	-103.250000 30.2500000 1345.35999	-103.250000 30.2500000 1347.00000	-103.250000 30.2500000 1348.64001	-103.250000 30.2500000 1350.28003	-103.250000 30.2500000 1351.92004	-103.250000 30.2500000 1353.56006	-103.250000 30.2500000 1355.19995
-107.5	44.5	1279.15	-107.5	44.5	1278.82	-107.5	44.5	1278.5	-107.5	44.5	1278.17	-107.5	44.5	1277.84	-123.750000 30.7500000 1336.21997	-123.750000 30.7500000 1336.20996	-123.750000 30.7500000 1336.19995	-123.750000 30.7500000 1336.18994	-123.750000 30.7500000 1336.18005	-123.750000 30.7500000 1336.17004	-123.750000 30.7500000 1336.16003	-123.750000 30.7500000 1336.15002	-123.750000 30.7500000 1336.14001	-123.750000 30.7500000 1336.13000	-123.750000 30.7500000 1336.12000	-123.750000 30.7500000 1336.10999	-123.750000 30.7500000 1336.09998	-123.750000 30.7500000 1336.08997	-123.750000 30.7500000 1336.07996	-123.750000 30.7500000 1336.06995	-123.750000 30.7500000 1336.06006	-123.750000 30.7500000 1336.05005	-123.750000 30.7500000 1336.04004	-123.750000 30.7500000 1336.03003	-123.750000 30.7500000 1336.02002	-123.750000 30.7500000 1336.01001	-123.750000 30.7500000 1335.90002	-123.750000 30.7500000 1335.79004	-123.750000 30.7500000 1335.68005	-123.750000 30.7500000 1335.56995	-123.750000 30.7500000 1335.45996	-123.750000 30.7500000 1335.34998	-123.750000 30.7500000 1335.23999	-123.750000 30.7500000 1335.13000	-123.750000 30.7500000 1335.02002	-123.750000 30.7500000 1334.91003	-123.750000 30.7500000 1334.80005	-123.750000 30.7500000 1334.68994	-123.750000 30.7500000 1334.57996
-107.4	44.5	1275.66	-107.4	44.5	1275.35	-107.4	44.5	1275.04	-107.4	44.5	1274.73	-107.4	44.5	1274.42	-123.250000 30.7500000 1334.04004	-123.250000 30.7500000 1334.04004	-123.250000 30.7500000 1334.04004	-123.250000 30.7500000 1334.04004	-123.250000 30.7500000 1334.04004	-123.250000 30.7500000 1334.04004	-123.250000 30.7500000 1334.04004	-123.250000 30.7500000 1334.04004	-123.250000 30.7500000 1334.04004	-123.250000 30.7500000 1334.04004	-123.250000 30.7500000 1334.04004	-123.250000 30.7500000 1334.04004	-123.250000 30.7500000 1334.04004	-123.250000 30.7500000 1334.04004	-123.250000 30.7500000 1334.04004	-123.250000 30.7500000 1334.04004	-123.250000 30.7500000 1334.04004	-123.250000 30.7500000 1334.04004	-123.250000 30.7500000 1334.04004	-123.250000 30.7500000 1334.04004	-123.250000 30.7500000 1334.04004	-123.250000 30.7500000 1334.04004	-123.250000 30.7500000 1333.94995	-123.250000 30.7500000 1333.85999	-123.250000 30.7500000 1333.77002	-123.250000 30.7500000 1333.68005	-123.250000 30.7500000 1333.58997	-123.250000 30.7500000 1333.50000	-123.250000 30.7500000 1333.41003	-123.250000 30.7500000 1333.31995	-123.250000 30.7500000 1333.22998	-123.250000 30.7500000 1333.14001	-123.250000 30.7500000 1333.05005	-123.250000 30.7500000 1332.95996	-123.250000 30.7500000 1332.87000
-107.3	44.5	1271.66	-107.3	44.5	1271.37	-107.3	44.5	1271.08	-107.3	44.5	1270.79	-107.3	44.5	1270.49	-122.750000 30.7500000 1331.93994	-122.750000 30.7500000 1331.93994	-122.750000 30.7500000 1331.93994	-122.750000 30.7500000 1331.93994	-122.750000 30.7500000 1331.93994	-122.750000 30.7500000 1331.93994	-122.750000 30.7500000 1331.93994	-122.750000 30.7500000 1331.93994	-122.750000 30.7500000 1331.93994	-122.750000 30.7500000 1331.93994	-122.750000 30.7500000 1331.93994	-122.750000 30.7500000 1331.93994	-122.750000 30.7500000 1331.93994	-122.750000 30.7500000 1331.93994	-122.750000 30.7500000 1331.93994	-122.750000 30.7500000 1331.93994	-122.750000 30.7500000 1331.93994	-122.750000 30.7500000 1331.93994	-122.750000 30.7500000 1331.93994	-122.750000 30.7500000 1331.93994	-122.750000 30.7500000 1331.93994	-122.750000 30.7500000 1331.93994	-122.750000 30.7500000 1331.88000	-122.750000 30.7500000 1331.81995	-122.750000 30.7500000 1331.76001	-122.750000 30.7500000 1331.69995	-122.750000 30.7500000 1331.64001	-122.750000 30.7500000 1331.57996	-122.750000 30.7500000 1331.52002	-122.750000 30.7500000 1331.45996	-122.750000 30.7500000 1331.40002	-122.750000 30.7500000 1331.33997	-122.750000 30.7500000 1331.28003	-122.750000 30.7500000 1331.21997	-122.750000 30.7500000 1331.16003
-107.2	44.5	1267.23	-107.2	44.5	1266.96	-107.2	44.5	1266.68	-107.2	44.5	1266.41	-107.2	44.5	1266.13	-122.250000 30.7500000 1330.02002	-122.250000 30.7500000 1330.02002	-122.250000 30.7500000 1330.02002	-122.250000 30.7500000 1330.02002	-122.250000 30.7500000 1330.02002	-122.250000 30.7500000 1330.02002	-122.250000 30.7500000 1330.02002	-122.250000 30.7500000 1330.02002	-122.250000 30.7500000 1330.02002	-122.250000 30.7500000 1330.02002	-122.250000 30.7500000 1330.02002	-122.250000 30.7500000 1330.02002	-122.250000 30.7500000 1330.02002	-122.250000 30.7500000 1330.02002	-122.250000 30.7500000 1330.02002	-122.250000 30.7500000 1330.02002	-122.250000 30.7500000 1330.02002	-122.250000 30.7500000 1330.02002	-122.250000 30.7500000 1330.02002	-122.250000 30.7500000 1330.02002	-122.250000 30.7500000 1330.02002	-122.250000 30.7500000 1330.02002	-122.250000 30.7500000 1329.98999	-122.250000 30.7500000 1329.95996	-122.250000 30.7500000 1329.93005	-122.250000 30.7500000 1329.90002	-122.250000 30.7500000 1329.87000	-122.250000 30.7500000 1329.83997	-122.250000 30.7500000 1329.81006	-122.250000 30.7500000 1329.78003	-122.250000 30.7500000 1329.75000	-122.250000 30.7500000 1329.71997	-122.250000 30.7500000 1329.68994	-122.250000 30.7500000 1329.66003	-122.250000 30.7500000 1329.63000
-107.1	44.5	1262.47	-107.1	44.5	1262.21	-107.1	44.5	1261.95	-107.1	44.5	1261.69	-107.1	44.5	1261.43	-121.750000 30.7500000 1328.38000	-121.750000 30.7500000 1328.38000	-121.750000 30.7500000 1328.38000	-121.750000 30.7500000 1328.38000	-121.750000 30.7500000 1328.38000	-121.750000 30.7500000 1328.38000	-121.750000 30.7500000 1328.38000	-121.750000 30.7500000 1328.38000	-121.750000 30.7500000 1328.38000	-121.750000 30.7500000 1328.38000	-121.750000 30.7500000 1328.38000	-121.750000 30.7500000 1328.38000	-121.750000 30.7500000 1328.38000	-121.750000 30.7500000 1328.38000	-121.750000 30.7500000 1328.38000	-121.750000 30.7500000 1328.38000	-121.750000 30.7500000 1328.38000	-121.750000 30.7500000 1328.38000	-121.750000 30.7500000 1328.38000	-121.750000 30.7500000 1328.38000	-121.750000 30.7500000 1328.38000	-121.750000 30.7500000 1328.38000	-121.750000 30.7500000 1328.37000	-121.750000 30.7500000 1328.35999	-121.750000 30.7500000 1328.34998	-121.750000 30.7500000 1328.33997	-121.750000 30.7500000 1328.32996	-121.750000 30.7500000 1328.31995	-121.750000 30.7500000 1328.31006	-121.750000 30.7500000 1328.30005	-121.750000 30.7500000 1328.29004	-121.750000 30.7500000 1328.28003	-121.750000 30.7500000 1328.27002	-121.750000 30.7500000 1328.26001	-121.750000 30.7500000 1328.25000
-107	44.5	1257.44	-107	44.5	1257.19	-107	44.5	1256.95	-107	44.5	1256.7	-107	44.5	1256.45	-121.250000 30.7500000 1327.15002	-121.250000 30.7500000 1327.15002	-121.250000 30.7500000 1327.15002	-121.250000 30.7500000 1327.15002	-121.250000 30.7500000 1327.15002	-121.250000 30.7500000 1327.15002	-121.250000 30.7500000 1327.15002	-121.250000 30.7500000 1327.15002	-121.250000 30.7500000 1327.15002	-121.250000 30.7500000 1327.15002	-121.250000 30.7500000 1327.15002	-121.250000 30.7500000 1327.15002	-121.250000 30.7500000 1327.15002	-121.250000 30.7500000 1327.15002	-121.250000 30.7500000 1327.15002	-121.250000 30.7500000 1327.15002	-121.250000 30.7500000 1327.15002	-121.250000 30.7500000 1327.15002	-121.250000 30.7500000 1327.15002	-121.250000 30.7500000 1327.15002	-121.250000 30.7500000 1327.15002	-121.250000 30.7500000 1327.15002	-121.250000 30.7500000 1327.15002	-121.250000 30.7500000 1327.15002	-121.250000 30.7500000 1327.15002	-121.250000 30.7500000 1327.15002	-121.250000 30.7500000 1327.15002	-121.250000 30.7500000 1327.15002	-121.250000 30.7500000 1327.15002	-121.250000 30.7500000 1327.15002	-121.250000 30.7500000 1327.15002	-121.250000 30.7500000 1327.15002	-121.250000 30.7500000 1327.15002	-121.250000 30.7500000 1327.15002	-121.250000 30.7500000 1327.15002
-106.9	44.5	1252.29	-106.9	44.5	1252.05	-106.9	44.5	1251.82	-106.9	44.5	1251.58	-106.9	44.5	1251.35	-120.750000 30.7500000 1326.51001	-120.750000 30.7500000 1326.51001	-120.750000 30.7500000 1326.51001	-120.750000 30.7500000 1326.51001	-120.750000 30.7500000 1326.51001	-120.750000 30.7500000 1326.51001	-120.750000 30.7500000 1326.51001	-120.750000 30.7500000 1326.51001	-120.750000 30.7500000 1326.51001	-120.750000 30.7500000 1326.51001	-120.750000 30.7500000 1326.51001	-120.750000 30.7500000 1326.51001	-120.750000 30.7500000 1326.51001	-120.750000 30.7500000 1326.51001	-120.750000 30.7500000 1326.51001	-120.750000 30.7500000 1326.51001	-120.750000 30.7500000 1326.51001	-120.750000 30.7500000 1326.51001	-120.750000 30.7500000 1326.51001	-120.750000 30.7500000 1326.51001	-120.750000 30.7500000 1326.51001	-120.750000 30.7500000 1326.51001	-120.750000 30.7500000 1326.51001	-120.750000 30.7500000 1326.51001	-120.750000 30.7500000 1326.51001	-120.750000 30.7500000 1326.51001	-120.750000 30.7500000 1326.51001	-120.750000 30.7500000 1326.51001	-120.750000 30.7500000 1326.51001	-120.750000 30.7500000 1326.51001	-120.750000 30.7500000 1326.51001	-120.750000 30.7500000 1326.51001	-120.750000 30.7500000 1326.51001	-120.750000 30.7500000 1326.51001	-120.750000 30.7500000 1326.51001
-106.8	44.5	1247.32	-106.8	44.5	1247.1	-106.8	44.5	1246.88	-106.8	44.5	1246.65	-106.8	44.5	1246.43	-120.250000 30.7500000 1326.66003	-120.250000 30.7500000 1326.66003	-120.250000 30.7500000 1326.66003	-120.250000 30.7500000 1326.66003	-120.250000 30.7500000 1326.66003	-120.250000 30.7500000 1326.66003	-120.250000 30.7500000 1326.66003	-120.250000 30.7500000 1326.66003	-120.250000 30.7500000 1326.66003	-120.250000 30.7500000 1326.66003	-120.250000 30.7500000 1326.66003	-120.250000 30.7500000 1326.66003	-120.250000 30.7500000 1326.66003	-120.250000 30.7500000 1326.66003	-120.250000 30.7500000 1326.66003	-120.250000 30.7500000 1326.66003	-120.250000 30.7500000 1326.66003	-120.250000 30.7500000 1326.66003	-120.250000 30.7500000 1326.66003	-120.250000 30.7500000 1326.66003	-120.250000 30.7500000 1326.66003	-120.250000 30.7500000 1326.66003	-120.250000 30.7500000 1326.66003	-120.250000 30.7500000 1326.66003	-120.250000 30.7500000 1326.66003	-120.250000 30.7500000 1326.66003	-120.250000 30.7500000 1326.66003	-120.250000 30.7500000 1326.66003	-120.250000 30.7500000 1326.66003	-120.250000 30.7500000 1326.66003	-120.250000 30.7500000 1326.66003	-120.250000 30.7500000 1326.66003	-120.250000 30.7500000 1326.66003	-120.250000 30.7500000 1326.66003	-120.250000 30.7500000 1326.66003
-106.7	44.5	1243	-106.7	44.5	1242.79	-106.7	44.5	1242.58	-106.7	44.5	1242.37	-106.7	44.5	1242.16	-119.750000 30.7500000 1327.73999	-119.750000 30.7500000 1327.73999	-119.750000 30.7500000 1327.73999	-119.750000 30.7500000 1327.73999	-119.750000 30.7500000 1327.73999	-119.750000 30.7500000 1327.73999	-119.750000 30.7500000 1327.73999	-119.750000 30.7500000 1327.73999	-119.750000 30.7500000 1327.73999	-119.750000 30.7500000 1327.73999	-119.750000 30.7500000 1327.73999	-119.750000 30.7500000 1327.73999	-119.750000 30.7500000 1327.73999	-119.750000 30.7500000 1327.73999	-119.750000 30.7500000 1327.73999	-119.750000 30.7500000 1327.73999	-119.750000 30.7500000 1327.73999	-119.750000 30.7500000 1327.73999	-119.750000 30.7500000 1327.73999	-119.750000 30.7500000 1327.73999	-119.750000 30.7500000 1327.73999	-119.750000 30.7500000 1327.73999	-119.750000 30.7500000 1327.73999	-119.750000 30.7500000 1327.73999	-119.750000 30.7500000 1327.73999	-119.750000 30.7500000 1327.73999	-119.750000 30.7500000 1327.73999	-119.750000 30.7500000 1327.73999	-119.750000 30.7500000 1327.73999	-119.750000 30.7500000 1327.73999	-119.750000 30.7500000 1327.73999	-119.750000 30.7500000 1327.73999	-119.750000 30.7500000 1327.73999	-119.750000 30.7500000 1327.73999	-119.750000 30.7500000 1327.73999
-106.6	44.5	1239.73	-106.6	44.5	1239.53	-106.6	44.5	1239.33	-106.6	44.5	1239.13	-106.6	44.5	1238.93	-119.250000 30.7500000 1328.78003	-119.250000 30.7500000 1328.78003	-119.250000 30.7500000 1328.78003	-119.250000 30.7500000 1328.78003	-119.250000 30.7500000 1328.78003	-119.250000 30.7500000 1328.78003	-119.250000 30.7500000 1328.78003	-119.250000 30.7500000 1328.78003	-119.250000 30.7500000 1328.78003	-119.250000 30.7500000 1328.78003	-119.250000 30.7500000 1328.78003	-119.250000 30.7500000 1328.78003	-119.250000 30.7500000 1328.78003	-119.250000 30.7500000 1328.78003	-119.250000 30.7500000 1328.78003	-119.250000 30.7500000 1328.78003	-119.250000 30.7500000 1328.78003	-119.250000 30.7500000 1328.78003	-119.250000 30.7500000 1328.78003	-119.250000 30.7500000 1328.78003	-119.250000 30.7500000 1328.78003	-119.250000 30.7500000 1328.78003	-119.250000 30.7500000 1328.78003	-119.250000 30.7500000 1328.78003	-119.250000 30.7500000 1328.78003	-119.250000 30.7500000 1328.78003	-119.250000 30.7500000 1328.78003	-119.250000 30.7500000 1328.78003	-119.250000 30.7500000 1328.78003	-119.250000 30.7500000 1328.78003	-119.250000 30.7500000 1328.78003	-119.250000 30.7500000 1328.78003	-119.250000 30.7500000 1328.78003	-119.250000 30.7500000 1328.78003	-119.250000 30.7500000 1328.78003
-106.5	44.5	1237.13	-106.5	44.5	1236.94	-106.5	44.5	1236.76	-106.5	44.5	1236.57	-106.5	44.5	1236.38	-118.750000 30.7500000 1325.89001	-118.750000 30.7500000 1325.70996	-118.750000 30.7500000 1325.53003	-118.750000 30.7500000 1325.34998	-118.750000 30.7500000 1325.17004	-118.750000 30.7500000 1324.98999	-118.750000 30.7500000 1324.81006	-118.750000 30.7500000 1324.63000	-118.750000 30.7500000 1324.44995	-118.750000 30.7500000 1324.27002	-118.750000 30.7500000 1324.08997	-118.750000 30.7500000 1323.91003	-118.750000 30.7500000 1323.72998	-118.750000 30.7500000 1323.55005	-118.750000 30.7500000 1323.37000	-118.750000 30.7500000 1323.18994	-118.750000 30.7500000 1323.01001	-118.750000 30.7500000 1322.82996	-118.750000 30.7500000 1322.65002	-118.750000 30.7500000 1322.46997	-118.750000 30.7500000 1322.29004	-118.750000 30.7500000 1322.10999	-118.750000 30.7500000 1322.10999	-118.750000 30.7500000 1322.10999	-118.750000 30.7500000 1322.10999	-118.750000 30.7500000 1322.10999	-118.750000 30.7500000 1322.10999	-118.750000 30.7500000 1322.10999	-118.750000 30.7500000 1322.10999	-118.750000 30.7500000 1322.10999	-118.750000 30.7500000 1322.10999	-118.750000 30.7500000 1322.10999	-118.750000 30.7500000 1322.10999	-118.750000 30.7500000 1322.10999	-118.750000 30.7500000 1322.10999
-106.4	44.5	1234.79	-106.4	44.5	1234.61	-106.4	44.5	1234.43	-106.4	44.5	1234.26	-106.4	44.5	1234.08	-118.250000 30.7500000 1326.38000	-118.250000 30.7500000 1325.75000	-118.250000 30.7500000 1325.12000	-118.250000 30.7500000 1324.48999	-118.250000 30.7500000 1323.85999	-118.250000 30.7500000 1323.22998	-118.250000 30.7500000 1322.59998	-118.250000 30.7500000 1321.96997	-118.250000 30.7500000 1321.33997	-118.250000 30.7500000 1320.70996	-118.250000 30.7500000 1320.07996	-118.250000 30.7500000 1319.44995	-118.250000 30.7500000 1318.81995	-118.250000 30.7500000 1318.18994	-118.250000 30.7500000 1317.56006	-118.250000 30.7500000 1316.93005	-118.250000 30.7500000 1316.30005	-118.250000 30.7500000 1315.67004	-118.250000 30.7500000 1315.04004	-118.250000 30.7500000 1314.41003	-118.250000 30.7500000 1313.78003	-118.250000 30.7500000 1313.15002	-118.250000 30.7500000 1313.15002	-118.250000 30.7500000 1313.15002	-118.250000 30.7500000 1313.15002	-118.250000 30.7500000 1313.15002	-118.250000 30.7500000 1313.15002	-118.250000 30.7500000 1313.15002	-118.250000 30.7500000 1313.15002	-118.250000 30.7500000 1313.15002	-118.250000 30.7500000 1313.15002	-118.250000 30.7500000 1313.15002	-118.250000 30.7500000 1313.15002	-118.250000 30.7500000 1313.15002	-118.250000 30.7500000 1313.15002
-106.3	44.5	1232.41	-106.3	44.5	1232.24	-106.3	44.5	1232.08	-106.3	44.5	1231.91	-106.3	44.5	1231.75	-117.750000 30.7500000 1326.92004	-117.750000 30.7500000 1325.82996	-117.750000 30.7500000 1324.73999	-117.750000 30.7500000 1323.65002	-117.750000 30.7500000 1322.56006	-117.750000 30.7500000 1321.46997	-117.750000 30.7500000 1320.38000	-117.750000 30.7500000 1319.29004	-117.750000 30.7500000 1318.19995	-117.750000 30.7500000 1317.10999	-117.750000 30.7500000 1316.02002	-117.750000 30.7500000 1314.93005	-117.750000 30.7500000 1313.83997	-117.750000 30.7500000 1312.75000	-117.750000 30.7500000 1311.66003	-117.750000 30.7500000 1310.56995	-117.750000 30.7500000 1309.47998	-117.750000 30.7500000 1308.39001	-117.750000 30.7500000 1307.30005	-117.750000 30.7500000 1306.20996	-117.750000 30.7500000 1305.12000	-117.750000 30.7500000 1304.03003	-117.750000 30.7500000 1304.03003	-117.750000 30.7500000 1304.03003	-117.750000 30.7500000 1304.03003	-117.750000 30.7500000 1304.03003	-117.750000 30.7500000 1304.03003	-117.750000 30.7500000 1304.03003	-117.750000 30.7500000 1304.03003	-117.750000 30.7500000 1304.03003	-117.750000 30.7500000 1304.03003	-117.750000 30.7500000 1304.03003	-117.750000 30.7500000 1304.03003	-117.750000 30.7500000 1304.03003	-117.750000 30.7500000 1304.03003
-106.2	44.5	1229.87	-106.2	44.5	1229.71	-106.2	44.5	1229.56	-106.2	44.5	1229.4	-106.2	44.5	1229.25	-117.250000 30.7500000 1327.56006	-117.250000 30.7500000 1326.12000	-117.250000 30.7500000 1324.68005	-117.250000 30.7500000 1323.23999	-117.250000 30.7500000 1321.80005	-117.250000 30.7500000 1320.35999	-117.250000 30.7500000 1318.92004	-117.250000 30.7500000 1317.47998	-117.250000 30.7500000 1316.04004	-117.250000 30.7500000 1314.59998	-117.250000 30.7500000 1313.16003	-117.250000 30.7500000 1311.71997	-117.250000 30.7500000 1310.28003	-117.250000 30.7500000 1308.83997	-117.250000 30.7500000 1307.40002	-117.250000 30.7500000 1305.95996	-117.250000 30.7500000 1304.52002	-117.250000 30.7500000 1303.07996	-117.250000 30.7500000 1301.64001	-117.250000 30.7500000 1300.19995	-117.250000 30.7500000 1298.76001	-117.250000 30.7500000 1297.31995	-117.250000 30.7500000 1297.21997	-117.250000 30.7500000 1297.12000	-117.250000 30.7500000 1297.02002	-117.250000 30.7500000 1296.92004	-117.250000 30.7500000 1296.81995	-117.250000 30.7500000 1296.71997	-117.250000 30.7500000 1296.62000	-117.250000 30.7500000 1296.52002	-117.250000 30.7500000 1296.42004	-117.250000 30.7500000 1296.31995	-117.250000 30.7500000 1296.21997	-117.250000 30.7500000 1296.12000	-117.250000 30.7500000 1296.02002
-106.1	44.5	1227.16	-106.1	44.5	1227.02	-106.1	44.5	1226.87	-106.1	44.5	1226.72	-106.1	44.5	1226.58	-116.750000 30.7500000 1328.88000	-116.750000 30.7500000 1327.45996	-116.750000 30.7500000 1326.04004	-116.750000 30.7500000 1324.62000	-116.750000 30.7500000 1323.18994	-116.750000 30.7500000 1321.77002	-116.750000 30.7500000 1320.34998	-116.750000 30.7500000 1318.92004	-116.750000 30.7500000 1317.50000	-116.750000 30.7500000 1316.07996	-116.750000 30.7500000 1314.65002	-116.750000 30.7500000 1313.22998	-116.750000 30.7500000 1311.81006	-116.750000 30.7500000 1310.38000	-116.750000 30.7500000 1308.95996	-116.750000 30.7500000 1307.54004	-116.750000 30.7500000 1306.12000	-116.750000 30.7500000 1304.68994	-116.750000 30.7500000 1303.27002	-116.750000 30.7500000 1301.84998	-116.750000 30.7500000 1300.42004	-116.750000 30.7500000 1299.00000	-116.750000 30.7500000 1298.45996	-116.750000 30.7500000 1297.92004	-116.750000 30.7500000 1297.38000	-116.750000 30.7500000 1296.83997	-116.750000 30.7500000 1296.30005	-116.750000 30.7500000 1295.76001	-116.750000 30.7500000 1295.21997	-116.750000 30.7500000 1294.68005	-116.750000 30.7500000 1294.14001	-116.750000 30.7500000 1293.59998	-116.750000 30.7500000 1293.06006	-116.750000 30.7500000 1292.52002	-116.750000 30.7500000 1291.97998
-106	44.5	1224.38	-106	44.5	1224.24	-106	44.5	1224.11	-106	44.5	1223.97	-106	44.5	1223.83	-116.250000 30.7500000 1328.80005	-116.250000 30.7500000 1327.46997	-116.250000 30.7500000 1326.14001	-116.250000 30.7500000 1324.81006	-116.250000 30.7500000 1323.47998	-116.250000 30.7500000 1322.15002	-116.250000 30.7500000 1320.81995	-116.250000 30.7500000 1319.48999	-116.250000 30.7500000 1318.16003	-116.250000 30.7500000 1316.82996	-116.250000 30.7500000 1315.50000	-116.250000 30.7500000 1314.17004	-116.250000 30.7500000 1312.83997	-116.250000 30.7500000 1311.51001	-116.250000 30.7500000 1310.18005	-116.250000 30.7500000 1308.84998	-116.250000 30.7500000 1307.52002	-116.250000 30.7500000 1306.18994	-116.250000 30.7500000 1304.85999	-116.250000 30.7500000 1303.53003	-116.250000 30.7500000 1302.19995	-116.250000 30.7500000 1300.87000	-116.250000 30.7500000 1299.81995	-116.250000 30.7500000 1298.77002	-116.250000 30.7500000 1297.71997	-116.250000 30.7500000 1296.67004	-116.250000 30.7500000 1295.62000	-116.250000 30.7500000 1294.56995	-116.250000 30.7500000 1293.52002	-116.250000 30.7500000 1292.46997	-116.250000 30.7500000 1291.42004	-116.250000 30.7500000 1290.37000	-116.250000 30.7500000 1289.31995	-116.250000 30.7500000 1288.27002	-116.250000 30.7500000 1287.21997
-105.9	44.5	1221.73	-105.9	44.5	1221.6	-105.9	44.5	1221.47	-105.9	44.5	1221.34	-105.9	44.5	1221.21	-115.750000 30.7500000 1326.05005	-115.750000 30.7500000 1324.80005	-115.750000 30.7500000 1323.55005	-115.750000 30.7500000 1322.30005	-115.750000 30.7500000 1321.05005	-115.750000 30.7500000 1319.80005	-115.750000 30.7500000 1318.55005	-115.750000 30.7500000 1317.30005	-115.750000 30.7500000 1316.05005	-115.750000 30.7500000 1314.80005	-115.750000 30.7500000 1313.55005	-115.750000 30.7500000 1312.30005	-115.750000 30.7500000 1311.05005	-115.750000 30.7500000 1309.80005	-115.750000 30.7500000 1308.55005	-115.750000 30.7500000 1307.30005	-115.750000 30.7500000 1306.05005	-115.750000 30.7500000 1304.80005	-115.750000 30.7500000 1303.55005	-115.750000 30.7500000 1302.30005	-115.750000 30.7500000 1301.05005	-115.750000 30.7500000 1299.80005	-115.750000 30.7500000 1298.23999	-115.750000 30.7500000 1296.68005	-115.750000 30.7500000 1295.12000	-115.750000 30.7500000 1293.56006	-115.750000 30.7500000 1292.00000	-115.750000 30.7500000 1290.43994	-115.750000 30.7500000 1288.88000	-115.750000 30.7500000 1287.32996	-115.750000 30.7500000 1285.77002	-115.750000 30.7500000 1284.20996	-115.750000 30.7500000 1282.65002	-115.750000 30.7500000 1281.09998	-115.750000 30.7500000 1279.54004
-105.8	44.5	1219.49	-105.8	44.5	1219.36	-105.8	44.5	1219.24	-105.8	44.5	1219.12	-105.8	44.5	1219	-115.250000 30.7500000 1320.98999	-115.250000 30.7500000 1319.72998	-115.250000 30.7500000 1318.46997	-115.250000 30.7500000 1317.20996	-115.250000 30.7500000 1315.94995	-115.250000 30.7500000 1314.68994	-115.250000 30.7500000 1313.43005	-115.250000 30.7500000 1312.17004	-115.250000 30.7500000 1310.91003	-115.250000 30.7500000 1309.65002	-115.250000 30.7500000 1308.39001	-115.250000 30.7500000 1307.13000	-115.250000 30.7500000 1305.87000	-115.250000 30.7500000 1304.60999	-115.250000 30.7500000 1303.34998	-115.250000 30.7500000 1302.08997	-115.250000 30.7500000 1300.82996	-115.250000 30.7500000 1299.56995	-115.250000 30.7500000 1298.31006	-115.250000 30.7500000 1297.05005	-115.250000 30.7500000 1295.79004	-115.250000 30.7500000 1294.53003	-115.250000 30.7500000 1292.59998	-115.250000 30.7500000 1290.67004	-115.250000 30.7500000 1288.73999	-115.250000 30.7500000 1286.81006	-115.250000 30.7500000 1284.88000	-115.250000 30.7500000 1282.94995	-115.250000 30.7500000 1281.02002	-115.250000 30.7500000 1279.08997	-115.250000 30.7500000 1277.16003	-115.250000 30.7500000 1275.22998	-115.250000 30.7500000 1273.30005	-115.250000 30.7500000 1271.37000	-115.250000 30.7500000 1269.43994
-105.7	44.5	1218.05	-105.7	44.5	1217.93	-105.7	44.5	1217.82	-105.7	44.5	1217.7	-105.7	44.5	1217.58	-114.750000 30.7500000 1315.73999	-114.750000 30.7500000 1314.41003	-114.750000 30.7500000 1313.07996	-114.750000 30.7500000 1311.75000	-114.750000 30.7500000 1310.42004	-114.750000 30.7500000 1309.08997	-114.750000 30.7500000 1307.76001	-114.750000 30.7500000 1306.43005	-114.750000 30.7500000 1305.09998	-114.750000 30.7500000 1303.77002	-114.750000 30.7500000 1302.43994	-114.750000 30.7500000 1301.10999	-114.750000 30.7500000 1299.78003	-114.750000 30.7500000 1298.44995	-114.750000 30.7500000 1297.12000	-114.750000 30.7500000 1295.79004	-114.750000 30.7500000 1294.45996	-114.750000 30.7500000 1293.13000	-114.750000 30.7500000 1291.80005	-114.750000 30.7500000 1290.46997	-114.750000 30.7500000 1289.14001	-114.750000 30.7500000 1287.81006	-114.750000 30.7500000 1285.87000	-114.750000 30.7500000 1283.93005	-114.750000 30.7500000 1281.98999	-114.750000 30.7500000 1280.05005	-114.750000 30.7500000 1278.10999	-114.750000 30.7500000 1276.17004	-114.750000 30.7500000 1274.22998	-114.750000 30.7500000 1272.29004	-114.750000 30.7500000 1270.34998	-114.750000 30.7500000 1268.41003	-114.750000 30.7500000 1266.46997	-114.750000 30.7500000 1264.53003	-114.750000 30.7500000 1262.58997
-105.6	44.5	1217.75	-105.6	44.5	1217.64	-105.6	44.5	1217.53	-105.6	44.5	1217.42	-105.6	44.5	1217.31	-114.250000 30.7500000 1314.18005	-114.250000 30.7500000 1312.80005	-114.250000 30.7500000 1311.42004	-114.250000 30.7500000 1310.04004	-114.250000 30.7500000 1308.66003	-114.250000 30.7500000 1307.28003	-114.250000 30.7500000 1305.90002	-114.250000 30.7500000 1304.52002	-114.250000 30.7500000 1303.14001	-114.250000 30.7500000 1301.76001	-114.250000 30.7500000 1300.38000	-114.250000 30.7500000 1299.00000	-114.250000 30.7500000 1297.62000	-114.250000 30.7500000 1296.23999	-114.250000 30.7500000 1294.85999	-114.250000 30.7500000 1293.47998	-114.250000 30.7500000 1292.09998	-114.250000 30.7500000 1290.71997	-114.250000 30.7500000 1289.33997	-114.250000 30.7500000 1287.95996	-114.250000 30.7500000 1286.57996	-114.250000 30.7500000 1285.19995	-114.250000 30.7500000 1283.33997	-114.250000 30.7500000 1281.47998	-114.250000 30.7500000 1279.62000	-114.250000 30.7500000 1277.76001	-114.250000 30.7500000 1275.90002	-114.250000 30.7500000 1274.04004	-114.250000 30.7500000 1272.18005	-114.250000 30.7500000 1270.31995	-114.250000 30.7500000 1268.45996	-114.250000 30.7500000 1266.59998	-114.250000 30.7500000 1264.73999	-114.250000 30.7500000 1262.88000	-114.250000 30.7500000 1261.02002
-105.5	44.5	1218.49	-105.5	44.5	1218.38	-105.5	44.5	1218.28	-105.5	44.5	1218.17	-105.5	44.5	1218.06	-113.750000 30.7500000 1317.87000	-113.750000 30.7500000 1316.54004	-113.750000 30.7500000 1315.20996	-113.750000 30.7500000 1313.88000	-113.750000 30.7500000 1312.55005	-113.750000 30.7500000 1311.21997	-113.750000 30.7500000 1309.89001	-113.750000 30.7500000 1308.56006	-113.750000 30.7500000 1307.22998	-113.750000 30.7500000 1305.90002	-113.750000 30.7500000 1304.56995	-113.750000 30.7500000 1303.23999	-113.750000 30.7500000 1301.91003	-113.750000 30.7500000 1300.57996	-113.750000 30.7500000 1299.25000	-113.750000 30.7500000 1297.92004	-113.750000 30.7500000 1296.58997	-113.750000 30.7500000 1295.26001	-113.750000 30.7500000 1293.93005	-113.750000 30.7500000 1292.59998	-113.750000 30.7500000 1291.27002	-113.750000 30.7500000 1289.93994	-113.750000 30.7500000 1288.16003	-113.750000 30.7500000 1286.38000	-113.750000 30.7500000 1284.59998	-113.750000 30.7500000 1282.81995	-113.750000 30.7500000 1281.04004	-113.750000 30.7500000 1279.26001	-113.750000 30.7500000 1277.47998	-113.750000 30.7500000 1275.69995	-113.750000 30.7500000 1273.92004	-113.750000 30.7500000 1272.14001	-113.750000 30.7500000 1270.35999	-113.750000 30.7500000 1268.57996	-113.750000 30.7500000 1266.80005
-105.4	44.5	1220.12	-105.4	44.5	1220.02	-105.4	44.5	1219.92	-105.4	44.5	1219.82	-105.4	44.5	1219.72	-113.250000 30.7500000 1322.14001	-113.250000 30.7500000 1321.06995	-113.250000 30.7500000 1320.00000	-113.250000 30.7500000 1318.93005	-113.250000 30.7500000 1317.85999	-113.250000 30.7500000 1316.79004	-113.250000 30.7500000 1315.71997	-113.250000 30.7500000 1314.65002	-113.250000 30.7500000 1313.57996	-113.250000 30.7500000 1312.51001	-113.250000 30.7500000 1311.43994	-113.250000 30.7500000 1310.37000	-113.250000 30.7500000 1309.30005	-113.250000 30.7500000 1308.22998	-113.250000 30.7500000 1307.16003	-113.250000 30.7500000 1306.08997	-113.250000 30.7500000 1305.02002	-113.250000 30.7500000 1303.94995	-113.250000 30.7500000 1302.88000	-113.250000 30.7500000 1301.81006	-113.250000 30.7500000 1300.73999	-113.250000 30.7500000 1299.67004	-113.250000 30.7500000 1297.93005	-113.250000 30.7500000 1296.18994	-113.250000 30.7500000 1294.44995	-113.250000 30.7500000 1292.70996	-113.250000 30.7500000 1290.96997	-113.250000 30.7500000 1289.22998	-113.250000 30.7500000 1287.48999	-113.250000 30.7500000 1285.75000	-113.250000 30.7500000 1284.01001	-113.250000 30.7500000 1282.27002	-113.250000 30.7500000 1280.53003	-113.250000 30.7500000 1278.79004	-113.250000 30.7500000 1277.05005
-105.3	44.5	1222.6	-105.3	44.5	1222.5	-105.3	44.5	1222.4	-105.3	44.5	1222.31	-105.3	44.5	1222.21	-112.750000 30.7500000 1323.83997	-112.750000 30.7500000 1323.10999	-112.750000 30.7500000 1322.38000	-112.750000 30.7500000 1321.65002	-112.750000 30.7500000 1320.92004	-112.750000 30.7500000 1320.18994	-112.750000 30.7500000 1319.45996	-112.750000 30.7500000 1318.72998	-112.750000 30.7500000 1318.00000	-112.750000 30.7500000 1317.27002	-112.750000 30.7500000 1316.54004	-112.750000 30.7500000 1315.81006	-112.750000 30.7500000 1315.07996	-112.750000 30.7500000 1314.34998	-112.750000 30.7500000 1313.62000	-112.750000 30.7500000 1312.89001	-112.750000 30.7500000 1312.16003	-112.750000 30.7500000 1311.43005	-112.750000 30.7500000 1310.69995	-112.750000 30.7500000 1309.96997	-112.750000 30.7500000 1309.23999	-112.750000 30.7500000 1308.51001	-112.750000 30.7500000 1306.78003	-112.750000 30.7500000 1305.05005	-112.750000 30.7500000 1303.31995	-112.750000 30.7500000 1301.58997	-112.750000 30.7500000 1299.85999	-112.750000 30.7500000 1298.12000	-112.750000 30.7500000 1296.38000	-112.750000 30.7500000 1294.65002	-112.750000 30.7500000 1292.92004	-112.750000 30.7500000 1291.18994	-112.750000 30.7500000 1289.45996	-112.750000 30.7500000 1287.72998	-112.750000 30.7500000 1286.00000
-105.2	44.5	1225.96	-105.2	44.5	1225.86	-105.2	44.5	1225.77	-105.2	44.5	1225.68	-105.2	44.5	1225.59	-112.250000 30.7500000 1323.14001	-112.250000 30.7500000 1322.67004	-112.250000 30.7500000 1322.19995	-112.250000 30.7500000 1321.72998	-112.250000 30.7500000 1321.26001	-112.250000 30.7500000 1320.79004	-112.250000 30.7500000 1320.31995	-112.250000 30.7500000 1319.84998	-112.250000 30.7500000 1319.38000	-112.250000 30.7500000 1318.91003	-112.250000 30.7500000 1318.43994	-112.250000 30.7500000 1317.96997	-112.250000 30.7500000 1317.50000	-112.250000 30.7500000 1317.03003	-112.250000 30.7500000 1316.56006	-112.250000 30.7500000 1316.08997	-112.250000 30.7500000 1315.62000	-112.250000 30.7500000 1315.15002	-112.250000 30.7500000 1314.68005	-112.250000 30.7500000 1314.20996	-112.250000 30.7500000 1313.73999	-112.250000 30.7500000 1313.27002	-112.250000 30.7500000 1311.58997	-112.250000 30.7500000 1309.91003	-112.250000 30.7500000 1308.22998	-112.250000 30.7500000 1306.55005	-112.250000 30.7500000 1304.87000	-112.250000 30.7500000 1303.18994	-112.250000 30.7500000 1301.51001	-112.250000 30.7500000 1299.82996	-112.250000 30.7500000 1298.15002	-112.250000 30.7500000 1296.46997	-112.250000 30.7500000 1294.79004	-112.250000 30.7500000 1293.10999	-112.250000 30.7500000 1291.43005
-105.1	44.5	1230.24	-105.1	44.5	1230.16	-105.1	44.5	1230.07	-105.1	44.5	1229.98	-105.1	44.5	1229.89	-111.750000 30.7500000 1321.13000	-111.750000 30.7500000 1320.66003	-111.750000 30.7500000 1320.18994	-111.750000 30.7500000 1319.71997	-111.750000 30.7500000 1319.25000	-111.750000 30.7500000 1318.78003	-111.750000 30.7500000 1318.31006	-111.750000 30.7500000 1317.83997	-111.750000 30.7500000 1317.37000	-111.750000 30.7500000 1316.90002	-111.750000 30.7500000 1316.43005	-111.750000 30.7500000 1315.95996	-111.750000 30.7500000 1315.48999	-111.750000 30.7500000 1315.02002	-111.750000 30.7500000 1314.55005	-111.750000 30.7500000 1314.07996	-111.750000 30.7500000 1313.60999	-111.750000 30.7500000 1313.14001	-111.750000 30.7500000 1312.67004	-111.750000 30.7500000 1312.19995	-111.750000 30.7500000 1311.72998	-111.750000 30.7500000 1311.26001	-111.750000 30.7500000 1310.09998	-111.750000 30.7500000 1308.93994	-111.750000 30.7500000 1307.78003	-111.750000 30.7500000 1306.62000	-111.750000 30.7500000 1305.45996	-111.750000 30.7500000 1304.30005	-111.750000 30.7500000 1303.14001	-111.750000 30.7500000 1301.97998	-111.750000 30.7500000 1300.81995	-111.750000 30.7500000 1299.66003	-111.750000 30.7500000 1298.50000	-111.750000 30.7500000 1297.33997	-111.750000 30.7500000 1296.18005
-105	44.5	1235.36	-105	44.5	1235.27	-105	44.5	1235.19	-105	44.5	1235.11	-105	44.5	1235.02	-111.250000 30.7500000 1320.80005	-111.250000 30.7500000 1320.28003	-111.250000 30.7500000 1319.76001	-111.250000 30.7500000 1319.23999	-111.250000 30.7500000 1318.71997	-111.250000 30.7500000 1318.19995	-111.250000 30.7500000 1317.68005	-111.250000 30.7500000 1317.16003	-111.250000 30.7500000 1316.64001	-111.250000 30.7500000 1316.12000	-111.250000 30.7500000 1315.59998	-111.250000 30.7500000 1315.07996	-111.250000 30.7500000 1314.56006	-111.250000 30.7500000 1314.04004	-111.250000 30.7500000 1313.52002	-111.250000 30.7500000 1313.00000	-111.250000 30.7500000 1312.47998	-111.250000 30.7500000 1311.95996	-111.250000 30.7500000 1311.43994	-111.250000 30.7500000 1310.92004	-111.250000 30.7500000 1310.40002	-111.250000 30.7500000 1309.88000	-111.250000 30.7500000 1309.48999	-111.250000 30.7500000 1309.09998	-111.250000 30.7500000 1308.70996	-111.250000 30.7500000 1308.31995	-111.250000 30.7500000 1307.93005	-111.250000 30.7500000 1307.54004	-111.250000 30.7500000 1307.15002	-111.250000 30.7500000 1306.76001	-111.250000 30.7500000 1306.37000	-111.250000 30.7500000 1305.97998	-111.250000 30.7500000 1305.58997	-111.250000 30.7500000 1305.19995	-111.250000 30.7500000 1304.81006
-104.9	44.5	1241.16	-104.9	44.5	1241.08	-104.9	44.5	1241	-104.9	44.5	1240.92	-104.9	44.5	1240.84	-110.750000 30.7500000 1321.93005	-110.750000 30.7500000 1321.37000	-110.750000 30.7500000 1320.81006	-110.750000 30.7500000 1320.25000	-110.750000 30.7500000 1319.68994	-110.750000 30.7500000 1319.13000	-110.750000 30.7500000 1318.56995	-110.750000 30.7500000 1318.01001	-110.750000 30.7500000 1317.44995	-110.750000 30.7500000 1316.89001	-110.750000 30.7500000 1316.32996	-110.750000 30.7500000 1315.77002	-110.750000 30.7500000 1315.20996	-110.750000 30.7500000 1314.65002	-110.750000 30.7500000 1314.08997	-110.750000 30.7500000 1313.53003	-110.750000 30.7500000 1312.96997	-110.750000 30.7500000 1312.41003	-110.750000 30.7500000 1311.84998	-110.750000 30.7500000 1311.29004	-110.750000 30.7500000 1310.72998	-110.750000 30.7500000 1310.17004	-110.750000 30.7500000 1309.93994	-110.750000 30.7500000 1309.70996	-110.750000 30.7500000 1309.47998	-110.750000 30.7500000 1309.25000	-110.750000 30.7500000 1309.02002	-110.750000 30.7500000 1308.79004	-110.750000 30.7500000 1308.56006	-110.750000 30.7500000 1308.32996	-110.750000 30.7500000 1308.09998	-110.750000 30.7500000 1307.87000	-110.750000 30.7500000 1307.64001	-110.750000 30.7500000 1307.41003	-110.750000 30.7500000 1307.18005
-104.8	44.5	1247.5	-104.8	44.5	1247.43	-104.8	44.5	1247.35	-104.8	44.5	1247.28	-104.8	44.5	1247.21	-110.250000 30.7500000 1322.13000	-110.250000 30.7500000 1321.52002	-110.250000 30.7500000 1320.91003	-110.250000 30.7500000 1320.30005	-110.250000 30.7500000 1319.68994	-110.250000 30.7500000 1319.07996	-110.250000 30.7500000 1318.46997	-110.250000 30.7500000 1317.85999	-110.250000 30.7500000 1317.25000	-110.250000 30.7500000 1316.64001	-110.250000 30.7500000 1316.03003	-110.250000 30.7500000 1315.42004	-110.250000 30.7500000 1314.81006	-110.250000 30.7500000 1314.19995	-110.250000 30.7500000 1313.58997	-110.250000 30.7500000 1312.97998	-110.250000 30.7500000 1312.37000	-110.250000 30.7500000 1311.76001	-110.250000 30.7500000 1311.15002	-110.250000 30.7500000 1310.54004	-110.250000 30.7500000 1309.93005	-110.250000 30.7500000 1309.31995	-110.250000 30.7500000 1309.06006	-110.250000 30.7500000 1308.80005	-110.250000 30.7500000 1308.54004	-110.250000 30.7500000 1308.28003	-110.250000 30.7500000 1308.02002	-110.250000 30.7500000 1307.76001	-110.250000 30.7500000 1307.50000	-110.250000 30.7500000 1307.23999	-110.250000 30.7500000 1306.97998	-110.250000 30.7500000 1306.71997	-110.250000 30.7500000 1306.45996	-110.250000 30.7500000 1306.19995	-110.250000 30.7500000 1305.93994
-104.7	44.5	1254.23	-104.7	44.5	1254.16	-104.7	44.5	1254.1	-104.7	44.5	1254.03	-104.7	44.5	1253.96	-109.750000 30.7500000 1319.70996	-109.750000 30.7500000 1319.01001	-109.750000 30.7500000 1318.31006	-109.750000 30.7500000 1317.60999	-109.750000 30.7500000 1316.91003	-109.750000 30.7500000 1316.20996	-109.750000 30.7500000 1315.51001	-109.750000 30.7500000 1314.81006	-109.750000 30.7500000 1314.10999	-109.750000 30.7500000 1313.41003	-109.750000 30.7500000 1312.70996	-109.750000 30.7500000 1312.01001	-109.750000 30.7500000 1311.31006	-109.750000 30.7500000 1310.60999	-109.750000 30.7500000 1309.91003	-109.750000 30.7500000 1309.20996	-109.750000 30.7500000 1308.51001	-109.750000 30.7500000 1307.81006	-109.750000 30.7500000 1307.10999	-109.750000 30.7500000 1306.41003	-109.750000 30.7500000 1305.70996	-109.750000 30.7500000 1305.01001	-109.750000 30.7500000 1304.92004	-109.750000 30.7500000 1304.82996	-109.750000 30.7500000 1304.73999	-109.750000 30.7500000 1304.65002	-109.750000 30.7500000 1304.56006	-109.750000 30.7500000 1304.46997	-109.750000 30.7500000 1304.38000	-109.750000 30.7500000 1304.29004	-109.750000 30.7500000 1304.19995	-109.750000 30.7500000 1304.10999	-109.750000 30.7500000 1304.02002	-109.750000 30.7500000 1303.93005	-109.750000 30.7500000 1303.83997
-104.6	44.5	1261.16	-104.6	44.5	1261.1	-104.6	44.5	1261.03	-104.6	44.5	1260.97	-104.6	44.5	1260.9	-109.250000 30.7500000 1316.39001	-109.250000 30.7500000 1315.56995	-109.250000 30.7500000 1314.75000	-109.250000 30.7500000 1313.93005	-109.250000 30.7500000 1313.10999	-109.250000 30.7500000 1312.29004	-109.250000 30.7500000 1311.46997	-109.250000 30.7500000 1310.65002	-109.250000 30.7500000 1309.82996	-109.250000 30.7500000 1309.01001	-109.250000 30.7500000 1308.18994	-109.250000 30.7500000 1307.37000	-109.250000 30.7500000 1306.55005	-109.250000 30.7500000 1305.72998	-109.250000 30.7500000 1304.91003	-109.250000 30.7500000 1304.08997	-109.250000 30.7500000 1303.27002	-109.250000 30.7500000 1302.44995	-109.250000 30.7500000 1301.63000	-109.250000 30.7500000 1300.81006	-109.250000 30.7500000 1299.98999	-109.250000 30.7500000 1299.17004	-109.250000 30.7500000 1299.30005	-109.250000 30.7500000 1299.43005	-109.250000 30.7500000 1299.56006	-109.250000 30.7500000 1299.68994	-109.250000 30.7500000 1299.81995	-109.250000 30.7500000 1299.94995	-109.250000 30.7500000 1300.07996	-109.250000 30.7500000 1300.20996	-109.250000 30.7500000 1300.33997	-109.250000 30.7500000 1300.46997	-109.250000 30.7500000 1300.59998	-109.250000 30.7500000 1300.72998	-109.250000 30.7500000 1300.85999
-104.5	44.5	1268.1	-104.5	44.5	1268.04	-104.5	44.5	1267.97	-104.5	44.5	1267.91	-104.5	44.5	1267.85	-108.750000 30.7500000 1314.95996	-108.750000 30.7500000 1314.09998	-108.750000 30.7500000 1313.23999	-108.750000 30.7500000 1312.38000	-108.750000 30.7500000 1311.52002	-108.750000 30.7500000 1310.66003	-108.750000 30.7500000 1309.80005	-108.750000 30.7500000 1308.93994	-108.750000 30.7500000 1308.07996	-108.750000 30.7500000 1307.21997	-108.750000 30.7500000 1306.35999	-108.750000 30.7500000 1305.50000	-108.750000 30.7500000 1304.64001	-108.750000 30.7500000 1303.78003	-108.750000 30.7500000 1302.92004	-108.750000 30.7500000 1302.06006	-108.750000 30.7500000 1301.19995	-108.750000 30.7500000 1300.33997	-108.750000 30.7500000 1299.47998	-108.750000 30.7500000 1298.62000	-108.750000 30.7500000 1297.76001	-108.750000 30.7500000 1296.90002	-108.750000 30.7500000 1297.27002	-108.750000 30.7500000 1297.64001	-108.750000 30.7500000 1298.01001	-108.750000 30.7500000 1298.38000	-108.750000 30.7500000 1298.75000	-108.750000 30.7500000 1299.12000	-108.750000 30.7500000 1299.48999	-108.750000 30.7500000 1299.85999	-108.750000 30.7500000 1300.22998	-108.750000 30.7500000 1300.59998	-108.750000 30.7500000 1300.96997	-108.750000 30.7500000 1301.33997	-108.750000 30.7500000 1301.70996
-104.4	44.5	1274.73	-104.4	44.5	1274.67	-104.4	44.5	1274.61	-104.4	44.5	1274.55	-104.4	44.5	1274.49	-108.250000 30.7500000 1314.07996	-108.250000 30.7500000 1313.22998	-108.250000 30.7500000 1312.38000	-108.250000 30.7500000 1311.53003	-108.250000 30.7500000 1310.68005	-108.250000 30.7500000 1309.82996	-108.250000 30.7500000 1308.97998	-108.250000 30.7500000 1308.13000	-108.250000 30.7500000 1307.28003	-108.250000 30.7500000 1306.43005	-108.250000 30.7500000 1305.57996	-108.250000 30.7500000 1304.72998	-108.250000 30.7500000 1303.88000	-108.250000 30.7500000 1303.03003	-108.250000 30.7500000 1302.18005	-108.250000 30.7500000 1301.32996	-108.250000 30.7500000 1300.47998	-108.250000 30.7500000 1299.63000	-108.250000 30.7500000 1298.78003	-108.250000 30.7500000 1297.93005	-108.250000 30.7500000 1297.07996	-108.250000 30.7500000 1296.22998	-108.250000 30.7500000 1296.85999	-108.250000 30.7500000 1297.48999	-108.250000 30.7500000 1298.12000	-108.250000 30.7500000 1298.75000	-108.250000 30.7500000 1299.38000	-108.250000 30.7500000 1300.01001	-108.250000 30.7500000 1300.64001	-108.250000 30.7500000 1301.27002	-108.250000 30.7500000 1301.90002	-108.250000 30.7500000 1302.53003	-108.250000 30.7500000 1303.16003	-108.250000 30.7500000 1303.79004	-108.250000 30.7500000 1304.42004
-104.3	44.5	1280.59	-104.3	44.5	1280.53	-104.3	44.5	1280.48	-104.3	44.5	1280.42	-104.3	44.5	1280.37	-107.750000 30.7500000 1318.47998	-107.750000 30.7500000 1317.63000	-107.750000 30.7500000 1316.78003	-107.750000 30.7500000 1315.93005	-107.750000 30.7500000 1315.07996	-107.750000 30.7500000 1314.22998	-107.750000 30.7500000 1313.38000	-107.750000 30.7500000 1312.53003	-107.750000 30.7500000 1311.68005	-107.750000 30.7500000 1310.82996	-107.750000 30.7500000 1309.97998	-107.750000 30.7500000 1309.13000	-107.750000 30.7500000 1308.28003	-107.750000 30.7500000 1307.43005	-107.750000 30.7500000 1306.57996	-107.750000 30.7500000 1305.72998	-107.750000 30.7500000 1304.88000	-107.750000 30.7500000 1304.03003	-107.750000 30.7500000 1303.18005	-107.750000 30.7500000 1302.32996	-107.750000 30.7500000 1301.47998	-107.750000 30.7500000 1300.63000	-107.750000 30.7500000 1301.48999	-107.750000 30.7500000 1302.34998	-107.750000 30.7500000 1303.20996	-107.750000 30.7500000 1304.06995	-107.750000 30.7500000 1304.93005	-107.750000 30.7500000 1305.79004	-107.750000 30.7500000 1306.65002	-107.750000 30.7500000 1307.51001	-107.750000 30.7500000 1308.37000	-107.750000 30.7500000 1309.22998	-107.750000 30.7500000 1310.08997	-107.750000 30.7500000 1310.94995	-107.750000 30.7500000 1311.81006
-104.2	44.5	1285.06	-104.2	44.5	1285.01	-104.2	44.5	1284.96	-104.2	44.5	1284.9	-104.2	44.5	1284.85	-107.250000 30.7500000 1325.19995	-107.250000 30.7500000 1324.32996	-107.250000 30.7500000 1323.45996	-107.250000 30.7500000 1322.58997	-107.250000 30.7500000 1321.71997	-107.250000 30.7500000 1320.84998	-107.250000 30.7500000 1319.97998	-107.250000 30.7500000 1319.10999	-107.250000 30.7500000 1318.23999	-107.250000 30.7500000 1317.37000	-107.250000 30.7500000 1316.50000	-107.250000 30.7500000 1315.63000	-107.250000 30.7500000 1314.76001	-107.250000 30.7500000 1313.89001	-107.250000 30.7500000 1313.02002	-107.250000 30.7500000 1312.15002	-107.250000 30.7500000 1311.28003	-107.250000 30.7500000 1310.41003	-107.250000 30.7500000 1309.54004	-107.250000 30.7500000 1308.67004	-107.250000 30.7500000 1307.80005	-107.250000 30.7500000 1306.93005	-107.250000 30.7500000 1308.03003	-107.250000 30.7500000 1309.13000	-107.250000 30.7500000 1310.22998	-107.250000 30.7500000 1311.32996	-107.250000 30.7500000 1312.43005	-107.250000 30.7500000 1313.53003	-107.250000 30.7500000 1314.63000	-107.250000 30.7500000 1315.72998	-107.250000 30.7500000 1316.82996	-107.250000 30.7500000 1317.93005	-107.250000 30.7500000 1319.03003	-107.250000 30.7500000 1320.13000	-107.250000 30.7500000 1321.22998
-104.1	44.5	1287.62	-104.1	44.5	1287.57	-104.1	44.5	1287.53	-104.1	44.5	1287.48	-104.1	44.5	1287.43	-106.750000 30.7500000 1330.10999	-106.750000 30.7500000 1329.21997	-106.750000 30.7500000 1328.32996	-106.750000 30.7500000 1327.43994	-106.750000 30.7500000 1326.55005	-106.750000 30.7500000 1325.66003	-106.750000 30.7500000 1324.77002	-106.750000 30.7500000 1323.88000	-106.750000 30.7500000 1322.98999	-106.750000 30.7500000 1322.09998	-106.750000 30.7500000 1321.20996	-106.750000 30.7500000 1320.31995	-106.750000 30.7500000 1319.43005	-106.750000 30.7500000 1318.54004	-106.750000 30.7500000 1317.65002	-106.750000 30.7500000 1316.76001	-106.750000 30.7500000 1315.87000	-106.750000 30.7500000 1314.97998	-106.750000 30.7500000 1314.08997	-106.750000 30.7500000 1313.19995	-106.750000 30.7500000 1312.31006	-106.750000 30.7500000 1311.42004	-106.750000 30.7500000 1312.76001	-106.750000 30.7500000 1314.09998	-106.750000 30.7500000 1315.43994	-106.750000 30.7500000 1316.78003	-106.750000 30.7500000 1318.12000	-106.750000 30.7500000 1319.45996	-106.750000 30.7500000 1320.80005	-106.750000 30.7500000 1322.14001	-106.750000 30.7500000 1323.47998	-106.750000 30.7500000 1324.81995	-106.750000 30.7500000 1326.16003	-106.750000 30.7500000 1327.50000	-106.750000 30.7500000 1328.83997
-104	44.5	1288.64	-104	44.5	1288.59	-104	44.5	1288.55	-104	44.5	1288.5	-104	44.5	1288.46	-106.250000 30.7500000 1334.05005	-106.250000 30.7500000 1333.15002	-106.250000 30.7500000 1332.25000	-106.250000 30.7500000 1331.34998	-106.250000 30.7500000 1330.44995	-106.250000 30.7500000 1329.55005	-106.250000 30.7500000 1328.65002	-106.250000 30.7500000 1327.75000	-106.250000 30.7500000 1326.84998	-106.250000 30.7500000 1325.94995	-106.250000 30.7500000 1325.05005	-106.250000 30.7500000 1324.15002	-106.250000 30.7500000 1323.25000	-106.250000 30.7500000 1322.34998	-106.250000 30.7500000 1321.44995	-106.250000 30.7500000 1320.55005	-106.250000 30.7500000 1319.65002	-106.250000 30.7500000 1318.75000	-106.250000 30.7500000 1317.84998	-106.250000 30.7500000 1316.94995	-106.250000 30.7500000 1316.05005	-106.250000 30.7500000 1315.15002	-106.250000 30.7500000 1316.70996	-106.250000 30.7500000 1318.27002	-106.250000 30.7500000 1319.82996	-106.250000 30.7500000 1321.39001	-106.250000 30.7500000 1322.94995	-106.250000 30.7500000 1324.51001	-106.250000 30.7500000 1326.06995	-106.250000 30.7500000 1327.63000	-106.250000 30.7500000 1329.18994	-106.250000 30.7500000 1330.75000	-106.250000 30.7500000 1332.31006	-106.250000 30.7500000 1333.87000	-106.250000 30.7500000 1335.43005
-103.9	44.5	1288.6	-103.9	44.5	1288.56	-103.9	44.5	1288.52	-103.9	44.5	1288.48	-103.9	44.5	1288.43	-105.750000 30.7500000 1338.83997	-105.750000 30.7500000 1338.01001	-105.750000 30.7500000 1337.18005	-105.750000 30.7500000 1336.34998	-105.750000 30.7500000 1335.52002	-105.750000 30.7500000 1334.68994	-105.750000 30.7500000 1333.85999	-105.750000 30.7500000 1333.03003	-105.750000 30.7500000 1332.19995	-105.750000 30.7500000 1331.37000	-105.750000 30.7500000 1330.54004	-105.750000 30.7500000 1329.70996	-105.750000 30.7500000 1328.88000	-105.750000 30.7500000 1328.05005	-105.750000 30.7500000 1327.21997	-105.750000 30.7500000 1326.39001	-105.750000 30.7500000 1325.56006	-105.750000 30.7500000 1324.72998	-105.750000 30.7500000 1323.90002	-105.750000 30.7500000 1323.06995	-105.750000 30.7500000 1322.23999	-105.750000 30.7500000 1321.41003	-105.750000 30.7500000 1323.09998	-105.750000 30.7500000 1324.79004	-105.750000 30.7500000 1326.47998	-105.750000 30.7500000 1328.17004	-105.750000 30.7500000 1329.85999	-105.750000 30.7500000 1331.55005	-105.750000 30.7500000 1333.23999	-105.750000 30.7500000 1334.93005	-105.750000 30.7500000 1336.62000	-105.750000 30.7500000 1338.31006	-105.750000 30.7500000 1340.00000	-105.750000 30.7500000 1341.68994	-105.750000 30.7500000 1343.38000
-103.8	44.5	1287.9	-103.8	44.5	1287.86	-103.8	44.5	1287.82	-103.8	44.5	1287.78	-103.8	44.5	1287.75	-105.250000 30.7500000 1341.47998	-105.250000 30.7500000 1340.75000	-105.250000 30.7500000 1340.02002	-105.250000 30.7500000 1339.29004	-105.250000 30.7500000 1338.56006	-105.250000 30.7500000 1337.82996	-105.250000 30.7500000 1337.09998	-105.250000 30.7500000 1336.37000	-105.250000 30.7500000 1335.64001	-105.250000 30.7500000 1334.91003	-105.250000 30.7500000 1334.18005	-105.250000 30.7500000 1333.44995	-105.250000 30.7500000 1332.71997	-105.250000 30.7500000 1331.98999	-105.250000 30.7500000 1331.26001	-105.250000 30.7500000 1330.53003	-105.250000 30.7500000 1329.80005	-105.250000 30.7500000 1329.06995	-105.250000 30.7500000 1328.33997	-105.250000 30.7500000 1327.60999	-105.250000 30.7500000 1326.88000	-105.250000 30.7500000 1326.15002	-105.250000 30.7500000 1327.93005	-105.250000 30.7500000 1329.70996	-105.250000 30.7500000 1331.48999	-105.250000 30.7500000 1333.27002	-105.250000 30.7500000 1335.05005	-105.250000 30.7500000 1336.82996	-105.250000 30.7500000 1338.60999	-105.250000 30.7500000 1340.39001	-105.250000 30.7500000 1342.17004	-105.250000 30.7500000 1343.94995	-105.250000 30.7500000 1345.72998	-105.250000 30.7500000 1347.51001	-105.250000 30.7500000 1349.29004
-103.7	44.5	1286.84	-103.7	44.5	1286.8	-103.7	44.5	1286.77	-103.7	44.5	1286.73	-103.7	44.5	1286.69	-104.750000 30.7500000 1339.64001	-104.750000 30.7500000 1339.02002	-104.750000 30.7500000 1338.40002	-104.750000 30.7500000 1337.78003	-104.750000 30.7500000 1337.16003	-104.750000 30.7500000 1336.54004	-104.750000 30.7500000 1335.92004	-104.750000 30.7500000 1335.30005	-104.750000 30.7500000 1334.68005	-104.750000 30.7500000 1334.06006	-104.750000 30.7500000 1333.43994	-104.750000 30.7500000 1332.81995	-104.750000 30.7500000 1332.19995	-104.750000 30.7500000 1331.57996	-104.750000 30.7500000 1330.95996	-104.750000 30.7500000 1330.33997	-104.750000 30.7500000 1329.71997	-104.750000 30.7500000 1329.09998	-104.750000 30.7500000 1328.47998	-104.750000 30.7500000 1327.85999	-104.750000 30.7500000 1327.23999	-104.750000 30.7500000 1326.62000	-104.750000 30.7500000 1328.44995	-104.750000 30.7500000 1330.28003	-104.750000 30.7500000 1332.10999	-104.750000 30.7500000 1333.93994	-104.750000 30.7500000 1335.77002	-104.750000 30.7500000 1337.59998	-104.750000 30.7500000 1339.43005	-104.750000 30.7500000 1341.26001	-104.750000 30.7500000 1343.08997	-104.750000 30.7500000 1344.92004	-104.750000 30.7500000 1346.75000	-104.750000 30.7500000 1348.57996	-104.750000 30.7500000 1350.41003
-103.6	44.5	1285.63	-103.6	44.5	1285.6	-103.6	44.5	1285.56	-103.6	44.5	1285.53	-103.6	44.5	1285.49	-104.250000 30.7500000 1328.21997	-104.250000 30.7500000 1327.71997	-104.250000 30.7500000 1327.21997	-104.250000 30.7500000 1326.71997	-104.250000 30.7500000 1326.21997	-104.250000 30.7500000 1325.71997	-104.250000 30.7500000 1325.21997	-104.250000 30.7500000 1324.71997	-104.250000 30.7500000 1324.21997	-104.250000 30.7500000 1323.71997	-104.250000 30.7500000 1323.21997	-104.250000 30.7500000 1322.71997	-104.250000 30.7500000 1322.21997	-104.250000 30.7500000 1321.71997	-104.250000 30.7500000 1321.21997	-104.250000 30.7500000 1320.71997	-104.250000 30.7500000 1320.21997	-104.250000 30.7500000 1319.71997	-104.250000 30.7500000 1319.21997	-104.250000 30.7500000 1318.71997	-104.250000 30.7500000 1318.21997	-104.250000 30.7500000 1317.71997	-104.250000 30.7500000 1319.54004	-104.250000 30.7500000 1321.35999	-104.250000 30.7500000 1323.18005	-104.250000 30.7500000 1325.00000	-104.250000 30.7500000 1326.81995	-104.250000 30.7500000 1328.64001	-104.250000 30.7500000 1330.45996	-104.250000 30.7500000 1332.28003	-104.250000 30.7500000 1334.09998	-104.250000 30.7500000 1335.92004	-104.250000 30.7500000 1337.73999	-104.250000 30.7500000 1339.56006	-104.250000 30.7500000 1341.38000
-103.5	44.5	1284.29	-103.5	44.5	1284.26	-103.5	44.5	1284.23	-103.5	44.5	1284.2	-103.5	44.5	1284.16	-103.750000 30.7500000 1335.08997	-103.750000 30.7500000 1334.71997	-103.750000 30.7500000 1334.34998	-103.750000 30.7500000 1333.97998	-103.750000 30.7500000 1333.60999	-103.750000 30.7500000 1333.23999	-103.750000 30.7500000 1332.87000	-103.750000 30.7500000 1332.50000	-103.750000 30.7500000 1332.13000	-103.750000 30.7500000 1331.76001	-103.750000 30.7500000 1331.39001	-103.750000 30.7500000 1331.02002	-103.750000 30.7500000 1330.65002	-103.750000 30.7500000 1330.28003	-103.750000 30.7500000 1329.91003	-103.750000 30.7500000 1329.54004	-103.750000 30.7500000 1329.17004	-103.750000 30.7500000 1328.80005	-103.750000 30.7500000 1328.43005	-103.750000 30.7500000 1328.06006	-103.750000 30.7500000 1327.68994	-103.750000 30.7500000 1327.31995	-103.750000 30.7500000 1328.95996	-103.750000 30.7500000 1330.59998	-103.750000 30.7500000 1332.23999	-103.750000 30.7500000 1333.88000	-103.750000 30.7500000 1335.52002	-103.750000 30.7500000 1337.16003	-103.750000 30.7500000 1338.80005	-103.750000 30.7500000 1340.43994	-103.750000 30.7500000 1342.07996	-103.750000 30.7500000 1343.71997	-103.750000 30.7500000 1345.35999	-103.750000 30.7500000 1347.00000	-103.750000 30.7500000 1348.64001
-103.4	44.5	1282.84	-103.4	44.5	1282.81	-103.4	44.5	1282.78	-103.4	44.5	1282.75	-103.4	44.5	1282.71	-103.250000 30.7500000 1333.32996	-103.250000 30.7500000 1333.07996	-103.250000 30.7500000 1332.82996	-103.250000 30.7500000 1332.57996	-103.250000 30.7500000 1332.32996	-103.250000 30.7500000 1332.07996	-103.250000 30.7500000 1331.82996	-103.250000 30.7500000 1331.57996	-103.250000 30.7500000 1331.32996	-103.250000 30.7500000 1331.07996	-103.250000 30.7500000 1330.82996	-103.250000 30.7500000 1330.57996	-103.250000 30.7500000 1330.32996	-103.250000 30.7500000 1330.07996	-103.250000 30.7500000 1329.82996	-103.250000 30.7500000 1329.57996	-103.250000 30.7500000 1329.32996	-103.250000 30.7500000 1329.07996	-103.250000 30.7500000 1328.82996	-103.250000 30.7500000 1328.57996	-103.250000 30.7500000 1328.32996	-103.250000 30.7500000 1328.07996	-103.250000 30.7500000 1329.35999	-103.250000 30.7500000 1330.64001	-103.250000 30.7500000 1331.92004	-103.250000 30.7500000 1333.19995	-103.250000 30.7500000 1334.47998	-103.250000 30.7500000 1335.76001	-103.250000 30.7500000 1337.04004	-103.250000 30.7500000 1338.31995	-103.250000 30.7500000 1339.59998	-103.250000 30.7500000 1340.88000	-103.250000 30.7500000 1342.16003	-103.250000 30.7500000 1343.43994	-103.250000 30.7500000 1344.71997
-103.3	44.5	1281.35	-103.3	44.5	1281.32	-103.3	44.5	1281.29	-103.3	44.5	1281.26	-103.3	44.5	1281.23	-123.750000 31.2500000 1335.47998	-123.750000 31.2500000 1335.47998	-123.750000 31.2500000 1335.47998	-123.750000 31.2500000 1335.47998	-123.750000 31.2500000 1335.47998	-123.750000 31.2500000 1335.47998	-123.750000 31.2500000 1335.47998	-123.750000 31.2500000 1335.47998	-123.750000 31.2500000 1335.47998	-123.750000 31.2500000 1335.47998	-123.750000 31.2500000 1335.47998	-123.750000 31.2500000 1335.47998	-123.750000 31.2500000 1335.47998	-123.750000 31.2500000 1335.47998	-123.750000 31.2500000 1335.47998	-123.750000 31.2500000 1335.47998	-123.750000 31.2500000 1335.47998	-123.750000 31.2500000 1335.47998	-123.750000 31.2500000 1335.47998	-123.750000 31.2500000 1335.47998	-123.750000 31.2500000 1335.47998	-123.750000 31.2500000 1335.47998	-123.750000 31.2500000 1335.37000	-123.750000 31.2500000 1335.26001	-123.750000 31.2500000 1335.15002	-123.750000 31.2500000 1335.04004	-123.750000 31.2500000 1334.93005	-123.750000 31.2500000 1334.81995	-123.750000 31.2500000 1334.70996	-123.750000 31.2500000 1334.59998	-123.750000 31.2500000 1334.48999	-123.750000 31.2500000 1334.38000	-123.750000 31.2500000 1334.27002	-123.750000 31.2500000 1334.16003	-123.750000 31.2500000 1334.05005
-103.2	44.5	1279.97	-103.2	44.5	1279.94	-103.2	44.5	1279.91	-103.2	44.5	1279.88	-103.2	44.5	1279.85	-123.250000 31.2500000 1333.03003	-123.250000 31.2500000 1333.03003	-123.250000 31.2500000 1333.03003	-123.250000 31.2500000 1333.03003	-123.250000 31.2500000 1333.03003	-123.250000 31.2500000 1333.03003	-123.250000 31.2500000 1333.03003	-123.250000 31.2500000 1333.03003	-123.250000 31.2500000 1333.03003	-123.250000 31.2500000 1333.03003	-123.250000 31.2500000 1333.03003	-123.250000 31.2500000 1333.03003	-123.250000 31.2500000 1333.03003	-123.250000 31.2500000 1333.03003	-123.250000 31.2500000 1333.03003	-123.250000 31.2500000 1333.03003	-123.250000 31.2500000 1333.03003	-123.250000 31.2500000 1333.03003	-123.250000 31.2500000 1333.03003	-123.250000 31.2500000 1333.03003	-123.250000 31.2500000 1333.03003	-123.250000 31.2500000 1333.03003	-123.250000 31.2500000 1332.94995	-123.250000 31.2500000 1332.87000	-123.250000 31.2500000 1332.79004	-123.250000 31.2500000 1332.70996	-123.250000 31.2500000 1332.63000	-123.250000 31.2500000 1332.55005	-123.250000 31.2500000 1332.46997	-123.250000 31.2500000 1332.39001	-123.250000 31.2500000 1332.31006	-123.250000 31.2500000 1332.22998	-123.250000 31.2500000 1332.15002	-123.250000 31.2500000 1332.06995	-123.250000 31.2500000 1331.98999
-103.1	44.5	1278.85	-103.1	44.5	1278.82	-103.1	44.5	1278.79	-103.1	44.5	1278.76	-103.1	44.5	1278.73	-122.750000 31.2500000 1330.64001	-122.750000 31.2500000 1330.64001	-122.750000 31.2500000 1330.64001	-122.750000 31.2500000 1330.64001	-122.750000 31.2500000 1330.64001	-122.750000 31.2500000 1330.64001	-122.750000 31.2500000 1330.64001	-122.750000 31.2500000 1330.64001	-122.750000 31.2500000 1330.64001	-122.750000 31.2500000 1330.64001	-122.750000 31.2500000 1330.64001	-122.750000 31.2500000 1330.64001	-122.750000 31.2500000 1330.64001	-122.750000 31.2500000 1330.64001	-122.750000 31.2500000 1330.64001	-122.750000 31.2500000 1330.64001	-122.750000 31.2500000 1330.64001	-122.750000 31.2500000 1330.64001	-122.750000 31.2500000 1330.64001	-122.750000 31.2500000 1330.64001	-122.750000 31.2500000 1330.64001	-122.750000 31.2500000 1330.64001	-122.750000 31.2500000 1330.58997	-122.750000 31.2500000 1330.54004	-122.750000 31.2500000 1330.48999	-122.750000 31.2500000 1330.43994	-122.750000 31.2500000 1330.39001	-122.750000 31.2500000 1330.33997	-122.750000 31.2500000 1330.29004	-122.750000 31.2500000 1330.23999	-122.750000 31.2500000 1330.18994	-122.750000 31.2500000 1330.14001	-122.750000 31.2500000 1330.08997	-122.750000 31.2500000 1330.04004	-122.750000 31.2500000 1329.98999
-103	44.5	1277.95	-103	44.5	1277.92	-103	44.5	1277.89	-103	44.5	1277.86	-103	44.5	1277.83	-122.250000 31.2500000 1328.35999	-122.250000 31.2500000 1328.35999	-122.250000 31.2500000 1328.35999	-122.250000 31.2500000 1328.35999	-122.250000 31.2500000 1328.35999	-122.250000 31.2500000 1328.35999	-122.250000 31.2500000 1328.35999	-122.250000 31.2500000 1328.35999	-122.250000 31.2500000 1328.35999	-122.250000 31.2500000 1328.35999	-122.250000 31.2500000 1328.35999	-122.250000 31.2500000 1328.35999	-122.250000 31.2500000 1328.35999	-122.250000 31.2500000 1328.35999	-122.250000 31.2500000 1328.35999	-122.250000 31.2500000 1328.35999	-122.250000 31.2500000 1328.35999	-122.250000 31.2500000 1328.35999	-122.250000 31.2500000 1328.35999	-122.250000 31.2500000 1328.35999	-122.250000 31.2500000 1328.35999	-122.250000 31.2500000 1328.35999	-122.250000 31.2500000 1328.33997	-122.250000 31.2500000 1328.31995	-122.250000 31.2500000 1328.30005	-122.250000 31.2500000 1328.28003	-122.250000 31.2500000 1328.26001	-122.250000 31.2500000 1328.23999	-122.250000 31.2500000 1328.21997	-122.250000 31.2500000 1328.19995	-122.250000 31.2500000 1328.18005	-122.250000 31.2500000 1328.16003	-122.250000 31.2500000 1328.14001	-122.250000 31.2500000 1328.12000	-122.250000 31.2500000 1328.09998
-128.5	44.4	1782.22	-128.5	44.4	1783.97	-128.5	44.4	1785.79	-128.5	44.4	1787.59	-128.5	44.4	1789.37	-121.750000 31.2500000 1326.28003	-121.750000 31.2500000 1326.28003	-121.750000 31.2500000 1326.28003	-121.750000 31.2500000 1326.28003	-121.750000 31.2500000 1326.28003	-121.750000 31.2500000 1326.28003	-121.750000 31.2500000 1326.28003	-121.750000 31.2500000 1326.28003	-121.750000 31.2500000 1326.28003	-121.750000 31.2500000 1326.28003	-121.750000 31.2500000 1326.28003	-121.750000 31.2500000 1326.28003	-121.750000 31.2500000 1326.28003	-121.750000 31.2500000 1326.28003	-121.750000 31.2500000 1326.28003	-121.750000 31.2500000 1326.28003	-121.750000 31.2500000 1326.28003	-121.750000 31.2500000 1326.28003	-121.750000 31.2500000 1326.28003	-121.750000 31.2500000 1326.28003	-121.750000 31.2500000 1326.28003	-121.750000 31.2500000 1326.28003	-121.750000 31.2500000 1326.28003	-121.750000 31.2500000 1326.28003	-121.750000 31.2500000 1326.28003	-121.750000 31.2500000 1326.28003	-121.750000 31.2500000 1326.28003	-121.750000 31.2500000 1326.28003	-121.750000 31.2500000 1326.28003	-121.750000 31.2500000 1326.28003	-121.750000 31.2500000 1326.28003	-121.750000 31.2500000 1326.28003	-121.750000 31.2500000 1326.28003	-121.750000 31.2500000 1326.28003	-121.750000 31.2500000 1326.28003
-128.4	44.4	1636.07	-128.4	44.4	1636.71	-128.4	44.4	1637.39	-128.4	44.4	1638.06	-128.4	44.4	1638.72	-121.250000 31.2500000 1324.56006	-121.250000 31.2500000 1324.56006	-121.250000 31.2500000 1324.56006	-121.250000 31.2500000 1324.56006	-121.250000 31.2500000 1324.56006	-121.250000 31.2500000 1324.56006	-121.250000 31.2500000 1324.56006	-121.250000 31.2500000 1324.56006	-121.250000 31.2500000 1324.56006	-121.250000 31.2500000 1324.56006	-121.250000 31.2500000 1324.56006	-121.250000 31.2500000 1324.56006	-121.250000 31.2500000 1324.56006	-121.250000 31.2500000 1324.56006	-121.250000 31.2500000 1324.56006	-121.250000 31.2500000 1324.56006	-121.250000 31.2500000 1324.56006	-121.250000 31.2500000 1324.56006	-121.250000 31.2500000 1324.56006	-121.250000 31.2500000 1324.56006	-121.250000 31.2500000 1324.56006	-121.250000 31.2500000 1324.56006	-121.250000 31.2500000 1324.56006	-121.250000 31.2500000 1324.56006	-121.250000 31.2500000 1324.56006	-121.250000 31.2500000 1324.56006	-121.250000 31.2500000 1324.56006	-121.250000 31.2500000 1324.56006	-121.250000 31.2500000 1324.56006	-121.250000 31.2500000 1324.56006	-121.250000 31.2500000 1324.56006	-121.250000 31.2500000 1324.56006	-121.250000 31.2500000 1324.56006	-121.250000 31.2500000 1324.56006	-121.250000 31.2500000 1324.56006
-128.3	44.4	1484.68	-128.3	44.4	1484.2	-128.3	44.4	1483.75	-128.3	44.4	1483.29	-128.3	44.4	1482.82	-120.750000 31.2500000 1323.47998	-120.750000 31.2500000 1323.47998	-120.750000 31.2500000 1323.47998	-120.750000 31.2500000 1323.47998	-120.750000 31.2500000 1323.47998	-120.750000 31.2500000 1323.47998	-120.750000 31.2500000 1323.47998	-120.750000 31.2500000 1323.47998	-120.750000 31.2500000 1323.47998	-120.750000 31.2500000 1323.47998	-120.750000 31.2500000 1323.47998	-120.750000 31.2500000 1323.47998	-120.750000 31.2500000 1323.47998	-120.750000 31.2500000 1323.47998	-120.750000 31.2500000 1323.47998	-120.750000 31.2500000 1323.47998	-120.750000 31.2500000 1323.47998	-120.750000 31.2500000 1323.47998	-120.750000 31.2500000 1323.47998	-120.750000 31.2500000 1323.47998	-120.750000 31.2500000 1323.47998	-120.750000 31.2500000 1323.47998	-120.750000 31.2500000 1323.47998	-120.750000 31.2500000 1323.47998	-120.750000 31.2500000 1323.47998	-120.750000 31.2500000 1323.47998	-120.750000 31.2500000 1323.47998	-120.750000 31.2500000 1323.47998	-120.750000 31.2500000 1323.47998	-120.750000 31.2500000 1323.47998	-120.750000 31.2500000 1323.47998	-120.750000 31.2500000 1323.47998	-120.750000 31.2500000 1323.47998	-120.750000 31.2500000 1323.47998	-120.750000 31.2500000 1323.47998
-128.2	44.4	1359.65	-128.2	44.4	1358.29	-128.2	44.4	1356.94	-128.2	44.4	1355.59	-128.2	44.4	1354.24	-120.250000 31.2500000 1323.40002	-120.250000 31.2500000 1323.40002	-120.250000 31.2500000 1323.40002	-120.250000 31.2500000 1323.40002	-120.250000 31.2500000 1323.40002	-120.250000 31.2500000 1323.40002	-120.250000 31.2500000 1323.40002	-120.250000 31.2500000 1323.40002	-120.250000 31.2500000 1323.40002	-120.250000 31.2500000 1323.40002	-120.250000 31.2500000 1323.40002	-120.250000 31.2500000 1323.40002	-120.250000 31.2500000 1323.40002	-120.250000 31.2500000 1323.40002	-120.250000 31.2500000 1323.40002	-120.250000 31.2500000 1323.40002	-120.250000 31.2500000 1323.40002	-120.250000 31.2500000 1323.40002	-120.250000 31.2500000 1323.40002	-120.250000 31.2500000 1323.40002	-120.250000 31.2500000 1323.40002	-120.250000 31.2500000 1323.40002	-120.250000 31.2500000 1323.40002	-120.250000 31.2500000 1323.40002	-120.250000 31.2500000 1323.40002	-120.250000 31.2500000 1323.40002	-120.250000 31.2500000 1323.40002	-120.250000 31.2500000 1323.40002	-120.250000 31.2500000 1323.40002	-120.250000 31.2500000 1323.40002	-120.250000 31.2500000 1323.40002	-120.250000 31.2500000 1323.40002	-120.250000 31.2500000 1323.40002	-120.250000 31.2500000 1323.40002	-120.250000 31.2500000 1323.40002
-128.1	44.4	1300.39	-128.1	44.4	1298.61	-128.1	44.4	1296.82	-128.1	44.4	1295.03	-128.1	44.4	1293.25	-119.750000 31.2500000 1324.57996	-119.750000 31.2500000 1324.57996	-119.750000 31.2500000 1324.57996	-119.750000 31.2500000 1324.57996	-119.750000 31.2500000 1324.57996	-119.750000 31.2500000 1324.57996	-119.750000 31.2500000 1324.57996	-119.750000 31.2500000 1324.57996	-119.750000 31.2500000 1324.57996	-119.750000 31.2500000 1324.57996	-119.750000 31.2500000 1324.57996	-119.750000 31.2500000 1324.57996	-119.750000 31.2500000 1324.57996	-119.750000 31.2500000 1324.57996	-119.750000 31.2500000 1324.57996	-119.750000 31.2500000 1324.57996	-119.750000 31.2500000 1324.57996	-119.750000 31.2500000 1324.57996	-119.750000 31.2500000 1324.57996	-119.750000 31.2500000 1324.57996	-119.750000 31.2500000 1324.57996	-119.750000 31.2500000 1324.57996	-119.750000 31.2500000 1324.57996	-119.750000 31.2500000 1324.57996	-119.750000 31.2500000 1324.57996	-119.750000 31.2500000 1324.57996	-119.750000 31.2500000 1324.57996	-119.750000 31.2500000 1324.57996	-119.750000 31.2500000 1324.57996	-119.750000 31.2500000 1324.57996	-119.750000 31.2500000 1324.57996	-119.750000 31.2500000 1324.57996	-119.750000 31.2500000 1324.57996	-119.750000 31.2500000 1324.57996	-119.750000 31.2500000 1324.57996
-128	44.4	1285.53	-128	44.4	1283.72	-128	44.4	1281.9	-128	44.4	1280.09	-128	44.4	1278.28	-119.250000 31.2500000 1322.29004	-119.250000 31.2500000 1322.19995	-119.250000 31.2500000 1322.10999	-119.250000 31.2500000 1322.02002	-119.250000 31.2500000 1321.93005	-119.250000 31.2500000 1321.83997	-119.250000 31.2500000 1321.75000	-119.250000 31.2500000 1321.66003	-119.250000 31.2500000 1321.56995	-119.250000 31.2500000 1321.47998	-119.250000 31.2500000 1321.39001	-119.250000 31.2500000 1321.30005	-119.250000 31.2500000 1321.20996	-119.250000 31.2500000 1321.12000	-119.250000 31.2500000 1321.03003	-119.250000 31.2500000 1320.93994	-119.250000 31.2500000 1320.84998	-119.250000 31.2500000 1320.76001	-119.250000 31.2500000 1320.67004	-119.250000 31.2500000 1320.57996	-119.250000 31.2500000 1320.48999	-119.250000 31.2500000 1320.40002	-119.250000 31.2500000 1320.40002	-119.250000 31.2500000 1320.40002	-119.250000 31.2500000 1320.40002	-119.250000 31.2500000 1320.40002	-119.250000 31.2500000 1320.40002	-119.250000 31.2500000 1320.40002	-119.250000 31.2500000 1320.40002	-119.250000 31.2500000 1320.40002	-119.250000 31.2500000 1320.40002	-119.250000 31.2500000 1320.40002	-119.250000 31.2500000 1320.40002	-119.250000 31.2500000 1320.40002	-119.250000 31.2500000 1320.40002
-127.9	44.4	1297.77	-127.9	44.4	1296.24	-127.9	44.4	1294.7	-127.9	44.4	1293.16	-127.9	44.4	1291.62	-118.750000 31.2500000 1322.68005	-118.750000 31.2500000 1322.16003	-118.750000 31.2500000 1321.64001	-118.750000 31.2500000 1321.12000	-118.750000 31.2500000 1320.59998	-118.750000 31.2500000 1320.07996	-118.750000 31.2500000 1319.56006	-118.750000 31.2500000 1319.04004	-118.750000 31.2500000 1318.52002	-118.750000 31.2500000 1318.00000	-118.750000 31.2500000 1317.47998	-118.750000 31.2500000 1316.95996	-118.750000 31.2500000 1316.43994	-118.750000 31.2500000 1315.92004	-118.750000 31.2500000 1315.40002	-118.750000 31.2500000 1314.88000	-118.750000 31.2500000 1314.35999	-118.750000 31.2500000 1313.83997	-118.750000 31.2500000 1313.31995	-118.750000 31.2500000 1312.80005	-118.750000 31.2500000 1312.28003	-118.750000 31.2500000 1311.76001	-118.750000 31.2500000 1311.76001	-118.750000 31.2500000 1311.76001	-118.750000 31.2500000 1311.76001	-118.750000 31.2500000 1311.76001	-118.750000 31.2500000 1311.76001	-118.750000 31.2500000 1311.76001	-118.750000 31.2500000 1311.76001	-118.750000 31.2500000 1311.76001	-118.750000 31.2500000 1311.76001	-118.750000 31.2500000 1311.76001	-118.750000 31.2500000 1311.76001	-118.750000 31.2500000 1311.76001	-118.750000 31.2500000 1311.76001
-127.8	44.4	1323.35	-127.8	44.4	1322.26	-127.8	44.4	1321.15	-127.8	44.4	1320.04	-127.8	44.4	1318.94	-118.250000 31.2500000 1324.59998	-118.250000 31.2500000 1323.62000	-118.250000 31.2500000 1322.64001	-118.250000 31.2500000 1321.66003	-118.250000 31.2500000 1320.68005	-118.250000 31.2500000 1319.69995	-118.250000 31.2500000 1318.71997	-118.250000 31.2500000 1317.73999	-118.250000 31.2500000 1316.76001	-118.250000 31.2500000 1315.78003	-118.250000 31.2500000 1314.80005	-118.250000 31.2500000 1313.81995	-118.250000 31.2500000 1312.83997	-118.250000 31.2500000 1311.85999	-118.250000 31.2500000 1310.88000	-118.250000 31.2500000 1309.90002	-118.250000 31.2500000 1308.92004	-118.250000 31.2500000 1307.93994	-118.250000 31.2500000 1306.95996	-118.250000 31.2500000 1305.97998	-118.250000 31.2500000 1305.00000	-118.250000 31.2500000 1304.02002	-118.250000 31.2500000 1304.02002	-118.250000 31.2500000 1304.02002	-118.250000 31.2500000 1304.02002	-118.250000 31.2500000 1304.02002	-118.250000 31.2500000 1304.02002	-118.250000 31.2500000 1304.02002	-118.250000 31.2500000 1304.02002	-118.250000 31.2500000 1304.02002	-118.250000 31.2500000 1304.02002	-118.250000 31.2500000 1304.02002	-118.250000 31.2500000 1304.02002	-118.250000 31.2500000 1304.02002	-118.250000 31.2500000 1304.02002
-127.7	44.4	1349.03	-127.7	44.4	1348.34	-127.7	44.4	1347.65	-127.7	44.4	1346.97	-127.7	44.4	1346.28	-117.750000 31.2500000 1326.87000	-117.750000 31.2500000 1325.48999	-117.750000 31.2500000 1324.10999	-117.750000 31.2500000 1322.72998	-117.750000 31.2500000 1321.34998	-117.750000 31.2500000 1319.96997	-117.750000 31.2500000 1318.58997	-117.750000 31.2500000 1317.20996	-117.750000 31.2500000 1315.82996	-117.750000 31.2500000 1314.44995	-117.750000 31.2500000 1313.06995	-117.750000 31.2500000 1311.68994	-117.750000 31.2500000 1310.31006	-117.750000 31.2500000 1308.93005	-117.750000 31.2500000 1307.55005	-117.750000 31.2500000 1306.17004	-117.750000 31.2500000 1304.79004	-117.750000 31.2500000 1303.41003	-117.750000 31.2500000 1302.03003	-117.750000 31.2500000 1300.65002	-117.750000 31.2500000 1299.27002	-117.750000 31.2500000 1297.89001	-117.750000 31.2500000 1297.83997	-117.750000 31.2500000 1297.79004	-117.750000 31.2500000 1297.73999	-117.750000 31.2500000 1297.68994	-117.750000 31.2500000 1297.64001	-117.750000 31.2500000 1297.58997	-117.750000 31.2500000 1297.54004	-117.750000 31.2500000 1297.48999	-117.750000 31.2500000 1297.43994	-117.750000 31.2500000 1297.39001	-117.750000 31.2500000 1297.33997	-117.750000 31.2500000 1297.29004	-117.750000 31.2500000 1297.23999
-127.6	44.4	1361.41	-127.6	44.4	1360.93	-127.6	44.4	1360.45	-127.6	44.4	1359.98	-127.6	44.4	1359.5	-117.250000 31.2500000 1330.48999	-117.250000 31.2500000 1329.06006	-117.250000 31.2500000 1327.63000	-117.250000 31.2500000 1326.19995	-117.250000 31.2500000 1324.77002	-117.250000 31.2500000 1323.33997	-117.250000 31.2500000 1321.91003	-117.250000 31.2500000 1320.47998	-117.250000 31.2500000 1319.05005	-117.250000 31.2500000 1317.62000	-117.250000 31.2500000 1316.18994	-117.250000 31.2500000 1314.76001	-117.250000 31.2500000 1313.32996	-117.250000 31.2500000 1311.90002	-117.250000 31.2500000 1310.46997	-117.250000 31.2500000 1309.04004	-117.250000 31.2500000 1307.60999	-117.250000 31.2500000 1306.18005	-117.250000 31.2500000 1304.75000	-117.250000 31.2500000 1303.31995	-117.250000 31.2500000 1301.89001	-117.250000 31.2500000 1300.45996	-117.250000 31.2500000 1300.05005	-117.250000 31.2500000 1299.64001	-117.250000 31.2500000 1299.22998	-117.250000 31.2500000 1298.81995	-117.250000 31.2500000 1298.41003	-117.250000 31.2500000 1298.00000	-117.250000 31.2500000 1297.58997	-117.250000 31.2500000 1297.18005	-117.250000 31.2500000 1296.77002	-117.250000 31.2500000 1296.35999	-117.250000 31.2500000 1295.94995	-117.250000 31.2500000 1295.54004	-117.250000 31.2500000 1295.13000
-127.5	44.4	1364.99	-127.5	44.4	1364.57	-127.5	44.4	1364.15	-127.5	44.4	1363.73	-127.5	44.4	1363.3	-116.750000 31.2500000 1333.82996	-116.750000 31.2500000 1332.47998	-116.750000 31.2500000 1331.13000	-116.750000 31.2500000 1329.78003	-116.750000 31.2500000 1328.43005	-116.750000 31.2500000 1327.07996	-116.750000 31.2500000 1325.72998	-116.750000 31.2500000 1324.38000	-116.750000 31.2500000 1323.03003	-116.750000 31.2500000 1321.68005	-116.750000 31.2500000 1320.32996	-116.750000 31.2500000 1318.97998	-116.750000 31.2500000 1317.63000	-116.750000 31.2500000 1316.28003	-116.750000 31.2500000 1314.93005	-116.750000 31.2500000 1313.57996	-116.750000 31.2500000 1312.22998	-116.750000 31.2500000 1310.88000	-116.750000 31.2500000 1309.53003	-116.750000 31.2500000 1308.18005	-116.750000 31.2500000 1306.82996	-116.750000 31.2500000 1305.47998	-116.750000 31.2500000 1304.58997	-116.750000 31.2500000 1303.69995	-116.750000 31.2500000 1302.81006	-116.750000 31.2500000 1301.92004	-116.750000 31.2500000 1301.03003	-116.750000 31.2500000 1300.14001	-116.750000 31.2500000 1299.25000	-116.750000 31.2500000 1298.35999	-116.750000 31.2500000 1297.46997	-116.750000 31.2500000 1296.57996	-116.750000 31.2500000 1295.68994	-116.750000 31.2500000 1294.80005	-116.750000 31.2500000 1293.91003
-127.4	44.4	1363.34	-127.4	44.4	1362.88	-127.4	44.4	1362.42	-127.4	44.4	1361.96	-127.4	44.4	1361.5	-116.250000 31.2500000 1335.27002	-116.250000 31.2500000 1334.06995	-116.250000 31.2500000 1332.87000	-116.250000 31.2500000 1331.67004	-116.250000 31.2500000 1330.46997	-116.250000 31.2500000 1329.27002	-116.250000 31.2500000 1328.06995	-116.250000 31.2500000 1326.87000	-116.250000 31.2500000 1325.67004	-116.250000 31.2500000 1324.46997	-116.250000 31.2500000 1323.27002	-116.250000 31.2500000 1322.06995	-116.250000 31.2500000 1320.87000	-116.250000 31.2500000 1319.67004	-116.250000 31.2500000 1318.46997	-116.250000 31.2500000 1317.27002	-116.250000 31.2500000 1316.06995	-116.250000 31.2500000 1314.87000	-116.250000 31.2500000 1313.67004	-116.250000 31.2500000 1312.46997	-116.250000 31.2500000 1311.27002	-116.250000 31.2500000 1310.06995	-116.250000 31.2500000 1308.64001	-116.250000 31.2500000 1307.20996	-116.250000 31.2500000 1305.78003	-116.250000 31.2500000 1304.34998	-116.250000 31.2500000 1302.92004	-116.250000 31.2500000 1301.48999	-116.250000 31.2500000 1300.06006	-116.250000 31.2500000 1298.63000	-116.250000 31.2500000 1297.19995	-116.250000 31.2500000 1295.77002	-116.250000 31.2500000 1294.33997	-116.250000 31.2500000 1292.91003	-116.250000 31.2500000 1291.47998
-127.3	44.4	1359.09	-127.3	44.4	1358.54	-127.3	44.4	1358	-127.3	44.4	1357.46	-127.3	44.4	1356.91	-115.750000 31.2500000 1332.18005	-115.750000 31.2500000 1331.09998	-115.750000 31.2500000 1330.02002	-115.750000 31.2500000 1328.93994	-115.750000 31.2500000 1327.85999	-115.750000 31.2500000 1326.78003	-115.750000 31.2500000 1325.69995	-115.750000 31.2500000 1324.62000	-115.750000 31.2500000 1323.54004	-115.750000 31.2500000 1322.45996	-115.750000 31.2500000 1321.38000	-115.750000 31.2500000 1320.30005	-115.750000 31.2500000 1319.21997	-115.750000 31.2500000 1318.14001	-115.750000 31.2500000 1317.06006	-115.750000 31.2500000 1315.97998	-115.750000 31.2500000 1314.90002	-115.750000 31.2500000 1313.81995	-115.750000 31.2500000 1312.73999	-115.750000 31.2500000 1311.66003	-115.750000 31.2500000 1310.57996	-115.750000 31.2500000 1309.50000	-115.750000 31.2500000 1307.59998	-115.750000 31.2500000 1305.69995	-115.750000 31.2500000 1303.80005	-115.750000 31.2500000 1301.90002	-115.750000 31.2500000 1300.00000	-115.750000 31.2500000 1298.09998	-115.750000 31.2500000 1296.19995	-115.750000 31.2500000 1294.30005	-115.750000 31.2500000 1292.40002	-115.750000 31.2500000 1290.50000	-115.750000 31.2500000 1288.59998	-115.750000 31.2500000 1286.69995	-115.750000 31.2500000 1284.80005
-127.2	44.4	1354.67	-127.2	44.4	1354.03	-127.2	44.4	1353.4	-127.2	44.4	1352.77	-127.2	44.4	1352.14	-115.250000 31.2500000 1324.80005	-115.250000 31.2500000 1323.79004	-115.250000 31.2500000 1322.78003	-115.250000 31.2500000 1321.77002	-115.250000 31.2500000 1320.76001	-115.250000 31.2500000 1319.75000	-115.250000 31.2500000 1318.73999	-115.250000 31.2500000 1317.72998	-115.250000 31.2500000 1316.71997	-115.250000 31.2500000 1315.70996	-115.250000 31.2500000 1314.69995	-115.250000 31.2500000 1313.68994	-115.250000 31.2500000 1312.68005	-115.250000 31.2500000 1311.67004	-115.250000 31.2500000 1310.66003	-115.250000 31.2500000 1309.65002	-115.250000 31.2500000 1308.64001	-115.250000 31.2500000 1307.63000	-115.250000 31.2500000 1306.62000	-115.250000 31.2500000 1305.60999	-115.250000 31.2500000 1304.59998	-115.250000 31.2500000 1303.58997	-115.250000 31.2500000 1301.57996	-115.250000 31.2500000 1299.56995	-115.250000 31.2500000 1297.56006	-115.250000 31.2500000 1295.55005	-115.250000 31.2500000 1293.54004	-115.250000 31.2500000 1291.53003	-115.250000 31.2500000 1289.52002	-115.250000 31.2500000 1287.51001	-115.250000 31.2500000 1285.50000	-115.250000 31.2500000 1283.48999	-115.250000 31.2500000 1281.47998	-115.250000 31.2500000 1279.46997	-115.250000 31.2500000 1277.45996
-127.1	44.4	1352.53	-127.1	44.4	1351.85	-127.1	44.4	1351.18	-127.1	44.4	1350.5	-127.1	44.4	1349.82	-114.750000 31.2500000 1317.60999	-114.750000 31.2500000 1316.64001	-114.750000 31.2500000 1315.67004	-114.750000 31.2500000 1314.69995	-114.750000 31.2500000 1313.72998	-114.750000 31.2500000 1312.76001	-114.750000 31.2500000 1311.79004	-114.750000 31.2500000 1310.81995	-114.750000 31.2500000 1309.84998	-114.750000 31.2500000 1308.88000	-114.750000 31.2500000 1307.91003	-114.750000 31.2500000 1306.93994	-114.750000 31.2500000 1305.96997	-114.750000 31.2500000 1305.00000	-114.750000 31.2500000 1304.03003	-114.750000 31.2500000 1303.06006	-114.750000 31.2500000 1302.08997	-114.750000 31.2500000 1301.12000	-114.750000 31.2500000 1300.15002	-114.750000 31.2500000 1299.18005	-114.750000 31.2500000 1298.20996	-114.750000 31.2500000 1297.23999	-114.750000 31.2500000 1295.27002	-114.750000 31.2500000 1293.30005	-114.750000 31.2500000 1291.32996	-114.750000 31.2500000 1289.35999	-114.750000 31.2500000 1287.39001	-114.750000 31.2500000 1285.42004	-114.750000 31.2500000 1283.44995	-114.750000 31.2500000 1281.47998	-114.750000 31.2500000 1279.51001	-114.750000 31.2500000 1277.54004	-114.750000 31.2500000 1275.56995	-114.750000 31.2500000 1273.59998	-114.750000 31.2500000 1271.63000
-127	44.4	1351.79	-127	44.4	1351.1	-127	44.4	1350.41	-127	44.4	1349.72	-127	44.4	1349.03	-114.250000 31.2500000 1316.20996	-114.250000 31.2500000 1315.31006	-114.250000 31.2500000 1314.41003	-114.250000 31.2500000 1313.51001	-114.250000 31.2500000 1312.60999	-114.250000 31.2500000 1311.70996	-114.250000 31.2500000 1310.81006	-114.250000 31.2500000 1309.91003	-114.250000 31.2500000 1309.01001	-114.250000 31.2500000 1308.10999	-114.250000 31.2500000 1307.20996	-114.250000 31.2500000 1306.31006	-114.250000 31.2500000 1305.41003	-114.250000 31.2500000 1304.51001	-114.250000 31.2500000 1303.60999	-114.250000 31.2500000 1302.70996	-114.250000 31.2500000 1301.81006	-114.250000 31.2500000 1300.91003	-114.250000 31.2500000 1300.01001	-114.250000 31.2500000 1299.10999	-114.250000 31.2500000 1298.20996	-114.250000 31.2500000 1297.31006	-114.250000 31.2500000 1295.38000	-114.250000 31.2500000 1293.44995	-114.250000 31.2500000 1291.52002	-114.250000 31.2500000 1289.58997	-114.250000 31.2500000 1287.66003	-114.250000 31.2500000 1285.72998	-114.250000 31.2500000 1283.80005	-114.250000 31.2500000 1281.87000	-114.250000 31.2500000 1279.93994	-114.250000 31.2500000 1278.01001	-114.250000 31.2500000 1276.07996	-114.250000 31.2500000 1274.15002	-114.250000 31.2500000 1272.21997
-126.9	44.4	1351.79	-126.9	44.4	1351.11	-126.9	44.4	1350.43	-126.9	44.4	1349.75	-126.9	44.4	1349.07	-113.750000 31.2500000 1320.25000	-113.750000 31.2500000 1319.45996	-113.750000 31.2500000 1318.67004	-113.750000 31.2500000 1317.88000	-113.750000 31.2500000 1317.08997	-113.750000 31.2500000 1316.30005	-113.750000 31.2500000 1315.51001	-113.750000 31.2500000 1314.71997	-113.750000 31.2500000 1313.93005	-113.750000 31.2500000 1313.14001	-113.750000 31.2500000 1312.34998	-113.750000 31.2500000 1311.56006	-113.750000 31.2500000 1310.77002	-113.750000 31.2500000 1309.97998	-113.750000 31.2500000 1309.18994	-113.750000 31.2500000 1308.40002	-113.750000 31.2500000 1307.60999	-113.750000 31.2500000 1306.81995	-113.750000 31.2500000 1306.03003	-113.750000 31.2500000 1305.23999	-113.750000 31.2500000 1304.44995	-113.750000 31.2500000 1303.66003	-113.750000 31.2500000 1301.83997	-113.750000 31.2500000 1300.02002	-113.750000 31.2500000 1298.19995	-113.750000 31.2500000 1296.38000	-113.750000 31.2500000 1294.56006	-113.750000 31.2500000 1292.73999	-113.750000 31.2500000 1290.92004	-113.750000 31.2500000 1289.09998	-113.750000 31.2500000 1287.28003	-113.750000 31.2500000 1285.45996	-113.750000 31.2500000 1283.64001	-113.750000 31.2500000 1281.81995	-113.750000 31.2500000 1280.00000
-126.8	44.4	1352.13	-126.8	44.4	1351.47	-126.8	44.4	1350.81	-126.8	44.4	1350.15	-126.8	44.4	1349.5	-113.250000 31.2500000 1325.46997	-113.250000 31.2500000 1324.87000	-113.250000 31.2500000 1324.26001	-113.250000 31.2500000 1323.65002	-113.250000 31.2500000 1323.05005	-113.250000 31.2500000 1322.43994	-113.250000 31.2500000 1321.83997	-113.250000 31.2500000 1321.22998	-113.250000 31.2500000 1320.62000	-113.250000 31.2500000 1320.01001	-113.250000 31.2500000 1319.40002	-113.250000 31.2500000 1318.80005	-113.250000 31.2500000 1318.18994	-113.250000 31.2500000 1317.58997	-113.250000 31.2500000 1316.97998	-113.250000 31.2500000 1316.38000	-113.250000 31.2500000 1315.78003	-113.250000 31.2500000 1315.17004	-113.250000 31.2500000 1314.56995	-113.250000 31.2500000 1313.95996	-113.250000 31.2500000 1313.35999	-113.250000 31.2500000 1312.75000	-113.250000 31.2500000 1311.07996	-113.250000 31.2500000 1309.40002	-113.250000 31.2500000 1307.72998	-113.250000 31.2500000 1306.06006	-113.250000 31.2500000 1304.38000	-113.250000 31.2500000 1302.70996	-113.250000 31.2500000 1301.04004	-113.250000 31.2500000 1299.37000	-113.250000 31.2500000 1297.68994	-113.250000 31.2500000 1296.02002	-113.250000 31.2500000 1294.34998	-113.250000 31.2500000 1292.67004	-113.250000 31.2500000 1291.00000
-126.7	44.4	1352.52	-126.7	44.4	1351.88	-126.7	44.4	1351.24	-126.7	44.4	1350.61	-126.7	44.4	1349.97	-112.750000 31.2500000 1326.95996	-112.750000 31.2500000 1326.54004	-112.750000 31.2500000 1326.12000	-112.750000 31.2500000 1325.69995	-112.750000 31.2500000 1325.28003	-112.750000 31.2500000 1324.85999	-112.750000 31.2500000 1324.43994	-112.750000 31.2500000 1324.02002	-112.750000 31.2500000 1323.59998	-112.750000 31.2500000 1323.18005	-112.750000 31.2500000 1322.76001	-112.750000 31.2500000 1322.33997	-112.750000 31.2500000 1321.92004	-112.750000 31.2500000 1321.50000	-112.750000 31.2500000 1321.07996	-112.750000 31.2500000 1320.66003	-112.750000 31.2500000 1320.23999	-112.750000 31.2500000 1319.81995	-112.750000 31.2500000 1319.40002	-112.750000 31.2500000 1318.97998	-112.750000 31.2500000 1318.56006	-112.750000 31.2500000 1318.14001	-112.750000 31.2500000 1316.57996	-112.750000 31.2500000 1315.02002	-112.750000 31.2500000 1313.45996	-112.750000 31.2500000 1311.90002	-112.750000 31.2500000 1310.33997	-112.750000 31.2500000 1308.78003	-112.750000 31.2500000 1307.21997	-112.750000 31.2500000 1305.66003	-112.750000 31.2500000 1304.09998	-112.750000 31.2500000 1302.54004	-112.750000 31.2500000 1300.97998	-112.750000 31.2500000 1299.42004	-112.750000 31.2500000 1297.85999
-126.6	44.4	1352.71	-126.6	44.4	1352.08	-126.6	44.4	1351.45	-126.6	44.4	1350.82	-126.6	44.4	1350.19	-112.250000 31.2500000 1323.04004	-112.250000 31.2500000 1322.65002	-112.250000 31.2500000 1322.26001	-112.250000 31.2500000 1321.87000	-112.250000 31.2500000 1321.47998	-112.250000 31.2500000 1321.08997	-112.250000 31.2500000 1320.69995	-112.250000 31.2500000 1320.31006	-112.250000 31.2500000 1319.92004	-112.250000 31.2500000 1319.53003	-112.250000 31.2500000 1319.14001	-112.250000 31.2500000 1318.75000	-112.250000 31.2500000 1318.35999	-112.250000 31.2500000 1317.96997	-112.250000 31.2500000 1317.57996	-112.250000 31.2500000 1317.18994	-112.250000 31.2500000 1316.80005	-112.250000 31.2500000 1316.41003	-112.250000 31.2500000 1316.02002	-112.250000 31.2500000 1315.63000	-112.250000 31.2500000 1315.23999	-112.250000 31.2500000 1314.84998	-112.250000 31.2500000 1313.60999	-112.250000 31.2500000 1312.37000	-112.250000 31.2500000 1311.13000	-112.250000 31.2500000 1309.89001	-112.250000 31.2500000 1308.65002	-112.250000 31.2500000 1307.41003	-112.250000 31.2500000 1306.17004	-112.250000 31.2500000 1304.93005	-112.250000 31.2500000 1303.68994	-112.250000 31.2500000 1302.44995	-112.250000 31.2500000 1301.20996	-112.250000 31.2500000 1299.96997	-112.250000 31.2500000 1298.72998
-126.5	44.4	1352.74	-126.5	44.4	1352.11	-126.5	44.4	1351.48	-126.5	44.4	1350.85	-126.5	44.4	1350.22	-111.750000 31.2500000 1317.93994	-111.750000 31.2500000 1317.48999	-111.750000 31.2500000 1317.04004	-111.750000 31.2500000 1316.58997	-111.750000 31.2500000 1316.14001	-111.750000 31.2500000 1315.68994	-111.750000 31.2500000 1315.23999	-111.750000 31.2500000 1314.79004	-111.750000 31.2500000 1314.33997	-111.750000 31.2500000 1313.89001	-111.750000 31.2500000 1313.43994	-111.750000 31.2500000 1312.98999	-111.750000 31.2500000 1312.54004	-111.750000 31.2500000 1312.08997	-111.750000 31.2500000 1311.64001	-111.750000 31.2500000 1311.18994	-111.750000 31.2500000 1310.73999	-111.750000 31.2500000 1310.29004	-111.750000 31.2500000 1309.83997	-111.750000 31.2500000 1309.39001	-111.750000 31.2500000 1308.93994	-111.750000 31.2500000 1308.48999	-111.750000 31.2500000 1307.97998	-111.750000 31.2500000 1307.46997	-111.750000 31.2500000 1306.95996	-111.750000 31.2500000 1306.44995	-111.750000 31.2500000 1305.93994	-111.750000 31.2500000 1305.43005	-111.750000 31.2500000 1304.92004	-111.750000 31.2500000 1304.41003	-111.750000 31.2500000 1303.90002	-111.750000 31.2500000 1303.39001	-111.750000 31.2500000 1302.88000	-111.750000 31.2500000 1302.38000	-111.750000 31.2500000 1301.88000
-126.4	44.4	1352.66	-126.4	44.4	1352.02	-126.4	44.4	1351.39	-126.4	44.4	1350.76	-126.4	44.4	1350.12	-111.250000 31.2500000 1318.44995	-111.250000 31.2500000 1317.93005	-111.250000 31.2500000 1317.41003	-111.250000 31.2500000 1316.89001	-111.250000 31.2500000 1316.37000	-111.250000 31.2500000 1315.84998	-111.250000 31.2500000 1315.32996	-111.250000 31.2500000 1314.81006	-111.250000 31.2500000 1314.29004	-111.250000 31.2500000 1313.77002	-111.250000 31.2500000 1313.25000	-111.250000 31.2500000 1312.72998	-111.250000 31.2500000 1312.20996	-111.250000 31.2500000 1311.68994	-111.250000 31.2500000 1311.17004	-111.250000 31.2500000 1310.65002	-111.250000 31.2500000 1310.13000	-111.250000 31.2500000 1309.60999	-111.250000 31.2500000 1309.08997	-111.250000 31.2500000 1308.56995	-111.250000 31.2500000 1308.05005	-111.250000 31.2500000 1307.53003	-111.250000 31.2500000 1307.55005	-111.250000 31.2500000 1307.56995	-111.250000 31.2500000 1307.58997	-111.250000 31.2500000 1307.60999	-111.250000 31.2500000 1307.63000	-111.250000 31.2500000 1307.65002	-111.250000 31.2500000 1307.67004	-111.250000 31.2500000 1307.68994	-111.250000 31.2500000 1307.70996	-111.250000 31.2500000 1307.72998	-111.250000 31.2500000 1307.75000	-111.250000 31.2500000 1307.77002	-111.250000 31.2500000 1307.79004
-126.3	44.4	1352.51	-126.3	44.4	1351.87	-126.3	44.4	1351.23	-126.3	44.4	1350.59	-126.3	44.4	1349.95	-110.750000 31.2500000 1322.22998	-110.750000 31.2500000 1321.63000	-110.750000 31.2500000 1321.03003	-110.750000 31.2500000 1320.43005	-110.750000 31.2500000 1319.82996	-110.750000 31.2500000 1319.22998	-110.750000 31.2500000 1318.63000	-110.750000 31.2500000 1318.03003	-110.750000 31.2500000 1317.43005	-110.750000 31.2500000 1316.82996	-110.750000 31.2500000 1316.22998	-110.750000 31.2500000 1315.63000	-110.750000 31.2500000 1315.03003	-110.750000 31.2500000 1314.43005	-110.750000 31.2500000 1313.82996	-110.750000 31.2500000 1313.22998	-110.750000 31.2500000 1312.63000	-110.750000 31.2500000 1312.03003	-110.750000 31.2500000 1311.43005	-110.750000 31.2500000 1310.82996	-110.750000 31.2500000 1310.22998	-110.750000 31.2500000 1309.63000	-110.750000 31.2500000 1309.56995	-110.750000 31.2500000 1309.50000	-110.750000 31.2500000 1309.43005	-110.750000 31.2500000 1309.37000	-110.750000 31.2500000 1309.30005	-110.750000 31.2500000 1309.22998	-110.750000 31.2500000 1309.16003	-110.750000 31.2500000 1309.09998	-110.750000 31.2500000 1309.03003	-110.750000 31.2500000 1308.95996	-110.750000 31.2500000 1308.89001	-110.750000 31.2500000 1308.82996	-110.750000 31.2500000 1308.76001
-126.2	44.4	1352.37	-126.2	44.4	1351.72	-126.2	44.4	1351.08	-126.2	44.4	1350.43	-126.2	44.4	1349.78	-110.250000 31.2500000 1323.25000	-110.250000 31.2500000 1322.53003	-110.250000 31.2500000 1321.81006	-110.250000 31.2500000 1321.08997	-110.250000 31.2500000 1320.37000	-110.250000 31.2500000 1319.65002	-110.250000 31.2500000 1318.93005	-110.250000 31.2500000 1318.20996	-110.250000 31.2500000 1317.48999	-110.250000 31.2500000 1316.77002	-110.250000 31.2500000 1316.05005	-110.250000 31.2500000 1315.32996	-110.250000 31.2500000 1314.60999	-110.250000 31.2500000 1313.89001	-110.250000 31.2500000 1313.17004	-110.250000 31.2500000 1312.44995	-110.250000 31.2500000 1311.72998	-110.250000 31.2500000 1311.01001	-110.250000 31.2500000 1310.29004	-110.250000 31.2500000 1309.56995	-110.250000 31.2500000 1308.84998	-110.250000 31.2500000 1308.13000	-110.250000 31.2500000 1308.19995	-110.250000 31.2500000 1308.27002	-110.250000 31.2500000 1308.33997	-110.250000 31.2500000 1308.41003	-110.250000 31.2500000 1308.47998	-110.250000 31.2500000 1308.55005	-110.250000 31.2500000 1308.62000	-110.250000 31.2500000 1308.68994	-110.250000 31.2500000 1308.76001	-110.250000 31.2500000 1308.82996	-110.250000 31.2500000 1308.90002	-110.250000 31.2500000 1308.96997	-110.250000 31.2500000 1309.04004
-126.1	44.4	1352.31	-126.1	44.4	1351.66	-126.1	44.4	1351.01	-126.1	44.4	1350.35	-126.1	44.4	1349.7	-109.750000 31.2500000 1320.20996	-109.750000 31.2500000 1319.30005	-109.750000 31.2500000 1318.39001	-109.750000 31.2500000 1317.47998	-109.750000 31.2500000 1316.56995	-109.750000 31.2500000 1315.66003	-109.750000 31.2500000 1314.75000	-109.750000 31.2500000 1313.83997	-109.750000 31.2500000 1312.93005	-109.750000 31.2500000 1312.02002	-109.750000 31.2500000 1311.10999	-109.750000 31.2500000 1310.19995	-109.750000 31.2500000 1309.29004	-109.750000 31.2500000 1308.38000	-109.750000 31.2500000 1307.46997	-109.750000 31.2500000 1306.56006	-109.750000 31.2500000 1305.65002	-109.750000 31.2500000 1304.73999	-109.750000 31.2500000 1303.82996	-109.750000 31.2500000 1302.92004	-109.750000 31.2500000 1302.01001	-109.750000 31.2500000 1301.09998	-109.750000 31.2500000 1301.33997	-109.750000 31.2500000 1301.57996	-109.750000 31.2500000 1301.81995	-109.750000 31.2500000 1302.06006	-109.750000 31.2500000 1302.30005	-109.750000 31.2500000 1302.54004	-109.750000 31.2500000 1302.78003	-109.750000 31.2500000 1303.02002	-109.750000 31.2500000 1303.26001	-109.750000 31.2500000 1303.50000	-109.750000 31.2500000 1303.73999	-109.750000 31.2500000 1303.97998	-109.750000 31.2500000 1304.21997
-126	44.4	1352.31	-126	44.4	1351.65	-126	44.4	1350.99	-126	44.4	1350.34	-126	44.4	1349.68	-109.250000 31.2500000 1315.64001	-109.250000 31.2500000 1314.40002	-109.250000 31.2500000 1313.16003	-109.250000 31.2500000 1311.92004	-109.250000 31.2500000 1310.68005	-109.250000 31.2500000 1309.43994	-109.250000 31.2500000 1308.19995	-109.250000 31.2500000 1306.95996	-109.250000 31.2500000 1305.71997	-109.250000 31.2500000 1304.47998	-109.250000 31.2500000 1303.23999	-109.250000 31.2500000 1302.00000	-109.250000 31.2500000 1300.76001	-109.250000 31.2500000 1299.52002	-109.250000 31.2500000 1298.28003	-109.250000 31.2500000 1297.04004	-109.250000 31.2500000 1295.80005	-109.250000 31.2500000 1294.56006	-109.250000 31.2500000 1293.31995	-109.250000 31.2500000 1292.07996	-109.250000 31.2500000 1290.83997	-109.250000 31.2500000 1289.59998	-109.250000 31.2500000 1290.01001	-109.250000 31.2500000 1290.42004	-109.250000 31.2500000 1290.82996	-109.250000 31.2500000 1291.23999	-109.250000 31.2500000 1291.65002	-109.250000 31.2500000 1292.06006	-109.250000 31.2500000 1292.46997	-109.250000 31.2500000 1292.88000	-109.250000 31.2500000 1293.29004	-109.250000 31.2500000 1293.69995	-109.250000 31.2500000 1294.10999	-109.250000 31.2500000 1294.52002	-109.250000 31.2500000 1294.93005
-125.9	44.4	1352.35	-125.9	44.4	1351.68	-125.9	44.4	1351.02	-125.9	44.4	1350.36	-125.9	44.4	1349.7	-108.750000 31.2500000 1315.98999	-108.750000 31.2500000 1314.70996	-108.750000 31.2500000 1313.43005	-108.750000 31.2500000 1312.15002	-108.750000 31.2500000 1310.87000	-108.750000 31.2500000 1309.58997	-108.750000 31.2500000 1308.31006	-108.750000 31.2500000 1307.03003	-108.750000 31.2500000 1305.75000	-108.750000 31.2500000 1304.46997	-108.750000 31.2500000 1303.18994	-108.750000 31.2500000 1301.91003	-108.750000 31.2500000 1300.63000	-108.750000 31.2500000 1299.34998	-108.750000 31.2500000 1298.06995	-108.750000 31.2500000 1296.79004	-108.750000 31.2500000 1295.51001	-108.750000 31.2500000 1294.22998	-108.750000 31.2500000 1292.94995	-108.750000 31.2500000 1291.67004	-108.750000 31.2500000 1290.39001	-108.750000 31.2500000 1289.10999	-108.750000 31.2500000 1289.76001	-108.750000 31.2500000 1290.41003	-108.750000 31.2500000 1291.06006	-108.750000 31.2500000 1291.70996	-108.750000 31.2500000 1292.35999	-108.750000 31.2500000 1293.01001	-108.750000 31.2500000 1293.66003	-108.750000 31.2500000 1294.31006	-108.750000 31.2500000 1294.95996	-108.750000 31.2500000 1295.60999	-108.750000 31.2500000 1296.26001	-108.750000 31.2500000 1296.91003	-108.750000 31.2500000 1297.56006
-125.8	44.4	1352.41	-125.8	44.4	1351.74	-125.8	44.4	1351.08	-125.8	44.4	1350.41	-125.8	44.4	1349.75	-108.250000 31.2500000 1315.29004	-108.250000 31.2500000 1314.12000	-108.250000 31.2500000 1312.94995	-108.250000 31.2500000 1311.78003	-108.250000 31.2500000 1310.60999	-108.250000 31.2500000 1309.43994	-108.250000 31.2500000 1308.27002	-108.250000 31.2500000 1307.09998	-108.250000 31.2500000 1305.93005	-108.250000 31.2500000 1304.76001	-108.250000 31.2500000 1303.58997	-108.250000 31.2500000 1302.42004	-108.250000 31.2500000 1301.25000	-108.250000 31.2500000 1300.07996	-108.250000 31.2500000 1298.91003	-108.250000 31.2500000 1297.73999	-108.250000 31.2500000 1296.56995	-108.250000 31.2500000 1295.40002	-108.250000 31.2500000 1294.22998	-108.250000 31.2500000 1293.06006	-108.250000 31.2500000 1291.89001	-108.250000 31.2500000 1290.71997	-108.250000 31.2500000 1291.58997	-108.250000 31.2500000 1292.45996	-108.250000 31.2500000 1293.32996	-108.250000 31.2500000 1294.19995	-108.250000 31.2500000 1295.06995	-108.250000 31.2500000 1295.93994	-108.250000 31.2500000 1296.81006	-108.250000 31.2500000 1297.68005	-108.250000 31.2500000 1298.55005	-108.250000 31.2500000 1299.42004	-108.250000 31.2500000 1300.29004	-108.250000 31.2500000 1301.16003	-108.250000 31.2500000 1302.03003
-125.7	44.4	1352.5	-125.7	44.4	1351.83	-125.7	44.4	1351.16	-125.7	44.4	1350.49	-125.7	44.4	1349.82	-107.750000 31.2500000 1318.96997	-107.750000 31.2500000 1317.77002	-107.750000 31.2500000 1316.56995	-107.750000 31.2500000 1315.37000	-107.750000 31.2500000 1314.17004	-107.750000 31.2500000 1312.96997	-107.750000 31.2500000 1311.77002	-107.750000 31.2500000 1310.56995	-107.750000 31.2500000 1309.37000	-107.750000 31.2500000 1308.17004	-107.750000 31.2500000 1306.96997	-107.750000 31.2500000 1305.77002	-107.750000 31.2500000 1304.56995	-107.750000 31.2500000 1303.37000	-107.750000 31.2500000 1302.17004	-107.750000 31.2500000 1300.96997	-107.750000 31.2500000 1299.77002	-107.750000 31.2500000 1298.56995	-107.750000 31.2500000 1297.37000	-107.750000 31.2500000 1296.17004	-107.750000 31.2500000 1294.96997	-107.750000 31.2500000 1293.77002	-107.750000 31.2500000 1294.80005	-107.750000 31.2500000 1295.82996	-107.750000 31.2500000 1296.85999	-107.750000 31.2500000 1297.89001	-107.750000 31.2500000 1298.92004	-107.750000 31.2500000 1299.94995	-107.750000 31.2500000 1300.97998	-107.750000 31.2500000 1302.01001	-107.750000 31.2500000 1303.04004	-107.750000 31.2500000 1304.06995	-107.750000 31.2500000 1305.09998	-107.750000 31.2500000 1306.13000	-107.750000 31.2500000 1307.16003
-125.6	44.4	1352.6	-125.6	44.4	1351.92	-125.6	44.4	1351.25	-125.6	44.4	1350.57	-125.6	44.4	1349.89	-107.250000 31.2500000 1327.44995	-107.250000 31.2500000 1326.16003	-107.250000 31.2500000 1324.87000	-107.250000 31.2500000 1323.57996	-107.250000 31.2500000 1322.29004	-107.250000 31.2500000 1321.00000	-107.250000 31.2500000 1319.70996	-107.250000 31.2500000 1318.42004	-107.250000 31.2500000 1317.13000	-107.250000 31.2500000 1315.83997	-107.250000 31.2500000 1314.55005	-107.250000 31.2500000 1313.26001	-107.250000 31.2500000 1311.96997	-107.250000 31.2500000 1310.68005	-107.250000 31.2500000 1309.39001	-107.250000 31.2500000 1308.09998	-107.250000 31.2500000 1306.81006	-107.250000 31.2500000 1305.52002	-107.250000 31.2500000 1304.22998	-107.250000 31.2500000 1302.93994	-107.250000 31.2500000 1301.65002	-107.250000 31.2500000 1300.35999	-107.250000 31.2500000 1301.56006	-107.250000 31.2500000 1302.76001	-107.250000 31.2500000 1303.95996	-107.250000 31.2500000 1305.16003	-107.250000 31.2500000 1306.35999	-107.250000 31.2500000 1307.56006	-107.250000 31.2500000 1308.76001	-107.250000 31.2500000 1309.95996	-107.250000 31.2500000 1311.16003	-107.250000 31.2500000 1312.35999	-107.250000 31.2500000 1313.56006	-107.250000 31.2500000 1314.76001	-107.250000 31.2500000 1315.95996
-125.5	44.4	1352.74	-125.5	44.4	1352.05	-125.5	44.4	1351.37	-125.5	44.4	1350.68	-125.5	44.4	1350	-106.750000 31.2500000 1332.18994	-106.750000 31.2500000 1330.88000	-106.750000 31.2500000 1329.56995	-106.750000 31.2500000 1328.26001	-106.750000 31.2500000 1326.94995	-106.750000 31.2500000 1325.64001	-106.750000 31.2500000 1324.32996	-106.750000 31.2500000 1323.02002	-106.750000 31.2500000 1321.70996	-106.750000 31.2500000 1320.40002	-106.750000 31.2500000 1319.08997	-106.750000 31.2500000 1317.78003	-106.750000 31.2500000 1316.46997	-106.750000 31.2500000 1315.16003	-106.750000 31.2500000 1313.84998	-106.750000 31.2500000 1312.54004	-106.750000 31.2500000 1311.22998	-106.750000 31.2500000 1309.92004	-106.750000 31.2500000 1308.60999	-106.750000 31.2500000 1307.30005	-106.750000 31.2500000 1305.98999	-106.750000 31.2500000 1304.68005	-106.750000 31.2500000 1306.06995	-106.750000 31.2500000 1307.45996	-106.750000 31.2500000 1308.84998	-106.750000 31.2500000 1310.23999	-106.750000 31.2500000 1311.63000	-106.750000 31.2500000 1313.02002	-106.750000 31.2500000 1314.41003	-106.750000 31.2500000 1315.80005	-106.750000 31.2500000 1317.18994	-106.750000 31.2500000 1318.57996	-106.750000 31.2500000 1319.96997	-106.750000 31.2500000 1321.35999	-106.750000 31.2500000 1322.75000
-125.4	44.4	1352.93	-125.4	44.4	1352.24	-125.4	44.4	1351.54	-125.4	44.4	1350.85	-125.4	44.4	1350.16	-106.250000 31.2500000 1336.16003	-106.250000 31.2500000 1334.95996	-106.250000 31.2500000 1333.76001	-106.250000 31.2500000 1332.56006	-106.250000 31.2500000 1331.35999	-106.250000 31.2500000 1330.16003	-106.250000 31.2500000 1328.95996	-106.250000 31.2500000 1327.76001	-106.250000 31.2500000 1326.56006	-106.250000 31.2500000 1325.35999	-106.250000 31.2500000 1324.16003	-106.250000 31.2500000 1322.95996	-106.250000 31.2500000 1321.76001	-106.250000 31.2500000 1320.56006	-106.250000 31.2500000 1319.35999	-106.250000 31.2500000 1318.16003	-106.250000 31.2500000 1316.95996	-106.250000 31.2500000 1315.76001	-106.250000 31.2500000 1314.56006	-106.250000 31.2500000 1313.35999	-106.250000 31.2500000 1312.16003	-106.250000 31.2500000 1310.95996	-106.250000 31.2500000 1312.46997	-106.250000 31.2500000 1313.97998	-106.250000 31.2500000 1315.48999	-106.250000 31.2500000 1317.00000	-106.250000 31.2500000 1318.51001	-106.250000 31.2500000 1320.02002	-106.250000 31.2500000 1321.53003	-106.250000 31.2500000 1323.04004	-106.250000 31.2500000 1324.55005	-106.250000 31.2500000 1326.06006	-106.250000 31.2500000 1327.56995	-106.250000 31.2500000 1329.07996	-106.250000 31.2500000 1330.58997
-125.3	44.4	1353.17	-125.3	44.4	1352.47	-125.3	44.4	1351.77	-125.3	44.4	1351.07	-125.3	44.4	1350.37	-105.750000 31.2500000 1341.43005	-105.750000 31.2500000 1340.39001	-105.750000 31.2500000 1339.34998	-105.750000 31.2500000 1338.31006	-105.750000 31.2500000 1337.27002	-105.750000 31.2500000 1336.22998	-105.750000 31.2500000 1335.18994	-105.750000 31.2500000 1334.15002	-105.750000 31.2500000 1333.10999	-105.750000 31.2500000 1332.06995	-105.750000 31.2500000 1331.03003	-105.750000 31.2500000 1329.98999	-105.750000 31.2500000 1328.94995	-105.750000 31.2500000 1327.91003	-105.750000 31.2500000 1326.87000	-105.750000 31.2500000 1325.82996	-105.750000 31.2500000 1324.79004	-105.750000 31.2500000 1323.75000	-105.750000 31.2500000 1322.70996	-105.750000 31.2500000 1321.67004	-105.750000 31.2500000 1320.63000	-105.750000 31.2500000 1319.58997	-105.750000 31.2500000 1321.15002	-105.750000 31.2500000 1322.70996	-105.750000 31.2500000 1324.27002	-105.750000 31.2500000 1325.82996	-105.750000 31.2500000 1327.39001	-105.750000 31.2500000 1328.94995	-105.750000 31.2500000 1330.51001	-105.750000 31.2500000 1332.06995	-105.750000 31.2500000 1333.63000	-105.750000 31.2500000 1335.18994	-105.750000 31.2500000 1336.75000	-105.750000 31.2500000 1338.31006	-105.750000 31.2500000 1339.87000
-125.2	44.4	1353.44	-125.2	44.4	1352.74	-125.2	44.4	1352.03	-125.2	44.4	1351.32	-125.2	44.4	1350.61	-105.250000 31.2500000 1341.90002	-105.250000 31.2500000 1341.01001	-105.250000 31.2500000 1340.12000	-105.250000 31.2500000 1339.22998	-105.250000 31.2500000 1338.33997	-105.250000 31.2500000 1337.44995	-105.250000 31.2500000 1336.56006	-105.250000 31.2500000 1335.67004	-105.250000 31.2500000 1334.78003	-105.250000 31.2500000 1333.89001	-105.250000 31.2500000 1333.00000	-105.250000 31.2500000 1332.10999	-105.250000 31.2500000 1331.21997	-105.250000 31.2500000 1330.32996	-105.250000 31.2500000 1329.43994	-105.250000 31.2500000 1328.55005	-105.250000 31.2500000 1327.66003	-105.250000 31.2500000 1326.77002	-105.250000 31.2500000 1325.88000	-105.250000 31.2500000 1324.98999	-105.250000 31.2500000 1324.09998	-105.250000 31.2500000 1323.20996	-105.250000 31.2500000 1324.80005	-105.250000 31.2500000 1326.39001	-105.250000 31.2500000 1327.97998	-105.250000 31.2500000 1329.56995	-105.250000 31.2500000 1331.16003	-105.250000 31.2500000 1332.75000	-105.250000 31.2500000 1334.33997	-105.250000 31.2500000 1335.93005	-105.250000 31.2500000 1337.52002	-105.250000 31.2500000 1339.10999	-105.250000 31.2500000 1340.69995	-105.250000 31.2500000 1342.29004	-105.250000 31.2500000 1343.88000
-125.1	44.4	1353.74	-125.1	44.4	1353.02	-125.1	44.4	1352.3	-125.1	44.4	1351.58	-125.1	44.4	1350.86	-104.750000 31.2500000 1339.45996	-104.750000 31.2500000 1338.71997	-104.750000 31.2500000 1337.97998	-104.750000 31.2500000 1337.23999	-104.750000 31.2500000 1336.50000	-104.750000 31.2500000 1335.76001	-104.750000 31.2500000 1335.02002	-104.750000 31.2500000 1334.28003	-104.750000 31.2500000 1333.54004	-104.750000 31.2500000 1332.80005	-104.750000 31.2500000 1332.06006	-104.750000 31.2500000 1331.31995	-104.750000 31.2500000 1330.57996	-104.750000 31.2500000 1329.83997	-104.750000 31.2500000 1329.09998	-104.750000 31.2500000 1328.35999	-104.750000 31.2500000 1327.62000	-104.750000 31.2500000 1326.88000	-104.750000 31.2500000 1326.14001	-104.750000 31.2500000 1325.40002	-104.750000 31.2500000 1324.66003	-104.750000 31.2500000 1323.92004	-104.750000 31.2500000 1325.47998	-104.750000 31.2500000 1327.04004	-104.750000 31.2500000 1328.59998	-104.750000 31.2500000 1330.16003	-104.750000 31.2500000 1331.71997	-104.750000 31.2500000 1333.28003	-104.750000 31.2500000 1334.83997	-104.750000 31.2500000 1336.40002	-104.750000 31.2500000 1337.95996	-104.750000 31.2500000 1339.52002	-104.750000 31.2500000 1341.07996	-104.750000 31.2500000 1342.64001	-104.750000 31.2500000 1344.19995
-125	44.4	1354.05	-125	44.4	1353.31	-125	44.4	1352.58	-125	44.4	1351.85	-125	44.4	1351.12	-104.250000 31.2500000 1330.72998	-104.250000 31.2500000 1330.13000	-104.250000 31.2500000 1329.53003	-104.250000 31.2500000 1328.93005	-104.250000 31.2500000 1328.32996	-104.250000 31.2500000 1327.72998	-104.250000 31.2500000 1327.13000	-104.250000 31.2500000 1326.53003	-104.250000 31.2500000 1325.93005	-104.250000 31.2500000 1325.32996	-104.250000 31.2500000 1324.72998	-104.250000 31.2500000 1324.13000	-104.250000 31.2500000 1323.53003	-104.250000 31.2500000 1322.93005	-104.250000 31.2500000 1322.32996	-104.250000 31.2500000 1321.72998	-104.250000 31.2500000 1321.13000	-104.250000 31.2500000 1320.53003	-104.250000 31.2500000 1319.93005	-104.250000 31.2500000 1319.32996	-104.250000 31.2500000 1318.72998	-104.250000 31.2500000 1318.13000	-104.250000 31.2500000 1319.60999	-104.250000 31.2500000 1321.08997	-104.250000 31.2500000 1322.56995	-104.250000 31.2500000 1324.05005	-104.250000 31.2500000 1325.53003	-104.250000 31.2500000 1327.01001	-104.250000 31.2500000 1328.48999	-104.250000 31.2500000 1329.96997	-104.250000 31.2500000 1331.44995	-104.250000 31.2500000 1332.93005	-104.250000 31.2500000 1334.41003	-104.250000 31.2500000 1335.89001	-104.250000 31.2500000 1337.37000
-124.9	44.4	1354.35	-124.9	44.4	1353.61	-124.9	44.4	1352.87	-124.9	44.4	1352.12	-124.9	44.4	1351.38	-103.750000 31.2500000 1335.79004	-103.750000 31.2500000 1335.33997	-103.750000 31.2500000 1334.89001	-103.750000 31.2500000 1334.43994	-103.750000 31.2500000 1333.98999	-103.750000 31.2500000 1333.54004	-103.750000 31.2500000 1333.08997	-103.750000 31.2500000 1332.64001	-103.750000 31.2500000 1332.18994	-103.750000 31.2500000 1331.73999	-103.750000 31.2500000 1331.29004	-103.750000 31.2500000 1330.83997	-103.750000 31.2500000 1330.39001	-103.750000 31.2500000 1329.93994	-103.750000 31.2500000 1329.48999	-103.750000 31.2500000 1329.04004	-103.750000 31.2500000 1328.58997	-103.750000 31.2500000 1328.14001	-103.750000 31.2500000 1327.68994	-103.750000 31.2500000 1327.23999	-103.750000 31.2500000 1326.79004	-103.750000 31.2500000 1326.33997	-103.750000 31.2500000 1327.63000	-103.750000 31.2500000 1328.92004	-103.750000 31.2500000 1330.20996	-103.750000 31.2500000 1331.50000	-103.750000 31.2500000 1332.79004	-103.750000 31.2500000 1334.07996	-103.750000 31.2500000 1335.37000	-103.750000 31.2500000 1336.66003	-103.750000 31.2500000 1337.94995	-103.750000 31.2500000 1339.23999	-103.750000 31.2500000 1340.53003	-103.750000 31.2500000 1341.81995	-103.750000 31.2500000 1343.10999
-124.8	44.4	1354.64	-124.8	44.4	1353.89	-124.8	44.4	1353.13	-124.8	44.4	1352.38	-124.8	44.4	1351.63	-103.250000 31.2500000 1328.59998	-103.250000 31.2500000 1328.30005	-103.250000 31.2500000 1328.00000	-103.250000 31.2500000 1327.69995	-103.250000 31.2500000 1327.40002	-103.250000 31.2500000 1327.09998	-103.250000 31.2500000 1326.80005	-103.250000 31.2500000 1326.50000	-103.250000 31.2500000 1326.19995	-103.250000 31.2500000 1325.90002	-103.250000 31.2500000 1325.59998	-103.250000 31.2500000 1325.30005	-103.250000 31.2500000 1325.00000	-103.250000 31.2500000 1324.69995	-103.250000 31.2500000 1324.40002	-103.250000 31.2500000 1324.09998	-103.250000 31.2500000 1323.80005	-103.250000 31.2500000 1323.50000	-103.250000 31.2500000 1323.19995	-103.250000 31.2500000 1322.90002	-103.250000 31.2500000 1322.59998	-103.250000 31.2500000 1322.30005	-103.250000 31.2500000 1323.31006	-103.250000 31.2500000 1324.31995	-103.250000 31.2500000 1325.32996	-103.250000 31.2500000 1326.33997	-103.250000 31.2500000 1327.34998	-103.250000 31.2500000 1328.35999	-103.250000 31.2500000 1329.37000	-103.250000 31.2500000 1330.38000	-103.250000 31.2500000 1331.39001	-103.250000 31.2500000 1332.40002	-103.250000 31.2500000 1333.41003	-103.250000 31.2500000 1334.42004	-103.250000 31.2500000 1335.43005
-124.7	44.4	1354.9	-124.7	44.4	1354.13	-124.7	44.4	1353.36	-124.7	44.4	1352.6	-124.7	44.4	1351.83	-123.750000 31.7500000 1334.85999	-123.750000 31.7500000 1334.85999	-123.750000 31.7500000 1334.85999	-123.750000 31.7500000 1334.85999	-123.750000 31.7500000 1334.85999	-123.750000 31.7500000 1334.85999	-123.750000 31.7500000 1334.85999	-123.750000 31.7500000 1334.85999	-123.750000 31.7500000 1334.85999	-123.750000 31.7500000 1334.85999	-123.750000 31.7500000 1334.85999	-123.750000 31.7500000 1334.85999	-123.750000 31.7500000 1334.85999	-123.750000 31.7500000 1334.85999	-123.750000 31.7500000 1334.85999	-123.750000 31.7500000 1334.85999	-123.750000 31.7500000 1334.85999	-123.750000 31.7500000 1334.85999	-123.750000 31.7500000 1334.85999	-123.750000 31.7500000 1334.85999	-123.750000 31.7500000 1334.85999	-123.750000 31.7500000 1334.85999	-123.750000 31.7500000 1334.76001	-123.750000 31.7500000 1334.66003	-123.750000 31.7500000 1334.56006	-123.750000 31.7500000 1334.45996	-123.750000 31.7500000 1334.35999	-123.750000 31.7500000 1334.26001	-123.750000 31.7500000 1334.16003	-123.750000 31.7500000 1334.06006	-123.750000 31.7500000 1333.95996	-123.750000 31.7500000 1333.85999	-123.750000 31.7500000 1333.76001	-123.750000 31.7500000 1333.66003	-123.750000 31.7500000 1333.56006
-124.6	44.4	1355.11	-124.6	44.4	1354.32	-124.6	44.4	1353.53	-124.6	44.4	1352.74	-124.6	44.4	1351.96	-123.250000 31.7500000 1332.18005	-123.250000 31.7500000 1332.18005	-123.250000 31.7500000 1332.18005	-123.250000 31.7500000 1332.18005	-123.250000 31.7500000 1332.18005	-123.250000 31.7500000 1332.18005	-123.250000 31.7500000 1332.18005	-123.250000 31.7500000 1332.18005	-123.250000 31.7500000 1332.18005	-123.250000 31.7500000 1332.18005	-123.250000 31.7500000 1332.18005	-123.250000 31.7500000 1332.18005	-123.250000 31.7500000 1332.18005	-123.250000 31.7500000 1332.18005	-123.250000 31.7500000 1332.18005	-123.250000 31.7500000 1332.18005	-123.250000 31.7500000 1332.18005	-123.250000 31.7500000 1332.18005	-123.250000 31.7500000 1332.18005	-123.250000 31.7500000 1332.18005	-123.250000 31.7500000 1332.18005	-123.250000 31.7500000 1332.18005	-123.250000 31.7500000 1332.10999	-123.250000 31.7500000 1332.04004	-123.250000 31.7500000 1331.96997	-123.250000 31.7500000 1331.90002	-123.250000 31.7500000 1331.82996	-123.250000 31.7500000 1331.76001	-123.250000 31.7500000 1331.68994	-123.250000 31.7500000 1331.62000	-123.250000 31.7500000 1331.55005	-123.250000 31.7500000 1331.47998	-123.250000 31.7500000 1331.41003	-123.250000 31.7500000 1331.33997	-123.250000 31.7500000 1331.27002
-124.5	44.4	1355.26	-124.5	44.4	1354.45	-124.5	44.4	1353.64	-124.5	44.4	1352.83	-124.5	44.4	1352.02	-122.750000 31.7500000 1329.47998	-122.750000 31.7500000 1329.47998	-122.750000 31.7500000 1329.47998	-122.750000 31.7500000 1329.47998	-122.750000 31.7500000 1329.47998	-122.750000 31.7500000 1329.47998	-122.750000 31.7500000 1329.47998	-122.750000 31.7500000 1329.47998	-122.750000 31.7500000 1329.47998	-122.750000 31.7500000 1329.47998	-122.750000 31.7500000 1329.47998	-122.750000 31.7500000 1329.47998	-122.750000 31.7500000 1329.47998	-122.750000 31.7500000 1329.47998	-122.750000 31.7500000 1329.47998	-122.750000 31.7500000 1329.47998	-122.750000 31.7500000 1329.47998	-122.750000 31.7500000 1329.47998	-122.750000 31.7500000 1329.47998	-122.750000 31.7500000 1329.47998	-122.750000 31.7500000 1329.47998	-122.750000 31.7500000 1329.47998	-122.750000 31.7500000 1329.43994	-122.750000 31.7500000 1329.40002	-122.750000 31.7500000 1329.35999	-122.750000 31.7500000 1329.31995	-122.750000 31.7500000 1329.28003	-122.750000 31.7500000 1329.23999	-122.750000 31.7500000 1329.19995	-122.750000 31.7500000 1329.16003	-122.750000 31.7500000 1329.12000	-122.750000 31.7500000 1329.07996	-122.750000 31.7500000 1329.04004	-122.750000 31.7500000 1329.00000	-122.750000 31.7500000 1328.95996
-124.4	44.4	1355.36	-124.4	44.4	1354.53	-124.4	44.4	1353.7	-124.4	44.4	1352.87	-124.4	44.4	1352.04	-122.250000 31.7500000 1326.77002	-122.250000 31.7500000 1326.77002	-122.250000 31.7500000 1326.77002	-122.250000 31.7500000 1326.77002	-122.250000 31.7500000 1326.77002	-122.250000 31.7500000 1326.77002	-122.250000 31.7500000 1326.77002	-122.250000 31.7500000 1326.77002	-122.250000 31.7500000 1326.77002	-122.250000 31.7500000 1326.77002	-122.250000 31.7500000 1326.77002	-122.250000 31.7500000 1326.77002	-122.250000 31.7500000 1326.77002	-122.250000 31.7500000 1326.77002	-122.250000 31.7500000 1326.77002	-122.250000 31.7500000 1326.77002	-122.250000 31.7500000 1326.77002	-122.250000 31.7500000 1326.77002	-122.250000 31.7500000 1326.77002	-122.250000 31.7500000 1326.77002	-122.250000 31.7500000 1326.77002	-122.250000 31.7500000 1326.77002	-122.250000 31.7500000 1326.75000	-122.250000 31.7500000 1326.72998	-122.250000 31.7500000 1326.70996	-122.250000 31.7500000 1326.68994	-122.250000 31.7500000 1326.67004	-122.250000 31.7500000 1326.65002	-122.250000 31.7500000 1326.63000	-122.250000 31.7500000 1326.60999	-122.250000 31.7500000 1326.58997	-122.250000 31.7500000 1326.56995	-122.250000 31.7500000 1326.55005	-122.250000 31.7500000 1326.53003	-122.250000 31.7500000 1326.51001
-124.3	44.4	1355.44	-124.3	44.4	1354.59	-124.3	44.4	1353.74	-124.3	44.4	1352.88	-124.3	44.4	1352.03	-121.750000 31.7500000 1324.12000	-121.750000 31.7500000 1324.12000	-121.750000 31.7500000 1324.12000	-121.750000 31.7500000 1324.12000	-121.750000 31.7500000 1324.12000	-121.750000 31.7500000 1324.12000	-121.750000 31.7500000 1324.12000	-121.750000 31.7500000 1324.12000	-121.750000 31.7500000 1324.12000	-121.750000 31.7500000 1324.12000	-121.750000 31.7500000 1324.12000	-121.750000 31.7500000 1324.12000	-121.750000 31.7500000 1324.12000	-121.750000 31.7500000 1324.12000	-121.750000 31.7500000 1324.12000	-121.750000 31.7500000 1324.12000	-121.750000 31.7500000 1324.12000	-121.750000 31.7500000 1324.12000	-121.750000 31.7500000 1324.12000	-121.750000 31.7500000 1324.12000	-121.750000 31.7500000 1324.12000	-121.750000 31.7500000 1324.12000	-121.750000 31.7500000 1324.12000	-121.750000 31.7500000 1324.12000	-121.750000 31.7500000 1324.12000	-121.750000 31.7500000 1324.12000	-121.750000 31.7500000 1324.12000	-121.750000 31.7500000 1324.12000	-121.750000 31.7500000 1324.12000	-121.750000 31.7500000 1324.12000	-121.750000 31.7500000 1324.12000	-121.750000 31.7500000 1324.12000	-121.750000 31.7500000 1324.12000	-121.750000 31.7500000 1324.12000	-121.750000 31.7500000 1324.12000
-124.2	44.4	1355.57	-124.2	44.4	1354.69	-124.2	44.4	1353.81	-124.2	44.4	1352.94	-124.2	44.4	1352.06	-121.250000 31.7500000 1321.68994	-121.250000 31.7500000 1321.68994	-121.250000 31.7500000 1321.68994	-121.250000 31.7500000 1321.68994	-121.250000 31.7500000 1321.68994	-121.250000 31.7500000 1321.68994	-121.250000 31.7500000 1321.68994	-121.250000 31.7500000 1321.68994	-121.250000 31.7500000 1321.68994	-121.250000 31.7500000 1321.68994	-121.250000 31.7500000 1321.68994	-121.250000 31.7500000 1321.68994	-121.250000 31.7500000 1321.68994	-121.250000 31.7500000 1321.68994	-121.250000 31.7500000 1321.68994	-121.250000 31.7500000 1321.68994	-121.250000 31.7500000 1321.68994	-121.250000 31.7500000 1321.68994	-121.250000 31.7500000 1321.68994	-121.250000 31.7500000 1321.68994	-121.250000 31.7500000 1321.68994	-121.250000 31.7500000 1321.68994	-121.250000 31.7500000 1321.68994	-121.250000 31.7500000 1321.68994	-121.250000 31.7500000 1321.68994	-121.250000 31.7500000 1321.68994	-121.250000 31.7500000 1321.68994	-121.250000 31.7500000 1321.68994	-121.250000 31.7500000 1321.68994	-121.250000 31.7500000 1321.68994	-121.250000 31.7500000 1321.68994	-121.250000 31.7500000 1321.68994	-121.250000 31.7500000 1321.68994	-121.250000 31.7500000 1321.68994	-121.250000 31.7500000 1321.68994
-124.1	44.4	1355.85	-124.1	44.4	1354.94	-124.1	44.4	1354.03	-124.1	44.4	1353.11	-124.1	44.4	1352.2	-120.750000 31.7500000 1319.82996	-120.750000 31.7500000 1319.82996	-120.750000 31.7500000 1319.82996	-120.750000 31.7500000 1319.82996	-120.750000 31.7500000 1319.82996	-120.750000 31.7500000 1319.82996	-120.750000 31.7500000 1319.82996	-120.750000 31.7500000 1319.82996	-120.750000 31.7500000 1319.82996	-120.750000 31.7500000 1319.82996	-120.750000 31.7500000 1319.82996	-120.750000 31.7500000 1319.82996	-120.750000 31.7500000 1319.82996	-120.750000 31.7500000 1319.82996	-120.750000 31.7500000 1319.82996	-120.750000 31.7500000 1319.82996	-120.750000 31.7500000 1319.82996	-120.750000 31.7500000 1319.82996	-120.750000 31.7500000 1319.82996	-120.750000 31.7500000 1319.82996	-120.750000 31.7500000 1319.82996	-120.750000 31.7500000 1319.82996	-120.750000 31.7500000 1319.82996	-120.750000 31.7500000 1319.82996	-120.750000 31.7500000 1319.82996	-120.750000 31.7500000 1319.82996	-120.750000 31.7500000 1319.82996	-120.750000 31.7500000 1319.82996	-120.750000 31.7500000 1319.82996	-120.750000 31.7500000 1319.82996	-120.750000 31.7500000 1319.82996	-120.750000 31.7500000 1319.82996	-120.750000 31.7500000 1319.82996	-120.750000 31.7500000 1319.82996	-120.750000 31.7500000 1319.82996
-124	44.4	1356.19	-124	44.4	1355.24	-124	44.4	1354.29	-124	44.4	1353.34	-124	44.4	1352.38	-120.250000 31.7500000 1319.14001	-120.250000 31.7500000 1319.14001	-120.250000 31.7500000 1319.14001	-120.250000 31.7500000 1319.14001	-120.250000 31.7500000 1319.14001	-120.250000 31.7500000 1319.14001	-120.250000 31.7500000 1319.14001	-120.250000 31.7500000 1319.14001	-120.250000 31.7500000 1319.14001	-120.250000 31.7500000 1319.14001	-120.250000 31.7500000 1319.14001	-120.250000 31.7500000 1319.14001	-120.250000 31.7500000 1319.14001	-120.250000 31.7500000 1319.14001	-120.250000 31.7500000 1319.14001	-120.250000 31.7500000 1319.14001	-120.250000 31.7500000 1319.14001	-120.250000 31.7500000 1319.14001	-120.250000 31.7500000 1319.14001	-120.250000 31.7500000 1319.14001	-120.250000 31.7500000 1319.14001	-120.250000 31.7500000 1319.14001	-120.250000 31.7500000 1319.14001	-120.250000 31.7500000 1319.14001	-120.250000 31.7500000 1319.14001	-120.250000 31.7500000 1319.14001	-120.250000 31.7500000 1319.14001	-120.250000 31.7500000 1319.14001	-120.250000 31.7500000 1319.14001	-120.250000 31.7500000 1319.14001	-120.250000 31.7500000 1319.14001	-120.250000 31.7500000 1319.14001	-120.250000 31.7500000 1319.14001	-120.250000 31.7500000 1319.14001	-120.250000 31.7500000 1319.14001
-123.9	44.4	1356.54	-123.9	44.4	1355.55	-123.9	44.4	1354.56	-123.9	44.4	1353.57	-123.9	44.4	1352.57	-119.750000 31.7500000 1317.34998	-119.750000 31.7500000 1317.31006	-119.750000 31.7500000 1317.27002	-119.750000 31.7500000 1317.22998	-119.750000 31.7500000 1317.18994	-119.750000 31.7500000 1317.15002	-119.750000 31.7500000 1317.10999	-119.750000 31.7500000 1317.06995	-119.750000 31.7500000 1317.03003	-119.750000 31.7500000 1316.98999	-119.750000 31.7500000 1316.94995	-119.750000 31.7500000 1316.91003	-119.750000 31.7500000 1316.87000	-119.750000 31.7500000 1316.82996	-119.750000 31.7500000 1316.79004	-119.750000 31.7500000 1316.75000	-119.750000 31.7500000 1316.70996	-119.750000 31.7500000 1316.67004	-119.750000 31.7500000 1316.63000	-119.750000 31.7500000 1316.58997	-119.750000 31.7500000 1316.55005	-119.750000 31.7500000 1316.51001	-119.750000 31.7500000 1316.51001	-119.750000 31.7500000 1316.51001	-119.750000 31.7500000 1316.51001	-119.750000 31.7500000 1316.51001	-119.750000 31.7500000 1316.51001	-119.750000 31.7500000 1316.51001	-119.750000 31.7500000 1316.51001	-119.750000 31.7500000 1316.51001	-119.750000 31.7500000 1316.51001	-119.750000 31.7500000 1316.51001	-119.750000 31.7500000 1316.51001	-119.750000 31.7500000 1316.51001	-119.750000 31.7500000 1316.51001
-123.8	44.4	1356.93	-123.8	44.4	1355.89	-123.8	44.4	1354.86	-123.8	44.4	1353.82	-123.8	44.4	1352.79	-119.250000 31.7500000 1316.77002	-119.250000 31.7500000 1316.37000	-119.250000 31.7500000 1315.96997	-119.250000 31.7500000 1315.56995	-119.250000 31.7500000 1315.17004	-119.250000 31.7500000 1314.77002	-119.250000 31.7500000 1314.37000	-119.250000 31.7500000 1313.96997	-119.250000 31.7500000 1313.56995	-119.250000 31.7500000 1313.17004	-119.250000 31.7500000 1312.77002	-119.250000 31.7500000 1312.37000	-119.250000 31.7500000 1311.96997	-119.250000 31.7500000 1311.56995	-119.250000 31.7500000 1311.17004	-119.250000 31.7500000 1310.77002	-119.250000 31.7500000 1310.37000	-119.250000 31.7500000 1309.96997	-119.250000 31.7500000 1309.56995	-119.250000 31.7500000 1309.17004	-119.250000 31.7500000 1308.77002	-119.250000 31.7500000 1308.37000	-119.250000 31.7500000 1308.37000	-119.250000 31.7500000 1308.37000	-119.250000 31.7500000 1308.37000	-119.250000 31.7500000 1308.37000	-119.250000 31.7500000 1308.37000	-119.250000 31.7500000 1308.37000	-119.250000 31.7500000 1308.37000	-119.250000 31.7500000 1308.37000	-119.250000 31.7500000 1308.37000	-119.250000 31.7500000 1308.37000	-119.250000 31.7500000 1308.37000	-119.250000 31.7500000 1308.37000	-119.250000 31.7500000 1308.37000
-123.7	44.4	1357.44	-123.7	44.4	1356.35	-123.7	44.4	1355.27	-123.7	44.4	1354.18	-123.7	44.4	1353.1	-118.750000 31.7500000 1319.34998	-118.750000 31.7500000 1318.46997	-118.750000 31.7500000 1317.58997	-118.750000 31.7500000 1316.70996	-118.750000 31.7500000 1315.82996	-118.750000 31.7500000 1314.94995	-118.750000 31.7500000 1314.06995	-118.750000 31.7500000 1313.18994	-118.750000 31.7500000 1312.31006	-118.750000 31.7500000 1311.43005	-118.750000 31.7500000 1310.55005	-118.750000 31.7500000 1309.67004	-118.750000 31.7500000 1308.79004	-118.750000 31.7500000 1307.91003	-118.750000 31.7500000 1307.03003	-118.750000 31.7500000 1306.15002	-118.750000 31.7500000 1305.27002	-118.750000 31.7500000 1304.39001	-118.750000 31.7500000 1303.51001	-118.750000 31.7500000 1302.63000	-118.750000 31.7500000 1301.75000	-118.750000 31.7500000 1300.87000	-118.750000 31.7500000 1300.87000	-118.750000 31.7500000 1300.87000	-118.750000 31.7500000 1300.87000	-118.750000 31.7500000 1300.87000	-118.750000 31.7500000 1300.87000	-118.750000 31.7500000 1300.87000	-118.750000 31.7500000 1300.87000	-118.750000 31.7500000 1300.87000	-118.750000 31.7500000 1300.87000	-118.750000 31.7500000 1300.87000	-118.750000 31.7500000 1300.87000	-118.750000 31.7500000 1300.87000	-118.750000 31.7500000 1300.87000
-123.6	44.4	1358.23	-123.6	44.4	1357.08	-123.6	44.4	1355.92	-123.6	44.4	1354.77	-123.6	44.4	1353.62	-118.250000 31.7500000 1322.62000	-118.250000 31.7500000 1321.30005	-118.250000 31.7500000 1319.97998	-118.250000 31.7500000 1318.66003	-118.250000 31.7500000 1317.33997	-118.250000 31.7500000 1316.02002	-118.250000 31.7500000 1314.69995	-118.250000 31.7500000 1313.38000	-118.250000 31.7500000 1312.06006	-118.250000 31.7500000 1310.73999	-118.250000 31.7500000 1309.42004	-118.250000 31.7500000 1308.09998	-118.250000 31.7500000 1306.78003	-118.250000 31.7500000 1305.45996	-118.250000 31.7500000 1304.14001	-118.250000 31.7500000 1302.81995	-118.250000 31.7500000 1301.50000	-118.250000 31.7500000 1300.18005	-118.250000 31.7500000 1298.85999	-118.250000 31.7500000 1297.54004	-118.250000 31.7500000 1296.21997	-118.250000 31.7500000 1294.90002	-118.250000 31.7500000 1294.89001	-118.250000 31.7500000 1294.88000	-118.250000 31.7500000 1294.87000	-118.250000 31.7500000 1294.85999	-118.250000 31.7500000 1294.84998	-118.250000 31.7500000 1294.83997	-118.250000 31.7500000 1294.82996	-118.250000 31.7500000 1294.81995	-118.250000 31.7500000 1294.81006	-118.250000 31.7500000 1294.80005	-118.250000 31.7500000 1294.79004	-118.250000 31.7500000 1294.78003	-118.250000 31.7500000 1294.77002
-123.5	44.4	1359.12	-123.5	44.4	1357.89	-123.5	44.4	1356.66	-123.5	44.4	1355.42	-123.5	44.4	1354.19	-117.750000 31.7500000 1328.03003	-117.750000 31.7500000 1326.59998	-117.750000 31.7500000 1325.17004	-117.750000 31.7500000 1323.73999	-117.750000 31.7500000 1322.31006	-117.750000 31.7500000 1320.88000	-117.750000 31.7500000 1319.44995	-117.750000 31.7500000 1318.02002	-117.750000 31.7500000 1316.58997	-117.750000 31.7500000 1315.16003	-117.750000 31.7500000 1313.72998	-117.750000 31.7500000 1312.30005	-117.750000 31.7500000 1310.87000	-117.750000 31.7500000 1309.43994	-117.750000 31.7500000 1308.01001	-117.750000 31.7500000 1306.57996	-117.750000 31.7500000 1305.15002	-117.750000 31.7500000 1303.71997	-117.750000 31.7500000 1302.29004	-117.750000 31.7500000 1300.85999	-117.750000 31.7500000 1299.43005	-117.750000 31.7500000 1298.00000	-117.750000 31.7500000 1297.68005	-117.750000 31.7500000 1297.35999	-117.750000 31.7500000 1297.04004	-117.750000 31.7500000 1296.71997	-117.750000 31.7500000 1296.40002	-117.750000 31.7500000 1296.07996	-117.750000 31.7500000 1295.76001	-117.750000 31.7500000 1295.43994	-117.750000 31.7500000 1295.12000	-117.750000 31.7500000 1294.80005	-117.750000 31.7500000 1294.47998	-117.750000 31.7500000 1294.16003	-117.750000 31.7500000 1293.83997
[truncated: 47,309 more rows]
[truncated: 33 more columns]
