# Supplementary material for: Geodynamic evolution of southwestern North America since the Late Eocene
Source: Nat Commun. 2019 Nov 18;10:5213. doi: 10.1038/s41467-019-12950-8 (PMC6861285; doi:10.1038/s41467-019-12950-8)
Supplement: Supplementary file 28 — Supplementary Data 25 [file 41467_2019_12950_MOESM28_ESM.xlsx]

## Sheet: Sheet1
Data for 0.0 Ma	0.5 Ma	1.0 Ma	1.5 Ma	2.0 Ma	2.5 Ma	3.0 Ma	3.5 Ma	4.0 Ma	4.5 Ma	5.0 Ma	5.5 Ma	6.0 Ma	6.5 Ma	7.0 Ma	7.5 Ma	8.0 Ma	8.5 Ma	9.0 Ma	9.5 Ma	10.0 Ma	10.5 Ma	11.0 Ma	11.5 Ma	12.0 Ma	12.5 Ma	13.0 Ma	13.5 Ma	14.0 Ma	14.5 Ma	15.0 Ma	15.5 Ma	16.0 Ma	16.5 Ma	17.0 Ma	17.5 Ma	18.0 Ma	18.5 Ma	19.0 Ma	19.5 Ma	20.0 Ma	20.5 Ma	21.0 Ma	21.5 Ma	22.0 Ma	22.5 Ma	23.0 Ma	23.5 Ma	24.0 Ma	24.5 Ma
-126.000000 42.0000000 3164.33838	-126.000000 42.0000000 3164.33276	-126.000000 42.0000000 3164.34351	-126.000000 42.0000000 3164.35474	-126.000000 42.0000000 3163.65576	-126.000000 42.0000000 3164.63989	-126.000000 42.0000000 3164.68213	-126.000000 42.0000000 3164.73779	-126.000000 42.0000000 3164.79688	-126.000000 42.0000000 3164.85107	-126.000000 42.0000000 3164.90503	-126.000000 42.0000000 3164.96704	-126.000000 42.0000000 3165.02441	-126.000000 42.0000000 3165.08276	-126.000000 42.0000000 3165.13574	-126.000000 42.0000000 3165.19336	-126.000000 42.0000000 3165.24268	-126.000000 42.0000000 3165.29419	-126.000000 42.0000000 3165.34204	-126.000000 42.0000000 3165.39331	-126.000000 42.0000000 3165.43701	-126.000000 42.0000000 3165.47388	-126.000000 42.0000000 3165.50269	-126.000000 42.0000000 3165.53198	-126.000000 42.0000000 3165.54639	-126.000000 42.0000000 3165.57056	-126.000000 42.0000000 3165.68506	-126.000000 42.0000000 3165.66187	-126.000000 42.0000000 3165.63574	-126.000000 42.0000000 3165.59180	-126.000000 42.0000000 3165.55273	-126.000000 42.0000000 3165.52588	-126.000000 42.0000000 3165.46313	-126.000000 42.0000000 3165.49292	-126.000000 42.0000000 3165.52222	-126.000000 42.0000000 3165.57056	-126.000000 42.0000000 3165.60132	-126.000000 42.0000000 3165.62085	-126.000000 42.0000000 3165.64648	-126.000000 42.0000000 3165.68335	-126.000000 42.0000000 3165.67822	-126.000000 42.0000000 3165.70850	-126.000000 42.0000000 3165.73145	-126.000000 42.0000000 3165.75732	-126.000000 42.0000000 3165.78979	-126.000000 42.0000000 3165.84399	-126.000000 42.0000000 3165.86475	-126.000000 42.0000000 3165.89404	-126.000000 42.0000000 3165.90967	-126.000000 42.0000000 3165.95020
-125.900002 42.0000000 3164.37573	-125.900002 42.0000000 3164.36816	-125.900002 42.0000000 3164.37720	-125.900002 42.0000000 3164.38721	-125.900002 42.0000000 3163.67944	-125.900002 42.0000000 3164.67188	-125.900002 42.0000000 3164.71313	-125.900002 42.0000000 3164.76758	-125.900002 42.0000000 3164.82764	-125.900002 42.0000000 3164.88086	-125.900002 42.0000000 3164.93726	-125.900002 42.0000000 3164.99512	-125.900002 42.0000000 3165.05249	-125.900002 42.0000000 3165.10767	-125.900002 42.0000000 3165.16699	-125.900002 42.0000000 3165.21973	-125.900002 42.0000000 3165.26831	-125.900002 42.0000000 3165.31812	-125.900002 42.0000000 3165.36597	-125.900002 42.0000000 3165.41211	-125.900002 42.0000000 3165.45337	-125.900002 42.0000000 3165.48633	-125.900002 42.0000000 3165.52026	-125.900002 42.0000000 3165.54541	-125.900002 42.0000000 3165.56006	-125.900002 42.0000000 3165.58569	-125.900002 42.0000000 3165.70483	-125.900002 42.0000000 3165.68018	-125.900002 42.0000000 3165.66040	-125.900002 42.0000000 3165.61621	-125.900002 42.0000000 3165.58105	-125.900002 42.0000000 3165.55908	-125.900002 42.0000000 3165.49707	-125.900002 42.0000000 3165.53271	-125.900002 42.0000000 3165.56030	-125.900002 42.0000000 3165.61255	-125.900002 42.0000000 3165.64233	-125.900002 42.0000000 3165.66528	-125.900002 42.0000000 3165.68848	-125.900002 42.0000000 3165.72656	-125.900002 42.0000000 3165.72656	-125.900002 42.0000000 3165.75391	-125.900002 42.0000000 3165.77979	-125.900002 42.0000000 3165.80322	-125.900002 42.0000000 3165.83911	-125.900002 42.0000000 3165.88940	-125.900002 42.0000000 3165.91333	-125.900002 42.0000000 3165.94067	-125.900002 42.0000000 3165.95874	-125.900002 42.0000000 3165.99780
-125.800003 42.0000000 3164.41626	-125.800003 42.0000000 3164.41187	-125.800003 42.0000000 3164.41650	-125.800003 42.0000000 3164.43091	-125.800003 42.0000000 3163.70728	-125.800003 42.0000000 3164.71265	-125.800003 42.0000000 3164.75903	-125.800003 42.0000000 3164.80884	-125.800003 42.0000000 3164.86987	-125.800003 42.0000000 3164.92285	-125.800003 42.0000000 3164.97876	-125.800003 42.0000000 3165.03369	-125.800003 42.0000000 3165.09424	-125.800003 42.0000000 3165.15210	-125.800003 42.0000000 3165.20679	-125.800003 42.0000000 3165.25903	-125.800003 42.0000000 3165.30322	-125.800003 42.0000000 3165.35522	-125.800003 42.0000000 3165.40186	-125.800003 42.0000000 3165.44531	-125.800003 42.0000000 3165.48486	-125.800003 42.0000000 3165.51587	-125.800003 42.0000000 3165.54956	-125.800003 42.0000000 3165.57349	-125.800003 42.0000000 3165.58789	-125.800003 42.0000000 3165.61548	-125.800003 42.0000000 3165.73657	-125.800003 42.0000000 3165.71558	-125.800003 42.0000000 3165.69824	-125.800003 42.0000000 3165.66040	-125.800003 42.0000000 3165.62549	-125.800003 42.0000000 3165.60522	-125.800003 42.0000000 3165.54834	-125.800003 42.0000000 3165.58691	-125.800003 42.0000000 3165.61743	-125.800003 42.0000000 3165.67090	-125.800003 42.0000000 3165.70361	-125.800003 42.0000000 3165.72778	-125.800003 42.0000000 3165.75415	-125.800003 42.0000000 3165.78906	-125.800003 42.0000000 3165.79224	-125.800003 42.0000000 3165.82056	-125.800003 42.0000000 3165.84741	-125.800003 42.0000000 3165.87158	-125.800003 42.0000000 3165.90918	-125.800003 42.0000000 3165.95898	-125.800003 42.0000000 3165.98340	-125.800003 42.0000000 3166.01318	-125.800003 42.0000000 3166.02856	-125.800003 42.0000000 3166.07007
-125.699997 42.0000000 3164.46460	-125.699997 42.0000000 3164.46460	-125.699997 42.0000000 3164.47095	-125.699997 42.0000000 3164.48364	-125.699997 42.0000000 3163.75195	-125.699997 42.0000000 3164.77466	-125.699997 42.0000000 3164.81958	-125.699997 42.0000000 3164.86963	-125.699997 42.0000000 3164.92822	-125.699997 42.0000000 3164.98364	-125.699997 42.0000000 3165.03833	-125.699997 42.0000000 3165.09302	-125.699997 42.0000000 3165.15210	-125.699997 42.0000000 3165.20947	-125.699997 42.0000000 3165.26099	-125.699997 42.0000000 3165.31592	-125.699997 42.0000000 3165.36182	-125.699997 42.0000000 3165.40576	-125.699997 42.0000000 3165.45361	-125.699997 42.0000000 3165.49561	-125.699997 42.0000000 3165.53052	-125.699997 42.0000000 3165.56665	-125.699997 42.0000000 3165.59521	-125.699997 42.0000000 3165.61597	-125.699997 42.0000000 3165.63428	-125.699997 42.0000000 3165.66382	-125.699997 42.0000000 3165.78467	-125.699997 42.0000000 3165.77026	-125.699997 42.0000000 3165.75586	-125.699997 42.0000000 3165.72266	-125.699997 42.0000000 3165.69165	-125.699997 42.0000000 3165.67310	-125.699997 42.0000000 3165.62524	-125.699997 42.0000000 3165.66675	-125.699997 42.0000000 3165.69946	-125.699997 42.0000000 3165.75220	-125.699997 42.0000000 3165.79150	-125.699997 42.0000000 3165.81689	-125.699997 42.0000000 3165.84424	-125.699997 42.0000000 3165.87671	-125.699997 42.0000000 3165.88647	-125.699997 42.0000000 3165.91577	-125.699997 42.0000000 3165.94360	-125.699997 42.0000000 3165.96606	-125.699997 42.0000000 3166.00879	-125.699997 42.0000000 3166.05737	-125.699997 42.0000000 3166.08276	-125.699997 42.0000000 3166.11108	-125.699997 42.0000000 3166.13062	-125.699997 42.0000000 3166.17383
-125.599998 42.0000000 3164.52173	-125.599998 42.0000000 3164.52881	-125.599998 42.0000000 3164.54077	-125.599998 42.0000000 3164.55811	-125.599998 42.0000000 3163.82227	-125.599998 42.0000000 3164.85889	-125.599998 42.0000000 3164.90381	-125.599998 42.0000000 3164.95117	-125.599998 42.0000000 3165.01660	-125.599998 42.0000000 3165.06372	-125.599998 42.0000000 3165.12061	-125.599998 42.0000000 3165.17383	-125.599998 42.0000000 3165.23120	-125.599998 42.0000000 3165.28491	-125.599998 42.0000000 3165.34204	-125.599998 42.0000000 3165.38916	-125.599998 42.0000000 3165.43701	-125.599998 42.0000000 3165.48022	-125.599998 42.0000000 3165.52368	-125.599998 42.0000000 3165.56738	-125.599998 42.0000000 3165.59985	-125.599998 42.0000000 3165.63477	-125.599998 42.0000000 3165.66016	-125.599998 42.0000000 3165.68579	-125.599998 42.0000000 3165.69849	-125.599998 42.0000000 3165.73291	-125.599998 42.0000000 3165.85547	-125.599998 42.0000000 3165.84253	-125.599998 42.0000000 3165.83350	-125.599998 42.0000000 3165.80640	-125.599998 42.0000000 3165.78247	-125.599998 42.0000000 3165.77197	-125.599998 42.0000000 3165.72925	-125.599998 42.0000000 3165.77539	-125.599998 42.0000000 3165.81128	-125.599998 42.0000000 3165.86890	-125.599998 42.0000000 3165.90918	-125.599998 42.0000000 3165.93652	-125.599998 42.0000000 3165.96582	-125.599998 42.0000000 3166.00342	-125.599998 42.0000000 3166.01318	-125.599998 42.0000000 3166.04419	-125.599998 42.0000000 3166.07349	-125.599998 42.0000000 3166.10059	-125.599998 42.0000000 3166.14160	-125.599998 42.0000000 3166.19116	-125.599998 42.0000000 3166.21826	-125.599998 42.0000000 3166.24878	-125.599998 42.0000000 3166.26978	-125.599998 42.0000000 3166.31836
-125.500000 42.0000000 3164.58838	-125.500000 42.0000000 3164.59814	-125.500000 42.0000000 3164.62061	-125.500000 42.0000000 3164.64722	-125.500000 42.0000000 3163.89990	-125.500000 42.0000000 3164.95923	-125.500000 42.0000000 3165.00220	-125.500000 42.0000000 3165.05298	-125.500000 42.0000000 3165.11548	-125.500000 42.0000000 3165.16724	-125.500000 42.0000000 3165.21680	-125.500000 42.0000000 3165.27124	-125.500000 42.0000000 3165.32397	-125.500000 42.0000000 3165.38184	-125.500000 42.0000000 3165.43164	-125.500000 42.0000000 3165.48145	-125.500000 42.0000000 3165.52539	-125.500000 42.0000000 3165.57104	-125.500000 42.0000000 3165.61646	-125.500000 42.0000000 3165.65210	-125.500000 42.0000000 3165.68652	-125.500000 42.0000000 3165.71753	-125.500000 42.0000000 3165.74756	-125.500000 42.0000000 3165.76758	-125.500000 42.0000000 3165.78369	-125.500000 42.0000000 3165.81714	-125.500000 42.0000000 3165.94385	-125.500000 42.0000000 3165.93530	-125.500000 42.0000000 3165.93091	-125.500000 42.0000000 3165.91235	-125.500000 42.0000000 3165.89478	-125.500000 42.0000000 3165.88770	-125.500000 42.0000000 3165.85864	-125.500000 42.0000000 3165.90820	-125.500000 42.0000000 3165.94873	-125.500000 42.0000000 3166.00830	-125.500000 42.0000000 3166.05298	-125.500000 42.0000000 3166.08301	-125.500000 42.0000000 3166.11206	-125.500000 42.0000000 3166.15405	-125.500000 42.0000000 3166.16797	-125.500000 42.0000000 3166.20190	-125.500000 42.0000000 3166.23218	-125.500000 42.0000000 3166.26172	-125.500000 42.0000000 3166.30542	-125.500000 42.0000000 3166.35205	-125.500000 42.0000000 3166.38428	-125.500000 42.0000000 3166.41992	-125.500000 42.0000000 3166.43921	-125.500000 42.0000000 3166.48804
-125.400002 42.0000000 3164.64893	-125.400002 42.0000000 3164.67822	-125.400002 42.0000000 3164.70508	-125.400002 42.0000000 3164.73608	-125.400002 42.0000000 3163.98486	-125.400002 42.0000000 3165.06738	-125.400002 42.0000000 3165.11157	-125.400002 42.0000000 3165.16309	-125.400002 42.0000000 3165.22363	-125.400002 42.0000000 3165.27441	-125.400002 42.0000000 3165.32593	-125.400002 42.0000000 3165.37842	-125.400002 42.0000000 3165.42920	-125.400002 42.0000000 3165.48364	-125.400002 42.0000000 3165.53589	-125.400002 42.0000000 3165.58203	-125.400002 42.0000000 3165.62915	-125.400002 42.0000000 3165.67432	-125.400002 42.0000000 3165.71533	-125.400002 42.0000000 3165.75317	-125.400002 42.0000000 3165.78711	-125.400002 42.0000000 3165.81689	-125.400002 42.0000000 3165.84399	-125.400002 42.0000000 3165.86450	-125.400002 42.0000000 3165.88550	-125.400002 42.0000000 3165.92114	-125.400002 42.0000000 3166.04785	-125.400002 42.0000000 3166.04126	-125.400002 42.0000000 3166.04663	-125.400002 42.0000000 3166.03223	-125.400002 42.0000000 3166.02197	-125.400002 42.0000000 3166.02808	-125.400002 42.0000000 3166.00195	-125.400002 42.0000000 3166.05908	-125.400002 42.0000000 3166.10059	-125.400002 42.0000000 3166.16626	-125.400002 42.0000000 3166.21338	-125.400002 42.0000000 3166.24829	-125.400002 42.0000000 3166.28003	-125.400002 42.0000000 3166.32397	-125.400002 42.0000000 3166.33887	-125.400002 42.0000000 3166.37793	-125.400002 42.0000000 3166.40918	-125.400002 42.0000000 3166.44409	-125.400002 42.0000000 3166.48633	-125.400002 42.0000000 3166.53711	-125.400002 42.0000000 3166.57153	-125.400002 42.0000000 3166.60742	-125.400002 42.0000000 3166.62988	-125.400002 42.0000000 3166.68481
-125.300003 42.0000000 3164.71631	-125.300003 42.0000000 3164.75195	-125.300003 42.0000000 3164.78809	-125.300003 42.0000000 3164.82935	-125.300003 42.0000000 3164.07153	-125.300003 42.0000000 3165.17798	-125.300003 42.0000000 3165.22119	-125.300003 42.0000000 3165.27759	-125.300003 42.0000000 3165.33911	-125.300003 42.0000000 3165.38892	-125.300003 42.0000000 3165.43604	-125.300003 42.0000000 3165.49072	-125.300003 42.0000000 3165.53809	-125.300003 42.0000000 3165.59204	-125.300003 42.0000000 3165.64673	-125.300003 42.0000000 3165.69238	-125.300003 42.0000000 3165.73901	-125.300003 42.0000000 3165.78198	-125.300003 42.0000000 3165.82617	-125.300003 42.0000000 3165.86035	-125.300003 42.0000000 3165.89844	-125.300003 42.0000000 3165.92505	-125.300003 42.0000000 3165.95630	-125.300003 42.0000000 3165.97852	-125.300003 42.0000000 3166.00073	-125.300003 42.0000000 3166.03540	-125.300003 42.0000000 3166.16382	-125.300003 42.0000000 3166.16602	-125.300003 42.0000000 3166.17310	-125.300003 42.0000000 3166.16870	-125.300003 42.0000000 3166.16382	-125.300003 42.0000000 3166.17578	-125.300003 42.0000000 3166.16406	-125.300003 42.0000000 3166.22119	-125.300003 42.0000000 3166.27002	-125.300003 42.0000000 3166.33496	-125.300003 42.0000000 3166.38940	-125.300003 42.0000000 3166.42529	-125.300003 42.0000000 3166.45923	-125.300003 42.0000000 3166.50488	-125.300003 42.0000000 3166.52905	-125.300003 42.0000000 3166.56689	-125.300003 42.0000000 3166.60400	-125.300003 42.0000000 3166.63892	-125.300003 42.0000000 3166.68604	-125.300003 42.0000000 3166.73804	-125.300003 42.0000000 3166.77197	-125.300003 42.0000000 3166.81055	-125.300003 42.0000000 3166.83887	-125.300003 42.0000000 3166.89380
-125.199997 42.0000000 3164.77856	-125.199997 42.0000000 3164.82544	-125.199997 42.0000000 3164.87354	-125.199997 42.0000000 3164.91943	-125.199997 42.0000000 3164.16162	-125.199997 42.0000000 3165.28638	-125.199997 42.0000000 3165.33911	-125.199997 42.0000000 3165.39038	-125.199997 42.0000000 3165.45654	-125.199997 42.0000000 3165.50342	-125.199997 42.0000000 3165.55249	-125.199997 42.0000000 3165.60303	-125.199997 42.0000000 3165.65479	-125.199997 42.0000000 3165.70483	-125.199997 42.0000000 3165.75635	-125.199997 42.0000000 3165.80640	-125.199997 42.0000000 3165.85010	-125.199997 42.0000000 3165.89697	-125.199997 42.0000000 3165.94214	-125.199997 42.0000000 3165.97681	-125.199997 42.0000000 3166.01343	-125.199997 42.0000000 3166.04541	-125.199997 42.0000000 3166.07495	-125.199997 42.0000000 3166.10645	-125.199997 42.0000000 3166.12549	-125.199997 42.0000000 3166.16650	-125.199997 42.0000000 3166.29346	-125.199997 42.0000000 3166.30127	-125.199997 42.0000000 3166.31396	-125.199997 42.0000000 3166.31738	-125.199997 42.0000000 3166.32227	-125.199997 42.0000000 3166.33716	-125.199997 42.0000000 3166.33838	-125.199997 42.0000000 3166.39526	-125.199997 42.0000000 3166.44800	-125.199997 42.0000000 3166.51562	-125.199997 42.0000000 3166.57422	-125.199997 42.0000000 3166.61304	-125.199997 42.0000000 3166.65356	-125.199997 42.0000000 3166.69897	-125.199997 42.0000000 3166.72729	-125.199997 42.0000000 3166.76929	-125.199997 42.0000000 3166.81152	-125.199997 42.0000000 3166.84595	-125.199997 42.0000000 3166.89673	-125.199997 42.0000000 3166.94873	-125.199997 42.0000000 3166.98706	-125.199997 42.0000000 3167.02930	-125.199997 42.0000000 3167.06055	-125.199997 42.0000000 3167.11890
-125.099998 42.0000000 3164.84204	-125.099998 42.0000000 3164.89624	-125.099998 42.0000000 3164.95776	-125.099998 42.0000000 3165.01123	-125.099998 42.0000000 3164.25049	-125.099998 42.0000000 3165.39868	-125.099998 42.0000000 3165.45410	-125.099998 42.0000000 3165.50781	-125.099998 42.0000000 3165.57544	-125.099998 42.0000000 3165.62109	-125.099998 42.0000000 3165.66870	-125.099998 42.0000000 3165.71826	-125.099998 42.0000000 3165.76538	-125.099998 42.0000000 3165.81787	-125.099998 42.0000000 3165.87231	-125.099998 42.0000000 3165.91821	-125.099998 42.0000000 3165.96387	-125.099998 42.0000000 3166.01147	-125.099998 42.0000000 3166.05566	-125.099998 42.0000000 3166.09717	-125.099998 42.0000000 3166.13647	-125.099998 42.0000000 3166.17432	-125.099998 42.0000000 3166.20386	-125.099998 42.0000000 3166.23657	-125.099998 42.0000000 3166.26416	-125.099998 42.0000000 3166.30957	-125.099998 42.0000000 3166.43530	-125.099998 42.0000000 3166.44971	-125.099998 42.0000000 3166.46875	-125.099998 42.0000000 3166.48218	-125.099998 42.0000000 3166.49072	-125.099998 42.0000000 3166.51270	-125.099998 42.0000000 3166.51978	-125.099998 42.0000000 3166.58301	-125.099998 42.0000000 3166.63892	-125.099998 42.0000000 3166.70850	-125.099998 42.0000000 3166.77051	-125.099998 42.0000000 3166.81226	-125.099998 42.0000000 3166.85889	-125.099998 42.0000000 3166.90332	-125.099998 42.0000000 3166.93677	-125.099998 42.0000000 3166.98145	-125.099998 42.0000000 3167.02515	-125.099998 42.0000000 3167.06689	-125.099998 42.0000000 3167.11890	-125.099998 42.0000000 3167.17358	-125.099998 42.0000000 3167.21729	-125.099998 42.0000000 3167.25879	-125.099998 42.0000000 3167.29419	-125.099998 42.0000000 3167.35522
-125.000000 42.0000000 3164.89331	-125.000000 42.0000000 3164.96411	-125.000000 42.0000000 3165.03247	-125.000000 42.0000000 3165.09570	-125.000000 42.0000000 3164.34106	-125.000000 42.0000000 3165.50854	-125.000000 42.0000000 3165.56177	-125.000000 42.0000000 3165.62158	-125.000000 42.0000000 3165.69092	-125.000000 42.0000000 3165.73853	-125.000000 42.0000000 3165.78174	-125.000000 42.0000000 3165.82959	-125.000000 42.0000000 3165.87476	-125.000000 42.0000000 3165.92773	-125.000000 42.0000000 3165.98169	-125.000000 42.0000000 3166.02856	-125.000000 42.0000000 3166.07568	-125.000000 42.0000000 3166.12622	-125.000000 42.0000000 3166.17603	-125.000000 42.0000000 3166.21777	-125.000000 42.0000000 3166.26099	-125.000000 42.0000000 3166.30005	-125.000000 42.0000000 3166.33936	-125.000000 42.0000000 3166.37939	-125.000000 42.0000000 3166.41040	-125.000000 42.0000000 3166.46021	-125.000000 42.0000000 3166.58569	-125.000000 42.0000000 3166.60718	-125.000000 42.0000000 3166.63135	-125.000000 42.0000000 3166.64990	-125.000000 42.0000000 3166.66968	-125.000000 42.0000000 3166.69727	-125.000000 42.0000000 3166.71313	-125.000000 42.0000000 3166.77734	-125.000000 42.0000000 3166.83594	-125.000000 42.0000000 3166.90698	-125.000000 42.0000000 3166.97192	-125.000000 42.0000000 3167.01807	-125.000000 42.0000000 3167.06494	-125.000000 42.0000000 3167.11523	-125.000000 42.0000000 3167.15356	-125.000000 42.0000000 3167.20190	-125.000000 42.0000000 3167.24878	-125.000000 42.0000000 3167.29395	-125.000000 42.0000000 3167.34839	-125.000000 42.0000000 3167.40430	-125.000000 42.0000000 3167.44922	-125.000000 42.0000000 3167.49756	-125.000000 42.0000000 3167.53638	-125.000000 42.0000000 3167.60010
-124.900002 42.0000000 3164.93823	-124.900002 42.0000000 3165.01953	-124.900002 42.0000000 3165.09766	-124.900002 42.0000000 3165.17261	-124.900002 42.0000000 3164.41797	-124.900002 42.0000000 3165.60547	-124.900002 42.0000000 3165.66309	-124.900002 42.0000000 3165.72559	-124.900002 42.0000000 3165.80029	-124.900002 42.0000000 3165.84106	-124.900002 42.0000000 3165.88721	-124.900002 42.0000000 3165.93701	-124.900002 42.0000000 3165.97754	-124.900002 42.0000000 3166.03101	-124.900002 42.0000000 3166.08569	-124.900002 42.0000000 3166.13428	-124.900002 42.0000000 3166.18433	-124.900002 42.0000000 3166.23999	-124.900002 42.0000000 3166.28760	-124.900002 42.0000000 3166.33862	-124.900002 42.0000000 3166.38989	-124.900002 42.0000000 3166.43066	-124.900002 42.0000000 3166.47485	-124.900002 42.0000000 3166.52197	-124.900002 42.0000000 3166.56006	-124.900002 42.0000000 3166.61548	-124.900002 42.0000000 3166.74023	-124.900002 42.0000000 3166.76904	-124.900002 42.0000000 3166.79883	-124.900002 42.0000000 3166.82129	-124.900002 42.0000000 3166.85181	-124.900002 42.0000000 3166.88525	-124.900002 42.0000000 3166.90869	-124.900002 42.0000000 3166.97388	-124.900002 42.0000000 3167.03296	-124.900002 42.0000000 3167.10815	-124.900002 42.0000000 3167.17554	-124.900002 42.0000000 3167.22485	-124.900002 42.0000000 3167.27271	-124.900002 42.0000000 3167.32959	-124.900002 42.0000000 3167.37231	-124.900002 42.0000000 3167.42358	-124.900002 42.0000000 3167.47412	-124.900002 42.0000000 3167.52051	-124.900002 42.0000000 3167.58032	-124.900002 42.0000000 3167.63843	-124.900002 42.0000000 3167.68677	-124.900002 42.0000000 3167.73828	-124.900002 42.0000000 3167.77881	-124.900002 42.0000000 3167.84839
-124.800003 42.0000000 3164.97314	-124.800003 42.0000000 3165.06274	-124.800003 42.0000000 3165.15137	-124.800003 42.0000000 3165.23120	-124.800003 42.0000000 3164.48218	-124.800003 42.0000000 3165.68384	-124.800003 42.0000000 3165.75195	-124.800003 42.0000000 3165.81470	-124.800003 42.0000000 3165.89209	-124.800003 42.0000000 3165.93335	-124.800003 42.0000000 3165.98242	-124.800003 42.0000000 3166.02612	-124.800003 42.0000000 3166.07373	-124.800003 42.0000000 3166.12476	-124.800003 42.0000000 3166.18140	-124.800003 42.0000000 3166.23242	-124.800003 42.0000000 3166.28809	-124.800003 42.0000000 3166.34277	-124.800003 42.0000000 3166.40186	-124.800003 42.0000000 3166.45410	-124.800003 42.0000000 3166.51221	-124.800003 42.0000000 3166.55908	-124.800003 42.0000000 3166.61011	-124.800003 42.0000000 3166.66431	-124.800003 42.0000000 3166.70972	-124.800003 42.0000000 3166.77319	-124.800003 42.0000000 3166.89160	-124.800003 42.0000000 3166.93018	-124.800003 42.0000000 3166.96362	-124.800003 42.0000000 3166.99927	-124.800003 42.0000000 3167.03198	-124.800003 42.0000000 3167.06812	-124.800003 42.0000000 3167.10229	-124.800003 42.0000000 3167.16577	-124.800003 42.0000000 3167.23340	-124.800003 42.0000000 3167.30298	-124.800003 42.0000000 3167.37671	-124.800003 42.0000000 3167.42627	-124.800003 42.0000000 3167.48364	-124.800003 42.0000000 3167.53735	-124.800003 42.0000000 3167.58887	-124.800003 42.0000000 3167.64111	-124.800003 42.0000000 3167.69800	-124.800003 42.0000000 3167.74780	-124.800003 42.0000000 3167.81030	-124.800003 42.0000000 3167.86719	-124.800003 42.0000000 3167.92383	-124.800003 42.0000000 3167.97852	-124.800003 42.0000000 3168.02271	-124.800003 42.0000000 3168.09473
-124.699997 42.0000000 3164.98926	-124.699997 42.0000000 3165.08545	-124.699997 42.0000000 3165.17920	-124.699997 42.0000000 3165.27295	-124.699997 42.0000000 3164.52637	-124.699997 42.0000000 3165.74683	-124.699997 42.0000000 3165.81616	-124.699997 42.0000000 3165.88599	-124.699997 42.0000000 3165.95996	-124.699997 42.0000000 3166.00977	-124.699997 42.0000000 3166.05591	-124.699997 42.0000000 3166.10352	-124.699997 42.0000000 3166.14697	-124.699997 42.0000000 3166.20630	-124.699997 42.0000000 3166.26294	-124.699997 42.0000000 3166.32007	-124.699997 42.0000000 3166.37549	-124.699997 42.0000000 3166.44116	-124.699997 42.0000000 3166.50317	-124.699997 42.0000000 3166.56519	-124.699997 42.0000000 3166.62476	-124.699997 42.0000000 3166.68555	-124.699997 42.0000000 3166.74268	-124.699997 42.0000000 3166.80103	-124.699997 42.0000000 3166.85449	-124.699997 42.0000000 3166.92358	-124.699997 42.0000000 3167.04224	-124.699997 42.0000000 3167.08691	-124.699997 42.0000000 3167.12598	-124.699997 42.0000000 3167.16528	-124.699997 42.0000000 3167.20532	-124.699997 42.0000000 3167.25122	-124.699997 42.0000000 3167.28564	-124.699997 42.0000000 3167.35400	-124.699997 42.0000000 3167.42432	-124.699997 42.0000000 3167.49438	-124.699997 42.0000000 3167.56787	-124.699997 42.0000000 3167.62476	-124.699997 42.0000000 3167.68481	-124.699997 42.0000000 3167.74121	-124.699997 42.0000000 3167.79492	-124.699997 42.0000000 3167.85352	-124.699997 42.0000000 3167.91382	-124.699997 42.0000000 3167.96777	-124.699997 42.0000000 3168.02979	-124.699997 42.0000000 3168.09229	-124.699997 42.0000000 3168.15259	-124.699997 42.0000000 3168.20776	-124.699997 42.0000000 3168.26001	-124.699997 42.0000000 3168.33472
-124.599998 42.0000000 3164.98291	-124.599998 42.0000000 3165.08496	-124.599998 42.0000000 3165.18481	-124.599998 42.0000000 3165.28662	-124.599998 42.0000000 3164.55005	-124.599998 42.0000000 3165.78198	-124.599998 42.0000000 3165.85327	-124.599998 42.0000000 3165.92651	-124.599998 42.0000000 3166.01172	-124.599998 42.0000000 3166.05591	-124.599998 42.0000000 3166.10425	-124.599998 42.0000000 3166.15430	-124.599998 42.0000000 3166.20654	-124.599998 42.0000000 3166.26196	-124.599998 42.0000000 3166.32373	-124.599998 42.0000000 3166.38989	-124.599998 42.0000000 3166.45093	-124.599998 42.0000000 3166.52075	-124.599998 42.0000000 3166.59106	-124.599998 42.0000000 3166.66455	-124.599998 42.0000000 3166.73291	-124.599998 42.0000000 3166.79785	-124.599998 42.0000000 3166.86646	-124.599998 42.0000000 3166.92896	-124.599998 42.0000000 3166.99292	-124.599998 42.0000000 3167.06519	-124.599998 42.0000000 3167.18384	-124.599998 42.0000000 3167.23267	-124.599998 42.0000000 3167.28052	-124.599998 42.0000000 3167.32544	-124.599998 42.0000000 3167.37036	-124.599998 42.0000000 3167.42090	-124.599998 42.0000000 3167.45728	-124.599998 42.0000000 3167.53076	-124.599998 42.0000000 3167.60083	-124.599998 42.0000000 3167.67578	-124.599998 42.0000000 3167.75073	-124.599998 42.0000000 3167.81152	-124.599998 42.0000000 3167.87305	-124.599998 42.0000000 3167.93530	-124.599998 42.0000000 3167.99341	-124.599998 42.0000000 3168.05542	-124.599998 42.0000000 3168.11670	-124.599998 42.0000000 3168.17700	-124.599998 42.0000000 3168.24121	-124.599998 42.0000000 3168.30591	-124.599998 42.0000000 3168.36694	-124.599998 42.0000000 3168.43188	-124.599998 42.0000000 3168.48389	-124.599998 42.0000000 3168.55957
-124.500000 42.0000000 3164.95142	-124.500000 42.0000000 3165.06104	-124.500000 42.0000000 3165.16577	-124.500000 42.0000000 3165.27637	-124.500000 42.0000000 3164.54712	-124.500000 42.0000000 3165.78809	-124.500000 42.0000000 3165.86646	-124.500000 42.0000000 3165.94482	-124.500000 42.0000000 3166.03101	-124.500000 42.0000000 3166.08081	-124.500000 42.0000000 3166.13086	-124.500000 42.0000000 3166.18311	-124.500000 42.0000000 3166.23608	-124.500000 42.0000000 3166.29980	-124.500000 42.0000000 3166.36694	-124.500000 42.0000000 3166.43530	-124.500000 42.0000000 3166.50757	-124.500000 42.0000000 3166.58472	-124.500000 42.0000000 3166.66333	-124.500000 42.0000000 3166.74341	-124.500000 42.0000000 3166.82495	-124.500000 42.0000000 3166.89819	-124.500000 42.0000000 3166.97217	-124.500000 42.0000000 3167.04590	-124.500000 42.0000000 3167.11743	-124.500000 42.0000000 3167.19458	-124.500000 42.0000000 3167.30981	-124.500000 42.0000000 3167.36304	-124.500000 42.0000000 3167.42017	-124.500000 42.0000000 3167.47070	-124.500000 42.0000000 3167.51758	-124.500000 42.0000000 3167.57227	-124.500000 42.0000000 3167.61865	-124.500000 42.0000000 3167.69043	-124.500000 42.0000000 3167.76050	-124.500000 42.0000000 3167.84058	-124.500000 42.0000000 3167.91772	-124.500000 42.0000000 3167.97900	-124.500000 42.0000000 3168.04688	-124.500000 42.0000000 3168.11230	-124.500000 42.0000000 3168.17139	-124.500000 42.0000000 3168.24023	-124.500000 42.0000000 3168.30469	-124.500000 42.0000000 3168.36890	-124.500000 42.0000000 3168.43286	-124.500000 42.0000000 3168.50391	-124.500000 42.0000000 3168.56812	-124.500000 42.0000000 3168.63306	-124.500000 42.0000000 3168.69189	-124.500000 42.0000000 3168.76855
-124.400002 42.0000000 3164.89917	-124.400002 42.0000000 3165.01147	-124.400002 42.0000000 3165.12109	-124.400002 42.0000000 3165.23584	-124.400002 42.0000000 3164.52441	-124.400002 42.0000000 3165.76831	-124.400002 42.0000000 3165.84863	-124.400002 42.0000000 3165.93311	-124.400002 42.0000000 3166.02441	-124.400002 42.0000000 3166.07324	-124.400002 42.0000000 3166.13013	-124.400002 42.0000000 3166.18530	-124.400002 42.0000000 3166.23999	-124.400002 42.0000000 3166.31177	-124.400002 42.0000000 3166.38354	-124.400002 42.0000000 3166.45605	-124.400002 42.0000000 3166.53979	-124.400002 42.0000000 3166.62451	-124.400002 42.0000000 3166.71191	-124.400002 42.0000000 3166.79907	-124.400002 42.0000000 3166.89380	-124.400002 42.0000000 3166.97559	-124.400002 42.0000000 3167.05493	-124.400002 42.0000000 3167.14038	-124.400002 42.0000000 3167.21899	-124.400002 42.0000000 3167.29932	-124.400002 42.0000000 3167.41431	-124.400002 42.0000000 3167.47461	-124.400002 42.0000000 3167.53735	-124.400002 42.0000000 3167.59082	-124.400002 42.0000000 3167.64551	-124.400002 42.0000000 3167.70288	-124.400002 42.0000000 3167.74951	-124.400002 42.0000000 3167.82471	-124.400002 42.0000000 3167.90356	-124.400002 42.0000000 3167.97827	-124.400002 42.0000000 3168.05884	-124.400002 42.0000000 3168.12939	-124.400002 42.0000000 3168.19409	-124.400002 42.0000000 3168.26343	-124.400002 42.0000000 3168.33301	-124.400002 42.0000000 3168.39819	-124.400002 42.0000000 3168.46729	-124.400002 42.0000000 3168.53784	-124.400002 42.0000000 3168.60449	-124.400002 42.0000000 3168.67529	-124.400002 42.0000000 3168.74683	-124.400002 42.0000000 3168.81470	-124.400002 42.0000000 3168.87427	-124.400002 42.0000000 3168.96191
-124.300003 42.0000000 3164.81641	-124.300003 42.0000000 3164.93481	-124.300003 42.0000000 3165.04810	-124.300003 42.0000000 3165.17041	-124.300003 42.0000000 3164.46362	-124.300003 42.0000000 3165.71753	-124.300003 42.0000000 3165.80054	-124.300003 42.0000000 3165.88599	-124.300003 42.0000000 3165.98389	-124.300003 42.0000000 3166.03564	-124.300003 42.0000000 3166.09546	-124.300003 42.0000000 3166.15259	-124.300003 42.0000000 3166.21802	-124.300003 42.0000000 3166.28809	-124.300003 42.0000000 3166.36938	-124.300003 42.0000000 3166.44849	-124.300003 42.0000000 3166.53931	-124.300003 42.0000000 3166.62842	-124.300003 42.0000000 3166.72876	-124.300003 42.0000000 3166.82349	-124.300003 42.0000000 3166.92798	-124.300003 42.0000000 3167.01514	-124.300003 42.0000000 3167.10791	-124.300003 42.0000000 3167.19482	-124.300003 42.0000000 3167.28394	-124.300003 42.0000000 3167.36914	-124.300003 42.0000000 3167.47827	-124.300003 42.0000000 3167.54858	-124.300003 42.0000000 3167.61450	-124.300003 42.0000000 3167.67627	-124.300003 42.0000000 3167.73486	-124.300003 42.0000000 3167.79346	-124.300003 42.0000000 3167.84375	-124.300003 42.0000000 3167.92456	-124.300003 42.0000000 3168.00293	-124.300003 42.0000000 3168.08350	-124.300003 42.0000000 3168.16577	-124.300003 42.0000000 3168.23730	-124.300003 42.0000000 3168.30859	-124.300003 42.0000000 3168.38159	-124.300003 42.0000000 3168.45142	-124.300003 42.0000000 3168.52368	-124.300003 42.0000000 3168.59277	-124.300003 42.0000000 3168.66797	-124.300003 42.0000000 3168.74097	-124.300003 42.0000000 3168.81396	-124.300003 42.0000000 3168.88623	-124.300003 42.0000000 3168.95776	-124.300003 42.0000000 3169.02441	-124.300003 42.0000000 3169.11328
-124.199997 42.0000000 3164.70361	-124.199997 42.0000000 3164.82080	-124.199997 42.0000000 3164.94043	-124.199997 42.0000000 3165.06519	-124.199997 42.0000000 3164.36938	-124.199997 42.0000000 3165.62524	-124.199997 42.0000000 3165.70996	-124.199997 42.0000000 3165.80103	-124.199997 42.0000000 3165.89502	-124.199997 42.0000000 3165.95679	-124.199997 42.0000000 3166.01416	-124.199997 42.0000000 3166.08276	-124.199997 42.0000000 3166.14795	-124.199997 42.0000000 3166.22632	-124.199997 42.0000000 3166.31274	-124.199997 42.0000000 3166.39795	-124.199997 42.0000000 3166.49512	-124.199997 42.0000000 3166.59106	-124.199997 42.0000000 3166.69800	-124.199997 42.0000000 3166.80054	-124.199997 42.0000000 3166.91138	-124.199997 42.0000000 3167.00586	-124.199997 42.0000000 3167.10522	-124.199997 42.0000000 3167.19727	-124.199997 42.0000000 3167.29004	-124.199997 42.0000000 3167.38525	-124.199997 42.0000000 3167.48486	-124.199997 42.0000000 3167.56470	-124.199997 42.0000000 3167.63354	-124.199997 42.0000000 3167.70044	-124.199997 42.0000000 3167.76807	-124.199997 42.0000000 3167.82715	-124.199997 42.0000000 3167.88330	-124.199997 42.0000000 3167.96484	-124.199997 42.0000000 3168.04907	-124.199997 42.0000000 3168.12891	-124.199997 42.0000000 3168.21436	-124.199997 42.0000000 3168.29248	-124.199997 42.0000000 3168.36450	-124.199997 42.0000000 3168.44141	-124.199997 42.0000000 3168.51831	-124.199997 42.0000000 3168.59082	-124.199997 42.0000000 3168.66675	-124.199997 42.0000000 3168.74487	-124.199997 42.0000000 3168.81812	-124.199997 42.0000000 3168.89502	-124.199997 42.0000000 3168.97388	-124.199997 42.0000000 3169.04639	-124.199997 42.0000000 3169.11963	-124.199997 42.0000000 3169.20996
-124.099998 42.0000000 3164.55518	-124.099998 42.0000000 3164.67114	-124.099998 42.0000000 3164.79419	-124.099998 42.0000000 3164.91968	-124.099998 42.0000000 3164.23633	-124.099998 42.0000000 3165.48462	-124.099998 42.0000000 3165.57251	-124.099998 42.0000000 3165.65894	-124.099998 42.0000000 3165.76050	-124.099998 42.0000000 3165.82422	-124.099998 42.0000000 3165.89038	-124.099998 42.0000000 3165.96094	-124.099998 42.0000000 3166.03589	-124.099998 42.0000000 3166.11670	-124.099998 42.0000000 3166.20850	-124.099998 42.0000000 3166.30176	-124.099998 42.0000000 3166.40088	-124.099998 42.0000000 3166.50439	-124.099998 42.0000000 3166.60889	-124.099998 42.0000000 3166.72290	-124.099998 42.0000000 3166.83521	-124.099998 42.0000000 3166.93628	-124.099998 42.0000000 3167.03613	-124.099998 42.0000000 3167.13452	-124.099998 42.0000000 3167.22778	-124.099998 42.0000000 3167.32471	-124.099998 42.0000000 3167.41968	-124.099998 42.0000000 3167.49902	-124.099998 42.0000000 3167.58057	-124.099998 42.0000000 3167.64990	-124.099998 42.0000000 3167.72241	-124.099998 42.0000000 3167.78638	-124.099998 42.0000000 3167.84985	-124.099998 42.0000000 3167.93140	-124.099998 42.0000000 3168.02002	-124.099998 42.0000000 3168.10327	-124.099998 42.0000000 3168.19482	-124.099998 42.0000000 3168.27075	-124.099998 42.0000000 3168.35352	-124.099998 42.0000000 3168.43018	-124.099998 42.0000000 3168.51147	-124.099998 42.0000000 3168.58862	-124.099998 42.0000000 3168.67065	-124.099998 42.0000000 3168.74756	-124.099998 42.0000000 3168.83008	-124.099998 42.0000000 3168.90771	-124.099998 42.0000000 3168.99048	-124.099998 42.0000000 3169.06958	-124.099998 42.0000000 3169.14307	-124.099998 42.0000000 3169.23828
-124.000000 42.0000000 3164.38062	-124.000000 42.0000000 3164.50049	-124.000000 42.0000000 3164.62354	-124.000000 42.0000000 3164.74561	-124.000000 42.0000000 3164.07861	-124.000000 42.0000000 3165.31787	-124.000000 42.0000000 3165.40381	-124.000000 42.0000000 3165.49512	-124.000000 42.0000000 3165.58960	-124.000000 42.0000000 3165.65942	-124.000000 42.0000000 3165.73462	-124.000000 42.0000000 3165.80957	-124.000000 42.0000000 3165.89429	-124.000000 42.0000000 3165.97925	-124.000000 42.0000000 3166.07227	-124.000000 42.0000000 3166.17334	-124.000000 42.0000000 3166.27295	-124.000000 42.0000000 3166.38208	-124.000000 42.0000000 3166.48950	-124.000000 42.0000000 3166.60278	-124.000000 42.0000000 3166.72046	-124.000000 42.0000000 3166.82056	-124.000000 42.0000000 3166.92627	-124.000000 42.0000000 3167.02319	-124.000000 42.0000000 3167.12061	-124.000000 42.0000000 3167.21899	-124.000000 42.0000000 3167.29834	-124.000000 42.0000000 3167.39062	-124.000000 42.0000000 3167.47217	-124.000000 42.0000000 3167.55347	-124.000000 42.0000000 3167.62476	-124.000000 42.0000000 3167.70068	-124.000000 42.0000000 3167.76465	-124.000000 42.0000000 3167.85059	-124.000000 42.0000000 3167.94287	-124.000000 42.0000000 3168.03003	-124.000000 42.0000000 3168.12476	-124.000000 42.0000000 3168.20532	-124.000000 42.0000000 3168.29224	-124.000000 42.0000000 3168.37231	-124.000000 42.0000000 3168.45874	-124.000000 42.0000000 3168.53931	-124.000000 42.0000000 3168.62549	-124.000000 42.0000000 3168.70654	-124.000000 42.0000000 3168.79321	-124.000000 42.0000000 3168.87476	-124.000000 42.0000000 3168.96143	-124.000000 42.0000000 3169.04248	-124.000000 42.0000000 3169.12256	-124.000000 42.0000000 3169.22607
-123.900002 42.0000000 3164.20264	-123.900002 42.0000000 3164.32617	-123.900002 42.0000000 3164.44702	-123.900002 42.0000000 3164.57031	-123.900002 42.0000000 3163.91919	-123.900002 42.0000000 3165.14355	-123.900002 42.0000000 3165.23145	-123.900002 42.0000000 3165.32056	-123.900002 42.0000000 3165.41724	-123.900002 42.0000000 3165.49194	-123.900002 42.0000000 3165.57129	-123.900002 42.0000000 3165.65527	-123.900002 42.0000000 3165.74341	-123.900002 42.0000000 3165.83813	-123.900002 42.0000000 3165.93164	-123.900002 42.0000000 3166.03223	-123.900002 42.0000000 3166.13818	-123.900002 42.0000000 3166.24609	-123.900002 42.0000000 3166.35791	-123.900002 42.0000000 3166.47192	-123.900002 42.0000000 3166.58813	-123.900002 42.0000000 3166.69287	-123.900002 42.0000000 3166.79883	-123.900002 42.0000000 3166.89697	-123.900002 42.0000000 3166.99512	-123.900002 42.0000000 3167.09131	-123.900002 42.0000000 3167.16211	-123.900002 42.0000000 3167.26025	-123.900002 42.0000000 3167.34790	-123.900002 42.0000000 3167.43164	-123.900002 42.0000000 3167.51294	-123.900002 42.0000000 3167.59326	-123.900002 42.0000000 3167.65967	-123.900002 42.0000000 3167.75342	-123.900002 42.0000000 3167.84961	-123.900002 42.0000000 3167.94043	-123.900002 42.0000000 3168.03662	-123.900002 42.0000000 3168.12500	-123.900002 42.0000000 3168.21509	-123.900002 42.0000000 3168.30054	-123.900002 42.0000000 3168.38770	-123.900002 42.0000000 3168.47827	-123.900002 42.0000000 3168.56299	-123.900002 42.0000000 3168.65088	-123.900002 42.0000000 3168.73901	-123.900002 42.0000000 3168.83032	-123.900002 42.0000000 3168.91528	-123.900002 42.0000000 3169.00342	-123.900002 42.0000000 3169.08789	-123.900002 42.0000000 3169.19360
-123.800003 42.0000000 3164.04370	-123.800003 42.0000000 3164.16968	-123.800003 42.0000000 3164.29224	-123.800003 42.0000000 3164.41895	-123.800003 42.0000000 3163.78491	-123.800003 42.0000000 3164.99731	-123.800003 42.0000000 3165.08472	-123.800003 42.0000000 3165.17285	-123.800003 42.0000000 3165.26880	-123.800003 42.0000000 3165.34863	-123.800003 42.0000000 3165.43213	-123.800003 42.0000000 3165.52100	-123.800003 42.0000000 3165.61401	-123.800003 42.0000000 3165.70874	-123.800003 42.0000000 3165.80811	-123.800003 42.0000000 3165.91138	-123.800003 42.0000000 3166.01782	-123.800003 42.0000000 3166.12598	-123.800003 42.0000000 3166.23853	-123.800003 42.0000000 3166.35278	-123.800003 42.0000000 3166.46875	-123.800003 42.0000000 3166.57422	-123.800003 42.0000000 3166.67847	-123.800003 42.0000000 3166.78052	-123.800003 42.0000000 3166.87891	-123.800003 42.0000000 3166.97534	-123.800003 42.0000000 3167.03394	-123.800003 42.0000000 3167.13525	-123.800003 42.0000000 3167.23242	-123.800003 42.0000000 3167.31958	-123.800003 42.0000000 3167.40942	-123.800003 42.0000000 3167.49243	-123.800003 42.0000000 3167.56665	-123.800003 42.0000000 3167.66528	-123.800003 42.0000000 3167.76099	-123.800003 42.0000000 3167.86230	-123.800003 42.0000000 3167.96289	-123.800003 42.0000000 3168.05542	-123.800003 42.0000000 3168.14502	-123.800003 42.0000000 3168.24023	-123.800003 42.0000000 3168.33203	-123.800003 42.0000000 3168.42407	-123.800003 42.0000000 3168.51343	-123.800003 42.0000000 3168.60889	-123.800003 42.0000000 3168.70117	-123.800003 42.0000000 3168.79321	-123.800003 42.0000000 3168.88281	-123.800003 42.0000000 3168.97900	-123.800003 42.0000000 3169.06396	-123.800003 42.0000000 3169.17847
-123.699997 42.0000000 3163.92896	-123.699997 42.0000000 3164.06104	-123.699997 42.0000000 3164.19019	-123.699997 42.0000000 3164.31567	-123.699997 42.0000000 3163.71167	-123.699997 42.0000000 3164.90308	-123.699997 42.0000000 3164.99146	-123.699997 42.0000000 3165.08276	-123.699997 42.0000000 3165.17407	-123.699997 42.0000000 3165.25708	-123.699997 42.0000000 3165.34448	-123.699997 42.0000000 3165.43872	-123.699997 42.0000000 3165.53052	-123.699997 42.0000000 3165.62695	-123.699997 42.0000000 3165.72925	-123.699997 42.0000000 3165.82959	-123.699997 42.0000000 3165.93555	-123.699997 42.0000000 3166.04614	-123.699997 42.0000000 3166.15405	-123.699997 42.0000000 3166.26807	-123.699997 42.0000000 3166.38306	-123.699997 42.0000000 3166.49097	-123.699997 42.0000000 3166.59155	-123.699997 42.0000000 3166.69360	-123.699997 42.0000000 3166.79370	-123.699997 42.0000000 3166.88672	-123.699997 42.0000000 3166.93115	-123.699997 42.0000000 3167.03955	-123.699997 42.0000000 3167.14380	-123.699997 42.0000000 3167.23779	-123.699997 42.0000000 3167.33472	-123.699997 42.0000000 3167.42432	-123.699997 42.0000000 3167.50537	-123.699997 42.0000000 3167.60889	-123.699997 42.0000000 3167.71240	-123.699997 42.0000000 3167.81323	-123.699997 42.0000000 3167.92236	-123.699997 42.0000000 3168.02051	-123.699997 42.0000000 3168.11743	-123.699997 42.0000000 3168.21436	-123.699997 42.0000000 3168.31055	-123.699997 42.0000000 3168.40503	-123.699997 42.0000000 3168.50513	-123.699997 42.0000000 3168.60229	-123.699997 42.0000000 3168.69922	-123.699997 42.0000000 3168.79663	-123.699997 42.0000000 3168.89355	-123.699997 42.0000000 3168.98779	-123.699997 42.0000000 3169.08154	-123.699997 42.0000000 3169.20239
-123.599998 42.0000000 3163.88306	-123.599998 42.0000000 3164.01904	-123.599998 42.0000000 3164.15674	-123.599998 42.0000000 3164.28833	-123.599998 42.0000000 3163.72266	-123.599998 42.0000000 3164.89014	-123.599998 42.0000000 3164.98193	-123.599998 42.0000000 3165.06763	-123.599998 42.0000000 3165.16235	-123.599998 42.0000000 3165.24658	-123.599998 42.0000000 3165.33618	-123.599998 42.0000000 3165.42383	-123.599998 42.0000000 3165.51758	-123.599998 42.0000000 3165.61255	-123.599998 42.0000000 3165.71265	-123.599998 42.0000000 3165.81079	-123.599998 42.0000000 3165.91406	-123.599998 42.0000000 3166.01929	-123.599998 42.0000000 3166.13037	-123.599998 42.0000000 3166.23730	-123.599998 42.0000000 3166.35010	-123.599998 42.0000000 3166.45239	-123.599998 42.0000000 3166.55640	-123.599998 42.0000000 3166.65283	-123.599998 42.0000000 3166.74854	-123.599998 42.0000000 3166.84692	-123.599998 42.0000000 3166.86670	-123.599998 42.0000000 3166.98315	-123.599998 42.0000000 3167.09814	-123.599998 42.0000000 3167.20020	-123.599998 42.0000000 3167.30444	-123.599998 42.0000000 3167.39941	-123.599998 42.0000000 3167.48804	-123.599998 42.0000000 3167.60205	-123.599998 42.0000000 3167.70898	-123.599998 42.0000000 3167.81934	-123.599998 42.0000000 3167.93457	-123.599998 42.0000000 3168.03491	-123.599998 42.0000000 3168.13745	-123.599998 42.0000000 3168.24316	-123.599998 42.0000000 3168.34229	-123.599998 42.0000000 3168.44751	-123.599998 42.0000000 3168.54663	-123.599998 42.0000000 3168.64917	-123.599998 42.0000000 3168.75488	-123.599998 42.0000000 3168.85425	-123.599998 42.0000000 3168.95728	-123.599998 42.0000000 3169.06006	-123.599998 42.0000000 3169.15845	-123.599998 42.0000000 3169.28198
-123.500000 42.0000000 3163.88574	-123.500000 42.0000000 3164.03101	-123.500000 42.0000000 3164.17358	-123.500000 42.0000000 3164.31665	-123.500000 42.0000000 3163.79932	-123.500000 42.0000000 3164.93726	-123.500000 42.0000000 3165.02466	-123.500000 42.0000000 3165.11719	-123.500000 42.0000000 3165.21216	-123.500000 42.0000000 3165.29199	-123.500000 42.0000000 3165.38062	-123.500000 42.0000000 3165.46777	-123.500000 42.0000000 3165.55664	-123.500000 42.0000000 3165.64453	-123.500000 42.0000000 3165.74219	-123.500000 42.0000000 3165.83618	-123.500000 42.0000000 3165.93896	-123.500000 42.0000000 3166.03882	-123.500000 42.0000000 3166.14307	-123.500000 42.0000000 3166.24609	-123.500000 42.0000000 3166.35767	-123.500000 42.0000000 3166.45581	-123.500000 42.0000000 3166.55029	-123.500000 42.0000000 3166.64990	-123.500000 42.0000000 3166.74170	-123.500000 42.0000000 3166.83667	-123.500000 42.0000000 3166.83521	-123.500000 42.0000000 3166.95972	-123.500000 42.0000000 3167.08350	-123.500000 42.0000000 3167.19360	-123.500000 42.0000000 3167.30737	-123.500000 42.0000000 3167.41113	-123.500000 42.0000000 3167.50977	-123.500000 42.0000000 3167.63062	-123.500000 42.0000000 3167.74536	-123.500000 42.0000000 3167.86279	-123.500000 42.0000000 3167.98267	-123.500000 42.0000000 3168.09497	-123.500000 42.0000000 3168.20020	-123.500000 42.0000000 3168.31128	-123.500000 42.0000000 3168.41650	-123.500000 42.0000000 3168.52539	-123.500000 42.0000000 3168.63574	-123.500000 42.0000000 3168.74170	-123.500000 42.0000000 3168.84985	-123.500000 42.0000000 3168.96143	-123.500000 42.0000000 3169.06616	-123.500000 42.0000000 3169.17554	-123.500000 42.0000000 3169.27661	-123.500000 42.0000000 3169.41309
-123.400002 42.0000000 3163.91260	-123.400002 42.0000000 3164.06934	-123.400002 42.0000000 3164.22046	-123.400002 42.0000000 3164.37524	-123.400002 42.0000000 3163.91235	-123.400002 42.0000000 3165.01074	-123.400002 42.0000000 3165.10522	-123.400002 42.0000000 3165.19214	-123.400002 42.0000000 3165.29004	-123.400002 42.0000000 3165.36743	-123.400002 42.0000000 3165.45264	-123.400002 42.0000000 3165.53320	-123.400002 42.0000000 3165.61987	-123.400002 42.0000000 3165.70312	-123.400002 42.0000000 3165.79541	-123.400002 42.0000000 3165.88477	-123.400002 42.0000000 3165.98193	-123.400002 42.0000000 3166.07397	-123.400002 42.0000000 3166.17603	-123.400002 42.0000000 3166.27466	-123.400002 42.0000000 3166.38184	-123.400002 42.0000000 3166.47266	-123.400002 42.0000000 3166.56934	-123.400002 42.0000000 3166.65820	-123.400002 42.0000000 3166.74976	-123.400002 42.0000000 3166.83984	-123.400002 42.0000000 3166.81836	-123.400002 42.0000000 3166.95044	-123.400002 42.0000000 3167.07959	-123.400002 42.0000000 3167.20068	-123.400002 42.0000000 3167.32397	-123.400002 42.0000000 3167.44019	-123.400002 42.0000000 3167.54858	-123.400002 42.0000000 3167.67456	-123.400002 42.0000000 3167.79468	-123.400002 42.0000000 3167.92676	-123.400002 42.0000000 3168.05322	-123.400002 42.0000000 3168.16943	-123.400002 42.0000000 3168.28101	-123.400002 42.0000000 3168.39941	-123.400002 42.0000000 3168.51416	-123.400002 42.0000000 3168.62817	-123.400002 42.0000000 3168.74243	-123.400002 42.0000000 3168.85474	-123.400002 42.0000000 3168.97266	-123.400002 42.0000000 3169.08716	-123.400002 42.0000000 3169.19897	-123.400002 42.0000000 3169.31494	-123.400002 42.0000000 3169.42480	-123.400002 42.0000000 3169.56616
-123.300003 42.0000000 3163.94727	-123.300003 42.0000000 3164.10791	-123.300003 42.0000000 3164.27051	-123.300003 42.0000000 3164.43115	-123.300003 42.0000000 3164.03735	-123.300003 42.0000000 3165.08984	-123.300003 42.0000000 3165.18115	-123.300003 42.0000000 3165.26855	-123.300003 42.0000000 3165.36621	-123.300003 42.0000000 3165.44336	-123.300003 42.0000000 3165.52075	-123.300003 42.0000000 3165.59570	-123.300003 42.0000000 3165.67700	-123.300003 42.0000000 3165.75830	-123.300003 42.0000000 3165.84155	-123.300003 42.0000000 3165.92798	-123.300003 42.0000000 3166.01343	-123.300003 42.0000000 3166.10742	-123.300003 42.0000000 3166.20093	-123.300003 42.0000000 3166.29712	-123.300003 42.0000000 3166.39575	-123.300003 42.0000000 3166.48193	-123.300003 42.0000000 3166.57397	-123.300003 42.0000000 3166.66187	-123.300003 42.0000000 3166.74536	-123.300003 42.0000000 3166.83594	-123.300003 42.0000000 3166.78101	-123.300003 42.0000000 3166.92285	-123.300003 42.0000000 3167.06470	-123.300003 42.0000000 3167.19507	-123.300003 42.0000000 3167.32617	-123.300003 42.0000000 3167.45264	-123.300003 42.0000000 3167.57520	-123.300003 42.0000000 3167.70679	-123.300003 42.0000000 3167.83789	-123.300003 42.0000000 3167.97827	-123.300003 42.0000000 3168.11157	-123.300003 42.0000000 3168.23511	-123.300003 42.0000000 3168.35986	-123.300003 42.0000000 3168.47852	-123.300003 42.0000000 3168.60132	-123.300003 42.0000000 3168.72583	-123.300003 42.0000000 3168.84424	-123.300003 42.0000000 3168.96680	-123.300003 42.0000000 3169.09155	-123.300003 42.0000000 3169.21045	-123.300003 42.0000000 3169.33301	-123.300003 42.0000000 3169.45215	-123.300003 42.0000000 3169.57275	-123.300003 42.0000000 3169.71899
-123.199997 42.0000000 3163.95679	-123.199997 42.0000000 3164.12769	-123.199997 42.0000000 3164.29639	-123.199997 42.0000000 3164.46460	-123.199997 42.0000000 3164.14722	-123.199997 42.0000000 3165.13867	-123.199997 42.0000000 3165.22705	-123.199997 42.0000000 3165.31421	-123.199997 42.0000000 3165.40332	-123.199997 42.0000000 3165.48047	-123.199997 42.0000000 3165.55420	-123.199997 42.0000000 3165.62646	-123.199997 42.0000000 3165.69800	-123.199997 42.0000000 3165.77441	-123.199997 42.0000000 3165.85229	-123.199997 42.0000000 3165.93213	-123.199997 42.0000000 3166.01465	-123.199997 42.0000000 3166.09595	-123.199997 42.0000000 3166.18726	-123.199997 42.0000000 3166.27783	-123.199997 42.0000000 3166.36987	-123.199997 42.0000000 3166.45361	-123.199997 42.0000000 3166.53613	-123.199997 42.0000000 3166.61890	-123.199997 42.0000000 3166.69800	-123.199997 42.0000000 3166.78516	-123.199997 42.0000000 3166.69580	-123.199997 42.0000000 3166.84399	-123.199997 42.0000000 3166.99683	-123.199997 42.0000000 3167.14014	-123.199997 42.0000000 3167.27905	-123.199997 42.0000000 3167.42017	-123.199997 42.0000000 3167.55054	-123.199997 42.0000000 3167.69482	-123.199997 42.0000000 3167.83252	-123.199997 42.0000000 3167.98193	-123.199997 42.0000000 3168.12769	-123.199997 42.0000000 3168.25684	-123.199997 42.0000000 3168.39038	-123.199997 42.0000000 3168.52100	-123.199997 42.0000000 3168.65088	-123.199997 42.0000000 3168.77808	-123.199997 42.0000000 3168.91260	-123.199997 42.0000000 3169.04199	-123.199997 42.0000000 3169.16968	-123.199997 42.0000000 3169.30322	-123.199997 42.0000000 3169.43359	-123.199997 42.0000000 3169.55811	-123.199997 42.0000000 3169.68652	-123.199997 42.0000000 3169.84521
-123.099998 42.0000000 3163.92847	-123.099998 42.0000000 3164.10278	-123.099998 42.0000000 3164.27539	-123.099998 42.0000000 3164.45020	-123.099998 42.0000000 3164.21924	-123.099998 42.0000000 3165.12964	-123.099998 42.0000000 3165.21289	-123.099998 42.0000000 3165.29517	-123.099998 42.0000000 3165.38159	-123.099998 42.0000000 3165.45142	-123.099998 42.0000000 3165.52026	-123.099998 42.0000000 3165.59058	-123.099998 42.0000000 3165.65308	-123.099998 42.0000000 3165.72412	-123.099998 42.0000000 3165.79565	-123.099998 42.0000000 3165.87012	-123.099998 42.0000000 3165.94653	-123.099998 42.0000000 3166.02319	-123.099998 42.0000000 3166.10449	-123.099998 42.0000000 3166.19067	-123.099998 42.0000000 3166.27319	-123.099998 42.0000000 3166.35010	-123.099998 42.0000000 3166.42627	-123.099998 42.0000000 3166.50269	-123.099998 42.0000000 3166.57422	-123.099998 42.0000000 3166.65942	-123.099998 42.0000000 3166.51978	-123.099998 42.0000000 3166.68457	-123.099998 42.0000000 3166.84399	-123.099998 42.0000000 3166.99609	-123.099998 42.0000000 3167.15283	-123.099998 42.0000000 3167.30273	-123.099998 42.0000000 3167.44556	-123.099998 42.0000000 3167.59766	-123.099998 42.0000000 3167.75195	-123.099998 42.0000000 3167.90894	-123.099998 42.0000000 3168.06519	-123.099998 42.0000000 3168.20312	-123.099998 42.0000000 3168.34766	-123.099998 42.0000000 3168.48706	-123.099998 42.0000000 3168.62500	-123.099998 42.0000000 3168.76758	-123.099998 42.0000000 3168.90796	-123.099998 42.0000000 3169.04761	-123.099998 42.0000000 3169.18506	-123.099998 42.0000000 3169.32812	-123.099998 42.0000000 3169.46826	-123.099998 42.0000000 3169.60303	-123.099998 42.0000000 3169.74048	-123.099998 42.0000000 3169.90967
-123.000000 42.0000000 3163.85205	-123.000000 42.0000000 3164.03174	-123.000000 42.0000000 3164.20630	-123.000000 42.0000000 3164.38062	-123.000000 42.0000000 3164.24780	-123.000000 42.0000000 3165.06714	-123.000000 42.0000000 3165.14209	-123.000000 42.0000000 3165.21729	-123.000000 42.0000000 3165.29370	-123.000000 42.0000000 3165.36230	-123.000000 42.0000000 3165.42603	-123.000000 42.0000000 3165.48901	-123.000000 42.0000000 3165.55029	-123.000000 42.0000000 3165.61499	-123.000000 42.0000000 3165.68042	-123.000000 42.0000000 3165.74805	-123.000000 42.0000000 3165.81738	-123.000000 42.0000000 3165.88770	-123.000000 42.0000000 3165.96143	-123.000000 42.0000000 3166.03418	-123.000000 42.0000000 3166.11597	-123.000000 42.0000000 3166.18530	-123.000000 42.0000000 3166.25439	-123.000000 42.0000000 3166.32300	-123.000000 42.0000000 3166.38770	-123.000000 42.0000000 3166.46216	-123.000000 42.0000000 3166.27808	-123.000000 42.0000000 3166.44678	-123.000000 42.0000000 3166.62158	-123.000000 42.0000000 3166.78833	-123.000000 42.0000000 3166.95044	-123.000000 42.0000000 3167.11719	-123.000000 42.0000000 3167.27173	-123.000000 42.0000000 3167.44043	-123.000000 42.0000000 3167.60229	-123.000000 42.0000000 3167.76733	-123.000000 42.0000000 3167.93872	-123.000000 42.0000000 3168.09106	-123.000000 42.0000000 3168.23877	-123.000000 42.0000000 3168.39331	-123.000000 42.0000000 3168.54150	-123.000000 42.0000000 3168.69556	-123.000000 42.0000000 3168.84644	-123.000000 42.0000000 3168.99414	-123.000000 42.0000000 3169.14868	-123.000000 42.0000000 3169.29663	-123.000000 42.0000000 3169.45068	-123.000000 42.0000000 3169.59863	-123.000000 42.0000000 3169.74121	-123.000000 42.0000000 3169.92432
-122.900002 42.0000000 3163.72046	-122.900002 42.0000000 3163.89893	-122.900002 42.0000000 3164.07471	-122.900002 42.0000000 3164.25049	-122.900002 42.0000000 3164.21313	-122.900002 42.0000000 3164.94360	-122.900002 42.0000000 3165.00659	-122.900002 42.0000000 3165.07764	-122.900002 42.0000000 3165.14624	-122.900002 42.0000000 3165.20972	-122.900002 42.0000000 3165.26831	-122.900002 42.0000000 3165.32324	-122.900002 42.0000000 3165.38354	-122.900002 42.0000000 3165.43970	-122.900002 42.0000000 3165.50293	-122.900002 42.0000000 3165.56421	-122.900002 42.0000000 3165.62402	-122.900002 42.0000000 3165.69043	-122.900002 42.0000000 3165.75488	-122.900002 42.0000000 3165.82593	-122.900002 42.0000000 3165.89648	-122.900002 42.0000000 3165.95605	-122.900002 42.0000000 3166.02075	-122.900002 42.0000000 3166.07935	-122.900002 42.0000000 3166.14062	-122.900002 42.0000000 3166.20728	-122.900002 42.0000000 3165.96777	-122.900002 42.0000000 3166.15356	-122.900002 42.0000000 3166.33691	-122.900002 42.0000000 3166.51562	-122.900002 42.0000000 3166.69165	-122.900002 42.0000000 3166.87085	-122.900002 42.0000000 3167.04346	-122.900002 42.0000000 3167.21997	-122.900002 42.0000000 3167.39380	-122.900002 42.0000000 3167.57056	-122.900002 42.0000000 3167.75366	-122.900002 42.0000000 3167.91748	-122.900002 42.0000000 3168.07983	-122.900002 42.0000000 3168.23999	-122.900002 42.0000000 3168.40625	-122.900002 42.0000000 3168.56812	-122.900002 42.0000000 3168.72852	-122.900002 42.0000000 3168.89404	-122.900002 42.0000000 3169.05640	-122.900002 42.0000000 3169.21899	-122.900002 42.0000000 3169.37891	-122.900002 42.0000000 3169.54517	-122.900002 42.0000000 3169.69556	-122.900002 42.0000000 3169.88965
-122.800003 42.0000000 3163.50122	-122.800003 42.0000000 3163.67212	-122.800003 42.0000000 3163.85547	-122.800003 42.0000000 3164.02637	-122.800003 42.0000000 3164.08057	-122.800003 42.0000000 3164.72974	-122.800003 42.0000000 3164.78564	-122.800003 42.0000000 3164.84863	-122.800003 42.0000000 3164.90991	-122.800003 42.0000000 3164.96826	-122.800003 42.0000000 3165.02271	-122.800003 42.0000000 3165.07593	-122.800003 42.0000000 3165.12573	-122.800003 42.0000000 3165.18359	-122.800003 42.0000000 3165.23560	-122.800003 42.0000000 3165.29419	-122.800003 42.0000000 3165.35132	-122.800003 42.0000000 3165.40820	-122.800003 42.0000000 3165.46582	-122.800003 42.0000000 3165.53149	-122.800003 42.0000000 3165.59497	-122.800003 42.0000000 3165.64746	-122.800003 42.0000000 3165.70605	-122.800003 42.0000000 3165.76147	-122.800003 42.0000000 3165.81030	-122.800003 42.0000000 3165.87402	-122.800003 42.0000000 3165.58398	-122.800003 42.0000000 3165.78125	-122.800003 42.0000000 3165.97339	-122.800003 42.0000000 3166.16602	-122.800003 42.0000000 3166.36011	-122.800003 42.0000000 3166.54736	-122.800003 42.0000000 3166.73511	-122.800003 42.0000000 3166.92603	-122.800003 42.0000000 3167.11157	-122.800003 42.0000000 3167.29932	-122.800003 42.0000000 3167.49219	-122.800003 42.0000000 3167.67114	-122.800003 42.0000000 3167.84229	-122.800003 42.0000000 3168.01782	-122.800003 42.0000000 3168.19604	-122.800003 42.0000000 3168.36768	-122.800003 42.0000000 3168.54297	-122.800003 42.0000000 3168.72046	-122.800003 42.0000000 3168.89233	-122.800003 42.0000000 3169.06738	-122.800003 42.0000000 3169.24487	-122.800003 42.0000000 3169.41699	-122.800003 42.0000000 3169.58374	-122.800003 42.0000000 3169.78809
-122.699997 42.0000000 3163.15210	-122.699997 42.0000000 3163.30884	-122.699997 42.0000000 3163.49976	-122.699997 42.0000000 3163.65869	-122.699997 42.0000000 3163.79810	-122.699997 42.0000000 3164.38232	-122.699997 42.0000000 3164.43408	-122.699997 42.0000000 3164.48657	-122.699997 42.0000000 3164.54077	-122.699997 42.0000000 3164.59570	-122.699997 42.0000000 3164.64575	-122.699997 42.0000000 3164.69312	-122.699997 42.0000000 3164.74487	-122.699997 42.0000000 3164.79492	-122.699997 42.0000000 3164.84497	-122.699997 42.0000000 3164.89355	-122.699997 42.0000000 3164.94897	-122.699997 42.0000000 3165.00098	-122.699997 42.0000000 3165.05566	-122.699997 42.0000000 3165.10938	-122.699997 42.0000000 3165.17017	-122.699997 42.0000000 3165.22046	-122.699997 42.0000000 3165.26978	-122.699997 42.0000000 3165.31738	-122.699997 42.0000000 3165.36719	-122.699997 42.0000000 3165.42139	-122.699997 42.0000000 3165.08521	-122.699997 42.0000000 3165.28857	-122.699997 42.0000000 3165.49927	-122.699997 42.0000000 3165.70410	-122.699997 42.0000000 3165.90625	-122.699997 42.0000000 3166.11304	-122.699997 42.0000000 3166.31250	-122.699997 42.0000000 3166.51538	-122.699997 42.0000000 3166.71460	-122.699997 42.0000000 3166.91138	-122.699997 42.0000000 3167.11792	-122.699997 42.0000000 3167.30640	-122.699997 42.0000000 3167.49097	-122.699997 42.0000000 3167.68140	-122.699997 42.0000000 3167.86890	-122.699997 42.0000000 3168.05322	-122.699997 42.0000000 3168.24365	-122.699997 42.0000000 3168.42847	-122.699997 42.0000000 3168.61938	-122.699997 42.0000000 3168.80615	-122.699997 42.0000000 3168.99097	-122.699997 42.0000000 3169.18164	-122.699997 42.0000000 3169.36060	-122.699997 42.0000000 3169.57178
-122.599998 42.0000000 3162.63257	-122.599998 42.0000000 3162.76514	-122.599998 42.0000000 3162.96851	-122.599998 42.0000000 3163.11279	-122.599998 42.0000000 3163.32275	-122.599998 42.0000000 3163.85986	-122.599998 42.0000000 3163.90869	-122.599998 42.0000000 3163.95337	-122.599998 42.0000000 3164.00732	-122.599998 42.0000000 3164.05225	-122.599998 42.0000000 3164.10010	-122.599998 42.0000000 3164.14990	-122.599998 42.0000000 3164.19336	-122.599998 42.0000000 3164.24243	-122.599998 42.0000000 3164.28687	-122.599998 42.0000000 3164.33496	-122.599998 42.0000000 3164.38672	-122.599998 42.0000000 3164.43188	-122.599998 42.0000000 3164.48462	-122.599998 42.0000000 3164.53247	-122.599998 42.0000000 3164.58594	-122.599998 42.0000000 3164.63550	-122.599998 42.0000000 3164.67749	-122.599998 42.0000000 3164.72705	-122.599998 42.0000000 3164.76611	-122.599998 42.0000000 3164.82080	-122.599998 42.0000000 3164.43896	-122.599998 42.0000000 3164.65601	-122.599998 42.0000000 3164.87598	-122.599998 42.0000000 3165.09302	-122.599998 42.0000000 3165.31128	-122.599998 42.0000000 3165.52783	-122.599998 42.0000000 3165.74536	-122.599998 42.0000000 3165.95605	-122.599998 42.0000000 3166.16675	-122.599998 42.0000000 3166.37695	-122.599998 42.0000000 3166.59106	-122.599998 42.0000000 3166.79150	-122.599998 42.0000000 3166.99146	-122.599998 42.0000000 3167.19238	-122.599998 42.0000000 3167.39209	-122.599998 42.0000000 3167.59204	-122.599998 42.0000000 3167.79199	-122.599998 42.0000000 3167.99194	-122.599998 42.0000000 3168.19238	-122.599998 42.0000000 3168.39258	-122.599998 42.0000000 3168.59253	-122.599998 42.0000000 3168.79199	-122.599998 42.0000000 3168.98535	-122.599998 42.0000000 3169.20874
-122.500000 42.0000000 3161.99756	-122.500000 42.0000000 3162.10107	-122.500000 42.0000000 3162.32397	-122.500000 42.0000000 3162.43994	-122.500000 42.0000000 3162.69067	-122.500000 42.0000000 3163.21680	-122.500000 42.0000000 3163.25708	-122.500000 42.0000000 3163.30542	-122.500000 42.0000000 3163.35181	-122.500000 42.0000000 3163.39795	-122.500000 42.0000000 3163.44385	-122.500000 42.0000000 3163.48950	-122.500000 42.0000000 3163.53491	-122.500000 42.0000000 3163.57983	-122.500000 42.0000000 3163.62524	-122.500000 42.0000000 3163.67114	-122.500000 42.0000000 3163.71851	-122.500000 42.0000000 3163.76392	-122.500000 42.0000000 3163.81128	-122.500000 42.0000000 3163.86011	-122.500000 42.0000000 3163.90723	-122.500000 42.0000000 3163.95459	-122.500000 42.0000000 3163.99854	-122.500000 42.0000000 3164.04199	-122.500000 42.0000000 3164.08398	-122.500000 42.0000000 3164.13306	-122.500000 42.0000000 3163.71948	-122.500000 42.0000000 3163.95044	-122.500000 42.0000000 3164.17773	-122.500000 42.0000000 3164.40625	-122.500000 42.0000000 3164.63794	-122.500000 42.0000000 3164.86377	-122.500000 42.0000000 3165.09521	-122.500000 42.0000000 3165.31860	-122.500000 42.0000000 3165.53540	-122.500000 42.0000000 3165.75635	-122.500000 42.0000000 3165.98242	-122.500000 42.0000000 3166.19141	-122.500000 42.0000000 3166.40283	-122.500000 42.0000000 3166.61499	-122.500000 42.0000000 3166.83008	-122.500000 42.0000000 3167.03833	-122.500000 42.0000000 3167.25049	-122.500000 42.0000000 3167.46484	-122.500000 42.0000000 3167.67358	-122.500000 42.0000000 3167.88574	-122.500000 42.0000000 3168.09937	-122.500000 42.0000000 3168.30835	-122.500000 42.0000000 3168.51758	-122.500000 42.0000000 3168.74170
-122.400002 42.0000000 3161.32739	-122.400002 42.0000000 3161.39771	-122.400002 42.0000000 3161.62573	-122.400002 42.0000000 3161.71973	-122.400002 42.0000000 3161.94775	-122.400002 42.0000000 3162.51147	-122.400002 42.0000000 3162.55518	-122.400002 42.0000000 3162.60205	-122.400002 42.0000000 3162.64526	-122.400002 42.0000000 3162.69507	-122.400002 42.0000000 3162.73901	-122.400002 42.0000000 3162.78662	-122.400002 42.0000000 3162.83740	-122.400002 42.0000000 3162.87964	-122.400002 42.0000000 3162.92651	-122.400002 42.0000000 3162.97705	-122.400002 42.0000000 3163.02295	-122.400002 42.0000000 3163.07202	-122.400002 42.0000000 3163.11646	-122.400002 42.0000000 3163.16528	-122.400002 42.0000000 3163.21875	-122.400002 42.0000000 3163.26050	-122.400002 42.0000000 3163.30566	-122.400002 42.0000000 3163.35352	-122.400002 42.0000000 3163.39307	-122.400002 42.0000000 3163.44775	-122.400002 42.0000000 3163.01392	-122.400002 42.0000000 3163.25415	-122.400002 42.0000000 3163.49292	-122.400002 42.0000000 3163.73022	-122.400002 42.0000000 3163.96899	-122.400002 42.0000000 3164.20679	-122.400002 42.0000000 3164.44971	-122.400002 42.0000000 3164.67651	-122.400002 42.0000000 3164.90430	-122.400002 42.0000000 3165.12866	-122.400002 42.0000000 3165.36255	-122.400002 42.0000000 3165.58325	-122.400002 42.0000000 3165.80444	-122.400002 42.0000000 3166.02563	-122.400002 42.0000000 3166.24731	-122.400002 42.0000000 3166.46802	-122.400002 42.0000000 3166.68896	-122.400002 42.0000000 3166.90796	-122.400002 42.0000000 3167.13184	-122.400002 42.0000000 3167.35327	-122.400002 42.0000000 3167.57446	-122.400002 42.0000000 3167.79492	-122.400002 42.0000000 3168.01465	-122.400002 42.0000000 3168.24341
-122.300003 42.0000000 3160.69482	-122.300003 42.0000000 3160.72729	-122.300003 42.0000000 3160.95581	-122.300003 42.0000000 3161.01489	-122.300003 42.0000000 3161.13574	-122.300003 42.0000000 3161.80322	-122.300003 42.0000000 3161.84839	-122.300003 42.0000000 3161.90063	-122.300003 42.0000000 3161.95020	-122.300003 42.0000000 3161.99927	-122.300003 42.0000000 3162.05493	-122.300003 42.0000000 3162.10425	-122.300003 42.0000000 3162.16016	-122.300003 42.0000000 3162.21143	-122.300003 42.0000000 3162.26050	-122.300003 42.0000000 3162.31616	-122.300003 42.0000000 3162.36743	-122.300003 42.0000000 3162.42163	-122.300003 42.0000000 3162.47388	-122.300003 42.0000000 3162.52466	-122.300003 42.0000000 3162.58179	-122.300003 42.0000000 3162.62891	-122.300003 42.0000000 3162.68213	-122.300003 42.0000000 3162.73242	-122.300003 42.0000000 3162.77759	-122.300003 42.0000000 3162.83813	-122.300003 42.0000000 3162.41602	-122.300003 42.0000000 3162.66089	-122.300003 42.0000000 3162.90381	-122.300003 42.0000000 3163.14600	-122.300003 42.0000000 3163.38647	-122.300003 42.0000000 3163.63281	-122.300003 42.0000000 3163.88281	-122.300003 42.0000000 3164.11035	-122.300003 42.0000000 3164.34448	-122.300003 42.0000000 3164.57495	-122.300003 42.0000000 3164.80493	-122.300003 42.0000000 3165.03369	-122.300003 42.0000000 3165.26001	-122.300003 42.0000000 3165.48364	-122.300003 42.0000000 3165.71338	-122.300003 42.0000000 3165.94019	-122.300003 42.0000000 3166.16382	-122.300003 42.0000000 3166.39331	-122.300003 42.0000000 3166.61719	-122.300003 42.0000000 3166.84668	-122.300003 42.0000000 3167.07251	-122.300003 42.0000000 3167.29883	-122.300003 42.0000000 3167.52271	-122.300003 42.0000000 3167.75562
-122.199997 42.0000000 3160.17017	-122.199997 42.0000000 3160.17065	-122.199997 42.0000000 3160.38184	-122.199997 42.0000000 3160.39404	-122.199997 42.0000000 3160.27954	-122.199997 42.0000000 3161.13623	-122.199997 42.0000000 3161.19189	-122.199997 42.0000000 3161.25171	-122.199997 42.0000000 3161.31348	-122.199997 42.0000000 3161.37402	-122.199997 42.0000000 3161.43677	-122.199997 42.0000000 3161.50317	-122.199997 42.0000000 3161.56299	-122.199997 42.0000000 3161.62573	-122.199997 42.0000000 3161.69116	-122.199997 42.0000000 3161.75122	-122.199997 42.0000000 3161.81641	-122.199997 42.0000000 3161.88159	-122.199997 42.0000000 3161.94092	-122.199997 42.0000000 3162.00513	-122.199997 42.0000000 3162.07300	-122.199997 42.0000000 3162.13013	-122.199997 42.0000000 3162.19165	-122.199997 42.0000000 3162.25342	-122.199997 42.0000000 3162.31616	-122.199997 42.0000000 3162.38135	-122.199997 42.0000000 3162.01001	-122.199997 42.0000000 3162.25244	-122.199997 42.0000000 3162.49121	-122.199997 42.0000000 3162.73218	-122.199997 42.0000000 3162.97412	-122.199997 42.0000000 3163.21729	-122.199997 42.0000000 3163.46753	-122.199997 42.0000000 3163.69751	-122.199997 42.0000000 3163.92188	-122.199997 42.0000000 3164.14966	-122.199997 42.0000000 3164.37915	-122.199997 42.0000000 3164.60352	-122.199997 42.0000000 3164.82861	-122.199997 42.0000000 3165.05664	-122.199997 42.0000000 3165.27881	-122.199997 42.0000000 3165.50439	-122.199997 42.0000000 3165.72925	-122.199997 42.0000000 3165.95508	-122.199997 42.0000000 3166.18042	-122.199997 42.0000000 3166.40820	-122.199997 42.0000000 3166.62988	-122.199997 42.0000000 3166.85498	-122.199997 42.0000000 3167.08179	-122.199997 42.0000000 3167.30688
-122.099998 42.0000000 3159.81152	-122.099998 42.0000000 3159.78760	-122.099998 42.0000000 3159.94873	-122.099998 42.0000000 3159.91235	-122.099998 42.0000000 3159.41064	-122.099998 42.0000000 3160.54614	-122.099998 42.0000000 3160.62207	-122.099998 42.0000000 3160.69922	-122.099998 42.0000000 3160.77173	-122.099998 42.0000000 3160.85620	-122.099998 42.0000000 3160.93530	-122.099998 42.0000000 3161.01587	-122.099998 42.0000000 3161.09521	-122.099998 42.0000000 3161.17188	-122.099998 42.0000000 3161.25464	-122.099998 42.0000000 3161.33447	-122.099998 42.0000000 3161.41602	-122.099998 42.0000000 3161.49219	-122.099998 42.0000000 3161.57520	-122.099998 42.0000000 3161.65503	-122.099998 42.0000000 3161.73706	-122.099998 42.0000000 3161.81226	-122.099998 42.0000000 3161.89404	-122.099998 42.0000000 3161.97266	-122.099998 42.0000000 3162.05078	-122.099998 42.0000000 3162.13599	-122.099998 42.0000000 3161.85474	-122.099998 42.0000000 3162.08496	-122.099998 42.0000000 3162.31689	-122.099998 42.0000000 3162.55103	-122.099998 42.0000000 3162.77954	-122.099998 42.0000000 3163.01392	-122.099998 42.0000000 3163.25854	-122.099998 42.0000000 3163.47168	-122.099998 42.0000000 3163.68872	-122.099998 42.0000000 3163.90820	-122.099998 42.0000000 3164.12231	-122.099998 42.0000000 3164.33667	-122.099998 42.0000000 3164.55273	-122.099998 42.0000000 3164.77051	-122.099998 42.0000000 3164.98291	-122.099998 42.0000000 3165.19800	-122.099998 42.0000000 3165.41675	-122.099998 42.0000000 3165.62842	-122.099998 42.0000000 3165.84375	-122.099998 42.0000000 3166.05933	-122.099998 42.0000000 3166.27734	-122.099998 42.0000000 3166.48975	-122.099998 42.0000000 3166.70728	-122.099998 42.0000000 3166.92236
-122.000000 42.0000000 3159.58301	-122.000000 42.0000000 3159.54810	-122.000000 42.0000000 3159.63672	-122.000000 42.0000000 3159.54956	-122.000000 42.0000000 3158.55127	-122.000000 42.0000000 3160.03735	-122.000000 42.0000000 3160.13574	-122.000000 42.0000000 3160.23242	-122.000000 42.0000000 3160.33374	-122.000000 42.0000000 3160.43604	-122.000000 42.0000000 3160.53735	-122.000000 42.0000000 3160.63501	-122.000000 42.0000000 3160.73999	-122.000000 42.0000000 3160.83984	-122.000000 42.0000000 3160.93823	-122.000000 42.0000000 3161.04272	-122.000000 42.0000000 3161.14575	-122.000000 42.0000000 3161.24561	-122.000000 42.0000000 3161.34399	-122.000000 42.0000000 3161.44873	-122.000000 42.0000000 3161.55298	-122.000000 42.0000000 3161.65259	-122.000000 42.0000000 3161.75049	-122.000000 42.0000000 3161.85449	-122.000000 42.0000000 3161.95459	-122.000000 42.0000000 3162.06250	-122.000000 42.0000000 3161.90479	-122.000000 42.0000000 3162.12158	-122.000000 42.0000000 3162.33789	-122.000000 42.0000000 3162.55151	-122.000000 42.0000000 3162.76611	-122.000000 42.0000000 3162.98706	-122.000000 42.0000000 3163.21484	-122.000000 42.0000000 3163.41187	-122.000000 42.0000000 3163.61499	-122.000000 42.0000000 3163.81372	-122.000000 42.0000000 3164.01392	-122.000000 42.0000000 3164.20874	-122.000000 42.0000000 3164.41138	-122.000000 42.0000000 3164.61011	-122.000000 42.0000000 3164.80640	-122.000000 42.0000000 3165.00903	-122.000000 42.0000000 3165.20776	-122.000000 42.0000000 3165.40381	-122.000000 42.0000000 3165.60669	-122.000000 42.0000000 3165.80493	-122.000000 42.0000000 3166.00391	-122.000000 42.0000000 3166.20312	-122.000000 42.0000000 3166.40186	-122.000000 42.0000000 3166.59888
-121.900002 42.0000000 3159.45288	-121.900002 42.0000000 3159.39746	-121.900002 42.0000000 3159.41992	-121.900002 42.0000000 3159.28125	-121.900002 42.0000000 3157.75049	-121.900002 42.0000000 3159.61157	-121.900002 42.0000000 3159.73853	-121.900002 42.0000000 3159.86206	-121.900002 42.0000000 3159.98438	-121.900002 42.0000000 3160.11084	-121.900002 42.0000000 3160.23486	-121.900002 42.0000000 3160.35889	-121.900002 42.0000000 3160.48242	-121.900002 42.0000000 3160.60596	-121.900002 42.0000000 3160.73022	-121.900002 42.0000000 3160.85449	-121.900002 42.0000000 3160.97998	-121.900002 42.0000000 3161.10449	-121.900002 42.0000000 3161.22534	-121.900002 42.0000000 3161.35474	-121.900002 42.0000000 3161.48267	-121.900002 42.0000000 3161.60596	-121.900002 42.0000000 3161.73022	-121.900002 42.0000000 3161.85547	-121.900002 42.0000000 3161.97925	-121.900002 42.0000000 3162.11206	-121.900002 42.0000000 3162.09497	-121.900002 42.0000000 3162.29199	-121.900002 42.0000000 3162.48633	-121.900002 42.0000000 3162.68530	-121.900002 42.0000000 3162.87964	-121.900002 42.0000000 3163.08252	-121.900002 42.0000000 3163.28979	-121.900002 42.0000000 3163.47266	-121.900002 42.0000000 3163.64917	-121.900002 42.0000000 3163.83130	-121.900002 42.0000000 3164.00830	-121.900002 42.0000000 3164.19043	-121.900002 42.0000000 3164.36621	-121.900002 42.0000000 3164.54858	-121.900002 42.0000000 3164.72583	-121.900002 42.0000000 3164.90820	-121.900002 42.0000000 3165.08472	-121.900002 42.0000000 3165.26758	-121.900002 42.0000000 3165.44409	-121.900002 42.0000000 3165.62671	-121.900002 42.0000000 3165.80322	-121.900002 42.0000000 3165.98608	-121.900002 42.0000000 3166.16650	-121.900002 42.0000000 3166.34229
-121.800003 42.0000000 3159.38867	-121.800003 42.0000000 3159.32397	-121.800003 42.0000000 3159.28687	-121.800003 42.0000000 3159.10376	-121.800003 42.0000000 3157.08643	-121.800003 42.0000000 3159.30103	-121.800003 42.0000000 3159.45020	-121.800003 42.0000000 3159.59497	-121.800003 42.0000000 3159.74414	-121.800003 42.0000000 3159.89160	-121.800003 42.0000000 3160.03491	-121.800003 42.0000000 3160.18408	-121.800003 42.0000000 3160.32544	-121.800003 42.0000000 3160.47461	-121.800003 42.0000000 3160.61963	-121.800003 42.0000000 3160.76343	-121.800003 42.0000000 3160.91406	-121.800003 42.0000000 3161.05908	-121.800003 42.0000000 3161.20361	-121.800003 42.0000000 3161.35376	-121.800003 42.0000000 3161.50171	-121.800003 42.0000000 3161.65039	-121.800003 42.0000000 3161.79688	-121.800003 42.0000000 3161.94141	-121.800003 42.0000000 3162.09106	-121.800003 42.0000000 3162.24658	-121.800003 42.0000000 3162.36548	-121.800003 42.0000000 3162.53979	-121.800003 42.0000000 3162.71704	-121.800003 42.0000000 3162.89282	-121.800003 42.0000000 3163.07104	-121.800003 42.0000000 3163.25415	-121.800003 42.0000000 3163.44141	-121.800003 42.0000000 3163.60059	-121.800003 42.0000000 3163.76001	-121.800003 42.0000000 3163.91895	-121.800003 42.0000000 3164.07837	-121.800003 42.0000000 3164.23901	-121.800003 42.0000000 3164.39453	-121.800003 42.0000000 3164.55371	-121.800003 42.0000000 3164.71313	-121.800003 42.0000000 3164.87256	-121.800003 42.0000000 3165.03198	-121.800003 42.0000000 3165.19116	-121.800003 42.0000000 3165.35107	-121.800003 42.0000000 3165.51270	-121.800003 42.0000000 3165.66870	-121.800003 42.0000000 3165.82764	-121.800003 42.0000000 3165.99097	-121.800003 42.0000000 3166.14331
-121.699997 42.0000000 3159.38379	-121.699997 42.0000000 3159.32080	-121.699997 42.0000000 3159.23828	-121.699997 42.0000000 3159.04077	-121.699997 42.0000000 3156.65576	-121.699997 42.0000000 3159.15039	-121.699997 42.0000000 3159.31494	-121.699997 42.0000000 3159.47705	-121.699997 42.0000000 3159.64478	-121.699997 42.0000000 3159.80957	-121.699997 42.0000000 3159.96973	-121.699997 42.0000000 3160.13501	-121.699997 42.0000000 3160.29614	-121.699997 42.0000000 3160.45581	-121.699997 42.0000000 3160.62183	-121.699997 42.0000000 3160.78491	-121.699997 42.0000000 3160.94580	-121.699997 42.0000000 3161.11230	-121.699997 42.0000000 3161.27637	-121.699997 42.0000000 3161.43848	-121.699997 42.0000000 3161.60938	-121.699997 42.0000000 3161.77197	-121.699997 42.0000000 3161.93311	-121.699997 42.0000000 3162.10132	-121.699997 42.0000000 3162.26514	-121.699997 42.0000000 3162.43530	-121.699997 42.0000000 3162.67285	-121.699997 42.0000000 3162.82715	-121.699997 42.0000000 3162.98511	-121.699997 42.0000000 3163.14111	-121.699997 42.0000000 3163.29712	-121.699997 42.0000000 3163.46118	-121.699997 42.0000000 3163.63306	-121.699997 42.0000000 3163.77246	-121.699997 42.0000000 3163.91187	-121.699997 42.0000000 3164.04858	-121.699997 42.0000000 3164.19019	-121.699997 42.0000000 3164.32861	-121.699997 42.0000000 3164.46875	-121.699997 42.0000000 3164.60815	-121.699997 42.0000000 3164.74512	-121.699997 42.0000000 3164.88843	-121.699997 42.0000000 3165.02783	-121.699997 42.0000000 3165.16748	-121.699997 42.0000000 3165.30469	-121.699997 42.0000000 3165.44775	-121.699997 42.0000000 3165.58740	-121.699997 42.0000000 3165.72681	-121.699997 42.0000000 3165.86816	-121.699997 42.0000000 3166.00342
-121.599998 42.0000000 3159.44507	-121.599998 42.0000000 3159.38550	-121.599998 42.0000000 3159.29517	-121.599998 42.0000000 3159.11011	-121.599998 42.0000000 3156.55249	-121.599998 42.0000000 3159.19360	-121.599998 42.0000000 3159.37012	-121.599998 42.0000000 3159.54199	-121.599998 42.0000000 3159.71631	-121.599998 42.0000000 3159.89136	-121.599998 42.0000000 3160.06348	-121.599998 42.0000000 3160.23535	-121.599998 42.0000000 3160.40503	-121.599998 42.0000000 3160.58032	-121.599998 42.0000000 3160.74927	-121.599998 42.0000000 3160.92139	-121.599998 42.0000000 3161.09521	-121.599998 42.0000000 3161.26831	-121.599998 42.0000000 3161.44214	-121.599998 42.0000000 3161.62012	-121.599998 42.0000000 3161.79370	-121.599998 42.0000000 3161.96631	-121.599998 42.0000000 3162.14014	-121.599998 42.0000000 3162.31396	-121.599998 42.0000000 3162.48730	-121.599998 42.0000000 3162.67212	-121.599998 42.0000000 3162.98169	-121.599998 42.0000000 3163.11890	-121.599998 42.0000000 3163.25854	-121.599998 42.0000000 3163.39722	-121.599998 42.0000000 3163.53857	-121.599998 42.0000000 3163.68066	-121.599998 42.0000000 3163.83423	-121.599998 42.0000000 3163.95630	-121.599998 42.0000000 3164.07910	-121.599998 42.0000000 3164.20117	-121.599998 42.0000000 3164.32324	-121.599998 42.0000000 3164.44507	-121.599998 42.0000000 3164.57007	-121.599998 42.0000000 3164.68921	-121.599998 42.0000000 3164.81201	-121.599998 42.0000000 3164.93506	-121.599998 42.0000000 3165.05737	-121.599998 42.0000000 3165.18018	-121.599998 42.0000000 3165.30298	-121.599998 42.0000000 3165.42554	-121.599998 42.0000000 3165.54883	-121.599998 42.0000000 3165.67139	-121.599998 42.0000000 3165.79834	-121.599998 42.0000000 3165.91309
-121.500000 42.0000000 3159.54834	-121.500000 42.0000000 3159.50928	-121.500000 42.0000000 3159.42773	-121.500000 42.0000000 3159.27417	-121.500000 42.0000000 3156.69507	-121.500000 42.0000000 3159.38330	-121.500000 42.0000000 3159.56519	-121.500000 42.0000000 3159.74365	-121.500000 42.0000000 3159.92212	-121.500000 42.0000000 3160.09937	-121.500000 42.0000000 3160.27271	-121.500000 42.0000000 3160.45068	-121.500000 42.0000000 3160.62427	-121.500000 42.0000000 3160.80005	-121.500000 42.0000000 3160.97632	-121.500000 42.0000000 3161.14941	-121.500000 42.0000000 3161.32886	-121.500000 42.0000000 3161.50635	-121.500000 42.0000000 3161.68384	-121.500000 42.0000000 3161.86255	-121.500000 42.0000000 3162.04126	-121.500000 42.0000000 3162.22046	-121.500000 42.0000000 3162.39648	-121.500000 42.0000000 3162.57373	-121.500000 42.0000000 3162.74976	-121.500000 42.0000000 3162.93262	-121.500000 42.0000000 3163.29810	-121.500000 42.0000000 3163.41870	-121.500000 42.0000000 3163.54199	-121.500000 42.0000000 3163.66553	-121.500000 42.0000000 3163.79004	-121.500000 42.0000000 3163.91626	-121.500000 42.0000000 3164.05200	-121.500000 42.0000000 3164.15991	-121.500000 42.0000000 3164.26733	-121.500000 42.0000000 3164.37476	-121.500000 42.0000000 3164.48267	-121.500000 42.0000000 3164.58887	-121.500000 42.0000000 3164.69702	-121.500000 42.0000000 3164.80420	-121.500000 42.0000000 3164.91235	-121.500000 42.0000000 3165.02026	-121.500000 42.0000000 3165.12793	-121.500000 42.0000000 3165.23584	-121.500000 42.0000000 3165.34351	-121.500000 42.0000000 3165.45142	-121.500000 42.0000000 3165.55908	-121.500000 42.0000000 3165.66772	-121.500000 42.0000000 3165.77954	-121.500000 42.0000000 3165.87891
-121.400002 42.0000000 3159.69189	-121.400002 42.0000000 3159.66528	-121.400002 42.0000000 3159.60840	-121.400002 42.0000000 3159.50000	-121.400002 42.0000000 3156.97412	-121.400002 42.0000000 3159.66846	-121.400002 42.0000000 3159.84717	-121.400002 42.0000000 3160.02368	-121.400002 42.0000000 3160.20728	-121.400002 42.0000000 3160.38403	-121.400002 42.0000000 3160.55737	-121.400002 42.0000000 3160.73608	-121.400002 42.0000000 3160.91016	-121.400002 42.0000000 3161.08350	-121.400002 42.0000000 3161.26343	-121.400002 42.0000000 3161.44067	-121.400002 42.0000000 3161.61377	-121.400002 42.0000000 3161.79590	-121.400002 42.0000000 3161.97412	-121.400002 42.0000000 3162.15039	-121.400002 42.0000000 3162.33618	-121.400002 42.0000000 3162.51172	-121.400002 42.0000000 3162.68628	-121.400002 42.0000000 3162.86670	-121.400002 42.0000000 3163.04272	-121.400002 42.0000000 3163.22485	-121.400002 42.0000000 3163.62378	-121.400002 42.0000000 3163.73071	-121.400002 42.0000000 3163.83911	-121.400002 42.0000000 3163.94849	-121.400002 42.0000000 3164.05908	-121.400002 42.0000000 3164.17139	-121.400002 42.0000000 3164.29150	-121.400002 42.0000000 3164.38647	-121.400002 42.0000000 3164.48120	-121.400002 42.0000000 3164.57275	-121.400002 42.0000000 3164.67163	-121.400002 42.0000000 3164.76562	-121.400002 42.0000000 3164.86035	-121.400002 42.0000000 3164.95508	-121.400002 42.0000000 3165.04956	-121.400002 42.0000000 3165.14478	-121.400002 42.0000000 3165.23975	-121.400002 42.0000000 3165.33203	-121.400002 42.0000000 3165.43018	-121.400002 42.0000000 3165.52515	-121.400002 42.0000000 3165.62036	-121.400002 42.0000000 3165.71484	-121.400002 42.0000000 3165.81201	-121.400002 42.0000000 3165.90503
-121.300003 42.0000000 3159.85962	-121.300003 42.0000000 3159.84937	-121.300003 42.0000000 3159.82251	-121.300003 42.0000000 3159.75488	-121.300003 42.0000000 3157.31201	-121.300003 42.0000000 3159.98877	-121.300003 42.0000000 3160.17041	-121.300003 42.0000000 3160.34888	-121.300003 42.0000000 3160.52686	-121.300003 42.0000000 3160.70532	-121.300003 42.0000000 3160.87769	-121.300003 42.0000000 3161.05615	-121.300003 42.0000000 3161.22876	-121.300003 42.0000000 3161.40259	-121.300003 42.0000000 3161.58154	-121.300003 42.0000000 3161.75562	-121.300003 42.0000000 3161.93433	-121.300003 42.0000000 3162.11230	-121.300003 42.0000000 3162.28784	-121.300003 42.0000000 3162.47021	-121.300003 42.0000000 3162.64868	-121.300003 42.0000000 3162.82812	-121.300003 42.0000000 3163.00415	-121.300003 42.0000000 3163.17773	-121.300003 42.0000000 3163.35596	-121.300003 42.0000000 3163.53979	-121.300003 42.0000000 3163.95947	-121.300003 42.0000000 3164.05493	-121.300003 42.0000000 3164.15112	-121.300003 42.0000000 3164.24902	-121.300003 42.0000000 3164.34839	-121.300003 42.0000000 3164.44824	-121.300003 42.0000000 3164.55444	-121.300003 42.0000000 3164.64111	-121.300003 42.0000000 3164.72168	-121.300003 42.0000000 3164.80615	-121.300003 42.0000000 3164.89062	-121.300003 42.0000000 3164.97314	-121.300003 42.0000000 3165.05713	-121.300003 42.0000000 3165.14038	-121.300003 42.0000000 3165.22461	-121.300003 42.0000000 3165.30811	-121.300003 42.0000000 3165.39282	-121.300003 42.0000000 3165.47925	-121.300003 42.0000000 3165.55884	-121.300003 42.0000000 3165.64355	-121.300003 42.0000000 3165.72681	-121.300003 42.0000000 3165.81128	-121.300003 42.0000000 3165.89893	-121.300003 42.0000000 3165.97583
-121.199997 42.0000000 3160.05200	-121.199997 42.0000000 3160.05420	-121.199997 42.0000000 3160.04712	-121.199997 42.0000000 3160.01929	-121.199997 42.0000000 3157.64917	-121.199997 42.0000000 3160.31836	-121.199997 42.0000000 3160.49878	-121.199997 42.0000000 3160.67383	-121.199997 42.0000000 3160.85522	-121.199997 42.0000000 3161.03271	-121.199997 42.0000000 3161.20361	-121.199997 42.0000000 3161.37842	-121.199997 42.0000000 3161.55444	-121.199997 42.0000000 3161.72729	-121.199997 42.0000000 3161.90430	-121.199997 42.0000000 3162.08032	-121.199997 42.0000000 3162.25854	-121.199997 42.0000000 3162.43408	-121.199997 42.0000000 3162.61328	-121.199997 42.0000000 3162.79492	-121.199997 42.0000000 3162.97290	-121.199997 42.0000000 3163.14917	-121.199997 42.0000000 3163.32861	-121.199997 42.0000000 3163.50146	-121.199997 42.0000000 3163.67651	-121.199997 42.0000000 3163.86328	-121.199997 42.0000000 3164.30493	-121.199997 42.0000000 3164.39038	-121.199997 42.0000000 3164.47534	-121.199997 42.0000000 3164.56348	-121.199997 42.0000000 3164.65186	-121.199997 42.0000000 3164.73804	-121.199997 42.0000000 3164.83618	-121.199997 42.0000000 3164.91089	-121.199997 42.0000000 3164.98560	-121.199997 42.0000000 3165.06006	-121.199997 42.0000000 3165.13477	-121.199997 42.0000000 3165.20776	-121.199997 42.0000000 3165.28149	-121.199997 42.0000000 3165.35547	-121.199997 42.0000000 3165.42944	-121.199997 42.0000000 3165.50342	-121.199997 42.0000000 3165.57666	-121.199997 42.0000000 3165.65112	-121.199997 42.0000000 3165.72461	-121.199997 42.0000000 3165.79639	-121.199997 42.0000000 3165.87598	-121.199997 42.0000000 3165.94678	-121.199997 42.0000000 3166.02222	-121.199997 42.0000000 3166.09229
-121.099998 42.0000000 3160.26074	-121.099998 42.0000000 3160.27441	-121.099998 42.0000000 3160.27979	-121.099998 42.0000000 3160.27441	-121.099998 42.0000000 3157.95386	-121.099998 42.0000000 3160.62598	-121.099998 42.0000000 3160.80420	-121.099998 42.0000000 3160.98169	-121.099998 42.0000000 3161.16260	-121.099998 42.0000000 3161.33911	-121.099998 42.0000000 3161.51172	-121.099998 42.0000000 3161.68604	-121.099998 42.0000000 3161.86084	-121.099998 42.0000000 3162.03711	-121.099998 42.0000000 3162.21411	-121.099998 42.0000000 3162.39111	-121.099998 42.0000000 3162.56689	-121.099998 42.0000000 3162.74780	-121.099998 42.0000000 3162.92749	-121.099998 42.0000000 3163.10767	-121.099998 42.0000000 3163.29028	-121.099998 42.0000000 3163.46729	-121.099998 42.0000000 3163.64502	-121.099998 42.0000000 3163.82471	-121.099998 42.0000000 3163.99634	-121.099998 42.0000000 3164.18091	-121.099998 42.0000000 3164.64722	-121.099998 42.0000000 3164.72729	-121.099998 42.0000000 3164.80371	-121.099998 42.0000000 3164.87939	-121.099998 42.0000000 3164.96265	-121.099998 42.0000000 3165.04175	-121.099998 42.0000000 3165.12378	-121.099998 42.0000000 3165.19360	-121.099998 42.0000000 3165.25684	-121.099998 42.0000000 3165.32617	-121.099998 42.0000000 3165.39258	-121.099998 42.0000000 3165.45410	-121.099998 42.0000000 3165.52295	-121.099998 42.0000000 3165.58765	-121.099998 42.0000000 3165.64917	-121.099998 42.0000000 3165.71777	-121.099998 42.0000000 3165.78003	-121.099998 42.0000000 3165.84863	-121.099998 42.0000000 3165.91138	-121.099998 42.0000000 3165.97949	-121.099998 42.0000000 3166.04468	-121.099998 42.0000000 3166.10913	-121.099998 42.0000000 3166.17578	-121.099998 42.0000000 3166.23755
-121.000000 42.0000000 3160.48901	-121.000000 42.0000000 3160.49780	-121.000000 42.0000000 3160.51685	-121.000000 42.0000000 3160.51978	-121.000000 42.0000000 3158.22144	-121.000000 42.0000000 3160.91211	-121.000000 42.0000000 3161.08740	-121.000000 42.0000000 3161.26904	-121.000000 42.0000000 3161.44946	-121.000000 42.0000000 3161.62476	-121.000000 42.0000000 3161.80103	-121.000000 42.0000000 3161.97437	-121.000000 42.0000000 3162.15454	-121.000000 42.0000000 3162.33325	-121.000000 42.0000000 3162.51123	-121.000000 42.0000000 3162.68701	-121.000000 42.0000000 3162.86841	-121.000000 42.0000000 3163.05054	-121.000000 42.0000000 3163.23242	-121.000000 42.0000000 3163.41504	-121.000000 42.0000000 3163.59619	-121.000000 42.0000000 3163.77905	-121.000000 42.0000000 3163.95825	-121.000000 42.0000000 3164.13721	-121.000000 42.0000000 3164.31470	-121.000000 42.0000000 3164.50073	-121.000000 42.0000000 3164.99170	-121.000000 42.0000000 3165.06152	-121.000000 42.0000000 3165.13159	-121.000000 42.0000000 3165.20312	-121.000000 42.0000000 3165.27783	-121.000000 42.0000000 3165.34644	-121.000000 42.0000000 3165.42334	-121.000000 42.0000000 3165.48291	-121.000000 42.0000000 3165.54248	-121.000000 42.0000000 3165.60400	-121.000000 42.0000000 3165.66089	-121.000000 42.0000000 3165.71777	-121.000000 42.0000000 3165.77563	-121.000000 42.0000000 3165.83350	-121.000000 42.0000000 3165.89380	-121.000000 42.0000000 3165.94775	-121.000000 42.0000000 3166.00562	-121.000000 42.0000000 3166.06372	-121.000000 42.0000000 3166.12183	-121.000000 42.0000000 3166.17896	-121.000000 42.0000000 3166.23975	-121.000000 42.0000000 3166.29419	-121.000000 42.0000000 3166.35571	-121.000000 42.0000000 3166.40747
-120.900002 42.0000000 3160.71265	-120.900002 42.0000000 3160.72583	-120.900002 42.0000000 3160.74097	-120.900002 42.0000000 3160.75366	-120.900002 42.0000000 3158.45361	-120.900002 42.0000000 3161.17651	-120.900002 42.0000000 3161.35498	-120.900002 42.0000000 3161.53149	-120.900002 42.0000000 3161.71655	-120.900002 42.0000000 3161.89355	-120.900002 42.0000000 3162.06885	-120.900002 42.0000000 3162.25098	-120.900002 42.0000000 3162.43042	-120.900002 42.0000000 3162.60815	-120.900002 42.0000000 3162.79297	-120.900002 42.0000000 3162.97314	-120.900002 42.0000000 3163.15112	-120.900002 42.0000000 3163.33984	-120.900002 42.0000000 3163.52417	-120.900002 42.0000000 3163.70923	-120.900002 42.0000000 3163.89355	-120.900002 42.0000000 3164.07861	-120.900002 42.0000000 3164.26147	-120.900002 42.0000000 3164.44092	-120.900002 42.0000000 3164.62427	-120.900002 42.0000000 3164.81299	-120.900002 42.0000000 3165.32715	-120.900002 42.0000000 3165.39453	-120.900002 42.0000000 3165.45898	-120.900002 42.0000000 3165.52295	-120.900002 42.0000000 3165.58569	-120.900002 42.0000000 3165.65430	-120.900002 42.0000000 3165.72388	-120.900002 42.0000000 3165.77734	-120.900002 42.0000000 3165.82788	-120.900002 42.0000000 3165.88428	-120.900002 42.0000000 3165.93701	-120.900002 42.0000000 3165.98755	-120.900002 42.0000000 3166.03589	-120.900002 42.0000000 3166.09009	-120.900002 42.0000000 3166.14087	-120.900002 42.0000000 3166.18970	-120.900002 42.0000000 3166.24341	-120.900002 42.0000000 3166.29419	-120.900002 42.0000000 3166.34302	-120.900002 42.0000000 3166.39722	-120.900002 42.0000000 3166.44800	-120.900002 42.0000000 3166.49854	-120.900002 42.0000000 3166.55054	-120.900002 42.0000000 3166.59937
-120.800003 42.0000000 3160.91919	-120.800003 42.0000000 3160.93384	-120.800003 42.0000000 3160.94873	-120.800003 42.0000000 3160.95850	-120.800003 42.0000000 3158.65088	-120.800003 42.0000000 3161.40796	-120.800003 42.0000000 3161.58740	-120.800003 42.0000000 3161.76880	-120.800003 42.0000000 3161.95239	-120.800003 42.0000000 3162.13086	-120.800003 42.0000000 3162.31470	-120.800003 42.0000000 3162.49243	-120.800003 42.0000000 3162.67554	-120.800003 42.0000000 3162.85938	-120.800003 42.0000000 3163.04297	-120.800003 42.0000000 3163.22778	-120.800003 42.0000000 3163.41040	-120.800003 42.0000000 3163.59839	-120.800003 42.0000000 3163.78711	-120.800003 42.0000000 3163.97754	-120.800003 42.0000000 3164.16455	-120.800003 42.0000000 3164.35059	-120.800003 42.0000000 3164.53662	-120.800003 42.0000000 3164.72192	-120.800003 42.0000000 3164.90552	-120.800003 42.0000000 3165.09790	-120.800003 42.0000000 3165.64087	-120.800003 42.0000000 3165.69751	-120.800003 42.0000000 3165.75732	-120.800003 42.0000000 3165.81714	-120.800003 42.0000000 3165.87939	-120.800003 42.0000000 3165.93555	-120.800003 42.0000000 3166.00122	-120.800003 42.0000000 3166.05176	-120.800003 42.0000000 3166.09692	-120.800003 42.0000000 3166.14526	-120.800003 42.0000000 3166.19482	-120.800003 42.0000000 3166.24243	-120.800003 42.0000000 3166.28442	-120.800003 42.0000000 3166.32983	-120.800003 42.0000000 3166.37598	-120.800003 42.0000000 3166.42407	-120.800003 42.0000000 3166.46655	-120.800003 42.0000000 3166.51245	-120.800003 42.0000000 3166.55811	-120.800003 42.0000000 3166.60620	-120.800003 42.0000000 3166.64868	-120.800003 42.0000000 3166.69727	-120.800003 42.0000000 3166.73950	-120.800003 42.0000000 3166.78613
-120.699997 42.0000000 3161.08545	-120.699997 42.0000000 3161.10132	-120.699997 42.0000000 3161.11035	-120.699997 42.0000000 3161.12280	-120.699997 42.0000000 3158.79419	-120.699997 42.0000000 3161.59058	-120.699997 42.0000000 3161.76855	-120.699997 42.0000000 3161.95410	-120.699997 42.0000000 3162.13525	-120.699997 42.0000000 3162.31909	-120.699997 42.0000000 3162.49951	-120.699997 42.0000000 3162.68652	-120.699997 42.0000000 3162.87183	-120.699997 42.0000000 3163.05444	-120.699997 42.0000000 3163.24341	-120.699997 42.0000000 3163.42700	-120.699997 42.0000000 3163.61572	-120.699997 42.0000000 3163.80322	-120.699997 42.0000000 3163.99658	-120.699997 42.0000000 3164.18433	-120.699997 42.0000000 3164.38062	-120.699997 42.0000000 3164.56885	-120.699997 42.0000000 3164.75366	-120.699997 42.0000000 3164.94604	-120.699997 42.0000000 3165.12915	-120.699997 42.0000000 3165.32666	-120.699997 42.0000000 3165.88843	-120.699997 42.0000000 3165.94263	-120.699997 42.0000000 3165.99854	-120.699997 42.0000000 3166.05396	-120.699997 42.0000000 3166.10791	-120.699997 42.0000000 3166.16333	-120.699997 42.0000000 3166.22266	-120.699997 42.0000000 3166.26685	-120.699997 42.0000000 3166.31128	-120.699997 42.0000000 3166.35498	-120.699997 42.0000000 3166.39673	-120.699997 42.0000000 3166.44019	-120.699997 42.0000000 3166.48096	-120.699997 42.0000000 3166.52173	-120.699997 42.0000000 3166.56226	-120.699997 42.0000000 3166.60278	-120.699997 42.0000000 3166.64380	-120.699997 42.0000000 3166.68457	-120.699997 42.0000000 3166.72485	-120.699997 42.0000000 3166.76587	-120.699997 42.0000000 3166.80713	-120.699997 42.0000000 3166.84717	-120.699997 42.0000000 3166.89160	-120.699997 42.0000000 3166.92725
-120.599998 42.0000000 3161.18896	-120.599998 42.0000000 3161.20239	-120.599998 42.0000000 3161.21191	-120.599998 42.0000000 3161.22437	-120.599998 42.0000000 3158.87183	-120.599998 42.0000000 3161.70020	-120.599998 42.0000000 3161.88428	-120.599998 42.0000000 3162.06445	-120.599998 42.0000000 3162.25269	-120.599998 42.0000000 3162.43213	-120.599998 42.0000000 3162.61743	-120.599998 42.0000000 3162.80591	-120.599998 42.0000000 3162.98926	-120.599998 42.0000000 3163.18018	-120.599998 42.0000000 3163.36475	-120.599998 42.0000000 3163.55566	-120.599998 42.0000000 3163.73975	-120.599998 42.0000000 3163.93433	-120.599998 42.0000000 3164.12280	-120.599998 42.0000000 3164.31543	-120.599998 42.0000000 3164.51367	-120.599998 42.0000000 3164.69995	-120.599998 42.0000000 3164.89380	-120.599998 42.0000000 3165.08032	-120.599998 42.0000000 3165.27197	-120.599998 42.0000000 3165.46533	-120.599998 42.0000000 3166.04785	-120.599998 42.0000000 3166.09814	-120.599998 42.0000000 3166.14941	-120.599998 42.0000000 3166.19946	-120.599998 42.0000000 3166.25024	-120.599998 42.0000000 3166.30103	-120.599998 42.0000000 3166.35645	-120.599998 42.0000000 3166.39404	-120.599998 42.0000000 3166.43848	-120.599998 42.0000000 3166.47754	-120.599998 42.0000000 3166.51855	-120.599998 42.0000000 3166.55518	-120.599998 42.0000000 3166.59131	-120.599998 42.0000000 3166.62842	-120.599998 42.0000000 3166.66479	-120.599998 42.0000000 3166.69873	-120.599998 42.0000000 3166.73926	-120.599998 42.0000000 3166.77612	-120.599998 42.0000000 3166.81250	-120.599998 42.0000000 3166.84888	-120.599998 42.0000000 3166.88623	-120.599998 42.0000000 3166.92236	-120.599998 42.0000000 3166.96216	-120.599998 42.0000000 3166.99438
-120.500000 42.0000000 3161.25317	-120.500000 42.0000000 3161.26294	-120.500000 42.0000000 3161.27539	-120.500000 42.0000000 3161.27930	-120.500000 42.0000000 3158.91479	-120.500000 42.0000000 3161.76514	-120.500000 42.0000000 3161.95093	-120.500000 42.0000000 3162.13184	-120.500000 42.0000000 3162.31958	-120.500000 42.0000000 3162.50391	-120.500000 42.0000000 3162.68652	-120.500000 42.0000000 3162.87646	-120.500000 42.0000000 3163.06494	-120.500000 42.0000000 3163.24976	-120.500000 42.0000000 3163.44116	-120.500000 42.0000000 3163.62964	-120.500000 42.0000000 3163.81494	-120.500000 42.0000000 3164.01025	-120.500000 42.0000000 3164.20288	-120.500000 42.0000000 3164.39282	-120.500000 42.0000000 3164.59155	-120.500000 42.0000000 3164.78198	-120.500000 42.0000000 3164.97046	-120.500000 42.0000000 3165.16553	-120.500000 42.0000000 3165.35156	-120.500000 42.0000000 3165.55225	-120.500000 42.0000000 3166.14429	-120.500000 42.0000000 3166.19189	-120.500000 42.0000000 3166.24023	-120.500000 42.0000000 3166.29004	-120.500000 42.0000000 3166.33276	-120.500000 42.0000000 3166.38013	-120.500000 42.0000000 3166.43213	-120.500000 42.0000000 3166.46924	-120.500000 42.0000000 3166.50610	-120.500000 42.0000000 3166.54346	-120.500000 42.0000000 3166.58105	-120.500000 42.0000000 3166.61719	-120.500000 42.0000000 3166.64697	-120.500000 42.0000000 3166.68066	-120.500000 42.0000000 3166.71436	-120.500000 42.0000000 3166.74805	-120.500000 42.0000000 3166.78149	-120.500000 42.0000000 3166.81494	-120.500000 42.0000000 3166.84888	-120.500000 42.0000000 3166.88232	-120.500000 42.0000000 3166.91870	-120.500000 42.0000000 3166.94849	-120.500000 42.0000000 3166.98462	-120.500000 42.0000000 3167.01465
-120.400002 42.0000000 3161.30200	-120.400002 42.0000000 3161.31128	-120.400002 42.0000000 3161.32227	-120.400002 42.0000000 3161.32568	-120.400002 42.0000000 3158.93628	-120.400002 42.0000000 3161.81250	-120.400002 42.0000000 3161.99951	-120.400002 42.0000000 3162.18408	-120.400002 42.0000000 3162.36865	-120.400002 42.0000000 3162.55396	-120.400002 42.0000000 3162.74097	-120.400002 42.0000000 3162.92896	-120.400002 42.0000000 3163.11816	-120.400002 42.0000000 3163.30664	-120.400002 42.0000000 3163.49585	-120.400002 42.0000000 3163.68530	-120.400002 42.0000000 3163.87427	-120.400002 42.0000000 3164.06689	-120.400002 42.0000000 3164.25928	-120.400002 42.0000000 3164.45312	-120.400002 42.0000000 3164.64917	-120.400002 42.0000000 3164.84082	-120.400002 42.0000000 3165.03247	-120.400002 42.0000000 3165.22461	-120.400002 42.0000000 3165.41455	-120.400002 42.0000000 3165.61353	-120.400002 42.0000000 3166.21924	-120.400002 42.0000000 3166.26294	-120.400002 42.0000000 3166.30518	-120.400002 42.0000000 3166.35034	-120.400002 42.0000000 3166.39429	-120.400002 42.0000000 3166.43604	-120.400002 42.0000000 3166.48706	-120.400002 42.0000000 3166.52124	-120.400002 42.0000000 3166.55298	-120.400002 42.0000000 3166.58960	-120.400002 42.0000000 3166.62476	-120.400002 42.0000000 3166.65234	-120.400002 42.0000000 3166.68652	-120.400002 42.0000000 3166.71729	-120.400002 42.0000000 3166.74536	-120.400002 42.0000000 3166.77930	-120.400002 42.0000000 3166.80713	-120.400002 42.0000000 3166.84155	-120.400002 42.0000000 3166.87207	-120.400002 42.0000000 3166.90039	-120.400002 42.0000000 3166.93408	-120.400002 42.0000000 3166.96436	-120.400002 42.0000000 3166.99512	-120.400002 42.0000000 3167.02563
-120.300003 42.0000000 3161.35864	-120.300003 42.0000000 3161.36426	-120.300003 42.0000000 3161.37500	-120.300003 42.0000000 3161.37744	-120.300003 42.0000000 3158.96582	-120.300003 42.0000000 3161.87085	-120.300003 42.0000000 3162.05127	-120.300003 42.0000000 3162.23975	-120.300003 42.0000000 3162.42114	-120.300003 42.0000000 3162.61133	-120.300003 42.0000000 3162.79590	-120.300003 42.0000000 3162.98828	-120.300003 42.0000000 3163.17529	-120.300003 42.0000000 3163.36670	-120.300003 42.0000000 3163.55371	-120.300003 42.0000000 3163.74683	-120.300003 42.0000000 3163.93359	-120.300003 42.0000000 3164.12891	-120.300003 42.0000000 3164.31885	-120.300003 42.0000000 3164.51636	-120.300003 42.0000000 3164.70947	-120.300003 42.0000000 3164.90454	-120.300003 42.0000000 3165.09644	-120.300003 42.0000000 3165.28491	-120.300003 42.0000000 3165.47949	-120.300003 42.0000000 3165.67480	-120.300003 42.0000000 3166.29272	-120.300003 42.0000000 3166.33032	-120.300003 42.0000000 3166.37549	-120.300003 42.0000000 3166.41235	-120.300003 42.0000000 3166.45581	-120.300003 42.0000000 3166.49683	-120.300003 42.0000000 3166.53906	-120.300003 42.0000000 3166.57471	-120.300003 42.0000000 3166.60400	-120.300003 42.0000000 3166.63892	-120.300003 42.0000000 3166.67188	-120.300003 42.0000000 3166.69751	-120.300003 42.0000000 3166.72974	-120.300003 42.0000000 3166.75610	-120.300003 42.0000000 3166.78784	-120.300003 42.0000000 3166.81372	-120.300003 42.0000000 3166.84619	-120.300003 42.0000000 3166.87183	-120.300003 42.0000000 3166.90405	-120.300003 42.0000000 3166.93286	-120.300003 42.0000000 3166.95825	-120.300003 42.0000000 3166.99097	-120.300003 42.0000000 3167.01904	-120.300003 42.0000000 3167.04761
-120.199997 42.0000000 3161.43457	-120.199997 42.0000000 3161.44214	-120.199997 42.0000000 3161.45020	-120.199997 42.0000000 3161.45483	-120.199997 42.0000000 3159.02637	-120.199997 42.0000000 3161.94336	-120.199997 42.0000000 3162.13110	-120.199997 42.0000000 3162.31348	-120.199997 42.0000000 3162.50171	-120.199997 42.0000000 3162.68604	-120.199997 42.0000000 3162.87500	-120.199997 42.0000000 3163.06763	-120.199997 42.0000000 3163.25513	-120.199997 42.0000000 3163.44751	-120.199997 42.0000000 3163.63403	-120.199997 42.0000000 3163.82495	-120.199997 42.0000000 3164.01831	-120.199997 42.0000000 3164.20776	-120.199997 42.0000000 3164.40332	-120.199997 42.0000000 3164.59497	-120.199997 42.0000000 3164.79102	-120.199997 42.0000000 3164.98584	-120.199997 42.0000000 3165.17554	-120.199997 42.0000000 3165.37085	-120.199997 42.0000000 3165.55811	-120.199997 42.0000000 3165.75928	-120.199997 42.0000000 3166.37866	-120.199997 42.0000000 3166.41650	-120.199997 42.0000000 3166.45557	-120.199997 42.0000000 3166.49365	-120.199997 42.0000000 3166.53101	-120.199997 42.0000000 3166.56958	-120.199997 42.0000000 3166.61255	-120.199997 42.0000000 3166.64258	-120.199997 42.0000000 3166.67334	-120.199997 42.0000000 3166.70386	-120.199997 42.0000000 3166.73462	-120.199997 42.0000000 3166.76221	-120.199997 42.0000000 3166.79028	-120.199997 42.0000000 3166.81714	-120.199997 42.0000000 3166.84497	-120.199997 42.0000000 3166.87280	-120.199997 42.0000000 3166.90015	-120.199997 42.0000000 3166.92749	-120.199997 42.0000000 3166.95239	-120.199997 42.0000000 3166.98315	-120.199997 42.0000000 3167.01416	-120.199997 42.0000000 3167.03784	-120.199997 42.0000000 3167.06592	-120.199997 42.0000000 3167.09302
-120.099998 42.0000000 3161.54541	-120.099998 42.0000000 3161.55542	-120.099998 42.0000000 3161.55859	-120.099998 42.0000000 3161.56055	-120.099998 42.0000000 3159.12695	-120.099998 42.0000000 3162.05151	-120.099998 42.0000000 3162.23657	-120.099998 42.0000000 3162.42017	-120.099998 42.0000000 3162.60938	-120.099998 42.0000000 3162.79712	-120.099998 42.0000000 3162.98608	-120.099998 42.0000000 3163.17554	-120.099998 42.0000000 3163.36670	-120.099998 42.0000000 3163.55566	-120.099998 42.0000000 3163.74561	-120.099998 42.0000000 3163.93604	-120.099998 42.0000000 3164.12598	-120.099998 42.0000000 3164.31812	-120.099998 42.0000000 3164.51099	-120.099998 42.0000000 3164.70190	-120.099998 42.0000000 3164.90112	-120.099998 42.0000000 3165.09204	-120.099998 42.0000000 3165.28369	-120.099998 42.0000000 3165.47510	-120.099998 42.0000000 3165.66504	-120.099998 42.0000000 3165.86230	-120.099998 42.0000000 3166.48608	-120.099998 42.0000000 3166.52222	-120.099998 42.0000000 3166.55884	-120.099998 42.0000000 3166.59351	-120.099998 42.0000000 3166.62915	-120.099998 42.0000000 3166.66553	-120.099998 42.0000000 3166.70581	-120.099998 42.0000000 3166.73438	-120.099998 42.0000000 3166.76318	-120.099998 42.0000000 3166.79224	-120.099998 42.0000000 3166.82153	-120.099998 42.0000000 3166.84839	-120.099998 42.0000000 3166.87476	-120.099998 42.0000000 3166.90405	-120.099998 42.0000000 3166.92725	-120.099998 42.0000000 3166.95361	-120.099998 42.0000000 3166.98047	-120.099998 42.0000000 3167.00708	-120.099998 42.0000000 3167.03394	-120.099998 42.0000000 3167.05981	-120.099998 42.0000000 3167.08691	-120.099998 42.0000000 3167.11377	-120.099998 42.0000000 3167.14014	-120.099998 42.0000000 3167.16895
-120.000000 42.0000000 3161.68408	-120.000000 42.0000000 3161.68994	-120.000000 42.0000000 3161.69312	-120.000000 42.0000000 3161.69702	-120.000000 42.0000000 3159.25415	-120.000000 42.0000000 3162.18311	-120.000000 42.0000000 3162.36865	-120.000000 42.0000000 3162.55542	-120.000000 42.0000000 3162.73901	-120.000000 42.0000000 3162.93091	-120.000000 42.0000000 3163.11914	-120.000000 42.0000000 3163.30908	-120.000000 42.0000000 3163.49976	-120.000000 42.0000000 3163.68872	-120.000000 42.0000000 3163.87866	-120.000000 42.0000000 3164.06836	-120.000000 42.0000000 3164.25513	-120.000000 42.0000000 3164.45044	-120.000000 42.0000000 3164.64233	-120.000000 42.0000000 3164.83521	-120.000000 42.0000000 3165.02954	-120.000000 42.0000000 3165.22046	-120.000000 42.0000000 3165.41113	-120.000000 42.0000000 3165.60083	-120.000000 42.0000000 3165.78687	-120.000000 42.0000000 3165.98633	-120.000000 42.0000000 3166.61133	-120.000000 42.0000000 3166.64404	-120.000000 42.0000000 3166.67627	-120.000000 42.0000000 3166.71216	-120.000000 42.0000000 3166.74243	-120.000000 42.0000000 3166.78027	-120.000000 42.0000000 3166.81738	-120.000000 42.0000000 3166.84180	-120.000000 42.0000000 3166.87280	-120.000000 42.0000000 3166.89990	-120.000000 42.0000000 3166.92505	-120.000000 42.0000000 3166.95435	-120.000000 42.0000000 3166.98022	-120.000000 42.0000000 3167.00317	-120.000000 42.0000000 3167.03247	-120.000000 42.0000000 3167.05542	-120.000000 42.0000000 3167.08521	-120.000000 42.0000000 3167.11060	-120.000000 42.0000000 3167.13379	-120.000000 42.0000000 3167.16284	-120.000000 42.0000000 3167.18848	-120.000000 42.0000000 3167.21411	-120.000000 42.0000000 3167.23975	-120.000000 42.0000000 3167.26294
-119.900002 42.0000000 3161.83374	-119.900002 42.0000000 3161.83911	-119.900002 42.0000000 3161.83789	-119.900002 42.0000000 3161.84399	-119.900002 42.0000000 3159.39844	-119.900002 42.0000000 3162.32373	-119.900002 42.0000000 3162.51343	-119.900002 42.0000000 3162.69653	-119.900002 42.0000000 3162.88379	-119.900002 42.0000000 3163.07178	-119.900002 42.0000000 3163.26147	-119.900002 42.0000000 3163.45044	-119.900002 42.0000000 3163.64087	-119.900002 42.0000000 3163.83032	-119.900002 42.0000000 3164.02246	-119.900002 42.0000000 3164.20874	-119.900002 42.0000000 3164.39868	-119.900002 42.0000000 3164.58936	-119.900002 42.0000000 3164.78125	-119.900002 42.0000000 3164.97363	-119.900002 42.0000000 3165.16748	-119.900002 42.0000000 3165.35693	-119.900002 42.0000000 3165.54907	-119.900002 42.0000000 3165.73486	-119.900002 42.0000000 3165.92188	-119.900002 42.0000000 3166.11621	-119.900002 42.0000000 3166.73999	-119.900002 42.0000000 3166.77100	-119.900002 42.0000000 3166.80127	-119.900002 42.0000000 3166.83643	-119.900002 42.0000000 3166.86792	-119.900002 42.0000000 3166.90039	-119.900002 42.0000000 3166.93335	-119.900002 42.0000000 3166.96289	-119.900002 42.0000000 3166.98901	-119.900002 42.0000000 3167.01611	-119.900002 42.0000000 3167.03955	-119.900002 42.0000000 3167.06958	-119.900002 42.0000000 3167.09497	-119.900002 42.0000000 3167.12109	-119.900002 42.0000000 3167.14429	-119.900002 42.0000000 3167.17358	-119.900002 42.0000000 3167.19946	-119.900002 42.0000000 3167.22510	-119.900002 42.0000000 3167.24854	-119.900002 42.0000000 3167.27808	-119.900002 42.0000000 3167.30371	-119.900002 42.0000000 3167.32959	-119.900002 42.0000000 3167.35522	-119.900002 42.0000000 3167.38086
-119.800003 42.0000000 3161.97461	-119.800003 42.0000000 3161.97876	-119.800003 42.0000000 3161.98291	-119.800003 42.0000000 3161.98193	-119.800003 42.0000000 3159.54053	-119.800003 42.0000000 3162.45898	-119.800003 42.0000000 3162.64526	-119.800003 42.0000000 3162.83228	-119.800003 42.0000000 3163.01636	-119.800003 42.0000000 3163.20776	-119.800003 42.0000000 3163.39575	-119.800003 42.0000000 3163.58398	-119.800003 42.0000000 3163.77124	-119.800003 42.0000000 3163.96338	-119.800003 42.0000000 3164.15186	-119.800003 42.0000000 3164.34106	-119.800003 42.0000000 3164.52661	-119.800003 42.0000000 3164.72046	-119.800003 42.0000000 3164.91138	-119.800003 42.0000000 3165.09888	-119.800003 42.0000000 3165.29517	-119.800003 42.0000000 3165.48340	-119.800003 42.0000000 3165.67065	-119.800003 42.0000000 3165.85547	-119.800003 42.0000000 3166.04468	-119.800003 42.0000000 3166.23633	-119.800003 42.0000000 3166.85278	-119.800003 42.0000000 3166.88672	-119.800003 42.0000000 3166.91431	-119.800003 42.0000000 3166.94873	-119.800003 42.0000000 3166.97583	-119.800003 42.0000000 3167.01074	-119.800003 42.0000000 3167.04102	-119.800003 42.0000000 3167.07080	-119.800003 42.0000000 3167.09351	-119.800003 42.0000000 3167.12256	-119.800003 42.0000000 3167.14600	-119.800003 42.0000000 3167.17505	-119.800003 42.0000000 3167.19824	-119.800003 42.0000000 3167.22583	-119.800003 42.0000000 3167.25537	-119.800003 42.0000000 3167.27856	-119.800003 42.0000000 3167.30835	-119.800003 42.0000000 3167.33154	-119.800003 42.0000000 3167.36060	-119.800003 42.0000000 3167.38452	-119.800003 42.0000000 3167.41357	-119.800003 42.0000000 3167.43701	-119.800003 42.0000000 3167.46631	-119.800003 42.0000000 3167.49170
-119.699997 42.0000000 3162.09229	-119.699997 42.0000000 3162.09424	-119.699997 42.0000000 3162.09155	-119.699997 42.0000000 3162.09546	-119.699997 42.0000000 3159.66504	-119.699997 42.0000000 3162.56226	-119.699997 42.0000000 3162.74756	-119.699997 42.0000000 3162.93335	-119.699997 42.0000000 3163.11719	-119.699997 42.0000000 3163.30737	-119.699997 42.0000000 3163.49463	-119.699997 42.0000000 3163.68213	-119.699997 42.0000000 3163.87085	-119.699997 42.0000000 3164.05811	-119.699997 42.0000000 3164.24585	-119.699997 42.0000000 3164.43433	-119.699997 42.0000000 3164.62158	-119.699997 42.0000000 3164.81079	-119.699997 42.0000000 3164.99976	-119.699997 42.0000000 3165.18677	-119.699997 42.0000000 3165.38208	-119.699997 42.0000000 3165.56836	-119.699997 42.0000000 3165.75415	-119.699997 42.0000000 3165.93970	-119.699997 42.0000000 3166.12329	-119.699997 42.0000000 3166.31396	-119.699997 42.0000000 3166.92505	-119.699997 42.0000000 3166.95508	-119.699997 42.0000000 3166.98267	-119.699997 42.0000000 3167.01636	-119.699997 42.0000000 3167.04688	-119.699997 42.0000000 3167.07666	-119.699997 42.0000000 3167.10938	-119.699997 42.0000000 3167.13550	-119.699997 42.0000000 3167.16138	-119.699997 42.0000000 3167.18481	-119.699997 42.0000000 3167.21387	-119.699997 42.0000000 3167.24121	-119.699997 42.0000000 3167.26831	-119.699997 42.0000000 3167.29517	-119.699997 42.0000000 3167.32227	-119.699997 42.0000000 3167.34619	-119.699997 42.0000000 3167.37720	-119.699997 42.0000000 3167.40454	-119.699997 42.0000000 3167.43164	-119.699997 42.0000000 3167.45850	-119.699997 42.0000000 3167.48560	-119.699997 42.0000000 3167.51196	-119.699997 42.0000000 3167.53906	-119.699997 42.0000000 3167.56616
-119.599998 42.0000000 3162.16504	-119.599998 42.0000000 3162.16382	-119.599998 42.0000000 3162.16162	-119.599998 42.0000000 3162.16284	-119.599998 42.0000000 3159.74805	-119.599998 42.0000000 3162.61719	-119.599998 42.0000000 3162.80029	-119.599998 42.0000000 3162.98389	-119.599998 42.0000000 3163.16821	-119.599998 42.0000000 3163.35229	-119.599998 42.0000000 3163.53760	-119.599998 42.0000000 3163.71973	-119.599998 42.0000000 3163.91040	-119.599998 42.0000000 3164.09595	-119.599998 42.0000000 3164.28125	-119.599998 42.0000000 3164.46680	-119.599998 42.0000000 3164.65283	-119.599998 42.0000000 3164.83911	-119.599998 42.0000000 3165.02686	-119.599998 42.0000000 3165.21411	-119.599998 42.0000000 3165.40112	-119.599998 42.0000000 3165.58887	-119.599998 42.0000000 3165.77197	-119.599998 42.0000000 3165.95557	-119.599998 42.0000000 3166.13696	-119.599998 42.0000000 3166.32422	-119.599998 42.0000000 3166.92554	-119.599998 42.0000000 3166.95508	-119.599998 42.0000000 3166.98560	-119.599998 42.0000000 3167.01538	-119.599998 42.0000000 3167.04541	-119.599998 42.0000000 3167.07568	-119.599998 42.0000000 3167.10815	-119.599998 42.0000000 3167.13428	-119.599998 42.0000000 3167.16089	-119.599998 42.0000000 3167.18750	-119.599998 42.0000000 3167.21338	-119.599998 42.0000000 3167.24121	-119.599998 42.0000000 3167.26904	-119.599998 42.0000000 3167.29785	-119.599998 42.0000000 3167.32520	-119.599998 42.0000000 3167.35327	-119.599998 42.0000000 3167.38159	-119.599998 42.0000000 3167.40967	-119.599998 42.0000000 3167.43774	-119.599998 42.0000000 3167.46582	-119.599998 42.0000000 3167.49390	-119.599998 42.0000000 3167.52466	-119.599998 42.0000000 3167.54907	-119.599998 42.0000000 3167.57715
-119.500000 42.0000000 3162.20898	-119.500000 42.0000000 3162.20410	-119.500000 42.0000000 3162.19604	-119.500000 42.0000000 3162.19702	-119.500000 42.0000000 3159.80664	-119.500000 42.0000000 3162.63379	-119.500000 42.0000000 3162.81714	-119.500000 42.0000000 3162.99463	-119.500000 42.0000000 3163.17798	-119.500000 42.0000000 3163.35669	-119.500000 42.0000000 3163.54175	-119.500000 42.0000000 3163.72119	-119.500000 42.0000000 3163.90552	-119.500000 42.0000000 3164.09106	-119.500000 42.0000000 3164.27075	-119.500000 42.0000000 3164.45703	-119.500000 42.0000000 3164.63721	-119.500000 42.0000000 3164.82446	-119.500000 42.0000000 3165.00562	-119.500000 42.0000000 3165.19360	-119.500000 42.0000000 3165.37720	-119.500000 42.0000000 3165.55908	-119.500000 42.0000000 3165.74365	-119.500000 42.0000000 3165.92139	-119.500000 42.0000000 3166.10327	-119.500000 42.0000000 3166.28540	-119.500000 42.0000000 3166.87549	-119.500000 42.0000000 3166.90552	-119.500000 42.0000000 3166.93579	-119.500000 42.0000000 3166.96631	-119.500000 42.0000000 3166.99683	-119.500000 42.0000000 3167.02686	-119.500000 42.0000000 3167.05859	-119.500000 42.0000000 3167.08350	-119.500000 42.0000000 3167.11377	-119.500000 42.0000000 3167.14087	-119.500000 42.0000000 3167.16724	-119.500000 42.0000000 3167.19653	-119.500000 42.0000000 3167.22534	-119.500000 42.0000000 3167.25464	-119.500000 42.0000000 3167.28369	-119.500000 42.0000000 3167.31030	-119.500000 42.0000000 3167.34302	-119.500000 42.0000000 3167.37207	-119.500000 42.0000000 3167.40088	-119.500000 42.0000000 3167.42993	-119.500000 42.0000000 3167.45898	-119.500000 42.0000000 3167.48804	-119.500000 42.0000000 3167.51660	-119.500000 42.0000000 3167.54858
-119.400002 42.0000000 3162.23120	-119.400002 42.0000000 3162.22266	-119.400002 42.0000000 3162.21387	-119.400002 42.0000000 3162.20874	-119.400002 42.0000000 3159.85181	-119.400002 42.0000000 3162.63428	-119.400002 42.0000000 3162.80713	-119.400002 42.0000000 3162.98438	-119.400002 42.0000000 3163.16406	-119.400002 42.0000000 3163.33862	-119.400002 42.0000000 3163.51758	-119.400002 42.0000000 3163.70044	-119.400002 42.0000000 3163.87817	-119.400002 42.0000000 3164.06006	-119.400002 42.0000000 3164.23657	-119.400002 42.0000000 3164.41748	-119.400002 42.0000000 3164.60107	-119.400002 42.0000000 3164.77832	-119.400002 42.0000000 3164.96069	-119.400002 42.0000000 3165.14526	-119.400002 42.0000000 3165.32642	-119.400002 42.0000000 3165.50781	-119.400002 42.0000000 3165.68311	-119.400002 42.0000000 3165.86133	-119.400002 42.0000000 3166.04102	-119.400002 42.0000000 3166.21924	-119.400002 42.0000000 3166.79565	-119.400002 42.0000000 3166.82373	-119.400002 42.0000000 3166.85547	-119.400002 42.0000000 3166.88916	-119.400002 42.0000000 3166.91797	-119.400002 42.0000000 3166.95239	-119.400002 42.0000000 3166.98145	-119.400002 42.0000000 3167.01025	-119.400002 42.0000000 3167.04126	-119.400002 42.0000000 3167.06616	-119.400002 42.0000000 3167.09619	-119.400002 42.0000000 3167.12354	-119.400002 42.0000000 3167.15454	-119.400002 42.0000000 3167.18799	-119.400002 42.0000000 3167.21606	-119.400002 42.0000000 3167.24951	-119.400002 42.0000000 3167.27710	-119.400002 42.0000000 3167.30859	-119.400002 42.0000000 3167.34204	-119.400002 42.0000000 3167.36987	-119.400002 42.0000000 3167.40332	-119.400002 42.0000000 3167.43335	-119.400002 42.0000000 3167.46094	-119.400002 42.0000000 3167.49438
-119.300003 42.0000000 3162.24365	-119.300003 42.0000000 3162.22949	-119.300003 42.0000000 3162.21753	-119.300003 42.0000000 3162.21167	-119.300003 42.0000000 3159.88647	-119.300003 42.0000000 3162.61865	-119.300003 42.0000000 3162.78711	-119.300003 42.0000000 3162.96240	-119.300003 42.0000000 3163.13501	-119.300003 42.0000000 3163.30615	-119.300003 42.0000000 3163.48389	-119.300003 42.0000000 3163.65698	-119.300003 42.0000000 3163.83765	-119.300003 42.0000000 3164.01318	-119.300003 42.0000000 3164.18604	-119.300003 42.0000000 3164.36572	-119.300003 42.0000000 3164.54248	-119.300003 42.0000000 3164.71655	-119.300003 42.0000000 3164.89819	-119.300003 42.0000000 3165.07666	-119.300003 42.0000000 3165.25439	-119.300003 42.0000000 3165.43335	-119.300003 42.0000000 3165.60596	-119.300003 42.0000000 3165.78442	-119.300003 42.0000000 3165.95752	-119.300003 42.0000000 3166.13257	-119.300003 42.0000000 3166.69287	-119.300003 42.0000000 3166.72168	-119.300003 42.0000000 3166.75781	-119.300003 42.0000000 3166.79004	-119.300003 42.0000000 3166.81958	-119.300003 42.0000000 3166.85522	-119.300003 42.0000000 3166.88525	-119.300003 42.0000000 3166.91821	-119.300003 42.0000000 3166.94507	-119.300003 42.0000000 3166.97705	-119.300003 42.0000000 3167.00586	-119.300003 42.0000000 3167.03491	-119.300003 42.0000000 3167.07080	-119.300003 42.0000000 3167.10010	-119.300003 42.0000000 3167.13623	-119.300003 42.0000000 3167.16528	-119.300003 42.0000000 3167.20117	-119.300003 42.0000000 3167.23340	-119.300003 42.0000000 3167.26294	-119.300003 42.0000000 3167.29858	-119.300003 42.0000000 3167.32788	-119.300003 42.0000000 3167.36401	-119.300003 42.0000000 3167.39600	-119.300003 42.0000000 3167.42749
-119.199997 42.0000000 3162.24561	-119.199997 42.0000000 3162.22803	-119.199997 42.0000000 3162.21460	-119.199997 42.0000000 3162.20215	-119.199997 42.0000000 3159.91724	-119.199997 42.0000000 3162.59375	-119.199997 42.0000000 3162.75732	-119.199997 42.0000000 3162.92456	-119.199997 42.0000000 3163.09497	-119.199997 42.0000000 3163.26099	-119.199997 42.0000000 3163.43213	-119.199997 42.0000000 3163.60693	-119.199997 42.0000000 3163.77661	-119.199997 42.0000000 3163.94800	-119.199997 42.0000000 3164.12305	-119.199997 42.0000000 3164.29224	-119.199997 42.0000000 3164.46509	-119.199997 42.0000000 3164.64111	-119.199997 42.0000000 3164.81201	-119.199997 42.0000000 3164.98706	-119.199997 42.0000000 3165.16406	-119.199997 42.0000000 3165.33862	-119.199997 42.0000000 3165.50781	-119.199997 42.0000000 3165.68042	-119.199997 42.0000000 3165.85400	-119.199997 42.0000000 3166.02393	-119.199997 42.0000000 3166.56201	-119.199997 42.0000000 3166.59863	-119.199997 42.0000000 3166.62915	-119.199997 42.0000000 3166.66650	-119.199997 42.0000000 3166.69727	-119.199997 42.0000000 3166.73413	-119.199997 42.0000000 3166.76611	-119.199997 42.0000000 3166.80029	-119.199997 42.0000000 3166.82861	-119.199997 42.0000000 3166.86328	-119.199997 42.0000000 3166.89038	-119.199997 42.0000000 3166.92749	-119.199997 42.0000000 3166.95923	-119.199997 42.0000000 3166.99683	-119.199997 42.0000000 3167.02832	-119.199997 42.0000000 3167.06567	-119.199997 42.0000000 3167.09692	-119.199997 42.0000000 3167.13501	-119.199997 42.0000000 3167.16602	-119.199997 42.0000000 3167.20166	-119.199997 42.0000000 3167.23877	-119.199997 42.0000000 3167.27319	-119.199997 42.0000000 3167.30664	-119.199997 42.0000000 3167.34058
-119.099998 42.0000000 3162.23853	-119.099998 42.0000000 3162.21753	-119.099998 42.0000000 3162.20288	-119.099998 42.0000000 3162.18335	-119.099998 42.0000000 3159.94629	-119.099998 42.0000000 3162.55615	-119.099998 42.0000000 3162.71387	-119.099998 42.0000000 3162.87769	-119.099998 42.0000000 3163.03809	-119.099998 42.0000000 3163.19897	-119.099998 42.0000000 3163.36792	-119.099998 42.0000000 3163.53174	-119.099998 42.0000000 3163.70312	-119.099998 42.0000000 3163.86499	-119.099998 42.0000000 3164.03516	-119.099998 42.0000000 3164.20166	-119.099998 42.0000000 3164.36719	-119.099998 42.0000000 3164.53711	-119.099998 42.0000000 3164.70288	-119.099998 42.0000000 3164.87622	-119.099998 42.0000000 3165.04443	-119.099998 42.0000000 3165.21558	-119.099998 42.0000000 3165.38062	-119.099998 42.0000000 3165.55176	-119.099998 42.0000000 3165.71899	-119.099998 42.0000000 3165.88452	-119.099998 42.0000000 3166.40112	-119.099998 42.0000000 3166.43945	-119.099998 42.0000000 3166.47070	-119.099998 42.0000000 3166.50659	-119.099998 42.0000000 3166.54248	-119.099998 42.0000000 3166.58081	-119.099998 42.0000000 3166.61328	-119.099998 42.0000000 3166.64722	-119.099998 42.0000000 3166.68091	-119.099998 42.0000000 3166.71655	-119.099998 42.0000000 3166.74487	-119.099998 42.0000000 3166.78174	-119.099998 42.0000000 3166.81860	-119.099998 42.0000000 3166.85815	-119.099998 42.0000000 3166.89160	-119.099998 42.0000000 3166.92773	-119.099998 42.0000000 3166.96533	-119.099998 42.0000000 3167.00513	-119.099998 42.0000000 3167.03833	-119.099998 42.0000000 3167.07544	-119.099998 42.0000000 3167.11401	-119.099998 42.0000000 3167.14819	-119.099998 42.0000000 3167.18848	-119.099998 42.0000000 3167.21924
-119.000000 42.0000000 3162.22290	-119.000000 42.0000000 3162.19922	-119.000000 42.0000000 3162.18115	-119.000000 42.0000000 3162.15771	-119.000000 42.0000000 3159.97583	-119.000000 42.0000000 3162.50854	-119.000000 42.0000000 3162.66211	-119.000000 42.0000000 3162.81909	-119.000000 42.0000000 3162.97021	-119.000000 42.0000000 3163.12793	-119.000000 42.0000000 3163.28809	-119.000000 42.0000000 3163.45215	-119.000000 42.0000000 3163.61084	-119.000000 42.0000000 3163.77075	-119.000000 42.0000000 3163.93188	-119.000000 42.0000000 3164.09546	-119.000000 42.0000000 3164.25415	-119.000000 42.0000000 3164.41626	-119.000000 42.0000000 3164.57935	-119.000000 42.0000000 3164.74365	-119.000000 42.0000000 3164.91162	-119.000000 42.0000000 3165.07104	-119.000000 42.0000000 3165.23511	-119.000000 42.0000000 3165.39893	-119.000000 42.0000000 3165.56348	-119.000000 42.0000000 3165.72827	-119.000000 42.0000000 3166.21777	-119.000000 42.0000000 3166.25146	-119.000000 42.0000000 3166.29077	-119.000000 42.0000000 3166.32812	-119.000000 42.0000000 3166.36548	-119.000000 42.0000000 3166.40234	-119.000000 42.0000000 3166.43750	-119.000000 42.0000000 3166.47632	-119.000000 42.0000000 3166.51147	-119.000000 42.0000000 3166.54639	-119.000000 42.0000000 3166.57983	-119.000000 42.0000000 3166.61523	-119.000000 42.0000000 3166.65796	-119.000000 42.0000000 3166.69702	-119.000000 42.0000000 3166.73535	-119.000000 42.0000000 3166.77173	-119.000000 42.0000000 3166.81421	-119.000000 42.0000000 3166.85303	-119.000000 42.0000000 3166.89185	-119.000000 42.0000000 3166.92993	-119.000000 42.0000000 3166.96924	-119.000000 42.0000000 3167.00806	-119.000000 42.0000000 3167.04834	-119.000000 42.0000000 3167.08350
-118.900002 42.0000000 3162.19971	-118.900002 42.0000000 3162.17285	-118.900002 42.0000000 3162.15210	-118.900002 42.0000000 3162.12549	-118.900002 42.0000000 3160.00146	-118.900002 42.0000000 3162.45581	-118.900002 42.0000000 3162.60303	-118.900002 42.0000000 3162.75098	-118.900002 42.0000000 3162.89722	-118.900002 42.0000000 3163.05054	-118.900002 42.0000000 3163.20654	-118.900002 42.0000000 3163.35767	-118.900002 42.0000000 3163.51416	-118.900002 42.0000000 3163.66821	-118.900002 42.0000000 3163.82251	-118.900002 42.0000000 3163.98022	-118.900002 42.0000000 3164.13281	-118.900002 42.0000000 3164.28760	-118.900002 42.0000000 3164.44434	-118.900002 42.0000000 3164.60278	-118.900002 42.0000000 3164.76392	-118.900002 42.0000000 3164.91870	-118.900002 42.0000000 3165.07788	-118.900002 42.0000000 3165.23706	-118.900002 42.0000000 3165.39746	-118.900002 42.0000000 3165.55371	-118.900002 42.0000000 3166.02002	-118.900002 42.0000000 3166.05786	-118.900002 42.0000000 3166.09570	-118.900002 42.0000000 3166.13745	-118.900002 42.0000000 3166.17383	-118.900002 42.0000000 3166.21338	-118.900002 42.0000000 3166.25269	-118.900002 42.0000000 3166.29077	-118.900002 42.0000000 3166.32861	-118.900002 42.0000000 3166.36621	-118.900002 42.0000000 3166.40234	-118.900002 42.0000000 3166.44312	-118.900002 42.0000000 3166.48535	-118.900002 42.0000000 3166.52686	-118.900002 42.0000000 3166.56812	-118.900002 42.0000000 3166.60962	-118.900002 42.0000000 3166.65112	-118.900002 42.0000000 3166.69287	-118.900002 42.0000000 3166.73486	-118.900002 42.0000000 3166.77612	-118.900002 42.0000000 3166.81836	-118.900002 42.0000000 3166.85962	-118.900002 42.0000000 3166.90576	-118.900002 42.0000000 3166.93872
-118.800003 42.0000000 3162.16650	-118.800003 42.0000000 3162.13892	-118.800003 42.0000000 3162.11548	-118.800003 42.0000000 3162.08423	-118.800003 42.0000000 3160.02856	-118.800003 42.0000000 3162.39795	-118.800003 42.0000000 3162.53882	-118.800003 42.0000000 3162.68262	-118.800003 42.0000000 3162.81909	-118.800003 42.0000000 3162.96924	-118.800003 42.0000000 3163.11353	-118.800003 42.0000000 3163.26440	-118.800003 42.0000000 3163.41162	-118.800003 42.0000000 3163.55933	-118.800003 42.0000000 3163.70972	-118.800003 42.0000000 3163.85547	-118.800003 42.0000000 3164.00708	-118.800003 42.0000000 3164.15234	-118.800003 42.0000000 3164.30371	-118.800003 42.0000000 3164.45752	-118.800003 42.0000000 3164.60620	-118.800003 42.0000000 3164.76221	-118.800003 42.0000000 3164.91235	-118.800003 42.0000000 3165.06934	-118.800003 42.0000000 3165.22241	-118.800003 42.0000000 3165.37305	-118.800003 42.0000000 3165.81274	-118.800003 42.0000000 3165.85205	-118.800003 42.0000000 3165.89136	-118.800003 42.0000000 3165.93384	-118.800003 42.0000000 3165.97510	-118.800003 42.0000000 3166.01733	-118.800003 42.0000000 3166.05908	-118.800003 42.0000000 3166.10010	-118.800003 42.0000000 3166.14038	-118.800003 42.0000000 3166.18091	-118.800003 42.0000000 3166.21973	-118.800003 42.0000000 3166.26392	-118.800003 42.0000000 3166.30762	-118.800003 42.0000000 3166.35205	-118.800003 42.0000000 3166.39673	-118.800003 42.0000000 3166.44116	-118.800003 42.0000000 3166.48560	-118.800003 42.0000000 3166.52979	-118.800003 42.0000000 3166.57446	-118.800003 42.0000000 3166.61914	-118.800003 42.0000000 3166.66357	-118.800003 42.0000000 3166.70776	-118.800003 42.0000000 3166.75513	-118.800003 42.0000000 3166.79175
-118.699997 42.0000000 3162.12134	-118.699997 42.0000000 3162.09375	-118.699997 42.0000000 3162.06738	-118.699997 42.0000000 3162.04150	-118.699997 42.0000000 3160.04834	-118.699997 42.0000000 3162.33667	-118.699997 42.0000000 3162.47412	-118.699997 42.0000000 3162.60547	-118.699997 42.0000000 3162.73853	-118.699997 42.0000000 3162.87964	-118.699997 42.0000000 3163.02124	-118.699997 42.0000000 3163.16309	-118.699997 42.0000000 3163.30664	-118.699997 42.0000000 3163.44775	-118.699997 42.0000000 3163.58887	-118.699997 42.0000000 3163.73022	-118.699997 42.0000000 3163.87256	-118.699997 42.0000000 3164.01465	-118.699997 42.0000000 3164.15820	-118.699997 42.0000000 3164.30249	-118.699997 42.0000000 3164.44653	-118.699997 42.0000000 3164.59399	-118.699997 42.0000000 3164.74463	-118.699997 42.0000000 3164.88965	-118.699997 42.0000000 3165.04102	-118.699997 42.0000000 3165.18481	-118.699997 42.0000000 3165.59131	-118.699997 42.0000000 3165.63672	-118.699997 42.0000000 3165.67773	-118.699997 42.0000000 3165.72168	-118.699997 42.0000000 3165.76367	-118.699997 42.0000000 3165.81177	-118.699997 42.0000000 3165.85547	-118.699997 42.0000000 3165.89648	-118.699997 42.0000000 3165.94409	-118.699997 42.0000000 3165.98706	-118.699997 42.0000000 3166.02905	-118.699997 42.0000000 3166.07251	-118.699997 42.0000000 3166.12378	-118.699997 42.0000000 3166.17065	-118.699997 42.0000000 3166.21582	-118.699997 42.0000000 3166.26636	-118.699997 42.0000000 3166.31372	-118.699997 42.0000000 3166.35889	-118.699997 42.0000000 3166.40918	-118.699997 42.0000000 3166.45679	-118.699997 42.0000000 3166.50415	-118.699997 42.0000000 3166.55103	-118.699997 42.0000000 3166.60132	-118.699997 42.0000000 3166.63794
-118.599998 42.0000000 3162.05835	-118.599998 42.0000000 3162.03613	-118.599998 42.0000000 3162.01465	-118.599998 42.0000000 3161.98438	-118.599998 42.0000000 3160.07324	-118.599998 42.0000000 3162.26831	-118.599998 42.0000000 3162.40015	-118.599998 42.0000000 3162.52686	-118.599998 42.0000000 3162.65503	-118.599998 42.0000000 3162.78931	-118.599998 42.0000000 3162.92749	-118.599998 42.0000000 3163.05981	-118.599998 42.0000000 3163.19653	-118.599998 42.0000000 3163.33105	-118.599998 42.0000000 3163.46558	-118.599998 42.0000000 3163.60327	-118.599998 42.0000000 3163.73413	-118.599998 42.0000000 3163.86914	-118.599998 42.0000000 3164.00586	-118.599998 42.0000000 3164.14551	-118.599998 42.0000000 3164.27783	-118.599998 42.0000000 3164.41895	-118.599998 42.0000000 3164.56104	-118.599998 42.0000000 3164.70581	-118.599998 42.0000000 3164.84692	-118.599998 42.0000000 3164.98413	-118.599998 42.0000000 3165.36084	-118.599998 42.0000000 3165.40796	-118.599998 42.0000000 3165.44800	-118.599998 42.0000000 3165.49878	-118.599998 42.0000000 3165.54370	-118.599998 42.0000000 3165.59131	-118.599998 42.0000000 3165.64111	-118.599998 42.0000000 3165.68506	-118.599998 42.0000000 3165.73535	-118.599998 42.0000000 3165.77856	-118.599998 42.0000000 3165.82422	-118.599998 42.0000000 3165.87744	-118.599998 42.0000000 3165.92505	-118.599998 42.0000000 3165.97827	-118.599998 42.0000000 3166.02612	-118.599998 42.0000000 3166.07715	-118.599998 42.0000000 3166.13110	-118.599998 42.0000000 3166.17847	-118.599998 42.0000000 3166.23022	-118.599998 42.0000000 3166.28394	-118.599998 42.0000000 3166.33179	-118.599998 42.0000000 3166.38550	-118.599998 42.0000000 3166.43945	-118.599998 42.0000000 3166.47632
-118.500000 42.0000000 3161.98340	-118.500000 42.0000000 3161.96875	-118.500000 42.0000000 3161.94775	-118.500000 42.0000000 3161.92432	-118.500000 42.0000000 3160.09790	-118.500000 42.0000000 3162.19336	-118.500000 42.0000000 3162.32178	-118.500000 42.0000000 3162.44629	-118.500000 42.0000000 3162.56909	-118.500000 42.0000000 3162.69775	-118.500000 42.0000000 3162.82373	-118.500000 42.0000000 3162.95630	-118.500000 42.0000000 3163.08594	-118.500000 42.0000000 3163.21338	-118.500000 42.0000000 3163.33765	-118.500000 42.0000000 3163.46826	-118.500000 42.0000000 3163.59448	-118.500000 42.0000000 3163.72266	-118.500000 42.0000000 3163.85107	-118.500000 42.0000000 3163.97754	-118.500000 42.0000000 3164.10840	-118.500000 42.0000000 3164.24243	-118.500000 42.0000000 3164.37671	-118.500000 42.0000000 3164.51172	-118.500000 42.0000000 3164.64648	-118.500000 42.0000000 3164.77930	-118.500000 42.0000000 3165.12280	-118.500000 42.0000000 3165.16968	-118.500000 42.0000000 3165.21509	-118.500000 42.0000000 3165.26587	-118.500000 42.0000000 3165.31665	-118.500000 42.0000000 3165.36743	-118.500000 42.0000000 3165.41772	-118.500000 42.0000000 3165.46777	-118.500000 42.0000000 3165.51807	-118.500000 42.0000000 3165.56812	-118.500000 42.0000000 3165.61475	-118.500000 42.0000000 3165.67163	-118.500000 42.0000000 3165.72534	-118.500000 42.0000000 3165.78027	-118.500000 42.0000000 3165.83423	-118.500000 42.0000000 3165.88770	-118.500000 42.0000000 3165.94238	-118.500000 42.0000000 3165.99634	-118.500000 42.0000000 3166.05078	-118.500000 42.0000000 3166.10498	-118.500000 42.0000000 3166.15894	-118.500000 42.0000000 3166.21387	-118.500000 42.0000000 3166.27148	-118.500000 42.0000000 3166.31372
-118.400002 42.0000000 3161.90503	-118.400002 42.0000000 3161.89185	-118.400002 42.0000000 3161.87939	-118.400002 42.0000000 3161.85645	-118.400002 42.0000000 3160.12329	-118.400002 42.0000000 3162.12109	-118.400002 42.0000000 3162.23975	-118.400002 42.0000000 3162.36304	-118.400002 42.0000000 3162.48022	-118.400002 42.0000000 3162.60010	-118.400002 42.0000000 3162.72681	-118.400002 42.0000000 3162.84595	-118.400002 42.0000000 3162.97266	-118.400002 42.0000000 3163.09106	-118.400002 42.0000000 3163.21484	-118.400002 42.0000000 3163.33447	-118.400002 42.0000000 3163.45142	-118.400002 42.0000000 3163.57544	-118.400002 42.0000000 3163.69409	-118.400002 42.0000000 3163.81860	-118.400002 42.0000000 3163.93506	-118.400002 42.0000000 3164.06567	-118.400002 42.0000000 3164.19287	-118.400002 42.0000000 3164.31738	-118.400002 42.0000000 3164.45190	-118.400002 42.0000000 3164.57129	-118.400002 42.0000000 3164.88184	-118.400002 42.0000000 3164.93555	-118.400002 42.0000000 3164.98047	-118.400002 42.0000000 3165.03540	-118.400002 42.0000000 3165.09302	-118.400002 42.0000000 3165.14331	-118.400002 42.0000000 3165.19727	-118.400002 42.0000000 3165.25122	-118.400002 42.0000000 3165.30859	-118.400002 42.0000000 3165.35913	-118.400002 42.0000000 3165.41284	-118.400002 42.0000000 3165.46948	-118.400002 42.0000000 3165.53027	-118.400002 42.0000000 3165.58472	-118.400002 42.0000000 3165.64307	-118.400002 42.0000000 3165.70068	-118.400002 42.0000000 3165.76172	-118.400002 42.0000000 3165.81665	-118.400002 42.0000000 3165.87476	-118.400002 42.0000000 3165.93262	-118.400002 42.0000000 3165.99365	-118.400002 42.0000000 3166.04834	-118.400002 42.0000000 3166.11328	-118.400002 42.0000000 3166.15430
-118.300003 42.0000000 3161.82349	-118.300003 42.0000000 3161.81494	-118.300003 42.0000000 3161.80688	-118.300003 42.0000000 3161.79272	-118.300003 42.0000000 3160.14941	-118.300003 42.0000000 3162.04150	-118.300003 42.0000000 3162.16235	-118.300003 42.0000000 3162.27515	-118.300003 42.0000000 3162.39185	-118.300003 42.0000000 3162.50635	-118.300003 42.0000000 3162.62720	-118.300003 42.0000000 3162.74170	-118.300003 42.0000000 3162.86157	-118.300003 42.0000000 3162.97388	-118.300003 42.0000000 3163.09204	-118.300003 42.0000000 3163.20288	-118.300003 42.0000000 3163.31836	-118.300003 42.0000000 3163.43115	-118.300003 42.0000000 3163.54883	-118.300003 42.0000000 3163.66040	-118.300003 42.0000000 3163.77539	-118.300003 42.0000000 3163.89282	-118.300003 42.0000000 3164.01636	-118.300003 42.0000000 3164.13452	-118.300003 42.0000000 3164.26147	-118.300003 42.0000000 3164.37500	-118.300003 42.0000000 3164.65332	-118.300003 42.0000000 3164.70435	-118.300003 42.0000000 3164.75854	-118.300003 42.0000000 3164.81445	-118.300003 42.0000000 3164.87280	-118.300003 42.0000000 3164.93408	-118.300003 42.0000000 3164.98828	-118.300003 42.0000000 3165.04883	-118.300003 42.0000000 3165.10400	-118.300003 42.0000000 3165.16528	-118.300003 42.0000000 3165.21973	-118.300003 42.0000000 3165.28076	-118.300003 42.0000000 3165.34546	-118.300003 42.0000000 3165.40454	-118.300003 42.0000000 3165.46851	-118.300003 42.0000000 3165.52759	-118.300003 42.0000000 3165.59180	-118.300003 42.0000000 3165.65015	-118.300003 42.0000000 3165.71289	-118.300003 42.0000000 3165.77710	-118.300003 42.0000000 3165.83569	-118.300003 42.0000000 3165.90015	-118.300003 42.0000000 3165.96411	-118.300003 42.0000000 3166.01440
-118.199997 42.0000000 3161.74805	-118.199997 42.0000000 3161.74316	-118.199997 42.0000000 3161.73999	-118.199997 42.0000000 3161.73145	-118.199997 42.0000000 3160.17798	-118.199997 42.0000000 3161.97266	-118.199997 42.0000000 3162.08301	-118.199997 42.0000000 3162.19824	-118.199997 42.0000000 3162.30811	-118.199997 42.0000000 3162.41748	-118.199997 42.0000000 3162.53369	-118.199997 42.0000000 3162.64307	-118.199997 42.0000000 3162.75830	-118.199997 42.0000000 3162.86523	-118.199997 42.0000000 3162.97900	-118.199997 42.0000000 3163.08789	-118.199997 42.0000000 3163.19263	-118.199997 42.0000000 3163.30591	-118.199997 42.0000000 3163.41162	-118.199997 42.0000000 3163.52368	-118.199997 42.0000000 3163.62622	-118.199997 42.0000000 3163.74414	-118.199997 42.0000000 3163.85571	-118.199997 42.0000000 3163.97339	-118.199997 42.0000000 3164.08960	-118.199997 42.0000000 3164.19678	-118.199997 42.0000000 3164.44043	-118.199997 42.0000000 3164.49609	-118.199997 42.0000000 3164.55420	-118.199997 42.0000000 3164.61743	-118.199997 42.0000000 3164.67725	-118.199997 42.0000000 3164.74268	-118.199997 42.0000000 3164.80249	-118.199997 42.0000000 3164.86157	-118.199997 42.0000000 3164.92798	-118.199997 42.0000000 3164.98975	-118.199997 42.0000000 3165.04785	-118.199997 42.0000000 3165.11572	-118.199997 42.0000000 3165.18115	-118.199997 42.0000000 3165.24365	-118.199997 42.0000000 3165.31250	-118.199997 42.0000000 3165.37720	-118.199997 42.0000000 3165.43994	-118.199997 42.0000000 3165.50879	-118.199997 42.0000000 3165.57373	-118.199997 42.0000000 3165.63647	-118.199997 42.0000000 3165.70508	-118.199997 42.0000000 3165.77002	-118.199997 42.0000000 3165.83765	-118.199997 42.0000000 3165.89185
-118.099998 42.0000000 3161.68384	-118.099998 42.0000000 3161.68237	-118.099998 42.0000000 3161.67920	-118.099998 42.0000000 3161.67725	-118.099998 42.0000000 3160.22144	-118.099998 42.0000000 3161.90820	-118.099998 42.0000000 3162.01807	-118.099998 42.0000000 3162.12622	-118.099998 42.0000000 3162.23267	-118.099998 42.0000000 3162.33862	-118.099998 42.0000000 3162.45068	-118.099998 42.0000000 3162.55933	-118.099998 42.0000000 3162.66577	-118.099998 42.0000000 3162.77124	-118.099998 42.0000000 3162.88159	-118.099998 42.0000000 3162.98804	-118.099998 42.0000000 3163.09180	-118.099998 42.0000000 3163.19727	-118.099998 42.0000000 3163.29956	-118.099998 42.0000000 3163.40698	-118.099998 42.0000000 3163.50781	-118.099998 42.0000000 3163.61426	-118.099998 42.0000000 3163.72656	-118.099998 42.0000000 3163.83472	-118.099998 42.0000000 3163.94482	-118.099998 42.0000000 3164.04639	-118.099998 42.0000000 3164.25635	-118.099998 42.0000000 3164.32178	-118.099998 42.0000000 3164.37793	-118.099998 42.0000000 3164.44604	-118.099998 42.0000000 3164.51318	-118.099998 42.0000000 3164.58008	-118.099998 42.0000000 3164.64478	-118.099998 42.0000000 3164.71313	-118.099998 42.0000000 3164.77612	-118.099998 42.0000000 3164.84204	-118.099998 42.0000000 3164.90674	-118.099998 42.0000000 3164.97583	-118.099998 42.0000000 3165.04517	-118.099998 42.0000000 3165.11377	-118.099998 42.0000000 3165.18530	-118.099998 42.0000000 3165.25122	-118.099998 42.0000000 3165.32056	-118.099998 42.0000000 3165.38916	-118.099998 42.0000000 3165.45825	-118.099998 42.0000000 3165.52783	-118.099998 42.0000000 3165.59692	-118.099998 42.0000000 3165.66797	-118.099998 42.0000000 3165.73877	-118.099998 42.0000000 3165.79346
-118.000000 42.0000000 3161.62427	-118.000000 42.0000000 3161.62549	-118.000000 42.0000000 3161.62817	-118.000000 42.0000000 3161.62891	-118.000000 42.0000000 3160.27197	-118.000000 42.0000000 3161.84814	-118.000000 42.0000000 3161.95386	-118.000000 42.0000000 3162.05859	-118.000000 42.0000000 3162.16187	-118.000000 42.0000000 3162.26782	-118.000000 42.0000000 3162.37305	-118.000000 42.0000000 3162.47827	-118.000000 42.0000000 3162.58130	-118.000000 42.0000000 3162.68726	-118.000000 42.0000000 3162.79517	-118.000000 42.0000000 3162.89355	-118.000000 42.0000000 3162.99951	-118.000000 42.0000000 3163.10474	-118.000000 42.0000000 3163.19995	-118.000000 42.0000000 3163.30664	-118.000000 42.0000000 3163.39990	-118.000000 42.0000000 3163.50269	-118.000000 42.0000000 3163.60986	-118.000000 42.0000000 3163.71289	-118.000000 42.0000000 3163.81885	-118.000000 42.0000000 3163.91284	-118.000000 42.0000000 3164.09155	-118.000000 42.0000000 3164.15991	-118.000000 42.0000000 3164.22412	-118.000000 42.0000000 3164.29395	-118.000000 42.0000000 3164.36890	-118.000000 42.0000000 3164.43970	-118.000000 42.0000000 3164.50586	-118.000000 42.0000000 3164.57861	-118.000000 42.0000000 3164.64795	-118.000000 42.0000000 3164.71387	-118.000000 42.0000000 3164.78564	-118.000000 42.0000000 3164.85840	-118.000000 42.0000000 3164.93066	-118.000000 42.0000000 3165.00024	-118.000000 42.0000000 3165.07593	-118.000000 42.0000000 3165.14819	-118.000000 42.0000000 3165.21753	-118.000000 42.0000000 3165.29321	-118.000000 42.0000000 3165.36548	-118.000000 42.0000000 3165.43506	-118.000000 42.0000000 3165.51099	-118.000000 42.0000000 3165.58301	-118.000000 42.0000000 3165.65991	-118.000000 42.0000000 3165.71558
-117.900002 42.0000000 3161.56763	-117.900002 42.0000000 3161.57056	-117.900002 42.0000000 3161.57544	-117.900002 42.0000000 3161.57983	-117.900002 42.0000000 3160.32544	-117.900002 42.0000000 3161.78906	-117.900002 42.0000000 3161.89087	-117.900002 42.0000000 3161.99487	-117.900002 42.0000000 3162.09155	-117.900002 42.0000000 3162.19409	-117.900002 42.0000000 3162.29883	-117.900002 42.0000000 3162.39697	-117.900002 42.0000000 3162.49902	-117.900002 42.0000000 3162.59961	-117.900002 42.0000000 3162.70654	-117.900002 42.0000000 3162.80542	-117.900002 42.0000000 3162.90576	-117.900002 42.0000000 3163.00854	-117.900002 42.0000000 3163.10400	-117.900002 42.0000000 3163.20435	-117.900002 42.0000000 3163.29468	-117.900002 42.0000000 3163.39575	-117.900002 42.0000000 3163.49536	-117.900002 42.0000000 3163.59302	-117.900002 42.0000000 3163.69336	-117.900002 42.0000000 3163.78589	-117.900002 42.0000000 3163.92920	-117.900002 42.0000000 3164.00391	-117.900002 42.0000000 3164.07349	-117.900002 42.0000000 3164.15405	-117.900002 42.0000000 3164.22729	-117.900002 42.0000000 3164.30347	-117.900002 42.0000000 3164.37793	-117.900002 42.0000000 3164.45166	-117.900002 42.0000000 3164.52466	-117.900002 42.0000000 3164.59839	-117.900002 42.0000000 3164.66968	-117.900002 42.0000000 3164.75024	-117.900002 42.0000000 3164.82275	-117.900002 42.0000000 3164.89893	-117.900002 42.0000000 3164.97510	-117.900002 42.0000000 3165.05127	-117.900002 42.0000000 3165.12695	-117.900002 42.0000000 3165.20312	-117.900002 42.0000000 3165.27930	-117.900002 42.0000000 3165.35815	-117.900002 42.0000000 3165.43066	-117.900002 42.0000000 3165.50635	-117.900002 42.0000000 3165.58691	-117.900002 42.0000000 3165.65088
-117.800003 42.0000000 3161.50708	-117.800003 42.0000000 3161.51392	-117.800003 42.0000000 3161.52148	-117.800003 42.0000000 3161.52808	-117.800003 42.0000000 3160.37476	-117.800003 42.0000000 3161.72974	-117.800003 42.0000000 3161.82324	-117.800003 42.0000000 3161.92261	-117.800003 42.0000000 3162.01855	-117.800003 42.0000000 3162.11304	-117.800003 42.0000000 3162.21362	-117.800003 42.0000000 3162.30859	-117.800003 42.0000000 3162.40869	-117.800003 42.0000000 3162.50342	-117.800003 42.0000000 3162.60742	-117.800003 42.0000000 3162.70459	-117.800003 42.0000000 3162.80444	-117.800003 42.0000000 3162.90186	-117.800003 42.0000000 3162.99463	-117.800003 42.0000000 3163.09351	-117.800003 42.0000000 3163.17798	-117.800003 42.0000000 3163.27490	-117.800003 42.0000000 3163.37061	-117.800003 42.0000000 3163.46704	-117.800003 42.0000000 3163.55786	-117.800003 42.0000000 3163.64722	-117.800003 42.0000000 3163.76050	-117.800003 42.0000000 3163.83813	-117.800003 42.0000000 3163.91724	-117.800003 42.0000000 3163.99829	-117.800003 42.0000000 3164.08130	-117.800003 42.0000000 3164.16553	-117.800003 42.0000000 3164.24316	-117.800003 42.0000000 3164.32324	-117.800003 42.0000000 3164.39795	-117.800003 42.0000000 3164.47485	-117.800003 42.0000000 3164.55298	-117.800003 42.0000000 3164.63306	-117.800003 42.0000000 3164.71582	-117.800003 42.0000000 3164.79175	-117.800003 42.0000000 3164.87256	-117.800003 42.0000000 3164.95508	-117.800003 42.0000000 3165.03149	-117.800003 42.0000000 3165.11401	-117.800003 42.0000000 3165.19067	-117.800003 42.0000000 3165.27051	-117.800003 42.0000000 3165.35327	-117.800003 42.0000000 3165.42993	-117.800003 42.0000000 3165.51587	-117.800003 42.0000000 3165.58276
-117.699997 42.0000000 3161.44531	-117.699997 42.0000000 3161.44800	-117.699997 42.0000000 3161.46069	-117.699997 42.0000000 3161.46606	-117.699997 42.0000000 3160.41431	-117.699997 42.0000000 3161.66016	-117.699997 42.0000000 3161.75073	-117.699997 42.0000000 3161.84131	-117.699997 42.0000000 3161.92944	-117.699997 42.0000000 3162.02515	-117.699997 42.0000000 3162.11670	-117.699997 42.0000000 3162.20801	-117.699997 42.0000000 3162.29736	-117.699997 42.0000000 3162.39355	-117.699997 42.0000000 3162.49023	-117.699997 42.0000000 3162.58618	-117.699997 42.0000000 3162.67627	-117.699997 42.0000000 3162.77515	-117.699997 42.0000000 3162.86133	-117.699997 42.0000000 3162.95801	-117.699997 42.0000000 3163.03809	-117.699997 42.0000000 3163.13403	-117.699997 42.0000000 3163.22217	-117.699997 42.0000000 3163.31396	-117.699997 42.0000000 3163.39966	-117.699997 42.0000000 3163.48877	-117.699997 42.0000000 3163.56445	-117.699997 42.0000000 3163.65601	-117.699997 42.0000000 3163.73926	-117.699997 42.0000000 3163.82886	-117.699997 42.0000000 3163.91504	-117.699997 42.0000000 3164.00586	-117.699997 42.0000000 3164.09253	-117.699997 42.0000000 3164.17139	-117.699997 42.0000000 3164.25610	-117.699997 42.0000000 3164.33740	-117.699997 42.0000000 3164.41675	-117.699997 42.0000000 3164.50171	-117.699997 42.0000000 3164.58813	-117.699997 42.0000000 3164.67139	-117.699997 42.0000000 3164.75220	-117.699997 42.0000000 3164.83887	-117.699997 42.0000000 3164.92163	-117.699997 42.0000000 3165.00488	-117.699997 42.0000000 3165.08521	-117.699997 42.0000000 3165.17188	-117.699997 42.0000000 3165.25464	-117.699997 42.0000000 3165.33545	-117.699997 42.0000000 3165.42480	-117.699997 42.0000000 3165.50049
-117.599998 42.0000000 3161.36743	-117.599998 42.0000000 3161.37256	-117.599998 42.0000000 3161.38745	-117.599998 42.0000000 3161.39819	-117.599998 42.0000000 3160.44141	-117.599998 42.0000000 3161.58057	-117.599998 42.0000000 3161.66504	-117.599998 42.0000000 3161.74805	-117.599998 42.0000000 3161.83350	-117.599998 42.0000000 3161.91479	-117.599998 42.0000000 3162.00513	-117.599998 42.0000000 3162.08350	-117.599998 42.0000000 3162.17163	-117.599998 42.0000000 3162.25464	-117.599998 42.0000000 3162.35059	-117.599998 42.0000000 3162.43311	-117.599998 42.0000000 3162.52417	-117.599998 42.0000000 3162.61157	-117.599998 42.0000000 3162.69922	-117.599998 42.0000000 3162.78491	-117.599998 42.0000000 3162.86816	-117.599998 42.0000000 3162.95337	-117.599998 42.0000000 3163.04370	-117.599998 42.0000000 3163.12842	-117.599998 42.0000000 3163.20972	-117.599998 42.0000000 3163.29565	-117.599998 42.0000000 3163.34326	-117.599998 42.0000000 3163.43945	-117.599998 42.0000000 3163.53125	-117.599998 42.0000000 3163.63062	-117.599998 42.0000000 3163.72314	-117.599998 42.0000000 3163.81714	-117.599998 42.0000000 3163.91138	-117.599998 42.0000000 3164.00073	-117.599998 42.0000000 3164.08398	-117.599998 42.0000000 3164.17017	-117.599998 42.0000000 3164.25415	-117.599998 42.0000000 3164.34668	-117.599998 42.0000000 3164.43628	-117.599998 42.0000000 3164.51978	-117.599998 42.0000000 3164.60669	-117.599998 42.0000000 3164.69360	-117.599998 42.0000000 3164.78320	-117.599998 42.0000000 3164.86670	-117.599998 42.0000000 3164.95361	-117.599998 42.0000000 3165.04028	-117.599998 42.0000000 3165.12793	-117.599998 42.0000000 3165.21753	-117.599998 42.0000000 3165.30273	-117.599998 42.0000000 3165.38477
-117.500000 42.0000000 3161.28003	-117.500000 42.0000000 3161.29102	-117.500000 42.0000000 3161.30859	-117.500000 42.0000000 3161.32178	-117.500000 42.0000000 3160.45947	-117.500000 42.0000000 3161.49487	-117.500000 42.0000000 3161.57202	-117.500000 42.0000000 3161.64795	-117.500000 42.0000000 3161.72339	-117.500000 42.0000000 3161.80298	-117.500000 42.0000000 3161.87769	-117.500000 42.0000000 3161.95361	-117.500000 42.0000000 3162.02783	-117.500000 42.0000000 3162.10742	-117.500000 42.0000000 3162.18848	-117.500000 42.0000000 3162.26880	-117.500000 42.0000000 3162.34570	-117.500000 42.0000000 3162.43140	-117.500000 42.0000000 3162.51294	-117.500000 42.0000000 3162.59448	-117.500000 42.0000000 3162.67285	-117.500000 42.0000000 3162.75635	-117.500000 42.0000000 3162.83618	-117.500000 42.0000000 3162.92017	-117.500000 42.0000000 3162.99756	-117.500000 42.0000000 3163.08057	-117.500000 42.0000000 3163.09741	-117.500000 42.0000000 3163.20532	-117.500000 42.0000000 3163.30469	-117.500000 42.0000000 3163.40942	-117.500000 42.0000000 3163.50879	-117.500000 42.0000000 3163.61279	-117.500000 42.0000000 3163.71484	-117.500000 42.0000000 3163.80322	-117.500000 42.0000000 3163.89771	-117.500000 42.0000000 3163.98755	-117.500000 42.0000000 3164.07617	-117.500000 42.0000000 3164.16992	-117.500000 42.0000000 3164.26318	-117.500000 42.0000000 3164.35376	-117.500000 42.0000000 3164.44116	-117.500000 42.0000000 3164.53467	-117.500000 42.0000000 3164.62476	-117.500000 42.0000000 3164.71460	-117.500000 42.0000000 3164.80200	-117.500000 42.0000000 3164.89502	-117.500000 42.0000000 3164.98584	-117.500000 42.0000000 3165.07324	-117.500000 42.0000000 3165.16699	-117.500000 42.0000000 3165.25317
-117.400002 42.0000000 3161.19238	-117.400002 42.0000000 3161.21021	-117.400002 42.0000000 3161.22974	-117.400002 42.0000000 3161.24292	-117.400002 42.0000000 3160.48022	-117.400002 42.0000000 3161.40942	-117.400002 42.0000000 3161.47583	-117.400002 42.0000000 3161.54785	-117.400002 42.0000000 3161.61816	-117.400002 42.0000000 3161.68262	-117.400002 42.0000000 3161.75122	-117.400002 42.0000000 3161.81836	-117.400002 42.0000000 3161.88354	-117.400002 42.0000000 3161.95117	-117.400002 42.0000000 3162.02637	-117.400002 42.0000000 3162.09766	-117.400002 42.0000000 3162.16577	-117.400002 42.0000000 3162.24731	-117.400002 42.0000000 3162.31689	-117.400002 42.0000000 3162.39575	-117.400002 42.0000000 3162.47046	-117.400002 42.0000000 3162.54565	-117.400002 42.0000000 3162.62720	-117.400002 42.0000000 3162.70117	-117.400002 42.0000000 3162.77979	-117.400002 42.0000000 3162.85425	-117.400002 42.0000000 3162.84644	-117.400002 42.0000000 3162.95947	-117.400002 42.0000000 3163.06763	-117.400002 42.0000000 3163.18018	-117.400002 42.0000000 3163.29028	-117.400002 42.0000000 3163.39893	-117.400002 42.0000000 3163.50854	-117.400002 42.0000000 3163.60522	-117.400002 42.0000000 3163.70166	-117.400002 42.0000000 3163.79443	-117.400002 42.0000000 3163.89185	-117.400002 42.0000000 3163.99268	-117.400002 42.0000000 3164.08643	-117.400002 42.0000000 3164.18066	-117.400002 42.0000000 3164.27490	-117.400002 42.0000000 3164.36841	-117.400002 42.0000000 3164.46289	-117.400002 42.0000000 3164.55664	-117.400002 42.0000000 3164.65063	-117.400002 42.0000000 3164.74438	-117.400002 42.0000000 3164.83813	-117.400002 42.0000000 3164.92969	-117.400002 42.0000000 3165.02661	-117.400002 42.0000000 3165.12329
-117.300003 42.0000000 3161.10840	-117.300003 42.0000000 3161.13135	-117.300003 42.0000000 3161.15137	-117.300003 42.0000000 3161.17017	-117.300003 42.0000000 3160.50195	-117.300003 42.0000000 3161.32422	-117.300003 42.0000000 3161.39038	-117.300003 42.0000000 3161.45093	-117.300003 42.0000000 3161.51099	-117.300003 42.0000000 3161.57031	-117.300003 42.0000000 3161.63110	-117.300003 42.0000000 3161.68652	-117.300003 42.0000000 3161.74854	-117.300003 42.0000000 3161.80566	-117.300003 42.0000000 3161.87207	-117.300003 42.0000000 3161.93433	-117.300003 42.0000000 3161.99487	-117.300003 42.0000000 3162.06641	-117.300003 42.0000000 3162.13257	-117.300003 42.0000000 3162.20532	-117.300003 42.0000000 3162.27173	-117.300003 42.0000000 3162.34766	-117.300003 42.0000000 3162.41748	-117.300003 42.0000000 3162.49194	-117.300003 42.0000000 3162.55737	-117.300003 42.0000000 3162.63794	-117.300003 42.0000000 3162.59570	-117.300003 42.0000000 3162.71655	-117.300003 42.0000000 3162.83130	-117.300003 42.0000000 3162.95459	-117.300003 42.0000000 3163.07251	-117.300003 42.0000000 3163.18872	-117.300003 42.0000000 3163.30688	-117.300003 42.0000000 3163.40894	-117.300003 42.0000000 3163.51050	-117.300003 42.0000000 3163.61182	-117.300003 42.0000000 3163.71069	-117.300003 42.0000000 3163.81421	-117.300003 42.0000000 3163.91577	-117.300003 42.0000000 3164.01343	-117.300003 42.0000000 3164.11157	-117.300003 42.0000000 3164.20972	-117.300003 42.0000000 3164.30737	-117.300003 42.0000000 3164.40527	-117.300003 42.0000000 3164.50342	-117.300003 42.0000000 3164.60107	-117.300003 42.0000000 3164.69653	-117.300003 42.0000000 3164.79785	-117.300003 42.0000000 3164.89380	-117.300003 42.0000000 3164.99780
-117.199997 42.0000000 3161.03271	-117.199997 42.0000000 3161.05786	-117.199997 42.0000000 3161.07666	-117.199997 42.0000000 3161.10107	-117.199997 42.0000000 3160.52466	-117.199997 42.0000000 3161.24878	-117.199997 42.0000000 3161.30591	-117.199997 42.0000000 3161.36011	-117.199997 42.0000000 3161.41821	-117.199997 42.0000000 3161.46973	-117.199997 42.0000000 3161.52344	-117.199997 42.0000000 3161.57251	-117.199997 42.0000000 3161.62524	-117.199997 42.0000000 3161.67896	-117.199997 42.0000000 3161.73511	-117.199997 42.0000000 3161.79077	-117.199997 42.0000000 3161.84790	-117.199997 42.0000000 3161.91260	-117.199997 42.0000000 3161.97168	-117.199997 42.0000000 3162.03516	-117.199997 42.0000000 3162.09863	-117.199997 42.0000000 3162.16479	-117.199997 42.0000000 3162.23145	-117.199997 42.0000000 3162.29736	-117.199997 42.0000000 3162.36279	-117.199997 42.0000000 3162.43188	-117.199997 42.0000000 3162.36060	-117.199997 42.0000000 3162.48560	-117.199997 42.0000000 3162.61377	-117.199997 42.0000000 3162.74121	-117.199997 42.0000000 3162.86304	-117.199997 42.0000000 3162.99072	-117.199997 42.0000000 3163.11646	-117.199997 42.0000000 3163.22485	-117.199997 42.0000000 3163.32886	-117.199997 42.0000000 3163.43921	-117.199997 42.0000000 3163.54272	-117.199997 42.0000000 3163.65405	-117.199997 42.0000000 3163.75342	-117.199997 42.0000000 3163.85840	-117.199997 42.0000000 3163.96094	-117.199997 42.0000000 3164.06274	-117.199997 42.0000000 3164.16187	-117.199997 42.0000000 3164.26758	-117.199997 42.0000000 3164.36890	-117.199997 42.0000000 3164.47119	-117.199997 42.0000000 3164.57007	-117.199997 42.0000000 3164.67578	-117.199997 42.0000000 3164.77148	-117.199997 42.0000000 3164.88696
-117.099998 42.0000000 3160.96338	-117.099998 42.0000000 3160.98706	-117.099998 42.0000000 3161.01074	-117.099998 42.0000000 3161.03491	-117.099998 42.0000000 3160.55298	-117.099998 42.0000000 3161.18140	-117.099998 42.0000000 3161.22974	-117.099998 42.0000000 3161.28418	-117.099998 42.0000000 3161.33423	-117.099998 42.0000000 3161.38477	-117.099998 42.0000000 3161.42969	-117.099998 42.0000000 3161.48193	-117.099998 42.0000000 3161.52686	-117.099998 42.0000000 3161.57983	-117.099998 42.0000000 3161.62915	-117.099998 42.0000000 3161.68359	-117.099998 42.0000000 3161.73364	-117.099998 42.0000000 3161.79150	-117.099998 42.0000000 3161.84375	-117.099998 42.0000000 3161.90356	-117.099998 42.0000000 3161.95752	-117.099998 42.0000000 3162.01782	-117.099998 42.0000000 3162.07690	-117.099998 42.0000000 3162.13208	-117.099998 42.0000000 3162.19067	-117.099998 42.0000000 3162.25342	-117.099998 42.0000000 3162.14990	-117.099998 42.0000000 3162.28320	-117.099998 42.0000000 3162.41113	-117.099998 42.0000000 3162.54761	-117.099998 42.0000000 3162.67871	-117.099998 42.0000000 3162.80542	-117.099998 42.0000000 3162.94336	-117.099998 42.0000000 3163.05688	-117.099998 42.0000000 3163.16626	-117.099998 42.0000000 3163.28174	-117.099998 42.0000000 3163.39160	-117.099998 42.0000000 3163.50488	-117.099998 42.0000000 3163.61401	-117.099998 42.0000000 3163.72021	-117.099998 42.0000000 3163.82373	-117.099998 42.0000000 3163.93311	-117.099998 42.0000000 3164.03857	-117.099998 42.0000000 3164.14185	-117.099998 42.0000000 3164.25098	-117.099998 42.0000000 3164.35693	-117.099998 42.0000000 3164.46021	-117.099998 42.0000000 3164.56958	-117.099998 42.0000000 3164.66846	-117.099998 42.0000000 3164.79126
-117.000000 42.0000000 3160.89868	-117.000000 42.0000000 3160.92358	-117.000000 42.0000000 3160.94897	-117.000000 42.0000000 3160.97485	-117.000000 42.0000000 3160.58179	-117.000000 42.0000000 3161.11670	-117.000000 42.0000000 3161.16113	-117.000000 42.0000000 3161.21265	-117.000000 42.0000000 3161.26172	-117.000000 42.0000000 3161.30737	-117.000000 42.0000000 3161.35034	-117.000000 42.0000000 3161.40088	-117.000000 42.0000000 3161.44702	-117.000000 42.0000000 3161.49561	-117.000000 42.0000000 3161.54248	-117.000000 42.0000000 3161.59473	-117.000000 42.0000000 3161.64551	-117.000000 42.0000000 3161.69360	-117.000000 42.0000000 3161.74170	-117.000000 42.0000000 3161.78809	-117.000000 42.0000000 3161.84155	-117.000000 42.0000000 3161.89014	-117.000000 42.0000000 3161.94019	-117.000000 42.0000000 3161.98730	-117.000000 42.0000000 3162.03857	-117.000000 42.0000000 3162.09595	-117.000000 42.0000000 3161.95654	-117.000000 42.0000000 3162.09033	-117.000000 42.0000000 3162.22754	-117.000000 42.0000000 3162.36768	-117.000000 42.0000000 3162.50171	-117.000000 42.0000000 3162.64136	-117.000000 42.0000000 3162.78052	-117.000000 42.0000000 3162.89917	-117.000000 42.0000000 3163.02026	-117.000000 42.0000000 3163.13525	-117.000000 42.0000000 3163.25342	-117.000000 42.0000000 3163.37231	-117.000000 42.0000000 3163.48267	-117.000000 42.0000000 3163.59644	-117.000000 42.0000000 3163.70337	-117.000000 42.0000000 3163.81665	-117.000000 42.0000000 3163.92334	-117.000000 42.0000000 3164.03491	-117.000000 42.0000000 3164.14844	-117.000000 42.0000000 3164.25513	-117.000000 42.0000000 3164.36597	-117.000000 42.0000000 3164.47925	-117.000000 42.0000000 3164.58057	-117.000000 42.0000000 3164.70825
-116.900002 42.0000000 3160.83521	-116.900002 42.0000000 3160.86108	-116.900002 42.0000000 3160.88843	-116.900002 42.0000000 3160.91577	-116.900002 42.0000000 3160.61060	-116.900002 42.0000000 3161.05225	-116.900002 42.0000000 3161.09497	-116.900002 42.0000000 3161.14111	-116.900002 42.0000000 3161.18481	-116.900002 42.0000000 3161.23242	-116.900002 42.0000000 3161.27759	-116.900002 42.0000000 3161.32349	-116.900002 42.0000000 3161.36743	-116.900002 42.0000000 3161.41553	-116.900002 42.0000000 3161.46460	-116.900002 42.0000000 3161.51196	-116.900002 42.0000000 3161.56201	-116.900002 42.0000000 3161.60352	-116.900002 42.0000000 3161.64526	-116.900002 42.0000000 3161.68750	-116.900002 42.0000000 3161.73120	-116.900002 42.0000000 3161.77026	-116.900002 42.0000000 3161.81201	-116.900002 42.0000000 3161.85303	-116.900002 42.0000000 3161.89307	-116.900002 42.0000000 3161.94238	-116.900002 42.0000000 3161.76685	-116.900002 42.0000000 3161.90698	-116.900002 42.0000000 3162.04614	-116.900002 42.0000000 3162.19214	-116.900002 42.0000000 3162.33423	-116.900002 42.0000000 3162.47437	-116.900002 42.0000000 3162.62793	-116.900002 42.0000000 3162.75098	-116.900002 42.0000000 3162.87231	-116.900002 42.0000000 3162.99878	-116.900002 42.0000000 3163.12012	-116.900002 42.0000000 3163.24414	-116.900002 42.0000000 3163.36206	-116.900002 42.0000000 3163.47681	-116.900002 42.0000000 3163.58936	-116.900002 42.0000000 3163.70752	-116.900002 42.0000000 3163.82227	-116.900002 42.0000000 3163.93457	-116.900002 42.0000000 3164.05249	-116.900002 42.0000000 3164.16772	-116.900002 42.0000000 3164.27930	-116.900002 42.0000000 3164.39795	-116.900002 42.0000000 3164.50317	-116.900002 42.0000000 3164.64136
-116.800003 42.0000000 3160.77124	-116.800003 42.0000000 3160.79980	-116.800003 42.0000000 3160.82397	-116.800003 42.0000000 3160.85278	-116.800003 42.0000000 3160.63647	-116.800003 42.0000000 3160.98438	-116.800003 42.0000000 3161.02271	-116.800003 42.0000000 3161.06421	-116.800003 42.0000000 3161.10742	-116.800003 42.0000000 3161.14990	-116.800003 42.0000000 3161.19336	-116.800003 42.0000000 3161.23975	-116.800003 42.0000000 3161.27832	-116.800003 42.0000000 3161.32568	-116.800003 42.0000000 3161.37305	-116.800003 42.0000000 3161.41870	-116.800003 42.0000000 3161.46753	-116.800003 42.0000000 3161.50366	-116.800003 42.0000000 3161.54248	-116.800003 42.0000000 3161.57568	-116.800003 42.0000000 3161.61230	-116.800003 42.0000000 3161.64429	-116.800003 42.0000000 3161.67920	-116.800003 42.0000000 3161.71240	-116.800003 42.0000000 3161.74878	-116.800003 42.0000000 3161.78638	-116.800003 42.0000000 3161.57227	-116.800003 42.0000000 3161.71997	-116.800003 42.0000000 3161.86426	-116.800003 42.0000000 3162.01538	-116.800003 42.0000000 3162.15991	-116.800003 42.0000000 3162.31323	-116.800003 42.0000000 3162.46802	-116.800003 42.0000000 3162.59912	-116.800003 42.0000000 3162.72607	-116.800003 42.0000000 3162.85571	-116.800003 42.0000000 3162.98584	-116.800003 42.0000000 3163.11597	-116.800003 42.0000000 3163.23926	-116.800003 42.0000000 3163.35669	-116.800003 42.0000000 3163.47949	-116.800003 42.0000000 3163.59692	-116.800003 42.0000000 3163.72021	-116.800003 42.0000000 3163.83740	-116.800003 42.0000000 3163.95801	-116.800003 42.0000000 3164.08179	-116.800003 42.0000000 3164.19897	-116.800003 42.0000000 3164.31909	-116.800003 42.0000000 3164.43408	-116.800003 42.0000000 3164.57422
-116.699997 42.0000000 3160.71094	-116.699997 42.0000000 3160.73267	-116.699997 42.0000000 3160.76050	-116.699997 42.0000000 3160.78613	-116.699997 42.0000000 3160.65576	-116.699997 42.0000000 3160.90771	-116.699997 42.0000000 3160.93970	-116.699997 42.0000000 3160.97974	-116.699997 42.0000000 3161.01270	-116.699997 42.0000000 3161.05078	-116.699997 42.0000000 3161.09375	-116.699997 42.0000000 3161.12915	-116.699997 42.0000000 3161.16699	-116.699997 42.0000000 3161.21460	-116.699997 42.0000000 3161.25562	-116.699997 42.0000000 3161.29883	-116.699997 42.0000000 3161.34741	-116.699997 42.0000000 3161.37646	-116.699997 42.0000000 3161.40796	-116.699997 42.0000000 3161.44189	-116.699997 42.0000000 3161.47144	-116.699997 42.0000000 3161.49854	-116.699997 42.0000000 3161.53125	-116.699997 42.0000000 3161.55615	-116.699997 42.0000000 3161.58594	-116.699997 42.0000000 3161.62256	-116.699997 42.0000000 3161.37012	-116.699997 42.0000000 3161.51733	-116.699997 42.0000000 3161.67310	-116.699997 42.0000000 3161.82642	-116.699997 42.0000000 3161.98022	-116.699997 42.0000000 3162.13574	-116.699997 42.0000000 3162.30054	-116.699997 42.0000000 3162.43457	-116.699997 42.0000000 3162.56958	-116.699997 42.0000000 3162.70386	-116.699997 42.0000000 3162.83398	-116.699997 42.0000000 3162.97705	-116.699997 42.0000000 3163.10229	-116.699997 42.0000000 3163.22852	-116.699997 42.0000000 3163.35425	-116.699997 42.0000000 3163.47974	-116.699997 42.0000000 3163.60498	-116.699997 42.0000000 3163.73096	-116.699997 42.0000000 3163.85645	-116.699997 42.0000000 3163.97949	-116.699997 42.0000000 3164.10864	-116.699997 42.0000000 3164.23462	-116.699997 42.0000000 3164.35107	-116.699997 42.0000000 3164.50220
-116.599998 42.0000000 3160.64526	-116.599998 42.0000000 3160.66797	-116.599998 42.0000000 3160.69092	-116.599998 42.0000000 3160.71436	-116.599998 42.0000000 3160.66211	-116.599998 42.0000000 3160.82202	-116.599998 42.0000000 3160.84204	-116.599998 42.0000000 3160.87305	-116.599998 42.0000000 3160.89795	-116.599998 42.0000000 3160.92676	-116.599998 42.0000000 3160.96118	-116.599998 42.0000000 3160.99023	-116.599998 42.0000000 3161.02246	-116.599998 42.0000000 3161.05811	-116.599998 42.0000000 3161.09692	-116.599998 42.0000000 3161.13818	-116.599998 42.0000000 3161.17676	-116.599998 42.0000000 3161.20898	-116.599998 42.0000000 3161.23438	-116.599998 42.0000000 3161.26392	-116.599998 42.0000000 3161.29712	-116.599998 42.0000000 3161.31958	-116.599998 42.0000000 3161.35107	-116.599998 42.0000000 3161.37476	-116.599998 42.0000000 3161.40601	-116.599998 42.0000000 3161.43262	-116.599998 42.0000000 3161.14746	-116.599998 42.0000000 3161.30615	-116.599998 42.0000000 3161.46045	-116.599998 42.0000000 3161.61914	-116.599998 42.0000000 3161.77881	-116.599998 42.0000000 3161.93994	-116.599998 42.0000000 3162.11304	-116.599998 42.0000000 3162.24878	-116.599998 42.0000000 3162.38843	-116.599998 42.0000000 3162.53076	-116.599998 42.0000000 3162.66504	-116.599998 42.0000000 3162.81152	-116.599998 42.0000000 3162.94287	-116.599998 42.0000000 3163.07422	-116.599998 42.0000000 3163.20874	-116.599998 42.0000000 3163.33643	-116.599998 42.0000000 3163.46802	-116.599998 42.0000000 3163.60010	-116.599998 42.0000000 3163.73413	-116.599998 42.0000000 3163.86182	-116.599998 42.0000000 3163.99341	-116.599998 42.0000000 3164.12524	-116.599998 42.0000000 3164.24731	-116.599998 42.0000000 3164.40820
-116.500000 42.0000000 3160.57959	-116.500000 42.0000000 3160.59424	-116.500000 42.0000000 3160.61670	-116.500000 42.0000000 3160.63672	-116.500000 42.0000000 3160.65527	-116.500000 42.0000000 3160.72266	-116.500000 42.0000000 3160.73242	-116.500000 42.0000000 3160.74976	-116.500000 42.0000000 3160.77002	-116.500000 42.0000000 3160.78442	-116.500000 42.0000000 3160.80615	-116.500000 42.0000000 3160.83057	-116.500000 42.0000000 3160.84692	-116.500000 42.0000000 3160.87817	-116.500000 42.0000000 3160.91235	-116.500000 42.0000000 3160.94165	-116.500000 42.0000000 3160.97925	-116.500000 42.0000000 3161.00879	-116.500000 42.0000000 3161.03320	-116.500000 42.0000000 3161.06177	-116.500000 42.0000000 3161.09375	-116.500000 42.0000000 3161.11816	-116.500000 42.0000000 3161.14819	-116.500000 42.0000000 3161.17944	-116.500000 42.0000000 3161.20581	-116.500000 42.0000000 3161.23560	-116.500000 42.0000000 3160.91187	-116.500000 42.0000000 3161.07593	-116.500000 42.0000000 3161.24170	-116.500000 42.0000000 3161.40259	-116.500000 42.0000000 3161.56714	-116.500000 42.0000000 3161.73511	-116.500000 42.0000000 3161.90747	-116.500000 42.0000000 3162.05176	-116.500000 42.0000000 3162.19922	-116.500000 42.0000000 3162.33984	-116.500000 42.0000000 3162.48315	-116.500000 42.0000000 3162.63770	-116.500000 42.0000000 3162.77197	-116.500000 42.0000000 3162.90942	-116.500000 42.0000000 3163.04907	-116.500000 42.0000000 3163.18359	-116.500000 42.0000000 3163.32104	-116.500000 42.0000000 3163.46094	-116.500000 42.0000000 3163.59497	-116.500000 42.0000000 3163.73218	-116.500000 42.0000000 3163.87256	-116.500000 42.0000000 3164.00659	-116.500000 42.0000000 3164.13452	-116.500000 42.0000000 3164.30127
-116.400002 42.0000000 3160.50391	-116.400002 42.0000000 3160.51953	-116.400002 42.0000000 3160.53540	-116.400002 42.0000000 3160.55225	-116.400002 42.0000000 3160.63770	-116.400002 42.0000000 3160.61328	-116.400002 42.0000000 3160.61523	-116.400002 42.0000000 3160.62012	-116.400002 42.0000000 3160.62695	-116.400002 42.0000000 3160.63354	-116.400002 42.0000000 3160.64331	-116.400002 42.0000000 3160.65430	-116.400002 42.0000000 3160.66333	-116.400002 42.0000000 3160.68530	-116.400002 42.0000000 3160.70825	-116.400002 42.0000000 3160.73560	-116.400002 42.0000000 3160.76636	-116.400002 42.0000000 3160.79126	-116.400002 42.0000000 3160.81787	-116.400002 42.0000000 3160.84619	-116.400002 42.0000000 3160.87476	-116.400002 42.0000000 3160.90454	-116.400002 42.0000000 3160.93677	-116.400002 42.0000000 3160.96704	-116.400002 42.0000000 3160.99951	-116.400002 42.0000000 3161.02417	-116.400002 42.0000000 3160.67041	-116.400002 42.0000000 3160.84082	-116.400002 42.0000000 3161.01050	-116.400002 42.0000000 3161.18188	-116.400002 42.0000000 3161.35376	-116.400002 42.0000000 3161.52148	-116.400002 42.0000000 3161.70166	-116.400002 42.0000000 3161.85034	-116.400002 42.0000000 3162.00024	-116.400002 42.0000000 3162.14990	-116.400002 42.0000000 3162.29810	-116.400002 42.0000000 3162.45654	-116.400002 42.0000000 3162.59961	-116.400002 42.0000000 3162.74390	-116.400002 42.0000000 3162.88721	-116.400002 42.0000000 3163.03271	-116.400002 42.0000000 3163.17285	-116.400002 42.0000000 3163.31592	-116.400002 42.0000000 3163.45923	-116.400002 42.0000000 3163.60303	-116.400002 42.0000000 3163.74634	-116.400002 42.0000000 3163.88965	-116.400002 42.0000000 3164.02344	-116.400002 42.0000000 3164.19458
-116.300003 42.0000000 3160.42700	-116.300003 42.0000000 3160.43750	-116.300003 42.0000000 3160.45264	-116.300003 42.0000000 3160.46362	-116.300003 42.0000000 3160.61084	-116.300003 42.0000000 3160.50513	-116.300003 42.0000000 3160.49414	-116.300003 42.0000000 3160.48877	-116.300003 42.0000000 3160.48584	-116.300003 42.0000000 3160.48120	-116.300003 42.0000000 3160.48340	-116.300003 42.0000000 3160.47974	-116.300003 42.0000000 3160.48047	-116.300003 42.0000000 3160.49268	-116.300003 42.0000000 3160.50732	-116.300003 42.0000000 3160.52734	-116.300003 42.0000000 3160.55542	-116.300003 42.0000000 3160.57324	-116.300003 42.0000000 3160.59839	-116.300003 42.0000000 3160.62549	-116.300003 42.0000000 3160.65259	-116.300003 42.0000000 3160.68726	-116.300003 42.0000000 3160.71631	-116.300003 42.0000000 3160.74878	-116.300003 42.0000000 3160.78320	-116.300003 42.0000000 3160.80908	-116.300003 42.0000000 3160.41821	-116.300003 42.0000000 3160.60083	-116.300003 42.0000000 3160.77393	-116.300003 42.0000000 3160.95508	-116.300003 42.0000000 3161.13159	-116.300003 42.0000000 3161.30615	-116.300003 42.0000000 3161.49487	-116.300003 42.0000000 3161.64966	-116.300003 42.0000000 3161.80249	-116.300003 42.0000000 3161.96167	-116.300003 42.0000000 3162.11499	-116.300003 42.0000000 3162.27637	-116.300003 42.0000000 3162.42993	-116.300003 42.0000000 3162.57910	-116.300003 42.0000000 3162.72607	-116.300003 42.0000000 3162.87915	-116.300003 42.0000000 3163.02783	-116.300003 42.0000000 3163.17529	-116.300003 42.0000000 3163.32812	-116.300003 42.0000000 3163.47705	-116.300003 42.0000000 3163.62427	-116.300003 42.0000000 3163.77710	-116.300003 42.0000000 3163.91699	-116.300003 42.0000000 3164.09155
-116.199997 42.0000000 3160.35352	-116.199997 42.0000000 3160.36304	-116.199997 42.0000000 3160.37549	-116.199997 42.0000000 3160.38086	-116.199997 42.0000000 3160.58789	-116.199997 42.0000000 3160.40283	-116.199997 42.0000000 3160.38721	-116.199997 42.0000000 3160.37329	-116.199997 42.0000000 3160.35791	-116.199997 42.0000000 3160.34790	-116.199997 42.0000000 3160.33716	-116.199997 42.0000000 3160.32739	-116.199997 42.0000000 3160.31616	-116.199997 42.0000000 3160.32251	-116.199997 42.0000000 3160.32739	-116.199997 42.0000000 3160.33838	-116.199997 42.0000000 3160.35425	-116.199997 42.0000000 3160.36816	-116.199997 42.0000000 3160.39111	-116.199997 42.0000000 3160.41260	-116.199997 42.0000000 3160.43457	-116.199997 42.0000000 3160.46094	-116.199997 42.0000000 3160.49487	-116.199997 42.0000000 3160.52612	-116.199997 42.0000000 3160.55835	-116.199997 42.0000000 3160.57935	-116.199997 42.0000000 3160.16040	-116.199997 42.0000000 3160.35107	-116.199997 42.0000000 3160.53125	-116.199997 42.0000000 3160.71973	-116.199997 42.0000000 3160.90210	-116.199997 42.0000000 3161.09009	-116.199997 42.0000000 3161.28101	-116.199997 42.0000000 3161.44531	-116.199997 42.0000000 3161.60571	-116.199997 42.0000000 3161.77124	-116.199997 42.0000000 3161.92993	-116.199997 42.0000000 3162.10327	-116.199997 42.0000000 3162.25562	-116.199997 42.0000000 3162.41504	-116.199997 42.0000000 3162.56738	-116.199997 42.0000000 3162.72656	-116.199997 42.0000000 3162.87939	-116.199997 42.0000000 3163.03589	-116.199997 42.0000000 3163.19482	-116.199997 42.0000000 3163.34790	-116.199997 42.0000000 3163.50659	-116.199997 42.0000000 3163.65967	-116.199997 42.0000000 3163.80762	-116.199997 42.0000000 3163.99023
-116.099998 42.0000000 3160.29443	-116.099998 42.0000000 3160.29907	-116.099998 42.0000000 3160.31201	-116.099998 42.0000000 3160.31860	-116.099998 42.0000000 3160.56641	-116.099998 42.0000000 3160.32104	-116.099998 42.0000000 3160.30371	-116.099998 42.0000000 3160.28296	-116.099998 42.0000000 3160.26172	-116.099998 42.0000000 3160.24414	-116.099998 42.0000000 3160.22339	-116.099998 42.0000000 3160.21021	-116.099998 42.0000000 3160.19287	-116.099998 42.0000000 3160.18311	-116.099998 42.0000000 3160.18042	-116.099998 42.0000000 3160.17798	-116.099998 42.0000000 3160.18506	-116.099998 42.0000000 3160.19116	-116.099998 42.0000000 3160.19800	-116.099998 42.0000000 3160.21240	-116.099998 42.0000000 3160.22241	-116.099998 42.0000000 3160.24634	-116.099998 42.0000000 3160.26880	-116.099998 42.0000000 3160.29028	-116.099998 42.0000000 3160.32080	-116.099998 42.0000000 3160.33472	-116.099998 42.0000000 3159.89258	-116.099998 42.0000000 3160.08691	-116.099998 42.0000000 3160.27979	-116.099998 42.0000000 3160.47119	-116.099998 42.0000000 3160.66577	-116.099998 42.0000000 3160.85986	-116.099998 42.0000000 3161.06348	-116.099998 42.0000000 3161.23486	-116.099998 42.0000000 3161.40625	-116.099998 42.0000000 3161.57764	-116.099998 42.0000000 3161.74902	-116.099998 42.0000000 3161.92383	-116.099998 42.0000000 3162.08496	-116.099998 42.0000000 3162.24609	-116.099998 42.0000000 3162.40747	-116.099998 42.0000000 3162.56885	-116.099998 42.0000000 3162.73071	-116.099998 42.0000000 3162.89136	-116.099998 42.0000000 3163.05298	-116.099998 42.0000000 3163.21411	-116.099998 42.0000000 3163.37573	-116.099998 42.0000000 3163.53687	-116.099998 42.0000000 3163.68628	-116.099998 42.0000000 3163.88086
-116.000000 42.0000000 3160.24194	-116.000000 42.0000000 3160.24707	-116.000000 42.0000000 3160.25952	-116.000000 42.0000000 3160.26294	-116.000000 42.0000000 3160.54663	-116.000000 42.0000000 3160.25806	-116.000000 42.0000000 3160.23486	-116.000000 42.0000000 3160.20776	-116.000000 42.0000000 3160.18823	-116.000000 42.0000000 3160.16333	-116.000000 42.0000000 3160.13623	-116.000000 42.0000000 3160.11646	-116.000000 42.0000000 3160.09424	-116.000000 42.0000000 3160.07324	-116.000000 42.0000000 3160.06006	-116.000000 42.0000000 3160.04810	-116.000000 42.0000000 3160.03540	-116.000000 42.0000000 3160.03296	-116.000000 42.0000000 3160.02905	-116.000000 42.0000000 3160.02466	-116.000000 42.0000000 3160.02783	-116.000000 42.0000000 3160.03589	-116.000000 42.0000000 3160.04761	-116.000000 42.0000000 3160.05933	-116.000000 42.0000000 3160.08130	-116.000000 42.0000000 3160.09253	-116.000000 42.0000000 3159.62280	-116.000000 42.0000000 3159.82373	-116.000000 42.0000000 3160.02002	-116.000000 42.0000000 3160.22437	-116.000000 42.0000000 3160.42944	-116.000000 42.0000000 3160.63477	-116.000000 42.0000000 3160.84839	-116.000000 42.0000000 3161.02905	-116.000000 42.0000000 3161.21143	-116.000000 42.0000000 3161.39209	-116.000000 42.0000000 3161.57422	-116.000000 42.0000000 3161.75244	-116.000000 42.0000000 3161.91895	-116.000000 42.0000000 3162.08545	-116.000000 42.0000000 3162.25146	-116.000000 42.0000000 3162.41772	-116.000000 42.0000000 3162.58423	-116.000000 42.0000000 3162.75024	-116.000000 42.0000000 3162.91675	-116.000000 42.0000000 3163.08301	-116.000000 42.0000000 3163.24902	-116.000000 42.0000000 3163.41553	-116.000000 42.0000000 3163.56860	-116.000000 42.0000000 3163.77197
-115.900002 42.0000000 3160.19727	-115.900002 42.0000000 3160.20166	-115.900002 42.0000000 3160.21265	-115.900002 42.0000000 3160.22217	-115.900002 42.0000000 3160.52710	-115.900002 42.0000000 3160.20215	-115.900002 42.0000000 3160.17749	-115.900002 42.0000000 3160.15186	-115.900002 42.0000000 3160.12598	-115.900002 42.0000000 3160.10083	-115.900002 42.0000000 3160.06934	-115.900002 42.0000000 3160.04126	-115.900002 42.0000000 3160.01416	-115.900002 42.0000000 3159.98730	-115.900002 42.0000000 3159.96021	-115.900002 42.0000000 3159.93652	-115.900002 42.0000000 3159.91504	-115.900002 42.0000000 3159.89551	-115.900002 42.0000000 3159.88062	-115.900002 42.0000000 3159.86157	-115.900002 42.0000000 3159.84839	-115.900002 42.0000000 3159.84448	-115.900002 42.0000000 3159.84375	-115.900002 42.0000000 3159.84717	-115.900002 42.0000000 3159.85645	-115.900002 42.0000000 3159.86548	-115.900002 42.0000000 3159.37036	-115.900002 42.0000000 3159.57617	-115.900002 42.0000000 3159.77979	-115.900002 42.0000000 3159.99341	-115.900002 42.0000000 3160.21069	-115.900002 42.0000000 3160.42212	-115.900002 42.0000000 3160.64575	-115.900002 42.0000000 3160.83740	-115.900002 42.0000000 3161.03247	-115.900002 42.0000000 3161.21997	-115.900002 42.0000000 3161.41431	-115.900002 42.0000000 3161.59570	-115.900002 42.0000000 3161.76709	-115.900002 42.0000000 3161.94067	-115.900002 42.0000000 3162.10840	-115.900002 42.0000000 3162.27954	-115.900002 42.0000000 3162.45117	-115.900002 42.0000000 3162.62476	-115.900002 42.0000000 3162.79272	-115.900002 42.0000000 3162.96387	-115.900002 42.0000000 3163.13477	-115.900002 42.0000000 3163.30615	-115.900002 42.0000000 3163.46509	-115.900002 42.0000000 3163.67480
-115.800003 42.0000000 3160.16675	-115.800003 42.0000000 3160.17505	-115.800003 42.0000000 3160.18848	-115.800003 42.0000000 3160.19238	-115.800003 42.0000000 3160.51831	-115.800003 42.0000000 3160.17114	-115.800003 42.0000000 3160.13989	-115.800003 42.0000000 3160.11670	-115.800003 42.0000000 3160.08813	-115.800003 42.0000000 3160.05835	-115.800003 42.0000000 3160.02710	-115.800003 42.0000000 3159.99536	-115.800003 42.0000000 3159.96484	-115.800003 42.0000000 3159.93018	-115.800003 42.0000000 3159.89429	-115.800003 42.0000000 3159.86011	-115.800003 42.0000000 3159.82788	-115.800003 42.0000000 3159.79590	-115.800003 42.0000000 3159.76636	-115.800003 42.0000000 3159.73804	-115.800003 42.0000000 3159.71216	-115.800003 42.0000000 3159.69482	-115.800003 42.0000000 3159.68237	-115.800003 42.0000000 3159.67554	-115.800003 42.0000000 3159.67456	-115.800003 42.0000000 3159.67480	-115.800003 42.0000000 3159.16260	-115.800003 42.0000000 3159.36792	-115.800003 42.0000000 3159.57886	-115.800003 42.0000000 3159.79810	-115.800003 42.0000000 3160.01685	-115.800003 42.0000000 3160.24243	-115.800003 42.0000000 3160.47021	-115.800003 42.0000000 3160.67456	-115.800003 42.0000000 3160.87573	-115.800003 42.0000000 3161.07275	-115.800003 42.0000000 3161.28101	-115.800003 42.0000000 3161.46191	-115.800003 42.0000000 3161.64062	-115.800003 42.0000000 3161.81616	-115.800003 42.0000000 3161.98853	-115.800003 42.0000000 3162.16724	-115.800003 42.0000000 3162.34229	-115.800003 42.0000000 3162.51514	-115.800003 42.0000000 3162.69385	-115.800003 42.0000000 3162.86694	-115.800003 42.0000000 3163.04517	-115.800003 42.0000000 3163.22070	-115.800003 42.0000000 3163.37695	-115.800003 42.0000000 3163.60156
-115.699997 42.0000000 3160.17725	-115.699997 42.0000000 3160.18481	-115.699997 42.0000000 3160.19434	-115.699997 42.0000000 3160.20508	-115.699997 42.0000000 3160.54663	-115.699997 42.0000000 3160.17285	-115.699997 42.0000000 3160.15039	-115.699997 42.0000000 3160.12061	-115.699997 42.0000000 3160.09204	-115.699997 42.0000000 3160.06494	-115.699997 42.0000000 3160.02930	-115.699997 42.0000000 3159.99585	-115.699997 42.0000000 3159.96582	-115.699997 42.0000000 3159.92334	-115.699997 42.0000000 3159.88232	-115.699997 42.0000000 3159.84448	-115.699997 42.0000000 3159.80103	-115.699997 42.0000000 3159.76440	-115.699997 42.0000000 3159.72192	-115.699997 42.0000000 3159.68506	-115.699997 42.0000000 3159.65308	-115.699997 42.0000000 3159.62183	-115.699997 42.0000000 3159.60205	-115.699997 42.0000000 3159.58081	-115.699997 42.0000000 3159.57104	-115.699997 42.0000000 3159.56567	-115.699997 42.0000000 3159.02734	-115.699997 42.0000000 3159.23706	-115.699997 42.0000000 3159.44165	-115.699997 42.0000000 3159.66528	-115.699997 42.0000000 3159.88477	-115.699997 42.0000000 3160.11060	-115.699997 42.0000000 3160.34619	-115.699997 42.0000000 3160.54980	-115.699997 42.0000000 3160.76099	-115.699997 42.0000000 3160.96460	-115.699997 42.0000000 3161.18091	-115.699997 42.0000000 3161.36328	-115.699997 42.0000000 3161.54370	-115.699997 42.0000000 3161.72607	-115.699997 42.0000000 3161.90283	-115.699997 42.0000000 3162.08594	-115.699997 42.0000000 3162.26221	-115.699997 42.0000000 3162.44507	-115.699997 42.0000000 3162.62158	-115.699997 42.0000000 3162.80151	-115.699997 42.0000000 3162.98438	-115.699997 42.0000000 3163.16113	-115.699997 42.0000000 3163.32690	-115.699997 42.0000000 3163.55103
-115.599998 42.0000000 3160.24487	-115.599998 42.0000000 3160.25586	-115.599998 42.0000000 3160.26489	-115.599998 42.0000000 3160.27222	-115.599998 42.0000000 3160.62280	-115.599998 42.0000000 3160.24219	-115.599998 42.0000000 3160.21411	-115.599998 42.0000000 3160.19141	-115.599998 42.0000000 3160.16089	-115.599998 42.0000000 3160.13110	-115.599998 42.0000000 3160.10229	-115.599998 42.0000000 3160.06641	-115.599998 42.0000000 3160.03589	-115.599998 42.0000000 3159.99219	-115.599998 42.0000000 3159.95044	-115.599998 42.0000000 3159.91040	-115.599998 42.0000000 3159.86450	-115.599998 42.0000000 3159.82397	-115.599998 42.0000000 3159.77832	-115.599998 42.0000000 3159.73657	-115.599998 42.0000000 3159.69946	-115.599998 42.0000000 3159.66040	-115.599998 42.0000000 3159.62939	-115.599998 42.0000000 3159.60522	-115.599998 42.0000000 3159.58081	-115.599998 42.0000000 3159.56592	-115.599998 42.0000000 3159.00464	-115.599998 42.0000000 3159.20459	-115.599998 42.0000000 3159.40479	-115.599998 42.0000000 3159.61719	-115.599998 42.0000000 3159.83105	-115.599998 42.0000000 3160.05249	-115.599998 42.0000000 3160.27808	-115.599998 42.0000000 3160.48608	-115.599998 42.0000000 3160.69604	-115.599998 42.0000000 3160.90503	-115.599998 42.0000000 3161.12231	-115.599998 42.0000000 3161.30908	-115.599998 42.0000000 3161.49194	-115.599998 42.0000000 3161.67480	-115.599998 42.0000000 3161.85791	-115.599998 42.0000000 3162.04126	-115.599998 42.0000000 3162.22388	-115.599998 42.0000000 3162.40723	-115.599998 42.0000000 3162.59033	-115.599998 42.0000000 3162.77368	-115.599998 42.0000000 3162.95654	-115.599998 42.0000000 3163.13916	-115.599998 42.0000000 3163.30542	-115.599998 42.0000000 3163.53638
-115.500000 42.0000000 3160.35132	-115.500000 42.0000000 3160.35938	-115.500000 42.0000000 3160.37183	-115.500000 42.0000000 3160.38281	-115.500000 42.0000000 3160.73853	-115.500000 42.0000000 3160.34546	-115.500000 42.0000000 3160.32300	-115.500000 42.0000000 3160.29858	-115.500000 42.0000000 3160.27124	-115.500000 42.0000000 3160.24854	-115.500000 42.0000000 3160.21289	-115.500000 42.0000000 3160.18433	-115.500000 42.0000000 3160.15308	-115.500000 42.0000000 3160.11475	-115.500000 42.0000000 3160.07373	-115.500000 42.0000000 3160.03345	-115.500000 42.0000000 3159.99072	-115.500000 42.0000000 3159.95068	-115.500000 42.0000000 3159.90405	-115.500000 42.0000000 3159.85815	-115.500000 42.0000000 3159.82178	-115.500000 42.0000000 3159.77710	-115.500000 42.0000000 3159.73926	-115.500000 42.0000000 3159.70093	-115.500000 42.0000000 3159.67603	-115.500000 42.0000000 3159.64111	-115.500000 42.0000000 3159.06030	-115.500000 42.0000000 3159.24829	-115.500000 42.0000000 3159.43506	-115.500000 42.0000000 3159.63818	-115.500000 42.0000000 3159.84204	-115.500000 42.0000000 3160.04785	-115.500000 42.0000000 3160.26025	-115.500000 42.0000000 3160.46631	-115.500000 42.0000000 3160.67578	-115.500000 42.0000000 3160.88452	-115.500000 42.0000000 3161.10229	-115.500000 42.0000000 3161.28857	-115.500000 42.0000000 3161.47510	-115.500000 42.0000000 3161.66040	-115.500000 42.0000000 3161.84692	-115.500000 42.0000000 3162.03247	-115.500000 42.0000000 3162.21899	-115.500000 42.0000000 3162.40430	-115.500000 42.0000000 3162.59106	-115.500000 42.0000000 3162.77637	-115.500000 42.0000000 3162.96265	-115.500000 42.0000000 3163.14819	-115.500000 42.0000000 3163.31787	-115.500000 42.0000000 3163.54907
-115.400002 42.0000000 3160.47803	-115.400002 42.0000000 3160.48828	-115.400002 42.0000000 3160.49438	-115.400002 42.0000000 3160.50952	-115.400002 42.0000000 3160.86475	-115.400002 42.0000000 3160.47095	-115.400002 42.0000000 3160.45117	-115.400002 42.0000000 3160.42871	-115.400002 42.0000000 3160.40649	-115.400002 42.0000000 3160.38403	-115.400002 42.0000000 3160.35229	-115.400002 42.0000000 3160.32373	-115.400002 42.0000000 3160.29541	-115.400002 42.0000000 3160.26025	-115.400002 42.0000000 3160.22363	-115.400002 42.0000000 3160.18970	-115.400002 42.0000000 3160.14624	-115.400002 42.0000000 3160.10620	-115.400002 42.0000000 3160.06494	-115.400002 42.0000000 3160.02563	-115.400002 42.0000000 3159.98022	-115.400002 42.0000000 3159.93579	-115.400002 42.0000000 3159.89282	-115.400002 42.0000000 3159.85010	-115.400002 42.0000000 3159.81299	-115.400002 42.0000000 3159.76587	-115.400002 42.0000000 3159.16382	-115.400002 42.0000000 3159.34058	-115.400002 42.0000000 3159.51685	-115.400002 42.0000000 3159.70459	-115.400002 42.0000000 3159.89111	-115.400002 42.0000000 3160.08423	-115.400002 42.0000000 3160.28101	-115.400002 42.0000000 3160.48730	-115.400002 42.0000000 3160.69043	-115.400002 42.0000000 3160.89819	-115.400002 42.0000000 3161.11572	-115.400002 42.0000000 3161.30444	-115.400002 42.0000000 3161.49023	-115.400002 42.0000000 3161.67896	-115.400002 42.0000000 3161.86768	-115.400002 42.0000000 3162.05957	-115.400002 42.0000000 3162.24463	-115.400002 42.0000000 3162.43335	-115.400002 42.0000000 3162.62207	-115.400002 42.0000000 3162.81079	-115.400002 42.0000000 3162.99976	-115.400002 42.0000000 3163.19116	-115.400002 42.0000000 3163.36108	-115.400002 42.0000000 3163.59180
-115.300003 42.0000000 3160.61475	-115.300003 42.0000000 3160.62158	-115.300003 42.0000000 3160.63354	-115.300003 42.0000000 3160.64209	-115.300003 42.0000000 3160.99707	-115.300003 42.0000000 3160.60742	-115.300003 42.0000000 3160.58740	-115.300003 42.0000000 3160.57104	-115.300003 42.0000000 3160.55176	-115.300003 42.0000000 3160.52808	-115.300003 42.0000000 3160.50391	-115.300003 42.0000000 3160.47827	-115.300003 42.0000000 3160.45239	-115.300003 42.0000000 3160.42212	-115.300003 42.0000000 3160.39014	-115.300003 42.0000000 3160.35718	-115.300003 42.0000000 3160.32178	-115.300003 42.0000000 3160.28516	-115.300003 42.0000000 3160.24756	-115.300003 42.0000000 3160.20874	-115.300003 42.0000000 3160.16821	-115.300003 42.0000000 3160.12134	-115.300003 42.0000000 3160.07544	-115.300003 42.0000000 3160.02466	-115.300003 42.0000000 3159.98340	-115.300003 42.0000000 3159.92773	-115.300003 42.0000000 3159.30615	-115.300003 42.0000000 3159.47534	-115.300003 42.0000000 3159.64038	-115.300003 42.0000000 3159.80957	-115.300003 42.0000000 3159.98999	-115.300003 42.0000000 3160.16943	-115.300003 42.0000000 3160.34961	-115.300003 42.0000000 3160.55200	-115.300003 42.0000000 3160.75586	-115.300003 42.0000000 3160.96069	-115.300003 42.0000000 3161.17334	-115.300003 42.0000000 3161.36279	-115.300003 42.0000000 3161.55371	-115.300003 42.0000000 3161.74438	-115.300003 42.0000000 3161.93262	-115.300003 42.0000000 3162.12720	-115.300003 42.0000000 3162.31787	-115.300003 42.0000000 3162.50854	-115.300003 42.0000000 3162.69702	-115.300003 42.0000000 3162.89136	-115.300003 42.0000000 3163.08203	-115.300003 42.0000000 3163.27002	-115.300003 42.0000000 3163.45068	-115.300003 42.0000000 3163.67896
-115.199997 42.0000000 3160.76489	-115.199997 42.0000000 3160.77075	-115.199997 42.0000000 3160.77979	-115.199997 42.0000000 3160.79321	-115.199997 42.0000000 3161.12915	-115.199997 42.0000000 3160.75903	-115.199997 42.0000000 3160.73975	-115.199997 42.0000000 3160.72266	-115.199997 42.0000000 3160.70728	-115.199997 42.0000000 3160.68652	-115.199997 42.0000000 3160.66870	-115.199997 42.0000000 3160.64307	-115.199997 42.0000000 3160.62134	-115.199997 42.0000000 3160.59644	-115.199997 42.0000000 3160.57080	-115.199997 42.0000000 3160.54297	-115.199997 42.0000000 3160.51538	-115.199997 42.0000000 3160.48096	-115.199997 42.0000000 3160.44824	-115.199997 42.0000000 3160.41357	-115.199997 42.0000000 3160.38037	-115.199997 42.0000000 3160.33228	-115.199997 42.0000000 3160.28687	-115.199997 42.0000000 3160.23755	-115.199997 42.0000000 3160.19067	-115.199997 42.0000000 3160.13013	-115.199997 42.0000000 3159.50195	-115.199997 42.0000000 3159.66528	-115.199997 42.0000000 3159.82446	-115.199997 42.0000000 3159.98511	-115.199997 42.0000000 3160.15649	-115.199997 42.0000000 3160.32764	-115.199997 42.0000000 3160.49683	-115.199997 42.0000000 3160.69629	-115.199997 42.0000000 3160.89624	-115.199997 42.0000000 3161.09766	-115.199997 42.0000000 3161.30688	-115.199997 42.0000000 3161.49707	-115.199997 42.0000000 3161.69019	-115.199997 42.0000000 3161.88281	-115.199997 42.0000000 3162.07275	-115.199997 42.0000000 3162.26855	-115.199997 42.0000000 3162.46118	-115.199997 42.0000000 3162.65137	-115.199997 42.0000000 3162.84766	-115.199997 42.0000000 3163.04102	-115.199997 42.0000000 3163.23022	-115.199997 42.0000000 3163.42676	-115.199997 42.0000000 3163.60474	-115.199997 42.0000000 3163.83374
-115.099998 42.0000000 3160.93066	-115.099998 42.0000000 3160.93823	-115.099998 42.0000000 3160.94482	-115.099998 42.0000000 3160.95752	-115.099998 42.0000000 3161.27393	-115.099998 42.0000000 3160.92041	-115.099998 42.0000000 3160.90625	-115.099998 42.0000000 3160.89062	-115.099998 42.0000000 3160.87769	-115.099998 42.0000000 3160.86108	-115.099998 42.0000000 3160.84351	-115.099998 42.0000000 3160.82593	-115.099998 42.0000000 3160.80542	-115.099998 42.0000000 3160.79004	-115.099998 42.0000000 3160.76904	-115.099998 42.0000000 3160.74756	-115.099998 42.0000000 3160.72363	-115.099998 42.0000000 3160.69897	-115.099998 42.0000000 3160.67334	-115.099998 42.0000000 3160.64502	-115.099998 42.0000000 3160.61621	-115.099998 42.0000000 3160.57666	-115.099998 42.0000000 3160.53589	-115.099998 42.0000000 3160.49048	-115.099998 42.0000000 3160.44409	-115.099998 42.0000000 3160.39062	-115.099998 42.0000000 3159.76514	-115.099998 42.0000000 3159.92969	-115.099998 42.0000000 3160.08789	-115.099998 42.0000000 3160.25049	-115.099998 42.0000000 3160.42017	-115.099998 42.0000000 3160.58569	-115.099998 42.0000000 3160.75366	-115.099998 42.0000000 3160.94922	-115.099998 42.0000000 3161.14185	-115.099998 42.0000000 3161.34253	-115.099998 42.0000000 3161.54395	-115.099998 42.0000000 3161.73364	-115.099998 42.0000000 3161.93091	-115.099998 42.0000000 3162.12183	-115.099998 42.0000000 3162.31616	-115.099998 42.0000000 3162.51367	-115.099998 42.0000000 3162.70508	-115.099998 42.0000000 3162.90161	-115.099998 42.0000000 3163.09277	-115.099998 42.0000000 3163.28760	-115.099998 42.0000000 3163.48413	-115.099998 42.0000000 3163.67554	-115.099998 42.0000000 3163.86084	-115.099998 42.0000000 3164.08276
-115.000000 42.0000000 3161.10132	-115.000000 42.0000000 3161.10669	-115.000000 42.0000000 3161.11084	-115.000000 42.0000000 3161.11816	-115.000000 42.0000000 3161.41626	-115.000000 42.0000000 3161.08252	-115.000000 42.0000000 3161.07031	-115.000000 42.0000000 3161.06006	-115.000000 42.0000000 3161.04565	-115.000000 42.0000000 3161.03296	-115.000000 42.0000000 3161.02295	-115.000000 42.0000000 3161.00635	-115.000000 42.0000000 3160.99316	-115.000000 42.0000000 3160.98242	-115.000000 42.0000000 3160.96509	-115.000000 42.0000000 3160.95044	-115.000000 42.0000000 3160.93604	-115.000000 42.0000000 3160.91602	-115.000000 42.0000000 3160.89795	-115.000000 42.0000000 3160.88208	-115.000000 42.0000000 3160.85864	-115.000000 42.0000000 3160.82715	-115.000000 42.0000000 3160.79761	-115.000000 42.0000000 3160.75732	-115.000000 42.0000000 3160.72046	-115.000000 42.0000000 3160.67334	-115.000000 42.0000000 3160.05933	-115.000000 42.0000000 3160.23193	-115.000000 42.0000000 3160.39624	-115.000000 42.0000000 3160.56641	-115.000000 42.0000000 3160.73242	-115.000000 42.0000000 3160.90283	-115.000000 42.0000000 3161.07422	-115.000000 42.0000000 3161.25977	-115.000000 42.0000000 3161.45410	-115.000000 42.0000000 3161.64429	-115.000000 42.0000000 3161.84033	-115.000000 42.0000000 3162.03540	-115.000000 42.0000000 3162.22754	-115.000000 42.0000000 3162.42578	-115.000000 42.0000000 3162.61792	-115.000000 42.0000000 3162.81616	-115.000000 42.0000000 3163.00806	-115.000000 42.0000000 3163.20337	-115.000000 42.0000000 3163.40161	-115.000000 42.0000000 3163.59351	-115.000000 42.0000000 3163.78906	-115.000000 42.0000000 3163.98682	-115.000000 42.0000000 3164.17285	-115.000000 42.0000000 3164.38696
-114.900002 42.0000000 3161.25269	-114.900002 42.0000000 3161.25391	-114.900002 42.0000000 3161.25903	-114.900002 42.0000000 3161.26587	-114.900002 42.0000000 3161.53003	-114.900002 42.0000000 3161.22900	-114.900002 42.0000000 3161.21558	-114.900002 42.0000000 3161.20752	-114.900002 42.0000000 3161.19434	-114.900002 42.0000000 3161.18848	-114.900002 42.0000000 3161.17969	-114.900002 42.0000000 3161.16748	-114.900002 42.0000000 3161.16113	-114.900002 42.0000000 3161.15088	-114.900002 42.0000000 3161.14600	-114.900002 42.0000000 3161.13599	-114.900002 42.0000000 3161.12305	-114.900002 42.0000000 3161.11694	-114.900002 42.0000000 3161.10376	-114.900002 42.0000000 3161.09644	-114.900002 42.0000000 3161.08569	-114.900002 42.0000000 3161.06079	-114.900002 42.0000000 3161.04028	-114.900002 42.0000000 3161.01001	-114.900002 42.0000000 3160.98364	-114.900002 42.0000000 3160.95068	-114.900002 42.0000000 3160.34814	-114.900002 42.0000000 3160.53027	-114.900002 42.0000000 3160.70557	-114.900002 42.0000000 3160.88232	-114.900002 42.0000000 3161.05469	-114.900002 42.0000000 3161.23267	-114.900002 42.0000000 3161.40039	-114.900002 42.0000000 3161.58984	-114.900002 42.0000000 3161.77490	-114.900002 42.0000000 3161.96655	-114.900002 42.0000000 3162.15039	-114.900002 42.0000000 3162.35034	-114.900002 42.0000000 3162.54297	-114.900002 42.0000000 3162.74170	-114.900002 42.0000000 3162.93481	-114.900002 42.0000000 3163.13379	-114.900002 42.0000000 3163.32666	-114.900002 42.0000000 3163.52588	-114.900002 42.0000000 3163.71899	-114.900002 42.0000000 3163.91797	-114.900002 42.0000000 3164.11060	-114.900002 42.0000000 3164.30762	-114.900002 42.0000000 3164.50293	-114.900002 42.0000000 3164.70386
-114.800003 42.0000000 3161.36987	-114.800003 42.0000000 3161.36792	-114.800003 42.0000000 3161.37109	-114.800003 42.0000000 3161.37402	-114.800003 42.0000000 3161.61865	-114.800003 42.0000000 3161.33667	-114.800003 42.0000000 3161.32739	-114.800003 42.0000000 3161.31836	-114.800003 42.0000000 3161.31006	-114.800003 42.0000000 3161.30396	-114.800003 42.0000000 3161.29883	-114.800003 42.0000000 3161.29028	-114.800003 42.0000000 3161.28857	-114.800003 42.0000000 3161.28540	-114.800003 42.0000000 3161.28271	-114.800003 42.0000000 3161.27954	-114.800003 42.0000000 3161.27368	-114.800003 42.0000000 3161.27246	-114.800003 42.0000000 3161.27002	-114.800003 42.0000000 3161.26758	-114.800003 42.0000000 3161.26562	-114.800003 42.0000000 3161.25439	-114.800003 42.0000000 3161.24097	-114.800003 42.0000000 3161.22510	-114.800003 42.0000000 3161.20679	-114.800003 42.0000000 3161.18701	-114.800003 42.0000000 3160.60034	-114.800003 42.0000000 3160.79492	-114.800003 42.0000000 3160.98096	-114.800003 42.0000000 3161.16748	-114.800003 42.0000000 3161.34692	-114.800003 42.0000000 3161.53125	-114.800003 42.0000000 3161.70532	-114.800003 42.0000000 3161.89331	-114.800003 42.0000000 3162.07617	-114.800003 42.0000000 3162.26514	-114.800003 42.0000000 3162.44336	-114.800003 42.0000000 3162.64453	-114.800003 42.0000000 3162.84448	-114.800003 42.0000000 3163.03809	-114.800003 42.0000000 3163.23828	-114.800003 42.0000000 3163.43188	-114.800003 42.0000000 3163.63257	-114.800003 42.0000000 3163.82593	-114.800003 42.0000000 3164.02344	-114.800003 42.0000000 3164.22388	-114.800003 42.0000000 3164.41748	-114.800003 42.0000000 3164.61743	-114.800003 42.0000000 3164.81104	-114.800003 42.0000000 3165.01172
-114.699997 42.0000000 3161.43823	-114.699997 42.0000000 3161.43555	-114.699997 42.0000000 3161.43530	-114.699997 42.0000000 3161.43750	-114.699997 42.0000000 3161.66260	-114.699997 42.0000000 3161.39893	-114.699997 42.0000000 3161.39038	-114.699997 42.0000000 3161.38159	-114.699997 42.0000000 3161.37036	-114.699997 42.0000000 3161.37036	-114.699997 42.0000000 3161.36694	-114.699997 42.0000000 3161.36328	-114.699997 42.0000000 3161.36011	-114.699997 42.0000000 3161.35791	-114.699997 42.0000000 3161.36157	-114.699997 42.0000000 3161.36255	-114.699997 42.0000000 3161.36060	-114.699997 42.0000000 3161.36353	-114.699997 42.0000000 3161.36523	-114.699997 42.0000000 3161.37427	-114.699997 42.0000000 3161.37842	-114.699997 42.0000000 3161.37720	-114.699997 42.0000000 3161.37427	-114.699997 42.0000000 3161.36743	-114.699997 42.0000000 3161.36450	-114.699997 42.0000000 3161.35767	-114.699997 42.0000000 3160.78467	-114.699997 42.0000000 3160.99146	-114.699997 42.0000000 3161.19019	-114.699997 42.0000000 3161.38550	-114.699997 42.0000000 3161.57837	-114.699997 42.0000000 3161.76904	-114.699997 42.0000000 3161.95508	-114.699997 42.0000000 3162.14478	-114.699997 42.0000000 3162.32886	-114.699997 42.0000000 3162.51562	-114.699997 42.0000000 3162.69629	-114.699997 42.0000000 3162.90088	-114.699997 42.0000000 3163.10205	-114.699997 42.0000000 3163.29663	-114.699997 42.0000000 3163.49487	-114.699997 42.0000000 3163.69409	-114.699997 42.0000000 3163.89209	-114.699997 42.0000000 3164.09351	-114.699997 42.0000000 3164.28809	-114.699997 42.0000000 3164.48682	-114.699997 42.0000000 3164.68506	-114.699997 42.0000000 3164.88379	-114.699997 42.0000000 3165.08496	-114.699997 42.0000000 3165.27856
-114.599998 42.0000000 3161.45264	-114.599998 42.0000000 3161.44556	-114.599998 42.0000000 3161.44727	-114.599998 42.0000000 3161.44409	-114.599998 42.0000000 3161.66040	-114.599998 42.0000000 3161.40039	-114.599998 42.0000000 3161.39551	-114.599998 42.0000000 3161.38403	-114.599998 42.0000000 3161.37646	-114.599998 42.0000000 3161.37549	-114.599998 42.0000000 3161.36865	-114.599998 42.0000000 3161.36890	-114.599998 42.0000000 3161.36230	-114.599998 42.0000000 3161.36670	-114.599998 42.0000000 3161.36401	-114.599998 42.0000000 3161.36646	-114.599998 42.0000000 3161.36938	-114.599998 42.0000000 3161.37231	-114.599998 42.0000000 3161.38428	-114.599998 42.0000000 3161.39014	-114.599998 42.0000000 3161.39917	-114.599998 42.0000000 3161.41138	-114.599998 42.0000000 3161.41748	-114.599998 42.0000000 3161.42847	-114.599998 42.0000000 3161.43262	-114.599998 42.0000000 3161.43921	-114.599998 42.0000000 3160.87891	-114.599998 42.0000000 3161.09717	-114.599998 42.0000000 3161.31299	-114.599998 42.0000000 3161.51807	-114.599998 42.0000000 3161.72632	-114.599998 42.0000000 3161.92871	-114.599998 42.0000000 3162.12866	-114.599998 42.0000000 3162.32202	-114.599998 42.0000000 3162.51221	-114.599998 42.0000000 3162.70752	-114.599998 42.0000000 3162.89331	-114.599998 42.0000000 3163.10278	-114.599998 42.0000000 3163.29956	-114.599998 42.0000000 3163.50317	-114.599998 42.0000000 3163.70215	-114.599998 42.0000000 3163.90210	-114.599998 42.0000000 3164.09863	-114.599998 42.0000000 3164.30200	-114.599998 42.0000000 3164.50098	-114.599998 42.0000000 3164.70117	-114.599998 42.0000000 3164.89771	-114.599998 42.0000000 3165.10034	-114.599998 42.0000000 3165.29956	-114.599998 42.0000000 3165.50073
-114.500000 42.0000000 3161.41431	-114.500000 42.0000000 3161.40869	-114.500000 42.0000000 3161.40698	-114.500000 42.0000000 3161.40552	-114.500000 42.0000000 3161.61816	-114.500000 42.0000000 3161.35474	-114.500000 42.0000000 3161.34888	-114.500000 42.0000000 3161.33936	-114.500000 42.0000000 3161.32812	-114.500000 42.0000000 3161.32568	-114.500000 42.0000000 3161.32031	-114.500000 42.0000000 3161.31250	-114.500000 42.0000000 3161.31201	-114.500000 42.0000000 3161.31152	-114.500000 42.0000000 3161.30786	-114.500000 42.0000000 3161.31250	-114.500000 42.0000000 3161.31128	-114.500000 42.0000000 3161.31641	-114.500000 42.0000000 3161.33008	-114.500000 42.0000000 3161.34204	-114.500000 42.0000000 3161.34961	-114.500000 42.0000000 3161.37134	-114.500000 42.0000000 3161.39185	-114.500000 42.0000000 3161.40918	-114.500000 42.0000000 3161.43359	-114.500000 42.0000000 3161.44995	-114.500000 42.0000000 3160.89355	-114.500000 42.0000000 3161.12720	-114.500000 42.0000000 3161.35767	-114.500000 42.0000000 3161.58008	-114.500000 42.0000000 3161.79980	-114.500000 42.0000000 3162.01611	-114.500000 42.0000000 3162.23340	-114.500000 42.0000000 3162.43628	-114.500000 42.0000000 3162.63916	-114.500000 42.0000000 3162.83984	-114.500000 42.0000000 3163.03760	-114.500000 42.0000000 3163.25293	-114.500000 42.0000000 3163.45410	-114.500000 42.0000000 3163.65576	-114.500000 42.0000000 3163.85718	-114.500000 42.0000000 3164.05859	-114.500000 42.0000000 3164.26025	-114.500000 42.0000000 3164.46167	-114.500000 42.0000000 3164.66064	-114.500000 42.0000000 3164.86597	-114.500000 42.0000000 3165.06982	-114.500000 42.0000000 3165.26807	-114.500000 42.0000000 3165.46631	-114.500000 42.0000000 3165.67627
-114.400002 42.0000000 3161.33960	-114.400002 42.0000000 3161.33374	-114.400002 42.0000000 3161.33423	-114.400002 42.0000000 3161.32910	-114.400002 42.0000000 3161.54883	-114.400002 42.0000000 3161.27295	-114.400002 42.0000000 3161.26562	-114.400002 42.0000000 3161.25171	-114.400002 42.0000000 3161.24609	-114.400002 42.0000000 3161.23389	-114.400002 42.0000000 3161.23047	-114.400002 42.0000000 3161.21924	-114.400002 42.0000000 3161.21802	-114.400002 42.0000000 3161.21240	-114.400002 42.0000000 3161.21265	-114.400002 42.0000000 3161.20898	-114.400002 42.0000000 3161.20923	-114.400002 42.0000000 3161.21533	-114.400002 42.0000000 3161.22949	-114.400002 42.0000000 3161.23950	-114.400002 42.0000000 3161.25024	-114.400002 42.0000000 3161.28125	-114.400002 42.0000000 3161.30811	-114.400002 42.0000000 3161.34180	-114.400002 42.0000000 3161.37329	-114.400002 42.0000000 3161.40381	-114.400002 42.0000000 3160.84961	-114.400002 42.0000000 3161.09497	-114.400002 42.0000000 3161.34375	-114.400002 42.0000000 3161.58081	-114.400002 42.0000000 3161.81616	-114.400002 42.0000000 3162.04590	-114.400002 42.0000000 3162.28540	-114.400002 42.0000000 3162.49951	-114.400002 42.0000000 3162.71362	-114.400002 42.0000000 3162.92627	-114.400002 42.0000000 3163.13525	-114.400002 42.0000000 3163.35938	-114.400002 42.0000000 3163.56323	-114.400002 42.0000000 3163.76636	-114.400002 42.0000000 3163.96729	-114.400002 42.0000000 3164.17432	-114.400002 42.0000000 3164.37842	-114.400002 42.0000000 3164.58130	-114.400002 42.0000000 3164.78247	-114.400002 42.0000000 3164.98975	-114.400002 42.0000000 3165.19336	-114.400002 42.0000000 3165.39722	-114.400002 42.0000000 3165.59570	-114.400002 42.0000000 3165.81445
-114.300003 42.0000000 3161.24487	-114.300003 42.0000000 3161.23950	-114.300003 42.0000000 3161.23438	-114.300003 42.0000000 3161.23169	-114.300003 42.0000000 3161.46899	-114.300003 42.0000000 3161.16968	-114.300003 42.0000000 3161.15454	-114.300003 42.0000000 3161.14551	-114.300003 42.0000000 3161.13550	-114.300003 42.0000000 3161.12451	-114.300003 42.0000000 3161.11377	-114.300003 42.0000000 3161.10352	-114.300003 42.0000000 3161.09619	-114.300003 42.0000000 3161.09131	-114.300003 42.0000000 3161.08569	-114.300003 42.0000000 3161.08032	-114.300003 42.0000000 3161.07959	-114.300003 42.0000000 3161.08740	-114.300003 42.0000000 3161.09790	-114.300003 42.0000000 3161.11084	-114.300003 42.0000000 3161.11938	-114.300003 42.0000000 3161.15283	-114.300003 42.0000000 3161.18994	-114.300003 42.0000000 3161.22803	-114.300003 42.0000000 3161.26953	-114.300003 42.0000000 3161.30762	-114.300003 42.0000000 3160.75244	-114.300003 42.0000000 3161.01367	-114.300003 42.0000000 3161.27295	-114.300003 42.0000000 3161.52759	-114.300003 42.0000000 3161.77661	-114.300003 42.0000000 3162.02539	-114.300003 42.0000000 3162.28149	-114.300003 42.0000000 3162.50903	-114.300003 42.0000000 3162.73682	-114.300003 42.0000000 3162.96313	-114.300003 42.0000000 3163.19116	-114.300003 42.0000000 3163.41870	-114.300003 42.0000000 3163.62476	-114.300003 42.0000000 3163.83105	-114.300003 42.0000000 3164.03784	-114.300003 42.0000000 3164.24438	-114.300003 42.0000000 3164.45093	-114.300003 42.0000000 3164.65771	-114.300003 42.0000000 3164.86426	-114.300003 42.0000000 3165.07104	-114.300003 42.0000000 3165.27783	-114.300003 42.0000000 3165.48413	-114.300003 42.0000000 3165.68311	-114.300003 42.0000000 3165.91260
-114.199997 42.0000000 3161.14795	-114.199997 42.0000000 3161.14185	-114.199997 42.0000000 3161.13770	-114.199997 42.0000000 3161.13037	-114.199997 42.0000000 3161.38940	-114.199997 42.0000000 3161.05957	-114.199997 42.0000000 3161.04492	-114.199997 42.0000000 3161.03247	-114.199997 42.0000000 3161.01660	-114.199997 42.0000000 3161.00342	-114.199997 42.0000000 3160.98999	-114.199997 42.0000000 3160.97632	-114.199997 42.0000000 3160.96655	-114.199997 42.0000000 3160.95923	-114.199997 42.0000000 3160.95117	-114.199997 42.0000000 3160.94873	-114.199997 42.0000000 3160.93945	-114.199997 42.0000000 3160.94385	-114.199997 42.0000000 3160.95264	-114.199997 42.0000000 3160.96265	-114.199997 42.0000000 3160.96826	-114.199997 42.0000000 3161.00244	-114.199997 42.0000000 3161.04077	-114.199997 42.0000000 3161.08325	-114.199997 42.0000000 3161.12671	-114.199997 42.0000000 3161.16455	-114.199997 42.0000000 3160.60083	-114.199997 42.0000000 3160.86938	-114.199997 42.0000000 3161.14355	-114.199997 42.0000000 3161.40967	-114.199997 42.0000000 3161.67749	-114.199997 42.0000000 3161.94312	-114.199997 42.0000000 3162.21655	-114.199997 42.0000000 3162.46167	-114.199997 42.0000000 3162.70337	-114.199997 42.0000000 3162.94385	-114.199997 42.0000000 3163.18701	-114.199997 42.0000000 3163.42285	-114.199997 42.0000000 3163.63232	-114.199997 42.0000000 3163.84204	-114.199997 42.0000000 3164.05151	-114.199997 42.0000000 3164.25854	-114.199997 42.0000000 3164.47241	-114.199997 42.0000000 3164.68188	-114.199997 42.0000000 3164.89160	-114.199997 42.0000000 3165.10107	-114.199997 42.0000000 3165.30811	-114.199997 42.0000000 3165.52100	-114.199997 42.0000000 3165.72119	-114.199997 42.0000000 3165.95923
-114.099998 42.0000000 3161.06421	-114.099998 42.0000000 3161.05347	-114.099998 42.0000000 3161.04834	-114.099998 42.0000000 3161.04272	-114.099998 42.0000000 3161.33936	-114.099998 42.0000000 3160.95923	-114.099998 42.0000000 3160.94165	-114.099998 42.0000000 3160.92383	-114.099998 42.0000000 3160.91040	-114.099998 42.0000000 3160.89014	-114.099998 42.0000000 3160.87402	-114.099998 42.0000000 3160.85742	-114.099998 42.0000000 3160.84619	-114.099998 42.0000000 3160.83203	-114.099998 42.0000000 3160.82178	-114.099998 42.0000000 3160.81421	-114.099998 42.0000000 3160.81030	-114.099998 42.0000000 3160.80566	-114.099998 42.0000000 3160.80737	-114.099998 42.0000000 3160.81250	-114.099998 42.0000000 3160.81616	-114.099998 42.0000000 3160.83813	-114.099998 42.0000000 3160.86914	-114.099998 42.0000000 3160.90234	-114.099998 42.0000000 3160.94629	-114.099998 42.0000000 3160.97632	-114.099998 42.0000000 3160.39233	-114.099998 42.0000000 3160.67065	-114.099998 42.0000000 3160.95117	-114.099998 42.0000000 3161.22705	-114.099998 42.0000000 3161.51001	-114.099998 42.0000000 3161.79224	-114.099998 42.0000000 3162.08789	-114.099998 42.0000000 3162.34399	-114.099998 42.0000000 3162.60327	-114.099998 42.0000000 3162.85596	-114.099998 42.0000000 3163.12231	-114.099998 42.0000000 3163.35889	-114.099998 42.0000000 3163.57227	-114.099998 42.0000000 3163.78857	-114.099998 42.0000000 3163.99854	-114.099998 42.0000000 3164.21216	-114.099998 42.0000000 3164.42529	-114.099998 42.0000000 3164.63965	-114.099998 42.0000000 3164.85571	-114.099998 42.0000000 3165.06592	-114.099998 42.0000000 3165.27930	-114.099998 42.0000000 3165.49292	-114.099998 42.0000000 3165.69775	-114.099998 42.0000000 3165.93994
-114.000000 42.0000000 3160.98535	-114.000000 42.0000000 3160.97925	-114.000000 42.0000000 3160.96948	-114.000000 42.0000000 3160.96313	-114.000000 42.0000000 3161.29956	-114.000000 42.0000000 3160.86987	-114.000000 42.0000000 3160.85229	-114.000000 42.0000000 3160.82764	-114.000000 42.0000000 3160.81128	-114.000000 42.0000000 3160.78857	-114.000000 42.0000000 3160.77197	-114.000000 42.0000000 3160.74854	-114.000000 42.0000000 3160.73462	-114.000000 42.0000000 3160.71875	-114.000000 42.0000000 3160.70850	-114.000000 42.0000000 3160.69507	-114.000000 42.0000000 3160.69116	-114.000000 42.0000000 3160.67993	-114.000000 42.0000000 3160.67822	-114.000000 42.0000000 3160.67212	-114.000000 42.0000000 3160.67114	-114.000000 42.0000000 3160.68115	-114.000000 42.0000000 3160.70239	-114.000000 42.0000000 3160.71997	-114.000000 42.0000000 3160.75317	-114.000000 42.0000000 3160.77661	-114.000000 42.0000000 3160.17261	-114.000000 42.0000000 3160.45288	-114.000000 42.0000000 3160.73340	-114.000000 42.0000000 3161.02710	-114.000000 42.0000000 3161.32251	-114.000000 42.0000000 3161.61841	-114.000000 42.0000000 3161.92896	-114.000000 42.0000000 3162.20312	-114.000000 42.0000000 3162.47412	-114.000000 42.0000000 3162.74243	-114.000000 42.0000000 3163.03223	-114.000000 42.0000000 3163.27075	-114.000000 42.0000000 3163.48730	-114.000000 42.0000000 3163.70142	-114.000000 42.0000000 3163.92139	-114.000000 42.0000000 3164.13818	-114.000000 42.0000000 3164.35181	-114.000000 42.0000000 3164.57227	-114.000000 42.0000000 3164.78833	-114.000000 42.0000000 3165.00464	-114.000000 42.0000000 3165.21924	-114.000000 42.0000000 3165.43945	-114.000000 42.0000000 3165.64453	-114.000000 42.0000000 3165.89453
-113.900002 42.0000000 3160.92480	-113.900002 42.0000000 3160.91040	-113.900002 42.0000000 3160.90308	-113.900002 42.0000000 3160.89502	-113.900002 42.0000000 3161.25830	-113.900002 42.0000000 3160.79761	-113.900002 42.0000000 3160.77417	-113.900002 42.0000000 3160.74683	-113.900002 42.0000000 3160.72925	-113.900002 42.0000000 3160.70801	-113.900002 42.0000000 3160.68359	-113.900002 42.0000000 3160.66479	-113.900002 42.0000000 3160.64526	-113.900002 42.0000000 3160.62842	-113.900002 42.0000000 3160.61816	-113.900002 42.0000000 3160.60693	-113.900002 42.0000000 3160.59839	-113.900002 42.0000000 3160.58813	-113.900002 42.0000000 3160.57642	-113.900002 42.0000000 3160.56470	-113.900002 42.0000000 3160.55981	-113.900002 42.0000000 3160.56030	-113.900002 42.0000000 3160.56641	-113.900002 42.0000000 3160.57324	-113.900002 42.0000000 3160.59399	-113.900002 42.0000000 3160.61523	-113.900002 42.0000000 3159.98999	-113.900002 42.0000000 3160.27246	-113.900002 42.0000000 3160.55933	-113.900002 42.0000000 3160.86084	-113.900002 42.0000000 3161.16406	-113.900002 42.0000000 3161.47437	-113.900002 42.0000000 3161.80347	-113.900002 42.0000000 3162.08716	-113.900002 42.0000000 3162.37427	-113.900002 42.0000000 3162.65454	-113.900002 42.0000000 3162.95947	-113.900002 42.0000000 3163.20044	-113.900002 42.0000000 3163.42236	-113.900002 42.0000000 3163.63818	-113.900002 42.0000000 3163.85815	-113.900002 42.0000000 3164.07788	-113.900002 42.0000000 3164.29736	-113.900002 42.0000000 3164.51953	-113.900002 42.0000000 3164.73511	-113.900002 42.0000000 3164.95508	-113.900002 42.0000000 3165.17456	-113.900002 42.0000000 3165.39673	-113.900002 42.0000000 3165.60156	-113.900002 42.0000000 3165.85376
-113.800003 42.0000000 3160.87598	-113.800003 42.0000000 3160.86377	-113.800003 42.0000000 3160.85449	-113.800003 42.0000000 3160.84595	-113.800003 42.0000000 3161.20288	-113.800003 42.0000000 3160.74658	-113.800003 42.0000000 3160.72729	-113.800003 42.0000000 3160.70020	-113.800003 42.0000000 3160.67969	-113.800003 42.0000000 3160.66260	-113.800003 42.0000000 3160.63916	-113.800003 42.0000000 3160.61865	-113.800003 42.0000000 3160.60229	-113.800003 42.0000000 3160.58691	-113.800003 42.0000000 3160.57690	-113.800003 42.0000000 3160.57031	-113.800003 42.0000000 3160.56470	-113.800003 42.0000000 3160.55078	-113.800003 42.0000000 3160.53955	-113.800003 42.0000000 3160.52588	-113.800003 42.0000000 3160.51685	-113.800003 42.0000000 3160.51367	-113.800003 42.0000000 3160.51001	-113.800003 42.0000000 3160.51343	-113.800003 42.0000000 3160.52832	-113.800003 42.0000000 3160.54395	-113.800003 42.0000000 3159.92090	-113.800003 42.0000000 3160.20386	-113.800003 42.0000000 3160.49292	-113.800003 42.0000000 3160.79663	-113.800003 42.0000000 3161.10938	-113.800003 42.0000000 3161.42700	-113.800003 42.0000000 3161.76709	-113.800003 42.0000000 3162.06079	-113.800003 42.0000000 3162.35010	-113.800003 42.0000000 3162.64331	-113.800003 42.0000000 3162.96143	-113.800003 42.0000000 3163.20117	-113.800003 42.0000000 3163.42041	-113.800003 42.0000000 3163.63965	-113.800003 42.0000000 3163.85986	-113.800003 42.0000000 3164.07910	-113.800003 42.0000000 3164.29907	-113.800003 42.0000000 3164.51831	-113.800003 42.0000000 3164.73779	-113.800003 42.0000000 3164.95776	-113.800003 42.0000000 3165.17993	-113.800003 42.0000000 3165.39575	-113.800003 42.0000000 3165.60498	-113.800003 42.0000000 3165.85449
-113.699997 42.0000000 3160.86377	-113.699997 42.0000000 3160.84839	-113.699997 42.0000000 3160.84229	-113.699997 42.0000000 3160.83081	-113.699997 42.0000000 3161.12769	-113.699997 42.0000000 3160.74634	-113.699997 42.0000000 3160.72827	-113.699997 42.0000000 3160.70630	-113.699997 42.0000000 3160.69116	-113.699997 42.0000000 3160.67920	-113.699997 42.0000000 3160.66138	-113.699997 42.0000000 3160.64917	-113.699997 42.0000000 3160.63428	-113.699997 42.0000000 3160.62598	-113.699997 42.0000000 3160.62256	-113.699997 42.0000000 3160.62280	-113.699997 42.0000000 3160.62720	-113.699997 42.0000000 3160.61475	-113.699997 42.0000000 3160.61035	-113.699997 42.0000000 3160.60107	-113.699997 42.0000000 3160.60132	-113.699997 42.0000000 3160.59546	-113.699997 42.0000000 3160.60083	-113.699997 42.0000000 3160.60376	-113.699997 42.0000000 3160.62207	-113.699997 42.0000000 3160.64404	-113.699997 42.0000000 3160.05029	-113.699997 42.0000000 3160.33105	-113.699997 42.0000000 3160.62451	-113.699997 42.0000000 3160.92163	-113.699997 42.0000000 3161.23120	-113.699997 42.0000000 3161.54907	-113.699997 42.0000000 3161.88794	-113.699997 42.0000000 3162.17847	-113.699997 42.0000000 3162.47144	-113.699997 42.0000000 3162.76855	-113.699997 42.0000000 3163.08545	-113.699997 42.0000000 3163.32056	-113.699997 42.0000000 3163.53589	-113.699997 42.0000000 3163.75195	-113.699997 42.0000000 3163.96753	-113.699997 42.0000000 3164.18286	-113.699997 42.0000000 3164.40112	-113.699997 42.0000000 3164.61304	-113.699997 42.0000000 3164.82886	-113.699997 42.0000000 3165.04468	-113.699997 42.0000000 3165.26025	-113.699997 42.0000000 3165.47583	-113.699997 42.0000000 3165.68555	-113.699997 42.0000000 3165.92212
-113.599998 42.0000000 3160.89844	-113.599998 42.0000000 3160.88428	-113.599998 42.0000000 3160.87817	-113.599998 42.0000000 3160.86987	-113.599998 42.0000000 3161.03003	-113.599998 42.0000000 3160.80933	-113.599998 42.0000000 3160.79810	-113.599998 42.0000000 3160.79321	-113.599998 42.0000000 3160.78760	-113.599998 42.0000000 3160.78345	-113.599998 42.0000000 3160.77734	-113.599998 42.0000000 3160.77612	-113.599998 42.0000000 3160.77319	-113.599998 42.0000000 3160.77734	-113.599998 42.0000000 3160.78955	-113.599998 42.0000000 3160.79932	-113.599998 42.0000000 3160.81641	-113.599998 42.0000000 3160.81934	-113.599998 42.0000000 3160.82886	-113.599998 42.0000000 3160.83789	-113.599998 42.0000000 3160.84863	-113.599998 42.0000000 3160.85889	-113.599998 42.0000000 3160.88062	-113.599998 42.0000000 3160.90332	-113.599998 42.0000000 3160.93433	-113.599998 42.0000000 3160.97168	-113.599998 42.0000000 3160.44824	-113.599998 42.0000000 3160.72363	-113.599998 42.0000000 3161.01318	-113.599998 42.0000000 3161.29883	-113.599998 42.0000000 3161.59277	-113.599998 42.0000000 3161.89526	-113.599998 42.0000000 3162.21777	-113.599998 42.0000000 3162.49536	-113.599998 42.0000000 3162.77661	-113.599998 42.0000000 3163.05884	-113.599998 42.0000000 3163.36841	-113.599998 42.0000000 3163.59180	-113.599998 42.0000000 3163.79761	-113.599998 42.0000000 3164.00317	-113.599998 42.0000000 3164.20923	-113.599998 42.0000000 3164.41504	-113.599998 42.0000000 3164.62061	-113.599998 42.0000000 3164.82593	-113.599998 42.0000000 3165.03174	-113.599998 42.0000000 3165.23804	-113.599998 42.0000000 3165.44360	-113.599998 42.0000000 3165.64917	-113.599998 42.0000000 3165.84937	-113.599998 42.0000000 3166.07202
-113.500000 42.0000000 3160.97485	-113.500000 42.0000000 3160.96411	-113.500000 42.0000000 3160.95508	-113.500000 42.0000000 3160.94873	-113.500000 42.0000000 3160.91553	-113.500000 42.0000000 3160.92749	-113.500000 42.0000000 3160.92993	-113.500000 42.0000000 3160.93945	-113.500000 42.0000000 3160.94727	-113.500000 42.0000000 3160.96143	-113.500000 42.0000000 3160.97241	-113.500000 42.0000000 3160.97998	-113.500000 42.0000000 3160.99634	-113.500000 42.0000000 3161.01733	-113.500000 42.0000000 3161.04565	-113.500000 42.0000000 3161.06885	-113.500000 42.0000000 3161.10547	-113.500000 42.0000000 3161.13232	-113.500000 42.0000000 3161.15723	-113.500000 42.0000000 3161.19043	-113.500000 42.0000000 3161.21802	-113.500000 42.0000000 3161.25928	-113.500000 42.0000000 3161.30273	-113.500000 42.0000000 3161.34839	-113.500000 42.0000000 3161.40723	-113.500000 42.0000000 3161.46655	-113.500000 42.0000000 3161.04077	-113.500000 42.0000000 3161.30811	-113.500000 42.0000000 3161.59448	-113.500000 42.0000000 3161.85693	-113.500000 42.0000000 3162.12695	-113.500000 42.0000000 3162.40381	-113.500000 42.0000000 3162.69971	-113.500000 42.0000000 3162.95679	-113.500000 42.0000000 3163.21753	-113.500000 42.0000000 3163.47998	-113.500000 42.0000000 3163.76758	-113.500000 42.0000000 3163.97632	-113.500000 42.0000000 3164.16846	-113.500000 42.0000000 3164.35986	-113.500000 42.0000000 3164.55225	-113.500000 42.0000000 3164.74390	-113.500000 42.0000000 3164.93579	-113.500000 42.0000000 3165.12744	-113.500000 42.0000000 3165.31958	-113.500000 42.0000000 3165.51123	-113.500000 42.0000000 3165.70312	-113.500000 42.0000000 3165.89453	-113.500000 42.0000000 3166.08521	-113.500000 42.0000000 3166.28296
-113.400002 42.0000000 3161.08228	-113.400002 42.0000000 3161.07300	-113.400002 42.0000000 3161.06860	-113.400002 42.0000000 3161.06055	-113.400002 42.0000000 3160.80322	-113.400002 42.0000000 3161.08105	-113.400002 42.0000000 3161.10352	-113.400002 42.0000000 3161.12720	-113.400002 42.0000000 3161.15625	-113.400002 42.0000000 3161.18433	-113.400002 42.0000000 3161.21240	-113.400002 42.0000000 3161.24023	-113.400002 42.0000000 3161.27124	-113.400002 42.0000000 3161.31348	-113.400002 42.0000000 3161.35791	-113.400002 42.0000000 3161.40234	-113.400002 42.0000000 3161.45361	-113.400002 42.0000000 3161.50391	-113.400002 42.0000000 3161.55640	-113.400002 42.0000000 3161.61060	-113.400002 42.0000000 3161.66284	-113.400002 42.0000000 3161.72900	-113.400002 42.0000000 3161.80200	-113.400002 42.0000000 3161.87915	-113.400002 42.0000000 3161.96191	-113.400002 42.0000000 3162.04907	-113.400002 42.0000000 3161.73169	-113.400002 42.0000000 3161.98999	-113.400002 42.0000000 3162.26904	-113.400002 42.0000000 3162.50610	-113.400002 42.0000000 3162.74658	-113.400002 42.0000000 3162.99512	-113.400002 42.0000000 3163.25854	-113.400002 42.0000000 3163.49146	-113.400002 42.0000000 3163.72900	-113.400002 42.0000000 3163.96436	-113.400002 42.0000000 3164.22559	-113.400002 42.0000000 3164.41772	-113.400002 42.0000000 3164.59375	-113.400002 42.0000000 3164.77002	-113.400002 42.0000000 3164.94580	-113.400002 42.0000000 3165.12183	-113.400002 42.0000000 3165.29785	-113.400002 42.0000000 3165.47363	-113.400002 42.0000000 3165.65210	-113.400002 42.0000000 3165.82446	-113.400002 42.0000000 3166.00073	-113.400002 42.0000000 3166.17651	-113.400002 42.0000000 3166.35449	-113.400002 42.0000000 3166.52612
-113.300003 42.0000000 3161.21851	-113.300003 42.0000000 3161.21265	-113.300003 42.0000000 3161.20801	-113.300003 42.0000000 3161.20532	-113.300003 42.0000000 3160.71069	-113.300003 42.0000000 3161.26733	-113.300003 42.0000000 3161.30981	-113.300003 42.0000000 3161.34888	-113.300003 42.0000000 3161.39893	-113.300003 42.0000000 3161.44189	-113.300003 42.0000000 3161.49048	-113.300003 42.0000000 3161.53540	-113.300003 42.0000000 3161.58179	-113.300003 42.0000000 3161.64600	-113.300003 42.0000000 3161.70557	-113.300003 42.0000000 3161.77100	-113.300003 42.0000000 3161.83862	-113.300003 42.0000000 3161.90845	-113.300003 42.0000000 3161.98682	-113.300003 42.0000000 3162.06030	-113.300003 42.0000000 3162.13672	-113.300003 42.0000000 3162.22705	-113.300003 42.0000000 3162.32861	-113.300003 42.0000000 3162.43115	-113.300003 42.0000000 3162.53687	-113.300003 42.0000000 3162.64917	-113.300003 42.0000000 3162.44360	-113.300003 42.0000000 3162.68530	-113.300003 42.0000000 3162.95654	-113.300003 42.0000000 3163.16504	-113.300003 42.0000000 3163.37573	-113.300003 42.0000000 3163.59131	-113.300003 42.0000000 3163.82471	-113.300003 42.0000000 3164.03101	-113.300003 42.0000000 3164.24048	-113.300003 42.0000000 3164.45142	-113.300003 42.0000000 3164.68823	-113.300003 42.0000000 3164.86255	-113.300003 42.0000000 3165.01904	-113.300003 42.0000000 3165.18140	-113.300003 42.0000000 3165.34106	-113.300003 42.0000000 3165.50024	-113.300003 42.0000000 3165.65674	-113.300003 42.0000000 3165.81958	-113.300003 42.0000000 3165.97876	-113.300003 42.0000000 3166.13794	-113.300003 42.0000000 3166.29468	-113.300003 42.0000000 3166.45728	-113.300003 42.0000000 3166.62134	-113.300003 42.0000000 3166.76660
-113.199997 42.0000000 3161.39722	-113.199997 42.0000000 3161.38916	-113.199997 42.0000000 3161.38672	-113.199997 42.0000000 3161.38550	-113.199997 42.0000000 3160.66504	-113.199997 42.0000000 3161.49438	-113.199997 42.0000000 3161.55103	-113.199997 42.0000000 3161.60962	-113.199997 42.0000000 3161.67334	-113.199997 42.0000000 3161.73364	-113.199997 42.0000000 3161.79785	-113.199997 42.0000000 3161.86011	-113.199997 42.0000000 3161.92578	-113.199997 42.0000000 3162.00269	-113.199997 42.0000000 3162.08032	-113.199997 42.0000000 3162.15576	-113.199997 42.0000000 3162.23975	-113.199997 42.0000000 3162.33032	-113.199997 42.0000000 3162.42334	-113.199997 42.0000000 3162.51660	-113.199997 42.0000000 3162.60449	-113.199997 42.0000000 3162.71924	-113.199997 42.0000000 3162.83594	-113.199997 42.0000000 3162.95654	-113.199997 42.0000000 3163.08130	-113.199997 42.0000000 3163.20557	-113.199997 42.0000000 3163.09985	-113.199997 42.0000000 3163.32739	-113.199997 42.0000000 3163.57617	-113.199997 42.0000000 3163.75537	-113.199997 42.0000000 3163.94165	-113.199997 42.0000000 3164.13110	-113.199997 42.0000000 3164.32812	-113.199997 42.0000000 3164.51416	-113.199997 42.0000000 3164.70044	-113.199997 42.0000000 3164.88843	-113.199997 42.0000000 3165.10132	-113.199997 42.0000000 3165.25537	-113.199997 42.0000000 3165.40210	-113.199997 42.0000000 3165.54541	-113.199997 42.0000000 3165.68628	-113.199997 42.0000000 3165.83325	-113.199997 42.0000000 3165.97632	-113.199997 42.0000000 3166.11719	-113.199997 42.0000000 3166.26416	-113.199997 42.0000000 3166.40747	-113.199997 42.0000000 3166.54810	-113.199997 42.0000000 3166.69507	-113.199997 42.0000000 3166.84644	-113.199997 42.0000000 3166.96436
-113.099998 42.0000000 3161.61792	-113.099998 42.0000000 3161.61401	-113.099998 42.0000000 3161.61230	-113.099998 42.0000000 3161.60864	-113.099998 42.0000000 3160.68359	-113.099998 42.0000000 3161.76099	-113.099998 42.0000000 3161.83301	-113.099998 42.0000000 3161.90405	-113.099998 42.0000000 3161.98560	-113.099998 42.0000000 3162.05933	-113.099998 42.0000000 3162.13843	-113.099998 42.0000000 3162.21411	-113.099998 42.0000000 3162.29175	-113.099998 42.0000000 3162.38330	-113.099998 42.0000000 3162.47192	-113.099998 42.0000000 3162.55762	-113.099998 42.0000000 3162.65063	-113.099998 42.0000000 3162.75146	-113.099998 42.0000000 3162.85083	-113.099998 42.0000000 3162.95752	-113.099998 42.0000000 3163.05615	-113.099998 42.0000000 3163.17749	-113.099998 42.0000000 3163.30005	-113.099998 42.0000000 3163.42334	-113.099998 42.0000000 3163.55591	-113.099998 42.0000000 3163.68408	-113.099998 42.0000000 3163.66113	-113.099998 42.0000000 3163.85791	-113.099998 42.0000000 3164.07642	-113.099998 42.0000000 3164.23560	-113.099998 42.0000000 3164.39526	-113.099998 42.0000000 3164.56006	-113.099998 42.0000000 3164.73315	-113.099998 42.0000000 3164.89722	-113.099998 42.0000000 3165.06519	-113.099998 42.0000000 3165.23804	-113.099998 42.0000000 3165.42822	-113.099998 42.0000000 3165.56860	-113.099998 42.0000000 3165.70093	-113.099998 42.0000000 3165.82666	-113.099998 42.0000000 3165.95605	-113.099998 42.0000000 3166.08569	-113.099998 42.0000000 3166.21509	-113.099998 42.0000000 3166.34473	-113.099998 42.0000000 3166.47412	-113.099998 42.0000000 3166.60376	-113.099998 42.0000000 3166.73315	-113.099998 42.0000000 3166.86255	-113.099998 42.0000000 3167.00220	-113.099998 42.0000000 3167.10229
-113.000000 42.0000000 3161.87012	-113.000000 42.0000000 3161.86816	-113.000000 42.0000000 3161.86890	-113.000000 42.0000000 3161.87036	-113.000000 42.0000000 3160.75146	-113.000000 42.0000000 3162.05420	-113.000000 42.0000000 3162.14160	-113.000000 42.0000000 3162.22876	-113.000000 42.0000000 3162.31714	-113.000000 42.0000000 3162.41016	-113.000000 42.0000000 3162.49731	-113.000000 42.0000000 3162.58618	-113.000000 42.0000000 3162.67798	-113.000000 42.0000000 3162.77466	-113.000000 42.0000000 3162.87134	-113.000000 42.0000000 3162.96729	-113.000000 42.0000000 3163.06079	-113.000000 42.0000000 3163.16968	-113.000000 42.0000000 3163.27612	-113.000000 42.0000000 3163.38354	-113.000000 42.0000000 3163.49048	-113.000000 42.0000000 3163.60693	-113.000000 42.0000000 3163.72656	-113.000000 42.0000000 3163.84888	-113.000000 42.0000000 3163.97168	-113.000000 42.0000000 3164.09888	-113.000000 42.0000000 3164.14380	-113.000000 42.0000000 3164.30713	-113.000000 42.0000000 3164.48975	-113.000000 42.0000000 3164.62646	-113.000000 42.0000000 3164.76831	-113.000000 42.0000000 3164.90845	-113.000000 42.0000000 3165.05713	-113.000000 42.0000000 3165.20557	-113.000000 42.0000000 3165.35742	-113.000000 42.0000000 3165.51538	-113.000000 42.0000000 3165.68921	-113.000000 42.0000000 3165.81396	-113.000000 42.0000000 3165.93042	-113.000000 42.0000000 3166.04712	-113.000000 42.0000000 3166.16382	-113.000000 42.0000000 3166.28101	-113.000000 42.0000000 3166.39771	-113.000000 42.0000000 3166.51392	-113.000000 42.0000000 3166.63086	-113.000000 42.0000000 3166.74731	-113.000000 42.0000000 3166.86401	-113.000000 42.0000000 3166.98120	-113.000000 42.0000000 3167.10913	-113.000000 42.0000000 3167.19214
-112.900002 42.0000000 3162.14453	-112.900002 42.0000000 3162.14673	-112.900002 42.0000000 3162.14136	-112.900002 42.0000000 3162.14380	-112.900002 42.0000000 3160.85400	-112.900002 42.0000000 3162.36548	-112.900002 42.0000000 3162.46265	-112.900002 42.0000000 3162.56323	-112.900002 42.0000000 3162.66553	-112.900002 42.0000000 3162.76660	-112.900002 42.0000000 3162.86890	-112.900002 42.0000000 3162.96411	-112.900002 42.0000000 3163.06812	-112.900002 42.0000000 3163.17139	-112.900002 42.0000000 3163.27710	-112.900002 42.0000000 3163.37500	-112.900002 42.0000000 3163.47583	-112.900002 42.0000000 3163.58252	-112.900002 42.0000000 3163.69360	-112.900002 42.0000000 3163.79932	-112.900002 42.0000000 3163.90845	-112.900002 42.0000000 3164.02100	-112.900002 42.0000000 3164.13574	-112.900002 42.0000000 3164.24731	-112.900002 42.0000000 3164.36353	-112.900002 42.0000000 3164.47998	-112.900002 42.0000000 3164.58252	-112.900002 42.0000000 3164.71118	-112.900002 42.0000000 3164.85522	-112.900002 42.0000000 3164.97241	-112.900002 42.0000000 3165.08936	-112.900002 42.0000000 3165.21606	-112.900002 42.0000000 3165.34351	-112.900002 42.0000000 3165.47681	-112.900002 42.0000000 3165.61499	-112.900002 42.0000000 3165.75537	-112.900002 42.0000000 3165.91675	-112.900002 42.0000000 3166.02637	-112.900002 42.0000000 3166.13159	-112.900002 42.0000000 3166.23608	-112.900002 42.0000000 3166.33862	-112.900002 42.0000000 3166.44678	-112.900002 42.0000000 3166.55176	-112.900002 42.0000000 3166.65698	-112.900002 42.0000000 3166.76147	-112.900002 42.0000000 3166.86670	-112.900002 42.0000000 3166.96875	-112.900002 42.0000000 3167.07739	-112.900002 42.0000000 3167.19434	-112.900002 42.0000000 3167.26270
-112.800003 42.0000000 3162.42310	-112.800003 42.0000000 3162.42627	-112.800003 42.0000000 3162.42847	-112.800003 42.0000000 3162.42432	-112.800003 42.0000000 3160.97754	-112.800003 42.0000000 3162.67749	-112.800003 42.0000000 3162.78735	-112.800003 42.0000000 3162.90234	-112.800003 42.0000000 3163.01416	-112.800003 42.0000000 3163.12549	-112.800003 42.0000000 3163.23218	-112.800003 42.0000000 3163.34399	-112.800003 42.0000000 3163.45679	-112.800003 42.0000000 3163.56665	-112.800003 42.0000000 3163.67139	-112.800003 42.0000000 3163.78198	-112.800003 42.0000000 3163.88623	-112.800003 42.0000000 3163.99316	-112.800003 42.0000000 3164.09937	-112.800003 42.0000000 3164.21191	-112.800003 42.0000000 3164.32349	-112.800003 42.0000000 3164.42896	-112.800003 42.0000000 3164.53101	-112.800003 42.0000000 3164.64038	-112.800003 42.0000000 3164.74805	-112.800003 42.0000000 3164.85474	-112.800003 42.0000000 3165.00562	-112.800003 42.0000000 3165.10522	-112.800003 42.0000000 3165.20996	-112.800003 42.0000000 3165.30957	-112.800003 42.0000000 3165.41309	-112.800003 42.0000000 3165.51636	-112.800003 42.0000000 3165.62598	-112.800003 42.0000000 3165.74170	-112.800003 42.0000000 3165.86865	-112.800003 42.0000000 3165.99341	-112.800003 42.0000000 3166.13794	-112.800003 42.0000000 3166.23169	-112.800003 42.0000000 3166.32642	-112.800003 42.0000000 3166.42358	-112.800003 42.0000000 3166.51538	-112.800003 42.0000000 3166.61304	-112.800003 42.0000000 3166.70435	-112.800003 42.0000000 3166.80176	-112.800003 42.0000000 3166.89355	-112.800003 42.0000000 3166.98828	-112.800003 42.0000000 3167.08618	-112.800003 42.0000000 3167.17725	-112.800003 42.0000000 3167.28662	-112.800003 42.0000000 3167.34253
-112.699997 42.0000000 3162.70557	-112.699997 42.0000000 3162.70898	-112.699997 42.0000000 3162.70850	-112.699997 42.0000000 3162.70752	-112.699997 42.0000000 3161.11914	-112.699997 42.0000000 3162.98340	-112.699997 42.0000000 3163.11060	-112.699997 42.0000000 3163.23315	-112.699997 42.0000000 3163.35352	-112.699997 42.0000000 3163.47144	-112.699997 42.0000000 3163.59326	-112.699997 42.0000000 3163.71143	-112.699997 42.0000000 3163.83032	-112.699997 42.0000000 3163.94946	-112.699997 42.0000000 3164.06323	-112.699997 42.0000000 3164.17578	-112.699997 42.0000000 3164.28296	-112.699997 42.0000000 3164.39624	-112.699997 42.0000000 3164.50708	-112.699997 42.0000000 3164.61597	-112.699997 42.0000000 3164.73291	-112.699997 42.0000000 3164.83667	-112.699997 42.0000000 3164.93774	-112.699997 42.0000000 3165.03687	-112.699997 42.0000000 3165.14258	-112.699997 42.0000000 3165.24487	-112.699997 42.0000000 3165.44385	-112.699997 42.0000000 3165.51440	-112.699997 42.0000000 3165.59033	-112.699997 42.0000000 3165.67627	-112.699997 42.0000000 3165.76050	-112.699997 42.0000000 3165.84961	-112.699997 42.0000000 3165.93701	-112.699997 42.0000000 3166.04077	-112.699997 42.0000000 3166.14600	-112.699997 42.0000000 3166.26172	-112.699997 42.0000000 3166.38354	-112.699997 42.0000000 3166.46851	-112.699997 42.0000000 3166.55347	-112.699997 42.0000000 3166.63818	-112.699997 42.0000000 3166.72119	-112.699997 42.0000000 3166.81006	-112.699997 42.0000000 3166.89526	-112.699997 42.0000000 3166.98022	-112.699997 42.0000000 3167.06494	-112.699997 42.0000000 3167.15063	-112.699997 42.0000000 3167.23291	-112.699997 42.0000000 3167.32153	-112.699997 42.0000000 3167.41748	-112.699997 42.0000000 3167.46899
-112.599998 42.0000000 3162.98486	-112.599998 42.0000000 3162.98779	-112.599998 42.0000000 3162.98706	-112.599998 42.0000000 3162.98560	-112.599998 42.0000000 3161.27637	-112.599998 42.0000000 3163.28760	-112.599998 42.0000000 3163.41748	-112.599998 42.0000000 3163.55103	-112.599998 42.0000000 3163.67651	-112.599998 42.0000000 3163.80908	-112.599998 42.0000000 3163.93359	-112.599998 42.0000000 3164.06348	-112.599998 42.0000000 3164.18970	-112.599998 42.0000000 3164.31616	-112.599998 42.0000000 3164.43408	-112.599998 42.0000000 3164.55737	-112.599998 42.0000000 3164.67139	-112.599998 42.0000000 3164.79004	-112.599998 42.0000000 3164.90308	-112.599998 42.0000000 3165.02295	-112.599998 42.0000000 3165.13867	-112.599998 42.0000000 3165.24976	-112.599998 42.0000000 3165.35107	-112.599998 42.0000000 3165.45898	-112.599998 42.0000000 3165.56104	-112.599998 42.0000000 3165.66870	-112.599998 42.0000000 3165.91284	-112.599998 42.0000000 3165.96704	-112.599998 42.0000000 3166.02612	-112.599998 42.0000000 3166.09229	-112.599998 42.0000000 3166.16650	-112.599998 42.0000000 3166.24048	-112.599998 42.0000000 3166.31128	-112.599998 42.0000000 3166.39990	-112.599998 42.0000000 3166.49023	-112.599998 42.0000000 3166.58472	-112.599998 42.0000000 3166.68506	-112.599998 42.0000000 3166.75830	-112.599998 42.0000000 3166.83911	-112.599998 42.0000000 3166.91650	-112.599998 42.0000000 3166.99341	-112.599998 42.0000000 3167.07080	-112.599998 42.0000000 3167.14795	-112.599998 42.0000000 3167.22559	-112.599998 42.0000000 3167.30249	-112.599998 42.0000000 3167.37964	-112.599998 42.0000000 3167.45386	-112.599998 42.0000000 3167.53467	-112.599998 42.0000000 3167.62085	-112.599998 42.0000000 3167.67065
-112.500000 42.0000000 3163.26196	-112.500000 42.0000000 3163.26465	-112.500000 42.0000000 3163.26099	-112.500000 42.0000000 3163.26294	-112.500000 42.0000000 3161.45239	-112.500000 42.0000000 3163.58203	-112.500000 42.0000000 3163.71948	-112.500000 42.0000000 3163.85986	-112.500000 42.0000000 3163.99683	-112.500000 42.0000000 3164.12988	-112.500000 42.0000000 3164.26855	-112.500000 42.0000000 3164.40015	-112.500000 42.0000000 3164.53979	-112.500000 42.0000000 3164.67090	-112.500000 42.0000000 3164.79663	-112.500000 42.0000000 3164.92798	-112.500000 42.0000000 3165.05249	-112.500000 42.0000000 3165.17358	-112.500000 42.0000000 3165.30078	-112.500000 42.0000000 3165.42480	-112.500000 42.0000000 3165.54712	-112.500000 42.0000000 3165.66577	-112.500000 42.0000000 3165.77588	-112.500000 42.0000000 3165.89233	-112.500000 42.0000000 3166.00464	-112.500000 42.0000000 3166.11377	-112.500000 42.0000000 3166.40576	-112.500000 42.0000000 3166.45093	-112.500000 42.0000000 3166.49805	-112.500000 42.0000000 3166.55518	-112.500000 42.0000000 3166.61328	-112.500000 42.0000000 3166.67456	-112.500000 42.0000000 3166.73047	-112.500000 42.0000000 3166.79980	-112.500000 42.0000000 3166.87671	-112.500000 42.0000000 3166.95264	-112.500000 42.0000000 3167.02979	-112.500000 42.0000000 3167.09814	-112.500000 42.0000000 3167.16821	-112.500000 42.0000000 3167.23828	-112.500000 42.0000000 3167.30640	-112.500000 42.0000000 3167.37964	-112.500000 42.0000000 3167.44971	-112.500000 42.0000000 3167.52051	-112.500000 42.0000000 3167.59058	-112.500000 42.0000000 3167.66089	-112.500000 42.0000000 3167.73096	-112.500000 42.0000000 3167.80151	-112.500000 42.0000000 3167.87524	-112.500000 42.0000000 3167.92993
-112.400002 42.0000000 3163.54199	-112.400002 42.0000000 3163.54419	-112.400002 42.0000000 3163.54028	-112.400002 42.0000000 3163.54126	-112.400002 42.0000000 3161.63989	-112.400002 42.0000000 3163.87671	-112.400002 42.0000000 3164.02002	-112.400002 42.0000000 3164.16772	-112.400002 42.0000000 3164.30835	-112.400002 42.0000000 3164.45459	-112.400002 42.0000000 3164.59692	-112.400002 42.0000000 3164.73633	-112.400002 42.0000000 3164.88257	-112.400002 42.0000000 3165.02075	-112.400002 42.0000000 3165.15576	-112.400002 42.0000000 3165.29492	-112.400002 42.0000000 3165.42871	-112.400002 42.0000000 3165.55859	-112.400002 42.0000000 3165.69458	-112.400002 42.0000000 3165.82690	-112.400002 42.0000000 3165.95654	-112.400002 42.0000000 3166.08594	-112.400002 42.0000000 3166.20972	-112.400002 42.0000000 3166.33154	-112.400002 42.0000000 3166.45776	-112.400002 42.0000000 3166.57788	-112.400002 42.0000000 3166.90869	-112.400002 42.0000000 3166.94873	-112.400002 42.0000000 3166.98853	-112.400002 42.0000000 3167.03638	-112.400002 42.0000000 3167.08447	-112.400002 42.0000000 3167.13403	-112.400002 42.0000000 3167.17773	-112.400002 42.0000000 3167.23291	-112.400002 42.0000000 3167.28931	-112.400002 42.0000000 3167.35059	-112.400002 42.0000000 3167.40137	-112.400002 42.0000000 3167.46338	-112.400002 42.0000000 3167.52734	-112.400002 42.0000000 3167.59180	-112.400002 42.0000000 3167.65576	-112.400002 42.0000000 3167.72021	-112.400002 42.0000000 3167.78394	-112.400002 42.0000000 3167.84937	-112.400002 42.0000000 3167.91333	-112.400002 42.0000000 3167.97778	-112.400002 42.0000000 3168.04175	-112.400002 42.0000000 3168.10840	-112.400002 42.0000000 3168.17236	-112.400002 42.0000000 3168.22656
-112.300003 42.0000000 3163.83252	-112.300003 42.0000000 3163.82764	-112.300003 42.0000000 3163.82666	-112.300003 42.0000000 3163.82715	-112.300003 42.0000000 3161.84253	-112.300003 42.0000000 3164.17773	-112.300003 42.0000000 3164.32690	-112.300003 42.0000000 3164.47949	-112.300003 42.0000000 3164.62598	-112.300003 42.0000000 3164.77637	-112.300003 42.0000000 3164.92871	-112.300003 42.0000000 3165.07446	-112.300003 42.0000000 3165.22388	-112.300003 42.0000000 3165.37378	-112.300003 42.0000000 3165.51538	-112.300003 42.0000000 3165.65991	-112.300003 42.0000000 3165.80566	-112.300003 42.0000000 3165.94385	-112.300003 42.0000000 3166.08862	-112.300003 42.0000000 3166.22656	-112.300003 42.0000000 3166.36646	-112.300003 42.0000000 3166.50708	-112.300003 42.0000000 3166.64014	-112.300003 42.0000000 3166.77661	-112.300003 42.0000000 3166.91357	-112.300003 42.0000000 3167.04150	-112.300003 42.0000000 3167.41553	-112.300003 42.0000000 3167.45142	-112.300003 42.0000000 3167.48462	-112.300003 42.0000000 3167.52734	-112.300003 42.0000000 3167.56567	-112.300003 42.0000000 3167.60278	-112.300003 42.0000000 3167.63843	-112.300003 42.0000000 3167.68018	-112.300003 42.0000000 3167.72119	-112.300003 42.0000000 3167.76074	-112.300003 42.0000000 3167.79712	-112.300003 42.0000000 3167.85352	-112.300003 42.0000000 3167.91187	-112.300003 42.0000000 3167.96753	-112.300003 42.0000000 3168.02930	-112.300003 42.0000000 3168.08789	-112.300003 42.0000000 3168.14355	-112.300003 42.0000000 3168.20532	-112.300003 42.0000000 3168.26416	-112.300003 42.0000000 3168.32251	-112.300003 42.0000000 3168.37817	-112.300003 42.0000000 3168.44019	-112.300003 42.0000000 3168.49927	-112.300003 42.0000000 3168.55444
-112.199997 42.0000000 3164.12915	-112.199997 42.0000000 3164.12427	-112.199997 42.0000000 3164.12207	-112.199997 42.0000000 3164.12012	-112.199997 42.0000000 3162.06934	-112.199997 42.0000000 3164.48486	-112.199997 42.0000000 3164.64209	-112.199997 42.0000000 3164.79688	-112.199997 42.0000000 3164.94946	-112.199997 42.0000000 3165.10840	-112.199997 42.0000000 3165.26343	-112.199997 42.0000000 3165.41797	-112.199997 42.0000000 3165.57275	-112.199997 42.0000000 3165.72559	-112.199997 42.0000000 3165.87549	-112.199997 42.0000000 3166.02979	-112.199997 42.0000000 3166.18042	-112.199997 42.0000000 3166.32983	-112.199997 42.0000000 3166.47949	-112.199997 42.0000000 3166.62524	-112.199997 42.0000000 3166.77466	-112.199997 42.0000000 3166.92261	-112.199997 42.0000000 3167.06860	-112.199997 42.0000000 3167.21484	-112.199997 42.0000000 3167.35718	-112.199997 42.0000000 3167.50049	-112.199997 42.0000000 3167.90894	-112.199997 42.0000000 3167.94287	-112.199997 42.0000000 3167.97534	-112.199997 42.0000000 3168.00928	-112.199997 42.0000000 3168.04102	-112.199997 42.0000000 3168.07373	-112.199997 42.0000000 3168.09790	-112.199997 42.0000000 3168.12695	-112.199997 42.0000000 3168.16016	-112.199997 42.0000000 3168.19043	-112.199997 42.0000000 3168.20947	-112.199997 42.0000000 3168.26074	-112.199997 42.0000000 3168.31396	-112.199997 42.0000000 3168.36719	-112.199997 42.0000000 3168.42090	-112.199997 42.0000000 3168.47144	-112.199997 42.0000000 3168.52832	-112.199997 42.0000000 3168.58203	-112.199997 42.0000000 3168.63525	-112.199997 42.0000000 3168.68872	-112.199997 42.0000000 3168.74194	-112.199997 42.0000000 3168.79541	-112.199997 42.0000000 3168.84766	-112.199997 42.0000000 3168.90405
-112.099998 42.0000000 3164.43506	-112.099998 42.0000000 3164.43262	-112.099998 42.0000000 3164.43164	-112.099998 42.0000000 3164.42896	-112.099998 42.0000000 3162.31812	-112.099998 42.0000000 3164.80249	-112.099998 42.0000000 3164.96460	-112.099998 42.0000000 3165.12378	-112.099998 42.0000000 3165.28711	-112.099998 42.0000000 3165.44360	-112.099998 42.0000000 3165.60400	-112.099998 42.0000000 3165.76392	-112.099998 42.0000000 3165.92383	-112.099998 42.0000000 3166.08203	-112.099998 42.0000000 3166.24268	-112.099998 42.0000000 3166.39575	-112.099998 42.0000000 3166.55298	-112.099998 42.0000000 3166.70898	-112.099998 42.0000000 3166.86475	-112.099998 42.0000000 3167.02002	-112.099998 42.0000000 3167.17212	-112.099998 42.0000000 3167.33032	-112.099998 42.0000000 3167.48096	-112.099998 42.0000000 3167.63550	-112.099998 42.0000000 3167.78809	-112.099998 42.0000000 3167.93628	-112.099998 42.0000000 3168.37744	-112.099998 42.0000000 3168.40698	-112.099998 42.0000000 3168.44116	-112.099998 42.0000000 3168.47119	-112.099998 42.0000000 3168.49609	-112.099998 42.0000000 3168.52734	-112.099998 42.0000000 3168.54565	-112.099998 42.0000000 3168.57422	-112.099998 42.0000000 3168.59766	-112.099998 42.0000000 3168.61890	-112.099998 42.0000000 3168.63354	-112.099998 42.0000000 3168.67749	-112.099998 42.0000000 3168.72974	-112.099998 42.0000000 3168.77808	-112.099998 42.0000000 3168.82373	-112.099998 42.0000000 3168.87573	-112.099998 42.0000000 3168.92163	-112.099998 42.0000000 3168.97363	-112.099998 42.0000000 3169.02197	-112.099998 42.0000000 3169.06787	-112.099998 42.0000000 3169.12036	-112.099998 42.0000000 3169.16821	-112.099998 42.0000000 3169.21484	-112.099998 42.0000000 3169.26855
-112.000000 42.0000000 3164.74902	-112.000000 42.0000000 3164.74683	-112.000000 42.0000000 3164.74414	-112.000000 42.0000000 3164.73877	-112.000000 42.0000000 3162.57983	-112.000000 42.0000000 3165.12549	-112.000000 42.0000000 3165.29126	-112.000000 42.0000000 3165.45435	-112.000000 42.0000000 3165.61890	-112.000000 42.0000000 3165.78247	-112.000000 42.0000000 3165.94751	-112.000000 42.0000000 3166.11401	-112.000000 42.0000000 3166.27393	-112.000000 42.0000000 3166.43701	-112.000000 42.0000000 3166.59961	-112.000000 42.0000000 3166.76147	-112.000000 42.0000000 3166.92285	-112.000000 42.0000000 3167.08374	-112.000000 42.0000000 3167.24438	-112.000000 42.0000000 3167.40405	-112.000000 42.0000000 3167.56201	-112.000000 42.0000000 3167.72241	-112.000000 42.0000000 3167.88477	-112.000000 42.0000000 3168.04150	-112.000000 42.0000000 3168.20020	-112.000000 42.0000000 3168.35498	-112.000000 42.0000000 3168.82300	-112.000000 42.0000000 3168.85400	-112.000000 42.0000000 3168.88330	-112.000000 42.0000000 3168.91162	-112.000000 42.0000000 3168.93774	-112.000000 42.0000000 3168.96387	-112.000000 42.0000000 3168.98413	-112.000000 42.0000000 3169.00537	-112.000000 42.0000000 3169.03027	-112.000000 42.0000000 3169.05127	-112.000000 42.0000000 3169.06201	-112.000000 42.0000000 3169.10547	-112.000000 42.0000000 3169.14966	-112.000000 42.0000000 3169.19458	-112.000000 42.0000000 3169.23877	-112.000000 42.0000000 3169.28320	-112.000000 42.0000000 3169.32764	-112.000000 42.0000000 3169.37231	-112.000000 42.0000000 3169.41675	-112.000000 42.0000000 3169.46118	-112.000000 42.0000000 3169.50562	-112.000000 42.0000000 3169.55005	-112.000000 42.0000000 3169.59570	-112.000000 42.0000000 3169.64185
-111.900002 42.0000000 3165.05762	-111.900002 42.0000000 3165.05200	-111.900002 42.0000000 3165.05322	-111.900002 42.0000000 3165.05054	-111.900002 42.0000000 3162.83838	-111.900002 42.0000000 3165.44189	-111.900002 42.0000000 3165.61060	-111.900002 42.0000000 3165.78125	-111.900002 42.0000000 3165.94604	-111.900002 42.0000000 3166.11670	-111.900002 42.0000000 3166.28076	-111.900002 42.0000000 3166.44971	-111.900002 42.0000000 3166.61963	-111.900002 42.0000000 3166.78320	-111.900002 42.0000000 3166.95190	-111.900002 42.0000000 3167.11475	-111.900002 42.0000000 3167.28149	-111.900002 42.0000000 3167.44873	-111.900002 42.0000000 3167.61011	-111.900002 42.0000000 3167.77466	-111.900002 42.0000000 3167.93994	-111.900002 42.0000000 3168.10181	-111.900002 42.0000000 3168.26904	-111.900002 42.0000000 3168.43018	-111.900002 42.0000000 3168.59497	-111.900002 42.0000000 3168.75708	-111.900002 42.0000000 3169.24854	-111.900002 42.0000000 3169.27832	-111.900002 42.0000000 3169.30664	-111.900002 42.0000000 3169.33398	-111.900002 42.0000000 3169.35938	-111.900002 42.0000000 3169.38574	-111.900002 42.0000000 3169.40698	-111.900002 42.0000000 3169.42993	-111.900002 42.0000000 3169.45215	-111.900002 42.0000000 3169.47339	-111.900002 42.0000000 3169.48706	-111.900002 42.0000000 3169.52710	-111.900002 42.0000000 3169.56763	-111.900002 42.0000000 3169.60791	-111.900002 42.0000000 3169.64844	-111.900002 42.0000000 3169.68848	-111.900002 42.0000000 3169.72925	-111.900002 42.0000000 3169.76978	-111.900002 42.0000000 3169.81030	-111.900002 42.0000000 3169.85107	-111.900002 42.0000000 3169.89136	-111.900002 42.0000000 3169.93433	-111.900002 42.0000000 3169.97021	-111.900002 42.0000000 3170.01685
-111.800003 42.0000000 3165.34644	-111.800003 42.0000000 3165.34473	-111.800003 42.0000000 3165.34570	-111.800003 42.0000000 3165.34058	-111.800003 42.0000000 3163.08789	-111.800003 42.0000000 3165.74365	-111.800003 42.0000000 3165.91602	-111.800003 42.0000000 3166.08691	-111.800003 42.0000000 3166.25806	-111.800003 42.0000000 3166.42896	-111.800003 42.0000000 3166.60010	-111.800003 42.0000000 3166.77075	-111.800003 42.0000000 3166.94165	-111.800003 42.0000000 3167.11206	-111.800003 42.0000000 3167.28174	-111.800003 42.0000000 3167.45117	-111.800003 42.0000000 3167.62085	-111.800003 42.0000000 3167.78955	-111.800003 42.0000000 3167.95532	-111.800003 42.0000000 3168.12646	-111.800003 42.0000000 3168.29297	-111.800003 42.0000000 3168.46167	-111.800003 42.0000000 3168.63013	-111.800003 42.0000000 3168.79858	-111.800003 42.0000000 3168.96655	-111.800003 42.0000000 3169.13110	-111.800003 42.0000000 3169.64917	-111.800003 42.0000000 3169.67700	-111.800003 42.0000000 3169.70190	-111.800003 42.0000000 3169.73218	-111.800003 42.0000000 3169.75708	-111.800003 42.0000000 3169.78271	-111.800003 42.0000000 3169.80542	-111.800003 42.0000000 3169.82910	-111.800003 42.0000000 3169.85229	-111.800003 42.0000000 3169.87158	-111.800003 42.0000000 3169.89258	-111.800003 42.0000000 3169.92847	-111.800003 42.0000000 3169.96533	-111.800003 42.0000000 3170.00195	-111.800003 42.0000000 3170.03833	-111.800003 42.0000000 3170.07251	-111.800003 42.0000000 3170.11255	-111.800003 42.0000000 3170.14917	-111.800003 42.0000000 3170.18579	-111.800003 42.0000000 3170.22217	-111.800003 42.0000000 3170.25879	-111.800003 42.0000000 3170.29541	-111.800003 42.0000000 3170.33374	-111.800003 42.0000000 3170.36890
-111.699997 42.0000000 3165.61401	-111.699997 42.0000000 3165.60913	-111.699997 42.0000000 3165.60645	-111.699997 42.0000000 3165.60498	-111.699997 42.0000000 3163.31323	-111.699997 42.0000000 3166.01514	-111.699997 42.0000000 3166.18726	-111.699997 42.0000000 3166.36499	-111.699997 42.0000000 3166.53931	-111.699997 42.0000000 3166.71289	-111.699997 42.0000000 3166.88721	-111.699997 42.0000000 3167.06104	-111.699997 42.0000000 3167.23438	-111.699997 42.0000000 3167.40820	-111.699997 42.0000000 3167.57910	-111.699997 42.0000000 3167.75488	-111.699997 42.0000000 3167.92773	-111.699997 42.0000000 3168.09937	-111.699997 42.0000000 3168.27148	-111.699997 42.0000000 3168.44238	-111.699997 42.0000000 3168.61035	-111.699997 42.0000000 3168.78589	-111.699997 42.0000000 3168.95776	-111.699997 42.0000000 3169.12915	-111.699997 42.0000000 3169.30103	-111.699997 42.0000000 3169.46680	-111.699997 42.0000000 3170.01123	-111.699997 42.0000000 3170.03491	-111.699997 42.0000000 3170.06372	-111.699997 42.0000000 3170.08643	-111.699997 42.0000000 3170.11450	-111.699997 42.0000000 3170.13721	-111.699997 42.0000000 3170.16113	-111.699997 42.0000000 3170.18896	-111.699997 42.0000000 3170.20874	-111.699997 42.0000000 3170.23486	-111.699997 42.0000000 3170.25269	-111.699997 42.0000000 3170.28613	-111.699997 42.0000000 3170.32251	-111.699997 42.0000000 3170.35254	-111.699997 42.0000000 3170.38867	-111.699997 42.0000000 3170.41870	-111.699997 42.0000000 3170.45215	-111.699997 42.0000000 3170.48853	-111.699997 42.0000000 3170.51831	-111.699997 42.0000000 3170.55225	-111.699997 42.0000000 3170.58838	-111.699997 42.0000000 3170.62109	-111.699997 42.0000000 3170.65356	-111.699997 42.0000000 3170.68628
-111.599998 42.0000000 3165.83936	-111.599998 42.0000000 3165.83813	-111.599998 42.0000000 3165.83594	-111.599998 42.0000000 3165.83398	-111.599998 42.0000000 3163.50610	-111.599998 42.0000000 3166.25244	-111.599998 42.0000000 3166.42603	-111.599998 42.0000000 3166.60400	-111.599998 42.0000000 3166.78076	-111.599998 42.0000000 3166.95825	-111.599998 42.0000000 3167.13721	-111.599998 42.0000000 3167.31055	-111.599998 42.0000000 3167.48730	-111.599998 42.0000000 3167.66357	-111.599998 42.0000000 3167.84009	-111.599998 42.0000000 3168.01855	-111.599998 42.0000000 3168.19092	-111.599998 42.0000000 3168.36621	-111.599998 42.0000000 3168.54053	-111.599998 42.0000000 3168.71533	-111.599998 42.0000000 3168.89258	-111.599998 42.0000000 3169.06348	-111.599998 42.0000000 3169.23926	-111.599998 42.0000000 3169.41431	-111.599998 42.0000000 3169.59009	-111.599998 42.0000000 3169.76294	-111.599998 42.0000000 3170.32275	-111.599998 42.0000000 3170.34741	-111.599998 42.0000000 3170.36938	-111.599998 42.0000000 3170.39722	-111.599998 42.0000000 3170.42065	-111.599998 42.0000000 3170.44458	-111.599998 42.0000000 3170.46753	-111.599998 42.0000000 3170.48901	-111.599998 42.0000000 3170.51538	-111.599998 42.0000000 3170.53711	-111.599998 42.0000000 3170.55640	-111.599998 42.0000000 3170.58960	-111.599998 42.0000000 3170.61890	-111.599998 42.0000000 3170.64893	-111.599998 42.0000000 3170.67578	-111.599998 42.0000000 3170.70898	-111.599998 42.0000000 3170.73877	-111.599998 42.0000000 3170.76587	-111.599998 42.0000000 3170.79907	-111.599998 42.0000000 3170.82861	-111.599998 42.0000000 3170.85840	-111.599998 42.0000000 3170.89062	-111.599998 42.0000000 3170.91675	-111.599998 42.0000000 3170.94653
-111.500000 42.0000000 3166.04370	-111.500000 42.0000000 3166.04150	-111.500000 42.0000000 3166.04004	-111.500000 42.0000000 3166.03784	-111.500000 42.0000000 3163.67847	-111.500000 42.0000000 3166.46045	-111.500000 42.0000000 3166.63745	-111.500000 42.0000000 3166.82031	-111.500000 42.0000000 3166.99951	-111.500000 42.0000000 3167.17847	-111.500000 42.0000000 3167.35693	-111.500000 42.0000000 3167.53589	-111.500000 42.0000000 3167.71191	-111.500000 42.0000000 3167.89478	-111.500000 42.0000000 3168.07227	-111.500000 42.0000000 3168.25122	-111.500000 42.0000000 3168.42944	-111.500000 42.0000000 3168.60425	-111.500000 42.0000000 3168.78442	-111.500000 42.0000000 3168.96167	-111.500000 42.0000000 3169.13818	-111.500000 42.0000000 3169.31641	-111.500000 42.0000000 3169.49146	-111.500000 42.0000000 3169.67261	-111.500000 42.0000000 3169.85083	-111.500000 42.0000000 3170.02417	-111.500000 42.0000000 3170.60376	-111.500000 42.0000000 3170.62622	-111.500000 42.0000000 3170.64893	-111.500000 42.0000000 3170.67090	-111.500000 42.0000000 3170.69312	-111.500000 42.0000000 3170.71533	-111.500000 42.0000000 3170.73633	-111.500000 42.0000000 3170.75684	-111.500000 42.0000000 3170.78198	-111.500000 42.0000000 3170.80249	-111.500000 42.0000000 3170.82349	-111.500000 42.0000000 3170.85059	-111.500000 42.0000000 3170.87720	-111.500000 42.0000000 3170.90381	-111.500000 42.0000000 3170.92773	-111.500000 42.0000000 3170.95801	-111.500000 42.0000000 3170.98511	-111.500000 42.0000000 3171.01147	-111.500000 42.0000000 3171.03809	-111.500000 42.0000000 3171.06226	-111.500000 42.0000000 3171.09497	-111.500000 42.0000000 3171.12061	-111.500000 42.0000000 3171.14429	-111.500000 42.0000000 3171.17310
-111.400002 42.0000000 3166.23853	-111.400002 42.0000000 3166.24023	-111.400002 42.0000000 3166.23853	-111.400002 42.0000000 3166.23340	-111.400002 42.0000000 3163.84912	-111.400002 42.0000000 3166.66309	-111.400002 42.0000000 3166.84741	-111.400002 42.0000000 3167.02637	-111.400002 42.0000000 3167.21118	-111.400002 42.0000000 3167.38892	-111.400002 42.0000000 3167.57397	-111.400002 42.0000000 3167.75220	-111.400002 42.0000000 3167.93579	-111.400002 42.0000000 3168.11719	-111.400002 42.0000000 3168.29517	-111.400002 42.0000000 3168.47876	-111.400002 42.0000000 3168.65771	-111.400002 42.0000000 3168.83765	-111.400002 42.0000000 3169.02100	-111.400002 42.0000000 3169.19775	-111.400002 42.0000000 3169.38037	-111.400002 42.0000000 3169.55859	-111.400002 42.0000000 3169.74194	-111.400002 42.0000000 3169.91968	-111.400002 42.0000000 3170.10449	-111.400002 42.0000000 3170.28003	-111.400002 42.0000000 3170.87573	-111.400002 42.0000000 3170.89575	-111.400002 42.0000000 3170.91504	-111.400002 42.0000000 3170.93555	-111.400002 42.0000000 3170.95337	-111.400002 42.0000000 3170.97632	-111.400002 42.0000000 3170.99683	-111.400002 42.0000000 3171.01611	-111.400002 42.0000000 3171.03613	-111.400002 42.0000000 3171.05469	-111.400002 42.0000000 3171.07227	-111.400002 42.0000000 3171.09863	-111.400002 42.0000000 3171.12256	-111.400002 42.0000000 3171.14648	-111.400002 42.0000000 3171.16992	-111.400002 42.0000000 3171.19116	-111.400002 42.0000000 3171.21851	-111.400002 42.0000000 3171.24219	-111.400002 42.0000000 3171.26587	-111.400002 42.0000000 3171.28979	-111.400002 42.0000000 3171.31323	-111.400002 42.0000000 3171.33960	-111.400002 42.0000000 3171.36255	-111.400002 42.0000000 3171.38208
-111.300003 42.0000000 3166.45459	-111.300003 42.0000000 3166.45386	-111.300003 42.0000000 3166.45532	-111.300003 42.0000000 3166.45020	-111.300003 42.0000000 3164.03516	-111.300003 42.0000000 3166.88916	-111.300003 42.0000000 3167.06934	-111.300003 42.0000000 3167.25391	-111.300003 42.0000000 3167.43774	-111.300003 42.0000000 3167.62476	-111.300003 42.0000000 3167.80493	-111.300003 42.0000000 3167.98926	-111.300003 42.0000000 3168.17212	-111.300003 42.0000000 3168.35889	-111.300003 42.0000000 3168.53906	-111.300003 42.0000000 3168.72314	-111.300003 42.0000000 3168.90649	-111.300003 42.0000000 3169.08936	-111.300003 42.0000000 3169.27539	-111.300003 42.0000000 3169.45435	-111.300003 42.0000000 3169.63647	-111.300003 42.0000000 3169.82080	-111.300003 42.0000000 3170.00732	-111.300003 42.0000000 3170.18750	-111.300003 42.0000000 3170.37183	-111.300003 42.0000000 3170.55396	-111.300003 42.0000000 3171.16431	-111.300003 42.0000000 3171.17969	-111.300003 42.0000000 3171.20044	-111.300003 42.0000000 3171.21802	-111.300003 42.0000000 3171.23608	-111.300003 42.0000000 3171.25049	-111.300003 42.0000000 3171.27148	-111.300003 42.0000000 3171.28906	-111.300003 42.0000000 3171.30420	-111.300003 42.0000000 3171.32446	-111.300003 42.0000000 3171.34106	-111.300003 42.0000000 3171.36157	-111.300003 42.0000000 3171.37964	-111.300003 42.0000000 3171.40430	-111.300003 42.0000000 3171.42480	-111.300003 42.0000000 3171.44336	-111.300003 42.0000000 3171.46753	-111.300003 42.0000000 3171.48853	-111.300003 42.0000000 3171.50635	-111.300003 42.0000000 3171.53052	-111.300003 42.0000000 3171.55151	-111.300003 42.0000000 3171.57520	-111.300003 42.0000000 3171.59229	-111.300003 42.0000000 3171.61523
-111.199997 42.0000000 3166.72266	-111.199997 42.0000000 3166.71851	-111.199997 42.0000000 3166.71729	-111.199997 42.0000000 3166.71582	-111.199997 42.0000000 3164.27197	-111.199997 42.0000000 3167.15747	-111.199997 42.0000000 3167.34424	-111.199997 42.0000000 3167.53052	-111.199997 42.0000000 3167.71875	-111.199997 42.0000000 3167.90161	-111.199997 42.0000000 3168.08740	-111.199997 42.0000000 3168.27344	-111.199997 42.0000000 3168.45947	-111.199997 42.0000000 3168.64478	-111.199997 42.0000000 3168.83154	-111.199997 42.0000000 3169.01733	-111.199997 42.0000000 3169.20337	-111.199997 42.0000000 3169.38818	-111.199997 42.0000000 3169.57373	-111.199997 42.0000000 3169.75903	-111.199997 42.0000000 3169.94409	-111.199997 42.0000000 3170.13062	-111.199997 42.0000000 3170.31616	-111.199997 42.0000000 3170.50488	-111.199997 42.0000000 3170.68506	-111.199997 42.0000000 3170.87354	-111.199997 42.0000000 3171.50000	-111.199997 42.0000000 3171.51221	-111.199997 42.0000000 3171.53052	-111.199997 42.0000000 3171.54321	-111.199997 42.0000000 3171.56226	-111.199997 42.0000000 3171.57739	-111.199997 42.0000000 3171.58960	-111.199997 42.0000000 3171.60498	-111.199997 42.0000000 3171.62378	-111.199997 42.0000000 3171.63550	-111.199997 42.0000000 3171.65356	-111.199997 42.0000000 3171.66870	-111.199997 42.0000000 3171.68994	-111.199997 42.0000000 3171.70508	-111.199997 42.0000000 3171.72632	-111.199997 42.0000000 3171.74170	-111.199997 42.0000000 3171.76318	-111.199997 42.0000000 3171.77832	-111.199997 42.0000000 3171.79688	-111.199997 42.0000000 3171.81860	-111.199997 42.0000000 3171.83618	-111.199997 42.0000000 3171.85669	-111.199997 42.0000000 3171.87036	-111.199997 42.0000000 3171.88843
-111.099998 42.0000000 3167.05737	-111.099998 42.0000000 3167.05640	-111.099998 42.0000000 3167.05225	-111.099998 42.0000000 3167.05493	-111.099998 42.0000000 3164.58716	-111.099998 42.0000000 3167.50024	-111.099998 42.0000000 3167.68848	-111.099998 42.0000000 3167.87769	-111.099998 42.0000000 3168.06567	-111.099998 42.0000000 3168.25366	-111.099998 42.0000000 3168.44214	-111.099998 42.0000000 3168.62988	-111.099998 42.0000000 3168.82056	-111.099998 42.0000000 3169.00562	-111.099998 42.0000000 3169.19360	-111.099998 42.0000000 3169.38184	-111.099998 42.0000000 3169.57007	-111.099998 42.0000000 3169.75732	-111.099998 42.0000000 3169.94482	-111.099998 42.0000000 3170.13281	-111.099998 42.0000000 3170.32007	-111.099998 42.0000000 3170.50806	-111.099998 42.0000000 3170.69678	-111.099998 42.0000000 3170.88501	-111.099998 42.0000000 3171.07373	-111.099998 42.0000000 3171.26123	-111.099998 42.0000000 3171.90015	-111.099998 42.0000000 3171.91626	-111.099998 42.0000000 3171.92603	-111.099998 42.0000000 3171.93994	-111.099998 42.0000000 3171.95386	-111.099998 42.0000000 3171.96997	-111.099998 42.0000000 3171.97949	-111.099998 42.0000000 3171.99268	-111.099998 42.0000000 3172.00635	-111.099998 42.0000000 3172.01953	-111.099998 42.0000000 3172.03442	-111.099998 42.0000000 3172.04712	-111.099998 42.0000000 3172.06250	-111.099998 42.0000000 3172.07861	-111.099998 42.0000000 3172.09424	-111.099998 42.0000000 3172.11011	-111.099998 42.0000000 3172.12598	-111.099998 42.0000000 3172.14429	-111.099998 42.0000000 3172.15649	-111.099998 42.0000000 3172.17236	-111.099998 42.0000000 3172.19092	-111.099998 42.0000000 3172.20557	-111.099998 42.0000000 3172.22021	-111.099998 42.0000000 3172.23511
-111.000000 42.0000000 3167.44409	-111.000000 42.0000000 3167.44678	-111.000000 42.0000000 3167.44263	-111.000000 42.0000000 3167.44531	-111.000000 42.0000000 3164.95166	-111.000000 42.0000000 3167.89575	-111.000000 42.0000000 3168.08618	-111.000000 42.0000000 3168.27710	-111.000000 42.0000000 3168.46997	-111.000000 42.0000000 3168.65698	-111.000000 42.0000000 3168.84668	-111.000000 42.0000000 3169.03760	-111.000000 42.0000000 3169.22729	-111.000000 42.0000000 3169.41821	-111.000000 42.0000000 3169.61133	-111.000000 42.0000000 3169.79761	-111.000000 42.0000000 3169.98804	-111.000000 42.0000000 3170.17822	-111.000000 42.0000000 3170.36768	-111.000000 42.0000000 3170.55811	-111.000000 42.0000000 3170.74780	-111.000000 42.0000000 3170.93848	-111.000000 42.0000000 3171.12866	-111.000000 42.0000000 3171.32153	-111.000000 42.0000000 3171.50586	-111.000000 42.0000000 3171.69897	-111.000000 42.0000000 3172.35400	-111.000000 42.0000000 3172.36523	-111.000000 42.0000000 3172.37598	-111.000000 42.0000000 3172.38745	-111.000000 42.0000000 3172.39868	-111.000000 42.0000000 3172.40991	-111.000000 42.0000000 3172.42090	-111.000000 42.0000000 3172.42920	-111.000000 42.0000000 3172.44385	-111.000000 42.0000000 3172.45459	-111.000000 42.0000000 3172.46509	-111.000000 42.0000000 3172.47778	-111.000000 42.0000000 3172.48804	-111.000000 42.0000000 3172.50439	-111.000000 42.0000000 3172.51758	-111.000000 42.0000000 3172.53003	-111.000000 42.0000000 3172.54321	-111.000000 42.0000000 3172.55615	-111.000000 42.0000000 3172.56641	-111.000000 42.0000000 3172.58276	-111.000000 42.0000000 3172.59814	-111.000000 42.0000000 3172.61011	-111.000000 42.0000000 3172.61914	-111.000000 42.0000000 3172.63501
-110.900002 42.0000000 3167.86157	-110.900002 42.0000000 3167.86475	-110.900002 42.0000000 3167.86108	-110.900002 42.0000000 3167.86377	-110.900002 42.0000000 3165.34155	-110.900002 42.0000000 3168.32056	-110.900002 42.0000000 3168.51270	-110.900002 42.0000000 3168.70801	-110.900002 42.0000000 3168.89697	-110.900002 42.0000000 3169.08960	-110.900002 42.0000000 3169.28198	-110.900002 42.0000000 3169.47461	-110.900002 42.0000000 3169.66699	-110.900002 42.0000000 3169.85962	-110.900002 42.0000000 3170.05200	-110.900002 42.0000000 3170.24731	-110.900002 42.0000000 3170.43604	-110.900002 42.0000000 3170.62817	-110.900002 42.0000000 3170.82080	-110.900002 42.0000000 3171.01294	-110.900002 42.0000000 3171.20508	-110.900002 42.0000000 3171.39746	-110.900002 42.0000000 3171.59033	-110.900002 42.0000000 3171.78247	-110.900002 42.0000000 3171.97510	-110.900002 42.0000000 3172.16675	-110.900002 42.0000000 3172.83423	-110.900002 42.0000000 3172.84644	-110.900002 42.0000000 3172.85229	-110.900002 42.0000000 3172.86499	-110.900002 42.0000000 3172.87134	-110.900002 42.0000000 3172.88330	-110.900002 42.0000000 3172.88989	-110.900002 42.0000000 3172.90161	-110.900002 42.0000000 3172.90796	-110.900002 42.0000000 3172.91992	-110.900002 42.0000000 3172.92603	-110.900002 42.0000000 3172.93896	-110.900002 42.0000000 3172.94629	-110.900002 42.0000000 3172.95703	-110.900002 42.0000000 3172.97021	-110.900002 42.0000000 3172.97778	-110.900002 42.0000000 3172.98877	-110.900002 42.0000000 3173.00195	-110.900002 42.0000000 3173.00952	-110.900002 42.0000000 3173.02295	-110.900002 42.0000000 3173.03271	-110.900002 42.0000000 3173.04248	-110.900002 42.0000000 3173.05566	-110.900002 42.0000000 3173.06177
-110.800003 42.0000000 3168.29419	-110.800003 42.0000000 3168.29419	-110.800003 42.0000000 3168.29419	-110.800003 42.0000000 3168.29736	-110.800003 42.0000000 3165.74585	-110.800003 42.0000000 3168.75903	-110.800003 42.0000000 3168.95386	-110.800003 42.0000000 3169.14844	-110.800003 42.0000000 3169.34326	-110.800003 42.0000000 3169.53809	-110.800003 42.0000000 3169.73267	-110.800003 42.0000000 3169.92749	-110.800003 42.0000000 3170.12207	-110.800003 42.0000000 3170.31689	-110.800003 42.0000000 3170.51147	-110.800003 42.0000000 3170.70605	-110.800003 42.0000000 3170.89844	-110.800003 42.0000000 3171.09644	-110.800003 42.0000000 3171.29077	-110.800003 42.0000000 3171.48584	-110.800003 42.0000000 3171.68018	-110.800003 42.0000000 3171.87427	-110.800003 42.0000000 3172.06885	-110.800003 42.0000000 3172.26294	-110.800003 42.0000000 3172.45483	-110.800003 42.0000000 3172.65234	-110.800003 42.0000000 3173.33545	-110.800003 42.0000000 3173.34204	-110.800003 42.0000000 3173.34937	-110.800003 42.0000000 3173.35669	-110.800003 42.0000000 3173.36401	-110.800003 42.0000000 3173.37109	-110.800003 42.0000000 3173.37817	-110.800003 42.0000000 3173.38550	-110.800003 42.0000000 3173.39282	-110.800003 42.0000000 3173.39941	-110.800003 42.0000000 3173.40674	-110.800003 42.0000000 3173.41455	-110.800003 42.0000000 3173.42261	-110.800003 42.0000000 3173.43042	-110.800003 42.0000000 3173.43848	-110.800003 42.0000000 3173.44604	-110.800003 42.0000000 3173.45386	-110.800003 42.0000000 3173.46216	-110.800003 42.0000000 3173.46997	-110.800003 42.0000000 3173.47778	-110.800003 42.0000000 3173.48828	-110.800003 42.0000000 3173.49512	-110.800003 42.0000000 3173.49976	-110.800003 42.0000000 3173.51001
-110.699997 42.0000000 3168.73779	-110.699997 42.0000000 3168.74097	-110.699997 42.0000000 3168.73755	-110.699997 42.0000000 3168.73730	-110.699997 42.0000000 3166.16162	-110.699997 42.0000000 3169.20898	-110.699997 42.0000000 3169.40381	-110.699997 42.0000000 3169.60376	-110.699997 42.0000000 3169.79834	-110.699997 42.0000000 3169.99805	-110.699997 42.0000000 3170.19556	-110.699997 42.0000000 3170.38989	-110.699997 42.0000000 3170.59009	-110.699997 42.0000000 3170.78442	-110.699997 42.0000000 3170.98438	-110.699997 42.0000000 3171.18091	-110.699997 42.0000000 3171.37524	-110.699997 42.0000000 3171.57520	-110.699997 42.0000000 3171.76953	-110.699997 42.0000000 3171.97021	-110.699997 42.0000000 3172.16431	-110.699997 42.0000000 3172.36401	-110.699997 42.0000000 3172.56055	-110.699997 42.0000000 3172.75391	-110.699997 42.0000000 3172.95142	-110.699997 42.0000000 3173.15112	-110.699997 42.0000000 3173.84912	-110.699997 42.0000000 3173.85083	-110.699997 42.0000000 3173.85840	-110.699997 42.0000000 3173.86060	-110.699997 42.0000000 3173.86890	-110.699997 42.0000000 3173.87085	-110.699997 42.0000000 3173.87891	-110.699997 42.0000000 3173.88110	-110.699997 42.0000000 3173.88916	-110.699997 42.0000000 3173.89062	-110.699997 42.0000000 3173.89917	-110.699997 42.0000000 3173.90137	-110.699997 42.0000000 3173.90991	-110.699997 42.0000000 3173.91211	-110.699997 42.0000000 3173.92065	-110.699997 42.0000000 3173.92310	-110.699997 42.0000000 3173.93164	-110.699997 42.0000000 3173.93384	-110.699997 42.0000000 3173.94263	-110.699997 42.0000000 3173.94458	-110.699997 42.0000000 3173.95337	-110.699997 42.0000000 3173.96118	-110.699997 42.0000000 3173.96240	-110.699997 42.0000000 3173.96729
-110.599998 42.0000000 3169.19189	-110.599998 42.0000000 3169.19238	-110.599998 42.0000000 3169.19238	-110.599998 42.0000000 3169.19263	-110.599998 42.0000000 3166.58545	-110.599998 42.0000000 3169.66870	-110.599998 42.0000000 3169.87109	-110.599998 42.0000000 3170.06714	-110.599998 42.0000000 3170.26733	-110.599998 42.0000000 3170.46729	-110.599998 42.0000000 3170.66699	-110.599998 42.0000000 3170.86987	-110.599998 42.0000000 3171.06616	-110.599998 42.0000000 3171.26562	-110.599998 42.0000000 3171.46582	-110.599998 42.0000000 3171.66528	-110.599998 42.0000000 3171.86768	-110.599998 42.0000000 3172.06421	-110.599998 42.0000000 3172.26367	-110.599998 42.0000000 3172.46338	-110.599998 42.0000000 3172.66284	-110.599998 42.0000000 3172.86279	-110.599998 42.0000000 3173.06372	-110.599998 42.0000000 3173.25977	-110.599998 42.0000000 3173.45850	-110.599998 42.0000000 3173.65820	-110.599998 42.0000000 3174.37183	-110.599998 42.0000000 3174.37378	-110.599998 42.0000000 3174.37671	-110.599998 42.0000000 3174.37939	-110.599998 42.0000000 3174.38232	-110.599998 42.0000000 3174.38525	-110.599998 42.0000000 3174.38818	-110.599998 42.0000000 3174.39062	-110.599998 42.0000000 3174.39331	-110.599998 42.0000000 3174.39600	-110.599998 42.0000000 3174.39893	-110.599998 42.0000000 3174.40161	-110.599998 42.0000000 3174.40479	-110.599998 42.0000000 3174.40747	-110.599998 42.0000000 3174.41064	-110.599998 42.0000000 3174.41357	-110.599998 42.0000000 3174.41650	-110.599998 42.0000000 3174.41968	-110.599998 42.0000000 3174.42285	-110.599998 42.0000000 3174.42529	-110.599998 42.0000000 3174.42847	-110.599998 42.0000000 3174.43408	-110.599998 42.0000000 3174.43604	-110.599998 42.0000000 3174.43774
-110.500000 42.0000000 3169.64526	-110.500000 42.0000000 3169.64185	-110.500000 42.0000000 3169.64233	-110.500000 42.0000000 3169.64233	-110.500000 42.0000000 3167.00073	-110.500000 42.0000000 3170.12280	-110.500000 42.0000000 3170.32837	-110.500000 42.0000000 3170.52783	-110.500000 42.0000000 3170.73315	-110.500000 42.0000000 3170.93530	-110.500000 42.0000000 3171.13501	-110.500000 42.0000000 3171.34058	-110.500000 42.0000000 3171.53979	-110.500000 42.0000000 3171.74487	-110.500000 42.0000000 3171.94385	-110.500000 42.0000000 3172.14941	-110.500000 42.0000000 3172.35107	-110.500000 42.0000000 3172.55029	-110.500000 42.0000000 3172.75635	-110.500000 42.0000000 3172.95532	-110.500000 42.0000000 3173.16089	-110.500000 42.0000000 3173.35938	-110.500000 42.0000000 3173.56348	-110.500000 42.0000000 3173.76221	-110.500000 42.0000000 3173.96606	-110.500000 42.0000000 3174.16455	-110.500000 42.0000000 3174.89697	-110.500000 42.0000000 3174.89380	-110.500000 42.0000000 3174.89648	-110.500000 42.0000000 3174.89404	-110.500000 42.0000000 3174.89746	-110.500000 42.0000000 3174.89502	-110.500000 42.0000000 3174.89893	-110.500000 42.0000000 3174.89600	-110.500000 42.0000000 3174.89648	-110.500000 42.0000000 3174.90015	-110.500000 42.0000000 3174.89722	-110.500000 42.0000000 3174.90063	-110.500000 42.0000000 3174.89795	-110.500000 42.0000000 3174.89868	-110.500000 42.0000000 3174.90259	-110.500000 42.0000000 3174.90015	-110.500000 42.0000000 3174.90356	-110.500000 42.0000000 3174.90088	-110.500000 42.0000000 3174.90186	-110.500000 42.0000000 3174.90552	-110.500000 42.0000000 3174.90552	-110.500000 42.0000000 3174.90552	-110.500000 42.0000000 3174.90552	-110.500000 42.0000000 3174.90552
-110.400002 42.0000000 3170.07056	-110.400002 42.0000000 3170.06738	-110.400002 42.0000000 3170.06763	-110.400002 42.0000000 3170.06763	-110.400002 42.0000000 3167.38721	-110.400002 42.0000000 3170.55542	-110.400002 42.0000000 3170.76465	-110.400002 42.0000000 3170.96948	-110.400002 42.0000000 3171.17163	-110.400002 42.0000000 3171.37964	-110.400002 42.0000000 3171.58228	-110.400002 42.0000000 3171.79077	-110.400002 42.0000000 3171.99561	-110.400002 42.0000000 3172.19800	-110.400002 42.0000000 3172.40625	-110.400002 42.0000000 3172.60815	-110.400002 42.0000000 3172.81665	-110.400002 42.0000000 3173.02148	-110.400002 42.0000000 3173.22339	-110.400002 42.0000000 3173.43188	-110.400002 42.0000000 3173.63477	-110.400002 42.0000000 3173.84204	-110.400002 42.0000000 3174.04565	-110.400002 42.0000000 3174.24683	-110.400002 42.0000000 3174.45142	-110.400002 42.0000000 3174.65845	-110.400002 42.0000000 3175.40356	-110.400002 42.0000000 3175.40088	-110.400002 42.0000000 3175.39819	-110.400002 42.0000000 3175.39380	-110.400002 42.0000000 3175.39551	-110.400002 42.0000000 3175.39307	-110.400002 42.0000000 3175.39111	-110.400002 42.0000000 3175.38599	-110.400002 42.0000000 3175.38721	-110.400002 42.0000000 3175.38501	-110.400002 42.0000000 3175.38281	-110.400002 42.0000000 3175.38062	-110.400002 42.0000000 3175.37598	-110.400002 42.0000000 3175.37720	-110.400002 42.0000000 3175.37573	-110.400002 42.0000000 3175.37378	-110.400002 42.0000000 3175.36890	-110.400002 42.0000000 3175.37061	-110.400002 42.0000000 3175.36865	-110.400002 42.0000000 3175.36694	-110.400002 42.0000000 3175.36450	-110.400002 42.0000000 3175.36499	-110.400002 42.0000000 3175.35986	-110.400002 42.0000000 3175.36011
-110.300003 42.0000000 3170.44873	-110.300003 42.0000000 3170.44873	-110.300003 42.0000000 3170.44873	-110.300003 42.0000000 3170.44946	-110.300003 42.0000000 3167.72437	-110.300003 42.0000000 3170.94580	-110.300003 42.0000000 3171.15503	-110.300003 42.0000000 3171.36377	-110.300003 42.0000000 3171.57275	-110.300003 42.0000000 3171.78394	-110.300003 42.0000000 3171.98950	-110.300003 42.0000000 3172.19849	-110.300003 42.0000000 3172.40723	-110.300003 42.0000000 3172.61572	-110.300003 42.0000000 3172.82422	-110.300003 42.0000000 3173.03516	-110.300003 42.0000000 3173.24023	-110.300003 42.0000000 3173.44946	-110.300003 42.0000000 3173.65845	-110.300003 42.0000000 3173.86719	-110.300003 42.0000000 3174.07666	-110.300003 42.0000000 3174.28345	-110.300003 42.0000000 3174.49390	-110.300003 42.0000000 3174.69775	-110.300003 42.0000000 3174.90503	-110.300003 42.0000000 3175.11230	-110.300003 42.0000000 3175.87695	-110.300003 42.0000000 3175.87256	-110.300003 42.0000000 3175.86768	-110.300003 42.0000000 3175.86304	-110.300003 42.0000000 3175.85938	-110.300003 42.0000000 3175.85474	-110.300003 42.0000000 3175.85083	-110.300003 42.0000000 3175.84668	-110.300003 42.0000000 3175.84204	-110.300003 42.0000000 3175.83813	-110.300003 42.0000000 3175.83618	-110.300003 42.0000000 3175.82861	-110.300003 42.0000000 3175.82178	-110.300003 42.0000000 3175.82446	-110.300003 42.0000000 3175.81665	-110.300003 42.0000000 3175.81006	-110.300003 42.0000000 3175.81274	-110.300003 42.0000000 3175.80493	-110.300003 42.0000000 3175.79834	-110.300003 42.0000000 3175.80054	-110.300003 42.0000000 3175.79297	-110.300003 42.0000000 3175.79175	-110.300003 42.0000000 3175.78687	-110.300003 42.0000000 3175.77930
-110.199997 42.0000000 3170.76294	-110.199997 42.0000000 3170.76294	-110.199997 42.0000000 3170.76318	-110.199997 42.0000000 3170.76367	-110.199997 42.0000000 3167.98657	-110.199997 42.0000000 3171.26929	-110.199997 42.0000000 3171.48438	-110.199997 42.0000000 3171.69360	-110.199997 42.0000000 3171.90649	-110.199997 42.0000000 3172.11938	-110.199997 42.0000000 3172.33203	-110.199997 42.0000000 3172.54492	-110.199997 42.0000000 3172.76050	-110.199997 42.0000000 3172.96948	-110.199997 42.0000000 3173.18164	-110.199997 42.0000000 3173.39429	-110.199997 42.0000000 3173.60742	-110.199997 42.0000000 3173.82031	-110.199997 42.0000000 3174.03540	-110.199997 42.0000000 3174.24463	-110.199997 42.0000000 3174.45776	-110.199997 42.0000000 3174.66895	-110.199997 42.0000000 3174.88037	-110.199997 42.0000000 3175.09180	-110.199997 42.0000000 3175.30298	-110.199997 42.0000000 3175.51416	-110.199997 42.0000000 3176.30078	-110.199997 42.0000000 3176.29053	-110.199997 42.0000000 3176.28369	-110.199997 42.0000000 3176.27734	-110.199997 42.0000000 3176.27124	-110.199997 42.0000000 3176.26758	-110.199997 42.0000000 3176.25781	-110.199997 42.0000000 3176.25195	-110.199997 42.0000000 3176.24585	-110.199997 42.0000000 3176.23926	-110.199997 42.0000000 3176.23267	-110.199997 42.0000000 3176.22876	-110.199997 42.0000000 3176.21948	-110.199997 42.0000000 3176.21387	-110.199997 42.0000000 3176.20776	-110.199997 42.0000000 3176.20190	-110.199997 42.0000000 3176.19629	-110.199997 42.0000000 3176.18994	-110.199997 42.0000000 3176.18408	-110.199997 42.0000000 3176.17847	-110.199997 42.0000000 3176.17480	-110.199997 42.0000000 3176.16772	-110.199997 42.0000000 3176.15845	-110.199997 42.0000000 3176.15479
-110.099998 42.0000000 3170.99097	-110.099998 42.0000000 3170.98828	-110.099998 42.0000000 3170.99487	-110.099998 42.0000000 3170.99097	-110.099998 42.0000000 3168.15186	-110.099998 42.0000000 3171.51074	-110.099998 42.0000000 3171.72485	-110.099998 42.0000000 3171.94482	-110.099998 42.0000000 3172.16187	-110.099998 42.0000000 3172.37598	-110.099998 42.0000000 3172.59595	-110.099998 42.0000000 3172.81006	-110.099998 42.0000000 3173.03101	-110.099998 42.0000000 3173.24463	-110.099998 42.0000000 3173.46436	-110.099998 42.0000000 3173.67847	-110.099998 42.0000000 3173.89868	-110.099998 42.0000000 3174.11328	-110.099998 42.0000000 3174.33301	-110.099998 42.0000000 3174.54712	-110.099998 42.0000000 3174.76782	-110.099998 42.0000000 3174.98047	-110.099998 42.0000000 3175.19922	-110.099998 42.0000000 3175.41235	-110.099998 42.0000000 3175.63110	-110.099998 42.0000000 3175.84351	-110.099998 42.0000000 3176.65137	-110.099998 42.0000000 3176.64209	-110.099998 42.0000000 3176.63281	-110.099998 42.0000000 3176.62793	-110.099998 42.0000000 3176.61597	-110.099998 42.0000000 3176.60742	-110.099998 42.0000000 3176.59937	-110.099998 42.0000000 3176.59131	-110.099998 42.0000000 3176.58325	-110.099998 42.0000000 3176.57495	-110.099998 42.0000000 3176.56641	-110.099998 42.0000000 3176.55884	-110.099998 42.0000000 3176.55078	-110.099998 42.0000000 3176.54272	-110.099998 42.0000000 3176.53760	-110.099998 42.0000000 3176.52588	-110.099998 42.0000000 3176.51782	-110.099998 42.0000000 3176.51025	-110.099998 42.0000000 3176.50244	-110.099998 42.0000000 3176.49414	-110.099998 42.0000000 3176.48657	-110.099998 42.0000000 3176.48096	-110.099998 42.0000000 3176.46948	-110.099998 42.0000000 3176.46411
-110.000000 42.0000000 3171.15430	-110.000000 42.0000000 3171.15405	-110.000000 42.0000000 3171.15479	-110.000000 42.0000000 3171.15454	-110.000000 42.0000000 3168.24561	-110.000000 42.0000000 3171.68481	-110.000000 42.0000000 3171.90820	-110.000000 42.0000000 3172.13306	-110.000000 42.0000000 3172.35205	-110.000000 42.0000000 3172.57471	-110.000000 42.0000000 3172.79736	-110.000000 42.0000000 3173.02002	-110.000000 42.0000000 3173.24243	-110.000000 42.0000000 3173.46533	-110.000000 42.0000000 3173.68750	-110.000000 42.0000000 3173.90991	-110.000000 42.0000000 3174.13281	-110.000000 42.0000000 3174.35498	-110.000000 42.0000000 3174.57764	-110.000000 42.0000000 3174.80298	-110.000000 42.0000000 3175.02197	-110.000000 42.0000000 3175.24365	-110.000000 42.0000000 3175.46484	-110.000000 42.0000000 3175.68604	-110.000000 42.0000000 3175.90796	-110.000000 42.0000000 3176.12891	-110.000000 42.0000000 3176.95898	-110.000000 42.0000000 3176.94849	-110.000000 42.0000000 3176.93774	-110.000000 42.0000000 3176.92700	-110.000000 42.0000000 3176.91455	-110.000000 42.0000000 3176.90869	-110.000000 42.0000000 3176.89844	-110.000000 42.0000000 3176.88745	-110.000000 42.0000000 3176.87793	-110.000000 42.0000000 3176.86768	-110.000000 42.0000000 3176.85718	-110.000000 42.0000000 3176.84741	-110.000000 42.0000000 3176.83765	-110.000000 42.0000000 3176.82471	-110.000000 42.0000000 3176.81885	-110.000000 42.0000000 3176.80908	-110.000000 42.0000000 3176.79907	-110.000000 42.0000000 3176.78906	-110.000000 42.0000000 3176.77881	-110.000000 42.0000000 3176.76929	-110.000000 42.0000000 3176.75952	-110.000000 42.0000000 3176.74976	-110.000000 42.0000000 3176.74243	-110.000000 42.0000000 3176.72876
-109.900002 42.0000000 3171.27441	-109.900002 42.0000000 3171.27417	-109.900002 42.0000000 3171.27515	-109.900002 42.0000000 3171.27515	-109.900002 42.0000000 3168.28320	-109.900002 42.0000000 3171.82153	-109.900002 42.0000000 3172.04785	-109.900002 42.0000000 3172.27905	-109.900002 42.0000000 3172.50757	-109.900002 42.0000000 3172.73364	-109.900002 42.0000000 3172.96631	-109.900002 42.0000000 3173.19434	-109.900002 42.0000000 3173.42041	-109.900002 42.0000000 3173.65234	-109.900002 42.0000000 3173.88110	-109.900002 42.0000000 3174.10669	-109.900002 42.0000000 3174.33887	-109.900002 42.0000000 3174.56738	-109.900002 42.0000000 3174.79297	-109.900002 42.0000000 3175.02515	-109.900002 42.0000000 3175.25342	-109.900002 42.0000000 3175.47852	-109.900002 42.0000000 3175.70923	-109.900002 42.0000000 3175.93652	-109.900002 42.0000000 3176.16138	-109.900002 42.0000000 3176.39282	-109.900002 42.0000000 3177.24658	-109.900002 42.0000000 3177.23755	-109.900002 42.0000000 3177.22534	-109.900002 42.0000000 3177.21118	-109.900002 42.0000000 3177.20215	-109.900002 42.0000000 3177.19043	-109.900002 42.0000000 3177.17505	-109.900002 42.0000000 3177.16675	-109.900002 42.0000000 3177.15527	-109.900002 42.0000000 3177.14038	-109.900002 42.0000000 3177.13208	-109.900002 42.0000000 3177.11987	-109.900002 42.0000000 3177.10522	-109.900002 42.0000000 3177.09717	-109.900002 42.0000000 3177.08594	-109.900002 42.0000000 3177.07104	-109.900002 42.0000000 3177.06299	-109.900002 42.0000000 3177.04858	-109.900002 42.0000000 3177.04004	-109.900002 42.0000000 3177.02808	-109.900002 42.0000000 3177.01611	-109.900002 42.0000000 3177.00391	-109.900002 42.0000000 3176.99243	-109.900002 42.0000000 3176.98071
-109.800003 42.0000000 3171.36206	-109.800003 42.0000000 3171.35938	-109.800003 42.0000000 3171.36353	-109.800003 42.0000000 3171.36353	-109.800003 42.0000000 3168.27295	-109.800003 42.0000000 3171.92651	-109.800003 42.0000000 3172.16260	-109.800003 42.0000000 3172.39893	-109.800003 42.0000000 3172.63574	-109.800003 42.0000000 3172.87183	-109.800003 42.0000000 3173.10815	-109.800003 42.0000000 3173.34497	-109.800003 42.0000000 3173.58130	-109.800003 42.0000000 3173.81763	-109.800003 42.0000000 3174.05420	-109.800003 42.0000000 3174.29028	-109.800003 42.0000000 3174.52637	-109.800003 42.0000000 3174.76294	-109.800003 42.0000000 3174.99902	-109.800003 42.0000000 3175.23535	-109.800003 42.0000000 3175.47168	-109.800003 42.0000000 3175.70728	-109.800003 42.0000000 3175.94263	-109.800003 42.0000000 3176.17798	-109.800003 42.0000000 3176.41309	-109.800003 42.0000000 3176.64893	-109.800003 42.0000000 3177.54004	-109.800003 42.0000000 3177.52344	-109.800003 42.0000000 3177.51196	-109.800003 42.0000000 3177.49512	-109.800003 42.0000000 3177.48535	-109.800003 42.0000000 3177.46875	-109.800003 42.0000000 3177.45581	-109.800003 42.0000000 3177.44556	-109.800003 42.0000000 3177.42847	-109.800003 42.0000000 3177.41797	-109.800003 42.0000000 3177.40088	-109.800003 42.0000000 3177.39087	-109.800003 42.0000000 3177.37427	-109.800003 42.0000000 3177.36157	-109.800003 42.0000000 3177.35132	-109.800003 42.0000000 3177.33496	-109.800003 42.0000000 3177.32202	-109.800003 42.0000000 3177.31177	-109.800003 42.0000000 3177.29541	-109.800003 42.0000000 3177.28491	-109.800003 42.0000000 3177.26855	-109.800003 42.0000000 3177.25830	-109.800003 42.0000000 3177.24463	-109.800003 42.0000000 3177.22803
-109.699997 42.0000000 3171.41650	-109.699997 42.0000000 3171.41382	-109.699997 42.0000000 3171.41821	-109.699997 42.0000000 3171.41821	-109.699997 42.0000000 3168.20874	-109.699997 42.0000000 3172.00342	-109.699997 42.0000000 3172.24878	-109.699997 42.0000000 3172.49365	-109.699997 42.0000000 3172.73926	-109.699997 42.0000000 3172.98462	-109.699997 42.0000000 3173.22998	-109.699997 42.0000000 3173.47241	-109.699997 42.0000000 3173.72144	-109.699997 42.0000000 3173.96631	-109.699997 42.0000000 3174.21143	-109.699997 42.0000000 3174.45703	-109.699997 42.0000000 3174.70215	-109.699997 42.0000000 3174.94702	-109.699997 42.0000000 3175.19238	-109.699997 42.0000000 3175.43481	-109.699997 42.0000000 3175.68408	-109.699997 42.0000000 3175.92822	-109.699997 42.0000000 3176.17261	-109.699997 42.0000000 3176.41699	-109.699997 42.0000000 3176.66113	-109.699997 42.0000000 3176.90552	-109.699997 42.0000000 3177.83203	-109.699997 42.0000000 3177.81641	-109.699997 42.0000000 3177.80420	-109.699997 42.0000000 3177.78564	-109.699997 42.0000000 3177.77051	-109.699997 42.0000000 3177.75562	-109.699997 42.0000000 3177.74341	-109.699997 42.0000000 3177.72388	-109.699997 42.0000000 3177.70923	-109.699997 42.0000000 3177.69653	-109.699997 42.0000000 3177.67847	-109.699997 42.0000000 3177.66406	-109.699997 42.0000000 3177.64893	-109.699997 42.0000000 3177.63696	-109.699997 42.0000000 3177.61816	-109.699997 42.0000000 3177.60376	-109.699997 42.0000000 3177.58862	-109.699997 42.0000000 3177.57666	-109.699997 42.0000000 3177.55786	-109.699997 42.0000000 3177.54346	-109.699997 42.0000000 3177.53125	-109.699997 42.0000000 3177.51270	-109.699997 42.0000000 3177.50049	-109.699997 42.0000000 3177.48193
-109.599998 42.0000000 3171.43408	-109.599998 42.0000000 3171.43140	-109.599998 42.0000000 3171.43262	-109.599998 42.0000000 3171.43604	-109.599998 42.0000000 3168.08960	-109.599998 42.0000000 3172.04590	-109.599998 42.0000000 3172.30127	-109.599998 42.0000000 3172.56030	-109.599998 42.0000000 3172.81348	-109.599998 42.0000000 3173.06909	-109.599998 42.0000000 3173.32568	-109.599998 42.0000000 3173.58179	-109.599998 42.0000000 3173.83765	-109.599998 42.0000000 3174.09595	-109.599998 42.0000000 3174.34839	-109.599998 42.0000000 3174.60449	-109.599998 42.0000000 3174.86011	-109.599998 42.0000000 3175.11694	-109.599998 42.0000000 3175.37280	-109.599998 42.0000000 3175.63184	-109.599998 42.0000000 3175.88452	-109.599998 42.0000000 3176.13965	-109.599998 42.0000000 3176.39453	-109.599998 42.0000000 3176.64966	-109.599998 42.0000000 3176.90454	-109.599998 42.0000000 3177.16309	-109.599998 42.0000000 3178.12988	-109.599998 42.0000000 3178.11279	-109.599998 42.0000000 3178.09863	-109.599998 42.0000000 3178.07788	-109.599998 42.0000000 3178.06152	-109.599998 42.0000000 3178.04688	-109.599998 42.0000000 3178.02686	-109.599998 42.0000000 3178.00977	-109.599998 42.0000000 3177.99561	-109.599998 42.0000000 3177.97485	-109.599998 42.0000000 3177.95752	-109.599998 42.0000000 3177.94336	-109.599998 42.0000000 3177.92334	-109.599998 42.0000000 3177.90601	-109.599998 42.0000000 3177.88965	-109.599998 42.0000000 3177.87524	-109.599998 42.0000000 3177.85474	-109.599998 42.0000000 3177.83838	-109.599998 42.0000000 3177.82373	-109.599998 42.0000000 3177.80371	-109.599998 42.0000000 3177.78931	-109.599998 42.0000000 3177.76880	-109.599998 42.0000000 3177.75464	-109.599998 42.0000000 3177.73413
-109.500000 42.0000000 3171.43066	-109.500000 42.0000000 3171.42798	-109.500000 42.0000000 3171.42944	-109.500000 42.0000000 3171.43311	-109.500000 42.0000000 3167.93652	-109.500000 42.0000000 3172.06860	-109.500000 42.0000000 3172.33936	-109.500000 42.0000000 3172.60645	-109.500000 42.0000000 3172.87061	-109.500000 42.0000000 3173.14111	-109.500000 42.0000000 3173.40576	-109.500000 42.0000000 3173.67603	-109.500000 42.0000000 3173.94360	-109.500000 42.0000000 3174.20752	-109.500000 42.0000000 3174.47778	-109.500000 42.0000000 3174.74194	-109.500000 42.0000000 3175.01318	-109.500000 42.0000000 3175.27710	-109.500000 42.0000000 3175.54785	-109.500000 42.0000000 3175.81470	-109.500000 42.0000000 3176.07910	-109.500000 42.0000000 3176.34839	-109.500000 42.0000000 3176.61206	-109.500000 42.0000000 3176.88159	-109.500000 42.0000000 3177.14478	-109.500000 42.0000000 3177.41504	-109.500000 42.0000000 3178.43042	-109.500000 42.0000000 3178.41431	-109.500000 42.0000000 3178.39160	-109.500000 42.0000000 3178.37549	-109.500000 42.0000000 3178.35254	-109.500000 42.0000000 3178.33618	-109.500000 42.0000000 3178.31396	-109.500000 42.0000000 3178.29785	-109.500000 42.0000000 3178.27539	-109.500000 42.0000000 3178.25903	-109.500000 42.0000000 3178.23682	-109.500000 42.0000000 3178.22070	-109.500000 42.0000000 3178.19800	-109.500000 42.0000000 3178.18213	-109.500000 42.0000000 3178.15967	-109.500000 42.0000000 3178.14355	-109.500000 42.0000000 3178.12109	-109.500000 42.0000000 3178.10498	-109.500000 42.0000000 3178.08276	-109.500000 42.0000000 3178.06665	-109.500000 42.0000000 3178.04395	-109.500000 42.0000000 3178.02808	-109.500000 42.0000000 3178.00830	-109.500000 42.0000000 3177.98560
-109.400002 42.0000000 3171.41968	-109.400002 42.0000000 3171.41699	-109.400002 42.0000000 3171.41821	-109.400002 42.0000000 3171.41943	-109.400002 42.0000000 3167.77905	-109.400002 42.0000000 3172.08862	-109.400002 42.0000000 3172.36426	-109.400002 42.0000000 3172.64258	-109.400002 42.0000000 3172.92188	-109.400002 42.0000000 3173.20337	-109.400002 42.0000000 3173.47827	-109.400002 42.0000000 3173.75732	-109.400002 42.0000000 3174.03638	-109.400002 42.0000000 3174.31494	-109.400002 42.0000000 3174.59619	-109.400002 42.0000000 3174.87134	-109.400002 42.0000000 3175.15063	-109.400002 42.0000000 3175.42920	-109.400002 42.0000000 3175.70776	-109.400002 42.0000000 3175.98901	-109.400002 42.0000000 3176.26465	-109.400002 42.0000000 3176.54272	-109.400002 42.0000000 3176.82007	-109.400002 42.0000000 3177.09790	-109.400002 42.0000000 3177.37817	-109.400002 42.0000000 3177.65283	-109.400002 42.0000000 3178.71948	-109.400002 42.0000000 3178.69482	-109.400002 42.0000000 3178.67603	-109.400002 42.0000000 3178.65430	-109.400002 42.0000000 3178.63037	-109.400002 42.0000000 3178.61182	-109.400002 42.0000000 3178.59009	-109.400002 42.0000000 3178.56592	-109.400002 42.0000000 3178.54785	-109.400002 42.0000000 3178.52563	-109.400002 42.0000000 3178.50122	-109.400002 42.0000000 3178.48315	-109.400002 42.0000000 3178.46143	-109.400002 42.0000000 3178.43970	-109.400002 42.0000000 3178.41553	-109.400002 42.0000000 3178.39697	-109.400002 42.0000000 3178.37549	-109.400002 42.0000000 3178.35083	-109.400002 42.0000000 3178.33276	-109.400002 42.0000000 3178.31128	-109.400002 42.0000000 3178.28687	-109.400002 42.0000000 3178.26855	-109.400002 42.0000000 3178.24683	-109.400002 42.0000000 3178.22510
-109.300003 42.0000000 3171.40723	-109.300003 42.0000000 3171.40723	-109.300003 42.0000000 3171.40186	-109.300003 42.0000000 3171.40942	-109.300003 42.0000000 3167.64136	-109.300003 42.0000000 3172.09692	-109.300003 42.0000000 3172.38452	-109.300003 42.0000000 3172.67017	-109.300003 42.0000000 3172.96118	-109.300003 42.0000000 3173.24927	-109.300003 42.0000000 3173.53467	-109.300003 42.0000000 3173.82593	-109.300003 42.0000000 3174.11328	-109.300003 42.0000000 3174.39844	-109.300003 42.0000000 3174.68945	-109.300003 42.0000000 3174.97705	-109.300003 42.0000000 3175.26196	-109.300003 42.0000000 3175.55371	-109.300003 42.0000000 3175.84106	-109.300003 42.0000000 3176.12671	-109.300003 42.0000000 3176.41797	-109.300003 42.0000000 3176.70435	-109.300003 42.0000000 3176.98853	-109.300003 42.0000000 3177.27832	-109.300003 42.0000000 3177.56470	-109.300003 42.0000000 3177.85010	-109.300003 42.0000000 3178.95679	-109.300003 42.0000000 3178.93359	-109.300003 42.0000000 3178.90967	-109.300003 42.0000000 3178.88550	-109.300003 42.0000000 3178.86182	-109.300003 42.0000000 3178.83813	-109.300003 42.0000000 3178.81445	-109.300003 42.0000000 3178.79053	-109.300003 42.0000000 3178.76416	-109.300003 42.0000000 3178.74438	-109.300003 42.0000000 3178.71997	-109.300003 42.0000000 3178.69678	-109.300003 42.0000000 3178.67285	-109.300003 42.0000000 3178.64941	-109.300003 42.0000000 3178.62549	-109.300003 42.0000000 3178.60181	-109.300003 42.0000000 3178.57812	-109.300003 42.0000000 3178.55420	-109.300003 42.0000000 3178.52808	-109.300003 42.0000000 3178.50781	-109.300003 42.0000000 3178.48413	-109.300003 42.0000000 3178.46289	-109.300003 42.0000000 3178.43555	-109.300003 42.0000000 3178.41235
-109.199997 42.0000000 3171.39014	-109.199997 42.0000000 3171.39014	-109.199997 42.0000000 3171.38477	-109.199997 42.0000000 3171.39282	-109.199997 42.0000000 3167.55225	-109.199997 42.0000000 3172.09204	-109.199997 42.0000000 3172.38623	-109.199997 42.0000000 3172.67969	-109.199997 42.0000000 3172.97314	-109.199997 42.0000000 3173.26660	-109.199997 42.0000000 3173.56055	-109.199997 42.0000000 3173.85645	-109.199997 42.0000000 3174.14673	-109.199997 42.0000000 3174.44043	-109.199997 42.0000000 3174.73389	-109.199997 42.0000000 3175.02734	-109.199997 42.0000000 3175.32080	-109.199997 42.0000000 3175.61475	-109.199997 42.0000000 3175.90820	-109.199997 42.0000000 3176.20239	-109.199997 42.0000000 3176.49609	-109.199997 42.0000000 3176.78809	-109.199997 42.0000000 3177.08057	-109.199997 42.0000000 3177.37305	-109.199997 42.0000000 3177.66431	-109.199997 42.0000000 3177.95850	-109.199997 42.0000000 3179.08911	-109.199997 42.0000000 3179.06348	-109.199997 42.0000000 3179.03735	-109.199997 42.0000000 3179.01147	-109.199997 42.0000000 3178.98828	-109.199997 42.0000000 3178.95923	-109.199997 42.0000000 3178.93335	-109.199997 42.0000000 3178.90796	-109.199997 42.0000000 3178.88184	-109.199997 42.0000000 3178.85620	-109.199997 42.0000000 3178.83032	-109.199997 42.0000000 3178.80444	-109.199997 42.0000000 3178.78125	-109.199997 42.0000000 3178.75220	-109.199997 42.0000000 3178.72632	-109.199997 42.0000000 3178.70093	-109.199997 42.0000000 3178.67505	-109.199997 42.0000000 3178.64941	-109.199997 42.0000000 3178.62378	-109.199997 42.0000000 3178.59790	-109.199997 42.0000000 3178.57471	-109.199997 42.0000000 3178.54590	-109.199997 42.0000000 3178.52002	-109.199997 42.0000000 3178.49707
-109.099998 42.0000000 3171.36450	-109.099998 42.0000000 3171.36450	-109.099998 42.0000000 3171.36157	-109.099998 42.0000000 3171.36328	-109.099998 42.0000000 3167.52930	-109.099998 42.0000000 3172.06543	-109.099998 42.0000000 3172.35913	-109.099998 42.0000000 3172.65259	-109.099998 42.0000000 3172.94922	-109.099998 42.0000000 3173.23926	-109.099998 42.0000000 3173.53296	-109.099998 42.0000000 3173.82642	-109.099998 42.0000000 3174.12061	-109.099998 42.0000000 3174.41382	-109.099998 42.0000000 3174.70752	-109.099998 42.0000000 3175.00073	-109.099998 42.0000000 3175.29443	-109.099998 42.0000000 3175.58838	-109.099998 42.0000000 3175.88428	-109.099998 42.0000000 3176.17432	-109.099998 42.0000000 3176.46851	-109.099998 42.0000000 3176.76074	-109.099998 42.0000000 3177.05298	-109.099998 42.0000000 3177.34448	-109.099998 42.0000000 3177.63647	-109.099998 42.0000000 3177.93042	-109.099998 42.0000000 3179.06616	-109.099998 42.0000000 3179.04077	-109.099998 42.0000000 3179.00903	-109.099998 42.0000000 3178.98193	-109.099998 42.0000000 3178.95605	-109.099998 42.0000000 3178.92456	-109.099998 42.0000000 3178.89673	-109.099998 42.0000000 3178.87231	-109.099998 42.0000000 3178.84009	-109.099998 42.0000000 3178.81250	-109.099998 42.0000000 3178.78735	-109.099998 42.0000000 3178.75610	-109.099998 42.0000000 3178.72852	-109.099998 42.0000000 3178.70044	-109.099998 42.0000000 3178.67578	-109.099998 42.0000000 3178.64453	-109.099998 42.0000000 3178.61694	-109.099998 42.0000000 3178.59180	-109.099998 42.0000000 3178.56055	-109.099998 42.0000000 3178.53296	-109.099998 42.0000000 3178.50757	-109.099998 42.0000000 3178.47632	-109.099998 42.0000000 3178.45142	-109.099998 42.0000000 3178.41992
-109.000000 42.0000000 3171.33789	-109.000000 42.0000000 3171.33789	-109.000000 42.0000000 3171.33521	-109.000000 42.0000000 3171.33936	-109.000000 42.0000000 3167.55859	-109.000000 42.0000000 3172.02881	-109.000000 42.0000000 3172.31787	-109.000000 42.0000000 3172.60400	-109.000000 42.0000000 3172.89648	-109.000000 42.0000000 3173.18213	-109.000000 42.0000000 3173.47437	-109.000000 42.0000000 3173.76294	-109.000000 42.0000000 3174.04956	-109.000000 42.0000000 3174.34180	-109.000000 42.0000000 3174.62769	-109.000000 42.0000000 3174.91992	-109.000000 42.0000000 3175.20605	-109.000000 42.0000000 3175.49829	-109.000000 42.0000000 3175.78735	-109.000000 42.0000000 3176.07324	-109.000000 42.0000000 3176.36572	-109.000000 42.0000000 3176.65063	-109.000000 42.0000000 3176.94043	-109.000000 42.0000000 3177.22583	-109.000000 42.0000000 3177.51660	-109.000000 42.0000000 3177.80200	-109.000000 42.0000000 3178.93091	-109.000000 42.0000000 3178.89722	-109.000000 42.0000000 3178.86963	-109.000000 42.0000000 3178.83691	-109.000000 42.0000000 3178.80957	-109.000000 42.0000000 3178.77563	-109.000000 42.0000000 3178.74878	-109.000000 42.0000000 3178.71509	-109.000000 42.0000000 3178.68799	-109.000000 42.0000000 3178.65454	-109.000000 42.0000000 3178.62793	-109.000000 42.0000000 3178.59424	-109.000000 42.0000000 3178.56445	-109.000000 42.0000000 3178.53809	-109.000000 42.0000000 3178.50415	-109.000000 42.0000000 3178.47778	-109.000000 42.0000000 3178.44385	-109.000000 42.0000000 3178.41748	-109.000000 42.0000000 3178.38354	-109.000000 42.0000000 3178.35645	-109.000000 42.0000000 3178.32324	-109.000000 42.0000000 3178.29614	-109.000000 42.0000000 3178.26636	-109.000000 42.0000000 3178.23511
-108.900002 42.0000000 3171.31812	-108.900002 42.0000000 3171.31812	-108.900002 42.0000000 3171.31787	-108.900002 42.0000000 3171.32080	-108.900002 42.0000000 3167.63208	-108.900002 42.0000000 3171.98853	-108.900002 42.0000000 3172.27051	-108.900002 42.0000000 3172.55225	-108.900002 42.0000000 3172.83423	-108.900002 42.0000000 3173.11572	-108.900002 42.0000000 3173.39795	-108.900002 42.0000000 3173.68188	-108.900002 42.0000000 3173.96045	-108.900002 42.0000000 3174.24243	-108.900002 42.0000000 3174.52368	-108.900002 42.0000000 3174.80518	-108.900002 42.0000000 3175.08740	-108.900002 42.0000000 3175.36938	-108.900002 42.0000000 3175.65088	-108.900002 42.0000000 3175.93237	-108.900002 42.0000000 3176.21436	-108.900002 42.0000000 3176.49512	-108.900002 42.0000000 3176.77539	-108.900002 42.0000000 3177.05542	-108.900002 42.0000000 3177.33569	-108.900002 42.0000000 3177.61670	-108.900002 42.0000000 3178.72217	-108.900002 42.0000000 3178.68604	-108.900002 42.0000000 3178.65674	-108.900002 42.0000000 3178.62305	-108.900002 42.0000000 3178.58813	-108.900002 42.0000000 3178.55884	-108.900002 42.0000000 3178.52368	-108.900002 42.0000000 3178.49438	-108.900002 42.0000000 3178.45874	-108.900002 42.0000000 3178.42969	-108.900002 42.0000000 3178.39697	-108.900002 42.0000000 3178.36157	-108.900002 42.0000000 3178.33252	-108.900002 42.0000000 3178.29736	-108.900002 42.0000000 3178.26831	-108.900002 42.0000000 3178.23242	-108.900002 42.0000000 3178.20361	-108.900002 42.0000000 3178.17139	-108.900002 42.0000000 3178.13599	-108.900002 42.0000000 3178.10645	-108.900002 42.0000000 3178.07471	-108.900002 42.0000000 3178.04150	-108.900002 42.0000000 3178.00610	-108.900002 42.0000000 3177.97778
-108.800003 42.0000000 3171.30981	-108.800003 42.0000000 3171.30981	-108.800003 42.0000000 3171.31250	-108.800003 42.0000000 3171.31177	-108.800003 42.0000000 3167.75220	-108.800003 42.0000000 3171.95581	-108.800003 42.0000000 3172.22803	-108.800003 42.0000000 3172.50000	-108.800003 42.0000000 3172.77197	-108.800003 42.0000000 3173.04395	-108.800003 42.0000000 3173.31592	-108.800003 42.0000000 3173.58765	-108.800003 42.0000000 3173.85938	-108.800003 42.0000000 3174.13159	-108.800003 42.0000000 3174.40332	-108.800003 42.0000000 3174.67529	-108.800003 42.0000000 3174.94702	-108.800003 42.0000000 3175.21899	-108.800003 42.0000000 3175.49097	-108.800003 42.0000000 3175.76270	-108.800003 42.0000000 3176.03516	-108.800003 42.0000000 3176.30542	-108.800003 42.0000000 3176.57544	-108.800003 42.0000000 3176.84570	-108.800003 42.0000000 3177.11597	-108.800003 42.0000000 3177.38745	-108.800003 42.0000000 3178.45947	-108.800003 42.0000000 3178.42651	-108.800003 42.0000000 3178.39209	-108.800003 42.0000000 3178.35449	-108.800003 42.0000000 3178.32275	-108.800003 42.0000000 3178.28833	-108.800003 42.0000000 3178.25342	-108.800003 42.0000000 3178.21582	-108.800003 42.0000000 3178.18457	-108.800003 42.0000000 3178.14990	-108.800003 42.0000000 3178.11230	-108.800003 42.0000000 3178.08105	-108.800003 42.0000000 3178.04419	-108.800003 42.0000000 3178.01270	-108.800003 42.0000000 3177.97852	-108.800003 42.0000000 3177.94141	-108.800003 42.0000000 3177.91016	-108.800003 42.0000000 3177.87549	-108.800003 42.0000000 3177.83862	-108.800003 42.0000000 3177.80737	-108.800003 42.0000000 3177.77295	-108.800003 42.0000000 3177.73828	-108.800003 42.0000000 3177.70361	-108.800003 42.0000000 3177.66919
-108.699997 42.0000000 3171.31445	-108.699997 42.0000000 3171.31445	-108.699997 42.0000000 3171.31665	-108.699997 42.0000000 3171.31885	-108.699997 42.0000000 3167.91919	-108.699997 42.0000000 3171.93115	-108.699997 42.0000000 3172.18750	-108.699997 42.0000000 3172.44995	-108.699997 42.0000000 3172.70898	-108.699997 42.0000000 3172.96533	-108.699997 42.0000000 3173.22827	-108.699997 42.0000000 3173.48462	-108.699997 42.0000000 3173.74756	-108.699997 42.0000000 3174.00684	-108.699997 42.0000000 3174.26294	-108.699997 42.0000000 3174.52563	-108.699997 42.0000000 3174.78467	-108.699997 42.0000000 3175.04126	-108.699997 42.0000000 3175.30371	-108.699997 42.0000000 3175.56250	-108.699997 42.0000000 3175.81982	-108.699997 42.0000000 3176.08008	-108.699997 42.0000000 3176.33545	-108.699997 42.0000000 3176.59668	-108.699997 42.0000000 3176.85425	-108.699997 42.0000000 3177.10913	-108.699997 42.0000000 3178.14600	-108.699997 42.0000000 3178.10840	-108.699997 42.0000000 3178.07056	-108.699997 42.0000000 3178.03101	-108.699997 42.0000000 3177.99805	-108.699997 42.0000000 3177.96118	-108.699997 42.0000000 3177.92456	-108.699997 42.0000000 3177.88477	-108.699997 42.0000000 3177.85156	-108.699997 42.0000000 3177.81494	-108.699997 42.0000000 3177.77563	-108.699997 42.0000000 3177.74243	-108.699997 42.0000000 3177.70557	-108.699997 42.0000000 3177.66919	-108.699997 42.0000000 3177.63037	-108.699997 42.0000000 3177.59692	-108.699997 42.0000000 3177.56055	-108.699997 42.0000000 3177.52148	-108.699997 42.0000000 3177.48853	-108.699997 42.0000000 3177.45166	-108.699997 42.0000000 3177.41528	-108.699997 42.0000000 3177.37866	-108.699997 42.0000000 3177.34204	-108.699997 42.0000000 3177.30518
-108.599998 42.0000000 3171.33179	-108.599998 42.0000000 3171.33447	-108.599998 42.0000000 3171.33081	-108.599998 42.0000000 3171.33618	-108.599998 42.0000000 3168.14282	-108.599998 42.0000000 3171.90820	-108.599998 42.0000000 3172.15210	-108.599998 42.0000000 3172.39966	-108.599998 42.0000000 3172.63989	-108.599998 42.0000000 3172.88696	-108.599998 42.0000000 3173.12720	-108.599998 42.0000000 3173.37451	-108.599998 42.0000000 3173.61475	-108.599998 42.0000000 3173.86157	-108.599998 42.0000000 3174.10254	-108.599998 42.0000000 3174.34692	-108.599998 42.0000000 3174.59351	-108.599998 42.0000000 3174.83398	-108.599998 42.0000000 3175.08105	-108.599998 42.0000000 3175.32104	-108.599998 42.0000000 3175.56860	-108.599998 42.0000000 3175.80762	-108.599998 42.0000000 3176.05273	-108.599998 42.0000000 3176.29248	-108.599998 42.0000000 3176.53491	-108.599998 42.0000000 3176.78052	-108.599998 42.0000000 3177.76147	-108.599998 42.0000000 3177.71948	-108.599998 42.0000000 3177.68262	-108.599998 42.0000000 3177.64380	-108.599998 42.0000000 3177.60547	-108.599998 42.0000000 3177.56641	-108.599998 42.0000000 3177.52466	-108.599998 42.0000000 3177.48975	-108.599998 42.0000000 3177.45142	-108.599998 42.0000000 3177.41162	-108.599998 42.0000000 3177.37280	-108.599998 42.0000000 3177.33179	-108.599998 42.0000000 3177.29663	-108.599998 42.0000000 3177.25830	-108.599998 42.0000000 3177.21948	-108.599998 42.0000000 3177.18115	-108.599998 42.0000000 3177.13965	-108.599998 42.0000000 3177.10498	-108.599998 42.0000000 3177.06641	-108.599998 42.0000000 3177.02783	-108.599998 42.0000000 3176.98926	-108.599998 42.0000000 3176.95093	-108.599998 42.0000000 3176.91235	-108.599998 42.0000000 3176.87354
-108.500000 42.0000000 3171.35596	-108.500000 42.0000000 3171.35596	-108.500000 42.0000000 3171.35815	-108.500000 42.0000000 3171.36084	-108.500000 42.0000000 3168.39502	-108.500000 42.0000000 3171.89209	-108.500000 42.0000000 3172.11865	-108.500000 42.0000000 3172.34546	-108.500000 42.0000000 3172.57153	-108.500000 42.0000000 3172.79834	-108.500000 42.0000000 3173.02734	-108.500000 42.0000000 3173.25000	-108.500000 42.0000000 3173.47607	-108.500000 42.0000000 3173.70264	-108.500000 42.0000000 3173.92871	-108.500000 42.0000000 3174.15576	-108.500000 42.0000000 3174.38452	-108.500000 42.0000000 3174.60718	-108.500000 42.0000000 3174.83350	-108.500000 42.0000000 3175.06030	-108.500000 42.0000000 3175.28687	-108.500000 42.0000000 3175.51196	-108.500000 42.0000000 3175.73706	-108.500000 42.0000000 3175.96460	-108.500000 42.0000000 3176.18604	-108.500000 42.0000000 3176.41138	-108.500000 42.0000000 3177.33594	-108.500000 42.0000000 3177.29443	-108.500000 42.0000000 3177.25000	-108.500000 42.0000000 3177.21216	-108.500000 42.0000000 3177.17188	-108.500000 42.0000000 3177.13135	-108.500000 42.0000000 3177.09082	-108.500000 42.0000000 3177.04907	-108.500000 42.0000000 3177.00830	-108.500000 42.0000000 3176.96729	-108.500000 42.0000000 3176.92432	-108.500000 42.0000000 3176.88745	-108.500000 42.0000000 3176.84668	-108.500000 42.0000000 3176.80566	-108.500000 42.0000000 3176.76587	-108.500000 42.0000000 3176.72534	-108.500000 42.0000000 3176.68433	-108.500000 42.0000000 3176.64136	-108.500000 42.0000000 3176.60449	-108.500000 42.0000000 3176.56421	-108.500000 42.0000000 3176.52295	-108.500000 42.0000000 3176.48511	-108.500000 42.0000000 3176.44165	-108.500000 42.0000000 3176.40039
-108.400002 42.0000000 3171.38159	-108.400002 42.0000000 3171.38159	-108.400002 42.0000000 3171.38428	-108.400002 42.0000000 3171.38574	-108.400002 42.0000000 3168.65576	-108.400002 42.0000000 3171.87427	-108.400002 42.0000000 3172.08276	-108.400002 42.0000000 3172.29395	-108.400002 42.0000000 3172.49902	-108.400002 42.0000000 3172.70996	-108.400002 42.0000000 3172.91528	-108.400002 42.0000000 3173.12378	-108.400002 42.0000000 3173.33545	-108.400002 42.0000000 3173.54077	-108.400002 42.0000000 3173.75146	-108.400002 42.0000000 3173.95654	-108.400002 42.0000000 3174.16748	-108.400002 42.0000000 3174.37280	-108.400002 42.0000000 3174.58154	-108.400002 42.0000000 3174.79272	-108.400002 42.0000000 3174.99829	-108.400002 42.0000000 3175.20801	-108.400002 42.0000000 3175.41138	-108.400002 42.0000000 3175.61865	-108.400002 42.0000000 3175.82886	-108.400002 42.0000000 3176.03271	-108.400002 42.0000000 3176.89771	-108.400002 42.0000000 3176.85449	-108.400002 42.0000000 3176.81055	-108.400002 42.0000000 3176.76807	-108.400002 42.0000000 3176.72461	-108.400002 42.0000000 3176.68213	-108.400002 42.0000000 3176.63989	-108.400002 42.0000000 3176.59644	-108.400002 42.0000000 3176.55371	-108.400002 42.0000000 3176.51123	-108.400002 42.0000000 3176.46704	-108.400002 42.0000000 3176.42554	-108.400002 42.0000000 3176.38013	-108.400002 42.0000000 3176.34131	-108.400002 42.0000000 3176.29907	-108.400002 42.0000000 3176.25635	-108.400002 42.0000000 3176.21387	-108.400002 42.0000000 3176.17139	-108.400002 42.0000000 3176.12891	-108.400002 42.0000000 3176.08643	-108.400002 42.0000000 3176.04395	-108.400002 42.0000000 3176.00415	-108.400002 42.0000000 3175.95776	-108.400002 42.0000000 3175.91528
-108.300003 42.0000000 3171.39600	-108.300003 42.0000000 3171.39600	-108.300003 42.0000000 3171.39868	-108.300003 42.0000000 3171.39771	-108.300003 42.0000000 3168.89844	-108.300003 42.0000000 3171.84863	-108.300003 42.0000000 3172.04004	-108.300003 42.0000000 3172.23047	-108.300003 42.0000000 3172.42163	-108.300003 42.0000000 3172.61255	-108.300003 42.0000000 3172.80322	-108.300003 42.0000000 3172.99438	-108.300003 42.0000000 3173.18506	-108.300003 42.0000000 3173.37622	-108.300003 42.0000000 3173.56689	-108.300003 42.0000000 3173.75757	-108.300003 42.0000000 3173.94873	-108.300003 42.0000000 3174.13892	-108.300003 42.0000000 3174.33057	-108.300003 42.0000000 3174.52100	-108.300003 42.0000000 3174.71216	-108.300003 42.0000000 3174.90137	-108.300003 42.0000000 3175.09106	-108.300003 42.0000000 3175.28076	-108.300003 42.0000000 3175.47046	-108.300003 42.0000000 3175.65991	-108.300003 42.0000000 3176.46875	-108.300003 42.0000000 3176.41968	-108.300003 42.0000000 3176.37378	-108.300003 42.0000000 3176.32886	-108.300003 42.0000000 3176.28467	-108.300003 42.0000000 3176.23950	-108.300003 42.0000000 3176.19482	-108.300003 42.0000000 3176.14941	-108.300003 42.0000000 3176.10474	-108.300003 42.0000000 3176.06006	-108.300003 42.0000000 3176.01489	-108.300003 42.0000000 3175.97070	-108.300003 42.0000000 3175.92627	-108.300003 42.0000000 3175.88403	-108.300003 42.0000000 3175.83643	-108.300003 42.0000000 3175.79175	-108.300003 42.0000000 3175.74756	-108.300003 42.0000000 3175.70288	-108.300003 42.0000000 3175.65845	-108.300003 42.0000000 3175.61377	-108.300003 42.0000000 3175.56958	-108.300003 42.0000000 3175.52759	-108.300003 42.0000000 3175.47949	-108.300003 42.0000000 3175.43506
-108.199997 42.0000000 3171.38550	-108.199997 42.0000000 3171.38550	-108.199997 42.0000000 3171.38550	-108.199997 42.0000000 3171.38818	-108.199997 42.0000000 3169.09546	-108.199997 42.0000000 3171.80200	-108.199997 42.0000000 3171.97681	-108.199997 42.0000000 3172.15210	-108.199997 42.0000000 3172.32739	-108.199997 42.0000000 3172.50244	-108.199997 42.0000000 3172.67773	-108.199997 42.0000000 3172.85278	-108.199997 42.0000000 3173.03003	-108.199997 42.0000000 3173.20117	-108.199997 42.0000000 3173.37646	-108.199997 42.0000000 3173.55127	-108.199997 42.0000000 3173.72632	-108.199997 42.0000000 3173.90161	-108.199997 42.0000000 3174.07666	-108.199997 42.0000000 3174.25195	-108.199997 42.0000000 3174.42725	-108.199997 42.0000000 3174.60083	-108.199997 42.0000000 3174.77417	-108.199997 42.0000000 3174.94824	-108.199997 42.0000000 3175.12231	-108.199997 42.0000000 3175.29614	-108.199997 42.0000000 3176.05029	-108.199997 42.0000000 3176.00488	-108.199997 42.0000000 3175.95361	-108.199997 42.0000000 3175.90698	-108.199997 42.0000000 3175.86279	-108.199997 42.0000000 3175.81226	-108.199997 42.0000000 3175.76831	-108.199997 42.0000000 3175.71826	-108.199997 42.0000000 3175.67090	-108.199997 42.0000000 3175.62695	-108.199997 42.0000000 3175.57617	-108.199997 42.0000000 3175.52979	-108.199997 42.0000000 3175.48584	-108.199997 42.0000000 3175.43555	-108.199997 42.0000000 3175.38965	-108.199997 42.0000000 3175.34277	-108.199997 42.0000000 3175.29907	-108.199997 42.0000000 3175.24878	-108.199997 42.0000000 3175.20239	-108.199997 42.0000000 3175.15869	-108.199997 42.0000000 3175.10864	-108.199997 42.0000000 3175.06445	-108.199997 42.0000000 3175.01709	-108.199997 42.0000000 3174.96753
-108.099998 42.0000000 3171.34131	-108.099998 42.0000000 3171.34106	-108.099998 42.0000000 3171.34155	-108.099998 42.0000000 3171.34424	-108.099998 42.0000000 3169.23022	-108.099998 42.0000000 3171.72534	-108.099998 42.0000000 3171.88696	-108.099998 42.0000000 3172.04834	-108.099998 42.0000000 3172.20679	-108.099998 42.0000000 3172.37109	-108.099998 42.0000000 3172.53247	-108.099998 42.0000000 3172.69409	-108.099998 42.0000000 3172.85522	-108.099998 42.0000000 3173.01636	-108.099998 42.0000000 3173.17554	-108.099998 42.0000000 3173.34009	-108.099998 42.0000000 3173.50122	-108.099998 42.0000000 3173.66235	-108.099998 42.0000000 3173.82373	-108.099998 42.0000000 3173.98462	-108.099998 42.0000000 3174.14355	-108.099998 42.0000000 3174.30664	-108.099998 42.0000000 3174.46680	-108.099998 42.0000000 3174.62671	-108.099998 42.0000000 3174.78662	-108.099998 42.0000000 3174.94727	-108.099998 42.0000000 3175.65625	-108.099998 42.0000000 3175.60938	-108.099998 42.0000000 3175.55835	-108.099998 42.0000000 3175.50854	-108.099998 42.0000000 3175.45923	-108.099998 42.0000000 3175.40723	-108.099998 42.0000000 3175.36084	-108.099998 42.0000000 3175.31104	-108.099998 42.0000000 3175.26099	-108.099998 42.0000000 3175.21094	-108.099998 42.0000000 3175.16138	-108.099998 42.0000000 3175.10913	-108.099998 42.0000000 3175.06323	-108.099998 42.0000000 3175.01416	-108.099998 42.0000000 3174.96460	-108.099998 42.0000000 3174.91528	-108.099998 42.0000000 3174.86304	-108.099998 42.0000000 3174.81714	-108.099998 42.0000000 3174.76782	-108.099998 42.0000000 3174.71851	-108.099998 42.0000000 3174.66919	-108.099998 42.0000000 3174.61963	-108.099998 42.0000000 3174.57031	-108.099998 42.0000000 3174.52075
-108.000000 42.0000000 3171.27124	-108.000000 42.0000000 3171.27124	-108.000000 42.0000000 3171.27100	-108.000000 42.0000000 3171.27417	-108.000000 42.0000000 3169.31543	-108.000000 42.0000000 3171.62476	-108.000000 42.0000000 3171.77808	-108.000000 42.0000000 3171.92749	-108.000000 42.0000000 3172.07397	-108.000000 42.0000000 3172.22656	-108.000000 42.0000000 3172.37622	-108.000000 42.0000000 3172.52588	-108.000000 42.0000000 3172.67212	-108.000000 42.0000000 3172.82495	-108.000000 42.0000000 3172.97461	-108.000000 42.0000000 3173.12378	-108.000000 42.0000000 3173.27075	-108.000000 42.0000000 3173.42334	-108.000000 42.0000000 3173.57324	-108.000000 42.0000000 3173.71997	-108.000000 42.0000000 3173.87329	-108.000000 42.0000000 3174.02124	-108.000000 42.0000000 3174.16895	-108.000000 42.0000000 3174.31494	-108.000000 42.0000000 3174.46606	-108.000000 42.0000000 3174.61450	-108.000000 42.0000000 3175.28833	-108.000000 42.0000000 3175.23926	-108.000000 42.0000000 3175.18286	-108.000000 42.0000000 3175.13110	-108.000000 42.0000000 3175.08203	-108.000000 42.0000000 3175.02759	-108.000000 42.0000000 3174.97827	-108.000000 42.0000000 3174.92261	-108.000000 42.0000000 3174.87402	-108.000000 42.0000000 3174.81836	-108.000000 42.0000000 3174.76587	-108.000000 42.0000000 3174.71729	-108.000000 42.0000000 3174.66235	-108.000000 42.0000000 3174.61401	-108.000000 42.0000000 3174.55859	-108.000000 42.0000000 3174.50732	-108.000000 42.0000000 3174.45850	-108.000000 42.0000000 3174.40332	-108.000000 42.0000000 3174.35474	-108.000000 42.0000000 3174.29956	-108.000000 42.0000000 3174.25073	-108.000000 42.0000000 3174.19580	-108.000000 42.0000000 3174.14746	-108.000000 42.0000000 3174.09473
-107.900002 42.0000000 3171.18652	-107.900002 42.0000000 3171.18652	-107.900002 42.0000000 3171.18652	-107.900002 42.0000000 3171.18652	-107.900002 42.0000000 3169.36597	-107.900002 42.0000000 3171.52051	-107.900002 42.0000000 3171.65674	-107.900002 42.0000000 3171.79639	-107.900002 42.0000000 3171.93555	-107.900002 42.0000000 3172.07520	-107.900002 42.0000000 3172.21704	-107.900002 42.0000000 3172.35352	-107.900002 42.0000000 3172.49292	-107.900002 42.0000000 3172.63257	-107.900002 42.0000000 3172.77197	-107.900002 42.0000000 3172.91382	-107.900002 42.0000000 3173.04956	-107.900002 42.0000000 3173.18872	-107.900002 42.0000000 3173.32812	-107.900002 42.0000000 3173.46753	-107.900002 42.0000000 3173.61060	-107.900002 42.0000000 3173.74512	-107.900002 42.0000000 3173.88306	-107.900002 42.0000000 3174.02148	-107.900002 42.0000000 3174.15942	-107.900002 42.0000000 3174.30078	-107.900002 42.0000000 3174.94287	-107.900002 42.0000000 3174.88794	-107.900002 42.0000000 3174.83276	-107.900002 42.0000000 3174.77759	-107.900002 42.0000000 3174.72363	-107.900002 42.0000000 3174.66919	-107.900002 42.0000000 3174.61475	-107.900002 42.0000000 3174.55957	-107.900002 42.0000000 3174.50513	-107.900002 42.0000000 3174.45312	-107.900002 42.0000000 3174.39429	-107.900002 42.0000000 3174.34082	-107.900002 42.0000000 3174.28613	-107.900002 42.0000000 3174.23169	-107.900002 42.0000000 3174.17749	-107.900002 42.0000000 3174.12280	-107.900002 42.0000000 3174.06885	-107.900002 42.0000000 3174.01416	-107.900002 42.0000000 3173.96021	-107.900002 42.0000000 3173.90552	-107.900002 42.0000000 3173.85376	-107.900002 42.0000000 3173.79590	-107.900002 42.0000000 3173.74146	-107.900002 42.0000000 3173.68994
-107.800003 42.0000000 3171.09521	-107.800003 42.0000000 3171.09521	-107.800003 42.0000000 3171.09521	-107.800003 42.0000000 3171.09521	-107.800003 42.0000000 3169.39893	-107.800003 42.0000000 3171.40259	-107.800003 42.0000000 3171.53540	-107.800003 42.0000000 3171.66235	-107.800003 42.0000000 3171.79590	-107.800003 42.0000000 3171.92529	-107.800003 42.0000000 3172.05200	-107.800003 42.0000000 3172.18579	-107.800003 42.0000000 3172.31299	-107.800003 42.0000000 3172.44580	-107.800003 42.0000000 3172.57544	-107.800003 42.0000000 3172.70264	-107.800003 42.0000000 3172.83545	-107.800003 42.0000000 3172.96509	-107.800003 42.0000000 3173.09229	-107.800003 42.0000000 3173.22534	-107.800003 42.0000000 3173.35254	-107.800003 42.0000000 3173.48462	-107.800003 42.0000000 3173.61304	-107.800003 42.0000000 3173.73828	-107.800003 42.0000000 3173.86987	-107.800003 42.0000000 3173.99609	-107.800003 42.0000000 3174.61841	-107.800003 42.0000000 3174.56104	-107.800003 42.0000000 3174.50171	-107.800003 42.0000000 3174.44458	-107.800003 42.0000000 3174.38696	-107.800003 42.0000000 3174.32715	-107.800003 42.0000000 3174.27319	-107.800003 42.0000000 3174.21582	-107.800003 42.0000000 3174.15820	-107.800003 42.0000000 3174.10010	-107.800003 42.0000000 3174.03955	-107.800003 42.0000000 3173.98633	-107.800003 42.0000000 3173.92896	-107.800003 42.0000000 3173.87183	-107.800003 42.0000000 3173.81421	-107.800003 42.0000000 3173.75415	-107.800003 42.0000000 3173.70068	-107.800003 42.0000000 3173.64307	-107.800003 42.0000000 3173.58594	-107.800003 42.0000000 3173.52881	-107.800003 42.0000000 3173.47119	-107.800003 42.0000000 3173.41406	-107.800003 42.0000000 3173.35645	-107.800003 42.0000000 3173.29883
-107.699997 42.0000000 3170.99731	-107.699997 42.0000000 3170.99731	-107.699997 42.0000000 3170.99731	-107.699997 42.0000000 3170.99731	-107.699997 42.0000000 3169.40942	-107.699997 42.0000000 3171.28906	-107.699997 42.0000000 3171.40747	-107.699997 42.0000000 3171.52930	-107.699997 42.0000000 3171.65137	-107.699997 42.0000000 3171.77271	-107.699997 42.0000000 3171.89673	-107.699997 42.0000000 3172.01489	-107.699997 42.0000000 3172.13672	-107.699997 42.0000000 3172.25854	-107.699997 42.0000000 3172.37988	-107.699997 42.0000000 3172.50391	-107.699997 42.0000000 3172.62183	-107.699997 42.0000000 3172.74390	-107.699997 42.0000000 3172.86572	-107.699997 42.0000000 3172.98926	-107.699997 42.0000000 3173.10840	-107.699997 42.0000000 3173.22900	-107.699997 42.0000000 3173.34888	-107.699997 42.0000000 3173.46997	-107.699997 42.0000000 3173.58984	-107.699997 42.0000000 3173.71362	-107.699997 42.0000000 3174.30493	-107.699997 42.0000000 3174.24707	-107.699997 42.0000000 3174.18652	-107.699997 42.0000000 3174.12354	-107.699997 42.0000000 3174.06641	-107.699997 42.0000000 3174.00391	-107.699997 42.0000000 3173.94727	-107.699997 42.0000000 3173.88672	-107.699997 42.0000000 3173.82300	-107.699997 42.0000000 3173.76611	-107.699997 42.0000000 3173.70337	-107.699997 42.0000000 3173.64673	-107.699997 42.0000000 3173.58643	-107.699997 42.0000000 3173.52344	-107.699997 42.0000000 3173.46680	-107.699997 42.0000000 3173.40381	-107.699997 42.0000000 3173.34717	-107.699997 42.0000000 3173.28687	-107.699997 42.0000000 3173.22412	-107.699997 42.0000000 3173.16748	-107.699997 42.0000000 3173.10718	-107.699997 42.0000000 3173.04663	-107.699997 42.0000000 3172.98340	-107.699997 42.0000000 3172.92700
-107.599998 42.0000000 3170.89160	-107.599998 42.0000000 3170.89160	-107.599998 42.0000000 3170.89160	-107.599998 42.0000000 3170.89160	-107.599998 42.0000000 3169.40747	-107.599998 42.0000000 3171.16187	-107.599998 42.0000000 3171.27588	-107.599998 42.0000000 3171.38989	-107.599998 42.0000000 3171.50391	-107.599998 42.0000000 3171.61743	-107.599998 42.0000000 3171.73096	-107.599998 42.0000000 3171.84497	-107.599998 42.0000000 3171.95874	-107.599998 42.0000000 3172.07520	-107.599998 42.0000000 3172.18555	-107.599998 42.0000000 3172.29907	-107.599998 42.0000000 3172.41260	-107.599998 42.0000000 3172.52661	-107.599998 42.0000000 3172.64014	-107.599998 42.0000000 3172.75391	-107.599998 42.0000000 3172.86792	-107.599998 42.0000000 3172.98071	-107.599998 42.0000000 3173.09302	-107.599998 42.0000000 3173.20581	-107.599998 42.0000000 3173.31860	-107.599998 42.0000000 3173.43457	-107.599998 42.0000000 3174.00488	-107.599998 42.0000000 3173.94482	-107.599998 42.0000000 3173.87817	-107.599998 42.0000000 3173.81860	-107.599998 42.0000000 3173.75244	-107.599998 42.0000000 3173.69287	-107.599998 42.0000000 3173.62695	-107.599998 42.0000000 3173.56738	-107.599998 42.0000000 3173.50122	-107.599998 42.0000000 3173.44116	-107.599998 42.0000000 3173.37476	-107.599998 42.0000000 3173.31543	-107.599998 42.0000000 3173.24951	-107.599998 42.0000000 3173.18970	-107.599998 42.0000000 3173.12402	-107.599998 42.0000000 3173.06421	-107.599998 42.0000000 3172.99854	-107.599998 42.0000000 3172.93896	-107.599998 42.0000000 3172.87280	-107.599998 42.0000000 3172.81323	-107.599998 42.0000000 3172.74707	-107.599998 42.0000000 3172.68750	-107.599998 42.0000000 3172.62402	-107.599998 42.0000000 3172.56104
-107.500000 42.0000000 3170.77930	-107.500000 42.0000000 3170.77930	-107.500000 42.0000000 3170.77930	-107.500000 42.0000000 3170.77930	-107.500000 42.0000000 3169.38818	-107.500000 42.0000000 3171.03491	-107.500000 42.0000000 3171.13818	-107.500000 42.0000000 3171.24463	-107.500000 42.0000000 3171.35400	-107.500000 42.0000000 3171.45752	-107.500000 42.0000000 3171.56665	-107.500000 42.0000000 3171.67041	-107.500000 42.0000000 3171.77710	-107.500000 42.0000000 3171.88623	-107.500000 42.0000000 3171.98975	-107.500000 42.0000000 3172.09912	-107.500000 42.0000000 3172.20239	-107.500000 42.0000000 3172.31177	-107.500000 42.0000000 3172.41479	-107.500000 42.0000000 3172.52222	-107.500000 42.0000000 3172.63159	-107.500000 42.0000000 3172.73364	-107.500000 42.0000000 3172.84253	-107.500000 42.0000000 3172.94458	-107.500000 42.0000000 3173.05078	-107.500000 42.0000000 3173.15991	-107.500000 42.0000000 3173.71289	-107.500000 42.0000000 3173.65015	-107.500000 42.0000000 3173.58057	-107.500000 42.0000000 3173.51782	-107.500000 42.0000000 3173.44897	-107.500000 42.0000000 3173.38354	-107.500000 42.0000000 3173.32080	-107.500000 42.0000000 3173.25244	-107.500000 42.0000000 3173.18970	-107.500000 42.0000000 3173.12012	-107.500000 42.0000000 3173.05762	-107.500000 42.0000000 3172.98901	-107.500000 42.0000000 3172.92358	-107.500000 42.0000000 3172.86108	-107.500000 42.0000000 3172.79224	-107.500000 42.0000000 3172.72925	-107.500000 42.0000000 3172.66064	-107.500000 42.0000000 3172.59570	-107.500000 42.0000000 3172.53296	-107.500000 42.0000000 3172.46362	-107.500000 42.0000000 3172.40088	-107.500000 42.0000000 3172.33496	-107.500000 42.0000000 3172.26855	-107.500000 42.0000000 3172.20020
-107.400002 42.0000000 3170.65552	-107.400002 42.0000000 3170.65552	-107.400002 42.0000000 3170.65552	-107.400002 42.0000000 3170.65552	-107.400002 42.0000000 3169.35229	-107.400002 42.0000000 3170.89575	-107.400002 42.0000000 3170.99170	-107.400002 42.0000000 3171.09253	-107.400002 42.0000000 3171.19214	-107.400002 42.0000000 3171.29443	-107.400002 42.0000000 3171.39062	-107.400002 42.0000000 3171.49097	-107.400002 42.0000000 3171.59082	-107.400002 42.0000000 3171.69336	-107.400002 42.0000000 3171.78931	-107.400002 42.0000000 3171.88916	-107.400002 42.0000000 3171.98901	-107.400002 42.0000000 3172.09155	-107.400002 42.0000000 3172.18799	-107.400002 42.0000000 3172.28809	-107.400002 42.0000000 3172.38794	-107.400002 42.0000000 3172.48926	-107.400002 42.0000000 3172.58545	-107.400002 42.0000000 3172.68433	-107.400002 42.0000000 3172.78394	-107.400002 42.0000000 3172.88599	-107.400002 42.0000000 3173.42236	-107.400002 42.0000000 3173.35352	-107.400002 42.0000000 3173.28735	-107.400002 42.0000000 3173.21558	-107.400002 42.0000000 3173.14722	-107.400002 42.0000000 3173.08154	-107.400002 42.0000000 3173.00952	-107.400002 42.0000000 3172.94141	-107.400002 42.0000000 3172.87329	-107.400002 42.0000000 3172.80762	-107.400002 42.0000000 3172.73560	-107.400002 42.0000000 3172.66724	-107.400002 42.0000000 3172.60156	-107.400002 42.0000000 3172.52979	-107.400002 42.0000000 3172.46167	-107.400002 42.0000000 3172.39331	-107.400002 42.0000000 3172.32788	-107.400002 42.0000000 3172.25610	-107.400002 42.0000000 3172.18774	-107.400002 42.0000000 3172.11963	-107.400002 42.0000000 3172.05420	-107.400002 42.0000000 3171.98511	-107.400002 42.0000000 3171.91577	-107.400002 42.0000000 3171.84375
-107.300003 42.0000000 3170.50928	-107.300003 42.0000000 3170.50928	-107.300003 42.0000000 3170.50928	-107.300003 42.0000000 3170.50928	-107.300003 42.0000000 3169.28882	-107.300003 42.0000000 3170.73291	-107.300003 42.0000000 3170.82617	-107.300003 42.0000000 3170.91675	-107.300003 42.0000000 3171.01294	-107.300003 42.0000000 3171.10596	-107.300003 42.0000000 3171.19897	-107.300003 42.0000000 3171.28906	-107.300003 42.0000000 3171.38574	-107.300003 42.0000000 3171.47852	-107.300003 42.0000000 3171.56885	-107.300003 42.0000000 3171.66528	-107.300003 42.0000000 3171.75830	-107.300003 42.0000000 3171.84888	-107.300003 42.0000000 3171.94580	-107.300003 42.0000000 3172.03857	-107.300003 42.0000000 3172.12891	-107.300003 42.0000000 3172.22510	-107.300003 42.0000000 3172.31787	-107.300003 42.0000000 3172.40820	-107.300003 42.0000000 3172.50366	-107.300003 42.0000000 3172.59668	-107.300003 42.0000000 3173.11914	-107.300003 42.0000000 3173.04761	-107.300003 42.0000000 3172.97607	-107.300003 42.0000000 3172.90405	-107.300003 42.0000000 3172.83325	-107.300003 42.0000000 3172.76221	-107.300003 42.0000000 3172.69116	-107.300003 42.0000000 3172.61963	-107.300003 42.0000000 3172.54858	-107.300003 42.0000000 3172.47778	-107.300003 42.0000000 3172.40625	-107.300003 42.0000000 3172.33472	-107.300003 42.0000000 3172.26343	-107.300003 42.0000000 3172.19238	-107.300003 42.0000000 3172.12354	-107.300003 42.0000000 3172.04956	-107.300003 42.0000000 3171.97754	-107.300003 42.0000000 3171.90649	-107.300003 42.0000000 3171.83545	-107.300003 42.0000000 3171.76440	-107.300003 42.0000000 3171.69312	-107.300003 42.0000000 3171.62427	-107.300003 42.0000000 3171.54980	-107.300003 42.0000000 3171.48120
-107.199997 42.0000000 3170.32227	-107.199997 42.0000000 3170.32495	-107.199997 42.0000000 3170.32129	-107.199997 42.0000000 3170.32129	-107.199997 42.0000000 3169.17871	-107.199997 42.0000000 3170.53101	-107.199997 42.0000000 3170.61792	-107.199997 42.0000000 3170.70532	-107.199997 42.0000000 3170.78931	-107.199997 42.0000000 3170.87988	-107.199997 42.0000000 3170.96704	-107.199997 42.0000000 3171.05396	-107.199997 42.0000000 3171.13843	-107.199997 42.0000000 3171.22925	-107.199997 42.0000000 3171.31616	-107.199997 42.0000000 3171.40308	-107.199997 42.0000000 3171.48730	-107.199997 42.0000000 3171.57812	-107.199997 42.0000000 3171.66553	-107.199997 42.0000000 3171.74976	-107.199997 42.0000000 3171.84033	-107.199997 42.0000000 3171.92676	-107.199997 42.0000000 3172.01367	-107.199997 42.0000000 3172.09766	-107.199997 42.0000000 3172.18774	-107.199997 42.0000000 3172.27490	-107.199997 42.0000000 3172.78125	-107.199997 42.0000000 3172.71069	-107.199997 42.0000000 3172.63647	-107.199997 42.0000000 3172.56226	-107.199997 42.0000000 3172.48560	-107.199997 42.0000000 3172.41455	-107.199997 42.0000000 3172.34058	-107.199997 42.0000000 3172.26367	-107.199997 42.0000000 3172.19312	-107.199997 42.0000000 3172.11890	-107.199997 42.0000000 3172.04175	-107.199997 42.0000000 3171.97144	-107.199997 42.0000000 3171.89697	-107.199997 42.0000000 3171.82300	-107.199997 42.0000000 3171.74634	-107.199997 42.0000000 3171.67578	-107.199997 42.0000000 3171.60156	-107.199997 42.0000000 3171.52490	-107.199997 42.0000000 3171.45435	-107.199997 42.0000000 3171.38013	-107.199997 42.0000000 3171.30591	-107.199997 42.0000000 3171.23169	-107.199997 42.0000000 3171.15796	-107.199997 42.0000000 3171.08350
-107.099998 42.0000000 3170.07690	-107.099998 42.0000000 3170.07690	-107.099998 42.0000000 3170.07690	-107.099998 42.0000000 3170.07690	-107.099998 42.0000000 3169.00952	-107.099998 42.0000000 3170.27344	-107.099998 42.0000000 3170.35181	-107.099998 42.0000000 3170.43408	-107.099998 42.0000000 3170.51880	-107.099998 42.0000000 3170.59717	-107.099998 42.0000000 3170.68188	-107.099998 42.0000000 3170.76050	-107.099998 42.0000000 3170.84229	-107.099998 42.0000000 3170.92700	-107.099998 42.0000000 3171.00562	-107.099998 42.0000000 3171.08984	-107.099998 42.0000000 3171.16870	-107.099998 42.0000000 3171.25024	-107.099998 42.0000000 3171.33545	-107.099998 42.0000000 3171.41406	-107.099998 42.0000000 3171.49902	-107.099998 42.0000000 3171.57666	-107.099998 42.0000000 3171.65869	-107.099998 42.0000000 3171.74365	-107.099998 42.0000000 3171.82153	-107.099998 42.0000000 3171.90332	-107.099998 42.0000000 3172.40210	-107.099998 42.0000000 3172.32251	-107.099998 42.0000000 3172.24585	-107.099998 42.0000000 3172.16943	-107.099998 42.0000000 3172.09595	-107.099998 42.0000000 3172.01636	-107.099998 42.0000000 3171.94019	-107.099998 42.0000000 3171.86426	-107.099998 42.0000000 3171.79102	-107.099998 42.0000000 3171.71094	-107.099998 42.0000000 3171.63452	-107.099998 42.0000000 3171.56079	-107.099998 42.0000000 3171.48071	-107.099998 42.0000000 3171.40503	-107.099998 42.0000000 3171.32886	-107.099998 42.0000000 3171.25293	-107.099998 42.0000000 3171.17920	-107.099998 42.0000000 3171.09912	-107.099998 42.0000000 3171.02319	-107.099998 42.0000000 3170.94751	-107.099998 42.0000000 3170.87378	-107.099998 42.0000000 3170.79663	-107.099998 42.0000000 3170.71948	-107.099998 42.0000000 3170.64282
-107.000000 42.0000000 3169.79688	-107.000000 42.0000000 3169.79688	-107.000000 42.0000000 3169.79688	-107.000000 42.0000000 3169.79688	-107.000000 42.0000000 3168.79907	-107.000000 42.0000000 3169.97949	-107.000000 42.0000000 3170.05298	-107.000000 42.0000000 3170.13257	-107.000000 42.0000000 3170.20898	-107.000000 42.0000000 3170.28516	-107.000000 42.0000000 3170.35840	-107.000000 42.0000000 3170.43823	-107.000000 42.0000000 3170.51440	-107.000000 42.0000000 3170.58789	-107.000000 42.0000000 3170.66748	-107.000000 42.0000000 3170.74365	-107.000000 42.0000000 3170.81958	-107.000000 42.0000000 3170.89331	-107.000000 42.0000000 3170.97314	-107.000000 42.0000000 3171.04907	-107.000000 42.0000000 3171.12256	-107.000000 42.0000000 3171.20215	-107.000000 42.0000000 3171.27832	-107.000000 42.0000000 3171.35449	-107.000000 42.0000000 3171.42798	-107.000000 42.0000000 3171.50757	-107.000000 42.0000000 3171.98999	-107.000000 42.0000000 3171.90771	-107.000000 42.0000000 3171.83252	-107.000000 42.0000000 3171.75342	-107.000000 42.0000000 3171.67163	-107.000000 42.0000000 3171.59619	-107.000000 42.0000000 3171.51733	-107.000000 42.0000000 3171.43530	-107.000000 42.0000000 3171.36011	-107.000000 42.0000000 3171.28052	-107.000000 42.0000000 3171.19897	-107.000000 42.0000000 3171.12354	-107.000000 42.0000000 3171.04419	-107.000000 42.0000000 3170.96313	-107.000000 42.0000000 3170.88721	-107.000000 42.0000000 3170.80786	-107.000000 42.0000000 3170.72632	-107.000000 42.0000000 3170.65088	-107.000000 42.0000000 3170.56909	-107.000000 42.0000000 3170.49365	-107.000000 42.0000000 3170.41455	-107.000000 42.0000000 3170.33838	-107.000000 42.0000000 3170.25537	-107.000000 42.0000000 3170.17651
-106.900002 42.0000000 3169.51172	-106.900002 42.0000000 3169.50879	-106.900002 42.0000000 3169.50879	-106.900002 42.0000000 3169.50879	-106.900002 42.0000000 3168.57568	-106.900002 42.0000000 3169.67676	-106.900002 42.0000000 3169.75171	-106.900002 42.0000000 3169.82275	-106.900002 42.0000000 3169.89404	-106.900002 42.0000000 3169.96240	-106.900002 42.0000000 3170.03760	-106.900002 42.0000000 3170.10840	-106.900002 42.0000000 3170.17700	-106.900002 42.0000000 3170.25195	-106.900002 42.0000000 3170.32300	-106.900002 42.0000000 3170.39429	-106.900002 42.0000000 3170.46265	-106.900002 42.0000000 3170.53760	-106.900002 42.0000000 3170.60840	-106.900002 42.0000000 3170.67993	-106.900002 42.0000000 3170.74902	-106.900002 42.0000000 3170.82300	-106.900002 42.0000000 3170.89404	-106.900002 42.0000000 3170.96289	-106.900002 42.0000000 3171.03735	-106.900002 42.0000000 3171.10864	-106.900002 42.0000000 3171.57788	-106.900002 42.0000000 3171.49707	-106.900002 42.0000000 3171.41626	-106.900002 42.0000000 3171.33252	-106.900002 42.0000000 3171.25513	-106.900002 42.0000000 3171.17383	-106.900002 42.0000000 3171.09277	-106.900002 42.0000000 3171.01147	-106.900002 42.0000000 3170.93066	-106.900002 42.0000000 3170.84888	-106.900002 42.0000000 3170.76831	-106.900002 42.0000000 3170.68677	-106.900002 42.0000000 3170.60571	-106.900002 42.0000000 3170.52271	-106.900002 42.0000000 3170.44482	-106.900002 42.0000000 3170.36353	-106.900002 42.0000000 3170.28247	-106.900002 42.0000000 3170.20166	-106.900002 42.0000000 3170.12036	-106.900002 42.0000000 3170.03931	-106.900002 42.0000000 3169.95825	-106.900002 42.0000000 3169.88013	-106.900002 42.0000000 3169.79517	-106.900002 42.0000000 3169.71704
-106.800003 42.0000000 3169.24023	-106.800003 42.0000000 3169.24292	-106.800003 42.0000000 3169.23926	-106.800003 42.0000000 3169.23926	-106.800003 42.0000000 3168.36572	-106.800003 42.0000000 3169.39746	-106.800003 42.0000000 3169.46704	-106.800003 42.0000000 3169.53101	-106.800003 42.0000000 3169.60083	-106.800003 42.0000000 3169.66455	-106.800003 42.0000000 3169.73145	-106.800003 42.0000000 3169.80127	-106.800003 42.0000000 3169.86499	-106.800003 42.0000000 3169.93481	-106.800003 42.0000000 3169.99829	-106.800003 42.0000000 3170.06812	-106.800003 42.0000000 3170.13184	-106.800003 42.0000000 3170.19897	-106.800003 42.0000000 3170.26880	-106.800003 42.0000000 3170.33252	-106.800003 42.0000000 3170.39966	-106.800003 42.0000000 3170.46997	-106.800003 42.0000000 3170.53320	-106.800003 42.0000000 3170.60278	-106.800003 42.0000000 3170.66650	-106.800003 42.0000000 3170.73364	-106.800003 42.0000000 3171.19409	-106.800003 42.0000000 3171.11084	-106.800003 42.0000000 3171.02808	-106.800003 42.0000000 3170.94507	-106.800003 42.0000000 3170.86230	-106.800003 42.0000000 3170.77881	-106.800003 42.0000000 3170.69580	-106.800003 42.0000000 3170.61304	-106.800003 42.0000000 3170.53003	-106.800003 42.0000000 3170.44678	-106.800003 42.0000000 3170.36377	-106.800003 42.0000000 3170.28027	-106.800003 42.0000000 3170.19727	-106.800003 42.0000000 3170.11450	-106.800003 42.0000000 3170.03174	-106.800003 42.0000000 3169.94824	-106.800003 42.0000000 3169.86523	-106.800003 42.0000000 3169.78223	-106.800003 42.0000000 3169.69922	-106.800003 42.0000000 3169.61621	-106.800003 42.0000000 3169.53613	-106.800003 42.0000000 3169.44897	-106.800003 42.0000000 3169.36865	-106.800003 42.0000000 3169.28198
-106.699997 42.0000000 3169.01367	-106.699997 42.0000000 3169.01636	-106.699997 42.0000000 3169.01270	-106.699997 42.0000000 3169.01318	-106.699997 42.0000000 3168.19678	-106.699997 42.0000000 3169.16016	-106.699997 42.0000000 3169.22632	-106.699997 42.0000000 3169.28809	-106.699997 42.0000000 3169.35059	-106.699997 42.0000000 3169.41016	-106.699997 42.0000000 3169.47607	-106.699997 42.0000000 3169.53833	-106.699997 42.0000000 3169.60059	-106.699997 42.0000000 3169.66284	-106.699997 42.0000000 3169.72241	-106.699997 42.0000000 3169.78833	-106.699997 42.0000000 3169.85083	-106.699997 42.0000000 3169.91309	-106.699997 42.0000000 3169.97266	-106.699997 42.0000000 3170.03857	-106.699997 42.0000000 3170.10083	-106.699997 42.0000000 3170.16040	-106.699997 42.0000000 3170.22632	-106.699997 42.0000000 3170.28882	-106.699997 42.0000000 3170.35083	-106.699997 42.0000000 3170.41040	-106.699997 42.0000000 3170.86206	-106.699997 42.0000000 3170.77661	-106.699997 42.0000000 3170.69165	-106.699997 42.0000000 3170.60645	-106.699997 42.0000000 3170.52197	-106.699997 42.0000000 3170.43652	-106.699997 42.0000000 3170.35205	-106.699997 42.0000000 3170.26636	-106.699997 42.0000000 3170.18140	-106.699997 42.0000000 3170.09619	-106.699997 42.0000000 3170.01123	-106.699997 42.0000000 3169.92676	-106.699997 42.0000000 3169.84180	-106.699997 42.0000000 3169.75635	-106.699997 42.0000000 3169.67139	-106.699997 42.0000000 3169.58618	-106.699997 42.0000000 3169.50122	-106.699997 42.0000000 3169.41650	-106.699997 42.0000000 3169.33130	-106.699997 42.0000000 3169.24609	-106.699997 42.0000000 3169.16406	-106.699997 42.0000000 3169.07544	-106.699997 42.0000000 3168.99292	-106.699997 42.0000000 3168.90430
-106.599998 42.0000000 3168.84912	-106.599998 42.0000000 3168.84912	-106.599998 42.0000000 3168.84912	-106.599998 42.0000000 3168.84912	-106.599998 42.0000000 3168.08447	-106.599998 42.0000000 3168.98926	-106.599998 42.0000000 3169.04761	-106.599998 42.0000000 3169.10327	-106.599998 42.0000000 3169.16553	-106.599998 42.0000000 3169.22388	-106.599998 42.0000000 3169.28223	-106.599998 42.0000000 3169.33789	-106.599998 42.0000000 3169.39990	-106.599998 42.0000000 3169.45825	-106.599998 42.0000000 3169.51660	-106.599998 42.0000000 3169.57202	-106.599998 42.0000000 3169.63379	-106.599998 42.0000000 3169.69214	-106.599998 42.0000000 3169.75049	-106.599998 42.0000000 3169.80664	-106.599998 42.0000000 3169.86816	-106.599998 42.0000000 3169.92651	-106.599998 42.0000000 3169.98511	-106.599998 42.0000000 3170.04102	-106.599998 42.0000000 3170.10254	-106.599998 42.0000000 3170.16113	-106.599998 42.0000000 3170.59961	-106.599998 42.0000000 3170.51172	-106.599998 42.0000000 3170.42529	-106.599998 42.0000000 3170.33789	-106.599998 42.0000000 3170.25146	-106.599998 42.0000000 3170.16382	-106.599998 42.0000000 3170.07739	-106.599998 42.0000000 3169.98999	-106.599998 42.0000000 3169.90332	-106.599998 42.0000000 3169.81592	-106.599998 42.0000000 3169.72900	-106.599998 42.0000000 3169.64233	-106.599998 42.0000000 3169.55493	-106.599998 42.0000000 3169.46851	-106.599998 42.0000000 3169.38110	-106.599998 42.0000000 3169.29443	-106.599998 42.0000000 3169.20703	-106.599998 42.0000000 3169.12036	-106.599998 42.0000000 3169.03125	-106.599998 42.0000000 3168.94702	-106.599998 42.0000000 3168.86279	-106.599998 42.0000000 3168.77490	-106.599998 42.0000000 3168.68408	-106.599998 42.0000000 3168.59985
-106.500000 42.0000000 3168.73804	-106.500000 42.0000000 3168.73804	-106.500000 42.0000000 3168.73804	-106.500000 42.0000000 3168.74072	-106.500000 42.0000000 3168.01855	-106.500000 42.0000000 3168.86694	-106.500000 42.0000000 3168.92480	-106.500000 42.0000000 3168.97681	-106.500000 42.0000000 3169.03467	-106.500000 42.0000000 3169.08618	-106.500000 42.0000000 3169.14404	-106.500000 42.0000000 3169.19629	-106.500000 42.0000000 3169.25195	-106.500000 42.0000000 3169.30981	-106.500000 42.0000000 3169.36182	-106.500000 42.0000000 3169.41943	-106.500000 42.0000000 3169.47119	-106.500000 42.0000000 3169.52905	-106.500000 42.0000000 3169.58105	-106.500000 42.0000000 3169.63892	-106.500000 42.0000000 3169.69067	-106.500000 42.0000000 3169.74609	-106.500000 42.0000000 3169.80347	-106.500000 42.0000000 3169.85571	-106.500000 42.0000000 3169.91333	-106.500000 42.0000000 3169.96509	-106.500000 42.0000000 3170.39819	-106.500000 42.0000000 3170.30884	-106.500000 42.0000000 3170.21997	-106.500000 42.0000000 3170.13110	-106.500000 42.0000000 3170.04175	-106.500000 42.0000000 3169.95068	-106.500000 42.0000000 3169.86475	-106.500000 42.0000000 3169.77612	-106.500000 42.0000000 3169.68701	-106.500000 42.0000000 3169.59790	-106.500000 42.0000000 3169.50952	-106.500000 42.0000000 3169.42017	-106.500000 42.0000000 3169.32861	-106.500000 42.0000000 3169.24341	-106.500000 42.0000000 3169.15405	-106.500000 42.0000000 3169.06543	-106.500000 42.0000000 3168.97632	-106.500000 42.0000000 3168.88745	-106.500000 42.0000000 3168.79565	-106.500000 42.0000000 3168.70996	-106.500000 42.0000000 3168.62402	-106.500000 42.0000000 3168.53149	-106.500000 42.0000000 3168.44531	-106.500000 42.0000000 3168.35278
-106.400002 42.0000000 3168.66602	-106.400002 42.0000000 3168.66602	-106.400002 42.0000000 3168.66602	-106.400002 42.0000000 3168.66870	-106.400002 42.0000000 3167.99023	-106.400002 42.0000000 3168.78882	-106.400002 42.0000000 3168.84009	-106.400002 42.0000000 3168.89111	-106.400002 42.0000000 3168.94287	-106.400002 42.0000000 3168.99170	-106.400002 42.0000000 3169.04663	-106.400002 42.0000000 3169.09790	-106.400002 42.0000000 3169.14966	-106.400002 42.0000000 3169.20117	-106.400002 42.0000000 3169.25244	-106.400002 42.0000000 3169.30371	-106.400002 42.0000000 3169.35254	-106.400002 42.0000000 3169.40747	-106.400002 42.0000000 3169.45874	-106.400002 42.0000000 3169.51025	-106.400002 42.0000000 3169.56177	-106.400002 42.0000000 3169.61304	-106.400002 42.0000000 3169.66431	-106.400002 42.0000000 3169.71582	-106.400002 42.0000000 3169.76489	-106.400002 42.0000000 3169.81982	-106.400002 42.0000000 3170.24316	-106.400002 42.0000000 3170.14966	-106.400002 42.0000000 3170.06250	-106.400002 42.0000000 3169.96899	-106.400002 42.0000000 3169.88159	-106.400002 42.0000000 3169.78784	-106.400002 42.0000000 3169.70044	-106.400002 42.0000000 3169.60718	-106.400002 42.0000000 3169.51709	-106.400002 42.0000000 3169.42944	-106.400002 42.0000000 3169.33618	-106.400002 42.0000000 3169.24902	-106.400002 42.0000000 3169.15503	-106.400002 42.0000000 3169.06812	-106.400002 42.0000000 3168.97437	-106.400002 42.0000000 3168.88696	-106.400002 42.0000000 3168.79370	-106.400002 42.0000000 3168.70630	-106.400002 42.0000000 3168.61255	-106.400002 42.0000000 3168.52246	-106.400002 42.0000000 3168.43555	-106.400002 42.0000000 3168.34668	-106.400002 42.0000000 3168.25269	-106.400002 42.0000000 3168.16187
-106.300003 42.0000000 3168.62646	-106.300003 42.0000000 3168.62646	-106.300003 42.0000000 3168.62646	-106.300003 42.0000000 3168.62646	-106.300003 42.0000000 3167.99341	-106.300003 42.0000000 3168.74438	-106.300003 42.0000000 3168.78955	-106.300003 42.0000000 3168.83813	-106.300003 42.0000000 3168.88647	-106.300003 42.0000000 3168.93481	-106.300003 42.0000000 3168.98340	-106.300003 42.0000000 3169.03198	-106.300003 42.0000000 3169.08032	-106.300003 42.0000000 3169.12866	-106.300003 42.0000000 3169.17725	-106.300003 42.0000000 3169.22559	-106.300003 42.0000000 3169.27393	-106.300003 42.0000000 3169.32227	-106.300003 42.0000000 3169.37085	-106.300003 42.0000000 3169.41943	-106.300003 42.0000000 3169.46777	-106.300003 42.0000000 3169.51855	-106.300003 42.0000000 3169.56372	-106.300003 42.0000000 3169.61182	-106.300003 42.0000000 3169.66040	-106.300003 42.0000000 3169.70874	-106.300003 42.0000000 3170.12158	-106.300003 42.0000000 3170.03320	-106.300003 42.0000000 3169.94116	-106.300003 42.0000000 3169.84937	-106.300003 42.0000000 3169.75513	-106.300003 42.0000000 3169.66626	-106.300003 42.0000000 3169.57471	-106.300003 42.0000000 3169.48267	-106.300003 42.0000000 3169.38843	-106.300003 42.0000000 3169.29980	-106.300003 42.0000000 3169.20752	-106.300003 42.0000000 3169.11572	-106.300003 42.0000000 3169.02100	-106.300003 42.0000000 3168.93286	-106.300003 42.0000000 3168.84106	-106.300003 42.0000000 3168.74683	-106.300003 42.0000000 3168.65796	-106.300003 42.0000000 3168.56616	-106.300003 42.0000000 3168.47217	-106.300003 42.0000000 3168.38330	-106.300003 42.0000000 3168.29419	-106.300003 42.0000000 3168.19849	-106.300003 42.0000000 3168.10669	-106.300003 42.0000000 3168.01465
-106.199997 42.0000000 3168.62061	-106.199997 42.0000000 3168.62061	-106.199997 42.0000000 3168.62329	-106.199997 42.0000000 3168.61963	-106.199997 42.0000000 3168.02539	-106.199997 42.0000000 3168.72803	-106.199997 42.0000000 3168.77344	-106.199997 42.0000000 3168.81909	-106.199997 42.0000000 3168.86450	-106.199997 42.0000000 3168.90991	-106.199997 42.0000000 3168.95532	-106.199997 42.0000000 3169.00098	-106.199997 42.0000000 3169.04639	-106.199997 42.0000000 3169.09180	-106.199997 42.0000000 3169.13721	-106.199997 42.0000000 3169.18286	-106.199997 42.0000000 3169.22803	-106.199997 42.0000000 3169.27368	-106.199997 42.0000000 3169.32153	-106.199997 42.0000000 3169.36353	-106.199997 42.0000000 3169.40869	-106.199997 42.0000000 3169.45459	-106.199997 42.0000000 3169.49976	-106.199997 42.0000000 3169.54565	-106.199997 42.0000000 3169.59058	-106.199997 42.0000000 3169.63647	-106.199997 42.0000000 3170.04126	-106.199997 42.0000000 3169.95166	-106.199997 42.0000000 3169.85889	-106.199997 42.0000000 3169.76318	-106.199997 42.0000000 3169.67407	-106.199997 42.0000000 3169.58105	-106.199997 42.0000000 3169.48828	-106.199997 42.0000000 3169.39258	-106.199997 42.0000000 3169.30347	-106.199997 42.0000000 3169.21021	-106.199997 42.0000000 3169.11475	-106.199997 42.0000000 3169.02539	-106.199997 42.0000000 3168.93262	-106.199997 42.0000000 3168.83691	-106.199997 42.0000000 3168.74780	-106.199997 42.0000000 3168.65234	-106.199997 42.0000000 3168.56299	-106.199997 42.0000000 3168.47021	-106.199997 42.0000000 3168.37451	-106.199997 42.0000000 3168.28516	-106.199997 42.0000000 3168.19214	-106.199997 42.0000000 3168.09937	-106.199997 42.0000000 3168.00635	-106.199997 42.0000000 3167.91602
-106.099998 42.0000000 3168.64941	-106.099998 42.0000000 3168.64941	-106.099998 42.0000000 3168.64941	-106.099998 42.0000000 3168.64941	-106.099998 42.0000000 3168.09131	-106.099998 42.0000000 3168.75146	-106.099998 42.0000000 3168.79395	-106.099998 42.0000000 3168.83643	-106.099998 42.0000000 3168.87891	-106.099998 42.0000000 3168.92139	-106.099998 42.0000000 3168.96143	-106.099998 42.0000000 3169.00806	-106.099998 42.0000000 3169.05029	-106.099998 42.0000000 3169.09277	-106.099998 42.0000000 3169.13550	-106.099998 42.0000000 3169.17505	-106.099998 42.0000000 3169.22168	-106.099998 42.0000000 3169.26392	-106.099998 42.0000000 3169.30664	-106.099998 42.0000000 3169.34912	-106.099998 42.0000000 3169.38867	-106.099998 42.0000000 3169.43481	-106.099998 42.0000000 3169.47729	-106.099998 42.0000000 3169.51978	-106.099998 42.0000000 3169.56226	-106.099998 42.0000000 3169.60498	-106.099998 42.0000000 3170.00146	-106.099998 42.0000000 3169.90869	-106.099998 42.0000000 3169.81836	-106.099998 42.0000000 3169.72192	-106.099998 42.0000000 3169.62891	-106.099998 42.0000000 3169.53857	-106.099998 42.0000000 3169.44214	-106.099998 42.0000000 3169.34912	-106.099998 42.0000000 3169.25610	-106.099998 42.0000000 3169.16602	-106.099998 42.0000000 3169.06958	-106.099998 42.0000000 3168.97656	-106.099998 42.0000000 3168.88623	-106.099998 42.0000000 3168.78955	-106.099998 42.0000000 3168.69678	-106.099998 42.0000000 3168.60376	-106.099998 42.0000000 3168.51367	-106.099998 42.0000000 3168.41699	-106.099998 42.0000000 3168.32422	-106.099998 42.0000000 3168.23364	-106.099998 42.0000000 3168.13721	-106.099998 42.0000000 3168.04663	-106.099998 42.0000000 3167.95288	-106.099998 42.0000000 3167.85913
-106.000000 42.0000000 3168.71387	-106.000000 42.0000000 3168.71387	-106.000000 42.0000000 3168.71387	-106.000000 42.0000000 3168.71387	-106.000000 42.0000000 3168.18945	-106.000000 42.0000000 3168.81128	-106.000000 42.0000000 3168.84814	-106.000000 42.0000000 3168.88867	-106.000000 42.0000000 3168.93188	-106.000000 42.0000000 3168.96851	-106.000000 42.0000000 3169.01147	-106.000000 42.0000000 3169.04883	-106.000000 42.0000000 3169.09204	-106.000000 42.0000000 3169.12891	-106.000000 42.0000000 3169.16943	-106.000000 42.0000000 3169.21265	-106.000000 42.0000000 3169.24927	-106.000000 42.0000000 3169.29248	-106.000000 42.0000000 3169.32935	-106.000000 42.0000000 3169.37012	-106.000000 42.0000000 3169.41333	-106.000000 42.0000000 3169.44995	-106.000000 42.0000000 3169.49316	-106.000000 42.0000000 3169.53027	-106.000000 42.0000000 3169.57056	-106.000000 42.0000000 3169.61353	-106.000000 42.0000000 3169.99976	-106.000000 42.0000000 3169.90942	-106.000000 42.0000000 3169.81567	-106.000000 42.0000000 3169.71899	-106.000000 42.0000000 3169.62866	-106.000000 42.0000000 3169.53198	-106.000000 42.0000000 3169.44189	-106.000000 42.0000000 3169.34790	-106.000000 42.0000000 3169.25122	-106.000000 42.0000000 3169.16089	-106.000000 42.0000000 3169.06445	-106.000000 42.0000000 3168.97412	-106.000000 42.0000000 3168.87744	-106.000000 42.0000000 3168.78735	-106.000000 42.0000000 3168.69336	-106.000000 42.0000000 3168.59692	-106.000000 42.0000000 3168.50659	-106.000000 42.0000000 3168.41016	-106.000000 42.0000000 3168.31958	-106.000000 42.0000000 3168.22314	-106.000000 42.0000000 3168.13281	-106.000000 42.0000000 3168.03882	-106.000000 42.0000000 3167.94507	-106.000000 42.0000000 3167.85107
-105.900002 42.0000000 3168.81763	-105.900002 42.0000000 3168.81763	-105.900002 42.0000000 3168.82031	-105.900002 42.0000000 3168.81665	-105.900002 42.0000000 3168.32300	-105.900002 42.0000000 3168.90723	-105.900002 42.0000000 3168.94214	-105.900002 42.0000000 3168.98340	-105.900002 42.0000000 3169.02124	-105.900002 42.0000000 3169.05859	-105.900002 42.0000000 3169.09595	-105.900002 42.0000000 3169.13354	-105.900002 42.0000000 3169.16846	-105.900002 42.0000000 3169.20972	-105.900002 42.0000000 3169.24731	-105.900002 42.0000000 3169.28491	-105.900002 42.0000000 3169.32251	-105.900002 42.0000000 3169.36011	-105.900002 42.0000000 3169.39478	-105.900002 42.0000000 3169.43628	-105.900002 42.0000000 3169.47363	-105.900002 42.0000000 3169.51123	-105.900002 42.0000000 3169.54883	-105.900002 42.0000000 3169.58643	-105.900002 42.0000000 3169.62134	-105.900002 42.0000000 3169.66235	-105.900002 42.0000000 3170.04370	-105.900002 42.0000000 3169.94727	-105.900002 42.0000000 3169.85693	-105.900002 42.0000000 3169.76050	-105.900002 42.0000000 3169.66748	-105.900002 42.0000000 3169.57739	-105.900002 42.0000000 3169.48071	-105.900002 42.0000000 3169.39038	-105.900002 42.0000000 3169.29395	-105.900002 42.0000000 3169.20361	-105.900002 42.0000000 3169.10693	-105.900002 42.0000000 3169.01660	-105.900002 42.0000000 3168.92017	-105.900002 42.0000000 3168.82715	-105.900002 42.0000000 3168.73682	-105.900002 42.0000000 3168.64014	-105.900002 42.0000000 3168.55005	-105.900002 42.0000000 3168.45361	-105.900002 42.0000000 3168.36060	-105.900002 42.0000000 3168.27002	-105.900002 42.0000000 3168.17627	-105.900002 42.0000000 3168.08008	-105.900002 42.0000000 3167.98926	-105.900002 42.0000000 3167.89551
-105.800003 42.0000000 3168.97363	-105.800003 42.0000000 3168.96997	-105.800003 42.0000000 3168.96997	-105.800003 42.0000000 3168.96997	-105.800003 42.0000000 3168.50464	-105.800003 42.0000000 3169.05493	-105.800003 42.0000000 3169.09033	-105.800003 42.0000000 3169.12573	-105.800003 42.0000000 3169.16431	-105.800003 42.0000000 3169.19604	-105.800003 42.0000000 3169.23193	-105.800003 42.0000000 3169.26733	-105.800003 42.0000000 3169.30273	-105.800003 42.0000000 3169.33838	-105.800003 42.0000000 3169.37402	-105.800003 42.0000000 3169.40967	-105.800003 42.0000000 3169.44531	-105.800003 42.0000000 3169.48071	-105.800003 42.0000000 3169.51636	-105.800003 42.0000000 3169.55200	-105.800003 42.0000000 3169.58740	-105.800003 42.0000000 3169.62573	-105.800003 42.0000000 3169.65771	-105.800003 42.0000000 3169.69336	-105.800003 42.0000000 3169.72900	-105.800003 42.0000000 3169.76440	-105.800003 42.0000000 3170.13599	-105.800003 42.0000000 3170.04297	-105.800003 42.0000000 3169.95020	-105.800003 42.0000000 3169.85718	-105.800003 42.0000000 3169.76440	-105.800003 42.0000000 3169.66870	-105.800003 42.0000000 3169.57935	-105.800003 42.0000000 3169.48657	-105.800003 42.0000000 3169.39355	-105.800003 42.0000000 3169.30054	-105.800003 42.0000000 3169.20776	-105.800003 42.0000000 3169.11475	-105.800003 42.0000000 3169.02173	-105.800003 42.0000000 3168.92896	-105.800003 42.0000000 3168.83594	-105.800003 42.0000000 3168.74316	-105.800003 42.0000000 3168.65015	-105.800003 42.0000000 3168.55762	-105.800003 42.0000000 3168.46143	-105.800003 42.0000000 3168.37256	-105.800003 42.0000000 3168.27954	-105.800003 42.0000000 3168.18921	-105.800003 42.0000000 3168.09277	-105.800003 42.0000000 3168.00000
-105.699997 42.0000000 3169.19019	-105.699997 42.0000000 3169.19287	-105.699997 42.0000000 3169.18921	-105.699997 42.0000000 3169.18921	-105.699997 42.0000000 3168.74976	-105.699997 42.0000000 3169.27222	-105.699997 42.0000000 3169.30225	-105.699997 42.0000000 3169.33594	-105.699997 42.0000000 3169.36914	-105.699997 42.0000000 3169.40283	-105.699997 42.0000000 3169.43628	-105.699997 42.0000000 3169.47266	-105.699997 42.0000000 3169.50269	-105.699997 42.0000000 3169.53613	-105.699997 42.0000000 3169.57007	-105.699997 42.0000000 3169.60352	-105.699997 42.0000000 3169.63721	-105.699997 42.0000000 3169.67334	-105.699997 42.0000000 3169.70337	-105.699997 42.0000000 3169.73706	-105.699997 42.0000000 3169.77051	-105.699997 42.0000000 3169.80444	-105.699997 42.0000000 3169.83789	-105.699997 42.0000000 3169.87427	-105.699997 42.0000000 3169.90405	-105.699997 42.0000000 3169.93774	-105.699997 42.0000000 3170.29956	-105.699997 42.0000000 3170.20752	-105.699997 42.0000000 3170.11548	-105.699997 42.0000000 3170.02368	-105.699997 42.0000000 3169.93433	-105.699997 42.0000000 3169.83887	-105.699997 42.0000000 3169.74683	-105.699997 42.0000000 3169.65479	-105.699997 42.0000000 3169.56299	-105.699997 42.0000000 3169.47095	-105.699997 42.0000000 3169.37915	-105.699997 42.0000000 3169.28711	-105.699997 42.0000000 3169.19775	-105.699997 42.0000000 3169.10229	-105.699997 42.0000000 3169.01025	-105.699997 42.0000000 3168.91846	-105.699997 42.0000000 3168.82666	-105.699997 42.0000000 3168.73462	-105.699997 42.0000000 3168.64282	-105.699997 42.0000000 3168.55078	-105.699997 42.0000000 3168.46143	-105.699997 42.0000000 3168.36572	-105.699997 42.0000000 3168.27393	-105.699997 42.0000000 3168.18188
-105.599998 42.0000000 3169.48853	-105.599998 42.0000000 3169.48877	-105.599998 42.0000000 3169.48877	-105.599998 42.0000000 3169.48877	-105.599998 42.0000000 3169.07788	-105.599998 42.0000000 3169.56323	-105.599998 42.0000000 3169.59521	-105.599998 42.0000000 3169.62646	-105.599998 42.0000000 3169.65796	-105.599998 42.0000000 3169.69019	-105.599998 42.0000000 3169.72192	-105.599998 42.0000000 3169.75317	-105.599998 42.0000000 3169.78491	-105.599998 42.0000000 3169.81641	-105.599998 42.0000000 3169.84814	-105.599998 42.0000000 3169.88257	-105.599998 42.0000000 3169.91040	-105.599998 42.0000000 3169.94189	-105.599998 42.0000000 3169.97363	-105.599998 42.0000000 3170.00537	-105.599998 42.0000000 3170.03687	-105.599998 42.0000000 3170.06812	-105.599998 42.0000000 3170.10010	-105.599998 42.0000000 3170.13184	-105.599998 42.0000000 3170.16357	-105.599998 42.0000000 3170.19482	-105.599998 42.0000000 3170.54956	-105.599998 42.0000000 3170.45508	-105.599998 42.0000000 3170.36450	-105.599998 42.0000000 3170.27344	-105.599998 42.0000000 3170.18213	-105.599998 42.0000000 3170.09155	-105.599998 42.0000000 3170.00073	-105.599998 42.0000000 3169.91187	-105.599998 42.0000000 3169.81787	-105.599998 42.0000000 3169.72632	-105.599998 42.0000000 3169.63574	-105.599998 42.0000000 3169.54492	-105.599998 42.0000000 3169.45361	-105.599998 42.0000000 3169.36304	-105.599998 42.0000000 3169.27441	-105.599998 42.0000000 3169.17993	-105.599998 42.0000000 3169.08936	-105.599998 42.0000000 3168.99780	-105.599998 42.0000000 3168.90723	-105.599998 42.0000000 3168.81641	-105.599998 42.0000000 3168.72485	-105.599998 42.0000000 3168.63672	-105.599998 42.0000000 3168.54248	-105.599998 42.0000000 3168.45117
-105.500000 42.0000000 3169.84521	-105.500000 42.0000000 3169.84790	-105.500000 42.0000000 3169.84448	-105.500000 42.0000000 3169.84448	-105.500000 42.0000000 3169.45435	-105.500000 42.0000000 3169.91602	-105.500000 42.0000000 3169.94580	-105.500000 42.0000000 3169.97290	-105.500000 42.0000000 3170.00610	-105.500000 42.0000000 3170.03589	-105.500000 42.0000000 3170.06543	-105.500000 42.0000000 3170.09521	-105.500000 42.0000000 3170.12476	-105.500000 42.0000000 3170.15186	-105.500000 42.0000000 3170.18506	-105.500000 42.0000000 3170.21484	-105.500000 42.0000000 3170.24438	-105.500000 42.0000000 3170.27417	-105.500000 42.0000000 3170.30371	-105.500000 42.0000000 3170.33350	-105.500000 42.0000000 3170.36035	-105.500000 42.0000000 3170.39355	-105.500000 42.0000000 3170.42310	-105.500000 42.0000000 3170.45288	-105.500000 42.0000000 3170.48242	-105.500000 42.0000000 3170.51221	-105.500000 42.0000000 3170.85449	-105.500000 42.0000000 3170.76489	-105.500000 42.0000000 3170.67480	-105.500000 42.0000000 3170.58228	-105.500000 42.0000000 3170.49585	-105.500000 42.0000000 3170.40576	-105.500000 42.0000000 3170.31567	-105.500000 42.0000000 3170.22607	-105.500000 42.0000000 3170.13599	-105.500000 42.0000000 3170.04614	-105.500000 42.0000000 3169.95605	-105.500000 42.0000000 3169.86621	-105.500000 42.0000000 3169.77612	-105.500000 42.0000000 3169.68628	-105.500000 42.0000000 3169.59644	-105.500000 42.0000000 3169.50635	-105.500000 42.0000000 3169.41626	-105.500000 42.0000000 3169.32373	-105.500000 42.0000000 3169.23755	-105.500000 42.0000000 3169.14771	-105.500000 42.0000000 3169.05762	-105.500000 42.0000000 3168.96704	-105.500000 42.0000000 3168.87769	-105.500000 42.0000000 3168.78760
-105.400002 42.0000000 3170.23242	-105.400002 42.0000000 3170.23242	-105.400002 42.0000000 3170.23242	-105.400002 42.0000000 3170.23511	-105.400002 42.0000000 3169.86157	-105.400002 42.0000000 3170.29785	-105.400002 42.0000000 3170.32935	-105.400002 42.0000000 3170.35425	-105.400002 42.0000000 3170.38574	-105.400002 42.0000000 3170.41064	-105.400002 42.0000000 3170.44165	-105.400002 42.0000000 3170.46680	-105.400002 42.0000000 3170.49805	-105.400002 42.0000000 3170.52319	-105.400002 42.0000000 3170.55469	-105.400002 42.0000000 3170.57959	-105.400002 42.0000000 3170.61084	-105.400002 42.0000000 3170.63599	-105.400002 42.0000000 3170.66724	-105.400002 42.0000000 3170.69214	-105.400002 42.0000000 3170.72363	-105.400002 42.0000000 3170.74854	-105.400002 42.0000000 3170.77979	-105.400002 42.0000000 3170.80518	-105.400002 42.0000000 3170.83643	-105.400002 42.0000000 3170.86133	-105.400002 42.0000000 3171.19800	-105.400002 42.0000000 3171.10620	-105.400002 42.0000000 3171.02100	-105.400002 42.0000000 3170.92920	-105.400002 42.0000000 3170.84399	-105.400002 42.0000000 3170.75220	-105.400002 42.0000000 3170.66431	-105.400002 42.0000000 3170.57861	-105.400002 42.0000000 3170.48730	-105.400002 42.0000000 3170.40210	-105.400002 42.0000000 3170.31030	-105.400002 42.0000000 3170.22241	-105.400002 42.0000000 3170.13672	-105.400002 42.0000000 3170.04541	-105.400002 42.0000000 3169.95947	-105.400002 42.0000000 3169.86865	-105.400002 42.0000000 3169.78320	-105.400002 42.0000000 3169.69141	-105.400002 42.0000000 3169.60352	-105.400002 42.0000000 3169.51807	-105.400002 42.0000000 3169.42651	-105.400002 42.0000000 3169.34082	-105.400002 42.0000000 3169.24951	-105.400002 42.0000000 3169.16138
-105.300003 42.0000000 3170.62817	-105.300003 42.0000000 3170.62817	-105.300003 42.0000000 3170.62817	-105.300003 42.0000000 3170.62817	-105.300003 42.0000000 3170.27905	-105.300003 42.0000000 3170.69214	-105.300003 42.0000000 3170.71875	-105.300003 42.0000000 3170.74585	-105.300003 42.0000000 3170.77246	-105.300003 42.0000000 3170.79907	-105.300003 42.0000000 3170.82593	-105.300003 42.0000000 3170.85254	-105.300003 42.0000000 3170.87939	-105.300003 42.0000000 3170.90601	-105.300003 42.0000000 3170.93262	-105.300003 42.0000000 3170.95923	-105.300003 42.0000000 3170.98608	-105.300003 42.0000000 3171.01294	-105.300003 42.0000000 3171.04175	-105.300003 42.0000000 3171.06543	-105.300003 42.0000000 3171.09131	-105.300003 42.0000000 3171.11816	-105.300003 42.0000000 3171.14478	-105.300003 42.0000000 3171.17163	-105.300003 42.0000000 3171.19824	-105.300003 42.0000000 3171.22485	-105.300003 42.0000000 3171.54858	-105.300003 42.0000000 3171.45972	-105.300003 42.0000000 3171.37598	-105.300003 42.0000000 3171.28687	-105.300003 42.0000000 3171.20288	-105.300003 42.0000000 3171.11572	-105.300003 42.0000000 3171.02637	-105.300003 42.0000000 3170.94263	-105.300003 42.0000000 3170.85571	-105.300003 42.0000000 3170.76660	-105.300003 42.0000000 3170.68286	-105.300003 42.0000000 3170.59399	-105.300003 42.0000000 3170.50977	-105.300003 42.0000000 3170.42310	-105.300003 42.0000000 3170.33374	-105.300003 42.0000000 3170.25000	-105.300003 42.0000000 3170.16260	-105.300003 42.0000000 3170.07324	-105.300003 42.0000000 3169.98950	-105.300003 42.0000000 3169.90063	-105.300003 42.0000000 3169.81714	-105.300003 42.0000000 3169.72925	-105.300003 42.0000000 3169.64038	-105.300003 42.0000000 3169.55664
-105.199997 42.0000000 3171.01855	-105.199997 42.0000000 3171.01855	-105.199997 42.0000000 3171.01855	-105.199997 42.0000000 3171.02197	-105.199997 42.0000000 3170.68652	-105.199997 42.0000000 3171.07983	-105.199997 42.0000000 3171.10156	-105.199997 42.0000000 3171.13013	-105.199997 42.0000000 3171.15210	-105.199997 42.0000000 3171.17773	-105.199997 42.0000000 3171.20630	-105.199997 42.0000000 3171.22827	-105.199997 42.0000000 3171.25659	-105.199997 42.0000000 3171.27881	-105.199997 42.0000000 3171.30688	-105.199997 42.0000000 3171.32910	-105.199997 42.0000000 3171.35742	-105.199997 42.0000000 3171.37964	-105.199997 42.0000000 3171.40796	-105.199997 42.0000000 3171.43286	-105.199997 42.0000000 3171.45435	-105.199997 42.0000000 3171.48291	-105.199997 42.0000000 3171.50513	-105.199997 42.0000000 3171.53320	-105.199997 42.0000000 3171.55518	-105.199997 42.0000000 3171.58325	-105.199997 42.0000000 3171.89282	-105.199997 42.0000000 3171.81128	-105.199997 42.0000000 3171.72656	-105.199997 42.0000000 3171.63892	-105.199997 42.0000000 3171.55713	-105.199997 42.0000000 3171.46948	-105.199997 42.0000000 3171.38770	-105.199997 42.0000000 3171.30322	-105.199997 42.0000000 3171.21582	-105.199997 42.0000000 3171.13379	-105.199997 42.0000000 3171.04883	-105.199997 42.0000000 3170.96167	-105.199997 42.0000000 3170.88013	-105.199997 42.0000000 3170.79468	-105.199997 42.0000000 3170.70776	-105.199997 42.0000000 3170.62573	-105.199997 42.0000000 3170.54077	-105.199997 42.0000000 3170.45361	-105.199997 42.0000000 3170.37158	-105.199997 42.0000000 3170.28711	-105.199997 42.0000000 3170.19946	-105.199997 42.0000000 3170.11816	-105.199997 42.0000000 3170.03052	-105.199997 42.0000000 3169.94849
-105.099998 42.0000000 3171.38696	-105.099998 42.0000000 3171.38696	-105.099998 42.0000000 3171.38696	-105.099998 42.0000000 3171.38696	-105.099998 42.0000000 3171.07666	-105.099998 42.0000000 3171.44360	-105.099998 42.0000000 3171.46729	-105.099998 42.0000000 3171.48828	-105.099998 42.0000000 3171.51562	-105.099998 42.0000000 3171.53955	-105.099998 42.0000000 3171.56299	-105.099998 42.0000000 3171.58667	-105.099998 42.0000000 3171.61060	-105.099998 42.0000000 3171.63403	-105.099998 42.0000000 3171.65820	-105.099998 42.0000000 3171.68164	-105.099998 42.0000000 3171.70264	-105.099998 42.0000000 3171.72998	-105.099998 42.0000000 3171.75391	-105.099998 42.0000000 3171.77759	-105.099998 42.0000000 3171.80127	-105.099998 42.0000000 3171.82520	-105.099998 42.0000000 3171.84863	-105.099998 42.0000000 3171.87256	-105.099998 42.0000000 3171.89624	-105.099998 42.0000000 3171.91992	-105.099998 42.0000000 3172.21997	-105.099998 42.0000000 3172.14136	-105.099998 42.0000000 3172.05542	-105.099998 42.0000000 3171.97559	-105.099998 42.0000000 3171.89014	-105.099998 42.0000000 3171.81079	-105.099998 42.0000000 3171.72754	-105.099998 42.0000000 3171.64233	-105.099998 42.0000000 3171.56226	-105.099998 42.0000000 3171.47656	-105.099998 42.0000000 3171.39746	-105.099998 42.0000000 3171.31177	-105.099998 42.0000000 3171.23218	-105.099998 42.0000000 3171.14648	-105.099998 42.0000000 3171.06738	-105.099998 42.0000000 3170.98438	-105.099998 42.0000000 3170.89844	-105.099998 42.0000000 3170.81909	-105.099998 42.0000000 3170.73364	-105.099998 42.0000000 3170.65405	-105.099998 42.0000000 3170.56836	-105.099998 42.0000000 3170.48877	-105.099998 42.0000000 3170.40332	-105.099998 42.0000000 3170.32373
-105.000000 42.0000000 3171.72168	-105.000000 42.0000000 3171.72168	-105.000000 42.0000000 3171.72168	-105.000000 42.0000000 3171.72168	-105.000000 42.0000000 3171.42676	-105.000000 42.0000000 3171.77490	-105.000000 42.0000000 3171.80005	-105.000000 42.0000000 3171.81934	-105.000000 42.0000000 3171.84180	-105.000000 42.0000000 3171.86475	-105.000000 42.0000000 3171.88745	-105.000000 42.0000000 3171.91284	-105.000000 42.0000000 3171.93188	-105.000000 42.0000000 3171.95483	-105.000000 42.0000000 3171.97729	-105.000000 42.0000000 3172.00000	-105.000000 42.0000000 3172.02563	-105.000000 42.0000000 3172.04443	-105.000000 42.0000000 3172.06738	-105.000000 42.0000000 3172.09009	-105.000000 42.0000000 3172.11548	-105.000000 42.0000000 3172.13452	-105.000000 42.0000000 3172.15747	-105.000000 42.0000000 3172.17993	-105.000000 42.0000000 3172.20532	-105.000000 42.0000000 3172.22461	-105.000000 42.0000000 3172.51636	-105.000000 42.0000000 3172.43628	-105.000000 42.0000000 3172.35815	-105.000000 42.0000000 3172.27515	-105.000000 42.0000000 3172.19507	-105.000000 42.0000000 3172.11719	-105.000000 42.0000000 3172.03369	-105.000000 42.0000000 3171.95386	-105.000000 42.0000000 3171.87573	-105.000000 42.0000000 3171.79272	-105.000000 42.0000000 3171.71265	-105.000000 42.0000000 3171.63525	-105.000000 42.0000000 3171.55127	-105.000000 42.0000000 3171.47144	-105.000000 42.0000000 3171.39404	-105.000000 42.0000000 3171.31030	-105.000000 42.0000000 3171.22998	-105.000000 42.0000000 3171.15283	-105.000000 42.0000000 3171.06909	-105.000000 42.0000000 3170.98901	-105.000000 42.0000000 3170.90942	-105.000000 42.0000000 3170.83154	-105.000000 42.0000000 3170.74805	-105.000000 42.0000000 3170.66797
-104.900002 42.0000000 3172.01001	-104.900002 42.0000000 3172.01270	-104.900002 42.0000000 3172.00903	-104.900002 42.0000000 3172.00903	-104.900002 42.0000000 3171.72974	-104.900002 42.0000000 3172.06104	-104.900002 42.0000000 3172.07959	-104.900002 42.0000000 3172.10400	-104.900002 42.0000000 3172.12183	-104.900002 42.0000000 3172.14380	-104.900002 42.0000000 3172.16821	-104.900002 42.0000000 3172.18604	-104.900002 42.0000000 3172.21045	-104.900002 42.0000000 3172.22876	-104.900002 42.0000000 3172.25317	-104.900002 42.0000000 3172.27197	-104.900002 42.0000000 3172.29541	-104.900002 42.0000000 3172.31421	-104.900002 42.0000000 3172.33862	-104.900002 42.0000000 3172.35620	-104.900002 42.0000000 3172.38086	-104.900002 42.0000000 3172.39868	-104.900002 42.0000000 3172.42310	-104.900002 42.0000000 3172.44141	-104.900002 42.0000000 3172.46582	-104.900002 42.0000000 3172.48389	-104.900002 42.0000000 3172.76685	-104.900002 42.0000000 3172.68848	-104.900002 42.0000000 3172.61060	-104.900002 42.0000000 3172.53223	-104.900002 42.0000000 3172.45410	-104.900002 42.0000000 3172.37622	-104.900002 42.0000000 3172.29810	-104.900002 42.0000000 3172.21753	-104.900002 42.0000000 3172.14258	-104.900002 42.0000000 3172.06470	-104.900002 42.0000000 3171.98657	-104.900002 42.0000000 3171.90845	-104.900002 42.0000000 3171.83057	-104.900002 42.0000000 3171.75220	-104.900002 42.0000000 3171.67432	-104.900002 42.0000000 3171.59619	-104.900002 42.0000000 3171.51807	-104.900002 42.0000000 3171.43994	-104.900002 42.0000000 3171.36182	-104.900002 42.0000000 3171.28101	-104.900002 42.0000000 3171.20679	-104.900002 42.0000000 3171.12866	-104.900002 42.0000000 3171.05054	-104.900002 42.0000000 3170.96973
-104.800003 42.0000000 3172.23193	-104.800003 42.0000000 3172.23462	-104.800003 42.0000000 3172.23071	-104.800003 42.0000000 3172.23071	-104.800003 42.0000000 3171.96704	-104.800003 42.0000000 3172.28003	-104.800003 42.0000000 3172.29712	-104.800003 42.0000000 3172.32056	-104.800003 42.0000000 3172.33789	-104.800003 42.0000000 3172.36108	-104.800003 42.0000000 3172.38086	-104.800003 42.0000000 3172.39844	-104.800003 42.0000000 3172.42139	-104.800003 42.0000000 3172.44116	-104.800003 42.0000000 3172.45825	-104.800003 42.0000000 3172.48169	-104.800003 42.0000000 3172.50146	-104.800003 42.0000000 3172.51855	-104.800003 42.0000000 3172.54175	-104.800003 42.0000000 3172.56177	-104.800003 42.0000000 3172.57910	-104.800003 42.0000000 3172.60205	-104.800003 42.0000000 3172.62207	-104.800003 42.0000000 3172.63940	-104.800003 42.0000000 3172.66260	-104.800003 42.0000000 3172.68237	-104.800003 42.0000000 3172.95068	-104.800003 42.0000000 3172.87549	-104.800003 42.0000000 3172.80298	-104.800003 42.0000000 3172.72437	-104.800003 42.0000000 3172.64941	-104.800003 42.0000000 3172.57642	-104.800003 42.0000000 3172.49756	-104.800003 42.0000000 3172.42505	-104.800003 42.0000000 3172.34644	-104.800003 42.0000000 3172.27124	-104.800003 42.0000000 3172.19873	-104.800003 42.0000000 3172.12012	-104.800003 42.0000000 3172.04492	-104.800003 42.0000000 3171.97241	-104.800003 42.0000000 3171.89355	-104.800003 42.0000000 3171.81885	-104.800003 42.0000000 3171.74585	-104.800003 42.0000000 3171.66748	-104.800003 42.0000000 3171.59229	-104.800003 42.0000000 3171.51978	-104.800003 42.0000000 3171.44092	-104.800003 42.0000000 3171.36572	-104.800003 42.0000000 3171.29077	-104.800003 42.0000000 3171.21753
-104.699997 42.0000000 3172.36548	-104.699997 42.0000000 3172.36548	-104.699997 42.0000000 3172.36548	-104.699997 42.0000000 3172.36548	-104.699997 42.0000000 3172.11719	-104.699997 42.0000000 3172.40894	-104.699997 42.0000000 3172.43140	-104.699997 42.0000000 3172.45020	-104.699997 42.0000000 3172.46680	-104.699997 42.0000000 3172.48828	-104.699997 42.0000000 3172.50732	-104.699997 42.0000000 3172.52637	-104.699997 42.0000000 3172.54248	-104.699997 42.0000000 3172.56470	-104.699997 42.0000000 3172.58398	-104.699997 42.0000000 3172.60254	-104.699997 42.0000000 3172.61865	-104.699997 42.0000000 3172.64111	-104.699997 42.0000000 3172.65991	-104.699997 42.0000000 3172.67896	-104.699997 42.0000000 3172.69482	-104.699997 42.0000000 3172.71729	-104.699997 42.0000000 3172.73608	-104.699997 42.0000000 3172.75488	-104.699997 42.0000000 3172.77100	-104.699997 42.0000000 3172.79346	-104.699997 42.0000000 3173.05249	-104.699997 42.0000000 3172.97949	-104.699997 42.0000000 3172.90356	-104.699997 42.0000000 3172.83423	-104.699997 42.0000000 3172.76099	-104.699997 42.0000000 3172.68506	-104.699997 42.0000000 3172.61621	-104.699997 42.0000000 3172.54224	-104.699997 42.0000000 3172.46899	-104.699997 42.0000000 3172.39307	-104.699997 42.0000000 3172.32373	-104.699997 42.0000000 3172.25049	-104.699997 42.0000000 3172.17749	-104.699997 42.0000000 3172.10156	-104.699997 42.0000000 3172.03198	-104.699997 42.0000000 3171.95923	-104.699997 42.0000000 3171.88574	-104.699997 42.0000000 3171.81030	-104.699997 42.0000000 3171.74048	-104.699997 42.0000000 3171.66724	-104.699997 42.0000000 3171.59155	-104.699997 42.0000000 3171.52197	-104.699997 42.0000000 3171.44897	-104.699997 42.0000000 3171.37305
-104.599998 42.0000000 3172.39795	-104.599998 42.0000000 3172.39795	-104.599998 42.0000000 3172.39795	-104.599998 42.0000000 3172.39795	-104.599998 42.0000000 3172.15991	-104.599998 42.0000000 3172.44238	-104.599998 42.0000000 3172.45996	-104.599998 42.0000000 3172.47778	-104.599998 42.0000000 3172.49316	-104.599998 42.0000000 3172.51440	-104.599998 42.0000000 3172.53223	-104.599998 42.0000000 3172.54712	-104.599998 42.0000000 3172.56885	-104.599998 42.0000000 3172.58667	-104.599998 42.0000000 3172.60425	-104.599998 42.0000000 3172.61987	-104.599998 42.0000000 3172.64087	-104.599998 42.0000000 3172.65869	-104.599998 42.0000000 3172.67383	-104.599998 42.0000000 3172.69507	-104.599998 42.0000000 3172.71313	-104.599998 42.0000000 3172.73096	-104.599998 42.0000000 3172.74609	-104.599998 42.0000000 3172.76758	-104.599998 42.0000000 3172.78516	-104.599998 42.0000000 3172.80298	-104.599998 42.0000000 3173.05103	-104.599998 42.0000000 3172.98096	-104.599998 42.0000000 3172.91113	-104.599998 42.0000000 3172.84058	-104.599998 42.0000000 3172.77051	-104.599998 42.0000000 3172.70044	-104.599998 42.0000000 3172.63013	-104.599998 42.0000000 3172.56201	-104.599998 42.0000000 3172.48901	-104.599998 42.0000000 3172.41870	-104.599998 42.0000000 3172.34839	-104.599998 42.0000000 3172.27832	-104.599998 42.0000000 3172.20801	-104.599998 42.0000000 3172.14014	-104.599998 42.0000000 3172.06665	-104.599998 42.0000000 3171.99658	-104.599998 42.0000000 3171.92627	-104.599998 42.0000000 3171.85596	-104.599998 42.0000000 3171.78613	-104.599998 42.0000000 3171.71851	-104.599998 42.0000000 3171.64185	-104.599998 42.0000000 3171.57544	-104.599998 42.0000000 3171.50537	-104.599998 42.0000000 3171.43481
-104.500000 42.0000000 3172.35205	-104.500000 42.0000000 3172.35205	-104.500000 42.0000000 3172.35205	-104.500000 42.0000000 3172.35205	-104.500000 42.0000000 3172.12695	-104.500000 42.0000000 3172.39404	-104.500000 42.0000000 3172.41089	-104.500000 42.0000000 3172.42505	-104.500000 42.0000000 3172.44556	-104.500000 42.0000000 3172.45947	-104.500000 42.0000000 3172.47998	-104.500000 42.0000000 3172.49683	-104.500000 42.0000000 3172.51099	-104.500000 42.0000000 3172.53149	-104.500000 42.0000000 3172.54541	-104.500000 42.0000000 3172.56616	-104.500000 42.0000000 3172.58276	-104.500000 42.0000000 3172.59741	-104.500000 42.0000000 3172.61792	-104.500000 42.0000000 3172.63477	-104.500000 42.0000000 3172.64893	-104.500000 42.0000000 3172.66919	-104.500000 42.0000000 3172.68335	-104.500000 42.0000000 3172.70386	-104.500000 42.0000000 3172.72070	-104.500000 42.0000000 3172.73486	-104.500000 42.0000000 3172.97754	-104.500000 42.0000000 3172.90723	-104.500000 42.0000000 3172.84204	-104.500000 42.0000000 3172.77173	-104.500000 42.0000000 3172.70654	-104.500000 42.0000000 3172.63574	-104.500000 42.0000000 3172.57129	-104.500000 42.0000000 3172.50293	-104.500000 42.0000000 3172.43213	-104.500000 42.0000000 3172.36743	-104.500000 42.0000000 3172.29663	-104.500000 42.0000000 3172.23193	-104.500000 42.0000000 3172.16113	-104.500000 42.0000000 3172.09668	-104.500000 42.0000000 3172.02563	-104.500000 42.0000000 3171.96118	-104.500000 42.0000000 3171.89038	-104.500000 42.0000000 3171.82593	-104.500000 42.0000000 3171.75757	-104.500000 42.0000000 3171.68677	-104.500000 42.0000000 3171.61963	-104.500000 42.0000000 3171.55493	-104.500000 42.0000000 3171.48413	-104.500000 42.0000000 3171.41943
-104.400002 42.0000000 3172.26074	-104.400002 42.0000000 3172.26074	-104.400002 42.0000000 3172.26343	-104.400002 42.0000000 3172.25977	-104.400002 42.0000000 3172.04517	-104.400002 42.0000000 3172.29785	-104.400002 42.0000000 3172.31689	-104.400002 42.0000000 3172.33057	-104.400002 42.0000000 3172.34985	-104.400002 42.0000000 3172.36304	-104.400002 42.0000000 3172.38232	-104.400002 42.0000000 3172.39575	-104.400002 42.0000000 3172.41504	-104.400002 42.0000000 3172.42847	-104.400002 42.0000000 3172.44531	-104.400002 42.0000000 3172.46436	-104.400002 42.0000000 3172.47803	-104.400002 42.0000000 3172.49707	-104.400002 42.0000000 3172.51025	-104.400002 42.0000000 3172.52954	-104.400002 42.0000000 3172.54297	-104.400002 42.0000000 3172.56226	-104.400002 42.0000000 3172.57568	-104.400002 42.0000000 3172.59497	-104.400002 42.0000000 3172.60815	-104.400002 42.0000000 3172.62744	-104.400002 42.0000000 3172.85571	-104.400002 42.0000000 3172.78784	-104.400002 42.0000000 3172.72607	-104.400002 42.0000000 3172.66113	-104.400002 42.0000000 3172.59570	-104.400002 42.0000000 3172.53027	-104.400002 42.0000000 3172.46533	-104.400002 42.0000000 3172.39722	-104.400002 42.0000000 3172.33569	-104.400002 42.0000000 3172.27075	-104.400002 42.0000000 3172.20532	-104.400002 42.0000000 3172.13989	-104.400002 42.0000000 3172.07495	-104.400002 42.0000000 3172.00684	-104.400002 42.0000000 3171.94531	-104.400002 42.0000000 3171.88013	-104.400002 42.0000000 3171.81470	-104.400002 42.0000000 3171.74951	-104.400002 42.0000000 3171.68433	-104.400002 42.0000000 3171.61914	-104.400002 42.0000000 3171.55127	-104.400002 42.0000000 3171.48950	-104.400002 42.0000000 3171.42432	-104.400002 42.0000000 3171.35645
-104.300003 42.0000000 3172.15771	-104.300003 42.0000000 3172.15771	-104.300003 42.0000000 3172.16040	-104.300003 42.0000000 3172.15674	-104.300003 42.0000000 3171.95264	-104.300003 42.0000000 3172.19312	-104.300003 42.0000000 3172.21167	-104.300003 42.0000000 3172.22388	-104.300003 42.0000000 3172.23975	-104.300003 42.0000000 3172.25562	-104.300003 42.0000000 3172.27393	-104.300003 42.0000000 3172.28589	-104.300003 42.0000000 3172.30200	-104.300003 42.0000000 3172.32007	-104.300003 42.0000000 3172.33276	-104.300003 42.0000000 3172.34814	-104.300003 42.0000000 3172.36401	-104.300003 42.0000000 3172.38281	-104.300003 42.0000000 3172.39478	-104.300003 42.0000000 3172.41064	-104.300003 42.0000000 3172.42920	-104.300003 42.0000000 3172.44116	-104.300003 42.0000000 3172.45703	-104.300003 42.0000000 3172.47559	-104.300003 42.0000000 3172.48779	-104.300003 42.0000000 3172.50366	-104.300003 42.0000000 3172.72412	-104.300003 42.0000000 3172.66162	-104.300003 42.0000000 3172.59937	-104.300003 42.0000000 3172.53735	-104.300003 42.0000000 3172.47485	-104.300003 42.0000000 3172.41260	-104.300003 42.0000000 3172.35059	-104.300003 42.0000000 3172.29053	-104.300003 42.0000000 3172.22485	-104.300003 42.0000000 3172.16235	-104.300003 42.0000000 3172.10010	-104.300003 42.0000000 3172.03809	-104.300003 42.0000000 3171.97559	-104.300003 42.0000000 3171.91309	-104.300003 42.0000000 3171.85107	-104.300003 42.0000000 3171.78857	-104.300003 42.0000000 3171.72632	-104.300003 42.0000000 3171.66431	-104.300003 42.0000000 3171.60181	-104.300003 42.0000000 3171.53955	-104.300003 42.0000000 3171.47681	-104.300003 42.0000000 3171.41479	-104.300003 42.0000000 3171.35254	-104.300003 42.0000000 3171.29028
-104.199997 42.0000000 3172.07715	-104.199997 42.0000000 3172.07715	-104.199997 42.0000000 3172.07715	-104.199997 42.0000000 3172.07715	-104.199997 42.0000000 3171.88574	-104.199997 42.0000000 3172.11133	-104.199997 42.0000000 3172.12622	-104.199997 42.0000000 3172.14087	-104.199997 42.0000000 3172.15601	-104.199997 42.0000000 3172.17334	-104.199997 42.0000000 3172.18457	-104.199997 42.0000000 3172.19922	-104.199997 42.0000000 3172.21436	-104.199997 42.0000000 3172.22900	-104.199997 42.0000000 3172.24365	-104.199997 42.0000000 3172.25854	-104.199997 42.0000000 3172.27368	-104.199997 42.0000000 3172.28833	-104.199997 42.0000000 3172.30591	-104.199997 42.0000000 3172.31689	-104.199997 42.0000000 3172.33203	-104.199997 42.0000000 3172.34644	-104.199997 42.0000000 3172.36157	-104.199997 42.0000000 3172.37622	-104.199997 42.0000000 3172.39136	-104.199997 42.0000000 3172.40576	-104.199997 42.0000000 3172.61792	-104.199997 42.0000000 3172.55493	-104.199997 42.0000000 3172.49561	-104.199997 42.0000000 3172.43628	-104.199997 42.0000000 3172.37646	-104.199997 42.0000000 3172.31763	-104.199997 42.0000000 3172.26074	-104.199997 42.0000000 3172.19800	-104.199997 42.0000000 3172.13867	-104.199997 42.0000000 3172.07935	-104.199997 42.0000000 3172.01978	-104.199997 42.0000000 3171.96094	-104.199997 42.0000000 3171.90405	-104.199997 42.0000000 3171.84131	-104.199997 42.0000000 3171.78174	-104.199997 42.0000000 3171.72217	-104.199997 42.0000000 3171.66309	-104.199997 42.0000000 3171.60645	-104.199997 42.0000000 3171.54346	-104.199997 42.0000000 3171.48413	-104.199997 42.0000000 3171.42456	-104.199997 42.0000000 3171.36548	-104.199997 42.0000000 3171.30640	-104.199997 42.0000000 3171.24707
-104.099998 42.0000000 3172.04639	-104.099998 42.0000000 3172.04639	-104.099998 42.0000000 3172.04639	-104.099998 42.0000000 3172.04907	-104.099998 42.0000000 3171.86182	-104.099998 42.0000000 3172.07959	-104.099998 42.0000000 3172.09302	-104.099998 42.0000000 3172.10718	-104.099998 42.0000000 3172.12134	-104.099998 42.0000000 3172.13452	-104.099998 42.0000000 3172.14868	-104.099998 42.0000000 3172.16211	-104.099998 42.0000000 3172.17651	-104.099998 42.0000000 3172.19043	-104.099998 42.0000000 3172.20361	-104.099998 42.0000000 3172.21802	-104.099998 42.0000000 3172.23145	-104.099998 42.0000000 3172.24609	-104.099998 42.0000000 3172.25952	-104.099998 42.0000000 3172.27344	-104.099998 42.0000000 3172.28491	-104.099998 42.0000000 3172.30200	-104.099998 42.0000000 3172.31616	-104.099998 42.0000000 3172.33008	-104.099998 42.0000000 3172.34351	-104.099998 42.0000000 3172.35767	-104.099998 42.0000000 3172.55737	-104.099998 42.0000000 3172.49756	-104.099998 42.0000000 3172.44141	-104.099998 42.0000000 3172.38501	-104.099998 42.0000000 3172.33130	-104.099998 42.0000000 3172.27148	-104.099998 42.0000000 3172.21484	-104.099998 42.0000000 3172.15894	-104.099998 42.0000000 3172.10498	-104.099998 42.0000000 3172.04492	-104.099998 42.0000000 3171.98828	-104.099998 42.0000000 3171.93506	-104.099998 42.0000000 3171.87500	-104.099998 42.0000000 3171.81812	-104.099998 42.0000000 3171.76221	-104.099998 42.0000000 3171.70874	-104.099998 42.0000000 3171.64844	-104.099998 42.0000000 3171.59229	-104.099998 42.0000000 3171.53857	-104.099998 42.0000000 3171.47852	-104.099998 42.0000000 3171.42188	-104.099998 42.0000000 3171.36597	-104.099998 42.0000000 3171.30884	-104.099998 42.0000000 3171.25586
-104.000000 42.0000000 3172.05347	-104.000000 42.0000000 3172.04980	-104.000000 42.0000000 3172.04980	-104.000000 42.0000000 3172.04980	-104.000000 42.0000000 3171.87915	-104.000000 42.0000000 3172.08130	-104.000000 42.0000000 3172.09204	-104.000000 42.0000000 3172.10791	-104.000000 42.0000000 3172.12109	-104.000000 42.0000000 3172.13379	-104.000000 42.0000000 3172.14380	-104.000000 42.0000000 3172.16040	-104.000000 42.0000000 3172.17334	-104.000000 42.0000000 3172.18604	-104.000000 42.0000000 3172.19897	-104.000000 42.0000000 3172.20923	-104.000000 42.0000000 3172.22559	-104.000000 42.0000000 3172.23877	-104.000000 42.0000000 3172.25171	-104.000000 42.0000000 3172.26416	-104.000000 42.0000000 3172.27466	-104.000000 42.0000000 3172.29102	-104.000000 42.0000000 3172.30371	-104.000000 42.0000000 3172.31665	-104.000000 42.0000000 3172.32959	-104.000000 42.0000000 3172.33984	-104.000000 42.0000000 3172.53174	-104.000000 42.0000000 3172.47510	-104.000000 42.0000000 3172.42188	-104.000000 42.0000000 3172.37061	-104.000000 42.0000000 3172.31396	-104.000000 42.0000000 3172.26074	-104.000000 42.0000000 3172.20972	-104.000000 42.0000000 3172.15283	-104.000000 42.0000000 3172.09961	-104.000000 42.0000000 3172.04834	-104.000000 42.0000000 3171.99146	-104.000000 42.0000000 3171.93823	-104.000000 42.0000000 3171.88745	-104.000000 42.0000000 3171.83032	-104.000000 42.0000000 3171.77710	-104.000000 42.0000000 3171.72607	-104.000000 42.0000000 3171.66943	-104.000000 42.0000000 3171.61865	-104.000000 42.0000000 3171.56152	-104.000000 42.0000000 3171.50806	-104.000000 42.0000000 3171.45483	-104.000000 42.0000000 3171.40405	-104.000000 42.0000000 3171.34717	-104.000000 42.0000000 3171.29370
-103.900002 42.0000000 3172.07007	-103.900002 42.0000000 3172.07007	-103.900002 42.0000000 3172.07007	-103.900002 42.0000000 3172.07007	-103.900002 42.0000000 3171.91235	-103.900002 42.0000000 3172.09644	-103.900002 42.0000000 3172.11206	-103.900002 42.0000000 3172.12134	-103.900002 42.0000000 3172.13696	-103.900002 42.0000000 3172.14868	-103.900002 42.0000000 3172.15796	-103.900002 42.0000000 3172.17334	-103.900002 42.0000000 3172.18262	-103.900002 42.0000000 3172.19800	-103.900002 42.0000000 3172.20972	-103.900002 42.0000000 3172.21924	-103.900002 42.0000000 3172.23462	-103.900002 42.0000000 3172.24658	-103.900002 42.0000000 3172.25562	-103.900002 42.0000000 3172.27124	-103.900002 42.0000000 3172.28052	-103.900002 42.0000000 3172.29565	-103.900002 42.0000000 3172.30786	-103.900002 42.0000000 3172.31689	-103.900002 42.0000000 3172.33276	-103.900002 42.0000000 3172.34424	-103.900002 42.0000000 3172.51929	-103.900002 42.0000000 3172.46899	-103.900002 42.0000000 3172.42090	-103.900002 42.0000000 3172.36719	-103.900002 42.0000000 3172.31689	-103.900002 42.0000000 3172.26880	-103.900002 42.0000000 3172.21484	-103.900002 42.0000000 3172.16455	-103.900002 42.0000000 3172.11670	-103.900002 42.0000000 3172.06274	-103.900002 42.0000000 3172.01440	-103.900002 42.0000000 3171.96094	-103.900002 42.0000000 3171.91040	-103.900002 42.0000000 3171.86255	-103.900002 42.0000000 3171.80859	-103.900002 42.0000000 3171.75806	-103.900002 42.0000000 3171.70996	-103.900002 42.0000000 3171.65625	-103.900002 42.0000000 3171.60864	-103.900002 42.0000000 3171.55444	-103.900002 42.0000000 3171.50366	-103.900002 42.0000000 3171.45630	-103.900002 42.0000000 3171.40210	-103.900002 42.0000000 3171.35181
-103.800003 42.0000000 3172.09399	-103.800003 42.0000000 3172.09399	-103.800003 42.0000000 3172.09399	-103.800003 42.0000000 3172.09399	-103.800003 42.0000000 3171.94653	-103.800003 42.0000000 3172.11914	-103.800003 42.0000000 3172.13135	-103.800003 42.0000000 3172.14575	-103.800003 42.0000000 3172.15405	-103.800003 42.0000000 3172.16870	-103.800003 42.0000000 3172.17676	-103.800003 42.0000000 3172.18848	-103.800003 42.0000000 3172.20312	-103.800003 42.0000000 3172.21143	-103.800003 42.0000000 3172.22583	-103.800003 42.0000000 3172.23413	-103.800003 42.0000000 3172.24854	-103.800003 42.0000000 3172.25659	-103.800003 42.0000000 3172.26855	-103.800003 42.0000000 3172.28296	-103.800003 42.0000000 3172.29126	-103.800003 42.0000000 3172.30615	-103.800003 42.0000000 3172.31421	-103.800003 42.0000000 3172.32593	-103.800003 42.0000000 3172.34058	-103.800003 42.0000000 3172.34863	-103.800003 42.0000000 3172.51855	-103.800003 42.0000000 3172.46729	-103.800003 42.0000000 3172.41968	-103.800003 42.0000000 3172.37500	-103.800003 42.0000000 3172.32373	-103.800003 42.0000000 3172.27905	-103.800003 42.0000000 3172.22803	-103.800003 42.0000000 3172.18311	-103.800003 42.0000000 3172.13208	-103.800003 42.0000000 3172.08472	-103.800003 42.0000000 3172.04004	-103.800003 42.0000000 3171.98926	-103.800003 42.0000000 3171.94409	-103.800003 42.0000000 3171.89282	-103.800003 42.0000000 3171.84521	-103.800003 42.0000000 3171.80054	-103.800003 42.0000000 3171.74951	-103.800003 42.0000000 3171.70483	-103.800003 42.0000000 3171.65381	-103.800003 42.0000000 3171.60645	-103.800003 42.0000000 3171.56152	-103.800003 42.0000000 3171.51050	-103.800003 42.0000000 3171.46533	-103.800003 42.0000000 3171.41455
-103.699997 42.0000000 3172.12085	-103.699997 42.0000000 3172.12109	-103.699997 42.0000000 3172.12109	-103.699997 42.0000000 3172.12109	-103.699997 42.0000000 3171.98145	-103.699997 42.0000000 3172.14600	-103.699997 42.0000000 3172.15723	-103.699997 42.0000000 3172.17041	-103.699997 42.0000000 3172.17773	-103.699997 42.0000000 3172.18872	-103.699997 42.0000000 3172.19971	-103.699997 42.0000000 3172.21045	-103.699997 42.0000000 3172.22095	-103.699997 42.0000000 3172.23462	-103.699997 42.0000000 3172.24194	-103.699997 42.0000000 3172.25293	-103.699997 42.0000000 3172.26343	-103.699997 42.0000000 3172.27466	-103.699997 42.0000000 3172.28564	-103.699997 42.0000000 3172.29883	-103.699997 42.0000000 3172.30615	-103.699997 42.0000000 3172.31738	-103.699997 42.0000000 3172.32812	-103.699997 42.0000000 3172.33887	-103.699997 42.0000000 3172.34961	-103.699997 42.0000000 3172.36304	-103.699997 42.0000000 3172.51538	-103.699997 42.0000000 3172.47363	-103.699997 42.0000000 3172.42529	-103.699997 42.0000000 3172.38354	-103.699997 42.0000000 3172.33545	-103.699997 42.0000000 3172.29346	-103.699997 42.0000000 3172.24561	-103.699997 42.0000000 3172.20361	-103.699997 42.0000000 3172.15552	-103.699997 42.0000000 3172.11377	-103.699997 42.0000000 3172.06567	-103.699997 42.0000000 3172.02393	-103.699997 42.0000000 3171.97559	-103.699997 42.0000000 3171.93384	-103.699997 42.0000000 3171.88574	-103.699997 42.0000000 3171.84375	-103.699997 42.0000000 3171.79590	-103.699997 42.0000000 3171.75391	-103.699997 42.0000000 3171.70581	-103.699997 42.0000000 3171.66382	-103.699997 42.0000000 3171.61597	-103.699997 42.0000000 3171.57397	-103.699997 42.0000000 3171.52563	-103.699997 42.0000000 3171.48413
-103.599998 42.0000000 3172.15381	-103.599998 42.0000000 3172.15381	-103.599998 42.0000000 3172.15381	-103.599998 42.0000000 3172.15381	-103.599998 42.0000000 3172.02197	-103.599998 42.0000000 3172.17847	-103.599998 42.0000000 3172.18896	-103.599998 42.0000000 3172.19849	-103.599998 42.0000000 3172.20825	-103.599998 42.0000000 3172.21582	-103.599998 42.0000000 3172.22900	-103.599998 42.0000000 3172.23901	-103.599998 42.0000000 3172.24902	-103.599998 42.0000000 3172.25879	-103.599998 42.0000000 3172.26855	-103.599998 42.0000000 3172.27856	-103.599998 42.0000000 3172.28589	-103.599998 42.0000000 3172.29932	-103.599998 42.0000000 3172.30933	-103.599998 42.0000000 3172.31909	-103.599998 42.0000000 3172.32886	-103.599998 42.0000000 3172.33887	-103.599998 42.0000000 3172.34619	-103.599998 42.0000000 3172.35962	-103.599998 42.0000000 3172.36938	-103.599998 42.0000000 3172.37939	-103.599998 42.0000000 3172.52612	-103.599998 42.0000000 3172.48364	-103.599998 42.0000000 3172.43872	-103.599998 42.0000000 3172.39941	-103.599998 42.0000000 3172.35718	-103.599998 42.0000000 3172.31445	-103.599998 42.0000000 3172.26978	-103.599998 42.0000000 3172.23047	-103.599998 42.0000000 3172.18799	-103.599998 42.0000000 3172.14551	-103.599998 42.0000000 3172.10303	-103.599998 42.0000000 3172.05835	-103.599998 42.0000000 3172.01880	-103.599998 42.0000000 3171.97656	-103.599998 42.0000000 3171.93384	-103.599998 42.0000000 3171.88867	-103.599998 42.0000000 3171.85010	-103.599998 42.0000000 3171.80737	-103.599998 42.0000000 3171.76489	-103.599998 42.0000000 3171.72241	-103.599998 42.0000000 3171.67773	-103.599998 42.0000000 3171.63843	-103.599998 42.0000000 3171.59595	-103.599998 42.0000000 3171.55347
-103.500000 42.0000000 3172.18921	-103.500000 42.0000000 3172.19189	-103.500000 42.0000000 3172.18823	-103.500000 42.0000000 3172.18823	-103.500000 42.0000000 3172.06396	-103.500000 42.0000000 3172.21240	-103.500000 42.0000000 3172.21875	-103.500000 42.0000000 3172.22852	-103.500000 42.0000000 3172.24097	-103.500000 42.0000000 3172.24731	-103.500000 42.0000000 3172.25977	-103.500000 42.0000000 3172.26587	-103.500000 42.0000000 3172.27832	-103.500000 42.0000000 3172.28467	-103.500000 42.0000000 3172.29736	-103.500000 42.0000000 3172.30347	-103.500000 42.0000000 3172.31592	-103.500000 42.0000000 3172.32227	-103.500000 42.0000000 3172.33472	-103.500000 42.0000000 3172.34106	-103.500000 42.0000000 3172.35352	-103.500000 42.0000000 3172.35986	-103.500000 42.0000000 3172.37231	-103.500000 42.0000000 3172.37891	-103.500000 42.0000000 3172.39111	-103.500000 42.0000000 3172.39795	-103.500000 42.0000000 3172.53662	-103.500000 42.0000000 3172.49780	-103.500000 42.0000000 3172.45801	-103.500000 42.0000000 3172.42065	-103.500000 42.0000000 3172.37817	-103.500000 42.0000000 3172.33838	-103.500000 42.0000000 3172.29883	-103.500000 42.0000000 3172.25952	-103.500000 42.0000000 3172.21973	-103.500000 42.0000000 3172.18018	-103.500000 42.0000000 3172.14087	-103.500000 42.0000000 3172.10376	-103.500000 42.0000000 3172.06055	-103.500000 42.0000000 3172.02100	-103.500000 42.0000000 3171.98169	-103.500000 42.0000000 3171.94189	-103.500000 42.0000000 3171.90234	-103.500000 42.0000000 3171.86304	-103.500000 42.0000000 3171.82349	-103.500000 42.0000000 3171.78662	-103.500000 42.0000000 3171.74341	-103.500000 42.0000000 3171.70386	-103.500000 42.0000000 3171.66431	-103.500000 42.0000000 3171.62476
-103.400002 42.0000000 3172.22339	-103.400002 42.0000000 3172.22339	-103.400002 42.0000000 3172.22339	-103.400002 42.0000000 3172.22339	-103.400002 42.0000000 3172.10693	-103.400002 42.0000000 3172.24707	-103.400002 42.0000000 3172.25244	-103.400002 42.0000000 3172.26147	-103.400002 42.0000000 3172.27026	-103.400002 42.0000000 3172.27905	-103.400002 42.0000000 3172.28809	-103.400002 42.0000000 3172.29688	-103.400002 42.0000000 3172.30591	-103.400002 42.0000000 3172.31470	-103.400002 42.0000000 3172.32397	-103.400002 42.0000000 3172.33276	-103.400002 42.0000000 3172.34180	-103.400002 42.0000000 3172.35059	-103.400002 42.0000000 3172.35938	-103.400002 42.0000000 3172.37061	-103.400002 42.0000000 3172.37622	-103.400002 42.0000000 3172.38501	-103.400002 42.0000000 3172.39380	-103.400002 42.0000000 3172.40283	-103.400002 42.0000000 3172.41187	-103.400002 42.0000000 3172.42065	-103.400002 42.0000000 3172.55078	-103.400002 42.0000000 3172.51123	-103.400002 42.0000000 3172.47412	-103.400002 42.0000000 3172.43994	-103.400002 42.0000000 3172.40015	-103.400002 42.0000000 3172.36572	-103.400002 42.0000000 3172.32617	-103.400002 42.0000000 3172.29175	-103.400002 42.0000000 3172.25195	-103.400002 42.0000000 3172.21753	-103.400002 42.0000000 3172.17773	-103.400002 42.0000000 3172.14331	-103.400002 42.0000000 3172.10400	-103.400002 42.0000000 3172.06958	-103.400002 42.0000000 3172.02979	-103.400002 42.0000000 3171.99585	-103.400002 42.0000000 3171.95557	-103.400002 42.0000000 3171.92139	-103.400002 42.0000000 3171.88135	-103.400002 42.0000000 3171.84741	-103.400002 42.0000000 3171.80737	-103.400002 42.0000000 3171.77295	-103.400002 42.0000000 3171.73315	-103.400002 42.0000000 3171.69897
-103.300003 42.0000000 3172.27002	-103.300003 42.0000000 3172.26636	-103.300003 42.0000000 3172.26636	-103.300003 42.0000000 3172.26636	-103.300003 42.0000000 3172.15771	-103.300003 42.0000000 3172.28735	-103.300003 42.0000000 3172.29248	-103.300003 42.0000000 3172.30371	-103.300003 42.0000000 3172.31177	-103.300003 42.0000000 3172.31689	-103.300003 42.0000000 3172.32837	-103.300003 42.0000000 3172.33643	-103.300003 42.0000000 3172.34204	-103.300003 42.0000000 3172.35327	-103.300003 42.0000000 3172.36108	-103.300003 42.0000000 3172.36646	-103.300003 42.0000000 3172.37793	-103.300003 42.0000000 3172.38599	-103.300003 42.0000000 3172.39111	-103.300003 42.0000000 3172.40308	-103.300003 42.0000000 3172.41064	-103.300003 42.0000000 3172.41577	-103.300003 42.0000000 3172.42725	-103.300003 42.0000000 3172.43530	-103.300003 42.0000000 3172.44092	-103.300003 42.0000000 3172.45215	-103.300003 42.0000000 3172.57153	-103.300003 42.0000000 3172.53711	-103.300003 42.0000000 3172.49927	-103.300003 42.0000000 3172.46875	-103.300003 42.0000000 3172.43433	-103.300003 42.0000000 3172.39966	-103.300003 42.0000000 3172.36475	-103.300003 42.0000000 3172.33032	-103.300003 42.0000000 3172.29248	-103.300003 42.0000000 3172.26221	-103.300003 42.0000000 3172.22705	-103.300003 42.0000000 3172.19263	-103.300003 42.0000000 3172.15845	-103.300003 42.0000000 3172.12378	-103.300003 42.0000000 3172.08594	-103.300003 42.0000000 3172.05518	-103.300003 42.0000000 3172.02100	-103.300003 42.0000000 3171.98657	-103.300003 42.0000000 3171.95190	-103.300003 42.0000000 3171.91675	-103.300003 42.0000000 3171.87939	-103.300003 42.0000000 3171.84912	-103.300003 42.0000000 3171.81421	-103.300003 42.0000000 3171.77930
-103.199997 42.0000000 3172.33594	-103.199997 42.0000000 3172.33594	-103.199997 42.0000000 3172.33594	-103.199997 42.0000000 3172.33594	-103.199997 42.0000000 3172.23755	-103.199997 42.0000000 3172.35278	-103.199997 42.0000000 3172.36060	-103.199997 42.0000000 3172.36865	-103.199997 42.0000000 3172.37646	-103.199997 42.0000000 3172.38672	-103.199997 42.0000000 3172.39087	-103.199997 42.0000000 3172.39868	-103.199997 42.0000000 3172.40698	-103.199997 42.0000000 3172.41748	-103.199997 42.0000000 3172.42139	-103.199997 42.0000000 3172.42944	-103.199997 42.0000000 3172.43726	-103.199997 42.0000000 3172.44775	-103.199997 42.0000000 3172.45215	-103.199997 42.0000000 3172.45996	-103.199997 42.0000000 3172.46826	-103.199997 42.0000000 3172.47852	-103.199997 42.0000000 3172.48291	-103.199997 42.0000000 3172.49097	-103.199997 42.0000000 3172.49854	-103.199997 42.0000000 3172.50903	-103.199997 42.0000000 3172.61694	-103.199997 42.0000000 3172.58496	-103.199997 42.0000000 3172.55371	-103.199997 42.0000000 3172.52173	-103.199997 42.0000000 3172.49023	-103.199997 42.0000000 3172.45874	-103.199997 42.0000000 3172.42700	-103.199997 42.0000000 3172.39819	-103.199997 42.0000000 3172.36255	-103.199997 42.0000000 3172.33130	-103.199997 42.0000000 3172.29956	-103.199997 42.0000000 3172.26807	-103.199997 42.0000000 3172.23584	-103.199997 42.0000000 3172.20459	-103.199997 42.0000000 3172.17578	-103.199997 42.0000000 3172.14014	-103.199997 42.0000000 3172.10864	-103.199997 42.0000000 3172.07690	-103.199997 42.0000000 3172.04565	-103.199997 42.0000000 3172.01367	-103.199997 42.0000000 3171.98193	-103.199997 42.0000000 3171.95093	-103.199997 42.0000000 3171.91895	-103.199997 42.0000000 3171.88745
-103.099998 42.0000000 3172.44971	-103.099998 42.0000000 3172.44604	-103.099998 42.0000000 3172.44604	-103.099998 42.0000000 3172.44604	-103.099998 42.0000000 3172.35303	-103.099998 42.0000000 3172.46338	-103.099998 42.0000000 3172.47046	-103.099998 42.0000000 3172.47510	-103.099998 42.0000000 3172.48486	-103.099998 42.0000000 3172.49170	-103.099998 42.0000000 3172.49878	-103.099998 42.0000000 3172.50562	-103.099998 42.0000000 3172.51245	-103.099998 42.0000000 3172.51685	-103.099998 42.0000000 3172.52734	-103.099998 42.0000000 3172.53442	-103.099998 42.0000000 3172.54126	-103.099998 42.0000000 3172.54785	-103.099998 42.0000000 3172.55493	-103.099998 42.0000000 3172.55933	-103.099998 42.0000000 3172.56982	-103.099998 42.0000000 3172.57666	-103.099998 42.0000000 3172.58374	-103.099998 42.0000000 3172.59058	-103.099998 42.0000000 3172.59741	-103.099998 42.0000000 3172.60205	-103.099998 42.0000000 3172.70801	-103.099998 42.0000000 3172.67578	-103.099998 42.0000000 3172.64722	-103.099998 42.0000000 3172.62109	-103.099998 42.0000000 3172.58862	-103.099998 42.0000000 3172.56274	-103.099998 42.0000000 3172.53027	-103.099998 42.0000000 3172.50171	-103.099998 42.0000000 3172.47583	-103.099998 42.0000000 3172.44336	-103.099998 42.0000000 3172.41748	-103.099998 42.0000000 3172.38501	-103.099998 42.0000000 3172.35645	-103.099998 42.0000000 3172.32764	-103.099998 42.0000000 3172.30176	-103.099998 42.0000000 3172.26953	-103.099998 42.0000000 3172.24341	-103.099998 42.0000000 3172.21118	-103.099998 42.0000000 3172.18237	-103.099998 42.0000000 3172.15649	-103.099998 42.0000000 3172.12402	-103.099998 42.0000000 3172.09546	-103.099998 42.0000000 3172.06689	-103.099998 42.0000000 3172.03809
-103.000000 42.0000000 3172.58374	-103.000000 42.0000000 3172.58374	-103.000000 42.0000000 3172.58374	-103.000000 42.0000000 3172.58643	-103.000000 42.0000000 3172.49731	-103.000000 42.0000000 3172.59717	-103.000000 42.0000000 3172.60400	-103.000000 42.0000000 3172.61304	-103.000000 42.0000000 3172.61670	-103.000000 42.0000000 3172.62646	-103.000000 42.0000000 3172.62964	-103.000000 42.0000000 3172.63892	-103.000000 42.0000000 3172.64233	-103.000000 42.0000000 3172.64941	-103.000000 42.0000000 3172.65869	-103.000000 42.0000000 3172.66211	-103.000000 42.0000000 3172.67139	-103.000000 42.0000000 3172.67505	-103.000000 42.0000000 3172.68457	-103.000000 42.0000000 3172.68774	-103.000000 42.0000000 3172.69678	-103.000000 42.0000000 3172.70068	-103.000000 42.0000000 3172.70776	-103.000000 42.0000000 3172.71729	-103.000000 42.0000000 3172.72046	-103.000000 42.0000000 3172.72974	-103.000000 42.0000000 3172.81885	-103.000000 42.0000000 3172.79590	-103.000000 42.0000000 3172.76660	-103.000000 42.0000000 3172.74292	-103.000000 42.0000000 3172.71655	-103.000000 42.0000000 3172.68726	-103.000000 42.0000000 3172.66406	-103.000000 42.0000000 3172.63477	-103.000000 42.0000000 3172.61182	-103.000000 42.0000000 3172.58521	-103.000000 42.0000000 3172.55591	-103.000000 42.0000000 3172.53027	-103.000000 42.0000000 3172.50732	-103.000000 42.0000000 3172.47778	-103.000000 42.0000000 3172.45679	-103.000000 42.0000000 3172.42432	-103.000000 42.0000000 3172.39844	-103.000000 42.0000000 3172.37549	-103.000000 42.0000000 3172.34644	-103.000000 42.0000000 3172.32275	-103.000000 42.0000000 3172.29395	-103.000000 42.0000000 3172.27100	-103.000000 42.0000000 3172.24146	-103.000000 42.0000000 3172.21582
-102.900002 42.0000000 3172.73047	-102.900002 42.0000000 3172.72681	-102.900002 42.0000000 3172.72681	-102.900002 42.0000000 3172.72681	-102.900002 42.0000000 3172.64868	-102.900002 42.0000000 3172.74048	-102.900002 42.0000000 3172.74609	-102.900002 42.0000000 3172.75220	-102.900002 42.0000000 3172.75757	-102.900002 42.0000000 3172.76367	-102.900002 42.0000000 3172.76978	-102.900002 42.0000000 3172.77539	-102.900002 42.0000000 3172.78101	-102.900002 42.0000000 3172.78711	-102.900002 42.0000000 3172.79272	-102.900002 42.0000000 3172.79858	-102.900002 42.0000000 3172.80444	-102.900002 42.0000000 3172.81030	-102.900002 42.0000000 3172.81616	-102.900002 42.0000000 3172.82227	-102.900002 42.0000000 3172.83105	-102.900002 42.0000000 3172.83301	-102.900002 42.0000000 3172.83936	-102.900002 42.0000000 3172.84448	-102.900002 42.0000000 3172.85083	-102.900002 42.0000000 3172.85620	-102.900002 42.0000000 3172.93750	-102.900002 42.0000000 3172.91724	-102.900002 42.0000000 3172.89331	-102.900002 42.0000000 3172.86572	-102.900002 42.0000000 3172.84888	-102.900002 42.0000000 3172.81860	-102.900002 42.0000000 3172.79810	-102.900002 42.0000000 3172.77222	-102.900002 42.0000000 3172.75122	-102.900002 42.0000000 3172.72827	-102.900002 42.0000000 3172.70337	-102.900002 42.0000000 3172.67993	-102.900002 42.0000000 3172.65332	-102.900002 42.0000000 3172.63330	-102.900002 42.0000000 3172.61011	-102.900002 42.0000000 3172.58545	-102.900002 42.0000000 3172.55908	-102.900002 42.0000000 3172.53906	-102.900002 42.0000000 3172.51587	-102.900002 42.0000000 3172.48853	-102.900002 42.0000000 3172.46851	-102.900002 42.0000000 3172.44214	-102.900002 42.0000000 3172.42261	-102.900002 42.0000000 3172.39526
[truncated: 32,544 more rows]
[truncated: 23 more columns]
