# Supplementary material for: Geodynamic evolution of southwestern North America since the Late Eocene
Source: Nat Commun. 2019 Nov 18;10:5213. doi: 10.1038/s41467-019-12950-8 (PMC6861285; doi:10.1038/s41467-019-12950-8)
Supplement: Supplementary file 29 — Supplementary Data 26 [file 41467_2019_12950_MOESM29_ESM.xlsx]

## Sheet: Sheet1
Data for 0.0 Ma	0.5 Ma	1.0 Ma	1.5 Ma	2.0 Ma	2.5 Ma	3.0 Ma	3.5 Ma	4.0 Ma	4.5 Ma	5.0 Ma	5.5 Ma	6.0 Ma	6.5 Ma	7.0 Ma	7.5 Ma	8.0 Ma	8.5 Ma	9.0 Ma	9.5 Ma	10.0 Ma	10.5 Ma	11.0 Ma	11.5 Ma	12.0 Ma	12.5 Ma	13.0 Ma	13.5 Ma	14.0 Ma	14.5 Ma	15.0 Ma	15.5 Ma	16.0 Ma	16.5 Ma	17.0 Ma	17.5 Ma	18.0 Ma	18.5 Ma	19.0 Ma	19.5 Ma	20.0 Ma	20.5 Ma	21.0 Ma	21.5 Ma	22.0 Ma	22.5 Ma	23.0 Ma	23.5 Ma	24.0 Ma	24.5 Ma
-126.000000 42.0000000 4.2878338135778904E-003	-126.000000 42.0000000 3.5069787409156561E-003	-126.000000 42.0000000 2.9321255162358284E-002	-126.000000 42.0000000 1.3258174993097782E-002	-126.000000 42.0000000 1.0202331468462944E-002	-126.000000 42.0000000 3.2320890575647354E-002	-126.000000 42.0000000 3.0186556279659271E-002	-126.000000 42.0000000 3.1187333166599274E-002	-126.000000 42.0000000 2.3203704506158829E-002	-126.000000 42.0000000 4.1581094264984131E-002	-126.000000 42.0000000 1.0051582939922810E-002	-126.000000 42.0000000 1.1902299709618092E-002	-126.000000 42.0000000 1.4180785045027733E-002	-126.000000 42.0000000 1.4991214498877525E-002	-126.000000 42.0000000 1.9020907580852509E-002	-126.000000 42.0000000 2.4652063846588135E-002	-126.000000 42.0000000 2.0539760589599609E-002	-126.000000 42.0000000 3.1308695673942566E-002	-126.000000 42.0000000 4.2811881750822067E-002	-126.000000 42.0000000 4.4447634369134903E-002	-126.000000 42.0000000 4.5798197388648987E-002	-126.000000 42.0000000 4.5012030750513077E-002	-126.000000 42.0000000 4.6089000999927521E-002	-126.000000 42.0000000 4.4187601655721664E-002	-126.000000 42.0000000 4.2961467057466507E-002	-126.000000 42.0000000 4.1329234838485718E-002	-126.000000 42.0000000 3.2292265444993973E-002	-126.000000 42.0000000 3.6662675440311432E-002	-126.000000 42.0000000 3.3823199570178986E-002	-126.000000 42.0000000 3.1512681394815445E-002	-126.000000 42.0000000 3.1607612967491150E-002	-126.000000 42.0000000 3.3914566040039062E-002	-126.000000 42.0000000 3.5403683781623840E-002	-126.000000 42.0000000 4.3607518076896667E-002	-126.000000 42.0000000 4.8188667744398117E-002	-126.000000 42.0000000 4.5396588742733002E-002	-126.000000 42.0000000 4.4735003262758255E-002	-126.000000 42.0000000 3.9974179118871689E-002	-126.000000 42.0000000 3.8043342530727386E-002	-126.000000 42.0000000 3.2584067434072495E-002	-126.000000 42.0000000 3.1673617660999298E-002	-126.000000 42.0000000 3.0265146866440773E-002	-126.000000 42.0000000 7.2736196219921112E-002	-126.000000 42.0000000 6.2026999890804291E-002	-126.000000 42.0000000 2.0783627405762672E-002	-126.000000 42.0000000 1.7490768805146217E-002	-126.000000 42.0000000 5.3640663623809814E-002	-126.000000 42.0000000 4.4420339167118073E-002	-126.000000 42.0000000 3.9955582469701767E-002	-126.000000 42.0000000 1.6568023711442947E-002
-125.900002 42.0000000 4.5675979927182198E-003	-125.900002 42.0000000 3.9906785823404789E-003	-125.900002 42.0000000 2.7841806411743164E-002	-125.900002 42.0000000 1.3665509410202503E-002	-125.900002 42.0000000 1.1290268972516060E-002	-125.900002 42.0000000 3.0728327110409737E-002	-125.900002 42.0000000 2.8768893331289291E-002	-125.900002 42.0000000 2.9625928029417992E-002	-125.900002 42.0000000 2.4239292368292809E-002	-125.900002 42.0000000 4.0339723229408264E-002	-125.900002 42.0000000 1.1354192160069942E-002	-125.900002 42.0000000 1.3050530105829239E-002	-125.900002 42.0000000 1.5063886530697346E-002	-125.900002 42.0000000 1.5520323999226093E-002	-125.900002 42.0000000 1.8753673881292343E-002	-125.900002 42.0000000 2.4249993264675140E-002	-125.900002 42.0000000 2.1279428154230118E-002	-125.900002 42.0000000 3.4564029425382614E-002	-125.900002 42.0000000 4.8068832606077194E-002	-125.900002 42.0000000 4.8602275550365448E-002	-125.900002 42.0000000 4.9809113144874573E-002	-125.900002 42.0000000 5.0078377127647400E-002	-125.900002 42.0000000 5.1004271954298019E-002	-125.900002 42.0000000 4.9056071788072586E-002	-125.900002 42.0000000 4.7757994383573532E-002	-125.900002 42.0000000 4.6077683568000793E-002	-125.900002 42.0000000 3.6339875310659409E-002	-125.900002 42.0000000 4.1021075099706650E-002	-125.900002 42.0000000 3.6426898092031479E-002	-125.900002 42.0000000 3.3608656376600266E-002	-125.900002 42.0000000 3.3745538443326950E-002	-125.900002 42.0000000 3.4991100430488586E-002	-125.900002 42.0000000 3.8139112293720245E-002	-125.900002 42.0000000 4.6457823365926743E-002	-125.900002 42.0000000 5.1409181207418442E-002	-125.900002 42.0000000 4.8698060214519501E-002	-125.900002 42.0000000 4.7911159694194794E-002	-125.900002 42.0000000 4.2931064963340759E-002	-125.900002 42.0000000 4.0847320109605789E-002	-125.900002 42.0000000 3.7987548857927322E-002	-125.900002 42.0000000 3.6879729479551315E-002	-125.900002 42.0000000 3.5322383046150208E-002	-125.900002 42.0000000 7.5400501489639282E-002	-125.900002 42.0000000 6.3980519771575928E-002	-125.900002 42.0000000 2.6033651083707809E-002	-125.900002 42.0000000 2.1561777219176292E-002	-125.900002 42.0000000 5.6968223303556442E-002	-125.900002 42.0000000 4.7114860266447067E-002	-125.900002 42.0000000 4.3510984629392624E-002	-125.900002 42.0000000 1.8551662564277649E-002
-125.800003 42.0000000 5.0000506453216076E-003	-125.800003 42.0000000 4.6844328753650188E-003	-125.800003 42.0000000 2.5998208671808243E-002	-125.800003 42.0000000 1.4392502605915070E-002	-125.800003 42.0000000 1.2779626064002514E-002	-125.800003 42.0000000 2.8907561674714088E-002	-125.800003 42.0000000 2.7161542326211929E-002	-125.800003 42.0000000 2.7839539572596550E-002	-125.800003 42.0000000 2.5758279487490654E-002	-125.800003 42.0000000 3.8768522441387177E-002	-125.800003 42.0000000 1.3053279370069504E-002	-125.800003 42.0000000 1.4550534076988697E-002	-125.800003 42.0000000 1.6245568171143532E-002	-125.800003 42.0000000 1.6276169568300247E-002	-125.800003 42.0000000 1.8628625199198723E-002	-125.800003 42.0000000 2.3837173357605934E-002	-125.800003 42.0000000 2.2287311032414436E-002	-125.800003 42.0000000 3.8785632699728012E-002	-125.800003 42.0000000 5.4712150245904922E-002	-125.800003 42.0000000 5.3948841989040375E-002	-125.800003 42.0000000 5.4974012076854706E-002	-125.800003 42.0000000 5.6483037769794464E-002	-125.800003 42.0000000 5.7200513780117035E-002	-125.800003 42.0000000 5.5210724472999573E-002	-125.800003 42.0000000 5.3813640028238297E-002	-125.800003 42.0000000 5.2083566784858704E-002	-125.800003 42.0000000 4.1684068739414215E-002	-125.800003 42.0000000 4.6548467129468918E-002	-125.800003 42.0000000 3.9836633950471878E-002	-125.800003 42.0000000 3.6341398954391479E-002	-125.800003 42.0000000 3.6530345678329468E-002	-125.800003 42.0000000 3.6517348140478134E-002	-125.800003 42.0000000 4.1658967733383179E-002	-125.800003 42.0000000 5.0158310681581497E-002	-125.800003 42.0000000 5.5543590337038040E-002	-125.800003 42.0000000 5.2907448261976242E-002	-125.800003 42.0000000 5.1992557942867279E-002	-125.800003 42.0000000 4.6709623187780380E-002	-125.800003 42.0000000 4.4434148818254471E-002	-125.800003 42.0000000 4.4978599995374680E-002	-125.800003 42.0000000 4.3624021112918854E-002	-125.800003 42.0000000 4.1881024837493896E-002	-125.800003 42.0000000 7.8797750174999237E-002	-125.800003 42.0000000 6.6701993346214294E-002	-125.800003 42.0000000 3.2846640795469284E-002	-125.800003 42.0000000 2.7071366086602211E-002	-125.800003 42.0000000 6.1206724494695663E-002	-125.800003 42.0000000 5.0751958042383194E-002	-125.800003 42.0000000 4.8079062253236771E-002	-125.800003 42.0000000 2.1208127960562706E-002
-125.699997 42.0000000 5.7348571717739105E-003	-125.699997 42.0000000 5.7517383247613907E-003	-125.699997 42.0000000 2.3649252951145172E-002	-125.699997 42.0000000 1.5850825235247612E-002	-125.699997 42.0000000 1.4919881708920002E-002	-125.699997 42.0000000 2.7067756280303001E-002	-125.699997 42.0000000 2.5584248825907707E-002	-125.699997 42.0000000 2.6036355644464493E-002	-125.699997 42.0000000 2.8199933469295502E-002	-125.699997 42.0000000 3.6667421460151672E-002	-125.699997 42.0000000 1.5293468721210957E-002	-125.699997 42.0000000 1.6528759151697159E-002	-125.699997 42.0000000 1.7868660390377045E-002	-125.699997 42.0000000 1.7439609393477440E-002	-125.699997 42.0000000 1.8982032313942909E-002	-125.699997 42.0000000 2.3502113297581673E-002	-125.699997 42.0000000 2.3705823346972466E-002	-125.699997 42.0000000 4.4381808489561081E-002	-125.699997 42.0000000 6.3079938292503357E-002	-125.699997 42.0000000 6.0956493020057678E-002	-125.699997 42.0000000 6.1748720705509186E-002	-125.699997 42.0000000 6.4541801810264587E-002	-125.699997 42.0000000 6.4948759973049164E-002	-125.699997 42.0000000 6.2931209802627563E-002	-125.699997 42.0000000 6.1402279883623123E-002	-125.699997 42.0000000 5.9633947908878326E-002	-125.699997 42.0000000 4.9083221703767776E-002	-125.699997 42.0000000 5.3518008440732956E-002	-125.699997 42.0000000 4.4445957988500595E-002	-125.699997 42.0000000 3.9995577186346054E-002	-125.699997 42.0000000 4.0242232382297516E-002	-125.699997 42.0000000 3.8865927606821060E-002	-125.699997 42.0000000 4.6238254755735397E-002	-125.699997 42.0000000 5.5009935051202774E-002	-125.699997 42.0000000 6.0871612280607224E-002	-125.699997 42.0000000 5.8282840996980667E-002	-125.699997 42.0000000 5.7251267135143280E-002	-125.699997 42.0000000 5.1522269845008850E-002	-125.699997 42.0000000 4.9004375934600830E-002	-125.699997 42.0000000 5.4176956415176392E-002	-125.699997 42.0000000 5.2492417395114899E-002	-125.699997 42.0000000 5.0528697669506073E-002	-125.699997 42.0000000 8.2992613315582275E-002	-125.699997 42.0000000 7.0704177021980286E-002	-125.699997 42.0000000 4.1841637343168259E-002	-125.699997 42.0000000 3.4978751093149185E-002	-125.699997 42.0000000 6.6509887576103210E-002	-125.699997 42.0000000 5.5894382297992706E-002	-125.699997 42.0000000 5.3992141038179398E-002	-125.699997 42.0000000 2.4929122999310493E-002
-125.599998 42.0000000 6.8650613538920879E-003	-125.599998 42.0000000 7.2914524935185909E-003	-125.599998 42.0000000 2.0665155723690987E-002	-125.599998 42.0000000 1.8379522487521172E-002	-125.599998 42.0000000 1.7873706296086311E-002	-125.599998 42.0000000 2.5415288284420967E-002	-125.599998 42.0000000 2.4264520034193993E-002	-125.599998 42.0000000 2.4432854726910591E-002	-125.599998 42.0000000 3.1902637332677841E-002	-125.599998 42.0000000 3.3847153186798096E-002	-125.599998 42.0000000 1.8119234591722488E-002	-125.599998 42.0000000 1.9019789993762970E-002	-125.599998 42.0000000 1.9990060478448868E-002	-125.599998 42.0000000 1.9118476659059525E-002	-125.599998 42.0000000 2.0090222358703613E-002	-125.599998 42.0000000 2.3296734318137169E-002	-125.599998 42.0000000 2.5602079927921295E-002	-125.599998 42.0000000 5.1615171134471893E-002	-125.599998 42.0000000 7.3317557573318481E-002	-125.599998 42.0000000 6.9930478930473328E-002	-125.599998 42.0000000 7.0430077612400055E-002	-125.599998 42.0000000 7.4391879141330719E-002	-125.599998 42.0000000 7.4343435466289520E-002	-125.599998 42.0000000 7.2317838668823242E-002	-125.599998 42.0000000 7.0627555251121521E-002	-125.599998 42.0000000 6.8850092589855194E-002	-125.599998 42.0000000 5.9165336191654205E-002	-125.599998 42.0000000 6.2026638537645340E-002	-125.599998 42.0000000 5.0548091530799866E-002	-125.599998 42.0000000 4.4757429510354996E-002	-125.599998 42.0000000 4.5064169913530350E-002	-125.599998 42.0000000 4.2344376444816589E-002	-125.599998 42.0000000 5.2044413983821869E-002	-125.599998 42.0000000 6.1180949211120605E-002	-125.599998 42.0000000 6.7542828619480133E-002	-125.599998 42.0000000 6.4982078969478607E-002	-125.599998 42.0000000 6.3847154378890991E-002	-125.599998 42.0000000 5.7439077645540237E-002	-125.599998 42.0000000 5.4640553891658783E-002	-125.599998 42.0000000 6.6010572016239166E-002	-125.599998 42.0000000 6.3837610185146332E-002	-125.599998 42.0000000 6.1671841889619827E-002	-125.599998 42.0000000 8.7949454784393311E-002	-125.599998 42.0000000 7.6354831457138062E-002	-125.599998 42.0000000 5.3408607840538025E-002	-125.599998 42.0000000 4.6054914593696594E-002	-125.599998 42.0000000 7.2898104786872864E-002	-125.599998 42.0000000 6.2974110245704651E-002	-125.599998 42.0000000 6.1435535550117493E-002	-125.599998 42.0000000 3.0061976984143257E-002
-125.500000 42.0000000 7.9766307026147842E-003	-125.500000 42.0000000 8.8556716218590736E-003	-125.500000 42.0000000 1.7155334353446960E-002	-125.500000 42.0000000 2.1339142695069313E-002	-125.500000 42.0000000 2.1102802827954292E-002	-125.500000 42.0000000 2.3735843598842621E-002	-125.500000 42.0000000 2.3016536608338356E-002	-125.500000 42.0000000 2.2841449826955795E-002	-125.500000 42.0000000 3.6119557917118073E-002	-125.500000 42.0000000 3.0455917119979858E-002	-125.500000 42.0000000 2.0955473184585571E-002	-125.500000 42.0000000 2.1478831768035889E-002	-125.500000 42.0000000 2.2072242572903633E-002	-125.500000 42.0000000 2.0764445886015892E-002	-125.500000 42.0000000 2.1446829661726952E-002	-125.500000 42.0000000 2.2952107712626457E-002	-125.500000 42.0000000 2.7505701407790184E-002	-125.500000 42.0000000 5.9551879763603210E-002	-125.500000 42.0000000 8.4335207939147949E-002	-125.500000 42.0000000 7.9793661832809448E-002	-125.500000 42.0000000 7.9976074397563934E-002	-125.500000 42.0000000 8.5024937987327576E-002	-125.500000 42.0000000 8.4441281855106354E-002	-125.500000 42.0000000 8.2443483173847198E-002	-125.500000 42.0000000 8.0577127635478973E-002	-125.500000 42.0000000 7.8817471861839294E-002	-125.500000 42.0000000 7.0787474513053894E-002	-125.500000 42.0000000 7.1155801415443420E-002	-125.500000 42.0000000 5.7380907237529755E-002	-125.500000 42.0000000 4.9951840192079544E-002	-125.500000 42.0000000 5.0333719700574875E-002	-125.500000 42.0000000 4.6332411468029022E-002	-125.500000 42.0000000 5.8356653898954391E-002	-125.500000 42.0000000 6.7906185984611511E-002	-125.500000 42.0000000 7.4767932295799255E-002	-125.500000 42.0000000 7.2320699691772461E-002	-125.500000 42.0000000 7.1100361645221710E-002	-125.500000 42.0000000 6.3679322600364685E-002	-125.500000 42.0000000 6.0672394931316376E-002	-125.500000 42.0000000 7.9303607344627380E-002	-125.500000 42.0000000 7.6322481036186218E-002	-125.500000 42.0000000 7.4203550815582275E-002	-125.500000 42.0000000 9.3275494873523712E-002	-125.500000 42.0000000 8.2707032561302185E-002	-125.500000 42.0000000 6.6206656396389008E-002	-125.500000 42.0000000 5.8850988745689392E-002	-125.500000 42.0000000 7.9774372279644012E-002	-125.500000 42.0000000 7.1073956787586212E-002	-125.500000 42.0000000 6.9547556340694427E-002	-125.500000 42.0000000 3.6119543015956879E-002
-125.400002 42.0000000 8.5740955546498299E-003	-125.400002 42.0000000 9.8931901156902313E-003	-125.400002 42.0000000 1.3282454572618008E-002	-125.400002 42.0000000 2.3886589333415031E-002	-125.400002 42.0000000 2.3881172761321068E-002	-125.400002 42.0000000 2.1795507520437241E-002	-125.400002 42.0000000 2.1662194281816483E-002	-125.400002 42.0000000 2.1082200109958649E-002	-125.400002 42.0000000 3.9840541779994965E-002	-125.400002 42.0000000 2.6702720671892166E-002	-125.400002 42.0000000 2.3059640079736710E-002	-125.400002 42.0000000 2.3208584636449814E-002	-125.400002 42.0000000 2.3439962416887283E-002	-125.400002 42.0000000 2.1715907379984856E-002	-125.400002 42.0000000 2.2388475015759468E-002	-125.400002 42.0000000 2.2124620154500008E-002	-125.400002 42.0000000 2.8814602643251419E-002	-125.400002 42.0000000 6.6936641931533813E-002	-125.400002 42.0000000 9.4626203179359436E-002	-125.400002 42.0000000 8.9086621999740601E-002	-125.400002 42.0000000 8.8969051837921143E-002	-125.400002 42.0000000 9.5023289322853088E-002	-125.400002 42.0000000 9.3912981450557709E-002	-125.400002 42.0000000 9.1982759535312653E-002	-125.400002 42.0000000 8.9959926903247833E-002	-125.400002 42.0000000 8.8249154388904572E-002	-125.400002 42.0000000 8.2489892840385437E-002	-125.400002 42.0000000 7.9603157937526703E-002	-125.400002 42.0000000 6.3940472900867462E-002	-125.400002 42.0000000 5.4718460887670517E-002	-125.400002 42.0000000 5.5201038718223572E-002	-125.400002 42.0000000 5.0063353031873703E-002	-125.400002 42.0000000 6.4233765006065369E-002	-125.400002 42.0000000 7.4118912220001221E-002	-125.400002 42.0000000 8.1450246274471283E-002	-125.400002 42.0000000 7.9432569444179535E-002	-125.400002 42.0000000 7.8056275844573975E-002	-125.400002 42.0000000 6.9180913269519806E-002	-125.400002 42.0000000 6.6193938255310059E-002	-125.400002 42.0000000 9.2400461435317993E-002	-125.400002 42.0000000 8.8030509650707245E-002	-125.400002 42.0000000 8.6568623781204224E-002	-125.400002 42.0000000 9.8332136869430542E-002	-125.400002 42.0000000 8.8411271572113037E-002	-125.400002 42.0000000 7.8329600393772125E-002	-125.400002 42.0000000 7.1384534239768982E-002	-125.400002 42.0000000 8.6194835603237152E-002	-125.400002 42.0000000 7.8893378376960754E-002	-125.400002 42.0000000 7.7140532433986664E-002	-125.400002 42.0000000 4.2523656040430069E-002
-125.300003 42.0000000 8.2206092774868011E-003	-125.300003 42.0000000 9.8877698183059692E-003	-125.300003 42.0000000 9.2321233823895454E-003	-125.300003 42.0000000 2.5146946310997009E-002	-125.300003 42.0000000 2.5413742288947105E-002	-125.300003 42.0000000 1.9454248249530792E-002	-125.300003 42.0000000 2.0158208906650543E-002	-125.300003 42.0000000 1.9104823470115662E-002	-125.300003 42.0000000 4.1970610618591309E-002	-125.300003 42.0000000 2.2806350141763687E-002	-125.300003 42.0000000 2.3654207587242126E-002	-125.300003 42.0000000 2.3487992584705353E-002	-125.300003 42.0000000 2.3423654958605766E-002	-125.300003 42.0000000 2.1363575011491776E-002	-125.300003 42.0000000 2.2241983562707901E-002	-125.300003 42.0000000 2.0461983978748322E-002	-125.300003 42.0000000 2.8913369402289391E-002	-125.300003 42.0000000 7.2394140064716339E-002	-125.300003 42.0000000 0.10243247449398041	-125.300003 42.0000000 9.6183672547340393E-002	-125.300003 42.0000000 9.5819763839244843E-002	-125.300003 42.0000000 0.10268658399581909	-125.300003 42.0000000 0.10116439312696457	-125.300003 42.0000000 9.9321633577346802E-002	-125.300003 42.0000000 9.7221165895462036E-002	-125.300003 42.0000000 9.5604211091995239E-002	-125.300003 42.0000000 9.2864885926246643E-002	-125.300003 42.0000000 8.5798732936382294E-002	-125.300003 42.0000000 6.9173894822597504E-002	-125.300003 42.0000000 5.8202136307954788E-002	-125.300003 42.0000000 5.8810114860534668E-002	-125.300003 42.0000000 5.2833247929811478E-002	-125.300003 42.0000000 6.8675570189952850E-002	-125.300003 42.0000000 7.8573837876319885E-002	-125.300003 42.0000000 8.6295723915100098E-002	-125.300003 42.0000000 8.5454031825065613E-002	-125.300003 42.0000000 8.3583705127239227E-002	-125.300003 42.0000000 7.2728820145130157E-002	-125.300003 42.0000000 7.0183396339416504E-002	-125.300003 42.0000000 0.10338194668292999	-125.300003 42.0000000 9.6648238599300385E-002	-125.300003 42.0000000 9.6965171396732330E-002	-125.300003 42.0000000 0.10220202803611755	-125.300003 42.0000000 9.1872043907642365E-002	-125.300003 42.0000000 8.7508849799633026E-002	-125.300003 42.0000000 8.1482313573360443E-002	-125.300003 42.0000000 9.0850345790386200E-002	-125.300003 42.0000000 8.4912769496440887E-002	-125.300003 42.0000000 8.2846671342849731E-002	-125.300003 42.0000000 4.8820391297340393E-002
-125.199997 42.0000000 6.5751415677368641E-003	-125.199997 42.0000000 8.3951046690344810E-003	-125.199997 42.0000000 5.2303168922662735E-003	-125.199997 42.0000000 2.4206953123211861E-002	-125.199997 42.0000000 2.4856112897396088E-002	-125.199997 42.0000000 1.6661830246448517E-002	-125.199997 42.0000000 1.8583780154585838E-002	-125.199997 42.0000000 1.6979919746518135E-002	-125.199997 42.0000000 4.1325319558382034E-002	-125.199997 42.0000000 1.9014565274119377E-002	-125.199997 42.0000000 2.1976683288812637E-002	-125.199997 42.0000000 2.1620187908411026E-002	-125.199997 42.0000000 2.1406559273600578E-002	-125.199997 42.0000000 1.9192423671483994E-002	-125.199997 42.0000000 2.0326210185885429E-002	-125.199997 42.0000000 1.7618991434574127E-002	-125.199997 42.0000000 2.7210181578993797E-002	-125.199997 42.0000000 7.4449814856052399E-002	-125.199997 42.0000000 0.10578182339668274	-125.199997 42.0000000 9.9305801093578339E-002	-125.199997 42.0000000 9.8783440887928009E-002	-125.199997 42.0000000 0.10605898499488831	-125.199997 42.0000000 0.10436985641717911	-125.199997 42.0000000 0.10258980840444565	-125.199997 42.0000000 0.10057201236486435	-125.199997 42.0000000 9.9114671349525452E-002	-125.199997 42.0000000 0.10053336620330811	-125.199997 42.0000000 8.7946176528930664E-002	-125.199997 42.0000000 7.1976311504840851E-002	-125.199997 42.0000000 5.9585943818092346E-002	-125.199997 42.0000000 6.0328677296638489E-002	-125.199997 42.0000000 5.4003026336431503E-002	-125.199997 42.0000000 7.0646196603775024E-002	-125.199997 42.0000000 7.9871669411659241E-002	-125.199997 42.0000000 8.7829843163490295E-002	-125.199997 42.0000000 8.9541934430599213E-002	-125.199997 42.0000000 8.6374074220657349E-002	-125.199997 42.0000000 7.3006145656108856E-002	-125.199997 42.0000000 7.1538127958774567E-002	-125.199997 42.0000000 0.11005521565675735	-125.199997 42.0000000 9.9489234387874603E-002	-125.199997 42.0000000 0.10333925485610962	-125.199997 42.0000000 0.10369154810905457	-125.199997 42.0000000 9.1234818100929260E-002	-125.199997 42.0000000 9.1124974191188812E-002	-125.199997 42.0000000 8.6743235588073730E-002	-125.199997 42.0000000 9.2065081000328064E-002	-125.199997 42.0000000 8.7366618216037750E-002	-125.199997 42.0000000 8.5140533745288849E-002	-125.199997 42.0000000 5.4672062397003174E-002
-125.099998 42.0000000 3.4817836713045835E-003	-125.099998 42.0000000 5.1793763414025307E-003	-125.099998 42.0000000 1.4860422816127539E-003	-125.099998 42.0000000 2.0421253517270088E-002	-125.099998 42.0000000 2.1617183461785316E-002	-125.099998 42.0000000 1.3438707217574120E-002	-125.099998 42.0000000 1.7043706029653549E-002	-125.099998 42.0000000 1.4808929525315762E-002	-125.099998 42.0000000 3.7053078413009644E-002	-125.099998 42.0000000 1.5536191873252392E-002	-125.099998 42.0000000 1.7553925514221191E-002	-125.099998 42.0000000 1.7185337841510773E-002	-125.099998 42.0000000 1.7033832147717476E-002	-125.099998 42.0000000 1.4943491667509079E-002	-125.099998 42.0000000 1.6186594963073730E-002	-125.099998 42.0000000 1.3404823839664459E-002	-125.099998 42.0000000 2.3356387391686440E-002	-125.099998 42.0000000 7.2018198668956757E-002	-125.099998 42.0000000 0.10319521278142929	-125.099998 42.0000000 9.7124814987182617E-002	-125.099998 42.0000000 9.6555985510349274E-002	-125.099998 42.0000000 0.10364856570959091	-125.099998 42.0000000 0.10213635116815567	-125.099998 42.0000000 0.10034830868244171	-125.099998 42.0000000 9.8638646304607391E-002	-125.099998 42.0000000 9.7423337399959564E-002	-125.099998 42.0000000 0.10442433506250381	-125.099998 42.0000000 8.4705241024494171E-002	-125.099998 42.0000000 7.1532301604747772E-002	-125.099998 42.0000000 5.8348707854747772E-002	-125.099998 42.0000000 5.9215728193521500E-002	-125.099998 42.0000000 5.3143057972192764E-002	-125.099998 42.0000000 6.9406494498252869E-002	-125.099998 42.0000000 7.6980769634246826E-002	-125.099998 42.0000000 8.4954977035522461E-002	-125.099998 42.0000000 9.1059558093547821E-002	-125.099998 42.0000000 8.5412301123142242E-002	-125.099998 42.0000000 6.9104038178920746E-002	-125.099998 42.0000000 6.9472491741180420E-002	-125.099998 42.0000000 0.11071101576089859	-125.099998 42.0000000 9.4544142484664917E-002	-125.099998 42.0000000 0.10409244149923325	-125.099998 42.0000000 0.10181742906570435	-125.099998 42.0000000 8.5096545517444611E-002	-125.099998 42.0000000 8.7185628712177277E-002	-125.099998 42.0000000 8.5350550711154938E-002	-125.099998 42.0000000 8.8500730693340302E-002	-125.099998 42.0000000 8.4892280399799347E-002	-125.099998 42.0000000 8.2895062863826752E-002	-125.099998 42.0000000 5.9841055423021317E-002
-125.000000 42.0000000 -7.6936936238780618E-004	-125.000000 42.0000000 6.3020340166985989E-004	-125.000000 42.0000000 -2.0752076525241137E-003	-125.000000 42.0000000 1.4548598788678646E-002	-125.000000 42.0000000 1.6389742493629456E-002	-125.000000 42.0000000 9.8927868530154228E-003	-125.000000 42.0000000 1.5432615764439106E-002	-125.000000 42.0000000 1.2506362982094288E-002	-125.000000 42.0000000 3.0146019533276558E-002	-125.000000 42.0000000 1.2218108400702477E-002	-125.000000 42.0000000 1.1036685667932034E-002	-125.000000 42.0000000 1.0794479399919510E-002	-125.000000 42.0000000 1.0831480845808983E-002	-125.000000 42.0000000 9.1003347188234329E-003	-125.000000 42.0000000 1.0449621826410294E-002	-125.000000 42.0000000 8.2415193319320679E-003	-125.000000 42.0000000 1.7923438921570778E-002	-125.000000 42.0000000 6.6081956028938293E-002	-125.000000 42.0000000 9.6035294234752655E-002	-125.000000 42.0000000 9.0872153639793396E-002	-125.000000 42.0000000 9.0343281626701355E-002	-125.000000 42.0000000 9.6821181476116180E-002	-125.000000 42.0000000 9.5705099403858185E-002	-125.000000 42.0000000 9.3866392970085144E-002	-125.000000 42.0000000 9.2628739774227142E-002	-125.000000 42.0000000 9.1716758906841278E-002	-125.000000 42.0000000 0.10495770722627640	-125.000000 42.0000000 7.7437572181224823E-002	-125.000000 42.0000000 6.8537577986717224E-002	-125.000000 42.0000000 5.5114276707172394E-002	-125.000000 42.0000000 5.6099783629179001E-002	-125.000000 42.0000000 5.0614010542631149E-002	-125.000000 42.0000000 6.5657235682010651E-002	-125.000000 42.0000000 7.0998407900333405E-002	-125.000000 42.0000000 7.8845329582691193E-002	-125.000000 42.0000000 9.0233787894248962E-002	-125.000000 42.0000000 8.1615783274173737E-002	-125.000000 42.0000000 6.2151260673999786E-002	-125.000000 42.0000000 6.4800448715686798E-002	-125.000000 42.0000000 0.10680039972066879	-125.000000 42.0000000 8.4068365395069122E-002	-125.000000 42.0000000 0.10058698803186417	-125.000000 42.0000000 9.7420640289783478E-002	-125.000000 42.0000000 7.4996687471866608E-002	-125.000000 42.0000000 7.7694706618785858E-002	-125.000000 42.0000000 7.9082168638706207E-002	-125.000000 42.0000000 8.1504747271537781E-002	-125.000000 42.0000000 7.8874595463275909E-002	-125.000000 42.0000000 7.7269501984119415E-002	-125.000000 42.0000000 6.4263321459293365E-002
-124.900002 42.0000000 -5.6528504937887192E-003	-124.900002 42.0000000 -4.6056965366005898E-003	-124.900002 42.0000000 -5.4958635009825230E-003	-124.900002 42.0000000 7.6230647973716259E-003	-124.900002 42.0000000 1.0149866342544556E-002	-124.900002 42.0000000 6.1818356625735760E-003	-124.900002 42.0000000 1.3595527969300747E-002	-124.900002 42.0000000 1.0001212358474731E-002	-124.900002 42.0000000 2.1951245144009590E-002	-124.900002 42.0000000 8.9444080367684364E-003	-124.900002 42.0000000 3.4349691122770309E-003	-124.900002 42.0000000 3.4074571449309587E-003	-124.900002 42.0000000 3.6520066205412149E-003	-124.900002 42.0000000 2.4597705341875553E-003	-124.900002 42.0000000 3.9928141050040722E-003	-124.900002 42.0000000 2.7642271015793085E-003	-124.900002 42.0000000 1.1782119050621986E-002	-124.900002 42.0000000 5.8005772531032562E-002	-124.900002 42.0000000 8.6197145283222198E-002	-124.900002 42.0000000 8.2227952778339386E-002	-124.900002 42.0000000 8.1807561218738556E-002	-124.900002 42.0000000 8.7444029748439789E-002	-124.900002 42.0000000 8.6809538304805756E-002	-124.900002 42.0000000 8.4895968437194824E-002	-124.900002 42.0000000 8.4203228354454041E-002	-124.900002 42.0000000 8.3622723817825317E-002	-124.900002 42.0000000 0.10264034569263458	-124.900002 42.0000000 6.8042106926441193E-002	-124.900002 42.0000000 6.3942596316337585E-002	-124.900002 42.0000000 5.0825484097003937E-002	-124.900002 42.0000000 5.1920011639595032E-002	-124.900002 42.0000000 4.6932116150856018E-002	-124.900002 42.0000000 6.0399327427148819E-002	-124.900002 42.0000000 6.3459344208240509E-002	-124.900002 42.0000000 7.1118637919425964E-002	-124.900002 42.0000000 8.7397724390029907E-002	-124.900002 42.0000000 7.6199688017368317E-002	-124.900002 42.0000000 5.3797371685504913E-002	-124.900002 42.0000000 5.8719307184219360E-002	-124.900002 42.0000000 0.10015982389450073	-124.900002 42.0000000 7.1083806455135345E-002	-124.900002 42.0000000 9.4549223780632019E-002	-124.900002 42.0000000 9.1539897024631500E-002	-124.900002 42.0000000 6.2950514256954193E-002	-124.900002 42.0000000 6.5300315618515015E-002	-124.900002 42.0000000 7.0211082696914673E-002	-124.900002 42.0000000 7.2802752256393433E-002	-124.900002 42.0000000 7.1067489683628082E-002	-124.900002 42.0000000 6.9821000099182129E-002	-124.900002 42.0000000 6.7888058722019196E-002
-124.800003 42.0000000 -1.0451743379235268E-002	-124.800003 42.0000000 -9.7193326801061630E-003	-124.800003 42.0000000 -8.6822398006916046E-003	-124.800003 42.0000000 6.5408856607973576E-004	-124.800003 42.0000000 3.8866191171109676E-003	-124.800003 42.0000000 2.5095907039940357E-003	-124.800003 42.0000000 1.1348186060786247E-002	-124.800003 42.0000000 7.3098903521895409E-003	-124.800003 42.0000000 1.3768493197858334E-002	-124.800003 42.0000000 5.7784747332334518E-003	-124.800003 42.0000000 -4.0855593979358673E-003	-124.800003 42.0000000 -3.8478595670312643E-003	-124.800003 42.0000000 -3.4677668008953333E-003	-124.800003 42.0000000 -3.9741853252053261E-003	-124.800003 42.0000000 -2.2624814882874489E-003	-124.800003 42.0000000 -2.2678882814943790E-003	-124.800003 42.0000000 5.9340540319681168E-003	-124.800003 42.0000000 4.9048036336898804E-002	-124.800003 42.0000000 7.5451932847499847E-002	-124.800003 42.0000000 7.2723247110843658E-002	-124.800003 42.0000000 7.2491332888603210E-002	-124.800003 42.0000000 7.7219225466251373E-002	-124.800003 42.0000000 7.7073819935321808E-002	-124.800003 42.0000000 7.5045697391033173E-002	-124.800003 42.0000000 7.4871681630611420E-002	-124.800003 42.0000000 7.4610248208045959E-002	-124.800003 42.0000000 9.7580730915069580E-002	-124.800003 42.0000000 5.8354083448648453E-002	-124.800003 42.0000000 5.8581836521625519E-002	-124.800003 42.0000000 4.6509839594364166E-002	-124.800003 42.0000000 4.7675371170043945E-002	-124.800003 42.0000000 4.2577866464853287E-002	-124.800003 42.0000000 5.4604891687631607E-002	-124.800003 42.0000000 5.5890846997499466E-002	-124.800003 42.0000000 6.3346877694129944E-002	-124.800003 42.0000000 8.2715801894664764E-002	-124.800003 42.0000000 7.0222459733486176E-002	-124.800003 42.0000000 4.5809734612703323E-002	-124.800003 42.0000000 5.2483625710010529E-002	-124.800003 42.0000000 9.2173583805561066E-002	-124.800003 42.0000000 5.8420669287443161E-002	-124.800003 42.0000000 8.7280198931694031E-002	-124.800003 42.0000000 8.4926821291446686E-002	-124.800003 42.0000000 5.0781775265932083E-002	-124.800003 42.0000000 5.2352339029312134E-002	-124.800003 42.0000000 6.0620073229074478E-002	-124.800003 42.0000000 6.3844025135040283E-002	-124.800003 42.0000000 6.2920808792114258E-002	-124.800003 42.0000000 6.1950094997882843E-002	-124.800003 42.0000000 7.0606946945190430E-002
-124.699997 42.0000000 -1.4289051294326782E-002	-124.699997 42.0000000 -1.3774190098047256E-002	-124.699997 42.0000000 -1.1415906250476837E-002	-124.699997 42.0000000 -5.3682024590671062E-003	-124.699997 42.0000000 -1.4135356759652495E-003	-124.699997 42.0000000 -8.8606640929356217E-004	-124.699997 42.0000000 8.4679201245307922E-003	-124.699997 42.0000000 4.5435870997607708E-003	-124.699997 42.0000000 6.8536465987563133E-003	-124.699997 42.0000000 2.9688046779483557E-003	-124.699997 42.0000000 -1.0244403965771198E-002	-124.699997 42.0000000 -9.7161289304494858E-003	-124.699997 42.0000000 -9.3447435647249222E-003	-124.699997 42.0000000 -9.0338522568345070E-003	-124.699997 42.0000000 -7.3528685607016087E-003	-124.699997 42.0000000 -5.9898486360907555E-003	-124.699997 42.0000000 1.4750274131074548E-003	-124.699997 42.0000000 4.0351923555135727E-002	-124.699997 42.0000000 6.5430767834186554E-002	-124.699997 42.0000000 6.3732847571372986E-002	-124.699997 42.0000000 6.3815496861934662E-002	-124.699997 42.0000000 6.7679055035114288E-002	-124.699997 42.0000000 6.8013384938240051E-002	-124.699997 42.0000000 6.5782397985458374E-002	-124.699997 42.0000000 6.5989956259727478E-002	-124.699997 42.0000000 6.5986812114715576E-002	-124.699997 42.0000000 8.9503757655620575E-002	-124.699997 42.0000000 5.0131116062402725E-002	-124.699997 42.0000000 5.3175341337919235E-002	-124.699997 42.0000000 4.3236918747425079E-002	-124.699997 42.0000000 4.4386178255081177E-002	-124.699997 42.0000000 3.7984371185302734E-002	-124.699997 42.0000000 4.9203153699636459E-002	-124.699997 42.0000000 4.9812912940979004E-002	-124.699997 42.0000000 5.7055696845054626E-002	-124.699997 42.0000000 7.6173640787601471E-002	-124.699997 42.0000000 6.4590439200401306E-002	-124.699997 42.0000000 4.0038105100393295E-002	-124.699997 42.0000000 4.7388762235641479E-002	-124.699997 42.0000000 8.3770133554935455E-002	-124.699997 42.0000000 4.8702716827392578E-002	-124.699997 42.0000000 7.9655811190605164E-002	-124.699997 42.0000000 7.8056357800960541E-002	-124.699997 42.0000000 4.0141154080629349E-002	-124.699997 42.0000000 4.0910240262746811E-002	-124.699997 42.0000000 5.1821473985910416E-002	-124.699997 42.0000000 5.5827312171459198E-002	-124.699997 42.0000000 5.5592898279428482E-002	-124.699997 42.0000000 5.4879929870367050E-002	-124.699997 42.0000000 7.2248764336109161E-002
-124.599998 42.0000000 -1.6449037939310074E-002	-124.599998 42.0000000 -1.6026876866817474E-002	-124.599998 42.0000000 -1.3490860350430012E-002	-124.599998 42.0000000 -9.6898702904582024E-003	-124.599998 42.0000000 -5.0051677972078323E-003	-124.599998 42.0000000 -3.8050729781389236E-003	-124.599998 42.0000000 4.7979117371141911E-003	-124.599998 42.0000000 1.8469832139089704E-003	-124.599998 42.0000000 2.1430626511573792E-003	-124.599998 42.0000000 7.8039459185674787E-004	-124.599998 42.0000000 -1.4028942212462425E-002	-124.599998 42.0000000 -1.3199855573475361E-002	-124.599998 42.0000000 -1.3011095114052296E-002	-124.599998 42.0000000 -1.1771046556532383E-002	-124.599998 42.0000000 -1.0521401651203632E-002	-124.599998 42.0000000 -7.7270455658435822E-003	-124.599998 42.0000000 -7.4317178223282099E-004	-124.599998 42.0000000 3.2796710729598999E-002	-124.599998 42.0000000 5.7370211929082870E-002	-124.599998 42.0000000 5.6290961802005768E-002	-124.599998 42.0000000 5.6854654103517532E-002	-124.599998 42.0000000 5.9966649860143661E-002	-124.599998 42.0000000 6.0776848345994949E-002	-124.599998 42.0000000 5.8211512863636017E-002	-124.599998 42.0000000 5.8556608855724335E-002	-124.599998 42.0000000 5.8711644262075424E-002	-124.599998 42.0000000 7.8225500881671906E-002	-124.599998 42.0000000 4.4660527259111404E-002	-124.599998 42.0000000 4.8261750489473343E-002	-124.599998 42.0000000 4.1803516447544098E-002	-124.599998 42.0000000 4.2805761098861694E-002	-124.599998 42.0000000 3.3505529165267944E-002	-124.599998 42.0000000 4.4909629970788956E-002	-124.599998 42.0000000 4.6375606209039688E-002	-124.599998 42.0000000 5.3379915654659271E-002	-124.599998 42.0000000 6.7821994423866272E-002	-124.599998 42.0000000 5.9947207570075989E-002	-124.599998 42.0000000 3.7855338305234909E-002	-124.599998 42.0000000 4.4409893453121185E-002	-124.599998 42.0000000 7.5518190860748291E-002	-124.599998 42.0000000 4.3779592961072922E-002	-124.599998 42.0000000 7.2212256491184235E-002	-124.599998 42.0000000 7.1226023137569427E-002	-124.599998 42.0000000 3.2261822372674942E-002	-124.599998 42.0000000 3.2480180263519287E-002	-124.599998 42.0000000 4.4867079704999924E-002	-124.599998 42.0000000 4.9593437463045120E-002	-124.599998 42.0000000 4.9852650612592697E-002	-124.599998 42.0000000 4.9486644566059113E-002	-124.599998 42.0000000 7.2663560509681702E-002
-124.500000 42.0000000 -1.7406379804015160E-002	-124.500000 42.0000000 -1.6962623223662376E-002	-124.500000 42.0000000 -1.5094191767275333E-002	-124.500000 42.0000000 -1.2689813971519470E-002	-124.500000 42.0000000 -7.2963112033903599E-003	-124.500000 42.0000000 -6.3199838623404503E-003	-124.500000 42.0000000 6.3845008844509721E-004	-124.500000 42.0000000 -7.9708726843819022E-004	-124.500000 42.0000000 -8.8569964282214642E-004	-124.500000 42.0000000 -1.0080058127641678E-003	-124.500000 42.0000000 -1.5996234491467476E-002	-124.500000 42.0000000 -1.4852997846901417E-002	-124.500000 42.0000000 -1.4920775778591633E-002	-124.500000 42.0000000 -1.2705811299383640E-002	-124.500000 42.0000000 -1.2165333144366741E-002	-124.500000 42.0000000 -7.9944236204028130E-003	-124.500000 42.0000000 -1.2226292164996266E-003	-124.500000 42.0000000 2.6276888325810432E-002	-124.500000 42.0000000 5.0931237637996674E-002	-124.500000 42.0000000 5.0156950950622559E-002	-124.500000 42.0000000 5.1274642348289490E-002	-124.500000 42.0000000 5.3725574165582657E-002	-124.500000 42.0000000 5.4961875081062317E-002	-124.500000 42.0000000 5.1978550851345062E-002	-124.500000 42.0000000 5.2209399640560150E-002	-124.500000 42.0000000 5.2442725747823715E-002	-124.500000 42.0000000 6.4940243959426880E-002	-124.500000 42.0000000 4.1177026927471161E-002	-124.500000 42.0000000 4.3794810771942139E-002	-124.500000 42.0000000 4.1661974042654037E-002	-124.500000 42.0000000 4.2433846741914749E-002	-124.500000 42.0000000 2.9221553355455399E-002	-124.500000 42.0000000 4.1526433080434799E-002	-124.500000 42.0000000 4.4898547232151031E-002	-124.500000 42.0000000 5.1654972136020660E-002	-124.500000 42.0000000 5.8469526469707489E-002	-124.500000 42.0000000 5.6030880659818649E-002	-124.500000 42.0000000 3.8176588714122772E-002	-124.500000 42.0000000 4.2869433760643005E-002	-124.500000 42.0000000 6.7532055079936981E-002	-124.500000 42.0000000 4.2369931936264038E-002	-124.500000 42.0000000 6.5055541694164276E-002	-124.500000 42.0000000 6.4614750444889069E-002	-124.500000 42.0000000 2.6700388640165329E-002	-124.500000 42.0000000 2.6611601933836937E-002	-124.500000 42.0000000 3.9540108293294907E-002	-124.500000 42.0000000 4.4901557266712189E-002	-124.500000 42.0000000 4.5360315591096878E-002	-124.500000 42.0000000 4.5511141419410706E-002	-124.500000 42.0000000 7.1984507143497467E-002
-124.400002 42.0000000 -1.7823519185185432E-002	-124.400002 42.0000000 -1.7274731770157814E-002	-124.400002 42.0000000 -1.6452291980385780E-002	-124.400002 42.0000000 -1.4870471321046352E-002	-124.400002 42.0000000 -8.8601699098944664E-003	-124.400002 42.0000000 -8.5216425359249115E-003	-124.400002 42.0000000 -3.6248576361685991E-003	-124.400002 42.0000000 -3.3664975780993700E-003	-124.400002 42.0000000 -2.9459991492331028E-003	-124.400002 42.0000000 -2.6331131812185049E-003	-124.400002 42.0000000 -1.6932567581534386E-002	-124.400002 42.0000000 -1.5464435331523418E-002	-124.400002 42.0000000 -1.5698261559009552E-002	-124.400002 42.0000000 -1.2568315491080284E-002	-124.400002 42.0000000 -1.2808610685169697E-002	-124.400002 42.0000000 -7.4919061735272408E-003	-124.400002 42.0000000 -7.0873909862712026E-004	-124.400002 42.0000000 2.0647415891289711E-002	-124.400002 42.0000000 4.5644346624612808E-002	-124.400002 42.0000000 4.5002140104770660E-002	-124.400002 42.0000000 4.6640396118164062E-002	-124.400002 42.0000000 4.8498470336198807E-002	-124.400002 42.0000000 5.0012458115816116E-002	-124.400002 42.0000000 4.6617500483989716E-002	-124.400002 42.0000000 4.6493880450725555E-002	-124.400002 42.0000000 4.6749867498874664E-002	-124.400002 42.0000000 5.1228053867816925E-002	-124.400002 42.0000000 3.8667969405651093E-002	-124.400002 42.0000000 3.9718270301818848E-002	-124.400002 42.0000000 4.2032092809677124E-002	-124.400002 42.0000000 4.2547944933176041E-002	-124.400002 42.0000000 2.5275051593780518E-002	-124.400002 42.0000000 3.8803189992904663E-002	-124.400002 42.0000000 4.4551420956850052E-002	-124.400002 42.0000000 5.1011372357606888E-002	-124.400002 42.0000000 4.9203857779502869E-002	-124.400002 42.0000000 5.2533544600009918E-002	-124.400002 42.0000000 3.9562787860631943E-002	-124.400002 42.0000000 4.1902177035808563E-002	-124.400002 42.0000000 5.9882223606109619E-002	-124.400002 42.0000000 4.2719263583421707E-002	-124.400002 42.0000000 5.8243498206138611E-002	-124.400002 42.0000000 5.8458711951971054E-002	-124.400002 42.0000000 2.2967955097556114E-002	-124.400002 42.0000000 2.2745830938220024E-002	-124.400002 42.0000000 3.5563249140977859E-002	-124.400002 42.0000000 4.1429091244935989E-002	-124.400002 42.0000000 4.1620485484600067E-002	-124.400002 42.0000000 4.2538475245237350E-002	-124.400002 42.0000000 7.0335403084754944E-002
-124.300003 42.0000000 -1.8260361626744270E-002	-124.300003 42.0000000 -1.7564216628670692E-002	-124.300003 42.0000000 -1.7719630151987076E-002	-124.300003 42.0000000 -1.6539569944143295E-002	-124.300003 42.0000000 -1.0128428228199482E-002	-124.300003 42.0000000 -1.0426104068756104E-002	-124.300003 42.0000000 -7.6057119295001030E-003	-124.300003 42.0000000 -5.7328608818352222E-003	-124.300003 42.0000000 -4.5521319843828678E-003	-124.300003 42.0000000 -4.2113703675568104E-003	-124.300003 42.0000000 -1.7443651333451271E-002	-124.300003 42.0000000 -1.5661707147955894E-002	-124.300003 42.0000000 -1.5746612101793289E-002	-124.300003 42.0000000 -1.1915990151464939E-002	-124.300003 42.0000000 -1.2783868238329887E-002	-124.300003 42.0000000 -6.8084523081779480E-003	-124.300003 42.0000000 1.3568004942499101E-004	-124.300003 42.0000000 1.6076453030109406E-002	-124.300003 42.0000000 4.1401512920856476E-002	-124.300003 42.0000000 4.0829125791788101E-002	-124.300003 42.0000000 4.2862091213464737E-002	-124.300003 42.0000000 4.4216517359018326E-002	-124.300003 42.0000000 4.5669328421354294E-002	-124.300003 42.0000000 4.2001847177743912E-002	-124.300003 42.0000000 4.1318811476230621E-002	-124.300003 42.0000000 4.1548214852809906E-002	-124.300003 42.0000000 3.8865987211465836E-002	-124.300003 42.0000000 3.6464892327785492E-002	-124.300003 42.0000000 3.6190681159496307E-002	-124.300003 42.0000000 4.2239982634782791E-002	-124.300003 42.0000000 4.2525213211774826E-002	-124.300003 42.0000000 2.2035159170627594E-002	-124.300003 42.0000000 3.6750968545675278E-002	-124.300003 42.0000000 4.4912282377481461E-002	-124.300003 42.0000000 5.0886012613773346E-002	-124.300003 42.0000000 4.1346829384565353E-002	-124.300003 42.0000000 4.9420762807130814E-002	-124.300003 42.0000000 4.0877059102058411E-002	-124.300003 42.0000000 4.0930267423391342E-002	-124.300003 42.0000000 5.2800927311182022E-002	-124.300003 42.0000000 4.3437093496322632E-002	-124.300003 42.0000000 5.1981698721647263E-002	-124.300003 42.0000000 5.3177125751972198E-002	-124.300003 42.0000000 2.1124523133039474E-002	-124.300003 42.0000000 2.0889658480882645E-002	-124.300003 42.0000000 3.3061336725950241E-002	-124.300003 42.0000000 3.9129469543695450E-002	-124.300003 42.0000000 3.8306720554828644E-002	-124.300003 42.0000000 4.0343537926673889E-002	-124.300003 42.0000000 6.7720755934715271E-002
-124.199997 42.0000000 -1.9168909639120102E-002	-124.199997 42.0000000 -1.8328197300434113E-002	-124.199997 42.0000000 -1.8972067162394524E-002	-124.199997 42.0000000 -1.7805187031626701E-002	-124.199997 42.0000000 -1.1379674077033997E-002	-124.199997 42.0000000 -1.1965065263211727E-002	-124.199997 42.0000000 -1.0908110067248344E-002	-124.199997 42.0000000 -7.6747881248593330E-003	-124.199997 42.0000000 -6.0081807896494865E-003	-124.199997 42.0000000 -5.7531669735908508E-003	-124.199997 42.0000000 -1.7942020669579506E-002	-124.199997 42.0000000 -1.5902927145361900E-002	-124.199997 42.0000000 -1.5243395231664181E-002	-124.199997 42.0000000 -1.1129054240882397E-002	-124.199997 42.0000000 -1.2236798182129860E-002	-124.199997 42.0000000 -6.4145633950829506E-003	-124.199997 42.0000000 7.3653762228786945E-004	-124.199997 42.0000000 1.3062420301139355E-002	-124.199997 42.0000000 3.8481280207633972E-002	-124.199997 42.0000000 3.7996049970388412E-002	-124.199997 42.0000000 4.0214721113443375E-002	-124.199997 42.0000000 4.1227865964174271E-002	-124.199997 42.0000000 4.1983693838119507E-002	-124.199997 42.0000000 3.8369100540876389E-002	-124.199997 42.0000000 3.7004180252552032E-002	-124.199997 42.0000000 3.7144966423511505E-002	-124.199997 42.0000000 2.9844557866454124E-002	-124.199997 42.0000000 3.4293908625841141E-002	-124.199997 42.0000000 3.3603828400373459E-002	-124.199997 42.0000000 4.1745461523532867E-002	-124.199997 42.0000000 4.1865743696689606E-002	-124.199997 42.0000000 2.0121226087212563E-002	-124.199997 42.0000000 3.5668171942234039E-002	-124.199997 42.0000000 4.5991595834493637E-002	-124.199997 42.0000000 5.1045455038547516E-002	-124.199997 42.0000000 3.6474723368883133E-002	-124.199997 42.0000000 4.6973712742328644E-002	-124.199997 42.0000000 4.1333053261041641E-002	-124.199997 42.0000000 3.9708878844976425E-002	-124.199997 42.0000000 4.6740658581256866E-002	-124.199997 42.0000000 4.3562255799770355E-002	-124.199997 42.0000000 4.6680547297000885E-002	-124.199997 42.0000000 4.9410793930292130E-002	-124.199997 42.0000000 2.1810607984662056E-002	-124.199997 42.0000000 2.1657068282365799E-002	-124.199997 42.0000000 3.2606542110443115E-002	-124.199997 42.0000000 3.8252420723438263E-002	-124.199997 42.0000000 3.5296112298965454E-002	-124.199997 42.0000000 3.8919959217309952E-002	-124.199997 42.0000000 6.4018473029136658E-002
-124.099998 42.0000000 -2.0825641229748726E-002	-124.099998 42.0000000 -1.9880058243870735E-002	-124.099998 42.0000000 -2.0222196355462074E-002	-124.099998 42.0000000 -1.8677841871976852E-002	-124.099998 42.0000000 -1.2760899029672146E-002	-124.099998 42.0000000 -1.3050669804215431E-002	-124.099998 42.0000000 -1.3225263915956020E-002	-124.099998 42.0000000 -8.9861610904335976E-003	-124.099998 42.0000000 -7.4544488452374935E-003	-124.099998 42.0000000 -7.2088795714080334E-003	-124.099998 42.0000000 -1.8664276227355003E-002	-124.099998 42.0000000 -1.6468545421957970E-002	-124.099998 42.0000000 -1.4260268770158291E-002	-124.099998 42.0000000 -1.0442800819873810E-002	-124.099998 42.0000000 -1.1233249679207802E-002	-124.099998 42.0000000 -6.6133271902799606E-003	-124.099998 42.0000000 6.8203307455405593E-004	-124.099998 42.0000000 1.2090063653886318E-002	-124.099998 42.0000000 3.7230137735605240E-002	-124.099998 42.0000000 3.6897454410791397E-002	-124.099998 42.0000000 3.9038117974996567E-002	-124.099998 42.0000000 3.9942771196365356E-002	-124.099998 42.0000000 3.9136245846748352E-002	-124.099998 42.0000000 3.6085195839405060E-002	-124.099998 42.0000000 3.4019596874713898E-002	-124.099998 42.0000000 3.3994331955909729E-002	-124.099998 42.0000000 2.5749061256647110E-002	-124.099998 42.0000000 3.2166391611099243E-002	-124.099998 42.0000000 3.2337728887796402E-002	-124.099998 42.0000000 4.0213704109191895E-002	-124.099998 42.0000000 4.0259636938571930E-002	-124.099998 42.0000000 2.0094456151127815E-002	-124.099998 42.0000000 3.5878449678421021E-002	-124.099998 42.0000000 4.7960214316844940E-002	-124.099998 42.0000000 5.1453575491905212E-002	-124.099998 42.0000000 3.5856164991855621E-002	-124.099998 42.0000000 4.5571211725473404E-002	-124.099998 42.0000000 4.0527161210775375E-002	-124.099998 42.0000000 3.8271203637123108E-002	-124.099998 42.0000000 4.2160212993621826E-002	-124.099998 42.0000000 4.2597152292728424E-002	-124.099998 42.0000000 4.2779479175806046E-002	-124.099998 42.0000000 4.7737140208482742E-002	-124.099998 42.0000000 2.5674691423773766E-002	-124.099998 42.0000000 2.5684406980872154E-002	-124.099998 42.0000000 3.4770805388689041E-002	-124.099998 42.0000000 3.9061684161424637E-002	-124.099998 42.0000000 3.2602585852146149E-002	-124.099998 42.0000000 3.8339521735906601E-002	-124.099998 42.0000000 5.9128012508153915E-002
-124.000000 42.0000000 -2.2970549762248993E-002	-124.000000 42.0000000 -2.1958913654088974E-002	-124.000000 42.0000000 -2.1431911736726761E-002	-124.000000 42.0000000 -1.9267801195383072E-002	-124.000000 42.0000000 -1.4236100018024445E-002	-124.000000 42.0000000 -1.3773684389889240E-002	-124.000000 42.0000000 -1.4743478037416935E-002	-124.000000 42.0000000 -9.7763082012534142E-003	-124.000000 42.0000000 -8.8528469204902649E-003	-124.000000 42.0000000 -8.5232779383659363E-003	-124.000000 42.0000000 -1.9554518163204193E-002	-124.000000 42.0000000 -1.7252605408430099E-002	-124.000000 42.0000000 -1.2970552779734135E-002	-124.000000 42.0000000 -9.8709613084793091E-003	-124.000000 42.0000000 -9.9427225068211555E-003	-124.000000 42.0000000 -7.2442539967596531E-003	-124.000000 42.0000000 1.3379621668718755E-004	-124.000000 42.0000000 1.2593974359333515E-002	-124.000000 42.0000000 3.7178695201873779E-002	-124.000000 42.0000000 3.7046242505311966E-002	-124.000000 42.0000000 3.8907293230295181E-002	-124.000000 42.0000000 3.9798215031623840E-002	-124.000000 42.0000000 3.7033159285783768E-002	-124.000000 42.0000000 3.5002246499061584E-002	-124.000000 42.0000000 3.2189767807722092E-002	-124.000000 42.0000000 3.1934954226016998E-002	-124.000000 42.0000000 2.5530498474836349E-002	-124.000000 42.0000000 3.0147472396492958E-002	-124.000000 42.0000000 3.1993295997381210E-002	-124.000000 42.0000000 3.7848204374313354E-002	-124.000000 42.0000000 3.7891872227191925E-002	-124.000000 42.0000000 2.1421050652861595E-002	-124.000000 42.0000000 3.6945790052413940E-002	-124.000000 42.0000000 5.0421290099620819E-002	-124.000000 42.0000000 5.2031356841325760E-002	-124.000000 42.0000000 3.8499202579259872E-002	-124.000000 42.0000000 4.4989753514528275E-002	-124.000000 42.0000000 3.8739714771509171E-002	-124.000000 42.0000000 3.6860086023807526E-002	-124.000000 42.0000000 3.8738600909709930E-002	-124.000000 42.0000000 4.0858987718820572E-002	-124.000000 42.0000000 4.0086988359689713E-002	-124.000000 42.0000000 4.7680385410785675E-002	-124.000000 42.0000000 3.1655382364988327E-002	-124.000000 42.0000000 3.1876601278781891E-002	-124.000000 42.0000000 3.8726355880498886E-002	-124.000000 42.0000000 4.1021335870027542E-002	-124.000000 42.0000000 3.0232127755880356E-002	-124.000000 42.0000000 3.8368709385395050E-002	-124.000000 42.0000000 5.3397115319967270E-002
-123.900002 42.0000000 -2.5211110711097717E-002	-123.900002 42.0000000 -2.4170709773898125E-002	-123.900002 42.0000000 -2.2525211796164513E-002	-123.900002 42.0000000 -1.9687443971633911E-002	-123.900002 42.0000000 -1.5719020739197731E-002	-123.900002 42.0000000 -1.4229106716811657E-002	-123.900002 42.0000000 -1.5704253688454628E-002	-123.900002 42.0000000 -1.0192261077463627E-002	-123.900002 42.0000000 -1.0084881447255611E-002	-123.900002 42.0000000 -9.6084196120500565E-003	-123.900002 42.0000000 -2.0449537783861160E-002	-123.900002 42.0000000 -1.8039137125015259E-002	-123.900002 42.0000000 -1.1554936878383160E-002	-123.900002 42.0000000 -9.3774469569325447E-003	-123.900002 42.0000000 -8.5530029609799385E-003	-123.900002 42.0000000 -8.0456370487809181E-003	-123.900002 42.0000000 -6.8703899160027504E-004	-123.900002 42.0000000 1.3914010487496853E-002	-123.900002 42.0000000 3.7823904305696487E-002	-123.900002 42.0000000 3.7910394370555878E-002	-123.900002 42.0000000 3.9379518479108810E-002	-123.900002 42.0000000 4.0212091058492661E-002	-123.900002 42.0000000 3.5658080130815506E-002	-123.900002 42.0000000 3.5088386386632919E-002	-123.900002 42.0000000 3.1496595591306686E-002	-123.900002 42.0000000 3.0967304483056068E-002	-123.900002 42.0000000 2.7883497998118401E-002	-123.900002 42.0000000 2.8571814298629761E-002	-123.900002 42.0000000 3.2132145017385483E-002	-123.900002 42.0000000 3.5039510577917099E-002	-123.900002 42.0000000 3.5122871398925781E-002	-123.900002 42.0000000 2.3498985916376114E-002	-123.900002 42.0000000 3.8412515074014664E-002	-123.900002 42.0000000 5.3024962544441223E-002	-123.900002 42.0000000 5.2810557186603546E-002	-123.900002 42.0000000 4.3178129941225052E-002	-123.900002 42.0000000 4.5151285827159882E-002	-123.900002 42.0000000 3.6517400294542313E-002	-123.900002 42.0000000 3.5990886390209198E-002	-123.900002 42.0000000 3.6194488406181335E-002	-123.900002 42.0000000 3.8988810032606125E-002	-123.900002 42.0000000 3.8490436971187592E-002	-123.900002 42.0000000 4.8694401979446411E-002	-123.900002 42.0000000 3.8534771651029587E-002	-123.900002 42.0000000 3.8982830941677094E-002	-123.900002 42.0000000 4.3543521314859390E-002	-123.900002 42.0000000 4.3556001037359238E-002	-123.900002 42.0000000 2.8317620977759361E-002	-123.900002 42.0000000 3.8786459714174271E-002	-123.900002 42.0000000 4.7289166599512100E-002
-123.800003 42.0000000 -2.7130998671054840E-002	-123.800003 42.0000000 -2.6114493608474731E-002	-123.800003 42.0000000 -2.3398606106638908E-002	-123.800003 42.0000000 -2.0042657852172852E-002	-123.800003 42.0000000 -1.7127510160207748E-002	-123.800003 42.0000000 -1.4474432915449142E-002	-123.800003 42.0000000 -1.6274079680442810E-002	-123.800003 42.0000000 -1.0335524566471577E-002	-123.800003 42.0000000 -1.0984452441334724E-002	-123.800003 42.0000000 -1.0328060016036034E-002	-123.800003 42.0000000 -2.1123580634593964E-002	-123.800003 42.0000000 -1.8571009859442711E-002	-123.800003 42.0000000 -1.0186751373112202E-002	-123.800003 42.0000000 -8.9299399405717850E-003	-123.800003 42.0000000 -7.2535360231995583E-003	-123.800003 42.0000000 -8.7635843083262444E-003	-123.800003 42.0000000 -1.6697414685040712E-003	-123.800003 42.0000000 1.5564599074423313E-002	-123.800003 42.0000000 3.8848694413900375E-002	-123.800003 42.0000000 3.9152249693870544E-002	-123.800003 42.0000000 4.0216770023107529E-002	-123.800003 42.0000000 4.0859658271074295E-002	-123.800003 42.0000000 3.5201542079448700E-002	-123.800003 42.0000000 3.6646045744419098E-002	-123.800003 42.0000000 3.2335147261619568E-002	-123.800003 42.0000000 3.1496930867433548E-002	-123.800003 42.0000000 3.1976681202650070E-002	-123.800003 42.0000000 2.8132474049925804E-002	-123.800003 42.0000000 3.2489247620105743E-002	-123.800003 42.0000000 3.2286800444126129E-002	-123.800003 42.0000000 3.2419048249721527E-002	-123.800003 42.0000000 2.5948258116841316E-002	-123.800003 42.0000000 4.0009513497352600E-002	-123.800003 42.0000000 5.5638011544942856E-002	-123.800003 42.0000000 5.3981825709342957E-002	-123.800003 42.0000000 4.9047160893678665E-002	-123.800003 42.0000000 4.6380218118429184E-002	-123.800003 42.0000000 3.4533876925706863E-002	-123.800003 42.0000000 3.6486223340034485E-002	-123.800003 42.0000000 3.4526821225881577E-002	-123.800003 42.0000000 3.7789717316627502E-002	-123.800003 42.0000000 3.8171820342540741E-002	-123.800003 42.0000000 5.0431717187166214E-002	-123.800003 42.0000000 4.5350961387157440E-002	-123.800003 42.0000000 4.6011477708816528E-002	-123.800003 42.0000000 4.8539105802774429E-002	-123.800003 42.0000000 4.6281855553388596E-002	-123.800003 42.0000000 2.7170585468411446E-002	-123.800003 42.0000000 3.9466641843318939E-002	-123.800003 42.0000000 4.1327193379402161E-002
-123.699997 42.0000000 -2.8298711404204369E-002	-123.699997 42.0000000 -2.7394177392125130E-002	-123.699997 42.0000000 -2.3937055841088295E-002	-123.699997 42.0000000 -2.0449165254831314E-002	-123.699997 42.0000000 -1.8399987369775772E-002	-123.699997 42.0000000 -1.4544744975864887E-002	-123.699997 42.0000000 -1.6550540924072266E-002	-123.699997 42.0000000 -1.0265085846185684E-002	-123.699997 42.0000000 -1.1356160975992680E-002	-123.699997 42.0000000 -1.0505078360438347E-002	-123.699997 42.0000000 -2.1293891593813896E-002	-123.699997 42.0000000 -1.8553107976913452E-002	-123.699997 42.0000000 -9.0391682460904121E-003	-123.699997 42.0000000 -8.5014207288622856E-003	-123.699997 42.0000000 -6.2353932298719883E-003	-123.699997 42.0000000 -9.1620460152626038E-003	-123.699997 42.0000000 -2.8166959527879953E-003	-123.699997 42.0000000 1.7216453328728676E-002	-123.699997 42.0000000 4.0103234350681305E-002	-123.699997 42.0000000 4.0609713643789291E-002	-123.699997 42.0000000 4.1371077299118042E-002	-123.699997 42.0000000 4.1656296700239182E-002	-123.699997 42.0000000 3.6039322614669800E-002	-123.699997 42.0000000 4.0269937366247177E-002	-123.699997 42.0000000 3.5443842411041260E-002	-123.699997 42.0000000 3.4271486103534698E-002	-123.699997 42.0000000 3.7437628954648972E-002	-123.699997 42.0000000 2.9823638498783112E-002	-123.699997 42.0000000 3.2955098897218704E-002	-123.699997 42.0000000 3.0192285776138306E-002	-123.699997 42.0000000 3.0347187072038651E-002	-123.699997 42.0000000 2.8585160151124001E-002	-123.699997 42.0000000 4.1635882109403610E-002	-123.699997 42.0000000 5.8311343193054199E-002	-123.699997 42.0000000 5.5876549333333969E-002	-123.699997 42.0000000 5.5616747587919235E-002	-123.699997 42.0000000 4.9369778484106064E-002	-123.699997 42.0000000 3.3537991344928741E-002	-123.699997 42.0000000 3.9407521486282349E-002	-123.699997 42.0000000 3.3979877829551697E-002	-123.699997 42.0000000 3.8157392293214798E-002	-123.699997 42.0000000 3.9553962647914886E-002	-123.699997 42.0000000 5.2696134895086288E-002	-123.699997 42.0000000 5.1354579627513885E-002	-123.699997 42.0000000 5.2184071391820908E-002	-123.699997 42.0000000 5.3232125937938690E-002	-123.699997 42.0000000 4.9005318433046341E-002	-123.699997 42.0000000 2.7257541194558144E-002	-123.699997 42.0000000 4.0353875607252121E-002	-123.699997 42.0000000 3.6119893193244934E-002
-123.599998 42.0000000 -2.8388358652591705E-002	-123.599998 42.0000000 -2.7716839686036110E-002	-123.599998 42.0000000 -2.4053249508142471E-002	-123.599998 42.0000000 -2.0992998033761978E-002	-123.599998 42.0000000 -1.9492333754897118E-002	-123.599998 42.0000000 -1.4469029381871223E-002	-123.599998 42.0000000 -1.6592236235737801E-002	-123.599998 42.0000000 -1.0019311681389809E-002	-123.599998 42.0000000 -1.1058571748435497E-002	-123.599998 42.0000000 -1.0008644312620163E-002	-123.599998 42.0000000 -2.0730130374431610E-002	-123.599998 42.0000000 -1.7757862806320190E-002	-123.599998 42.0000000 -8.2383556291460991E-003	-123.599998 42.0000000 -8.0671543255448341E-003	-123.599998 42.0000000 -5.6391917169094086E-003	-123.599998 42.0000000 -9.0708080679178238E-003	-123.599998 42.0000000 -4.1602668352425098E-003	-123.599998 42.0000000 1.8677078187465668E-002	-123.599998 42.0000000 4.1539993137121201E-002	-123.599998 42.0000000 4.2228482663631439E-002	-123.599998 42.0000000 4.2893305420875549E-002	-123.599998 42.0000000 4.2639464139938354E-002	-123.599998 42.0000000 3.8472775369882584E-002	-123.599998 42.0000000 4.6417597681283951E-002	-123.599998 42.0000000 4.1402768343687057E-002	-123.599998 42.0000000 3.9877507835626602E-002	-123.599998 42.0000000 4.4057786464691162E-002	-123.599998 42.0000000 3.4418936818838120E-002	-123.599998 42.0000000 3.3491205424070358E-002	-123.599998 42.0000000 2.9250513762235641E-002	-123.599998 42.0000000 2.9374647885560989E-002	-123.599998 42.0000000 3.1318578869104385E-002	-123.599998 42.0000000 4.3269995599985123E-002	-123.599998 42.0000000 6.1161432415246964E-002	-123.599998 42.0000000 5.8803465217351913E-002	-123.599998 42.0000000 6.2553212046623230E-002	-123.599998 42.0000000 5.4712280631065369E-002	-123.599998 42.0000000 3.4126397222280502E-002	-123.599998 42.0000000 4.5544009655714035E-002	-123.599998 42.0000000 3.4823387861251831E-002	-123.599998 42.0000000 4.0746860206127167E-002	-123.599998 42.0000000 4.2956899851560593E-002	-123.599998 42.0000000 5.5337686091661453E-002	-123.599998 42.0000000 5.6050509214401245E-002	-123.599998 42.0000000 5.6983295828104019E-002	-123.599998 42.0000000 5.7300258427858353E-002	-123.599998 42.0000000 5.1636163145303726E-002	-123.599998 42.0000000 2.8950328007340431E-002	-123.599998 42.0000000 4.1427273303270340E-002	-123.599998 42.0000000 3.2198846340179443E-002
-123.500000 42.0000000 -2.7622897177934647E-002	-123.500000 42.0000000 -2.7258068323135376E-002	-123.500000 42.0000000 -2.3780718445777893E-002	-123.500000 42.0000000 -2.1549127995967865E-002	-123.500000 42.0000000 -2.0352004095911980E-002	-123.500000 42.0000000 -1.4260266907513142E-002	-123.500000 42.0000000 -1.6434485092759132E-002	-123.500000 42.0000000 -9.6353134140372276E-003	-123.500000 42.0000000 -1.0248429141938686E-002	-123.500000 42.0000000 -9.0186744928359985E-003	-123.500000 42.0000000 -1.9633708521723747E-002	-123.500000 42.0000000 -1.6409305855631828E-002	-123.500000 42.0000000 -7.6801292598247528E-003	-123.500000 42.0000000 -7.6186675578355789E-003	-123.500000 42.0000000 -5.3728925995528698E-003	-123.500000 42.0000000 -8.5768401622772217E-003	-123.500000 42.0000000 -5.5535030551254749E-003	-123.500000 42.0000000 2.0006846636533737E-002	-123.500000 42.0000000 4.3162468820810318E-002	-123.500000 42.0000000 4.4005874544382095E-002	-123.500000 42.0000000 4.4763326644897461E-002	-123.500000 42.0000000 4.3758042156696320E-002	-123.500000 42.0000000 4.1962321847677231E-002	-123.500000 42.0000000 5.4186735302209854E-002	-123.500000 42.0000000 4.9258042126893997E-002	-123.500000 42.0000000 4.7358147799968719E-002	-123.500000 42.0000000 5.1215808838605881E-002	-123.500000 42.0000000 4.0898047387599945E-002	-123.500000 42.0000000 3.4008212387561798E-002	-123.500000 42.0000000 2.9106933623552322E-002	-123.500000 42.0000000 2.9159458354115486E-002	-123.500000 42.0000000 3.4023117274045944E-002	-123.500000 42.0000000 4.4825378805398941E-002	-123.500000 42.0000000 6.4131796360015869E-002	-123.500000 42.0000000 6.2579333782196045E-002	-123.500000 42.0000000 6.9374047219753265E-002	-123.500000 42.0000000 6.1551611870527267E-002	-123.500000 42.0000000 3.6057665944099426E-002	-123.500000 42.0000000 5.3907003253698349E-002	-123.500000 42.0000000 3.6823041737079620E-002	-123.500000 42.0000000 4.4974375516176224E-002	-123.500000 42.0000000 4.7697607427835464E-002	-123.500000 42.0000000 5.8161772787570953E-002	-123.500000 42.0000000 5.9656094759702682E-002	-123.500000 42.0000000 6.0648206621408463E-002	-123.500000 42.0000000 6.0738906264305115E-002	-123.500000 42.0000000 5.4021254181861877E-002	-123.500000 42.0000000 3.1791698187589645E-002	-123.500000 42.0000000 4.2665068060159683E-002	-123.500000 42.0000000 2.9360037297010422E-002
-123.400002 42.0000000 -2.6297273114323616E-002	-123.400002 42.0000000 -2.6261221617460251E-002	-123.400002 42.0000000 -2.3185500875115395E-002	-123.400002 42.0000000 -2.1962411701679230E-002	-123.400002 42.0000000 -2.0930852741003036E-002	-123.400002 42.0000000 -1.3967895880341530E-002	-123.400002 42.0000000 -1.6128547489643097E-002	-123.400002 42.0000000 -9.1677699238061905E-003	-123.400002 42.0000000 -9.1567086055874825E-003	-123.400002 42.0000000 -7.7817398123443127E-003	-123.400002 42.0000000 -1.8237741664052010E-002	-123.400002 42.0000000 -1.4799739234149456E-002	-123.400002 42.0000000 -7.2239558212459087E-003	-123.400002 42.0000000 -7.1391821838915348E-003	-123.400002 42.0000000 -5.2903951145708561E-003	-123.400002 42.0000000 -7.8115887008607388E-003	-123.400002 42.0000000 -6.8112472072243690E-003	-123.400002 42.0000000 2.1368125453591347E-002	-123.400002 42.0000000 4.5007482171058655E-002	-123.400002 42.0000000 4.5973729342222214E-002	-123.400002 42.0000000 4.6979874372482300E-002	-123.400002 42.0000000 4.5042574405670166E-002	-123.400002 42.0000000 4.5862454921007156E-002	-123.400002 42.0000000 6.2333490699529648E-002	-123.400002 42.0000000 5.7668421417474747E-002	-123.400002 42.0000000 5.5376891046762466E-002	-123.400002 42.0000000 5.8136571198701859E-002	-123.400002 42.0000000 4.7873955219984055E-002	-123.400002 42.0000000 3.4437183290719986E-002	-123.400002 42.0000000 2.9336547479033470E-002	-123.400002 42.0000000 2.9296403750777245E-002	-123.400002 42.0000000 3.6543864756822586E-002	-123.400002 42.0000000 4.6247337013483047E-002	-123.400002 42.0000000 6.7136317491531372E-002	-123.400002 42.0000000 6.6975153982639313E-002	-123.400002 42.0000000 7.5437098741531372E-002	-123.400002 42.0000000 6.8731836974620819E-002	-123.400002 42.0000000 3.8977995514869690E-002	-123.400002 42.0000000 6.3065975904464722E-002	-123.400002 42.0000000 3.9715651422739029E-002	-123.400002 42.0000000 5.0013370811939240E-002	-123.400002 42.0000000 5.2858866751194000E-002	-123.400002 42.0000000 6.0895163565874100E-002	-123.400002 42.0000000 6.2429614365100861E-002	-123.400002 42.0000000 6.3451796770095825E-002	-123.400002 42.0000000 6.3515901565551758E-002	-123.400002 42.0000000 5.6001320481300354E-002	-123.400002 42.0000000 3.5203352570533752E-002	-123.400002 42.0000000 4.4068530201911926E-002	-123.400002 42.0000000 2.7442248538136482E-002
-123.300003 42.0000000 -2.4627810344099998E-002	-123.300003 42.0000000 -2.4909039959311485E-002	-123.300003 42.0000000 -2.2333310917019844E-002	-123.300003 42.0000000 -2.2089259698987007E-002	-123.300003 42.0000000 -2.1177969872951508E-002	-123.300003 42.0000000 -1.3702604919672012E-002	-123.300003 42.0000000 -1.5763459727168083E-002	-123.300003 42.0000000 -8.7031507864594460E-003	-123.300003 42.0000000 -8.0278841778635979E-003	-123.300003 42.0000000 -6.5435082651674747E-003	-123.300003 42.0000000 -1.6680980101227760E-002	-123.300003 42.0000000 -1.3187284581363201E-002	-123.300003 42.0000000 -6.7517217248678207E-003	-123.300003 42.0000000 -6.5994816832244396E-003	-123.300003 42.0000000 -5.2405828610062599E-003	-123.300003 42.0000000 -6.8864459171891212E-003	-123.300003 42.0000000 -7.7304779551923275E-003	-123.300003 42.0000000 2.3014906793832779E-002	-123.300003 42.0000000 4.7141034156084061E-002	-123.300003 42.0000000 4.8190262168645859E-002	-123.300003 42.0000000 4.9573648720979691E-002	-123.300003 42.0000000 4.6680316329002380E-002	-123.300003 42.0000000 4.9654595553874969E-002	-123.300003 42.0000000 6.9505214691162109E-002	-123.300003 42.0000000 6.5183945000171661E-002	-123.300003 42.0000000 6.2504686415195465E-002	-123.300003 42.0000000 6.3896737992763519E-002	-123.300003 42.0000000 5.3976174443960190E-002	-123.300003 42.0000000 3.4763548523187637E-002	-123.300003 42.0000000 2.9685635119676590E-002	-123.300003 42.0000000 2.9547572135925293E-002	-123.300003 42.0000000 3.8681764155626297E-002	-123.300003 42.0000000 4.7554396092891693E-002	-123.300003 42.0000000 7.0079721510410309E-002	-123.300003 42.0000000 7.1844987571239471E-002	-123.300003 42.0000000 7.9854756593704224E-002	-123.300003 42.0000000 7.5069032609462738E-002	-123.300003 42.0000000 4.2670123279094696E-002	-123.300003 42.0000000 7.1490697562694550E-002	-123.300003 42.0000000 4.3374579399824142E-002	-123.300003 42.0000000 5.5113513022661209E-002	-123.300003 42.0000000 5.7506993412971497E-002	-123.300003 42.0000000 6.3178479671478271E-002	-123.300003 42.0000000 6.4423605799674988E-002	-123.300003 42.0000000 6.5432161092758179E-002	-123.300003 42.0000000 6.5433062613010406E-002	-123.300003 42.0000000 5.7391699403524399E-002	-123.300003 42.0000000 3.8708027452230453E-002	-123.300003 42.0000000 4.5688897371292114E-002	-123.300003 42.0000000 2.6603087782859802E-002
-123.199997 42.0000000 -2.2748133167624474E-002	-123.199997 42.0000000 -2.3317504674196243E-002	-123.199997 42.0000000 -2.1283928304910660E-002	-123.199997 42.0000000 -2.1792575716972351E-002	-123.199997 42.0000000 -2.1034229546785355E-002	-123.199997 42.0000000 -1.3634823262691498E-002	-123.199997 42.0000000 -1.5469873324036598E-002	-123.199997 42.0000000 -8.3625065162777901E-003	-123.199997 42.0000000 -7.1163657121360302E-003	-123.199997 42.0000000 -5.5461940355598927E-003	-123.199997 42.0000000 -1.5009573660790920E-002	-123.199997 42.0000000 -1.1805057525634766E-002	-123.199997 42.0000000 -6.1740777455270290E-003	-123.199997 42.0000000 -5.9670056216418743E-003	-123.199997 42.0000000 -5.0711096264421940E-003	-123.199997 42.0000000 -5.8932448737323284E-003	-123.199997 42.0000000 -8.0843465402722359E-003	-123.199997 42.0000000 2.5299610570073128E-002	-123.199997 42.0000000 4.9643289297819138E-002	-123.199997 42.0000000 5.0727616995573044E-002	-123.199997 42.0000000 5.2575230598449707E-002	-123.199997 42.0000000 4.9006842076778412E-002	-123.199997 42.0000000 5.2968431264162064E-002	-123.199997 42.0000000 7.4242345988750458E-002	-123.199997 42.0000000 7.0259325206279755E-002	-123.199997 42.0000000 6.7236088216304779E-002	-123.199997 42.0000000 6.7408569157123566E-002	-123.199997 42.0000000 5.7868752628564835E-002	-123.199997 42.0000000 3.5041157156229019E-002	-123.199997 42.0000000 3.0075874179601669E-002	-123.199997 42.0000000 2.9847327619791031E-002	-123.199997 42.0000000 4.0203236043453217E-002	-123.199997 42.0000000 4.8843212425708771E-002	-123.199997 42.0000000 7.2836354374885559E-002	-123.199997 42.0000000 7.7112592756748199E-002	-123.199997 42.0000000 8.1491172313690186E-002	-123.199997 42.0000000 7.9328954219818115E-002	-123.199997 42.0000000 4.7066885977983475E-002	-123.199997 42.0000000 7.7567480504512787E-002	-123.199997 42.0000000 4.7807004302740097E-002	-123.199997 42.0000000 5.9641860425472260E-002	-123.199997 42.0000000 6.0729503631591797E-002	-123.199997 42.0000000 6.4592212438583374E-002	-123.199997 42.0000000 6.5462544560432434E-002	-123.199997 42.0000000 6.6374972462654114E-002	-123.199997 42.0000000 6.6134743392467499E-002	-123.199997 42.0000000 5.7959355413913727E-002	-123.199997 42.0000000 4.1941426694393158E-002	-123.199997 42.0000000 4.7638833522796631E-002	-123.199997 42.0000000 2.7307782322168350E-002
-123.099998 42.0000000 -2.0748026669025421E-002	-123.099998 42.0000000 -2.1568264812231064E-002	-123.099998 42.0000000 -2.0095845684409142E-002	-123.099998 42.0000000 -2.0987980067729950E-002	-123.099998 42.0000000 -2.0467190071940422E-002	-123.099998 42.0000000 -1.3915603049099445E-002	-123.099998 42.0000000 -1.5368351712822914E-002	-123.099998 42.0000000 -8.2572437822818756E-003	-123.099998 42.0000000 -6.6267894580960274E-003	-123.099998 42.0000000 -4.9798735417425632E-003	-123.099998 42.0000000 -1.3239343650639057E-002	-123.099998 42.0000000 -1.0835332795977592E-002	-123.099998 42.0000000 -5.4513760842382908E-003	-123.099998 42.0000000 -5.2340757101774216E-003	-123.099998 42.0000000 -4.6756067313253880E-003	-123.099998 42.0000000 -4.9148122780025005E-003	-123.099998 42.0000000 -7.7222776599228382E-003	-123.099998 42.0000000 2.8497748076915741E-002	-123.099998 42.0000000 5.2537187933921814E-002	-123.099998 42.0000000 5.3601641207933426E-002	-123.099998 42.0000000 5.5947579443454742E-002	-123.099998 42.0000000 5.2291002124547958E-002	-123.099998 42.0000000 5.5574763566255569E-002	-123.099998 42.0000000 7.5419522821903229E-002	-123.099998 42.0000000 7.1709409356117249E-002	-123.099998 42.0000000 6.8423233926296234E-002	-123.099998 42.0000000 6.7810595035552979E-002	-123.099998 42.0000000 5.8612525463104248E-002	-123.099998 42.0000000 3.5361822694540024E-002	-123.099998 42.0000000 3.0532920733094215E-002	-123.099998 42.0000000 3.0229939147830009E-002	-123.099998 42.0000000 4.0953241288661957E-002	-123.099998 42.0000000 5.0206415355205536E-002	-123.099998 42.0000000 7.5279466807842255E-002	-123.099998 42.0000000 8.2691602408885956E-002	-123.099998 42.0000000 7.9504765570163727E-002	-123.099998 42.0000000 8.0570250749588013E-002	-123.099998 42.0000000 5.2104122936725616E-002	-123.099998 42.0000000 8.0055162310600281E-002	-123.099998 42.0000000 5.2999265491962433E-002	-123.099998 42.0000000 6.3153438270092010E-002	-123.099998 42.0000000 6.1876773834228516E-002	-123.099998 42.0000000 6.4809381961822510E-002	-123.099998 42.0000000 6.5329700708389282E-002	-123.099998 42.0000000 6.6069789230823517E-002	-123.099998 42.0000000 6.5358810126781464E-002	-123.099998 42.0000000 5.7521637529134750E-002	-123.099998 42.0000000 4.4654622673988342E-002	-123.099998 42.0000000 4.9996156245470047E-002	-123.099998 42.0000000 2.9963973909616470E-002
-123.000000 42.0000000 -1.8733557313680649E-002	-123.000000 42.0000000 -1.9761325791478157E-002	-123.000000 42.0000000 -1.8837520852684975E-002	-123.000000 42.0000000 -1.9830156117677689E-002	-123.000000 42.0000000 -1.9597554579377174E-002	-123.000000 42.0000000 -1.4424083754420280E-002	-123.000000 42.0000000 -1.5393602661788464E-002	-123.000000 42.0000000 -8.3375703543424606E-003	-123.000000 42.0000000 -6.4857564866542816E-003	-123.000000 42.0000000 -4.7884490340948105E-003	-123.000000 42.0000000 -1.1496135033667088E-002	-123.000000 42.0000000 -1.0241383686661720E-002	-123.000000 42.0000000 -4.6768365427851677E-003	-123.000000 42.0000000 -4.4820071198046207E-003	-123.000000 42.0000000 -4.1682654991745949E-003	-123.000000 42.0000000 -4.0225111879408360E-003	-123.000000 42.0000000 -6.9333803839981556E-003	-123.000000 42.0000000 3.2169386744499207E-002	-123.000000 42.0000000 5.5580761283636093E-002	-123.000000 42.0000000 5.6575834751129150E-002	-123.000000 42.0000000 5.9457462280988693E-002	-123.000000 42.0000000 5.6052699685096741E-002	-123.000000 42.0000000 5.7403691112995148E-002	-123.000000 42.0000000 7.3870435357093811E-002	-123.000000 42.0000000 7.0361897349357605E-002	-123.000000 42.0000000 6.6862121224403381E-002	-123.000000 42.0000000 6.5832331776618958E-002	-123.000000 42.0000000 5.7012815028429031E-002	-123.000000 42.0000000 3.5725187510251999E-002	-123.000000 42.0000000 3.1054487451910973E-002	-123.000000 42.0000000 3.0679602175951004E-002	-123.000000 42.0000000 4.1207950562238693E-002	-123.000000 42.0000000 5.1448382437229156E-002	-123.000000 42.0000000 7.7445186674594879E-002	-123.000000 42.0000000 8.8333606719970703E-002	-123.000000 42.0000000 7.5122587382793427E-002	-123.000000 42.0000000 7.9486481845378876E-002	-123.000000 42.0000000 5.7325847446918488E-002	-123.000000 42.0000000 7.9759471118450165E-002	-123.000000 42.0000000 5.8482438325881958E-002	-123.000000 42.0000000 6.5666690468788147E-002	-123.000000 42.0000000 6.1394680291414261E-002	-123.000000 42.0000000 6.4019262790679932E-002	-123.000000 42.0000000 6.4334303140640259E-002	-123.000000 42.0000000 6.5088011324405670E-002	-123.000000 42.0000000 6.3699238002300262E-002	-123.000000 42.0000000 5.6329142302274704E-002	-123.000000 42.0000000 4.6787288039922714E-002	-123.000000 42.0000000 5.2467089146375656E-002	-123.000000 42.0000000 3.3857546746730804E-002
-122.900002 42.0000000 -1.6817215830087662E-002	-122.900002 42.0000000 -1.8003677949309349E-002	-122.900002 42.0000000 -1.7588146030902863E-002	-122.900002 42.0000000 -1.8519189208745956E-002	-122.900002 42.0000000 -1.8576866015791893E-002	-122.900002 42.0000000 -1.5005552209913731E-002	-122.900002 42.0000000 -1.5470447950065136E-002	-122.900002 42.0000000 -8.5531370714306831E-003	-122.900002 42.0000000 -6.5997517667710781E-003	-122.900002 42.0000000 -4.8958952538669109E-003	-122.900002 42.0000000 -9.9347522482275963E-003	-122.900002 42.0000000 -9.9920341745018959E-003	-122.900002 42.0000000 -4.0060421451926231E-003	-122.900002 42.0000000 -3.8473736494779587E-003	-122.900002 42.0000000 -3.7180806975811720E-003	-122.900002 42.0000000 -3.3274088054895401E-003	-122.900002 42.0000000 -6.0944235883653164E-003	-122.900002 42.0000000 3.5729296505451202E-002	-122.900002 42.0000000 5.8379601687192917E-002	-122.900002 42.0000000 5.9270448982715607E-002	-122.900002 42.0000000 6.2699928879737854E-002	-122.900002 42.0000000 5.9683654457330704E-002	-122.900002 42.0000000 5.8471325784921646E-002	-122.900002 42.0000000 7.0717088878154755E-002	-122.900002 42.0000000 6.7354924976825714E-002	-122.900002 42.0000000 6.3655227422714233E-002	-122.900002 42.0000000 6.2433972954750061E-002	-122.900002 42.0000000 5.4224941879510880E-002	-122.900002 42.0000000 3.6215350031852722E-002	-122.900002 42.0000000 3.1720593571662903E-002	-122.900002 42.0000000 3.1259160488843918E-002	-122.900002 42.0000000 4.1378453373908997E-002	-122.900002 42.0000000 5.2352450788021088E-002	-122.900002 42.0000000 7.9276002943515778E-002	-122.900002 42.0000000 9.3617409467697144E-002	-122.900002 42.0000000 6.9984540343284607E-002	-122.900002 42.0000000 7.7001377940177917E-002	-122.900002 42.0000000 6.2175028026103973E-002	-122.900002 42.0000000 7.7787108719348907E-002	-122.900002 42.0000000 6.3673347234725952E-002	-122.900002 42.0000000 6.7321784794330597E-002	-122.900002 42.0000000 5.9943649917840958E-002	-122.900002 42.0000000 6.2525756657123566E-002	-122.900002 42.0000000 6.2811166048049927E-002	-122.900002 42.0000000 6.4127199351787567E-002	-122.900002 42.0000000 6.1961241066455841E-002	-122.900002 42.0000000 5.4681595414876938E-002	-122.900002 42.0000000 4.8325769603252411E-002	-122.900002 42.0000000 5.4661002010107040E-002	-122.900002 42.0000000 3.8095112890005112E-002
-122.800003 42.0000000 -1.5124735422432423E-002	-122.800003 42.0000000 -1.6414538025856018E-002	-122.800003 42.0000000 -1.6440995037555695E-002	-122.800003 42.0000000 -1.7245566472411156E-002	-122.800003 42.0000000 -1.7554588615894318E-002	-122.800003 42.0000000 -1.5535303391516209E-002	-122.800003 42.0000000 -1.5564762055873871E-002	-122.800003 42.0000000 -8.9049339294433594E-003	-122.800003 42.0000000 -6.9405250251293182E-003	-122.800003 42.0000000 -5.2826814353466034E-003	-122.800003 42.0000000 -8.7312599644064903E-003	-122.800003 42.0000000 -1.0138023644685745E-002	-122.800003 42.0000000 -3.6459625698626041E-003	-122.800003 42.0000000 -3.5213117953389883E-003	-122.800003 42.0000000 -3.5096977371722460E-003	-122.800003 42.0000000 -3.0133468098938465E-003	-122.800003 42.0000000 -5.5755907669663429E-003	-122.800003 42.0000000 3.8555357605218887E-002	-122.800003 42.0000000 6.0366321355104446E-002	-122.800003 42.0000000 6.1149071902036667E-002	-122.800003 42.0000000 6.5069198608398438E-002	-122.800003 42.0000000 6.2604337930679321E-002	-122.800003 42.0000000 5.8843165636062622E-002	-122.800003 42.0000000 6.6887095570564270E-002	-122.800003 42.0000000 6.3639536499977112E-002	-122.800003 42.0000000 5.9730604290962219E-002	-122.800003 42.0000000 5.8419905602931976E-002	-122.800003 42.0000000 5.1356077194213867E-002	-122.800003 42.0000000 3.7072226405143738E-002	-122.800003 42.0000000 3.2739847898483276E-002	-122.800003 42.0000000 3.2162766903638840E-002	-122.800003 42.0000000 4.1949488222599030E-002	-122.800003 42.0000000 5.2748102694749832E-002	-122.800003 42.0000000 8.0505028367042542E-002	-122.800003 42.0000000 9.7876712679862976E-002	-122.800003 42.0000000 6.5709017217159271E-002	-122.800003 42.0000000 7.3873713612556458E-002	-122.800003 42.0000000 6.6051505506038666E-002	-122.800003 42.0000000 7.5038664042949677E-002	-122.800003 42.0000000 6.7950092256069183E-002	-122.800003 42.0000000 6.8258278071880341E-002	-122.800003 42.0000000 5.8108739554882050E-002	-122.800003 42.0000000 6.0619477182626724E-002	-122.800003 42.0000000 6.0993522405624390E-002	-122.800003 42.0000000 6.3860729336738586E-002	-122.800003 42.0000000 6.1016749590635300E-002	-122.800003 42.0000000 5.2821375429630280E-002	-122.800003 42.0000000 4.9242813140153885E-002	-122.800003 42.0000000 5.6127779185771942E-002	-122.800003 42.0000000 4.1852645576000214E-002
-122.699997 42.0000000 -1.3795524835586548E-002	-122.699997 42.0000000 -1.5124627389013767E-002	-122.699997 42.0000000 -1.5499518252909184E-002	-122.699997 42.0000000 -1.6184484586119652E-002	-122.699997 42.0000000 -1.6674388200044632E-002	-122.699997 42.0000000 -1.5913385897874832E-002	-122.699997 42.0000000 -1.5678200870752335E-002	-122.699997 42.0000000 -9.4413049519062042E-003	-122.699997 42.0000000 -7.5463857501745224E-003	-122.699997 42.0000000 -5.9869540855288506E-003	-122.699997 42.0000000 -8.0867679789662361E-003	-122.699997 42.0000000 -1.0805108584463596E-002	-122.699997 42.0000000 -3.8471636362373829E-003	-122.699997 42.0000000 -3.7415164988487959E-003	-122.699997 42.0000000 -3.7413223180919886E-003	-122.699997 42.0000000 -3.3342521637678146E-003	-122.699997 42.0000000 -5.7306871749460697E-003	-122.699997 42.0000000 3.9966735988855362E-002	-122.699997 42.0000000 6.0798447579145432E-002	-122.699997 42.0000000 6.1518829315900803E-002	-122.699997 42.0000000 6.5775960683822632E-002	-122.699997 42.0000000 6.4268372952938080E-002	-122.699997 42.0000000 5.8619845658540726E-002	-122.699997 42.0000000 6.3126407563686371E-002	-122.699997 42.0000000 5.9987377375364304E-002	-122.699997 42.0000000 5.5841345340013504E-002	-122.699997 42.0000000 5.4446145892143250E-002	-122.699997 42.0000000 4.9438662827014923E-002	-122.699997 42.0000000 3.8680993020534515E-002	-122.699997 42.0000000 3.4435760229825974E-002	-122.699997 42.0000000 3.3701520413160324E-002	-122.699997 42.0000000 4.3473131954669952E-002	-122.699997 42.0000000 5.2508328109979630E-002	-122.699997 42.0000000 8.0650836229324341E-002	-122.699997 42.0000000 0.10018794983625412	-122.699997 42.0000000 6.3872069120407104E-002	-122.699997 42.0000000 7.0713974535465240E-002	-122.699997 42.0000000 6.8321540951728821E-002	-122.699997 42.0000000 7.2208806872367859E-002	-122.699997 42.0000000 7.0660538971424103E-002	-122.699997 42.0000000 6.8603970110416412E-002	-122.699997 42.0000000 5.6358508765697479E-002	-122.699997 42.0000000 5.8563452214002609E-002	-122.699997 42.0000000 5.9048555791378021E-002	-122.699997 42.0000000 6.4958013594150543E-002	-122.699997 42.0000000 6.1798509210348129E-002	-122.699997 42.0000000 5.0945974886417389E-002	-122.699997 42.0000000 4.9490422010421753E-002	-122.699997 42.0000000 5.6347332894802094E-002	-122.699997 42.0000000 4.4381123036146164E-002
-122.599998 42.0000000 -1.2924556620419025E-002	-122.599998 42.0000000 -1.4225309714674950E-002	-122.599998 42.0000000 -1.4836887829005718E-002	-122.599998 42.0000000 -1.5452123247087002E-002	-122.599998 42.0000000 -1.6034755855798721E-002	-122.599998 42.0000000 -1.6071274876594543E-002	-122.599998 42.0000000 -1.5820523723959923E-002	-122.599998 42.0000000 -1.0204480029642582E-002	-122.599998 42.0000000 -8.4638027474284172E-003	-122.599998 42.0000000 -7.0466315373778343E-003	-122.599998 42.0000000 -8.1474427133798599E-003	-122.599998 42.0000000 -1.2088855728507042E-002	-122.599998 42.0000000 -4.7944411635398865E-003	-122.599998 42.0000000 -4.6833218075335026E-003	-122.599998 42.0000000 -4.5488635078072548E-003	-122.599998 42.0000000 -4.4835614971816540E-003	-122.599998 42.0000000 -6.7840339615941048E-003	-122.599998 42.0000000 3.9459072053432465E-002	-122.599998 42.0000000 5.9082951396703720E-002	-122.599998 42.0000000 5.9830777347087860E-002	-122.599998 42.0000000 6.4190730452537537E-002	-122.599998 42.0000000 6.4316354691982269E-002	-122.599998 42.0000000 5.7934083044528961E-002	-122.599998 42.0000000 5.9973265975713730E-002	-122.599998 42.0000000 5.6957162916660309E-002	-122.599998 42.0000000 5.2518486976623535E-002	-122.599998 42.0000000 5.0981990993022919E-002	-122.599998 42.0000000 4.9216039478778839E-002	-122.599998 42.0000000 4.1349891573190689E-002	-122.599998 42.0000000 3.7062466144561768E-002	-122.599998 42.0000000 3.6122847348451614E-002	-122.599998 42.0000000 4.6358730643987656E-002	-122.599998 42.0000000 5.1574472337961197E-002	-122.599998 42.0000000 7.9278834164142609E-002	-122.599998 42.0000000 9.9772736430168152E-002	-122.599998 42.0000000 6.5573036670684814E-002	-122.599998 42.0000000 6.7936100065708160E-002	-122.599998 42.0000000 6.8532489240169525E-002	-122.599998 42.0000000 6.9770947098731995E-002	-122.599998 42.0000000 7.1338132023811340E-002	-122.599998 42.0000000 6.8494476377964020E-002	-122.599998 42.0000000 5.4997000843286514E-002	-122.599998 42.0000000 5.6563451886177063E-002	-122.599998 42.0000000 5.7091392576694489E-002	-122.599998 42.0000000 6.7871600389480591E-002	-122.599998 42.0000000 6.4978405833244324E-002	-122.599998 42.0000000 4.9194917082786560E-002	-122.599998 42.0000000 4.9058523029088974E-002	-122.599998 42.0000000 5.4932374507188797E-002	-122.599998 42.0000000 4.5175652951002121E-002
-122.500000 42.0000000 -1.2373210862278938E-002	-122.500000 42.0000000 -1.3600391335785389E-002	-122.500000 42.0000000 -1.4369735494256020E-002	-122.500000 42.0000000 -1.4942466281354427E-002	-122.500000 42.0000000 -1.5547659248113632E-002	-122.500000 42.0000000 -1.6043506562709808E-002	-122.500000 42.0000000 -1.5956409275531769E-002	-122.500000 42.0000000 -1.1088434606790543E-002	-122.500000 42.0000000 -9.5905773341655731E-003	-122.500000 42.0000000 -8.3410590887069702E-003	-122.500000 42.0000000 -8.7207686156034470E-003	-122.500000 42.0000000 -1.3761876150965691E-002	-122.500000 42.0000000 -6.2552746385335922E-003	-122.500000 42.0000000 -6.1173602007329464E-003	-122.500000 42.0000000 -5.7371594011783600E-003	-122.500000 42.0000000 -6.1784973368048668E-003	-122.500000 42.0000000 -8.4370728582143784E-003	-122.500000 42.0000000 3.7604872137308121E-002	-122.500000 42.0000000 5.5869050323963165E-002	-122.500000 42.0000000 5.6685972958803177E-002	-122.500000 42.0000000 6.0944311320781708E-002	-122.500000 42.0000000 6.3153222203254700E-002	-122.500000 42.0000000 5.6940473616123199E-002	-122.500000 42.0000000 5.7390097528696060E-002	-122.500000 42.0000000 5.4504618048667908E-002	-122.500000 42.0000000 4.9662262201309204E-002	-122.500000 42.0000000 4.7933626919984818E-002	-122.500000 42.0000000 5.0257030874490738E-002	-122.500000 42.0000000 4.4631313532590866E-002	-122.500000 42.0000000 4.0239039808511734E-002	-122.500000 42.0000000 3.9051134139299393E-002	-122.500000 42.0000000 5.0153996795415878E-002	-122.500000 42.0000000 5.0080340355634689E-002	-122.500000 42.0000000 7.6828673481941223E-002	-122.500000 42.0000000 9.7368612885475159E-002	-122.500000 42.0000000 6.9788061082363129E-002	-122.500000 42.0000000 6.5332792699337006E-002	-122.500000 42.0000000 6.7126929759979248E-002	-122.500000 42.0000000 6.7635476589202881E-002	-122.500000 42.0000000 7.0424094796180725E-002	-122.500000 42.0000000 6.8105675280094147E-002	-122.500000 42.0000000 5.3961414843797684E-002	-122.500000 42.0000000 5.4622270166873932E-002	-122.500000 42.0000000 5.5087476968765259E-002	-122.500000 42.0000000 7.2021901607513428E-002	-122.500000 42.0000000 6.9825477898120880E-002	-122.500000 42.0000000 4.7537934035062790E-002	-122.500000 42.0000000 4.8158913850784302E-002	-122.500000 42.0000000 5.2356254309415817E-002	-122.500000 42.0000000 4.4660475105047226E-002
-122.400002 42.0000000 -1.1948617175221443E-002	-122.400002 42.0000000 -1.3085707090795040E-002	-122.400002 42.0000000 -1.3975980691611767E-002	-122.400002 42.0000000 -1.4490882866084576E-002	-122.400002 42.0000000 -1.5076347626745701E-002	-122.400002 42.0000000 -1.5865013003349304E-002	-122.400002 42.0000000 -1.6029234975576401E-002	-122.400002 42.0000000 -1.1943906545639038E-002	-122.400002 42.0000000 -1.0794756934046745E-002	-122.400002 42.0000000 -9.7064385190606117E-003	-122.400002 42.0000000 -9.5426924526691437E-003	-122.400002 42.0000000 -1.5492126345634460E-002	-122.400002 42.0000000 -7.9011758789420128E-003	-122.400002 42.0000000 -7.7217258512973785E-003	-122.400002 42.0000000 -7.0393462665379047E-003	-122.400002 42.0000000 -8.0463495105504990E-003	-122.400002 42.0000000 -1.0250388644635677E-002	-122.400002 42.0000000 3.5136502236127853E-002	-122.400002 42.0000000 5.1992401480674744E-002	-122.400002 42.0000000 5.2875362336635590E-002	-122.400002 42.0000000 5.6894138455390930E-002	-122.400002 42.0000000 6.1344809830188751E-002	-122.400002 42.0000000 5.5863488465547562E-002	-122.400002 42.0000000 5.5310808122158051E-002	-122.400002 42.0000000 5.2550364285707474E-002	-122.400002 42.0000000 4.7099046409130096E-002	-122.400002 42.0000000 4.5153830200433731E-002	-122.400002 42.0000000 5.1915463060140610E-002	-122.400002 42.0000000 4.7958623617887497E-002	-122.400002 42.0000000 4.3473724275827408E-002	-122.400002 42.0000000 4.2009171098470688E-002	-122.400002 42.0000000 5.4200232028961182E-002	-122.400002 42.0000000 4.8209391534328461E-002	-122.400002 42.0000000 7.3834955692291260E-002	-122.400002 42.0000000 9.3896992504596710E-002	-122.400002 42.0000000 7.5084127485752106E-002	-122.400002 42.0000000 6.2635086476802826E-002	-122.400002 42.0000000 6.4732745289802551E-002	-122.400002 42.0000000 6.5644972026348114E-002	-122.400002 42.0000000 6.8534798920154572E-002	-122.400002 42.0000000 6.7665532231330872E-002	-122.400002 42.0000000 5.3075741976499557E-002	-122.400002 42.0000000 5.2725810557603836E-002	-122.400002 42.0000000 5.3025379776954651E-002	-122.400002 42.0000000 7.6574400067329407E-002	-122.400002 42.0000000 7.5280956923961639E-002	-122.400002 42.0000000 4.5925308018922806E-002	-122.400002 42.0000000 4.7068785876035690E-002	-122.400002 42.0000000 4.9254409968852997E-002	-122.400002 42.0000000 4.3443422764539719E-002
-122.300003 42.0000000 -1.1453955434262753E-002	-122.300003 42.0000000 -1.2513213790953159E-002	-122.300003 42.0000000 -1.3529056683182716E-002	-122.300003 42.0000000 -1.3919957913458347E-002	-122.300003 42.0000000 -1.4471696689724922E-002	-122.300003 42.0000000 -1.5534001402556896E-002	-122.300003 42.0000000 -1.5959458425641060E-002	-122.300003 42.0000000 -1.2596581131219864E-002	-122.300003 42.0000000 -1.1937081813812256E-002	-122.300003 42.0000000 -1.0953638702630997E-002	-122.300003 42.0000000 -1.0343683883547783E-002	-122.300003 42.0000000 -1.6878012567758560E-002	-122.300003 42.0000000 -9.3882856890559196E-003	-122.300003 42.0000000 -9.1619361191987991E-003	-122.300003 42.0000000 -8.1838648766279221E-003	-122.300003 42.0000000 -9.7290184348821640E-003	-122.300003 42.0000000 -1.1747785843908787E-002	-122.300003 42.0000000 3.2694939523935318E-002	-122.300003 42.0000000 4.8182588070631027E-002	-122.300003 42.0000000 4.9118984490633011E-002	-122.300003 42.0000000 5.2848260849714279E-002	-122.300003 42.0000000 5.9440281242132187E-002	-122.300003 42.0000000 5.5029910057783127E-002	-122.300003 42.0000000 5.3834538906812668E-002	-122.300003 42.0000000 5.1176860928535461E-002	-122.300003 42.0000000 4.4768344610929489E-002	-122.300003 42.0000000 4.2604513466358185E-002	-122.300003 42.0000000 5.3614828735589981E-002	-122.300003 42.0000000 5.0829444080591202E-002	-122.300003 42.0000000 4.6304896473884583E-002	-122.300003 42.0000000 4.4567413628101349E-002	-122.300003 42.0000000 5.7782389223575592E-002	-122.300003 42.0000000 4.6148810535669327E-002	-122.300003 42.0000000 7.0718690752983093E-002	-122.300003 42.0000000 9.0094879269599915E-002	-122.300003 42.0000000 8.0127097666263580E-002	-122.300003 42.0000000 5.9689301997423172E-002	-122.300003 42.0000000 6.1945006251335144E-002	-122.300003 42.0000000 6.3734501600265503E-002	-122.300003 42.0000000 6.6237911581993103E-002	-122.300003 42.0000000 6.7461401224136353E-002	-122.300003 42.0000000 5.2146360278129578E-002	-122.300003 42.0000000 5.0909955054521561E-002	-122.300003 42.0000000 5.0971709191799164E-002	-122.300003 42.0000000 8.0611288547515869E-002	-122.300003 42.0000000 8.0214679241180420E-002	-122.300003 42.0000000 4.4337369501590729E-002	-122.300003 42.0000000 4.6090461313724518E-002	-122.300003 42.0000000 4.6242378652095795E-002	-122.300003 42.0000000 4.2085200548171997E-002
-122.199997 42.0000000 -1.0693109594285488E-002	-122.199997 42.0000000 -1.1714619584381580E-002	-122.199997 42.0000000 -1.2904724106192589E-002	-122.199997 42.0000000 -1.3047890737652779E-002	-122.199997 42.0000000 -1.3578664511442184E-002	-122.199997 42.0000000 -1.5008825808763504E-002	-122.199997 42.0000000 -1.5642199665307999E-002	-122.199997 42.0000000 -1.2846050783991814E-002	-122.199997 42.0000000 -1.2864312157034874E-002	-122.199997 42.0000000 -1.1862071231007576E-002	-122.199997 42.0000000 -1.0845773853361607E-002	-122.199997 42.0000000 -1.7444549128413200E-002	-122.199997 42.0000000 -1.0355857200920582E-002	-122.199997 42.0000000 -1.0091305710375309E-002	-122.199997 42.0000000 -8.8946605101227760E-003	-122.199997 42.0000000 -1.0883677750825882E-002	-122.199997 42.0000000 -1.2429528869688511E-002	-122.199997 42.0000000 3.0840940773487091E-002	-122.199997 42.0000000 4.5068919658660889E-002	-122.199997 42.0000000 4.6075157821178436E-002	-122.199997 42.0000000 4.9568153917789459E-002	-122.199997 42.0000000 5.7949684560298920E-002	-122.199997 42.0000000 5.4860860109329224E-002	-122.199997 42.0000000 5.3225308656692505E-002	-122.199997 42.0000000 5.0629507750272751E-002	-122.199997 42.0000000 4.2726553976535797E-002	-122.199997 42.0000000 4.0362827479839325E-002	-122.199997 42.0000000 5.4867506027221680E-002	-122.199997 42.0000000 5.2821017801761627E-002	-122.199997 42.0000000 4.8308540135622025E-002	-122.199997 42.0000000 4.6352967619895935E-002	-122.199997 42.0000000 6.0119125992059708E-002	-122.199997 42.0000000 4.4074509292840958E-002	-122.199997 42.0000000 6.7806541919708252E-002	-122.199997 42.0000000 8.6540922522544861E-002	-122.199997 42.0000000 8.3727538585662842E-002	-122.199997 42.0000000 5.6466910988092422E-002	-122.199997 42.0000000 5.9312727302312851E-002	-122.199997 42.0000000 6.1942178755998611E-002	-122.199997 42.0000000 6.4033068716526031E-002	-122.199997 42.0000000 6.7818574607372284E-002	-122.199997 42.0000000 5.0996810197830200E-002	-122.199997 42.0000000 4.9269985407590866E-002	-122.199997 42.0000000 4.9068517982959747E-002	-122.199997 42.0000000 8.3118036389350891E-002	-122.199997 42.0000000 8.3416372537612915E-002	-122.199997 42.0000000 4.2783606797456741E-002	-122.199997 42.0000000 4.5544594526290894E-002	-122.199997 42.0000000 4.3930076062679291E-002	-122.199997 42.0000000 4.1071258485317230E-002
-122.099998 42.0000000 -9.5205893740057945E-003	-122.099998 42.0000000 -1.0563173331320286E-002	-122.099998 42.0000000 -1.2019108049571514E-002	-122.099998 42.0000000 -1.1751797050237656E-002	-122.099998 42.0000000 -1.2293900363147259E-002	-122.099998 42.0000000 -1.4241931028664112E-002	-122.099998 42.0000000 -1.4986843802034855E-002	-122.099998 42.0000000 -1.2539369054138660E-002	-122.099998 42.0000000 -1.3452224433422089E-002	-122.099998 42.0000000 -1.2252411805093288E-002	-122.099998 42.0000000 -1.0834183543920517E-002	-122.099998 42.0000000 -1.6817210242152214E-002	-122.099998 42.0000000 -1.0517832823097706E-002	-122.099998 42.0000000 -1.0236643254756927E-002	-122.099998 42.0000000 -8.9547075331211090E-003	-122.099998 42.0000000 -1.1252664029598236E-002	-122.099998 42.0000000 -1.1912804096937180E-002	-122.099998 42.0000000 2.9989734292030334E-002	-122.099998 42.0000000 4.3074633926153183E-002	-122.099998 42.0000000 4.4220667332410812E-002	-122.099998 42.0000000 4.7618661075830460E-002	-122.099998 42.0000000 5.7236168533563614E-002	-122.099998 42.0000000 5.5696774274110794E-002	-122.099998 42.0000000 5.3726159036159515E-002	-122.099998 42.0000000 5.1136367022991180E-002	-122.099998 42.0000000 4.1050795465707779E-002	-122.099998 42.0000000 3.8520865142345428E-002	-122.099998 42.0000000 5.5359981954097748E-002	-122.099998 42.0000000 5.3671933710575104E-002	-122.099998 42.0000000 4.9202281981706619E-002	-122.099998 42.0000000 4.7133434563875198E-002	-122.099998 42.0000000 6.0609947890043259E-002	-122.099998 42.0000000 4.2115859687328339E-002	-122.099998 42.0000000 6.5336689352989197E-002	-122.099998 42.0000000 8.3632253110408783E-002	-122.099998 42.0000000 8.5065715014934540E-002	-122.099998 42.0000000 5.3024362772703171E-002	-122.099998 42.0000000 5.7251598685979843E-002	-122.099998 42.0000000 6.0363855212926865E-002	-122.099998 42.0000000 6.2291443347930908E-002	-122.099998 42.0000000 6.8935640156269073E-002	-122.099998 42.0000000 4.9530759453773499E-002	-122.099998 42.0000000 4.7912787646055222E-002	-122.099998 42.0000000 4.7480020672082901E-002	-122.099998 42.0000000 8.3269789814949036E-002	-122.099998 42.0000000 8.3948440849781036E-002	-122.099998 42.0000000 4.1307754814624786E-002	-122.099998 42.0000000 4.5666448771953583E-002	-122.099998 42.0000000 4.2776539921760559E-002	-122.099998 42.0000000 4.0734991431236267E-002
-122.000000 42.0000000 -8.0202315002679825E-003	-122.000000 42.0000000 -9.1264760121703148E-003	-122.000000 42.0000000 -1.0953454300761223E-002	-122.000000 42.0000000 -1.0179555974900723E-002	-122.000000 42.0000000 -1.0758927091956139E-002	-122.000000 42.0000000 -1.3281791470944881E-002	-122.000000 42.0000000 -1.4057952910661697E-002	-122.000000 42.0000000 -1.1833800002932549E-002	-122.000000 42.0000000 -1.3783380389213562E-002	-122.000000 42.0000000 -1.2260996736586094E-002	-122.000000 42.0000000 -1.0442953556776047E-002	-122.000000 42.0000000 -1.5340886078774929E-002	-122.000000 42.0000000 -1.0019128210842609E-002	-122.000000 42.0000000 -9.7284847870469093E-003	-122.000000 42.0000000 -8.4567246958613396E-003	-122.000000 42.0000000 -1.0948797687888145E-002	-122.000000 42.0000000 -1.0425397194921970E-002	-122.000000 42.0000000 3.0015286058187485E-002	-122.000000 42.0000000 4.1903186589479446E-002	-122.000000 42.0000000 4.3282009661197662E-002	-122.000000 42.0000000 4.6684015542268753E-002	-122.000000 42.0000000 5.7100206613540649E-002	-122.000000 42.0000000 5.7244073599576950E-002	-122.000000 42.0000000 5.5023957043886185E-002	-122.000000 42.0000000 5.2399240434169769E-002	-122.000000 42.0000000 3.9585936814546585E-002	-122.000000 42.0000000 3.6936622112989426E-002	-122.000000 42.0000000 5.5336359888315201E-002	-122.000000 42.0000000 5.3617861121892929E-002	-122.000000 42.0000000 4.9240291118621826E-002	-122.000000 42.0000000 4.7127515077590942E-002	-122.000000 42.0000000 5.9777516871690750E-002	-122.000000 42.0000000 4.0236342698335648E-002	-122.000000 42.0000000 6.3300669193267822E-002	-122.000000 42.0000000 8.1244498491287231E-002	-122.000000 42.0000000 8.4596909582614899E-002	-122.000000 42.0000000 4.9428343772888184E-002	-122.000000 42.0000000 5.5680651217699051E-002	-122.000000 42.0000000 5.9053570032119751E-002	-122.000000 42.0000000 6.0981217771768570E-002	-122.000000 42.0000000 7.0401437580585480E-002	-122.000000 42.0000000 4.7900769859552383E-002	-122.000000 42.0000000 4.6801045536994934E-002	-122.000000 42.0000000 4.6243757009506226E-002	-122.000000 42.0000000 8.1558316946029663E-002	-122.000000 42.0000000 8.2507200539112091E-002	-122.000000 42.0000000 4.0012095123529434E-002	-122.000000 42.0000000 4.6270646154880524E-002	-122.000000 42.0000000 4.2487621307373047E-002	-122.000000 42.0000000 4.0949739515781403E-002
-121.900002 42.0000000 -6.3288677483797073E-003	-121.900002 42.0000000 -7.5130192562937737E-003	-121.900002 42.0000000 -9.8420763388276100E-003	-121.900002 42.0000000 -8.5599506273865700E-003	-121.900002 42.0000000 -9.1882739216089249E-003	-121.900002 42.0000000 -1.2177631258964539E-002	-121.900002 42.0000000 -1.2928104028105736E-002	-121.900002 42.0000000 -1.0932536795735359E-002	-121.900002 42.0000000 -1.3950997963547707E-002	-121.900002 42.0000000 -1.2052750214934349E-002	-121.900002 42.0000000 -9.8497224971652031E-003	-121.900002 42.0000000 -1.3459615409374237E-002	-121.900002 42.0000000 -9.0506365522742271E-003	-121.900002 42.0000000 -8.7449904531240463E-003	-121.900002 42.0000000 -7.5292121618986130E-003	-121.900002 42.0000000 -1.0139845311641693E-002	-121.900002 42.0000000 -8.2969218492507935E-003	-121.900002 42.0000000 3.0744990333914757E-002	-121.900002 42.0000000 4.1117329150438309E-002	-121.900002 42.0000000 4.2881142348051071E-002	-121.900002 42.0000000 4.6334262937307358E-002	-121.900002 42.0000000 5.7192198932170868E-002	-121.900002 42.0000000 5.9089239686727524E-002	-121.900002 42.0000000 5.6700557470321655E-002	-121.900002 42.0000000 5.4013043642044067E-002	-121.900002 42.0000000 3.8201842457056046E-002	-121.900002 42.0000000 3.5488028079271317E-002	-121.900002 42.0000000 5.5152565240859985E-002	-121.900002 42.0000000 5.3016532212495804E-002	-121.900002 42.0000000 4.8779971897602081E-002	-121.900002 42.0000000 4.6664129942655563E-002	-121.900002 42.0000000 5.8289576321840286E-002	-121.900002 42.0000000 3.8406092673540115E-002	-121.900002 42.0000000 6.1692211776971817E-002	-121.900002 42.0000000 7.9196952283382416E-002	-121.900002 42.0000000 8.3033323287963867E-002	-121.900002 42.0000000 4.5832477509975433E-002	-121.900002 42.0000000 5.4439514875411987E-002	-121.900002 42.0000000 5.8107607066631317E-002	-121.900002 42.0000000 5.9991534799337387E-002	-121.900002 42.0000000 7.1598827838897705E-002	-121.900002 42.0000000 4.6373333781957626E-002	-121.900002 42.0000000 4.5906007289886475E-002	-121.900002 42.0000000 4.5421555638313293E-002	-121.900002 42.0000000 7.8577212989330292E-002	-121.900002 42.0000000 7.9921446740627289E-002	-121.900002 42.0000000 3.9040770381689072E-002	-121.900002 42.0000000 4.7076497226953506E-002	-121.900002 42.0000000 4.2664874345064163E-002	-121.900002 42.0000000 4.1474204510450363E-002
-121.800003 42.0000000 -4.5899250544607639E-003	-121.800003 42.0000000 -5.8312811888754368E-003	-121.800003 42.0000000 -8.8465651497244835E-003	-121.800003 42.0000000 -7.1605993434786797E-003	-121.800003 42.0000000 -7.8316861763596535E-003	-121.800003 42.0000000 -1.0952969081699848E-002	-121.800003 42.0000000 -1.1633550748229027E-002	-121.800003 42.0000000 -1.0008993558585644E-002	-121.800003 42.0000000 -1.3997796922922134E-002	-121.800003 42.0000000 -1.1736126616597176E-002	-121.800003 42.0000000 -9.1866189613938332E-003	-121.800003 42.0000000 -1.1542296968400478E-002	-121.800003 42.0000000 -7.7323345467448235E-003	-121.800003 42.0000000 -7.4034649878740311E-003	-121.800003 42.0000000 -6.2530422583222389E-003	-121.800003 42.0000000 -8.9520970359444618E-003	-121.800003 42.0000000 -5.8069615624845028E-003	-121.800003 42.0000000 3.2118637114763260E-002	-121.800003 42.0000000 4.0309108793735504E-002	-121.800003 42.0000000 4.2729102075099945E-002	-121.800003 42.0000000 4.6254102140665054E-002	-121.800003 42.0000000 5.7116407901048660E-002	-121.800003 42.0000000 6.0834713280200958E-002	-121.800003 42.0000000 5.8338325470685959E-002	-121.800003 42.0000000 5.5565055459737778E-002	-121.800003 42.0000000 3.6899462342262268E-002	-121.800003 42.0000000 3.4180134534835815E-002	-121.800003 42.0000000 5.5131506174802780E-002	-121.800003 42.0000000 5.2222013473510742E-002	-121.800003 42.0000000 4.8142325133085251E-002	-121.800003 42.0000000 4.6067949384450912E-002	-121.800003 42.0000000 5.6675828993320465E-002	-121.800003 42.0000000 3.6693472415208817E-002	-121.800003 42.0000000 6.0590129345655441E-002	-121.800003 42.0000000 7.7397733926773071E-002	-121.800003 42.0000000 8.1018328666687012E-002	-121.800003 42.0000000 4.2518880218267441E-002	-121.800003 42.0000000 5.3424246609210968E-002	-121.800003 42.0000000 5.7693403214216232E-002	-121.800003 42.0000000 5.9238784015178680E-002	-121.800003 42.0000000 7.1800276637077332E-002	-121.800003 42.0000000 4.5298319309949875E-002	-121.800003 42.0000000 4.5253019779920578E-002	-121.800003 42.0000000 4.5150253921747208E-002	-121.800003 42.0000000 7.4649609625339508E-002	-121.800003 42.0000000 7.6664723455905914E-002	-121.800003 42.0000000 3.8580667227506638E-002	-121.800003 42.0000000 4.7802317887544632E-002	-121.800003 42.0000000 4.2991597205400467E-002	-121.800003 42.0000000 4.2060311883687973E-002
-121.699997 42.0000000 -2.9531002510339022E-003	-121.699997 42.0000000 -4.1926321573555470E-003	-121.699997 42.0000000 -8.1529291346669197E-003	-121.699997 42.0000000 -6.2852045521140099E-003	-121.699997 42.0000000 -6.9720321334898472E-003	-121.699997 42.0000000 -9.6118422225117683E-003	-121.699997 42.0000000 -1.0178915224969387E-002	-121.699997 42.0000000 -9.2072691768407822E-003	-121.699997 42.0000000 -1.3918698765337467E-002	-121.699997 42.0000000 -1.1367117986083031E-002	-121.699997 42.0000000 -8.5430471226572990E-003	-121.699997 42.0000000 -9.8878536373376846E-003	-121.699997 42.0000000 -6.1205052770674229E-003	-121.699997 42.0000000 -5.7668839581310749E-003	-121.699997 42.0000000 -4.6671610325574875E-003	-121.699997 42.0000000 -7.4736480601131916E-003	-121.699997 42.0000000 -3.1859301961958408E-003	-121.699997 42.0000000 3.4181006252765656E-002	-121.699997 42.0000000 3.9116904139518738E-002	-121.699997 42.0000000 4.2625728994607925E-002	-121.699997 42.0000000 4.6244390308856964E-002	-121.699997 42.0000000 5.6436881422996521E-002	-121.699997 42.0000000 6.2095109373331070E-002	-121.699997 42.0000000 5.9506725519895554E-002	-121.699997 42.0000000 5.6620683521032333E-002	-121.699997 42.0000000 3.5828944295644760E-002	-121.699997 42.0000000 3.3162929117679596E-002	-121.699997 42.0000000 5.5542286485433578E-002	-121.699997 42.0000000 5.1558405160903931E-002	-121.699997 42.0000000 4.7593325376510620E-002	-121.699997 42.0000000 4.5636486262083054E-002	-121.699997 42.0000000 5.5330615490674973E-002	-121.699997 42.0000000 3.5289809107780457E-002	-121.699997 42.0000000 6.0146197676658630E-002	-121.699997 42.0000000 7.5843892991542816E-002	-121.699997 42.0000000 7.9087547957897186E-002	-121.699997 42.0000000 3.9889629930257797E-002	-121.699997 42.0000000 5.2595514804124832E-002	-121.699997 42.0000000 5.8031089603900909E-002	-121.699997 42.0000000 5.8676566928625107E-002	-121.699997 42.0000000 7.0194989442825317E-002	-121.699997 42.0000000 4.5091547071933746E-002	-121.699997 42.0000000 4.4914171099662781E-002	-121.699997 42.0000000 4.5627336949110031E-002	-121.699997 42.0000000 6.9856509566307068E-002	-121.699997 42.0000000 7.2841614484786987E-002	-121.699997 42.0000000 3.8853719830513000E-002	-121.699997 42.0000000 4.8167962580919266E-002	-121.699997 42.0000000 4.3225236237049103E-002	-121.699997 42.0000000 4.2471278458833694E-002
-121.599998 42.0000000 -1.5311145689338446E-003	-121.599998 42.0000000 -2.6927178259938955E-003	-121.599998 42.0000000 -7.9011376947164536E-003	-121.599998 42.0000000 -6.1599579639732838E-003	-121.599998 42.0000000 -6.8194470368325710E-003	-121.599998 42.0000000 -8.1634493544697762E-003	-121.599998 42.0000000 -8.5712699219584465E-003	-121.599998 42.0000000 -8.6277760565280914E-003	-121.599998 42.0000000 -1.3697418384253979E-002	-121.599998 42.0000000 -1.0974019765853882E-002	-121.599998 42.0000000 -7.9753706231713295E-003	-121.599998 42.0000000 -8.6990166455507278E-003	-121.599998 42.0000000 -4.2568487115204334E-003	-121.599998 42.0000000 -3.8854193408042192E-003	-121.599998 42.0000000 -2.8095864690840244E-003	-121.599998 42.0000000 -5.7802861556410789E-003	-121.599998 42.0000000 -6.1370368348434567E-004	-121.599998 42.0000000 3.6963410675525665E-002	-121.599998 42.0000000 3.7323649972677231E-002	-121.599998 42.0000000 4.2448889464139938E-002	-121.599998 42.0000000 4.6193178743124008E-002	-121.599998 42.0000000 5.4833542555570602E-002	-121.599998 42.0000000 6.2586516141891479E-002	-121.599998 42.0000000 5.9875775128602982E-002	-121.599998 42.0000000 5.6842021644115448E-002	-121.599998 42.0000000 3.5155747085809708E-002	-121.599998 42.0000000 3.2599162310361862E-002	-121.599998 42.0000000 5.6539248675107956E-002	-121.599998 42.0000000 5.1261808723211288E-002	-121.599998 42.0000000 4.7313760966062546E-002	-121.599998 42.0000000 4.5583479106426239E-002	-121.599998 42.0000000 5.4501201957464218E-002	-121.599998 42.0000000 3.4383717924356461E-002	-121.599998 42.0000000 6.0464132577180862E-002	-121.599998 42.0000000 7.4574515223503113E-002	-121.599998 42.0000000 7.7630236744880676E-002	-121.599998 42.0000000 3.8277134299278259E-002	-121.599998 42.0000000 5.1955621689558029E-002	-121.599998 42.0000000 5.9264335781335831E-002	-121.599998 42.0000000 5.8293648064136505E-002	-121.599998 42.0000000 6.6212192177772522E-002	-121.599998 42.0000000 4.6063911169767380E-002	-121.599998 42.0000000 4.4951438903808594E-002	-121.599998 42.0000000 4.6984277665615082E-002	-121.599998 42.0000000 6.4249709248542786E-002	-121.599998 42.0000000 6.8424157798290253E-002	-121.599998 42.0000000 4.0012300014495850E-002	-121.599998 42.0000000 4.7968011349439621E-002	-121.599998 42.0000000 4.3204691261053085E-002	-121.599998 42.0000000 4.2530510574579239E-002
-121.500000 42.0000000 -2.2869191889185458E-004	-121.500000 42.0000000 -1.3167411088943481E-003	-121.500000 42.0000000 -7.9417033120989799E-003	-121.500000 42.0000000 -6.5359738655388355E-003	-121.500000 42.0000000 -7.1397242136299610E-003	-121.500000 42.0000000 -6.6731087863445282E-003	-121.500000 42.0000000 -6.8964394740760326E-003	-121.500000 42.0000000 -8.2391565665602684E-003	-121.500000 42.0000000 -1.3392485678195953E-002	-121.500000 42.0000000 -1.0583601891994476E-002	-121.500000 42.0000000 -7.4829631485044956E-003	-121.500000 42.0000000 -7.8898221254348755E-003	-121.500000 42.0000000 -2.2510844282805920E-003	-121.500000 42.0000000 -1.8616743618622422E-003	-121.500000 42.0000000 -7.9086731420829892E-004	-121.500000 42.0000000 -3.9582508616149426E-003	-121.500000 42.0000000 1.8685747636482120E-003	-121.500000 42.0000000 4.0188193321228027E-002	-121.500000 42.0000000 3.5226669162511826E-002	-121.500000 42.0000000 4.2208250612020493E-002	-121.500000 42.0000000 4.6096127480268478E-002	-121.500000 42.0000000 5.2662547677755356E-002	-121.500000 42.0000000 6.2501974403858185E-002	-121.500000 42.0000000 5.9680785983800888E-002	-121.500000 42.0000000 5.6472994387149811E-002	-121.500000 42.0000000 3.4611672163009644E-002	-121.500000 42.0000000 3.2229475677013397E-002	-121.500000 42.0000000 5.7968430221080780E-002	-121.500000 42.0000000 5.1281861960887909E-002	-121.500000 42.0000000 4.7279864549636841E-002	-121.500000 42.0000000 4.5836992561817169E-002	-121.500000 42.0000000 5.4084096103906631E-002	-121.500000 42.0000000 3.3698197454214096E-002	-121.500000 42.0000000 6.1270482838153839E-002	-121.500000 42.0000000 7.3583386838436127E-002	-121.500000 42.0000000 7.6667971909046173E-002	-121.500000 42.0000000 3.7349402904510498E-002	-121.500000 42.0000000 5.1519513130187988E-002	-121.500000 42.0000000 6.1097498983144760E-002	-121.500000 42.0000000 5.8138925582170486E-002	-121.500000 42.0000000 6.0577072203159332E-002	-121.500000 42.0000000 4.7899201512336731E-002	-121.500000 42.0000000 4.5274540781974792E-002	-121.500000 42.0000000 4.8933740705251694E-002	-121.500000 42.0000000 5.8303762227296829E-002	-121.500000 42.0000000 6.3834927976131439E-002	-121.500000 42.0000000 4.1825976222753525E-002	-121.500000 42.0000000 4.7337859869003296E-002	-121.500000 42.0000000 4.2998891323804855E-002	-121.500000 42.0000000 4.2306244373321533E-002
-121.400002 42.0000000 1.0580575326457620E-003	-121.400002 42.0000000 -7.8077915532048792E-005	-121.400002 42.0000000 -8.0768391489982605E-003	-121.400002 42.0000000 -7.0945573970675468E-003	-121.400002 42.0000000 -7.6315500773489475E-003	-121.400002 42.0000000 -5.2473763935267925E-003	-121.400002 42.0000000 -5.2799084223806858E-003	-121.400002 42.0000000 -7.9952385276556015E-003	-121.400002 42.0000000 -1.3072775676846504E-002	-121.400002 42.0000000 -1.0222448967397213E-002	-121.400002 42.0000000 -7.0617934688925743E-003	-121.400002 42.0000000 -7.3373597115278244E-003	-121.400002 42.0000000 -2.5627770810388029E-004	-121.400002 42.0000000 1.5688712301198393E-004	-121.400002 42.0000000 1.2281230883672833E-003	-121.400002 42.0000000 -2.1346716675907373E-003	-121.400002 42.0000000 4.1975094936788082E-003	-121.400002 42.0000000 4.3468587100505829E-002	-121.400002 42.0000000 3.3312462270259857E-002	-121.400002 42.0000000 4.1935816407203674E-002	-121.400002 42.0000000 4.5972909778356552E-002	-121.400002 42.0000000 5.0392754375934601E-002	-121.400002 42.0000000 6.2074363231658936E-002	-121.400002 42.0000000 5.9194419533014297E-002	-121.400002 42.0000000 5.5788312107324600E-002	-121.400002 42.0000000 3.3959165215492249E-002	-121.400002 42.0000000 3.1819202005863190E-002	-121.400002 42.0000000 5.9558879584074020E-002	-121.400002 42.0000000 5.1487870514392853E-002	-121.400002 42.0000000 4.7393660992383957E-002	-121.400002 42.0000000 4.6247381716966629E-002	-121.400002 42.0000000 5.3906809538602829E-002	-121.400002 42.0000000 3.2977115362882614E-002	-121.400002 42.0000000 6.2206581234931946E-002	-121.400002 42.0000000 7.2877183556556702E-002	-121.400002 42.0000000 7.6150789856910706E-002	-121.400002 42.0000000 3.6721430718898773E-002	-121.400002 42.0000000 5.1324848085641861E-002	-121.400002 42.0000000 6.3120327889919281E-002	-121.400002 42.0000000 5.8286819607019424E-002	-121.400002 42.0000000 5.4286103695631027E-002	-121.400002 42.0000000 5.0139963626861572E-002	-121.400002 42.0000000 4.5755501836538315E-002	-121.400002 42.0000000 5.1086358726024628E-002	-121.400002 42.0000000 5.2645303308963776E-002	-121.400002 42.0000000 5.9509553015232086E-002	-121.400002 42.0000000 4.3954838067293167E-002	-121.400002 42.0000000 4.6473778784275055E-002	-121.400002 42.0000000 4.2705889791250229E-002	-121.400002 42.0000000 4.1911989450454712E-002
-121.300003 42.0000000 2.3704299237579107E-003	-121.300003 42.0000000 9.2155835591256618E-004	-121.300003 42.0000000 -8.1275189295411110E-003	-121.300003 42.0000000 -7.5679859146475792E-003	-121.300003 42.0000000 -8.0376137048006058E-003	-121.300003 42.0000000 -4.0438743308186531E-003	-121.300003 42.0000000 -3.8875800091773272E-003	-121.300003 42.0000000 -7.8761391341686249E-003	-121.300003 42.0000000 -1.2800759635865688E-002	-121.300003 42.0000000 -9.9184606224298477E-003	-121.300003 42.0000000 -6.7222928628325462E-003	-121.300003 42.0000000 -6.9637806154787540E-003	-121.300003 42.0000000 1.5263411914929748E-003	-121.300003 42.0000000 1.9652605988085270E-003	-121.300003 42.0000000 3.0289269052445889E-003	-121.300003 42.0000000 -5.0067430129274726E-004	-121.300003 42.0000000 6.2180007807910442E-003	-121.300003 42.0000000 4.6339873224496841E-002	-121.300003 42.0000000 3.2203279435634613E-002	-121.300003 42.0000000 4.1647147387266159E-002	-121.300003 42.0000000 4.5833639800548553E-002	-121.300003 42.0000000 4.8448219895362854E-002	-121.300003 42.0000000 6.1424154788255692E-002	-121.300003 42.0000000 5.8553755283355713E-002	-121.300003 42.0000000 5.4913513362407684E-002	-121.300003 42.0000000 3.3137425780296326E-002	-121.300003 42.0000000 3.1301170587539673E-002	-121.300003 42.0000000 6.0974068939685822E-002	-121.300003 42.0000000 5.1732845604419708E-002	-121.300003 42.0000000 4.7522373497486115E-002	-121.300003 42.0000000 4.6651650220155716E-002	-121.300003 42.0000000 5.3817089647054672E-002	-121.300003 42.0000000 3.2140742987394333E-002	-121.300003 42.0000000 6.2917351722717285E-002	-121.300003 42.0000000 7.2493493556976318E-002	-121.300003 42.0000000 7.6054692268371582E-002	-121.300003 42.0000000 3.6162726581096649E-002	-121.300003 42.0000000 5.1435135304927826E-002	-121.300003 42.0000000 6.4899109303951263E-002	-121.300003 42.0000000 5.8831278234720230E-002	-121.300003 42.0000000 4.8312216997146606E-002	-121.300003 42.0000000 5.2322987467050552E-002	-121.300003 42.0000000 4.6256247907876968E-002	-121.300003 42.0000000 5.3040478378534317E-002	-121.300003 42.0000000 4.8004340380430222E-002	-121.300003 42.0000000 5.5799938738346100E-002	-121.300003 42.0000000 4.6012964099645615E-002	-121.300003 42.0000000 4.5550182461738586E-002	-121.300003 42.0000000 4.2391136288642883E-002	-121.300003 42.0000000 4.1446592658758163E-002
-121.199997 42.0000000 3.6784026306122541E-003	-121.199997 42.0000000 1.4894396299496293E-003	-121.199997 42.0000000 -7.9350313171744347E-003	-121.199997 42.0000000 -7.7456813305616379E-003	-121.199997 42.0000000 -8.1501780077815056E-003	-121.199997 42.0000000 -3.2715231645852327E-003	-121.199997 42.0000000 -2.9253426473587751E-003	-121.199997 42.0000000 -7.8905113041400909E-003	-121.199997 42.0000000 -1.2631961144506931E-002	-121.199997 42.0000000 -9.6997441723942757E-003	-121.199997 42.0000000 -6.4888428896665573E-003	-121.199997 42.0000000 -6.7393225617706776E-003	-121.199997 42.0000000 2.8475429862737656E-003	-121.199997 42.0000000 3.2998509705066681E-003	-121.199997 42.0000000 4.3381527066230774E-003	-121.199997 42.0000000 6.9001235533505678E-004	-121.199997 42.0000000 7.6813809573650360E-003	-121.199997 42.0000000 4.8260003328323364E-002	-121.199997 42.0000000 3.2650958746671677E-002	-121.199997 42.0000000 4.1335601359605789E-002	-121.199997 42.0000000 4.5673869550228119E-002	-121.199997 42.0000000 4.7203447669744492E-002	-121.199997 42.0000000 6.0552727431058884E-002	-121.199997 42.0000000 5.7754456996917725E-002	-121.199997 42.0000000 5.3817737847566605E-002	-121.199997 42.0000000 3.2261162996292114E-002	-121.199997 42.0000000 3.0769309028983116E-002	-121.199997 42.0000000 6.1821233481168747E-002	-121.199997 42.0000000 5.1862634718418121E-002	-121.199997 42.0000000 4.7502256929874420E-002	-121.199997 42.0000000 4.6883858740329742E-002	-121.199997 42.0000000 5.3689952939748764E-002	-121.199997 42.0000000 3.1283177435398102E-002	-121.199997 42.0000000 6.3073694705963135E-002	-121.199997 42.0000000 7.2491548955440521E-002	-121.199997 42.0000000 7.6380126178264618E-002	-121.199997 42.0000000 3.5614974796772003E-002	-121.199997 42.0000000 5.1932655274868011E-002	-121.199997 42.0000000 6.5996021032333374E-002	-121.199997 42.0000000 5.9876289218664169E-002	-121.199997 42.0000000 4.3582782149314880E-002	-121.199997 42.0000000 5.3980596363544464E-002	-121.199997 42.0000000 4.6633444726467133E-002	-121.199997 42.0000000 5.4403696209192276E-002	-121.199997 42.0000000 4.5196514576673508E-002	-121.199997 42.0000000 5.2994381636381149E-002	-121.199997 42.0000000 4.7573097050189972E-002	-121.199997 42.0000000 4.4719226658344269E-002	-121.199997 42.0000000 4.2091187089681625E-002	-121.199997 42.0000000 4.0991470217704773E-002
-121.099998 42.0000000 4.9166483804583549E-003	-121.099998 42.0000000 1.4490251196548343E-003	-121.099998 42.0000000 -7.3952213861048222E-003	-121.099998 42.0000000 -7.5013465248048306E-003	-121.099998 42.0000000 -7.8408010303974152E-003	-121.099998 42.0000000 -3.0993169639259577E-003	-121.099998 42.0000000 -2.5554301682859659E-003	-121.099998 42.0000000 -8.0508599057793617E-003	-121.099998 42.0000000 -1.2602717615664005E-002	-121.099998 42.0000000 -9.5844566822052002E-003	-121.099998 42.0000000 -6.3821482472121716E-003	-121.099998 42.0000000 -6.6550285555422306E-003	-121.099998 42.0000000 3.4959965851157904E-003	-121.099998 42.0000000 3.9300881326198578E-003	-121.099998 42.0000000 4.9360613338649273E-003	-121.099998 42.0000000 1.2275628978386521E-003	-121.099998 42.0000000 8.3707505837082863E-003	-121.099998 42.0000000 4.8804566264152527E-002	-121.099998 42.0000000 3.5223606973886490E-002	-121.099998 42.0000000 4.0989037603139877E-002	-121.099998 42.0000000 4.5484248548746109E-002	-121.099998 42.0000000 4.6902768313884735E-002	-121.099998 42.0000000 5.9419240802526474E-002	-121.099998 42.0000000 5.6741219013929367E-002	-121.099998 42.0000000 5.2418742328882217E-002	-121.099998 42.0000000 3.1504873186349869E-002	-121.099998 42.0000000 3.0362982302904129E-002	-121.099998 42.0000000 6.1755329370498657E-002	-121.099998 42.0000000 5.1757615059614182E-002	-121.099998 42.0000000 4.7197345644235611E-002	-121.099998 42.0000000 4.6819847077131271E-002	-121.099998 42.0000000 5.3441587835550308E-002	-121.099998 42.0000000 3.0556723475456238E-002	-121.099998 42.0000000 6.2456864863634109E-002	-121.099998 42.0000000 7.2889059782028198E-002	-121.099998 42.0000000 7.7059410512447357E-002	-121.099998 42.0000000 3.5114351660013199E-002	-121.099998 42.0000000 5.2868410944938660E-002	-121.099998 42.0000000 6.6091358661651611E-002	-121.099998 42.0000000 6.1472304165363312E-002	-121.099998 42.0000000 4.0781941264867783E-002	-121.099998 42.0000000 5.4752964526414871E-002	-121.099998 42.0000000 4.6796217560768127E-002	-121.099998 42.0000000 5.4895009845495224E-002	-121.099998 42.0000000 4.4818293303251266E-002	-121.099998 42.0000000 5.1263708621263504E-002	-121.099998 42.0000000 4.8291157931089401E-002	-121.099998 42.0000000 4.4091723859310150E-002	-121.099998 42.0000000 4.1824281215667725E-002	-121.099998 42.0000000 4.0604192763566971E-002
-121.000000 42.0000000 6.1009665951132774E-003	-121.000000 42.0000000 9.9499686621129513E-004	-121.000000 42.0000000 -6.6058286465704441E-003	-121.000000 42.0000000 -6.9261626340448856E-003	-121.000000 42.0000000 -7.2019970975816250E-003	-121.000000 42.0000000 -3.3521032892167568E-003	-121.000000 42.0000000 -2.6168231852352619E-003	-121.000000 42.0000000 -8.3036348223686218E-003	-121.000000 42.0000000 -1.2680345214903355E-002	-121.000000 42.0000000 -9.5503767952322960E-003	-121.000000 42.0000000 -6.3716289587318897E-003	-121.000000 42.0000000 -6.6646588966250420E-003	-121.000000 42.0000000 3.5912315361201763E-003	-121.000000 42.0000000 3.9724768139421940E-003	-121.000000 42.0000000 5.0108046270906925E-003	-121.000000 42.0000000 1.2909288052469492E-003	-121.000000 42.0000000 8.5021657869219780E-003	-121.000000 42.0000000 4.8339534550905228E-002	-121.000000 42.0000000 3.9227500557899475E-002	-121.000000 42.0000000 4.0636811405420303E-002	-121.000000 42.0000000 4.5289002358913422E-002	-121.000000 42.0000000 4.7326683998107910E-002	-121.000000 42.0000000 5.8159284293651581E-002	-121.000000 42.0000000 5.5640894919633865E-002	-121.000000 42.0000000 5.0859998911619186E-002	-121.000000 42.0000000 3.0775930732488632E-002	-121.000000 42.0000000 2.9938321560621262E-002	-121.000000 42.0000000 6.0839977115392685E-002	-121.000000 42.0000000 5.1480498164892197E-002	-121.000000 42.0000000 4.6691361814737320E-002	-121.000000 42.0000000 4.6531576663255692E-002	-121.000000 42.0000000 5.3095523267984390E-002	-121.000000 42.0000000 2.9856462031602859E-002	-121.000000 42.0000000 6.1227284371852875E-002	-121.000000 42.0000000 7.3494739830493927E-002	-121.000000 42.0000000 7.7715061604976654E-002	-121.000000 42.0000000 3.4565869718790054E-002	-121.000000 42.0000000 5.4118748754262924E-002	-121.000000 42.0000000 6.5394937992095947E-002	-121.000000 42.0000000 6.3420273363590240E-002	-121.000000 42.0000000 3.9602760225534439E-002	-121.000000 42.0000000 5.4829213768243790E-002	-121.000000 42.0000000 4.6911731362342834E-002	-121.000000 42.0000000 5.4695773869752884E-002	-121.000000 42.0000000 4.6240888535976410E-002	-121.000000 42.0000000 5.0368871539831161E-002	-121.000000 42.0000000 4.8370320349931717E-002	-121.000000 42.0000000 4.3631494045257568E-002	-121.000000 42.0000000 4.1595395654439926E-002	-121.000000 42.0000000 4.0275953710079193E-002
-120.900002 42.0000000 7.1849161759018898E-003	-120.900002 42.0000000 3.2976418151520193E-004	-120.900002 42.0000000 -5.7331956923007965E-003	-120.900002 42.0000000 -6.1947409994900227E-003	-120.900002 42.0000000 -6.4046448096632957E-003	-120.900002 42.0000000 -3.8286172784864902E-003	-120.900002 42.0000000 -2.9192480724304914E-003	-120.900002 42.0000000 -8.5972286760807037E-003	-120.900002 42.0000000 -1.2821471318602562E-002	-120.900002 42.0000000 -9.5669878646731377E-003	-120.900002 42.0000000 -6.4211343415081501E-003	-120.900002 42.0000000 -6.7260074429214001E-003	-120.900002 42.0000000 3.2714230474084616E-003	-120.900002 42.0000000 3.5523949190974236E-003	-120.900002 42.0000000 4.7988896258175373E-003	-120.900002 42.0000000 1.1018608929589391E-003	-120.900002 42.0000000 8.3302743732929230E-003	-120.900002 42.0000000 4.7324717044830322E-002	-120.900002 42.0000000 4.3744910508394241E-002	-120.900002 42.0000000 4.0277909487485886E-002	-120.900002 42.0000000 4.5076049864292145E-002	-120.900002 42.0000000 4.8130378127098083E-002	-120.900002 42.0000000 5.6883115321397781E-002	-120.900002 42.0000000 5.4552216082811356E-002	-120.900002 42.0000000 4.9286480993032455E-002	-120.900002 42.0000000 3.0048571527004242E-002	-120.900002 42.0000000 2.9380686581134796E-002	-120.900002 42.0000000 5.9126265347003937E-002	-120.900002 42.0000000 5.1109824329614639E-002	-120.900002 42.0000000 4.6080406755208969E-002	-120.900002 42.0000000 4.6114649623632431E-002	-120.900002 42.0000000 5.2693270146846771E-002	-120.900002 42.0000000 2.9139118269085884E-002	-120.900002 42.0000000 5.9630278497934341E-002	-120.900002 42.0000000 7.4051372706890106E-002	-120.900002 42.0000000 7.7808491885662079E-002	-120.900002 42.0000000 3.3975351601839066E-002	-120.900002 42.0000000 5.5490043014287949E-002	-120.900002 42.0000000 6.4228400588035583E-002	-120.900002 42.0000000 6.5443336963653564E-002	-120.900002 42.0000000 3.9580728858709335E-002	-120.900002 42.0000000 5.4483268409967422E-002	-120.900002 42.0000000 4.7212786972522736E-002	-120.900002 42.0000000 5.4098587483167648E-002	-120.900002 42.0000000 4.8608515411615372E-002	-120.900002 42.0000000 5.0008572638034821E-002	-120.900002 42.0000000 4.8089660704135895E-002	-120.900002 42.0000000 4.3290220201015472E-002	-120.900002 42.0000000 4.1414041072130203E-002	-120.900002 42.0000000 3.9995022118091583E-002
-120.800003 42.0000000 7.9983705654740334E-003	-120.800003 42.0000000 -4.5503958244808018E-004	-120.800003 42.0000000 -4.9918494187295437E-003	-120.800003 42.0000000 -5.5387741886079311E-003	-120.800003 42.0000000 -5.6683779694139957E-003	-120.800003 42.0000000 -4.4067515991628170E-003	-120.800003 42.0000000 -3.3409902825951576E-003	-120.800003 42.0000000 -8.9058699086308479E-003	-120.800003 42.0000000 -1.2992863543331623E-002	-120.800003 42.0000000 -9.6071064472198486E-003	-120.800003 42.0000000 -6.5049035474658012E-003	-120.800003 42.0000000 -6.8132602609694004E-003	-120.800003 42.0000000 2.5919578038156033E-003	-120.800003 42.0000000 2.6884595863521099E-003	-120.800003 42.0000000 4.4728918001055717E-003	-120.800003 42.0000000 8.1614294322207570E-004	-120.800003 42.0000000 8.0252513289451599E-003	-120.800003 42.0000000 4.6095844358205795E-002	-120.800003 42.0000000 4.7909855842590332E-002	-120.800003 42.0000000 3.9832927286624908E-002	-120.800003 42.0000000 4.4750463217496872E-002	-120.800003 42.0000000 4.8928231000900269E-002	-120.800003 42.0000000 5.5612985044717789E-002	-120.800003 42.0000000 5.3474735468626022E-002	-120.800003 42.0000000 4.7796558588743210E-002	-120.800003 42.0000000 2.9488736763596535E-002	-120.800003 42.0000000 2.8704999014735222E-002	-120.800003 42.0000000 5.6502245366573334E-002	-120.800003 42.0000000 5.0680354237556458E-002	-120.800003 42.0000000 4.5399662107229233E-002	-120.800003 42.0000000 4.5626763254404068E-002	-120.800003 42.0000000 5.2254989743232727E-002	-120.800003 42.0000000 2.8541525825858116E-002	-120.800003 42.0000000 5.7884495705366135E-002	-120.800003 42.0000000 7.4281327426433563E-002	-120.800003 42.0000000 7.6655767858028412E-002	-120.800003 42.0000000 3.3536031842231750E-002	-120.800003 42.0000000 5.6728225201368332E-002	-120.800003 42.0000000 6.2902063131332397E-002	-120.800003 42.0000000 6.7232094705104828E-002	-120.800003 42.0000000 4.0360219776630402E-002	-120.800003 42.0000000 5.3942676633596420E-002	-120.800003 42.0000000 4.7949630767107010E-002	-120.800003 42.0000000 5.3397722542285919E-002	-120.800003 42.0000000 5.1137551665306091E-002	-120.800003 42.0000000 4.9935325980186462E-002	-120.800003 42.0000000 4.7670479863882065E-002	-120.800003 42.0000000 4.3053627014160156E-002	-120.800003 42.0000000 4.1303835809230804E-002	-120.800003 42.0000000 3.9773087948560715E-002
-120.699997 42.0000000 8.2462877035140991E-003	-120.699997 42.0000000 -1.3800313463434577E-003	-120.699997 42.0000000 -4.6489876694977283E-003	-120.699997 42.0000000 -5.2459989674389362E-003	-120.699997 42.0000000 -5.2607501856982708E-003	-120.699997 42.0000000 -5.0491453148424625E-003	-120.699997 42.0000000 -3.8348166272044182E-003	-120.699997 42.0000000 -9.2312972992658615E-003	-120.699997 42.0000000 -1.3175481930375099E-002	-120.699997 42.0000000 -9.6511784940958023E-003	-120.699997 42.0000000 -6.6108885221183300E-003	-120.699997 42.0000000 -6.9175688549876213E-003	-120.699997 42.0000000 1.5236639883369207E-003	-120.699997 42.0000000 1.2979439925402403E-003	-120.699997 42.0000000 4.1344086639583111E-003	-120.699997 42.0000000 5.2093953127041459E-004	-120.699997 42.0000000 7.6721804216504097E-003	-120.699997 42.0000000 4.4848691672086716E-002	-120.699997 42.0000000 5.0900377333164215E-002	-120.699997 42.0000000 3.9135832339525223E-002	-120.699997 42.0000000 4.4121664017438889E-002	-120.699997 42.0000000 4.9294080585241318E-002	-120.699997 42.0000000 5.4281953722238541E-002	-120.699997 42.0000000 5.2313268184661865E-002	-120.699997 42.0000000 4.6455763280391693E-002	-120.699997 42.0000000 2.9449779540300369E-002	-120.699997 42.0000000 2.8059713542461395E-002	-120.699997 42.0000000 5.2697777748107910E-002	-120.699997 42.0000000 5.0175189971923828E-002	-120.699997 42.0000000 4.4620279222726822E-002	-120.699997 42.0000000 4.5080982148647308E-002	-120.699997 42.0000000 5.1779836416244507E-002	-120.699997 42.0000000 2.8375945985317230E-002	-120.699997 42.0000000 5.6152470409870148E-002	-120.699997 42.0000000 7.3903135955333710E-002	-120.699997 42.0000000 7.3456108570098877E-002	-120.699997 42.0000000 3.3616580069065094E-002	-120.699997 42.0000000 5.7518221437931061E-002	-120.699997 42.0000000 6.1705611646175385E-002	-120.699997 42.0000000 6.8458564579486847E-002	-120.699997 42.0000000 4.1715078055858612E-002	-120.699997 42.0000000 5.3395781666040421E-002	-120.699997 42.0000000 4.9382768571376801E-002	-120.699997 42.0000000 5.2883028984069824E-002	-120.699997 42.0000000 5.3145106881856918E-002	-120.699997 42.0000000 4.9971774220466614E-002	-120.699997 42.0000000 4.7286327928304672E-002	-120.699997 42.0000000 4.2945608496665955E-002	-120.699997 42.0000000 4.1303787380456924E-002	-120.699997 42.0000000 3.9647404104471207E-002
-120.599998 42.0000000 7.6591670513153076E-003	-120.599998 42.0000000 -2.4965805932879448E-003	-120.599998 42.0000000 -4.9190525896847248E-003	-120.599998 42.0000000 -5.5592255666851997E-003	-120.599998 42.0000000 -5.4058181121945381E-003	-120.599998 42.0000000 -5.7569677010178566E-003	-120.599998 42.0000000 -4.3902043253183365E-003	-120.599998 42.0000000 -9.5842620357871056E-003	-120.599998 42.0000000 -1.3359419070184231E-002	-120.599998 42.0000000 -9.6915271133184433E-003	-120.599998 42.0000000 -6.7416974343359470E-003	-120.599998 42.0000000 -7.0455060340464115E-003	-120.599998 42.0000000 3.0989795050118119E-005	-120.599998 42.0000000 -6.9507653824985027E-004	-120.599998 42.0000000 3.8228107150644064E-003	-120.599998 42.0000000 2.5562723749317229E-004	-120.599998 42.0000000 7.3046768084168434E-003	-120.599998 42.0000000 4.3661434203386307E-002	-120.599998 42.0000000 5.2105136215686798E-002	-120.599998 42.0000000 3.8021601736545563E-002	-120.599998 42.0000000 4.3005071580410004E-002	-120.599998 42.0000000 4.8884447664022446E-002	-120.599998 42.0000000 5.2799269556999207E-002	-120.599998 42.0000000 5.0952658057212830E-002	-120.599998 42.0000000 4.5299861580133438E-002	-120.599998 42.0000000 3.0262835323810577E-002	-120.599998 42.0000000 2.7628954499959946E-002	-120.599998 42.0000000 4.7515761107206345E-002	-120.599998 42.0000000 4.9547627568244934E-002	-120.599998 42.0000000 4.3681859970092773E-002	-120.599998 42.0000000 4.4474665075540543E-002	-120.599998 42.0000000 5.1261518150568008E-002	-120.599998 42.0000000 2.8934013098478317E-002	-120.599998 42.0000000 5.4537177085876465E-002	-120.599998 42.0000000 7.2730325162410736E-002	-120.599998 42.0000000 6.7647255957126617E-002	-120.599998 42.0000000 3.4549590200185776E-002	-120.599998 42.0000000 5.7607598602771759E-002	-120.599998 42.0000000 6.0861837118864059E-002	-120.599998 42.0000000 6.8885438144207001E-002	-120.599998 42.0000000 4.3501298874616623E-002	-120.599998 42.0000000 5.2985697984695435E-002	-120.599998 42.0000000 5.1683228462934494E-002	-120.599998 42.0000000 5.2778832614421844E-002	-120.599998 42.0000000 5.4163463413715363E-002	-120.599998 42.0000000 5.0014618784189224E-002	-120.599998 42.0000000 4.7061711549758911E-002	-120.599998 42.0000000 4.3002616614103317E-002	-120.599998 42.0000000 4.1453510522842407E-002	-120.599998 42.0000000 3.9660967886447906E-002
-120.500000 42.0000000 6.4640641212463379E-003	-120.500000 42.0000000 -3.6640942562371492E-003	-120.500000 42.0000000 -5.5833701044321060E-003	-120.500000 42.0000000 -6.3202348537743092E-003	-120.500000 42.0000000 -5.9574036858975887E-003	-120.500000 42.0000000 -6.4511559903621674E-003	-120.500000 42.0000000 -4.9370001070201397E-003	-120.500000 42.0000000 -9.9295862019062042E-003	-120.500000 42.0000000 -1.3529211282730103E-002	-120.500000 42.0000000 -9.7413547337055206E-003	-120.500000 42.0000000 -6.9161346182227135E-003	-120.500000 42.0000000 -7.2165839374065399E-003	-120.500000 42.0000000 -1.7244830960407853E-003	-120.500000 42.0000000 -3.0473365914076567E-003	-120.500000 42.0000000 3.5080860834568739E-003	-120.500000 42.0000000 4.0759459807304665E-005	-120.500000 42.0000000 6.9552897475659847E-003	-120.500000 42.0000000 4.2492043226957321E-002	-120.500000 42.0000000 5.1851276308298111E-002	-120.500000 42.0000000 3.6653455346822739E-002	-120.500000 42.0000000 4.1581418365240097E-002	-120.500000 42.0000000 4.7901052981615067E-002	-120.500000 42.0000000 5.1232893019914627E-002	-120.500000 42.0000000 4.9467422068119049E-002	-120.500000 42.0000000 4.4261213392019272E-002	-120.500000 42.0000000 3.1589295715093613E-002	-120.500000 42.0000000 2.7336452156305313E-002	-120.500000 42.0000000 4.1507225483655930E-002	-120.500000 42.0000000 4.8779439181089401E-002	-120.500000 42.0000000 4.2585007846355438E-002	-120.500000 42.0000000 4.3868683278560638E-002	-120.500000 42.0000000 5.0733424723148346E-002	-120.500000 42.0000000 2.9898222535848618E-002	-120.500000 42.0000000 5.3083240985870361E-002	-120.500000 42.0000000 7.0962071418762207E-002	-120.500000 42.0000000 6.0005780309438705E-002	-120.500000 42.0000000 3.5988677293062210E-002	-120.500000 42.0000000 5.7242605835199356E-002	-120.500000 42.0000000 6.0329049825668335E-002	-120.500000 42.0000000 6.8726420402526855E-002	-120.500000 42.0000000 4.5606829226016998E-002	-120.500000 42.0000000 5.2692107856273651E-002	-120.500000 42.0000000 5.4607976227998734E-002	-120.500000 42.0000000 5.3027611225843430E-002	-120.500000 42.0000000 5.4397866129875183E-002	-120.500000 42.0000000 5.0058491528034210E-002	-120.500000 42.0000000 4.6980790793895721E-002	-120.500000 42.0000000 4.3198119848966599E-002	-120.500000 42.0000000 4.1741799563169479E-002	-120.500000 42.0000000 3.9793781936168671E-002
-120.400002 42.0000000 4.9037970602512360E-003	-120.400002 42.0000000 -4.7447271645069122E-003	-120.400002 42.0000000 -6.3884425908327103E-003	-120.400002 42.0000000 -7.3535884730517864E-003	-120.400002 42.0000000 -6.7567192018032074E-003	-120.400002 42.0000000 -7.0773852057754993E-003	-120.400002 42.0000000 -5.4296967573463917E-003	-120.400002 42.0000000 -1.0244309902191162E-002	-120.400002 42.0000000 -1.3684287667274475E-002	-120.400002 42.0000000 -9.8522156476974487E-003	-120.400002 42.0000000 -7.1816011331975460E-003	-120.400002 42.0000000 -7.4793631210923195E-003	-120.400002 42.0000000 -3.5548058804124594E-003	-120.400002 42.0000000 -5.4548564366996288E-003	-120.400002 42.0000000 3.1002487521618605E-003	-120.400002 42.0000000 -1.3415262219496071E-004	-120.400002 42.0000000 6.6252527758479118E-003	-120.400002 42.0000000 4.1195139288902283E-002	-120.400002 42.0000000 5.0550568848848343E-002	-120.400002 42.0000000 3.5200085490942001E-002	-120.400002 42.0000000 4.0043041110038757E-002	-120.400002 42.0000000 4.6607892960309982E-002	-120.400002 42.0000000 4.9661900848150253E-002	-120.400002 42.0000000 4.7947119921445847E-002	-120.400002 42.0000000 4.3269470334053040E-002	-120.400002 42.0000000 3.3039309084415436E-002	-120.400002 42.0000000 2.7156837284564972E-002	-120.400002 42.0000000 3.5433795303106308E-002	-120.400002 42.0000000 4.7800295054912567E-002	-120.400002 42.0000000 4.1290815919637680E-002	-120.400002 42.0000000 4.3311662971973419E-002	-120.400002 42.0000000 5.0223864614963531E-002	-120.400002 42.0000000 3.0905988067388535E-002	-120.400002 42.0000000 5.1769562065601349E-002	-120.400002 42.0000000 6.8878129124641418E-002	-120.400002 42.0000000 5.1638111472129822E-002	-120.400002 42.0000000 3.7523373961448669E-002	-120.400002 42.0000000 5.6712839752435684E-002	-120.400002 42.0000000 6.0035381466150284E-002	-120.400002 42.0000000 6.8289600312709808E-002	-120.400002 42.0000000 4.7907777130603790E-002	-120.400002 42.0000000 5.2507542073726654E-002	-120.400002 42.0000000 5.7817067950963974E-002	-120.400002 42.0000000 5.3535416722297668E-002	-120.400002 42.0000000 5.4215062409639359E-002	-120.400002 42.0000000 5.0154689699411392E-002	-120.400002 42.0000000 4.7030709683895111E-002	-120.400002 42.0000000 4.3513104319572449E-002	-120.400002 42.0000000 4.2158521711826324E-002	-120.400002 42.0000000 4.0031947195529938E-002
-120.300003 42.0000000 3.0845045112073421E-003	-120.300003 42.0000000 -5.6594749912619591E-003	-120.300003 42.0000000 -7.1691866032779217E-003	-120.300003 42.0000000 -8.5927629843354225E-003	-120.300003 42.0000000 -7.7529177069664001E-003	-120.300003 42.0000000 -7.6402118429541588E-003	-120.300003 42.0000000 -5.8758929371833801E-003	-120.300003 42.0000000 -1.0540401563048363E-002	-120.300003 42.0000000 -1.3850570656359196E-002	-120.300003 42.0000000 -1.0136066935956478E-002	-120.300003 42.0000000 -7.6265814714133739E-003	-120.300003 42.0000000 -7.9254228621721268E-003	-120.300003 42.0000000 -5.2925110794603825E-003	-120.300003 42.0000000 -7.6151383109390736E-003	-120.300003 42.0000000 2.4438891559839249E-003	-120.300003 42.0000000 -3.1433429103344679E-004	-120.300003 42.0000000 6.2720053829252720E-003	-120.300003 42.0000000 3.9516318589448929E-002	-120.300003 42.0000000 4.8415903002023697E-002	-120.300003 42.0000000 3.3751845359802246E-002	-120.300003 42.0000000 3.8500279188156128E-002	-120.300003 42.0000000 4.5193683356046677E-002	-120.300003 42.0000000 4.8147819936275482E-002	-120.300003 42.0000000 4.6455960720777512E-002	-120.300003 42.0000000 4.2282152920961380E-002	-120.300003 42.0000000 3.4353572875261307E-002	-120.300003 42.0000000 2.7227088809013367E-002	-120.300003 42.0000000 3.0159577727317810E-002	-120.300003 42.0000000 4.6449996531009674E-002	-120.300003 42.0000000 3.9674729108810425E-002	-120.300003 42.0000000 4.2816277593374252E-002	-120.300003 42.0000000 4.9732994288206100E-002	-120.300003 42.0000000 3.1720306724309921E-002	-120.300003 42.0000000 5.0503466278314590E-002	-120.300003 42.0000000 6.6730022430419922E-002	-120.300003 42.0000000 4.3712150305509567E-002	-120.300003 42.0000000 3.8864180445671082E-002	-120.300003 42.0000000 5.6208770722150803E-002	-120.300003 42.0000000 5.9956941753625870E-002	-120.300003 42.0000000 6.7872777581214905E-002	-120.300003 42.0000000 5.0230100750923157E-002	-120.300003 42.0000000 5.2497778087854385E-002	-120.300003 42.0000000 6.0968704521656036E-002	-120.300003 42.0000000 5.4253306239843369E-002	-120.300003 42.0000000 5.3979475051164627E-002	-120.300003 42.0000000 5.0389725714921951E-002	-120.300003 42.0000000 4.7249224036931992E-002	-120.300003 42.0000000 4.3958522379398346E-002	-120.300003 42.0000000 4.2709603905677795E-002	-120.300003 42.0000000 4.0390226989984512E-002
-120.199997 42.0000000 9.7887904848903418E-004	-120.199997 42.0000000 -6.3841184601187706E-003	-120.199997 42.0000000 -7.8512541949748993E-003	-120.199997 42.0000000 -1.0079945437610149E-002	-120.199997 42.0000000 -9.0046217665076256E-003	-120.199997 42.0000000 -8.1994421780109406E-003	-120.199997 42.0000000 -6.3334829173982143E-003	-120.199997 42.0000000 -1.0866997763514519E-002	-120.199997 42.0000000 -1.4082490466535091E-002	-120.199997 42.0000000 -1.0769354179501534E-002	-120.199997 42.0000000 -8.3781844004988670E-003	-120.199997 42.0000000 -8.6875706911087036E-003	-120.199997 42.0000000 -6.7918417043983936E-003	-120.199997 42.0000000 -9.2285647988319397E-003	-120.199997 42.0000000 1.3263213913887739E-003	-120.199997 42.0000000 -5.7897559599950910E-004	-120.199997 42.0000000 5.8088749647140503E-003	-120.199997 42.0000000 3.7108171731233597E-002	-120.199997 42.0000000 4.5450717210769653E-002	-120.199997 42.0000000 3.2332357019186020E-002	-120.199997 42.0000000 3.6997057497501373E-002	-120.199997 42.0000000 4.3777417391538620E-002	-120.199997 42.0000000 4.6751536428928375E-002	-120.199997 42.0000000 4.5048467814922333E-002	-120.199997 42.0000000 4.1283532977104187E-002	-120.199997 42.0000000 3.5397678613662720E-002	-120.199997 42.0000000 2.7836862951517105E-002	-120.199997 42.0000000 2.6654407382011414E-002	-120.199997 42.0000000 4.4483501464128494E-002	-120.199997 42.0000000 3.7538588047027588E-002	-120.199997 42.0000000 4.2351730167865753E-002	-120.199997 42.0000000 4.9228042364120483E-002	-120.199997 42.0000000 3.2229706645011902E-002	-120.199997 42.0000000 4.9127716571092606E-002	-120.199997 42.0000000 6.4711146056652069E-002	-120.199997 42.0000000 3.7443470209836960E-002	-120.199997 42.0000000 3.9848439395427704E-002	-120.199997 42.0000000 5.5815741419792175E-002	-120.199997 42.0000000 6.0118246823549271E-002	-120.199997 42.0000000 6.7748971283435822E-002	-120.199997 42.0000000 5.2328761667013168E-002	-120.199997 42.0000000 5.2796833217144012E-002	-120.199997 42.0000000 6.3726969063282013E-002	-120.199997 42.0000000 5.5177439004182816E-002	-120.199997 42.0000000 5.4030973464250565E-002	-120.199997 42.0000000 5.0868343561887741E-002	-120.199997 42.0000000 4.7719679772853851E-002	-120.199997 42.0000000 4.4569134712219238E-002	-120.199997 42.0000000 4.3413579463958740E-002	-120.199997 42.0000000 4.0907420217990875E-002
-120.099998 42.0000000 -1.4670047676190734E-003	-120.099998 42.0000000 -6.9289021193981171E-003	-120.099998 42.0000000 -8.4178270772099495E-003	-120.099998 42.0000000 -1.1877296492457390E-002	-120.099998 42.0000000 -1.0589928366243839E-002	-120.099998 42.0000000 -8.8216718286275864E-003	-120.099998 42.0000000 -6.8674609065055847E-003	-120.099998 42.0000000 -1.1284369044005871E-002	-120.099998 42.0000000 -1.4438530430197716E-002	-120.099998 42.0000000 -1.1900254525244236E-002	-120.099998 42.0000000 -9.5346709713339806E-003	-120.099998 42.0000000 -9.8691852763295174E-003	-120.099998 42.0000000 -7.9568671062588692E-003	-120.099998 42.0000000 -1.0085894726216793E-002	-120.099998 42.0000000 -4.1643070289865136E-004	-120.099998 42.0000000 -1.0086878901347518E-003	-120.099998 42.0000000 5.1475083455443382E-003	-120.099998 42.0000000 3.3695787191390991E-002	-120.099998 42.0000000 4.1612077504396439E-002	-120.099998 42.0000000 3.0926523730158806E-002	-120.099998 42.0000000 3.5529896616935730E-002	-120.099998 42.0000000 4.2414352297782898E-002	-120.099998 42.0000000 4.5500181615352631E-002	-120.099998 42.0000000 4.3749425560235977E-002	-120.099998 42.0000000 4.0261082351207733E-002	-120.099998 42.0000000 3.6127466708421707E-002	-120.099998 42.0000000 2.9248502105474472E-002	-120.099998 42.0000000 2.5660034269094467E-002	-120.099998 42.0000000 4.1712015867233276E-002	-120.099998 42.0000000 3.4727383404970169E-002	-120.099998 42.0000000 4.1858077049255371E-002	-120.099998 42.0000000 4.8651020973920822E-002	-120.099998 42.0000000 3.2400898635387421E-002	-120.099998 42.0000000 4.7480970621109009E-002	-120.099998 42.0000000 6.2941364943981171E-002	-120.099998 42.0000000 3.3775284886360168E-002	-120.099998 42.0000000 4.0445305407047272E-002	-120.099998 42.0000000 5.5546279996633530E-002	-120.099998 42.0000000 6.0543924570083618E-002	-120.099998 42.0000000 6.8099960684776306E-002	-120.099998 42.0000000 5.3986869752407074E-002	-120.099998 42.0000000 5.3511790931224823E-002	-120.099998 42.0000000 6.5830580890178680E-002	-120.099998 42.0000000 5.6302785873413086E-002	-120.099998 42.0000000 5.4602678865194321E-002	-120.099998 42.0000000 5.1659047603607178E-002	-120.099998 42.0000000 4.8510253429412842E-002	-120.099998 42.0000000 4.5368690043687820E-002	-120.099998 42.0000000 4.4277794659137726E-002	-120.099998 42.0000000 4.1612476110458374E-002
-120.000000 42.0000000 -4.0584080852568150E-003	-120.000000 42.0000000 -7.3035769164562225E-003	-120.000000 42.0000000 -8.8512338697910309E-003	-120.000000 42.0000000 -1.3830843381583691E-002	-120.000000 42.0000000 -1.2355225160717964E-002	-120.000000 42.0000000 -9.4406222924590111E-003	-120.000000 42.0000000 -7.4222707189619541E-003	-120.000000 42.0000000 -1.1778260581195354E-002	-120.000000 42.0000000 -1.4894871041178703E-002	-120.000000 42.0000000 -1.3335926458239555E-002	-120.000000 42.0000000 -1.0949647985398769E-002	-120.000000 42.0000000 -1.1319155804812908E-002	-120.000000 42.0000000 -8.8556269183754921E-003	-120.000000 42.0000000 -1.0388746857643127E-002	-120.000000 42.0000000 -2.5655305944383144E-003	-120.000000 42.0000000 -1.5804970171302557E-003	-120.000000 42.0000000 4.3292040936648846E-003	-120.000000 42.0000000 2.9585350304841995E-002	-120.000000 42.0000000 3.7238117307424545E-002	-120.000000 42.0000000 2.9492825269699097E-002	-120.000000 42.0000000 3.4035909920930862E-002	-120.000000 42.0000000 4.1026566177606583E-002	-120.000000 42.0000000 4.4238030910491943E-002	-120.000000 42.0000000 4.2428359389305115E-002	-120.000000 42.0000000 3.9144799113273621E-002	-120.000000 42.0000000 3.6573454737663269E-002	-120.000000 42.0000000 3.1163536012172699E-002	-120.000000 42.0000000 2.6496613398194313E-002	-120.000000 42.0000000 3.8433015346527100E-002	-120.000000 42.0000000 3.1477045267820358E-002	-120.000000 42.0000000 4.1284065693616867E-002	-120.000000 42.0000000 4.7952122986316681E-002	-120.000000 42.0000000 3.2211408019065857E-002	-120.000000 42.0000000 4.5592095702886581E-002	-120.000000 42.0000000 6.1425853520631790E-002	-120.000000 42.0000000 3.2201807945966721E-002	-120.000000 42.0000000 4.0829122066497803E-002	-120.000000 42.0000000 5.5406380444765091E-002	-120.000000 42.0000000 6.1127532273530960E-002	-120.000000 42.0000000 6.8777732551097870E-002	-120.000000 42.0000000 5.5371705442667007E-002	-120.000000 42.0000000 5.4450612515211105E-002	-120.000000 42.0000000 6.7342676222324371E-002	-120.000000 42.0000000 5.7504091411828995E-002	-120.000000 42.0000000 5.5530272424221039E-002	-120.000000 42.0000000 5.2662286907434464E-002	-120.000000 42.0000000 4.9501415342092514E-002	-120.000000 42.0000000 4.6279266476631165E-002	-120.000000 42.0000000 4.5244716107845306E-002	-120.000000 42.0000000 4.2438142001628876E-002
-119.900002 42.0000000 -6.5592918545007706E-003	-119.900002 42.0000000 -7.5491969473659992E-003	-119.900002 42.0000000 -9.1732302680611610E-003	-119.900002 42.0000000 -1.5754889696836472E-002	-119.900002 42.0000000 -1.4129079878330231E-002	-119.900002 42.0000000 -9.9880751222372055E-003	-119.900002 42.0000000 -7.9469773918390274E-003	-119.900002 42.0000000 -1.2357085943222046E-002	-119.900002 42.0000000 -1.5444608405232430E-002	-119.900002 42.0000000 -1.4850350096821785E-002	-119.900002 42.0000000 -1.2439773418009281E-002	-119.900002 42.0000000 -1.2850169092416763E-002	-119.900002 42.0000000 -9.6097635105252266E-003	-119.900002 42.0000000 -1.0433026589453220E-002	-119.900002 42.0000000 -4.8428713344037533E-003	-119.900002 42.0000000 -2.2900053299963474E-003	-119.900002 42.0000000 3.3767418935894966E-003	-119.900002 42.0000000 2.5176212191581726E-002	-119.900002 42.0000000 3.2701045274734497E-002	-119.900002 42.0000000 2.7970865368843079E-002	-119.900002 42.0000000 3.2428428530693054E-002	-119.900002 42.0000000 3.9497483521699905E-002	-119.900002 42.0000000 4.2788129299879074E-002	-119.900002 42.0000000 4.0934100747108459E-002	-119.900002 42.0000000 3.7842929363250732E-002	-119.900002 42.0000000 3.6799229681491852E-002	-119.900002 42.0000000 3.3194657415151596E-002	-119.900002 42.0000000 2.8266487643122673E-002	-119.900002 42.0000000 3.5033494234085083E-002	-119.900002 42.0000000 2.8120454400777817E-002	-119.900002 42.0000000 4.0520381182432175E-002	-119.900002 42.0000000 4.7025460749864578E-002	-119.900002 42.0000000 3.1697299331426620E-002	-119.900002 42.0000000 4.3538618832826614E-002	-119.900002 42.0000000 6.0092866420745850E-002	-119.900002 42.0000000 3.2091520726680756E-002	-119.900002 42.0000000 4.1313588619232178E-002	-119.900002 42.0000000 5.5329851806163788E-002	-119.900002 42.0000000 6.1718657612800598E-002	-119.900002 42.0000000 6.9532200694084167E-002	-119.900002 42.0000000 5.6669440120458603E-002	-119.900002 42.0000000 5.5352892726659775E-002	-119.900002 42.0000000 6.8355835974216461E-002	-119.900002 42.0000000 5.8608036488294601E-002	-119.900002 42.0000000 5.6541632860898972E-002	-119.900002 42.0000000 5.3708702325820923E-002	-119.900002 42.0000000 5.0521399825811386E-002	-119.900002 42.0000000 4.7183249145746231E-002	-119.900002 42.0000000 4.6215541660785675E-002	-119.900002 42.0000000 4.3282795697450638E-002
-119.800003 42.0000000 -8.7355701252818108E-003	-119.800003 42.0000000 -7.7546550892293453E-003	-119.800003 42.0000000 -9.4611197710037231E-003	-119.800003 42.0000000 -1.7471255734562874E-002	-119.800003 42.0000000 -1.5777243301272392E-002	-119.800003 42.0000000 -1.0433236137032509E-002	-119.800003 42.0000000 -8.4354914724826813E-003	-119.800003 42.0000000 -1.3087945058941841E-002	-119.800003 42.0000000 -1.6134204342961311E-002	-119.800003 42.0000000 -1.6272803768515587E-002	-119.800003 42.0000000 -1.3845040462911129E-002	-119.800003 42.0000000 -1.4303242787718773E-002	-119.800003 42.0000000 -1.0370132513344288E-002	-119.800003 42.0000000 -1.0524304583668709E-002	-119.800003 42.0000000 -7.0063192397356033E-003	-119.800003 42.0000000 -3.1987819820642471E-003	-119.800003 42.0000000 2.2370973601937294E-003	-119.800003 42.0000000 2.0817134529352188E-002	-119.800003 42.0000000 2.8319472447037697E-002	-119.800003 42.0000000 2.6277575641870499E-002	-119.800003 42.0000000 3.0605375766754150E-002	-119.800003 42.0000000 3.7691518664360046E-002	-119.800003 42.0000000 4.0998272597789764E-002	-119.800003 42.0000000 3.9128515869379044E-002	-119.800003 42.0000000 3.6243941634893417E-002	-119.800003 42.0000000 3.6877971142530441E-002	-119.800003 42.0000000 3.4983120858669281E-002	-119.800003 42.0000000 3.0199652537703514E-002	-119.800003 42.0000000 3.1878855079412460E-002	-119.800003 42.0000000 2.5021897628903389E-002	-119.800003 42.0000000 3.9363503456115723E-002	-119.800003 42.0000000 4.5676182955503464E-002	-119.800003 42.0000000 3.0978333204984665E-002	-119.800003 42.0000000 4.1447009891271591E-002	-119.800003 42.0000000 5.8802533894777298E-002	-119.800003 42.0000000 3.3141378313302994E-002	-119.800003 42.0000000 4.2347181588411331E-002	-119.800003 42.0000000 5.5146273225545883E-002	-119.800003 42.0000000 6.2130574136972427E-002	-119.800003 42.0000000 7.0066511631011963E-002	-119.800003 42.0000000 5.7981587946414948E-002	-119.800003 42.0000000 5.5946014821529388E-002	-119.800003 42.0000000 6.8882763385772705E-002	-119.800003 42.0000000 5.9398949146270752E-002	-119.800003 42.0000000 5.7332403957843781E-002	-119.800003 42.0000000 5.4580569267272949E-002	-119.800003 42.0000000 5.1374979317188263E-002	-119.800003 42.0000000 4.7929458320140839E-002	-119.800003 42.0000000 4.7046486288309097E-002	-119.800003 42.0000000 4.4019863009452820E-002
-119.699997 42.0000000 -1.0348133742809296E-002	-119.699997 42.0000000 -8.0558303743600845E-003	-119.699997 42.0000000 -9.8418416455388069E-003	-119.699997 42.0000000 -1.8800875172019005E-002	-119.699997 42.0000000 -1.7194686457514763E-002	-119.699997 42.0000000 -1.0779753327369690E-002	-119.699997 42.0000000 -8.9230872690677643E-003	-119.699997 42.0000000 -1.4092108234763145E-002	-119.699997 42.0000000 -1.7058832570910454E-002	-119.699997 42.0000000 -1.7482893541455269E-002	-119.699997 42.0000000 -1.5028672292828560E-002	-119.699997 42.0000000 -1.5549500472843647E-002	-119.699997 42.0000000 -1.1314576491713524E-002	-119.699997 42.0000000 -1.0973664000630379E-002	-119.699997 42.0000000 -8.8548511266708374E-003	-119.699997 42.0000000 -4.4324467889964581E-003	-119.699997 42.0000000 7.8398326877504587E-004	-119.699997 42.0000000 1.6806310042738914E-002	-119.699997 42.0000000 2.4365289136767387E-002	-119.699997 42.0000000 2.4310555309057236E-002	-119.699997 42.0000000 2.8452845290303230E-002	-119.699997 42.0000000 3.5458516329526901E-002	-119.699997 42.0000000 3.8750123232603073E-002	-119.699997 42.0000000 3.6890000104904175E-002	-119.699997 42.0000000 3.4221317619085312E-002	-119.699997 42.0000000 3.6877408623695374E-002	-119.699997 42.0000000 3.6187350749969482E-002	-119.699997 42.0000000 3.1651981174945831E-002	-119.699997 42.0000000 2.9307240620255470E-002	-119.699997 42.0000000 2.2579208016395569E-002	-119.699997 42.0000000 3.7522144615650177E-002	-119.699997 42.0000000 4.3629966676235199E-002	-119.699997 42.0000000 3.0261633917689323E-002	-119.699997 42.0000000 3.9522130042314529E-002	-119.699997 42.0000000 5.7360585778951645E-002	-119.699997 42.0000000 3.5399481654167175E-002	-119.699997 42.0000000 4.4490814208984375E-002	-119.699997 42.0000000 5.4583083838224411E-002	-119.699997 42.0000000 6.2130976468324661E-002	-119.699997 42.0000000 7.0036508142948151E-002	-119.699997 42.0000000 5.9324212372303009E-002	-119.699997 42.0000000 5.5945094674825668E-002	-119.699997 42.0000000 6.8844594061374664E-002	-119.699997 42.0000000 5.9613406658172607E-002	-119.699997 42.0000000 5.7569447904825211E-002	-119.699997 42.0000000 5.5010188370943069E-002	-119.699997 42.0000000 5.1838964223861694E-002	-119.699997 42.0000000 4.8334151506423950E-002	-119.699997 42.0000000 4.7541145235300064E-002	-119.699997 42.0000000 4.4492714107036591E-002
-119.599998 42.0000000 -1.1224821209907532E-002	-119.599998 42.0000000 -8.5760476067662239E-003	-119.599998 42.0000000 -1.0426782071590424E-002	-119.599998 42.0000000 -1.9611775875091553E-002	-119.599998 42.0000000 -1.8312141299247742E-002	-119.599998 42.0000000 -1.1042911559343338E-002	-119.599998 42.0000000 -9.4461534172296524E-003	-119.599998 42.0000000 -1.5468263067305088E-002	-119.599998 42.0000000 -1.8291026353836060E-002	-119.599998 42.0000000 -1.8400803208351135E-002	-119.599998 42.0000000 -1.5887660905718803E-002	-119.599998 42.0000000 -1.6500996425747871E-002	-119.599998 42.0000000 -1.2579498812556267E-002	-119.599998 42.0000000 -1.2007836252450943E-002	-119.599998 42.0000000 -1.0252834297716618E-002	-119.599998 42.0000000 -6.0951635241508484E-003	-119.599998 42.0000000 -1.0895325103774667E-003	-119.599998 42.0000000 1.3368261046707630E-002	-119.599998 42.0000000 2.1037044003605843E-002	-119.599998 42.0000000 2.1996486932039261E-002	-119.599998 42.0000000 2.5893643498420715E-002	-119.599998 42.0000000 3.2694768160581589E-002	-119.599998 42.0000000 3.6001536995172501E-002	-119.599998 42.0000000 3.4164544194936752E-002	-119.599998 42.0000000 3.1700845807790756E-002	-119.599998 42.0000000 3.6849375814199448E-002	-119.599998 42.0000000 3.6549985408782959E-002	-119.599998 42.0000000 3.2172869890928268E-002	-119.599998 42.0000000 2.7546789497137070E-002	-119.599998 42.0000000 2.1093789488077164E-002	-119.599998 42.0000000 3.4761983901262283E-002	-119.599998 42.0000000 4.0681850165128708E-002	-119.599998 42.0000000 2.9750812798738480E-002	-119.599998 42.0000000 3.7962909787893295E-002	-119.599998 42.0000000 5.5590029805898666E-002	-119.599998 42.0000000 3.8980986922979355E-002	-119.599998 42.0000000 4.8146601766347885E-002	-119.599998 42.0000000 5.3397852927446365E-002	-119.599998 42.0000000 6.1527103185653687E-002	-119.599998 42.0000000 6.9148384034633636E-002	-119.599998 42.0000000 6.0630716383457184E-002	-119.599998 42.0000000 5.5127188563346863E-002	-119.599998 42.0000000 6.8155005574226379E-002	-119.599998 42.0000000 5.9032417833805084E-002	-119.599998 42.0000000 5.6984670460224152E-002	-119.599998 42.0000000 5.4777413606643677E-002	-119.599998 42.0000000 5.1737602800130844E-002	-119.599998 42.0000000 4.8246402293443680E-002	-119.599998 42.0000000 4.7517582774162292E-002	-119.599998 42.0000000 4.4560857117176056E-002
-119.500000 42.0000000 -1.1544389650225639E-002	-119.500000 42.0000000 -9.2310961335897446E-003	-119.500000 42.0000000 -1.1110104620456696E-002	-119.500000 42.0000000 -2.0026413723826408E-002	-119.500000 42.0000000 -1.9165929406881332E-002	-119.500000 42.0000000 -1.1196639388799667E-002	-119.500000 42.0000000 -9.9326120689511299E-003	-119.500000 42.0000000 -1.7064625397324562E-002	-119.500000 42.0000000 -1.9666915759444237E-002	-119.500000 42.0000000 -1.9009791314601898E-002	-119.500000 42.0000000 -1.6415929421782494E-002	-119.500000 42.0000000 -1.7173213884234428E-002	-119.500000 42.0000000 -1.4019044116139412E-002	-119.500000 42.0000000 -1.3431065715849400E-002	-119.500000 42.0000000 -1.1245897039771080E-002	-119.500000 42.0000000 -8.0079389736056328E-003	-119.500000 42.0000000 -3.1913530547171831E-003	-119.500000 42.0000000 1.0501041077077389E-002	-119.500000 42.0000000 1.8296970054507256E-002	-119.500000 42.0000000 1.9455067813396454E-002	-119.500000 42.0000000 2.3055955767631531E-002	-119.500000 42.0000000 2.9551407322287560E-002	-119.500000 42.0000000 3.2925486564636230E-002	-119.500000 42.0000000 3.1139494851231575E-002	-119.500000 42.0000000 2.8879916295409203E-002	-119.500000 42.0000000 3.6815840750932693E-002	-119.500000 42.0000000 3.6225967109203339E-002	-119.500000 42.0000000 3.1908385455608368E-002	-119.500000 42.0000000 2.6393702253699303E-002	-119.500000 42.0000000 2.0281363278627396E-002	-119.500000 42.0000000 3.1349003314971924E-002	-119.500000 42.0000000 3.7165451794862747E-002	-119.500000 42.0000000 2.9340809211134911E-002	-119.500000 42.0000000 3.6566782742738724E-002	-119.500000 42.0000000 5.3565133363008499E-002	-119.500000 42.0000000 4.3277133256196976E-002	-119.500000 42.0000000 5.2726902067661285E-002	-119.500000 42.0000000 5.1789786666631699E-002	-119.500000 42.0000000 6.0475528240203857E-002	-119.500000 42.0000000 6.7515589296817780E-002	-119.500000 42.0000000 6.1716943979263306E-002	-119.500000 42.0000000 5.3618758916854858E-002	-119.500000 42.0000000 6.6973187029361725E-002	-119.500000 42.0000000 5.7787690311670303E-002	-119.500000 42.0000000 5.5721633136272430E-002	-119.500000 42.0000000 5.4040390998125076E-002	-119.500000 42.0000000 5.1208302378654480E-002	-119.500000 42.0000000 4.7786746174097061E-002	-119.500000 42.0000000 4.7052379697561264E-002	-119.500000 42.0000000 4.4275444000959396E-002
-119.400002 42.0000000 -1.1555579490959644E-002	-119.400002 42.0000000 -9.9344095215201378E-003	-119.400002 42.0000000 -1.1765232309699059E-002	-119.400002 42.0000000 -2.0189046859741211E-002	-119.400002 42.0000000 -1.9791530445218086E-002	-119.400002 42.0000000 -1.1215562932193279E-002	-119.400002 42.0000000 -1.0290103964507580E-002	-119.400002 42.0000000 -1.8669527024030685E-002	-119.400002 42.0000000 -2.0954797044396400E-002	-119.400002 42.0000000 -1.9287992268800735E-002	-119.400002 42.0000000 -1.6605116426944733E-002	-119.400002 42.0000000 -1.7596201971173286E-002	-119.400002 42.0000000 -1.5440586954355240E-002	-119.400002 42.0000000 -1.4975498430430889E-002	-119.400002 42.0000000 -1.1917615309357643E-002	-119.400002 42.0000000 -9.9491765722632408E-003	-119.400002 42.0000000 -5.2857999689877033E-003	-119.400002 42.0000000 8.1940870732069016E-003	-119.400002 42.0000000 1.6083957627415657E-002	-119.400002 42.0000000 1.6843317076563835E-002	-119.400002 42.0000000 2.0112896338105202E-002	-119.400002 42.0000000 2.6233468204736710E-002	-119.400002 42.0000000 2.9802469536662102E-002	-119.400002 42.0000000 2.8096551075577736E-002	-119.400002 42.0000000 2.6040779426693916E-002	-119.400002 42.0000000 3.6771118640899658E-002	-119.400002 42.0000000 3.5390369594097137E-002	-119.400002 42.0000000 3.1080052256584167E-002	-119.400002 42.0000000 2.5543032214045525E-002	-119.400002 42.0000000 1.9768197089433670E-002	-119.400002 42.0000000 2.7618482708930969E-002	-119.400002 42.0000000 3.3519588410854340E-002	-119.400002 42.0000000 2.8945997357368469E-002	-119.400002 42.0000000 3.5186823457479477E-002	-119.400002 42.0000000 5.1448538899421692E-002	-119.400002 42.0000000 4.7587666660547256E-002	-119.400002 42.0000000 5.7410564273595810E-002	-119.400002 42.0000000 5.0031509250402451E-002	-119.400002 42.0000000 5.9140346944332123E-002	-119.400002 42.0000000 6.5234817564487457E-002	-119.400002 42.0000000 6.2260702252388000E-002	-119.400002 42.0000000 5.1588617265224457E-002	-119.400002 42.0000000 6.5406948328018188E-002	-119.400002 42.0000000 5.6038405746221542E-002	-119.400002 42.0000000 5.3966160863637924E-002	-119.400002 42.0000000 5.2990771830081940E-002	-119.400002 42.0000000 5.0423812121152878E-002	-119.400002 42.0000000 4.7099560499191284E-002	-119.400002 42.0000000 4.6191308647394180E-002	-119.400002 42.0000000 4.3662484735250473E-002
-119.300003 42.0000000 -1.1507217772305012E-002	-119.300003 42.0000000 -1.0665253736078739E-002	-119.300003 42.0000000 -1.2304905802011490E-002	-119.300003 42.0000000 -2.0191792398691177E-002	-119.300003 42.0000000 -2.0181665197014809E-002	-119.300003 42.0000000 -1.1088309809565544E-002	-119.300003 42.0000000 -1.0426533408463001E-002	-119.300003 42.0000000 -2.0052343606948853E-002	-119.300003 42.0000000 -2.1885206922888756E-002	-119.300003 42.0000000 -1.9175909459590912E-002	-119.300003 42.0000000 -1.6402119770646095E-002	-119.300003 42.0000000 -1.7779579386115074E-002	-119.300003 42.0000000 -1.6668297350406647E-002	-119.300003 42.0000000 -1.6402820125222206E-002	-119.300003 42.0000000 -1.2340625748038292E-002	-119.300003 42.0000000 -1.1721578426659107E-002	-119.300003 42.0000000 -7.1648163720965385E-003	-119.300003 42.0000000 6.5088407136499882E-003	-119.300003 42.0000000 1.4387754723429680E-002	-119.300003 42.0000000 1.4309260994195938E-002	-119.300003 42.0000000 1.7238786444067955E-002	-119.300003 42.0000000 2.2943075746297836E-002	-119.300003 42.0000000 2.6998309418559074E-002	-119.300003 42.0000000 2.5379227474331856E-002	-119.300003 42.0000000 2.3505639284849167E-002	-119.300003 42.0000000 3.6679711192846298E-002	-119.300003 42.0000000 3.4106522798538208E-002	-119.300003 42.0000000 2.9804719612002373E-002	-119.300003 42.0000000 2.4683464318513870E-002	-119.300003 42.0000000 1.9230483099818230E-002	-119.300003 42.0000000 2.3845879361033440E-002	-119.300003 42.0000000 3.0168848112225533E-002	-119.300003 42.0000000 2.8611732646822929E-002	-119.300003 42.0000000 3.3880330622196198E-002	-119.300003 42.0000000 4.9487430602312088E-002	-119.300003 42.0000000 5.1260478794574738E-002	-119.300003 42.0000000 6.1340875923633575E-002	-119.300003 42.0000000 4.8384670168161392E-002	-119.300003 42.0000000 5.7574611157178879E-002	-119.300003 42.0000000 6.2226001173257828E-002	-119.300003 42.0000000 6.1754629015922546E-002	-119.300003 42.0000000 4.9148950725793839E-002	-119.300003 42.0000000 6.3380576670169830E-002	-119.300003 42.0000000 5.3865004330873489E-002	-119.300003 42.0000000 5.1830518990755081E-002	-119.300003 42.0000000 5.1748245954513550E-002	-119.300003 42.0000000 4.9507990479469299E-002	-119.300003 42.0000000 4.6277176588773727E-002	-119.300003 42.0000000 4.4842306524515152E-002	-119.300003 42.0000000 4.2634610086679459E-002
-119.199997 42.0000000 -1.1653422378003597E-002	-119.199997 42.0000000 -1.1469253338873386E-002	-119.199997 42.0000000 -1.2683869339525700E-002	-119.199997 42.0000000 -2.0072650164365768E-002	-119.199997 42.0000000 -2.0281812176108360E-002	-119.199997 42.0000000 -1.0819151997566223E-002	-119.199997 42.0000000 -1.0251520201563835E-002	-119.199997 42.0000000 -2.0958587527275085E-002	-119.199997 42.0000000 -2.2149730473756790E-002	-119.199997 42.0000000 -1.8575973808765411E-002	-119.199997 42.0000000 -1.5708593651652336E-002	-119.199997 42.0000000 -1.7706995829939842E-002	-119.199997 42.0000000 -1.7541671171784401E-002	-119.199997 42.0000000 -1.7506608739495277E-002	-119.199997 42.0000000 -1.2570542283356190E-002	-119.199997 42.0000000 -1.3153321109712124E-002	-119.199997 42.0000000 -8.6481338366866112E-003	-119.199997 42.0000000 5.5767418816685677E-003	-119.199997 42.0000000 1.3256302103400230E-002	-119.199997 42.0000000 1.1991100385785103E-002	-119.199997 42.0000000 1.4604806900024414E-002	-119.199997 42.0000000 1.9877545535564423E-002	-119.199997 42.0000000 2.4956930428743362E-002	-119.199997 42.0000000 2.3387821391224861E-002	-119.199997 42.0000000 2.1632008254528046E-002	-119.199997 42.0000000 3.6483488976955414E-002	-119.199997 42.0000000 3.2329209148883820E-002	-119.199997 42.0000000 2.8090700507164001E-002	-119.199997 42.0000000 2.3507792502641678E-002	-119.199997 42.0000000 1.8394736573100090E-002	-119.199997 42.0000000 2.0242573693394661E-002	-119.199997 42.0000000 2.7509249746799469E-002	-119.199997 42.0000000 2.8510447591543198E-002	-119.199997 42.0000000 3.2898236066102982E-002	-119.199997 42.0000000 4.8043861985206604E-002	-119.199997 42.0000000 5.3667061030864716E-002	-119.199997 42.0000000 6.3639491796493530E-002	-119.199997 42.0000000 4.7117713838815689E-002	-119.199997 42.0000000 5.5713936686515808E-002	-119.199997 42.0000000 5.8230448514223099E-002	-119.199997 42.0000000 5.9508465230464935E-002	-119.199997 42.0000000 4.6357348561286926E-002	-119.199997 42.0000000 6.0616843402385712E-002	-119.199997 42.0000000 5.1268782466650009E-002	-119.199997 42.0000000 4.9356929957866669E-002	-119.199997 42.0000000 5.0360821187496185E-002	-119.199997 42.0000000 4.8535656183958054E-002	-119.199997 42.0000000 4.5356448739767075E-002	-119.199997 42.0000000 4.2775977402925491E-002	-119.199997 42.0000000 4.0992274880409241E-002
-119.099998 42.0000000 -1.2190930545330048E-002	-119.099998 42.0000000 -1.2399954721331596E-002	-119.099998 42.0000000 -1.2893564067780972E-002	-119.099998 42.0000000 -1.9840830937027931E-002	-119.099998 42.0000000 -2.0037041977047920E-002	-119.099998 42.0000000 -1.0427601635456085E-002	-119.099998 42.0000000 -9.7131393849849701E-003	-119.099998 42.0000000 -2.1189384162425995E-002	-119.099998 42.0000000 -2.1520053967833519E-002	-119.099998 42.0000000 -1.7423478886485100E-002	-119.099998 42.0000000 -1.4457304030656815E-002	-119.099998 42.0000000 -1.7358627170324326E-002	-119.099998 42.0000000 -1.7943702638149261E-002	-119.099998 42.0000000 -1.8138512969017029E-002	-119.099998 42.0000000 -1.2648619711399078E-002	-119.099998 42.0000000 -1.4127437025308609E-002	-119.099998 42.0000000 -9.6113691106438637E-003	-119.099998 42.0000000 5.4870881140232086E-003	-119.099998 42.0000000 1.2741195037961006E-002	-119.099998 42.0000000 9.9980784580111504E-003	-119.099998 42.0000000 1.2351771816611290E-002	-119.099998 42.0000000 1.7199277877807617E-002	-119.099998 42.0000000 2.4037156254053116E-002	-119.099998 42.0000000 2.2441193461418152E-002	-119.099998 42.0000000 2.0697107538580894E-002	-119.099998 42.0000000 3.6144796758890152E-002	-119.099998 42.0000000 3.0013289302587509E-002	-119.099998 42.0000000 2.5928935036063194E-002	-119.099998 42.0000000 2.1803734824061394E-002	-119.099998 42.0000000 1.7089264467358589E-002	-119.099998 42.0000000 1.6952427104115486E-002	-119.099998 42.0000000 2.5804838165640831E-002	-119.099998 42.0000000 2.8826827183365822E-002	-119.099998 42.0000000 3.2506078481674194E-002	-119.099998 42.0000000 4.7445800155401230E-002	-119.099998 42.0000000 5.4361838847398758E-002	-119.099998 42.0000000 6.3671171665191650E-002	-119.099998 42.0000000 4.6419508755207062E-002	-119.099998 42.0000000 5.3449075669050217E-002	-119.099998 42.0000000 5.3015377372503281E-002	-119.099998 42.0000000 5.4971240460872650E-002	-119.099998 42.0000000 4.3238218873739243E-002	-119.099998 42.0000000 5.6818075478076935E-002	-119.099998 42.0000000 4.8227008432149887E-002	-119.099998 42.0000000 4.6559274196624756E-002	-119.099998 42.0000000 4.8839658498764038E-002	-119.099998 42.0000000 4.7549437731504440E-002	-119.099998 42.0000000 4.4334463775157928E-002	-119.099998 42.0000000 3.9795897901058197E-002	-119.099998 42.0000000 3.8570739328861237E-002
-119.000000 42.0000000 -1.2991911731660366E-002	-119.000000 42.0000000 -1.3354771770536900E-002	-119.000000 42.0000000 -1.2964076362550259E-002	-119.000000 42.0000000 -1.9531512632966042E-002	-119.000000 42.0000000 -1.9542489200830460E-002	-119.000000 42.0000000 -9.9460911005735397E-003	-119.000000 42.0000000 -8.9276907965540886E-003	-119.000000 42.0000000 -2.0901963114738464E-002	-119.000000 42.0000000 -2.0269230008125305E-002	-119.000000 42.0000000 -1.5908578410744667E-002	-119.000000 42.0000000 -1.2848166748881340E-002	-119.000000 42.0000000 -1.6782904043793678E-002	-119.000000 42.0000000 -1.7932891845703125E-002	-119.000000 42.0000000 -1.8342750146985054E-002	-119.000000 42.0000000 -1.2601299211382866E-002	-119.000000 42.0000000 -1.4709275215864182E-002	-119.000000 42.0000000 -1.0115180164575577E-002	-119.000000 42.0000000 5.9508415870368481E-003	-119.000000 42.0000000 1.2748743407428265E-002	-119.000000 42.0000000 8.3306338638067245E-003	-119.000000 42.0000000 1.0470432229340076E-002	-119.000000 42.0000000 1.4900363981723785E-002	-119.000000 42.0000000 2.3977486416697502E-002	-119.000000 42.0000000 2.2308638319373131E-002	-119.000000 42.0000000 2.0494315773248672E-002	-119.000000 42.0000000 3.5776849836111069E-002	-119.000000 42.0000000 2.7400676161050797E-002	-119.000000 42.0000000 2.3533560335636139E-002	-119.000000 42.0000000 1.9775729626417160E-002	-119.000000 42.0000000 1.5482529997825623E-002	-119.000000 42.0000000 1.3979684561491013E-002	-119.000000 42.0000000 2.4807563051581383E-002	-119.000000 42.0000000 2.9423594474792480E-002	-119.000000 42.0000000 3.2477919012308121E-002	-119.000000 42.0000000 4.7391474246978760E-002	-119.000000 42.0000000 5.3750090301036835E-002	-119.000000 42.0000000 6.1983842402696609E-002	-119.000000 42.0000000 4.6025458723306656E-002	-119.000000 42.0000000 5.0848204642534256E-002	-119.000000 42.0000000 4.6990796923637390E-002	-119.000000 42.0000000 4.8775967210531235E-002	-119.000000 42.0000000 3.9820302277803421E-002	-119.000000 42.0000000 5.2284859120845795E-002	-119.000000 42.0000000 4.4821076095104218E-002	-119.000000 42.0000000 4.3490424752235413E-002	-119.000000 42.0000000 4.7223396599292755E-002	-119.000000 42.0000000 4.6568445861339569E-002	-119.000000 42.0000000 4.3191764503717422E-002	-119.000000 42.0000000 3.6253638565540314E-002	-119.000000 42.0000000 3.5687930881977081E-002
-118.900002 42.0000000 -1.3910205103456974E-002	-118.900002 42.0000000 -1.4223824255168438E-002	-118.900002 42.0000000 -1.2976471334695816E-002	-118.900002 42.0000000 -1.9181057810783386E-002	-118.900002 42.0000000 -1.8913047388195992E-002	-118.900002 42.0000000 -9.4514330849051476E-003	-118.900002 42.0000000 -8.0824932083487511E-003	-118.900002 42.0000000 -2.0294411107897758E-002	-118.900002 42.0000000 -1.8767835572361946E-002	-118.900002 42.0000000 -1.4292214997112751E-002	-118.900002 42.0000000 -1.1150729842483997E-002	-118.900002 42.0000000 -1.6039440408349037E-002	-118.900002 42.0000000 -1.7591206356883049E-002	-118.900002 42.0000000 -1.8190354108810425E-002	-118.900002 42.0000000 -1.2454713694751263E-002	-118.900002 42.0000000 -1.5002260915935040E-002	-118.900002 42.0000000 -1.0253006592392921E-002	-118.900002 42.0000000 6.5855542197823524E-003	-118.900002 42.0000000 1.3177246786653996E-002	-118.900002 42.0000000 6.9858422502875328E-003	-118.900002 42.0000000 8.9486306533217430E-003	-118.900002 42.0000000 1.2975784018635750E-002	-118.900002 42.0000000 2.4442404508590698E-002	-118.900002 42.0000000 2.2688165307044983E-002	-118.900002 42.0000000 2.0750880241394043E-002	-118.900002 42.0000000 3.5564627498388290E-002	-118.900002 42.0000000 2.4786744266748428E-002	-118.900002 42.0000000 2.1161524578928947E-002	-118.900002 42.0000000 1.7715886235237122E-002	-118.900002 42.0000000 1.3818095438182354E-002	-118.900002 42.0000000 1.1342744342982769E-002	-118.900002 42.0000000 2.4137405678629875E-002	-118.900002 42.0000000 3.0142506584525108E-002	-118.900002 42.0000000 3.2580416649580002E-002	-118.900002 42.0000000 4.7547515481710434E-002	-118.900002 42.0000000 5.2365977317094803E-002	-118.900002 42.0000000 5.9310536831617355E-002	-118.900002 42.0000000 4.5604970306158066E-002	-118.900002 42.0000000 4.7954022884368896E-002	-118.900002 42.0000000 4.0700741112232208E-002	-118.900002 42.0000000 4.1763413697481155E-002	-118.900002 42.0000000 3.6151792854070663E-002	-118.900002 42.0000000 4.7352463006973267E-002	-118.900002 42.0000000 4.1160188615322113E-002	-118.900002 42.0000000 4.0239207446575165E-002	-118.900002 42.0000000 4.5531898736953735E-002	-118.900002 42.0000000 4.5596584677696228E-002	-118.900002 42.0000000 4.1866991668939590E-002	-118.900002 42.0000000 3.2613981515169144E-002	-118.900002 42.0000000 3.2765787094831467E-002
-118.800003 42.0000000 -1.4881658367812634E-002	-118.800003 42.0000000 -1.4934348873794079E-002	-118.800003 42.0000000 -1.3081887736916542E-002	-118.800003 42.0000000 -1.8831362947821617E-002	-118.800003 42.0000000 -1.8255624920129776E-002	-118.800003 42.0000000 -9.0924976393580437E-003	-118.800003 42.0000000 -7.4301529675722122E-003	-118.800003 42.0000000 -1.9512580707669258E-002	-118.800003 42.0000000 -1.7379233613610268E-002	-118.800003 42.0000000 -1.2868835590779781E-002	-118.800003 42.0000000 -9.6619082614779472E-003	-118.800003 42.0000000 -1.5190636739134789E-002	-118.800003 42.0000000 -1.6977982595562935E-002	-118.800003 42.0000000 -1.7725205048918724E-002	-118.800003 42.0000000 -1.2243843637406826E-002	-118.800003 42.0000000 -1.5102982521057129E-002	-118.800003 42.0000000 -1.0102582164108753E-002	-118.800003 42.0000000 6.9841239601373672E-003	-118.800003 42.0000000 1.3960082083940506E-002	-118.800003 42.0000000 5.9941601939499378E-003	-118.800003 42.0000000 7.8211715444922447E-003	-118.800003 42.0000000 1.1489883996546268E-002	-118.800003 42.0000000 2.5195822119712830E-002	-118.800003 42.0000000 2.3352889344096184E-002	-118.800003 42.0000000 2.1255295723676682E-002	-118.800003 42.0000000 3.5767633467912674E-002	-118.800003 42.0000000 2.2460946813225746E-002	-118.800003 42.0000000 1.9072124734520912E-002	-118.800003 42.0000000 1.5907863155007362E-002	-118.800003 42.0000000 1.2338069267570972E-002	-118.800003 42.0000000 9.1575011610984802E-003	-118.800003 42.0000000 2.3387786000967026E-002	-118.800003 42.0000000 3.0886558815836906E-002	-118.800003 42.0000000 3.2728649675846100E-002	-118.800003 42.0000000 4.7698810696601868E-002	-118.800003 42.0000000 5.0661206245422363E-002	-118.800003 42.0000000 5.6248705834150314E-002	-118.800003 42.0000000 4.4856179505586624E-002	-118.800003 42.0000000 4.4724255800247192E-002	-118.800003 42.0000000 3.4716617316007614E-002	-118.800003 42.0000000 3.4724723547697067E-002	-118.800003 42.0000000 3.2320950180292130E-002	-118.800003 42.0000000 4.2260009795427322E-002	-118.800003 42.0000000 3.7376109510660172E-002	-118.800003 42.0000000 3.6947779357433319E-002	-118.800003 42.0000000 4.3747674673795700E-002	-118.800003 42.0000000 4.4621225446462631E-002	-118.800003 42.0000000 4.0240310132503510E-002	-118.800003 42.0000000 2.9360141605138779E-002	-118.800003 42.0000000 3.0250566080212593E-002
-118.699997 42.0000000 -1.5925373882055283E-002	-118.699997 42.0000000 -1.5451549552381039E-002	-118.699997 42.0000000 -1.3502860441803932E-002	-118.699997 42.0000000 -1.8539160490036011E-002	-118.699997 42.0000000 -1.7677552998065948E-002	-118.699997 42.0000000 -9.0947933495044708E-003	-118.699997 42.0000000 -7.2934930212795734E-003	-118.699997 42.0000000 -1.8654817715287209E-002	-118.699997 42.0000000 -1.6461120918393135E-002	-118.699997 42.0000000 -1.1966178193688393E-002	-118.699997 42.0000000 -8.7055005133152008E-003	-118.699997 42.0000000 -1.4310637488961220E-002	-118.699997 42.0000000 -1.6133928671479225E-002	-118.699997 42.0000000 -1.6964593902230263E-002	-118.699997 42.0000000 -1.2016729451715946E-002	-118.699997 42.0000000 -1.5097470022737980E-002	-118.699997 42.0000000 -9.7249010577797890E-003	-118.699997 42.0000000 6.7215398885309696E-003	-118.699997 42.0000000 1.5057060867547989E-002	-118.699997 42.0000000 5.4223146289587021E-003	-118.699997 42.0000000 7.1699898689985275E-003	-118.699997 42.0000000 1.0575526393949986E-002	-118.699997 42.0000000 2.6101576164364815E-002	-118.699997 42.0000000 2.4150319397449493E-002	-118.699997 42.0000000 2.1859517320990562E-002	-118.699997 42.0000000 3.6723718047142029E-002	-118.699997 42.0000000 2.0707998424768448E-002	-118.699997 42.0000000 1.7535505816340446E-002	-118.699997 42.0000000 1.4620050787925720E-002	-118.699997 42.0000000 1.1274555698037148E-002	-118.699997 42.0000000 7.6609705574810505E-003	-118.699997 42.0000000 2.2139869630336761E-002	-118.699997 42.0000000 3.1610839068889618E-002	-118.699997 42.0000000 3.2982781529426575E-002	-118.699997 42.0000000 4.7717057168483734E-002	-118.699997 42.0000000 4.9002483487129211E-002	-118.699997 42.0000000 5.3235959261655807E-002	-118.699997 42.0000000 4.3505042791366577E-002	-118.699997 42.0000000 4.1056465357542038E-002	-118.699997 42.0000000 2.9671549797058105E-002	-118.699997 42.0000000 2.8421413153409958E-002	-118.699997 42.0000000 2.8476919978857040E-002	-118.699997 42.0000000 3.7200555205345154E-002	-118.699997 42.0000000 3.3641703426837921E-002	-118.699997 42.0000000 3.3835079520940781E-002	-118.699997 42.0000000 4.1818119585514069E-002	-118.699997 42.0000000 4.3615631759166718E-002	-118.699997 42.0000000 3.8144171237945557E-002	-118.699997 42.0000000 2.7016123756766319E-002	-118.699997 42.0000000 2.8631187975406647E-002
-118.599998 42.0000000 -1.7081068828701973E-002	-118.599998 42.0000000 -1.5772599726915359E-002	-118.599998 42.0000000 -1.4430702663958073E-002	-118.599998 42.0000000 -1.8357275053858757E-002	-118.599998 42.0000000 -1.7264656722545624E-002	-118.599998 42.0000000 -9.6537945792078972E-003	-118.599998 42.0000000 -7.9382080584764481E-003	-118.599998 42.0000000 -1.7789881676435471E-002	-118.599998 42.0000000 -1.6270810738205910E-002	-118.599998 42.0000000 -1.1833491735160351E-002	-118.599998 42.0000000 -8.5242772474884987E-003	-118.599998 42.0000000 -1.3473715633153915E-002	-118.599998 42.0000000 -1.5102561563253403E-002	-118.599998 42.0000000 -1.5933269634842873E-002	-118.599998 42.0000000 -1.1822376400232315E-002	-118.599998 42.0000000 -1.5049246139824390E-002	-118.599998 42.0000000 -9.1783143579959869E-003	-118.599998 42.0000000 5.5003231391310692E-003	-118.599998 42.0000000 1.6420096158981323E-002	-118.599998 42.0000000 5.3315898403525352E-003	-118.599998 42.0000000 7.0533044636249542E-003	-118.599998 42.0000000 1.0336583480238914E-002	-118.599998 42.0000000 2.7079368010163307E-002	-118.599998 42.0000000 2.4978559464216232E-002	-118.599998 42.0000000 2.2464411333203316E-002	-118.599998 42.0000000 3.8681562989950180E-002	-118.599998 42.0000000 1.9759809598326683E-002	-118.599998 42.0000000 1.6777953132987022E-002	-118.599998 42.0000000 1.4070552773773670E-002	-118.599998 42.0000000 1.0795583948493004E-002	-118.599998 42.0000000 7.1004880592226982E-003	-118.599998 42.0000000 2.0089585334062576E-002	-118.599998 42.0000000 3.2301057130098343E-002	-118.599998 42.0000000 3.3446848392486572E-002	-118.599998 42.0000000 4.7538556158542633E-002	-118.599998 42.0000000 4.7648251056671143E-002	-118.599998 42.0000000 5.0557002425193787E-002	-118.599998 42.0000000 4.1382443159818649E-002	-118.599998 42.0000000 3.6885589361190796E-002	-118.599998 42.0000000 2.6113020256161690E-002	-118.599998 42.0000000 2.3451097309589386E-002	-118.599998 42.0000000 2.4802757427096367E-002	-118.599998 42.0000000 3.2360084354877472E-002	-118.599998 42.0000000 3.0148675665259361E-002	-118.599998 42.0000000 3.1138705089688301E-002	-118.599998 42.0000000 3.9711236953735352E-002	-118.599998 42.0000000 4.2569831013679504E-002	-118.599998 42.0000000 3.5481572151184082E-002	-118.599998 42.0000000 2.6027549058198929E-002	-118.599998 42.0000000 2.8327152132987976E-002
-118.500000 42.0000000 -1.8242642283439636E-002	-118.500000 42.0000000 -1.5922574326395988E-002	-118.500000 42.0000000 -1.5680305659770966E-002	-118.500000 42.0000000 -1.8244566395878792E-002	-118.500000 42.0000000 -1.6969390213489532E-002	-118.500000 42.0000000 -1.0573307052254677E-002	-118.500000 42.0000000 -9.1242333874106407E-003	-118.500000 42.0000000 -1.6959402710199356E-002	-118.500000 42.0000000 -1.6591878607869148E-002	-118.500000 42.0000000 -1.2243705801665783E-002	-118.500000 42.0000000 -8.8953385129570961E-003	-118.500000 42.0000000 -1.2683567591011524E-002	-118.500000 42.0000000 -1.3965833932161331E-002	-118.500000 42.0000000 -1.4741449616849422E-002	-118.500000 42.0000000 -1.1661357246339321E-002	-118.500000 42.0000000 -1.4944388531148434E-002	-118.500000 42.0000000 -8.5395080968737602E-003	-118.500000 42.0000000 3.6336882039904594E-003	-118.500000 42.0000000 1.7915464937686920E-002	-118.500000 42.0000000 5.6502642109990120E-003	-118.500000 42.0000000 7.3018888942897320E-003	-118.500000 42.0000000 1.0558300651609898E-002	-118.500000 42.0000000 2.8018513694405556E-002	-118.500000 42.0000000 2.5769010186195374E-002	-118.500000 42.0000000 2.3016048595309258E-002	-118.500000 42.0000000 4.1241057217121124E-002	-118.500000 42.0000000 1.9594317302107811E-002	-118.500000 42.0000000 1.6773380339145660E-002	-118.500000 42.0000000 1.4266754500567913E-002	-118.500000 42.0000000 1.0803086683154106E-002	-118.500000 42.0000000 7.3182028718292713E-003	-118.500000 42.0000000 1.7492854967713356E-002	-118.500000 42.0000000 3.2979898154735565E-002	-118.500000 42.0000000 3.3999592065811157E-002	-118.500000 42.0000000 4.7248300164937973E-002	-118.500000 42.0000000 4.6570654958486557E-002	-118.500000 42.0000000 4.8265144228935242E-002	-118.500000 42.0000000 3.8737848401069641E-002	-118.500000 42.0000000 3.2413691282272339E-002	-118.500000 42.0000000 2.3869708180427551E-002	-118.500000 42.0000000 1.9610788673162460E-002	-118.500000 42.0000000 2.1363317966461182E-002	-118.500000 42.0000000 2.7843736112117767E-002	-118.500000 42.0000000 2.6965059340000153E-002	-118.500000 42.0000000 2.8873618692159653E-002	-118.500000 42.0000000 3.7577282637357712E-002	-118.500000 42.0000000 4.1589349508285522E-002	-118.500000 42.0000000 3.2581713050603867E-002	-118.500000 42.0000000 2.6254728436470032E-002	-118.500000 42.0000000 2.9207754880189896E-002
-118.400002 42.0000000 -1.9301477819681168E-002	-118.400002 42.0000000 -1.5969544649124146E-002	-118.400002 42.0000000 -1.7033822834491730E-002	-118.400002 42.0000000 -1.8178794533014297E-002	-118.400002 42.0000000 -1.6756251454353333E-002	-118.400002 42.0000000 -1.1637351475656033E-002	-118.400002 42.0000000 -1.0565678589046001E-002	-118.400002 42.0000000 -1.6231898218393326E-002	-118.400002 42.0000000 -1.7136715352535248E-002	-118.400002 42.0000000 -1.2905583716928959E-002	-118.400002 42.0000000 -9.5291594043374062E-003	-118.400002 42.0000000 -1.1983457021415234E-002	-118.400002 42.0000000 -1.2857282534241676E-002	-118.400002 42.0000000 -1.3555098325014114E-002	-118.400002 42.0000000 -1.1561675928533077E-002	-118.400002 42.0000000 -1.4758821576833725E-002	-118.400002 42.0000000 -7.9316264018416405E-003	-118.400002 42.0000000 1.5723096439614892E-003	-118.400002 42.0000000 1.9338553771376610E-002	-118.400002 42.0000000 6.2924372032284737E-003	-118.400002 42.0000000 7.6855309307575226E-003	-118.400002 42.0000000 1.0964294895529747E-002	-118.400002 42.0000000 2.8800936415791512E-002	-118.400002 42.0000000 2.6448987424373627E-002	-118.400002 42.0000000 2.3458175361156464E-002	-118.400002 42.0000000 4.3848063796758652E-002	-118.400002 42.0000000 2.0186549052596092E-002	-118.400002 42.0000000 1.7502540722489357E-002	-118.400002 42.0000000 1.5216935425996780E-002	-118.400002 42.0000000 1.1145702563226223E-002	-118.400002 42.0000000 8.2215936854481697E-003	-118.400002 42.0000000 1.4746416360139847E-002	-118.400002 42.0000000 3.3663831651210785E-002	-118.400002 42.0000000 3.4546747803688049E-002	-118.400002 42.0000000 4.6943873167037964E-002	-118.400002 42.0000000 4.5677702873945236E-002	-118.400002 42.0000000 4.6327192336320877E-002	-118.400002 42.0000000 3.5927370190620422E-002	-118.400002 42.0000000 2.7987865731120110E-002	-118.400002 42.0000000 2.2799877449870110E-002	-118.400002 42.0000000 1.6712658107280731E-002	-118.400002 42.0000000 1.8362704664468765E-002	-118.400002 42.0000000 2.3886546492576599E-002	-118.400002 42.0000000 2.4284860119223595E-002	-118.400002 42.0000000 2.7171764522790909E-002	-118.400002 42.0000000 3.5622842609882355E-002	-118.400002 42.0000000 4.0817398577928543E-002	-118.400002 42.0000000 2.9925014823675156E-002	-118.400002 42.0000000 2.7581330388784409E-002	-118.400002 42.0000000 3.1159911304712296E-002
-118.300003 42.0000000 -2.0187979564070702E-002	-118.300003 42.0000000 -1.6040829941630363E-002	-118.300003 42.0000000 -1.8340855836868286E-002	-118.300003 42.0000000 -1.8198894336819649E-002	-118.300003 42.0000000 -1.6656637191772461E-002	-118.300003 42.0000000 -1.2726357206702232E-002	-118.300003 42.0000000 -1.2068249285221100E-002	-118.300003 42.0000000 -1.5738312155008316E-002	-118.300003 42.0000000 -1.7669193446636200E-002	-118.300003 42.0000000 -1.3589901849627495E-002	-118.300003 42.0000000 -1.0192361660301685E-002	-118.300003 42.0000000 -1.1505854316055775E-002	-118.300003 42.0000000 -1.1985902674496174E-002	-118.300003 42.0000000 -1.2607175856828690E-002	-118.300003 42.0000000 -1.1616653762757778E-002	-118.300003 42.0000000 -1.4481097459793091E-002	-118.300003 42.0000000 -7.5559057295322418E-003	-118.300003 42.0000000 -2.3322000924963504E-004	-118.300003 42.0000000 2.0386608317494392E-002	-118.300003 42.0000000 7.1918661706149578E-003	-118.300003 42.0000000 7.9512726515531540E-003	-118.300003 42.0000000 1.1284707114100456E-002	-118.300003 42.0000000 2.9289511963725090E-002	-118.300003 42.0000000 2.6915928348898888E-002	-118.300003 42.0000000 2.3704675957560539E-002	-118.300003 42.0000000 4.5904777944087982E-002	-118.300003 42.0000000 2.1604960784316063E-002	-118.300003 42.0000000 1.9049741327762604E-002	-118.300003 42.0000000 1.7011653631925583E-002	-118.300003 42.0000000 1.1682151816785336E-002	-118.300003 42.0000000 9.9487295374274254E-003	-118.300003 42.0000000 1.2293760664761066E-002	-118.300003 42.0000000 3.4345347434282303E-002	-118.300003 42.0000000 3.5106286406517029E-002	-118.300003 42.0000000 4.6706970781087875E-002	-118.300003 42.0000000 4.4874515384435654E-002	-118.300003 42.0000000 4.4681191444396973E-002	-118.300003 42.0000000 3.3332206308841705E-002	-118.300003 42.0000000 2.4109527468681335E-002	-118.300003 42.0000000 2.3040615022182465E-002	-118.300003 42.0000000 1.4888803474605083E-002	-118.300003 42.0000000 1.6272719949483871E-002	-118.300003 42.0000000 2.0949533209204674E-002	-118.300003 42.0000000 2.2554932162165642E-002	-118.300003 42.0000000 2.6432538405060768E-002	-118.300003 42.0000000 3.4090623259544373E-002	-118.300003 42.0000000 4.0424801409244537E-002	-118.300003 42.0000000 2.8102947399020195E-002	-118.300003 42.0000000 3.0127691105008125E-002	-118.300003 42.0000000 3.4282889217138290E-002
-118.199997 42.0000000 -2.0872049033641815E-002	-118.199997 42.0000000 -1.6324220225214958E-002	-118.199997 42.0000000 -1.9514655694365501E-002	-118.199997 42.0000000 -1.8405735492706299E-002	-118.199997 42.0000000 -1.6771148890256882E-002	-118.199997 42.0000000 -1.3817511498928070E-002	-118.199997 42.0000000 -1.3525904156267643E-002	-118.199997 42.0000000 -1.5676569193601608E-002	-118.199997 42.0000000 -1.8012175336480141E-002	-118.199997 42.0000000 -1.4136676676571369E-002	-118.199997 42.0000000 -1.0714544914662838E-002	-118.199997 42.0000000 -1.1472856625914574E-002	-118.199997 42.0000000 -1.1637202464044094E-002	-118.199997 42.0000000 -1.2199674732983112E-002	-118.199997 42.0000000 -1.1987403035163879E-002	-118.199997 42.0000000 -1.4117733575403690E-002	-118.199997 42.0000000 -7.6950946822762489E-003	-118.199997 42.0000000 -1.3438849709928036E-003	-118.199997 42.0000000 2.0656978711485863E-002	-118.199997 42.0000000 8.2941399887204170E-003	-118.199997 42.0000000 7.8221447765827179E-003	-118.199997 42.0000000 1.1256136000156403E-002	-118.199997 42.0000000 2.9321378096938133E-002	-118.199997 42.0000000 2.7032678946852684E-002	-118.199997 42.0000000 2.3636123165488243E-002	-118.199997 42.0000000 4.6760838478803635E-002	-118.199997 42.0000000 2.4003181606531143E-002	-118.199997 42.0000000 2.1592270582914352E-002	-118.199997 42.0000000 1.9813606515526772E-002	-118.199997 42.0000000 1.2283611111342907E-002	-118.199997 42.0000000 1.2849047780036926E-002	-118.199997 42.0000000 1.0628866963088512E-002	-118.199997 42.0000000 3.4984126687049866E-002	-118.199997 42.0000000 3.5809949040412903E-002	-118.199997 42.0000000 4.6608321368694305E-002	-118.199997 42.0000000 4.4058356434106827E-002	-118.199997 42.0000000 4.3246842920780182E-002	-118.199997 42.0000000 3.1355898827314377E-002	-118.199997 42.0000000 2.1441198885440826E-002	-118.199997 42.0000000 2.4980682879686356E-002	-118.199997 42.0000000 1.4607408083975315E-002	-118.199997 42.0000000 1.5835627913475037E-002	-118.199997 42.0000000 1.9695254042744637E-002	-118.199997 42.0000000 2.2477863356471062E-002	-118.199997 42.0000000 2.7320452034473419E-002	-118.199997 42.0000000 3.3264949917793274E-002	-118.199997 42.0000000 4.0609024465084076E-002	-118.199997 42.0000000 2.7817219495773315E-002	-118.199997 42.0000000 3.4233096987009048E-002	-118.199997 42.0000000 3.8875218480825424E-002
-118.099998 42.0000000 -2.1357353776693344E-002	-118.099998 42.0000000 -1.6987005248665810E-002	-118.099998 42.0000000 -2.0514076575636864E-002	-118.099998 42.0000000 -1.8899813294410706E-002	-118.099998 42.0000000 -1.7202587798237801E-002	-118.099998 42.0000000 -1.4934357255697250E-002	-118.099998 42.0000000 -1.4891935512423515E-002	-118.099998 42.0000000 -1.6213292255997658E-002	-118.099998 42.0000000 -1.8068412318825722E-002	-118.099998 42.0000000 -1.4463001862168312E-002	-118.099998 42.0000000 -1.0997439734637737E-002	-118.099998 42.0000000 -1.2079373933374882E-002	-118.099998 42.0000000 -1.2046980671584606E-002	-118.099998 42.0000000 -1.2576527893543243E-002	-118.099998 42.0000000 -1.2812304310500622E-002	-118.099998 42.0000000 -1.3694028370082378E-002	-118.099998 42.0000000 -8.5792820900678635E-003	-118.099998 42.0000000 -1.4549681218340993E-003	-118.099998 42.0000000 1.9818007946014404E-002	-118.099998 42.0000000 9.5291668549180031E-003	-118.099998 42.0000000 7.0819929242134094E-003	-118.099998 42.0000000 1.0682420805096626E-002	-118.099998 42.0000000 2.8768584132194519E-002	-118.099998 42.0000000 2.6683153584599495E-002	-118.099998 42.0000000 2.3171035572886467E-002	-118.099998 42.0000000 4.5953202992677689E-002	-118.099998 42.0000000 2.7463700622320175E-002	-118.099998 42.0000000 2.5231687352061272E-002	-118.099998 42.0000000 2.3703297600150108E-002	-118.099998 42.0000000 1.2856367044150829E-002	-118.099998 42.0000000 1.7205480486154556E-002	-118.099998 42.0000000 1.0151604190468788E-002	-118.099998 42.0000000 3.5524588078260422E-002	-118.099998 42.0000000 3.6810848861932755E-002	-118.099998 42.0000000 4.6687275171279907E-002	-118.099998 42.0000000 4.3129902333021164E-002	-118.099998 42.0000000 4.1933067142963409E-002	-118.099998 42.0000000 3.0293589457869530E-002	-118.099998 42.0000000 2.0541941747069359E-002	-118.099998 42.0000000 2.8915232047438622E-002	-118.099998 42.0000000 1.6343260183930397E-002	-118.099998 42.0000000 1.7697446048259735E-002	-118.099998 42.0000000 2.0664718002080917E-002	-118.099998 42.0000000 2.4661280214786530E-002	-118.099998 42.0000000 3.0415495857596397E-002	-118.099998 42.0000000 3.3378731459379196E-002	-118.099998 42.0000000 4.1516002267599106E-002	-118.099998 42.0000000 2.9609890654683113E-002	-118.099998 42.0000000 4.0175095200538635E-002	-118.099998 42.0000000 4.5195989310741425E-002
-118.000000 42.0000000 -2.1680308505892754E-002	-118.000000 42.0000000 -1.7902690917253494E-002	-118.000000 42.0000000 -2.1339084953069687E-002	-118.000000 42.0000000 -1.9589247182011604E-002	-118.000000 42.0000000 -1.7847193405032158E-002	-118.000000 42.0000000 -1.6030583530664444E-002	-118.000000 42.0000000 -1.6156684607267380E-002	-118.000000 42.0000000 -1.7155574634671211E-002	-118.000000 42.0000000 -1.7930472269654274E-002	-118.000000 42.0000000 -1.4632130041718483E-002	-118.000000 42.0000000 -1.1087729595601559E-002	-118.000000 42.0000000 -1.3122243806719780E-002	-118.000000 42.0000000 -1.2980541214346886E-002	-118.000000 42.0000000 -1.3496143743395805E-002	-118.000000 42.0000000 -1.3914551585912704E-002	-118.000000 42.0000000 -1.3253459706902504E-002	-118.000000 42.0000000 -9.9371150135993958E-003	-118.000000 42.0000000 -8.4082689136266708E-004	-118.000000 42.0000000 1.8187113106250763E-002	-118.000000 42.0000000 1.0764026083052158E-002	-118.000000 42.0000000 5.8827893808484077E-003	-118.000000 42.0000000 9.6715986728668213E-003	-118.000000 42.0000000 2.7746077626943588E-002	-118.000000 42.0000000 2.5958243757486343E-002	-118.000000 42.0000000 2.2487677633762360E-002	-118.000000 42.0000000 4.4069159775972366E-002	-118.000000 42.0000000 3.1540285795927048E-002	-118.000000 42.0000000 2.9512727633118629E-002	-118.000000 42.0000000 2.8233816847205162E-002	-118.000000 42.0000000 1.3437665998935699E-002	-118.000000 42.0000000 2.2427422925829887E-002	-118.000000 42.0000000 1.0599983856081963E-002	-118.000000 42.0000000 3.5956174135208130E-002	-118.000000 42.0000000 3.8016844540834427E-002	-118.000000 42.0000000 4.6831578016281128E-002	-118.000000 42.0000000 4.2083710432052612E-002	-118.000000 42.0000000 4.0663972496986389E-002	-118.000000 42.0000000 2.9877111315727234E-002	-118.000000 42.0000000 2.0940722897648811E-002	-118.000000 42.0000000 3.4111931920051575E-002	-118.000000 42.0000000 1.9562676548957825E-002	-118.000000 42.0000000 2.1216936409473419E-002	-118.000000 42.0000000 2.3298490792512894E-002	-118.000000 42.0000000 2.8487717732787132E-002	-118.000000 42.0000000 3.5114269703626633E-002	-118.000000 42.0000000 3.4279424697160721E-002	-118.000000 42.0000000 4.2982805520296097E-002	-118.000000 42.0000000 3.2938752323389053E-002	-118.000000 42.0000000 4.7372210770845413E-002	-118.000000 42.0000000 5.2803833037614822E-002
-117.900002 42.0000000 -2.1913483738899231E-002	-117.900002 42.0000000 -1.8936023116111755E-002	-117.900002 42.0000000 -2.2011294960975647E-002	-117.900002 42.0000000 -2.0384827628731728E-002	-117.900002 42.0000000 -1.8607825040817261E-002	-117.900002 42.0000000 -1.7084404826164246E-002	-117.900002 42.0000000 -1.7336092889308929E-002	-117.900002 42.0000000 -1.8275370821356773E-002	-117.900002 42.0000000 -1.7769204452633858E-002	-117.900002 42.0000000 -1.4777649194002151E-002	-117.900002 42.0000000 -1.1095568537712097E-002	-117.900002 42.0000000 -1.4367643743753433E-002	-117.900002 42.0000000 -1.4156216755509377E-002	-117.900002 42.0000000 -1.4664432965219021E-002	-117.900002 42.0000000 -1.5089098364114761E-002	-117.900002 42.0000000 -1.2889619916677475E-002	-117.900002 42.0000000 -1.1439490132033825E-002	-117.900002 42.0000000 7.4012074037455022E-005	-117.900002 42.0000000 1.6123715788125992E-002	-117.900002 42.0000000 1.1779448948800564E-002	-117.900002 42.0000000 4.4134375639259815E-003	-117.900002 42.0000000 8.3678690716624260E-003	-117.900002 42.0000000 2.6385271921753883E-002	-117.900002 42.0000000 2.4954676628112793E-002	-117.900002 42.0000000 2.1839283406734467E-002	-117.900002 42.0000000 4.1899070143699646E-002	-117.900002 42.0000000 3.5607092082500458E-002	-117.900002 42.0000000 3.3790320158004761E-002	-117.900002 42.0000000 3.2761298120021820E-002	-117.900002 42.0000000 1.4109798707067966E-002	-117.900002 42.0000000 2.7711180970072746E-002	-117.900002 42.0000000 1.1691398918628693E-002	-117.900002 42.0000000 3.6220222711563110E-002	-117.900002 42.0000000 3.9364051073789597E-002	-117.900002 42.0000000 4.6900227665901184E-002	-117.900002 42.0000000 4.0920570492744446E-002	-117.900002 42.0000000 3.9376504719257355E-002	-117.900002 42.0000000 2.9772663488984108E-002	-117.900002 42.0000000 2.2112516686320305E-002	-117.900002 42.0000000 3.9597529917955399E-002	-117.900002 42.0000000 2.3725217208266258E-002	-117.900002 42.0000000 2.5656143203377724E-002	-117.900002 42.0000000 2.6909904554486275E-002	-117.900002 42.0000000 3.3244300633668900E-002	-117.900002 42.0000000 4.0705297142267227E-002	-117.900002 42.0000000 3.5810012370347977E-002	-117.900002 42.0000000 4.4810034334659576E-002	-117.900002 42.0000000 3.7164360284805298E-002	-117.900002 42.0000000 5.5043291300535202E-002	-117.900002 42.0000000 6.1105560511350632E-002
-117.800003 42.0000000 -2.2171542048454285E-002	-117.800003 42.0000000 -2.0035164430737495E-002	-117.800003 42.0000000 -2.2570019587874413E-002	-117.800003 42.0000000 -2.1264787763357162E-002	-117.800003 42.0000000 -1.9466815516352654E-002	-117.800003 42.0000000 -1.8127582967281342E-002	-117.800003 42.0000000 -1.8468052148818970E-002	-117.800003 42.0000000 -1.9406042993068695E-002	-117.800003 42.0000000 -1.7812632024288177E-002	-117.800003 42.0000000 -1.5090615488588810E-002	-117.800003 42.0000000 -1.1178682558238506E-002	-117.800003 42.0000000 -1.5662763267755508E-002	-117.800003 42.0000000 -1.5373984351754189E-002	-117.800003 42.0000000 -1.5866849571466446E-002	-117.800003 42.0000000 -1.6188045963644981E-002	-117.800003 42.0000000 -1.2774904258549213E-002	-117.800003 42.0000000 -1.2828877195715904E-002	-117.800003 42.0000000 8.1803655484691262E-004	-117.800003 42.0000000 1.3831466436386108E-002	-117.800003 42.0000000 1.2232740409672260E-002	-117.800003 42.0000000 2.7931388467550278E-003	-117.800003 42.0000000 6.8667293526232243E-003	-117.800003 42.0000000 2.4754477664828300E-002	-117.800003 42.0000000 2.3704830557107925E-002	-117.800003 42.0000000 2.1517414599657059E-002	-117.800003 42.0000000 4.0219515562057495E-002	-117.800003 42.0000000 3.8913160562515259E-002	-117.800003 42.0000000 3.7294168025255203E-002	-117.800003 42.0000000 3.6495003849267960E-002	-117.800003 42.0000000 1.4985534362494946E-002	-117.800003 42.0000000 3.2174825668334961E-002	-117.800003 42.0000000 1.3332370668649673E-002	-117.800003 42.0000000 3.6163978278636932E-002	-117.800003 42.0000000 4.0911715477705002E-002	-117.800003 42.0000000 4.6751011162996292E-002	-117.800003 42.0000000 3.9641637355089188E-002	-117.800003 42.0000000 3.8043197244405746E-002	-117.800003 42.0000000 2.9747793450951576E-002	-117.800003 42.0000000 2.3786941543221474E-002	-117.800003 42.0000000 4.4357553124427795E-002	-117.800003 42.0000000 2.8599416837096214E-002	-117.800003 42.0000000 3.0545137822628021E-002	-117.800003 42.0000000 3.1000144779682159E-002	-117.800003 42.0000000 3.8466811180114746E-002	-117.800003 42.0000000 4.6688579022884369E-002	-117.800003 42.0000000 3.7948284298181534E-002	-117.800003 42.0000000 4.6852234750986099E-002	-117.800003 42.0000000 4.1872326284646988E-002	-117.800003 42.0000000 6.2350463122129440E-002	-117.800003 42.0000000 6.9477923214435577E-002
-117.699997 42.0000000 -2.2608276456594467E-002	-117.699997 42.0000000 -2.1230746060609818E-002	-117.699997 42.0000000 -2.3072682321071625E-002	-117.699997 42.0000000 -2.2273419424891472E-002	-117.699997 42.0000000 -2.0484471693634987E-002	-117.699997 42.0000000 -1.9238173961639404E-002	-117.699997 42.0000000 -1.9608711823821068E-002	-117.699997 42.0000000 -2.0440177991986275E-002	-117.699997 42.0000000 -1.8339648842811584E-002	-117.699997 42.0000000 -1.5811596065759659E-002	-117.699997 42.0000000 -1.1539011262357235E-002	-117.699997 42.0000000 -1.6935214400291443E-002	-117.699997 42.0000000 -1.6516454517841339E-002	-117.699997 42.0000000 -1.6970694065093994E-002	-117.699997 42.0000000 -1.7120731994509697E-002	-117.699997 42.0000000 -1.3162387534976006E-002	-117.699997 42.0000000 -1.3920936733484268E-002	-117.699997 42.0000000 8.7286724010482430E-004	-117.699997 42.0000000 1.1350239627063274E-002	-117.699997 42.0000000 1.1654844507575035E-002	-117.699997 42.0000000 1.0688196634873748E-003	-117.699997 42.0000000 5.2073537372052670E-003	-117.699997 42.0000000 2.2855058312416077E-002	-117.699997 42.0000000 2.2174976766109467E-002	-117.699997 42.0000000 2.1847350522875786E-002	-117.699997 42.0000000 3.9783045649528503E-002	-117.699997 42.0000000 4.0584933012723923E-002	-117.699997 42.0000000 3.9125762879848480E-002	-117.699997 42.0000000 3.8498710840940475E-002	-117.699997 42.0000000 1.6210235655307770E-002	-117.699997 42.0000000 3.4847594797611237E-002	-117.699997 42.0000000 1.5613438561558723E-002	-117.699997 42.0000000 3.5539343953132629E-002	-117.699997 42.0000000 4.2831771075725555E-002	-117.699997 42.0000000 4.6238791197538376E-002	-117.699997 42.0000000 3.8272272795438766E-002	-117.699997 42.0000000 3.6691613495349884E-002	-117.699997 42.0000000 2.9691012576222420E-002	-117.699997 42.0000000 2.5942364707589149E-002	-117.699997 42.0000000 4.7354459762573242E-002	-117.699997 42.0000000 3.4248024225234985E-002	-117.699997 42.0000000 3.5672269761562347E-002	-117.699997 42.0000000 3.5279445350170135E-002	-117.699997 42.0000000 4.3936051428318024E-002	-117.699997 42.0000000 5.2765559405088425E-002	-117.699997 42.0000000 4.0818959474563599E-002	-117.699997 42.0000000 4.9036238342523575E-002	-117.699997 42.0000000 4.6893831342458725E-002	-117.699997 42.0000000 6.8392075598239899E-002	-117.699997 42.0000000 7.7247031033039093E-002
-117.599998 42.0000000 -2.3355634883046150E-002	-117.599998 42.0000000 -2.2576048970222473E-002	-117.599998 42.0000000 -2.3577770218253136E-002	-117.599998 42.0000000 -2.3466454818844795E-002	-117.599998 42.0000000 -2.1731071174144745E-002	-117.599998 42.0000000 -2.0488509908318520E-002	-117.599998 42.0000000 -2.0804589614272118E-002	-117.599998 42.0000000 -2.1323041990399361E-002	-117.599998 42.0000000 -1.9567666575312614E-002	-117.599998 42.0000000 -1.7129600048065186E-002	-117.599998 42.0000000 -1.2344303540885448E-002	-117.599998 42.0000000 -1.8162475898861885E-002	-117.599998 42.0000000 -1.7529087141156197E-002	-117.599998 42.0000000 -1.7914181575179100E-002	-117.599998 42.0000000 -1.7851069569587708E-002	-117.599998 42.0000000 -1.4264389872550964E-002	-117.599998 42.0000000 -1.4619730412960052E-002	-117.599998 42.0000000 -1.6834259440656751E-004	-117.599998 42.0000000 8.6494563147425652E-003	-117.599998 42.0000000 9.6629727631807327E-003	-117.599998 42.0000000 -7.4727722676470876E-004	-117.599998 42.0000000 3.3962118905037642E-003	-117.599998 42.0000000 2.0661214366555214E-002	-117.599998 42.0000000 2.0312903448939323E-002	-117.599998 42.0000000 2.3041022941470146E-002	-117.599998 42.0000000 4.1085407137870789E-002	-117.599998 42.0000000 3.9951391518115997E-002	-117.599998 42.0000000 3.8591235876083374E-002	-117.599998 42.0000000 3.8043361157178879E-002	-117.599998 42.0000000 1.7875287681818008E-002	-117.599998 42.0000000 3.5003706812858582E-002	-117.599998 42.0000000 1.8628343939781189E-002	-117.599998 42.0000000 3.4118361771106720E-002	-117.599998 42.0000000 4.5265484601259232E-002	-117.599998 42.0000000 4.5255910605192184E-002	-117.599998 42.0000000 3.6842811852693558E-002	-117.599998 42.0000000 3.5366930067539215E-002	-117.599998 42.0000000 2.9579922556877136E-002	-117.599998 42.0000000 2.8620654717087746E-002	-117.599998 42.0000000 4.7845259308815002E-002	-117.599998 42.0000000 4.0803108364343643E-002	-117.599998 42.0000000 4.0964834392070770E-002	-117.599998 42.0000000 3.9599582552909851E-002	-117.599998 42.0000000 4.9571365118026733E-002	-117.599998 42.0000000 5.8773458003997803E-002	-117.599998 42.0000000 4.4589839875698090E-002	-117.599998 42.0000000 5.1393430680036545E-002	-117.599998 42.0000000 5.2188955247402191E-002	-117.599998 42.0000000 7.2480730712413788E-002	-117.599998 42.0000000 8.3856329321861267E-002
-117.500000 42.0000000 -2.4329654872417450E-002	-117.500000 42.0000000 -2.3988036438822746E-002	-117.500000 42.0000000 -2.4079473689198494E-002	-117.500000 42.0000000 -2.4756157770752907E-002	-117.500000 42.0000000 -2.3091563954949379E-002	-117.500000 42.0000000 -2.1800363436341286E-002	-117.500000 42.0000000 -2.2005982697010040E-002	-117.500000 42.0000000 -2.2076543420553207E-002	-117.500000 42.0000000 -2.1275898441672325E-002	-117.500000 42.0000000 -1.8849199637770653E-002	-117.500000 42.0000000 -1.3461310416460037E-002	-117.500000 42.0000000 -1.9324094057083130E-002	-117.500000 42.0000000 -1.8413493409752846E-002	-117.500000 42.0000000 -1.8726259469985962E-002	-117.500000 42.0000000 -1.8426096066832542E-002	-117.500000 42.0000000 -1.5846611931920052E-002	-117.500000 42.0000000 -1.5024675056338310E-002	-117.500000 42.0000000 -2.0047319121658802E-003	-117.500000 42.0000000 5.8640264905989170E-003	-117.500000 42.0000000 6.6631264053285122E-003	-117.500000 42.0000000 -2.5868476368486881E-003	-117.500000 42.0000000 1.4635258121415973E-003	-117.500000 42.0000000 1.8225599080324173E-002	-117.500000 42.0000000 1.8189601600170135E-002	-117.500000 42.0000000 2.4689266458153725E-002	-117.500000 42.0000000 4.3480083346366882E-002	-117.500000 42.0000000 3.7659551948308945E-002	-117.500000 42.0000000 3.6338616162538528E-002	-117.500000 42.0000000 3.5807665437459946E-002	-117.500000 42.0000000 1.9710466265678406E-002	-117.500000 42.0000000 3.3382423222064972E-002	-117.500000 42.0000000 2.1982247009873390E-002	-117.500000 42.0000000 3.2077208161354065E-002	-117.500000 42.0000000 4.7916114330291748E-002	-117.500000 42.0000000 4.3893270194530487E-002	-117.500000 42.0000000 3.5258844494819641E-002	-117.500000 42.0000000 3.3944498747587204E-002	-117.500000 42.0000000 2.9401013627648354E-002	-117.500000 42.0000000 3.1477563083171844E-002	-117.500000 42.0000000 4.6500530093908310E-002	-117.500000 42.0000000 4.7896970063447952E-002	-117.500000 42.0000000 4.6270810067653656E-002	-117.500000 42.0000000 4.3821688741445541E-002	-117.500000 42.0000000 5.5258095264434814E-002	-117.500000 42.0000000 6.4643450081348419E-002	-117.500000 42.0000000 4.9160595983266830E-002	-117.500000 42.0000000 5.4141841828823090E-002	-117.500000 42.0000000 5.7550415396690369E-002	-117.500000 42.0000000 7.5175814330577850E-002	-117.500000 42.0000000 8.9562453329563141E-002
-117.400002 42.0000000 -2.5423787534236908E-002	-117.400002 42.0000000 -2.5368276983499527E-002	-117.400002 42.0000000 -2.4581797420978546E-002	-117.400002 42.0000000 -2.6033841073513031E-002	-117.400002 42.0000000 -2.4428993463516235E-002	-117.400002 42.0000000 -2.3066660389304161E-002	-117.400002 42.0000000 -2.3139737546443939E-002	-117.400002 42.0000000 -2.2751560434699059E-002	-117.400002 42.0000000 -2.3170271888375282E-002	-117.400002 42.0000000 -2.0709188655018806E-002	-117.400002 42.0000000 -1.4721561223268509E-002	-117.400002 42.0000000 -2.0419321954250336E-002	-117.400002 42.0000000 -1.9207380712032318E-002	-117.400002 42.0000000 -1.9487584009766579E-002	-117.400002 42.0000000 -1.8942816182971001E-002	-117.400002 42.0000000 -1.7630523070693016E-002	-117.400002 42.0000000 -1.5316022560000420E-002	-117.400002 42.0000000 -4.2741489596664906E-003	-117.400002 42.0000000 3.0900426208972931E-003	-117.400002 42.0000000 3.1452893745154142E-003	-117.400002 42.0000000 -4.3993773870170116E-003	-117.400002 42.0000000 -5.8259523939341307E-004	-117.400002 42.0000000 1.5580379404127598E-002	-117.400002 42.0000000 1.5848223119974136E-002	-117.400002 42.0000000 2.6197828352451324E-002	-117.400002 42.0000000 4.6002324670553207E-002	-117.400002 42.0000000 3.4522302448749542E-002	-117.400002 42.0000000 3.3207282423973083E-002	-117.400002 42.0000000 3.2662905752658844E-002	-117.400002 42.0000000 2.1347351372241974E-002	-117.400002 42.0000000 3.0937328934669495E-002	-117.400002 42.0000000 2.5141252204775810E-002	-117.400002 42.0000000 2.9645984992384911E-002	-117.400002 42.0000000 5.0375159829854965E-002	-117.400002 42.0000000 4.2264122515916824E-002	-117.400002 42.0000000 3.3468440175056458E-002	-117.400002 42.0000000 3.2342903316020966E-002	-117.400002 42.0000000 2.9228812083601952E-002	-117.400002 42.0000000 3.4123461693525314E-002	-117.400002 42.0000000 4.4280178844928741E-002	-117.400002 42.0000000 5.5103484541177750E-002	-117.400002 42.0000000 5.1454212516546249E-002	-117.400002 42.0000000 4.7883715480566025E-002	-117.400002 42.0000000 6.0865689069032669E-002	-117.400002 42.0000000 7.0310011506080627E-002	-117.400002 42.0000000 5.4438732564449310E-002	-117.400002 42.0000000 5.7633105665445328E-002	-117.400002 42.0000000 6.2779493629932404E-002	-117.400002 42.0000000 7.7181816101074219E-002	-117.400002 42.0000000 9.4574816524982452E-002
-117.300003 42.0000000 -2.6567326858639717E-002	-117.300003 42.0000000 -2.6625350117683411E-002	-117.300003 42.0000000 -2.5122616440057755E-002	-117.300003 42.0000000 -2.7193047106266022E-002	-117.300003 42.0000000 -2.5622125715017319E-002	-117.300003 42.0000000 -2.4180956184864044E-002	-117.300003 42.0000000 -2.4123013019561768E-002	-117.300003 42.0000000 -2.3411933332681656E-002	-117.300003 42.0000000 -2.4984534829854965E-002	-117.300003 42.0000000 -2.2469803690910339E-002	-117.300003 42.0000000 -1.5996931120753288E-002	-117.300003 42.0000000 -2.1469529718160629E-002	-117.300003 42.0000000 -1.9979543983936310E-002	-117.300003 42.0000000 -2.0323975011706352E-002	-117.300003 42.0000000 -1.9546251744031906E-002	-117.300003 42.0000000 -1.9412269815802574E-002	-117.300003 42.0000000 -1.5733102336525917E-002	-117.300003 42.0000000 -6.7571387626230717E-003	-117.300003 42.0000000 3.1802715966477990E-004	-117.300003 42.0000000 -5.3187698358669877E-004	-117.300003 42.0000000 -6.1789164319634438E-003	-117.300003 42.0000000 -2.7743817772716284E-003	-117.300003 42.0000000 1.2699113227427006E-002	-117.300003 42.0000000 1.3247671537101269E-002	-117.300003 42.0000000 2.6872970163822174E-002	-117.300003 42.0000000 4.7545615583658218E-002	-117.300003 42.0000000 3.1166452914476395E-002	-117.300003 42.0000000 2.9893338680267334E-002	-117.300003 42.0000000 2.9315549880266190E-002	-117.300003 42.0000000 2.2366914898157120E-002	-117.300003 42.0000000 2.8475390747189522E-002	-117.300003 42.0000000 2.7483588084578514E-002	-117.300003 42.0000000 2.7029665187001228E-002	-117.300003 42.0000000 5.2183575928211212E-002	-117.300003 42.0000000 4.0445409715175629E-002	-117.300003 42.0000000 3.1521689146757126E-002	-117.300003 42.0000000 3.0586171895265579E-002	-117.300003 42.0000000 2.9260886833071709E-002	-117.300003 42.0000000 3.6206316202878952E-002	-117.300003 42.0000000 4.2120289057493210E-002	-117.300003 42.0000000 6.2037516385316849E-002	-117.300003 42.0000000 5.6402035057544708E-002	-117.300003 42.0000000 5.1807060837745667E-002	-117.300003 42.0000000 6.6201537847518921E-002	-117.300003 42.0000000 7.5653210282325745E-002	-117.300003 42.0000000 6.0400184243917465E-002	-117.300003 42.0000000 6.2346480786800385E-002	-117.300003 42.0000000 6.7684389650821686E-002	-117.300003 42.0000000 7.9009957611560822E-002	-117.300003 42.0000000 9.8737396299839020E-002
-117.199997 42.0000000 -2.7722807601094246E-002	-117.199997 42.0000000 -2.7664473280310631E-002	-117.199997 42.0000000 -2.5768393650650978E-002	-117.199997 42.0000000 -2.8120279312133789E-002	-117.199997 42.0000000 -2.6557831093668938E-002	-117.199997 42.0000000 -2.5034790858626366E-002	-117.199997 42.0000000 -2.4859823286533356E-002	-117.199997 42.0000000 -2.4129118770360947E-002	-117.199997 42.0000000 -2.6478862389922142E-002	-117.199997 42.0000000 -2.3911725729703903E-002	-117.199997 42.0000000 -1.7194574698805809E-002	-117.199997 42.0000000 -2.2510116919875145E-002	-117.199997 42.0000000 -2.0823143422603607E-002	-117.199997 42.0000000 -2.1397702395915985E-002	-117.199997 42.0000000 -2.0424205809831619E-002	-117.199997 42.0000000 -2.1061593666672707E-002	-117.199997 42.0000000 -1.6567884013056755E-002	-117.199997 42.0000000 -9.3787293881177902E-003	-117.199997 42.0000000 -2.5548902340233326E-003	-117.199997 42.0000000 -4.1398638859391212E-003	-117.199997 42.0000000 -7.9637402668595314E-003	-117.199997 42.0000000 -5.1751616410911083E-003	-117.199997 42.0000000 9.5050800591707230E-003	-117.199997 42.0000000 1.0263729840517044E-002	-117.199997 42.0000000 2.5922594591975212E-002	-117.199997 42.0000000 4.6861506998538971E-002	-117.199997 42.0000000 2.8013180941343307E-002	-117.199997 42.0000000 2.6944689452648163E-002	-117.199997 42.0000000 2.6299227029085159E-002	-117.199997 42.0000000 2.2303398698568344E-002	-117.199997 42.0000000 2.6651805266737938E-002	-117.199997 42.0000000 2.8286505490541458E-002	-117.199997 42.0000000 2.4428868666291237E-002	-117.199997 42.0000000 5.2823983132839203E-002	-117.199997 42.0000000 3.8472313433885574E-002	-117.199997 42.0000000 2.9558347538113594E-002	-117.199997 42.0000000 2.8793111443519592E-002	-117.199997 42.0000000 2.9792914167046547E-002	-117.199997 42.0000000 3.7405703216791153E-002	-117.199997 42.0000000 4.0910612791776657E-002	-117.199997 42.0000000 6.8316891789436340E-002	-117.199997 42.0000000 6.0993548482656479E-002	-117.199997 42.0000000 5.5668372660875320E-002	-117.199997 42.0000000 7.0963904261589050E-002	-117.199997 42.0000000 8.0466635525226593E-002	-117.199997 42.0000000 6.7039608955383301E-002	-117.199997 42.0000000 6.8833760917186737E-002	-117.199997 42.0000000 7.2031818330287933E-002	-117.199997 42.0000000 8.0963410437107086E-002	-117.199997 42.0000000 0.10150657594203949
-117.099998 42.0000000 -2.8866890817880630E-002	-117.099998 42.0000000 -2.8410283848643303E-002	-117.099998 42.0000000 -2.6569016277790070E-002	-117.099998 42.0000000 -2.8724353760480881E-002	-117.099998 42.0000000 -2.7154529467225075E-002	-117.099998 42.0000000 -2.5549858808517456E-002	-117.099998 42.0000000 -2.5272529572248459E-002	-117.099998 42.0000000 -2.4954535067081451E-002	-117.099998 42.0000000 -2.7483358979225159E-002	-117.099998 42.0000000 -2.4876968935132027E-002	-117.099998 42.0000000 -1.8248891457915306E-002	-117.099998 42.0000000 -2.3567641153931618E-002	-117.099998 42.0000000 -2.1812153980135918E-002	-117.099998 42.0000000 -2.2832293063402176E-002	-117.099998 42.0000000 -2.1723931655287743E-002	-117.099998 42.0000000 -2.2508505731821060E-002	-117.099998 42.0000000 -1.8046522513031960E-002	-117.099998 42.0000000 -1.2123579159379005E-002	-117.099998 42.0000000 -5.6330165825784206E-003	-117.099998 42.0000000 -7.5395079329609871E-003	-117.099998 42.0000000 -9.7961397841572762E-003	-117.099998 42.0000000 -7.8177638351917267E-003	-117.099998 42.0000000 5.9437705203890800E-003	-117.099998 42.0000000 6.8031190894544125E-003	-117.099998 42.0000000 2.2757759317755699E-002	-117.099998 42.0000000 4.3005187064409256E-002	-117.099998 42.0000000 2.5289870798587799E-002	-117.099998 42.0000000 2.4711638689041138E-002	-117.099998 42.0000000 2.3944286629557610E-002	-117.099998 42.0000000 2.0823678001761436E-002	-117.099998 42.0000000 2.5879358872771263E-002	-117.099998 42.0000000 2.7003420516848564E-002	-117.099998 42.0000000 2.2003613412380219E-002	-117.099998 42.0000000 5.1881276071071625E-002	-117.099998 42.0000000 3.6345001310110092E-002	-117.099998 42.0000000 2.7708776295185089E-002	-117.099998 42.0000000 2.7080092579126358E-002	-117.099998 42.0000000 3.1036686152219772E-002	-117.099998 42.0000000 3.7504725158214569E-002	-117.099998 42.0000000 4.1271500289440155E-002	-117.099998 42.0000000 7.3577113449573517E-002	-117.099998 42.0000000 6.5083675086498260E-002	-117.099998 42.0000000 5.9491917490959167E-002	-117.099998 42.0000000 7.4818015098571777E-002	-117.099998 42.0000000 8.4504812955856323E-002	-117.099998 42.0000000 7.4235737323760986E-002	-117.099998 42.0000000 7.7378503978252411E-002	-117.099998 42.0000000 7.5579434633255005E-002	-117.099998 42.0000000 8.3136722445487976E-002	-117.099998 42.0000000 0.10229663550853729
-117.000000 42.0000000 -2.9960958287119865E-002	-117.000000 42.0000000 -2.8925200924277306E-002	-117.000000 42.0000000 -2.7432536706328392E-002	-117.000000 42.0000000 -2.9076253995299339E-002	-117.000000 42.0000000 -2.7485413476824760E-002	-117.000000 42.0000000 -2.5803357362747192E-002	-117.000000 42.0000000 -2.5427501648664474E-002	-117.000000 42.0000000 -2.5836545974016190E-002	-117.000000 42.0000000 -2.8097249567508698E-002	-117.000000 42.0000000 -2.5455465540289879E-002	-117.000000 42.0000000 -1.9148461520671844E-002	-117.000000 42.0000000 -2.4605032056570053E-002	-117.000000 42.0000000 -2.2871019318699837E-002	-117.000000 42.0000000 -2.4474972859025002E-002	-117.000000 42.0000000 -2.3283939808607101E-002	-117.000000 42.0000000 -2.3761551827192307E-002	-117.000000 42.0000000 -1.9936759024858475E-002	-117.000000 42.0000000 -1.4848858118057251E-002	-117.000000 42.0000000 -8.7631810456514359E-003	-117.000000 42.0000000 -1.0647424496710300E-002	-117.000000 42.0000000 -1.1601620353758335E-002	-117.000000 42.0000000 -1.0528779588639736E-002	-117.000000 42.0000000 2.1884001325815916E-003	-117.000000 42.0000000 3.1412146054208279E-003	-117.000000 42.0000000 1.8042800948023796E-002	-117.000000 42.0000000 3.6929506808519363E-002	-117.000000 42.0000000 2.2935412824153900E-002	-117.000000 42.0000000 2.3025367408990860E-002	-117.000000 42.0000000 2.2102219983935356E-002	-117.000000 42.0000000 1.8363714218139648E-002	-117.000000 42.0000000 2.5866480544209480E-002	-117.000000 42.0000000 2.4258265271782875E-002	-117.000000 42.0000000 1.9655879586935043E-002	-117.000000 42.0000000 4.9648143351078033E-002	-117.000000 42.0000000 3.4033305943012238E-002	-117.000000 42.0000000 2.5804353877902031E-002	-117.000000 42.0000000 2.5289183482527733E-002	-117.000000 42.0000000 3.2578527927398682E-002	-117.000000 42.0000000 3.6689031869173050E-002	-117.000000 42.0000000 4.2693823575973511E-002	-117.000000 42.0000000 7.7679008245468140E-002	-117.000000 42.0000000 6.8533942103385925E-002	-117.000000 42.0000000 6.2978297472000122E-002	-117.000000 42.0000000 7.7774472534656525E-002	-117.000000 42.0000000 8.7699964642524719E-002	-117.000000 42.0000000 8.1500083208084106E-002	-117.000000 42.0000000 8.7012544274330139E-002	-117.000000 42.0000000 7.8332044184207916E-002	-117.000000 42.0000000 8.5300669074058533E-002	-117.000000 42.0000000 0.10154557973146439
-116.900002 42.0000000 -3.0936924740672112E-002	-116.900002 42.0000000 -2.9260594397783279E-002	-116.900002 42.0000000 -2.8213145211338997E-002	-116.900002 42.0000000 -2.9238512739539146E-002	-116.900002 42.0000000 -2.7626676484942436E-002	-116.900002 42.0000000 -2.5885295122861862E-002	-116.900002 42.0000000 -2.5388369336724281E-002	-116.900002 42.0000000 -2.6689119637012482E-002	-116.900002 42.0000000 -2.8450841084122658E-002	-116.900002 42.0000000 -2.5763995945453644E-002	-116.900002 42.0000000 -1.9866965711116791E-002	-116.900002 42.0000000 -2.5553256273269653E-002	-116.900002 42.0000000 -2.3886770009994507E-002	-116.900002 42.0000000 -2.6105333119630814E-002	-116.900002 42.0000000 -2.4879325181245804E-002	-116.900002 42.0000000 -2.4848747998476028E-002	-116.900002 42.0000000 -2.1920839324593544E-002	-116.900002 42.0000000 -1.7398016527295113E-002	-116.900002 42.0000000 -1.1747973971068859E-002	-116.900002 42.0000000 -1.3384707272052765E-002	-116.900002 42.0000000 -1.3288738206028938E-002	-116.900002 42.0000000 -1.3060226105153561E-002	-116.900002 42.0000000 -1.5273945173248649E-003	-116.900002 42.0000000 -3.4116359893232584E-004	-116.900002 42.0000000 1.2658745981752872E-002	-116.900002 42.0000000 2.9879605397582054E-002	-116.900002 42.0000000 2.0772594958543777E-002	-116.900002 42.0000000 2.1580478176474571E-002	-116.900002 42.0000000 2.0479757338762283E-002	-116.900002 42.0000000 1.5491190366446972E-002	-116.900002 42.0000000 2.6110688224434853E-002	-116.900002 42.0000000 2.0822660997509956E-002	-116.900002 42.0000000 1.7290933057665825E-002	-116.900002 42.0000000 4.6458207070827484E-002	-116.900002 42.0000000 3.1461887061595917E-002	-116.900002 42.0000000 2.3645471781492233E-002	-116.900002 42.0000000 2.3231150582432747E-002	-116.900002 42.0000000 3.3824406564235687E-002	-116.900002 42.0000000 3.5219006240367889E-002	-116.900002 42.0000000 4.4434629380702972E-002	-116.900002 42.0000000 8.0249488353729248E-002	-116.900002 42.0000000 7.1020841598510742E-002	-116.900002 42.0000000 6.5624088048934937E-002	-116.900002 42.0000000 7.9644337296485901E-002	-116.900002 42.0000000 8.9781187474727631E-002	-116.900002 42.0000000 8.7981201708316803E-002	-116.900002 42.0000000 9.6231006085872650E-002	-116.900002 42.0000000 8.0105043947696686E-002	-116.900002 42.0000000 8.6954236030578613E-002	-116.900002 42.0000000 9.9589973688125610E-002
-116.800003 42.0000000 -3.1676571816205978E-002	-116.800003 42.0000000 -2.9403770342469215E-002	-116.800003 42.0000000 -2.8720501810312271E-002	-116.800003 42.0000000 -2.9205737635493279E-002	-116.800003 42.0000000 -2.7605796232819557E-002	-116.800003 42.0000000 -2.5850361213088036E-002	-116.800003 42.0000000 -2.5163775309920311E-002	-116.800003 42.0000000 -2.7404716238379478E-002	-116.800003 42.0000000 -2.8626194223761559E-002	-116.800003 42.0000000 -2.5872265920042992E-002	-116.800003 42.0000000 -2.0331244915723801E-002	-116.800003 42.0000000 -2.6310639455914497E-002	-116.800003 42.0000000 -2.4733606725931168E-002	-116.800003 42.0000000 -2.7481026947498322E-002	-116.800003 42.0000000 -2.6281822472810745E-002	-116.800003 42.0000000 -2.5790086016058922E-002	-116.800003 42.0000000 -2.3692285642027855E-002	-116.800003 42.0000000 -1.9613837823271751E-002	-116.800003 42.0000000 -1.4391836710274220E-002	-116.800003 42.0000000 -1.5635563060641289E-002	-116.800003 42.0000000 -1.4766013249754906E-002	-116.800003 42.0000000 -1.5108130872249603E-002	-116.800003 42.0000000 -4.9413884989917278E-003	-116.800003 42.0000000 -3.1975470483303070E-003	-116.800003 42.0000000 7.4139009229838848E-003	-116.800003 42.0000000 2.2942442446947098E-002	-116.800003 42.0000000 1.8573543056845665E-002	-116.800003 42.0000000 2.0039267838001251E-002	-116.800003 42.0000000 1.8728310242295265E-002	-116.800003 42.0000000 1.2715353630483150E-002	-116.800003 42.0000000 2.6021739467978477E-002	-116.800003 42.0000000 1.7308283597230911E-002	-116.800003 42.0000000 1.4894656836986542E-002	-116.800003 42.0000000 4.2467735707759857E-002	-116.800003 42.0000000 2.8497511520981789E-002	-116.800003 42.0000000 2.1080087870359421E-002	-116.800003 42.0000000 2.0755290985107422E-002	-116.800003 42.0000000 3.4090124070644379E-002	-116.800003 42.0000000 3.3327091485261917E-002	-116.800003 42.0000000 4.5770708471536636E-002	-116.800003 42.0000000 8.0429941415786743E-002	-116.800003 42.0000000 7.1902565658092499E-002	-116.800003 42.0000000 6.6687397658824921E-002	-116.800003 42.0000000 7.9802393913269043E-002	-116.800003 42.0000000 9.0069547295570374E-002	-116.800003 42.0000000 9.2367373406887054E-002	-116.800003 42.0000000 0.10308054089546204	-116.800003 42.0000000 8.0317050218582153E-002	-116.800003 42.0000000 8.7265230715274811E-002	-116.800003 42.0000000 9.6273392438888550E-002
-116.699997 42.0000000 -3.2007459551095963E-002	-116.699997 42.0000000 -2.9280282557010651E-002	-116.699997 42.0000000 -2.8719047084450722E-002	-116.699997 42.0000000 -2.8904296457767487E-002	-116.699997 42.0000000 -2.7400881052017212E-002	-116.699997 42.0000000 -2.5716301053762436E-002	-116.699997 42.0000000 -2.4706881493330002E-002	-116.699997 42.0000000 -2.7851063758134842E-002	-116.699997 42.0000000 -2.8651710599660873E-002	-116.699997 42.0000000 -2.5797186419367790E-002	-116.699997 42.0000000 -2.0419836044311523E-002	-116.699997 42.0000000 -2.6740826666355133E-002	-116.699997 42.0000000 -2.5269793346524239E-002	-116.699997 42.0000000 -2.8335018083453178E-002	-116.699997 42.0000000 -2.7255294844508171E-002	-116.699997 42.0000000 -2.6584332808852196E-002	-116.699997 42.0000000 -2.4951215833425522E-002	-116.699997 42.0000000 -2.1322140470147133E-002	-116.699997 42.0000000 -1.6489857807755470E-002	-116.699997 42.0000000 -1.7228517681360245E-002	-116.699997 42.0000000 -1.5928329899907112E-002	-116.699997 42.0000000 -1.6312245279550552E-002	-116.699997 42.0000000 -7.7563105151057243E-003	-116.699997 42.0000000 -4.9034440889954567E-003	-116.699997 42.0000000 3.0520288273692131E-003	-116.699997 42.0000000 1.7050560563802719E-002	-116.699997 42.0000000 1.6095567494630814E-002	-116.699997 42.0000000 1.8049051985144615E-002	-116.699997 42.0000000 1.6458157449960709E-002	-116.699997 42.0000000 1.0478640906512737E-002	-116.699997 42.0000000 2.4927463382482529E-002	-116.699997 42.0000000 1.4157920144498348E-002	-116.699997 42.0000000 1.2525125406682491E-002	-116.699997 42.0000000 3.7658464163541794E-002	-116.699997 42.0000000 2.4958452209830284E-002	-116.699997 42.0000000 1.8013039603829384E-002	-116.699997 42.0000000 1.7756398767232895E-002	-116.699997 42.0000000 3.2608970999717712E-002	-116.699997 42.0000000 3.1211052089929581E-002	-116.699997 42.0000000 4.6021368354558945E-002	-116.699997 42.0000000 7.6880335807800293E-002	-116.699997 42.0000000 7.0225387811660767E-002	-116.699997 42.0000000 6.5193988382816315E-002	-116.699997 42.0000000 7.7218689024448395E-002	-116.699997 42.0000000 8.7494395673274994E-002	-116.699997 42.0000000 9.2913538217544556E-002	-116.699997 42.0000000 0.10519216954708099	-116.699997 42.0000000 7.7998623251914978E-002	-116.699997 42.0000000 8.5082724690437317E-002	-116.699997 42.0000000 9.0960614383220673E-002
-116.599998 42.0000000 -3.1798116862773895E-002	-116.599998 42.0000000 -2.8826462104916573E-002	-116.599998 42.0000000 -2.8032859787344933E-002	-116.599998 42.0000000 -2.8262400999665260E-002	-116.599998 42.0000000 -2.6989923790097237E-002	-116.599998 42.0000000 -2.5490906089544296E-002	-116.599998 42.0000000 -2.3972431197762489E-002	-116.599998 42.0000000 -2.7916638180613518E-002	-116.599998 42.0000000 -2.8533961623907089E-002	-116.599998 42.0000000 -2.5532230734825134E-002	-116.599998 42.0000000 -2.0033260807394981E-002	-116.599998 42.0000000 -2.6731770485639572E-002	-116.599998 42.0000000 -2.5385681539773941E-002	-116.599998 42.0000000 -2.8461892157793045E-002	-116.599998 42.0000000 -2.7619685977697372E-002	-116.599998 42.0000000 -2.7209177613258362E-002	-116.599998 42.0000000 -2.5471577420830727E-002	-116.599998 42.0000000 -2.2375622764229774E-002	-116.599998 42.0000000 -1.7875591292977333E-002	-116.599998 42.0000000 -1.8002234399318695E-002	-116.599998 42.0000000 -1.6669999808073044E-002	-116.599998 42.0000000 -1.6387989744544029E-002	-116.599998 42.0000000 -9.7097232937812805E-003	-116.599998 42.0000000 -5.0472537986934185E-003	-116.599998 42.0000000 1.4345358067657799E-004	-116.599998 42.0000000 1.2868019752204418E-002	-116.599998 42.0000000 1.3188450597226620E-002	-116.599998 42.0000000 1.5367843210697174E-002	-116.599998 42.0000000 1.3391925953328609E-002	-116.599998 42.0000000 9.0823573991656303E-003	-116.599998 42.0000000 2.2318441420793533E-002	-116.599998 42.0000000 1.1633950285613537E-002	-116.599998 42.0000000 1.0256683453917503E-002	-116.599998 42.0000000 3.1996525824069977E-002	-116.599998 42.0000000 2.0722704008221626E-002	-116.599998 42.0000000 1.4422160573303699E-002	-116.599998 42.0000000 1.4201665297150612E-002	-116.599998 42.0000000 2.8828177601099014E-002	-116.599998 42.0000000 2.9024712741374969E-002	-116.599998 42.0000000 4.4716108590364456E-002	-116.599998 42.0000000 6.8553462624549866E-002	-116.599998 42.0000000 6.5275877714157104E-002	-116.599998 42.0000000 6.0456439852714539E-002	-116.599998 42.0000000 7.1096144616603851E-002	-116.599998 42.0000000 8.1229001283645630E-002	-116.599998 42.0000000 8.8271796703338623E-002	-116.599998 42.0000000 0.10075806826353073	-116.599998 42.0000000 7.2356656193733215E-002	-116.599998 42.0000000 7.9493701457977295E-002	-116.599998 42.0000000 8.3050593733787537E-002
-116.500000 42.0000000 -3.1278632581233978E-002	-116.500000 42.0000000 -2.8201628476381302E-002	-116.500000 42.0000000 -2.6908213272690773E-002	-116.500000 42.0000000 -2.7414856478571892E-002	-116.500000 42.0000000 -2.6491649448871613E-002	-116.500000 42.0000000 -2.5244874879717827E-002	-116.500000 42.0000000 -2.3087164387106895E-002	-116.500000 42.0000000 -2.7675930410623550E-002	-116.500000 42.0000000 -2.8337493538856506E-002	-116.500000 42.0000000 -2.5122364982962608E-002	-116.500000 42.0000000 -1.9318778067827225E-002	-116.500000 42.0000000 -2.6400636881589890E-002	-116.500000 42.0000000 -2.5185486301779747E-002	-116.500000 42.0000000 -2.8042420744895935E-002	-116.500000 42.0000000 -2.7509218081831932E-002	-116.500000 42.0000000 -2.7638616040349007E-002	-116.500000 42.0000000 -2.5389568880200386E-002	-116.500000 42.0000000 -2.2848203778266907E-002	-116.500000 42.0000000 -1.8636085093021393E-002	-116.500000 42.0000000 -1.8055763095617294E-002	-116.500000 42.0000000 -1.6972441226243973E-002	-116.500000 42.0000000 -1.5584956854581833E-002	-116.500000 42.0000000 -1.0852734558284283E-002	-116.500000 42.0000000 -4.0271854959428310E-003	-116.500000 42.0000000 -1.4451005263254046E-003	-116.500000 42.0000000 1.0147711262106895E-002	-116.500000 42.0000000 1.0085359215736389E-002	-116.500000 42.0000000 1.2318351306021214E-002	-116.500000 42.0000000 9.8874019458889961E-003	-116.500000 42.0000000 8.3789089694619179E-003	-116.500000 42.0000000 1.8702967092394829E-002	-116.500000 42.0000000 9.6529787406325340E-003	-116.500000 42.0000000 8.0544129014015198E-003	-116.500000 42.0000000 2.5835692882537842E-002	-116.500000 42.0000000 1.6057198867201805E-002	-116.500000 42.0000000 1.0439636185765266E-002	-116.500000 42.0000000 1.0231570340692997E-002	-116.500000 42.0000000 2.3441342636942863E-002	-116.500000 42.0000000 2.6808593422174454E-002	-116.500000 42.0000000 4.2243681848049164E-002	-116.500000 42.0000000 5.7171028107404709E-002	-116.500000 42.0000000 5.8347422629594803E-002	-116.500000 42.0000000 5.3772773593664169E-002	-116.500000 42.0000000 6.2820471823215485E-002	-116.500000 42.0000000 7.2708912193775177E-002	-116.500000 42.0000000 8.0166861414909363E-002	-116.500000 42.0000000 9.1804012656211853E-002	-116.500000 42.0000000 6.4550153911113739E-002	-116.500000 42.0000000 7.1657441556453705E-002	-116.500000 42.0000000 7.3449172079563141E-002
-116.400002 42.0000000 -3.0711786821484566E-002	-116.400002 42.0000000 -2.7593577280640602E-002	-116.400002 42.0000000 -2.5656661018729210E-002	-116.400002 42.0000000 -2.6498112827539444E-002	-116.400002 42.0000000 -2.6024889200925827E-002	-116.400002 42.0000000 -2.5031272321939468E-002	-116.400002 42.0000000 -2.2190943360328674E-002	-116.400002 42.0000000 -2.7184987440705299E-002	-116.400002 42.0000000 -2.8099341318011284E-002	-116.400002 42.0000000 -2.4579115211963654E-002	-116.400002 42.0000000 -1.8451789394021034E-002	-116.400002 42.0000000 -2.5875188410282135E-002	-116.400002 42.0000000 -2.4785639718174934E-002	-116.400002 42.0000000 -2.7290888130664825E-002	-116.400002 42.0000000 -2.7075663208961487E-002	-116.400002 42.0000000 -2.7776706963777542E-002	-116.400002 42.0000000 -2.4858254939317703E-002	-116.400002 42.0000000 -2.2781549021601677E-002	-116.400002 42.0000000 -1.8831932917237282E-002	-116.400002 42.0000000 -1.7450356855988503E-002	-116.400002 42.0000000 -1.6754115000367165E-002	-116.400002 42.0000000 -1.4204077422618866E-002	-116.400002 42.0000000 -1.1194184422492981E-002	-116.400002 42.0000000 -2.3237736895680428E-003	-116.400002 42.0000000 -1.8564063357189298E-003	-116.400002 42.0000000 8.5606556385755539E-003	-116.400002 42.0000000 7.1962922811508179E-003	-116.400002 42.0000000 9.3775121495127678E-003	-116.400002 42.0000000 6.4641637727618217E-003	-116.400002 42.0000000 8.1341993063688278E-003	-116.400002 42.0000000 1.4764186926186085E-002	-116.400002 42.0000000 8.0490689724683762E-003	-116.400002 42.0000000 5.8892178349196911E-003	-116.400002 42.0000000 1.9627140834927559E-002	-116.400002 42.0000000 1.1346514336764812E-002	-116.400002 42.0000000 6.3076568767428398E-003	-116.400002 42.0000000 6.0975854285061359E-003	-116.400002 42.0000000 1.7389630898833275E-002	-116.400002 42.0000000 2.4598343297839165E-002	-116.400002 42.0000000 3.9166405797004700E-002	-116.400002 42.0000000 4.4994130730628967E-002	-116.400002 42.0000000 5.1136765629053116E-002	-116.400002 42.0000000 4.6877719461917877E-002	-116.400002 42.0000000 5.4229121655225754E-002	-116.400002 42.0000000 6.3813932240009308E-002	-116.400002 42.0000000 7.0878952741622925E-002	-116.400002 42.0000000 8.1020660698413849E-002	-116.400002 42.0000000 5.6051496416330338E-002	-116.400002 42.0000000 6.3066370785236359E-002	-116.400002 42.0000000 6.3261948525905609E-002
-116.300003 42.0000000 -3.0287059023976326E-002	-116.300003 42.0000000 -2.7161708101630211E-002	-116.300003 42.0000000 -2.4554515257477760E-002	-116.300003 42.0000000 -2.5580272078514099E-002	-116.300003 42.0000000 -2.5656739249825478E-002	-116.300003 42.0000000 -2.4848693981766701E-002	-116.300003 42.0000000 -2.1388549357652664E-002	-116.300003 42.0000000 -2.6398871093988419E-002	-116.300003 42.0000000 -2.7789995074272156E-002	-116.300003 42.0000000 -2.3839989677071571E-002	-116.300003 42.0000000 -1.7570452764630318E-002	-116.300003 42.0000000 -2.5222256779670715E-002	-116.300003 42.0000000 -2.4247840046882629E-002	-116.300003 42.0000000 -2.6342850178480148E-002	-116.300003 42.0000000 -2.6389405131340027E-002	-116.300003 42.0000000 -2.7413256466388702E-002	-116.300003 42.0000000 -2.3928899317979813E-002	-116.300003 42.0000000 -2.2087860852479935E-002	-116.300003 42.0000000 -1.8390854820609093E-002	-116.300003 42.0000000 -1.6100358217954636E-002	-116.300003 42.0000000 -1.5801740810275078E-002	-116.300003 42.0000000 -1.2442859821021557E-002	-116.300003 42.0000000 -1.0563071817159653E-002	-116.300003 42.0000000 -2.8153380844742060E-004	-116.300003 42.0000000 -9.8638318013399839E-004	-116.300003 42.0000000 7.9832263290882111E-003	-116.300003 42.0000000 5.0842221826314926E-003	-116.300003 42.0000000 7.0871300995349884E-003	-116.300003 42.0000000 3.7021047901362181E-003	-116.300003 42.0000000 8.1518562510609627E-003	-116.300003 42.0000000 1.1130074970424175E-002	-116.300003 42.0000000 6.6721527837216854E-003	-116.300003 42.0000000 3.7789104972034693E-003	-116.300003 42.0000000 1.3863533735275269E-002	-116.300003 42.0000000 7.0321368984878063E-003	-116.300003 42.0000000 2.3867019917815924E-003	-116.300003 42.0000000 2.1675159223377705E-003	-116.300003 42.0000000 1.1596587486565113E-002	-116.300003 42.0000000 2.2468896582722664E-002	-116.300003 42.0000000 3.6011692136526108E-002	-116.300003 42.0000000 3.4271404147148132E-002	-116.300003 42.0000000 4.5336190611124039E-002	-116.300003 42.0000000 4.1553378105163574E-002	-116.300003 42.0000000 4.7169592231512070E-002	-116.300003 42.0000000 5.6405242532491684E-002	-116.300003 42.0000000 6.2560230493545532E-002	-116.300003 42.0000000 7.0878528058528900E-002	-116.300003 42.0000000 4.8207238316535950E-002	-116.300003 42.0000000 5.5072501301765442E-002	-116.300003 42.0000000 5.3443338721990585E-002
-116.199997 42.0000000 -3.0111799016594887E-002	-116.199997 42.0000000 -2.7033569291234016E-002	-116.199997 42.0000000 -2.3840751498937607E-002	-116.199997 42.0000000 -2.4656964465975761E-002	-116.199997 42.0000000 -2.5395413860678673E-002	-116.199997 42.0000000 -2.4634839966893196E-002	-116.199997 42.0000000 -2.0748984068632126E-002	-116.199997 42.0000000 -2.5169409811496735E-002	-116.199997 42.0000000 -2.7309607714414597E-002	-116.199997 42.0000000 -2.2768825292587280E-002	-116.199997 42.0000000 -1.6777515411376953E-002	-116.199997 42.0000000 -2.4448176845908165E-002	-116.199997 42.0000000 -2.3579768836498260E-002	-116.199997 42.0000000 -2.5255085900425911E-002	-116.199997 42.0000000 -2.5439107790589333E-002	-116.199997 42.0000000 -2.6226630434393883E-002	-116.199997 42.0000000 -2.2550348192453384E-002	-116.199997 42.0000000 -2.0554861053824425E-002	-116.199997 42.0000000 -1.7109936103224754E-002	-116.199997 42.0000000 -1.3782545924186707E-002	-116.199997 42.0000000 -1.3779210858047009E-002	-116.199997 42.0000000 -1.0391498915851116E-002	-116.199997 42.0000000 -8.6122881621122360E-003	-116.199997 42.0000000 1.8888962222263217E-003	-116.199997 42.0000000 1.5197008615359664E-003	-116.199997 42.0000000 8.5113802924752235E-003	-116.199997 42.0000000 4.4584120623767376E-003	-116.199997 42.0000000 6.0571730136871338E-003	-116.199997 42.0000000 2.2477153688669205E-003	-116.199997 42.0000000 8.2926396280527115E-003	-116.199997 42.0000000 8.3830542862415314E-003	-116.199997 42.0000000 5.4262648336589336E-003	-116.199997 42.0000000 1.7974671209231019E-003	-116.199997 42.0000000 9.0857381001114845E-003	-116.199997 42.0000000 3.6091257352381945E-003	-116.199997 42.0000000 -8.4945769049227238E-004	-116.199997 42.0000000 -1.0783177567645907E-003	-116.199997 42.0000000 6.9567309692502022E-003	-116.199997 42.0000000 2.0534731447696686E-002	-116.199997 42.0000000 3.3254403620958328E-002	-116.199997 42.0000000 2.7249891310930252E-002	-116.199997 42.0000000 4.2615715414285660E-002	-116.199997 42.0000000 3.9610624313354492E-002	-116.199997 42.0000000 4.3490510433912277E-002	-116.199997 42.0000000 5.2322454750537872E-002	-116.199997 42.0000000 5.7214666157960892E-002	-116.199997 42.0000000 6.3608080148696899E-002	-116.199997 42.0000000 4.2243376374244690E-002	-116.199997 42.0000000 4.8890285193920135E-002	-116.199997 42.0000000 4.4816862791776657E-002
-116.099998 42.0000000 -3.0225383117794991E-002	-116.099998 42.0000000 -2.7286121621727943E-002	-116.099998 42.0000000 -2.3677738383412361E-002	-116.099998 42.0000000 -2.3700457066297531E-002	-116.099998 42.0000000 -2.5222469121217728E-002	-116.099998 42.0000000 -2.4321073666214943E-002	-116.099998 42.0000000 -2.0314294844865799E-002	-116.099998 42.0000000 -2.3371882736682892E-002	-116.099998 42.0000000 -2.6565657928586006E-002	-116.099998 42.0000000 -2.1257305517792702E-002	-116.099998 42.0000000 -1.6150053590536118E-002	-116.099998 42.0000000 -2.3552028462290764E-002	-116.099998 42.0000000 -2.2783804684877396E-002	-116.099998 42.0000000 -2.4060487747192383E-002	-116.099998 42.0000000 -2.4207418784499168E-002	-116.099998 42.0000000 -2.3970175534486771E-002	-116.099998 42.0000000 -2.0677065476775169E-002	-116.099998 42.0000000 -1.8022039905190468E-002	-116.099998 42.0000000 -1.4827970415353775E-002	-116.099998 42.0000000 -1.0331199504435062E-002	-116.099998 42.0000000 -1.0437514632940292E-002	-116.099998 42.0000000 -8.0921491608023643E-003	-116.099998 42.0000000 -5.0632534548640251E-003	-116.099998 42.0000000 4.0645813569426537E-003	-116.099998 42.0000000 5.9647830203175545E-003	-116.099998 42.0000000 1.0266765020787716E-002	-116.099998 42.0000000 5.8757215738296509E-003	-116.099998 42.0000000 6.7572128027677536E-003	-116.099998 42.0000000 2.6052119210362434E-003	-116.099998 42.0000000 8.4935929626226425E-003	-116.099998 42.0000000 6.9618113338947296E-003	-116.099998 42.0000000 4.3036667630076408E-003	-116.099998 42.0000000 5.7595039834268391E-005	-116.099998 42.0000000 5.7148491032421589E-003	-116.099998 42.0000000 1.4438661746680737E-003	-116.099998 42.0000000 -3.0099935829639435E-003	-116.099998 42.0000000 -3.2419047784060240E-003	-116.099998 42.0000000 4.1156457737088203E-003	-116.099998 42.0000000 1.8888192251324654E-002	-116.099998 42.0000000 3.1223976984620094E-002	-116.099998 42.0000000 2.5542814284563065E-002	-116.099998 42.0000000 4.4099155813455582E-002	-116.099998 42.0000000 4.2316623032093048E-002	-116.099998 42.0000000 4.4493902474641800E-002	-116.099998 42.0000000 5.2843734622001648E-002	-116.099998 42.0000000 5.6210029870271683E-002	-116.099998 42.0000000 6.0746412724256516E-002	-116.099998 42.0000000 3.8997109979391098E-002	-116.099998 42.0000000 4.5353174209594727E-002	-116.099998 42.0000000 3.7961110472679138E-002
-116.000000 42.0000000 -3.0628509819507599E-002	-116.000000 42.0000000 -2.7864539995789528E-002	-116.000000 42.0000000 -2.3977214470505714E-002	-116.000000 42.0000000 -2.2804114967584610E-002	-116.000000 42.0000000 -2.5198759511113167E-002	-116.000000 42.0000000 -2.4022955447435379E-002	-116.000000 42.0000000 -2.0107880234718323E-002	-116.000000 42.0000000 -2.1301254630088806E-002	-116.000000 42.0000000 -2.5728447362780571E-002	-116.000000 42.0000000 -1.9550066441297531E-002	-116.000000 42.0000000 -1.5740413218736649E-002	-116.000000 42.0000000 -2.2668447345495224E-002	-116.000000 42.0000000 -2.1988105028867722E-002	-116.000000 42.0000000 -2.2896327078342438E-002	-116.000000 42.0000000 -2.2876797243952751E-002	-116.000000 42.0000000 -2.1068064495921135E-002	-116.000000 42.0000000 -1.8571538850665092E-002	-116.000000 42.0000000 -1.4910254627466202E-002	-116.000000 42.0000000 -1.1948067694902420E-002	-116.000000 42.0000000 -6.2132095918059349E-003	-116.000000 42.0000000 -6.2661389820277691E-003	-116.000000 42.0000000 -5.6740106083452702E-003	-116.000000 42.0000000 -4.5439036330208182E-004	-116.000000 42.0000000 6.1694262549281120E-003	-116.000000 42.0000000 1.1691292747855186E-002	-116.000000 42.0000000 1.2843865901231766E-002	-116.000000 42.0000000 8.7314108386635780E-003	-116.000000 42.0000000 8.7499869987368584E-003	-116.000000 42.0000000 4.3554613366723061E-003	-116.000000 42.0000000 8.8284155353903770E-003	-116.000000 42.0000000 6.6781388595700264E-003	-116.000000 42.0000000 3.4563574008643627E-003	-116.000000 42.0000000 -1.3693915680050850E-003	-116.000000 42.0000000 3.4345607273280621E-003	-116.000000 42.0000000 1.4675500278826803E-004	-116.000000 42.0000000 -4.4368286617100239E-003	-116.000000 42.0000000 -4.6617863699793816E-003	-116.000000 42.0000000 2.6113437488675117E-003	-116.000000 42.0000000 1.7414588481187820E-002	-116.000000 42.0000000 2.9726643115282059E-002	-116.000000 42.0000000 2.7659548446536064E-002	-116.000000 42.0000000 4.8440136015415192E-002	-116.000000 42.0000000 4.8322089016437531E-002	-116.000000 42.0000000 4.8904836177825928E-002	-116.000000 42.0000000 5.6647140532732010E-002	-116.000000 42.0000000 5.8325525373220444E-002	-116.000000 42.0000000 6.1197035014629364E-002	-116.000000 42.0000000 3.7768971174955368E-002	-116.000000 42.0000000 4.3833017349243164E-002	-116.000000 42.0000000 3.2586798071861267E-002
-115.900002 42.0000000 -3.1256861984729767E-002	-115.900002 42.0000000 -2.8666609898209572E-002	-115.900002 42.0000000 -2.4583393707871437E-002	-115.900002 42.0000000 -2.2067718207836151E-002	-115.900002 42.0000000 -2.5355177000164986E-002	-115.900002 42.0000000 -2.3843966424465179E-002	-115.900002 42.0000000 -2.0127914845943451E-002	-115.900002 42.0000000 -1.9318040460348129E-002	-115.900002 42.0000000 -2.4976985529065132E-002	-115.900002 42.0000000 -1.7948539927601814E-002	-115.900002 42.0000000 -1.5590889379382133E-002	-115.900002 42.0000000 -2.1943086758255959E-002	-115.900002 42.0000000 -2.1332530304789543E-002	-115.900002 42.0000000 -2.1907418966293335E-002	-115.900002 42.0000000 -2.1653778851032257E-002	-115.900002 42.0000000 -1.8064590170979500E-002	-115.900002 42.0000000 -1.6557600349187851E-002	-115.900002 42.0000000 -1.1757393367588520E-002	-115.900002 42.0000000 -8.9766830205917358E-003	-115.900002 42.0000000 -2.0396739710122347E-003	-115.900002 42.0000000 -1.9147208658978343E-003	-115.900002 42.0000000 -3.2682958990335464E-003	-115.900002 42.0000000 4.5065805315971375E-003	-115.900002 42.0000000 8.1381062045693398E-003	-115.900002 42.0000000 1.7849437892436981E-002	-115.900002 42.0000000 1.5782656148076057E-002	-115.900002 42.0000000 1.2276912108063698E-002	-115.900002 42.0000000 1.1492724530398846E-002	-115.900002 42.0000000 6.9924499839544296E-003	-115.900002 42.0000000 9.4799688085913658E-003	-115.900002 42.0000000 7.3233721777796745E-003	-115.900002 42.0000000 3.2131373882293701E-003	-115.900002 42.0000000 -2.2834457922726870E-003	-115.900002 42.0000000 1.8690915312618017E-003	-115.900002 42.0000000 -7.9160009045153856E-004	-115.900002 42.0000000 -5.5341408587992191E-003	-115.900002 42.0000000 -5.7350317947566509E-003	-115.900002 42.0000000 1.8060423899441957E-003	-115.900002 42.0000000 1.5951972454786301E-002	-115.900002 42.0000000 2.8439603745937347E-002	-115.900002 42.0000000 3.1549535691738129E-002	-115.900002 42.0000000 5.3729195147752762E-002	-115.900002 42.0000000 5.5721063166856766E-002	-115.900002 42.0000000 5.4952282458543777E-002	-115.900002 42.0000000 6.1865735799074173E-002	-115.900002 42.0000000 6.1757806688547134E-002	-115.900002 42.0000000 6.3322596251964569E-002	-115.900002 42.0000000 3.7606421858072281E-002	-115.900002 42.0000000 4.3428827077150345E-002	-115.900002 42.0000000 2.8337672352790833E-002
-115.800003 42.0000000 -3.1968183815479279E-002	-115.800003 42.0000000 -2.9564069584012032E-002	-115.800003 42.0000000 -2.5319494307041168E-002	-115.800003 42.0000000 -2.1577257663011551E-002	-115.800003 42.0000000 -2.5656903162598610E-002	-115.800003 42.0000000 -2.3814337328076363E-002	-115.800003 42.0000000 -2.0339673385024071E-002	-115.800003 42.0000000 -1.7759338021278381E-002	-115.800003 42.0000000 -2.4422094225883484E-002	-115.800003 42.0000000 -1.6735745593905449E-002	-115.800003 42.0000000 -1.5735728666186333E-002	-115.800003 42.0000000 -2.1496100351214409E-002	-115.800003 42.0000000 -2.0933447405695915E-002	-115.800003 42.0000000 -2.1219868212938309E-002	-115.800003 42.0000000 -2.0719340071082115E-002	-115.800003 42.0000000 -1.5477693639695644E-002	-115.800003 42.0000000 -1.4962438493967056E-002	-115.800003 42.0000000 -9.0995607897639275E-003	-115.800003 42.0000000 -6.4054164104163647E-003	-115.800003 42.0000000 1.5519885346293449E-003	-115.800003 42.0000000 1.9539867062121630E-003	-115.800003 42.0000000 -9.9249393679201603E-004	-115.800003 42.0000000 9.0978676453232765E-003	-115.800003 42.0000000 9.8937116563320160E-003	-115.800003 42.0000000 2.3577682673931122E-002	-115.800003 42.0000000 1.8692575395107269E-002	-115.800003 42.0000000 1.5931598842144012E-002	-115.800003 42.0000000 1.4579609036445618E-002	-115.800003 42.0000000 1.0182624682784081E-002	-115.800003 42.0000000 1.0752203874289989E-002	-115.800003 42.0000000 8.8813127949833870E-003	-115.800003 42.0000000 4.1268286295235157E-003	-115.800003 42.0000000 -2.2532313596457243E-003	-115.800003 42.0000000 8.0388953210785985E-004	-115.800003 42.0000000 -1.8130427924916148E-003	-115.800003 42.0000000 -6.5534077584743500E-003	-115.800003 42.0000000 -6.7014149390161037E-003	-115.800003 42.0000000 1.1702291667461395E-003	-115.800003 42.0000000 1.4328227378427982E-002	-115.800003 42.0000000 2.7014425024390221E-002	-115.800003 42.0000000 3.5313673317432404E-002	-115.800003 42.0000000 5.8011036366224289E-002	-115.800003 42.0000000 6.2616541981697083E-002	-115.800003 42.0000000 6.0964681208133698E-002	-115.800003 42.0000000 6.6643409430980682E-002	-115.800003 42.0000000 6.4662761986255646E-002	-115.800003 42.0000000 6.5543428063392639E-002	-115.800003 42.0000000 3.7703689187765121E-002	-115.800003 42.0000000 4.3310631066560745E-002	-115.800003 42.0000000 2.5072678923606873E-002
-115.699997 42.0000000 -3.2547645270824432E-002	-115.699997 42.0000000 -3.0405392870306969E-002	-115.699997 42.0000000 -2.5985583662986755E-002	-115.699997 42.0000000 -2.1415384486317635E-002	-115.699997 42.0000000 -2.6006128638982773E-002	-115.699997 42.0000000 -2.3891964927315712E-002	-115.699997 42.0000000 -2.0672082901000977E-002	-115.699997 42.0000000 -1.6941742971539497E-002	-115.699997 42.0000000 -2.4105859920382500E-002	-115.699997 42.0000000 -1.6176108270883560E-002	-115.699997 42.0000000 -1.6195423901081085E-002	-115.699997 42.0000000 -2.1417047828435898E-002	-115.699997 42.0000000 -2.0879080519080162E-002	-115.699997 42.0000000 -2.0937912166118622E-002	-115.699997 42.0000000 -2.0225411280989647E-002	-115.699997 42.0000000 -1.3798308558762074E-002	-115.699997 42.0000000 -1.4116425067186356E-002	-115.699997 42.0000000 -7.4673010967671871E-003	-115.699997 42.0000000 -4.7108177095651627E-003	-115.699997 42.0000000 3.9002366829663515E-003	-115.699997 42.0000000 4.6651368029415607E-003	-115.699997 42.0000000 1.0398667072877288E-003	-115.699997 42.0000000 1.2574099004268646E-002	-115.699997 42.0000000 1.1334140785038471E-002	-115.699997 42.0000000 2.7985202148556709E-002	-115.699997 42.0000000 2.1242033690214157E-002	-115.699997 42.0000000 1.9287800416350365E-002	-115.699997 42.0000000 1.7738081514835358E-002	-115.699997 42.0000000 1.3757459819316864E-002	-115.699997 42.0000000 1.3058077543973923E-002	-115.699997 42.0000000 1.1526603251695633E-002	-115.699997 42.0000000 6.9542815908789635E-003	-115.699997 42.0000000 -6.1608792748302221E-004	-115.699997 42.0000000 1.9699808035511523E-004	-115.699997 42.0000000 -3.2792487181723118E-003	-115.699997 42.0000000 -7.5825639069080353E-003	-115.699997 42.0000000 -7.6368846930563450E-003	-115.699997 42.0000000 3.0361465178430080E-004	-115.699997 42.0000000 1.2356841005384922E-002	-115.699997 42.0000000 2.5080021470785141E-002	-115.699997 42.0000000 3.7217043340206146E-002	-115.699997 42.0000000 5.9331178665161133E-002	-115.699997 42.0000000 6.7145593464374542E-002	-115.699997 42.0000000 6.5400838851928711E-002	-115.699997 42.0000000 6.9163493812084198E-002	-115.699997 42.0000000 6.5202578902244568E-002	-115.699997 42.0000000 6.6377162933349609E-002	-115.699997 42.0000000 3.7448365241289139E-002	-115.699997 42.0000000 4.2750243097543716E-002	-115.699997 42.0000000 2.2891245782375336E-002
-115.599998 42.0000000 -3.2791700214147568E-002	-115.599998 42.0000000 -3.1058508902788162E-002	-115.599998 42.0000000 -2.6413811370730400E-002	-115.599998 42.0000000 -2.1636968478560448E-002	-115.599998 42.0000000 -2.6293443515896797E-002	-115.599998 42.0000000 -2.4006225168704987E-002	-115.599998 42.0000000 -2.1047722548246384E-002	-115.599998 42.0000000 -1.7077596858143806E-002	-115.599998 42.0000000 -2.4024711921811104E-002	-115.599998 42.0000000 -1.6439743340015411E-002	-115.599998 42.0000000 -1.6967765986919403E-002	-115.599998 42.0000000 -2.1752225235104561E-002	-115.599998 42.0000000 -2.1217867732048035E-002	-115.599998 42.0000000 -2.1123571321368217E-002	-115.599998 42.0000000 -2.0267626270651817E-002	-115.599998 42.0000000 -1.3372850604355335E-002	-115.599998 42.0000000 -1.4258660376071930E-002	-115.599998 42.0000000 -7.2457985952496529E-003	-115.599998 42.0000000 -4.2427605949342251E-003	-115.599998 42.0000000 4.5027807354927063E-003	-115.599998 42.0000000 5.7028629817068577E-003	-115.599998 42.0000000 2.7256847824901342E-003	-115.599998 42.0000000 1.4343463815748692E-002	-115.599998 42.0000000 1.2350557371973991E-002	-115.599998 42.0000000 3.0370013788342476E-002	-115.599998 42.0000000 2.3177934810519218E-002	-115.599998 42.0000000 2.2081697359681129E-002	-115.599998 42.0000000 2.0773380994796753E-002	-115.599998 42.0000000 1.7601218074560165E-002	-115.599998 42.0000000 1.6694253310561180E-002	-115.599998 42.0000000 1.5403175726532936E-002	-115.599998 42.0000000 1.2262915261089802E-002	-115.599998 42.0000000 3.1682432163506746E-003	-115.599998 42.0000000 7.0347341534215957E-005	-115.599998 42.0000000 -5.4143443703651428E-003	-115.599998 42.0000000 -8.6130267009139061E-003	-115.599998 42.0000000 -8.5338437929749489E-003	-115.599998 42.0000000 -1.0357871651649475E-003	-115.599998 42.0000000 9.8917456343770027E-003	-115.599998 42.0000000 2.2346725687384605E-002	-115.599998 42.0000000 3.6029051989316940E-002	-115.599998 42.0000000 5.6285791099071503E-002	-115.599998 42.0000000 6.7916102707386017E-002	-115.599998 42.0000000 6.7139379680156708E-002	-115.599998 42.0000000 6.8110689520835876E-002	-115.599998 42.0000000 6.2104023993015289E-002	-115.599998 42.0000000 6.4804419875144958E-002	-115.599998 42.0000000 3.6515727639198303E-002	-115.599998 42.0000000 4.1303306818008423E-002	-115.599998 42.0000000 2.1983103826642036E-002
-115.500000 42.0000000 -3.2777570188045502E-002	-115.500000 42.0000000 -3.1566001474857330E-002	-115.500000 42.0000000 -2.6688434183597565E-002	-115.500000 42.0000000 -2.2147892042994499E-002	-115.500000 42.0000000 -2.6555452495813370E-002	-115.500000 42.0000000 -2.4180842563509941E-002	-115.500000 42.0000000 -2.1494423970580101E-002	-115.500000 42.0000000 -1.7945094034075737E-002	-115.500000 42.0000000 -2.4177245795726776E-002	-115.500000 42.0000000 -1.7316633835434914E-002	-115.500000 42.0000000 -1.8021132797002792E-002	-115.500000 42.0000000 -2.2460252046585083E-002	-115.500000 42.0000000 -2.1919727325439453E-002	-115.500000 42.0000000 -2.1729219704866409E-002	-115.500000 42.0000000 -2.0782127976417542E-002	-115.500000 42.0000000 -1.3939946889877319E-002	-115.500000 42.0000000 -1.5193605795502663E-002	-115.500000 42.0000000 -8.1559503450989723E-003	-115.500000 42.0000000 -4.7902390360832214E-003	-115.500000 42.0000000 3.6931862123310566E-003	-115.500000 42.0000000 5.3535844199359417E-003	-115.500000 42.0000000 4.0347860194742680E-003	-115.500000 42.0000000 1.4686075970530510E-002	-115.500000 42.0000000 1.2903660535812378E-002	-115.500000 42.0000000 3.1090043485164642E-002	-115.500000 42.0000000 2.4484815075993538E-002	-115.500000 42.0000000 2.4218393489718437E-002	-115.500000 42.0000000 2.3499777540564537E-002	-115.500000 42.0000000 2.1415220573544502E-002	-115.500000 42.0000000 2.1130325272679329E-002	-115.500000 42.0000000 1.9981518387794495E-002	-115.500000 42.0000000 1.9181681796908379E-002	-115.500000 42.0000000 8.3613134920597076E-003	-115.500000 42.0000000 2.3053018958307803E-004	-115.500000 42.0000000 -8.0505404621362686E-003	-115.500000 42.0000000 -9.6941310912370682E-003	-115.500000 42.0000000 -9.4862189143896103E-003	-115.500000 42.0000000 -2.7293243911117315E-003	-115.500000 42.0000000 7.0495954714715481E-003	-115.500000 42.0000000 1.9001545384526253E-002	-115.500000 42.0000000 3.2505560666322708E-002	-115.500000 42.0000000 5.0021219998598099E-002	-115.500000 42.0000000 6.5711364150047302E-002	-115.500000 42.0000000 6.6683620214462280E-002	-115.500000 42.0000000 6.4463429152965546E-002	-115.500000 42.0000000 5.6723203510046005E-002	-115.500000 42.0000000 6.1707127839326859E-002	-115.500000 42.0000000 3.5255588591098785E-002	-115.500000 42.0000000 3.9516206830739975E-002	-115.500000 42.0000000 2.2183815017342567E-002
-115.400002 42.0000000 -3.2568972557783127E-002	-115.400002 42.0000000 -3.1955659389495850E-002	-115.400002 42.0000000 -2.6905136182904243E-002	-115.400002 42.0000000 -2.2834928706288338E-002	-115.400002 42.0000000 -2.6803992688655853E-002	-115.400002 42.0000000 -2.4406315758824348E-002	-115.400002 42.0000000 -2.2011568769812584E-002	-115.400002 42.0000000 -1.9242258742451668E-002	-115.400002 42.0000000 -2.4523258209228516E-002	-115.400002 42.0000000 -1.8514411523938179E-002	-115.400002 42.0000000 -1.9276123493909836E-002	-115.400002 42.0000000 -2.3449894040822983E-002	-115.400002 42.0000000 -2.2911177948117256E-002	-115.400002 42.0000000 -2.2662643343210220E-002	-115.400002 42.0000000 -2.1653104573488235E-002	-115.400002 42.0000000 -1.5139646828174591E-002	-115.400002 42.0000000 -1.6636773943901062E-002	-115.400002 42.0000000 -9.7957868129014969E-003	-115.400002 42.0000000 -6.0456553474068642E-003	-115.400002 42.0000000 1.9373481627553701E-003	-115.400002 42.0000000 4.0146438404917717E-003	-115.400002 42.0000000 4.9211182631552219E-003	-115.400002 42.0000000 1.3966155238449574E-002	-115.400002 42.0000000 1.2916991487145424E-002	-115.400002 42.0000000 3.0612539499998093E-002	-115.400002 42.0000000 2.5164831429719925E-002	-115.400002 42.0000000 2.5647619739174843E-002	-115.400002 42.0000000 2.5710308924317360E-002	-115.400002 42.0000000 2.4836286902427673E-002	-115.400002 42.0000000 2.5649975985288620E-002	-115.400002 42.0000000 2.4587677791714668E-002	-115.400002 42.0000000 2.6540409773588181E-002	-115.400002 42.0000000 1.4031630940735340E-002	-115.400002 42.0000000 5.1627575885504484E-004	-115.400002 42.0000000 -1.0868484154343605E-002	-115.400002 42.0000000 -1.0797467082738876E-002	-115.400002 42.0000000 -1.0524848476052284E-002	-115.400002 42.0000000 -4.5171761885285378E-003	-115.400002 42.0000000 4.0045459754765034E-003	-115.400002 42.0000000 1.5315407887101173E-002	-115.400002 42.0000000 2.7800146490335464E-002	-115.400002 42.0000000 4.2216707020998001E-002	-115.400002 42.0000000 6.1603706330060959E-002	-115.400002 42.0000000 6.4762473106384277E-002	-115.400002 42.0000000 5.9616919606924057E-002	-115.400002 42.0000000 5.1011331379413605E-002	-115.400002 42.0000000 5.8369193226099014E-002	-115.400002 42.0000000 3.4280370920896530E-002	-115.400002 42.0000000 3.8242269307374954E-002	-115.400002 42.0000000 2.3388341069221497E-002
-115.300003 42.0000000 -3.2110650092363358E-002	-115.300003 42.0000000 -3.2164864242076874E-002	-115.300003 42.0000000 -2.7098406106233597E-002	-115.300003 42.0000000 -2.3600609973073006E-002	-115.300003 42.0000000 -2.6962831616401672E-002	-115.300003 42.0000000 -2.4592269212007523E-002	-115.300003 42.0000000 -2.2520402446389198E-002	-115.300003 42.0000000 -2.0694432780146599E-002	-115.300003 42.0000000 -2.4968054145574570E-002	-115.300003 42.0000000 -1.9746201112866402E-002	-115.300003 42.0000000 -2.0588848739862442E-002	-115.300003 42.0000000 -2.4585491046309471E-002	-115.300003 42.0000000 -2.4082900956273079E-002	-115.300003 42.0000000 -2.3803733289241791E-002	-115.300003 42.0000000 -2.2744677960872650E-002	-115.300003 42.0000000 -1.6674635931849480E-002	-115.300003 42.0000000 -1.8310682848095894E-002	-115.300003 42.0000000 -1.1802241206169128E-002	-115.300003 42.0000000 -7.7453814446926117E-003	-115.300003 42.0000000 -3.7920294562354684E-004	-115.300003 42.0000000 1.9777223933488131E-003	-115.300003 42.0000000 5.2871559746563435E-003	-115.300003 42.0000000 1.2381812557578087E-002	-115.300003 42.0000000 1.2233854271471500E-002	-115.300003 42.0000000 2.9219182208180428E-002	-115.300003 42.0000000 2.5158131495118141E-002	-115.300003 42.0000000 2.6296805590391159E-002	-115.300003 42.0000000 2.7143022045493126E-002	-115.300003 42.0000000 2.7436627075076103E-002	-115.300003 42.0000000 2.9514206573367119E-002	-115.300003 42.0000000 2.8521636500954628E-002	-115.300003 42.0000000 3.3167373389005661E-002	-115.300003 42.0000000 1.9347341731190681E-002	-115.300003 42.0000000 8.7880610954016447E-004	-115.300003 42.0000000 -1.3442249968647957E-002	-115.300003 42.0000000 -1.1767467483878136E-002	-115.300003 42.0000000 -1.1555311270058155E-002	-115.300003 42.0000000 -6.0462038964033127E-003	-115.300003 42.0000000 9.4322062795981765E-004	-115.300003 42.0000000 1.1540447361767292E-002	-115.300003 42.0000000 2.3021141067147255E-002	-115.300003 42.0000000 3.4509487450122833E-002	-115.300003 42.0000000 5.6338533759117126E-002	-115.300003 42.0000000 6.1856385320425034E-002	-115.300003 42.0000000 5.4826818406581879E-002	-115.300003 42.0000000 4.6963743865489960E-002	-115.300003 42.0000000 5.6037742644548416E-002	-115.300003 42.0000000 3.4339681267738342E-002	-115.300003 42.0000000 3.8472417742013931E-002	-115.300003 42.0000000 2.5667458772659302E-002
-115.199997 42.0000000 -3.1229522079229355E-002	-115.199997 42.0000000 -3.2035641372203827E-002	-115.199997 42.0000000 -2.7243806049227715E-002	-115.199997 42.0000000 -2.4359973147511482E-002	-115.199997 42.0000000 -2.6868088170886040E-002	-115.199997 42.0000000 -2.4569677188992500E-002	-115.199997 42.0000000 -2.2863697260618210E-002	-115.199997 42.0000000 -2.2060859948396683E-002	-115.199997 42.0000000 -2.5365453213453293E-002	-115.199997 42.0000000 -2.0739354193210602E-002	-115.199997 42.0000000 -2.1751150488853455E-002	-115.199997 42.0000000 -2.5687729939818382E-002	-115.199997 42.0000000 -2.5289230048656464E-002	-115.199997 42.0000000 -2.5005230680108070E-002	-115.199997 42.0000000 -2.3904079571366310E-002	-115.199997 42.0000000 -1.8317541107535362E-002	-115.199997 42.0000000 -1.9941871985793114E-002	-115.199997 42.0000000 -1.3853760436177254E-002	-115.199997 42.0000000 -9.6672391518950462E-003	-115.199997 42.0000000 -2.9434459283947945E-003	-115.199997 42.0000000 -5.6700687855482101E-004	-115.199997 42.0000000 4.9957237206399441E-003	-115.199997 42.0000000 9.9780354648828506E-003	-115.199997 42.0000000 1.0628788731992245E-002	-115.199997 42.0000000 2.7011988684535027E-002	-115.199997 42.0000000 2.4345003068447113E-002	-115.199997 42.0000000 2.6058416813611984E-002	-115.199997 42.0000000 2.7477549389004707E-002	-115.199997 42.0000000 2.8724677860736847E-002	-115.199997 42.0000000 3.1962096691131592E-002	-115.199997 42.0000000 3.1056031584739685E-002	-115.199997 42.0000000 3.7888363003730774E-002	-115.199997 42.0000000 2.3566158488392830E-002	-115.199997 42.0000000 1.3743900926783681E-003	-115.199997 42.0000000 -1.5240650624036789E-002	-115.199997 42.0000000 -1.2334382161498070E-002	-115.199997 42.0000000 -1.2361550703644753E-002	-115.199997 42.0000000 -6.8847681395709515E-003	-115.199997 42.0000000 -1.9268685718998313E-003	-115.199997 42.0000000 7.9183718189597130E-003	-115.199997 42.0000000 1.9218700006604195E-002	-115.199997 42.0000000 2.8448676690459251E-002	-115.199997 42.0000000 5.0292160362005234E-002	-115.199997 42.0000000 5.8151450008153915E-002	-115.199997 42.0000000 5.1174048334360123E-002	-115.199997 42.0000000 4.6552509069442749E-002	-115.199997 42.0000000 5.5868390947580338E-002	-115.199997 42.0000000 3.6250330507755280E-002	-115.199997 42.0000000 4.1289020329713821E-002	-115.199997 42.0000000 2.9221177101135254E-002
-115.099998 42.0000000 -2.9765225946903229E-002	-115.099998 42.0000000 -3.1418681144714355E-002	-115.099998 42.0000000 -2.7294484898447990E-002	-115.099998 42.0000000 -2.5049215182662010E-002	-115.099998 42.0000000 -2.6365900412201881E-002	-115.099998 42.0000000 -2.4182301014661789E-002	-115.099998 42.0000000 -2.2887112572789192E-002	-115.099998 42.0000000 -2.3158164694905281E-002	-115.099998 42.0000000 -2.5575648993253708E-002	-115.099998 42.0000000 -2.1292960271239281E-002	-115.099998 42.0000000 -2.2564096376299858E-002	-115.099998 42.0000000 -2.6584997773170471E-002	-115.099998 42.0000000 -2.6382330805063248E-002	-115.099998 42.0000000 -2.6122136041522026E-002	-115.099998 42.0000000 -2.4992143735289574E-002	-115.099998 42.0000000 -1.9894188269972801E-002	-115.099998 42.0000000 -2.1297786384820938E-002	-115.099998 42.0000000 -1.5696160495281219E-002	-115.099998 42.0000000 -1.1617962270975113E-002	-115.099998 42.0000000 -5.4903123527765274E-003	-115.099998 42.0000000 -3.4526942763477564E-003	-115.099998 42.0000000 3.9658974856138229E-003	-115.099998 42.0000000 6.7952447570860386E-003	-115.099998 42.0000000 7.9559432342648506E-003	-115.099998 42.0000000 2.4041401222348213E-002	-115.099998 42.0000000 2.2641373798251152E-002	-115.099998 42.0000000 2.4862399324774742E-002	-115.099998 42.0000000 2.6467129588127136E-002	-115.099998 42.0000000 2.8325205668807030E-002	-115.099998 42.0000000 3.2424699515104294E-002	-115.099998 42.0000000 3.1642772257328033E-002	-115.099998 42.0000000 3.9803653955459595E-002	-115.099998 42.0000000 2.6137091219425201E-002	-115.099998 42.0000000 2.0702488254755735E-003	-115.099998 42.0000000 -1.5826070681214333E-002	-115.099998 42.0000000 -1.2265463359653950E-002	-115.099998 42.0000000 -1.2737904675304890E-002	-115.099998 42.0000000 -6.7170416004955769E-003	-115.099998 42.0000000 -4.4416189193725586E-003	-115.099998 42.0000000 4.6215457841753960E-003	-115.099998 42.0000000 1.7117802053689957E-002	-115.099998 42.0000000 2.5085341185331345E-002	-115.099998 42.0000000 4.3595213443040848E-002	-115.099998 42.0000000 5.3669776767492294E-002	-115.099998 42.0000000 4.9351736903190613E-002	-115.099998 42.0000000 5.1064569503068924E-002	-115.099998 42.0000000 5.8567062020301819E-002	-115.099998 42.0000000 4.0534142404794693E-002	-115.099998 42.0000000 4.7402873635292053E-002	-115.099998 42.0000000 3.4176852554082870E-002
-115.000000 42.0000000 -2.7956770732998848E-002	-115.000000 42.0000000 -3.0508600175380707E-002	-115.000000 42.0000000 -2.7261305600404739E-002	-115.000000 42.0000000 -2.5681648403406143E-002	-115.000000 42.0000000 -2.5611510500311852E-002	-115.000000 42.0000000 -2.3568496108055115E-002	-115.000000 42.0000000 -2.2691627964377403E-002	-115.000000 42.0000000 -2.3977452889084816E-002	-115.000000 42.0000000 -2.5647906586527824E-002	-115.000000 42.0000000 -2.1489569917321205E-002	-115.000000 42.0000000 -2.3088501766324043E-002	-115.000000 42.0000000 -2.7294337749481201E-002	-115.000000 42.0000000 -2.7339264750480652E-002	-115.000000 42.0000000 -2.7127228677272797E-002	-115.000000 42.0000000 -2.5998761877417564E-002	-115.000000 42.0000000 -2.1289948374032974E-002	-115.000000 42.0000000 -2.2375762462615967E-002	-115.000000 42.0000000 -1.7311068251729012E-002	-115.000000 42.0000000 -1.3480079360306263E-002	-115.000000 42.0000000 -7.8472560271620750E-003	-115.000000 42.0000000 -6.4141624607145786E-003	-115.000000 42.0000000 2.4580557364970446E-003	-115.000000 42.0000000 3.1957686878740788E-003	-115.000000 42.0000000 4.5795137993991375E-003	-115.000000 42.0000000 2.0545573905110359E-002	-115.000000 42.0000000 2.0257236436009407E-002	-115.000000 42.0000000 2.2922195494174957E-002	-115.000000 42.0000000 2.4365214630961418E-002	-115.000000 42.0000000 2.6592791080474854E-002	-115.000000 42.0000000 3.1307373195886612E-002	-115.000000 42.0000000 3.0679695308208466E-002	-115.000000 42.0000000 3.9378426969051361E-002	-115.000000 42.0000000 2.7234980836510658E-002	-115.000000 42.0000000 2.7789026498794556E-003	-115.000000 42.0000000 -1.5551635064184666E-002	-115.000000 42.0000000 -1.1819723993539810E-002	-115.000000 42.0000000 -1.2898164801299572E-002	-115.000000 42.0000000 -5.9833358973264694E-003	-115.000000 42.0000000 -6.7618228495121002E-003	-115.000000 42.0000000 1.4760898193344474E-003	-115.000000 42.0000000 1.6024474054574966E-002	-115.000000 42.0000000 2.3421866819262505E-002	-115.000000 42.0000000 3.6353543400764465E-002	-115.000000 42.0000000 4.8592880368232727E-002	-115.000000 42.0000000 4.8788189888000488E-002	-115.000000 42.0000000 5.8808725327253342E-002	-115.000000 42.0000000 6.3162483274936676E-002	-115.000000 42.0000000 4.6359822154045105E-002	-115.000000 42.0000000 5.5666796863079071E-002	-115.000000 42.0000000 4.0099825710058212E-002
-114.900002 42.0000000 -2.6096621528267860E-002	-114.900002 42.0000000 -2.9517248272895813E-002	-114.900002 42.0000000 -2.7129076421260834E-002	-114.900002 42.0000000 -2.6253638789057732E-002	-114.900002 42.0000000 -2.4781713262200356E-002	-114.900002 42.0000000 -2.2886361926794052E-002	-114.900002 42.0000000 -2.2374227643013000E-002	-114.900002 42.0000000 -2.4498404935002327E-002	-114.900002 42.0000000 -2.5632202625274658E-002	-114.900002 42.0000000 -2.1439887583255768E-002	-114.900002 42.0000000 -2.3373737931251526E-002	-114.900002 42.0000000 -2.7794985100626945E-002	-114.900002 42.0000000 -2.8081927448511124E-002	-114.900002 42.0000000 -2.7942389249801636E-002	-114.900002 42.0000000 -2.6881065219640732E-002	-114.900002 42.0000000 -2.2363850846886635E-002	-114.900002 42.0000000 -2.3152809590101242E-002	-114.900002 42.0000000 -1.8652355298399925E-002	-114.900002 42.0000000 -1.5055082738399506E-002	-114.900002 42.0000000 -9.7594214603304863E-003	-114.900002 42.0000000 -9.0592345222830772E-003	-114.900002 42.0000000 8.5880857659503818E-004	-114.900002 42.0000000 -3.0787565628997982E-004	-114.900002 42.0000000 1.0253317886963487E-003	-114.900002 42.0000000 1.6800140962004662E-002	-114.900002 42.0000000 1.7450207844376564E-002	-114.900002 42.0000000 2.0474007353186607E-002	-114.900002 42.0000000 2.1473284810781479E-002	-114.900002 42.0000000 2.4012260138988495E-002	-114.900002 42.0000000 2.9164593666791916E-002	-114.900002 42.0000000 2.8705159202218056E-002	-114.900002 42.0000000 3.7240829318761826E-002	-114.900002 42.0000000 2.7110682800412178E-002	-114.900002 42.0000000 3.2922208774834871E-003	-114.900002 42.0000000 -1.4833167195320129E-002	-114.900002 42.0000000 -1.1313033290207386E-002	-114.900002 42.0000000 -1.3066492043435574E-002	-114.900002 42.0000000 -5.2696885541081429E-003	-114.900002 42.0000000 -9.0498579666018486E-003	-114.900002 42.0000000 -1.7041219398379326E-003	-114.900002 42.0000000 1.4981859363615513E-002	-114.900002 42.0000000 2.2047379985451698E-002	-114.900002 42.0000000 2.8530715033411980E-002	-114.900002 42.0000000 4.3010134249925613E-002	-114.900002 42.0000000 4.8588957637548447E-002	-114.900002 42.0000000 6.7283280193805695E-002	-114.900002 42.0000000 6.8162113428115845E-002	-114.900002 42.0000000 5.2445631474256516E-002	-114.900002 42.0000000 6.4389184117317200E-002	-114.900002 42.0000000 4.6337842941284180E-002
-114.800003 42.0000000 -2.4438753724098206E-002	-114.800003 42.0000000 -2.8576282784342766E-002	-114.800003 42.0000000 -2.6818517595529556E-002	-114.800003 42.0000000 -2.6699634268879890E-002	-114.800003 42.0000000 -2.3988440632820129E-002	-114.800003 42.0000000 -2.2229807451367378E-002	-114.800003 42.0000000 -2.1940266713500023E-002	-114.800003 42.0000000 -2.4603230878710747E-002	-114.800003 42.0000000 -2.5518236681818962E-002	-114.800003 42.0000000 -2.1186264231801033E-002	-114.800003 42.0000000 -2.3366760462522507E-002	-114.800003 42.0000000 -2.7936169877648354E-002	-114.800003 42.0000000 -2.8396144509315491E-002	-114.800003 42.0000000 -2.8362050652503967E-002	-114.800003 42.0000000 -2.7491070330142975E-002	-114.800003 42.0000000 -2.2894535213708878E-002	-114.800003 42.0000000 -2.3493219166994095E-002	-114.800003 42.0000000 -1.9532827660441399E-002	-114.800003 42.0000000 -1.5974620357155800E-002	-114.800003 42.0000000 -1.0797530412673950E-002	-114.800003 42.0000000 -1.0804363526403904E-002	-114.800003 42.0000000 -3.4966401290148497E-004	-114.800003 42.0000000 -3.0586163047701120E-003	-114.800003 42.0000000 -2.0889402367174625E-003	-114.800003 42.0000000 1.3079388998448849E-002	-114.800003 42.0000000 1.4444793574512005E-002	-114.800003 42.0000000 1.7690233886241913E-002	-114.800003 42.0000000 1.7984155565500259E-002	-114.800003 42.0000000 2.1031750366091728E-002	-114.800003 42.0000000 2.6448490098118782E-002	-114.800003 42.0000000 2.6154726743698120E-002	-114.800003 42.0000000 3.3791843801736832E-002	-114.800003 42.0000000 2.5870807468891144E-002	-114.800003 42.0000000 3.4433368127793074E-003	-114.800003 42.0000000 -1.3919319957494736E-002	-114.800003 42.0000000 -1.0985527187585831E-002	-114.800003 42.0000000 -1.3344018720090389E-002	-114.800003 42.0000000 -5.1405709236860275E-003	-114.800003 42.0000000 -1.1352380737662315E-002	-114.800003 42.0000000 -4.9909185618162155E-003	-114.800003 42.0000000 1.3106748461723328E-002	-114.800003 42.0000000 1.9645720720291138E-002	-114.800003 42.0000000 1.9942075014114380E-002	-114.800003 42.0000000 3.6865916103124619E-002	-114.800003 42.0000000 4.7813333570957184E-002	-114.800003 42.0000000 7.3717616498470306E-002	-114.800003 42.0000000 7.1834437549114227E-002	-114.800003 42.0000000 5.7261072099208832E-002	-114.800003 42.0000000 7.1615017950534821E-002	-114.800003 42.0000000 5.2069254219532013E-002
-114.699997 42.0000000 -2.3202136158943176E-002	-114.699997 42.0000000 -2.7739461511373520E-002	-114.699997 42.0000000 -2.6185104623436928E-002	-114.699997 42.0000000 -2.6884328573942184E-002	-114.699997 42.0000000 -2.3282505571842194E-002	-114.699997 42.0000000 -2.1630872040987015E-002	-114.699997 42.0000000 -2.1305328235030174E-002	-114.699997 42.0000000 -2.4065339937806129E-002	-114.699997 42.0000000 -2.5238813832402229E-002	-114.699997 42.0000000 -2.0689692348241806E-002	-114.699997 42.0000000 -2.2917909547686577E-002	-114.699997 42.0000000 -2.7436587959527969E-002	-114.699997 42.0000000 -2.7931731194257736E-002	-114.699997 42.0000000 -2.8051774948835373E-002	-114.699997 42.0000000 -2.7570681646466255E-002	-114.699997 42.0000000 -2.2577604278922081E-002	-114.699997 42.0000000 -2.3154553025960922E-002	-114.699997 42.0000000 -1.9614774733781815E-002	-114.699997 42.0000000 -1.5696518123149872E-002	-114.699997 42.0000000 -1.0360250249505043E-002	-114.699997 42.0000000 -1.0868670418858528E-002	-114.699997 42.0000000 -5.8845704188570380E-004	-114.699997 42.0000000 -4.2473045177757740E-003	-114.699997 42.0000000 -4.0481938049197197E-003	-114.699997 42.0000000 9.6575617790222168E-003	-114.699997 42.0000000 1.1428389698266983E-002	-114.699997 42.0000000 1.4675680547952652E-002	-114.699997 42.0000000 1.3989429920911789E-002	-114.699997 42.0000000 1.8076034262776375E-002	-114.699997 42.0000000 2.3513836786150932E-002	-114.699997 42.0000000 2.3362886160612106E-002	-114.699997 42.0000000 2.9209567233920097E-002	-114.699997 42.0000000 2.3481493815779686E-002	-114.699997 42.0000000 3.1058669555932283E-003	-114.699997 42.0000000 -1.2890874408185482E-002	-114.699997 42.0000000 -1.0995594784617424E-002	-114.699997 42.0000000 -1.3706122525036335E-002	-114.699997 42.0000000 -6.1260764487087727E-003	-114.699997 42.0000000 -1.3588482514023781E-002	-114.699997 42.0000000 -8.3225816488265991E-003	-114.699997 42.0000000 9.6140140667557716E-003	-114.699997 42.0000000 1.5077372081577778E-002	-114.699997 42.0000000 1.0334706865251064E-002	-114.699997 42.0000000 3.0000032857060432E-002	-114.699997 42.0000000 4.5506447553634644E-002	-114.699997 42.0000000 7.5114339590072632E-002	-114.699997 42.0000000 7.2249397635459900E-002	-114.699997 42.0000000 5.9056680649518967E-002	-114.699997 42.0000000 7.5131557881832123E-002	-114.699997 42.0000000 5.6300755590200424E-002
-114.599998 42.0000000 -2.2526785731315613E-002	-114.599998 42.0000000 -2.7016423642635345E-002	-114.599998 42.0000000 -2.5106174871325493E-002	-114.599998 42.0000000 -2.6681045070290565E-002	-114.599998 42.0000000 -2.2676477208733559E-002	-114.599998 42.0000000 -2.1088378503918648E-002	-114.599998 42.0000000 -2.0377133041620255E-002	-114.599998 42.0000000 -2.2695962339639664E-002	-114.599998 42.0000000 -2.4721309542655945E-002	-114.599998 42.0000000 -1.9896065816283226E-002	-114.599998 42.0000000 -2.1890152245759964E-002	-114.599998 42.0000000 -2.6051735505461693E-002	-114.599998 42.0000000 -2.6397995650768280E-002	-114.599998 42.0000000 -2.6733141392469406E-002	-114.599998 42.0000000 -2.6892039924860001E-002	-114.599998 42.0000000 -2.1184431388974190E-002	-114.599998 42.0000000 -2.1933935582637787E-002	-114.599998 42.0000000 -1.8590813502669334E-002	-114.599998 42.0000000 -1.3767419382929802E-002	-114.599998 42.0000000 -7.9564796760678291E-003	-114.599998 42.0000000 -8.6140790954232216E-003	-114.599998 42.0000000 6.2232103664427996E-004	-114.599998 42.0000000 -3.2166333403438330E-003	-114.599998 42.0000000 -4.2689912952482700E-003	-114.599998 42.0000000 6.7789107561111450E-003	-114.599998 42.0000000 8.5725188255310059E-003	-114.599998 42.0000000 1.1533549986779690E-002	-114.599998 42.0000000 9.6161589026451111E-003	-114.599998 42.0000000 1.5522944740951061E-002	-114.599998 42.0000000 2.0650828257203102E-002	-114.599998 42.0000000 2.0603619515895844E-002	-114.599998 42.0000000 2.3638486862182617E-002	-114.599998 42.0000000 1.9933182746171951E-002	-114.599998 42.0000000 2.2204259876161814E-003	-114.599998 42.0000000 -1.1752750724554062E-002	-114.599998 42.0000000 -1.1416130699217319E-002	-114.599998 42.0000000 -1.4078836888074875E-002	-114.599998 42.0000000 -8.5674589499831200E-003	-114.599998 42.0000000 -1.5631977468729019E-002	-114.599998 42.0000000 -1.1566445231437683E-002	-114.599998 42.0000000 4.0351133793592453E-003	-114.599998 42.0000000 7.6871248893439770E-003	-114.599998 42.0000000 -3.5501277307048440E-004	-114.599998 42.0000000 2.2289885208010674E-002	-114.599998 42.0000000 4.0952689945697784E-002	-114.599998 42.0000000 6.9244593381881714E-002	-114.599998 42.0000000 6.7955069243907928E-002	-114.599998 42.0000000 5.6504067033529282E-002	-114.599998 42.0000000 7.3226585984230042E-002	-114.599998 42.0000000 5.8201946318149567E-002
-114.500000 42.0000000 -2.2272108122706413E-002	-114.500000 42.0000000 -2.6431962847709656E-002	-114.500000 42.0000000 -2.3760315030813217E-002	-114.500000 42.0000000 -2.6236038655042648E-002	-114.500000 42.0000000 -2.2174140438437462E-002	-114.500000 42.0000000 -2.0617488771677017E-002	-114.500000 42.0000000 -1.9286608323454857E-002	-114.500000 42.0000000 -2.0821893587708473E-002	-114.500000 42.0000000 -2.4025773629546165E-002	-114.500000 42.0000000 -1.8949596211314201E-002	-114.500000 42.0000000 -2.0464383065700531E-002	-114.500000 42.0000000 -2.4099545553326607E-002	-114.500000 42.0000000 -2.4183897301554680E-002	-114.500000 42.0000000 -2.4770949035882950E-002	-114.500000 42.0000000 -2.5711584836244583E-002	-114.500000 42.0000000 -1.9078008830547333E-002	-114.500000 42.0000000 -2.0100411027669907E-002	-114.500000 42.0000000 -1.6769893467426300E-002	-114.500000 42.0000000 -1.0679718106985092E-002	-114.500000 42.0000000 -4.1050883010029793E-003	-114.500000 42.0000000 -4.6815141104161739E-003	-114.500000 42.0000000 2.9711232054978609E-003	-114.500000 42.0000000 -5.0259759882465005E-004	-114.500000 42.0000000 -3.1171566806733608E-003	-114.500000 42.0000000 4.5307967811822891E-003	-114.500000 42.0000000 6.0680992901325226E-003	-114.500000 42.0000000 8.5412831977009773E-003	-114.500000 42.0000000 5.3966366685926914E-003	-114.500000 42.0000000 1.3501931913197041E-002	-114.500000 42.0000000 1.8061365932226181E-002	-114.500000 42.0000000 1.8080402165651321E-002	-114.500000 42.0000000 1.7605278640985489E-002	-114.500000 42.0000000 1.5669520944356918E-002	-114.500000 42.0000000 9.1021455591544509E-004	-114.500000 42.0000000 -1.0631592012941837E-002	-114.500000 42.0000000 -1.2179326266050339E-002	-114.500000 42.0000000 -1.4545610174536705E-002	-114.500000 42.0000000 -1.2056721374392509E-002	-114.500000 42.0000000 -1.7569353803992271E-002	-114.500000 42.0000000 -1.4734220691025257E-002	-114.500000 42.0000000 -2.9796955641359091E-003	-114.500000 42.0000000 -1.6512430738657713E-003	-114.500000 42.0000000 -1.1360309086740017E-002	-114.500000 42.0000000 1.3973401859402657E-002	-114.500000 42.0000000 3.4580957144498825E-002	-114.500000 42.0000000 5.8131635189056396E-002	-114.500000 42.0000000 6.0282908380031586E-002	-114.500000 42.0000000 5.0868824124336243E-002	-114.500000 42.0000000 6.7383252084255219E-002	-114.500000 42.0000000 5.8278817683458328E-002
-114.400002 42.0000000 -2.2246841341257095E-002	-114.400002 42.0000000 -2.5988340377807617E-002	-114.400002 42.0000000 -2.2375259548425674E-002	-114.400002 42.0000000 -2.5708230212330818E-002	-114.400002 42.0000000 -2.1769927814602852E-002	-114.400002 42.0000000 -2.0226005464792252E-002	-114.400002 42.0000000 -1.8188634887337685E-002	-114.400002 42.0000000 -1.8844142556190491E-002	-114.400002 42.0000000 -2.3210262879729271E-002	-114.400002 42.0000000 -1.7999596893787384E-002	-114.400002 42.0000000 -1.8855405971407890E-002	-114.400002 42.0000000 -2.1972445771098137E-002	-114.400002 42.0000000 -2.1777840331196785E-002	-114.400002 42.0000000 -2.2619429975748062E-002	-114.400002 42.0000000 -2.4338969960808754E-002	-114.400002 42.0000000 -1.6720188781619072E-002	-114.400002 42.0000000 -1.7988905310630798E-002	-114.400002 42.0000000 -1.4489911496639252E-002	-114.400002 42.0000000 -7.0368736051023006E-003	-114.400002 42.0000000 5.4242130136117339E-004	-114.400002 42.0000000 1.4839765208307654E-004	-114.400002 42.0000000 6.0613895766437054E-003	-114.400002 42.0000000 3.2375219743698835E-003	-114.400002 42.0000000 -1.0034166043624282E-003	-114.400002 42.0000000 3.0875832308083773E-003	-114.400002 42.0000000 4.2142169550061226E-003	-114.400002 42.0000000 6.1052823439240456E-003	-114.400002 42.0000000 2.1109806839376688E-003	-114.400002 42.0000000 1.2223784811794758E-002	-114.400002 42.0000000 1.6009237617254257E-002	-114.400002 42.0000000 1.6057690605521202E-002	-114.400002 42.0000000 1.1824799701571465E-002	-114.400002 42.0000000 1.1270009912550449E-002	-114.400002 42.0000000 -6.1988813104107976E-004	-114.400002 42.0000000 -9.6392529085278511E-003	-114.400002 42.0000000 -1.3139033690094948E-002	-114.400002 42.0000000 -1.5138808637857437E-002	-114.400002 42.0000000 -1.5983629971742630E-002	-114.400002 42.0000000 -1.9406320527195930E-002	-114.400002 42.0000000 -1.7728047445416451E-002	-114.400002 42.0000000 -1.0419876314699650E-002	-114.400002 42.0000000 -1.1450224556028843E-002	-114.400002 42.0000000 -2.1414108574390411E-002	-114.400002 42.0000000 5.4671941325068474E-003	-114.400002 42.0000000 2.6992488652467728E-002	-114.400002 42.0000000 4.4472217559814453E-002	-114.400002 42.0000000 5.0990190356969833E-002	-114.400002 42.0000000 4.3770734220743179E-002	-114.400002 42.0000000 5.9457048773765564E-002	-114.400002 42.0000000 5.7088412344455719E-002
-114.300003 42.0000000 -2.2282067686319351E-002	-114.300003 42.0000000 -2.5653632357716560E-002	-114.300003 42.0000000 -2.1167680621147156E-002	-114.300003 42.0000000 -2.5194196030497551E-002	-114.300003 42.0000000 -2.1454954519867897E-002	-114.300003 42.0000000 -1.9911982119083405E-002	-114.300003 42.0000000 -1.7211304977536201E-002	-114.300003 42.0000000 -1.7123840749263763E-002	-114.300003 42.0000000 -2.2283198311924934E-002	-114.300003 42.0000000 -1.7150549218058586E-002	-114.300003 42.0000000 -1.7221961170434952E-002	-114.300003 42.0000000 -2.0006325095891953E-002	-114.300003 42.0000000 -1.9610097631812096E-002	-114.300003 42.0000000 -2.0668523386120796E-002	-114.300003 42.0000000 -2.3017413914203644E-002	-114.300003 42.0000000 -1.4530397951602936E-002	-114.300003 42.0000000 -1.5877392143011093E-002	-114.300003 42.0000000 -1.1934369802474976E-002	-114.300003 42.0000000 -3.3111565280705690E-003	-114.300003 42.0000000 5.4644560441374779E-003	-114.300003 42.0000000 5.2994885481894016E-003	-114.300003 42.0000000 9.6182422712445259E-003	-114.300003 42.0000000 7.5525483116507530E-003	-114.300003 42.0000000 1.9209380261600018E-003	-114.300003 42.0000000 2.8493429999798536E-003	-114.300003 42.0000000 3.5107145085930824E-003	-114.300003 42.0000000 4.8182620666921139E-003	-114.300003 42.0000000 8.4380980115383863E-004	-114.300003 42.0000000 1.2113870121538639E-002	-114.300003 42.0000000 1.4900546520948410E-002	-114.300003 42.0000000 1.4930051751434803E-002	-114.300003 42.0000000 7.2198845446109772E-003	-114.300003 42.0000000 7.3886942118406296E-003	-114.300003 42.0000000 -2.0967747550457716E-003	-114.300003 42.0000000 -8.8386749848723412E-003	-114.300003 42.0000000 -1.4079500921070576E-002	-114.300003 42.0000000 -1.5761896967887878E-002	-114.300003 42.0000000 -1.9669046625494957E-002	-114.300003 42.0000000 -2.0950987935066223E-002	-114.300003 42.0000000 -2.0239969715476036E-002	-114.300003 42.0000000 -1.7072536051273346E-002	-114.300003 42.0000000 -1.9776284694671631E-002	-114.300003 42.0000000 -2.8699263930320740E-002	-114.300003 42.0000000 -2.6206255424767733E-003	-114.300003 42.0000000 1.8666980788111687E-002	-114.300003 42.0000000 3.0604906380176544E-002	-114.300003 42.0000000 4.1566025465726852E-002	-114.300003 42.0000000 3.6502409726381302E-002	-114.300003 42.0000000 5.0826724618673325E-002	-114.300003 42.0000000 5.4810397326946259E-002
-114.199997 42.0000000 -2.2238245233893394E-002	-114.199997 42.0000000 -2.5362692773342133E-002	-114.199997 42.0000000 -2.0347129553556442E-002	-114.199997 42.0000000 -2.4731712415814400E-002	-114.199997 42.0000000 -2.1221598610281944E-002	-114.199997 42.0000000 -1.9668702036142349E-002	-114.199997 42.0000000 -1.6459677368402481E-002	-114.199997 42.0000000 -1.5986930578947067E-002	-114.199997 42.0000000 -2.1201903000473976E-002	-114.199997 42.0000000 -1.6467792913317680E-002	-114.199997 42.0000000 -1.5662180259823799E-002	-114.199997 42.0000000 -1.8484828993678093E-002	-114.199997 42.0000000 -1.8052788451313972E-002	-114.199997 42.0000000 -1.9243897870182991E-002	-114.199997 42.0000000 -2.1926742047071457E-002	-114.199997 42.0000000 -1.2875622138381004E-002	-114.199997 42.0000000 -1.3979265466332436E-002	-114.199997 42.0000000 -9.1356774792075157E-003	-114.199997 42.0000000 1.5356518269982189E-004	-114.199997 42.0000000 1.0270000435411930E-002	-114.199997 42.0000000 1.0398632846772671E-002	-114.199997 42.0000000 1.3471629470586777E-002	-114.199997 42.0000000 1.2196767143905163E-002	-114.199997 42.0000000 5.7689482346177101E-003	-114.199997 42.0000000 4.4571110047399998E-003	-114.199997 42.0000000 4.6724099665880203E-003	-114.199997 42.0000000 5.4743257351219654E-003	-114.199997 42.0000000 2.9884977266192436E-003	-114.199997 42.0000000 1.3797224499285221E-002	-114.199997 42.0000000 1.5277057886123657E-002	-114.199997 42.0000000 1.5217826701700687E-002	-114.199997 42.0000000 4.9359430558979511E-003	-114.199997 42.0000000 4.7569712623953819E-003	-114.199997 42.0000000 -3.1690711621195078E-003	-114.199997 42.0000000 -8.2444772124290466E-003	-114.199997 42.0000000 -1.4714267104864120E-002	-114.199997 42.0000000 -1.6183285042643547E-002	-114.199997 42.0000000 -2.2365082055330276E-002	-114.199997 42.0000000 -2.1807350218296051E-002	-114.199997 42.0000000 -2.1757751703262329E-002	-114.199997 42.0000000 -2.1524660289287567E-002	-114.199997 42.0000000 -2.4276889860630035E-002	-114.199997 42.0000000 -3.0857820063829422E-002	-114.199997 42.0000000 -9.4579057767987251E-003	-114.199997 42.0000000 9.9779795855283737E-003	-114.199997 42.0000000 1.8501255661249161E-002	-114.199997 42.0000000 3.3222559839487076E-002	-114.199997 42.0000000 3.0013768002390862E-002	-114.199997 42.0000000 4.2405821382999420E-002	-114.199997 42.0000000 5.1255054771900177E-002
-114.099998 42.0000000 -2.2019913420081139E-002	-114.099998 42.0000000 -2.5043804198503494E-002	-114.099998 42.0000000 -2.0058032125234604E-002	-114.099998 42.0000000 -2.4321999400854111E-002	-114.099998 42.0000000 -2.1059693768620491E-002	-114.099998 42.0000000 -1.9484095275402069E-002	-114.099998 42.0000000 -1.5990821644663811E-002	-114.099998 42.0000000 -1.5648541972041130E-002	-114.099998 42.0000000 -1.9921932369470596E-002	-114.099998 42.0000000 -1.5967966988682747E-002	-114.099998 42.0000000 -1.4222628436982632E-002	-114.099998 42.0000000 -1.7587577924132347E-002	-114.099998 42.0000000 -1.7342995852231979E-002	-114.099998 42.0000000 -1.8545925617218018E-002	-114.099998 42.0000000 -2.1156186237931252E-002	-114.099998 42.0000000 -1.1990696191787720E-002	-114.099998 42.0000000 -1.2420265935361385E-002	-114.099998 42.0000000 -6.0656070709228516E-003	-114.099998 42.0000000 3.1492293346673250E-003	-114.099998 42.0000000 1.4694418758153915E-002	-114.099998 42.0000000 1.5229772776365280E-002	-114.099998 42.0000000 1.7505757510662079E-002	-114.099998 42.0000000 1.7030717805027962E-002	-114.099998 42.0000000 1.0689863935112953E-002	-114.099998 42.0000000 8.4343291819095612E-003	-114.099998 42.0000000 8.2698408514261246E-003	-114.099998 42.0000000 8.6991721764206886E-003	-114.099998 42.0000000 9.6096768975257874E-003	-114.099998 42.0000000 1.7765335738658905E-002	-114.099998 42.0000000 1.7567196860909462E-002	-114.099998 42.0000000 1.7334526404738426E-002	-114.099998 42.0000000 5.9147235006093979E-003	-114.099998 42.0000000 3.9770603179931641E-003	-114.099998 42.0000000 -3.5001954529434443E-003	-114.099998 42.0000000 -7.8019532375037670E-003	-114.099998 42.0000000 -1.4761062338948250E-002	-114.099998 42.0000000 -1.6128987073898315E-002	-114.099998 42.0000000 -2.3455725982785225E-002	-114.099998 42.0000000 -2.1562853828072548E-002	-114.099998 42.0000000 -2.1790465340018272E-002	-114.099998 42.0000000 -2.2628132253885269E-002	-114.099998 42.0000000 -2.3063981905579567E-002	-114.099998 42.0000000 -2.6017680764198303E-002	-114.099998 42.0000000 -1.4273933134973049E-002	-114.099998 42.0000000 1.2813224457204342E-003	-114.099998 42.0000000 9.5625547692179680E-003	-114.099998 42.0000000 2.6811381801962852E-002	-114.099998 42.0000000 2.4917816743254662E-002	-114.099998 42.0000000 3.4798130393028259E-002	-114.099998 42.0000000 4.6216011047363281E-002
-114.000000 42.0000000 -2.1642534062266350E-002	-114.000000 42.0000000 -2.4699959903955460E-002	-114.000000 42.0000000 -2.0138155668973923E-002	-114.000000 42.0000000 -2.3953523486852646E-002	-114.000000 42.0000000 -2.0930090919137001E-002	-114.000000 42.0000000 -1.9325491040945053E-002	-114.000000 42.0000000 -1.5694638714194298E-002	-114.000000 42.0000000 -1.5886351466178894E-002	-114.000000 42.0000000 -1.8543023616075516E-002	-114.000000 42.0000000 -1.5552090480923653E-002	-114.000000 42.0000000 -1.2901555746793747E-002	-114.000000 42.0000000 -1.7138957977294922E-002	-114.000000 42.0000000 -1.7244674265384674E-002	-114.000000 42.0000000 -1.8370304256677628E-002	-114.000000 42.0000000 -2.0544033497571945E-002	-114.000000 42.0000000 -1.1664888821542263E-002	-114.000000 42.0000000 -1.1123163625597954E-002	-114.000000 42.0000000 -2.8425559867173433E-003	-114.000000 42.0000000 5.7599185965955257E-003	-114.000000 42.0000000 1.8711864948272705E-002	-114.000000 42.0000000 1.9736666232347488E-002	-114.000000 42.0000000 2.1614851430058479E-002	-114.000000 42.0000000 2.1870303899049759E-002	-114.000000 42.0000000 1.6234608367085457E-002	-114.000000 42.0000000 1.4010362327098846E-002	-114.000000 42.0000000 1.3519024476408958E-002	-114.000000 42.0000000 1.3678142800927162E-002	-114.000000 42.0000000 1.9287478178739548E-002	-114.000000 42.0000000 2.3362156003713608E-002	-114.000000 42.0000000 2.1302925422787666E-002	-114.000000 42.0000000 2.0850142464041710E-002	-114.000000 42.0000000 9.4117447733879089E-003	-114.000000 42.0000000 4.7836340963840485E-003	-114.000000 42.0000000 -3.1199343502521515E-003	-114.000000 42.0000000 -7.3076072148978710E-003	-114.000000 42.0000000 -1.4210917055606842E-002	-114.000000 42.0000000 -1.5587840229272842E-002	-114.000000 42.0000000 -2.3210993036627769E-002	-114.000000 42.0000000 -2.0390739664435387E-002	-114.000000 42.0000000 -2.0572803914546967E-002	-114.000000 42.0000000 -2.1161319687962532E-002	-114.000000 42.0000000 -1.7738301306962967E-002	-114.000000 42.0000000 -1.6224654391407967E-002	-114.000000 42.0000000 -1.7405603080987930E-002	-114.000000 42.0000000 -6.9712786935269833E-003	-114.000000 42.0000000 3.4229808952659369E-003	-114.000000 42.0000000 2.2213252261281013E-002	-114.000000 42.0000000 2.1228192374110222E-002	-114.000000 42.0000000 2.8368815779685974E-002	-114.000000 42.0000000 4.0431875735521317E-002
-113.900002 42.0000000 -2.1148307248950005E-002	-113.900002 42.0000000 -2.4322692304849625E-002	-113.900002 42.0000000 -2.0382825285196304E-002	-113.900002 42.0000000 -2.3593695834279060E-002	-113.900002 42.0000000 -2.0799839869141579E-002	-113.900002 42.0000000 -1.9166838377714157E-002	-113.900002 42.0000000 -1.5429313294589520E-002	-113.900002 42.0000000 -1.6403140500187874E-002	-113.900002 42.0000000 -1.7190564423799515E-002	-113.900002 42.0000000 -1.5084009617567062E-002	-113.900002 42.0000000 -1.1662128381431103E-002	-113.900002 42.0000000 -1.6898332163691521E-002	-113.900002 42.0000000 -1.7423884943127632E-002	-113.900002 42.0000000 -1.8421858549118042E-002	-113.900002 42.0000000 -1.9840946421027184E-002	-113.900002 42.0000000 -1.1575370095670223E-002	-113.900002 42.0000000 -9.9538657814264297E-003	-113.900002 42.0000000 4.0442644967697561E-004	-113.900002 42.0000000 8.1193447113037109E-003	-113.900002 42.0000000 2.2330535575747490E-002	-113.900002 42.0000000 2.3886801674962044E-002	-113.900002 42.0000000 2.5643747299909592E-002	-113.900002 42.0000000 2.6495989412069321E-002	-113.900002 42.0000000 2.1860275417566299E-002	-113.900002 42.0000000 2.0217968150973320E-002	-113.900002 42.0000000 1.9429670646786690E-002	-113.900002 42.0000000 1.9383415579795837E-002	-113.900002 42.0000000 3.0143944546580315E-002	-113.900002 42.0000000 2.9728382825851440E-002	-113.900002 42.0000000 2.5886176154017448E-002	-113.900002 42.0000000 2.5217056274414062E-002	-113.900002 42.0000000 1.4558489434421062E-002	-113.900002 42.0000000 6.8974918685853481E-003	-113.900002 42.0000000 -1.9726029131561518E-003	-113.900002 42.0000000 -6.4272708259522915E-003	-113.900002 42.0000000 -1.2980937957763672E-002	-113.900002 42.0000000 -1.4460795558989048E-002	-113.900002 42.0000000 -2.1909756585955620E-002	-113.900002 42.0000000 -1.8415488302707672E-002	-113.900002 42.0000000 -1.8309907987713814E-002	-113.900002 42.0000000 -1.8029570579528809E-002	-113.900002 42.0000000 -1.0297942906618118E-002	-113.900002 42.0000000 -4.0765595622360706E-003	-113.900002 42.0000000 -1.9103046506643295E-002	-113.900002 42.0000000 -1.4045440591871738E-002	-113.900002 42.0000000 -4.1966384742408991E-004	-113.900002 42.0000000 1.9248217344284058E-002	-113.900002 42.0000000 1.8886541947722435E-002	-113.900002 42.0000000 2.3552466183900833E-002	-113.900002 42.0000000 3.4817595034837723E-002
-113.800003 42.0000000 -2.0574796944856644E-002	-113.800003 42.0000000 -2.3862484842538834E-002	-113.800003 42.0000000 -2.0625421777367592E-002	-113.800003 42.0000000 -2.3182380944490433E-002	-113.800003 42.0000000 -2.0655829459428787E-002	-113.800003 42.0000000 -1.9001567736268044E-002	-113.800003 42.0000000 -1.5063781291246414E-002	-113.800003 42.0000000 -1.6939340159296989E-002	-113.800003 42.0000000 -1.5991419553756714E-002	-113.800003 42.0000000 -1.4413856901228428E-002	-113.800003 42.0000000 -1.0438486933708191E-002	-113.800003 42.0000000 -1.6650095582008362E-002	-113.800003 42.0000000 -1.7562586814165115E-002	-113.800003 42.0000000 -1.8409335985779762E-002	-113.800003 42.0000000 -1.8743155524134636E-002	-113.800003 42.0000000 -1.1385964229702950E-002	-113.800003 42.0000000 -8.7729729712009430E-003	-113.800003 42.0000000 3.5569965839385986E-003	-113.800003 42.0000000 1.0325448587536812E-002	-113.800003 42.0000000 2.5518832728266716E-002	-113.800003 42.0000000 2.7593096718192101E-002	-113.800003 42.0000000 2.9346769675612450E-002	-113.800003 42.0000000 3.0623264610767365E-002	-113.800003 42.0000000 2.7041649445891380E-002	-113.800003 42.0000000 2.6181668043136597E-002	-113.800003 42.0000000 2.5112641975283623E-002	-113.800003 42.0000000 2.4909790605306625E-002	-113.800003 42.0000000 4.0372427552938461E-002	-113.800003 42.0000000 3.6075886338949203E-002	-113.800003 42.0000000 3.0823422595858574E-002	-113.800003 42.0000000 2.9996030032634735E-002	-113.800003 42.0000000 2.0860694348812103E-002	-113.800003 42.0000000 1.0330147109925747E-002	-113.800003 42.0000000 2.6228788192383945E-004	-113.800003 42.0000000 -4.6623568050563335E-003	-113.800003 42.0000000 -1.0771281085908413E-002	-113.800003 42.0000000 -1.2433640658855438E-002	-113.800003 42.0000000 -1.9537564367055893E-002	-113.800003 42.0000000 -1.5505660325288773E-002	-113.800003 42.0000000 -1.4916435815393925E-002	-113.800003 42.0000000 -1.3694751076400280E-002	-113.800003 42.0000000 -2.2245540749281645E-003	-113.800003 42.0000000 8.2231396809220314E-003	-113.800003 42.0000000 -1.9136318936944008E-002	-113.800003 42.0000000 -1.8765348941087723E-002	-113.800003 42.0000000 -2.0399268250912428E-003	-113.800003 42.0000000 1.8010569736361504E-002	-113.800003 42.0000000 1.7981020733714104E-002	-113.800003 42.0000000 2.1018750965595245E-002	-113.800003 42.0000000 3.0281871557235718E-002
-113.699997 42.0000000 -1.9945532083511353E-002	-113.699997 42.0000000 -2.3231035098433495E-002	-113.699997 42.0000000 -2.0741607993841171E-002	-113.699997 42.0000000 -2.2634074091911316E-002	-113.699997 42.0000000 -2.0506169646978378E-002	-113.699997 42.0000000 -1.8845120444893837E-002	-113.699997 42.0000000 -1.4487314037978649E-002	-113.699997 42.0000000 -1.7283739522099495E-002	-113.699997 42.0000000 -1.5080036595463753E-002	-113.699997 42.0000000 -1.3389634899795055E-002	-113.699997 42.0000000 -9.1409496963024139E-003	-113.699997 42.0000000 -1.6213985159993172E-002	-113.699997 42.0000000 -1.7371272668242455E-002	-113.699997 42.0000000 -1.8057750537991524E-002	-113.699997 42.0000000 -1.6900040209293365E-002	-113.699997 42.0000000 -1.0761111043393612E-002	-113.699997 42.0000000 -7.4495440348982811E-003	-113.699997 42.0000000 6.4918743446469307E-003	-113.699997 42.0000000 1.2420265935361385E-002	-113.699997 42.0000000 2.8197031468153000E-002	-113.699997 42.0000000 3.0693158507347107E-002	-113.699997 42.0000000 3.2388769090175629E-002	-113.699997 42.0000000 3.3886931836605072E-002	-113.699997 42.0000000 3.1253352761268616E-002	-113.699997 42.0000000 3.1105767935514450E-002	-113.699997 42.0000000 2.9773479327559471E-002	-113.699997 42.0000000 2.9471283778548241E-002	-113.699997 42.0000000 4.8234459012746811E-002	-113.699997 42.0000000 4.1708309203386307E-002	-113.699997 42.0000000 3.5741370171308517E-002	-113.699997 42.0000000 3.4868948161602020E-002	-113.699997 42.0000000 2.8195753693580627E-002	-113.699997 42.0000000 1.5389329753816128E-002	-113.699997 42.0000000 4.1637821123003960E-003	-113.699997 42.0000000 -1.3559054350480437E-003	-113.699997 42.0000000 -7.0662493817508221E-003	-113.699997 42.0000000 -8.9961634948849678E-003	-113.699997 42.0000000 -1.5781674534082413E-002	-113.699997 42.0000000 -1.1294717900454998E-002	-113.699997 42.0000000 -1.0022697970271111E-002	-113.699997 42.0000000 -8.1730671226978302E-003	-113.699997 42.0000000 5.5126901715993881E-003	-113.699997 42.0000000 1.8855383619666100E-002	-113.699997 42.0000000 -1.6830235719680786E-002	-113.699997 42.0000000 -1.9524460658431053E-002	-113.699997 42.0000000 -1.0610545286908746E-003	-113.699997 42.0000000 1.8890164792537689E-002	-113.699997 42.0000000 1.8779989331960678E-002	-113.699997 42.0000000 2.1678617224097252E-002	-113.699997 42.0000000 2.7736196294426918E-002
-113.599998 42.0000000 -1.9257962703704834E-002	-113.599998 42.0000000 -2.2343317046761513E-002	-113.599998 42.0000000 -2.0652320235967636E-002	-113.599998 42.0000000 -2.1872291341423988E-002	-113.599998 42.0000000 -2.0362894982099533E-002	-113.599998 42.0000000 -1.8717003986239433E-002	-113.599998 42.0000000 -1.3637648895382881E-002	-113.599998 42.0000000 -1.7297398298978806E-002	-113.599998 42.0000000 -1.4558764174580574E-002	-113.599998 42.0000000 -1.1919573880732059E-002	-113.599998 42.0000000 -7.6852431520819664E-003	-113.599998 42.0000000 -1.5470797196030617E-002	-113.599998 42.0000000 -1.6646262258291245E-002	-113.599998 42.0000000 -1.7170166596770287E-002	-113.599998 42.0000000 -1.4057486318051815E-002	-113.599998 42.0000000 -9.4487080350518227E-003	-113.599998 42.0000000 -5.8864159509539604E-003	-113.599998 42.0000000 9.1037722304463387E-003	-113.599998 42.0000000 1.4404183253645897E-002	-113.599998 42.0000000 3.0316069722175598E-002	-113.599998 42.0000000 3.3042732626199722E-002	-113.599998 42.0000000 3.4491103142499924E-002	-113.599998 42.0000000 3.5995982587337494E-002	-113.599998 42.0000000 3.4118033945560455E-002	-113.599998 42.0000000 3.4442245960235596E-002	-113.599998 42.0000000 3.2875441014766693E-002	-113.599998 42.0000000 3.2549880445003510E-002	-113.599998 42.0000000 5.2471425384283066E-002	-113.599998 42.0000000 4.6154595911502838E-002	-113.599998 42.0000000 4.0399990975856781E-002	-113.599998 42.0000000 3.9636164903640747E-002	-113.599998 42.0000000 3.6541864275932312E-002	-113.599998 42.0000000 2.2358991205692291E-002	-113.599998 42.0000000 1.0221350006759167E-002	-113.599998 42.0000000 4.0169362910091877E-003	-113.599998 42.0000000 -1.4102141140028834E-003	-113.599998 42.0000000 -3.7121288478374481E-003	-113.599998 42.0000000 -1.0310660116374493E-002	-113.599998 42.0000000 -5.4370965808629990E-003	-113.599998 42.0000000 -3.2735241111367941E-003	-113.599998 42.0000000 -1.3296128017827868E-003	-113.599998 42.0000000 1.2360676191747189E-002	-113.599998 42.0000000 2.6595255360007286E-002	-113.599998 42.0000000 -1.1570476926863194E-002	-113.599998 42.0000000 -1.5049724839627743E-002	-113.599998 42.0000000 2.8810070361942053E-003	-113.599998 42.0000000 2.2227715700864792E-002	-113.599998 42.0000000 2.1501902490854263E-002	-113.599998 42.0000000 2.6196770370006561E-002	-113.599998 42.0000000 2.7840532362461090E-002
-113.500000 42.0000000 -1.8453266471624374E-002	-113.500000 42.0000000 -2.1240340545773506E-002	-113.500000 42.0000000 -2.0361360162496567E-002	-113.500000 42.0000000 -2.0940171554684639E-002	-113.500000 42.0000000 -2.0184852182865143E-002	-113.500000 42.0000000 -1.8578726798295975E-002	-113.500000 42.0000000 -1.2591555714607239E-002	-113.500000 42.0000000 -1.7021367326378822E-002	-113.500000 42.0000000 -1.4335476793348789E-002	-113.500000 42.0000000 -1.0158509947359562E-002	-113.500000 42.0000000 -6.0811787843704224E-003	-113.500000 42.0000000 -1.4468560926616192E-002	-113.500000 42.0000000 -1.5486841090023518E-002	-113.500000 42.0000000 -1.5847776085138321E-002	-113.500000 42.0000000 -1.0535984300076962E-002	-113.500000 42.0000000 -7.5736735016107559E-003	-113.500000 42.0000000 -4.0935282595455647E-003	-113.500000 42.0000000 1.1450251564383507E-002	-113.500000 42.0000000 1.6298310831189156E-002	-113.500000 42.0000000 3.2087422907352448E-002	-113.500000 42.0000000 3.4864805638790131E-002	-113.500000 42.0000000 3.5903032869100571E-002	-113.500000 42.0000000 3.7281110882759094E-002	-113.500000 42.0000000 3.5995639860630035E-002	-113.500000 42.0000000 3.6617375910282135E-002	-113.500000 42.0000000 3.4849561750888824E-002	-113.500000 42.0000000 3.4559924155473709E-002	-113.500000 42.0000000 5.3969863802194595E-002	-113.500000 42.0000000 4.9697000533342361E-002	-113.500000 42.0000000 4.4815909117460251E-002	-113.500000 42.0000000 4.4281780719757080E-002	-113.500000 42.0000000 4.5323189347982407E-002	-113.500000 42.0000000 3.0554400756955147E-002	-113.500000 42.0000000 1.7766967415809631E-002	-113.500000 42.0000000 1.0905339382588863E-002	-113.500000 42.0000000 5.7317735627293587E-003	-113.500000 42.0000000 2.9859903734177351E-003	-113.500000 42.0000000 -3.5810424014925957E-003	-113.500000 42.0000000 1.6849651001393795E-003	-113.500000 42.0000000 4.8071797937154770E-003	-113.500000 42.0000000 6.4039123244583607E-003	-113.500000 42.0000000 1.8311390653252602E-002	-113.500000 42.0000000 3.2010279595851898E-002	-113.500000 42.0000000 -4.2213886044919491E-003	-113.500000 42.0000000 -6.8684457801282406E-003	-113.500000 42.0000000 8.8015263900160789E-003	-113.500000 42.0000000 2.7269108220934868E-002	-113.500000 42.0000000 2.5548331439495087E-002	-113.500000 42.0000000 3.3420544117689133E-002	-113.500000 42.0000000 3.0031168833374977E-002
-113.400002 42.0000000 -1.7431177198886871E-002	-113.400002 42.0000000 -1.9976049661636353E-002	-113.400002 42.0000000 -1.9896624609827995E-002	-113.400002 42.0000000 -1.9894100725650787E-002	-113.400002 42.0000000 -1.9913066178560257E-002	-113.400002 42.0000000 -1.8375962972640991E-002	-113.400002 42.0000000 -1.1486970819532871E-002	-113.400002 42.0000000 -1.6528917476534843E-002	-113.400002 42.0000000 -1.4306548982858658E-002	-113.400002 42.0000000 -8.3395959809422493E-003	-113.400002 42.0000000 -4.3501183390617371E-003	-113.400002 42.0000000 -1.3281373307108879E-002	-113.400002 42.0000000 -1.4036629348993301E-002	-113.400002 42.0000000 -1.4231148175895214E-002	-113.400002 42.0000000 -6.7821121774613857E-003	-113.400002 42.0000000 -5.2962829358875751E-003	-113.400002 42.0000000 -2.0791830029338598E-003	-113.400002 42.0000000 1.3563605956733227E-002	-113.400002 42.0000000 1.8064109608530998E-002	-113.400002 42.0000000 3.3759828656911850E-002	-113.400002 42.0000000 3.6379378288984299E-002	-113.400002 42.0000000 3.6925744265317917E-002	-113.400002 42.0000000 3.8135495036840439E-002	-113.400002 42.0000000 3.7345532327890396E-002	-113.400002 42.0000000 3.8213223218917847E-002	-113.400002 42.0000000 3.6302942782640457E-002	-113.400002 42.0000000 3.6104466766119003E-002	-113.400002 42.0000000 5.3940020501613617E-002	-113.400002 42.0000000 5.2791375666856766E-002	-113.400002 42.0000000 4.9079887568950653E-002	-113.400002 42.0000000 4.8849251121282578E-002	-113.400002 42.0000000 5.3850680589675903E-002	-113.400002 42.0000000 3.9137057960033417E-002	-113.400002 42.0000000 2.5947989895939827E-002	-113.400002 42.0000000 1.8562968820333481E-002	-113.400002 42.0000000 1.3799294829368591E-002	-113.400002 42.0000000 1.0537870228290558E-002	-113.400002 42.0000000 3.8699514698237181E-003	-113.400002 42.0000000 9.5719192177057266E-003	-113.400002 42.0000000 1.3578819110989571E-002	-113.400002 42.0000000 1.4552026987075806E-002	-113.400002 42.0000000 2.3502217605710030E-002	-113.400002 42.0000000 3.5993762314319611E-002	-113.400002 42.0000000 4.1587636806070805E-003	-113.400002 42.0000000 3.0668480321764946E-003	-113.400002 42.0000000 1.5525896102190018E-002	-113.400002 42.0000000 3.3111944794654846E-002	-113.400002 42.0000000 3.0220838263630867E-002	-113.400002 42.0000000 4.1829891502857208E-002	-113.400002 42.0000000 3.3582698553800583E-002
-113.300003 42.0000000 -1.6049562022089958E-002	-113.300003 42.0000000 -1.8585756421089172E-002	-113.300003 42.0000000 -1.9288197159767151E-002	-113.300003 42.0000000 -1.8775168806314468E-002	-113.300003 42.0000000 -1.9467348232865334E-002	-113.300003 42.0000000 -1.8037237226963043E-002	-113.300003 42.0000000 -1.0506502352654934E-002	-113.300003 42.0000000 -1.5864264219999313E-002	-113.300003 42.0000000 -1.4416585676372051E-002	-113.300003 42.0000000 -6.7285401746630669E-003	-113.300003 42.0000000 -2.5047736708074808E-003	-113.300003 42.0000000 -1.1950598098337650E-002	-113.300003 42.0000000 -1.2389240786433220E-002	-113.300003 42.0000000 -1.2403404340147972E-002	-113.300003 42.0000000 -3.2540771644562483E-003	-113.300003 42.0000000 -2.6864509563893080E-003	-113.300003 42.0000000 2.0671854144893587E-004	-113.300003 42.0000000 1.5378307551145554E-002	-113.300003 42.0000000 1.9569713622331619E-002	-113.300003 42.0000000 3.5541307181119919E-002	-113.300003 42.0000000 3.7682656198740005E-002	-113.300003 42.0000000 3.7760671228170395E-002	-113.300003 42.0000000 3.8842480629682541E-002	-113.300003 42.0000000 3.8528066128492355E-002	-113.300003 42.0000000 3.9705041795969009E-002	-113.300003 42.0000000 3.7773154675960541E-002	-113.300003 42.0000000 3.7746481597423553E-002	-113.300003 42.0000000 5.3346611559391022E-002	-113.300003 42.0000000 5.5878970772027969E-002	-113.300003 42.0000000 5.3279452025890350E-002	-113.300003 42.0000000 5.3384080529212952E-002	-113.300003 42.0000000 6.1384093016386032E-002	-113.300003 42.0000000 4.7304652631282806E-002	-113.300003 42.0000000 3.3985387533903122E-002	-113.300003 42.0000000 2.6273820549249649E-002	-113.300003 42.0000000 2.2376621142029762E-002	-113.300003 42.0000000 1.8469564616680145E-002	-113.300003 42.0000000 1.1607903987169266E-002	-113.300003 42.0000000 1.7769774422049522E-002	-113.300003 42.0000000 2.2484717890620232E-002	-113.300003 42.0000000 2.2703977301716805E-002	-113.300003 42.0000000 2.8062442317605019E-002	-113.300003 42.0000000 3.9318069815635681E-002	-113.300003 42.0000000 1.2694257311522961E-002	-113.300003 42.0000000 1.3047863729298115E-002	-113.300003 42.0000000 2.1994117647409439E-002	-113.300003 42.0000000 3.8960814476013184E-002	-113.300003 42.0000000 3.4908957779407501E-002	-113.300003 42.0000000 4.9912262707948685E-002	-113.300003 42.0000000 3.7943400442600250E-002
-113.199997 42.0000000 -1.4134821482002735E-002	-113.199997 42.0000000 -1.7090223729610443E-002	-113.199997 42.0000000 -1.8564291298389435E-002	-113.199997 42.0000000 -1.7614586278796196E-002	-113.199997 42.0000000 -1.8739903345704079E-002	-113.199997 42.0000000 -1.7465906217694283E-002	-113.199997 42.0000000 -9.8704025149345398E-003	-113.199997 42.0000000 -1.5029652975499630E-002	-113.199997 42.0000000 -1.4658825471997261E-002	-113.199997 42.0000000 -5.6119314394891262E-003	-113.199997 42.0000000 -5.5900216102600098E-004	-113.199997 42.0000000 -1.0472591966390610E-002	-113.199997 42.0000000 -1.0575705207884312E-002	-113.199997 42.0000000 -1.0378443636000156E-002	-113.199997 42.0000000 -4.2294448940083385E-004	-113.199997 42.0000000 2.8383449534885585E-004	-113.199997 42.0000000 2.8794258832931519E-003	-113.199997 42.0000000 1.6733426600694656E-002	-113.199997 42.0000000 2.0592326298356056E-002	-113.199997 42.0000000 3.7572063505649567E-002	-113.199997 42.0000000 3.8745421916246414E-002	-113.199997 42.0000000 3.8503564894199371E-002	-113.199997 42.0000000 3.9573036134243011E-002	-113.199997 42.0000000 3.9795316755771637E-002	-113.199997 42.0000000 4.1440099477767944E-002	-113.199997 42.0000000 3.9703756570816040E-002	-113.199997 42.0000000 3.9981827139854431E-002	-113.199997 42.0000000 5.2878133952617645E-002	-113.199997 42.0000000 5.9343293309211731E-002	-113.199997 42.0000000 5.7462077587842941E-002	-113.199997 42.0000000 5.7900138199329376E-002	-113.199997 42.0000000 6.7099332809448242E-002	-113.199997 42.0000000 5.4263234138488770E-002	-113.199997 42.0000000 4.1145939379930496E-002	-113.199997 42.0000000 3.3322803676128387E-002	-113.199997 42.0000000 3.1166234984993935E-002	-113.199997 42.0000000 2.6381131261587143E-002	-113.199997 42.0000000 1.9268628209829330E-002	-113.199997 42.0000000 2.5842728093266487E-002	-113.199997 42.0000000 3.1024619936943054E-002	-113.199997 42.0000000 3.0468339100480080E-002	-113.199997 42.0000000 3.2084383070468903E-002	-113.199997 42.0000000 4.2610574513673782E-002	-113.199997 42.0000000 2.0700020715594292E-002	-113.199997 42.0000000 2.1610328927636147E-002	-113.199997 42.0000000 2.7247879654169083E-002	-113.199997 42.0000000 4.4115025550127029E-002	-113.199997 42.0000000 3.9077602326869965E-002	-113.199997 42.0000000 5.6159436702728271E-002	-113.199997 42.0000000 4.2742300778627396E-002
-113.099998 42.0000000 -1.1575781740248203E-002	-113.099998 42.0000000 -1.5500715002417564E-002	-113.099998 42.0000000 -1.7751861363649368E-002	-113.099998 42.0000000 -1.6440631821751595E-002	-113.099998 42.0000000 -1.7648834735155106E-002	-113.099998 42.0000000 -1.6587216407060623E-002	-113.099998 42.0000000 -9.7535736858844757E-003	-113.099998 42.0000000 -1.4019929803907871E-002	-113.099998 42.0000000 -1.5036872588098049E-002	-113.099998 42.0000000 -5.2036908455193043E-003	-113.099998 42.0000000 1.4524529688060284E-003	-113.099998 42.0000000 -8.8414428755640984E-003	-113.099998 42.0000000 -8.6127826943993568E-003	-113.099998 42.0000000 -8.1597268581390381E-003	-113.099998 42.0000000 1.3461853377521038E-003	-113.099998 42.0000000 3.6255863960832357E-003	-113.099998 42.0000000 6.0019786469638348E-003	-113.099998 42.0000000 1.7469136044383049E-002	-113.099998 42.0000000 2.0932909101247787E-002	-113.099998 42.0000000 3.9860520511865616E-002	-113.099998 42.0000000 3.9490997791290283E-002	-113.099998 42.0000000 3.9186336100101471E-002	-113.099998 42.0000000 4.0410280227661133E-002	-113.099998 42.0000000 4.1287321597337723E-002	-113.099998 42.0000000 4.3607126921415329E-002	-113.099998 42.0000000 4.2362693697214127E-002	-113.099998 42.0000000 4.3122850358486176E-002	-113.099998 42.0000000 5.2910856902599335E-002	-113.099998 42.0000000 6.3385620713233948E-002	-113.099998 42.0000000 6.1582073569297791E-002	-113.099998 42.0000000 6.2324054539203644E-002	-113.099998 42.0000000 7.0355139672756195E-002	-113.099998 42.0000000 5.9390630573034286E-002	-113.099998 42.0000000 4.6842839568853378E-002	-113.099998 42.0000000 3.9108756929636002E-002	-113.099998 42.0000000 3.9908345788717270E-002	-113.099998 42.0000000 3.3926215022802353E-002	-113.099998 42.0000000 2.6561966165900230E-002	-113.099998 42.0000000 3.3393692225217819E-002	-113.099998 42.0000000 3.8776122033596039E-002	-113.099998 42.0000000 3.7516556680202484E-002	-113.099998 42.0000000 3.5650514066219330E-002	-113.099998 42.0000000 4.6307858079671860E-002	-113.099998 42.0000000 2.7743307873606682E-002	-113.099998 42.0000000 2.7739312499761581E-002	-113.099998 42.0000000 3.0625585466623306E-002	-113.099998 42.0000000 4.8073042184114456E-002	-113.099998 42.0000000 4.2329121381044388E-002	-113.099998 42.0000000 5.9417221695184708E-002	-113.099998 42.0000000 4.7692682594060898E-002
-113.000000 42.0000000 -8.6038839071989059E-003	-113.000000 42.0000000 -1.3809417374432087E-002	-113.000000 42.0000000 -1.6873810440301895E-002	-113.000000 42.0000000 -1.5271767973899841E-002	-113.000000 42.0000000 -1.6333499923348427E-002	-113.000000 42.0000000 -1.5528981573879719E-002	-113.000000 42.0000000 -1.0014111176133156E-002	-113.000000 42.0000000 -1.2945774942636490E-002	-113.000000 42.0000000 -1.5464652329683304E-002	-113.000000 42.0000000 -5.3374464623630047E-003	-113.000000 42.0000000 3.4472071565687656E-003	-113.000000 42.0000000 -7.1962513029575348E-003	-113.000000 42.0000000 -6.6524050198495388E-003	-113.000000 42.0000000 -5.9225652366876602E-003	-113.000000 42.0000000 2.2596551571041346E-003	-113.000000 42.0000000 6.9870031438767910E-003	-113.000000 42.0000000 9.2018200084567070E-003	-113.000000 42.0000000 1.7722841352224350E-002	-113.000000 42.0000000 2.0780002698302269E-002	-113.000000 42.0000000 4.2112920433282852E-002	-113.000000 42.0000000 4.0003158152103424E-002	-113.000000 42.0000000 3.9862379431724548E-002	-113.000000 42.0000000 4.1358940303325653E-002	-113.000000 42.0000000 4.2944185435771942E-002	-113.000000 42.0000000 4.6067729592323303E-002	-113.000000 42.0000000 4.5505862683057785E-002	-113.000000 42.0000000 4.6850942075252533E-002	-113.000000 42.0000000 5.3181905299425125E-002	-113.000000 42.0000000 6.7604385316371918E-002	-113.000000 42.0000000 6.5365798771381378E-002	-113.000000 42.0000000 6.6374130547046661E-002	-113.000000 42.0000000 7.1727074682712555E-002	-113.000000 42.0000000 6.2972694635391235E-002	-113.000000 42.0000000 5.1181279122829437E-002	-113.000000 42.0000000 4.3721146881580353E-002	-113.000000 42.0000000 4.8287063837051392E-002	-113.000000 42.0000000 4.0893942117691040E-002	-113.000000 42.0000000 3.3468667417764664E-002	-113.000000 42.0000000 4.0282666683197021E-002	-113.000000 42.0000000 4.5662950724363327E-002	-113.000000 42.0000000 4.3925397098064423E-002	-113.000000 42.0000000 3.8916599005460739E-002	-113.000000 42.0000000 5.0307508558034897E-002	-113.000000 42.0000000 3.4026481211185455E-002	-113.000000 42.0000000 3.1935341656208038E-002	-113.000000 42.0000000 3.2612469047307968E-002	-113.000000 42.0000000 5.1053080707788467E-002	-113.000000 42.0000000 4.4751469045877457E-002	-113.000000 42.0000000 6.0288876295089722E-002	-113.000000 42.0000000 5.2420560270547867E-002
-112.900002 42.0000000 -5.5710352025926113E-003	-112.900002 42.0000000 -1.2020296417176723E-002	-112.900002 42.0000000 -1.5968944877386093E-002	-112.900002 42.0000000 -1.4153770171105862E-002	-112.900002 42.0000000 -1.4977871440351009E-002	-112.900002 42.0000000 -1.4455213211476803E-002	-112.900002 42.0000000 -1.0465659201145172E-002	-112.900002 42.0000000 -1.1938278563320637E-002	-112.900002 42.0000000 -1.5837613493204117E-002	-112.900002 42.0000000 -5.7838945649564266E-003	-112.900002 42.0000000 5.2701923996210098E-003	-112.900002 42.0000000 -5.7109892368316650E-003	-112.900002 42.0000000 -4.8842742107808590E-003	-112.900002 42.0000000 -3.8862221408635378E-003	-112.900002 42.0000000 2.5748068001121283E-003	-112.900002 42.0000000 9.8941242322325706E-003	-112.900002 42.0000000 1.1967951431870461E-002	-112.900002 42.0000000 1.7647791653871536E-002	-112.900002 42.0000000 2.0344229415059090E-002	-112.900002 42.0000000 4.3820243328809738E-002	-112.900002 42.0000000 4.0356114506721497E-002	-112.900002 42.0000000 4.0545191615819931E-002	-112.900002 42.0000000 4.2370524257421494E-002	-112.900002 42.0000000 4.4620957225561142E-002	-112.900002 42.0000000 4.8538092523813248E-002	-112.900002 42.0000000 4.8710852861404419E-002	-112.900002 42.0000000 5.0642386078834534E-002	-112.900002 42.0000000 5.3273018449544907E-002	-112.900002 42.0000000 7.1324452757835388E-002	-112.900002 42.0000000 6.8337276577949524E-002	-112.900002 42.0000000 6.9564469158649445E-002	-112.900002 42.0000000 7.1883976459503174E-002	-112.900002 42.0000000 6.5332509577274323E-002	-112.900002 42.0000000 5.4234135895967484E-002	-112.900002 42.0000000 4.7203060239553452E-002	-112.900002 42.0000000 5.5780548602342606E-002	-112.900002 42.0000000 4.6949338167905807E-002	-112.900002 42.0000000 3.9910279214382172E-002	-112.900002 42.0000000 4.6238172799348831E-002	-112.900002 42.0000000 5.1508009433746338E-002	-112.900002 42.0000000 4.9707345664501190E-002	-112.900002 42.0000000 4.2109340429306030E-002	-112.900002 42.0000000 5.4413970559835434E-002	-112.900002 42.0000000 3.9886221289634705E-002	-112.900002 42.0000000 3.4967198967933655E-002	-112.900002 42.0000000 3.3935952931642532E-002	-112.900002 42.0000000 5.3373489528894424E-002	-112.900002 42.0000000 4.6478599309921265E-002	-112.900002 42.0000000 5.9601306915283203E-002	-112.900002 42.0000000 5.6453648954629898E-002
-112.800003 42.0000000 -2.9107071459293365E-003	-112.800003 42.0000000 -1.0165143758058548E-002	-112.800003 42.0000000 -1.5106868930160999E-002	-112.800003 42.0000000 -1.3180954381823540E-002	-112.800003 42.0000000 -1.3773810118436813E-002	-112.800003 42.0000000 -1.3531326316297054E-002	-112.800003 42.0000000 -1.0960270650684834E-002	-112.800003 42.0000000 -1.1137558147311211E-002	-112.800003 42.0000000 -1.6043258830904961E-002	-112.800003 42.0000000 -6.3527449965476990E-003	-112.800003 42.0000000 6.6654300317168236E-003	-112.800003 42.0000000 -4.5847590081393719E-003	-112.800003 42.0000000 -3.5337670706212521E-003	-112.800003 42.0000000 -2.3030575830489397E-003	-112.800003 42.0000000 2.4273868184536695E-003	-112.800003 42.0000000 1.1772312223911285E-002	-112.800003 42.0000000 1.3690892606973648E-002	-112.800003 42.0000000 1.7327297478914261E-002	-112.800003 42.0000000 1.9737968221306801E-002	-112.800003 42.0000000 4.4250253587961197E-002	-112.800003 42.0000000 4.0574379265308380E-002	-112.800003 42.0000000 4.1192006319761276E-002	-112.800003 42.0000000 4.3349832296371460E-002	-112.800003 42.0000000 4.6119853854179382E-002	-112.800003 42.0000000 5.0631433725357056E-002	-112.800003 42.0000000 5.1463324576616287E-002	-112.800003 42.0000000 5.3875640034675598E-002	-112.800003 42.0000000 5.2803128957748413E-002	-112.800003 42.0000000 7.3660157620906830E-002	-112.800003 42.0000000 6.9789111614227295E-002	-112.800003 42.0000000 7.1170046925544739E-002	-112.800003 42.0000000 7.1235306560993195E-002	-112.800003 42.0000000 6.6557593643665314E-002	-112.800003 42.0000000 5.5791735649108887E-002	-112.800003 42.0000000 4.9307625740766525E-002	-112.800003 42.0000000 6.1543840914964676E-002	-112.800003 42.0000000 5.1512613892555237E-002	-112.800003 42.0000000 4.5637208968400955E-002	-112.800003 42.0000000 5.0704948604106903E-002	-112.800003 42.0000000 5.5863261222839355E-002	-112.800003 42.0000000 5.4658096283674240E-002	-112.800003 42.0000000 4.5578073710203171E-002	-112.800003 42.0000000 5.8478448539972305E-002	-112.800003 42.0000000 4.5633874833583832E-002	-112.800003 42.0000000 3.7502564489841461E-002	-112.800003 42.0000000 3.5318832844495773E-002	-112.800003 42.0000000 5.5264510214328766E-002	-112.800003 42.0000000 4.7554228454828262E-002	-112.800003 42.0000000 5.7939518243074417E-002	-112.800003 42.0000000 5.9170823544263840E-002
-112.699997 42.0000000 -1.1321221245452762E-003	-112.699997 42.0000000 -8.3033507689833641E-003	-112.699997 42.0000000 -1.4386995695531368E-002	-112.699997 42.0000000 -1.2492827139794827E-002	-112.699997 42.0000000 -1.2924606911838055E-002	-112.699997 42.0000000 -1.2928140349686146E-002	-112.699997 42.0000000 -1.1388105340301991E-002	-112.699997 42.0000000 -1.0698726400732994E-002	-112.699997 42.0000000 -1.5955815091729164E-002	-112.699997 42.0000000 -6.8993521854281425E-003	-112.699997 42.0000000 7.2794687002897263E-003	-112.699997 42.0000000 -4.0485640056431293E-003	-112.699997 42.0000000 -2.8701478149741888E-003	-112.699997 42.0000000 -1.4669715892523527E-003	-112.699997 42.0000000 1.8337381770834327E-003	-112.699997 42.0000000 1.1942018754780293E-002	-112.699997 42.0000000 1.3666717335581779E-002	-112.699997 42.0000000 1.6783080995082855E-002	-112.699997 42.0000000 1.8974220380187035E-002	-112.699997 42.0000000 4.2487382888793945E-002	-112.699997 42.0000000 4.0649976581335068E-002	-112.699997 42.0000000 4.1706364601850510E-002	-112.699997 42.0000000 4.4162407517433167E-002	-112.699997 42.0000000 4.7201085835695267E-002	-112.699997 42.0000000 5.1876880228519440E-002	-112.699997 42.0000000 5.3172126412391663E-002	-112.699997 42.0000000 5.5850367993116379E-002	-112.699997 42.0000000 5.1506865769624710E-002	-112.699997 42.0000000 7.3551774024963379E-002	-112.699997 42.0000000 6.8824380636215210E-002	-112.699997 42.0000000 7.0269137620925903E-002	-112.699997 42.0000000 6.9927744567394257E-002	-112.699997 42.0000000 6.6513232886791229E-002	-112.699997 42.0000000 5.5378541350364685E-002	-112.699997 42.0000000 4.9531482160091400E-002	-112.699997 42.0000000 6.4414925873279572E-002	-112.699997 42.0000000 5.3775701671838760E-002	-112.699997 42.0000000 5.0240185111761093E-002	-112.699997 42.0000000 5.2872948348522186E-002	-112.699997 42.0000000 5.8034300804138184E-002	-112.699997 42.0000000 5.8376934379339218E-002	-112.699997 42.0000000 4.9803297966718674E-002	-112.699997 42.0000000 6.2404055148363113E-002	-112.699997 42.0000000 5.1515091210603714E-002	-112.699997 42.0000000 4.0092501789331436E-002	-112.699997 42.0000000 3.7468735128641129E-002	-112.699997 42.0000000 5.6859932839870453E-002	-112.699997 42.0000000 4.7941010445356369E-002	-112.699997 42.0000000 5.5651925504207611E-002	-112.699997 42.0000000 5.9811290353536606E-002
-112.599998 42.0000000 -6.0740578919649124E-004	-112.599998 42.0000000 -6.4804637804627419E-003	-112.599998 42.0000000 -1.3874915428459644E-002	-112.599998 42.0000000 -1.2189555913209915E-002	-112.599998 42.0000000 -1.2564993463456631E-002	-112.599998 42.0000000 -1.2752797454595566E-002	-112.599998 42.0000000 -1.1663904413580894E-002	-112.599998 42.0000000 -1.0717330500483513E-002	-112.599998 42.0000000 -1.5466117300093174E-002	-112.599998 42.0000000 -7.3156370781362057E-003	-112.599998 42.0000000 6.8365666083991528E-003	-112.599998 42.0000000 -4.2611695826053619E-003	-112.599998 42.0000000 -3.0837208032608032E-003	-112.599998 42.0000000 -1.5862447908148170E-003	-112.599998 42.0000000 7.8660156577825546E-004	-112.599998 42.0000000 9.9160745739936829E-003	-112.599998 42.0000000 1.1395094916224480E-002	-112.599998 42.0000000 1.6014652326703072E-002	-112.599998 42.0000000 1.8021222203969955E-002	-112.599998 42.0000000 3.7863705307245255E-002	-112.599998 42.0000000 4.0560510009527206E-002	-112.599998 42.0000000 4.1980478912591934E-002	-112.599998 42.0000000 4.4678710401058197E-002	-112.599998 42.0000000 4.7659359872341156E-002	-112.599998 42.0000000 5.1898270845413208E-002	-112.599998 42.0000000 5.3378734737634659E-002	-112.599998 42.0000000 5.6026276201009750E-002	-112.599998 42.0000000 4.9339305609464645E-002	-112.599998 42.0000000 7.0239625871181488E-002	-112.599998 42.0000000 6.4808972179889679E-002	-112.599998 42.0000000 6.6207028925418854E-002	-112.599998 42.0000000 6.8003043532371521E-002	-112.599998 42.0000000 6.5069407224655151E-002	-112.599998 42.0000000 5.2607078105211258E-002	-112.599998 42.0000000 4.7463092952966690E-002	-112.599998 42.0000000 6.3457354903221130E-002	-112.599998 42.0000000 5.3101371973752975E-002	-112.599998 42.0000000 5.3335249423980713E-002	-112.599998 42.0000000 5.2113529294729233E-002	-112.599998 42.0000000 5.7481598109006882E-002	-112.599998 42.0000000 6.0498751699924469E-002	-112.599998 42.0000000 5.5126104503870010E-002	-112.599998 42.0000000 6.6094525158405304E-002	-112.599998 42.0000000 5.7619661092758179E-002	-112.599998 42.0000000 4.3111409991979599E-002	-112.599998 42.0000000 4.0890183299779892E-002	-112.599998 42.0000000 5.8235041797161102E-002	-112.599998 42.0000000 4.7645904123783112E-002	-112.599998 42.0000000 5.2998047322034836E-002	-112.599998 42.0000000 5.7850450277328491E-002
-112.500000 42.0000000 -8.4833503933623433E-004	-112.500000 42.0000000 -4.5901429839432240E-003	-112.500000 42.0000000 -1.3396237045526505E-002	-112.500000 42.0000000 -1.2063574045896530E-002	-112.500000 42.0000000 -1.2463179416954517E-002	-112.500000 42.0000000 -1.2789149768650532E-002	-112.500000 42.0000000 -1.1724424548447132E-002	-112.500000 42.0000000 -1.0959632694721222E-002	-112.500000 42.0000000 -1.4604257419705391E-002	-112.500000 42.0000000 -7.5336620211601257E-003	-112.500000 42.0000000 5.6886118836700916E-003	-112.500000 42.0000000 -4.9351803027093410E-003	-112.500000 42.0000000 -3.8505168631672859E-003	-112.500000 42.0000000 -2.3298405576497316E-003	-112.500000 42.0000000 -4.8841926036402583E-004	-112.500000 42.0000000 6.4133647829294205E-003	-112.500000 42.0000000 7.6051345095038414E-003	-112.500000 42.0000000 1.5074062161147594E-002	-112.500000 42.0000000 1.6940707340836525E-002	-112.500000 42.0000000 3.1297426670789719E-002	-112.500000 42.0000000 4.0268596261739731E-002	-112.500000 42.0000000 4.2019471526145935E-002	-112.500000 42.0000000 4.4910483062267303E-002	-112.500000 42.0000000 4.7583714127540588E-002	-112.500000 42.0000000 5.1006376743316650E-002	-112.500000 42.0000000 5.2452914416790009E-002	-112.500000 42.0000000 5.4847195744514465E-002	-112.500000 42.0000000 4.6672027558088303E-002	-112.500000 42.0000000 6.4756341278553009E-002	-112.500000 42.0000000 5.8747138828039169E-002	-112.500000 42.0000000 6.0009736567735672E-002	-112.500000 42.0000000 6.5779268741607666E-002	-112.500000 42.0000000 6.2684319913387299E-002	-112.500000 42.0000000 4.8193331807851791E-002	-112.500000 42.0000000 4.3749339878559113E-002	-112.500000 42.0000000 5.9704180806875229E-002	-112.500000 42.0000000 5.0266839563846588E-002	-112.500000 42.0000000 5.5109139531850815E-002	-112.500000 42.0000000 4.9285139888525009E-002	-112.500000 42.0000000 5.5028352886438370E-002	-112.500000 42.0000000 6.1356779187917709E-002	-112.500000 42.0000000 6.0857895761728287E-002	-112.500000 42.0000000 6.9384820759296417E-002	-112.500000 42.0000000 6.3632279634475708E-002	-112.500000 42.0000000 4.6422004699707031E-002	-112.500000 42.0000000 4.5176502317190170E-002	-112.500000 42.0000000 5.9469219297170639E-002	-112.500000 42.0000000 4.7035299241542816E-002	-112.500000 42.0000000 5.0379734486341476E-002	-112.500000 42.0000000 5.4201800376176834E-002
-112.400002 42.0000000 -1.2183368671685457E-003	-112.400002 42.0000000 -2.5208145380020142E-003	-112.400002 42.0000000 -1.2730151414871216E-002	-112.400002 42.0000000 -1.1852761730551720E-002	-112.400002 42.0000000 -1.2325133197009563E-002	-112.400002 42.0000000 -1.2760242447257042E-002	-112.400002 42.0000000 -1.1500336229801178E-002	-112.400002 42.0000000 -1.1126472614705563E-002	-112.400002 42.0000000 -1.3408293947577477E-002	-112.400002 42.0000000 -7.4938447214663029E-003	-112.400002 42.0000000 4.2781787924468517E-003	-112.400002 42.0000000 -5.7139578275382519E-003	-112.400002 42.0000000 -4.7721522860229015E-003	-112.400002 42.0000000 -3.2885419204831123E-003	-112.400002 42.0000000 -1.7381130019202828E-003	-112.400002 42.0000000 2.3782977368682623E-003	-112.400002 42.0000000 3.2664600294083357E-003	-112.400002 42.0000000 1.3997963629662991E-002	-112.400002 42.0000000 1.5762882307171822E-002	-112.400002 42.0000000 2.4064233526587486E-002	-112.400002 42.0000000 3.9705876260995865E-002	-112.400002 42.0000000 4.1795313358306885E-002	-112.400002 42.0000000 4.4851325452327728E-002	-112.400002 42.0000000 4.7079622745513916E-002	-112.400002 42.0000000 4.9585111439228058E-002	-112.400002 42.0000000 5.0867795944213867E-002	-112.400002 42.0000000 5.2888151258230209E-002	-112.400002 42.0000000 4.4163927435874939E-002	-112.400002 42.0000000 5.8519877493381500E-002	-112.400002 42.0000000 5.2051421254873276E-002	-112.400002 42.0000000 5.3121101111173630E-002	-112.400002 42.0000000 6.3585206866264343E-002	-112.400002 42.0000000 5.9929009526968002E-002	-112.400002 42.0000000 4.3051622807979584E-002	-112.400002 42.0000000 3.9252281188964844E-002	-112.400002 42.0000000 5.4518036544322968E-002	-112.400002 42.0000000 4.6302057802677155E-002	-112.400002 42.0000000 5.5800449103116989E-002	-112.400002 42.0000000 4.5559588819742203E-002	-112.400002 42.0000000 5.1775451749563217E-002	-112.400002 42.0000000 6.1399869620800018E-002	-112.400002 42.0000000 6.6055178642272949E-002	-112.400002 42.0000000 7.2016753256320953E-002	-112.400002 42.0000000 6.9010704755783081E-002	-112.400002 42.0000000 4.9765665084123611E-002	-112.400002 42.0000000 4.9729816615581512E-002	-112.400002 42.0000000 6.0610760003328323E-002	-112.400002 42.0000000 4.6608708798885345E-002	-112.400002 42.0000000 4.8291672021150589E-002	-112.400002 42.0000000 5.0120733678340912E-002
-112.300003 42.0000000 -1.1376282200217247E-003	-112.300003 42.0000000 -2.0801878417842090E-004	-112.300003 42.0000000 -1.1664359830319881E-002	-112.300003 42.0000000 -1.1312949471175671E-002	-112.300003 42.0000000 -1.1883619241416454E-002	-112.300003 42.0000000 -1.2402848340570927E-002	-112.300003 42.0000000 -1.0902924463152885E-002	-112.300003 42.0000000 -1.0925635695457458E-002	-112.300003 42.0000000 -1.1887027882039547E-002	-112.300003 42.0000000 -7.1307020261883736E-003	-112.300003 42.0000000 2.9784748330712318E-003	-112.300003 42.0000000 -6.2827635556459427E-003	-112.300003 42.0000000 -5.5074417032301426E-003	-112.300003 42.0000000 -4.1133919730782509E-003	-112.300003 42.0000000 -2.7358217630535364E-003	-112.300003 42.0000000 -1.2882718583568931E-003	-112.300003 42.0000000 -6.8161089438945055E-004	-112.300003 42.0000000 1.2772307731211185E-002	-112.300003 42.0000000 1.4443140476942062E-002	-112.300003 42.0000000 1.7470670863986015E-002	-112.300003 42.0000000 3.8739789277315140E-002	-112.300003 42.0000000 4.1184682399034500E-002	-112.300003 42.0000000 4.4408779591321945E-002	-112.300003 42.0000000 4.6170268207788467E-002	-112.300003 42.0000000 4.7880861908197403E-002	-112.300003 42.0000000 4.8955805599689484E-002	-112.300003 42.0000000 5.0579577684402466E-002	-112.300003 42.0000000 4.2723476886749268E-002	-112.300003 42.0000000 5.2938997745513916E-002	-112.300003 42.0000000 4.6222917735576630E-002	-112.300003 42.0000000 4.7074779868125916E-002	-112.300003 42.0000000 6.1712913215160370E-002	-112.300003 42.0000000 5.7357396930456161E-002	-112.300003 42.0000000 3.8037490099668503E-002	-112.300003 42.0000000 3.4804433584213257E-002	-112.300003 42.0000000 4.9122411757707596E-002	-112.300003 42.0000000 4.2146705090999603E-002	-112.300003 42.0000000 5.5521395057439804E-002	-112.300003 42.0000000 4.2086537927389145E-002	-112.300003 42.0000000 4.8791956156492233E-002	-112.300003 42.0000000 6.1016414314508438E-002	-112.300003 42.0000000 6.9675929844379425E-002	-112.300003 42.0000000 7.3588527739048004E-002	-112.300003 42.0000000 7.2990603744983673E-002	-112.300003 42.0000000 5.2859611809253693E-002	-112.300003 42.0000000 5.3955357521772385E-002	-112.300003 42.0000000 6.1657764017581940E-002	-112.300003 42.0000000 4.6947613358497620E-002	-112.300003 42.0000000 4.7347698360681534E-002	-112.300003 42.0000000 4.6904578804969788E-002
-112.199997 42.0000000 -1.0323701280867681E-004	-112.199997 42.0000000 2.3516737855970860E-003	-112.199997 42.0000000 -1.0009195655584335E-002	-112.199997 42.0000000 -1.0229301638901234E-002	-112.199997 42.0000000 -1.0910062119364738E-002	-112.199997 42.0000000 -1.1478187516331673E-002	-112.199997 42.0000000 -9.8303509876132011E-003	-112.199997 42.0000000 -1.0082250460982323E-002	-112.199997 42.0000000 -1.0031020268797874E-002	-112.199997 42.0000000 -6.3783614896237850E-003	-112.199997 42.0000000 2.0849348511546850E-003	-112.199997 42.0000000 -6.3795316964387894E-003	-112.199997 42.0000000 -5.7847755961120129E-003	-112.199997 42.0000000 -4.5272842980921268E-003	-112.199997 42.0000000 -3.2872601877897978E-003	-112.199997 42.0000000 -3.7420527078211308E-003	-112.199997 42.0000000 -3.3461241982877254E-003	-112.199997 42.0000000 1.1324951425194740E-002	-112.199997 42.0000000 1.2871452607214451E-002	-112.199997 42.0000000 1.2826751917600632E-002	-112.199997 42.0000000 3.7158891558647156E-002	-112.199997 42.0000000 3.9969187229871750E-002	-112.199997 42.0000000 4.3402899056673050E-002	-112.199997 42.0000000 4.4793490320444107E-002	-112.199997 42.0000000 4.5987568795681000E-002	-112.199997 42.0000000 4.6891648322343826E-002	-112.199997 42.0000000 4.8184290528297424E-002	-112.199997 42.0000000 4.3423499912023544E-002	-112.199997 42.0000000 4.9370814114809036E-002	-112.199997 42.0000000 4.2822472751140594E-002	-112.199997 42.0000000 4.3466769158840179E-002	-112.199997 42.0000000 6.0434002429246902E-002	-112.199997 42.0000000 5.5491678416728973E-002	-112.199997 42.0000000 3.3929798752069473E-002	-112.199997 42.0000000 3.1188281252980232E-002	-112.199997 42.0000000 4.4596228748559952E-002	-112.199997 42.0000000 3.8628794252872467E-002	-112.199997 42.0000000 5.4256394505500793E-002	-112.199997 42.0000000 3.9962127804756165E-002	-112.199997 42.0000000 4.7081697732210159E-002	-112.199997 42.0000000 6.0526508837938309E-002	-112.199997 42.0000000 7.0577576756477356E-002	-112.199997 42.0000000 7.3556073009967804E-002	-112.199997 42.0000000 7.4606046080589294E-002	-112.199997 42.0000000 5.5394291877746582E-002	-112.199997 42.0000000 5.7257883250713348E-002	-112.199997 42.0000000 6.2545649707317352E-002	-112.199997 42.0000000 4.8688285052776337E-002	-112.199997 42.0000000 4.8266600817441940E-002	-112.199997 42.0000000 4.5860256999731064E-002
-112.099998 42.0000000 2.1752079483121634E-003	-112.099998 42.0000000 5.0960932858288288E-003	-112.099998 42.0000000 -7.6818568632006645E-003	-112.099998 42.0000000 -8.4889763966202736E-003	-112.099998 42.0000000 -9.2808660119771957E-003	-112.099998 42.0000000 -9.8465811461210251E-003	-112.099998 42.0000000 -8.2292752340435982E-003	-112.099998 42.0000000 -8.4288101643323898E-003	-112.099998 42.0000000 -7.8576523810625076E-003	-112.099998 42.0000000 -5.2228597924113274E-003	-112.099998 42.0000000 1.7760903574526310E-003	-112.099998 42.0000000 -5.8549116365611553E-003	-112.099998 42.0000000 -5.4581002332270145E-003	-112.099998 42.0000000 -4.3734116479754448E-003	-112.099998 42.0000000 -3.2849716953933239E-003	-112.099998 42.0000000 -4.4037285260856152E-003	-112.099998 42.0000000 -4.1065248660743237E-003	-112.099998 42.0000000 9.5763988792896271E-003	-112.099998 42.0000000 1.0938527062535286E-002	-112.099998 42.0000000 1.1075429618358612E-002	-112.099998 42.0000000 3.4779455512762070E-002	-112.099998 42.0000000 3.7953946739435196E-002	-112.099998 42.0000000 4.1669335216283798E-002	-112.099998 42.0000000 4.2877703905105591E-002	-112.099998 42.0000000 4.3910671025514603E-002	-112.099998 42.0000000 4.4741503894329071E-002	-112.099998 42.0000000 4.5834541320800781E-002	-112.099998 42.0000000 4.7009307891130447E-002	-112.099998 42.0000000 4.8755917698144913E-002	-112.099998 42.0000000 4.2984388768672943E-002	-112.099998 42.0000000 4.3459113687276840E-002	-112.099998 42.0000000 5.9916082769632339E-002	-112.099998 42.0000000 5.4683372378349304E-002	-112.099998 42.0000000 3.1263485550880432E-002	-112.099998 42.0000000 2.8963563963770866E-002	-112.099998 42.0000000 4.1682317852973938E-002	-112.099998 42.0000000 3.6329310387372971E-002	-112.099998 42.0000000 5.1991619169712067E-002	-112.099998 42.0000000 3.9935097098350525E-002	-112.099998 42.0000000 4.7321807593107224E-002	-112.099998 42.0000000 6.0138944536447525E-002	-112.099998 42.0000000 6.7951597273349762E-002	-112.099998 42.0000000 7.1508541703224182E-002	-112.099998 42.0000000 7.3124088346958160E-002	-112.099998 42.0000000 5.7116102427244186E-002	-112.099998 42.0000000 5.9177525341510773E-002	-112.099998 42.0000000 6.3182391226291656E-002	-112.099998 42.0000000 5.2250064909458160E-002	-112.099998 42.0000000 5.1540497690439224E-002	-112.099998 42.0000000 4.7898467630147934E-002
-112.000000 42.0000000 5.2743260748684406E-003	-112.000000 42.0000000 7.9031586647033691E-003	-112.000000 42.0000000 -4.9730697646737099E-003	-112.000000 42.0000000 -6.3247065991163254E-003	-112.000000 42.0000000 -7.2095710784196854E-003	-112.000000 42.0000000 -7.7253393828868866E-003	-112.000000 42.0000000 -6.2757800333201885E-003	-112.000000 42.0000000 -6.2127104029059410E-003	-112.000000 42.0000000 -5.5089765228331089E-003	-112.000000 42.0000000 -3.8512973114848137E-003	-112.000000 42.0000000 1.9290281925350428E-003	-112.000000 42.0000000 -4.8960028216242790E-003	-112.000000 42.0000000 -4.7213486395776272E-003	-112.000000 42.0000000 -3.8125354330986738E-003	-112.000000 42.0000000 -2.8971673455089331E-003	-112.000000 42.0000000 -3.7556260358542204E-003	-112.000000 42.0000000 -3.4745098091661930E-003	-112.000000 42.0000000 7.6193800196051598E-003	-112.000000 42.0000000 8.7346313521265984E-003	-112.000000 42.0000000 1.1429671198129654E-002	-112.000000 42.0000000 3.1830355525016785E-002	-112.000000 42.0000000 3.5338595509529114E-002	-112.000000 42.0000000 3.9387326687574387E-002	-112.000000 42.0000000 4.0560200810432434E-002	-112.000000 42.0000000 4.1727785021066666E-002	-112.000000 42.0000000 4.2572204023599625E-002	-112.000000 42.0000000 4.3569128960371017E-002	-112.000000 42.0000000 5.2460804581642151E-002	-112.000000 42.0000000 5.0287328660488129E-002	-112.000000 42.0000000 4.5687872916460037E-002	-112.000000 42.0000000 4.6018116176128387E-002	-112.000000 42.0000000 5.9876088052988052E-002	-112.000000 42.0000000 5.4619349539279938E-002	-112.000000 42.0000000 2.9681695625185966E-002	-112.000000 42.0000000 2.7828490361571312E-002	-112.000000 42.0000000 3.9923254400491714E-002	-112.000000 42.0000000 3.5000793635845184E-002	-112.000000 42.0000000 4.9042426049709320E-002	-112.000000 42.0000000 4.1346155107021332E-002	-112.000000 42.0000000 4.8911485821008682E-002	-112.000000 42.0000000 5.9733070433139801E-002	-112.000000 42.0000000 6.2867663800716400E-002	-112.000000 42.0000000 6.8077921867370605E-002	-112.000000 42.0000000 6.9441974163055420E-002	-112.000000 42.0000000 5.8193977922201157E-002	-112.000000 42.0000000 5.9951003640890121E-002	-112.000000 42.0000000 6.3592433929443359E-002	-112.000000 42.0000000 5.6993797421455383E-002	-112.000000 42.0000000 5.6403845548629761E-002	-112.000000 42.0000000 5.2125364542007446E-002
-111.900002 42.0000000 8.5633844137191772E-003	-111.900002 42.0000000 1.0536121204495430E-002	-111.900002 42.0000000 -2.3229490034282207E-003	-111.900002 42.0000000 -4.0879780426621437E-003	-111.900002 42.0000000 -5.0240983255207539E-003	-111.900002 42.0000000 -5.4378467611968517E-003	-111.900002 42.0000000 -4.2193857952952385E-003	-111.900002 42.0000000 -3.8049998693168163E-003	-111.900002 42.0000000 -3.2045750413089991E-003	-111.900002 42.0000000 -2.5407145731151104E-003	-111.900002 42.0000000 2.3379670456051826E-003	-111.900002 42.0000000 -3.8009099662303925E-003	-111.900002 42.0000000 -3.8746853824704885E-003	-111.900002 42.0000000 -3.1161438673734665E-003	-111.900002 42.0000000 -2.3866223637014627E-003	-111.900002 42.0000000 -2.5017687585204840E-003	-111.900002 42.0000000 -2.1932004019618034E-003	-111.900002 42.0000000 5.5406009778380394E-003	-111.900002 42.0000000 6.3703428022563457E-003	-111.900002 42.0000000 1.2770345434546471E-002	-111.900002 42.0000000 2.8552561998367310E-002	-111.900002 42.0000000 3.2343555241823196E-002	-111.900002 42.0000000 3.6742340773344040E-002	-111.900002 42.0000000 3.7970196455717087E-002	-111.900002 42.0000000 3.9449445903301239E-002	-111.900002 42.0000000 4.0373928844928741E-002	-111.900002 42.0000000 4.1336566209793091E-002	-111.900002 42.0000000 5.8225203305482864E-002	-111.900002 42.0000000 5.2756443619728088E-002	-111.900002 42.0000000 4.9488756805658340E-002	-111.900002 42.0000000 4.9682106822729111E-002	-111.900002 42.0000000 5.9898663312196732E-002	-111.900002 42.0000000 5.4790753871202469E-002	-111.900002 42.0000000 2.8652856126427650E-002	-111.900002 42.0000000 2.7285948395729065E-002	-111.900002 42.0000000 3.8615621626377106E-002	-111.900002 42.0000000 3.4196149557828903E-002	-111.900002 42.0000000 4.5746684074401855E-002	-111.900002 42.0000000 4.3145395815372467E-002	-111.900002 42.0000000 5.0888821482658386E-002	-111.900002 42.0000000 5.9052553027868271E-002	-111.900002 42.0000000 5.6766659021377563E-002	-111.900002 42.0000000 6.4077526330947876E-002	-111.900002 42.0000000 6.4736716449260712E-002	-111.900002 42.0000000 5.8799613267183304E-002	-111.900002 42.0000000 5.9865392744541168E-002	-111.900002 42.0000000 6.3748940825462341E-002	-111.900002 42.0000000 6.1995606869459152E-002	-111.900002 42.0000000 6.1789270490407944E-002	-111.900002 42.0000000 5.7260222733020782E-002
-111.800003 42.0000000 1.1348946951329708E-002	-111.800003 42.0000000 1.2600500136613846E-002	-111.800003 42.0000000 -2.7342964312992990E-004	-111.800003 42.0000000 -2.1901770960539579E-003	-111.800003 42.0000000 -3.1078783795237541E-003	-111.800003 42.0000000 -3.3444049768149853E-003	-111.800003 42.0000000 -2.3426359985023737E-003	-111.800003 42.0000000 -1.6248495085164905E-003	-111.800003 42.0000000 -1.2439788552001119E-003	-111.800003 42.0000000 -1.6383898910135031E-003	-111.800003 42.0000000 2.7863108552992344E-003	-111.800003 42.0000000 -2.9168631881475449E-003	-111.800003 42.0000000 -3.2484361436218023E-003	-111.800003 42.0000000 -2.6084841229021549E-003	-111.800003 42.0000000 -2.0614513196051121E-003	-111.800003 42.0000000 -1.3205958530306816E-003	-111.800003 42.0000000 -9.7189692314714193E-004	-111.800003 42.0000000 3.3712785225361586E-003	-111.800003 42.0000000 3.9256387390196323E-003	-111.800003 42.0000000 1.4049001038074493E-002	-111.800003 42.0000000 2.5075135752558708E-002	-111.800003 42.0000000 2.9089178889989853E-002	-111.800003 42.0000000 3.3813957124948502E-002	-111.800003 42.0000000 3.5151451826095581E-002	-111.800003 42.0000000 3.6972135305404663E-002	-111.800003 42.0000000 3.8037896156311035E-002	-111.800003 42.0000000 3.8994219154119492E-002	-111.800003 42.0000000 6.2506735324859619E-002	-111.800003 42.0000000 5.4930787533521652E-002	-111.800003 42.0000000 5.3003277629613876E-002	-111.800003 42.0000000 5.3051203489303589E-002	-111.800003 42.0000000 5.9497434645891190E-002	-111.800003 42.0000000 5.4605305194854736E-002	-111.800003 42.0000000 2.7701219543814659E-002	-111.800003 42.0000000 2.6833586394786835E-002	-111.800003 42.0000000 3.7085019052028656E-002	-111.800003 42.0000000 3.3448532223701477E-002	-111.800003 42.0000000 4.2356278747320175E-002	-111.800003 42.0000000 4.4146761298179626E-002	-111.800003 42.0000000 5.2162919193506241E-002	-111.800003 42.0000000 5.7728435844182968E-002	-111.800003 42.0000000 5.1061976701021194E-002	-111.800003 42.0000000 6.0271561145782471E-002	-111.800003 42.0000000 6.0081545263528824E-002	-111.800003 42.0000000 5.8973170816898346E-002	-111.800003 42.0000000 5.9044044464826584E-002	-111.800003 42.0000000 6.3520073890686035E-002	-111.800003 42.0000000 6.6251531243324280E-002	-111.800003 42.0000000 6.6583298146724701E-002	-111.800003 42.0000000 6.2043704092502594E-002
-111.699997 42.0000000 1.2906756252050400E-002	-111.699997 42.0000000 1.3557117432355881E-002	-111.699997 42.0000000 5.5541837355121970E-004	-111.699997 42.0000000 -1.0826787911355495E-003	-111.699997 42.0000000 -1.8846867606043816E-003	-111.699997 42.0000000 -1.8285821424797177E-003	-111.699997 42.0000000 -9.4813003670424223E-004	-111.699997 42.0000000 -1.2813009379897267E-004	-111.699997 42.0000000 3.3728815651556943E-007	-111.699997 42.0000000 -1.5457386616617441E-003	-111.699997 42.0000000 3.0621991027146578E-003	-111.699997 42.0000000 -2.6243703905493021E-003	-111.699997 42.0000000 -3.1785299070179462E-003	-111.699997 42.0000000 -2.6499915402382612E-003	-111.699997 42.0000000 -2.2612751927226782E-003	-111.699997 42.0000000 -8.4412662545219064E-004	-111.699997 42.0000000 -4.6556376037187874E-004	-111.699997 42.0000000 1.0996074415743351E-003	-111.699997 42.0000000 1.4557556714862585E-003	-111.699997 42.0000000 1.4311221428215504E-002	-111.699997 42.0000000 2.1425154060125351E-002	-111.699997 42.0000000 2.5598576292395592E-002	-111.699997 42.0000000 3.0574912205338478E-002	-111.699997 42.0000000 3.2062746584415436E-002	-111.699997 42.0000000 3.4096371382474899E-002	-111.699997 42.0000000 3.5374343395233154E-002	-111.699997 42.0000000 3.6328736692667007E-002	-111.699997 42.0000000 6.3304215669631958E-002	-111.699997 42.0000000 5.5579863488674164E-002	-111.699997 42.0000000 5.4923631250858307E-002	-111.699997 42.0000000 5.4806247353553772E-002	-111.699997 42.0000000 5.8110579848289490E-002	-111.699997 42.0000000 5.3400523960590363E-002	-111.699997 42.0000000 2.6444291695952415E-002	-111.699997 42.0000000 2.5979690253734589E-002	-111.699997 42.0000000 3.4708432853221893E-002	-111.699997 42.0000000 3.2285429537296295E-002	-111.699997 42.0000000 3.9020959287881851E-002	-111.699997 42.0000000 4.3050196021795273E-002	-111.699997 42.0000000 5.1539134234189987E-002	-111.699997 42.0000000 5.5282641202211380E-002	-111.699997 42.0000000 4.7135107219219208E-002	-111.699997 42.0000000 5.7372488081455231E-002	-111.699997 42.0000000 5.6434333324432373E-002	-111.699997 42.0000000 5.8630108833312988E-002	-111.699997 42.0000000 5.7448051869869232E-002	-111.699997 42.0000000 6.2684312462806702E-002	-111.699997 42.0000000 6.8717040121555328E-002	-111.699997 42.0000000 6.9656208157539368E-002	-111.699997 42.0000000 6.5275013446807861E-002
-111.599998 42.0000000 1.2710430659353733E-002	-111.599998 42.0000000 1.2965700589120388E-002	-111.599998 42.0000000 -2.7946170303039253E-004	-111.599998 42.0000000 -1.0874690487980843E-003	-111.599998 42.0000000 -1.6794364200904965E-003	-111.599998 42.0000000 -1.1839426588267088E-003	-111.599998 42.0000000 -2.5208105216734111E-004	-111.599998 42.0000000 3.3144184271804988E-004	-111.599998 42.0000000 2.2803802858106792E-004	-111.599998 42.0000000 -2.5457516312599182E-003	-111.599998 42.0000000 3.0042848084121943E-003	-111.599998 42.0000000 -3.2145518343895674E-003	-111.599998 42.0000000 -3.9070551283657551E-003	-111.599998 42.0000000 -3.5198407713323832E-003	-111.599998 42.0000000 -3.2481844536960125E-003	-111.599998 42.0000000 -1.5269897412508726E-003	-111.599998 42.0000000 -1.1426839046180248E-003	-111.599998 42.0000000 -1.2955011334270239E-003	-111.599998 42.0000000 -1.0019034380093217E-003	-111.599998 42.0000000 1.2889554724097252E-002	-111.599998 42.0000000 1.7599888145923615E-002	-111.599998 42.0000000 2.1872075274586678E-002	-111.599998 42.0000000 2.6986444368958473E-002	-111.599998 42.0000000 2.8658218681812286E-002	-111.599998 42.0000000 3.0660422518849373E-002	-111.599998 42.0000000 3.2228808850049973E-002	-111.599998 42.0000000 3.3169995993375778E-002	-111.599998 42.0000000 5.9115312993526459E-002	-111.599998 42.0000000 5.3790383040904999E-002	-111.599998 42.0000000 5.4302949458360672E-002	-111.599998 42.0000000 5.3993795067071915E-002	-111.599998 42.0000000 5.5299837142229080E-002	-111.599998 42.0000000 5.0665158778429031E-002	-111.599998 42.0000000 2.4643626064062119E-002	-111.599998 42.0000000 2.4363232776522636E-002	-111.599998 42.0000000 3.1096527352929115E-002	-111.599998 42.0000000 3.0360667034983635E-002	-111.599998 42.0000000 3.5828601568937302E-002	-111.599998 42.0000000 3.8921337574720383E-002	-111.599998 42.0000000 4.8146583139896393E-002	-111.599998 42.0000000 5.1375892013311386E-002	-111.599998 42.0000000 4.5990336686372757E-002	-111.599998 42.0000000 5.5884987115859985E-002	-111.599998 42.0000000 5.4463561624288559E-002	-111.599998 42.0000000 5.7674668729305267E-002	-111.599998 42.0000000 5.4998751729726791E-002	-111.599998 42.0000000 6.1052016913890839E-002	-111.599998 42.0000000 6.8667002022266388E-002	-111.599998 42.0000000 7.0178121328353882E-002	-111.599998 42.0000000 6.6088542342185974E-002
-111.500000 42.0000000 1.1175556108355522E-002	-111.500000 42.0000000 1.1262794956564903E-002	-111.500000 42.0000000 -2.2315070964396000E-003	-111.500000 42.0000000 -1.8529817461967468E-003	-111.500000 42.0000000 -2.2605147678405046E-003	-111.500000 42.0000000 -1.2337019434198737E-003	-111.500000 42.0000000 -4.1698454879224300E-005	-111.500000 42.0000000 -1.9334773242007941E-005	-111.500000 42.0000000 -3.2164662843570113E-004	-111.500000 42.0000000 -4.2596082203090191E-003	-111.500000 42.0000000 2.6600586716085672E-003	-111.500000 42.0000000 -4.4849934056401253E-003	-111.500000 42.0000000 -5.2797556854784489E-003	-111.500000 42.0000000 -5.0323372706770897E-003	-111.500000 42.0000000 -4.8497072421014309E-003	-111.500000 42.0000000 -3.1336816027760506E-003	-111.500000 42.0000000 -2.7604561764746904E-003	-111.500000 42.0000000 -3.7769209593534470E-003	-111.500000 42.0000000 -3.4498097375035286E-003	-111.500000 42.0000000 1.0191061533987522E-002	-111.500000 42.0000000 1.3738125562667847E-002	-111.500000 42.0000000 1.8070572987198830E-002	-111.500000 42.0000000 2.3261431604623795E-002	-111.500000 42.0000000 2.5123907253146172E-002	-111.500000 42.0000000 2.6900213211774826E-002	-111.500000 42.0000000 2.8814431279897690E-002	-111.500000 42.0000000 2.9728760942816734E-002	-111.500000 42.0000000 5.1350180059671402E-002	-111.500000 42.0000000 5.0148792564868927E-002	-111.500000 42.0000000 5.1720362156629562E-002	-111.500000 42.0000000 5.1204938441514969E-002	-111.500000 42.0000000 5.1453918218612671E-002	-111.500000 42.0000000 4.6823188662528992E-002	-111.500000 42.0000000 2.2397100925445557E-002	-111.500000 42.0000000 2.2225368767976761E-002	-111.500000 42.0000000 2.6770303025841713E-002	-111.500000 42.0000000 2.7958679944276810E-002	-111.500000 42.0000000 3.2924700528383255E-002	-111.500000 42.0000000 3.2857608050107956E-002	-111.500000 42.0000000 4.2930252850055695E-002	-111.500000 42.0000000 4.6654775738716125E-002	-111.500000 42.0000000 4.6882692724466324E-002	-111.500000 42.0000000 5.5468942970037460E-002	-111.500000 42.0000000 5.3800035268068314E-002	-111.500000 42.0000000 5.6296657770872116E-002	-111.500000 42.0000000 5.1881305873394012E-002	-111.500000 42.0000000 5.8808434754610062E-002	-111.500000 42.0000000 6.6902443766593933E-002	-111.500000 42.0000000 6.8742282688617706E-002	-111.500000 42.0000000 6.4994946122169495E-002
-111.400002 42.0000000 8.8881989941000938E-003	-111.400002 42.0000000 8.9929532259702682E-003	-111.400002 42.0000000 -4.5288801193237305E-003	-111.400002 42.0000000 -2.8777939733117819E-003	-111.400002 42.0000000 -3.2929142471402884E-003	-111.400002 42.0000000 -1.7206000629812479E-003	-111.400002 42.0000000 -9.4441327291860944E-007	-111.400002 42.0000000 -8.6344662122428417E-004	-111.400002 42.0000000 -1.3318250421434641E-003	-111.400002 42.0000000 -6.1372295022010803E-003	-111.400002 42.0000000 2.0968646276742220E-003	-111.400002 42.0000000 -6.1387876048684120E-003	-111.400002 42.0000000 -7.0439334958791733E-003	-111.400002 42.0000000 -6.9143804721534252E-003	-111.400002 42.0000000 -6.8091028369963169E-003	-111.400002 42.0000000 -5.2930768579244614E-003	-111.400002 42.0000000 -4.9361945129930973E-003	-111.400002 42.0000000 -6.2744570896029472E-003	-111.400002 42.0000000 -5.8714486658573151E-003	-111.400002 42.0000000 6.8410667590796947E-003	-111.400002 42.0000000 1.0022000409662724E-002	-111.400002 42.0000000 1.4398003928363323E-002	-111.400002 42.0000000 1.9658900797367096E-002	-111.400002 42.0000000 2.1685160696506500E-002	-111.400002 42.0000000 2.3141404613852501E-002	-111.400002 42.0000000 2.5420419871807098E-002	-111.400002 42.0000000 2.6294171810150146E-002	-111.400002 42.0000000 4.1899032890796661E-002	-111.400002 42.0000000 4.5483037829399109E-002	-111.400002 42.0000000 4.7986261546611786E-002	-111.400002 42.0000000 4.7273062169551849E-002	-111.400002 42.0000000 4.7071564942598343E-002	-111.400002 42.0000000 4.2432758957147598E-002	-111.400002 42.0000000 1.9905487075448036E-002	-111.400002 42.0000000 1.9878383725881577E-002	-111.400002 42.0000000 2.2476239129900932E-002	-111.400002 42.0000000 2.5428030639886856E-002	-111.400002 42.0000000 3.0400006100535393E-002	-111.400002 42.0000000 2.6365928351879120E-002	-111.400002 42.0000000 3.7168968468904495E-002	-111.400002 42.0000000 4.1960503906011581E-002	-111.400002 42.0000000 4.8760823905467987E-002	-111.400002 42.0000000 5.5620800703763962E-002	-111.400002 42.0000000 5.3862150758504868E-002	-111.400002 42.0000000 5.4715689271688461E-002	-111.400002 42.0000000 4.8368439078330994E-002	-111.400002 42.0000000 5.6196231395006180E-002	-111.400002 42.0000000 6.4570806920528412E-002	-111.400002 42.0000000 6.6189892590045929E-002	-111.400002 42.0000000 6.2744274735450745E-002
-111.300003 42.0000000 6.3522467389702797E-003	-111.300003 42.0000000 6.5745534375309944E-003	-111.300003 42.0000000 -6.3857850618660450E-003	-111.300003 42.0000000 -3.6615522112697363E-003	-111.300003 42.0000000 -4.4704847969114780E-003	-111.300003 42.0000000 -2.4269814603030682E-003	-111.300003 42.0000000 1.9704962323885411E-004	-111.300003 42.0000000 -1.9417012808844447E-003	-111.300003 42.0000000 -2.5483698118478060E-003	-111.300003 42.0000000 -7.5812293216586113E-003	-111.300003 42.0000000 1.3244806323200464E-003	-111.300003 42.0000000 -7.9004131257534027E-003	-111.300003 42.0000000 -8.9404573664069176E-003	-111.300003 42.0000000 -8.9150816202163696E-003	-111.300003 42.0000000 -8.8864704594016075E-003	-111.300003 42.0000000 -7.6654511503875256E-003	-111.300003 42.0000000 -7.3195220902562141E-003	-111.300003 42.0000000 -8.6803510785102844E-003	-111.300003 42.0000000 -8.2025900483131409E-003	-111.300003 42.0000000 3.4292254131287336E-003	-111.300003 42.0000000 6.6726193763315678E-003	-111.300003 42.0000000 1.1085430160164833E-002	-111.300003 42.0000000 1.6443017870187759E-002	-111.300003 42.0000000 1.8566111102700233E-002	-111.300003 42.0000000 1.9719617441296577E-002	-111.300003 42.0000000 2.2331720218062401E-002	-111.300003 42.0000000 2.3154005408287048E-002	-111.300003 42.0000000 3.2416492700576782E-002	-111.300003 42.0000000 4.0487922728061676E-002	-111.300003 42.0000000 4.3742079287767410E-002	-111.300003 42.0000000 4.2874474078416824E-002	-111.300003 42.0000000 4.2554907500743866E-002	-111.300003 42.0000000 3.7949569523334503E-002	-111.300003 42.0000000 1.7385588958859444E-002	-111.300003 42.0000000 1.7530484125018120E-002	-111.300003 42.0000000 1.8995663151144981E-002	-111.300003 42.0000000 2.2991804406046867E-002	-111.300003 42.0000000 2.8251605108380318E-002	-111.300003 42.0000000 2.0930014550685883E-002	-111.300003 42.0000000 3.2056998461484909E-002	-111.300003 42.0000000 3.8126081228256226E-002	-111.300003 42.0000000 5.0665687769651413E-002	-111.300003 42.0000000 5.5862128734588623E-002	-111.300003 42.0000000 5.4091893136501312E-002	-111.300003 42.0000000 5.3104311227798462E-002	-111.300003 42.0000000 4.4816028326749802E-002	-111.300003 42.0000000 5.3415413945913315E-002	-111.300003 42.0000000 6.2828801572322845E-002	-111.300003 42.0000000 6.3246749341487885E-002	-111.300003 42.0000000 5.9970073401927948E-002
-111.199997 42.0000000 3.9590941742062569E-003	-111.199997 42.0000000 4.2885146103799343E-003	-111.199997 42.0000000 -7.0253461599349976E-003	-111.199997 42.0000000 -3.7261696998029947E-003	-111.199997 42.0000000 -5.5209086276590824E-003	-111.199997 42.0000000 -3.1812989618629217E-003	-111.199997 42.0000000 8.7476358748972416E-004	-111.199997 42.0000000 -3.0555876437574625E-003	-111.199997 42.0000000 -3.7809384521096945E-003	-111.199997 42.0000000 -7.9618953168392181E-003	-111.199997 42.0000000 2.8530787676572800E-004	-111.199997 42.0000000 -9.5202606171369553E-003	-111.199997 42.0000000 -1.0716686956584454E-002	-111.199997 42.0000000 -1.0808689519762993E-002	-111.199997 42.0000000 -1.0861446149647236E-002	-111.199997 42.0000000 -9.9507169798016548E-003	-111.199997 42.0000000 -9.6012195572257042E-003	-111.199997 42.0000000 -1.0844971984624863E-002	-111.199997 42.0000000 -1.0326636023819447E-002	-111.199997 42.0000000 4.9488001968711615E-004	-111.199997 42.0000000 3.9530373178422451E-003	-111.199997 42.0000000 8.3976490423083305E-003	-111.199997 42.0000000 1.3889383524656296E-002	-111.199997 42.0000000 1.5995120629668236E-002	-111.199997 42.0000000 1.6975264996290207E-002	-111.199997 42.0000000 1.9827302545309067E-002	-111.199997 42.0000000 2.0583946257829666E-002	-111.199997 42.0000000 2.4294139817357063E-002	-111.199997 42.0000000 3.5712793469429016E-002	-111.199997 42.0000000 3.9442077279090881E-002	-111.199997 42.0000000 3.8511119782924652E-002	-111.199997 42.0000000 3.8212731480598450E-002	-111.199997 42.0000000 3.3723775297403336E-002	-111.199997 42.0000000 1.5040859580039978E-002	-111.199997 42.0000000 1.5268790535628796E-002	-111.199997 42.0000000 1.7117869108915329E-002	-111.199997 42.0000000 2.0727830007672310E-002	-111.199997 42.0000000 2.6386845856904984E-002	-111.199997 42.0000000 1.7988918349146843E-002	-111.199997 42.0000000 2.8681300580501556E-002	-111.199997 42.0000000 3.5964023321866989E-002	-111.199997 42.0000000 5.1726903766393661E-002	-111.199997 42.0000000 5.5737137794494629E-002	-111.199997 42.0000000 5.3959339857101440E-002	-111.199997 42.0000000 5.1584679633378983E-002	-111.199997 42.0000000 4.1698120534420013E-002	-111.199997 42.0000000 5.0620798021554947E-002	-111.199997 42.0000000 6.2797419726848602E-002	-111.199997 42.0000000 6.0500949621200562E-002	-111.199997 42.0000000 5.7160384953022003E-002
-111.099998 42.0000000 1.9566505216062069E-003	-111.099998 42.0000000 2.2891010157763958E-003	-111.099998 42.0000000 -5.9144645929336548E-003	-111.099998 42.0000000 -2.7577448636293411E-003	-111.099998 42.0000000 -6.2483856454491615E-003	-111.099998 42.0000000 -3.8672953378409147E-003	-111.099998 42.0000000 2.2386084310710430E-003	-111.099998 42.0000000 -4.0671308524906635E-003	-111.099998 42.0000000 -4.9039679579436779E-003	-111.099998 42.0000000 -6.8359514698386192E-003	-111.099998 42.0000000 -1.0845693759620190E-003	-111.099998 42.0000000 -1.0814223438501358E-002	-111.099998 42.0000000 -1.2178529053926468E-002	-111.099998 42.0000000 -1.2427746318280697E-002	-111.099998 42.0000000 -1.2568263337016106E-002	-111.099998 42.0000000 -1.1928020976483822E-002	-111.099998 42.0000000 -1.1554155498743057E-002	-111.099998 42.0000000 -1.2637254782021046E-002	-111.099998 42.0000000 -1.2132361531257629E-002	-111.099998 42.0000000 -1.5890791546553373E-003	-111.099998 42.0000000 2.0609949715435505E-003	-111.099998 42.0000000 6.5263006836175919E-003	-111.099998 42.0000000 1.2195293791592121E-002	-111.099998 42.0000000 1.4140183106064796E-002	-111.099998 42.0000000 1.5147502534091473E-002	-111.099998 42.0000000 1.8091531470417976E-002	-111.099998 42.0000000 1.8748903647065163E-002	-111.099998 42.0000000 1.8484203144907951E-002	-111.099998 42.0000000 3.1537469476461411E-002	-111.099998 42.0000000 3.5377990454435349E-002	-111.099998 42.0000000 3.4514263272285461E-002	-111.099998 42.0000000 3.4255638718605042E-002	-111.099998 42.0000000 2.9990835115313530E-002	-111.099998 42.0000000 1.3018233701586723E-002	-111.099998 42.0000000 1.3102490454912186E-002	-111.099998 42.0000000 1.7390482127666473E-002	-111.099998 42.0000000 1.8624642863869667E-002	-111.099998 42.0000000 2.4691324681043625E-002	-111.099998 42.0000000 1.8521524965763092E-002	-111.099998 42.0000000 2.7757521718740463E-002	-111.099998 42.0000000 3.6009192466735840E-002	-111.099998 42.0000000 5.1299743354320526E-002	-111.099998 42.0000000 5.4888591170310974E-002	-111.099998 42.0000000 5.3050022572278976E-002	-111.099998 42.0000000 5.0224091857671738E-002	-111.099998 42.0000000 3.9441350847482681E-002	-111.099998 42.0000000 4.7924533486366272E-002	-111.099998 42.0000000 6.5205283463001251E-002	-111.099998 42.0000000 5.8359503746032715E-002	-111.099998 42.0000000 5.4641585797071457E-002
-111.000000 42.0000000 3.1224210397340357E-004	-111.000000 42.0000000 5.5947434157133102E-004	-111.000000 42.0000000 -3.5941998939961195E-003	-111.000000 42.0000000 -1.0999903315678239E-003	-111.000000 42.0000000 -6.7329662851989269E-003	-111.000000 42.0000000 -4.4991783797740936E-003	-111.000000 42.0000000 4.0052956901490688E-003	-111.000000 42.0000000 -4.9690436571836472E-003	-111.000000 42.0000000 -5.9260786511003971E-003	-111.000000 42.0000000 -4.7049312852323055E-003	-111.000000 42.0000000 -2.6430042926222086E-003	-111.000000 42.0000000 -1.1846959590911865E-002	-111.000000 42.0000000 -1.3379772193729877E-002	-111.000000 42.0000000 -1.3825293630361557E-002	-111.000000 42.0000000 -1.4060187153518200E-002	-111.000000 42.0000000 -1.3654819689691067E-002	-111.000000 42.0000000 -1.3237680308520794E-002	-111.000000 42.0000000 -1.4158057980239391E-002	-111.000000 42.0000000 -1.3706937432289124E-002	-111.000000 42.0000000 -3.0912670772522688E-003	-111.000000 42.0000000 7.4176234193146229E-004	-111.000000 42.0000000 5.2041537128388882E-003	-111.000000 42.0000000 1.1151459999382496E-002	-111.000000 42.0000000 1.2852358631789684E-002	-111.000000 42.0000000 1.3987973332405090E-002	-111.000000 42.0000000 1.6910841688513756E-002	-111.000000 42.0000000 1.7358159646391869E-002	-111.000000 42.0000000 1.4613935723900795E-002	-111.000000 42.0000000 2.7914682403206825E-002	-111.000000 42.0000000 3.1606413424015045E-002	-111.000000 42.0000000 3.0892044305801392E-002	-111.000000 42.0000000 3.0665252357721329E-002	-111.000000 42.0000000 2.6728952303528786E-002	-111.000000 42.0000000 1.1295931413769722E-002	-111.000000 42.0000000 1.1063303798437119E-002	-111.000000 42.0000000 1.9262518733739853E-002	-111.000000 42.0000000 1.6729451715946198E-002	-111.000000 42.0000000 2.3239150643348694E-002	-111.000000 42.0000000 2.1484363824129105E-002	-111.000000 42.0000000 2.8614362701773643E-002	-111.000000 42.0000000 3.7593837827444077E-002	-111.000000 42.0000000 4.9651939421892166E-002	-111.000000 42.0000000 5.3416579961776733E-002	-111.000000 42.0000000 5.1486250013113022E-002	-111.000000 42.0000000 4.8999961465597153E-002	-111.000000 42.0000000 3.7764329463243484E-002	-111.000000 42.0000000 4.5369420200586319E-002	-111.000000 42.0000000 6.9167554378509521E-002	-111.000000 42.0000000 5.6777227669954300E-002	-111.000000 42.0000000 5.2423622459173203E-002
-110.900002 42.0000000 -1.1058206437155604E-003	-110.900002 42.0000000 -9.8765362054109573E-004	-110.900002 42.0000000 -8.6966383969411254E-004	-110.900002 42.0000000 7.1003980701789260E-004	-110.900002 42.0000000 -7.1052419953048229E-003	-110.900002 42.0000000 -5.1265652291476727E-003	-110.900002 42.0000000 5.7251327671110630E-003	-110.900002 42.0000000 -5.7687168009579182E-003	-110.900002 42.0000000 -6.8859895691275597E-003	-110.900002 42.0000000 -2.2945064119994640E-003	-110.900002 42.0000000 -4.2272866703569889E-003	-110.900002 42.0000000 -1.2715488672256470E-002	-110.900002 42.0000000 -1.4406006783246994E-002	-110.900002 42.0000000 -1.5071863308548927E-002	-110.900002 42.0000000 -1.5404910780489445E-002	-110.900002 42.0000000 -1.5215153805911541E-002	-110.900002 42.0000000 -1.4740533195436001E-002	-110.900002 42.0000000 -1.5510699711740017E-002	-110.900002 42.0000000 -1.5134331770241261E-002	-110.900002 42.0000000 -4.3843174353241920E-003	-110.900002 42.0000000 -3.3313967287540436E-004	-110.900002 42.0000000 4.1085178963840008E-003	-110.900002 42.0000000 1.0498162358999252E-002	-110.900002 42.0000000 1.1931821703910828E-002	-110.900002 42.0000000 1.3166121207177639E-002	-110.900002 42.0000000 1.5993464738130569E-002	-110.900002 42.0000000 1.6002099961042404E-002	-110.900002 42.0000000 1.2070122174918652E-002	-110.900002 42.0000000 2.4766214191913605E-002	-110.900002 42.0000000 2.8121031820774078E-002	-110.900002 42.0000000 2.7579618617892265E-002	-110.900002 42.0000000 2.7387971058487892E-002	-110.900002 42.0000000 2.3904202505946159E-002	-110.900002 42.0000000 9.7856037318706512E-003	-110.900002 42.0000000 9.1409208253026009E-003	-110.900002 42.0000000 2.1899700164794922E-002	-110.900002 42.0000000 1.5045044943690300E-002	-110.900002 42.0000000 2.2083008661866188E-002	-110.900002 42.0000000 2.5371853262186050E-002	-110.900002 42.0000000 3.0279189348220825E-002	-110.900002 42.0000000 3.9793346077203751E-002	-110.900002 42.0000000 4.7112233936786652E-002	-110.900002 42.0000000 5.1418866962194443E-002	-110.900002 42.0000000 4.9400143325328827E-002	-110.900002 42.0000000 4.7833207994699478E-002	-110.900002 42.0000000 3.6369729787111282E-002	-110.900002 42.0000000 4.2996954172849655E-002	-110.900002 42.0000000 7.3384970426559448E-002	-110.900002 42.0000000 5.5615823715925217E-002	-110.900002 42.0000000 5.0439998507499695E-002
-110.800003 42.0000000 -2.4613235145807266E-003	-110.800003 42.0000000 -2.4692385923117399E-003	-110.800003 42.0000000 1.4045835705474019E-003	-110.800003 42.0000000 2.0560086704790592E-003	-110.800003 42.0000000 -7.4807503260672092E-003	-110.800003 42.0000000 -5.8093676343560219E-003	-110.800003 42.0000000 6.8433447740972042E-003	-110.800003 42.0000000 -6.4472677186131477E-003	-110.800003 42.0000000 -7.8211231157183647E-003	-110.800003 42.0000000 -3.7182398955337703E-004	-110.800003 42.0000000 -5.6946580298244953E-003	-110.800003 42.0000000 -1.3479437679052353E-002	-110.800003 42.0000000 -1.5299794264137745E-002	-110.800003 42.0000000 -1.6184978187084198E-002	-110.800003 42.0000000 -1.6612077131867409E-002	-110.800003 42.0000000 -1.6633117571473122E-002	-110.800003 42.0000000 -1.6092775389552116E-002	-110.800003 42.0000000 -1.6725510358810425E-002	-110.800003 42.0000000 -1.6429660841822624E-002	-110.800003 42.0000000 -5.7730758562684059E-003	-110.800003 42.0000000 -1.4624221948906779E-003	-110.800003 42.0000000 2.9853512533009052E-003	-110.800003 42.0000000 1.0038667358458042E-002	-110.800003 42.0000000 1.1203479953110218E-002	-110.800003 42.0000000 1.2396294623613358E-002	-110.800003 42.0000000 1.5068193897604942E-002	-110.800003 42.0000000 1.4249479398131371E-002	-110.800003 42.0000000 1.0360728017985821E-002	-110.800003 42.0000000 2.2138796746730804E-002	-110.800003 42.0000000 2.4915955960750580E-002	-110.800003 42.0000000 2.4522593244910240E-002	-110.800003 42.0000000 2.4399550631642342E-002	-110.800003 42.0000000 2.1575152873992920E-002	-110.800003 42.0000000 8.3589050918817520E-003	-110.800003 42.0000000 7.2766165249049664E-003	-110.800003 42.0000000 2.4383531883358955E-002	-110.800003 42.0000000 1.3515917584300041E-002	-110.800003 42.0000000 2.1190911531448364E-002	-110.800003 42.0000000 2.8631728142499924E-002	-110.800003 42.0000000 3.1808428466320038E-002	-110.800003 42.0000000 4.1704032570123672E-002	-110.800003 42.0000000 4.3782524764537811E-002	-110.800003 42.0000000 4.8824489116668701E-002	-110.800003 42.0000000 4.6748012304306030E-002	-110.800003 42.0000000 4.6590350568294525E-002	-110.800003 42.0000000 3.5136044025421143E-002	-110.800003 42.0000000 4.0879566222429276E-002	-110.800003 42.0000000 7.6473295688629150E-002	-110.800003 42.0000000 5.4765030741691589E-002	-110.800003 42.0000000 4.8635676503181458E-002
-110.699997 42.0000000 -3.9278492331504822E-003	-110.699997 42.0000000 -4.0129865519702435E-003	-110.699997 42.0000000 2.3399482015520334E-003	-110.699997 42.0000000 2.2516981698572636E-003	-110.699997 42.0000000 -7.9603418707847595E-003	-110.699997 42.0000000 -6.6183530725538731E-003	-110.699997 42.0000000 6.7058736458420753E-003	-110.699997 42.0000000 -6.9588059559464455E-003	-110.699997 42.0000000 -8.7671577930450439E-003	-110.699997 42.0000000 2.6238564169034362E-004	-110.699997 42.0000000 -6.9118067622184753E-003	-110.699997 42.0000000 -1.4158616773784161E-002	-110.699997 42.0000000 -1.6054235398769379E-002	-110.699997 42.0000000 -1.7124721780419350E-002	-110.699997 42.0000000 -1.7629146575927734E-002	-110.699997 42.0000000 -1.7868155613541603E-002	-110.699997 42.0000000 -1.7261672765016556E-002	-110.699997 42.0000000 -1.7760541290044785E-002	-110.699997 42.0000000 -1.7542177811264992E-002	-110.699997 42.0000000 -7.4773477390408516E-003	-110.699997 42.0000000 -2.9143164865672588E-003	-110.699997 42.0000000 1.6605366254225373E-003	-110.699997 42.0000000 9.6473107114434242E-003	-110.699997 42.0000000 1.0513355955481529E-002	-110.699997 42.0000000 1.1451794765889645E-002	-110.699997 42.0000000 1.3899612240493298E-002	-110.699997 42.0000000 1.1673245579004288E-002	-110.699997 42.0000000 9.1490885242819786E-003	-110.699997 42.0000000 2.0221708342432976E-002	-110.699997 42.0000000 2.1993137896060944E-002	-110.699997 42.0000000 2.1682307124137878E-002	-110.699997 42.0000000 2.1701578050851822E-002	-110.699997 42.0000000 1.9910333678126335E-002	-110.699997 42.0000000 6.8588005378842354E-003	-110.699997 42.0000000 5.3851292468607426E-003	-110.699997 42.0000000 2.5719590485095978E-002	-110.699997 42.0000000 1.2060833163559437E-002	-110.699997 42.0000000 2.0448684692382812E-002	-110.699997 42.0000000 2.9688416048884392E-002	-110.699997 42.0000000 3.2329641282558441E-002	-110.699997 42.0000000 4.2473133653402328E-002	-110.699997 42.0000000 3.9530098438262939E-002	-110.699997 42.0000000 4.5387879014015198E-002	-110.699997 42.0000000 4.3307844549417496E-002	-110.699997 42.0000000 4.5082017779350281E-002	-110.699997 42.0000000 3.4082930535078049E-002	-110.699997 42.0000000 3.9127901196479797E-002	-110.699997 42.0000000 7.7017880976200104E-002	-110.699997 42.0000000 5.4152999073266983E-002	-110.699997 42.0000000 4.6983864158391953E-002
-110.599998 42.0000000 -5.6350743398070335E-003	-110.599998 42.0000000 -5.7169385254383087E-003	-110.599998 42.0000000 1.2769120512530208E-003	-110.599998 42.0000000 7.7975163003429770E-004	-110.599998 42.0000000 -8.6140315979719162E-003	-110.599998 42.0000000 -7.6112779788672924E-003	-110.599998 42.0000000 4.8222914338111877E-003	-110.599998 42.0000000 -7.2678043507039547E-003	-110.599998 42.0000000 -9.7531098872423172E-003	-110.599998 42.0000000 -9.6990534802898765E-004	-110.599998 42.0000000 -7.7871964313089848E-003	-110.599998 42.0000000 -1.4753146097064018E-002	-110.599998 42.0000000 -1.6644997522234917E-002	-110.599998 42.0000000 -1.7838710919022560E-002	-110.599998 42.0000000 -1.8391637131571770E-002	-110.599998 42.0000000 -1.8866343423724174E-002	-110.599998 42.0000000 -1.8200356513261795E-002	-110.599998 42.0000000 -1.8555028364062309E-002	-110.599998 42.0000000 -1.8410671502351761E-002	-110.599998 42.0000000 -9.6125965937972069E-003	-110.599998 42.0000000 -4.8673618584871292E-003	-110.599998 42.0000000 4.7153876948868856E-005	-110.599998 42.0000000 9.2544173821806908E-003	-110.599998 42.0000000 9.7499117255210876E-003	-110.599998 42.0000000 1.0202701203525066E-002	-110.599998 42.0000000 1.2348975986242294E-002	-110.599998 42.0000000 8.0201681703329086E-003	-110.599998 42.0000000 8.2142353057861328E-003	-110.599998 42.0000000 1.9212489947676659E-002	-110.599998 42.0000000 1.9349917769432068E-002	-110.599998 42.0000000 1.9027570262551308E-002	-110.599998 42.0000000 1.9295414909720421E-002	-110.599998 42.0000000 1.9072769209742546E-002	-110.599998 42.0000000 5.1707238890230656E-003	-110.599998 42.0000000 3.4117943141609430E-003	-110.599998 42.0000000 2.5134313851594925E-002	-110.599998 42.0000000 1.0635947808623314E-002	-110.599998 42.0000000 1.9732888787984848E-002	-110.599998 42.0000000 2.7392888441681862E-002	-110.599998 42.0000000 3.1240228563547134E-002	-110.599998 42.0000000 4.1496898978948593E-002	-110.599998 42.0000000 3.4206409007310867E-002	-110.599998 42.0000000 4.0882509201765060E-002	-110.599998 42.0000000 3.8868568837642670E-002	-110.599998 42.0000000 4.3128874152898788E-002	-110.599998 42.0000000 3.3253841102123260E-002	-110.599998 42.0000000 3.7830434739589691E-002	-110.599998 42.0000000 7.4019804596900940E-002	-110.599998 42.0000000 5.3726419806480408E-002	-110.599998 42.0000000 4.5471906661987305E-002
-110.500000 42.0000000 -7.5130094774067402E-003	-110.500000 42.0000000 -7.5351144187152386E-003	-110.500000 42.0000000 -1.2511340901255608E-003	-110.500000 42.0000000 -1.8875936511904001E-003	-110.500000 42.0000000 -9.3918666243553162E-003	-110.500000 42.0000000 -8.7330453097820282E-003	-110.500000 42.0000000 1.7696557333692908E-003	-110.500000 42.0000000 -7.4537456966936588E-003	-110.500000 42.0000000 -1.0764746926724911E-002	-110.500000 42.0000000 -3.4903911873698235E-003	-110.500000 42.0000000 -8.4257600829005241E-003	-110.500000 42.0000000 -1.5279689803719521E-002	-110.500000 42.0000000 -1.7116682603955269E-002	-110.500000 42.0000000 -1.8386935815215111E-002	-110.500000 42.0000000 -1.8967837095260620E-002	-110.500000 42.0000000 -1.9701248034834862E-002	-110.500000 42.0000000 -1.8979392945766449E-002	-110.500000 42.0000000 -1.9171850755810738E-002	-110.500000 42.0000000 -1.9108735024929047E-002	-110.500000 42.0000000 -1.2088586576282978E-002	-110.500000 42.0000000 -7.1592931635677814E-003	-110.500000 42.0000000 -1.8012601649388671E-003	-110.500000 42.0000000 8.8376570492982864E-003	-110.500000 42.0000000 8.9586311951279640E-003	-110.500000 42.0000000 8.7697664275765419E-003	-110.500000 42.0000000 1.0588328354060650E-002	-110.500000 42.0000000 3.7515454459935427E-003	-110.500000 42.0000000 7.4081560596823692E-003	-110.500000 42.0000000 1.8882941454648972E-002	-110.500000 42.0000000 1.6958974301815033E-002	-110.500000 42.0000000 1.6543049365282059E-002	-110.500000 42.0000000 1.7128122970461845E-002	-110.500000 42.0000000 1.8840901553630829E-002	-110.500000 42.0000000 3.4659893717616796E-003	-110.500000 42.0000000 1.4567974722012877E-003	-110.500000 42.0000000 2.3189526051282883E-002	-110.500000 42.0000000 9.3595786020159721E-003	-110.500000 42.0000000 1.9112916663289070E-002	-110.500000 42.0000000 2.2695137187838554E-002	-110.500000 42.0000000 2.8935641050338745E-002	-110.500000 42.0000000 3.9133593440055847E-002	-110.500000 42.0000000 2.8240082785487175E-002	-110.500000 42.0000000 3.5675667226314545E-002	-110.500000 42.0000000 3.3787377178668976E-002	-110.500000 42.0000000 4.0795527398586273E-002	-110.500000 42.0000000 3.2505057752132416E-002	-110.500000 42.0000000 3.6866039037704468E-002	-110.500000 42.0000000 6.8424597382545471E-002	-110.500000 42.0000000 5.3419020026922226E-002	-110.500000 42.0000000 4.4070556759834290E-002
-110.400002 42.0000000 -9.4382120296359062E-003	-110.400002 42.0000000 -9.3811219558119774E-003	-110.400002 42.0000000 -4.5154634863138199E-003	-110.400002 42.0000000 -5.1167262718081474E-003	-110.400002 42.0000000 -1.0229879990220070E-002	-110.400002 42.0000000 -9.9228695034980774E-003	-110.400002 42.0000000 -1.6905517550185323E-003	-110.400002 42.0000000 -7.6121762394905090E-003	-110.400002 42.0000000 -1.1773800477385521E-002	-110.400002 42.0000000 -6.5112155862152576E-003	-110.400002 42.0000000 -8.9400513097643852E-003	-110.400002 42.0000000 -1.5747047960758209E-002	-110.400002 42.0000000 -1.7501844093203545E-002	-110.400002 42.0000000 -1.8821027129888535E-002	-110.400002 42.0000000 -1.9416410475969315E-002	-110.400002 42.0000000 -2.0426264032721519E-002	-110.400002 42.0000000 -1.9650897011160851E-002	-110.400002 42.0000000 -1.9663831219077110E-002	-110.400002 42.0000000 -1.9698422402143478E-002	-110.400002 42.0000000 -1.4729864895343781E-002	-110.400002 42.0000000 -9.5529584214091301E-003	-110.400002 42.0000000 -3.7590132560580969E-003	-110.400002 42.0000000 8.3997417241334915E-003	-110.400002 42.0000000 8.2115456461906433E-003	-110.400002 42.0000000 7.3449970223009586E-003	-110.400002 42.0000000 8.8745476678013802E-003	-110.400002 42.0000000 -4.4373059063218534E-004	-110.400002 42.0000000 6.6412016749382019E-003	-110.400002 42.0000000 1.8967548385262489E-002	-110.400002 42.0000000 1.4811744913458824E-002	-110.400002 42.0000000 1.4233073219656944E-002	-110.400002 42.0000000 1.5155362896621227E-002	-110.400002 42.0000000 1.8946053460240364E-002	-110.400002 42.0000000 2.0017926581203938E-003	-110.400002 42.0000000 -2.8391502564772964E-004	-110.400002 42.0000000 2.0597748458385468E-002	-110.400002 42.0000000 8.4781451150774956E-003	-110.400002 42.0000000 1.8680550158023834E-002	-110.400002 42.0000000 1.6947867348790169E-002	-110.400002 42.0000000 2.6058927178382874E-002	-110.400002 42.0000000 3.5910006612539291E-002	-110.400002 42.0000000 2.2139510139822960E-002	-110.400002 42.0000000 3.0201999470591545E-002	-110.400002 42.0000000 2.8481781482696533E-002	-110.400002 42.0000000 3.8136828690767288E-002	-110.400002 42.0000000 3.1624116003513336E-002	-110.400002 42.0000000 3.6093916743993759E-002	-110.400002 42.0000000 6.1562038958072662E-002	-110.400002 42.0000000 5.3133074194192886E-002	-110.400002 42.0000000 4.2757872492074966E-002
-110.300003 42.0000000 -1.1274563148617744E-002	-110.300003 42.0000000 -1.1156070046126842E-002	-110.300003 42.0000000 -7.8864246606826782E-003	-110.300003 42.0000000 -8.3537995815277100E-003	-110.300003 42.0000000 -1.1082163080573082E-002	-110.300003 42.0000000 -1.1144369840621948E-002	-110.300003 42.0000000 -4.8564672470092773E-003	-110.300003 42.0000000 -7.8219594433903694E-003	-110.300003 42.0000000 -1.2735422700643539E-002	-110.300003 42.0000000 -9.3036089092493057E-003	-110.300003 42.0000000 -9.3829631805419922E-003	-110.300003 42.0000000 -1.6146801412105560E-002	-110.300003 42.0000000 -1.7792526632547379E-002	-110.300003 42.0000000 -1.9142352044582367E-002	-110.300003 42.0000000 -1.9738402217626572E-002	-110.300003 42.0000000 -2.1015370264649391E-002	-110.300003 42.0000000 -2.0193932577967644E-002	-110.300003 42.0000000 -2.0029807463288307E-002	-110.300003 42.0000000 -2.0173488184809685E-002	-110.300003 42.0000000 -1.7311666160821915E-002	-110.300003 42.0000000 -1.1809909716248512E-002	-110.300003 42.0000000 -5.6492961011826992E-003	-110.300003 42.0000000 7.9564703628420830E-003	-110.300003 42.0000000 7.5709242373704910E-003	-110.300003 42.0000000 6.1280708760023117E-003	-110.300003 42.0000000 7.4750846251845360E-003	-110.300003 42.0000000 -3.7679274100810289E-003	-110.300003 42.0000000 5.8732586912810802E-003	-110.300003 42.0000000 1.9258296117186546E-002	-110.300003 42.0000000 1.2956910766661167E-002	-110.300003 42.0000000 1.2148178182542324E-002	-110.300003 42.0000000 1.3382374309003353E-002	-110.300003 42.0000000 1.9147608429193497E-002	-110.300003 42.0000000 1.0889860568568110E-003	-110.300003 42.0000000 -1.5138455200940371E-003	-110.300003 42.0000000 1.7856769263744354E-002	-110.300003 42.0000000 8.3896405994892120E-003	-110.300003 42.0000000 1.8505243584513664E-002	-110.300003 42.0000000 1.1436684057116508E-002	-110.300003 42.0000000 2.3286333307623863E-002	-110.300003 42.0000000 3.2250955700874329E-002	-110.300003 42.0000000 1.6365306451916695E-002	-110.300003 42.0000000 2.4816252291202545E-002	-110.300003 42.0000000 2.3283634334802628E-002	-110.300003 42.0000000 3.5115770995616913E-002	-110.300003 42.0000000 3.0358599498867989E-002	-110.300003 42.0000000 3.5407811403274536E-002	-110.300003 42.0000000 5.4671276360750198E-002	-110.300003 42.0000000 5.2714243531227112E-002	-110.300003 42.0000000 4.1528172791004181E-002
-110.199997 42.0000000 -1.2877943925559521E-002	-110.199997 42.0000000 -1.2752041220664978E-002	-110.199997 42.0000000 -1.0843761265277863E-002	-110.199997 42.0000000 -1.1130522005259991E-002	-110.199997 42.0000000 -1.1921702884137630E-002	-110.199997 42.0000000 -1.2382157146930695E-002	-110.199997 42.0000000 -7.0910067297518253E-003	-110.199997 42.0000000 -8.1392452120780945E-003	-110.199997 42.0000000 -1.3579564169049263E-002	-110.199997 42.0000000 -1.1209754273295403E-002	-110.199997 42.0000000 -9.7425766289234161E-003	-110.199997 42.0000000 -1.6454689204692841E-002	-110.199997 42.0000000 -1.7943220213055611E-002	-110.199997 42.0000000 -1.9304024055600166E-002	-110.199997 42.0000000 -1.9879927858710289E-002	-110.199997 42.0000000 -2.1359682083129883E-002	-110.199997 42.0000000 -2.0510796457529068E-002	-110.199997 42.0000000 -2.0218249410390854E-002	-110.199997 42.0000000 -2.0457245409488678E-002	-110.199997 42.0000000 -1.9574349746108055E-002	-110.199997 42.0000000 -1.3695382513105869E-002	-110.199997 42.0000000 -7.2583323344588280E-003	-110.199997 42.0000000 7.5246808119118214E-003	-110.199997 42.0000000 7.0936344563961029E-003	-110.199997 42.0000000 5.3048874251544476E-003	-110.199997 42.0000000 6.6465022973716259E-003	-110.199997 42.0000000 -5.3429212421178818E-003	-110.199997 42.0000000 5.1130549982190132E-003	-110.199997 42.0000000 1.9579363986849785E-002	-110.199997 42.0000000 1.1515982449054718E-002	-110.199997 42.0000000 1.0398372076451778E-002	-110.199997 42.0000000 1.1878117918968201E-002	-110.199997 42.0000000 1.9207021221518517E-002	-110.199997 42.0000000 1.0926971444860101E-003	-110.199997 42.0000000 -1.8386945594102144E-003	-110.199997 42.0000000 1.5240941196680069E-002	-110.199997 42.0000000 9.6289347857236862E-003	-110.199997 42.0000000 1.8640104681253433E-002	-110.199997 42.0000000 7.3768156580626965E-003	-110.199997 42.0000000 2.1300477907061577E-002	-110.199997 42.0000000 2.8446558862924576E-002	-110.199997 42.0000000 1.1336718685925007E-002	-110.199997 42.0000000 1.9797826185822487E-002	-110.199997 42.0000000 1.8442044034600258E-002	-110.199997 42.0000000 3.1610500067472458E-002	-110.199997 42.0000000 2.8429379686713219E-002	-110.199997 42.0000000 3.4736048430204391E-002	-110.199997 42.0000000 4.8848338425159454E-002	-110.199997 42.0000000 5.1937513053417206E-002	-110.199997 42.0000000 4.0389586240053177E-002
-110.099998 42.0000000 -1.4138728380203247E-002	-110.099998 42.0000000 -1.4085815288126469E-002	-110.099998 42.0000000 -1.3038406148552895E-002	-110.099998 42.0000000 -1.3130559585988522E-002	-110.099998 42.0000000 -1.2738766148686409E-002	-110.099998 42.0000000 -1.3623093254864216E-002	-110.099998 42.0000000 -7.9592932015657425E-003	-110.099998 42.0000000 -8.5899438709020615E-003	-110.099998 42.0000000 -1.4238440431654453E-002	-110.099998 42.0000000 -1.1781175620853901E-002	-110.099998 42.0000000 -9.9828569218516350E-003	-110.099998 42.0000000 -1.6646254807710648E-002	-110.099998 42.0000000 -1.7908880487084389E-002	-110.099998 42.0000000 -1.9256504252552986E-002	-110.099998 42.0000000 -1.9789563491940498E-002	-110.099998 42.0000000 -2.1350346505641937E-002	-110.099998 42.0000000 -2.0503150299191475E-002	-110.099998 42.0000000 -2.0180929452180862E-002	-110.099998 42.0000000 -2.0469130948185921E-002	-110.099998 42.0000000 -2.1302981302142143E-002	-110.099998 42.0000000 -1.5037822537124157E-002	-110.099998 42.0000000 -8.4079233929514885E-003	-110.099998 42.0000000 7.1174530312418938E-003	-110.099998 42.0000000 6.8184337578713894E-003	-110.099998 42.0000000 4.9970182590186596E-003	-110.099998 42.0000000 6.5626096911728382E-003	-110.099998 42.0000000 -4.5203799381852150E-003	-110.099998 42.0000000 4.3918914161622524E-003	-110.099998 42.0000000 1.9795205444097519E-002	-110.099998 42.0000000 1.0613874532282352E-002	-110.099998 42.0000000 9.0910932049155235E-003	-110.099998 42.0000000 1.0731161572039127E-002	-110.099998 42.0000000 1.8925700336694717E-002	-110.099998 42.0000000 2.2675739601254463E-003	-110.099998 42.0000000 -9.4482756685465574E-004	-110.099998 42.0000000 1.2868542224168777E-002	-110.099998 42.0000000 1.2586988508701324E-002	-110.099998 42.0000000 1.9086627289652824E-002	-110.099998 42.0000000 5.6508053094148636E-003	-110.099998 42.0000000 2.0601052790880203E-002	-110.099998 42.0000000 2.4672087281942368E-002	-110.099998 42.0000000 7.3481374420225620E-003	-110.099998 42.0000000 1.5331214293837547E-002	-110.099998 42.0000000 1.4114889316260815E-002	-110.099998 42.0000000 2.7518039569258690E-002	-110.099998 42.0000000 2.5637468323111534E-002	-110.099998 42.0000000 3.4021381288766861E-002	-110.099998 42.0000000 4.4838618487119675E-002	-110.099998 42.0000000 5.0589133054018021E-002	-110.099998 42.0000000 3.9356235414743423E-002
-110.000000 42.0000000 -1.5131659805774689E-002	-110.000000 42.0000000 -1.5216503292322159E-002	-110.000000 42.0000000 -1.4619519934058189E-002	-110.000000 42.0000000 -1.4515376649796963E-002	-110.000000 42.0000000 -1.3544704765081406E-002	-110.000000 42.0000000 -1.4816774055361748E-002	-110.000000 42.0000000 -7.7996258623898029E-003	-110.000000 42.0000000 -9.1452794149518013E-003	-110.000000 42.0000000 -1.4760444872081280E-002	-110.000000 42.0000000 -1.1345880106091499E-002	-110.000000 42.0000000 -1.0164394043385983E-002	-110.000000 42.0000000 -1.6739763319492340E-002	-110.000000 42.0000000 -1.7753351479768753E-002	-110.000000 42.0000000 -1.9077088683843613E-002	-110.000000 42.0000000 -1.9579434767365456E-002	-110.000000 42.0000000 -2.1140890195965767E-002	-110.000000 42.0000000 -2.0311001688241959E-002	-110.000000 42.0000000 -2.0017309114336967E-002	-110.000000 42.0000000 -2.0331412553787231E-002	-110.000000 42.0000000 -2.2577058523893356E-002	-110.000000 42.0000000 -1.5950281172990799E-002	-110.000000 42.0000000 -9.1739557683467865E-003	-110.000000 42.0000000 6.7452546209096909E-003	-110.000000 42.0000000 6.7089493386447430E-003	-110.000000 42.0000000 5.1290187984704971E-003	-110.000000 42.0000000 7.1065309457480907E-003	-110.000000 42.0000000 -1.9050647970288992E-003	-110.000000 42.0000000 3.6838450469076633E-003	-110.000000 42.0000000 1.9974870607256889E-002	-110.000000 42.0000000 1.0111252777278423E-002	-110.000000 42.0000000 8.0832373350858688E-003	-110.000000 42.0000000 9.8596764728426933E-003	-110.000000 42.0000000 1.8385568633675575E-002	-110.000000 42.0000000 4.2033251374959946E-003	-110.000000 42.0000000 8.1412593135610223E-004	-110.000000 42.0000000 1.0789135470986366E-002	-110.000000 42.0000000 1.6616757959127426E-002	-110.000000 42.0000000 1.9669832661747932E-002	-110.000000 42.0000000 5.7039698585867882E-003	-110.000000 42.0000000 2.0818104967474937E-002	-110.000000 42.0000000 2.1019196137785912E-002	-110.000000 42.0000000 4.2124614119529724E-003	-110.000000 42.0000000 1.1360442265868187E-002	-110.000000 42.0000000 1.0270780883729458E-002	-110.000000 42.0000000 2.3040542379021645E-002	-110.000000 42.0000000 2.2204177454113960E-002	-110.000000 42.0000000 3.3202864229679108E-002	-110.000000 42.0000000 4.2248912155628204E-002	-110.000000 42.0000000 4.8757240176200867E-002	-110.000000 42.0000000 3.8435939699411392E-002
-109.900002 42.0000000 -1.5957944095134735E-002	-109.900002 42.0000000 -1.6229687258601189E-002	-109.900002 42.0000000 -1.5827659517526627E-002	-109.900002 42.0000000 -1.5530963428318501E-002	-109.900002 42.0000000 -1.4359099790453911E-002	-109.900002 42.0000000 -1.5883753076195717E-002	-109.900002 42.0000000 -7.1184728294610977E-003	-109.900002 42.0000000 -9.7486404702067375E-003	-109.900002 42.0000000 -1.5179921872913837E-002	-109.900002 42.0000000 -1.0403796099126339E-002	-109.900002 42.0000000 -1.0356674902141094E-002	-109.900002 42.0000000 -1.6751147806644440E-002	-109.900002 42.0000000 -1.7548406496644020E-002	-109.900002 42.0000000 -1.8849512562155724E-002	-109.900002 42.0000000 -1.9383920356631279E-002	-109.900002 42.0000000 -2.0898217335343361E-002	-109.900002 42.0000000 -2.0087433978915215E-002	-109.900002 42.0000000 -1.9849045202136040E-002	-109.900002 42.0000000 -2.0180726423859596E-002	-109.900002 42.0000000 -2.3503661155700684E-002	-109.900002 42.0000000 -1.6596399247646332E-002	-109.900002 42.0000000 -9.6792951226234436E-003	-109.900002 42.0000000 6.3949520699679852E-003	-109.900002 42.0000000 6.7031993530690670E-003	-109.900002 42.0000000 5.5335145443677902E-003	-109.900002 42.0000000 8.0455224961042404E-003	-109.900002 42.0000000 1.6322270967066288E-003	-109.900002 42.0000000 2.9781777411699295E-003	-109.900002 42.0000000 2.0153859630227089E-002	-109.900002 42.0000000 9.8800901323556900E-003	-109.900002 42.0000000 7.2380593046545982E-003	-109.900002 42.0000000 9.2078177258372307E-003	-109.900002 42.0000000 1.7615735530853271E-002	-109.900002 42.0000000 6.3246279023587704E-003	-109.900002 42.0000000 2.9752152040600777E-003	-109.900002 42.0000000 9.0152760967612267E-003	-109.900002 42.0000000 2.0817825570702553E-002	-109.900002 42.0000000 2.0119234919548035E-002	-109.900002 42.0000000 6.7999381572008133E-003	-109.900002 42.0000000 2.1380672231316566E-002	-109.900002 42.0000000 1.7530018463730812E-002	-109.900002 42.0000000 1.6700068954378366E-003	-109.900002 42.0000000 7.7888737432658672E-003	-109.900002 42.0000000 6.8373261019587517E-003	-109.900002 42.0000000 1.8448220565915108E-002	-109.900002 42.0000000 1.8444513902068138E-002	-109.900002 42.0000000 3.2154534012079239E-002	-109.900002 42.0000000 4.0409043431282043E-002	-109.900002 42.0000000 4.6506214886903763E-002	-109.900002 42.0000000 3.7643864750862122E-002
-109.800003 42.0000000 -1.6695283353328705E-002	-109.800003 42.0000000 -1.7205182462930679E-002	-109.800003 42.0000000 -1.6858175396919250E-002	-109.800003 42.0000000 -1.6377547755837440E-002	-109.800003 42.0000000 -1.5201782807707787E-002	-109.800003 42.0000000 -1.6703726723790169E-002	-109.800003 42.0000000 -6.4201019704341888E-003	-109.800003 42.0000000 -1.0325186885893345E-002	-109.800003 42.0000000 -1.5473227947950363E-002	-109.800003 42.0000000 -9.4543397426605225E-003	-109.800003 42.0000000 -1.0628914460539818E-002	-109.800003 42.0000000 -1.6676018014550209E-002	-109.800003 42.0000000 -1.7341947183012962E-002	-109.800003 42.0000000 -1.8626144155859947E-002	-109.800003 42.0000000 -1.9319793209433556E-002	-109.800003 42.0000000 -2.0732544362545013E-002	-109.800003 42.0000000 -1.9935131072998047E-002	-109.800003 42.0000000 -1.9784580916166306E-002	-109.800003 42.0000000 -2.0116934552788734E-002	-109.800003 42.0000000 -2.4122770875692368E-002	-109.800003 42.0000000 -1.7119986936450005E-002	-109.800003 42.0000000 -1.0035397484898567E-002	-109.800003 42.0000000 6.0143605805933475E-003	-109.800003 42.0000000 6.7149875685572624E-003	-109.800003 42.0000000 5.9757307171821594E-003	-109.800003 42.0000000 9.0667204931378365E-003	-109.800003 42.0000000 5.2270647138357162E-003	-109.800003 42.0000000 2.2957599721848965E-003	-109.800003 42.0000000 2.0248033106327057E-002	-109.800003 42.0000000 9.8843686282634735E-003	-109.800003 42.0000000 6.5000071190297604E-003	-109.800003 42.0000000 8.7988227605819702E-003	-109.800003 42.0000000 1.6466593369841576E-002	-109.800003 42.0000000 8.0046216025948524E-003	-109.800003 42.0000000 5.1173851825296879E-003	-109.800003 42.0000000 7.5698336586356163E-003	-109.800003 42.0000000 2.4213848635554314E-002	-109.800003 42.0000000 2.0060764625668526E-002	-109.800003 42.0000000 8.4190014749765396E-003	-109.800003 42.0000000 2.1683936938643456E-002	-109.800003 42.0000000 1.4233986847102642E-002	-109.800003 42.0000000 -4.7583496780134737E-004	-109.800003 42.0000000 4.5481789857149124E-003	-109.800003 42.0000000 3.7546155508607626E-003	-109.800003 42.0000000 1.4019428752362728E-002	-109.800003 42.0000000 1.4672537334263325E-002	-109.800003 42.0000000 3.0626030638813972E-002	-109.800003 42.0000000 3.8642860949039459E-002	-109.800003 42.0000000 4.3772738426923752E-002	-109.800003 42.0000000 3.7011601030826569E-002
-109.699997 42.0000000 -1.7395252361893654E-002	-109.699997 42.0000000 -1.8217470496892929E-002	-109.699997 42.0000000 -1.7843989655375481E-002	-109.699997 42.0000000 -1.7194524407386780E-002	-109.699997 42.0000000 -1.6086626797914505E-002	-109.699997 42.0000000 -1.7112925648689270E-002	-109.699997 42.0000000 -6.1971596442162991E-003	-109.699997 42.0000000 -1.0790044441819191E-002	-109.699997 42.0000000 -1.5563103370368481E-002	-109.699997 42.0000000 -8.9857801795005798E-003	-109.699997 42.0000000 -1.1064872145652771E-002	-109.699997 42.0000000 -1.6490168869495392E-002	-109.699997 42.0000000 -1.7157992348074913E-002	-109.699997 42.0000000 -1.8428277224302292E-002	-109.699997 42.0000000 -1.9483648240566254E-002	-109.699997 42.0000000 -2.0700443536043167E-002	-109.699997 42.0000000 -1.9910445436835289E-002	-109.699997 42.0000000 -1.9917044788599014E-002	-109.699997 42.0000000 -2.0208645612001419E-002	-109.699997 42.0000000 -2.4400459602475166E-002	-109.699997 42.0000000 -1.7641935497522354E-002	-109.699997 42.0000000 -1.0344582609832287E-002	-109.699997 42.0000000 5.5087958462536335E-003	-109.699997 42.0000000 6.6273943521082401E-003	-109.699997 42.0000000 6.1545562930405140E-003	-109.699997 42.0000000 9.7814099863171577E-003	-109.699997 42.0000000 8.0289915204048157E-003	-109.699997 42.0000000 1.6773442039266229E-003	-109.699997 42.0000000 2.0049110054969788E-002	-109.699997 42.0000000 1.0166861116886139E-002	-109.699997 42.0000000 5.8859209530055523E-003	-109.699997 42.0000000 8.7165497243404388E-003	-109.699997 42.0000000 1.4611897990107536E-002	-109.699997 42.0000000 8.5613029077649117E-003	-109.699997 42.0000000 6.8563413806259632E-003	-109.699997 42.0000000 6.5148063004016876E-003	-109.699997 42.0000000 2.5751115754246712E-002	-109.699997 42.0000000 1.9016006961464882E-002	-109.699997 42.0000000 1.0271413251757622E-002	-109.699997 42.0000000 2.1084768697619438E-002	-109.699997 42.0000000 1.1172414757311344E-002	-109.699997 42.0000000 -2.3485659621655941E-003	-109.699997 42.0000000 1.6100121429190040E-003	-109.699997 42.0000000 9.8520528990775347E-004	-109.699997 42.0000000 1.0044057853519917E-002	-109.699997 42.0000000 1.1193634942173958E-002	-109.699997 42.0000000 2.8230465948581696E-002	-109.699997 42.0000000 3.6306805908679962E-002	-109.699997 42.0000000 4.0373604744672775E-002	-109.699997 42.0000000 3.6579966545104980E-002
-109.599998 42.0000000 -1.8086496740579605E-002	-109.599998 42.0000000 -1.9317897036671638E-002	-109.599998 42.0000000 -1.8858699128031731E-002	-109.599998 42.0000000 -1.8062287941575050E-002	-109.599998 42.0000000 -1.7012026160955429E-002	-109.599998 42.0000000 -1.6985159367322922E-002	-109.599998 42.0000000 -6.8116043694317341E-003	-109.599998 42.0000000 -1.1083395220339298E-002	-109.599998 42.0000000 -1.5383045189082623E-002	-109.599998 42.0000000 -9.3631399795413017E-003	-109.599998 42.0000000 -1.1735301464796066E-002	-109.599998 42.0000000 -1.6176192089915276E-002	-109.599998 42.0000000 -1.7010392621159554E-002	-109.599998 42.0000000 -1.8263794481754303E-002	-109.599998 42.0000000 -1.9930381327867508E-002	-109.599998 42.0000000 -2.0816907286643982E-002	-109.599998 42.0000000 -2.0031353458762169E-002	-109.599998 42.0000000 -2.0305950194597244E-002	-109.599998 42.0000000 -2.0492535084486008E-002	-109.599998 42.0000000 -2.4290906265377998E-002	-109.599998 42.0000000 -1.8245417624711990E-002	-109.599998 42.0000000 -1.0687747038900852E-002	-109.599998 42.0000000 4.7812773846089840E-003	-109.599998 42.0000000 6.3323294743895531E-003	-109.599998 42.0000000 5.8120000176131725E-003	-109.599998 42.0000000 9.8577970638871193E-003	-109.599998 42.0000000 9.3953879550099373E-003	-109.599998 42.0000000 1.1663864133879542E-003	-109.599998 42.0000000 1.9337551668286324E-002	-109.599998 42.0000000 1.0777437128126621E-002	-109.599998 42.0000000 5.4345251992344856E-003	-109.599998 42.0000000 9.0202679857611656E-003	-109.599998 42.0000000 1.1759593151509762E-002	-109.599998 42.0000000 7.4803708121180534E-003	-109.599998 42.0000000 7.9165501520037651E-003	-109.599998 42.0000000 5.9034135192632675E-003	-109.599998 42.0000000 2.4643650278449059E-002	-109.599998 42.0000000 1.6610866412520409E-002	-109.599998 42.0000000 1.2194841168820858E-002	-109.599998 42.0000000 1.9089173525571823E-002	-109.599998 42.0000000 8.3810500800609589E-003	-109.599998 42.0000000 -4.0246401913464069E-003	-109.599998 42.0000000 -1.0405339999124408E-003	-109.599998 42.0000000 -1.5005588065832853E-003	-109.599998 42.0000000 6.7427642643451691E-003	-109.599998 42.0000000 8.2372259348630905E-003	-109.599998 42.0000000 2.4636909365653992E-002	-109.599998 42.0000000 3.2937798649072647E-002	-109.599998 42.0000000 3.6166876554489136E-002	-109.599998 42.0000000 3.6352127790451050E-002
-109.500000 42.0000000 -1.8767764791846275E-002	-109.500000 42.0000000 -2.0458761602640152E-002	-109.500000 42.0000000 -1.9903304055333138E-002	-109.500000 42.0000000 -1.8981302157044411E-002	-109.500000 42.0000000 -1.7944118008017540E-002	-109.500000 42.0000000 -1.6504058614373207E-002	-109.500000 42.0000000 -8.0256043002009392E-003	-109.500000 42.0000000 -1.1270211078226566E-002	-109.500000 42.0000000 -1.5059780329465866E-002	-109.500000 42.0000000 -1.0382201522588730E-002	-109.500000 42.0000000 -1.2557719834148884E-002	-109.500000 42.0000000 -1.5804259106516838E-002	-109.500000 42.0000000 -1.6932915896177292E-002	-109.500000 42.0000000 -1.8168561160564423E-002	-109.500000 42.0000000 -2.0590106025338173E-002	-109.500000 42.0000000 -2.1049631759524345E-002	-109.500000 42.0000000 -2.0261084660887718E-002	-109.500000 42.0000000 -2.0902682095766068E-002	-109.500000 42.0000000 -2.0931476727128029E-002	-109.500000 42.0000000 -2.3916764184832573E-002	-109.500000 42.0000000 -1.8895175307989120E-002	-109.500000 42.0000000 -1.1041787452995777E-002	-109.500000 42.0000000 3.8776071742177010E-003	-109.500000 42.0000000 5.9062265790998936E-003	-109.500000 42.0000000 5.1033315248787403E-003	-109.500000 42.0000000 9.5024285838007927E-003	-109.500000 42.0000000 9.6715418621897697E-003	-109.500000 42.0000000 7.7904609497636557E-004	-109.500000 42.0000000 1.8220553174614906E-002	-109.500000 42.0000000 1.1615319177508354E-002	-109.500000 42.0000000 5.1037380471825600E-003	-109.500000 42.0000000 9.5476573333144188E-003	-109.500000 42.0000000 8.3041423931717873E-003	-109.500000 42.0000000 5.2411579526960850E-003	-109.500000 42.0000000 8.4668509662151337E-003	-109.500000 42.0000000 5.5722645483911037E-003	-109.500000 42.0000000 2.1641029044985771E-002	-109.500000 42.0000000 1.3294756412506104E-002	-109.500000 42.0000000 1.3982868753373623E-002	-109.500000 42.0000000 1.6083246096968651E-002	-109.500000 42.0000000 5.7767126709222794E-003	-109.500000 42.0000000 -5.5784643627703190E-003	-109.500000 42.0000000 -3.4687553998082876E-003	-109.500000 42.0000000 -3.7602006923407316E-003	-109.500000 42.0000000 3.9697010070085526E-003	-109.500000 42.0000000 5.7032871991395950E-003	-109.500000 42.0000000 2.0245941355824471E-002	-109.500000 42.0000000 2.8782179579138756E-002	-109.500000 42.0000000 3.1484112143516541E-002	-109.500000 42.0000000 3.6159768700599670E-002
-109.400002 42.0000000 -1.9433092325925827E-002	-109.400002 42.0000000 -2.1567175164818764E-002	-109.400002 42.0000000 -2.0939504727721214E-002	-109.400002 42.0000000 -1.9915495067834854E-002	-109.400002 42.0000000 -1.8825707957148552E-002	-109.400002 42.0000000 -1.5913771465420723E-002	-109.400002 42.0000000 -9.5041301101446152E-003	-109.400002 42.0000000 -1.1469420045614243E-002	-109.400002 42.0000000 -1.4757067896425724E-002	-109.400002 42.0000000 -1.1755423620343208E-002	-109.400002 42.0000000 -1.3451964594423771E-002	-109.400002 42.0000000 -1.5477932989597321E-002	-109.400002 42.0000000 -1.6965772956609726E-002	-109.400002 42.0000000 -1.8181674182415009E-002	-109.400002 42.0000000 -2.1346744149923325E-002	-109.400002 42.0000000 -2.1344082430005074E-002	-109.400002 42.0000000 -2.0543349906802177E-002	-109.400002 42.0000000 -2.1634867414832115E-002	-109.400002 42.0000000 -2.1476771682500839E-002	-109.400002 42.0000000 -2.3414680734276772E-002	-109.400002 42.0000000 -1.9534721970558167E-002	-109.400002 42.0000000 -1.1382179334759712E-002	-109.400002 42.0000000 2.8217209037393332E-003	-109.400002 42.0000000 5.4151434451341629E-003	-109.400002 42.0000000 4.2084176093339920E-003	-109.400002 42.0000000 8.9507056400179863E-003	-109.400002 42.0000000 9.3134464696049690E-003	-109.400002 42.0000000 5.1733979489654303E-004	-109.400002 42.0000000 1.6770850867033005E-002	-109.400002 42.0000000 1.2511197477579117E-002	-109.400002 42.0000000 4.8504211008548737E-003	-109.400002 42.0000000 1.0023172013461590E-002	-109.400002 42.0000000 4.7352323308587074E-003	-109.400002 42.0000000 2.4769122246652842E-003	-109.400002 42.0000000 8.7244259193539619E-003	-109.400002 42.0000000 5.3785606287419796E-003	-109.400002 42.0000000 1.7730489373207092E-002	-109.400002 42.0000000 9.6601229161024094E-003	-109.400002 42.0000000 1.5396378934383392E-002	-109.400002 42.0000000 1.2560078874230385E-002	-109.400002 42.0000000 3.2835870515555143E-003	-109.400002 42.0000000 -7.0691248401999474E-003	-109.400002 42.0000000 -5.7312357239425182E-003	-109.400002 42.0000000 -5.8470992371439934E-003	-109.400002 42.0000000 1.5314884949475527E-003	-109.400002 42.0000000 3.4391935914754868E-003	-109.400002 42.0000000 1.5543229877948761E-002	-109.400002 42.0000000 2.4231981486082077E-002	-109.400002 42.0000000 2.6763800531625748E-002	-109.400002 42.0000000 3.5756021738052368E-002
[truncated: 32,609 more rows]
[truncated: 23 more columns]
