# Supplementary material for: Geodynamic evolution of southwestern North America since the Late Eocene
Source: Nat Commun. 2019 Nov 18;10:5213. doi: 10.1038/s41467-019-12950-8 (PMC6861285; doi:10.1038/s41467-019-12950-8)
Supplement: Supplementary file 30 — Supplementary Data 27 [file 41467_2019_12950_MOESM30_ESM.xlsx]

## Sheet: Sheet1
Data for 0.0 Ma	0.5 Ma	1.0 Ma	1.5 Ma	2.0 Ma	2.5 Ma	3.0 Ma	3.5 Ma	4.0 Ma	4.5 Ma	5.0 Ma	5.5 Ma	6.0 Ma	6.5 Ma	7.0 Ma	7.5 Ma	8.0 Ma	8.5 Ma	9.0 Ma	9.5 Ma	10.0 Ma	10.5 Ma	11.0 Ma	11.5 Ma	12.0 Ma	12.5 Ma	13.0 Ma	13.5 Ma	14.0 Ma	14.5 Ma	15.0 Ma	15.5 Ma	16.0 Ma	16.5 Ma	17.0 Ma	17.5 Ma	18.0 Ma	18.5 Ma	19.0 Ma	19.5 Ma	20.0 Ma	20.5 Ma	21.0 Ma	21.5 Ma	22.0 Ma	22.5 Ma	23.0 Ma	23.5 Ma	24.0 Ma	24.5 Ma
-128.50000000000000 44.500000000000000 -3.0120880600000000	-128.50000000000000 44.500000000000000 -3.3536343600000000	-128.19999700000000 44.500000000000000 -3.2622120400000001	-128.50000000000000 44.500000000000000 -4.8369550700000001	-128.30000300000000 44.500000000000000 -4.6751661300000000	-128.39999399999999 44.500000000000000 -4.4419455499999998	-128.30000300000000 44.500000000000000 -4.6852202399999996	-128.19999700000000 44.500000000000000 -4.3828449200000001	-128.19999700000000 44.500000000000000 -1.6132444100000001	-128.19999700000000 44.500000000000000 -3.1107463800000001	-128.19999700000000 44.500000000000000 -3.5181291099999998	-128.19999700000000 44.500000000000000 -2.6427829300000001	-128.19999700000000 44.500000000000000 -3.0219278300000001	-128.30000300000000 44.500000000000000 -3.3460574200000002	-128.39999399999999 44.500000000000000 -4.6884307900000000	-128.19999700000000 44.500000000000000 -2.0710806800000001	-128.30000300000000 44.500000000000000 -3.9567270300000001	-128.30000300000000 44.500000000000000 -4.5781641000000004	-128.19999700000000 44.500000000000000 -3.7020936000000000	-128.19999700000000 44.500000000000000 -3.7695181400000002	-128.19999700000000 44.500000000000000 -1.6558617400000000	-128.30000300000000 44.500000000000000 -4.8484401699999999	-128.50000000000000 44.500000000000000 0.94225502000000005	-128.30000300000000 44.500000000000000 -2.9953975700000002	-128.50000000000000 44.500000000000000 0.99896097200000000	-128.19999700000000 44.500000000000000 -0.70315760400000005	-128.50000000000000 44.500000000000000 1.4621521200000001	-128.39999399999999 44.500000000000000 -4.6173396100000001	-128.50000000000000 44.500000000000000 2.0173218300000002	-128.30000300000000 44.500000000000000 -4.7887606600000003	-128.30000300000000 44.500000000000000 -3.1850068600000001	-128.50000000000000 44.500000000000000 -4.0842957499999999	-128.30000300000000 44.500000000000000 -3.1759586299999998	-128.30000300000000 44.500000000000000 -3.0185065299999998	-124.69999700000000 44.500000000000000 2.4490015500000002	-123.00000000000000 44.500000000000000 2.3709809800000001	-122.80000300000000 44.500000000000000 2.4570713000000000	-122.09999800000000 44.500000000000000 2.4973709600000000	-121.50000000000000 44.500000000000000 2.1586308500000002	-120.90000200000000 44.500000000000000 2.1261394000000000	-120.30000300000000 44.500000000000000 2.2172136299999998	-119.09999800000000 44.500000000000000 2.2859237200000000	-117.40000200000000 44.500000000000000 2.2989709399999998	-118.40000200000000 44.500000000000000 2.3988058600000000	-120.00000000000000 44.500000000000000 2.4400780200000001	-121.09999800000000 44.500000000000000 2.4266262099999998	-121.50000000000000 44.500000000000000 2.3449075200000000	-124.40000200000000 44.500000000000000 2.4900338600000000	-128.30000300000000 44.500000000000000 1.4419041900000000	-128.30000300000000 44.500000000000000 1.6881591100000000
-128.39999399999999 44.500000000000000 -3.8038411100000000	-128.39999399999999 44.500000000000000 -3.9594821900000001	-128.10000600000001 44.500000000000000 -2.1251299399999999	-128.39999399999999 44.500000000000000 -4.4319324499999997	-128.19999700000000 44.500000000000000 -3.4011125600000001	-128.30000300000000 44.500000000000000 -3.2374982800000001	-128.19999700000000 44.500000000000000 -2.6380722500000000	-128.10000600000001 44.500000000000000 -2.9687583399999999	-128.10000600000001 44.500000000000000 0.87948197100000003	-128.10000600000001 44.500000000000000 -1.5327197299999999	-128.10000600000001 44.500000000000000 -2.2943592100000001	-128.10000600000001 44.500000000000000 -0.54144912999999995	-128.10000600000001 44.500000000000000 -1.7250716699999999	-128.19999700000000 44.500000000000000 -1.1046943700000000	-128.30000300000000 44.500000000000000 -3.4196941900000000	-128.10000600000001 44.500000000000000 -0.30346700500000001	-128.19999700000000 44.500000000000000 -1.7963711000000000	-128.19999700000000 44.500000000000000 -2.3645980400000002	-128.10000600000001 44.500000000000000 -1.7730085799999999	-128.10000600000001 44.500000000000000 -1.9515590700000001	-128.10000600000001 44.500000000000000 0.37862545300000000	-128.19999700000000 44.500000000000000 -0.29970300200000000	-128.39999399999999 44.500000000000000 0.23266293099999999	-128.19999700000000 44.500000000000000 -0.60757434399999999	-128.39999399999999 44.500000000000000 -1.2254084300000001	-128.10000600000001 44.500000000000000 2.3919005400000000	-128.39999399999999 44.500000000000000 -0.70009994499999995	-128.30000300000000 44.500000000000000 -2.9129068899999999	-128.39999399999999 44.500000000000000 0.49356949300000003	-128.19999700000000 44.500000000000000 -0.69482433799999999	-128.19999700000000 44.500000000000000 0.40641808499999998	-128.39999399999999 44.500000000000000 -2.5208807000000002	-128.19999700000000 44.500000000000000 -7.4394069600000001E-002	-128.19999700000000 44.500000000000000 1.9479992399999999	-124.59999800000000 44.500000000000000 2.3314333000000000	-122.90000200000000 44.500000000000000 2.2547409500000000	-122.69999700000000 44.500000000000000 2.3768420200000002	-122.00000000000000 44.500000000000000 2.2938764100000002	-121.40000200000000 44.500000000000000 1.7829176200000001	-120.80000300000000 44.500000000000000 1.7822556500000000	-120.19999700000000 44.500000000000000 1.7173419000000001	-119.00000000000000 44.500000000000000 1.9785425699999999	-117.30000300000000 44.500000000000000 1.8792750800000000	-118.30000300000000 44.500000000000000 2.0905540000000000	-119.90000200000000 44.500000000000000 2.0837054300000002	-121.00000000000000 44.500000000000000 2.1915421500000001	-121.40000200000000 44.500000000000000 2.0829455900000000	-124.30000300000000 44.500000000000000 2.4506456900000000	-128.19999700000000 44.500000000000000 0.86486721000000000	-128.19999700000000 44.500000000000000 0.97179651300000003
-128.30000300000000 44.500000000000000 -4.3530783700000004	-128.30000300000000 44.500000000000000 -4.3272333100000004	-128.00000000000000 44.500000000000000 -1.8034708500000001	-128.30000300000000 44.500000000000000 -3.8204374300000001	-128.10000600000001 44.500000000000000 -2.5503833299999998	-128.19999700000000 44.500000000000000 -2.1030571500000002	-128.10000600000001 44.500000000000000 -1.4290040700000000	-128.00000000000000 44.500000000000000 -2.3815619899999998	-128.00000000000000 44.500000000000000 1.4515384400000000	-128.00000000000000 44.500000000000000 -1.0372066499999999	-128.00000000000000 44.500000000000000 -1.9187712699999999	-128.00000000000000 44.500000000000000 -1.2042028800000000E-002	-128.00000000000000 44.500000000000000 -1.3696485800000000	-128.10000600000001 44.500000000000000 0.13830856999999999	-128.19999700000000 44.500000000000000 -2.1972784999999999	-128.00000000000000 44.500000000000000 0.10443686700000000	-128.10000600000001 44.500000000000000 -0.54001623399999998	-128.10000600000001 44.500000000000000 -1.0414277300000001	-128.00000000000000 44.500000000000000 -1.0888468000000000	-128.00000000000000 44.500000000000000 -1.2701420800000001	-128.00000000000000 44.500000000000000 0.86420685100000005	-128.10000600000001 44.500000000000000 2.2379901400000000	-128.30000300000000 44.500000000000000 -0.21871642799999999	-128.10000600000001 44.500000000000000 0.75987499999999997	-128.30000300000000 44.500000000000000 -3.1145696599999999	-127.90000200000000 44.500000000000000 2.0472643399999999	-128.30000300000000 44.500000000000000 -2.5424737899999998	-128.19999700000000 44.500000000000000 -1.3193002899999999	-128.30000300000000 44.500000000000000 -0.76253444000000004	-128.10000600000001 44.500000000000000 1.6425265099999999	-128.10000600000001 44.500000000000000 2.4913232299999999	-128.30000300000000 44.500000000000000 -0.69070541900000004	-128.10000600000001 44.500000000000000 1.7934867100000000	-127.69999700000000 44.500000000000000 0.80709427600000005	-124.50000000000000 44.500000000000000 2.2270920300000001	-122.80000300000000 44.500000000000000 2.1808316699999999	-122.59999800000000 44.500000000000000 2.3619811500000001	-121.90000200000000 44.500000000000000 2.0479114100000002	-121.30000300000000 44.500000000000000 1.4559030500000001	-120.69999700000000 44.500000000000000 1.5334549000000000	-120.09999800000000 44.500000000000000 1.4067624800000000	-118.90000200000000 44.500000000000000 1.7595039600000000	-117.19999700000000 44.500000000000000 1.5954490900000000	-118.19999700000000 44.500000000000000 1.8269131199999999	-119.80000300000000 44.500000000000000 1.8098171900000000	-120.90000200000000 44.500000000000000 1.9813058400000001	-121.30000300000000 44.500000000000000 1.8313261300000001	-124.19999700000000 44.500000000000000 2.4180157200000001	-128.10000600000001 44.500000000000000 0.82968664199999997	-128.10000600000001 44.500000000000000 0.74530458499999996
-128.19999700000000 44.500000000000000 -4.5453705800000002	-128.19999700000000 44.500000000000000 -4.3825154299999998	-127.90000200000000 44.500000000000000 -2.0803680400000002	-128.19999700000000 44.500000000000000 -3.1446292400000000	-128.00000000000000 44.500000000000000 -2.2398257300000002	-128.10000600000001 44.500000000000000 -1.4334055200000000	-128.00000000000000 44.500000000000000 -1.1386438600000000	-127.90000200000000 44.500000000000000 -2.3926158000000002	-127.90000200000000 44.500000000000000 0.60999625899999999	-127.90000200000000 44.500000000000000 -1.3455808199999999	-127.90000200000000 44.500000000000000 -2.1631512599999998	-127.90000200000000 44.500000000000000 -0.62239706500000003	-127.90000200000000 44.500000000000000 -1.7067865099999999	-128.00000000000000 44.500000000000000 0.24351136400000001	-128.10000600000001 44.500000000000000 -1.4543241300000000	-127.90000200000000 44.500000000000000 -0.49185818399999998	-128.00000000000000 44.500000000000000 -0.30939132000000003	-128.00000000000000 44.500000000000000 -0.71415287299999997	-127.90000200000000 44.500000000000000 -1.2864998599999999	-127.90000200000000 44.500000000000000 -1.3916699900000000	-127.90000200000000 44.500000000000000 0.21394299000000000	-127.90000200000000 44.500000000000000 1.6627800500000001	-128.19999700000000 44.500000000000000 -0.33931240400000001	-128.00000000000000 44.500000000000000 0.99488294099999997	-128.19999700000000 44.500000000000000 -4.2773633000000002	-127.80000300000000 44.500000000000000 0.16471284600000000	-128.19999700000000 44.500000000000000 -3.6938495599999999	-128.10000600000001 44.500000000000000 -0.39030119800000002	-128.19999700000000 44.500000000000000 -1.5288478100000000	-128.00000000000000 44.500000000000000 2.1936583500000002	-127.90000200000000 44.500000000000000 2.3479256600000000	-128.19999700000000 44.500000000000000 1.0257922399999999	-128.00000000000000 44.500000000000000 2.3876397599999999	-127.59999800000000 44.500000000000000 -0.24001890400000001	-124.40000200000000 44.500000000000000 2.1287899000000001	-122.69999700000000 44.500000000000000 2.1315815400000000	-122.50000000000000 44.500000000000000 2.3907401600000000	-121.80000300000000 44.500000000000000 1.7797505899999999	-121.19999700000000 44.500000000000000 1.1883224200000000	-120.59999800000000 44.500000000000000 1.3389381199999999	-120.00000000000000 44.500000000000000 1.1989561300000000	-118.80000300000000 44.500000000000000 1.5881087800000000	-117.09999800000000 44.500000000000000 1.3836553100000000	-118.09999800000000 44.500000000000000 1.5742260200000000	-119.69999700000000 44.500000000000000 1.5954130900000001	-120.80000300000000 44.500000000000000 1.7885148500000001	-121.19999700000000 44.500000000000000 1.6034946400000001	-124.09999800000000 44.500000000000000 2.3934917400000000	-128.00000000000000 44.500000000000000 1.1147334600000001	-128.00000000000000 44.500000000000000 0.73759937300000000
-128.10000600000001 44.500000000000000 -4.4854335799999996	-128.10000600000001 44.500000000000000 -4.2621736500000003	-127.80000300000000 44.500000000000000 -2.6378181000000001	-128.10000600000001 44.500000000000000 -2.7105934600000001	-127.90000200000000 44.500000000000000 -2.3546903100000001	-128.00000000000000 44.500000000000000 -1.3707128799999999	-127.90000200000000 44.500000000000000 -1.5303803700000000	-127.80000300000000 44.500000000000000 -2.7047948800000001	-127.80000300000000 44.500000000000000 -0.93015932999999995	-127.80000300000000 44.500000000000000 -2.0545091599999998	-127.80000300000000 44.500000000000000 -2.6963314999999999	-127.80000300000000 44.500000000000000 -1.7853710700000001	-127.80000300000000 44.500000000000000 -2.3672354200000001	-127.90000200000000 44.500000000000000 -0.53011947900000000	-128.00000000000000 44.500000000000000 -1.3463866700000000	-127.80000300000000 44.500000000000000 -1.5727814400000000	-127.90000200000000 44.500000000000000 -0.86022877700000000	-127.90000200000000 44.500000000000000 -1.1338049200000000	-127.80000300000000 44.500000000000000 -1.9121417999999999	-127.80000300000000 44.500000000000000 -1.9017759599999999	-127.80000300000000 44.500000000000000 -0.98418474199999995	-127.80000300000000 44.500000000000000 -0.11960089200000000	-128.10000600000001 44.500000000000000 -0.31099104900000002	-127.90000200000000 44.500000000000000 0.38633567099999999	-128.10000600000001 44.500000000000000 -4.6747822799999996	-127.69999700000000 44.500000000000000 -1.6621357200000000	-128.10000600000001 44.500000000000000 -4.1296229400000000	-128.00000000000000 44.500000000000000 -0.29489266900000000	-128.10000600000001 44.500000000000000 -1.8820146300000000	-127.90000200000000 44.500000000000000 1.4594982900000000	-127.80000300000000 44.500000000000000 1.1449695799999999	-128.10000600000001 44.500000000000000 2.0543205699999998	-127.90000200000000 44.500000000000000 2.0804810499999999	-127.50000000000000 44.500000000000000 -0.65038895600000002	-124.30000300000000 44.500000000000000 2.0291750400000002	-122.59999800000000 44.500000000000000 2.0949263600000001	-122.40000200000000 44.500000000000000 2.4346182299999999	-121.69999700000000 44.500000000000000 1.4985970300000000	-121.09999800000000 44.500000000000000 0.98799949899999995	-120.50000000000000 44.500000000000000 1.1760244399999999	-119.90000200000000 44.500000000000000 1.0490786999999999	-118.69999700000000 44.500000000000000 1.4435549999999999	-117.00000000000000 44.500000000000000 1.2165727600000000	-118.00000000000000 44.500000000000000 1.3293100600000001	-119.59999800000000 44.500000000000000 1.4309006900000001	-120.69999700000000 44.500000000000000 1.6077262200000000	-121.09999800000000 44.500000000000000 1.4078422799999999	-124.00000000000000 44.500000000000000 2.3759155299999999	-127.90000200000000 44.500000000000000 1.6177885500000000	-127.90000200000000 44.500000000000000 0.83109676799999999
-128.00000000000000 44.500000000000000 -4.2949924499999996	-128.00000000000000 44.500000000000000 -4.0875940300000000	-127.69999700000000 44.500000000000000 -3.1650643299999999	-128.00000000000000 44.500000000000000 -2.6319098500000000	-127.80000300000000 44.500000000000000 -2.6856377100000000	-127.90000200000000 44.500000000000000 -1.7945096500000000	-127.80000300000000 44.500000000000000 -2.2413790200000001	-127.69999700000000 44.500000000000000 -3.0564699200000001	-127.69999700000000 44.500000000000000 -2.4388270400000001	-127.69999700000000 44.500000000000000 -2.7717821599999999	-127.69999700000000 44.500000000000000 -3.2036426100000002	-127.69999700000000 44.500000000000000 -2.9241013499999999	-127.69999700000000 44.500000000000000 -2.9912712600000000	-127.80000300000000 44.500000000000000 -1.7225516999999999	-127.90000200000000 44.500000000000000 -1.7445454600000001	-127.69999700000000 44.500000000000000 -2.6211590800000000	-127.80000300000000 44.500000000000000 -1.7850226199999999	-127.80000300000000 44.500000000000000 -1.9111613000000001	-127.69999700000000 44.500000000000000 -2.5629143700000001	-127.69999700000000 44.500000000000000 -2.4409656499999999	-127.69999700000000 44.500000000000000 -2.1498844600000000	-127.69999700000000 44.500000000000000 -1.8325004600000001	-128.00000000000000 44.500000000000000 -0.37096109999999999	-127.80000300000000 44.500000000000000 -0.61236792799999995	-128.00000000000000 44.500000000000000 -4.5151677100000001	-127.59999800000000 44.500000000000000 -2.7798082800000001	-128.00000000000000 44.500000000000000 -4.0978007300000003	-127.90000200000000 44.500000000000000 -0.84636718000000000	-128.00000000000000 44.500000000000000 -2.0892548600000000	-127.80000300000000 44.500000000000000 0.11610849199999999	-127.69999700000000 44.500000000000000 -2.8713453600000001E-002	-128.00000000000000 44.500000000000000 2.2082865200000001	-127.80000300000000 44.500000000000000 1.3513474500000000	-127.40000200000000 44.500000000000000 -0.62034469800000003	-124.19999700000000 44.500000000000000 1.9207475199999999	-122.50000000000000 44.500000000000000 2.0667967799999998	-122.30000300000000 44.500000000000000 2.4598779700000000	-121.59999800000000 44.500000000000000 1.2089164299999999	-121.00000000000000 44.500000000000000 0.83607387499999997	-120.40000200000000 44.500000000000000 1.0302872700000001	-119.80000300000000 44.500000000000000 0.93140941899999996	-118.59999800000000 44.500000000000000 1.3137673100000000	-116.90000200000000 44.500000000000000 1.0793541700000000	-117.90000200000000 44.500000000000000 1.0981538300000000	-119.50000000000000 44.500000000000000 1.2990827599999999	-120.59999800000000 44.500000000000000 1.4350655100000000	-121.00000000000000 44.500000000000000 1.2383883000000000	-123.90000200000000 44.500000000000000 2.3637328100000001	-127.80000300000000 44.500000000000000 2.2371120499999999	-127.80000300000000 44.500000000000000 0.99311149099999996
-127.90000200000000 44.500000000000000 -4.0251045200000002	-127.90000200000000 44.500000000000000 -3.8866279100000001	-127.59999800000000 44.500000000000000 -3.4439630499999998	-127.90000200000000 44.500000000000000 -2.8284614100000001	-127.69999700000000 44.500000000000000 -3.0282678600000001	-127.80000300000000 44.500000000000000 -2.4491303000000002	-127.69999700000000 44.500000000000000 -2.9075953999999999	-127.59999800000000 44.500000000000000 -3.2762630000000001	-127.59999800000000 44.500000000000000 -3.3721599599999998	-127.59999800000000 44.500000000000000 -3.2201754999999999	-127.59999800000000 44.500000000000000 -3.4707105199999999	-127.59999800000000 44.500000000000000 -3.6215598600000001	-127.59999800000000 44.500000000000000 -3.3284568800000001	-127.69999700000000 44.500000000000000 -2.8396084300000002	-127.80000300000000 44.500000000000000 -2.3800740199999999	-127.59999800000000 44.500000000000000 -3.2653434300000002	-127.69999700000000 44.500000000000000 -2.6667704600000000	-127.69999700000000 44.500000000000000 -2.6642961500000002	-127.59999800000000 44.500000000000000 -2.9717292799999999	-127.59999800000000 44.500000000000000 -2.7768590500000001	-127.59999800000000 44.500000000000000 -2.8673670300000000	-127.59999800000000 44.500000000000000 -2.8844106200000001	-127.90000200000000 44.500000000000000 -0.56420201100000000	-127.69999700000000 44.500000000000000 -1.5520654899999999	-127.90000200000000 44.500000000000000 -3.9786369800000001	-127.50000000000000 44.500000000000000 -3.2126500600000001	-127.90000200000000 44.500000000000000 -3.7796361400000000	-127.80000300000000 44.500000000000000 -1.6898665399999999	-127.90000200000000 44.500000000000000 -2.2589886199999998	-127.69999700000000 44.500000000000000 -1.1879931699999999	-127.59999800000000 44.500000000000000 -0.76376378499999997	-127.90000200000000 44.500000000000000 1.6704101600000001	-127.69999700000000 44.500000000000000 0.62472152700000005	-127.30000300000000 44.500000000000000 -0.36282780799999997	-124.09999800000000 44.500000000000000 1.7985640800000000	-122.40000200000000 44.500000000000000 2.0423488600000002	-122.19999700000000 44.500000000000000 2.4272799500000000	-121.50000000000000 44.500000000000000 0.92212760400000005	-120.90000200000000 44.500000000000000 0.71096777899999997	-120.30000300000000 44.500000000000000 0.89183718000000001	-119.69999700000000 44.500000000000000 0.83088362199999999	-118.50000000000000 44.500000000000000 1.1945816300000001	-116.80000300000000 44.500000000000000 0.96251374499999998	-117.80000300000000 44.500000000000000 0.88955390499999998	-119.40000200000000 44.500000000000000 1.1835002900000000	-120.50000000000000 44.500000000000000 1.2685660100000000	-120.90000200000000 44.500000000000000 1.0872641800000000	-123.80000300000000 44.500000000000000 2.3553500199999999	-127.09999800000000 44.500000000000000 2.3174955800000001	-127.69999700000000 44.500000000000000 1.1721062700000000
-127.80000300000000 44.500000000000000 -3.7161543400000001	-127.80000300000000 44.500000000000000 -3.6608281100000002	-127.50000000000000 44.500000000000000 -3.4945130299999998	-127.80000300000000 44.500000000000000 -3.1378149999999998	-127.59999800000000 44.500000000000000 -3.2441608899999999	-127.69999700000000 44.500000000000000 -3.0590476999999998	-127.59999800000000 44.500000000000000 -3.2694644899999998	-127.50000000000000 44.500000000000000 -3.3641710300000001	-127.50000000000000 44.500000000000000 -3.7390029400000002	-127.50000000000000 44.500000000000000 -3.4017436499999998	-127.50000000000000 44.500000000000000 -3.5183060199999998	-127.50000000000000 44.500000000000000 -3.8927161699999999	-127.50000000000000 44.500000000000000 -3.4018302000000000	-127.59999800000000 44.500000000000000 -3.5145399600000000	-127.69999700000000 44.500000000000000 -2.9732081899999998	-127.50000000000000 44.500000000000000 -3.5188417400000001	-127.59999800000000 44.500000000000000 -3.2071013499999999	-127.59999800000000 44.500000000000000 -3.1279227700000001	-127.50000000000000 44.500000000000000 -3.1470580099999999	-127.50000000000000 44.500000000000000 -2.9170098300000000	-127.50000000000000 44.500000000000000 -3.1516454199999999	-127.50000000000000 44.500000000000000 -3.2995829600000000	-127.80000300000000 44.500000000000000 -0.81664782800000002	-127.59999800000000 44.500000000000000 -2.1191134500000000	-127.80000300000000 44.500000000000000 -3.2478659200000002	-127.40000200000000 44.500000000000000 -3.1711263700000001	-127.80000300000000 44.500000000000000 -3.3168442200000001	-127.69999700000000 44.500000000000000 -2.4651989900000002	-127.80000300000000 44.500000000000000 -2.3839211499999999	-127.59999800000000 44.500000000000000 -1.9960912500000001	-127.50000000000000 44.500000000000000 -1.0789542200000000	-127.80000300000000 44.500000000000000 0.79975962599999995	-127.59999800000000 44.500000000000000 0.17686194199999999	-127.19999700000000 44.500000000000000 -7.3014847899999999E-002	-124.00000000000000 44.500000000000000 1.6685975799999999	-122.30000300000000 44.500000000000000 2.0117576100000001	-122.09999800000000 44.500000000000000 2.3052153600000000	-121.40000200000000 44.500000000000000 0.65122556700000001	-120.80000300000000 44.500000000000000 0.59517854500000000	-120.19999700000000 44.500000000000000 0.75368750100000004	-119.59999800000000 44.500000000000000 0.73887306500000005	-118.40000200000000 44.500000000000000 1.0838748199999999	-116.69999700000000 44.500000000000000 0.85911893800000005	-117.69999700000000 44.500000000000000 0.71381682199999996	-119.30000300000000 44.500000000000000 1.0701955599999999	-120.40000200000000 44.500000000000000 1.1077457700000000	-120.80000300000000 44.500000000000000 0.94840377600000003	-123.69999700000000 44.500000000000000 2.3488478700000002	-127.00000000000000 44.500000000000000 2.1453511700000001	-127.59999800000000 44.500000000000000 1.2923879599999999
-127.69999700000000 44.500000000000000 -3.4394338100000001	-127.69999700000000 44.500000000000000 -3.4350879200000000	-127.40000200000000 44.500000000000000 -3.3965997699999999	-127.69999700000000 44.500000000000000 -3.4006957999999998	-127.50000000000000 44.500000000000000 -3.3328449700000000	-127.59999800000000 44.500000000000000 -3.4245614999999998	-127.50000000000000 44.500000000000000 -3.3500802500000000	-127.40000200000000 44.500000000000000 -3.3587071900000001	-127.40000200000000 44.500000000000000 -3.7050895700000002	-127.40000200000000 44.500000000000000 -3.3926551300000001	-127.40000200000000 44.500000000000000 -3.4240527200000002	-127.40000200000000 44.500000000000000 -3.8665301799999998	-127.40000200000000 44.500000000000000 -3.3024313400000000	-127.50000000000000 44.500000000000000 -3.7691416700000002	-127.59999800000000 44.500000000000000 -3.3283259900000002	-127.40000200000000 44.500000000000000 -3.4972815499999999	-127.50000000000000 44.500000000000000 -3.4230263200000000	-127.50000000000000 44.500000000000000 -3.3168396900000001	-127.40000200000000 44.500000000000000 -3.1635954399999999	-127.40000200000000 44.500000000000000 -2.9248447400000002	-127.40000200000000 44.500000000000000 -3.1316804899999999	-127.40000200000000 44.500000000000000 -3.2728662499999999	-127.69999700000000 44.500000000000000 -1.0494670900000000	-127.50000000000000 44.500000000000000 -2.3387117399999999	-127.69999700000000 44.500000000000000 -2.5579671899999998	-127.30000300000000 44.500000000000000 -2.8851854800000001	-127.69999700000000 44.500000000000000 -2.8835713900000002	-127.59999800000000 44.500000000000000 -2.9247179000000001	-127.69999700000000 44.500000000000000 -2.4495441900000001	-127.50000000000000 44.500000000000000 -2.3299124199999999	-127.40000200000000 44.500000000000000 -1.1047492000000001	-127.69999700000000 44.500000000000000 -3.9082903400000001E-002	-127.50000000000000 44.500000000000000 -1.1114173600000001E-002	-127.09999800000000 44.500000000000000 0.10491676599999999	-123.90000200000000 44.500000000000000 1.5403217100000000	-122.19999700000000 44.500000000000000 1.9594685999999999	-122.00000000000000 44.500000000000000 2.1147255899999999	-121.30000300000000 44.500000000000000 0.41091495800000000	-120.69999700000000 44.500000000000000 0.47541496200000000	-120.09999800000000 44.500000000000000 0.61190581300000002	-119.50000000000000 44.500000000000000 0.65215432600000001	-118.30000300000000 44.500000000000000 0.97926115999999996	-116.59999800000000 44.500000000000000 0.76420485999999999	-117.59999800000000 44.500000000000000 0.57875973000000003	-119.19999700000000 44.500000000000000 0.94718450300000001	-120.30000300000000 44.500000000000000 0.95396655799999996	-120.69999700000000 44.500000000000000 0.81762123099999995	-123.59999800000000 44.500000000000000 2.3424191500000000	-126.90000200000000 44.500000000000000 2.0171661400000001	-127.50000000000000 44.500000000000000 1.3323509700000000
-127.59999800000000 44.500000000000000 -3.2732908699999999	-127.59999800000000 44.500000000000000 -3.2515800000000001	-127.30000300000000 44.500000000000000 -3.2335498299999998	-127.59999800000000 44.500000000000000 -3.5134577800000000	-127.40000200000000 44.500000000000000 -3.3279757499999998	-127.50000000000000 44.500000000000000 -3.5602896199999998	-127.40000200000000 44.500000000000000 -3.2451641599999999	-127.30000300000000 44.500000000000000 -3.2962741900000001	-127.30000300000000 44.500000000000000 -3.4544456000000001	-127.30000300000000 44.500000000000000 -3.2751617400000002	-127.30000300000000 44.500000000000000 -3.2678632699999999	-127.30000300000000 44.500000000000000 -3.6789114500000002	-127.30000300000000 44.500000000000000 -3.1249513599999998	-127.40000200000000 44.500000000000000 -3.7295332000000001	-127.50000000000000 44.500000000000000 -3.4617993800000000	-127.30000300000000 44.500000000000000 -3.3239872500000001	-127.40000200000000 44.500000000000000 -3.4149725399999999	-127.40000200000000 44.500000000000000 -3.3170485500000000	-127.30000300000000 44.500000000000000 -3.0970759399999999	-127.30000300000000 44.500000000000000 -2.8646183000000001	-127.30000300000000 44.500000000000000 -2.9447617500000001	-127.30000300000000 44.500000000000000 -3.0176224700000001	-127.59999800000000 44.500000000000000 -1.2268521800000001	-127.40000200000000 44.500000000000000 -2.3212690399999998	-127.59999800000000 44.500000000000000 -2.1313548099999999	-127.19999700000000 44.500000000000000 -2.5654811899999999	-127.59999800000000 44.500000000000000 -2.6501338500000000	-127.50000000000000 44.500000000000000 -3.0953240399999999	-127.59999800000000 44.500000000000000 -2.4710481199999998	-127.40000200000000 44.500000000000000 -2.3335921800000001	-127.30000300000000 44.500000000000000 -0.98118847600000003	-127.59999800000000 44.500000000000000 -0.59500098199999996	-127.40000200000000 44.500000000000000 -2.7807196600000000E-002	-127.00000000000000 44.500000000000000 0.16374856199999999	-123.80000300000000 44.500000000000000 1.4249415400000001	-122.09999800000000 44.500000000000000 1.8706730600000001	-121.90000200000000 44.500000000000000 1.8830314900000000	-121.19999700000000 44.500000000000000 0.21818436699999999	-120.59999800000000 44.500000000000000 0.34373813900000000	-120.00000000000000 44.500000000000000 0.46819996800000002	-119.40000200000000 44.500000000000000 0.57004255100000001	-118.19999700000000 44.500000000000000 0.87758725900000001	-116.50000000000000 44.500000000000000 0.67654019600000004	-117.50000000000000 44.500000000000000 0.47604981099999999	-119.09999800000000 44.500000000000000 0.80645328800000005	-120.19999700000000 44.500000000000000 0.81076461099999997	-120.59999800000000 44.500000000000000 0.69221275999999998	-123.50000000000000 44.500000000000000 2.3366308199999999	-126.80000300000000 44.500000000000000 1.9230457500000000	-127.40000200000000 44.500000000000000 1.3032383900000000
-127.50000000000000 44.500000000000000 -3.2159314200000000	-127.50000000000000 44.500000000000000 -3.1239678899999999	-127.19999700000000 44.500000000000000 -3.0814254299999999	-127.50000000000000 44.500000000000000 -3.4982066199999999	-127.30000300000000 44.500000000000000 -3.2649223799999998	-127.40000200000000 44.500000000000000 -3.5347540400000002	-127.30000300000000 44.500000000000000 -3.0556750300000002	-127.19999700000000 44.500000000000000 -3.2050919499999999	-127.19999700000000 44.500000000000000 -3.1545555599999999	-127.19999700000000 44.500000000000000 -3.1223297099999998	-127.19999700000000 44.500000000000000 -3.1225552599999999	-127.19999700000000 44.500000000000000 -3.4495348899999998	-127.19999700000000 44.500000000000000 -2.9556598699999999	-127.30000300000000 44.500000000000000 -3.5305337899999998	-127.40000200000000 44.500000000000000 -3.4404406500000002	-127.19999700000000 44.500000000000000 -3.1087257899999998	-127.30000300000000 44.500000000000000 -3.2908792500000001	-127.30000300000000 44.500000000000000 -3.2192549700000002	-127.19999700000000 44.500000000000000 -3.0128889100000000	-127.19999700000000 44.500000000000000 -2.7931241999999998	-127.19999700000000 44.500000000000000 -2.7129578599999999	-127.19999700000000 44.500000000000000 -2.7287700199999998	-127.50000000000000 44.500000000000000 -1.3550409100000000	-127.30000300000000 44.500000000000000 -2.1825296900000000	-127.50000000000000 44.500000000000000 -1.9721574799999999	-127.09999800000000 44.500000000000000 -2.3667240100000000	-127.50000000000000 44.500000000000000 -2.6159298400000002	-127.40000200000000 44.500000000000000 -3.0670509300000002	-127.50000000000000 44.500000000000000 -2.4722361600000000	-127.30000300000000 44.500000000000000 -2.1569781300000002	-127.19999700000000 44.500000000000000 -0.83625590800000005	-127.50000000000000 44.500000000000000 -0.87847089800000000	-127.30000300000000 44.500000000000000 3.5687964400000001E-002	-126.90000200000000 44.500000000000000 0.13532149800000001	-123.69999700000000 44.500000000000000 1.3351228200000000	-122.00000000000000 44.500000000000000 1.7525467900000000	-121.80000300000000 44.500000000000000 1.6281178000000001	-121.09999800000000 44.500000000000000 8.5431836499999997E-002	-120.50000000000000 44.500000000000000 0.20415997499999999	-119.90000200000000 44.500000000000000 0.32740420100000001	-119.30000300000000 44.500000000000000 0.49342235899999998	-118.09999800000000 44.500000000000000 0.77605593200000000	-116.40000200000000 44.500000000000000 0.59567201100000000	-117.40000200000000 44.500000000000000 0.39547967899999997	-119.00000000000000 44.500000000000000 0.65271192800000000	-120.09999800000000 44.500000000000000 0.68194109199999997	-120.50000000000000 44.500000000000000 0.57108104199999998	-123.40000200000000 44.500000000000000 2.3305661700000000	-126.69999700000000 44.500000000000000 1.8536760800000001	-127.30000300000000 44.500000000000000 1.2270202600000000
-127.40000200000000 44.500000000000000 -3.2321588999999999	-127.40000200000000 44.500000000000000 -3.0464873300000002	-127.09999800000000 44.500000000000000 -2.9953725300000000	-127.40000200000000 44.500000000000000 -3.4009935900000001	-127.19999700000000 44.500000000000000 -3.1738409999999999	-127.30000300000000 44.500000000000000 -3.4182999100000000	-127.19999700000000 44.500000000000000 -2.8740618200000001	-127.09999800000000 44.500000000000000 -3.1047441999999998	-127.09999800000000 44.500000000000000 -2.9280300100000001	-127.09999800000000 44.500000000000000 -2.9881300899999998	-127.09999800000000 44.500000000000000 -3.0410232499999998	-127.09999800000000 44.500000000000000 -3.2654690700000000	-127.09999800000000 44.500000000000000 -2.8572237500000002	-127.19999700000000 44.500000000000000 -3.2928137799999999	-127.30000300000000 44.500000000000000 -3.3314051600000001	-127.09999800000000 44.500000000000000 -2.9319505700000001	-127.19999700000000 44.500000000000000 -3.1485195199999998	-127.19999700000000 44.500000000000000 -3.1046505000000000	-127.09999800000000 44.500000000000000 -2.9575772300000001	-127.09999800000000 44.500000000000000 -2.7516026500000001	-127.09999800000000 44.500000000000000 -2.5255646700000001	-127.09999800000000 44.500000000000000 -2.5485630000000001	-127.40000200000000 44.500000000000000 -1.4439482699999999	-127.19999700000000 44.500000000000000 -2.0274491299999999	-127.40000200000000 44.500000000000000 -2.0046949399999998	-127.00000000000000 44.500000000000000 -2.2961843000000002	-127.40000200000000 44.500000000000000 -2.7144045800000001	-127.30000300000000 44.500000000000000 -2.9287831799999999	-127.40000200000000 44.500000000000000 -2.4621031300000000	-127.19999700000000 44.500000000000000 -1.9315125900000001	-127.09999800000000 44.500000000000000 -0.76448583599999997	-127.40000200000000 44.500000000000000 -0.96688359999999995	-127.19999700000000 44.500000000000000 9.6369676299999998E-002	-126.80000300000000 44.500000000000000 5.3794320700000002E-002	-123.59999800000000 44.500000000000000 1.2804837200000001	-121.90000200000000 44.500000000000000 1.6123521300000001	-121.69999700000000 44.500000000000000 1.3583481300000000	-121.00000000000000 44.500000000000000 -4.1905897700000002E-003	-120.40000200000000 44.500000000000000 6.5389409699999998E-002	-119.80000300000000 44.500000000000000 0.19705939300000000	-119.19999700000000 44.500000000000000 0.42431706200000002	-118.00000000000000 44.500000000000000 0.67604023199999996	-116.30000300000000 44.500000000000000 0.52084064500000005	-117.30000300000000 44.500000000000000 0.32931718199999999	-118.90000200000000 44.500000000000000 0.49517273899999997	-120.00000000000000 44.500000000000000 0.56423300499999995	-120.40000200000000 44.500000000000000 0.45376366400000001	-123.30000300000000 44.500000000000000 2.3200125699999998	-126.59999800000000 44.500000000000000 1.8020321100000001	-127.19999700000000 44.500000000000000 1.1249852199999999
-127.30000300000000 44.500000000000000 -3.2762477400000001	-127.30000300000000 44.500000000000000 -3.0058248000000001	-127.00000000000000 44.500000000000000 -2.9680776600000001	-127.30000300000000 44.500000000000000 -3.2627465700000000	-127.09999800000000 44.500000000000000 -3.0766942500000001	-127.19999700000000 44.500000000000000 -3.2717249399999999	-127.09999800000000 44.500000000000000 -2.7675597700000001	-127.00000000000000 44.500000000000000 -3.0035092799999998	-127.00000000000000 44.500000000000000 -2.7902347999999999	-127.00000000000000 44.500000000000000 -2.8863265500000002	-127.00000000000000 44.500000000000000 -3.0154302099999999	-127.00000000000000 44.500000000000000 -3.1414129700000002	-127.00000000000000 44.500000000000000 -2.8230147400000001	-127.09999800000000 44.500000000000000 -3.1042776100000000	-127.19999700000000 44.500000000000000 -3.1922512099999998	-127.00000000000000 44.500000000000000 -2.8086385699999998	-127.09999800000000 44.500000000000000 -3.0589556700000000	-127.09999800000000 44.500000000000000 -3.0319468999999999	-127.00000000000000 44.500000000000000 -2.9326868099999999	-127.00000000000000 44.500000000000000 -2.7371826200000000	-127.00000000000000 44.500000000000000 -2.3983700300000002	-127.00000000000000 44.500000000000000 -2.4854464500000000	-127.30000300000000 44.500000000000000 -1.5026110399999999	-127.09999800000000 44.500000000000000 -1.9332584100000001	-127.30000300000000 44.500000000000000 -2.1368455900000001	-126.90000200000000 44.500000000000000 -2.3164880299999999	-127.30000300000000 44.500000000000000 -2.8625967499999998	-127.19999700000000 44.500000000000000 -2.7566432999999999	-127.30000300000000 44.500000000000000 -2.4388654200000000	-127.09999800000000 44.500000000000000 -1.7528157200000001	-127.00000000000000 44.500000000000000 -0.76948165899999998	-127.30000300000000 44.500000000000000 -0.94417768700000004	-127.09999800000000 44.500000000000000 9.3472786200000005E-002	-126.69999700000000 44.500000000000000 -5.3125653400000000E-002	-123.50000000000000 44.500000000000000 1.2520970100000000	-121.80000300000000 44.500000000000000 1.4493056499999999	-121.59999800000000 44.500000000000000 1.0780983000000000	-120.90000200000000 44.500000000000000 -7.1917921300000007E-002	-120.30000300000000 44.500000000000000 -6.0982357700000003E-002	-119.69999700000000 44.500000000000000 8.7054006800000000E-002	-119.09999800000000 44.500000000000000 0.36443340800000001	-117.90000200000000 44.500000000000000 0.57968860899999997	-116.19999700000000 44.500000000000000 0.45080000199999998	-117.19999700000000 44.500000000000000 0.27229237600000000	-118.80000300000000 44.500000000000000 0.34604474899999998	-119.90000200000000 44.500000000000000 0.45576164100000000	-120.30000300000000 44.500000000000000 0.34007874100000002	-123.19999700000000 44.500000000000000 2.2975156299999999	-126.50000000000000 44.500000000000000 1.7592289400000001	-127.09999800000000 44.500000000000000 1.0129085799999999
-127.19999700000000 44.500000000000000 -3.3012037300000001	-127.19999700000000 44.500000000000000 -2.9885754599999999	-126.90000200000000 44.500000000000000 -2.9750204099999999	-127.19999700000000 44.500000000000000 -3.1161298799999999	-127.00000000000000 44.500000000000000 -2.9834420700000002	-127.09999800000000 44.500000000000000 -3.1387858400000002	-127.00000000000000 44.500000000000000 -2.7301132699999999	-126.90000200000000 44.500000000000000 -2.9041597800000001	-126.90000200000000 44.500000000000000 -2.7191782000000000	-126.90000200000000 44.500000000000000 -2.8156645299999998	-126.90000200000000 44.500000000000000 -3.0217211200000000	-126.90000200000000 44.500000000000000 -3.0678765800000001	-126.90000200000000 44.500000000000000 -2.8268637700000001	-127.00000000000000 44.500000000000000 -2.9790363300000000	-127.09999800000000 44.500000000000000 -3.0644719600000001	-126.90000200000000 44.500000000000000 -2.7315070600000002	-127.00000000000000 44.500000000000000 -3.0271964100000002	-127.00000000000000 44.500000000000000 -3.0049478999999999	-126.90000200000000 44.500000000000000 -2.9252333600000000	-126.90000200000000 44.500000000000000 -2.7350816700000000	-126.90000200000000 44.500000000000000 -2.3222949499999999	-126.90000200000000 44.500000000000000 -2.5031583300000002	-127.19999700000000 44.500000000000000 -1.5393631500000000	-127.00000000000000 44.500000000000000 -1.9031115800000000	-127.19999700000000 44.500000000000000 -2.2821035400000000	-126.80000300000000 44.500000000000000 -2.3839759800000002	-127.19999700000000 44.500000000000000 -2.9783239400000001	-127.09999800000000 44.500000000000000 -2.6059215099999999	-127.19999700000000 44.500000000000000 -2.3955638399999999	-127.00000000000000 44.500000000000000 -1.6364066600000000	-126.90000200000000 44.500000000000000 -0.82766711699999995	-127.19999700000000 44.500000000000000 -0.88723838300000002	-127.00000000000000 44.500000000000000 3.5963036099999998E-002	-126.59999800000000 44.500000000000000 -0.16591869300000001	-123.40000200000000 44.500000000000000 1.2377371800000001	-121.69999700000000 44.500000000000000 1.2548623100000000	-121.50000000000000 44.500000000000000 0.79942637699999997	-120.80000300000000 44.500000000000000 -0.13684478400000000	-120.19999700000000 44.500000000000000 -0.16115841300000000	-119.59999800000000 44.500000000000000 5.5229165599999996E-003	-119.00000000000000 44.500000000000000 0.31051856300000003	-117.80000300000000 44.500000000000000 0.48913556300000000	-116.09999800000000 44.500000000000000 0.38441023200000002	-117.09999800000000 44.500000000000000 0.22099854099999999	-118.69999700000000 44.500000000000000 0.22063309000000000	-119.80000300000000 44.500000000000000 0.35892918699999998	-120.19999700000000 44.500000000000000 0.23002468000000001	-123.09999800000000 44.500000000000000 2.2573676100000002	-126.40000200000000 44.500000000000000 1.7198016599999999	-127.00000000000000 44.500000000000000 0.90171617299999995
-127.09999800000000 44.500000000000000 -3.2721488500000002	-127.09999800000000 44.500000000000000 -2.9842789199999999	-126.80000300000000 44.500000000000000 -2.9895110100000002	-127.09999800000000 44.500000000000000 -2.9841308600000001	-126.90000200000000 44.500000000000000 -2.8964238199999999	-127.00000000000000 44.500000000000000 -3.0309400599999998	-126.90000200000000 44.500000000000000 -2.7344984999999999	-126.80000300000000 44.500000000000000 -2.8065321399999998	-126.80000300000000 44.500000000000000 -2.6825089499999999	-126.80000300000000 44.500000000000000 -2.7705085299999999	-126.80000300000000 44.500000000000000 -3.0343120099999998	-126.80000300000000 44.500000000000000 -3.0301670999999999	-126.80000300000000 44.500000000000000 -2.8398225300000002	-126.90000200000000 44.500000000000000 -2.9032485499999998	-127.00000000000000 44.500000000000000 -2.9592046700000001	-126.80000300000000 44.500000000000000 -2.6888766300000002	-126.90000200000000 44.500000000000000 -3.0344328900000002	-126.90000200000000 44.500000000000000 -3.0076868499999998	-126.80000300000000 44.500000000000000 -2.9185354700000001	-126.80000300000000 44.500000000000000 -2.7291972599999998	-126.80000300000000 44.500000000000000 -2.2833771700000001	-126.80000300000000 44.500000000000000 -2.5540778600000000	-127.09999800000000 44.500000000000000 -1.5616362100000001	-126.90000200000000 44.500000000000000 -1.9180938000000001	-127.09999800000000 44.500000000000000 -2.3777837800000001	-126.69999700000000 44.500000000000000 -2.4585948000000002	-127.09999800000000 44.500000000000000 -3.0014846300000002	-127.00000000000000 44.500000000000000 -2.4906477900000001	-127.09999800000000 44.500000000000000 -2.3268668699999999	-126.90000200000000 44.500000000000000 -1.5718733100000000	-126.80000300000000 44.500000000000000 -0.91126203500000003	-127.09999800000000 44.500000000000000 -0.85353523499999995	-126.90000200000000 44.500000000000000 -5.0890415899999999E-002	-126.50000000000000 44.500000000000000 -0.27360245599999999	-123.30000300000000 44.500000000000000 1.2260727899999999	-121.59999800000000 44.500000000000000 1.0215550700000000	-121.40000200000000 44.500000000000000 0.53574830299999998	-120.69999700000000 44.500000000000000 -0.21608008400000001	-120.09999800000000 44.500000000000000 -0.22489890500000001	-119.50000000000000 44.500000000000000 -5.4314885299999997E-002	-118.90000200000000 44.500000000000000 0.25942659400000001	-117.69999700000000 44.500000000000000 0.40664187099999999	-116.00000000000000 44.500000000000000 0.32241916700000001	-117.00000000000000 44.500000000000000 0.17401054499999999	-118.59999800000000 44.500000000000000 0.13144235300000001	-119.69999700000000 44.500000000000000 0.28022614099999998	-120.09999800000000 44.500000000000000 0.12393720400000000	-123.00000000000000 44.500000000000000 2.2111930800000001	-126.30000300000000 44.500000000000000 1.6827794300000001	-126.90000200000000 44.500000000000000 0.79881250900000000
-127.00000000000000 44.500000000000000 -3.1981735200000001	-127.00000000000000 44.500000000000000 -2.9822416299999999	-126.69999700000000 44.500000000000000 -2.9853191400000001	-127.00000000000000 44.500000000000000 -2.8723690500000001	-126.80000300000000 44.500000000000000 -2.8129248599999999	-126.90000200000000 44.500000000000000 -2.9450774200000001	-126.80000300000000 44.500000000000000 -2.7499785399999999	-126.69999700000000 44.500000000000000 -2.7086198300000000	-126.69999700000000 44.500000000000000 -2.6461377100000001	-126.69999700000000 44.500000000000000 -2.7442312200000001	-126.69999700000000 44.500000000000000 -3.0285606399999998	-126.69999700000000 44.500000000000000 -3.0137846499999998	-126.69999700000000 44.500000000000000 -2.8334782100000000	-126.80000300000000 44.500000000000000 -2.8535313599999999	-126.90000200000000 44.500000000000000 -2.8738791899999998	-126.69999700000000 44.500000000000000 -2.6704282799999999	-126.80000300000000 44.500000000000000 -3.0539672400000000	-126.80000300000000 44.500000000000000 -3.0175812199999998	-126.69999700000000 44.500000000000000 -2.8947823000000001	-126.69999700000000 44.500000000000000 -2.7036786099999999	-126.69999700000000 44.500000000000000 -2.2690601300000002	-126.69999700000000 44.500000000000000 -2.5891776100000001	-127.00000000000000 44.500000000000000 -1.5774614800000000	-126.80000300000000 44.500000000000000 -1.9567632699999999	-127.00000000000000 44.500000000000000 -2.4191455799999999	-126.59999800000000 44.500000000000000 -2.5107777100000002	-127.00000000000000 44.500000000000000 -2.9466204600000001	-126.90000200000000 44.500000000000000 -2.4093852000000000	-127.00000000000000 44.500000000000000 -2.2442069099999999	-126.80000300000000 44.500000000000000 -1.5446556800000000	-126.69999700000000 44.500000000000000 -0.99359077200000001	-127.00000000000000 44.500000000000000 -0.85361862200000005	-126.80000300000000 44.500000000000000 -0.14391867799999999	-126.40000200000000 44.500000000000000 -0.36983686700000001	-123.19999700000000 44.500000000000000 1.2068039200000000	-121.50000000000000 44.500000000000000 0.76744586199999998	-121.30000300000000 44.500000000000000 0.30167666100000001	-120.59999800000000 44.500000000000000 -0.32136213800000002	-120.00000000000000 44.500000000000000 -0.26442667800000003	-119.40000200000000 44.500000000000000 -0.10080285400000000	-118.80000300000000 44.500000000000000 0.20995564799999999	-117.59999800000000 44.500000000000000 0.33404371100000002	-115.90000200000000 44.500000000000000 0.26580232399999998	-116.90000200000000 44.500000000000000 0.13037231599999999	-118.50000000000000 44.500000000000000 6.7041151199999996E-002	-119.59999800000000 44.500000000000000 0.22580230200000001	-120.00000000000000 44.500000000000000 2.2584680499999999E-002	-122.90000200000000 44.500000000000000 2.1743318999999999	-126.19999700000000 44.500000000000000 1.6507792500000000	-126.80000300000000 44.500000000000000 0.71019011700000001
-126.90000200000000 44.500000000000000 -3.1004869899999998	-126.90000200000000 44.500000000000000 -2.9739594500000002	-126.59999800000000 44.500000000000000 -2.9428751499999999	-126.90000200000000 44.500000000000000 -2.7812047000000000	-126.69999700000000 44.500000000000000 -2.7270898799999999	-126.80000300000000 44.500000000000000 -2.8711886400000002	-126.69999700000000 44.500000000000000 -2.7461409600000000	-126.59999800000000 44.500000000000000 -2.6085932299999999	-126.59999800000000 44.500000000000000 -2.5840146499999999	-126.59999800000000 44.500000000000000 -2.7305054700000002	-126.59999800000000 44.500000000000000 -2.9863016600000001	-126.59999800000000 44.500000000000000 -3.0067949299999999	-126.59999800000000 44.500000000000000 -2.7871129500000000	-126.69999700000000 44.500000000000000 -2.8037157100000001	-126.80000300000000 44.500000000000000 -2.7995297899999998	-126.59999800000000 44.500000000000000 -2.6680359800000000	-126.69999700000000 44.500000000000000 -3.0565533600000001	-126.69999700000000 44.500000000000000 -3.0096056500000001	-126.59999800000000 44.500000000000000 -2.8402466799999999	-126.59999800000000 44.500000000000000 -2.6473073999999999	-126.59999800000000 44.500000000000000 -2.2695331599999999	-126.59999800000000 44.500000000000000 -2.5710399200000000	-126.90000200000000 44.500000000000000 -1.5918575500000001	-126.69999700000000 44.500000000000000 -1.9999871300000001	-126.90000200000000 44.500000000000000 -2.4206049400000000	-126.50000000000000 44.500000000000000 -2.5365638700000002	-126.90000200000000 44.500000000000000 -2.8469803300000001	-126.80000300000000 44.500000000000000 -2.3569898600000001	-126.90000200000000 44.500000000000000 -2.1608731699999999	-126.69999700000000 44.500000000000000 -1.5423842699999999	-126.59999800000000 44.500000000000000 -1.0541788299999999	-126.90000200000000 44.500000000000000 -0.88049679999999997	-126.69999700000000 44.500000000000000 -0.22497324599999999	-126.30000300000000 44.500000000000000 -0.44996109600000000	-123.09999800000000 44.500000000000000 1.1731239600000001	-121.40000200000000 44.500000000000000 0.51458871399999995	-121.19999700000000 44.500000000000000 0.11367806000000000	-120.50000000000000 44.500000000000000 -0.44394698700000002	-119.90000200000000 44.500000000000000 -0.29590141800000003	-119.30000300000000 44.500000000000000 -0.13962610100000000	-118.69999700000000 44.500000000000000 0.16309565300000001	-117.50000000000000 44.500000000000000 0.26985877800000002	-115.80000300000000 44.500000000000000 0.21528790900000000	-116.80000300000000 44.500000000000000 8.8879704500000004E-002	-118.40000200000000 44.500000000000000 1.4608268600000000E-002	-119.50000000000000 44.500000000000000 0.18877483900000000	-119.90000200000000 44.500000000000000 -7.1584887799999997E-002	-122.80000300000000 44.500000000000000 2.1628272499999999	-126.09999800000000 44.500000000000000 1.6271884400000001	-126.69999700000000 44.500000000000000 0.64229494300000001
-126.80000300000000 44.500000000000000 -3.0022818999999998	-126.80000300000000 44.500000000000000 -2.9521095800000001	-126.50000000000000 44.500000000000000 -2.8705649400000000	-126.80000300000000 44.500000000000000 -2.7112605599999999	-126.59999800000000 44.500000000000000 -2.6337721300000001	-126.69999700000000 44.500000000000000 -2.7959144100000000	-126.59999800000000 44.500000000000000 -2.7006835900000001	-126.50000000000000 44.500000000000000 -2.5103807400000000	-126.50000000000000 44.500000000000000 -2.5005440700000001	-126.50000000000000 44.500000000000000 -2.7234210999999999	-126.50000000000000 44.500000000000000 -2.9154584400000001	-126.50000000000000 44.500000000000000 -3.0026025800000000	-126.50000000000000 44.500000000000000 -2.7113299400000002	-126.59999800000000 44.500000000000000 -2.7334098800000000	-126.69999700000000 44.500000000000000 -2.7241692500000001	-126.50000000000000 44.500000000000000 -2.6719799000000002	-126.59999800000000 44.500000000000000 -3.0193796200000000	-126.59999800000000 44.500000000000000 -2.9641900099999998	-126.50000000000000 44.500000000000000 -2.7618773000000001	-126.50000000000000 44.500000000000000 -2.5697872600000000	-126.50000000000000 44.500000000000000 -2.2750325199999999	-126.50000000000000 44.500000000000000 -2.5070233300000000	-126.80000300000000 44.500000000000000 -1.6068490700000000	-126.59999800000000 44.500000000000000 -2.0336520700000000	-126.80000300000000 44.500000000000000 -2.4005830300000000	-126.40000200000000 44.500000000000000 -2.5386335799999999	-126.80000300000000 44.500000000000000 -2.7364337399999998	-126.69999700000000 44.500000000000000 -2.3289523100000000	-126.80000300000000 44.500000000000000 -2.0887463099999999	-126.59999800000000 44.500000000000000 -1.5556608400000000	-126.50000000000000 44.500000000000000 -1.0932366800000000	-126.80000300000000 44.500000000000000 -0.92177832100000001	-126.59999800000000 44.500000000000000 -0.28247877999999998	-126.19999700000000 44.500000000000000 -0.50926810499999997	-123.00000000000000 44.500000000000000 1.1319356000000000	-121.30000300000000 44.500000000000000 0.28332725199999997	-121.09999800000000 44.500000000000000 -1.6383094700000000E-002	-120.40000200000000 44.500000000000000 -0.57037603900000000	-119.80000300000000 44.500000000000000 -0.33397248400000001	-119.19999700000000 44.500000000000000 -0.17372065800000000	-118.59999800000000 44.500000000000000 0.12052632900000000	-117.40000200000000 44.500000000000000 0.21257299199999999	-115.69999700000000 44.500000000000000 0.17131774100000000	-116.69999700000000 44.500000000000000 4.7898657599999998E-002	-118.30000300000000 44.500000000000000 -3.2814674100000003E-002	-119.40000200000000 44.500000000000000 0.16142271499999999	-119.80000300000000 44.500000000000000 -0.15330573900000000	-122.69999700000000 44.500000000000000 2.1933090700000002	-126.00000000000000 44.500000000000000 1.6096908999999999	-126.59999800000000 44.500000000000000 0.59994673700000001
-126.69999700000000 44.500000000000000 -2.9265315500000000	-126.69999700000000 44.500000000000000 -2.9087679400000002	-126.40000200000000 44.500000000000000 -2.7809379100000000	-126.69999700000000 44.500000000000000 -2.6650013900000000	-126.50000000000000 44.500000000000000 -2.5377523900000001	-126.59999800000000 44.500000000000000 -2.7077839400000001	-126.50000000000000 44.500000000000000 -2.6244678499999998	-126.40000200000000 44.500000000000000 -2.4196453099999999	-126.40000200000000 44.500000000000000 -2.4087679400000002	-126.40000200000000 44.500000000000000 -2.7163762999999999	-126.40000200000000 44.500000000000000 -2.8278939699999999	-126.40000200000000 44.500000000000000 -2.9955642199999999	-126.40000200000000 44.500000000000000 -2.6235175100000001	-126.50000000000000 44.500000000000000 -2.6472549399999998	-126.59999800000000 44.500000000000000 -2.6381053900000002	-126.40000200000000 44.500000000000000 -2.6732008500000002	-126.50000000000000 44.500000000000000 -2.9498531799999999	-126.50000000000000 44.500000000000000 -2.8889741899999999	-126.40000200000000 44.500000000000000 -2.6696627099999999	-126.40000200000000 44.500000000000000 -2.4853580000000002	-126.40000200000000 44.500000000000000 -2.2769403499999998	-126.40000200000000 44.500000000000000 -2.4142444099999998	-126.69999700000000 44.500000000000000 -1.6227393200000000	-126.50000000000000 44.500000000000000 -2.0541355600000002	-126.69999700000000 44.500000000000000 -2.3762230899999999	-126.30000300000000 44.500000000000000 -2.5183277099999999	-126.69999700000000 44.500000000000000 -2.6463129500000000	-126.59999800000000 44.500000000000000 -2.3213078999999999	-126.69999700000000 44.500000000000000 -2.0388755800000000	-126.50000000000000 44.500000000000000 -1.5744311799999999	-126.40000200000000 44.500000000000000 -1.1140807900000000	-126.69999700000000 44.500000000000000 -0.96418064800000003	-126.50000000000000 44.500000000000000 -0.31861406599999997	-126.09999800000000 44.500000000000000 -0.54459095000000002	-122.90000200000000 44.500000000000000 1.0928598599999999	-121.19999700000000 44.500000000000000 9.2142291400000007E-002	-121.00000000000000 44.500000000000000 -0.10487438000000000	-120.30000300000000 44.500000000000000 -0.68648648300000004	-119.69999700000000 44.500000000000000 -0.39125871699999998	-119.09999800000000 44.500000000000000 -0.20451425000000001	-118.50000000000000 44.500000000000000 7.9711168999999998E-002	-117.30000300000000 44.500000000000000 0.16154319000000000	-115.59999800000000 44.500000000000000 0.13395197700000000	-116.59999800000000 44.500000000000000 6.0079060500000002E-003	-118.19999700000000 44.500000000000000 -7.6171807899999999E-002	-119.30000300000000 44.500000000000000 0.13904629600000001	-119.69999700000000 44.500000000000000 -0.21431443100000000	-122.59999800000000 44.500000000000000 2.2766563899999999	-125.90000200000000 44.500000000000000 1.5952016099999999	-126.50000000000000 44.500000000000000 0.57476502699999998
-126.59999800000000 44.500000000000000 -2.8898670700000002	-126.59999800000000 44.500000000000000 -2.8377914400000002	-126.30000300000000 44.500000000000000 -2.6828489300000000	-126.59999800000000 44.500000000000000 -2.6440958999999999	-126.40000200000000 44.500000000000000 -2.4464473700000000	-126.50000000000000 44.500000000000000 -2.6090602899999999	-126.40000200000000 44.500000000000000 -2.5356366600000002	-126.30000300000000 44.500000000000000 -2.3432378800000002	-126.30000300000000 44.500000000000000 -2.3233459000000001	-126.30000300000000 44.500000000000000 -2.7008240200000002	-126.30000300000000 44.500000000000000 -2.7319641099999998	-126.30000300000000 44.500000000000000 -2.9784331300000000	-126.30000300000000 44.500000000000000 -2.5405790800000001	-126.40000200000000 44.500000000000000 -2.5568258799999999	-126.50000000000000 44.500000000000000 -2.5459327699999998	-126.30000300000000 44.500000000000000 -2.6624476900000000	-126.40000200000000 44.500000000000000 -2.8611176000000000	-126.40000200000000 44.500000000000000 -2.7962012299999999	-126.30000300000000 44.500000000000000 -2.5707292599999998	-126.30000300000000 44.500000000000000 -2.4084010100000000	-126.30000300000000 44.500000000000000 -2.2664656600000002	-126.30000300000000 44.500000000000000 -2.3073673200000000	-126.59999800000000 44.500000000000000 -1.6388478300000000	-126.40000200000000 44.500000000000000 -2.0601017499999998	-126.59999800000000 44.500000000000000 -2.3594388999999998	-126.19999700000000 44.500000000000000 -2.4735295800000001	-126.59999800000000 44.500000000000000 -2.5988237900000000	-126.50000000000000 44.500000000000000 -2.3244643200000001	-126.59999800000000 44.500000000000000 -2.0186405199999999	-126.40000200000000 44.500000000000000 -1.5896806699999999	-126.30000300000000 44.500000000000000 -1.1164324299999999	-126.59999800000000 44.500000000000000 -0.99742317199999997	-126.40000200000000 44.500000000000000 -0.33957320499999999	-126.00000000000000 44.500000000000000 -0.56325221100000000	-122.80000300000000 44.500000000000000 1.0650891100000000	-121.09999800000000 44.500000000000000 -4.6997684999999997E-002	-120.90000200000000 44.500000000000000 -0.17243839799999999	-120.19999700000000 44.500000000000000 -0.77750456300000004	-119.59999800000000 44.500000000000000 -0.47564074400000000	-119.00000000000000 44.500000000000000 -0.23432637800000000	-118.40000200000000 44.500000000000000 3.7938941300000001E-002	-117.19999700000000 44.500000000000000 0.11684986200000000	-115.50000000000000 44.500000000000000 0.10236791500000000	-116.50000000000000 44.500000000000000 -3.5912159800000003E-002	-118.09999800000000 44.500000000000000 -0.11371023199999999	-119.19999700000000 44.500000000000000 0.11992427700000000	-119.59999800000000 44.500000000000000 -0.24793781300000001	-122.50000000000000 44.500000000000000 2.3948521600000001	-125.80000300000000 44.500000000000000 1.5811008200000001	-126.40000200000000 44.500000000000000 0.55833405300000005
-126.50000000000000 44.500000000000000 -2.8828463599999998	-126.50000000000000 44.500000000000000 -2.7476766100000001	-126.19999700000000 44.500000000000000 -2.5807962400000002	-126.50000000000000 44.500000000000000 -2.6391913900000001	-126.30000300000000 44.500000000000000 -2.3682422600000002	-126.40000200000000 44.500000000000000 -2.5047209300000000	-126.30000300000000 44.500000000000000 -2.4519455400000001	-126.19999700000000 44.500000000000000 -2.2892799400000001	-126.19999700000000 44.500000000000000 -2.2591562299999999	-126.19999700000000 44.500000000000000 -2.6659312200000000	-126.19999700000000 44.500000000000000 -2.6319024600000001	-126.19999700000000 44.500000000000000 -2.9416351299999999	-126.19999700000000 44.500000000000000 -2.4782912700000002	-126.30000300000000 44.500000000000000 -2.4749581799999998	-126.40000200000000 44.500000000000000 -2.4561300300000002	-126.19999700000000 44.500000000000000 -2.6291232099999999	-126.30000300000000 44.500000000000000 -2.7637975199999998	-126.30000300000000 44.500000000000000 -2.6951146100000001	-126.19999700000000 44.500000000000000 -2.4689023500000000	-126.19999700000000 44.500000000000000 -2.3532056799999999	-126.19999700000000 44.500000000000000 -2.2334795000000001	-126.19999700000000 44.500000000000000 -2.1966326199999999	-126.50000000000000 44.500000000000000 -1.6526124499999999	-126.30000300000000 44.500000000000000 -2.0485618099999998	-126.50000000000000 44.500000000000000 -2.3511395500000001	-126.09999800000000 44.500000000000000 -2.4022629300000000	-126.50000000000000 44.500000000000000 -2.5847599500000000	-126.40000200000000 44.500000000000000 -2.3282067799999999	-126.50000000000000 44.500000000000000 -2.0189850300000001	-126.30000300000000 44.500000000000000 -1.5923864800000000	-126.19999700000000 44.500000000000000 -1.0956151500000000	-126.50000000000000 44.500000000000000 -1.0212001799999999	-126.30000300000000 44.500000000000000 -0.35187232499999999	-125.90000200000000 44.500000000000000 -0.57323157800000002	-122.69999700000000 44.500000000000000 1.0570067200000000	-121.00000000000000 44.500000000000000 -0.14652261100000000	-120.80000300000000 44.500000000000000 -0.23767921300000000	-120.09999800000000 44.500000000000000 -0.83242648799999996	-119.50000000000000 44.500000000000000 -0.57967591299999999	-118.90000200000000 44.500000000000000 -0.26462310600000000	-118.30000300000000 44.500000000000000 -6.9769527800000002E-003	-117.09999800000000 44.500000000000000 7.8637838400000007E-002	-115.40000200000000 44.500000000000000 7.5222916900000006E-002	-116.40000200000000 44.500000000000000 -7.6922759399999999E-002	-118.00000000000000 44.500000000000000 -0.14907674500000001	-119.09999800000000 44.500000000000000 0.10309810200000000	-119.50000000000000 44.500000000000000 -0.26443010600000000	-122.00000000000000 44.500000000000000 2.4246382700000000	-125.69999700000000 44.500000000000000 1.5651364299999999	-126.30000300000000 44.500000000000000 0.54635024099999996
-126.40000200000000 44.500000000000000 -2.8897874400000001	-126.40000200000000 44.500000000000000 -2.6479399199999998	-126.09999800000000 44.500000000000000 -2.4771642699999998	-126.40000200000000 44.500000000000000 -2.6385989200000002	-126.19999700000000 44.500000000000000 -2.3124110700000000	-126.30000300000000 44.500000000000000 -2.3990218600000000	-126.19999700000000 44.500000000000000 -2.3900148899999998	-126.09999800000000 44.500000000000000 -2.2635643499999998	-126.09999800000000 44.500000000000000 -2.2267906700000002	-126.09999800000000 44.500000000000000 -2.6029059900000000	-126.09999800000000 44.500000000000000 -2.5299441800000002	-126.09999800000000 44.500000000000000 -2.8773639200000001	-126.09999800000000 44.500000000000000 -2.4475026099999999	-126.19999700000000 44.500000000000000 -2.4147374600000000	-126.30000300000000 44.500000000000000 -2.3782398699999998	-126.09999800000000 44.500000000000000 -2.5654528100000000	-126.19999700000000 44.500000000000000 -2.6650254699999998	-126.19999700000000 44.500000000000000 -2.5910615899999998	-126.09999800000000 44.500000000000000 -2.3663284800000000	-126.09999800000000 44.500000000000000 -2.3298764200000002	-126.09999800000000 44.500000000000000 -2.1705648900000001	-126.09999800000000 44.500000000000000 -2.0887415400000000	-126.40000200000000 44.500000000000000 -1.6598449900000001	-126.19999700000000 44.500000000000000 -2.0137934700000000	-126.40000200000000 44.500000000000000 -2.3459367800000002	-126.00000000000000 44.500000000000000 -2.3167188200000002	-126.40000200000000 44.500000000000000 -2.5869071500000000	-126.30000300000000 44.500000000000000 -2.3218648399999999	-126.40000200000000 44.500000000000000 -2.0269336700000000	-126.19999700000000 44.500000000000000 -1.5722835100000001	-126.09999800000000 44.500000000000000 -1.0473241799999999	-126.40000200000000 44.500000000000000 -1.0385097299999999	-126.19999700000000 44.500000000000000 -0.36129710100000001	-125.80000300000000 44.500000000000000 -0.58031511300000005	-122.59999800000000 44.500000000000000 1.0735503399999999	-120.90000200000000 44.500000000000000 -0.22400623600000000	-120.69999700000000 44.500000000000000 -0.31734237100000001	-120.00000000000000 44.500000000000000 -0.86099737899999995	-119.40000200000000 44.500000000000000 -0.69146418600000004	-118.80000300000000 44.500000000000000 -0.29531598100000001	-118.19999700000000 44.500000000000000 -5.7241667099999997E-002	-117.00000000000000 44.500000000000000 4.5856699299999998E-002	-115.30000300000000 44.500000000000000 5.0674531600000003E-002	-116.30000300000000 44.500000000000000 -0.11672605599999999	-117.90000200000000 44.500000000000000 -0.18509975100000001	-119.00000000000000 44.500000000000000 8.3044335200000000E-002	-119.40000200000000 44.500000000000000 -0.27692943800000003	-121.90000200000000 44.500000000000000 2.2290213099999998	-125.59999800000000 44.500000000000000 1.5456482199999999	-126.19999700000000 44.500000000000000 0.53853023099999997
-126.30000300000000 44.500000000000000 -2.8942921199999998	-126.30000300000000 44.500000000000000 -2.5455594100000001	-126.00000000000000 44.500000000000000 -2.3774359199999999	-126.30000300000000 44.500000000000000 -2.6297969800000001	-126.09999800000000 44.500000000000000 -2.2855081600000000	-126.19999700000000 44.500000000000000 -2.2954010999999999	-126.09999800000000 44.500000000000000 -2.3613688900000001	-126.00000000000000 44.500000000000000 -2.2570793600000001	-126.00000000000000 44.500000000000000 -2.2181088899999999	-126.00000000000000 44.500000000000000 -2.5201625800000000	-126.00000000000000 44.500000000000000 -2.4314520399999999	-126.00000000000000 44.500000000000000 -2.7941827799999999	-126.00000000000000 44.500000000000000 -2.4395761500000002	-126.09999800000000 44.500000000000000 -2.3853917099999999	-126.19999700000000 44.500000000000000 -2.3224840200000001	-126.00000000000000 44.500000000000000 -2.4831664600000001	-126.09999800000000 44.500000000000000 -2.5695455100000002	-126.09999800000000 44.500000000000000 -2.4872272000000000	-126.00000000000000 44.500000000000000 -2.2677669499999999	-126.00000000000000 44.500000000000000 -2.3289804500000000	-126.00000000000000 44.500000000000000 -2.0894494099999998	-126.00000000000000 44.500000000000000 -1.9893991900000001	-126.30000300000000 44.500000000000000 -1.6538324400000000	-126.09999800000000 44.500000000000000 -1.9513535500000001	-126.30000300000000 44.500000000000000 -2.3337230700000000	-125.90000200000000 44.500000000000000 -2.2303097200000002	-126.30000300000000 44.500000000000000 -2.5869121599999998	-126.19999700000000 44.500000000000000 -2.2934598899999998	-126.30000300000000 44.500000000000000 -2.0285058000000000	-126.09999800000000 44.500000000000000 -1.5219138900000000	-126.00000000000000 44.500000000000000 -0.98287516799999997	-126.30000300000000 44.500000000000000 -1.0532038200000000	-126.09999800000000 44.500000000000000 -0.37212464200000001	-125.69999700000000 44.500000000000000 -0.58826082899999999	-122.50000000000000 44.500000000000000 1.1063795100000000	-120.80000300000000 44.500000000000000 -0.29682442500000000	-120.59999800000000 44.500000000000000 -0.42291352199999999	-119.90000200000000 44.500000000000000 -0.87536287300000004	-119.30000300000000 44.500000000000000 -0.79765999300000001	-118.69999700000000 44.500000000000000 -0.32467710999999999	-118.09999800000000 44.500000000000000 -0.11441236700000000	-116.90000200000000 44.500000000000000 1.6929268800000001E-002	-115.19999700000000 44.500000000000000 2.6250481600000000E-002	-116.19999700000000 44.500000000000000 -0.15574248099999999	-117.80000300000000 44.500000000000000 -0.22228327400000000	-118.90000200000000 44.500000000000000 5.3716003900000003E-002	-119.30000300000000 44.500000000000000 -0.29800006699999998	-121.80000300000000 44.500000000000000 2.0083744499999998	-125.50000000000000 44.500000000000000 1.5232912300000001	-126.09999800000000 44.500000000000000 0.53619873500000004
-126.19999700000000 44.500000000000000 -2.8796682400000000	-126.19999700000000 44.500000000000000 -2.4455797700000002	-125.90000200000000 44.500000000000000 -2.2875621300000000	-126.19999700000000 44.500000000000000 -2.5989611099999999	-126.00000000000000 44.500000000000000 -2.2786235800000001	-126.09999800000000 44.500000000000000 -2.1967515899999999	-126.00000000000000 44.500000000000000 -2.3573124399999998	-125.90000200000000 44.500000000000000 -2.2572944200000000	-125.90000200000000 44.500000000000000 -2.2197954700000002	-125.90000200000000 44.500000000000000 -2.4274043999999999	-125.90000200000000 44.500000000000000 -2.3422384300000001	-125.90000200000000 44.500000000000000 -2.7016298800000000	-125.90000200000000 44.500000000000000 -2.4409437199999999	-126.00000000000000 44.500000000000000 -2.3786594900000000	-126.09999800000000 44.500000000000000 -2.2960465000000001	-125.90000200000000 44.500000000000000 -2.3968529699999999	-126.00000000000000 44.500000000000000 -2.4821691499999998	-126.00000000000000 44.500000000000000 -2.3888080100000000	-125.90000200000000 44.500000000000000 -2.1785311699999999	-125.90000200000000 44.500000000000000 -2.3367545600000001	-125.90000200000000 44.500000000000000 -2.0046620399999999	-125.90000200000000 44.500000000000000 -1.9031676099999999	-126.19999700000000 44.500000000000000 -1.6250532900000001	-126.00000000000000 44.500000000000000 -1.8725428600000000	-126.19999700000000 44.500000000000000 -2.3009126200000001	-125.80000300000000 44.500000000000000 -2.1547250700000000	-126.19999700000000 44.500000000000000 -2.5660734199999999	-126.09999800000000 44.500000000000000 -2.2341773500000000	-126.19999700000000 44.500000000000000 -2.0086708099999999	-126.00000000000000 44.500000000000000 -1.4529675200000001	-125.90000200000000 44.500000000000000 -0.91583824199999997	-126.19999700000000 44.500000000000000 -1.0692240000000000	-126.00000000000000 44.500000000000000 -0.38555064800000000	-125.59999800000000 44.500000000000000 -0.59881693100000000	-122.40000200000000 44.500000000000000 1.1404993500000000	-120.69999700000000 44.500000000000000 -0.38183817300000000	-120.50000000000000 44.500000000000000 -0.54577958599999998	-119.80000300000000 44.500000000000000 -0.88434130000000000	-119.19999700000000 44.500000000000000 -0.88399994400000004	-118.59999800000000 44.500000000000000 -0.35064858199999999	-118.00000000000000 44.500000000000000 -0.17574681300000000	-116.80000300000000 44.500000000000000 -1.0136226200000001E-002	-115.09999800000000 44.500000000000000 -4.6259557700000002E-004	-116.09999800000000 44.500000000000000 -0.19443149900000001	-117.69999700000000 44.500000000000000 -0.25943571300000001	-118.80000300000000 44.500000000000000 9.6631301600000000E-003	-119.19999700000000 44.500000000000000 -0.33989805000000001	-121.69999700000000 44.500000000000000 1.7733150700000000	-125.40000200000000 44.500000000000000 1.4990690900000001	-126.00000000000000 44.500000000000000 0.53647535999999996
-126.09999800000000 44.500000000000000 -2.8333444600000002	-126.09999800000000 44.500000000000000 -2.3518464600000000	-125.80000300000000 44.500000000000000 -2.2141282599999998	-126.09999800000000 44.500000000000000 -2.5352611500000002	-125.90000200000000 44.500000000000000 -2.2790899300000000	-126.00000000000000 44.500000000000000 -2.1048753300000000	-125.90000200000000 44.500000000000000 -2.3641965400000000	-125.80000300000000 44.500000000000000 -2.2506232300000000	-125.80000300000000 44.500000000000000 -2.2167925799999999	-125.80000300000000 44.500000000000000 -2.3304405199999998	-125.80000300000000 44.500000000000000 -2.2685775800000001	-125.80000300000000 44.500000000000000 -2.6052296199999998	-125.80000300000000 44.500000000000000 -2.4368066800000001	-125.90000200000000 44.500000000000000 -2.3814983399999998	-126.00000000000000 44.500000000000000 -2.2902562600000000	-125.80000300000000 44.500000000000000 -2.3197410100000000	-125.90000200000000 44.500000000000000 -2.4067850100000001	-125.90000200000000 44.500000000000000 -2.3011562799999998	-125.80000300000000 44.500000000000000 -2.1046738600000001	-125.80000300000000 44.500000000000000 -2.3389141599999999	-125.80000300000000 44.500000000000000 -1.9293458500000000	-125.80000300000000 44.500000000000000 -1.8345501399999999	-126.09999800000000 44.500000000000000 -1.5660370600000000	-125.90000200000000 44.500000000000000 -1.7909853499999999	-126.09999800000000 44.500000000000000 -2.2366850399999998	-125.69999700000000 44.500000000000000 -2.1004567100000000	-126.09999800000000 44.500000000000000 -2.5107061900000001	-126.00000000000000 44.500000000000000 -2.1556053199999998	-126.09999800000000 44.500000000000000 -1.9563287499999999	-125.90000200000000 44.500000000000000 -1.3799754399999999	-125.80000300000000 44.500000000000000 -0.85881221299999999	-126.09999800000000 44.500000000000000 -1.0892194500000001	-125.90000200000000 44.500000000000000 -0.40146496900000000	-125.50000000000000 44.500000000000000 -0.61018908000000005	-122.30000300000000 44.500000000000000 1.1547920700000001	-120.59999800000000 44.500000000000000 -0.49170589399999998	-120.40000200000000 44.500000000000000 -0.67248672200000004	-119.69999700000000 44.500000000000000 -0.89332485200000000	-119.09999800000000 44.500000000000000 -0.93970751799999996	-118.50000000000000 44.500000000000000 -0.37506631000000001	-117.90000200000000 44.500000000000000 -0.23806816300000000	-116.69999700000000 44.500000000000000 -3.7778414800000000E-002	-115.00000000000000 44.500000000000000 -2.9584221500000001E-002	-116.00000000000000 44.500000000000000 -0.23157899100000001	-117.59999800000000 44.500000000000000 -0.29482075600000002	-118.69999700000000 44.500000000000000 -5.3698770700000002E-002	-119.09999800000000 44.500000000000000 -0.41121909000000001	-121.59999800000000 44.500000000000000 1.5293299000000000	-125.30000300000000 44.500000000000000 1.4738417900000000	-125.90000200000000 44.500000000000000 0.53663289500000000
-126.00000000000000 44.500000000000000 -2.7637722500000002	-126.00000000000000 44.500000000000000 -2.2654616800000000	-125.69999700000000 44.500000000000000 -2.1647598700000001	-126.00000000000000 44.500000000000000 -2.4475565000000001	-125.80000300000000 44.500000000000000 -2.2730562700000001	-125.90000200000000 44.500000000000000 -2.0224020500000002	-125.80000300000000 44.500000000000000 -2.3673379400000001	-125.69999700000000 44.500000000000000 -2.2221219500000000	-125.69999700000000 44.500000000000000 -2.1925702100000000	-125.69999700000000 44.500000000000000 -2.2311554000000000	-125.69999700000000 44.500000000000000 -2.2175860400000000	-125.69999700000000 44.500000000000000 -2.5065174099999998	-125.69999700000000 44.500000000000000 -2.4112770600000002	-125.80000300000000 44.500000000000000 -2.3791623099999999	-125.90000200000000 44.500000000000000 -2.2923653100000001	-125.69999700000000 44.500000000000000 -2.2638850200000000	-125.80000300000000 44.500000000000000 -2.3463621099999998	-125.80000300000000 44.500000000000000 -2.2301442599999999	-125.69999700000000 44.500000000000000 -2.0533239800000000	-125.69999700000000 44.500000000000000 -2.3205699900000001	-125.69999700000000 44.500000000000000 -1.8756097599999999	-125.69999700000000 44.500000000000000 -1.7887240600000001	-126.00000000000000 44.500000000000000 -1.4882062700000001	-125.80000300000000 44.500000000000000 -1.7194164999999999	-126.00000000000000 44.500000000000000 -2.1513707599999998	-125.59999800000000 44.500000000000000 -2.0743303300000000	-126.00000000000000 44.500000000000000 -2.4316525499999999	-125.90000200000000 44.500000000000000 -2.0725197799999999	-126.00000000000000 44.500000000000000 -1.8827365599999999	-125.80000300000000 44.500000000000000 -1.3160769900000000	-125.69999700000000 44.500000000000000 -0.82368981799999996	-126.00000000000000 44.500000000000000 -1.1108177900000000	-125.80000300000000 44.500000000000000 -0.41915616400000000	-125.40000200000000 44.500000000000000 -0.61773061799999995	-122.19999700000000 44.500000000000000 1.1222237300000000	-120.50000000000000 44.500000000000000 -0.62084806000000003	-120.30000300000000 44.500000000000000 -0.78854537000000002	-119.59999800000000 44.500000000000000 -0.90566515900000000	-119.00000000000000 44.500000000000000 -0.97278904899999996	-118.40000200000000 44.500000000000000 -0.40004202700000002	-117.80000300000000 44.500000000000000 -0.29854348300000000	-116.59999800000000 44.500000000000000 -6.8036720199999998E-002	-114.90000200000000 44.500000000000000 -6.1823055100000003E-002	-115.90000200000000 44.500000000000000 -0.26580011799999997	-117.50000000000000 44.500000000000000 -0.32808875999999998	-118.59999800000000 44.500000000000000 -0.13848563999999999	-119.00000000000000 44.500000000000000 -0.50327449999999996	-121.50000000000000 44.500000000000000 1.2851198900000000	-125.19999700000000 44.500000000000000 1.4483435200000001	-125.80000300000000 44.500000000000000 0.53515327000000001
-125.90000200000000 44.500000000000000 -2.6818482900000000	-125.90000200000000 44.500000000000000 -2.1886889900000002	-125.59999800000000 44.500000000000000 -2.1448097200000000	-125.90000200000000 44.500000000000000 -2.3470714099999999	-125.69999700000000 44.500000000000000 -2.2453536999999999	-125.80000300000000 44.500000000000000 -1.9536922000000001	-125.69999700000000 44.500000000000000 -2.3510920999999998	-125.59999800000000 44.500000000000000 -2.1601011799999998	-125.59999800000000 44.500000000000000 -2.1347661000000002	-125.59999800000000 44.500000000000000 -2.1300167999999999	-125.59999800000000 44.500000000000000 -2.1941714299999999	-125.59999800000000 44.500000000000000 -2.4056975800000000	-125.59999800000000 44.500000000000000 -2.3525853200000002	-125.69999700000000 44.500000000000000 -2.3554310799999998	-125.80000300000000 44.500000000000000 -2.2882802500000001	-125.59999800000000 44.500000000000000 -2.2372918099999999	-125.69999700000000 44.500000000000000 -2.3030271500000001	-125.69999700000000 44.500000000000000 -2.1826140900000000	-125.59999800000000 44.500000000000000 -2.0294804599999998	-125.59999800000000 44.500000000000000 -2.2704742000000002	-125.59999800000000 44.500000000000000 -1.8521081200000000	-125.59999800000000 44.500000000000000 -1.7690138799999999	-125.90000200000000 44.500000000000000 -1.4059199099999999	-125.69999700000000 44.500000000000000 -1.6699223500000000	-125.90000200000000 44.500000000000000 -2.0597930000000000	-125.50000000000000 44.500000000000000 -2.0679814799999998	-125.90000200000000 44.500000000000000 -2.3445050699999999	-125.80000300000000 44.500000000000000 -1.9983204600000000	-125.90000200000000 44.500000000000000 -1.8030604100000001	-125.69999700000000 44.500000000000000 -1.2732356800000000	-125.59999800000000 44.500000000000000 -0.81850421399999995	-125.90000200000000 44.500000000000000 -1.1288161299999999	-125.69999700000000 44.500000000000000 -0.43746459500000001	-125.30000300000000 44.500000000000000 -0.61338108800000002	-122.09999800000000 44.500000000000000 1.0207968999999999	-120.40000200000000 44.500000000000000 -0.75991272899999995	-120.19999700000000 44.500000000000000 -0.87853747599999998	-119.50000000000000 44.500000000000000 -0.92475003000000000	-118.90000200000000 44.500000000000000 -0.99391412700000004	-118.30000300000000 44.500000000000000 -0.42737138299999999	-117.69999700000000 44.500000000000000 -0.35439652199999999	-116.50000000000000 44.500000000000000 -9.9693722999999998E-002	-114.80000300000000 44.500000000000000 -9.9686458699999994E-002	-115.80000300000000 44.500000000000000 -0.29603195199999999	-117.40000200000000 44.500000000000000 -0.35913172399999999	-118.50000000000000 44.500000000000000 -0.23946870900000000	-118.90000200000000 44.500000000000000 -0.60374689100000001	-121.40000200000000 44.500000000000000 1.0488365900000001	-125.09999800000000 44.500000000000000 1.4231021399999999	-125.69999700000000 44.500000000000000 0.53138017699999995
-125.80000300000000 44.500000000000000 -2.5948672300000002	-125.80000300000000 44.500000000000000 -2.1264412400000001	-125.50000000000000 44.500000000000000 -2.1451118000000000	-125.80000300000000 44.500000000000000 -2.2424097100000000	-125.59999800000000 44.500000000000000 -2.1841018200000000	-125.69999700000000 44.500000000000000 -1.9046770300000000	-125.59999800000000 44.500000000000000 -2.3034653700000001	-125.50000000000000 44.500000000000000 -2.0738840100000000	-125.50000000000000 44.500000000000000 -2.0549631100000001	-125.50000000000000 44.500000000000000 -2.0321626699999999	-125.50000000000000 44.500000000000000 -2.1896879700000000	-125.50000000000000 44.500000000000000 -2.3080120100000001	-125.50000000000000 44.500000000000000 -2.2722403999999998	-125.59999800000000 44.500000000000000 -2.2981469600000000	-125.69999700000000 44.500000000000000 -2.2626044799999998	-125.50000000000000 44.500000000000000 -2.2312726999999999	-125.59999800000000 44.500000000000000 -2.2770757700000002	-125.59999800000000 44.500000000000000 -2.1632800099999998	-125.50000000000000 44.500000000000000 -2.0245759500000000	-125.50000000000000 44.500000000000000 -2.1977169499999998	-125.50000000000000 44.500000000000000 -1.8527551900000001	-125.50000000000000 44.500000000000000 -1.7667638100000000	-125.80000300000000 44.500000000000000 -1.3324550399999999	-125.59999800000000 44.500000000000000 -1.6507459900000001	-125.80000300000000 44.500000000000000 -1.9767198600000000	-125.40000200000000 44.500000000000000 -2.0690975200000001	-125.80000300000000 44.500000000000000 -2.2641706500000001	-125.69999700000000 44.500000000000000 -1.9452067600000000	-125.80000300000000 44.500000000000000 -1.7313869000000000	-125.59999800000000 44.500000000000000 -1.2593932200000000	-125.50000000000000 44.500000000000000 -0.83438980600000001	-125.80000300000000 44.500000000000000 -1.1350133400000000	-125.59999800000000 44.500000000000000 -0.45494410400000002	-125.19999700000000 44.500000000000000 -0.58570516100000003	-122.00000000000000 44.500000000000000 0.86946469500000001	-120.30000300000000 44.500000000000000 -0.89976221300000003	-120.09999800000000 44.500000000000000 -0.93144625400000003	-119.40000200000000 44.500000000000000 -0.95377332000000004	-118.80000300000000 44.500000000000000 -1.0111913699999999	-118.19999700000000 44.500000000000000 -0.45902663500000002	-117.59999800000000 44.500000000000000 -0.40338087099999997	-116.40000200000000 44.500000000000000 -0.13137254100000001	-114.69999700000000 44.500000000000000 -0.14734646700000001	-115.69999700000000 44.500000000000000 -0.32150036100000001	-117.30000300000000 44.500000000000000 -0.38770896199999999	-118.40000200000000 44.500000000000000 -0.34813702099999999	-118.80000300000000 44.500000000000000 -0.69998294100000003	-121.30000300000000 44.500000000000000 0.82774376900000002	-125.00000000000000 44.500000000000000 1.3977180700000000	-125.59999800000000 44.500000000000000 0.52515834600000000
-125.69999700000000 44.500000000000000 -2.5061469100000000	-125.69999700000000 44.500000000000000 -2.0860235700000000	-125.40000200000000 44.500000000000000 -2.1531367299999999	-125.69999700000000 44.500000000000000 -2.1399886600000002	-125.50000000000000 44.500000000000000 -2.0982484800000001	-125.59999800000000 44.500000000000000 -1.8794847699999999	-125.50000000000000 44.500000000000000 -2.2335040600000000	-125.40000200000000 44.500000000000000 -1.9751124400000000	-125.40000200000000 44.500000000000000 -1.9688539500000000	-125.40000200000000 44.500000000000000 -1.9434965799999999	-125.40000200000000 44.500000000000000 -2.1920609500000001	-125.40000200000000 44.500000000000000 -2.2195282000000001	-125.40000200000000 44.500000000000000 -2.1857478600000002	-125.50000000000000 44.500000000000000 -2.2186505799999998	-125.59999800000000 44.500000000000000 -2.2038598100000000	-125.40000200000000 44.500000000000000 -2.2330374700000002	-125.50000000000000 44.500000000000000 -2.2634863900000002	-125.50000000000000 44.500000000000000 -2.1631271800000000	-125.40000200000000 44.500000000000000 -2.0265819999999999	-125.40000200000000 44.500000000000000 -2.1129112200000000	-125.40000200000000 44.500000000000000 -1.8685891600000000	-125.40000200000000 44.500000000000000 -1.7701703300000000	-125.69999700000000 44.500000000000000 -1.2801501799999999	-125.50000000000000 44.500000000000000 -1.6528458600000000	-125.69999700000000 44.500000000000000 -1.9166661500000000	-125.30000300000000 44.500000000000000 -2.0640642599999999	-125.69999700000000 44.500000000000000 -2.2046012899999998	-125.59999800000000 44.500000000000000 -1.9212482000000000	-125.69999700000000 44.500000000000000 -1.6807025700000000	-125.50000000000000 44.500000000000000 -1.2663177299999999	-125.40000200000000 44.500000000000000 -0.85814839600000004	-125.69999700000000 44.500000000000000 -1.1182696800000000	-125.50000000000000 44.500000000000000 -0.47027882900000001	-125.09999800000000 44.500000000000000 -0.52552795399999996	-121.90000200000000 44.500000000000000 0.69221073399999999	-120.19999700000000 44.500000000000000 -1.0313214100000001	-120.00000000000000 44.500000000000000 -0.96033912899999996	-119.30000300000000 44.500000000000000 -0.99595159300000002	-118.69999700000000 44.500000000000000 -1.0297175599999999	-118.09999800000000 44.500000000000000 -0.49696984900000002	-117.50000000000000 44.500000000000000 -0.44668552299999997	-116.30000300000000 44.500000000000000 -0.16257250300000001	-114.59999800000000 44.500000000000000 -0.20776264400000000	-115.59999800000000 44.500000000000000 -0.34186968200000001	-117.19999700000000 44.500000000000000 -0.41344025699999998	-118.30000300000000 44.500000000000000 -0.45359537000000000	-118.69999700000000 44.500000000000000 -0.77878630199999999	-121.19999700000000 44.500000000000000 0.62865740100000000	-124.90000200000000 44.500000000000000 1.3722057299999999	-125.50000000000000 44.500000000000000 0.51690626100000003
-125.59999800000000 44.500000000000000 -2.4167668800000000	-125.59999800000000 44.500000000000000 -2.0729751599999999	-125.30000300000000 44.500000000000000 -2.1553833500000001	-125.59999800000000 44.500000000000000 -2.0445208500000001	-125.40000200000000 44.500000000000000 -1.9992750900000000	-125.50000000000000 44.500000000000000 -1.8699029700000001	-125.40000200000000 44.500000000000000 -2.1521136799999998	-125.30000300000000 44.500000000000000 -1.8724068400000000	-125.30000300000000 44.500000000000000 -1.8908978700000001	-125.30000300000000 44.500000000000000 -1.8703937500000001	-125.30000300000000 44.500000000000000 -2.1878614399999998	-125.30000300000000 44.500000000000000 -2.1466698599999998	-125.30000300000000 44.500000000000000 -2.1074340299999998	-125.40000200000000 44.500000000000000 -2.1324744199999999	-125.50000000000000 44.500000000000000 -2.1233525300000000	-125.30000300000000 44.500000000000000 -2.2287814600000000	-125.40000200000000 44.500000000000000 -2.2542989300000000	-125.40000200000000 44.500000000000000 -2.1699523900000002	-125.30000300000000 44.500000000000000 -2.0222024900000002	-125.30000300000000 44.500000000000000 -2.0221056900000001	-125.30000300000000 44.500000000000000 -1.8909652200000000	-125.30000300000000 44.500000000000000 -1.7659660600000000	-125.59999800000000 44.500000000000000 -1.2572855900000000	-125.40000200000000 44.500000000000000 -1.6631575800000000	-125.59999800000000 44.500000000000000 -1.8897956600000001	-125.19999700000000 44.500000000000000 -2.0381002399999999	-125.59999800000000 44.500000000000000 -2.1752872499999998	-125.50000000000000 44.500000000000000 -1.9177061300000000	-125.59999800000000 44.500000000000000 -1.6597299599999999	-125.40000200000000 44.500000000000000 -1.2814191600000000	-125.30000300000000 44.500000000000000 -0.87515354199999995	-125.59999800000000 44.500000000000000 -1.0698395999999999	-125.40000200000000 44.500000000000000 -0.48008361500000002	-125.00000000000000 44.500000000000000 -0.44437438200000001	-121.80000300000000 44.500000000000000 0.50615370299999995	-120.09999800000000 44.500000000000000 -1.1472556599999999	-119.90000200000000 44.500000000000000 -0.98198437699999996	-119.19999700000000 44.500000000000000 -1.0545324100000000	-118.59999800000000 44.500000000000000 -1.0522656399999999	-118.00000000000000 44.500000000000000 -0.54065769900000005	-117.40000200000000 44.500000000000000 -0.48547980200000002	-116.19999700000000 44.500000000000000 -0.19369810800000001	-114.50000000000000 44.500000000000000 -0.27420160199999999	-115.50000000000000 44.500000000000000 -0.35780808300000000	-117.09999800000000 44.500000000000000 -0.43608489600000000	-118.19999700000000 44.500000000000000 -0.54290556899999998	-118.59999800000000 44.500000000000000 -0.83017569800000002	-121.09999800000000 44.500000000000000 0.45610022500000003	-124.80000300000000 44.500000000000000 1.3474950800000001	-125.40000200000000 44.500000000000000 0.50705885900000003
-125.50000000000000 44.500000000000000 -2.3295805500000002	-125.50000000000000 44.500000000000000 -2.0790329000000001	-125.19999700000000 44.500000000000000 -2.1371746100000002	-125.50000000000000 44.500000000000000 -1.9572578700000001	-125.30000300000000 44.500000000000000 -1.8959941899999999	-125.40000200000000 44.500000000000000 -1.8649572100000000	-125.30000300000000 44.500000000000000 -2.0659451500000001	-125.19999700000000 44.500000000000000 -1.7717384100000000	-125.19999700000000 44.500000000000000 -1.8342847799999999	-125.19999700000000 44.500000000000000 -1.8200401100000001	-125.19999700000000 44.500000000000000 -2.1622567199999998	-125.19999700000000 44.500000000000000 -2.0965919500000001	-125.19999700000000 44.500000000000000 -2.0504162300000002	-125.30000300000000 44.500000000000000 -2.0541157700000001	-125.40000200000000 44.500000000000000 -2.0364704100000002	-125.19999700000000 44.500000000000000 -2.2037706400000001	-125.30000300000000 44.500000000000000 -2.2387723899999998	-125.30000300000000 44.500000000000000 -2.1707279700000002	-125.19999700000000 44.500000000000000 -1.9968649100000000	-125.19999700000000 44.500000000000000 -1.9266848599999999	-125.19999700000000 44.500000000000000 -1.9112667999999999	-125.19999700000000 44.500000000000000 -1.7392935800000000	-125.50000000000000 44.500000000000000 -1.2548073500000001	-125.30000300000000 44.500000000000000 -1.6678952000000000	-125.50000000000000 44.500000000000000 -1.8866701100000001	-125.09999800000000 44.500000000000000 -1.9801939700000000	-125.50000000000000 44.500000000000000 -2.1673583999999999	-125.40000200000000 44.500000000000000 -1.9215781700000001	-125.50000000000000 44.500000000000000 -1.6595693800000000	-125.30000300000000 44.500000000000000 -1.2905416500000000	-125.19999700000000 44.500000000000000 -0.86942923100000002	-125.50000000000000 44.500000000000000 -1.0011722999999999	-125.30000300000000 44.500000000000000 -0.47729125600000000	-124.90000200000000 44.500000000000000 -0.35688415200000001	-121.69999700000000 44.500000000000000 0.32102257000000001	-120.00000000000000 44.500000000000000 -1.2503607299999999	-119.80000300000000 44.500000000000000 -1.0107349200000000	-119.09999800000000 44.500000000000000 -1.1311329600000000	-118.50000000000000 44.500000000000000 -1.0802397699999999	-117.90000200000000 44.500000000000000 -0.59125286300000002	-117.30000300000000 44.500000000000000 -0.51990479199999995	-116.09999800000000 44.500000000000000 -0.22531863999999999	-114.40000200000000 44.500000000000000 -0.33768117399999997	-115.40000200000000 44.500000000000000 -0.37051981699999997	-117.00000000000000 44.500000000000000 -0.45625984700000000	-118.09999800000000 44.500000000000000 -0.60553890499999996	-118.50000000000000 44.500000000000000 -0.86230564099999996	-121.00000000000000 44.500000000000000 0.30483272700000003	-124.69999700000000 44.500000000000000 1.3253711500000001	-125.30000300000000 44.500000000000000 0.49601772399999999
-125.40000200000000 44.500000000000000 -2.2459821700000000	-125.40000200000000 44.500000000000000 -2.0921900299999998	-125.09999800000000 44.500000000000000 -2.0871014600000000	-125.40000200000000 44.500000000000000 -1.8802493800000000	-125.19999700000000 44.500000000000000 -1.7948386700000001	-125.30000300000000 44.500000000000000 -1.8536253000000000	-125.19999700000000 44.500000000000000 -1.9773041000000000	-125.09999800000000 44.500000000000000 -1.6772931799999999	-125.09999800000000 44.500000000000000 -1.8077536800000000	-125.09999800000000 44.500000000000000 -1.7972710100000000	-125.09999800000000 44.500000000000000 -2.1041247799999998	-125.09999800000000 44.500000000000000 -2.0740871400000001	-125.09999800000000 44.500000000000000 -2.0234224799999998	-125.19999700000000 44.500000000000000 -1.9969630199999999	-125.30000300000000 44.500000000000000 -1.9576156100000000	-125.09999800000000 44.500000000000000 -2.1471917600000001	-125.19999700000000 44.500000000000000 -2.2037401200000000	-125.19999700000000 44.500000000000000 -2.1515908200000000	-125.09999800000000 44.500000000000000 -1.9397934699999999	-125.09999800000000 44.500000000000000 -1.8264859899999999	-125.09999800000000 44.500000000000000 -1.9222186800000001	-125.09999800000000 44.500000000000000 -1.6788870100000000	-125.40000200000000 44.500000000000000 -1.2596675200000000	-125.19999700000000 44.500000000000000 -1.6526259200000000	-125.40000200000000 44.500000000000000 -1.8933503599999999	-125.00000000000000 44.500000000000000 -1.9007897400000000	-125.40000200000000 44.500000000000000 -2.1675257700000001	-125.30000300000000 44.500000000000000 -1.9185962700000001	-125.40000200000000 44.500000000000000 -1.6670880299999999	-125.19999700000000 44.500000000000000 -1.2778630300000000	-125.09999800000000 44.500000000000000 -0.82900750599999995	-125.40000200000000 44.500000000000000 -0.92704969599999998	-125.19999700000000 44.500000000000000 -0.45111447599999999	-124.80000300000000 44.500000000000000 -0.27606475400000002	-121.59999800000000 44.500000000000000 0.14159362000000000	-119.90000200000000 44.500000000000000 -1.3431577699999999	-119.69999700000000 44.500000000000000 -1.0581564900000000	-119.00000000000000 44.500000000000000 -1.2206814300000000	-118.40000200000000 44.500000000000000 -1.1136288599999999	-117.80000300000000 44.500000000000000 -0.65346831100000002	-117.19999700000000 44.500000000000000 -0.54925161600000005	-116.00000000000000 44.500000000000000 -0.25598284599999999	-114.30000300000000 44.500000000000000 -0.38884434099999998	-115.30000300000000 44.500000000000000 -0.38174334199999999	-116.90000200000000 44.500000000000000 -0.47489005299999998	-118.00000000000000 44.500000000000000 -0.64802795599999996	-118.40000200000000 44.500000000000000 -0.88510853099999998	-120.90000200000000 44.500000000000000 0.16835759600000000	-124.59999800000000 44.500000000000000 1.3075115700000000	-125.19999700000000 44.500000000000000 0.48415145300000001
-125.30000300000000 44.500000000000000 -2.1648364099999999	-125.30000300000000 44.500000000000000 -2.0988495299999999	-125.00000000000000 44.500000000000000 -2.0138559300000001	-125.30000300000000 44.500000000000000 -1.8182239499999999	-125.09999800000000 44.500000000000000 -1.7004641300000001	-125.19999700000000 44.500000000000000 -1.8251785000000000	-125.09999800000000 44.500000000000000 -1.8868852899999999	-125.00000000000000 44.500000000000000 -1.5903095000000000	-125.00000000000000 44.500000000000000 -1.8018374399999999	-125.00000000000000 44.500000000000000 -1.7927346200000001	-125.00000000000000 44.500000000000000 -2.0247438000000000	-125.00000000000000 44.500000000000000 -2.0697851200000001	-125.00000000000000 44.500000000000000 -2.0172028499999999	-125.09999800000000 44.500000000000000 -1.9699565200000000	-125.19999700000000 44.500000000000000 -1.9003650000000001	-125.00000000000000 44.500000000000000 -2.0695726900000002	-125.09999800000000 44.500000000000000 -2.1389915899999998	-125.09999800000000 44.500000000000000 -2.1024568100000001	-125.00000000000000 44.500000000000000 -1.8618248700000000	-125.00000000000000 44.500000000000000 -1.7270752199999999	-125.00000000000000 44.500000000000000 -1.9246869099999999	-125.00000000000000 44.500000000000000 -1.5958192300000000	-125.30000300000000 44.500000000000000 -1.2580401900000000	-125.09999800000000 44.500000000000000 -1.6069296600000000	-125.30000300000000 44.500000000000000 -1.8952602100000000	-124.90000200000000 44.500000000000000 -1.8144049600000001	-125.30000300000000 44.500000000000000 -2.1616172800000002	-125.19999700000000 44.500000000000000 -1.8932353300000000	-125.30000300000000 44.500000000000000 -1.6682032300000000	-125.09999800000000 44.500000000000000 -1.2308734699999999	-125.00000000000000 44.500000000000000 -0.76529294299999995	-125.30000300000000 44.500000000000000 -0.86120170399999996	-125.09999800000000 44.500000000000000 -0.39277669799999998	-124.69999700000000 44.500000000000000 -0.21345979000000001	-121.50000000000000 44.500000000000000 -2.9347747600000001E-002	-119.80000300000000 44.500000000000000 -1.4242121000000001	-119.59999800000000 44.500000000000000 -1.1309533100000000	-118.90000200000000 44.500000000000000 -1.3154745100000000	-118.30000300000000 44.500000000000000 -1.1510418700000000	-117.69999700000000 44.500000000000000 -0.73540461099999999	-117.09999800000000 44.500000000000000 -0.57279145700000000	-115.90000200000000 44.500000000000000 -0.28414389499999998	-114.19999700000000 44.500000000000000 -0.41821670500000002	-115.19999700000000 44.500000000000000 -0.39378571499999998	-116.80000300000000 44.500000000000000 -0.49320724599999999	-117.90000200000000 44.500000000000000 -0.67901361000000005	-118.30000300000000 44.500000000000000 -0.90517431500000001	-120.80000300000000 44.500000000000000 4.1184566899999997E-002	-124.50000000000000 44.500000000000000 1.2927560800000000	-125.09999800000000 44.500000000000000 0.47179439699999998
-125.19999700000000 44.500000000000000 -2.0826780800000000	-125.19999700000000 44.500000000000000 -2.0837318900000001	-124.90000200000000 44.500000000000000 -1.9277519000000001	-125.19999700000000 44.500000000000000 -1.7784768300000000	-125.00000000000000 44.500000000000000 -1.6138311599999999	-125.09999800000000 44.500000000000000 -1.7724162299999999	-125.00000000000000 44.500000000000000 -1.7999911300000000	-124.90000200000000 44.500000000000000 -1.5126762400000000	-124.90000200000000 44.500000000000000 -1.8028333200000000	-124.90000200000000 44.500000000000000 -1.7937409900000001	-124.90000200000000 44.500000000000000 -1.9392406900000001	-124.90000200000000 44.500000000000000 -2.0710031999999998	-124.90000200000000 44.500000000000000 -2.0181734599999999	-125.00000000000000 44.500000000000000 -1.9636012300000001	-125.09999800000000 44.500000000000000 -1.8744915700000000	-124.90000200000000 44.500000000000000 -1.9854580200000000	-125.00000000000000 44.500000000000000 -2.0545494600000000	-125.00000000000000 44.500000000000000 -2.0339138499999998	-124.90000200000000 44.500000000000000 -1.7776808700000000	-124.90000200000000 44.500000000000000 -1.6347452400000000	-124.90000200000000 44.500000000000000 -1.9185597900000000	-124.90000200000000 44.500000000000000 -1.5049786599999999	-125.19999700000000 44.500000000000000 -1.2354036600000000	-125.00000000000000 44.500000000000000 -1.5414143800000000	-125.19999700000000 44.500000000000000 -1.8773623699999999	-124.80000300000000 44.500000000000000 -1.7350649800000000	-125.19999700000000 44.500000000000000 -2.1346519000000002	-125.09999800000000 44.500000000000000 -1.8338798300000001	-125.19999700000000 44.500000000000000 -1.6478606499999999	-125.00000000000000 44.500000000000000 -1.1584521500000000	-124.90000200000000 44.500000000000000 -0.69362360199999995	-125.19999700000000 44.500000000000000 -0.81641429700000001	-125.00000000000000 44.500000000000000 -0.31411880300000000	-124.59999800000000 44.500000000000000 -0.17694815999999999	-121.40000200000000 44.500000000000000 -0.19183684900000000	-119.69999700000000 44.500000000000000 -1.4882339200000001	-119.50000000000000 44.500000000000000 -1.2224910300000000	-118.80000300000000 44.500000000000000 -1.4058737800000001	-118.19999700000000 44.500000000000000 -1.1899867099999999	-117.59999800000000 44.500000000000000 -0.84355425799999995	-117.00000000000000 44.500000000000000 -0.59145218099999997	-115.80000300000000 44.500000000000000 -0.30866971599999998	-114.09999800000000 44.500000000000000 -0.41995051500000002	-115.09999800000000 44.500000000000000 -0.40894144799999999	-116.69999700000000 44.500000000000000 -0.51270353800000001	-117.80000300000000 44.500000000000000 -0.70465695900000003	-118.19999700000000 44.500000000000000 -0.92562657599999998	-120.69999700000000 44.500000000000000 -8.1125624499999993E-002	-124.40000200000000 44.500000000000000 1.2800384800000000	-125.00000000000000 44.500000000000000 0.45875105300000002
-125.09999800000000 44.500000000000000 -1.9958826300000001	-125.09999800000000 44.500000000000000 -2.0347969500000000	-124.80000300000000 44.500000000000000 -1.8347643600000001	-125.09999800000000 44.500000000000000 -1.7666249300000001	-124.90000200000000 44.500000000000000 -1.5366261000000001	-125.00000000000000 44.500000000000000 -1.7026422000000001	-124.90000200000000 44.500000000000000 -1.7220150200000000	-124.80000300000000 44.500000000000000 -1.4485249499999999	-124.80000300000000 44.500000000000000 -1.7963291400000001	-124.80000300000000 44.500000000000000 -1.7866585300000000	-124.80000300000000 44.500000000000000 -1.8616248399999999	-124.80000300000000 44.500000000000000 -2.0641231499999999	-124.80000300000000 44.500000000000000 -2.0118691900000001	-124.90000200000000 44.500000000000000 -1.9641394599999999	-125.00000000000000 44.500000000000000 -1.8729635499999999	-124.80000300000000 44.500000000000000 -1.9086859199999999	-124.90000200000000 44.500000000000000 -1.9645121100000000	-124.90000200000000 44.500000000000000 -1.9597151300000000	-124.80000300000000 44.500000000000000 -1.7011109600000001	-124.80000300000000 44.500000000000000 -1.5557687300000000	-124.80000300000000 44.500000000000000 -1.8993591100000000	-124.80000300000000 44.500000000000000 -1.4200676699999999	-125.09999800000000 44.500000000000000 -1.1811775000000000	-124.90000200000000 44.500000000000000 -1.4699298100000000	-125.09999800000000 44.500000000000000 -1.8288492000000001	-124.69999700000000 44.500000000000000 -1.6762902700000000	-125.09999800000000 44.500000000000000 -2.0756826400000001	-125.00000000000000 44.500000000000000 -1.7518244999999999	-125.09999800000000 44.500000000000000 -1.5949246900000000	-124.90000200000000 44.500000000000000 -1.0719624800000001	-124.80000300000000 44.500000000000000 -0.62800258399999997	-125.09999800000000 44.500000000000000 -0.80119550200000000	-124.90000200000000 44.500000000000000 -0.22984758000000000	-124.50000000000000 44.500000000000000 -0.16045221700000001	-121.30000300000000 44.500000000000000 -0.34858876500000002	-119.59999800000000 44.500000000000000 -1.5300242900000001	-119.40000200000000 44.500000000000000 -1.3218082200000001	-118.69999700000000 44.500000000000000 -1.4803790999999999	-118.09999800000000 44.500000000000000 -1.2279034900000001	-117.50000000000000 44.500000000000000 -0.96717935799999999	-116.90000200000000 44.500000000000000 -0.60669636699999996	-115.69999700000000 44.500000000000000 -0.32883745399999997	-114.00000000000000 44.500000000000000 -0.40458929500000002	-115.00000000000000 44.500000000000000 -0.42728754899999999	-116.59999800000000 44.500000000000000 -0.53461164200000000	-117.69999700000000 44.500000000000000 -0.72848296199999996	-118.09999800000000 44.500000000000000 -0.94741600800000003	-120.59999800000000 44.500000000000000 -0.20130403299999999	-124.30000300000000 44.500000000000000 1.2694791599999999	-124.90000200000000 44.500000000000000 0.44508153200000000
-125.00000000000000 44.500000000000000 -1.9072682900000000	-125.00000000000000 44.500000000000000 -1.9613859700000000	-124.69999700000000 44.500000000000000 -1.7364809500000000	-125.00000000000000 44.500000000000000 -1.7734189000000000	-124.80000300000000 44.500000000000000 -1.4731850600000000	-124.90000200000000 44.500000000000000 -1.6270467000000000	-124.80000300000000 44.500000000000000 -1.6573196600000000	-124.69999700000000 44.500000000000000 -1.4042783999999999	-124.69999700000000 44.500000000000000 -1.7672668700000000	-124.69999700000000 44.500000000000000 -1.7568800400000000	-124.69999700000000 44.500000000000000 -1.8049432000000001	-124.69999700000000 44.500000000000000 -2.0345444700000002	-124.69999700000000 44.500000000000000 -1.9829977800000000	-124.80000300000000 44.500000000000000 -1.9570833400000001	-124.90000200000000 44.500000000000000 -1.8859423399999999	-124.69999700000000 44.500000000000000 -1.8523586999999999	-124.80000300000000 44.500000000000000 -1.8826992499999999	-124.80000300000000 44.500000000000000 -1.8915138199999999	-124.69999700000000 44.500000000000000 -1.6449368000000000	-124.69999700000000 44.500000000000000 -1.4968648000000000	-124.69999700000000 44.500000000000000 -1.8584198999999999	-124.69999700000000 44.500000000000000 -1.3536860900000001	-125.00000000000000 44.500000000000000 -1.1058975499999999	-124.80000300000000 44.500000000000000 -1.4042018700000001	-125.00000000000000 44.500000000000000 -1.7606436000000001	-124.59999800000000 44.500000000000000 -1.6473728400000001	-125.00000000000000 44.500000000000000 -1.9955525400000000	-124.90000200000000 44.500000000000000 -1.6622958200000000	-125.00000000000000 44.500000000000000 -1.5204678800000000	-124.80000300000000 44.500000000000000 -0.97972851999999999	-124.69999700000000 44.500000000000000 -0.58101189099999995	-125.00000000000000 44.500000000000000 -0.80619150399999995	-124.80000300000000 44.500000000000000 -0.15275818099999999	-124.40000200000000 44.500000000000000 -0.15586854500000000	-121.19999700000000 44.500000000000000 -0.50434589399999996	-119.50000000000000 44.500000000000000 -1.5559166700000000	-119.30000300000000 44.500000000000000 -1.4161237499999999	-118.59999800000000 44.500000000000000 -1.5298014900000001	-118.00000000000000 44.500000000000000 -1.2651947699999999	-117.40000200000000 44.500000000000000 -1.0924825700000000	-116.80000300000000 44.500000000000000 -0.62028574900000000	-115.59999800000000 44.500000000000000 -0.34441143299999999	-113.90000200000000 44.500000000000000 -0.38706102999999997	-114.90000200000000 44.500000000000000 -0.44950491199999998	-116.50000000000000 44.500000000000000 -0.55801796900000000	-117.59999800000000 44.500000000000000 -0.75211960099999997	-118.00000000000000 44.500000000000000 -0.97133117899999999	-120.50000000000000 44.500000000000000 -0.31718850100000001	-124.19999700000000 44.500000000000000 1.2624557000000001	-124.80000300000000 44.500000000000000 0.43138873599999999
-124.90000200000000 44.500000000000000 -1.8192181599999999	-124.90000200000000 44.500000000000000 -1.8745291200000000	-124.59999800000000 44.500000000000000 -1.6329335000000000	-124.90000200000000 44.500000000000000 -1.7861563000000000	-124.69999700000000 44.500000000000000 -1.4304673699999999	-124.80000300000000 44.500000000000000 -1.5578228199999999	-124.69999700000000 44.500000000000000 -1.6093027600000001	-124.59999800000000 44.500000000000000 -1.3853725200000000	-124.59999800000000 44.500000000000000 -1.7046848500000000	-124.59999800000000 44.500000000000000 -1.6936620499999999	-124.59999800000000 44.500000000000000 -1.7785530100000000	-124.59999800000000 44.500000000000000 -1.9715210200000000	-124.59999800000000 44.500000000000000 -1.9203900100000000	-124.69999700000000 44.500000000000000 -1.9272713699999999	-124.80000300000000 44.500000000000000 -1.9045238499999999	-124.59999800000000 44.500000000000000 -1.8253612500000000	-124.69999700000000 44.500000000000000 -1.8225607900000000	-124.69999700000000 44.500000000000000 -1.8384566300000000	-124.59999800000000 44.500000000000000 -1.6177409899999999	-124.59999800000000 44.500000000000000 -1.4629138699999999	-124.59999800000000 44.500000000000000 -1.7884259199999999	-124.59999800000000 44.500000000000000 -1.3146783099999999	-124.90000200000000 44.500000000000000 -1.0240950600000001	-124.69999700000000 44.500000000000000 -1.3534054799999999	-124.90000200000000 44.500000000000000 -1.6868743900000001	-124.50000000000000 44.500000000000000 -1.6384451400000000	-124.90000200000000 44.500000000000000 -1.9090033799999999	-124.80000300000000 44.500000000000000 -1.5792659499999999	-124.90000200000000 44.500000000000000 -1.4394375100000001	-124.69999700000000 44.500000000000000 -0.88738173200000003	-124.59999800000000 44.500000000000000 -0.56081461899999996	-124.90000200000000 44.500000000000000 -0.81780695900000000	-124.69999700000000 44.500000000000000 -9.4012245499999994E-002	-124.30000300000000 44.500000000000000 -0.15665005100000001	-121.09999800000000 44.500000000000000 -0.66377139100000004	-119.40000200000000 44.500000000000000 -1.5730963899999999	-119.19999700000000 44.500000000000000 -1.4913666200000000	-118.50000000000000 44.500000000000000 -1.5614430900000000	-117.90000200000000 44.500000000000000 -1.3022758999999999	-117.30000300000000 44.500000000000000 -1.2062879799999999	-116.69999700000000 44.500000000000000 -0.63427358899999997	-115.50000000000000 44.500000000000000 -0.35604390499999999	-113.80000300000000 44.500000000000000 -0.38348028099999998	-114.80000300000000 44.500000000000000 -0.47808051099999999	-116.40000200000000 44.500000000000000 -0.58189362300000003	-117.50000000000000 44.500000000000000 -0.77583122299999996	-117.90000200000000 44.500000000000000 -0.99720209800000004	-120.40000200000000 44.500000000000000 -0.42391106499999998	-124.09999800000000 44.500000000000000 1.2606556400000000	-124.69999700000000 44.500000000000000 0.41882097699999998
-124.80000300000000 44.500000000000000 -1.7313467300000001	-124.80000300000000 44.500000000000000 -1.7806900699999999	-124.50000000000000 44.500000000000000 -1.5294507700000000	-124.80000300000000 44.500000000000000 -1.7913006499999999	-124.59999800000000 44.500000000000000 -1.4144496900000001	-124.69999700000000 44.500000000000000 -1.5078556500000000	-124.59999800000000 44.500000000000000 -1.5797148900000000	-124.50000000000000 44.500000000000000 -1.3856978400000000	-124.50000000000000 44.500000000000000 -1.6192216900000000	-124.50000000000000 44.500000000000000 -1.6078660499999999	-124.50000000000000 44.500000000000000 -1.7760053899999999	-124.50000000000000 44.500000000000000 -1.8858270600000000	-124.50000000000000 44.500000000000000 -1.8349143299999999	-124.59999800000000 44.500000000000000 -1.8636517500000001	-124.69999700000000 44.500000000000000 -1.9205372300000001	-124.50000000000000 44.500000000000000 -1.8185970800000000	-124.59999800000000 44.500000000000000 -1.7933551100000000	-124.59999800000000 44.500000000000000 -1.8056542900000001	-124.50000000000000 44.500000000000000 -1.6102931500000000	-124.50000000000000 44.500000000000000 -1.4474251300000001	-124.50000000000000 44.500000000000000 -1.6997572200000000	-124.50000000000000 44.500000000000000 -1.2964528799999999	-124.80000300000000 44.500000000000000 -0.94960212700000002	-124.59999800000000 44.500000000000000 -1.3226579400000000	-124.80000300000000 44.500000000000000 -1.6192320600000001	-124.40000200000000 44.500000000000000 -1.6355941300000001	-124.80000300000000 44.500000000000000 -1.8297979799999999	-124.69999700000000 44.500000000000000 -1.5155286800000001	-124.80000300000000 44.500000000000000 -1.3657283800000000	-124.59999800000000 44.500000000000000 -0.79879540199999999	-124.50000000000000 44.500000000000000 -0.55834543700000006	-124.80000300000000 44.500000000000000 -0.82156550900000003	-124.59999800000000 44.500000000000000 -6.1096463400000002E-002	-124.19999700000000 44.500000000000000 -0.15793226699999999	-121.00000000000000 44.500000000000000 -0.82584089000000005	-119.30000300000000 44.500000000000000 -1.5863404299999999	-119.09999800000000 44.500000000000000 -1.5367966900000001	-118.40000200000000 44.500000000000000 -1.5844976900000001	-117.80000300000000 44.500000000000000 -1.3386653700000000	-117.19999700000000 44.500000000000000 -1.2959885600000001	-116.59999800000000 44.500000000000000 -0.65032780199999995	-115.40000200000000 44.500000000000000 -0.36485364999999997	-113.69999700000000 44.500000000000000 -0.41052749799999999	-114.69999700000000 44.500000000000000 -0.51714175900000003	-116.30000300000000 44.500000000000000 -0.60581803300000003	-117.40000200000000 44.500000000000000 -0.79902714500000005	-117.80000300000000 44.500000000000000 -1.0238586700000001	-120.30000300000000 44.500000000000000 -0.51364219200000005	-124.00000000000000 44.500000000000000 1.2633179400000001	-124.59999800000000 44.500000000000000 0.40844541800000000
-124.69999700000000 44.500000000000000 -1.6406620700000001	-124.69999700000000 44.500000000000000 -1.6817283599999999	-124.40000200000000 44.500000000000000 -1.4323939100000000	-124.69999700000000 44.500000000000000 -1.7745068100000001	-124.50000000000000 44.500000000000000 -1.4187297800000001	-124.59999800000000 44.500000000000000 -1.4869945000000000	-124.50000000000000 44.500000000000000 -1.5657564399999999	-124.40000200000000 44.500000000000000 -1.3972168000000000	-124.40000200000000 44.500000000000000 -1.5257815100000001	-124.40000200000000 44.500000000000000 -1.5144697400000000	-124.40000200000000 44.500000000000000 -1.7880670999999999	-124.40000200000000 44.500000000000000 -1.7923786600000000	-124.40000200000000 44.500000000000000 -1.7416443800000001	-124.50000000000000 44.500000000000000 -1.7771692299999999	-124.59999800000000 44.500000000000000 -1.9273294200000000	-124.40000200000000 44.500000000000000 -1.8187302400000001	-124.50000000000000 44.500000000000000 -1.7856762399999999	-124.50000000000000 44.500000000000000 -1.7874691500000000	-124.40000200000000 44.500000000000000 -1.6092453000000000	-124.40000200000000 44.500000000000000 -1.4428374799999999	-124.40000200000000 44.500000000000000 -1.6062505199999999	-124.40000200000000 44.500000000000000 -1.2904597499999999	-124.69999700000000 44.500000000000000 -0.89558851699999997	-124.50000000000000 44.500000000000000 -1.3065196299999999	-124.69999700000000 44.500000000000000 -1.5665801800000001	-124.30000300000000 44.500000000000000 -1.6245642899999999	-124.69999700000000 44.500000000000000 -1.7706257100000000	-124.59999800000000 44.500000000000000 -1.4800949100000000	-124.69999700000000 44.500000000000000 -1.3120635700000001	-124.50000000000000 44.500000000000000 -0.71557158200000004	-124.40000200000000 44.500000000000000 -0.56112194100000001	-124.69999700000000 44.500000000000000 -0.80213731499999996	-124.50000000000000 44.500000000000000 -4.8168584700000003E-002	-124.09999800000000 44.500000000000000 -0.15647672100000001	-120.90000200000000 44.500000000000000 -0.98774927899999998	-119.19999700000000 44.500000000000000 -1.5980695499999999	-119.00000000000000 44.500000000000000 -1.5603246700000000	-118.30000300000000 44.500000000000000 -1.6054787600000000	-117.69999700000000 44.500000000000000 -1.3730874099999999	-117.09999800000000 44.500000000000000 -1.3526980900000001	-116.50000000000000 44.500000000000000 -0.66727918399999997	-115.30000300000000 44.500000000000000 -0.37243369199999998	-113.59999800000000 44.500000000000000 -0.47927841500000001	-114.59999800000000 44.500000000000000 -0.56964975600000001	-116.19999700000000 44.500000000000000 -0.63001066400000005	-117.30000300000000 44.500000000000000 -0.82055813099999997	-117.69999700000000 44.500000000000000 -1.0494118900000000	-120.19999700000000 44.500000000000000 -0.57540065100000004	-123.90000200000000 44.500000000000000 1.2691313000000000	-124.50000000000000 44.500000000000000 0.39941048600000001
-124.59999800000000 44.500000000000000 -1.5443047299999999	-124.59999800000000 44.500000000000000 -1.5778174400000000	-124.30000300000000 44.500000000000000 -1.3487398600000000	-124.59999800000000 44.500000000000000 -1.7254186899999999	-124.40000200000000 44.500000000000000 -1.4349743100000001	-124.50000000000000 44.500000000000000 -1.4889557400000000	-124.40000200000000 44.500000000000000 -1.5630618300000001	-124.30000300000000 44.500000000000000 -1.4123804600000001	-124.30000300000000 44.500000000000000 -1.4388452800000000	-124.30000300000000 44.500000000000000 -1.4278306999999999	-124.30000300000000 44.500000000000000 -1.8062059900000000	-124.30000300000000 44.500000000000000 -1.7055324300000001	-124.30000300000000 44.500000000000000 -1.6550158300000000	-124.40000200000000 44.500000000000000 -1.6829041199999999	-124.50000000000000 44.500000000000000 -1.9253004800000000	-124.30000300000000 44.500000000000000 -1.8114901800000001	-124.40000200000000 44.500000000000000 -1.7857223700000000	-124.40000200000000 44.500000000000000 -1.7743111800000000	-124.30000300000000 44.500000000000000 -1.6005248999999999	-124.30000300000000 44.500000000000000 -1.4436502499999999	-124.30000300000000 44.500000000000000 -1.5215573300000000	-124.30000300000000 44.500000000000000 -1.2903691500000001	-124.59999800000000 44.500000000000000 -0.87165135100000002	-124.40000200000000 44.500000000000000 -1.2956111400000001	-124.59999800000000 44.500000000000000 -1.5337197800000000	-124.19999700000000 44.500000000000000 -1.5907269700000000	-124.59999800000000 44.500000000000000 -1.7399781900000000	-124.50000000000000 44.500000000000000 -1.4665209100000001	-124.59999800000000 44.500000000000000 -1.2869439100000000	-124.40000200000000 44.500000000000000 -0.64001220500000000	-124.30000300000000 44.500000000000000 -0.55718874900000004	-124.59999800000000 44.500000000000000 -0.74829316099999998	-124.40000200000000 44.500000000000000 -4.7306258200000000E-002	-124.00000000000000 44.500000000000000 -0.15231639100000000	-120.80000300000000 44.500000000000000 -1.1458904700000001	-119.09999800000000 44.500000000000000 -1.6094372299999999	-118.90000200000000 44.500000000000000 -1.5725494600000001	-118.19999700000000 44.500000000000000 -1.6280925300000000	-117.59999800000000 44.500000000000000 -1.4041127000000000	-117.00000000000000 44.500000000000000 -1.3835431300000001	-116.40000200000000 44.500000000000000 -0.68372160199999998	-115.19999700000000 44.500000000000000 -0.38091215499999997	-113.50000000000000 44.500000000000000 -0.57499104700000003	-114.50000000000000 44.500000000000000 -0.62889945500000000	-116.09999800000000 44.500000000000000 -0.65475696299999997	-117.19999700000000 44.500000000000000 -0.83895742900000003	-117.59999800000000 44.500000000000000 -1.0720424700000000	-120.09999800000000 44.500000000000000 -0.60023278000000002	-123.80000300000000 44.500000000000000 1.2764414500000001	-124.40000200000000 44.500000000000000 0.39098781300000002
-124.50000000000000 44.500000000000000 -1.4474173800000001	-124.50000000000000 44.500000000000000 -1.4743651200000001	-124.19999700000000 44.500000000000000 -1.2864874600000000	-124.50000000000000 44.500000000000000 -1.6550822300000001	-124.30000300000000 44.500000000000000 -1.4556420999999999	-124.40000200000000 44.500000000000000 -1.5045498600000000	-124.30000300000000 44.500000000000000 -1.5664038700000000	-124.19999700000000 44.500000000000000 -1.4238461300000000	-124.19999700000000 44.500000000000000 -1.3724631100000000	-124.19999700000000 44.500000000000000 -1.3617022000000001	-124.19999700000000 44.500000000000000 -1.8222435699999999	-124.19999700000000 44.500000000000000 -1.6390807599999999	-124.19999700000000 44.500000000000000 -1.5887865999999999	-124.30000300000000 44.500000000000000 -1.5952473899999999	-124.40000200000000 44.500000000000000 -1.9139716600000001	-124.19999700000000 44.500000000000000 -1.7816025000000000	-124.30000300000000 44.500000000000000 -1.7787785500000000	-124.30000300000000 44.500000000000000 -1.7542542200000000	-124.19999700000000 44.500000000000000 -1.5693827899999999	-124.19999700000000 44.500000000000000 -1.4463195799999999	-124.19999700000000 44.500000000000000 -1.4591091899999999	-124.19999700000000 44.500000000000000 -1.2920832600000001	-124.50000000000000 44.500000000000000 -0.87154293100000002	-124.30000300000000 44.500000000000000 -1.2782329299999999	-124.50000000000000 44.500000000000000 -1.5154511900000001	-124.09999800000000 44.500000000000000 -1.5235153400000001	-124.50000000000000 44.500000000000000 -1.7291623400000000	-124.40000200000000 44.500000000000000 -1.4663140800000001	-124.50000000000000 44.500000000000000 -1.2818515300000000	-124.30000300000000 44.500000000000000 -0.57643359900000002	-124.19999700000000 44.500000000000000 -0.53548157200000002	-124.50000000000000 44.500000000000000 -0.67114275700000003	-124.30000300000000 44.500000000000000 -5.1991365800000001E-002	-123.90000200000000 44.500000000000000 -0.14616839600000001	-120.69999700000000 44.500000000000000 -1.2956389200000000	-119.00000000000000 44.500000000000000 -1.6224049300000001	-118.80000300000000 44.500000000000000 -1.5815544100000001	-118.09999800000000 44.500000000000000 -1.6539497400000001	-117.50000000000000 44.500000000000000 -1.4317978600000001	-116.90000200000000 44.500000000000000 -1.3984489400000000	-116.30000300000000 44.500000000000000 -0.69880288800000001	-115.09999800000000 44.500000000000000 -0.39296814800000002	-113.40000200000000 44.500000000000000 -0.67636883299999995	-114.40000200000000 44.500000000000000 -0.68601357900000004	-116.00000000000000 44.500000000000000 -0.67879599300000004	-117.09999800000000 44.500000000000000 -0.85305541799999995	-117.50000000000000 44.500000000000000 -1.0917575399999999	-120.00000000000000 44.500000000000000 -0.59874737300000003	-123.69999700000000 44.500000000000000 1.2830021400000000	-124.30000300000000 44.500000000000000 0.38337865500000001
-124.40000200000000 44.500000000000000 -1.3570389700000001	-124.40000200000000 44.500000000000000 -1.3777413400000000	-124.09999800000000 44.500000000000000 -1.2517169699999999	-124.40000200000000 44.500000000000000 -1.5780386900000001	-124.19999700000000 44.500000000000000 -1.4737508300000000	-124.30000300000000 44.500000000000000 -1.5253135000000000	-124.19999700000000 44.500000000000000 -1.5697162200000001	-124.09999800000000 44.500000000000000 -1.4259421800000001	-124.09999800000000 44.500000000000000 -1.3368666199999999	-124.09999800000000 44.500000000000000 -1.3260656600000000	-124.09999800000000 44.500000000000000 -1.8293719300000000	-124.09999800000000 44.500000000000000 -1.6030344999999999	-124.09999800000000 44.500000000000000 -1.5529245100000000	-124.19999700000000 44.500000000000000 -1.5278602800000001	-124.30000300000000 44.500000000000000 -1.8889156600000001	-124.09999800000000 44.500000000000000 -1.7178006200000000	-124.19999700000000 44.500000000000000 -1.7491875900000000	-124.19999700000000 44.500000000000000 -1.7134156199999999	-124.09999800000000 44.500000000000000 -1.5050113199999999	-124.09999800000000 44.500000000000000 -1.4481910499999999	-124.09999800000000 44.500000000000000 -1.4282221799999999	-124.09999800000000 44.500000000000000 -1.2926584500000000	-124.40000200000000 44.500000000000000 -0.88606798600000003	-124.19999700000000 44.500000000000000 -1.2407509100000000	-124.40000200000000 44.500000000000000 -1.5024981500000001	-124.00000000000000 44.500000000000000 -1.4337606400000000	-124.40000200000000 44.500000000000000 -1.7251822900000000	-124.30000300000000 44.500000000000000 -1.4730929100000001	-124.40000200000000 44.500000000000000 -1.2839035999999999	-124.19999700000000 44.500000000000000 -0.53098094500000004	-124.09999800000000 44.500000000000000 -0.48875209700000000	-124.40000200000000 44.500000000000000 -0.58586484200000000	-124.19999700000000 44.500000000000000 -5.7214111099999999E-002	-123.80000300000000 44.500000000000000 -0.13851705200000000	-120.59999800000000 44.500000000000000 -1.4327211399999999	-118.90000200000000 44.500000000000000 -1.6383048300000000	-118.69999700000000 44.500000000000000 -1.5925270300000001	-118.00000000000000 44.500000000000000 -1.6830484900000000	-117.40000200000000 44.500000000000000 -1.4562922700000001	-116.80000300000000 44.500000000000000 -1.4061070700000000	-116.19999700000000 44.500000000000000 -0.71240639699999997	-115.00000000000000 44.500000000000000 -0.41130027200000002	-113.30000300000000 44.500000000000000 -0.76086050299999997	-114.30000300000000 44.500000000000000 -0.73174685200000000	-115.90000200000000 44.500000000000000 -0.70074224500000004	-117.00000000000000 44.500000000000000 -0.86376184199999995	-117.40000200000000 44.500000000000000 -1.1089118700000000	-119.90000200000000 44.500000000000000 -0.58382761500000002	-123.59999800000000 44.500000000000000 1.2871631400000001	-124.19999700000000 44.500000000000000 0.37779694800000002
-124.30000300000000 44.500000000000000 -1.2810677300000000	-124.30000300000000 44.500000000000000 -1.2948208999999999	-124.00000000000000 44.500000000000000 -1.2373977899999999	-124.30000300000000 44.500000000000000 -1.5069214099999999	-124.09999800000000 44.500000000000000 -1.4841077300000001	-124.19999700000000 44.500000000000000 -1.5433058700000000	-124.09999800000000 44.500000000000000 -1.5673739900000001	-124.00000000000000 44.500000000000000 -1.4215518199999999	-124.00000000000000 44.500000000000000 -1.3250087500000001	-124.00000000000000 44.500000000000000 -1.3138760300000001	-124.00000000000000 44.500000000000000 -1.8284610500000000	-124.00000000000000 44.500000000000000 -1.5903383499999999	-124.00000000000000 44.500000000000000 -1.5404319799999999	-124.09999800000000 44.500000000000000 -1.4906179900000001	-124.19999700000000 44.500000000000000 -1.8418627999999999	-124.00000000000000 44.500000000000000 -1.6316689300000000	-124.09999800000000 44.500000000000000 -1.6854097800000001	-124.09999800000000 44.500000000000000 -1.6412833899999999	-124.00000000000000 44.500000000000000 -1.4179838899999999	-124.00000000000000 44.500000000000000 -1.4458197399999999	-124.00000000000000 44.500000000000000 -1.4193462100000001	-124.00000000000000 44.500000000000000 -1.2889177800000000	-124.30000300000000 44.500000000000000 -0.90651410799999999	-124.09999800000000 44.500000000000000 -1.1728248600000000	-124.30000300000000 44.500000000000000 -1.4828553200000001	-123.90000200000000 44.500000000000000 -1.3361806899999999	-124.30000300000000 44.500000000000000 -1.7138413200000000	-124.19999700000000 44.500000000000000 -1.4826183300000000	-124.30000300000000 44.500000000000000 -1.2787425500000000	-124.09999800000000 44.500000000000000 -0.50857830000000004	-124.00000000000000 44.500000000000000 -0.42434373500000000	-124.30000300000000 44.500000000000000 -0.50677549799999999	-124.09999800000000 44.500000000000000 -5.9550292800000001E-002	-123.69999700000000 44.500000000000000 -0.12935601199999999	-120.50000000000000 44.500000000000000 -1.5590328000000000	-118.80000300000000 44.500000000000000 -1.6573168000000000	-118.59999800000000 44.500000000000000 -1.6083250000000000	-117.90000200000000 44.500000000000000 -1.7143866999999999	-117.30000300000000 44.500000000000000 -1.4774721900000001	-116.69999700000000 44.500000000000000 -1.4138127599999999	-116.09999800000000 44.500000000000000 -0.72507780799999999	-114.90000200000000 44.500000000000000 -0.44050055700000001	-113.19999700000000 44.500000000000000 -0.80544954499999999	-114.19999700000000 44.500000000000000 -0.75662988399999997	-115.80000300000000 44.500000000000000 -0.71946293100000003	-116.90000200000000 44.500000000000000 -0.87255275200000004	-117.30000300000000 44.500000000000000 -1.1238577400000000	-119.80000300000000 44.500000000000000 -0.56577032800000004	-123.50000000000000 44.500000000000000 1.2926839600000000	-124.09999800000000 44.500000000000000 0.37562677300000002
-124.19999700000000 44.500000000000000 -1.2286275600000001	-124.19999700000000 44.500000000000000 -1.2334431400000001	-123.90000200000000 44.500000000000000 -1.2353677700000001	-124.19999700000000 44.500000000000000 -1.4520769099999999	-124.00000000000000 44.500000000000000 -1.4896271200000000	-124.09999800000000 44.500000000000000 -1.5520347400000001	-124.00000000000000 44.500000000000000 -1.5590166999999999	-123.90000200000000 44.500000000000000 -1.4148186400000000	-123.90000200000000 44.500000000000000 -1.3276789200000001	-123.90000200000000 44.500000000000000 -1.3160176299999999	-123.90000200000000 44.500000000000000 -1.8193066099999999	-123.90000200000000 44.500000000000000 -1.5918222700000000	-123.90000200000000 44.500000000000000 -1.5421840000000000	-124.00000000000000 44.500000000000000 -1.4768059300000000	-124.09999800000000 44.500000000000000 -1.7659283900000000	-123.90000200000000 44.500000000000000 -1.5386420500000000	-124.00000000000000 44.500000000000000 -1.5990719799999999	-124.00000000000000 44.500000000000000 -1.5481621000000001	-123.90000200000000 44.500000000000000 -1.3228720400000000	-123.90000200000000 44.500000000000000 -1.4352383600000000	-123.90000200000000 44.500000000000000 -1.4184697900000001	-123.90000200000000 44.500000000000000 -1.2771043799999999	-124.19999700000000 44.500000000000000 -0.92443758200000004	-124.00000000000000 44.500000000000000 -1.0846806800000000	-124.19999700000000 44.500000000000000 -1.4422668199999999	-123.80000300000000 44.500000000000000 -1.2446129300000000	-124.19999700000000 44.500000000000000 -1.6797875200000001	-124.09999800000000 44.500000000000000 -1.4919496800000001	-124.19999700000000 44.500000000000000 -1.2505760200000000	-124.00000000000000 44.500000000000000 -0.50369036199999995	-123.90000200000000 44.500000000000000 -0.35321602200000002	-124.19999700000000 44.500000000000000 -0.44727793300000002	-124.00000000000000 44.500000000000000 -5.8934539600000002E-002	-123.59999800000000 44.500000000000000 -0.11821323600000000	-120.40000200000000 44.500000000000000 -1.6742339100000001	-118.69999700000000 44.500000000000000 -1.6784361600000000	-118.50000000000000 44.500000000000000 -1.6301065699999999	-117.80000300000000 44.500000000000000 -1.7462540900000001	-117.19999700000000 44.500000000000000 -1.4948688699999999	-116.59999800000000 44.500000000000000 -1.4267017799999999	-116.00000000000000 44.500000000000000 -0.73792636400000000	-114.80000300000000 44.500000000000000 -0.48830974100000002	-113.09999800000000 44.500000000000000 -0.79389327799999998	-114.09999800000000 44.500000000000000 -0.75421476399999998	-115.69999700000000 44.500000000000000 -0.73407763199999998	-116.80000300000000 44.500000000000000 -0.88109749599999998	-117.19999700000000 44.500000000000000 -1.1370285700000000	-119.69999700000000 44.500000000000000 -0.55256688600000003	-123.40000200000000 44.500000000000000 1.3037897300000001	-124.00000000000000 44.500000000000000 0.37566822799999999
-124.09999800000000 44.500000000000000 -1.2067949800000000	-124.09999800000000 44.500000000000000 -1.1995530100000000	-123.80000300000000 44.500000000000000 -1.2399710399999999	-124.09999800000000 44.500000000000000 -1.4195970300000000	-123.90000200000000 44.500000000000000 -1.4937720299999999	-124.00000000000000 44.500000000000000 -1.5520912400000000	-123.90000200000000 44.500000000000000 -1.5434098199999999	-123.80000300000000 44.500000000000000 -1.4092497799999999	-123.80000300000000 44.500000000000000 -1.3382795999999999	-123.80000300000000 44.500000000000000 -1.3259002000000000	-123.80000300000000 44.500000000000000 -1.7972519400000000	-123.80000300000000 44.500000000000000 -1.6008701299999999	-123.80000300000000 44.500000000000000 -1.5515701799999999	-123.90000200000000 44.500000000000000 -1.4774941200000000	-124.00000000000000 44.500000000000000 -1.6715887800000000	-123.80000300000000 44.500000000000000 -1.4527767899999999	-123.90000200000000 44.500000000000000 -1.5056960600000000	-123.90000200000000 44.500000000000000 -1.4485294799999999	-123.80000300000000 44.500000000000000 -1.2335259900000000	-123.80000300000000 44.500000000000000 -1.4115760300000000	-123.80000300000000 44.500000000000000 -1.4105859999999999	-123.80000300000000 44.500000000000000 -1.2523038399999999	-124.09999800000000 44.500000000000000 -0.93338459699999998	-123.90000200000000 44.500000000000000 -0.99066025000000002	-124.09999800000000 44.500000000000000 -1.3697546700000001	-123.69999700000000 44.500000000000000 -1.1718778599999999	-124.09999800000000 44.500000000000000 -1.6116806299999999	-124.00000000000000 44.500000000000000 -1.4983462100000000	-124.09999800000000 44.500000000000000 -1.1875668800000001	-123.90000200000000 44.500000000000000 -0.50921672600000001	-123.80000300000000 44.500000000000000 -0.28666251900000000	-124.09999800000000 44.500000000000000 -0.41695055399999997	-123.90000200000000 44.500000000000000 -5.6077562300000001E-002	-123.50000000000000 44.500000000000000 -0.10452794999999999	-120.30000300000000 44.500000000000000 -1.7720259400000000	-118.59999800000000 44.500000000000000 -1.7003853300000000	-118.40000200000000 44.500000000000000 -1.6576272200000000	-117.69999700000000 44.500000000000000 -1.7765675800000000	-117.09999800000000 44.500000000000000 -1.5075136400000000	-116.50000000000000 44.500000000000000 -1.4436832700000000	-115.90000200000000 44.500000000000000 -0.75406271199999997	-114.69999700000000 44.500000000000000 -0.56531369700000000	-113.00000000000000 44.500000000000000 -0.74163311700000001	-114.00000000000000 44.500000000000000 -0.73242556999999997	-115.59999800000000 44.500000000000000 -0.74414956600000004	-116.69999700000000 44.500000000000000 -0.89124935900000002	-117.09999800000000 44.500000000000000 -1.1489429499999999	-119.59999800000000 44.500000000000000 -0.54941797299999995	-123.30000300000000 44.500000000000000 1.3239669800000000	-123.90000200000000 44.500000000000000 0.37715247299999999
-124.00000000000000 44.500000000000000 -1.2083199000000000	-124.00000000000000 44.500000000000000 -1.1860956000000000	-123.69999700000000 44.500000000000000 -1.2479963300000001	-124.00000000000000 44.500000000000000 -1.4034926900000000	-123.80000300000000 44.500000000000000 -1.4980542699999999	-123.90000200000000 44.500000000000000 -1.5432361400000001	-123.80000300000000 44.500000000000000 -1.5159432900000001	-123.69999700000000 44.500000000000000 -1.4077493000000001	-123.69999700000000 44.500000000000000 -1.3528255199999999	-123.69999700000000 44.500000000000000 -1.3395388100000001	-123.69999700000000 44.500000000000000 -1.7532581100000000	-123.69999700000000 44.500000000000000 -1.6134545800000000	-123.69999700000000 44.500000000000000 -1.5645183300000001	-123.80000300000000 44.500000000000000 -1.4859774100000001	-123.90000200000000 44.500000000000000 -1.5725139400000001	-123.69999700000000 44.500000000000000 -1.3866769100000000	-123.80000300000000 44.500000000000000 -1.4192957900000001	-123.80000300000000 44.500000000000000 -1.3564312500000000	-123.69999700000000 44.500000000000000 -1.1629917599999999	-123.69999700000000 44.500000000000000 -1.3690732699999999	-123.69999700000000 44.500000000000000 -1.3796194799999999	-123.69999700000000 44.500000000000000 -1.2084112199999999	-124.00000000000000 44.500000000000000 -0.93719834099999999	-123.80000300000000 44.500000000000000 -0.90470868299999996	-124.00000000000000 44.500000000000000 -1.2757263200000000	-123.59999800000000 44.500000000000000 -1.1268457199999999	-124.00000000000000 44.500000000000000 -1.5207078500000000	-123.90000200000000 44.500000000000000 -1.4977310900000000	-124.00000000000000 44.500000000000000 -1.1016576300000001	-123.80000300000000 44.500000000000000 -0.51909256000000004	-123.69999700000000 44.500000000000000 -0.23583373399999999	-124.00000000000000 44.500000000000000 -0.40917757199999999	-123.80000300000000 44.500000000000000 -5.1510397300000003E-002	-123.40000200000000 44.500000000000000 -8.6903564599999997E-002	-120.19999700000000 44.500000000000000 -1.8399286300000000	-118.50000000000000 44.500000000000000 -1.7247233399999999	-118.30000300000000 44.500000000000000 -1.6894114000000000	-117.59999800000000 44.500000000000000 -1.8034151800000000	-117.00000000000000 44.500000000000000 -1.5134921100000001	-116.40000200000000 44.500000000000000 -1.4626735399999999	-115.80000300000000 44.500000000000000 -0.77986663599999995	-114.59999800000000 44.500000000000000 -0.67891281800000003	-112.90000200000000 44.500000000000000 -0.67139315600000005	-113.90000200000000 44.500000000000000 -0.70216250400000002	-115.50000000000000 44.500000000000000 -0.75032997099999998	-116.59999800000000 44.500000000000000 -0.90448671599999997	-117.00000000000000 44.500000000000000 -1.1596436500000000	-119.50000000000000 44.500000000000000 -0.55397683399999997	-123.19999700000000 44.500000000000000 1.3562399100000000	-123.80000300000000 44.500000000000000 0.38083457900000001
-123.90000200000000 44.500000000000000 -1.2241361100000001	-123.90000200000000 44.500000000000000 -1.1849298500000001	-123.59999800000000 44.500000000000000 -1.2571669800000000	-123.90000200000000 44.500000000000000 -1.3937302800000000	-123.69999700000000 44.500000000000000 -1.5019340500000000	-123.80000300000000 44.500000000000000 -1.5213040099999999	-123.69999700000000 44.500000000000000 -1.4687053000000001	-123.59999800000000 44.500000000000000 -1.4117386300000001	-123.59999800000000 44.500000000000000 -1.3686336299999999	-123.59999800000000 44.500000000000000 -1.3541775899999999	-123.59999800000000 44.500000000000000 -1.6794717299999999	-123.59999800000000 44.500000000000000 -1.6267516600000000	-123.59999800000000 44.500000000000000 -1.5781668400000000	-123.69999700000000 44.500000000000000 -1.4978643700000001	-123.80000300000000 44.500000000000000 -1.4819105900000000	-123.59999800000000 44.500000000000000 -1.3489328599999999	-123.69999700000000 44.500000000000000 -1.3522537900000000	-123.69999700000000 44.500000000000000 -1.2854093300000000	-123.59999800000000 44.500000000000000 -1.1204030500000000	-123.59999800000000 44.500000000000000 -1.3037585000000000	-123.59999800000000 44.500000000000000 -1.3134303100000000	-123.59999800000000 44.500000000000000 -1.1411299699999999	-123.90000200000000 44.500000000000000 -0.93995094300000004	-123.69999700000000 44.500000000000000 -0.84031462700000004	-123.90000200000000 44.500000000000000 -1.1747610600000000	-123.50000000000000 44.500000000000000 -1.1022646400000000	-123.90000200000000 44.500000000000000 -1.4220060100000000	-123.80000300000000 44.500000000000000 -1.4831161500000001	-123.90000200000000 44.500000000000000 -1.0085035600000001	-123.69999700000000 44.500000000000000 -0.52826750300000003	-123.59999800000000 44.500000000000000 -0.20853571600000001	-123.90000200000000 44.500000000000000 -0.41506007299999997	-123.69999700000000 44.500000000000000 -4.5344442100000000E-002	-123.30000300000000 44.500000000000000 -6.2720827800000004E-002	-120.09999800000000 44.500000000000000 -1.8665702300000000	-118.40000200000000 44.500000000000000 -1.7527078400000000	-118.19999700000000 44.500000000000000 -1.7230293800000001	-117.50000000000000 44.500000000000000 -1.8266845899999999	-116.90000200000000 44.500000000000000 -1.5099059300000000	-116.30000300000000 44.500000000000000 -1.4823792000000000	-115.69999700000000 44.500000000000000 -0.82514309900000005	-114.50000000000000 44.500000000000000 -0.81479871299999995	-112.80000300000000 44.500000000000000 -0.60651528799999999	-113.80000300000000 44.500000000000000 -0.67398631600000003	-115.40000200000000 44.500000000000000 -0.75381445899999999	-116.50000000000000 44.500000000000000 -0.91981703000000004	-116.90000200000000 44.500000000000000 -1.1698101800000000	-119.40000200000000 44.500000000000000 -0.56300950100000002	-123.09999800000000 44.500000000000000 1.4032677400000000	-123.69999700000000 44.500000000000000 0.38914114200000000
-123.80000300000000 44.500000000000000 -1.2467855200000000	-123.80000300000000 44.500000000000000 -1.1904526900000001	-123.50000000000000 44.500000000000000 -1.2634027000000001	-123.80000300000000 44.500000000000000 -1.3782315300000001	-123.59999800000000 44.500000000000000 -1.5041674400000000	-123.69999700000000 44.500000000000000 -1.4783421800000001	-123.59999800000000 44.500000000000000 -1.3951650900000001	-123.50000000000000 44.500000000000000 -1.4169691799999999	-123.50000000000000 44.500000000000000 -1.3821082099999999	-123.50000000000000 44.500000000000000 -1.3661040099999999	-123.50000000000000 44.500000000000000 -1.5863401900000000	-123.50000000000000 44.500000000000000 -1.6370979500000000	-123.50000000000000 44.500000000000000 -1.5887898199999999	-123.59999800000000 44.500000000000000 -1.5099821099999999	-123.69999700000000 44.500000000000000 -1.4124920400000001	-123.50000000000000 44.500000000000000 -1.3328516500000001	-123.59999800000000 44.500000000000000 -1.3123107000000001	-123.59999800000000 44.500000000000000 -1.2450913200000000	-123.50000000000000 44.500000000000000 -1.0983296600000001	-123.50000000000000 44.500000000000000 -1.2224170000000001	-123.50000000000000 44.500000000000000 -1.2230138800000001	-123.50000000000000 44.500000000000000 -1.0576152800000000	-123.80000300000000 44.500000000000000 -0.94247519999999996	-123.59999800000000 44.500000000000000 -0.80709928300000000	-123.80000300000000 44.500000000000000 -1.0808820699999999	-123.40000200000000 44.500000000000000 -1.0879123200000000	-123.80000300000000 44.500000000000000 -1.3295279700000000	-123.69999700000000 44.500000000000000 -1.4441943200000000	-123.80000300000000 44.500000000000000 -0.92188644399999997	-123.59999800000000 44.500000000000000 -0.53295987800000000	-123.50000000000000 44.500000000000000 -0.19851720300000000	-123.80000300000000 44.500000000000000 -0.42769655600000001	-123.59999800000000 44.500000000000000 -3.7198640400000003E-002	-123.19999700000000 44.500000000000000 -2.8122087899999999E-002	-120.00000000000000 44.500000000000000 -1.8653923299999999	-118.30000300000000 44.500000000000000 -1.7843669700000000	-118.09999800000000 44.500000000000000 -1.7560105300000000	-117.40000200000000 44.500000000000000 -1.8466842200000000	-116.80000300000000 44.500000000000000 -1.4925502500000001	-116.19999700000000 44.500000000000000 -1.5024715700000000	-115.59999800000000 44.500000000000000 -0.89792841700000003	-114.40000200000000 44.500000000000000 -0.95273941799999995	-112.69999700000000 44.500000000000000 -0.57052844800000002	-113.69999700000000 44.500000000000000 -0.65792131399999998	-115.30000300000000 44.500000000000000 -0.75627535599999995	-116.40000200000000 44.500000000000000 -0.93608820400000003	-116.80000300000000 44.500000000000000 -1.1812418700000000	-119.30000300000000 44.500000000000000 -0.57469755400000000	-123.00000000000000 44.500000000000000 1.4658455800000001	-123.59999800000000 44.500000000000000 0.40496197299999998
-123.69999700000000 44.500000000000000 -1.2700175000000000	-123.69999700000000 44.500000000000000 -1.1995329900000000	-123.40000200000000 44.500000000000000 -1.2619085299999999	-123.69999700000000 44.500000000000000 -1.3433660300000001	-123.50000000000000 44.500000000000000 -1.5062692200000001	-123.59999800000000 44.500000000000000 -1.4076318699999999	-123.50000000000000 44.500000000000000 -1.3045600700000000	-123.40000200000000 44.500000000000000 -1.4168465100000001	-123.40000200000000 44.500000000000000 -1.3880630700000001	-123.40000200000000 44.500000000000000 -1.3699967900000001	-123.40000200000000 44.500000000000000 -1.4870625700000000	-123.40000200000000 44.500000000000000 -1.6391485900000000	-123.40000200000000 44.500000000000000 -1.5910234500000000	-123.50000000000000 44.500000000000000 -1.5188082500000000	-123.59999800000000 44.500000000000000 -1.3726996199999999	-123.40000200000000 44.500000000000000 -1.3289663800000000	-123.50000000000000 44.500000000000000 -1.2901602999999999	-123.50000000000000 44.500000000000000 -1.2276140499999999	-123.40000200000000 44.500000000000000 -1.0866150900000000	-123.40000200000000 44.500000000000000 -1.1340540600000000	-123.40000200000000 44.500000000000000 -1.1226693400000001	-123.40000200000000 44.500000000000000 -0.96713697899999995	-123.69999700000000 44.500000000000000 -0.94228261700000004	-123.50000000000000 44.500000000000000 -0.79745018499999998	-123.69999700000000 44.500000000000000 -1.0074691800000000	-123.30000300000000 44.500000000000000 -1.0744959100000000	-123.69999700000000 44.500000000000000 -1.2559959900000000	-123.59999800000000 44.500000000000000 -1.3724432000000000	-123.69999700000000 44.500000000000000 -0.85353648699999995	-123.50000000000000 44.500000000000000 -0.53284037100000003	-123.40000200000000 44.500000000000000 -0.19636434300000000	-123.69999700000000 44.500000000000000 -0.44219708400000002	-123.50000000000000 44.500000000000000 -2.6310179400000001E-002	-123.09999800000000 44.500000000000000 2.0646616800000000E-002	-119.90000200000000 44.500000000000000 -1.8517038800000001	-118.19999700000000 44.500000000000000 -1.8185733600000000	-118.00000000000000 44.500000000000000 -1.7885586000000000	-117.30000300000000 44.500000000000000 -1.8638653800000000	-116.69999700000000 44.500000000000000 -1.4561454100000000	-116.09999800000000 44.500000000000000 -1.5229455199999999	-115.50000000000000 44.500000000000000 -0.98717707399999999	-114.30000300000000 44.500000000000000 -1.0699782400000000	-112.59999800000000 44.500000000000000 -0.58112138499999999	-113.59999800000000 44.500000000000000 -0.66165876400000001	-115.19999700000000 44.500000000000000 -0.75988912600000003	-116.30000300000000 44.500000000000000 -0.95275867000000003	-116.69999700000000 44.500000000000000 -1.1969050200000000	-119.19999700000000 44.500000000000000 -0.58899497999999995	-122.90000200000000 44.500000000000000 1.5446770200000000	-123.50000000000000 44.500000000000000 0.42772805699999999
-123.59999800000000 44.500000000000000 -1.2887396799999999	-123.59999800000000 44.500000000000000 -1.2099781000000001	-123.30000300000000 44.500000000000000 -1.2471461300000000	-123.59999800000000 44.500000000000000 -1.2788084700000000	-123.40000200000000 44.500000000000000 -1.5092488500000001	-123.50000000000000 44.500000000000000 -1.3188514700000000	-123.40000200000000 44.500000000000000 -1.2090005900000000	-123.30000300000000 44.500000000000000 -1.4024570000000001	-123.30000300000000 44.500000000000000 -1.3783720699999999	-123.30000300000000 44.500000000000000 -1.3576276300000001	-123.30000300000000 44.500000000000000 -1.3934769600000001	-123.30000300000000 44.500000000000000 -1.6245092200000000	-123.30000300000000 44.500000000000000 -1.5764862300000000	-123.40000200000000 44.500000000000000 -1.5191212900000000	-123.50000000000000 44.500000000000000 -1.3521933600000000	-123.30000300000000 44.500000000000000 -1.3287742100000000	-123.40000200000000 44.500000000000000 -1.2723667599999999	-123.40000200000000 44.500000000000000 -1.2222953999999999	-123.30000300000000 44.500000000000000 -1.0765211600000000	-123.30000300000000 44.500000000000000 -1.0474199099999999	-123.30000300000000 44.500000000000000 -1.0243414600000000	-123.30000300000000 44.500000000000000 -0.87833082699999998	-123.59999800000000 44.500000000000000 -0.93593794100000005	-123.40000200000000 44.500000000000000 -0.79999798499999997	-123.59999800000000 44.500000000000000 -0.96388411500000004	-123.19999700000000 44.500000000000000 -1.0536428700000000	-123.59999800000000 44.500000000000000 -1.2100726399999999	-123.50000000000000 44.500000000000000 -1.2786555300000000	-123.59999800000000 44.500000000000000 -0.81042748700000000	-123.40000200000000 44.500000000000000 -0.52775728700000002	-123.30000300000000 44.500000000000000 -0.19263526800000000	-123.59999800000000 44.500000000000000 -0.45478606199999999	-123.40000200000000 44.500000000000000 -1.1152204100000000E-002	-123.00000000000000 44.500000000000000 8.2829669100000003E-002	-119.80000300000000 44.500000000000000 -1.8360709000000000	-118.09999800000000 44.500000000000000 -1.8537739499999999	-117.90000200000000 44.500000000000000 -1.8209211800000000	-117.19999700000000 44.500000000000000 -1.8787510400000000	-116.59999800000000 44.500000000000000 -1.3971451500000001	-116.00000000000000 44.500000000000000 -1.5423640000000001	-115.40000200000000 44.500000000000000 -1.0793618000000000	-114.19999700000000 44.500000000000000 -1.1411466600000000	-112.50000000000000 44.500000000000000 -0.62738823899999996	-113.50000000000000 44.500000000000000 -0.68341964499999996	-115.09999800000000 44.500000000000000 -0.76682645100000002	-116.19999700000000 44.500000000000000 -0.96992212499999997	-116.59999800000000 44.500000000000000 -1.2196130800000000	-119.09999800000000 44.500000000000000 -0.60733318300000005	-122.80000300000000 44.500000000000000 1.6406663699999999	-123.40000200000000 44.500000000000000 0.45717212600000001
-123.50000000000000 44.500000000000000 -1.3019018200000001	-123.50000000000000 44.500000000000000 -1.2175344200000000	-123.19999700000000 44.500000000000000 -1.2129795600000000	-123.50000000000000 44.500000000000000 -1.1939353900000000	-123.30000300000000 44.500000000000000 -1.5124180300000001	-123.40000200000000 44.500000000000000 -1.2246105700000001	-123.30000300000000 44.500000000000000 -1.1201964600000001	-123.19999700000000 44.500000000000000 -1.3623852700000001	-123.19999700000000 44.500000000000000 -1.3417383400000000	-123.19999700000000 44.500000000000000 -1.3175678300000000	-123.19999700000000 44.500000000000000 -1.3161881000000000	-123.19999700000000 44.500000000000000 -1.5814082599999999	-123.19999700000000 44.500000000000000 -1.5334760000000001	-123.30000300000000 44.500000000000000 -1.5024067200000000	-123.40000200000000 44.500000000000000 -1.3366070999999999	-123.19999700000000 44.500000000000000 -1.3248370899999999	-123.30000300000000 44.500000000000000 -1.2449995300000001	-123.30000300000000 44.500000000000000 -1.2200840700000000	-123.19999700000000 44.500000000000000 -1.0608580100000000	-123.19999700000000 44.500000000000000 -0.97050183999999995	-123.19999700000000 44.500000000000000 -0.93760424899999995	-123.19999700000000 44.500000000000000 -0.79893767800000004	-123.50000000000000 44.500000000000000 -0.92596960100000003	-123.30000300000000 44.500000000000000 -0.80300772200000003	-123.50000000000000 44.500000000000000 -0.94205713300000005	-123.09999800000000 44.500000000000000 -1.0184239100000001	-123.50000000000000 44.500000000000000 -1.1842297300000000	-123.40000200000000 44.500000000000000 -1.1759564899999999	-123.50000000000000 44.500000000000000 -0.78333270499999996	-123.30000300000000 44.500000000000000 -0.51646196799999999	-123.19999700000000 44.500000000000000 -0.17810738100000001	-123.50000000000000 44.500000000000000 -0.46185421900000001	-123.30000300000000 44.500000000000000 1.0890705500000000E-002	-122.90000200000000 44.500000000000000 0.15814645599999999	-119.69999700000000 44.500000000000000 -1.8246483800000000	-118.00000000000000 44.500000000000000 -1.8899570699999999	-117.80000300000000 44.500000000000000 -1.8525480000000001	-117.09999800000000 44.500000000000000 -1.8913792400000000	-116.50000000000000 44.500000000000000 -1.3224036699999999	-115.90000200000000 44.500000000000000 -1.5593113900000000	-115.30000300000000 44.500000000000000 -1.1629689900000000	-114.09999800000000 44.500000000000000 -1.1469075700000000	-112.40000200000000 44.500000000000000 -0.69372838699999995	-113.40000200000000 44.500000000000000 -0.72038674400000002	-115.00000000000000 44.500000000000000 -0.77710104000000002	-116.09999800000000 44.500000000000000 -0.98774910000000005	-116.50000000000000 44.500000000000000 -1.2477066500000000	-119.00000000000000 44.500000000000000 -0.63183188400000001	-122.69999700000000 44.500000000000000 1.7543624600000001	-123.30000300000000 44.500000000000000 0.49440637199999998
-123.40000200000000 44.500000000000000 -1.3074110699999999	-123.40000200000000 44.500000000000000 -1.2173446400000001	-123.09999800000000 44.500000000000000 -1.1556504999999999	-123.40000200000000 44.500000000000000 -1.1021179000000001	-123.19999700000000 44.500000000000000 -1.5133504900000001	-123.30000300000000 44.500000000000000 -1.1370569500000001	-123.19999700000000 44.500000000000000 -1.0496034599999999	-123.09999800000000 44.500000000000000 -1.2878267800000001	-123.09999800000000 44.500000000000000 -1.2692332300000000	-123.09999800000000 44.500000000000000 -1.2407404200000001	-123.09999800000000 44.500000000000000 -1.2624411600000001	-123.09999800000000 44.500000000000000 -1.5004396400000000	-123.09999800000000 44.500000000000000 -1.4526501900000000	-123.19999700000000 44.500000000000000 -1.4565590600000000	-123.30000300000000 44.500000000000000 -1.3115655200000000	-123.09999800000000 44.500000000000000 -1.3111937000000000	-123.19999700000000 44.500000000000000 -1.1940919200000000	-123.19999700000000 44.500000000000000 -1.2136302000000001	-123.09999800000000 44.500000000000000 -1.0344816400000001	-123.09999800000000 44.500000000000000 -0.90800899300000004	-123.09999800000000 44.500000000000000 -0.86832851200000005	-123.09999800000000 44.500000000000000 -0.73392289899999996	-123.40000200000000 44.500000000000000 -0.91384935400000000	-123.19999700000000 44.500000000000000 -0.79416346500000001	-123.40000200000000 44.500000000000000 -0.93107020900000004	-123.00000000000000 44.500000000000000 -0.96705311500000002	-123.40000200000000 44.500000000000000 -1.1681204999999999	-123.30000300000000 44.500000000000000 -1.0750834899999999	-123.40000200000000 44.500000000000000 -0.75870627199999996	-123.19999700000000 44.500000000000000 -0.49645000700000003	-123.09999800000000 44.500000000000000 -0.14541228100000000	-123.40000200000000 44.500000000000000 -0.45774757900000002	-123.19999700000000 44.500000000000000 4.3543614400000000E-002	-122.80000300000000 44.500000000000000 0.24868869800000001	-119.59999800000000 44.500000000000000 -1.8203972600000000	-117.90000200000000 44.500000000000000 -1.9269977800000000	-117.69999700000000 44.500000000000000 -1.8822200300000000	-117.00000000000000 44.500000000000000 -1.8991419100000000	-116.40000200000000 44.500000000000000 -1.2422561599999999	-115.80000300000000 44.500000000000000 -1.5727590300000001	-115.19999700000000 44.500000000000000 -1.2284185900000000	-114.00000000000000 44.500000000000000 -1.1047946200000001	-112.30000300000000 44.500000000000000 -0.76685297500000005	-113.30000300000000 44.500000000000000 -0.77166438100000001	-114.90000200000000 44.500000000000000 -0.79129296500000001	-116.00000000000000 44.500000000000000 -1.0049520700000001	-116.40000200000000 44.500000000000000 -1.2787190700000000	-118.90000200000000 44.500000000000000 -0.66591250899999999	-122.59999800000000 44.500000000000000 1.8842036700000000	-123.19999700000000 44.500000000000000 0.54156088800000002
-123.30000300000000 44.500000000000000 -1.3000134200000000	-123.30000300000000 44.500000000000000 -1.2039588699999999	-123.00000000000000 44.500000000000000 -1.0831558699999999	-123.30000300000000 44.500000000000000 -1.0164669799999999	-123.09999800000000 44.500000000000000 -1.5090830300000000	-123.19999700000000 44.500000000000000 -1.0680440700000000	-123.09999800000000 44.500000000000000 -1.0056294200000000	-123.00000000000000 44.500000000000000 -1.1907451200000001	-123.00000000000000 44.500000000000000 -1.1732057300000001	-123.00000000000000 44.500000000000000 -1.1394308799999999	-123.00000000000000 44.500000000000000 -1.2265811000000000	-123.00000000000000 44.500000000000000 -1.3940234199999999	-123.00000000000000 44.500000000000000 -1.3463300499999999	-123.09999800000000 44.500000000000000 -1.3717781300000000	-123.19999700000000 44.500000000000000 -1.2631287600000001	-123.00000000000000 44.500000000000000 -1.2865560100000000	-123.09999800000000 44.500000000000000 -1.1097459800000000	-123.09999800000000 44.500000000000000 -1.1972563300000001	-123.00000000000000 44.500000000000000 -0.99786424600000001	-123.00000000000000 44.500000000000000 -0.85294389699999995	-123.00000000000000 44.500000000000000 -0.81146383300000002	-123.00000000000000 44.500000000000000 -0.67877161500000005	-123.30000300000000 44.500000000000000 -0.89744049299999995	-123.09999800000000 44.500000000000000 -0.76337474599999999	-123.30000300000000 44.500000000000000 -0.92145925799999995	-122.90000200000000 44.500000000000000 -0.89598143100000005	-123.30000300000000 44.500000000000000 -1.1525506999999999	-123.19999700000000 44.500000000000000 -0.98447823499999998	-123.30000300000000 44.500000000000000 -0.72184073900000001	-123.09999800000000 44.500000000000000 -0.46508091699999998	-123.00000000000000 44.500000000000000 -9.5721401299999995E-002	-123.30000300000000 44.500000000000000 -0.43275725799999998	-123.09999800000000 44.500000000000000 9.0433373999999997E-002	-122.69999700000000 44.500000000000000 0.35873365400000001	-119.50000000000000 44.500000000000000 -1.8229389199999999	-117.80000300000000 44.500000000000000 -1.9642723799999999	-117.59999800000000 44.500000000000000 -1.9085845900000000	-116.90000200000000 44.500000000000000 -1.8985701800000001	-116.30000300000000 44.500000000000000 -1.1693601600000001	-115.69999700000000 44.500000000000000 -1.5821124300000000	-115.09999800000000 44.500000000000000 -1.2697436799999999	-113.90000200000000 44.500000000000000 -1.0386475300000000	-112.19999700000000 44.500000000000000 -0.83570826099999995	-113.19999700000000 44.500000000000000 -0.83832138800000000	-114.80000300000000 44.500000000000000 -0.81163406400000004	-115.90000200000000 44.500000000000000 -1.0201350499999999	-116.30000300000000 44.500000000000000 -1.3100317699999999	-118.80000300000000 44.500000000000000 -0.71428656599999996	-122.50000000000000 44.500000000000000 2.0222549399999998	-123.09999800000000 44.500000000000000 0.60060429599999998
-123.19999700000000 44.500000000000000 -1.2714847300000001	-123.19999700000000 44.500000000000000 -1.1714934100000001	-122.90000200000000 44.500000000000000 -1.0069152100000001	-123.19999700000000 44.500000000000000 -0.94987851400000001	-123.00000000000000 44.500000000000000 -1.4998047400000001	-123.09999800000000 44.500000000000000 -1.0262792100000000	-123.00000000000000 44.500000000000000 -0.98197281400000003	-122.90000200000000 44.500000000000000 -1.0863672499999999	-122.90000200000000 44.500000000000000 -1.0693013700000000	-122.90000200000000 44.500000000000000 -1.0291701600000001	-122.90000200000000 44.500000000000000 -1.2008893500000000	-122.90000200000000 44.500000000000000 -1.2777053100000000	-122.90000200000000 44.500000000000000 -1.2300175400000000	-123.00000000000000 44.500000000000000 -1.2604205600000000	-123.09999800000000 44.500000000000000 -1.1816197600000000	-122.90000200000000 44.500000000000000 -1.2483115199999999	-123.00000000000000 44.500000000000000 -1.0002925400000000	-123.00000000000000 44.500000000000000 -1.1689643900000000	-122.90000200000000 44.500000000000000 -0.95216405400000004	-122.90000200000000 44.500000000000000 -0.79432219299999995	-122.90000200000000 44.500000000000000 -0.75952589500000001	-122.90000200000000 44.500000000000000 -0.62639975500000000	-123.19999700000000 44.500000000000000 -0.87085664299999999	-123.00000000000000 44.500000000000000 -0.71516442300000005	-123.19999700000000 44.500000000000000 -0.90522944900000002	-122.80000300000000 44.500000000000000 -0.79653674399999996	-123.19999700000000 44.500000000000000 -1.1295733500000000	-123.09999800000000 44.500000000000000 -0.90849244600000001	-123.19999700000000 44.500000000000000 -0.65726774899999996	-123.00000000000000 44.500000000000000 -0.42327237099999998	-122.90000200000000 44.500000000000000 -3.0716795500000001E-002	-123.19999700000000 44.500000000000000 -0.37272691699999999	-123.00000000000000 44.500000000000000 0.15087305000000001	-122.59999800000000 44.500000000000000 0.49113342199999999	-119.40000200000000 44.500000000000000 -1.8306071799999999	-117.69999700000000 44.500000000000000 -2.0007820100000000	-117.50000000000000 44.500000000000000 -1.9315328599999999	-116.80000300000000 44.500000000000000 -1.8856352599999999	-116.19999700000000 44.500000000000000 -1.1189911400000001	-115.59999800000000 44.500000000000000 -1.5871636899999999	-115.00000000000000 44.500000000000000 -1.2927366499999999	-113.80000300000000 44.500000000000000 -0.97032850999999998	-112.09999800000000 44.500000000000000 -0.89218604599999995	-113.09999800000000 44.500000000000000 -0.92121732199999995	-114.69999700000000 44.500000000000000 -0.84202039200000001	-115.80000300000000 44.500000000000000 -1.0321546800000001	-116.19999700000000 44.500000000000000 -1.3383769999999999	-118.69999700000000 44.500000000000000 -0.78224998700000004	-122.40000200000000 44.500000000000000 2.1531148000000000	-123.00000000000000 44.500000000000000 0.67040848700000000
-123.09999800000000 44.500000000000000 -1.2155941699999999	-123.09999800000000 44.500000000000000 -1.1164493600000001	-122.80000300000000 44.500000000000000 -0.93966740400000004	-123.09999800000000 44.500000000000000 -0.91190630200000000	-122.90000200000000 44.500000000000000 -1.4844574900000000	-123.00000000000000 44.500000000000000 -1.0053679900000001	-122.90000200000000 44.500000000000000 -0.97055619999999998	-122.80000300000000 44.500000000000000 -0.98864304999999997	-122.80000300000000 44.500000000000000 -0.97177731999999994	-122.80000300000000 44.500000000000000 -0.92392450599999998	-122.80000300000000 44.500000000000000 -1.1790344699999999	-122.80000300000000 44.500000000000000 -1.1652121499999999	-122.80000300000000 44.500000000000000 -1.1174440400000001	-122.90000200000000 44.500000000000000 -1.1379772399999999	-123.00000000000000 44.500000000000000 -1.0753390800000000	-122.80000300000000 44.500000000000000 -1.1895191700000001	-122.90000200000000 44.500000000000000 -0.87777239100000004	-122.90000200000000 44.500000000000000 -1.1255110500000001	-122.80000300000000 44.500000000000000 -0.89751941000000002	-122.80000300000000 44.500000000000000 -0.71912485400000004	-122.80000300000000 44.500000000000000 -0.70512741800000001	-122.80000300000000 44.500000000000000 -0.56915432200000005	-123.09999800000000 44.500000000000000 -0.82725006300000004	-122.90000200000000 44.500000000000000 -0.65406101900000002	-123.09999800000000 44.500000000000000 -0.87592685199999998	-122.69999700000000 44.500000000000000 -0.65489923999999999	-123.09999800000000 44.500000000000000 -1.0932070000000000	-123.00000000000000 44.500000000000000 -0.83914208400000001	-123.09999800000000 44.500000000000000 -0.55335313100000005	-122.90000200000000 44.500000000000000 -0.37057685899999998	-122.80000300000000 44.500000000000000 5.0389215399999999E-002	-123.09999800000000 44.500000000000000 -0.26560848999999997	-122.90000200000000 44.500000000000000 0.22465154500000001	-122.50000000000000 44.500000000000000 0.63623118400000001	-119.30000300000000 44.500000000000000 -1.8411269200000000	-117.59999800000000 44.500000000000000 -2.0355465399999999	-117.40000200000000 44.500000000000000 -1.9511362299999999	-116.69999700000000 44.500000000000000 -1.8558973100000000	-116.09999800000000 44.500000000000000 -1.1039230799999999	-115.50000000000000 44.500000000000000 -1.5882087899999999	-114.90000200000000 44.500000000000000 -1.3060566199999999	-113.69999700000000 44.500000000000000 -0.92008245000000000	-112.00000000000000 44.500000000000000 -0.93730252999999997	-113.00000000000000 44.500000000000000 -1.0148981800000001	-114.59999800000000 44.500000000000000 -0.88576936699999997	-115.69999700000000 44.500000000000000 -1.0401537400000000	-116.09999800000000 44.500000000000000 -1.3602932700000001	-118.59999800000000 44.500000000000000 -0.87316328300000001	-122.30000300000000 44.500000000000000 2.2515714199999999	-122.90000200000000 44.500000000000000 0.74809014799999995
-123.00000000000000 44.500000000000000 -1.1430466200000000	-123.00000000000000 44.500000000000000 -1.0466947600000001	-122.69999700000000 44.500000000000000 -0.89515781400000005	-123.00000000000000 44.500000000000000 -0.89606332799999999	-122.80000300000000 44.500000000000000 -1.4588723200000000	-122.90000200000000 44.500000000000000 -0.99715465299999995	-122.80000300000000 44.500000000000000 -0.96558928499999996	-122.69999700000000 44.500000000000000 -0.91051489100000005	-122.69999700000000 44.500000000000000 -0.89379751699999999	-122.69999700000000 44.500000000000000 -0.83639752899999997	-122.69999700000000 44.500000000000000 -1.1563698099999999	-122.69999700000000 44.500000000000000 -1.0687718399999999	-122.69999700000000 44.500000000000000 -1.0209202799999999	-122.80000300000000 44.500000000000000 -1.0179613800000000	-122.90000200000000 44.500000000000000 -0.95643669399999998	-122.69999700000000 44.500000000000000 -1.0987936300000001	-122.80000300000000 44.500000000000000 -0.75358706700000000	-122.80000300000000 44.500000000000000 -1.0597189700000000	-122.69999700000000 44.500000000000000 -0.83307349700000000	-122.69999700000000 44.500000000000000 -0.61294007299999997	-122.69999700000000 44.500000000000000 -0.64127743199999998	-122.69999700000000 44.500000000000000 -0.49918410200000002	-123.00000000000000 44.500000000000000 -0.76775526999999999	-122.80000300000000 44.500000000000000 -0.57964003099999994	-123.00000000000000 44.500000000000000 -0.83139198999999997	-122.59999800000000 44.500000000000000 -0.46123745999999999	-123.00000000000000 44.500000000000000 -1.0437490899999999	-122.90000200000000 44.500000000000000 -0.76373064499999999	-123.00000000000000 44.500000000000000 -0.41850113900000002	-122.80000300000000 44.500000000000000 -0.30270469200000000	-122.69999700000000 44.500000000000000 0.15090596700000000	-123.00000000000000 44.500000000000000 -0.12399337400000000	-122.80000300000000 44.500000000000000 0.31387174099999998	-122.40000200000000 44.500000000000000 0.77892983000000005	-119.19999700000000 44.500000000000000 -1.8517711200000000	-117.50000000000000 44.500000000000000 -2.0683870299999998	-117.30000300000000 44.500000000000000 -1.9673684800000000	-116.59999800000000 44.500000000000000 -1.8068075200000000	-116.00000000000000 44.500000000000000 -1.1157914400000000	-115.40000200000000 44.500000000000000 -1.5861892700000000	-114.80000300000000 44.500000000000000 -1.3189048800000001	-113.59999800000000 44.500000000000000 -0.90314239299999999	-111.90000200000000 44.500000000000000 -0.97220236100000001	-112.90000200000000 44.500000000000000 -1.1124079200000001	-114.50000000000000 44.500000000000000 -0.93883091200000002	-115.59999800000000 44.500000000000000 -1.0436748300000001	-116.00000000000000 44.500000000000000 -1.3755420400000000	-118.50000000000000 44.500000000000000 -0.98202973599999999	-122.19999700000000 44.500000000000000 2.2826368800000001	-122.80000300000000 44.500000000000000 0.82885551499999999
-122.90000200000000 44.500000000000000 -1.0676764200000000	-122.90000200000000 44.500000000000000 -0.97355204799999995	-122.59999800000000 44.500000000000000 -0.88322144700000005	-122.90000200000000 44.500000000000000 -0.89406520099999998	-122.69999700000000 44.500000000000000 -1.4158844900000001	-122.80000300000000 44.500000000000000 -0.99595558600000000	-122.69999700000000 44.500000000000000 -0.96363359699999995	-122.59999800000000 44.500000000000000 -0.86141783000000005	-122.59999800000000 44.500000000000000 -0.84487825599999999	-122.59999800000000 44.500000000000000 -0.77585482600000000	-122.59999800000000 44.500000000000000 -1.1303217400000001	-122.59999800000000 44.500000000000000 -0.99728578300000004	-122.59999800000000 44.500000000000000 -0.94943517399999999	-122.69999700000000 44.500000000000000 -0.91226422799999995	-122.80000300000000 44.500000000000000 -0.83674460600000000	-122.59999800000000 44.500000000000000 -0.96725296999999999	-122.69999700000000 44.500000000000000 -0.63825893400000000	-122.69999700000000 44.500000000000000 -0.96034580500000000	-122.59999800000000 44.500000000000000 -0.75871986199999997	-122.59999800000000 44.500000000000000 -0.46601632199999998	-122.59999800000000 44.500000000000000 -0.56307315800000002	-122.59999800000000 44.500000000000000 -0.41081848700000001	-122.90000200000000 44.500000000000000 -0.69139653400000001	-122.69999700000000 44.500000000000000 -0.48648285899999999	-122.90000200000000 44.500000000000000 -0.76790881200000005	-122.50000000000000 44.500000000000000 -0.23866938100000001	-122.90000200000000 44.500000000000000 -0.98120629800000003	-122.80000300000000 44.500000000000000 -0.66595518600000003	-122.90000200000000 44.500000000000000 -0.26436048699999998	-122.69999700000000 44.500000000000000 -0.21127533900000001	-122.59999800000000 44.500000000000000 0.27363279499999998	-122.90000200000000 44.500000000000000 3.7054497700000001E-002	-122.69999700000000 44.500000000000000 0.42274308199999999	-122.30000300000000 44.500000000000000 0.89938503500000000	-119.09999800000000 44.500000000000000 -1.8604123600000000	-117.40000200000000 44.500000000000000 -2.0985915700000000	-117.19999700000000 44.500000000000000 -1.9801907500000000	-116.50000000000000 44.500000000000000 -1.7448288199999999	-115.90000200000000 44.500000000000000 -1.1458329000000000	-115.30000300000000 44.500000000000000 -1.5829609600000001	-114.69999700000000 44.500000000000000 -1.3408783700000000	-113.50000000000000 44.500000000000000 -0.91270285799999995	-111.80000300000000 44.500000000000000 -0.99484640400000002	-112.80000300000000 44.500000000000000 -1.2062957299999999	-114.40000200000000 44.500000000000000 -0.99633097599999998	-115.50000000000000 44.500000000000000 -1.0432090800000000	-115.90000200000000 44.500000000000000 -1.3818582300000000	-118.40000200000000 44.500000000000000 -1.0997892600000001	-122.09999800000000 44.500000000000000 2.2166125800000001	-122.69999700000000 44.500000000000000 0.90579730300000005
-122.80000300000000 44.500000000000000 -1.0025019600000000	-122.80000300000000 44.500000000000000 -0.90988910199999995	-122.50000000000000 44.500000000000000 -0.89328336699999999	-122.80000300000000 44.500000000000000 -0.90034675600000003	-122.59999800000000 44.500000000000000 -1.3491742600000001	-122.69999700000000 44.500000000000000 -0.99860167499999997	-122.59999800000000 44.500000000000000 -0.96246164999999995	-122.50000000000000 44.500000000000000 -0.83558911100000000	-122.50000000000000 44.500000000000000 -0.81905180200000005	-122.50000000000000 44.500000000000000 -0.73730963500000002	-122.50000000000000 44.500000000000000 -1.1025233299999999	-122.50000000000000 44.500000000000000 -0.94674027000000005	-122.50000000000000 44.500000000000000 -0.89894950399999995	-122.59999800000000 44.500000000000000 -0.82964086500000001	-122.69999700000000 44.500000000000000 -0.72753381699999997	-122.50000000000000 44.500000000000000 -0.81096190199999996	-122.59999800000000 44.500000000000000 -0.53978472899999996	-122.59999800000000 44.500000000000000 -0.81891143300000002	-122.50000000000000 44.500000000000000 -0.68020278199999995	-122.50000000000000 44.500000000000000 -0.29284963000000003	-122.50000000000000 44.500000000000000 -0.47402423599999999	-122.50000000000000 44.500000000000000 -0.30889430600000001	-122.80000300000000 44.500000000000000 -0.59120953099999995	-122.59999800000000 44.500000000000000 -0.36908945399999998	-122.80000300000000 44.500000000000000 -0.67708343299999996	-122.40000200000000 44.500000000000000 -2.0033257100000000E-002	-122.80000300000000 44.500000000000000 -0.90223878599999996	-122.69999700000000 44.500000000000000 -0.52609401899999997	-122.80000300000000 44.500000000000000 -0.10061751300000001	-122.59999800000000 44.500000000000000 -8.8939629500000006E-002	-122.50000000000000 44.500000000000000 0.41155755500000002	-122.80000300000000 44.500000000000000 0.20634143099999999	-122.59999800000000 44.500000000000000 0.55404359100000000	-122.19999700000000 44.500000000000000 0.97301316299999996	-119.00000000000000 44.500000000000000 -1.8688099400000000	-117.30000300000000 44.500000000000000 -2.1240298700000002	-117.09999800000000 44.500000000000000 -1.9897049700000000	-116.40000200000000 44.500000000000000 -1.6791544000000000	-115.80000300000000 44.500000000000000 -1.1920077800000000	-115.19999700000000 44.500000000000000 -1.5814011100000001	-114.59999800000000 44.500000000000000 -1.3793103700000000	-113.40000200000000 44.500000000000000 -0.94085609900000000	-111.69999700000000 44.500000000000000 -0.99984228600000002	-112.69999700000000 44.500000000000000 -1.2886763800000001	-114.30000300000000 44.500000000000000 -1.0544623099999999	-115.40000200000000 44.500000000000000 -1.0398709799999999	-115.80000300000000 44.500000000000000 -1.3727564800000001	-118.30000300000000 44.500000000000000 -1.2136887300000001	-122.00000000000000 44.500000000000000 2.0779373600000000	-122.59999800000000 44.500000000000000 0.97254002100000003
-122.69999700000000 44.500000000000000 -0.95932829399999997	-122.69999700000000 44.500000000000000 -0.86973440599999996	-122.40000200000000 44.500000000000000 -0.90969103600000001	-122.69999700000000 44.500000000000000 -0.91214203800000004	-122.50000000000000 44.500000000000000 -1.2653282900000000	-122.59999800000000 44.500000000000000 -1.0030527100000000	-122.50000000000000 44.500000000000000 -0.95900052800000002	-122.40000200000000 44.500000000000000 -0.82483226099999996	-122.40000200000000 44.500000000000000 -0.80785417599999998	-122.40000200000000 44.500000000000000 -0.71373426900000003	-122.40000200000000 44.500000000000000 -1.0758649100000000	-122.40000200000000 44.500000000000000 -0.91152602400000005	-122.40000200000000 44.500000000000000 -0.86379170400000005	-122.50000000000000 44.500000000000000 -0.76696145500000001	-122.59999800000000 44.500000000000000 -0.63742059500000003	-122.40000200000000 44.500000000000000 -0.65126204499999996	-122.50000000000000 44.500000000000000 -0.45667320500000003	-122.50000000000000 44.500000000000000 -0.65191191400000004	-122.40000200000000 44.500000000000000 -0.60559850900000001	-122.40000200000000 44.500000000000000 -0.11503398400000001	-122.40000200000000 44.500000000000000 -0.37973809200000003	-122.40000200000000 44.500000000000000 -0.20105449900000000	-122.69999700000000 44.500000000000000 -0.45461845400000001	-122.50000000000000 44.500000000000000 -0.23614810400000000	-122.69999700000000 44.500000000000000 -0.54570364999999998	-122.30000300000000 44.500000000000000 0.15673768499999999	-122.69999700000000 44.500000000000000 -0.79970586300000002	-122.59999800000000 44.500000000000000 -0.32981210900000002	-122.69999700000000 44.500000000000000 6.5267629899999999E-002	-122.50000000000000 44.500000000000000 5.3005542599999997E-002	-122.40000200000000 44.500000000000000 0.55361580799999999	-122.69999700000000 44.500000000000000 0.37620043800000003	-122.50000000000000 44.500000000000000 0.69823217400000004	-122.09999800000000 44.500000000000000 0.97960549600000002	-118.90000200000000 44.500000000000000 -1.8789509499999999	-117.19999700000000 44.500000000000000 -2.1408681899999999	-117.00000000000000 44.500000000000000 -1.9962126000000000	-116.30000300000000 44.500000000000000 -1.6201714300000001	-115.69999700000000 44.500000000000000 -1.2590401200000001	-115.09999800000000 44.500000000000000 -1.5844390399999999	-114.50000000000000 44.500000000000000 -1.4293576500000000	-113.30000300000000 44.500000000000000 -0.98568272599999995	-111.59999800000000 44.500000000000000 -0.98158651600000002	-112.59999800000000 44.500000000000000 -1.3535009600000001	-114.19999700000000 44.500000000000000 -1.1103973400000000	-115.30000300000000 44.500000000000000 -1.0355167400000000	-115.69999700000000 44.500000000000000 -1.3378930099999999	-118.19999700000000 44.500000000000000 -1.3072164100000001	-121.90000200000000 44.500000000000000 1.8960096799999999	-122.50000000000000 44.500000000000000 1.0321092599999999
-122.59999800000000 44.500000000000000 -0.94538837700000000	-122.59999800000000 44.500000000000000 -0.86314165600000003	-122.30000300000000 44.500000000000000 -0.91550093899999996	-122.59999800000000 44.500000000000000 -0.92769509600000000	-122.40000200000000 44.500000000000000 -1.1717070300000001	-122.50000000000000 44.500000000000000 -1.0056622000000000	-122.40000200000000 44.500000000000000 -0.94908857300000005	-122.30000300000000 44.500000000000000 -0.82204025999999997	-122.30000300000000 44.500000000000000 -0.80399310599999996	-122.30000300000000 44.500000000000000 -0.69959932599999997	-122.30000300000000 44.500000000000000 -1.0533380500000000	-122.30000300000000 44.500000000000000 -0.88784027099999996	-122.30000300000000 44.500000000000000 -0.84015083300000004	-122.40000200000000 44.500000000000000 -0.72013223199999998	-122.50000000000000 44.500000000000000 -0.56407111899999995	-122.30000300000000 44.500000000000000 -0.51022624999999999	-122.40000200000000 44.500000000000000 -0.38729283199999998	-122.40000200000000 44.500000000000000 -0.48167884300000002	-122.30000300000000 44.500000000000000 -0.54465675400000002	-122.30000300000000 44.500000000000000 4.2828354999999999E-002	-122.30000300000000 44.500000000000000 -0.28600284500000001	-122.30000300000000 44.500000000000000 -9.5520347399999997E-002	-122.59999800000000 44.500000000000000 -0.27176949400000000	-122.40000200000000 44.500000000000000 -9.9203728099999999E-002	-122.59999800000000 44.500000000000000 -0.36383917900000001	-122.19999700000000 44.500000000000000 0.24865111700000000	-122.59999800000000 44.500000000000000 -0.66738581699999999	-122.50000000000000 44.500000000000000 -9.8096005599999994E-002	-122.59999800000000 44.500000000000000 0.22752386299999999	-122.40000200000000 44.500000000000000 0.19960580800000000	-122.30000300000000 44.500000000000000 0.68529969499999999	-122.59999800000000 44.500000000000000 0.54117858399999996	-122.40000200000000 44.500000000000000 0.84023124000000005	-122.00000000000000 44.500000000000000 0.93365573899999998	-118.80000300000000 44.500000000000000 -1.8917125500000000	-117.09999800000000 44.500000000000000 -2.1455628899999999	-116.90000200000000 44.500000000000000 -2.0006511200000001	-116.19999700000000 44.500000000000000 -1.5792828800000001	-115.59999800000000 44.500000000000000 -1.3524166300000000	-115.00000000000000 44.500000000000000 -1.5912668700000001	-114.40000200000000 44.500000000000000 -1.4847350100000001	-113.19999700000000 44.500000000000000 -1.0514287899999999	-111.50000000000000 44.500000000000000 -0.94403731800000001	-112.50000000000000 44.500000000000000 -1.4048556100000000	-114.09999800000000 44.500000000000000 -1.1622816300000001	-115.19999700000000 44.500000000000000 -1.0328654100000001	-115.59999800000000 44.500000000000000 -1.2694997800000001	-118.09999800000000 44.500000000000000 -1.3658807300000000	-121.80000300000000 44.500000000000000 1.6888672100000000	-122.40000200000000 44.500000000000000 1.0851125699999999
-122.50000000000000 44.500000000000000 -0.95176512000000002	-122.50000000000000 44.500000000000000 -0.87904501000000002	-122.19999700000000 44.500000000000000 -0.89270245999999998	-122.50000000000000 44.500000000000000 -0.94238048799999996	-122.30000300000000 44.500000000000000 -1.0725389700000001	-122.40000200000000 44.500000000000000 -1.0015300499999999	-122.30000300000000 44.500000000000000 -0.92656916400000000	-122.19999700000000 44.500000000000000 -0.82106375700000001	-122.19999700000000 44.500000000000000 -0.80131947999999997	-122.19999700000000 44.500000000000000 -0.69085443000000002	-122.19999700000000 44.500000000000000 -1.0375607000000000	-122.19999700000000 44.500000000000000 -0.87352365300000001	-122.19999700000000 44.500000000000000 -0.82588559399999995	-122.30000300000000 44.500000000000000 -0.68744271999999995	-122.40000200000000 44.500000000000000 -0.50487685199999999	-122.19999700000000 44.500000000000000 -0.41098803299999997	-122.30000300000000 44.500000000000000 -0.33352601500000001	-122.30000300000000 44.500000000000000 -0.33204230699999998	-122.19999700000000 44.500000000000000 -0.50850391399999995	-122.19999700000000 44.500000000000000 0.15333221899999999	-122.19999700000000 44.500000000000000 -0.19869947399999999	-122.19999700000000 44.500000000000000 -8.9556770400000001E-004	-122.50000000000000 44.500000000000000 -6.0842614599999997E-002	-122.30000300000000 44.500000000000000 3.0150072600000001E-002	-122.50000000000000 44.500000000000000 -0.15121720699999999	-122.09999800000000 44.500000000000000 0.22308135000000001	-122.50000000000000 44.500000000000000 -0.51602143000000000	-122.40000200000000 44.500000000000000 0.13856664299999999	-122.50000000000000 44.500000000000000 0.38213503399999998	-122.30000300000000 44.500000000000000 0.33576622600000000	-122.19999700000000 44.500000000000000 0.78828978500000002	-122.50000000000000 44.500000000000000 0.69780355699999996	-122.30000300000000 44.500000000000000 0.96002000600000004	-121.90000200000000 44.500000000000000 0.85356605100000005	-118.69999700000000 44.500000000000000 -1.9066625800000001	-117.00000000000000 44.500000000000000 -2.1419351099999999	-116.80000300000000 44.500000000000000 -2.0049023600000000	-116.09999800000000 44.500000000000000 -1.5651111600000001	-115.50000000000000 44.500000000000000 -1.4612755799999999	-114.90000200000000 44.500000000000000 -1.6018735200000001	-114.30000300000000 44.500000000000000 -1.5409772399999999	-113.09999800000000 44.500000000000000 -1.1430413699999999	-111.40000200000000 44.500000000000000 -0.89114725600000000	-112.40000200000000 44.500000000000000 -1.4480991400000001	-114.00000000000000 44.500000000000000 -1.2102414399999999	-115.09999800000000 44.500000000000000 -1.0346405500000000	-115.50000000000000 44.500000000000000 -1.1817406399999999	-118.00000000000000 44.500000000000000 -1.3975905200000001	-121.69999700000000 44.500000000000000 1.4628169499999999	-122.30000300000000 44.500000000000000 1.1252145800000000
-122.40000200000000 44.500000000000000 -0.96425962399999998	-122.40000200000000 44.500000000000000 -0.90109413900000002	-122.09999800000000 44.500000000000000 -0.82842218899999998	-122.40000200000000 44.500000000000000 -0.94989949500000004	-122.19999700000000 44.500000000000000 -0.96898710700000001	-122.30000300000000 44.500000000000000 -0.98364555799999998	-122.19999700000000 44.500000000000000 -0.88313782200000002	-122.09999800000000 44.500000000000000 -0.81716847400000003	-122.09999800000000 44.500000000000000 -0.79574060400000002	-122.09999800000000 44.500000000000000 -0.68506663999999995	-122.09999800000000 44.500000000000000 -1.0299900799999999	-122.09999800000000 44.500000000000000 -0.86702239500000000	-122.09999800000000 44.500000000000000 -0.81945270299999995	-122.19999700000000 44.500000000000000 -0.66942316300000004	-122.30000300000000 44.500000000000000 -0.46095615600000001	-122.09999800000000 44.500000000000000 -0.37137991199999998	-122.19999700000000 44.500000000000000 -0.30110108899999999	-122.19999700000000 44.500000000000000 -0.22865268599999999	-122.09999800000000 44.500000000000000 -0.50549191199999999	-122.09999800000000 44.500000000000000 0.19495318800000000	-122.09999800000000 44.500000000000000 -0.12370528300000000	-122.09999800000000 44.500000000000000 7.5395770400000006E-002	-122.40000200000000 44.500000000000000 0.15248742700000001	-122.19999700000000 44.500000000000000 0.13990443899999999	-122.40000200000000 44.500000000000000 6.4876280699999997E-002	-122.00000000000000 44.500000000000000 0.11122630500000000	-122.40000200000000 44.500000000000000 -0.35997891399999998	-122.30000300000000 44.500000000000000 0.34603980200000001	-122.40000200000000 44.500000000000000 0.52192121700000005	-122.19999700000000 44.500000000000000 0.44592511699999998	-122.09999800000000 44.500000000000000 0.84654587500000000	-122.40000200000000 44.500000000000000 0.83912968600000004	-122.19999700000000 44.500000000000000 1.0325272100000000	-121.80000300000000 44.500000000000000 0.75117617800000003	-118.59999800000000 44.500000000000000 -1.9229272600000000	-116.90000200000000 44.500000000000000 -2.1346373600000002	-116.69999700000000 44.500000000000000 -2.0118029100000001	-116.00000000000000 44.500000000000000 -1.5705798900000001	-115.40000200000000 44.500000000000000 -1.5724194000000000	-114.80000300000000 44.500000000000000 -1.6188180400000001	-114.19999700000000 44.500000000000000 -1.5955379000000001	-113.00000000000000 44.500000000000000 -1.2509225600000000	-111.30000300000000 44.500000000000000 -0.82371771299999996	-112.30000300000000 44.500000000000000 -1.4869588600000001	-113.90000200000000 44.500000000000000 -1.2546917200000001	-115.00000000000000 44.500000000000000 -1.0402562600000000	-115.40000200000000 44.500000000000000 -1.0939665999999999	-117.90000200000000 44.500000000000000 -1.4104986200000000	-121.59999800000000 44.500000000000000 1.2193712000000001	-122.19999700000000 44.500000000000000 1.1391940100000000
-122.30000300000000 44.500000000000000 -0.96604138600000000	-122.30000300000000 44.500000000000000 -0.91151148100000001	-122.00000000000000 44.500000000000000 -0.73711162799999996	-122.30000300000000 44.500000000000000 -0.94161045600000004	-122.09999800000000 44.500000000000000 -0.86171764100000003	-122.19999700000000 44.500000000000000 -0.94278055400000005	-122.09999800000000 44.500000000000000 -0.81285107099999998	-122.00000000000000 44.500000000000000 -0.81086718999999996	-122.00000000000000 44.500000000000000 -0.79026800399999997	-122.00000000000000 44.500000000000000 -0.68380504799999997	-122.00000000000000 44.500000000000000 -1.0289894300000000	-122.00000000000000 44.500000000000000 -0.86601239399999996	-122.00000000000000 44.500000000000000 -0.81854653399999999	-122.09999800000000 44.500000000000000 -0.66672623200000003	-122.19999700000000 44.500000000000000 -0.43762359000000001	-122.00000000000000 44.500000000000000 -0.37909489899999999	-122.09999800000000 44.500000000000000 -0.29579645399999999	-122.09999800000000 44.500000000000000 -0.19148409399999999	-122.00000000000000 44.500000000000000 -0.52803629600000002	-122.00000000000000 44.500000000000000 0.18235412200000001	-122.00000000000000 44.500000000000000 -6.5710850099999996E-002	-122.00000000000000 44.500000000000000 0.13268742000000000	-122.30000300000000 44.500000000000000 0.33945673700000001	-122.09999800000000 44.500000000000000 0.22014197699999999	-122.30000300000000 44.500000000000000 0.25444447999999997	-121.90000200000000 44.500000000000000 -4.5251928300000001E-002	-122.30000300000000 44.500000000000000 -0.21409560699999999	-122.19999700000000 44.500000000000000 0.48640581999999999	-122.30000300000000 44.500000000000000 0.63349795300000000	-122.09999800000000 44.500000000000000 0.51746696199999997	-122.00000000000000 44.500000000000000 0.86724710500000002	-122.30000300000000 44.500000000000000 0.95150738999999995	-122.09999800000000 44.500000000000000 1.0370246200000000	-121.69999700000000 44.500000000000000 0.63163375899999996	-118.50000000000000 44.500000000000000 -1.9418703300000000	-116.80000300000000 44.500000000000000 -2.1277487300000000	-116.59999800000000 44.500000000000000 -2.0232937299999998	-115.90000200000000 44.500000000000000 -1.5861493300000000	-115.30000300000000 44.500000000000000 -1.6734224600000001	-114.69999700000000 44.500000000000000 -1.6472406399999999	-114.09999800000000 44.500000000000000 -1.6471481299999999	-112.90000200000000 44.500000000000000 -1.3637901500000000	-111.19999700000000 44.500000000000000 -0.73964148799999996	-112.19999700000000 44.500000000000000 -1.5232988599999999	-113.80000300000000 44.500000000000000 -1.2957662299999999	-114.90000200000000 44.500000000000000 -1.0498994600000000	-115.30000300000000 44.500000000000000 -1.0267316099999999	-117.80000300000000 44.500000000000000 -1.4056675400000000	-121.50000000000000 44.500000000000000 0.97091144299999999	-122.09999800000000 44.500000000000000 1.1138269900000000
-122.19999700000000 44.500000000000000 -0.93815731999999996	-122.19999700000000 44.500000000000000 -0.89133900399999999	-121.90000200000000 44.500000000000000 -0.63842743599999996	-122.19999700000000 44.500000000000000 -0.90635436800000002	-122.00000000000000 44.500000000000000 -0.75738042600000000	-122.09999800000000 44.500000000000000 -0.87228834600000005	-122.00000000000000 44.500000000000000 -0.72745192100000000	-121.90000200000000 44.500000000000000 -0.80261379499999996	-121.90000200000000 44.500000000000000 -0.78933340299999999	-121.90000200000000 44.500000000000000 -0.68967068200000003	-121.90000200000000 44.500000000000000 -1.0314432400000000	-121.90000200000000 44.500000000000000 -0.86734736000000001	-121.90000200000000 44.500000000000000 -0.82004958400000005	-122.00000000000000 44.500000000000000 -0.67534875900000002	-122.09999800000000 44.500000000000000 -0.44060689200000003	-121.90000200000000 44.500000000000000 -0.41820526099999999	-122.00000000000000 44.500000000000000 -0.31158345900000001	-122.00000000000000 44.500000000000000 -0.20671565800000000	-121.90000200000000 44.500000000000000 -0.56531840600000005	-121.90000200000000 44.500000000000000 0.13445837799999999	-121.90000200000000 44.500000000000000 -3.1980570399999998E-002	-121.90000200000000 44.500000000000000 0.16967798800000000	-122.19999700000000 44.500000000000000 0.46800667000000001	-122.00000000000000 44.500000000000000 0.27312830100000002	-122.19999700000000 44.500000000000000 0.38442411999999998	-121.80000300000000 44.500000000000000 -0.21040572199999999	-122.19999700000000 44.500000000000000 -9.4061039400000004E-002	-122.09999800000000 44.500000000000000 0.52998834800000005	-122.19999700000000 44.500000000000000 0.69695204499999996	-122.00000000000000 44.500000000000000 0.55457568199999996	-121.90000200000000 44.500000000000000 0.85851627600000002	-122.19999700000000 44.500000000000000 1.0143584000000001	-122.00000000000000 44.500000000000000 0.98864221600000002	-121.59999800000000 44.500000000000000 0.49749958500000002	-118.40000200000000 44.500000000000000 -1.9644623999999999	-116.69999700000000 44.500000000000000 -2.1250548399999998	-116.50000000000000 44.500000000000000 -2.0347685800000002	-115.80000300000000 44.500000000000000 -1.6039302300000000	-115.19999700000000 44.500000000000000 -1.7520586300000001	-114.59999800000000 44.500000000000000 -1.6917932000000000	-114.00000000000000 44.500000000000000 -1.6950830200000000	-112.80000300000000 44.500000000000000 -1.4719406399999999	-111.09999800000000 44.500000000000000 -0.63708430500000002	-112.09999800000000 44.500000000000000 -1.5574904700000001	-113.69999700000000 44.500000000000000 -1.3331641000000001	-114.80000300000000 44.500000000000000 -1.0661565099999999	-115.19999700000000 44.500000000000000 -1.0017738300000001	-117.69999700000000 44.500000000000000 -1.3771439800000000	-121.40000200000000 44.500000000000000 0.72951883100000003	-122.00000000000000 44.500000000000000 1.0565424000000001
-122.09999800000000 44.500000000000000 -0.86669081400000003	-122.09999800000000 44.500000000000000 -0.82696664300000000	-121.80000300000000 44.500000000000000 -0.55110567799999999	-122.09999800000000 44.500000000000000 -0.83598738900000003	-121.90000200000000 44.500000000000000 -0.66419929300000002	-122.00000000000000 44.500000000000000 -0.78454268000000005	-121.90000200000000 44.500000000000000 -0.64212477199999995	-121.80000300000000 44.500000000000000 -0.79106205699999999	-121.80000300000000 44.500000000000000 -0.79718130799999998	-121.80000300000000 44.500000000000000 -0.70570951699999995	-121.80000300000000 44.500000000000000 -1.0333076699999999	-121.80000300000000 44.500000000000000 -0.86703425599999995	-121.80000300000000 44.500000000000000 -0.81994116299999997	-121.90000200000000 44.500000000000000 -0.69003868099999999	-122.00000000000000 44.500000000000000 -0.46423789900000001	-121.80000300000000 44.500000000000000 -0.47736367600000001	-121.90000200000000 44.500000000000000 -0.34268653399999999	-121.90000200000000 44.500000000000000 -0.25639593599999999	-121.80000300000000 44.500000000000000 -0.60738795999999995	-121.80000300000000 44.500000000000000 6.3848696600000004E-002	-121.80000300000000 44.500000000000000 -3.5269390800000001E-002	-121.80000300000000 44.500000000000000 0.18072895700000000	-122.09999800000000 44.500000000000000 0.51297736199999999	-121.90000200000000 44.500000000000000 0.30077815099999999	-122.09999800000000 44.500000000000000 0.42898824800000002	-121.69999700000000 44.500000000000000 -0.35452130399999998	-122.09999800000000 44.500000000000000 -1.2718065600000000E-002	-122.00000000000000 44.500000000000000 0.49823904000000002	-122.09999800000000 44.500000000000000 0.69503116600000003	-121.90000200000000 44.500000000000000 0.56201040700000005	-121.80000300000000 44.500000000000000 0.82122248399999997	-122.09999800000000 44.500000000000000 1.0097540599999999	-121.90000200000000 44.500000000000000 0.90630918699999996	-121.50000000000000 44.500000000000000 0.35736119700000002	-118.30000300000000 44.500000000000000 -1.9903724199999999	-116.59999800000000 44.500000000000000 -2.1288294799999998	-116.40000200000000 44.500000000000000 -2.0402498200000001	-115.69999700000000 44.500000000000000 -1.6179235000000001	-115.09999800000000 44.500000000000000 -1.7997220800000000	-114.50000000000000 44.500000000000000 -1.7472647400000001	-113.90000200000000 44.500000000000000 -1.7390717300000000	-112.69999700000000 44.500000000000000 -1.5667711499999999	-111.00000000000000 44.500000000000000 -0.52335417299999998	-112.00000000000000 44.500000000000000 -1.5888640900000000	-113.59999800000000 44.500000000000000 -1.3659660800000000	-114.69999700000000 44.500000000000000 -1.0939939000000001	-115.09999800000000 44.500000000000000 -1.0351569700000001	-117.59999800000000 44.500000000000000 -1.3185329400000001	-121.30000300000000 44.500000000000000 0.50467383899999996	-121.90000200000000 44.500000000000000 0.97412162999999996
-122.00000000000000 44.500000000000000 -0.76665532599999997	-122.00000000000000 44.500000000000000 -0.73349040700000001	-121.69999700000000 44.500000000000000 -0.49261686199999999	-122.00000000000000 44.500000000000000 -0.74411857100000001	-121.80000300000000 44.500000000000000 -0.59123694900000001	-121.90000200000000 44.500000000000000 -0.69554936899999997	-121.80000300000000 44.500000000000000 -0.57187545299999998	-121.69999700000000 44.500000000000000 -0.77319502799999995	-121.69999700000000 44.500000000000000 -0.81770205500000004	-121.69999700000000 44.500000000000000 -0.73525172500000002	-121.69999700000000 44.500000000000000 -1.0299906700000001	-121.69999700000000 44.500000000000000 -0.86037308000000001	-121.69999700000000 44.500000000000000 -0.81349080799999995	-121.80000300000000 44.500000000000000 -0.70531314599999995	-121.90000200000000 44.500000000000000 -0.50263506199999997	-121.69999700000000 44.500000000000000 -0.54954236700000003	-121.80000300000000 44.500000000000000 -0.38790228999999998	-121.80000300000000 44.500000000000000 -0.32762843400000002	-121.69999700000000 44.500000000000000 -0.64557170900000005	-121.69999700000000 44.500000000000000 -2.3566672600000001E-002	-121.69999700000000 44.500000000000000 -9.3683876099999994E-002	-121.69999700000000 44.500000000000000 0.15558528899999999	-122.00000000000000 44.500000000000000 0.49284064799999999	-121.80000300000000 44.500000000000000 0.29920858099999997	-122.00000000000000 44.500000000000000 0.40692937400000001	-121.59999800000000 44.500000000000000 -0.45738804300000002	-122.00000000000000 44.500000000000000 3.4275353000000001E-002	-121.90000200000000 44.500000000000000 0.41861787400000000	-122.00000000000000 44.500000000000000 0.64250659899999996	-121.80000300000000 44.500000000000000 0.53835755600000001	-121.69999700000000 44.500000000000000 0.74914735600000004	-122.00000000000000 44.500000000000000 0.95311451000000003	-121.80000300000000 44.500000000000000 0.80193138100000005	-121.40000200000000 44.500000000000000 0.22012641999999999	-118.19999700000000 44.500000000000000 -2.0181136099999999	-116.50000000000000 44.500000000000000 -2.1339216200000002	-116.30000300000000 44.500000000000000 -2.0338342200000001	-115.59999800000000 44.500000000000000 -1.6242914200000000	-115.00000000000000 44.500000000000000 -1.8260990399999999	-114.40000200000000 44.500000000000000 -1.8078514299999999	-113.80000300000000 44.500000000000000 -1.7791699200000000	-112.59999800000000 44.500000000000000 -1.6417597500000001	-110.90000200000000 44.500000000000000 -0.40924009700000002	-111.90000200000000 44.500000000000000 -1.6151430600000001	-113.50000000000000 44.500000000000000 -1.3922569800000000	-114.59999800000000 44.500000000000000 -1.1378837799999999	-115.00000000000000 44.500000000000000 -1.1124795700000001	-117.50000000000000 44.500000000000000 -1.2411725499999999	-121.19999700000000 44.500000000000000 0.30418586700000000	-121.80000300000000 44.500000000000000 0.86412441699999998
-121.90000200000000 44.500000000000000 -0.65858662099999998	-121.90000200000000 44.500000000000000 -0.63140225400000005	-121.59999800000000 44.500000000000000 -0.47513851499999998	-121.90000200000000 44.500000000000000 -0.64835452999999998	-121.69999700000000 44.500000000000000 -0.54837590500000000	-121.80000300000000 44.500000000000000 -0.62093621499999996	-121.69999700000000 44.500000000000000 -0.53137546800000002	-121.59999800000000 44.500000000000000 -0.74649375699999998	-121.59999800000000 44.500000000000000 -0.85259026299999996	-121.59999800000000 44.500000000000000 -0.77977556000000003	-121.59999800000000 44.500000000000000 -1.0181193399999999	-121.59999800000000 44.500000000000000 -0.84373623099999995	-121.59999800000000 44.500000000000000 -0.79703736300000005	-121.69999700000000 44.500000000000000 -0.71566468500000002	-121.80000300000000 44.500000000000000 -0.55294400499999996	-121.59999800000000 44.500000000000000 -0.62945222899999997	-121.69999700000000 44.500000000000000 -0.45052197599999999	-121.69999700000000 44.500000000000000 -0.41248309599999999	-121.59999800000000 44.500000000000000 -0.67379719000000005	-121.59999800000000 44.500000000000000 -0.12477085700000000	-121.59999800000000 44.500000000000000 -0.22032684100000000	-121.59999800000000 44.500000000000000 8.6036145699999997E-002	-121.90000200000000 44.500000000000000 0.43082666400000003	-121.69999700000000 44.500000000000000 0.25837254500000001	-121.90000200000000 44.500000000000000 0.34202745600000001	-121.50000000000000 44.500000000000000 -0.52649158200000001	-121.90000200000000 44.500000000000000 5.1752246900000000E-002	-121.80000300000000 44.500000000000000 0.30959254500000000	-121.90000200000000 44.500000000000000 0.55709570600000002	-121.69999700000000 44.500000000000000 0.47587329099999998	-121.59999800000000 44.500000000000000 0.63692694900000002	-121.90000200000000 44.500000000000000 0.86288016999999995	-121.69999700000000 44.500000000000000 0.68030631500000005	-121.30000300000000 44.500000000000000 9.4079360400000006E-002	-118.09999800000000 44.500000000000000 -2.0458617200000000	-116.40000200000000 44.500000000000000 -2.1340374899999999	-116.19999700000000 44.500000000000000 -2.0099213100000002	-115.50000000000000 44.500000000000000 -1.6236771299999999	-114.90000200000000 44.500000000000000 -1.8431350000000000	-114.30000300000000 44.500000000000000 -1.8698990300000000	-113.69999700000000 44.500000000000000 -1.8156416399999999	-112.50000000000000 44.500000000000000 -1.6985782400000000	-110.80000300000000 44.500000000000000 -0.30839312099999999	-111.80000300000000 44.500000000000000 -1.6320262000000001	-113.40000200000000 44.500000000000000 -1.4088469699999999	-114.50000000000000 44.500000000000000 -1.1927931300000001	-114.90000200000000 44.500000000000000 -1.2140606599999999	-117.40000200000000 44.500000000000000 -1.1586813899999999	-121.09999800000000 44.500000000000000 0.13284636999999999	-121.69999700000000 44.500000000000000 0.71458375500000004
-121.80000300000000 44.500000000000000 -0.56189167500000003	-121.80000300000000 44.500000000000000 -0.54002785700000000	-121.50000000000000 44.500000000000000 -0.48959290999999999	-121.80000300000000 44.500000000000000 -0.56563198599999998	-121.59999800000000 44.500000000000000 -0.54255062300000001	-121.69999700000000 44.500000000000000 -0.57580578299999996	-121.59999800000000 44.500000000000000 -0.53085392700000000	-121.50000000000000 44.500000000000000 -0.71491873299999997	-121.50000000000000 44.500000000000000 -0.89522510799999999	-121.50000000000000 44.500000000000000 -0.83196371800000002	-121.50000000000000 44.500000000000000 -1.0008970500000001	-121.50000000000000 44.500000000000000 -0.81998616499999999	-121.50000000000000 44.500000000000000 -0.77348202499999996	-121.59999800000000 44.500000000000000 -0.71709716300000004	-121.69999700000000 44.500000000000000 -0.61486351500000003	-121.50000000000000 44.500000000000000 -0.71013552000000002	-121.59999800000000 44.500000000000000 -0.53406530600000002	-121.59999800000000 44.500000000000000 -0.50578933999999998	-121.50000000000000 44.500000000000000 -0.69417572000000005	-121.50000000000000 44.500000000000000 -0.23153562799999999	-121.50000000000000 44.500000000000000 -0.39052471500000002	-121.50000000000000 44.500000000000000 -1.3287661600000000E-002	-121.80000300000000 44.500000000000000 0.34211280900000002	-121.59999800000000 44.500000000000000 0.16962319600000000	-121.80000300000000 44.500000000000000 0.24991627000000000	-121.40000200000000 44.500000000000000 -0.57459610699999997	-121.80000300000000 44.500000000000000 3.8109507399999999E-002	-121.69999700000000 44.500000000000000 0.18016080600000001	-121.80000300000000 44.500000000000000 0.44962352500000002	-121.59999800000000 44.500000000000000 0.36829402999999999	-121.50000000000000 44.500000000000000 0.50168150700000003	-121.80000300000000 44.500000000000000 0.75029182400000005	-121.59999800000000 44.500000000000000 0.54410934399999999	-121.19999700000000 44.500000000000000 -1.2667236800000000E-002	-118.00000000000000 44.500000000000000 -2.0737547900000002	-116.30000300000000 44.500000000000000 -2.1235337300000001	-116.09999800000000 44.500000000000000 -1.9652545500000000	-115.40000200000000 44.500000000000000 -1.6182200900000001	-114.80000300000000 44.500000000000000 -1.8602500000000000	-114.19999700000000 44.500000000000000 -1.9317614999999999	-113.59999800000000 44.500000000000000 -1.8488242600000000	-112.40000200000000 44.500000000000000 -1.7389220000000001	-110.69999700000000 44.500000000000000 -0.23750746300000000	-111.69999700000000 44.500000000000000 -1.6332356900000000	-113.30000300000000 44.500000000000000 -1.4108233500000000	-114.40000200000000 44.500000000000000 -1.2530645100000000	-114.80000300000000 44.500000000000000 -1.3220877600000001	-117.30000300000000 44.500000000000000 -1.0830388099999999	-121.00000000000000 44.500000000000000 -1.5238688300000001E-002	-121.59999800000000 44.500000000000000 0.51408201499999995
-121.69999700000000 44.500000000000000 -0.49439042799999999	-121.69999700000000 44.500000000000000 -0.47727417900000002	-121.40000200000000 44.500000000000000 -0.52283900999999999	-121.69999700000000 44.500000000000000 -0.51205521799999998	-121.50000000000000 44.500000000000000 -0.56497436800000000	-121.59999800000000 44.500000000000000 -0.57066231999999995	-121.50000000000000 44.500000000000000 -0.56097561100000004	-121.40000200000000 44.500000000000000 -0.68380474999999996	-121.40000200000000 44.500000000000000 -0.93618488300000002	-121.40000200000000 44.500000000000000 -0.88181716200000004	-121.40000200000000 44.500000000000000 -0.98319649700000000	-121.40000200000000 44.500000000000000 -0.79431551700000003	-121.40000200000000 44.500000000000000 -0.74803078199999995	-121.50000000000000 44.500000000000000 -0.71246975700000004	-121.59999800000000 44.500000000000000 -0.68835884300000005	-121.40000200000000 44.500000000000000 -0.78276586500000001	-121.50000000000000 44.500000000000000 -0.63025265900000005	-121.50000000000000 44.500000000000000 -0.60303556899999999	-121.40000200000000 44.500000000000000 -0.71072453300000005	-121.40000200000000 44.500000000000000 -0.33608627299999999	-121.40000200000000 44.500000000000000 -0.57184171699999997	-121.40000200000000 44.500000000000000 -0.12501919300000000	-121.69999700000000 44.500000000000000 0.23341342800000001	-121.50000000000000 44.500000000000000 4.8694536099999998E-002	-121.69999700000000 44.500000000000000 0.13768860699999999	-121.30000300000000 44.500000000000000 -0.61196792099999997	-121.69999700000000 44.500000000000000 -1.5105756000000000E-002	-121.59999800000000 44.500000000000000 3.4757628999999998E-002	-121.69999700000000 44.500000000000000 0.32403421399999999	-121.50000000000000 44.500000000000000 0.23364493300000000	-121.40000200000000 44.500000000000000 0.36453467600000000	-121.69999700000000 44.500000000000000 0.61947160999999995	-121.50000000000000 44.500000000000000 0.40498605399999998	-121.09999800000000 44.500000000000000 -9.3996271500000006E-002	-117.90000200000000 44.500000000000000 -2.1017916200000002	-116.19999700000000 44.500000000000000 -2.0975842500000002	-116.00000000000000 44.500000000000000 -1.9056184300000001	-115.30000300000000 44.500000000000000 -1.6106618600000000	-114.69999700000000 44.500000000000000 -1.8840565700000000	-114.09999800000000 44.500000000000000 -1.9923633300000001	-113.50000000000000 44.500000000000000 -1.8789104200000000	-112.30000300000000 44.500000000000000 -1.7616130100000000	-110.59999800000000 44.500000000000000 -0.21005830200000000	-111.59999800000000 44.500000000000000 -1.6130286500000000	-113.19999700000000 44.500000000000000 -1.3918387900000000	-114.30000300000000 44.500000000000000 -1.3151117600000000	-114.69999700000000 44.500000000000000 -1.4205799100000001	-117.19999700000000 44.500000000000000 -1.0249398900000000	-120.90000200000000 44.500000000000000 -0.14705394199999999	-121.50000000000000 44.500000000000000 0.28203332399999997
-121.59999800000000 44.500000000000000 -0.46844244000000002	-121.59999800000000 44.500000000000000 -0.45560407600000002	-121.30000300000000 44.500000000000000 -0.56279671200000003	-121.59999800000000 44.500000000000000 -0.49885815400000000	-121.40000200000000 44.500000000000000 -0.60380756899999999	-121.50000000000000 44.500000000000000 -0.59623009000000005	-121.40000200000000 44.500000000000000 -0.60870087100000003	-121.30000300000000 44.500000000000000 -0.65827035899999997	-121.30000300000000 44.500000000000000 -0.96428745999999999	-121.30000300000000 44.500000000000000 -0.91776615399999995	-121.30000300000000 44.500000000000000 -0.96982878400000005	-121.30000300000000 44.500000000000000 -0.77342218200000001	-121.30000300000000 44.500000000000000 -0.72736948700000004	-121.40000200000000 44.500000000000000 -0.70621722899999995	-121.50000000000000 44.500000000000000 -0.76919144399999995	-121.30000300000000 44.500000000000000 -0.83556544799999999	-121.40000200000000 44.500000000000000 -0.72918695200000005	-121.40000200000000 44.500000000000000 -0.69926708900000001	-121.30000300000000 44.500000000000000 -0.72693133399999998	-121.30000300000000 44.500000000000000 -0.43220514100000001	-121.30000300000000 44.500000000000000 -0.73144108100000005	-121.30000300000000 44.500000000000000 -0.23461464000000001	-121.59999800000000 44.500000000000000 0.10767525400000000	-121.40000200000000 44.500000000000000 -8.5358492999999994E-002	-121.59999800000000 44.500000000000000 8.5652926900000002E-003	-121.19999700000000 44.500000000000000 -0.64528459299999996	-121.59999800000000 44.500000000000000 -0.11551391300000000	-121.50000000000000 44.500000000000000 -0.11710825599999999	-121.59999800000000 44.500000000000000 0.18239980900000000	-121.40000200000000 44.500000000000000 9.4676263600000005E-002	-121.30000300000000 44.500000000000000 0.24609100800000000	-121.59999800000000 44.500000000000000 0.47249245600000001	-121.40000200000000 44.500000000000000 0.27617889600000001	-121.00000000000000 44.500000000000000 -0.15365877700000000	-117.80000300000000 44.500000000000000 -2.1293070300000001	-116.09999800000000 44.500000000000000 -2.0536856700000001	-115.90000200000000 44.500000000000000 -1.8396401400000000	-115.19999700000000 44.500000000000000 -1.6042600899999999	-114.59999800000000 44.500000000000000 -1.9177622800000000	-114.00000000000000 44.500000000000000 -2.0483457999999999	-113.40000200000000 44.500000000000000 -1.9063026900000000	-112.19999700000000 44.500000000000000 -1.7625907700000001	-110.50000000000000 44.500000000000000 -0.21454825999999999	-111.50000000000000 44.500000000000000 -1.5743339100000000	-113.09999800000000 44.500000000000000 -1.3478176600000000	-114.19999700000000 44.500000000000000 -1.3773659500000000	-114.59999800000000 44.500000000000000 -1.4973735800000001	-117.09999800000000 44.500000000000000 -0.99177604900000005	-120.80000300000000 44.500000000000000 -0.26798230400000000	-121.40000200000000 44.500000000000000 4.0427584199999998E-002
-121.50000000000000 44.500000000000000 -0.47553286000000000	-121.50000000000000 44.500000000000000 -0.46596416800000001	-121.19999700000000 44.500000000000000 -0.59874320000000003	-121.50000000000000 44.500000000000000 -0.51682889499999995	-121.30000300000000 44.500000000000000 -0.64776444399999999	-121.40000200000000 44.500000000000000 -0.63939082599999997	-121.30000300000000 44.500000000000000 -0.66183251099999996	-121.19999700000000 44.500000000000000 -0.64295154799999998	-121.19999700000000 44.500000000000000 -0.96680802099999996	-121.19999700000000 44.500000000000000 -0.92683076900000005	-121.19999700000000 44.500000000000000 -0.96506440599999999	-121.19999700000000 44.500000000000000 -0.76547867100000000	-121.19999700000000 44.500000000000000 -0.71966022299999999	-121.30000300000000 44.500000000000000 -0.70244997700000000	-121.40000200000000 44.500000000000000 -0.85176348700000004	-121.19999700000000 44.500000000000000 -0.85377418999999999	-121.30000300000000 44.500000000000000 -0.82141560300000005	-121.30000300000000 44.500000000000000 -0.78788834799999996	-121.19999700000000 44.500000000000000 -0.74507623899999997	-121.19999700000000 44.500000000000000 -0.51489883700000005	-121.19999700000000 44.500000000000000 -0.83609741900000001	-121.19999700000000 44.500000000000000 -0.33024835600000002	-121.50000000000000 44.500000000000000 -2.5979889600000000E-002	-121.30000300000000 44.500000000000000 -0.21533708300000001	-121.50000000000000 44.500000000000000 -0.12818281400000001	-121.09999800000000 44.500000000000000 -0.67791563300000002	-121.50000000000000 44.500000000000000 -0.24693632099999999	-121.40000200000000 44.500000000000000 -0.26575285199999998	-121.50000000000000 44.500000000000000 3.5943254799999998E-002	-121.30000300000000 44.500000000000000 -2.5489808999999999E-002	-121.19999700000000 44.500000000000000 0.16639284800000001	-121.50000000000000 44.500000000000000 0.32060346000000001	-121.30000300000000 44.500000000000000 0.17153616199999999	-120.90000200000000 44.500000000000000 -0.19431713200000000	-117.69999700000000 44.500000000000000 -2.1550526600000000	-116.00000000000000 44.500000000000000 -1.9968498900000000	-115.80000300000000 44.500000000000000 -1.7772713899999999	-115.09999800000000 44.500000000000000 -1.6020052400000000	-114.50000000000000 44.500000000000000 -1.9577233800000000	-113.90000200000000 44.500000000000000 -2.0945410700000000	-113.30000300000000 44.500000000000000 -1.9319201699999999	-112.09999800000000 44.500000000000000 -1.7383743500000000	-110.40000200000000 44.500000000000000 -0.23559306599999999	-111.40000200000000 44.500000000000000 -1.5203158900000000	-113.00000000000000 44.500000000000000 -1.2883804999999999	-114.09999800000000 44.500000000000000 -1.4394317900000000	-114.50000000000000 44.500000000000000 -1.5550226000000000	-117.00000000000000 44.500000000000000 -0.97812509500000000	-120.69999700000000 44.500000000000000 -0.38197857099999999	-121.30000300000000 44.500000000000000 -0.19388847100000001
-121.40000200000000 44.500000000000000 -0.50283974399999998	-121.40000200000000 44.500000000000000 -0.49523508500000002	-121.09999800000000 44.500000000000000 -0.62298113099999997	-121.40000200000000 44.500000000000000 -0.55286329999999995	-121.19999700000000 44.500000000000000 -0.68623125600000001	-121.30000300000000 44.500000000000000 -0.68784457399999999	-121.19999700000000 44.500000000000000 -0.70925325200000000	-121.09999800000000 44.500000000000000 -0.64096576000000005	-121.09999800000000 44.500000000000000 -0.93451827799999998	-121.09999800000000 44.500000000000000 -0.89969325099999997	-121.09999800000000 44.500000000000000 -0.97114259000000003	-121.09999800000000 44.500000000000000 -0.77723103800000004	-121.09999800000000 44.500000000000000 -0.73163771600000005	-121.19999700000000 44.500000000000000 -0.70457589600000003	-121.30000300000000 44.500000000000000 -0.92939358900000002	-121.09999800000000 44.500000000000000 -0.82613670800000005	-121.19999700000000 44.500000000000000 -0.89726454000000000	-121.19999700000000 44.500000000000000 -0.86019372900000002	-121.09999800000000 44.500000000000000 -0.76578915100000000	-121.09999800000000 44.500000000000000 -0.58123725699999995	-121.09999800000000 44.500000000000000 -0.86174589400000001	-121.09999800000000 44.500000000000000 -0.40428742800000000	-121.40000200000000 44.500000000000000 -0.15816670699999999	-121.19999700000000 44.500000000000000 -0.32523322100000002	-121.40000200000000 44.500000000000000 -0.26305541399999999	-121.00000000000000 44.500000000000000 -0.70994925499999995	-121.40000200000000 44.500000000000000 -0.39003106999999998	-121.30000300000000 44.500000000000000 -0.40137848300000001	-121.40000200000000 44.500000000000000 -0.10151691700000000	-121.19999700000000 44.500000000000000 -0.10297514500000000	-121.09999800000000 44.500000000000000 0.13908787100000000	-121.40000200000000 44.500000000000000 0.17766651500000000	-121.19999700000000 44.500000000000000 0.10568742500000000	-120.80000300000000 44.500000000000000 -0.21334931300000001	-117.59999800000000 44.500000000000000 -2.1777205500000001	-115.90000200000000 44.500000000000000 -1.9349672800000000	-115.69999700000000 44.500000000000000 -1.7294740700000000	-115.00000000000000 44.500000000000000 -1.6036002600000001	-114.40000200000000 44.500000000000000 -1.9969426400000001	-113.80000300000000 44.500000000000000 -2.1231381900000001	-113.19999700000000 44.500000000000000 -1.9573119900000000	-112.00000000000000 44.500000000000000 -1.6957865999999999	-110.30000300000000 44.500000000000000 -0.26049795700000000	-111.30000300000000 44.500000000000000 -1.4515535799999999	-112.90000200000000 44.500000000000000 -1.2263306400000000	-114.00000000000000 44.500000000000000 -1.5005704200000001	-114.40000200000000 44.500000000000000 -1.5965545200000000	-116.90000200000000 44.500000000000000 -0.97686904699999999	-120.59999800000000 44.500000000000000 -0.49178743400000002	-121.19999700000000 44.500000000000000 -0.40860396599999999
-121.30000300000000 44.500000000000000 -0.53816986099999997	-121.30000300000000 44.500000000000000 -0.53148883599999996	-121.00000000000000 44.500000000000000 -0.63830959799999998	-121.30000300000000 44.500000000000000 -0.59494727800000002	-121.09999800000000 44.500000000000000 -0.71135622300000001	-121.19999700000000 44.500000000000000 -0.73029744600000002	-121.09999800000000 44.500000000000000 -0.74290531900000001	-121.00000000000000 44.500000000000000 -0.65033704000000003	-121.00000000000000 44.500000000000000 -0.87853765500000003	-121.00000000000000 44.500000000000000 -0.84787565499999995	-121.00000000000000 44.500000000000000 -0.98401308099999996	-121.00000000000000 44.500000000000000 -0.80360645100000005	-121.00000000000000 44.500000000000000 -0.75819844000000003	-121.09999800000000 44.500000000000000 -0.71473497200000002	-121.19999700000000 44.500000000000000 -0.99421238899999997	-121.00000000000000 44.500000000000000 -0.76610624800000005	-121.09999800000000 44.500000000000000 -0.94892352800000002	-121.09999800000000 44.500000000000000 -0.90846800800000005	-121.00000000000000 44.500000000000000 -0.78737205300000002	-121.00000000000000 44.500000000000000 -0.63468504000000003	-121.00000000000000 44.500000000000000 -0.82929933099999997	-121.00000000000000 44.500000000000000 -0.46141549900000001	-121.30000300000000 44.500000000000000 -0.27966579800000002	-121.09999800000000 44.500000000000000 -0.40301841500000002	-121.30000300000000 44.500000000000000 -0.38666638700000000	-120.90000200000000 44.500000000000000 -0.73763215500000001	-121.30000300000000 44.500000000000000 -0.52731382800000004	-121.19999700000000 44.500000000000000 -0.51299703100000005	-121.30000300000000 44.500000000000000 -0.21385766600000000	-121.09999800000000 44.500000000000000 -0.12054912700000001	-121.00000000000000 44.500000000000000 0.15006712100000000	-121.30000300000000 44.500000000000000 5.9947796200000000E-002	-121.09999800000000 44.500000000000000 8.8592044999999994E-002	-120.69999700000000 44.500000000000000 -0.20255832400000001	-117.50000000000000 44.500000000000000 -2.1971981500000002	-115.80000300000000 44.500000000000000 -1.8777952200000001	-115.59999800000000 44.500000000000000 -1.7047869000000000	-114.90000200000000 44.500000000000000 -1.6093192100000000	-114.30000300000000 44.500000000000000 -2.0255722999999999	-113.69999700000000 44.500000000000000 -2.1234354999999998	-113.09999800000000 44.500000000000000 -1.9843809600000000	-111.90000200000000 44.500000000000000 -1.6430087099999999	-110.19999700000000 44.500000000000000 -0.27929559399999998	-111.19999700000000 44.500000000000000 -1.3660591799999999	-112.80000300000000 44.500000000000000 -1.1747821599999999	-113.90000200000000 44.500000000000000 -1.5596860600000000	-114.30000300000000 44.500000000000000 -1.6202857500000001	-116.80000300000000 44.500000000000000 -0.98283165699999997	-120.50000000000000 44.500000000000000 -0.59814095499999997	-121.09999800000000 44.500000000000000 -0.59600436700000003
-121.19999700000000 44.500000000000000 -0.57031834100000001	-121.19999700000000 44.500000000000000 -0.56432354500000004	-120.90000200000000 44.500000000000000 -0.64890551600000002	-121.19999700000000 44.500000000000000 -0.63237088900000005	-121.00000000000000 44.500000000000000 -0.72642731699999996	-121.09999800000000 44.500000000000000 -0.75852096099999999	-121.00000000000000 44.500000000000000 -0.76627105500000003	-120.90000200000000 44.500000000000000 -0.66734260300000003	-120.90000200000000 44.500000000000000 -0.81338369799999999	-120.90000200000000 44.500000000000000 -0.78637868200000005	-120.90000200000000 44.500000000000000 -0.99650299499999995	-120.90000200000000 44.500000000000000 -0.83760148300000004	-120.90000200000000 44.500000000000000 -0.79235243799999999	-121.00000000000000 44.500000000000000 -0.73235809799999996	-121.09999800000000 44.500000000000000 -1.0393948600000000	-120.90000200000000 44.500000000000000 -0.69146442399999997	-121.00000000000000 44.500000000000000 -0.98042035100000002	-121.00000000000000 44.500000000000000 -0.93699556600000000	-120.90000200000000 44.500000000000000 -0.80496698600000005	-120.90000200000000 44.500000000000000 -0.67897832400000002	-120.90000200000000 44.500000000000000 -0.76705795499999996	-120.90000200000000 44.500000000000000 -0.50753277500000005	-121.19999700000000 44.500000000000000 -0.38045454000000001	-121.00000000000000 44.500000000000000 -0.45454925299999999	-121.19999700000000 44.500000000000000 -0.48879551900000001	-120.80000300000000 44.500000000000000 -0.75300782899999996	-121.19999700000000 44.500000000000000 -0.64256054200000001	-121.09999800000000 44.500000000000000 -0.59171038899999995	-121.19999700000000 44.500000000000000 -0.28216740499999998	-121.00000000000000 44.500000000000000 -9.5501154699999993E-002	-120.90000200000000 44.500000000000000 0.18025742500000000	-121.19999700000000 44.500000000000000 -1.3341285300000000E-002	-121.00000000000000 44.500000000000000 0.10648260300000000	-120.59999800000000 44.500000000000000 -0.15402664199999999	-117.40000200000000 44.500000000000000 -2.2136189900000001	-115.69999700000000 44.500000000000000 -1.8367912799999999	-115.50000000000000 44.500000000000000 -1.6975679400000001	-114.80000300000000 44.500000000000000 -1.6216566600000000	-114.19999700000000 44.500000000000000 -2.0311994599999998	-113.59999800000000 44.500000000000000 -2.0870738000000002	-113.00000000000000 44.500000000000000 -2.0140426200000001	-111.80000300000000 44.500000000000000 -1.5868881900000000	-110.09999800000000 44.500000000000000 -0.28453075900000002	-111.09999800000000 44.500000000000000 -1.2616516400000000	-112.69999700000000 44.500000000000000 -1.1467405600000000	-113.80000300000000 44.500000000000000 -1.6146882800000000	-114.19999700000000 44.500000000000000 -1.6196061399999999	-116.69999700000000 44.500000000000000 -0.99292600200000003	-120.40000200000000 44.500000000000000 -0.70145666600000001	-121.00000000000000 44.500000000000000 -0.75863528300000005
-121.09999800000000 44.500000000000000 -0.59097653600000000	-121.09999800000000 44.500000000000000 -0.58629947900000001	-120.80000300000000 44.500000000000000 -0.65714245999999998	-121.09999800000000 44.500000000000000 -0.65741890700000005	-120.90000200000000 44.500000000000000 -0.73613047600000003	-121.00000000000000 44.500000000000000 -0.77599167800000002	-120.90000200000000 44.500000000000000 -0.78432017600000004	-120.80000300000000 44.500000000000000 -0.68737989700000002	-120.80000300000000 44.500000000000000 -0.75188285099999996	-120.80000300000000 44.500000000000000 -0.72840011100000002	-120.80000300000000 44.500000000000000 -0.99895077899999996	-120.80000300000000 44.500000000000000 -0.87281274799999997	-120.80000300000000 44.500000000000000 -0.82769489299999999	-120.90000200000000 44.500000000000000 -0.75519365100000002	-121.00000000000000 44.500000000000000 -1.0675809400000000	-120.80000300000000 44.500000000000000 -0.61879479900000001	-120.90000200000000 44.500000000000000 -0.99502950899999998	-120.90000200000000 44.500000000000000 -0.94931995899999999	-120.80000300000000 44.500000000000000 -0.80987548799999998	-120.80000300000000 44.500000000000000 -0.71574646200000003	-120.80000300000000 44.500000000000000 -0.69986081099999997	-120.80000300000000 44.500000000000000 -0.54577624800000002	-121.09999800000000 44.500000000000000 -0.45241948999999998	-120.90000200000000 44.500000000000000 -0.48588806400000001	-121.09999800000000 44.500000000000000 -0.56116592899999995	-120.69999700000000 44.500000000000000 -0.74447518599999996	-121.09999800000000 44.500000000000000 -0.72368466899999995	-121.00000000000000 44.500000000000000 -0.64439857000000000	-121.09999800000000 44.500000000000000 -0.29232847699999998	-120.90000200000000 44.500000000000000 -5.0294827700000003E-002	-120.80000300000000 44.500000000000000 0.21220243000000000	-121.09999800000000 44.500000000000000 -2.7765084100000000E-002	-120.90000200000000 44.500000000000000 0.14153233200000001	-120.50000000000000 44.500000000000000 -7.8919470300000003E-002	-117.30000300000000 44.500000000000000 -2.2272214899999998	-115.59999800000000 44.500000000000000 -1.8212165800000000	-115.40000200000000 44.500000000000000 -1.7005466199999999	-114.69999700000000 44.500000000000000 -1.6453990900000000	-114.09999800000000 44.500000000000000 -2.0041310800000001	-113.50000000000000 44.500000000000000 -2.0258169200000000	-112.90000200000000 44.500000000000000 -2.0470390300000001	-111.69999700000000 44.500000000000000 -1.5327204500000000	-110.00000000000000 44.500000000000000 -0.27411404299999997	-111.00000000000000 44.500000000000000 -1.1427987799999999	-112.59999800000000 44.500000000000000 -1.1514890200000001	-113.69999700000000 44.500000000000000 -1.6620454800000000	-114.09999800000000 44.500000000000000 -1.5884316000000001	-116.59999800000000 44.500000000000000 -1.0054831500000001	-120.30000300000000 44.500000000000000 -0.80243498099999999	-120.90000200000000 44.500000000000000 -0.89905273900000005
-121.00000000000000 44.500000000000000 -0.60301613799999998	-121.00000000000000 44.500000000000000 -0.59960568000000003	-120.69999700000000 44.500000000000000 -0.66316878800000001	-121.00000000000000 44.500000000000000 -0.67291736599999996	-120.80000300000000 44.500000000000000 -0.74329566999999996	-120.90000200000000 44.500000000000000 -0.78763276299999996	-120.80000300000000 44.500000000000000 -0.80013662600000002	-120.69999700000000 44.500000000000000 -0.70495486299999999	-120.69999700000000 44.500000000000000 -0.70481401700000001	-120.69999700000000 44.500000000000000 -0.68483221500000002	-120.69999700000000 44.500000000000000 -0.97961288700000004	-120.69999700000000 44.500000000000000 -0.90302974000000003	-120.69999700000000 44.500000000000000 -0.85805690300000004	-120.80000300000000 44.500000000000000 -0.77962148200000003	-120.90000200000000 44.500000000000000 -1.0808873200000000	-120.69999700000000 44.500000000000000 -0.56359648699999998	-120.80000300000000 44.500000000000000 -0.99099606299999998	-120.80000300000000 44.500000000000000 -0.94373416899999996	-120.69999700000000 44.500000000000000 -0.78993213200000001	-120.69999700000000 44.500000000000000 -0.74395602900000002	-120.69999700000000 44.500000000000000 -0.64878511400000005	-120.69999700000000 44.500000000000000 -0.57592564800000001	-121.00000000000000 44.500000000000000 -0.50122398099999999	-120.80000300000000 44.500000000000000 -0.49743309600000002	-121.00000000000000 44.500000000000000 -0.60965418800000004	-120.59999800000000 44.500000000000000 -0.70230388600000004	-121.00000000000000 44.500000000000000 -0.77678650599999999	-120.90000200000000 44.500000000000000 -0.67722564900000004	-121.00000000000000 44.500000000000000 -0.26180478899999998	-120.80000300000000 44.500000000000000 -4.3784240300000004E-003	-120.69999700000000 44.500000000000000 0.23051559899999999	-121.00000000000000 44.500000000000000 -1.3478751099999999E-003	-120.80000300000000 44.500000000000000 0.17736563100000000	-120.40000200000000 44.500000000000000 1.0734360700000001E-002	-117.19999700000000 44.500000000000000 -2.2384402799999998	-115.50000000000000 44.500000000000000 -1.8248986000000000	-115.30000300000000 44.500000000000000 -1.7090114400000000	-114.59999800000000 44.500000000000000 -1.6848107600000000	-114.00000000000000 44.500000000000000 -1.9546836599999999	-113.40000200000000 44.500000000000000 -1.9546408700000000	-112.80000300000000 44.500000000000000 -2.0836987499999999	-111.59999800000000 44.500000000000000 -1.4834283600000000	-109.90000200000000 44.500000000000000 -0.24494901299999999	-110.90000200000000 44.500000000000000 -1.0159823900000000	-112.50000000000000 44.500000000000000 -1.1822127099999999	-113.59999800000000 44.500000000000000 -1.6985600000000001	-114.00000000000000 44.500000000000000 -1.5375605800000001	-116.50000000000000 44.500000000000000 -1.0191988900000000	-120.19999700000000 44.500000000000000 -0.90207177400000005	-120.80000300000000 44.500000000000000 -1.0159440000000000
-120.90000200000000 44.500000000000000 -0.61063176399999997	-120.90000200000000 44.500000000000000 -0.60786068400000004	-120.59999800000000 44.500000000000000 -0.66562694300000003	-120.90000200000000 44.500000000000000 -0.68313878800000005	-120.69999700000000 44.500000000000000 -0.74854582500000000	-120.80000300000000 44.500000000000000 -0.79637485699999999	-120.69999700000000 44.500000000000000 -0.81457644699999998	-120.59999800000000 44.500000000000000 -0.71491944799999996	-120.59999800000000 44.500000000000000 -0.67929697000000000	-120.59999800000000 44.500000000000000 -0.66221648499999997	-120.59999800000000 44.500000000000000 -0.92968684400000001	-120.59999800000000 44.500000000000000 -0.92299944199999995	-120.59999800000000 44.500000000000000 -0.87820249800000005	-120.69999700000000 44.500000000000000 -0.80075114999999997	-120.80000300000000 44.500000000000000 -1.0773655200000001	-120.59999800000000 44.500000000000000 -0.53705793599999996	-120.69999700000000 44.500000000000000 -0.96177804499999997	-120.69999700000000 44.500000000000000 -0.91349405100000003	-120.59999800000000 44.500000000000000 -0.73542016700000001	-120.59999800000000 44.500000000000000 -0.76138615600000004	-120.59999800000000 44.500000000000000 -0.62790298499999997	-120.59999800000000 44.500000000000000 -0.59615242499999999	-120.90000200000000 44.500000000000000 -0.53179669399999996	-120.69999700000000 44.500000000000000 -0.48394972100000000	-120.90000200000000 44.500000000000000 -0.63943612599999999	-120.50000000000000 44.500000000000000 -0.63569372899999999	-120.90000200000000 44.500000000000000 -0.80827087200000003	-120.80000300000000 44.500000000000000 -0.69029325200000002	-120.90000200000000 44.500000000000000 -0.21244673400000000	-120.69999700000000 44.500000000000000 2.5826277200000001E-002	-120.59999800000000 44.500000000000000 0.22482949499999999	-120.90000200000000 44.500000000000000 4.3677020800000001E-002	-120.69999700000000 44.500000000000000 0.19940216799999999	-120.30000300000000 44.500000000000000 0.10728757100000000	-117.09999800000000 44.500000000000000 -2.2477979700000001	-115.40000200000000 44.500000000000000 -1.8394039900000001	-115.19999700000000 44.500000000000000 -1.7212085699999999	-114.50000000000000 44.500000000000000 -1.7348325300000000	-113.90000200000000 44.500000000000000 -1.8967982500000000	-113.30000300000000 44.500000000000000 -1.8873544900000001	-112.69999700000000 44.500000000000000 -2.1233978300000000	-111.50000000000000 44.500000000000000 -1.4361529399999999	-109.80000300000000 44.500000000000000 -0.18978169600000000	-110.80000300000000 44.500000000000000 -0.88899701799999997	-112.40000200000000 44.500000000000000 -1.2286952700000000	-113.50000000000000 44.500000000000000 -1.7282744600000000	-113.90000200000000 44.500000000000000 -1.4801955200000001	-116.40000200000000 44.500000000000000 -1.0336236999999999	-120.09999800000000 44.500000000000000 -1.0010052899999999	-120.69999700000000 44.500000000000000 -1.1038483400000001
-120.80000300000000 44.500000000000000 -0.61594319300000000	-120.80000300000000 44.500000000000000 -0.61323046699999995	-120.50000000000000 44.500000000000000 -0.66384887699999995	-120.80000300000000 44.500000000000000 -0.69074672500000001	-120.59999800000000 44.500000000000000 -0.75095504499999999	-120.69999700000000 44.500000000000000 -0.80281275500000004	-120.59999800000000 44.500000000000000 -0.82695901400000005	-120.50000000000000 44.500000000000000 -0.71701133299999997	-120.50000000000000 44.500000000000000 -0.67190861700000004	-120.50000000000000 44.500000000000000 -0.65474098900000000	-120.50000000000000 44.500000000000000 -0.85936486700000003	-120.50000000000000 44.500000000000000 -0.93344819499999998	-120.50000000000000 44.500000000000000 -0.88881546300000003	-120.59999800000000 44.500000000000000 -0.81381601100000001	-120.69999700000000 44.500000000000000 -1.0512012200000000	-120.50000000000000 44.500000000000000 -0.53228163699999997	-120.59999800000000 44.500000000000000 -0.90159022799999999	-120.59999800000000 44.500000000000000 -0.85249149800000001	-120.50000000000000 44.500000000000000 -0.65795445399999997	-120.50000000000000 44.500000000000000 -0.76992237600000002	-120.50000000000000 44.500000000000000 -0.62873137000000001	-120.50000000000000 44.500000000000000 -0.60863858500000001	-120.80000300000000 44.500000000000000 -0.54356855199999998	-120.59999800000000 44.500000000000000 -0.43991440500000001	-120.80000300000000 44.500000000000000 -0.65010106599999995	-120.40000200000000 44.500000000000000 -0.55536288000000000	-120.80000300000000 44.500000000000000 -0.81893551300000000	-120.69999700000000 44.500000000000000 -0.67783993499999995	-120.80000300000000 44.500000000000000 -0.16307640100000001	-120.59999800000000 44.500000000000000 2.9519014100000001E-002	-120.50000000000000 44.500000000000000 0.20173879000000000	-120.80000300000000 44.500000000000000 8.8596433399999994E-002	-120.59999800000000 44.500000000000000 0.19780477899999999	-120.19999700000000 44.500000000000000 0.20707961899999999	-117.00000000000000 44.500000000000000 -2.2553739500000001	-115.30000300000000 44.500000000000000 -1.8578209900000000	-115.09999800000000 44.500000000000000 -1.7372130200000000	-114.40000200000000 44.500000000000000 -1.7898931499999999	-113.80000300000000 44.500000000000000 -1.8436988599999999	-113.19999700000000 44.500000000000000 -1.8368486200000000	-112.59999800000000 44.500000000000000 -2.1651210800000000	-111.40000200000000 44.500000000000000 -1.3858553199999999	-109.69999700000000 44.500000000000000 -9.6897646800000001E-002	-110.69999700000000 44.500000000000000 -0.77122128000000001	-112.30000300000000 44.500000000000000 -1.2811605900000000	-113.40000200000000 44.500000000000000 -1.7548385900000001	-113.80000300000000 44.500000000000000 -1.4282701000000000	-116.30000300000000 44.500000000000000 -1.0494703100000000	-120.00000000000000 44.500000000000000 -1.0978832199999999	-120.59999800000000 44.500000000000000 -1.1576436800000001
-120.69999700000000 44.500000000000000 -0.61864441599999997	-120.69999700000000 44.500000000000000 -0.61605888600000003	-120.40000200000000 44.500000000000000 -0.65507036399999996	-120.69999700000000 44.500000000000000 -0.69644123300000005	-120.50000000000000 44.500000000000000 -0.74951082499999999	-120.59999800000000 44.500000000000000 -0.80592477299999998	-120.50000000000000 44.500000000000000 -0.83682781500000003	-120.40000200000000 44.500000000000000 -0.70983439699999995	-120.40000200000000 44.500000000000000 -0.67618387899999999	-120.40000200000000 44.500000000000000 -0.65209108599999999	-120.40000200000000 44.500000000000000 -0.78195661299999997	-120.40000200000000 44.500000000000000 -0.93383473200000000	-120.40000200000000 44.500000000000000 -0.88931947899999997	-120.50000000000000 44.500000000000000 -0.81877016999999996	-120.59999800000000 44.500000000000000 -0.99754357299999996	-120.40000200000000 44.500000000000000 -0.53978538499999995	-120.50000000000000 44.500000000000000 -0.82112628200000004	-120.50000000000000 44.500000000000000 -0.77204489700000001	-120.40000200000000 44.500000000000000 -0.57269865300000000	-120.40000200000000 44.500000000000000 -0.76896017800000005	-120.40000200000000 44.500000000000000 -0.63690936600000003	-120.40000200000000 44.500000000000000 -0.61303782500000004	-120.69999700000000 44.500000000000000 -0.53065353599999998	-120.50000000000000 44.500000000000000 -0.37447345300000001	-120.69999700000000 44.500000000000000 -0.63582116399999999	-120.30000300000000 44.500000000000000 -0.46789285500000000	-120.69999700000000 44.500000000000000 -0.80394250199999995	-120.59999800000000 44.500000000000000 -0.63388925799999996	-120.69999700000000 44.500000000000000 -0.12963371000000001	-120.50000000000000 44.500000000000000 1.4199340700000000E-002	-120.40000200000000 44.500000000000000 0.17305546999999999	-120.69999700000000 44.500000000000000 0.11811232600000000	-120.50000000000000 44.500000000000000 0.17916136999999999	-120.09999800000000 44.500000000000000 0.30857405100000002	-116.90000200000000 44.500000000000000 -2.2619645600000000	-115.19999700000000 44.500000000000000 -1.8747438199999999	-115.00000000000000 44.500000000000000 -1.7561924499999999	-114.30000300000000 44.500000000000000 -1.8465507000000001	-113.69999700000000 44.500000000000000 -1.8080172500000000	-113.09999800000000 44.500000000000000 -1.8126282700000000	-112.50000000000000 44.500000000000000 -2.2105805900000002	-111.30000300000000 44.500000000000000 -1.3262811900000000	-109.59999800000000 44.500000000000000 4.3126646400000003E-002	-110.59999800000000 44.500000000000000 -0.67092335199999997	-112.19999700000000 44.500000000000000 -1.3306787000000000	-113.30000300000000 44.500000000000000 -1.7790639399999999	-113.69999700000000 44.500000000000000 -1.3926641900000001	-116.19999700000000 44.500000000000000 -1.0685581000000000	-119.90000200000000 44.500000000000000 -1.1899347300000001	-120.50000000000000 44.500000000000000 -1.1868168100000001
-120.59999800000000 44.500000000000000 -0.61691701399999999	-120.59999800000000 44.500000000000000 -0.61531961000000002	-120.30000300000000 44.500000000000000 -0.63304287199999998	-120.59999800000000 44.500000000000000 -0.69939792199999995	-120.40000200000000 44.500000000000000 -0.74110901399999995	-120.50000000000000 44.500000000000000 -0.80496770100000004	-120.40000200000000 44.500000000000000 -0.84072649499999996	-120.30000300000000 44.500000000000000 -0.68826627699999998	-120.30000300000000 44.500000000000000 -0.68481957900000001	-120.30000300000000 44.500000000000000 -0.64140808599999999	-120.30000300000000 44.500000000000000 -0.70896869900000004	-120.30000300000000 44.500000000000000 -0.91951864999999999	-120.30000300000000 44.500000000000000 -0.87507641300000005	-120.40000200000000 44.500000000000000 -0.81448292700000002	-120.50000000000000 44.500000000000000 -0.92659228999999999	-120.30000300000000 44.500000000000000 -0.55223852399999995	-120.40000200000000 44.500000000000000 -0.73403793600000000	-120.40000200000000 44.500000000000000 -0.68608528400000002	-120.30000300000000 44.500000000000000 -0.49352729299999998	-120.30000300000000 44.500000000000000 -0.75272905800000001	-120.30000300000000 44.500000000000000 -0.63648808000000001	-120.30000300000000 44.500000000000000 -0.60391157900000003	-120.59999800000000 44.500000000000000 -0.48715701700000003	-120.40000200000000 44.500000000000000 -0.29723867799999998	-120.59999800000000 44.500000000000000 -0.59069520200000003	-120.19999700000000 44.500000000000000 -0.37550187099999999	-120.59999800000000 44.500000000000000 -0.75809359600000004	-120.50000000000000 44.500000000000000 -0.56782251600000000	-120.59999800000000 44.500000000000000 -0.12259737400000000	-120.40000200000000 44.500000000000000 -7.5703030500000002E-003	-120.30000300000000 44.500000000000000 0.15314671399999999	-120.59999800000000 44.500000000000000 0.12244097100000000	-120.40000200000000 44.500000000000000 0.15518567000000000	-120.00000000000000 44.500000000000000 0.40973687199999997	-116.80000300000000 44.500000000000000 -2.2697668100000001	-115.09999800000000 44.500000000000000 -1.8868293800000000	-114.90000200000000 44.500000000000000 -1.7783325900000000	-114.19999700000000 44.500000000000000 -1.9035407300000000	-113.59999800000000 44.500000000000000 -1.7988972700000001	-113.00000000000000 44.500000000000000 -1.8093718299999999	-112.40000200000000 44.500000000000000 -2.2601101400000001	-111.19999700000000 44.500000000000000 -1.2503286600000001	-109.50000000000000 44.500000000000000 0.21548648200000001	-110.50000000000000 44.500000000000000 -0.58475851999999995	-112.09999800000000 44.500000000000000 -1.3708374500000000	-113.19999700000000 44.500000000000000 -1.7990050300000000	-113.59999800000000 44.500000000000000 -1.3809430599999999	-116.09999800000000 44.500000000000000 -1.0926852199999999	-119.80000300000000 44.500000000000000 -1.2725409299999999	-120.40000200000000 44.500000000000000 -1.2013157600000000
-120.50000000000000 44.500000000000000 -0.61023271099999998	-120.50000000000000 44.500000000000000 -0.60982775700000003	-120.19999700000000 44.500000000000000 -0.58827841299999994	-120.50000000000000 44.500000000000000 -0.69851046800000005	-120.30000300000000 44.500000000000000 -0.71940445900000005	-120.40000200000000 44.500000000000000 -0.79705840299999997	-120.30000300000000 44.500000000000000 -0.83002054700000005	-120.19999700000000 44.500000000000000 -0.64348727500000003	-120.19999700000000 44.500000000000000 -0.68981510400000001	-120.19999700000000 44.500000000000000 -0.60781276200000001	-120.19999700000000 44.500000000000000 -0.64962810299999996	-120.19999700000000 44.500000000000000 -0.88189220400000001	-120.19999700000000 44.500000000000000 -0.83751439999999999	-120.30000300000000 44.500000000000000 -0.79628223200000003	-120.40000200000000 44.500000000000000 -0.85060185200000005	-120.19999700000000 44.500000000000000 -0.56462633600000001	-120.30000300000000 44.500000000000000 -0.65343481299999995	-120.30000300000000 44.500000000000000 -0.60732823599999997	-120.19999700000000 44.500000000000000 -0.43295219499999998	-120.19999700000000 44.500000000000000 -0.71047228600000001	-120.19999700000000 44.500000000000000 -0.61001920700000001	-120.19999700000000 44.500000000000000 -0.57093846800000003	-120.50000000000000 44.500000000000000 -0.42200517700000001	-120.30000300000000 44.500000000000000 -0.21358570499999999	-120.50000000000000 44.500000000000000 -0.52385067900000004	-120.09999800000000 44.500000000000000 -0.27850091500000002	-120.50000000000000 44.500000000000000 -0.69056969899999998	-120.40000200000000 44.500000000000000 -0.48959434000000002	-120.50000000000000 44.500000000000000 -0.13418573100000000	-120.30000300000000 44.500000000000000 -2.1233059499999998E-002	-120.19999700000000 44.500000000000000 0.15875813400000000	-120.50000000000000 44.500000000000000 0.10862688700000001	-120.30000300000000 44.500000000000000 0.14010287799999999	-119.90000200000000 44.500000000000000 0.50892514000000000	-116.69999700000000 44.500000000000000 -2.2823801000000001	-115.00000000000000 44.500000000000000 -1.8967026499999999	-114.80000300000000 44.500000000000000 -1.8051778100000000	-114.09999800000000 44.500000000000000 -1.9606965800000000	-113.50000000000000 44.500000000000000 -1.8095186900000000	-112.90000200000000 44.500000000000000 -1.8201141400000000	-112.30000300000000 44.500000000000000 -2.3110115499999999	-111.09999800000000 44.500000000000000 -1.1530711700000000	-109.40000200000000 44.500000000000000 0.40174537900000001	-110.40000200000000 44.500000000000000 -0.50903827000000001	-112.00000000000000 44.500000000000000 -1.4042078300000000	-113.09999800000000 44.500000000000000 -1.8124735400000000	-113.50000000000000 44.500000000000000 -1.3873194499999999	-116.00000000000000 44.500000000000000 -1.1199760400000001	-119.69999700000000 44.500000000000000 -1.3389937900000000	-120.30000300000000 44.500000000000000 -1.2070615300000000
-120.40000200000000 44.500000000000000 -0.59592288699999996	-120.40000200000000 44.500000000000000 -0.59633475499999999	-120.09999800000000 44.500000000000000 -0.51287174199999996	-120.40000200000000 44.500000000000000 -0.69054853900000002	-120.19999700000000 44.500000000000000 -0.67495459300000005	-120.30000300000000 44.500000000000000 -0.77585768700000002	-120.19999700000000 44.500000000000000 -0.79061788300000002	-120.09999800000000 44.500000000000000 -0.56792163799999995	-120.09999800000000 44.500000000000000 -0.68432515900000002	-120.09999800000000 44.500000000000000 -0.54021191599999996	-120.09999800000000 44.500000000000000 -0.60937321200000005	-120.09999800000000 44.500000000000000 -0.81354212800000003	-120.09999800000000 44.500000000000000 -0.76925271699999997	-120.19999700000000 44.500000000000000 -0.75601482399999997	-120.30000300000000 44.500000000000000 -0.77994048599999999	-120.09999800000000 44.500000000000000 -0.57367962600000000	-120.19999700000000 44.500000000000000 -0.59200262999999997	-120.19999700000000 44.500000000000000 -0.54734528100000002	-120.09999800000000 44.500000000000000 -0.39937612400000000	-120.09999800000000 44.500000000000000 -0.63263106300000005	-120.09999800000000 44.500000000000000 -0.54403293100000005	-120.09999800000000 44.500000000000000 -0.50503498300000005	-120.40000200000000 44.500000000000000 -0.34475496400000000	-120.19999700000000 44.500000000000000 -0.12449482800000000	-120.40000200000000 44.500000000000000 -0.44498270800000000	-120.00000000000000 44.500000000000000 -0.18123984300000001	-120.40000200000000 44.500000000000000 -0.61101377000000001	-120.30000300000000 44.500000000000000 -0.40491467700000000	-120.40000200000000 44.500000000000000 -0.15177509200000000	-120.19999700000000 44.500000000000000 -1.0123507100000000E-002	-120.09999800000000 44.500000000000000 0.20305191000000000	-120.40000200000000 44.500000000000000 8.8642023500000000E-002	-120.19999700000000 44.500000000000000 0.15056869400000000	-119.80000300000000 44.500000000000000 0.60508626700000001	-116.59999800000000 44.500000000000000 -2.3026030099999999	-114.90000200000000 44.500000000000000 -1.9081615199999999	-114.69999700000000 44.500000000000000 -1.8391689099999999	-114.00000000000000 44.500000000000000 -2.0168714500000000	-113.40000200000000 44.500000000000000 -1.8311284800000001	-112.80000300000000 44.500000000000000 -1.8404635199999999	-112.19999700000000 44.500000000000000 -2.3574600200000000	-111.00000000000000 44.500000000000000 -1.0417026300000001	-109.30000300000000 44.500000000000000 0.58521884700000004	-110.30000300000000 44.500000000000000 -0.44415098400000003	-111.90000200000000 44.500000000000000 -1.4349345000000000	-113.00000000000000 44.500000000000000 -1.8240106100000000	-113.40000200000000 44.500000000000000 -1.4038981200000000	-115.90000200000000 44.500000000000000 -1.1477231999999999	-119.59999800000000 44.500000000000000 -1.3832218599999999	-120.19999700000000 44.500000000000000 -1.2060034300000000
-120.30000300000000 44.500000000000000 -0.56755632199999995	-120.30000300000000 44.500000000000000 -0.56840562800000005	-120.00000000000000 44.500000000000000 -0.41542932399999999	-120.30000300000000 44.500000000000000 -0.66916739900000000	-120.09999800000000 44.500000000000000 -0.59994411500000000	-120.19999700000000 44.500000000000000 -0.73176103800000003	-120.09999800000000 44.500000000000000 -0.71014779800000005	-120.00000000000000 44.500000000000000 -0.47068041599999999	-120.00000000000000 44.500000000000000 -0.66961497100000000	-120.00000000000000 44.500000000000000 -0.45051851900000001	-120.00000000000000 44.500000000000000 -0.58374393000000002	-120.00000000000000 44.500000000000000 -0.72365135000000003	-120.00000000000000 44.500000000000000 -0.67944246500000005	-120.09999800000000 44.500000000000000 -0.68672210000000000	-120.19999700000000 44.500000000000000 -0.72279316199999999	-120.00000000000000 44.500000000000000 -0.57778423999999995	-120.09999800000000 44.500000000000000 -0.55867087800000004	-120.09999800000000 44.500000000000000 -0.51389992200000001	-120.00000000000000 44.500000000000000 -0.38566681700000000	-120.00000000000000 44.500000000000000 -0.52985888699999995	-120.00000000000000 44.500000000000000 -0.44933131300000001	-120.00000000000000 44.500000000000000 -0.41675531900000001	-120.30000300000000 44.500000000000000 -0.26096144300000002	-120.09999800000000 44.500000000000000 -2.8704741999999998E-002	-120.30000300000000 44.500000000000000 -0.35964655899999998	-119.90000200000000 44.500000000000000 -8.7021395599999996E-002	-120.30000300000000 44.500000000000000 -0.52501493700000001	-120.19999700000000 44.500000000000000 -0.31510800100000003	-120.30000300000000 44.500000000000000 -0.16111215900000000	-120.09999800000000 44.500000000000000 3.9354316899999998E-002	-120.00000000000000 44.500000000000000 0.27428290200000000	-120.30000300000000 44.500000000000000 7.6607920199999999E-002	-120.09999800000000 44.500000000000000 0.19965557800000000	-119.69999700000000 44.500000000000000 0.69757175400000004	-116.50000000000000 44.500000000000000 -2.3255722500000000	-114.80000300000000 44.500000000000000 -1.9248437899999999	-114.59999800000000 44.500000000000000 -1.8822699800000000	-113.90000200000000 44.500000000000000 -2.0706894400000002	-113.30000300000000 44.500000000000000 -1.8574708700000000	-112.69999700000000 44.500000000000000 -1.8686176500000000	-112.09999800000000 44.500000000000000 -2.3928215499999999	-110.90000200000000 44.500000000000000 -0.92766112099999998	-109.19999700000000 44.500000000000000 0.75073504400000002	-110.19999700000000 44.500000000000000 -0.39469641400000000	-111.80000300000000 44.500000000000000 -1.4661914100000000	-112.90000200000000 44.500000000000000 -1.8382804399999999	-113.30000300000000 44.500000000000000 -1.4241429600000000	-115.80000300000000 44.500000000000000 -1.1726952799999999	-119.50000000000000 44.500000000000000 -1.4095859500000001	-120.09999800000000 44.500000000000000 -1.1983995400000000
-120.19999700000000 44.500000000000000 -0.51511764500000001	-120.19999700000000 44.500000000000000 -0.51659965500000005	-119.90000200000000 44.500000000000000 -0.30614799300000001	-120.19999700000000 44.500000000000000 -0.62499088000000003	-120.00000000000000 44.500000000000000 -0.50304084999999998	-120.09999800000000 44.500000000000000 -0.65675008300000004	-120.00000000000000 44.500000000000000 -0.60166865599999997	-119.90000200000000 44.500000000000000 -0.36216914700000002	-119.90000200000000 44.500000000000000 -0.64661282300000000	-119.90000200000000 44.500000000000000 -0.35451385400000002	-119.90000200000000 44.500000000000000 -0.56447935100000002	-119.90000200000000 44.500000000000000 -0.62300431700000003	-119.90000200000000 44.500000000000000 -0.57883638100000001	-120.00000000000000 44.500000000000000 -0.59722858700000003	-120.09999800000000 44.500000000000000 -0.68378824000000005	-119.90000200000000 44.500000000000000 -0.57463640000000005	-120.00000000000000 44.500000000000000 -0.54531359700000004	-120.00000000000000 44.500000000000000 -0.49982052999999999	-119.90000200000000 44.500000000000000 -0.38064095399999998	-119.90000200000000 44.500000000000000 -0.41507866999999998	-119.90000200000000 44.500000000000000 -0.33974114100000002	-119.90000200000000 44.500000000000000 -0.31822866200000000	-120.19999700000000 44.500000000000000 -0.17202584400000001	-120.00000000000000 44.500000000000000 7.1530677400000006E-002	-120.19999700000000 44.500000000000000 -0.26914825999999997	-119.80000300000000 44.500000000000000 3.5491793000000001E-003	-120.19999700000000 44.500000000000000 -0.43408545900000001	-120.09999800000000 44.500000000000000 -0.21919800300000000	-120.19999700000000 44.500000000000000 -0.14621736099999999	-120.00000000000000 44.500000000000000 0.11804080800000000	-119.90000200000000 44.500000000000000 0.35842040200000003	-120.19999700000000 44.500000000000000 8.8772319299999999E-002	-120.00000000000000 44.500000000000000 0.27558815500000000	-119.59999800000000 44.500000000000000 0.78567904200000005	-116.40000200000000 44.500000000000000 -2.3444316399999998	-114.69999700000000 44.500000000000000 -1.9500732400000000	-114.50000000000000 44.500000000000000 -1.9327971900000001	-113.80000300000000 44.500000000000000 -2.1202011100000000	-113.19999700000000 44.500000000000000 -1.8850767600000000	-112.59999800000000 44.500000000000000 -1.9038895400000000	-112.00000000000000 44.500000000000000 -2.4170956600000002	-110.80000300000000 44.500000000000000 -0.82508629600000005	-109.09999800000000 44.500000000000000 0.88725304599999999	-110.09999800000000 44.500000000000000 -0.36458778400000003	-111.69999700000000 44.500000000000000 -1.4997310600000000	-112.80000300000000 44.500000000000000 -1.8578654500000000	-113.19999700000000 44.500000000000000 -1.4430676700000000	-115.69999700000000 44.500000000000000 -1.1907806400000001	-119.40000200000000 44.500000000000000 -1.4211968200000000	-120.00000000000000 44.500000000000000 -1.1885675200000001
-120.09999800000000 44.500000000000000 -0.43002378899999999	-120.09999800000000 44.500000000000000 -0.43301194900000001	-119.80000300000000 44.500000000000000 -0.19199478600000000	-120.09999800000000 44.500000000000000 -0.55030029999999996	-119.90000200000000 44.500000000000000 -0.39441907399999998	-120.00000000000000 44.500000000000000 -0.55968922399999999	-119.90000200000000 44.500000000000000 -0.47992119200000000	-119.80000300000000 44.500000000000000 -0.24918992800000000	-119.80000300000000 44.500000000000000 -0.61274748999999995	-119.80000300000000 44.500000000000000 -0.26609548900000002	-119.80000300000000 44.500000000000000 -0.54097861100000000	-119.80000300000000 44.500000000000000 -0.51921862399999996	-119.80000300000000 44.500000000000000 -0.47504755900000001	-119.90000200000000 44.500000000000000 -0.49778464400000000	-120.00000000000000 44.500000000000000 -0.65865176900000000	-119.80000300000000 44.500000000000000 -0.55954188100000002	-119.90000200000000 44.500000000000000 -0.53992921100000002	-119.90000200000000 44.500000000000000 -0.49404552600000001	-119.80000300000000 44.500000000000000 -0.37182629099999998	-119.80000300000000 44.500000000000000 -0.29838183499999998	-119.80000300000000 44.500000000000000 -0.22586023799999999	-119.80000300000000 44.500000000000000 -0.21748909399999999	-120.09999800000000 44.500000000000000 -7.7708505100000005E-002	-119.90000200000000 44.500000000000000 0.17626182700000001	-120.09999800000000 44.500000000000000 -0.17312480499999999	-119.69999700000000 44.500000000000000 9.2517994300000003E-002	-120.09999800000000 44.500000000000000 -0.33808386299999998	-120.00000000000000 44.500000000000000 -0.11928196300000000	-120.09999800000000 44.500000000000000 -9.4218201900000006E-002	-119.90000200000000 44.500000000000000 0.21604895599999999	-119.80000300000000 44.500000000000000 0.44631335100000002	-120.09999800000000 44.500000000000000 0.13780264600000000	-119.90000200000000 44.500000000000000 0.36429199600000001	-119.50000000000000 44.500000000000000 0.86764782699999998	-116.30000300000000 44.500000000000000 -2.3514485399999998	-114.59999800000000 44.500000000000000 -1.9860485800000001	-114.40000200000000 44.500000000000000 -1.9878565100000001	-113.69999700000000 44.500000000000000 -2.1625599900000001	-113.09999800000000 44.500000000000000 -1.9126992199999999	-112.50000000000000 44.500000000000000 -1.9436166300000000	-111.90000200000000 44.500000000000000 -2.4278528700000002	-110.69999700000000 44.500000000000000 -0.75069862600000004	-109.00000000000000 44.500000000000000 1.0001558100000001	-110.00000000000000 44.500000000000000 -0.34252592900000001	-111.59999800000000 44.500000000000000 -1.5351264499999999	-112.69999700000000 44.500000000000000 -1.8830072899999999	-113.09999800000000 44.500000000000000 -1.4576940500000000	-115.59999800000000 44.500000000000000 -1.1986126900000000	-119.30000300000000 44.500000000000000 -1.4153075200000000	-119.90000200000000 44.500000000000000 -1.1801945000000000
-120.00000000000000 44.500000000000000 -0.32097965499999997	-120.00000000000000 44.500000000000000 -0.32585763899999998	-119.69999700000000 44.500000000000000 -7.6605543499999998E-002	-120.00000000000000 44.500000000000000 -0.45366132300000001	-119.80000300000000 44.500000000000000 -0.28096824900000000	-119.90000200000000 44.500000000000000 -0.45096185799999999	-119.80000300000000 44.500000000000000 -0.35417506100000001	-119.69999700000000 44.500000000000000 -0.13483303799999999	-119.69999700000000 44.500000000000000 -0.56180840700000001	-119.69999700000000 44.500000000000000 -0.19676074399999999	-119.69999700000000 44.500000000000000 -0.50061583499999995	-119.69999700000000 44.500000000000000 -0.41668555099999999	-119.69999700000000 44.500000000000000 -0.37247309099999998	-119.80000300000000 44.500000000000000 -0.39555582400000000	-119.90000200000000 44.500000000000000 -0.63952159900000005	-119.69999700000000 44.500000000000000 -0.52507460100000003	-119.80000300000000 44.500000000000000 -0.52992337899999997	-119.80000300000000 44.500000000000000 -0.48426005200000000	-119.69999700000000 44.500000000000000 -0.34553867599999999	-119.69999700000000 44.500000000000000 -0.18737927099999999	-119.69999700000000 44.500000000000000 -0.11525086300000000	-119.69999700000000 44.500000000000000 -0.11842820799999999	-120.00000000000000 44.500000000000000 1.7577335199999999E-002	-119.80000300000000 44.500000000000000 0.29006466300000000	-120.00000000000000 44.500000000000000 -7.6332032699999997E-002	-119.59999800000000 44.500000000000000 0.18265166899999999	-120.00000000000000 44.500000000000000 -0.24154008900000001	-119.90000200000000 44.500000000000000 -1.5133657500000000E-002	-120.00000000000000 44.500000000000000 -1.3582874999999999E-002	-119.80000300000000 44.500000000000000 0.33006498200000001	-119.69999700000000 44.500000000000000 0.53397595899999994	-120.00000000000000 44.500000000000000 0.21238242099999999	-119.80000300000000 44.500000000000000 0.45660054700000002	-119.40000200000000 44.500000000000000 0.94103342300000004	-116.19999700000000 44.500000000000000 -2.3379211400000002	-114.50000000000000 44.500000000000000 -2.0306541899999999	-114.30000300000000 44.500000000000000 -2.0438532800000000	-113.59999800000000 44.500000000000000 -2.1952962899999999	-113.00000000000000 44.500000000000000 -1.9407815900000001	-112.40000200000000 44.500000000000000 -1.9851711999999999	-111.80000300000000 44.500000000000000 -2.4164977099999998	-110.59999800000000 44.500000000000000 -0.71783149199999996	-108.90000200000000 44.500000000000000 1.0964953900000001	-109.90000200000000 44.500000000000000 -0.31443962500000000	-111.50000000000000 44.500000000000000 -1.5677717900000001	-112.59999800000000 44.500000000000000 -1.9121778000000000	-113.00000000000000 44.500000000000000 -1.4696883000000001	-115.50000000000000 44.500000000000000 -1.2002817400000001	-119.19999700000000 44.500000000000000 -1.3832334300000000	-119.80000300000000 44.500000000000000 -1.1750214100000000
-119.90000200000000 44.500000000000000 -0.19903861000000000	-119.90000200000000 44.500000000000000 -0.20569965200000001	-119.59999800000000 44.500000000000000 3.8078207500000003E-002	-119.90000200000000 44.500000000000000 -0.34519770700000002	-119.69999700000000 44.500000000000000 -0.16612675800000001	-119.80000300000000 44.500000000000000 -0.33749470100000001	-119.69999700000000 44.500000000000000 -0.22856421800000001	-119.59999800000000 44.500000000000000 -2.0458139500000000E-002	-119.59999800000000 44.500000000000000 -0.48799356799999999	-119.59999800000000 44.500000000000000 -0.15335257399999999	-119.59999800000000 44.500000000000000 -0.43320107499999999	-119.59999800000000 44.500000000000000 -0.31803071500000002	-119.59999800000000 44.500000000000000 -0.27374658000000002	-119.69999700000000 44.500000000000000 -0.29449254300000000	-119.80000300000000 44.500000000000000 -0.61622971299999996	-119.59999800000000 44.500000000000000 -0.46540787800000000	-119.69999700000000 44.500000000000000 -0.50205880400000003	-119.69999700000000 44.500000000000000 -0.45692661400000001	-119.59999800000000 44.500000000000000 -0.29161858600000001	-119.59999800000000 44.500000000000000 -8.7415799500000002E-002	-119.59999800000000 44.500000000000000 -1.3046742400000000E-002	-119.59999800000000 44.500000000000000 -2.2896252600000000E-002	-119.90000200000000 44.500000000000000 0.11033774900000000	-119.69999700000000 44.500000000000000 0.42160293500000001	-119.90000200000000 44.500000000000000 1.7368417200000000E-002	-119.50000000000000 44.500000000000000 0.27195027500000002	-119.90000200000000 44.500000000000000 -0.14803515400000000	-119.80000300000000 44.500000000000000 9.7915500399999994E-002	-119.90000200000000 44.500000000000000 8.6384706199999994E-002	-119.69999700000000 44.500000000000000 0.46325996500000000	-119.59999800000000 44.500000000000000 0.62040799899999999	-119.90000200000000 44.500000000000000 0.29902854600000001	-119.69999700000000 44.500000000000000 0.54831308099999998	-119.30000300000000 44.500000000000000 1.0026508599999999	-116.09999800000000 44.500000000000000 -2.2977221000000001	-114.40000200000000 44.500000000000000 -2.0807406899999998	-114.19999700000000 44.500000000000000 -2.0965066000000001	-113.50000000000000 44.500000000000000 -2.2215704900000000	-112.90000200000000 44.500000000000000 -1.9705280100000000	-112.30000300000000 44.500000000000000 -2.0265061900000001	-111.69999700000000 44.500000000000000 -2.3684399100000002	-110.50000000000000 44.500000000000000 -0.71589004999999994	-108.80000300000000 44.500000000000000 1.1800118700000000	-109.80000300000000 44.500000000000000 -0.26650100900000001	-111.40000200000000 44.500000000000000 -1.5901117300000001	-112.50000000000000 44.500000000000000 -1.9438735199999999	-112.90000200000000 44.500000000000000 -1.4819854500000000	-115.40000200000000 44.500000000000000 -1.1999578500000001	-119.09999800000000 44.500000000000000 -1.3172076900000000	-119.69999700000000 44.500000000000000 -1.1729662400000000
-119.80000300000000 44.500000000000000 -7.3529042300000000E-002	-119.80000300000000 44.500000000000000 -8.1701941799999997E-002	-119.50000000000000 44.500000000000000 0.14828793700000001	-119.80000300000000 44.500000000000000 -0.23180133100000000	-119.59999800000000 44.500000000000000 -5.1654197300000003E-002	-119.69999700000000 44.500000000000000 -0.22262483799999999	-119.59999800000000 44.500000000000000 -0.10469546200000000	-119.50000000000000 44.500000000000000 8.9879989600000001E-002	-119.50000000000000 44.500000000000000 -0.39811673800000003	-119.50000000000000 44.500000000000000 -0.12909761100000000	-119.50000000000000 44.500000000000000 -0.34585246400000003	-119.50000000000000 44.500000000000000 -0.22692422600000001	-119.50000000000000 44.500000000000000 -0.18256892299999999	-119.59999800000000 44.500000000000000 -0.19692374800000001	-119.69999700000000 44.500000000000000 -0.57667666699999998	-119.50000000000000 44.500000000000000 -0.39089256500000003	-119.59999800000000 44.500000000000000 -0.44675567700000002	-119.59999800000000 44.500000000000000 -0.40198847700000001	-119.50000000000000 44.500000000000000 -0.22059240899999999	-119.50000000000000 44.500000000000000 1.0993822900000000E-003	-119.50000000000000 44.500000000000000 7.9791918399999995E-002	-119.50000000000000 44.500000000000000 6.4938746399999997E-002	-119.80000300000000 44.500000000000000 0.19980697300000000	-119.59999800000000 44.500000000000000 0.57783258000000004	-119.80000300000000 44.500000000000000 0.10695029800000000	-119.40000200000000 44.500000000000000 0.35927674199999998	-119.80000300000000 44.500000000000000 -5.8344315700000003E-002	-119.69999700000000 44.500000000000000 0.22860373600000000	-119.80000300000000 44.500000000000000 0.20252361899999999	-119.59999800000000 44.500000000000000 0.61918562700000002	-119.50000000000000 44.500000000000000 0.70330327699999995	-119.80000300000000 44.500000000000000 0.38905391099999997	-119.59999800000000 44.500000000000000 0.63765728499999996	-119.19999700000000 44.500000000000000 1.0484957699999999	-116.00000000000000 44.500000000000000 -2.2398500399999999	-114.30000300000000 44.500000000000000 -2.1329181199999998	-114.09999800000000 44.500000000000000 -2.1422164399999999	-113.40000200000000 44.500000000000000 -2.2443130000000000	-112.80000300000000 44.500000000000000 -2.0030586700000002	-112.19999700000000 44.500000000000000 -2.0660273999999998	-111.59999800000000 44.500000000000000 -2.2708759299999999	-110.40000200000000 44.500000000000000 -0.73004686799999996	-108.69999700000000 44.500000000000000 1.2508540200000000	-109.69999700000000 44.500000000000000 -0.18510288000000000	-111.30000300000000 44.500000000000000 -1.5915327100000001	-112.40000200000000 44.500000000000000 -1.9737617999999999	-112.80000300000000 44.500000000000000 -1.4976804300000000	-115.30000300000000 44.500000000000000 -1.1995729200000000	-119.00000000000000 44.500000000000000 -1.2315367500000001	-119.59999800000000 44.500000000000000 -1.1731157299999999
-119.69999700000000 44.500000000000000 4.7617591899999999E-002	-119.69999700000000 44.500000000000000 3.8144502800000001E-002	-119.40000200000000 44.500000000000000 0.24995747200000001	-119.69999700000000 44.500000000000000 -0.11701507899999999	-119.50000000000000 44.500000000000000 5.8468129500000000E-002	-119.59999800000000 44.500000000000000 -0.10795177500000000	-119.50000000000000 44.500000000000000 1.3935048100000000E-002	-119.40000200000000 44.500000000000000 0.19175465400000000	-119.40000200000000 44.500000000000000 -0.29943215800000000	-119.40000200000000 44.500000000000000 -0.11256000400000001	-119.40000200000000 44.500000000000000 -0.24726444500000000	-119.40000200000000 44.500000000000000 -0.14656214400000001	-119.40000200000000 44.500000000000000 -0.10215547699999999	-119.50000000000000 44.500000000000000 -0.10666694500000000	-119.59999800000000 44.500000000000000 -0.51108413900000005	-119.40000200000000 44.500000000000000 -0.31373152100000001	-119.50000000000000 44.500000000000000 -0.37419512900000002	-119.50000000000000 44.500000000000000 -0.32995873700000000	-119.40000200000000 44.500000000000000 -0.14565849300000000	-119.40000200000000 44.500000000000000 7.7677361700000003E-002	-119.40000200000000 44.500000000000000 0.16220484700000001	-119.40000200000000 44.500000000000000 0.14139093500000000	-119.69999700000000 44.500000000000000 0.28788203000000001	-119.50000000000000 44.500000000000000 0.74646180900000003	-119.69999700000000 44.500000000000000 0.19408422700000000	-119.30000300000000 44.500000000000000 0.44635221400000002	-119.69999700000000 44.500000000000000 2.9364299000000000E-002	-119.59999800000000 44.500000000000000 0.38391789799999998	-119.69999700000000 44.500000000000000 0.33776062699999998	-119.50000000000000 44.500000000000000 0.78513473300000003	-119.40000200000000 44.500000000000000 0.78237611100000004	-119.69999700000000 44.500000000000000 0.47881957900000000	-119.50000000000000 44.500000000000000 0.71983921500000003	-119.09999800000000 44.500000000000000 1.0749427100000000	-115.90000200000000 44.500000000000000 -2.1757047200000001	-114.19999700000000 44.500000000000000 -2.1833922900000000	-114.00000000000000 44.500000000000000 -2.1829535999999998	-113.30000300000000 44.500000000000000 -2.2643542299999999	-112.69999700000000 44.500000000000000 -2.0388166900000000	-112.09999800000000 44.500000000000000 -2.1023092299999999	-111.50000000000000 44.500000000000000 -2.1372058400000000	-110.30000300000000 44.500000000000000 -0.74735051399999997	-108.59999800000000 44.500000000000000 1.3080426500000000	-109.59999800000000 44.500000000000000 -6.1219777900000001E-002	-111.19999700000000 44.500000000000000 -1.5586645600000000	-112.30000300000000 44.500000000000000 -1.9931157799999999	-112.69999700000000 44.500000000000000 -1.5198822000000001	-115.19999700000000 44.500000000000000 -1.1988949799999999	-118.90000200000000 44.500000000000000 -1.1430137199999999	-119.50000000000000 44.500000000000000 -1.1763225799999999
-119.59999800000000 44.500000000000000 0.15831267800000001	-119.59999800000000 44.500000000000000 0.14757320299999999	-119.30000300000000 44.500000000000000 0.33852305999999999	-119.59999800000000 44.500000000000000 -2.7059114100000002E-003	-119.40000200000000 44.500000000000000 0.15996831700000000	-119.50000000000000 44.500000000000000 2.3971430499999998E-003	-119.40000200000000 44.500000000000000 0.12328261100000000	-119.30000300000000 44.500000000000000 0.28031456500000002	-119.30000300000000 44.500000000000000 -0.19565391500000001	-119.30000300000000 44.500000000000000 -8.9854396899999994E-002	-119.30000300000000 44.500000000000000 -0.14260698899999999	-119.30000300000000 44.500000000000000 -7.9257644700000005E-002	-119.30000300000000 44.500000000000000 -3.4908514500000001E-002	-119.40000200000000 44.500000000000000 -2.7120090999999999E-002	-119.50000000000000 44.500000000000000 -0.42620649900000002	-119.30000300000000 44.500000000000000 -0.24378441300000001	-119.40000200000000 44.500000000000000 -0.29737898699999998	-119.40000200000000 44.500000000000000 -0.25399771300000001	-119.30000300000000 44.500000000000000 -7.7127531200000002E-002	-119.30000300000000 44.500000000000000 0.13981863899999999	-119.30000300000000 44.500000000000000 0.23134522099999999	-119.30000300000000 44.500000000000000 0.20396120800000000	-119.59999800000000 44.500000000000000 0.37723699199999999	-119.40000200000000 44.500000000000000 0.91112995100000005	-119.59999800000000 44.500000000000000 0.28130701200000002	-119.19999700000000 44.500000000000000 0.53743618699999995	-119.59999800000000 44.500000000000000 0.11711063200000001	-119.50000000000000 44.500000000000000 0.55147802800000001	-119.59999800000000 44.500000000000000 0.49529919000000000	-119.40000200000000 44.500000000000000 0.94530761200000002	-119.30000300000000 44.500000000000000 0.86064308899999997	-119.59999800000000 44.500000000000000 0.56756895799999996	-119.40000200000000 44.500000000000000 0.79064762600000005	-119.00000000000000 44.500000000000000 1.0827561600000000	-115.80000300000000 44.500000000000000 -2.1153471499999998	-114.09999800000000 44.500000000000000 -2.2284131100000000	-113.90000200000000 44.500000000000000 -2.2208426000000001	-113.19999700000000 44.500000000000000 -2.2805368900000000	-112.59999800000000 44.500000000000000 -2.0776507899999999	-112.00000000000000 44.500000000000000 -2.1336402900000002	-111.40000200000000 44.500000000000000 -1.9840668400000001	-110.19999700000000 44.500000000000000 -0.75676560400000004	-108.50000000000000 44.500000000000000 1.3559109000000000	-109.50000000000000 44.500000000000000 9.3513570700000007E-002	-111.09999800000000 44.500000000000000 -1.4809459400000000	-112.19999700000000 44.500000000000000 -1.9890159400000000	-112.59999800000000 44.500000000000000 -1.5513440400000000	-115.09999800000000 44.500000000000000 -1.1972315300000000	-118.80000300000000 44.500000000000000 -1.0654976400000000	-119.40000200000000 44.500000000000000 -1.1829741000000000
-119.50000000000000 44.500000000000000 0.25887221100000002	-119.50000000000000 44.500000000000000 0.24691283700000000	-119.19999700000000 44.500000000000000 0.40857833599999999	-119.50000000000000 44.500000000000000 0.10722274300000000	-119.30000300000000 44.500000000000000 0.24817191100000000	-119.40000200000000 44.500000000000000 0.10402167599999999	-119.30000300000000 44.500000000000000 0.21835424000000000	-119.19999700000000 44.500000000000000 0.34987279799999998	-119.19999700000000 44.500000000000000 -8.7078653300000003E-002	-119.19999700000000 44.500000000000000 -4.5323323499999998E-002	-119.19999700000000 44.500000000000000 -3.3509876600000002E-002	-119.19999700000000 44.500000000000000 -2.6468707200000000E-002	-119.19999700000000 44.500000000000000 1.7445411500000001E-002	-119.30000300000000 44.500000000000000 3.9244644299999999E-002	-119.40000200000000 44.500000000000000 -0.33036422700000001	-119.19999700000000 44.500000000000000 -0.18850153700000000	-119.30000300000000 44.500000000000000 -0.22701786500000001	-119.30000300000000 44.500000000000000 -0.18440310700000001	-119.19999700000000 44.500000000000000 -2.2130809700000000E-002	-119.19999700000000 44.500000000000000 0.18289422999999999	-119.19999700000000 44.500000000000000 0.28234484799999998	-119.19999700000000 44.500000000000000 0.25116699900000000	-119.50000000000000 44.500000000000000 0.46588960299999999	-119.30000300000000 44.500000000000000 1.0549484499999999	-119.50000000000000 44.500000000000000 0.36670425499999998	-119.09999800000000 44.500000000000000 0.63563233600000002	-119.50000000000000 44.500000000000000 0.20007575999999999	-119.40000200000000 44.500000000000000 0.71485972399999997	-119.50000000000000 44.500000000000000 0.66262626599999996	-119.30000300000000 44.500000000000000 1.0836039799999999	-119.19999700000000 44.500000000000000 0.94396525600000003	-119.50000000000000 44.500000000000000 0.65294802200000002	-119.30000300000000 44.500000000000000 0.84740298999999997	-118.90000200000000 44.500000000000000 1.0726742700000000	-115.69999700000000 44.500000000000000 -2.0672371400000000	-114.00000000000000 44.500000000000000 -2.2668130400000002	-113.80000300000000 44.500000000000000 -2.2563095099999999	-113.09999800000000 44.500000000000000 -2.2915656599999998	-112.50000000000000 44.500000000000000 -2.1205790000000002	-111.90000200000000 44.500000000000000 -2.1576559500000001	-111.30000300000000 44.500000000000000 -1.8247891700000001	-110.09999800000000 44.500000000000000 -0.74958741699999998	-108.40000200000000 44.500000000000000 1.3976978099999999	-109.40000200000000 44.500000000000000 0.26316329799999999	-111.00000000000000 44.500000000000000 -1.3684821100000000	-112.09999800000000 44.500000000000000 -1.9503741299999999	-112.50000000000000 44.500000000000000 -1.5930254500000001	-115.00000000000000 44.500000000000000 -1.1976429200000001	-118.69999700000000 44.500000000000000 -1.0100043999999999	-119.30000300000000 44.500000000000000 -1.1923269000000001
-119.40000200000000 44.500000000000000 0.34942600099999999	-119.40000200000000 44.500000000000000 0.33632701599999998	-119.09999800000000 44.500000000000000 0.45607838000000001	-119.40000200000000 44.500000000000000 0.20858609700000000	-119.19999700000000 44.500000000000000 0.31751868100000002	-119.30000300000000 44.500000000000000 0.19221749900000001	-119.19999700000000 44.500000000000000 0.29268336299999997	-119.09999800000000 44.500000000000000 0.39610153399999998	-119.09999800000000 44.500000000000000 2.6250140700000001E-002	-119.09999800000000 44.500000000000000 3.2228354399999999E-002	-119.09999800000000 44.500000000000000 7.8950084700000006E-002	-119.09999800000000 44.500000000000000 1.1438830800000001E-002	-119.09999800000000 44.500000000000000 5.3684119099999997E-002	-119.19999700000000 44.500000000000000 9.0727515499999994E-002	-119.30000300000000 44.500000000000000 -0.22856557399999999	-119.09999800000000 44.500000000000000 -0.15235520899999999	-119.19999700000000 44.500000000000000 -0.17128094999999999	-119.19999700000000 44.500000000000000 -0.12831896500000001	-119.09999800000000 44.500000000000000 1.5348367400000000E-002	-119.09999800000000 44.500000000000000 0.20281042199999999	-119.09999800000000 44.500000000000000 0.31047985000000000	-119.09999800000000 44.500000000000000 0.28201737999999998	-119.40000200000000 44.500000000000000 0.55273652100000004	-119.19999700000000 44.500000000000000 1.1602729599999999	-119.40000200000000 44.500000000000000 0.44924056499999998	-119.00000000000000 44.500000000000000 0.73209959300000005	-119.40000200000000 44.500000000000000 0.27303293299999998	-119.30000300000000 44.500000000000000 0.85725939299999998	-119.40000200000000 44.500000000000000 0.82415193300000000	-119.19999700000000 44.500000000000000 1.1832526900000000	-119.09999800000000 44.500000000000000 1.0368044400000000	-119.40000200000000 44.500000000000000 0.73457938400000000	-119.19999700000000 44.500000000000000 0.88870221400000005	-118.80000300000000 44.500000000000000 1.0438809400000000	-115.59999800000000 44.500000000000000 -2.0370464300000002	-113.90000200000000 44.500000000000000 -2.2961430500000000	-113.69999700000000 44.500000000000000 -2.2878928200000002	-113.00000000000000 44.500000000000000 -2.3010292099999998	-112.40000200000000 44.500000000000000 -2.1671798199999999	-111.80000300000000 44.500000000000000 -2.1708610099999999	-111.19999700000000 44.500000000000000 -1.6697017000000001	-110.00000000000000 44.500000000000000 -0.72432225900000002	-108.30000300000000 44.500000000000000 1.4332277800000000	-109.30000300000000 44.500000000000000 0.43197375500000001	-110.90000200000000 44.500000000000000 -1.2358386500000000	-112.00000000000000 44.500000000000000 -1.8872165700000001	-112.40000200000000 44.500000000000000 -1.6462608599999999	-114.90000200000000 44.500000000000000 -1.2034652200000000	-118.59999800000000 44.500000000000000 -0.98348385100000002	-119.19999700000000 44.500000000000000 -1.2025798599999999
-119.30000300000000 44.500000000000000 0.42757195199999998	-119.30000300000000 44.500000000000000 0.41346240000000001	-119.00000000000000 44.500000000000000 0.48655590399999998	-119.30000300000000 44.500000000000000 0.29680198400000002	-119.09999800000000 44.500000000000000 0.36321380700000000	-119.19999700000000 44.500000000000000 0.26148441400000000	-119.09999800000000 44.500000000000000 0.34055408799999998	-119.00000000000000 44.500000000000000 0.42481032000000002	-119.00000000000000 44.500000000000000 0.13611130399999999	-119.00000000000000 44.500000000000000 0.12909966700000000	-119.00000000000000 44.500000000000000 0.18684674800000001	-119.00000000000000 44.500000000000000 3.5812936699999999E-002	-119.00000000000000 44.500000000000000 7.2742611200000001E-002	-119.09999800000000 44.500000000000000 0.12615653900000001	-119.19999700000000 44.500000000000000 -0.12246169100000000	-119.00000000000000 44.500000000000000 -0.13333994199999999	-119.09999800000000 44.500000000000000 -0.13519012899999999	-119.09999800000000 44.500000000000000 -8.9706130300000006E-002	-119.00000000000000 44.500000000000000 3.6281935899999999E-002	-119.00000000000000 44.500000000000000 0.20413166299999999	-119.00000000000000 44.500000000000000 0.31812280399999998	-119.00000000000000 44.500000000000000 0.29522472599999999	-119.30000300000000 44.500000000000000 0.63944083500000004	-119.09999800000000 44.500000000000000 1.2133786700000000	-119.30000300000000 44.500000000000000 0.53055685799999996	-118.90000200000000 44.500000000000000 0.81467425800000004	-119.30000300000000 44.500000000000000 0.33230918599999998	-119.19999700000000 44.500000000000000 0.96128243199999996	-119.30000300000000 44.500000000000000 0.96392703099999999	-119.09999800000000 44.500000000000000 1.2312045100000000	-119.00000000000000 44.500000000000000 1.1294102699999999	-119.30000300000000 44.500000000000000 0.81545358899999998	-119.09999800000000 44.500000000000000 0.91374158900000002	-118.69999700000000 44.500000000000000 0.99421429600000000	-115.50000000000000 44.500000000000000 -2.0221099900000001	-113.80000300000000 44.500000000000000 -2.3110444499999998	-113.59999800000000 44.500000000000000 -2.3132324199999998	-112.90000200000000 44.500000000000000 -2.3127751399999998	-112.30000300000000 44.500000000000000 -2.2145438199999998	-111.69999700000000 44.500000000000000 -2.1685321300000000	-111.09999800000000 44.500000000000000 -1.5260644000000001	-109.90000200000000 44.500000000000000 -0.67926531999999995	-108.19999700000000 44.500000000000000 1.4588774400000000	-109.19999700000000 44.500000000000000 0.58464604600000003	-110.80000300000000 44.500000000000000 -1.0976808100000000	-111.90000200000000 44.500000000000000 -1.8119845400000001	-112.30000300000000 44.500000000000000 -1.7137062500000000	-114.80000300000000 44.500000000000000 -1.2172983900000001	-118.50000000000000 44.500000000000000 -0.98167848599999996	-119.09999800000000 44.500000000000000 -1.2116177100000001
-119.19999700000000 44.500000000000000 0.48829057799999998	-119.19999700000000 44.500000000000000 0.47337991000000001	-118.90000200000000 44.500000000000000 0.50669199200000004	-119.19999700000000 44.500000000000000 0.36648744300000002	-119.00000000000000 44.500000000000000 0.38808807699999998	-119.09999800000000 44.500000000000000 0.30708861399999998	-119.00000000000000 44.500000000000000 0.36586454499999999	-118.90000200000000 44.500000000000000 0.44278913700000000	-118.90000200000000 44.500000000000000 0.23180279100000001	-118.90000200000000 44.500000000000000 0.22572453300000000	-118.90000200000000 44.500000000000000 0.27984631100000001	-118.90000200000000 44.500000000000000 4.9689631900000003E-002	-118.90000200000000 44.500000000000000 7.3787175100000005E-002	-119.00000000000000 44.500000000000000 0.14434727999999999	-119.09999800000000 44.500000000000000 -1.3227425500000001E-002	-118.90000200000000 44.500000000000000 -0.12704099699999999	-119.00000000000000 44.500000000000000 -0.11677299400000000	-119.00000000000000 44.500000000000000 -6.7490518099999994E-002	-118.90000200000000 44.500000000000000 4.4217858499999999E-002	-118.90000200000000 44.500000000000000 0.19332990100000000	-118.90000200000000 44.500000000000000 0.30743047600000001	-118.90000200000000 44.500000000000000 0.28958573900000001	-119.19999700000000 44.500000000000000 0.73011416200000001	-119.00000000000000 44.500000000000000 1.2225278600000000	-119.19999700000000 44.500000000000000 0.61463218900000005	-118.80000300000000 44.500000000000000 0.86959743499999997	-119.19999700000000 44.500000000000000 0.37586185300000002	-119.09999800000000 44.500000000000000 1.0134069900000000	-119.19999700000000 44.500000000000000 1.0652240500000001	-119.00000000000000 44.500000000000000 1.2354843600000001	-118.90000200000000 44.500000000000000 1.2087566900000000	-119.19999700000000 44.500000000000000 0.90148329699999996	-119.00000000000000 44.500000000000000 0.92090761700000001	-118.59999800000000 44.500000000000000 0.92201417699999999	-115.40000200000000 44.500000000000000 -2.0178291800000001	-113.69999700000000 44.500000000000000 -2.3034887300000002	-113.50000000000000 44.500000000000000 -2.3320355400000001	-112.80000300000000 44.500000000000000 -2.3293771699999999	-112.19999700000000 44.500000000000000 -2.2573187400000001	-111.59999800000000 44.500000000000000 -2.1464080800000001	-111.00000000000000 44.500000000000000 -1.3940933900000001	-109.80000300000000 44.500000000000000 -0.60975909200000000	-108.09999800000000 44.500000000000000 1.4709449999999999	-109.09999800000000 44.500000000000000 0.70960617100000001	-110.69999700000000 44.500000000000000 -0.96901112800000000	-111.80000300000000 44.500000000000000 -1.7341541100000000	-112.19999700000000 44.500000000000000 -1.7991561899999999	-114.69999700000000 44.500000000000000 -1.2410472600000000	-118.40000200000000 44.500000000000000 -0.99784553099999995	-119.00000000000000 44.500000000000000 -1.2191056000000000
-119.09999800000000 44.500000000000000 0.52658295600000005	-119.09999800000000 44.500000000000000 0.51113420700000001	-118.80000300000000 44.500000000000000 0.52186983799999997	-119.09999800000000 44.500000000000000 0.41363385300000000	-118.90000200000000 44.500000000000000 0.39467060599999998	-119.00000000000000 44.500000000000000 0.33179256299999998	-118.90000200000000 44.500000000000000 0.37214064600000002	-118.80000300000000 44.500000000000000 0.45503389799999999	-118.80000300000000 44.500000000000000 0.30078589900000002	-118.80000300000000 44.500000000000000 0.30161869499999999	-118.80000300000000 44.500000000000000 0.34542462200000001	-118.80000300000000 44.500000000000000 5.8085955699999997E-002	-118.80000300000000 44.500000000000000 5.6233379999999999E-002	-118.90000200000000 44.500000000000000 0.14437857300000001	-119.00000000000000 44.500000000000000 9.1168411099999999E-002	-118.80000300000000 44.500000000000000 -0.12774655200000001	-118.90000200000000 44.500000000000000 -0.11164017800000001	-118.90000200000000 44.500000000000000 -5.7941924800000003E-002	-118.80000300000000 44.500000000000000 4.4819150100000003E-002	-118.80000300000000 44.500000000000000 0.17752328500000000	-118.80000300000000 44.500000000000000 0.27790162000000002	-118.80000300000000 44.500000000000000 0.26408237200000001	-119.09999800000000 44.500000000000000 0.82772391999999995	-118.90000200000000 44.500000000000000 1.1988984300000001	-119.09999800000000 44.500000000000000 0.70418482999999998	-118.69999700000000 44.500000000000000 0.88156527299999998	-119.09999800000000 44.500000000000000 0.40308344400000001	-119.00000000000000 44.500000000000000 1.0216254000000000	-119.09999800000000 44.500000000000000 1.1149984600000000	-118.90000200000000 44.500000000000000 1.2069021499999999	-118.80000300000000 44.500000000000000 1.2611119700000000	-119.09999800000000 44.500000000000000 0.99719750900000004	-118.90000200000000 44.500000000000000 0.90889996299999998	-118.50000000000000 44.500000000000000 0.83113241199999999	-115.30000300000000 44.500000000000000 -2.0196845500000000	-113.59999800000000 44.500000000000000 -2.2673687899999999	-113.40000200000000 44.500000000000000 -2.3424477600000002	-112.69999700000000 44.500000000000000 -2.3519771100000000	-112.09999800000000 44.500000000000000 -2.2900664800000001	-111.50000000000000 44.500000000000000 -2.1066970800000000	-110.90000200000000 44.500000000000000 -1.2752728499999999	-109.69999700000000 44.500000000000000 -0.50834673600000002	-108.00000000000000 44.500000000000000 1.4759194899999999	-109.00000000000000 44.500000000000000 0.81170415900000004	-110.59999800000000 44.500000000000000 -0.86250442299999996	-111.69999700000000 44.500000000000000 -1.6603860900000000	-112.09999800000000 44.500000000000000 -1.9045982400000001	-114.59999800000000 44.500000000000000 -1.2755302200000000	-118.30000300000000 44.500000000000000 -1.0254938600000001	-118.90000200000000 44.500000000000000 -1.2227643699999999
-119.00000000000000 44.500000000000000 0.54529273499999997	-119.00000000000000 44.500000000000000 0.52946001300000001	-118.69999700000000 44.500000000000000 0.53598153599999998	-119.00000000000000 44.500000000000000 0.44355917000000000	-118.80000300000000 44.500000000000000 0.38241320800000000	-118.90000200000000 44.500000000000000 0.33803024900000000	-118.80000300000000 44.500000000000000 0.35921210100000001	-118.69999700000000 44.500000000000000 0.46457660200000001	-118.69999700000000 44.500000000000000 0.32853680800000001	-118.69999700000000 44.500000000000000 0.33557864999999998	-118.69999700000000 44.500000000000000 0.36873215399999998	-118.69999700000000 44.500000000000000 6.7844323799999995E-002	-118.69999700000000 44.500000000000000 1.9860506100000001E-002	-118.80000300000000 44.500000000000000 0.12565377400000000	-118.90000200000000 44.500000000000000 0.18037182099999999	-118.69999700000000 44.500000000000000 -0.12861177300000001	-118.80000300000000 44.500000000000000 -0.11419796200000000	-118.80000300000000 44.500000000000000 -5.5138766800000003E-002	-118.69999700000000 44.500000000000000 4.5646928300000000E-002	-118.69999700000000 44.500000000000000 0.16480460799999999	-118.69999700000000 44.500000000000000 0.22660781399999999	-118.69999700000000 44.500000000000000 0.21813878400000000	-119.00000000000000 44.500000000000000 0.92364293300000000	-118.80000300000000 44.500000000000000 1.1510103899999999	-119.00000000000000 44.500000000000000 0.79038512699999997	-118.59999800000000 44.500000000000000 0.83911246100000003	-119.00000000000000 44.500000000000000 0.41470313100000000	-118.90000200000000 44.500000000000000 0.99680668100000003	-119.00000000000000 44.500000000000000 1.1212035400000000	-118.80000300000000 44.500000000000000 1.1538574699999999	-118.69999700000000 44.500000000000000 1.2721267900000000	-119.00000000000000 44.500000000000000 1.0927690299999999	-118.80000300000000 44.500000000000000 0.87715423100000001	-118.40000200000000 44.500000000000000 0.72648191500000003	-115.19999700000000 44.500000000000000 -2.0234663500000001	-113.50000000000000 44.500000000000000 -2.2123279600000001	-113.30000300000000 44.500000000000000 -2.3395235500000000	-112.59999800000000 44.500000000000000 -2.3807139400000001	-112.00000000000000 44.500000000000000 -2.3147265899999998	-111.40000200000000 44.500000000000000 -2.0517499400000001	-110.80000300000000 44.500000000000000 -1.1760162100000000	-109.59999800000000 44.500000000000000 -0.36963781699999998	-107.90000200000000 44.500000000000000 1.4805440900000000	-108.90000200000000 44.500000000000000 0.89762693599999999	-110.50000000000000 44.500000000000000 -0.77688902599999998	-111.59999800000000 44.500000000000000 -1.5946632599999999	-112.00000000000000 44.500000000000000 -2.0215654399999998	-114.50000000000000 44.500000000000000 -1.3193324799999999	-118.19999700000000 44.500000000000000 -1.0585564400000000	-118.80000300000000 44.500000000000000 -1.2159779100000001
-118.90000200000000 44.500000000000000 0.54714322100000001	-118.90000200000000 44.500000000000000 0.53093576399999998	-118.59999800000000 44.500000000000000 0.55044585499999998	-118.90000200000000 44.500000000000000 0.46270781799999999	-118.69999700000000 44.500000000000000 0.34788960200000002	-118.80000300000000 44.500000000000000 0.32523393600000000	-118.69999700000000 44.500000000000000 0.32336398999999999	-118.59999800000000 44.500000000000000 0.47199448900000002	-118.59999800000000 44.500000000000000 0.30395281299999999	-118.59999800000000 44.500000000000000 0.31189599600000001	-118.59999800000000 44.500000000000000 0.33832833200000001	-118.59999800000000 44.500000000000000 8.3985686300000001E-002	-118.59999800000000 44.500000000000000 -3.4770291299999999E-002	-118.69999700000000 44.500000000000000 8.8037870800000001E-002	-118.80000300000000 44.500000000000000 0.24194203300000000	-118.59999800000000 44.500000000000000 -0.12439105700000000	-118.69999700000000 44.500000000000000 -0.11791706100000000	-118.69999700000000 44.500000000000000 -5.1175147300000001E-002	-118.59999800000000 44.500000000000000 5.2932172999999999E-002	-118.59999800000000 44.500000000000000 0.16142877899999999	-118.59999800000000 44.500000000000000 0.15143376600000000	-118.59999800000000 44.500000000000000 0.15260569800000001	-118.90000200000000 44.500000000000000 1.0059320899999999	-118.69999700000000 44.500000000000000 1.0851150800000000	-118.90000200000000 44.500000000000000 0.86188083900000001	-118.50000000000000 44.500000000000000 0.75349724299999998	-118.90000200000000 44.500000000000000 0.41321411699999999	-118.80000300000000 44.500000000000000 0.94741648400000000	-118.90000200000000 44.500000000000000 1.0946060399999999	-118.69999700000000 44.500000000000000 1.0826882099999999	-118.59999800000000 44.500000000000000 1.2314968100000001	-118.90000200000000 44.500000000000000 1.1751049800000000	-118.69999700000000 44.500000000000000 0.82622843999999995	-118.30000300000000 44.500000000000000 0.61278694899999997	-115.09999800000000 44.500000000000000 -2.0257189300000000	-113.40000200000000 44.500000000000000 -2.1507589800000000	-113.19999700000000 44.500000000000000 -2.3155112299999998	-112.50000000000000 44.500000000000000 -2.4157514600000001	-111.90000200000000 44.500000000000000 -2.3321878900000002	-111.30000300000000 44.500000000000000 -1.9818258300000000	-110.69999700000000 44.500000000000000 -1.1079492600000000	-109.50000000000000 44.500000000000000 -0.20438692000000000	-107.80000300000000 44.500000000000000 1.4885717599999999	-108.80000300000000 44.500000000000000 0.97089606500000003	-110.40000200000000 44.500000000000000 -0.71099108499999997	-111.50000000000000 44.500000000000000 -1.5357803100000000	-111.90000200000000 44.500000000000000 -2.1373403099999999	-114.40000200000000 44.500000000000000 -1.3697758900000001	-118.09999800000000 44.500000000000000 -1.0917990200000001	-118.69999700000000 44.500000000000000 -1.1874854600000000
-118.80000300000000 44.500000000000000 0.53199410400000002	-118.80000300000000 44.500000000000000 0.51539933699999996	-118.50000000000000 44.500000000000000 0.56023901700000001	-118.80000300000000 44.500000000000000 0.47615549000000001	-118.59999800000000 44.500000000000000 0.28782898200000001	-118.69999700000000 44.500000000000000 0.28998777300000000	-118.59999800000000 44.500000000000000 0.26082217699999999	-118.50000000000000 44.500000000000000 0.47291910599999998	-118.50000000000000 44.500000000000000 0.23870837700000000	-118.50000000000000 44.500000000000000 0.24288947899999999	-118.50000000000000 44.500000000000000 0.26627662800000002	-118.50000000000000 44.500000000000000 9.8212130400000000E-002	-118.50000000000000 44.500000000000000 -0.10550668100000000	-118.59999800000000 44.500000000000000 3.2219607400000003E-002	-118.69999700000000 44.500000000000000 0.26122167699999999	-118.50000000000000 44.500000000000000 -0.12055432100000001	-118.59999800000000 44.500000000000000 -0.11784829900000000	-118.59999800000000 44.500000000000000 -3.9549443900000002E-002	-118.50000000000000 44.500000000000000 6.0718495400000003E-002	-118.50000000000000 44.500000000000000 0.16055926700000001	-118.50000000000000 44.500000000000000 5.9886097899999997E-002	-118.50000000000000 44.500000000000000 7.2390720199999994E-002	-118.80000300000000 44.500000000000000 1.0608842400000000	-118.59999800000000 44.500000000000000 1.0058031100000000	-118.80000300000000 44.500000000000000 0.90724742400000002	-118.40000200000000 44.500000000000000 0.64003860999999995	-118.80000300000000 44.500000000000000 0.40343505099999999	-118.69999700000000 44.500000000000000 0.87983465199999999	-118.80000300000000 44.500000000000000 1.0435624100000001	-118.59999800000000 44.500000000000000 0.99812328800000005	-118.50000000000000 44.500000000000000 1.1496739400000000	-118.80000300000000 44.500000000000000 1.2304431199999999	-118.59999800000000 44.500000000000000 0.75813067000000001	-118.19999700000000 44.500000000000000 0.49454471500000002	-115.00000000000000 44.500000000000000 -2.0256602799999999	-113.30000300000000 44.500000000000000 -2.0940566100000000	-113.09999800000000 44.500000000000000 -2.2647080399999999	-112.40000200000000 44.500000000000000 -2.4560422900000001	-111.80000300000000 44.500000000000000 -2.3390598300000001	-111.19999700000000 44.500000000000000 -1.8952361300000000	-110.59999800000000 44.500000000000000 -1.0814192300000001	-109.40000200000000 44.500000000000000 -2.6862014100000001E-002	-107.69999700000000 44.500000000000000 1.5007774800000000	-108.69999700000000 44.500000000000000 1.0315221500000000	-110.30000300000000 44.500000000000000 -0.66954868999999995	-111.40000200000000 44.500000000000000 -1.4817866099999999	-111.80000300000000 44.500000000000000 -2.2356636499999998	-114.30000300000000 44.500000000000000 -1.4229518200000000	-118.00000000000000 44.500000000000000 -1.1230239900000001	-118.59999800000000 44.500000000000000 -1.1277426500000001
-118.69999700000000 44.500000000000000 0.49695134200000002	-118.69999700000000 44.500000000000000 0.47997725000000002	-118.40000200000000 44.500000000000000 0.55718106000000001	-118.69999700000000 44.500000000000000 0.48745617299999999	-118.50000000000000 44.500000000000000 0.20768399500000001	-118.59999800000000 44.500000000000000 0.22905741600000001	-118.50000000000000 44.500000000000000 0.17764584700000000	-118.40000200000000 44.500000000000000 0.45966282500000000	-118.40000200000000 44.500000000000000 0.14825746400000001	-118.40000200000000 44.500000000000000 0.14566631599999999	-118.40000200000000 44.500000000000000 0.16831862900000000	-118.40000200000000 44.500000000000000 9.8626270899999993E-002	-118.40000200000000 44.500000000000000 -0.18882653099999999	-118.50000000000000 44.500000000000000 -3.9794717000000000E-002	-118.59999800000000 44.500000000000000 0.22697724399999999	-118.40000200000000 44.500000000000000 -0.12411703200000000	-118.50000000000000 44.500000000000000 -0.11922258900000000	-118.50000000000000 44.500000000000000 -2.6452308500000001E-002	-118.40000200000000 44.500000000000000 6.0758784400000002E-002	-118.40000200000000 44.500000000000000 0.15326371799999999	-118.40000200000000 44.500000000000000 -3.7515900999999997E-002	-118.40000200000000 44.500000000000000 -1.4830289400000000E-002	-118.69999700000000 44.500000000000000 1.0730925800000000	-118.50000000000000 44.500000000000000 0.91413307200000005	-118.69999700000000 44.500000000000000 0.91544103600000004	-118.30000300000000 44.500000000000000 0.51289951800000000	-118.69999700000000 44.500000000000000 0.39240232100000000	-118.59999800000000 44.500000000000000 0.79881155500000001	-118.69999700000000 44.500000000000000 0.97442603100000003	-118.50000000000000 44.500000000000000 0.90092301399999997	-118.40000200000000 44.500000000000000 1.0404821600000000	-118.69999700000000 44.500000000000000 1.2444549800000000	-118.50000000000000 44.500000000000000 0.67656868699999995	-118.09999800000000 44.500000000000000 0.37586820100000001	-114.90000200000000 44.500000000000000 -2.0224108699999999	-113.19999700000000 44.500000000000000 -2.0523564799999998	-113.00000000000000 44.500000000000000 -2.1982238299999999	-112.30000300000000 44.500000000000000 -2.4986486399999999	-111.69999700000000 44.500000000000000 -2.3275053500000000	-111.09999800000000 44.500000000000000 -1.7908512400000001	-110.50000000000000 44.500000000000000 -1.0847222800000000	-109.30000300000000 44.500000000000000 0.14847673500000000	-107.59999800000000 44.500000000000000 1.5167630900000000	-108.59999800000000 44.500000000000000 1.0783240800000000	-110.19999700000000 44.500000000000000 -0.66330146800000001	-111.30000300000000 44.500000000000000 -1.4315006699999999	-111.69999700000000 44.500000000000000 -2.2965583800000000	-114.19999700000000 44.500000000000000 -1.4736425900000001	-117.90000200000000 44.500000000000000 -1.1485377600000000	-118.50000000000000 44.500000000000000 -1.0503794000000000
-118.59999800000000 44.500000000000000 0.43920135500000002	-118.59999800000000 44.500000000000000 0.42192262400000002	-118.30000300000000 44.500000000000000 0.53031575700000000	-118.59999800000000 44.500000000000000 0.49772369900000002	-118.40000200000000 44.500000000000000 0.11459854999999999	-118.50000000000000 44.500000000000000 0.14781771599999999	-118.40000200000000 44.500000000000000 8.1505246500000003E-002	-118.30000300000000 44.500000000000000 0.42103949200000002	-118.30000300000000 44.500000000000000 4.6717092400000000E-002	-118.30000300000000 44.500000000000000 3.5417061299999997E-002	-118.30000300000000 44.500000000000000 5.8401245599999999E-002	-118.30000300000000 44.500000000000000 7.1721643200000004E-002	-118.30000300000000 44.500000000000000 -0.27970996500000000	-118.40000200000000 44.500000000000000 -0.12460842000000000	-118.50000000000000 44.500000000000000 0.15101323999999999	-118.30000300000000 44.500000000000000 -0.14097307600000000	-118.40000200000000 44.500000000000000 -0.12887559800000001	-118.40000200000000 44.500000000000000 -2.0324414600000000E-002	-118.30000300000000 44.500000000000000 4.4821392699999997E-002	-118.30000300000000 44.500000000000000 0.13108424799999999	-118.30000300000000 44.500000000000000 -0.12836822900000000	-118.30000300000000 44.500000000000000 -9.8504431500000003E-002	-118.59999800000000 44.500000000000000 1.0309450600000001	-118.40000200000000 44.500000000000000 0.81174528599999995	-118.59999800000000 44.500000000000000 0.87914240399999999	-118.19999700000000 44.500000000000000 0.38538417200000002	-118.59999800000000 44.500000000000000 0.38600000699999998	-118.50000000000000 44.500000000000000 0.70515960499999997	-118.59999800000000 44.500000000000000 0.89195388600000003	-118.40000200000000 44.500000000000000 0.79251420500000003	-118.30000300000000 44.500000000000000 0.91573596000000002	-118.59999800000000 44.500000000000000 1.2068629300000000	-118.40000200000000 44.500000000000000 0.58822351699999997	-118.00000000000000 44.500000000000000 0.25910854300000002	-114.80000300000000 44.500000000000000 -2.0138669000000000	-113.09999800000000 44.500000000000000 -2.0329210799999999	-112.90000200000000 44.500000000000000 -2.1302132600000001	-112.19999700000000 44.500000000000000 -2.5387742499999999	-111.59999800000000 44.500000000000000 -2.2895352800000000	-111.00000000000000 44.500000000000000 -1.6755071900000000	-110.40000200000000 44.500000000000000 -1.1030861100000000	-109.19999700000000 44.500000000000000 0.30712243900000002	-107.50000000000000 44.500000000000000 1.5395380299999999	-108.50000000000000 44.500000000000000 1.1151514100000000	-110.09999800000000 44.500000000000000 -0.70062232000000002	-111.19999700000000 44.500000000000000 -1.3846886199999999	-111.59999800000000 44.500000000000000 -2.3034546400000000	-114.09999800000000 44.500000000000000 -1.5172386200000001	-117.80000300000000 44.500000000000000 -1.1606864900000000	-118.40000200000000 44.500000000000000 -0.97159594299999996
-118.50000000000000 44.500000000000000 0.36394166900000002	-118.50000000000000 44.500000000000000 0.34635481200000001	-118.19999700000000 44.500000000000000 0.46632450800000003	-118.50000000000000 44.500000000000000 0.50198048399999995	-118.30000300000000 44.500000000000000 1.5837488699999999E-002	-118.40000200000000 44.500000000000000 5.3355813000000002E-002	-118.30000300000000 44.500000000000000 -2.0121991600000000E-002	-118.19999700000000 44.500000000000000 0.34273490299999998	-118.19999700000000 44.500000000000000 -5.2937235700000002E-002	-118.19999700000000 44.500000000000000 -7.4658729100000001E-002	-118.19999700000000 44.500000000000000 -5.1230106499999997E-002	-118.19999700000000 44.500000000000000 2.4905819400000001E-003	-118.19999700000000 44.500000000000000 -0.37162125099999999	-118.30000300000000 44.500000000000000 -0.21727414400000000	-118.40000200000000 44.500000000000000 4.8903163499999999E-002	-118.19999700000000 44.500000000000000 -0.17567531800000000	-118.30000300000000 44.500000000000000 -0.15270835199999999	-118.30000300000000 44.500000000000000 -2.9358355300000000E-002	-118.19999700000000 44.500000000000000 4.4313068500000004E-003	-118.19999700000000 44.500000000000000 8.5730224800000004E-002	-118.19999700000000 44.500000000000000 -0.19832740700000001	-118.19999700000000 44.500000000000000 -0.16545297200000000	-118.50000000000000 44.500000000000000 0.94612437500000002	-118.30000300000000 44.500000000000000 0.70239019400000002	-118.50000000000000 44.500000000000000 0.80590987199999997	-118.09999800000000 44.500000000000000 0.26829597399999999	-118.50000000000000 44.500000000000000 0.37763071100000001	-118.40000200000000 44.500000000000000 0.60034072400000005	-118.50000000000000 44.500000000000000 0.79696714899999999	-118.30000300000000 44.500000000000000 0.67675417699999996	-118.19999700000000 44.500000000000000 0.78510534799999998	-118.50000000000000 44.500000000000000 1.1282157900000001	-118.30000300000000 44.500000000000000 0.50371760099999996	-117.90000200000000 44.500000000000000 0.14799048000000001	-114.69999700000000 44.500000000000000 -1.9968086500000000	-113.00000000000000 44.500000000000000 -2.0332369799999999	-112.80000300000000 44.500000000000000 -2.0739080900000002	-112.09999800000000 44.500000000000000 -2.5715835100000000	-111.50000000000000 44.500000000000000 -2.2306079900000002	-110.90000200000000 44.500000000000000 -1.5595157100000001	-110.30000300000000 44.500000000000000 -1.1244742900000000	-109.09999800000000 44.500000000000000 0.43798363200000001	-107.40000200000000 44.500000000000000 1.5712134799999999	-108.40000200000000 44.500000000000000 1.1455458400000000	-110.00000000000000 44.500000000000000 -0.76234680399999999	-111.09999800000000 44.500000000000000 -1.3413469800000000	-111.50000000000000 44.500000000000000 -2.2684478800000001	-114.00000000000000 44.500000000000000 -1.5564380900000001	-117.69999700000000 44.500000000000000 -1.1476368900000000	-118.30000300000000 44.500000000000000 -0.90448540399999999
-118.40000200000000 44.500000000000000 0.27803158800000000	-118.40000200000000 44.500000000000000 0.26006194900000001	-118.09999800000000 44.500000000000000 0.35559111799999998	-118.40000200000000 44.500000000000000 0.49201604700000001	-118.19999700000000 44.500000000000000 -8.0922074600000005E-002	-118.30000300000000 44.500000000000000 -4.7003511300000002E-002	-118.19999700000000 44.500000000000000 -0.11965131800000001	-118.09999800000000 44.500000000000000 0.21398402799999999	-118.09999800000000 44.500000000000000 -0.14084985899999999	-118.09999800000000 44.500000000000000 -0.17497293700000000	-118.09999800000000 44.500000000000000 -0.15159960100000000	-118.09999800000000 44.500000000000000 -0.11910617400000000	-118.09999800000000 44.500000000000000 -0.45819985899999999	-118.19999700000000 44.500000000000000 -0.31139087700000001	-118.30000300000000 44.500000000000000 -6.5417632500000003E-002	-118.09999800000000 44.500000000000000 -0.23051844499999999	-118.19999700000000 44.500000000000000 -0.19553281400000000	-118.19999700000000 44.500000000000000 -6.1685279000000003E-002	-118.09999800000000 44.500000000000000 -6.6448099900000002E-002	-118.09999800000000 44.500000000000000 1.1428442800000001E-002	-118.09999800000000 44.500000000000000 -0.23637564500000000	-118.09999800000000 44.500000000000000 -0.20535469100000001	-118.40000200000000 44.500000000000000 0.83424925800000005	-118.19999700000000 44.500000000000000 0.59185200900000001	-118.40000200000000 44.500000000000000 0.70711564999999998	-118.00000000000000 44.500000000000000 0.16094270299999999	-118.40000200000000 44.500000000000000 0.35936340700000002	-118.30000300000000 44.500000000000000 0.48819023400000000	-118.40000200000000 44.500000000000000 0.69093149899999995	-118.19999700000000 44.500000000000000 0.55996316700000004	-118.09999800000000 44.500000000000000 0.65601050900000002	-118.40000200000000 44.500000000000000 1.0223245599999999	-118.19999700000000 44.500000000000000 0.43732106700000001	-117.80000300000000 44.500000000000000 4.9328349500000000E-002	-114.59999800000000 44.500000000000000 -1.9690220400000000	-112.90000200000000 44.500000000000000 -2.0486295200000000	-112.69999700000000 44.500000000000000 -2.0412435499999999	-112.00000000000000 44.500000000000000 -2.5983789000000002	-111.40000200000000 44.500000000000000 -2.1565196499999999	-110.80000300000000 44.500000000000000 -1.4563560499999999	-110.19999700000000 44.500000000000000 -1.1394552000000000	-109.00000000000000 44.500000000000000 0.54614025399999999	-107.30000300000000 44.500000000000000 1.6114317199999999	-108.30000300000000 44.500000000000000 1.1712478399999999	-109.90000200000000 44.500000000000000 -0.82316976799999997	-111.00000000000000 44.500000000000000 -1.3000659900000000	-111.40000200000000 44.500000000000000 -2.2055544899999999	-113.90000200000000 44.500000000000000 -1.5938276100000000	-117.59999800000000 44.500000000000000 -1.0994931500000000	-118.19999700000000 44.500000000000000 -0.85912412400000004
-118.30000300000000 44.500000000000000 0.18860878100000000	-118.30000300000000 44.500000000000000 0.17017799600000000	-118.00000000000000 44.500000000000000 0.21165694299999999	-118.30000300000000 44.500000000000000 0.45660921900000001	-118.09999800000000 44.500000000000000 -0.16952331400000001	-118.19999700000000 44.500000000000000 -0.14544202400000000	-118.09999800000000 44.500000000000000 -0.21105611299999999	-118.00000000000000 44.500000000000000 4.8973888200000003E-002	-118.00000000000000 44.500000000000000 -0.22029356700000000	-118.00000000000000 44.500000000000000 -0.26836696300000001	-118.00000000000000 44.500000000000000 -0.24554178099999999	-118.00000000000000 44.500000000000000 -0.27567028999999998	-118.00000000000000 44.500000000000000 -0.53912180700000001	-118.09999800000000 44.500000000000000 -0.40130588400000000	-118.19999700000000 44.500000000000000 -0.17951168100000001	-118.00000000000000 44.500000000000000 -0.30178463500000002	-118.09999800000000 44.500000000000000 -0.26000603999999999	-118.09999800000000 44.500000000000000 -0.12293262800000000	-118.00000000000000 44.500000000000000 -0.16068884700000000	-118.00000000000000 44.500000000000000 -8.5074603600000007E-002	-118.00000000000000 44.500000000000000 -0.25315210199999999	-118.00000000000000 44.500000000000000 -0.22802653900000000	-118.30000300000000 44.500000000000000 0.70950752500000003	-118.09999800000000 44.500000000000000 0.48557874600000001	-118.30000300000000 44.500000000000000 0.59462594999999996	-117.90000200000000 44.500000000000000 6.2837980700000004E-002	-118.30000300000000 44.500000000000000 0.32520124299999997	-118.19999700000000 44.500000000000000 0.37498098600000002	-118.30000300000000 44.500000000000000 0.57766675899999997	-118.09999800000000 44.500000000000000 0.44877266900000001	-118.00000000000000 44.500000000000000 0.53100431000000003	-118.30000300000000 44.500000000000000 0.90086150200000004	-118.09999800000000 44.500000000000000 0.40078544599999999	-117.69999700000000 44.500000000000000 -2.6732495100000000E-002	-114.50000000000000 44.500000000000000 -1.9357848200000001	-112.80000300000000 44.500000000000000 -2.0744659900000002	-112.59999800000000 44.500000000000000 -2.0402374299999999	-111.90000200000000 44.500000000000000 -2.6195042100000001	-111.30000300000000 44.500000000000000 -2.0695307299999999	-110.69999700000000 44.500000000000000 -1.3827776899999999	-110.09999800000000 44.500000000000000 -1.1409570000000000	-108.90000200000000 44.500000000000000 0.63849443200000000	-107.19999700000000 44.500000000000000 1.6573831999999999	-108.19999700000000 44.500000000000000 1.1926659300000000	-109.80000300000000 44.500000000000000 -0.85645949799999999	-110.90000200000000 44.500000000000000 -1.2610371100000000	-111.30000300000000 44.500000000000000 -2.1220948700000002	-113.80000300000000 44.500000000000000 -1.6293392200000001	-117.50000000000000 44.500000000000000 -1.0283497600000000	-118.09999800000000 44.500000000000000 -0.84092658799999997
-118.19999700000000 44.500000000000000 0.10347493700000000	-118.19999700000000 44.500000000000000 8.4546931100000000E-002	-117.90000200000000 44.500000000000000 5.2483756100000001E-002	-118.19999700000000 44.500000000000000 0.38190510900000002	-118.00000000000000 44.500000000000000 -0.25335597999999998	-118.09999800000000 44.500000000000000 -0.23561337600000001	-118.00000000000000 44.500000000000000 -0.29767173499999999	-117.90000200000000 44.500000000000000 -0.13306222900000000	-117.90000200000000 44.500000000000000 -0.29630565599999997	-117.90000200000000 44.500000000000000 -0.35900184499999999	-117.90000200000000 44.500000000000000 -0.33703675900000002	-117.90000200000000 44.500000000000000 -0.44336319000000002	-117.90000200000000 44.500000000000000 -0.61303454599999996	-118.00000000000000 44.500000000000000 -0.48915627600000000	-118.09999800000000 44.500000000000000 -0.28414204700000001	-117.90000200000000 44.500000000000000 -0.38460281499999999	-118.00000000000000 44.500000000000000 -0.34255763900000002	-118.00000000000000 44.500000000000000 -0.20604081499999999	-117.90000200000000 44.500000000000000 -0.26900976900000001	-117.90000200000000 44.500000000000000 -0.19497536100000001	-117.90000200000000 44.500000000000000 -0.26331466399999998	-117.90000200000000 44.500000000000000 -0.24656125900000000	-118.19999700000000 44.500000000000000 0.58468842499999996	-118.00000000000000 44.500000000000000 0.38163283500000000	-118.19999700000000 44.500000000000000 0.48048663100000000	-117.80000300000000 44.500000000000000 -2.2286018400000000E-002	-118.19999700000000 44.500000000000000 0.27135214200000002	-118.09999800000000 44.500000000000000 0.26728534700000001	-118.19999700000000 44.500000000000000 0.46335551100000000	-118.00000000000000 44.500000000000000 0.34319710700000000	-117.90000200000000 44.500000000000000 0.41313377000000001	-118.19999700000000 44.500000000000000 0.77304798399999997	-118.00000000000000 44.500000000000000 0.38357943300000003	-117.59999800000000 44.500000000000000 -7.1460738800000007E-002	-114.40000200000000 44.500000000000000 -1.9041156800000001	-112.69999700000000 44.500000000000000 -2.1062867600000001	-112.50000000000000 44.500000000000000 -2.0653314599999999	-111.80000300000000 44.500000000000000 -2.6317083800000001	-111.19999700000000 44.500000000000000 -1.9688437000000001	-110.59999800000000 44.500000000000000 -1.3524225999999999	-110.00000000000000 44.500000000000000 -1.1269408500000000	-108.80000300000000 44.500000000000000 0.71889293200000004	-107.09999800000000 44.500000000000000 1.7061256199999999	-108.09999800000000 44.500000000000000 1.2100566600000000	-109.69999700000000 44.500000000000000 -0.83398514999999995	-110.80000300000000 44.500000000000000 -1.2276144000000000	-111.19999700000000 44.500000000000000 -2.0186255000000002	-113.69999700000000 44.500000000000000 -1.6602169300000000	-117.40000200000000 44.500000000000000 -0.94929999099999995	-118.00000000000000 44.500000000000000 -0.84204143300000001
-118.09999800000000 44.500000000000000 2.9019888500000000E-002	-118.09999800000000 44.500000000000000 9.6383197200000000E-003	-117.80000300000000 44.500000000000000 -0.10492177300000000	-118.09999800000000 44.500000000000000 0.25771704299999998	-117.90000200000000 44.500000000000000 -0.33617097099999999	-118.00000000000000 44.500000000000000 -0.32104316399999999	-117.90000200000000 44.500000000000000 -0.38316628300000000	-117.80000300000000 44.500000000000000 -0.31306618500000000	-117.80000300000000 44.500000000000000 -0.37242457299999998	-117.80000300000000 44.500000000000000 -0.44860047100000000	-117.80000300000000 44.500000000000000 -0.42763361300000002	-117.80000300000000 44.500000000000000 -0.59706014399999996	-117.80000300000000 44.500000000000000 -0.67476892499999996	-117.90000200000000 44.500000000000000 -0.57746785899999997	-118.00000000000000 44.500000000000000 -0.38218820100000001	-117.80000300000000 44.500000000000000 -0.47496870200000002	-117.90000200000000 44.500000000000000 -0.43764910099999998	-117.90000200000000 44.500000000000000 -0.30254155399999999	-117.80000300000000 44.500000000000000 -0.38297861799999999	-117.80000300000000 44.500000000000000 -0.31017750500000002	-117.80000300000000 44.500000000000000 -0.28093487000000000	-117.80000300000000 44.500000000000000 -0.27236250000000001	-118.09999800000000 44.500000000000000 0.46941897300000002	-117.90000200000000 44.500000000000000 0.27750670900000002	-118.09999800000000 44.500000000000000 0.37431982200000002	-117.69999700000000 44.500000000000000 -8.6656801399999997E-002	-118.09999800000000 44.500000000000000 0.19701157499999999	-118.00000000000000 44.500000000000000 0.16521535800000001	-118.09999800000000 44.500000000000000 0.35447522999999997	-117.90000200000000 44.500000000000000 0.24421752999999999	-117.80000300000000 44.500000000000000 0.30852749899999998	-118.09999800000000 44.500000000000000 0.64587718199999999	-117.90000200000000 44.500000000000000 0.37121352600000002	-117.50000000000000 44.500000000000000 -9.3154095100000001E-002	-114.30000300000000 44.500000000000000 -1.8810884999999999	-112.59999800000000 44.500000000000000 -2.1404442800000001	-112.40000200000000 44.500000000000000 -2.1073710900000000	-111.69999700000000 44.500000000000000 -2.6280281500000000	-111.09999800000000 44.500000000000000 -1.8535933499999999	-110.50000000000000 44.500000000000000 -1.3538538200000001	-109.90000200000000 44.500000000000000 -1.0942624800000000	-108.69999700000000 44.500000000000000 0.78780764299999995	-107.00000000000000 44.500000000000000 1.7617099300000001	-108.00000000000000 44.500000000000000 1.2258045700000000	-109.59999800000000 44.500000000000000 -0.73450547499999996	-110.69999700000000 44.500000000000000 -1.2065842200000001	-111.09999800000000 44.500000000000000 -1.8939022999999999	-113.59999800000000 44.500000000000000 -1.6833292200000001	-117.30000300000000 44.500000000000000 -0.87529981099999998	-117.90000200000000 44.500000000000000 -0.85088747700000000
-118.00000000000000 44.500000000000000 -3.8198269899999998E-002	-118.00000000000000 44.500000000000000 -5.8042597000000001E-002	-117.69999700000000 44.500000000000000 -0.24480402500000001	-118.00000000000000 44.500000000000000 9.7608536499999995E-002	-117.80000300000000 44.500000000000000 -0.41909381699999998	-117.90000200000000 44.500000000000000 -0.40542557800000001	-117.80000300000000 44.500000000000000 -0.46855542100000003	-117.69999700000000 44.500000000000000 -0.47205656800000001	-117.69999700000000 44.500000000000000 -0.45083165200000003	-117.69999700000000 44.500000000000000 -0.53614747500000004	-117.69999700000000 44.500000000000000 -0.51616704499999999	-117.69999700000000 44.500000000000000 -0.71044862300000000	-117.69999700000000 44.500000000000000 -0.71536087999999998	-117.80000300000000 44.500000000000000 -0.66669583300000002	-117.90000200000000 44.500000000000000 -0.47766530499999998	-117.69999700000000 44.500000000000000 -0.57022291400000003	-117.80000300000000 44.500000000000000 -0.53897637099999995	-117.80000300000000 44.500000000000000 -0.40611845299999999	-117.69999700000000 44.500000000000000 -0.49466022799999998	-117.69999700000000 44.500000000000000 -0.42299148399999997	-117.69999700000000 44.500000000000000 -0.31960916499999997	-117.69999700000000 44.500000000000000 -0.31475803299999999	-118.00000000000000 44.500000000000000 0.36101773399999998	-117.80000300000000 44.500000000000000 0.17225685700000001	-118.00000000000000 44.500000000000000 0.27393168200000001	-117.59999800000000 44.500000000000000 -0.12368676800000000	-118.00000000000000 44.500000000000000 0.10782674000000000	-117.90000200000000 44.500000000000000 6.9851867900000003E-002	-118.00000000000000 44.500000000000000 0.25135996900000002	-117.80000300000000 44.500000000000000 0.15654930500000000	-117.69999700000000 44.500000000000000 0.22674633599999999	-118.00000000000000 44.500000000000000 0.52234411199999997	-117.80000300000000 44.500000000000000 0.34999796700000002	-117.40000200000000 44.500000000000000 -0.10142032099999999	-114.19999700000000 44.500000000000000 -1.8735746099999999	-112.50000000000000 44.500000000000000 -2.1773893800000002	-112.30000300000000 44.500000000000000 -2.1564855600000001	-111.59999800000000 44.500000000000000 -2.6015505800000001	-111.00000000000000 44.500000000000000 -1.7296917400000000	-110.40000200000000 44.500000000000000 -1.3717143500000000	-109.80000300000000 44.500000000000000 -1.0356284400000000	-108.59999800000000 44.500000000000000 0.84454244400000000	-106.90000200000000 44.500000000000000 1.8278601200000000	-107.90000200000000 44.500000000000000 1.2424375999999999	-109.50000000000000 44.500000000000000 -0.57597261700000002	-110.59999800000000 44.500000000000000 -1.2044146099999999	-111.00000000000000 44.500000000000000 -1.7575721700000000	-113.50000000000000 44.500000000000000 -1.7020082500000000	-117.19999700000000 44.500000000000000 -0.81740331600000005	-117.80000300000000 44.500000000000000 -0.85480135700000004
-117.90000200000000 44.500000000000000 -0.10259950900000001	-117.90000200000000 44.500000000000000 -0.12291973800000000	-117.59999800000000 44.500000000000000 -0.35528874399999999	-117.90000200000000 44.500000000000000 -7.9622983899999999E-002	-117.69999700000000 44.500000000000000 -0.50048625499999999	-117.80000300000000 44.500000000000000 -0.48940473800000001	-117.69999700000000 44.500000000000000 -0.55212318900000001	-117.59999800000000 44.500000000000000 -0.59522122099999997	-117.59999800000000 44.500000000000000 -0.53213423500000001	-117.59999800000000 44.500000000000000 -0.61920803800000002	-117.59999800000000 44.500000000000000 -0.60010600100000000	-117.59999800000000 44.500000000000000 -0.76345562899999997	-117.59999800000000 44.500000000000000 -0.72674238700000005	-117.69999700000000 44.500000000000000 -0.75489866699999997	-117.80000300000000 44.500000000000000 -0.57213836900000004	-117.59999800000000 44.500000000000000 -0.66823524199999995	-117.69999700000000 44.500000000000000 -0.63953262600000005	-117.69999700000000 44.500000000000000 -0.51267892100000001	-117.59999800000000 44.500000000000000 -0.59743326900000004	-117.59999800000000 44.500000000000000 -0.52696073099999996	-117.59999800000000 44.500000000000000 -0.38865426199999997	-117.59999800000000 44.500000000000000 -0.37903299899999998	-117.90000200000000 44.500000000000000 0.25561702300000000	-117.69999700000000 44.500000000000000 6.6490128600000004E-002	-117.90000200000000 44.500000000000000 0.17570141000000000	-117.50000000000000 44.500000000000000 -0.14279207599999999	-117.90000200000000 44.500000000000000 1.2686444400000000E-002	-117.80000300000000 44.500000000000000 -1.4099214200000000E-002	-117.90000200000000 44.500000000000000 0.15517604400000001	-117.69999700000000 44.500000000000000 8.8507935400000001E-002	-117.59999800000000 44.500000000000000 0.17614044200000001	-117.90000200000000 44.500000000000000 0.40590682600000000	-117.69999700000000 44.500000000000000 0.30693593600000002	-117.30000300000000 44.500000000000000 -0.10245928200000000	-114.09999800000000 44.500000000000000 -1.8863047399999999	-112.40000200000000 44.500000000000000 -2.2173245000000001	-112.19999700000000 44.500000000000000 -2.2022743199999999	-111.50000000000000 44.500000000000000 -2.5570592900000002	-110.90000200000000 44.500000000000000 -1.6066725300000000	-110.30000300000000 44.500000000000000 -1.3932707300000000	-109.69999700000000 44.500000000000000 -0.93930184800000005	-108.50000000000000 44.500000000000000 0.89312910999999995	-106.80000300000000 44.500000000000000 1.9054604799999999	-107.80000300000000 44.500000000000000 1.2614860500000000	-109.40000200000000 44.500000000000000 -0.38186389199999998	-110.50000000000000 44.500000000000000 -1.2147997600000000	-110.90000200000000 44.500000000000000 -1.6221994200000001	-113.40000200000000 44.500000000000000 -1.7192634300000000	-117.09999800000000 44.500000000000000 -0.78310090300000001	-117.69999700000000 44.500000000000000 -0.84062015999999995
-117.80000300000000 44.500000000000000 -0.16708406800000000	-117.80000300000000 44.500000000000000 -0.18791687500000001	-117.50000000000000 44.500000000000000 -0.43922111400000002	-117.80000300000000 44.500000000000000 -0.25467786199999998	-117.59999800000000 44.500000000000000 -0.57745158699999999	-117.69999700000000 44.500000000000000 -0.57038998600000002	-117.59999800000000 44.500000000000000 -0.63090580699999999	-117.50000000000000 44.500000000000000 -0.68870472900000002	-117.50000000000000 44.500000000000000 -0.61282587099999997	-117.50000000000000 44.500000000000000 -0.69745188999999996	-117.50000000000000 44.500000000000000 -0.67910581800000003	-117.50000000000000 44.500000000000000 -0.76974684000000004	-117.50000000000000 44.500000000000000 -0.71611583199999995	-117.59999800000000 44.500000000000000 -0.83845424700000004	-117.69999700000000 44.500000000000000 -0.66444385100000003	-117.50000000000000 44.500000000000000 -0.76430016800000000	-117.59999800000000 44.500000000000000 -0.73296767500000004	-117.59999800000000 44.500000000000000 -0.61927211299999996	-117.50000000000000 44.500000000000000 -0.69108885499999995	-117.50000000000000 44.500000000000000 -0.62186539200000002	-117.50000000000000 44.500000000000000 -0.47771862100000001	-117.50000000000000 44.500000000000000 -0.45852986000000001	-117.80000300000000 44.500000000000000 0.15177975599999999	-117.59999800000000 44.500000000000000 -3.8170117900000002E-002	-117.80000300000000 44.500000000000000 7.8077115099999997E-002	-117.40000200000000 44.500000000000000 -0.15621125699999999	-117.80000300000000 44.500000000000000 -7.6879002200000005E-002	-117.69999700000000 44.500000000000000 -7.8438550199999998E-002	-117.80000300000000 44.500000000000000 7.0459224299999998E-002	-117.59999800000000 44.500000000000000 4.7526553300000003E-002	-117.50000000000000 44.500000000000000 0.14839878700000000	-117.80000300000000 44.500000000000000 0.30281895399999997	-117.59999800000000 44.500000000000000 0.23334778800000000	-117.19999700000000 44.500000000000000 -9.9083095800000007E-002	-114.00000000000000 44.500000000000000 -1.9152628199999999	-112.30000300000000 44.500000000000000 -2.2584931899999998	-112.09999800000000 44.500000000000000 -2.2360579999999999	-111.40000200000000 44.500000000000000 -2.4991586200000002	-110.80000300000000 44.500000000000000 -1.4977212000000000	-110.19999700000000 44.500000000000000 -1.4084832700000001	-109.59999800000000 44.500000000000000 -0.79587620500000000	-108.40000200000000 44.500000000000000 0.93641161900000003	-106.69999700000000 44.500000000000000 1.9922842999999999	-107.69999700000000 44.500000000000000 1.2830432700000001	-109.30000300000000 44.500000000000000 -0.17136032900000001	-110.40000200000000 44.500000000000000 -1.2298992900000001	-110.80000300000000 44.500000000000000 -1.5023188599999999	-113.30000300000000 44.500000000000000 -1.7355772300000001	-117.00000000000000 44.500000000000000 -0.76729428799999999	-117.59999800000000 44.500000000000000 -0.79883015199999996
-117.69999700000000 44.500000000000000 -0.23328018200000000	-117.69999700000000 44.500000000000000 -0.25464981799999997	-117.40000200000000 44.500000000000000 -0.50151294499999999	-117.69999700000000 44.500000000000000 -0.40765550699999997	-117.50000000000000 44.500000000000000 -0.64967906499999994	-117.59999800000000 44.500000000000000 -0.64452683899999996	-117.50000000000000 44.500000000000000 -0.70463001700000005	-117.40000200000000 44.500000000000000 -0.76019930800000002	-117.40000200000000 44.500000000000000 -0.68755674400000000	-117.40000200000000 44.500000000000000 -0.76890707000000003	-117.40000200000000 44.500000000000000 -0.75119239100000001	-117.40000200000000 44.500000000000000 -0.74803626499999998	-117.40000200000000 44.500000000000000 -0.69262671499999995	-117.50000000000000 44.500000000000000 -0.91406422899999995	-117.59999800000000 44.500000000000000 -0.75203830000000005	-117.40000200000000 44.500000000000000 -0.85294359900000005	-117.50000000000000 44.500000000000000 -0.81865769600000005	-117.50000000000000 44.500000000000000 -0.72221970599999996	-117.40000200000000 44.500000000000000 -0.77468407200000000	-117.40000200000000 44.500000000000000 -0.70672184199999999	-117.40000200000000 44.500000000000000 -0.57250052699999998	-117.40000200000000 44.500000000000000 -0.54274439799999996	-117.69999700000000 44.500000000000000 5.0863284600000003E-002	-117.50000000000000 44.500000000000000 -0.13998444400000001	-117.69999700000000 44.500000000000000 -1.8222670999999999E-002	-117.30000300000000 44.500000000000000 -0.17535102399999999	-117.69999700000000 44.500000000000000 -0.14731310300000000	-117.59999800000000 44.500000000000000 -0.11584249100000001	-117.69999700000000 44.500000000000000 4.8775873099999997E-003	-117.50000000000000 44.500000000000000 2.6804102600000001E-002	-117.40000200000000 44.500000000000000 0.13409845500000001	-117.69999700000000 44.500000000000000 0.22252790600000000	-117.50000000000000 44.500000000000000 0.13947871300000000	-117.09999800000000 44.500000000000000 -9.2383347500000004E-002	-113.90000200000000 44.500000000000000 -1.9542155299999999	-112.19999700000000 44.500000000000000 -2.2970390300000001	-112.00000000000000 44.500000000000000 -2.2594139599999998	-111.30000300000000 44.500000000000000 -2.4281930900000002	-110.69999700000000 44.500000000000000 -1.4197702400000001	-110.09999800000000 44.500000000000000 -1.4098196000000001	-109.50000000000000 44.500000000000000 -0.62019342200000005	-108.30000300000000 44.500000000000000 0.97380644100000002	-106.59999800000000 44.500000000000000 2.0844993600000001	-107.59999800000000 44.500000000000000 1.3067522000000000	-109.19999700000000 44.500000000000000 4.0501870199999998E-002	-110.30000300000000 44.500000000000000 -1.2437902700000001	-110.69999700000000 44.500000000000000 -1.4150360799999999	-113.19999700000000 44.500000000000000 -1.7489363000000000	-116.90000200000000 44.500000000000000 -0.76313131999999995	-117.50000000000000 44.500000000000000 -0.73749816400000001
-117.59999800000000 44.500000000000000 -0.30133798699999997	-117.59999800000000 44.500000000000000 -0.32329529499999998	-117.30000300000000 44.500000000000000 -0.54487550299999998	-117.59999800000000 44.500000000000000 -0.52276665000000000	-117.40000200000000 44.500000000000000 -0.71530920300000000	-117.50000000000000 44.500000000000000 -0.71240055599999996	-117.40000200000000 44.500000000000000 -0.77151042199999997	-117.30000300000000 44.500000000000000 -0.81241643399999997	-117.30000300000000 44.500000000000000 -0.74901616599999998	-117.30000300000000 44.500000000000000 -0.82836776999999995	-117.30000300000000 44.500000000000000 -0.81118524100000000	-117.30000300000000 44.500000000000000 -0.71353989799999995	-117.30000300000000 44.500000000000000 -0.66365063199999996	-117.40000200000000 44.500000000000000 -0.97543626999999999	-117.50000000000000 44.500000000000000 -0.83442920399999998	-117.30000300000000 44.500000000000000 -0.92750644699999996	-117.40000200000000 44.500000000000000 -0.89539235800000005	-117.40000200000000 44.500000000000000 -0.81688112000000002	-117.30000300000000 44.500000000000000 -0.84386914999999996	-117.30000300000000 44.500000000000000 -0.77712637200000001	-117.30000300000000 44.500000000000000 -0.65886068300000000	-117.30000300000000 44.500000000000000 -0.61948704700000001	-117.59999800000000 44.500000000000000 -4.3806035100000001E-002	-117.40000200000000 44.500000000000000 -0.23513148700000000	-117.59999800000000 44.500000000000000 -0.11110402599999999	-117.19999700000000 44.500000000000000 -0.21056324200000001	-117.59999800000000 44.500000000000000 -0.18820194900000001	-117.50000000000000 44.500000000000000 -0.13295322700000001	-117.59999800000000 44.500000000000000 -3.4798785999999998E-002	-117.40000200000000 44.500000000000000 1.8173495299999998E-002	-117.30000300000000 44.500000000000000 0.12754529700000000	-117.59999800000000 44.500000000000000 0.17319165200000000	-117.40000200000000 44.500000000000000 3.9557367599999997E-002	-117.00000000000000 44.500000000000000 -8.4335654999999995E-002	-113.80000300000000 44.500000000000000 -1.9965505600000000	-112.09999800000000 44.500000000000000 -2.3287453700000000	-111.90000200000000 44.500000000000000 -2.2738180200000002	-111.19999700000000 44.500000000000000 -2.3403589700000000	-110.59999800000000 44.500000000000000 -1.3867173200000000	-110.00000000000000 44.500000000000000 -1.3953071800000001	-109.40000200000000 44.500000000000000 -0.43081703799999999	-108.19999700000000 44.500000000000000 1.0013450399999999	-106.50000000000000 44.500000000000000 2.1815519299999999	-107.50000000000000 44.500000000000000 1.3358440400000000	-109.09999800000000 44.500000000000000 0.24264958500000000	-110.19999700000000 44.500000000000000 -1.2522494799999999	-110.59999800000000 44.500000000000000 -1.3739115000000000	-113.09999800000000 44.500000000000000 -1.7571293100000001	-116.80000300000000 44.500000000000000 -0.76540446299999998	-117.40000200000000 44.500000000000000 -0.66842222200000001
-117.50000000000000 44.500000000000000 -0.36755555899999998	-117.50000000000000 44.500000000000000 -0.39024469299999998	-117.19999700000000 44.500000000000000 -0.56953775900000003	-117.50000000000000 44.500000000000000 -0.60709083100000005	-117.30000300000000 44.500000000000000 -0.76925373100000005	-117.40000200000000 44.500000000000000 -0.77294349699999998	-117.30000300000000 44.500000000000000 -0.82649296500000002	-117.19999700000000 44.500000000000000 -0.84284532099999998	-117.19999700000000 44.500000000000000 -0.78766155199999999	-117.19999700000000 44.500000000000000 -0.86747515200000003	-117.19999700000000 44.500000000000000 -0.85076445300000003	-117.19999700000000 44.500000000000000 -0.67785531300000001	-117.19999700000000 44.500000000000000 -0.63500183799999999	-117.30000300000000 44.500000000000000 -1.0114194200000000	-117.40000200000000 44.500000000000000 -0.90956354100000003	-117.19999700000000 44.500000000000000 -0.97962844400000004	-117.30000300000000 44.500000000000000 -0.95882195199999998	-117.30000300000000 44.500000000000000 -0.89670079899999999	-117.19999700000000 44.500000000000000 -0.89090037300000002	-117.19999700000000 44.500000000000000 -0.82524055200000002	-117.19999700000000 44.500000000000000 -0.72263175199999996	-117.19999700000000 44.500000000000000 -0.67518085200000000	-117.50000000000000 44.500000000000000 -0.12890477500000000	-117.30000300000000 44.500000000000000 -0.31609845199999997	-117.50000000000000 44.500000000000000 -0.19922211800000000	-117.09999800000000 44.500000000000000 -0.26863193499999999	-117.50000000000000 44.500000000000000 -0.20879721600000001	-117.40000200000000 44.500000000000000 -0.13779795200000000	-117.50000000000000 44.500000000000000 -5.4672006500000002E-002	-117.30000300000000 44.500000000000000 1.6057372100000002E-002	-117.19999700000000 44.500000000000000 0.12659734500000000	-117.50000000000000 44.500000000000000 0.14649541699999999	-117.30000300000000 44.500000000000000 -5.2136696900000001E-002	-116.90000200000000 44.500000000000000 -7.6466947800000004E-002	-113.69999700000000 44.500000000000000 -2.0355095900000002	-112.00000000000000 44.500000000000000 -2.3547625499999998	-111.80000300000000 44.500000000000000 -2.2768831299999999	-111.09999800000000 44.500000000000000 -2.2320365899999999	-110.50000000000000 44.500000000000000 -1.3866845400000001	-109.90000200000000 44.500000000000000 -1.3619766200000001	-109.30000300000000 44.500000000000000 -0.24474489699999999	-108.09999800000000 44.500000000000000 1.0150445699999999	-106.40000200000000 44.500000000000000 2.2808489800000000	-107.40000200000000 44.500000000000000 1.3725750400000001	-109.00000000000000 44.500000000000000 0.43320345900000001	-110.09999800000000 44.500000000000000 -1.2519260600000000	-110.50000000000000 44.500000000000000 -1.3666211399999999	-113.00000000000000 44.500000000000000 -1.7643590000000000	-116.69999700000000 44.500000000000000 -0.77080857800000002	-117.30000300000000 44.500000000000000 -0.60312151899999999
-117.40000200000000 44.500000000000000 -0.42711767600000000	-117.40000200000000 44.500000000000000 -0.45082625700000001	-117.09999800000000 44.500000000000000 -0.57482785000000003	-117.40000200000000 44.500000000000000 -0.66911780799999998	-117.19999700000000 44.500000000000000 -0.80328166499999998	-117.30000300000000 44.500000000000000 -0.82106769099999999	-117.19999700000000 44.500000000000000 -0.86138194800000001	-117.09999800000000 44.500000000000000 -0.84765857499999997	-117.09999800000000 44.500000000000000 -0.79524826999999998	-117.09999800000000 44.500000000000000 -0.87864375100000003	-117.09999800000000 44.500000000000000 -0.86237394800000000	-117.09999800000000 44.500000000000000 -0.64817732600000000	-117.09999800000000 44.500000000000000 -0.61012405199999997	-117.19999700000000 44.500000000000000 -1.0062865000000001	-117.30000300000000 44.500000000000000 -0.97225928299999997	-117.09999800000000 44.500000000000000 -1.0022882200000001	-117.19999700000000 44.500000000000000 -1.0013948699999999	-117.19999700000000 44.500000000000000 -0.95283877800000005	-117.09999800000000 44.500000000000000 -0.90856999199999999	-117.09999800000000 44.500000000000000 -0.84378707399999997	-117.09999800000000 44.500000000000000 -0.75293111800000001	-117.09999800000000 44.500000000000000 -0.69885140700000004	-117.40000200000000 44.500000000000000 -0.19832621500000000	-117.19999700000000 44.500000000000000 -0.37137418999999999	-117.40000200000000 44.500000000000000 -0.27983504500000000	-117.00000000000000 44.500000000000000 -0.34316974900000002	-117.40000200000000 44.500000000000000 -0.22212934500000001	-117.30000300000000 44.500000000000000 -0.13594666100000000	-117.40000200000000 44.500000000000000 -6.2289770699999997E-002	-117.19999700000000 44.500000000000000 1.7510956200000000E-002	-117.09999800000000 44.500000000000000 0.13023248300000001	-117.40000200000000 44.500000000000000 0.13302290400000000	-117.19999700000000 44.500000000000000 -0.12134367200000000	-116.80000300000000 44.500000000000000 -6.9539867300000002E-002	-113.59999800000000 44.500000000000000 -2.0658383400000000	-111.90000200000000 44.500000000000000 -2.3750920299999998	-111.69999700000000 44.500000000000000 -2.2622075100000001	-111.00000000000000 44.500000000000000 -2.1123406899999999	-110.40000200000000 44.500000000000000 -1.4037849899999999	-109.80000300000000 44.500000000000000 -1.3026511700000001	-109.19999700000000 44.500000000000000 -7.7655263200000005E-002	-108.00000000000000 44.500000000000000 1.0214524300000001	-106.30000300000000 44.500000000000000 2.3755328699999998	-107.30000300000000 44.500000000000000 1.4167365999999999	-108.90000200000000 44.500000000000000 0.60998195399999999	-110.00000000000000 44.500000000000000 -1.2401648800000000	-110.40000200000000 44.500000000000000 -1.3770890200000001	-112.90000200000000 44.500000000000000 -1.7748161600000001	-116.59999800000000 44.500000000000000 -0.77736437300000005	-117.19999700000000 44.500000000000000 -0.55250155899999998
-117.30000300000000 44.500000000000000 -0.47459432499999998	-117.30000300000000 44.500000000000000 -0.49987834700000000	-117.00000000000000 44.500000000000000 -0.56291639800000004	-117.30000300000000 44.500000000000000 -0.71155411000000002	-117.09999800000000 44.500000000000000 -0.80988025699999999	-117.19999700000000 44.500000000000000 -0.84789753000000001	-117.09999800000000 44.500000000000000 -0.86864984000000001	-117.00000000000000 44.500000000000000 -0.83226787999999996	-117.00000000000000 44.500000000000000 -0.77757942700000005	-117.00000000000000 44.500000000000000 -0.86728429799999995	-117.00000000000000 44.500000000000000 -0.85141414400000004	-117.00000000000000 44.500000000000000 -0.62073302299999999	-117.00000000000000 44.500000000000000 -0.58516043399999995	-117.09999800000000 44.500000000000000 -0.94714170700000000	-117.19999700000000 44.500000000000000 -1.0143145300000000	-117.00000000000000 44.500000000000000 -1.0012507399999999	-117.09999800000000 44.500000000000000 -1.0161431999999999	-117.09999800000000 44.500000000000000 -0.97768056400000003	-117.00000000000000 44.500000000000000 -0.90227061500000005	-117.00000000000000 44.500000000000000 -0.83820575500000005	-117.00000000000000 44.500000000000000 -0.75549918400000005	-117.00000000000000 44.500000000000000 -0.69579315200000003	-117.30000300000000 44.500000000000000 -0.24172377600000000	-117.09999800000000 44.500000000000000 -0.39049980000000001	-117.30000300000000 44.500000000000000 -0.34785294500000002	-116.90000200000000 44.500000000000000 -0.42368170599999999	-117.30000300000000 44.500000000000000 -0.24040527600000000	-117.19999700000000 44.500000000000000 -0.13045103799999999	-117.30000300000000 44.500000000000000 -6.3049279200000002E-002	-117.09999800000000 44.500000000000000 2.1095339200000000E-002	-117.00000000000000 44.500000000000000 0.13324901500000000	-117.30000300000000 44.500000000000000 0.12693589899999999	-117.09999800000000 44.500000000000000 -0.15759724400000000	-116.69999700000000 44.500000000000000 -6.3792429900000003E-002	-113.50000000000000 44.500000000000000 -2.0898871400000001	-111.80000300000000 44.500000000000000 -2.3860497500000002	-111.59999800000000 44.500000000000000 -2.2236781099999998	-110.90000200000000 44.500000000000000 -1.9934804399999999	-110.30000300000000 44.500000000000000 -1.4248997000000001	-109.69999700000000 44.500000000000000 -1.2056534299999999	-109.09999800000000 44.500000000000000 5.8954395399999998E-002	-107.90000200000000 44.500000000000000 1.0273917900000000	-106.19999700000000 44.500000000000000 2.4546165499999999	-107.19999700000000 44.500000000000000 1.4657521200000001	-108.80000300000000 44.500000000000000 0.76670396299999999	-109.90000200000000 44.500000000000000 -1.2125680400000001	-110.30000300000000 44.500000000000000 -1.3923702200000001	-112.80000300000000 44.500000000000000 -1.7905739500000000	-116.50000000000000 44.500000000000000 -0.78392386400000003	-117.09999800000000 44.500000000000000 -0.52438604799999999
-117.19999700000000 44.500000000000000 -0.50400799500000004	-117.19999700000000 44.500000000000000 -0.53178876600000002	-116.90000200000000 44.500000000000000 -0.53570920200000005	-117.19999700000000 44.500000000000000 -0.73104119300000003	-117.00000000000000 44.500000000000000 -0.79417610199999999	-117.09999800000000 44.500000000000000 -0.84562355300000003	-117.00000000000000 44.500000000000000 -0.85345727199999999	-116.90000200000000 44.500000000000000 -0.80135810399999996	-116.90000200000000 44.500000000000000 -0.74138093000000005	-116.90000200000000 44.500000000000000 -0.83905917399999996	-116.90000200000000 44.500000000000000 -0.82351553399999999	-116.90000200000000 44.500000000000000 -0.58929955999999994	-116.90000200000000 44.500000000000000 -0.55471360700000005	-117.00000000000000 44.500000000000000 -0.84716707499999999	-117.09999800000000 44.500000000000000 -1.0282990900000000	-116.90000200000000 44.500000000000000 -0.98226285000000002	-117.00000000000000 44.500000000000000 -1.0083643200000001	-117.00000000000000 44.500000000000000 -0.97744548300000000	-116.90000200000000 44.500000000000000 -0.87777072199999995	-116.90000200000000 44.500000000000000 -0.81432181599999998	-116.90000200000000 44.500000000000000 -0.73722100300000004	-116.90000200000000 44.500000000000000 -0.67264074100000004	-117.19999700000000 44.500000000000000 -0.24494856600000001	-117.00000000000000 44.500000000000000 -0.38147866699999999	-117.19999700000000 44.500000000000000 -0.39614376400000001	-116.80000300000000 44.500000000000000 -0.49759829000000000	-117.19999700000000 44.500000000000000 -0.27463460000000001	-117.09999800000000 44.500000000000000 -0.12285327200000000	-117.19999700000000 44.500000000000000 -6.0111448200000001E-002	-117.00000000000000 44.500000000000000 2.5036837900000001E-002	-116.90000200000000 44.500000000000000 0.12965157599999999	-117.19999700000000 44.500000000000000 0.12595449400000000	-117.00000000000000 44.500000000000000 -0.16888144599999999	-116.59999800000000 44.500000000000000 -5.9736967100000003E-002	-113.40000200000000 44.500000000000000 -2.1108713200000002	-111.69999700000000 44.500000000000000 -2.3802313800000001	-111.50000000000000 44.500000000000000 -2.1684343799999999	-110.80000300000000 44.500000000000000 -1.8886715199999999	-110.19999700000000 44.500000000000000 -1.4397569900000000	-109.59999800000000 44.500000000000000 -1.0615865000000000	-109.00000000000000 44.500000000000000 0.17092469299999999	-107.80000300000000 44.500000000000000 1.0366858200000000	-105.40000200000000 44.500000000000000 2.4602918599999999	-107.09999800000000 44.500000000000000 1.5169462000000000	-108.69999700000000 44.500000000000000 0.89270234100000001	-109.80000300000000 44.500000000000000 -1.1611559400000000	-110.19999700000000 44.500000000000000 -1.4026022000000000	-112.69999700000000 44.500000000000000 -1.8114204400000000	-116.40000200000000 44.500000000000000 -0.79008370600000000	-117.00000000000000 44.500000000000000 -0.51419508500000000
-117.09999800000000 44.500000000000000 -0.51057511600000005	-117.09999800000000 44.500000000000000 -0.54207432300000002	-116.80000300000000 44.500000000000000 -0.49383491299999999	-117.09999800000000 44.500000000000000 -0.72263616300000000	-116.90000200000000 44.500000000000000 -0.76154512200000002	-117.00000000000000 44.500000000000000 -0.82233911800000004	-116.90000200000000 44.500000000000000 -0.82116705199999995	-116.80000300000000 44.500000000000000 -0.75547552100000004	-116.80000300000000 44.500000000000000 -0.69054180399999998	-116.80000300000000 44.500000000000000 -0.79556345900000003	-116.80000300000000 44.500000000000000 -0.78026825200000005	-116.80000300000000 44.500000000000000 -0.54778951399999998	-116.80000300000000 44.500000000000000 -0.51347565699999997	-116.90000200000000 44.500000000000000 -0.72344774000000001	-117.00000000000000 44.500000000000000 -1.0195138500000001	-116.80000300000000 44.500000000000000 -0.94674396500000002	-116.90000200000000 44.500000000000000 -0.98351830200000001	-116.90000200000000 44.500000000000000 -0.95848667600000004	-116.80000300000000 44.500000000000000 -0.83715218300000005	-116.80000300000000 44.500000000000000 -0.77421230100000005	-116.80000300000000 44.500000000000000 -0.70090097200000001	-116.80000300000000 44.500000000000000 -0.63228851600000002	-117.09999800000000 44.500000000000000 -0.19723394499999999	-116.90000200000000 44.500000000000000 -0.35304334799999998	-117.09999800000000 44.500000000000000 -0.41901800000000000	-116.69999700000000 44.500000000000000 -0.55035418300000005	-117.09999800000000 44.500000000000000 -0.33205416799999998	-117.00000000000000 44.500000000000000 -0.11470315600000000	-117.09999800000000 44.500000000000000 -5.5196758399999997E-002	-116.90000200000000 44.500000000000000 2.8087325400000002E-002	-116.80000300000000 44.500000000000000 0.11330910800000001	-117.09999800000000 44.500000000000000 0.12953406600000000	-116.90000200000000 44.500000000000000 -0.16573348600000001	-116.50000000000000 44.500000000000000 -5.9970170300000000E-002	-113.30000300000000 44.500000000000000 -2.1307213300000001	-111.59999800000000 44.500000000000000 -2.3503375100000001	-111.40000200000000 44.500000000000000 -2.1054482499999998	-110.69999700000000 44.500000000000000 -1.8122123500000000	-110.09999800000000 44.500000000000000 -1.4406839600000001	-109.50000000000000 44.500000000000000 -0.88532566999999995	-108.90000200000000 44.500000000000000 0.26564362600000002	-107.69999700000000 44.500000000000000 1.0501674400000001	-105.30000300000000 44.500000000000000 2.4027986499999998	-107.00000000000000 44.500000000000000 1.5739915400000000	-108.59999800000000 44.500000000000000 0.97822993999999996	-109.69999700000000 44.500000000000000 -1.0742499800000000	-110.09999800000000 44.500000000000000 -1.4005472699999999	-112.59999800000000 44.500000000000000 -1.8360555199999999	-116.30000300000000 44.500000000000000 -0.79622155400000005	-116.90000200000000 44.500000000000000 -0.51526564399999997
-117.00000000000000 44.500000000000000 -0.49667522300000000	-117.00000000000000 44.500000000000000 -0.53292304300000004	-116.69999700000000 44.500000000000000 -0.43696901199999999	-117.00000000000000 44.500000000000000 -0.69201219100000000	-116.80000300000000 44.500000000000000 -0.71333593100000003	-116.90000200000000 44.500000000000000 -0.78860169599999996	-116.80000300000000 44.500000000000000 -0.77311849600000004	-116.69999700000000 44.500000000000000 -0.69127380800000005	-116.69999700000000 44.500000000000000 -0.62646603599999995	-116.69999700000000 44.500000000000000 -0.73421120600000001	-116.69999700000000 44.500000000000000 -0.71906518900000005	-116.69999700000000 44.500000000000000 -0.49057391299999997	-116.69999700000000 44.500000000000000 -0.45636695599999999	-116.80000300000000 44.500000000000000 -0.59062468999999995	-116.90000200000000 44.500000000000000 -0.99353784300000003	-116.69999700000000 44.500000000000000 -0.89172697099999998	-116.80000300000000 44.500000000000000 -0.94310176400000001	-116.80000300000000 44.500000000000000 -0.92271345900000001	-116.69999700000000 44.500000000000000 -0.77871370299999998	-116.69999700000000 44.500000000000000 -0.71615868800000004	-116.69999700000000 44.500000000000000 -0.64512473299999995	-116.69999700000000 44.500000000000000 -0.57368975899999997	-117.00000000000000 44.500000000000000 -0.11308049400000000	-116.80000300000000 44.500000000000000 -0.30936184500000002	-117.00000000000000 44.500000000000000 -0.42278492499999998	-116.59999800000000 44.500000000000000 -0.57088750600000004	-117.00000000000000 44.500000000000000 -0.40628007100000002	-116.90000200000000 44.500000000000000 -0.10698657500000000	-117.00000000000000 44.500000000000000 -4.9808565499999999E-002	-116.80000300000000 44.500000000000000 2.9677299800000001E-002	-116.69999700000000 44.500000000000000 7.7922806100000006E-002	-117.00000000000000 44.500000000000000 0.13515256300000000	-116.80000300000000 44.500000000000000 -0.15636113300000001	-116.40000200000000 44.500000000000000 -6.8144455600000001E-002	-113.19999700000000 44.500000000000000 -2.1499352500000000	-111.50000000000000 44.500000000000000 -2.3012604699999999	-111.30000300000000 44.500000000000000 -2.0425970599999999	-110.59999800000000 44.500000000000000 -1.7749967600000001	-110.00000000000000 44.500000000000000 -1.4256633500000000	-109.40000200000000 44.500000000000000 -0.69545859099999996	-108.80000300000000 44.500000000000000 0.34664243500000003	-107.59999800000000 44.500000000000000 1.0674389600000000	-105.19999700000000 44.500000000000000 2.3360149899999998	-106.90000200000000 44.500000000000000 1.6404919600000001	-108.50000000000000 44.500000000000000 1.0310277900000000	-109.59999800000000 44.500000000000000 -0.94225001300000000	-110.00000000000000 44.500000000000000 -1.3838661900000000	-112.50000000000000 44.500000000000000 -1.8656057100000001	-116.19999700000000 44.500000000000000 -0.80344146500000002	-116.80000300000000 44.500000000000000 -0.52219504100000003
-116.90000200000000 44.500000000000000 -0.46525734699999999	-116.90000200000000 44.500000000000000 -0.50710022399999999	-116.59999800000000 44.500000000000000 -0.36553418599999998	-116.90000200000000 44.500000000000000 -0.64485835999999996	-116.69999700000000 44.500000000000000 -0.64688593100000003	-116.80000300000000 44.500000000000000 -0.75396186099999996	-116.69999700000000 44.500000000000000 -0.70662957400000004	-116.59999800000000 44.500000000000000 -0.60556757500000002	-116.59999800000000 44.500000000000000 -0.54975557300000000	-116.59999800000000 44.500000000000000 -0.65176463100000004	-116.59999800000000 44.500000000000000 -0.63668501399999999	-116.59999800000000 44.500000000000000 -0.41382446899999997	-116.59999800000000 44.500000000000000 -0.37989518000000000	-116.69999700000000 44.500000000000000 -0.46095111999999999	-116.80000300000000 44.500000000000000 -0.95195412599999996	-116.59999800000000 44.500000000000000 -0.81365525699999997	-116.69999700000000 44.500000000000000 -0.88455885599999995	-116.69999700000000 44.500000000000000 -0.86754411499999995	-116.59999800000000 44.500000000000000 -0.70015662899999997	-116.59999800000000 44.500000000000000 -0.63778740199999995	-116.59999800000000 44.500000000000000 -0.56761664199999995	-116.59999800000000 44.500000000000000 -0.49494242700000002	-116.90000200000000 44.500000000000000 -1.2481991200000001E-002	-116.69999700000000 44.500000000000000 -0.25056684000000001	-116.90000200000000 44.500000000000000 -0.41577890499999998	-116.50000000000000 44.500000000000000 -0.57067889000000005	-116.90000200000000 44.500000000000000 -0.48670867099999998	-116.80000300000000 44.500000000000000 -0.10004567400000000	-116.90000200000000 44.500000000000000 -4.4859498700000000E-002	-116.69999700000000 44.500000000000000 2.9789511099999999E-002	-116.59999800000000 44.500000000000000 1.9098388000000001E-002	-116.90000200000000 44.500000000000000 0.14078283300000000	-116.69999700000000 44.500000000000000 -0.14651829000000000	-116.30000300000000 44.500000000000000 -8.8935114400000001E-002	-113.09999800000000 44.500000000000000 -2.1688084600000002	-111.40000200000000 44.500000000000000 -2.2376215500000001	-111.19999700000000 44.500000000000000 -1.9869945000000000	-110.50000000000000 44.500000000000000 -1.7680939400000000	-109.90000200000000 44.500000000000000 -1.3917183900000001	-109.30000300000000 44.500000000000000 -0.50898200299999996	-108.69999700000000 44.500000000000000 0.41324025399999997	-107.50000000000000 44.500000000000000 1.0915093400000000	-105.09999800000000 44.500000000000000 2.2587926399999998	-106.80000300000000 44.500000000000000 1.7177553200000000	-108.40000200000000 44.500000000000000 1.0586463200000000	-109.50000000000000 44.500000000000000 -0.77693867699999997	-109.90000200000000 44.500000000000000 -1.3492752299999999	-112.40000200000000 44.500000000000000 -1.8997854000000001	-116.09999800000000 44.500000000000000 -0.81275713400000005	-116.69999700000000 44.500000000000000 -0.53109484900000004
-116.80000300000000 44.500000000000000 -0.41754418599999998	-116.80000300000000 44.500000000000000 -0.46581968699999998	-116.50000000000000 44.500000000000000 -0.28510564599999999	-116.80000300000000 44.500000000000000 -0.58396559999999997	-116.59999800000000 44.500000000000000 -0.55954176200000005	-116.69999700000000 44.500000000000000 -0.72727096099999999	-116.59999800000000 44.500000000000000 -0.61897236099999997	-116.50000000000000 44.500000000000000 -0.50703626899999998	-116.50000000000000 44.500000000000000 -0.46283403000000001	-116.50000000000000 44.500000000000000 -0.55441498800000000	-116.50000000000000 44.500000000000000 -0.53933686000000003	-116.50000000000000 44.500000000000000 -0.32042691099999998	-116.50000000000000 44.500000000000000 -0.28715521100000002	-116.59999800000000 44.500000000000000 -0.34292834999999999	-116.69999700000000 44.500000000000000 -0.89227086300000003	-116.50000000000000 44.500000000000000 -0.71913129099999995	-116.59999800000000 44.500000000000000 -0.80474460100000000	-116.59999800000000 44.500000000000000 -0.78967308999999997	-116.50000000000000 44.500000000000000 -0.60705846500000005	-116.50000000000000 44.500000000000000 -0.54469376800000002	-116.50000000000000 44.500000000000000 -0.47418955000000002	-116.50000000000000 44.500000000000000 -0.40168732400000001	-116.80000300000000 44.500000000000000 8.4096573300000005E-002	-116.59999800000000 44.500000000000000 -0.17623649499999999	-116.80000300000000 44.500000000000000 -0.40538248399999999	-116.40000200000000 44.500000000000000 -0.56507378799999997	-116.80000300000000 44.500000000000000 -0.56065613000000003	-116.69999700000000 44.500000000000000 -9.3863070000000007E-002	-116.80000300000000 44.500000000000000 -4.0585398699999997E-002	-116.59999800000000 44.500000000000000 2.8673216700000000E-002	-116.50000000000000 44.500000000000000 -5.8498866900000002E-002	-116.80000300000000 44.500000000000000 0.14547354000000001	-116.59999800000000 44.500000000000000 -0.14031429600000001	-116.19999700000000 44.500000000000000 -0.12792608100000000	-113.00000000000000 44.500000000000000 -2.1903407600000002	-111.30000300000000 44.500000000000000 -2.1594567300000000	-111.09999800000000 44.500000000000000 -1.9437760100000001	-110.40000200000000 44.500000000000000 -1.7781940700000001	-109.80000300000000 44.500000000000000 -1.3317012800000001	-109.19999700000000 44.500000000000000 -0.34159594799999998	-108.59999800000000 44.500000000000000 0.46347656799999998	-107.40000200000000 44.500000000000000 1.1244796500000001	-105.00000000000000 44.500000000000000 2.1697025299999999	-106.69999700000000 44.500000000000000 1.8045426600000001	-108.30000300000000 44.500000000000000 1.0622065100000000	-109.40000200000000 44.500000000000000 -0.59184610800000004	-109.80000300000000 44.500000000000000 -1.2896403100000000	-112.30000300000000 44.500000000000000 -1.9352990400000001	-116.00000000000000 44.500000000000000 -0.82227450599999996	-116.59999800000000 44.500000000000000 -0.53946459300000005
-116.69999700000000 44.500000000000000 -0.35293960600000002	-116.69999700000000 44.500000000000000 -0.40870696299999998	-116.40000200000000 44.500000000000000 -0.20330974499999999	-116.69999700000000 44.500000000000000 -0.50991058300000003	-116.50000000000000 44.500000000000000 -0.45985740400000003	-116.59999800000000 44.500000000000000 -0.71512681199999995	-116.50000000000000 44.500000000000000 -0.51866781699999998	-116.40000200000000 44.500000000000000 -0.40667894500000001	-116.40000200000000 44.500000000000000 -0.36890441200000001	-116.40000200000000 44.500000000000000 -0.44918629500000001	-116.40000200000000 44.500000000000000 -0.43407562399999999	-116.40000200000000 44.500000000000000 -0.21561002700000001	-116.40000200000000 44.500000000000000 -0.18339461100000001	-116.50000000000000 44.500000000000000 -0.23322065200000000	-116.59999800000000 44.500000000000000 -0.81137669099999998	-116.40000200000000 44.500000000000000 -0.61571848399999995	-116.50000000000000 44.500000000000000 -0.70982724399999997	-116.50000000000000 44.500000000000000 -0.69563072900000000	-116.40000200000000 44.500000000000000 -0.50583225499999995	-116.40000200000000 44.500000000000000 -0.44331443300000001	-116.40000200000000 44.500000000000000 -0.37162351599999999	-116.40000200000000 44.500000000000000 -0.30029758800000000	-116.69999700000000 44.500000000000000 0.15575239099999999	-116.50000000000000 44.500000000000000 -9.3085773299999994E-002	-116.69999700000000 44.500000000000000 -0.39795738500000000	-116.30000300000000 44.500000000000000 -0.56826388800000005	-116.69999700000000 44.500000000000000 -0.61350983400000003	-116.59999800000000 44.500000000000000 -8.8777027999999994E-002	-116.69999700000000 44.500000000000000 -3.6832153800000003E-002	-116.50000000000000 44.500000000000000 2.6178639399999998E-002	-116.40000200000000 44.500000000000000 -0.14837674800000000	-116.69999700000000 44.500000000000000 0.14906948800000000	-116.50000000000000 44.500000000000000 -0.14052163100000001	-116.09999800000000 44.500000000000000 -0.18919879200000000	-112.90000200000000 44.500000000000000 -2.2169332499999999	-111.19999700000000 44.500000000000000 -2.0622861399999999	-111.00000000000000 44.500000000000000 -1.9100922300000001	-110.30000300000000 44.500000000000000 -1.7922735200000000	-109.69999700000000 44.500000000000000 -1.2340191599999999	-109.09999800000000 44.500000000000000 -0.20482593800000001	-108.50000000000000 44.500000000000000 0.50214856900000004	-107.30000300000000 44.500000000000000 1.1659530400000000	-104.90000200000000 44.500000000000000 2.0666568299999999	-106.59999800000000 44.500000000000000 1.8980221700000000	-108.19999700000000 44.500000000000000 1.0364124800000001	-109.30000300000000 44.500000000000000 -0.39628681500000001	-109.69999700000000 44.500000000000000 -1.1937893600000000	-112.19999700000000 44.500000000000000 -1.9658072000000000	-115.90000200000000 44.500000000000000 -0.83001244100000005	-116.50000000000000 44.500000000000000 -0.54682940199999996
-116.59999800000000 44.500000000000000 -0.27067744700000002	-116.59999800000000 44.500000000000000 -0.33529079000000001	-116.30000300000000 44.500000000000000 -0.12929412700000001	-116.59999800000000 44.500000000000000 -0.42325887099999998	-116.40000200000000 44.500000000000000 -0.35862919700000001	-116.50000000000000 44.500000000000000 -0.71398240300000004	-116.40000200000000 44.500000000000000 -0.41638439900000002	-116.30000300000000 44.500000000000000 -0.31577062600000000	-116.30000300000000 44.500000000000000 -0.27180153099999999	-116.30000300000000 44.500000000000000 -0.34178757700000001	-116.30000300000000 44.500000000000000 -0.32670742300000000	-116.30000300000000 44.500000000000000 -0.10629196500000000	-116.30000300000000 44.500000000000000 -7.5301453500000004E-002	-116.40000200000000 44.500000000000000 -0.12755626400000000	-116.50000000000000 44.500000000000000 -0.71544677000000001	-116.30000300000000 44.500000000000000 -0.50969290700000003	-116.40000200000000 44.500000000000000 -0.60684537900000002	-116.40000200000000 44.500000000000000 -0.59285944700000004	-116.30000300000000 44.500000000000000 -0.40203607099999999	-116.30000300000000 44.500000000000000 -0.33925187600000001	-116.30000300000000 44.500000000000000 -0.26602059600000000	-116.30000300000000 44.500000000000000 -0.19637222600000001	-116.59999800000000 44.500000000000000 0.18650907300000000	-116.40000200000000 44.500000000000000 -9.6633750900000006E-003	-116.59999800000000 44.500000000000000 -0.39811056900000003	-116.19999700000000 44.500000000000000 -0.59340935900000003	-116.59999800000000 44.500000000000000 -0.63416510800000003	-116.50000000000000 44.500000000000000 -8.7400160700000007E-002	-116.59999800000000 44.500000000000000 -3.3817797900000002E-002	-116.40000200000000 44.500000000000000 2.2424131600000001E-002	-116.30000300000000 44.500000000000000 -0.24443185300000000	-116.59999800000000 44.500000000000000 0.15120922000000001	-116.40000200000000 44.500000000000000 -0.15004780900000000	-116.00000000000000 44.500000000000000 -0.26739385700000001	-112.80000300000000 44.500000000000000 -2.2487058599999998	-111.09999800000000 44.500000000000000 -1.9417546999999999	-110.90000200000000 44.500000000000000 -1.8831387799999999	-110.19999700000000 44.500000000000000 -1.7975821500000000	-109.59999800000000 44.500000000000000 -1.0893560600000001	-109.00000000000000 44.500000000000000 -9.2954158800000006E-002	-108.40000200000000 44.500000000000000 0.53374028200000001	-107.19999700000000 44.500000000000000 1.2131009100000001	-104.80000300000000 44.500000000000000 1.9465353500000000	-106.50000000000000 44.500000000000000 1.9969327400000001	-108.09999800000000 44.500000000000000 0.97609525900000005	-109.19999700000000 44.500000000000000 -0.19553992200000000	-109.59999800000000 44.500000000000000 -1.0528844600000000	-112.09999800000000 44.500000000000000 -1.9847455000000001	-115.80000300000000 44.500000000000000 -0.83475691100000005	-116.40000200000000 44.500000000000000 -0.55347990999999996
-116.50000000000000 44.500000000000000 -0.17428913700000001	-116.50000000000000 44.500000000000000 -0.24917987000000000	-116.19999700000000 44.500000000000000 -7.3460057400000001E-002	-116.50000000000000 44.500000000000000 -0.32865586899999999	-116.30000300000000 44.500000000000000 -0.26701796100000003	-116.40000200000000 44.500000000000000 -0.71882230000000003	-116.30000300000000 44.500000000000000 -0.32310459000000002	-116.19999700000000 44.500000000000000 -0.24609421200000001	-116.19999700000000 44.500000000000000 -0.17602333400000000	-116.19999700000000 44.500000000000000 -0.23694235100000000	-116.19999700000000 44.500000000000000 -0.22223119399999999	-116.19999700000000 44.500000000000000 -1.2342868100000000E-003	-116.19999700000000 44.500000000000000 2.8729431300000000E-002	-116.30000300000000 44.500000000000000 -2.4769028600000000E-002	-116.40000200000000 44.500000000000000 -0.61150544900000003	-116.19999700000000 44.500000000000000 -0.40647759999999999	-116.30000300000000 44.500000000000000 -0.50156503900000005	-116.30000300000000 44.500000000000000 -0.48747327899999998	-116.19999700000000 44.500000000000000 -0.30063727499999998	-116.19999700000000 44.500000000000000 -0.23758354800000001	-116.19999700000000 44.500000000000000 -0.16320291200000001	-116.19999700000000 44.500000000000000 -9.5126636299999998E-002	-116.50000000000000 44.500000000000000 0.18632632499999999	-116.30000300000000 44.500000000000000 6.4836859699999999E-002	-116.50000000000000 44.500000000000000 -0.40495809900000002	-116.09999800000000 44.500000000000000 -0.64980304200000005	-116.50000000000000 44.500000000000000 -0.63414543899999998	-116.40000200000000 44.500000000000000 -9.3455836200000003E-002	-116.50000000000000 44.500000000000000 -3.4347683200000000E-002	-116.30000300000000 44.500000000000000 1.8002566000000001E-002	-116.19999700000000 44.500000000000000 -0.34115240000000002	-116.50000000000000 44.500000000000000 0.14922992900000001	-116.30000300000000 44.500000000000000 -0.17284974500000000	-115.90000200000000 44.500000000000000 -0.35529857900000000	-112.69999700000000 44.500000000000000 -2.2829868800000002	-111.00000000000000 44.500000000000000 -1.8071489300000001	-110.80000300000000 44.500000000000000 -1.8628058400000000	-110.09999800000000 44.500000000000000 -1.7834843400000000	-109.50000000000000 44.500000000000000 -0.91253870699999995	-108.90000200000000 44.500000000000000 1.2548972200000000E-003	-108.30000300000000 44.500000000000000 0.56052982799999995	-107.09999800000000 44.500000000000000 1.2629095299999999	-104.69999700000000 44.500000000000000 1.8054114600000000	-106.40000200000000 44.500000000000000 2.0979266200000000	-108.00000000000000 44.500000000000000 0.89533370700000003	-109.09999800000000 44.500000000000000 6.4065582099999997E-003	-109.50000000000000 44.500000000000000 -0.88115841200000000	-112.00000000000000 44.500000000000000 -1.9943686700000001	-115.69999700000000 44.500000000000000 -0.83607500800000001	-116.30000300000000 44.500000000000000 -0.56009054199999997
-116.40000200000000 44.500000000000000 -6.8651184399999995E-002	-116.40000200000000 44.500000000000000 -0.15444698900000001	-116.09999800000000 44.500000000000000 -4.3765176099999997E-002	-116.40000200000000 44.500000000000000 -0.23284389100000000	-116.19999700000000 44.500000000000000 -0.19678595700000001	-116.30000300000000 44.500000000000000 -0.72545564200000001	-116.19999700000000 44.500000000000000 -0.25044283299999998	-116.09999800000000 44.500000000000000 -0.20629321000000000	-116.09999800000000 44.500000000000000 -8.5703581599999995E-002	-116.09999800000000 44.500000000000000 -0.13777938500000000	-116.09999800000000 44.500000000000000 -0.12462414800000000	-116.09999800000000 44.500000000000000 9.2160254699999999E-002	-116.09999800000000 44.500000000000000 0.12113139000000001	-116.19999700000000 44.500000000000000 7.2568736999999994E-002	-116.30000300000000 44.500000000000000 -0.50530129700000004	-116.09999800000000 44.500000000000000 -0.31039366099999999	-116.19999700000000 44.500000000000000 -0.39884975600000000	-116.19999700000000 44.500000000000000 -0.38461086200000000	-116.09999800000000 44.500000000000000 -0.20508961400000000	-116.09999800000000 44.500000000000000 -0.14183834200000001	-116.09999800000000 44.500000000000000 -6.7426510199999998E-002	-116.09999800000000 44.500000000000000 -8.7505014400000001E-004	-116.40000200000000 44.500000000000000 0.16890418500000001	-116.19999700000000 44.500000000000000 0.12067257600000000	-116.40000200000000 44.500000000000000 -0.41573038699999998	-116.00000000000000 44.500000000000000 -0.73041504599999996	-116.40000200000000 44.500000000000000 -0.62880831999999998	-116.30000300000000 44.500000000000000 -0.11174151300000000	-116.40000200000000 44.500000000000000 -4.2302988499999999E-002	-116.19999700000000 44.500000000000000 1.3875230200000000E-002	-116.09999800000000 44.500000000000000 -0.43432375800000000	-116.40000200000000 44.500000000000000 0.13937228900000001	-116.19999700000000 44.500000000000000 -0.21397654699999999	-115.80000300000000 44.500000000000000 -0.44598767200000000	-112.59999800000000 44.500000000000000 -2.3158035300000002	-110.90000200000000 44.500000000000000 -1.6714636100000000	-110.69999700000000 44.500000000000000 -1.8515342500000000	-110.00000000000000 44.500000000000000 -1.7504091300000000	-109.40000200000000 44.500000000000000 -0.72210633800000001	-108.80000300000000 44.500000000000000 8.1077575700000001E-002	-108.19999700000000 44.500000000000000 0.58300995799999999	-107.00000000000000 44.500000000000000 1.3193393899999999	-104.59999800000000 44.500000000000000 1.6412413100000001	-106.30000300000000 44.500000000000000 2.1938812699999999	-107.90000200000000 44.500000000000000 0.81114745099999996	-109.00000000000000 44.500000000000000 0.20118378100000001	-109.40000200000000 44.500000000000000 -0.69665813399999998	-111.90000200000000 44.500000000000000 -1.9964712899999999	-115.59999800000000 44.500000000000000 -0.83407056300000004	-116.19999700000000 44.500000000000000 -0.56770634700000000
-116.30000300000000 44.500000000000000 4.0176942899999998E-002	-116.30000300000000 44.500000000000000 -5.4578304299999998E-002	-116.00000000000000 44.500000000000000 -3.3319998500000003E-002	-116.30000300000000 44.500000000000000 -0.14452585600000001	-116.09999800000000 44.500000000000000 -0.15662792300000000	-116.19999700000000 44.500000000000000 -0.73024082199999996	-116.09999800000000 44.500000000000000 -0.20757395000000001	-116.00000000000000 44.500000000000000 -0.18808440900000001	-116.00000000000000 44.500000000000000 -1.0831242000000000E-003	-116.00000000000000 44.500000000000000 -4.1670758299999999E-002	-116.00000000000000 44.500000000000000 -3.3692233299999999E-002	-116.00000000000000 44.500000000000000 0.17997509200000000	-116.00000000000000 44.500000000000000 0.20507966000000000	-116.09999800000000 44.500000000000000 0.16066488600000001	-116.19999700000000 44.500000000000000 -0.40167939699999999	-116.00000000000000 44.500000000000000 -0.22133244599999999	-116.09999800000000 44.500000000000000 -0.30195158700000002	-116.09999800000000 44.500000000000000 -0.28773742899999999	-116.00000000000000 44.500000000000000 -0.11262314000000000	-116.00000000000000 44.500000000000000 -4.9064744299999997E-002	-116.00000000000000 44.500000000000000 2.4717930700000001E-002	-116.00000000000000 44.500000000000000 8.6859196400000005E-002	-116.30000300000000 44.500000000000000 0.14520040200000001	-116.09999800000000 44.500000000000000 0.15014091099999999	-116.30000300000000 44.500000000000000 -0.42642447400000000	-115.90000200000000 44.500000000000000 -0.82507097699999998	-116.30000300000000 44.500000000000000 -0.63233524600000002	-116.19999700000000 44.500000000000000 -0.14801232500000000	-116.30000300000000 44.500000000000000 -6.2533557399999995E-002	-116.09999800000000 44.500000000000000 1.0489429300000000E-002	-116.00000000000000 44.500000000000000 -0.52424842100000002	-116.30000300000000 44.500000000000000 0.11685796800000001	-116.09999800000000 44.500000000000000 -0.27713835199999998	-115.69999700000000 44.500000000000000 -0.53289973700000004	-112.50000000000000 44.500000000000000 -2.3482005600000000	-110.80000300000000 44.500000000000000 -1.5497999200000001	-110.59999800000000 44.500000000000000 -1.8520582900000000	-109.90000200000000 44.500000000000000 -1.6981829399999999	-109.30000300000000 44.500000000000000 -0.53506118100000000	-108.69999700000000 44.500000000000000 0.14554230900000001	-108.09999800000000 44.500000000000000 0.60138791800000002	-106.90000200000000 44.500000000000000 1.3859549799999999	-104.50000000000000 44.500000000000000 1.4620336300000001	-106.19999700000000 44.500000000000000 2.2739300700000000	-107.80000300000000 44.500000000000000 0.73932230499999996	-108.90000200000000 44.500000000000000 0.37763670100000002	-109.30000300000000 44.500000000000000 -0.51632791800000000	-111.80000300000000 44.500000000000000 -1.9895370000000001	-115.50000000000000 44.500000000000000 -0.82871836399999999	-116.09999800000000 44.500000000000000 -0.57772272800000002
-116.19999700000000 44.500000000000000 0.14446482099999999	-116.19999700000000 44.500000000000000 4.7423798599999997E-002	-115.90000200000000 44.500000000000000 -3.2831620399999997E-002	-116.19999700000000 44.500000000000000 -7.4111387099999995E-002	-116.00000000000000 44.500000000000000 -0.13817438500000001	-116.09999800000000 44.500000000000000 -0.73038703199999999	-116.00000000000000 44.500000000000000 -0.18870112300000000	-115.90000200000000 44.500000000000000 -0.18094824300000001	-115.90000200000000 44.500000000000000 7.7253364000000005E-002	-115.90000200000000 44.500000000000000 5.4896771900000002E-002	-115.90000200000000 44.500000000000000 5.0221748699999999E-002	-115.90000200000000 44.500000000000000 0.26871445799999999	-115.90000200000000 44.500000000000000 0.28282159600000001	-116.00000000000000 44.500000000000000 0.24278896999999999	-116.09999800000000 44.500000000000000 -0.30388367199999999	-115.90000200000000 44.500000000000000 -0.13974131600000000	-116.00000000000000 44.500000000000000 -0.20833961700000000	-116.00000000000000 44.500000000000000 -0.19429522799999999	-115.90000200000000 44.500000000000000 -1.9512202600000000E-002	-115.90000200000000 44.500000000000000 4.4569026700000000E-002	-115.90000200000000 44.500000000000000 0.11741633000000000	-115.90000200000000 44.500000000000000 0.16796313199999999	-116.19999700000000 44.500000000000000 0.12350896700000000	-116.00000000000000 44.500000000000000 0.15683203900000001	-116.19999700000000 44.500000000000000 -0.43161472699999998	-115.80000300000000 44.500000000000000 -0.92395085099999996	-116.19999700000000 44.500000000000000 -0.65780353499999999	-116.09999800000000 44.500000000000000 -0.20647615200000000	-116.19999700000000 44.500000000000000 -0.10074928399999999	-116.00000000000000 44.500000000000000 5.3332797300000004E-003	-115.90000200000000 44.500000000000000 -0.61171025000000001	-116.19999700000000 44.500000000000000 7.6015636299999995E-002	-116.00000000000000 44.500000000000000 -0.35692992800000001	-115.59999800000000 44.500000000000000 -0.61123520099999995	-112.40000200000000 44.500000000000000 -2.3781652499999999	-110.69999700000000 44.500000000000000 -1.4598634200000000	-110.50000000000000 44.500000000000000 -1.8616260300000000	-109.80000300000000 44.500000000000000 -1.6216119499999999	-109.19999700000000 44.500000000000000 -0.36708238700000001	-108.59999800000000 44.500000000000000 0.19242726299999999	-108.00000000000000 44.500000000000000 0.61825591300000005	-106.80000300000000 44.500000000000000 1.4633697299999999	-104.40000200000000 44.500000000000000 1.2785592100000001	-106.09999800000000 44.500000000000000 2.3281803100000000	-107.69999700000000 44.500000000000000 0.69474482500000001	-108.80000300000000 44.500000000000000 0.52073895900000000	-109.19999700000000 44.500000000000000 -0.35624989899999998	-111.69999700000000 44.500000000000000 -1.9690985700000001	-115.40000200000000 44.500000000000000 -0.82063138499999999	-116.00000000000000 44.500000000000000 -0.59151947500000002
-116.09999800000000 44.500000000000000 0.23716692600000000	-116.09999800000000 44.500000000000000 0.14910684499999999	-115.80000300000000 44.500000000000000 -3.4356370599999998E-002	-116.09999800000000 44.500000000000000 -2.9606502500000000E-002	-115.90000200000000 44.500000000000000 -0.13085164099999999	-116.00000000000000 44.500000000000000 -0.72712135300000003	-115.90000200000000 44.500000000000000 -0.18720017400000000	-115.80000300000000 44.500000000000000 -0.17673340400000001	-115.80000300000000 44.500000000000000 0.14677436599999999	-115.80000300000000 44.500000000000000 0.15494614800000001	-115.80000300000000 44.500000000000000 0.12450601900000000	-115.80000300000000 44.500000000000000 0.36108320999999999	-115.80000300000000 44.500000000000000 0.35144826800000001	-115.90000200000000 44.500000000000000 0.32032933800000002	-116.00000000000000 44.500000000000000 -0.20937472600000001	-115.80000300000000 44.500000000000000 -6.8401306900000000E-002	-115.90000200000000 44.500000000000000 -0.11458811900000000	-115.90000200000000 44.500000000000000 -0.10081513200000000	-115.80000300000000 44.500000000000000 7.7362641699999998E-002	-115.80000300000000 44.500000000000000 0.14201493600000001	-115.80000300000000 44.500000000000000 0.21351100500000000	-115.80000300000000 44.500000000000000 0.23976670200000000	-116.09999800000000 44.500000000000000 0.10935412300000000	-115.90000200000000 44.500000000000000 0.14567412399999999	-116.09999800000000 44.500000000000000 -0.42695936600000001	-115.69999700000000 44.500000000000000 -1.0173404200000000	-116.09999800000000 44.500000000000000 -0.71447134000000001	-116.00000000000000 44.500000000000000 -0.28155937800000003	-116.09999800000000 44.500000000000000 -0.16110390399999999	-115.90000200000000 44.500000000000000 -5.1002190400000003E-003	-115.80000300000000 44.500000000000000 -0.69652444099999999	-116.09999800000000 44.500000000000000 1.2699416800000000E-002	-115.90000200000000 44.500000000000000 -0.44616985300000001	-115.50000000000000 44.500000000000000 -0.68317985500000000	-112.30000300000000 44.500000000000000 -2.3973526999999999	-110.59999800000000 44.500000000000000 -1.4163067300000001	-110.40000200000000 44.500000000000000 -1.8752951600000001	-109.69999700000000 44.500000000000000 -1.5106023600000000	-109.09999800000000 44.500000000000000 -0.22972367699999999	-108.50000000000000 44.500000000000000 0.22666044499999999	-107.90000200000000 44.500000000000000 0.63629943099999997	-106.69999700000000 44.500000000000000 1.5489850000000001	-104.30000300000000 44.500000000000000 1.1023019599999999	-106.00000000000000 44.500000000000000 2.3626153500000000	-107.59999800000000 44.500000000000000 0.68828237100000000	-108.69999700000000 44.500000000000000 0.61139750500000001	-109.09999800000000 44.500000000000000 -0.22849512100000000	-111.59999800000000 44.500000000000000 -1.9309403900000000	-115.30000300000000 44.500000000000000 -0.81144487899999995	-115.90000200000000 44.500000000000000 -0.61162835400000004
-116.00000000000000 44.500000000000000 0.32137990000000000	-116.00000000000000 44.500000000000000 0.24918347599999999	-115.69999700000000 44.500000000000000 -3.1678099199999997E-002	-116.00000000000000 44.500000000000000 -3.2288222599999999E-003	-115.80000300000000 44.500000000000000 -0.12646922499999999	-115.90000200000000 44.500000000000000 -0.72114193400000004	-115.80000300000000 44.500000000000000 -0.20029014300000000	-115.69999700000000 44.500000000000000 -0.16993215700000000	-115.69999700000000 44.500000000000000 0.20294086600000000	-115.69999700000000 44.500000000000000 0.26078230099999999	-115.69999700000000 44.500000000000000 0.18442828999999999	-115.69999700000000 44.500000000000000 0.45590880499999997	-115.69999700000000 44.500000000000000 0.40297249000000002	-115.80000300000000 44.500000000000000 0.38954785500000000	-115.90000200000000 44.500000000000000 -0.11473528299999999	-115.69999700000000 44.500000000000000 -1.2342043200000000E-002	-115.80000300000000 44.500000000000000 -1.7828475699999999E-002	-115.80000300000000 44.500000000000000 -4.3552312999999999E-003	-115.69999700000000 44.500000000000000 0.18038915100000000	-115.69999700000000 44.500000000000000 0.24513156699999999	-115.69999700000000 44.500000000000000 0.31433069699999999	-115.69999700000000 44.500000000000000 0.29710379199999998	-116.00000000000000 44.500000000000000 0.10164067100000000	-115.80000300000000 44.500000000000000 0.11967988300000000	-116.00000000000000 44.500000000000000 -0.41827726399999998	-115.59999800000000 44.500000000000000 -1.0973366499999999	-116.00000000000000 44.500000000000000 -0.79546588699999998	-115.90000200000000 44.500000000000000 -0.36591362999999999	-116.00000000000000 44.500000000000000 -0.23818753700000000	-115.80000300000000 44.500000000000000 -2.4902293499999999E-002	-115.69999700000000 44.500000000000000 -0.77727693300000000	-116.00000000000000 44.500000000000000 -6.7634232300000000E-002	-115.80000300000000 44.500000000000000 -0.53795844299999995	-115.40000200000000 44.500000000000000 -0.75203788299999996	-112.19999700000000 44.500000000000000 -2.3914499299999998	-110.50000000000000 44.500000000000000 -1.4092562200000001	-110.30000300000000 44.500000000000000 -1.8867784700000001	-109.59999800000000 44.500000000000000 -1.3568178399999999	-109.00000000000000 44.500000000000000 -0.11723189800000000	-108.40000200000000 44.500000000000000 0.25285565900000001	-107.80000300000000 44.500000000000000 0.65708231900000003	-106.59999800000000 44.500000000000000 1.6386514900000000	-104.19999700000000 44.500000000000000 0.94510549300000002	-105.90000200000000 44.500000000000000 2.3837382800000002	-107.50000000000000 44.500000000000000 0.71368473799999999	-108.59999800000000 44.500000000000000 0.63497406199999995	-109.00000000000000 44.500000000000000 -0.12743242099999999	-111.50000000000000 44.500000000000000 -1.8796253199999999	-115.19999700000000 44.500000000000000 -0.80385231999999995	-115.80000300000000 44.500000000000000 -0.64241850400000000
-115.90000200000000 44.500000000000000 0.39916679300000002	-115.90000200000000 44.500000000000000 0.34520655900000002	-115.59999800000000 44.500000000000000 -2.1260678799999998E-002	-115.90000200000000 44.500000000000000 1.4460518000000000E-002	-115.69999700000000 44.500000000000000 -0.11949439300000000	-115.80000300000000 44.500000000000000 -0.71096664700000001	-115.69999700000000 44.500000000000000 -0.22911036000000001	-115.59999800000000 44.500000000000000 -0.15791893000000001	-115.59999800000000 44.500000000000000 0.24127870800000001	-115.59999800000000 44.500000000000000 0.37284296800000000	-115.59999800000000 44.500000000000000 0.22592981200000001	-115.59999800000000 44.500000000000000 0.55015754699999997	-115.59999800000000 44.500000000000000 0.42957547299999999	-115.69999700000000 44.500000000000000 0.44184008200000002	-115.80000300000000 44.500000000000000 -1.7102276900000001E-002	-115.59999800000000 44.500000000000000 2.4092931299999999E-002	-115.69999700000000 44.500000000000000 8.4177955999999998E-002	-115.69999700000000 44.500000000000000 9.7381584300000004E-002	-115.59999800000000 44.500000000000000 0.29001712800000001	-115.59999800000000 44.500000000000000 0.35383456899999999	-115.59999800000000 44.500000000000000 0.41918492299999999	-115.59999800000000 44.500000000000000 0.33545163300000003	-115.90000200000000 44.500000000000000 9.8852120299999999E-002	-115.69999700000000 44.500000000000000 7.9986132700000004E-002	-115.90000200000000 44.500000000000000 -0.41288885500000000	-115.50000000000000 44.500000000000000 -1.1659898799999999	-115.90000200000000 44.500000000000000 -0.89070665800000004	-115.80000300000000 44.500000000000000 -0.45282661899999999	-115.90000200000000 44.500000000000000 -0.32489538200000001	-115.69999700000000 44.500000000000000 -5.8622453400000003E-002	-115.59999800000000 44.500000000000000 -0.85197663300000004	-115.90000200000000 44.500000000000000 -0.15767721800000001	-115.69999700000000 44.500000000000000 -0.62561637199999998	-115.30000300000000 44.500000000000000 -0.82029771799999995	-112.09999800000000 44.500000000000000 -2.3482406100000000	-110.40000200000000 44.500000000000000 -1.4263459400000000	-110.19999700000000 44.500000000000000 -1.8884096100000001	-109.50000000000000 44.500000000000000 -1.1736292800000001	-108.90000200000000 44.500000000000000 -2.2385871000000002E-002	-108.30000300000000 44.500000000000000 0.27327001099999998	-107.69999700000000 44.500000000000000 0.68061417300000004	-106.50000000000000 44.500000000000000 1.7320168000000000	-104.09999800000000 44.500000000000000 0.81589692800000002	-105.80000300000000 44.500000000000000 2.3935132000000001	-107.40000200000000 44.500000000000000 0.76137250700000003	-108.50000000000000 44.500000000000000 0.60992193200000000	-108.90000200000000 44.500000000000000 -4.5089323100000002E-002	-111.40000200000000 44.500000000000000 -1.8212279099999999	-115.09999800000000 44.500000000000000 -0.80061238999999995	-115.69999700000000 44.500000000000000 -0.68996202900000003
-115.80000300000000 44.500000000000000 0.46764031099999998	-115.80000300000000 44.500000000000000 0.43191474699999999	-115.50000000000000 44.500000000000000 -6.5885460900000003E-003	-115.80000300000000 44.500000000000000 2.9665404900000001E-002	-115.59999800000000 44.500000000000000 -0.10725758200000000	-115.69999700000000 44.500000000000000 -0.69310790300000003	-115.59999800000000 44.500000000000000 -0.27559825799999998	-115.50000000000000 44.500000000000000 -0.14312443100000000	-115.50000000000000 44.500000000000000 0.26389768699999999	-115.50000000000000 44.500000000000000 0.48560720699999999	-115.50000000000000 44.500000000000000 0.25394302600000002	-115.50000000000000 44.500000000000000 0.64420276899999995	-115.50000000000000 44.500000000000000 0.43935287000000001	-115.59999800000000 44.500000000000000 0.46898731599999999	-115.69999700000000 44.500000000000000 8.5760228300000005E-002	-115.50000000000000 44.500000000000000 4.5867878899999999E-002	-115.59999800000000 44.500000000000000 0.19237919200000000	-115.59999800000000 44.500000000000000 0.20540413299999999	-115.50000000000000 44.500000000000000 0.40060210200000002	-115.50000000000000 44.500000000000000 0.46300330800000000	-115.50000000000000 44.500000000000000 0.52346706399999998	-115.50000000000000 44.500000000000000 0.36009302700000001	-115.80000300000000 44.500000000000000 0.10127741100000000	-115.59999800000000 44.500000000000000 2.7690172200000002E-002	-115.80000300000000 44.500000000000000 -0.41752648399999998	-115.40000200000000 44.500000000000000 -1.2247832999999999	-115.80000300000000 44.500000000000000 -0.99026918399999997	-115.69999700000000 44.500000000000000 -0.53639024499999999	-115.80000300000000 44.500000000000000 -0.41471987999999999	-115.59999800000000 44.500000000000000 -0.10959792900000000	-115.50000000000000 44.500000000000000 -0.92018020199999995	-115.80000300000000 44.500000000000000 -0.25046175700000001	-115.59999800000000 44.500000000000000 -0.70361101599999998	-115.19999700000000 44.500000000000000 -0.88940656200000001	-112.00000000000000 44.500000000000000 -2.2823197799999999	-110.30000300000000 44.500000000000000 -1.4599775100000001	-110.09999800000000 44.500000000000000 -1.8735041600000000	-109.40000200000000 44.500000000000000 -0.97825056300000002	-108.80000300000000 44.500000000000000 5.8107692699999998E-002	-108.19999700000000 44.500000000000000 0.28824797299999999	-107.59999800000000 44.500000000000000 0.70642519000000004	-106.40000200000000 44.500000000000000 1.8266860199999999	-104.00000000000000 44.500000000000000 0.70967328500000004	-105.69999700000000 44.500000000000000 2.3893253799999998	-107.30000300000000 44.500000000000000 0.82221102700000004	-108.40000200000000 44.500000000000000 0.55947810399999998	-108.80000300000000 44.500000000000000 2.4226913199999998E-002	-111.30000300000000 44.500000000000000 -1.7612211700000000	-115.00000000000000 44.500000000000000 -0.80111622800000004	-115.59999800000000 44.500000000000000 -0.75877606900000005
-115.69999700000000 44.500000000000000 0.51902282200000005	-115.69999700000000 44.500000000000000 0.50079607999999998	-115.40000200000000 44.500000000000000 6.1168051299999998E-003	-115.69999700000000 44.500000000000000 4.4662088199999998E-002	-115.50000000000000 44.500000000000000 -9.2173330499999998E-002	-115.59999800000000 44.500000000000000 -0.66467118300000005	-115.50000000000000 44.500000000000000 -0.33428335199999998	-115.40000200000000 44.500000000000000 -0.13078215700000001	-115.40000200000000 44.500000000000000 0.27245459000000000	-115.40000200000000 44.500000000000000 0.58976382000000005	-115.40000200000000 44.500000000000000 0.27456945199999999	-115.40000200000000 44.500000000000000 0.73632860200000005	-115.40000200000000 44.500000000000000 0.44177782500000001	-115.50000000000000 44.500000000000000 0.47903984799999999	-115.59999800000000 44.500000000000000 0.19480571199999999	-115.40000200000000 44.500000000000000 5.9011343899999999E-002	-115.50000000000000 44.500000000000000 0.30372163699999999	-115.50000000000000 44.500000000000000 0.31661766800000002	-115.40000200000000 44.500000000000000 0.50273442300000004	-115.40000200000000 44.500000000000000 0.56372272999999995	-115.40000200000000 44.500000000000000 0.61865472799999999	-115.40000200000000 44.500000000000000 0.37746134399999998	-115.69999700000000 44.500000000000000 0.11112218400000000	-115.50000000000000 44.500000000000000 -3.1602703000000003E-002	-115.69999700000000 44.500000000000000 -0.43854528700000001	-115.30000300000000 44.500000000000000 -1.2708116800000000	-115.69999700000000 44.500000000000000 -1.0841708200000000	-115.59999800000000 44.500000000000000 -0.61246782499999997	-115.69999700000000 44.500000000000000 -0.50181716700000001	-115.50000000000000 44.500000000000000 -0.17436899200000000	-115.40000200000000 44.500000000000000 -0.98027217400000000	-115.69999700000000 44.500000000000000 -0.33947226400000002	-115.50000000000000 44.500000000000000 -0.77164632099999997	-115.09999800000000 44.500000000000000 -0.95981079300000005	-111.90000200000000 44.500000000000000 -2.2119152500000001	-110.19999700000000 44.500000000000000 -1.5071935700000001	-110.00000000000000 44.500000000000000 -1.8454405100000000	-109.30000300000000 44.500000000000000 -0.78717821799999999	-108.69999700000000 44.500000000000000 0.12325181800000000	-108.09999800000000 44.500000000000000 0.29774886400000000	-107.50000000000000 44.500000000000000 0.73795867000000004	-106.30000300000000 44.500000000000000 1.9157524100000001	-103.90000200000000 44.500000000000000 0.61919498399999995	-105.59999800000000 44.500000000000000 2.3672442400000002	-107.19999700000000 44.500000000000000 0.88730299499999998	-108.30000300000000 44.500000000000000 0.50353199199999998	-108.69999700000000 44.500000000000000 8.3989270000000005E-002	-111.19999700000000 44.500000000000000 -1.7042059899999999	-114.90000200000000 44.500000000000000 -0.80543303499999996	-115.50000000000000 44.500000000000000 -0.84175276799999998
-115.59999800000000 44.500000000000000 0.54574322700000000	-115.59999800000000 44.500000000000000 0.54385542899999995	-115.30000300000000 44.500000000000000 8.8020274400000004E-003	-115.59999800000000 44.500000000000000 5.9126935899999997E-002	-115.40000200000000 44.500000000000000 -7.9302355599999999E-002	-115.50000000000000 44.500000000000000 -0.63122218799999996	-115.40000200000000 44.500000000000000 -0.39963334800000000	-115.30000300000000 44.500000000000000 -0.12862406700000001	-115.30000300000000 44.500000000000000 0.26559484000000000	-115.30000300000000 44.500000000000000 0.67160308400000002	-115.30000300000000 44.500000000000000 0.29262411599999999	-115.30000300000000 44.500000000000000 0.82044249800000002	-115.30000300000000 44.500000000000000 0.44361296300000003	-115.40000200000000 44.500000000000000 0.48154339200000001	-115.50000000000000 44.500000000000000 0.30699199399999999	-115.30000300000000 44.500000000000000 6.8028420199999995E-002	-115.40000200000000 44.500000000000000 0.41271454099999999	-115.40000200000000 44.500000000000000 0.42552721500000001	-115.30000300000000 44.500000000000000 0.58265960200000000	-115.30000300000000 44.500000000000000 0.64240115900000005	-115.30000300000000 44.500000000000000 0.69102644899999999	-115.30000300000000 44.500000000000000 0.39248105900000002	-115.59999800000000 44.500000000000000 0.13018701999999999	-115.40000200000000 44.500000000000000 -9.0637914799999997E-002	-115.59999800000000 44.500000000000000 -0.47980210200000001	-115.19999700000000 44.500000000000000 -1.2967917900000001	-115.59999800000000 44.500000000000000 -1.1647847899999999	-115.50000000000000 44.500000000000000 -0.68257802700000003	-115.59999800000000 44.500000000000000 -0.58148276799999998	-115.40000200000000 44.500000000000000 -0.24824060500000000	-115.30000300000000 44.500000000000000 -1.0282453300000001	-115.59999800000000 44.500000000000000 -0.41993752099999998	-115.40000200000000 44.500000000000000 -0.82909232399999999	-115.00000000000000 44.500000000000000 -1.0305713400000001	-111.80000300000000 44.500000000000000 -2.1523306400000002	-110.09999800000000 44.500000000000000 -1.5662117000000000	-109.90000200000000 44.500000000000000 -1.8075389900000001	-109.19999700000000 44.500000000000000 -0.61634045800000004	-108.59999800000000 44.500000000000000 0.17081539300000001	-108.00000000000000 44.500000000000000 0.30410650400000000	-107.40000200000000 44.500000000000000 0.77759277800000004	-106.19999700000000 44.500000000000000 1.9879196900000000	-103.80000300000000 44.500000000000000 0.53836458899999995	-105.50000000000000 44.500000000000000 2.3305089500000000	-107.09999800000000 44.500000000000000 0.94995611899999999	-108.19999700000000 44.500000000000000 0.45862776000000000	-108.59999800000000 44.500000000000000 0.13626481600000001	-111.09999800000000 44.500000000000000 -1.6526837299999999	-114.80000300000000 44.500000000000000 -0.81583476099999996	-115.40000200000000 44.500000000000000 -0.92881011999999996
-115.50000000000000 44.500000000000000 0.55553817699999997	-115.50000000000000 44.500000000000000 0.56689584299999995	-115.19999700000000 44.500000000000000 -8.1380093499999993E-003	-115.50000000000000 44.500000000000000 7.4019551300000000E-002	-115.30000300000000 44.500000000000000 -7.5933754399999998E-002	-115.40000200000000 44.500000000000000 -0.60062468099999999	-115.30000300000000 44.500000000000000 -0.46836367200000001	-115.19999700000000 44.500000000000000 -0.14669798300000000	-115.19999700000000 44.500000000000000 0.23884783700000001	-115.19999700000000 44.500000000000000 0.71299552899999996	-115.19999700000000 44.500000000000000 0.31154149799999997	-115.19999700000000 44.500000000000000 0.88614326700000001	-115.19999700000000 44.500000000000000 0.44914749300000001	-115.30000300000000 44.500000000000000 0.48335501600000003	-115.40000200000000 44.500000000000000 0.41682776799999999	-115.19999700000000 44.500000000000000 7.5728669799999995E-002	-115.30000300000000 44.500000000000000 0.51094943299999995	-115.30000300000000 44.500000000000000 0.52370333700000005	-115.19999700000000 44.500000000000000 0.62224745800000003	-115.19999700000000 44.500000000000000 0.68078881499999999	-115.19999700000000 44.500000000000000 0.72161948700000000	-115.19999700000000 44.500000000000000 0.40851157900000001	-115.50000000000000 44.500000000000000 0.15319718399999999	-115.30000300000000 44.500000000000000 -0.14090378600000000	-115.50000000000000 44.500000000000000 -0.53395575299999998	-115.09999800000000 44.500000000000000 -1.2961393600000000	-115.50000000000000 44.500000000000000 -1.2371562700000001	-115.40000200000000 44.500000000000000 -0.74955487300000001	-115.50000000000000 44.500000000000000 -0.65262520300000004	-115.30000300000000 44.500000000000000 -0.32689270399999998	-115.19999700000000 44.500000000000000 -1.0580005600000000	-115.50000000000000 44.500000000000000 -0.49400156699999997	-115.30000300000000 44.500000000000000 -0.87279397199999997	-114.90000200000000 44.500000000000000 -1.0996012700000000	-111.69999700000000 44.500000000000000 -2.1157479299999999	-110.00000000000000 44.500000000000000 -1.6290314200000000	-109.80000300000000 44.500000000000000 -1.7596777699999999	-109.09999800000000 44.500000000000000 -0.47770503199999997	-108.50000000000000 44.500000000000000 0.20574595000000001	-107.90000200000000 44.500000000000000 0.31057712399999998	-107.30000300000000 44.500000000000000 0.82486557999999999	-106.09999800000000 44.500000000000000 2.0326139900000002	-103.69999700000000 44.500000000000000 0.46234831199999998	-105.40000200000000 44.500000000000000 2.2825519999999999	-107.00000000000000 44.500000000000000 1.0148438200000001	-108.09999800000000 44.500000000000000 0.43625551499999998	-108.50000000000000 44.500000000000000 0.18180972300000001	-111.00000000000000 44.500000000000000 -1.6029081300000001	-114.69999700000000 44.500000000000000 -0.83680349600000004	-115.30000300000000 44.500000000000000 -1.0088002700000001
-115.40000200000000 44.500000000000000 0.55760520700000005	-115.40000200000000 44.500000000000000 0.57479739200000002	-115.09999800000000 44.500000000000000 -5.1906842699999997E-002	-115.40000200000000 44.500000000000000 8.6937516899999998E-002	-115.19999700000000 44.500000000000000 -9.1308005200000000E-002	-115.30000300000000 44.500000000000000 -0.58211666299999998	-115.19999700000000 44.500000000000000 -0.53950703099999997	-115.09999800000000 44.500000000000000 -0.19347104400000001	-115.09999800000000 44.500000000000000 0.18788574599999999	-115.09999800000000 44.500000000000000 0.69955432399999995	-115.09999800000000 44.500000000000000 0.33333942300000002	-115.09999800000000 44.500000000000000 0.92338490500000003	-115.09999800000000 44.500000000000000 0.46059924400000002	-115.19999700000000 44.500000000000000 0.48885029600000002	-115.30000300000000 44.500000000000000 0.51595222900000004	-115.09999800000000 44.500000000000000 8.3436839299999996E-002	-115.19999700000000 44.500000000000000 0.58673810999999998	-115.19999700000000 44.500000000000000 0.59947919800000005	-115.09999800000000 44.500000000000000 0.60713070599999996	-115.09999800000000 44.500000000000000 0.66433280699999997	-115.09999800000000 44.500000000000000 0.69498527099999996	-115.09999800000000 44.500000000000000 0.42742085499999999	-115.40000200000000 44.500000000000000 0.17263881900000000	-115.19999700000000 44.500000000000000 -0.17281760299999999	-115.40000200000000 44.500000000000000 -0.59134018399999999	-115.00000000000000 44.500000000000000 -1.2778459799999999	-115.40000200000000 44.500000000000000 -1.3071833799999999	-115.30000300000000 44.500000000000000 -0.81614822099999995	-115.40000200000000 44.500000000000000 -0.71404969699999998	-115.19999700000000 44.500000000000000 -0.40645101700000003	-115.09999800000000 44.500000000000000 -1.0652669699999999	-115.40000200000000 44.500000000000000 -0.56493991600000004	-115.19999700000000 44.500000000000000 -0.89715987399999997	-114.80000300000000 44.500000000000000 -1.1635160400000000	-111.59999800000000 44.500000000000000 -2.1086835900000001	-109.90000200000000 44.500000000000000 -1.6852587500000000	-109.69999700000000 44.500000000000000 -1.6980967499999999	-109.00000000000000 44.500000000000000 -0.36508217500000001	-108.40000200000000 44.500000000000000 0.23268677300000001	-107.80000300000000 44.500000000000000 0.32103025899999998	-107.19999700000000 44.500000000000000 0.87657719899999997	-106.00000000000000 44.500000000000000 2.0559575600000000	-103.59999800000000 44.500000000000000 0.38790818999999999	-105.30000300000000 44.500000000000000 2.2251515400000001	-106.90000200000000 44.500000000000000 1.0870119300000001	-108.00000000000000 44.500000000000000 0.43314468900000003	-108.40000200000000 44.500000000000000 0.22089551399999999	-110.90000200000000 44.500000000000000 -1.5502538699999999	-114.59999800000000 44.500000000000000 -0.87236595200000000	-115.19999700000000 44.500000000000000 -1.0694392900000000
[truncated: 44,943 more rows]
[truncated: 23 more columns]
